# Supplementary material for: AI-guided pipeline for protein–protein interaction drug discovery identifies a SARS-CoV-2 inhibitor
Source: Mol Syst Biol. 2024 Mar 11;20(4):428–57. doi: 10.1038/s44320-024-00019-8 (PMC10987651; doi:10.1038/s44320-024-00019-8)
Supplement: Supplementary file 2 — Dataset EV1 [file 44320_2024_19_MOESM2_ESM.zip]

Archive with 19 entries (18 files):
- Dataset EV1/
- __MACOSX/._Dataset EV1
- Dataset EV1/hyperparameter_comparison_GPCA.html
- Dataset EV1/.DS_Store
- __MACOSX/Dataset EV1/._.DS_Store
- Dataset EV1/hyperparameter_comparison_MAPPIT.html
- __MACOSX/Dataset EV1/._hyperparameter_comparison_MAPPIT.html
- Dataset EV1/hyperparameter_comparison_LuTHy-LuC.html
- Dataset EV1/_Description Dataset EV1.xlsx
- __MACOSX/Dataset EV1/.__Description Dataset EV1.xlsx
- Dataset EV1/hyperparameter_comparison_MN2H.html
- Dataset EV1/hyperparameter_comparison_YN2H.html
- Dataset EV1/hyperparameter_comparison_NanoBiT.html
- Dataset EV1/hyperparameter_comparison_KISS.html
- Dataset EV1/hyperparameter_comparison_SIMPL.html
- Dataset EV1/hyperparameter_comparison_VN2H.html
- Dataset EV1/hyperparameter_comparison_AlphaFold.html
- __MACOSX/Dataset EV1/._hyperparameter_comparison_AlphaFold.html
- Dataset EV1/hyperparameter_comparison_LuTHy-BRET.html
