# Supplementary material for: AI-guided pipeline for protein–protein interaction drug discovery identifies a SARS-CoV-2 inhibitor
Source: Mol Syst Biol. 2024 Mar 11;20(4):428–57. doi: 10.1038/s44320-024-00019-8 (PMC10987651; doi:10.1038/s44320-024-00019-8)
Supplement: Supplementary file 2 — Dataset EV1 [file 44320_2024_19_MOESM2_ESM.zip › Dataset EV1/_Description Dataset EV1.xlsx]

## Sheet: Description
	Dataset EV1: Recovery rates and ROC curves during hyperparameter optimization for all assays.
