# Supplementary material for: AI-guided pipeline for protein–protein interaction drug discovery identifies a SARS-CoV-2 inhibitor
Source: Mol Syst Biol. 2024 Mar 11;20(4):428–57. doi: 10.1038/s44320-024-00019-8 (PMC10987651; doi:10.1038/s44320-024-00019-8)
Supplement: Supplementary file 3 — Dataset EV2 [file 44320_2024_19_MOESM3_ESM.xlsx]

## Sheet: Description
	Dataset EV2: Features and Hyperparameters used for maSVM training

## Sheet: Dataset EV2
	assay	training features	train	test	sampling	scaling	ML	ensembleSize	iter	C	publication	learning plot
	BRET	cBRET ratio, in-cell mCitrine	hsPRS-v2/hsRRS-v2	multi-protein complex set, Covid	unweighted	RobustScaler	maSVM	50	5	1	this study	good
	LuC	cLuC ratio	hsPRS-v2/hsRRS-v2	multi-protein complex set, Covid	unweighted	RobustScaler	maSVM	50	5	1	this study	good
	MN2H	MN2H ratio	hsPRS-v2/hsRRS-v2	multi-protein complex set, Covid	unweighted	RobustScaler	maSVM	100	10	0.1	this study & Choi et al. 2019	good
	VN2H	VN2H ratio	hsPRS-v2/hsRRS-v2		unweighted	RobustScaler	maSVM	100	10	0.1	Choi et al. 2019	good
	YN2H	YN2H ratio	hsPRS-v2/hsRRS-v2		unweighted	RobustScaler	maSVM	25	5	0.1	Choi et al. 2019	good
	GPCA	GPCA	hsPRS-v2/hsRRS-v2		unweighted	RobustScaler	maSVM	100	10	0.1	Choi et al. 2019	good
	KISS	KISS	hsPRS-v2/hsRRS-v2		unweighted	RobustScaler	maSVM	25	10	0.1	Choi et al. 2019	good
	MAPPIT	MAPPIT	hsPRS-v2/hsRRS-v2		unweighted	RobustScaler	maSVM	25	5	0.1	Choi et al. 2019	good
	NanoBiT	NanoBiT	hsPRS-v2/hsRRS-v2		unweighted	RobustScaler	maSVM	25	5	0.1	Choi et al. 2019	good
	SIMPL	SIMPL ratio, SIMPL	hsPRS-v1/hsRRS-SIMPL		unweighted	RobustScaler	maSVM	25	10	0.1	Yao et al. 2020	good
	AlphaFold	PAE, interfaceArea	hsPRS-AF/hsRRS-AF	Covid	unweighted	StandardScaler	maSVM	100	5	0.01	this study	good
	BRET	cBRET ratio, in-cell mCitrine	hsPRS-v2/hsRRS-v2		unweighted	RobustScaler	randomForest	50	1	-	this study	overfitting
	LuC	cLuC ratio	hsPRS-v2/hsRRS-v2		unweighted	RobustScaler	randomForest	50	1	-	this study	overfitting
	BRET	cBRET ratio, in-cell mCitrine	hsPRS-v2/hsRRS-v2		unweighted	RobustScaler	SVM	50	1	-	this study	good
	LuC	cLuC ratio	hsPRS-v2/hsRRS-v2		unweighted	RobustScaler	SVM	50	1	-	this study	good
