# Supplementary material for: AI-guided pipeline for protein–protein interaction drug discovery identifies a SARS-CoV-2 inhibitor
Source: Mol Syst Biol. 2024 Mar 11;20(4):428–57. doi: 10.1038/s44320-024-00019-8 (PMC10987651; doi:10.1038/s44320-024-00019-8)
Supplement: Supplementary file 4 — Dataset EV3 [file 44320_2024_19_MOESM4_ESM.zip]

Archive with 18 entries (17 files):
- Dataset EV3/
- __MACOSX/._Dataset EV3
- Dataset EV3/NanoBiT_training_sets.xlsx
- Dataset EV3/AlphaFold_training_sets.xlsx
- __MACOSX/Dataset EV3/._AlphaFold_training_sets.xlsx
- Dataset EV3/YN2H_training_sets.xlsx
- Dataset EV3/KISS_training_sets.xlsx
- Dataset EV3/BRET_training_sets.xlsx
- __MACOSX/Dataset EV3/._BRET_training_sets.xlsx
- Dataset EV3/SIMPL_training_sets.xlsx
- Dataset EV3/LuC_training_sets.xlsx
- Dataset EV3/_Description Dataset EV3.xlsx
- __MACOSX/Dataset EV3/.__Description Dataset EV3.xlsx
- Dataset EV3/MAPPIT_training_sets.xlsx
- Dataset EV3/GPCA_training_sets.xlsx
- __MACOSX/Dataset EV3/._GPCA_training_sets.xlsx
- Dataset EV3/MN2H_training_sets.xlsx
- Dataset EV3/VN2H_training_sets.xlsx
