# Supplementary material for: AI-guided pipeline for protein–protein interaction drug discovery identifies a SARS-CoV-2 inhibitor
Source: Mol Syst Biol. 2024 Mar 11;20(4):428–57. doi: 10.1038/s44320-024-00019-8 (PMC10987651; doi:10.1038/s44320-024-00019-8)
Supplement: Supplementary file 4 — Dataset EV3 [file 44320_2024_19_MOESM4_ESM.zip › Dataset EV3/_Description Dataset EV3.xlsx]

## Sheet: Description
	Dataset EV3: Training sets sampled for maSVM training for all assays. Each sheet contains a distinct training set.
