# Supplementary material for: AI-guided pipeline for protein–protein interaction drug discovery identifies a SARS-CoV-2 inhibitor
Source: Mol Syst Biol. 2024 Mar 11;20(4):428–57. doi: 10.1038/s44320-024-00019-8 (PMC10987651; doi:10.1038/s44320-024-00019-8)
Supplement: Supplementary file 5 — Dataset EV4 [file 44320_2024_19_MOESM5_ESM.xlsx]

## Sheet: Description
	Dataset EV4: Confusion Matrices for all assays benchmarked on hsPRS-v2 and hsRRS-v2 and interaction probabilities predicted using the maSVM algorithm.

## Sheet: Dataset EV4
	PRS	RRS	probability (%)	assay
	30	21	50	LuTHy-BRET
	5	35
	25	4	75
	10	52
	19	1	95
	16	55
	PRS	RRS	probability (%)	assay
	24	4	50	LuTHy-LuC
	11	52	50	LuTHy-LuC
	22	2	75	LuTHy-LuC
	13	54	75	LuTHy-LuC
	21	0	95	LuTHy-LuC
	14	56	95	LuTHy-LuC
	PRS	RRS	probability (%)	assay
	42	16	50	MN2H
	18	62	50	MN2H
	32	5	75	MN2H
	28	73	75	MN2H
	21	1	95	MN2H
	39	77	95	MN2H
	PRS	RRS	probability (%)	assay
	35	36	50	VN2H
	25	42	50	VN2H
	21	4	75	VN2H
	39	74	75	VN2H
	15	1	95	VN2H
	45	77	95	VN2H
	PRS	RRS	probability
	38	11	50	YN2H
	22	67	50	YN2H
	27	5	75	YN2H
	33	73	75	YN2H
	21	3	95	YN2H
	39	75	95	YN2H
	PRS	RRS	probability
	39	11	50	GPCA
	21	67	50	GPCA
	28	6	75	GPCA
	32	72	75	GPCA
	17	3	95	GPCA
	43	75	95	GPCA
	PRS	RRS	probability
	35	12	50	KISS
	25	66	50	KISS
	28	4	75	KISS
	32	74	75	KISS
	22	1	95	KISS
	38	77	95	KISS
	PRS	RRS	probability
	26	4	50	MAPPIT
	34	74	50	MAPPIT
	19	0	75	MAPPIT
	41	78	75	MAPPIT
	15	0	95	MAPPIT
	45	78	95	MAPPIT
	PRS	RRS	probability
	25	9	50	NanoBiT
	35	69	50	NanoBiT
	16	2	75	NanoBiT
	44	76	75	NanoBiT
	15	0	95	NanoBiT
	45	78	95	NanoBiT
	PRS	RRS	probability
	74	26	50	SIMPL
	19	72	50	SIMPL
	58	15	75	SIMPL
	35	83	75	SIMPL
	44	2	95	SIMPL
	49	96	95	SIMPL
	PRS	RRS	probability
	33	2	50	AlphaFold
	18	61	50	AlphaFold
	31	1	75	AlphaFold
	20	62	75	AlphaFold
	25	0	95	AlphaFold
	26	63	95	AlphaFold
