# Supplementary material for: AI-guided pipeline for protein–protein interaction drug discovery identifies a SARS-CoV-2 inhibitor
Source: Mol Syst Biol. 2024 Mar 11;20(4):428–57. doi: 10.1038/s44320-024-00019-8 (PMC10987651; doi:10.1038/s44320-024-00019-8)
Supplement: Supplementary file 8 — Dataset EV7 [file 44320_2024_19_MOESM8_ESM.xlsx]

## Sheet: Description
	Dataset EV7: LuTHy identified SARS-CoV-2 interactions with >50% probability

## Sheet: Dataset EV7
	InteractorA	UniProtA	InteractorB	UniProtB	probability	author	identifier
	NSP14	P0DTD1-PRO_0000449631	NSP10	P0DTD1-PRO_0000449628	1	Kim et al. (2021); Lin et al. (2021); Jiang et al. (2021)	pmc:PPR297270|pubmed:u-ssigned2933|imex:IM-28880|doi:10.1101/2021.03.15.433877; imex:IM-28946|pubmed:33956156; imex:IM-29128|pubmed:34294141
	ORF7a	P0DTC7	ORF7a	P0DTC7	1	Chen et al. (2020)	imex:IM-29339|pubmed:34671206
	NSP16	P0DTD1-PRO_0000449633	NSP10	P0DTD1-PRO_0000449628	1	Lin et al. (2021); Jiang et al. (2021)	imex:IM-28946|pubmed:33956156; imex:IM-29128|pubmed:34294141
	N	P0DTC9	N	P0DTC9	1	Li et al. (2020); Ye et al. (2020); Zinzula et al. (2020); Lu et al. (2021); Luo et al. (2021); Zeng et al. (2020); Zhou et al. (2020); Yang et al. (2020); Iserman et al. (2020); Carlson et al. (2020); Chen et al. (2020); Zhao et al. (2021); Wu et al. (2021); Forsythe et al. (2021); Zhao et al. (2021); Zhao et al. (2021); Wu et al. (2021); Redzic et al. (2021); Lutomski et al. (2021); Jiang et al…	pubmed:32838362|imex:IM-27901|doi:10.1101/2020.03.31.019216|pmc:PPR138438; pubmed:32654247|imex:IM-28010; pubmed:33039147|imex:IM-28456; imex:IM-28702|pubmed:33479198; imex:IM-28817|pubmed:33495715; pubmed:32416961|imex:IM-28808; pubmed:34765991|imex:IM-28807; pubmed:33511102|imex:IM-28806; pubmed:33290746|imex:IM-28797; pubmed:33248025|imex:IM-28790; imex:IM-29038|pubmed:32901111; imex:IM-28971|…
	NSP7	P0DTD1-PRO_0000449625	NSP7	P0DTD1-PRO_0000449625	1	Yin et al. (2020); Wilamowski et al. (2021)	pubmed:32358203|imex:IM-28027; pubmed:34197805|imex:IM-29114
	NSP3	P0DTD1-PRO_0000449621	N	P0DTC9	1	-	-
	NSP8	P0DTD1-PRO_0000449626	NSP8	P0DTD1-PRO_0000449626	0.999999	Krichel et al. (2020); Biswal et al. (2021); Wilamowski et al. (2021)	doi:10.1101/2020.09.30.320762|imex:IM-28416|pubmed:33024972; pubmed:33999154|imex:IM-28970; pubmed:34197805|imex:IM-29114
	NSP10	P0DTD1-PRO_0000449628	NSP16	P0DTD1-PRO_0000449633	0.999996	Rosas-Lemus et al. (2020); Li et al. (2020); Viswa-than et al. (2020); Krafcikova et al. (2020); Lin et al. (2020); Monica et al. (2020); Sumera Perveen, Aliakbar, et al. (2021); Wilamowski et al. (2021); Jiang et al. (2021)	pubmed:32511376|imex:IM-27900; pubmed:32838362|imex:IM-27901|doi:10.1101/2020.03.31.019216|pmc:PPR138438; pubmed:32709886|imex:IM-27944; pubmed:32709887|imex:IM-28212; imex:IM-28230|pubmed:32728018; pubmed:32994211|imex:IM-28232|doi:10.1101/2020.08.03.234716; doi:10.1101/2020.10.14.340034|imex:IM-28473|pubmed:33423577; pubmed:33972410|imex:IM-28960; imex:IM-29128|pubmed:34294141
	E	P0DTC4	E	P0DTC4	0.999988	Li et al. (2020); Mandala et al. (2020); Yuan et al. (2022)	pubmed:32838362|imex:IM-27901|doi:10.1101/2020.03.31.019216|pmc:PPR138438; imex:IM-28517|pubmed:33177698; imex:IM-29443|pubmed:35100873
	NSP4	P0DTD1-PRO_0000449622	NSP4	P0DTD1-PRO_0000449622	0.999979	-	-
	ORF7b	P0DTD8	ORF7b	P0DTD8	0.999972	Chen et al. (2020)	imex:IM-29339|pubmed:34671206
	ORF7b	P0DTD8	ORF7a	P0DTC7	0.999952	Chen et al. (2020)	imex:IM-29339|pubmed:34671206
	M	P0DTC5	M	P0DTC5	0.999939	Yuan et al. (2022); Chen et al. (2020)	imex:IM-29443|pubmed:35100873; imex:IM-29339|pubmed:34671206
	E	P0DTC4	ORF7b	P0DTD8	0.999723	Chen et al. (2020)	imex:IM-29339|pubmed:34671206
	ORF7a	P0DTC7	ORF7b	P0DTD8	0.999603	-	-
	NSP8	P0DTD1-PRO_0000449626	NSP12	P0DTD1-PRO_0000449629	0.999578	Kim et al. (2021); Jiang et al. (2021); Conti et al. (2020)	pmc:PPR297270|pubmed:u-ssigned2933|imex:IM-28880|doi:10.1101/2021.03.15.433877; imex:IM-29128|pubmed:34294141; pubmed:34189273|imex:IM-29173
	NSP6	P0DTD1-PRO_0000449624	ORF7a	P0DTC7	0.999517	-	-
	S	P0DTC2	S	P0DTC2	0.999302	Walls et al. (2020); Xia et al. (2020); Wrapp et al. (2020); Hsieh et al. (2020); Cai et al. (2020); Ke et al. (2020); Zhou et al. (2020); Irene et al.; Yurkovetskiy et al. (2020); Yang et al. (2020); Xiong et al. (2020); McCallum et al. (2020); Henderson et al. (2020); Gobeil et al. (2020); Zhang et al. (2020); Xu et al. (2020); Wang et al. (2021); Man-r et al. (2021); Fu et al. (2021); Wu et al…	pubmed:32155444|imex:IM-27846; imex:IM-27873|pubmed:32231345; pubmed:32075877|imex:IM-27946; pubmed:32703906|imex:IM-28214; imex:IM-28256|pubmed:32694201; pubmed:32805734|imex:IM-28314; pubmed:32637958|imex:IM-28301; pubmed:u-ssigned2614|pmc:PPR166043|doi:10.1101/2020.05.21.109157|imex:IM-28261; imex:IM-28454|pubmed:32991842; imex:IM-28513|pubmed:32678978; imex:IM-28550|pubmed:32737467; imex:IM-2…
	NSP12	P0DTD1-PRO_0000449629	NSP16	P0DTD1-PRO_0000449633	0.998174	-	-
	E	P0DTC4	M	P0DTC5	0.997398	Yuan et al. (2022); Savitt et al. (2020)	imex:IM-29443|pubmed:35100873; pubmed:34804054|imex:IM-29384
	NSP3	P0DTD1-PRO_0000449621	NSP2	P0DTD1-PRO_0000449620	0.997136	-	-
	ORF3b	P0DTF1	ORF8	P0DTC8	0.996362	-	-
	ORF7b	P0DTD8	E	P0DTC4	0.995282	-	-
	ORF3a	P0DTC3	ORF3a	P0DTC3	0.994504	Kern et al. (2020); Kern et al. (2021)	imex:IM-28289|pubmed:32587976; imex:IM-29073|pubmed:34158638
	ORF3b	P0DTF1	NSP14	P0DTD1-PRO_0000449631	0.993318	-	-
	E	P0DTC4	ORF7a	P0DTC7	0.988049	-	-
	NSP4	P0DTD1-PRO_0000449622	NSP14	P0DTD1-PRO_0000449631	0.986256	-	-
	ORF7b	P0DTD8	ORF3a	P0DTC3	0.986242	Chen et al. (2020)	imex:IM-29339|pubmed:34671206
	ORF3a	P0DTC3	NSP9	P0DTD1-PRO_0000449627	0.984968	-	-
	ORF7a	P0DTC7	ORF3a	P0DTC3	0.984249	-	-
	E	P0DTC4	NSP6	P0DTD1-PRO_0000449624	0.98263	-	-
	ORF7b	P0DTD8	M	P0DTC5	0.982499	Chen et al. (2020)	imex:IM-29339|pubmed:34671206
	ORF6	P0DTC6	NSP2	P0DTD1-PRO_0000449620	0.980516	-	-
	NSP4	P0DTD1-PRO_0000449622	NSP10	P0DTD1-PRO_0000449628	0.978544	-	-
	M	P0DTC5	ORF3a	P0DTC3	0.977954	-	-
	M	P0DTC5	ORF7b	P0DTD8	0.97221	-	-
	NSP14	P0DTD1-PRO_0000449631	NSP14	P0DTD1-PRO_0000449631	0.968512	Ma et al. (2021); Hassan et al. (2021)	imex:IM-28954|pubmed:33933612; pubmed:34542936|imex:IM-29246
	NSP16	P0DTD1-PRO_0000449633	NSP15	P0DTD1-PRO_0000449632	0.967013	-	-
	NSP10	P0DTD1-PRO_0000449628	NSP14	P0DTD1-PRO_0000449631	0.966089	Li et al. (2020); Riccio et al. (2021); Kim et al. (2021); Moeller et al. (2021); Lin et al. (2021); Jiang et al. (2021); Liu et al. (2021); Saramago et al. (2021)	pubmed:32838362|imex:IM-27901|doi:10.1101/2020.03.31.019216|pmc:PPR138438; pubmed:34942146|imex:IM-29402; pmc:PPR297270|pubmed:u-ssigned2933|imex:IM-28880|doi:10.1101/2021.03.15.433877; pubmed:33821277|imex:IM-28938; imex:IM-28946|pubmed:33956156; imex:IM-29128|pubmed:34294141; imex:IM-29156|pubmed:34315827; pubmed:33705595|imex:IM-28812
	NSP4	P0DTD1-PRO_0000449622	ORF7b	P0DTD8	0.963408	-	-
	ORF7a	P0DTC7	NSP6	P0DTD1-PRO_0000449624	0.958445	-	-
	ORF3a	P0DTC3	ORF7a	P0DTC7	0.952971	-	-
	E	P0DTC4	ORF3a	P0DTC3	0.947061	-	-
	NSP6	P0DTD1-PRO_0000449624	ORF7b	P0DTD8	0.9454	-	-
	ORF9b	P0DTD2	ORF9b	P0DTD2	0.932575	Li et al. (2020); Gao et al. (2021); Brandherm et al. (2021)	pubmed:32838362|imex:IM-27901|doi:10.1101/2020.03.31.019216|pmc:PPR138438; imex:IM-28982|pubmed:33990585; pubmed:34502139|imex:IM-29236
	NSP7	P0DTD1-PRO_0000449625	NSP8	P0DTD1-PRO_0000449626	0.931219	Gao et al. (2020); Li et al. (2020); Hillen et al. (2020); Yin et al. (2020); Chen et al. (2020); Biswal et al. (2021); Kim et al. (2021); Zhao et al. (2021); Wilamowski et al. (2021); Kabinger et al. (2021); Conti et al. (2020)	pubmed:32277040|imex:IM-27888; pubmed:32838362|imex:IM-27901|doi:10.1101/2020.03.31.019216|pmc:PPR138438; imex:IM-28023|pubmed:32438371; pubmed:32358203|imex:IM-28027; pubmed:32783916|imex:IM-28291; pubmed:33999154|imex:IM-28970; pmc:PPR297270|pubmed:u-ssigned2933|imex:IM-28880|doi:10.1101/2021.03.15.433877; pubmed:33770364|imex:IM-28855; pubmed:34197805|imex:IM-29114; imex:IM-29253|pubmed:343812…
	NSP6	P0DTD1-PRO_0000449624	NSP14	P0DTD1-PRO_0000449631	0.926306	-	-
	NSP12	P0DTD1-PRO_0000449629	NSP8	P0DTD1-PRO_0000449626	0.92546	Li et al. (2020); Kim et al. (2021); Wilamowski et al. (2021)	pubmed:32838362|imex:IM-27901|doi:10.1101/2020.03.31.019216|pmc:PPR138438; pmc:PPR297270|pubmed:u-ssigned2933|imex:IM-28880|doi:10.1101/2021.03.15.433877; pubmed:34197805|imex:IM-29114
	S	P0DTC2	M	P0DTC5	0.92326	-	-
	NSP6	P0DTD1-PRO_0000449624	ORF3a	P0DTC3	0.921025	-	-
	ORF9b	P0DTD2	ORF3b	P0DTF1	0.919999	-	-
	NSP16	P0DTD1-PRO_0000449633	N	P0DTC9	0.91137	-	-
	NSP3	P0DTD1-PRO_0000449621	NSP8	P0DTD1-PRO_0000449626	0.908916	-	-
	ORF3a	P0DTC3	ORF7b	P0DTD8	0.907566	-	-
	NSP12	P0DTD1-PRO_0000449629	NSP12	P0DTD1-PRO_0000449629	0.904325	Zhao et al. (2021)	pubmed:33770364|imex:IM-28855
	S	P0DTC2	ORF3a	P0DTC3	0.901297	-	-
	NSP16	P0DTD1-PRO_0000449633	NSP5	P0DTD1-PRO_0000449623	0.898965	-	-
	NSP6	P0DTD1-PRO_0000449624	NSP6	P0DTD1-PRO_0000449624	0.89718	-	-
	ORF3b	P0DTF1	M	P0DTC5	0.893321	-	-
	M	P0DTC5	N	P0DTC9	0.886038	Lu et al. (2021)	imex:IM-28702|pubmed:33479198
	ORF7a	P0DTC7	S	P0DTC2	0.885644	-	-
	NSP4	P0DTD1-PRO_0000449622	NSP6	P0DTD1-PRO_0000449624	0.873357	-	-
	NSP4	P0DTD1-PRO_0000449622	ORF3a	P0DTC3	0.871656	Li et al. (2020)	pubmed:32838362|imex:IM-27901|doi:10.1101/2020.03.31.019216|pmc:PPR138438
	ORF7b	P0DTD8	NSP6	P0DTD1-PRO_0000449624	0.86735	-	-
	ORF6	P0DTC6	NSP1	P0DTD1-PRO_0000449619	0.866891	-	-
	NSP8	P0DTD1-PRO_0000449626	NSP1	P0DTD1-PRO_0000449619	0.862924	-	-
	M	P0DTC5	NSP2	P0DTD1-PRO_0000449620	0.861651	-	-
	NSP12	P0DTD1-PRO_0000449629	NSP14	P0DTD1-PRO_0000449631	0.860138	-	-
	ORF3b	P0DTF1	NSP12	P0DTD1-PRO_0000449629	0.859959	-	-
	NSP3	P0DTD1-PRO_0000449621	NSP12	P0DTD1-PRO_0000449629	0.856494	Jiang et al. (2021)	imex:IM-29128|pubmed:34294141
	M	P0DTC5	ORF7a	P0DTC7	0.853826	Chen et al. (2020)	imex:IM-29339|pubmed:34671206
	NSP6	P0DTD1-PRO_0000449624	NSP2	P0DTD1-PRO_0000449620	0.842371	-	-
	NSP4	P0DTD1-PRO_0000449622	M	P0DTC5	0.834278	-	-
	NSP1	P0DTD1-PRO_0000449619	E	P0DTC4	0.833187	-	-
	ORF6	P0DTC6	NSP10	P0DTD1-PRO_0000449628	0.831666	Jiang et al. (2021)	imex:IM-29128|pubmed:34294141
	ORF3b	P0DTF1	NSP6	P0DTD1-PRO_0000449624	0.830001	-	-
	NSP9	P0DTD1-PRO_0000449627	NSP15	P0DTD1-PRO_0000449632	0.821792	-	-
	NSP10	P0DTD1-PRO_0000449628	NSP10	P0DTD1-PRO_0000449628	0.820014	Rogstam et al. (2020); Kim et al. (2021)	imex:IM-28450|pubmed:33036230; pmc:PPR297270|pubmed:u-ssigned2933|imex:IM-28880|doi:10.1101/2021.03.15.433877
	NSP5	P0DTD1-PRO_0000449623	NSP16	P0DTD1-PRO_0000449633	0.819975	-	-
	M	P0DTC5	ORF6	P0DTC6	0.818464	Jiang et al. (2021); Chen et al. (2020)	imex:IM-29128|pubmed:34294141; imex:IM-29339|pubmed:34671206
	E	P0DTC4	NSP4	P0DTD1-PRO_0000449622	0.816548	Jiang et al. (2021)	imex:IM-29128|pubmed:34294141
	NSP6	P0DTD1-PRO_0000449624	E	P0DTC4	0.810131	-	-
	NSP8	P0DTD1-PRO_0000449626	N	P0DTC9	0.807324	-	-
	NSP13	P0DTD1-PRO_0000449630	NSP5	P0DTD1-PRO_0000449623	0.803437	-	-
	NSP6	P0DTD1-PRO_0000449624	NSP4	P0DTD1-PRO_0000449622	0.798175	-	-
	NSP12	P0DTD1-PRO_0000449629	E	P0DTC4	0.795558	-	-
	ORF3a	P0DTC3	NSP6	P0DTD1-PRO_0000449624	0.789427	-	-
	NSP13	P0DTD1-PRO_0000449630	NSP2	P0DTD1-PRO_0000449620	0.786531	-	-
	NSP2	P0DTD1-PRO_0000449620	NSP12	P0DTD1-PRO_0000449629	0.786339	-	-
	E	P0DTC4	NSP2	P0DTD1-PRO_0000449620	0.784815	-	-
	NSP13	P0DTD1-PRO_0000449630	NSP12	P0DTD1-PRO_0000449629	0.784109	-	-
	ORF7a	P0DTC7	NSP14	P0DTD1-PRO_0000449631	0.782691	-	-
	NSP5	P0DTD1-PRO_0000449623	NSP5	P0DTD1-PRO_0000449623	0.776493	Zhang et al. (2020); Abian et al. (2020); Sebastian et al.; Xuelan et al.; Lee et al. (2020); Jiang et al. (2021); Davis et al. (2021); Drayman et al. (2021); Günther et al. (2021)	pubmed:32198291|imex:IM-28015; pubmed:32745548|imex:IM-28239; doi:10.1101/2020.05.02.043554|pubmed:u-ssigned2620|imex:IM-28282; pubmed:u-ssigned2633|imex:IM-28292|doi:10.1101/2020.05.12.092171; pubmed:33208735|imex:IM-28519; imex:IM-29128|pubmed:34294141; pubmed:34399606|imex:IM-29177; imex:IM-29250|pubmed:34285133; imex:IM-29249|pubmed:33811162
	ORF3b	P0DTF1	NSP1	P0DTD1-PRO_0000449619	0.775537	-	-
	NSP4	P0DTD1-PRO_0000449622	E	P0DTC4	0.774634	-	-
	NSP2	P0DTD1-PRO_0000449620	NSP4	P0DTD1-PRO_0000449622	0.773114	-	-
	NSP9	P0DTD1-PRO_0000449627	ORF9b	P0DTD2	0.772803	-	-
	NSP7	P0DTD1-PRO_0000449625	NSP12	P0DTD1-PRO_0000449629	0.771118	Gao et al. (2020); Hillen et al. (2020); Yin et al. (2020); Chen et al. (2020); Biswal et al. (2021); Zhao et al. (2021); Wilamowski et al. (2021); Kabinger et al. (2021); Conti et al. (2020)	pubmed:32277040|imex:IM-27888; imex:IM-28023|pubmed:32438371; pubmed:32358203|imex:IM-28027; pubmed:32783916|imex:IM-28291; pubmed:33999154|imex:IM-28970; pubmed:33770364|imex:IM-28855; pubmed:34197805|imex:IM-29114; imex:IM-29253|pubmed:34381216; pubmed:34189273|imex:IM-29173
	ORF3a	P0DTC3	M	P0DTC5	0.767706	-	-
	NSP4	P0DTD1-PRO_0000449622	NSP2	P0DTD1-PRO_0000449620	0.766411	-	-
	S	P0DTC2	NSP7	P0DTD1-PRO_0000449625	0.763484	-	-
	NSP13	P0DTD1-PRO_0000449630	NSP15	P0DTD1-PRO_0000449632	0.759271	-	-
	NSP13	P0DTD1-PRO_0000449630	ORF7a	P0DTC7	0.753665	-	-
	ORF3b	P0DTF1	ORF3a	P0DTC3	0.750376	-	-
	NSP6	P0DTD1-PRO_0000449624	M	P0DTC5	0.746948	-	-
	ORF9b	P0DTD2	NSP12	P0DTD1-PRO_0000449629	0.742102	-	-
	M	P0DTC5	NSP6	P0DTD1-PRO_0000449624	0.725114	-	-
	NSP13	P0DTD1-PRO_0000449630	N	P0DTC9	0.719994	-	-
	ORF3b	P0DTF1	NSP7	P0DTD1-PRO_0000449625	0.71971	-	-
	NSP4	P0DTD1-PRO_0000449622	ORF7a	P0DTC7	0.719038	-	-
	NSP7	P0DTD1-PRO_0000449625	NSP2	P0DTD1-PRO_0000449620	0.718907	-	-
	E	P0DTC4	ORF6	P0DTC6	0.717946	Chen et al. (2020)	imex:IM-29339|pubmed:34671206
	ORF7a	P0DTC7	E	P0DTC4	0.714964	-	-
	NSP14	P0DTD1-PRO_0000449631	ORF8	P0DTC8	0.714641	-	-
	ORF3b	P0DTF1	NSP2	P0DTD1-PRO_0000449620	0.713765	-	-
	ORF3b	P0DTF1	ORF3b	P0DTF1	0.711543	-	-
	NSP15	P0DTD1-PRO_0000449632	NSP15	P0DTD1-PRO_0000449632	0.709651	Kim. et al. (2020); Jiang et al. (2021)	pubmed:32304108|imex:IM-27884; imex:IM-29128|pubmed:34294141
	ORF7b	P0DTD8	NSP5	P0DTD1-PRO_0000449623	0.704253	-	-
	ORF8	P0DTC8	ORF3b	P0DTF1	0.703142	-	-
	ORF3b	P0DTF1	NSP15	P0DTD1-PRO_0000449632	0.70266	-	-
	M	P0DTC5	ORF3b	P0DTF1	0.701896	-	-
	ORF3b	P0DTF1	NSP16	P0DTD1-PRO_0000449633	0.700405	-	-
	NSP3	P0DTD1-PRO_0000449621	ORF3a	P0DTC3	0.695981	-	-
	S	P0DTC2	ORF7b	P0DTD8	0.692809	-	-
	ORF9b	P0DTD2	ORF7a	P0DTC7	0.691603	-	-
	NSP3	P0DTD1-PRO_0000449621	NSP7	P0DTD1-PRO_0000449625	0.691206	-	-
	NSP16	P0DTD1-PRO_0000449633	ORF3a	P0DTC3	0.685531	-	-
	NSP9	P0DTD1-PRO_0000449627	NSP5	P0DTD1-PRO_0000449623	0.684189	-	-
	N	P0DTC9	NSP5	P0DTD1-PRO_0000449623	0.683446	-	-
	NSP7	P0DTD1-PRO_0000449625	N	P0DTC9	0.667107	-	-
	NSP8	P0DTD1-PRO_0000449626	NSP2	P0DTD1-PRO_0000449620	0.666452	-	-
	M	P0DTC5	E	P0DTC4	0.664604	Yuan et al. (2022)	imex:IM-29443|pubmed:35100873
	N	P0DTC9	ORF8	P0DTC8	0.66336	Chen et al. (2020)	imex:IM-29339|pubmed:34671206
	NSP12	P0DTD1-PRO_0000449629	NSP5	P0DTD1-PRO_0000449623	0.660402	Jiang et al. (2021)	imex:IM-29128|pubmed:34294141
	S	P0DTC2	NSP4	P0DTD1-PRO_0000449622	0.657228	-	-
	ORF6	P0DTC6	NSP12	P0DTD1-PRO_0000449629	0.656559	-	-
	S	P0DTC2	NSP14	P0DTD1-PRO_0000449631	0.654111	-	-
	M	P0DTC5	NSP15	P0DTD1-PRO_0000449632	0.652918	-	-
	ORF6	P0DTC6	NSP14	P0DTD1-PRO_0000449631	0.652881	Li et al. (2020)	pubmed:32838362|imex:IM-27901|doi:10.1101/2020.03.31.019216|pmc:PPR138438
	ORF9b	P0DTD2	M	P0DTC5	0.651846	-	-
	NSP7	P0DTD1-PRO_0000449625	NSP5	P0DTD1-PRO_0000449623	0.650637	-	-
	N	P0DTC9	NSP16	P0DTD1-PRO_0000449633	0.648221	-	-
	ORF8	P0DTC8	NSP9	P0DTD1-PRO_0000449627	0.645857	Jiang et al. (2021)	imex:IM-29128|pubmed:34294141
	N	P0DTC9	NSP10	P0DTD1-PRO_0000449628	0.644444	Jiang et al. (2021)	imex:IM-29128|pubmed:34294141
	NSP14	P0DTD1-PRO_0000449631	NSP15	P0DTD1-PRO_0000449632	0.638811	-	-
	ORF3a	P0DTC3	NSP13	P0DTD1-PRO_0000449630	0.637703	-	-
	NSP8	P0DTD1-PRO_0000449626	NSP5	P0DTD1-PRO_0000449623	0.637329	-	-
	NSP14	P0DTD1-PRO_0000449631	NSP5	P0DTD1-PRO_0000449623	0.637097	Kim et al. (2021)	pmc:PPR297270|pubmed:u-ssigned2933|imex:IM-28880|doi:10.1101/2021.03.15.433877
	ORF7a	P0DTC7	M	P0DTC5	0.63628	-	-
	NSP4	P0DTD1-PRO_0000449622	N	P0DTC9	0.63278	Li et al. (2020)	pubmed:32838362|imex:IM-27901|doi:10.1101/2020.03.31.019216|pmc:PPR138438
	S	P0DTC2	NSP2	P0DTD1-PRO_0000449620	0.632289	-	-
	NSP1	P0DTD1-PRO_0000449619	ORF6	P0DTC6	0.630002	-	-
	NSP4	P0DTD1-PRO_0000449622	NSP9	P0DTD1-PRO_0000449627	0.62498	-	-
	NSP7	P0DTD1-PRO_0000449625	NSP15	P0DTD1-PRO_0000449632	0.624829	-	-
	ORF8	P0DTC8	M	P0DTC5	0.62014	-	-
	S	P0DTC2	ORF8	P0DTC8	0.618866	-	-
	ORF9b	P0DTD2	NSP7	P0DTD1-PRO_0000449625	0.618177	-	-
	ORF9b	P0DTD2	ORF8	P0DTC8	0.617865	-	-
	ORF3b	P0DTF1	E	P0DTC4	0.616116	-	-
	NSP14	P0DTD1-PRO_0000449631	NSP2	P0DTD1-PRO_0000449620	0.615994	-	-
	NSP12	P0DTD1-PRO_0000449629	NSP15	P0DTD1-PRO_0000449632	0.615689	-	-
	ORF3a	P0DTC3	N	P0DTC9	0.612654	-	-
	M	P0DTC5	NSP4	P0DTD1-PRO_0000449622	0.612207	-	-
	NSP9	P0DTD1-PRO_0000449627	NSP4	P0DTD1-PRO_0000449622	0.597702	-	-
	ORF3a	P0DTC3	E	P0DTC4	0.594314	Li et al. (2020)	pubmed:32838362|imex:IM-27901|doi:10.1101/2020.03.31.019216|pmc:PPR138438
	ORF6	P0DTC6	NSP5	P0DTD1-PRO_0000449623	0.59186	-	-
	NSP5	P0DTD1-PRO_0000449623	NSP1	P0DTD1-PRO_0000449619	0.588374	-	-
	S	P0DTC2	E	P0DTC4	0.588363	-	-
	ORF7b	P0DTD8	ORF8	P0DTC8	0.584455	-	-
	ORF3a	P0DTC3	NSP2	P0DTD1-PRO_0000449620	0.584308	-	-
	NSP6	P0DTD1-PRO_0000449624	ORF3b	P0DTF1	0.582217	-	-
	ORF6	P0DTC6	NSP8	P0DTD1-PRO_0000449626	0.579366	-	-
	M	P0DTC5	NSP12	P0DTD1-PRO_0000449629	0.578585	Jiang et al. (2021)	imex:IM-29128|pubmed:34294141
	ORF3b	P0DTF1	NSP8	P0DTD1-PRO_0000449626	0.578393	-	-
	NSP15	P0DTD1-PRO_0000449632	ORF8	P0DTC8	0.578074	-	-
	NSP5	P0DTD1-PRO_0000449623	ORF6	P0DTC6	0.574611	-	-
	N	P0DTC9	NSP14	P0DTD1-PRO_0000449631	0.574252	-	-
	ORF9b	P0DTD2	NSP1	P0DTD1-PRO_0000449619	0.573631	-	-
	NSP5	P0DTD1-PRO_0000449623	NSP14	P0DTD1-PRO_0000449631	0.572092	-	-
	ORF8	P0DTC8	N	P0DTC9	0.571825	-	-
	NSP3	P0DTD1-PRO_0000449621	NSP13	P0DTD1-PRO_0000449630	0.570285	Jiang et al. (2021)	imex:IM-29128|pubmed:34294141
	ORF7b	P0DTD8	NSP4	P0DTD1-PRO_0000449622	0.568691	-	-
	NSP10	P0DTD1-PRO_0000449628	NSP2	P0DTD1-PRO_0000449620	0.568088	-	-
	NSP14	P0DTD1-PRO_0000449631	NSP13	P0DTD1-PRO_0000449630	0.562618	Jiang et al. (2021)	imex:IM-29128|pubmed:34294141
	ORF8	P0DTC8	NSP4	P0DTD1-PRO_0000449622	0.560656	-	-
	NSP14	P0DTD1-PRO_0000449631	N	P0DTC9	0.560533	-	-
	ORF6	P0DTC6	ORF6	P0DTC6	0.559964	-	-
	NSP16	P0DTD1-PRO_0000449633	NSP12	P0DTD1-PRO_0000449629	0.559161	-	-
	ORF8	P0DTC8	ORF3a	P0DTC3	0.559049	-	-
	NSP1	P0DTD1-PRO_0000449619	NSP10	P0DTD1-PRO_0000449628	0.556497	Jiang et al. (2021)	imex:IM-29128|pubmed:34294141
	ORF6	P0DTC6	NSP7	P0DTD1-PRO_0000449625	0.555735	-	-
	ORF7b	P0DTD8	NSP16	P0DTD1-PRO_0000449633	0.55482	-	-
	ORF8	P0DTC8	NSP10	P0DTD1-PRO_0000449628	0.551328	Jiang et al. (2021)	imex:IM-29128|pubmed:34294141
	NSP4	P0DTD1-PRO_0000449622	ORF8	P0DTC8	0.54917	-	-
	NSP7	P0DTD1-PRO_0000449625	NSP1	P0DTD1-PRO_0000449619	0.543424	Kim et al. (2021)	pmc:PPR297270|pubmed:u-ssigned2933|imex:IM-28880|doi:10.1101/2021.03.15.433877
	S	P0DTC2	NSP8	P0DTD1-PRO_0000449626	0.53892	-	-
	ORF8	P0DTC8	ORF7b	P0DTD8	0.538258	-	-
	ORF9b	P0DTD2	NSP2	P0DTD1-PRO_0000449620	0.53821	-	-
	ORF3a	P0DTC3	ORF9b	P0DTD2	0.535321	-	-
	ORF8	P0DTC8	ORF8	P0DTC8	0.534952	Jiang et al. (2021); Flower et al. (2021)	imex:IM-29128|pubmed:34294141; pubmed:33361333|imex:IM-28814
	NSP6	P0DTD1-PRO_0000449624	NSP1	P0DTD1-PRO_0000449619	0.534349	-	-
	NSP16	P0DTD1-PRO_0000449633	NSP9	P0DTD1-PRO_0000449627	0.533737	-	-
	NSP14	P0DTD1-PRO_0000449631	NSP1	P0DTD1-PRO_0000449619	0.533292	Jiang et al. (2021)	imex:IM-29128|pubmed:34294141
	NSP9	P0DTD1-PRO_0000449627	NSP16	P0DTD1-PRO_0000449633	0.533231	Kim et al. (2021)	pmc:PPR297270|pubmed:u-ssigned2933|imex:IM-28880|doi:10.1101/2021.03.15.433877
	NSP7	P0DTD1-PRO_0000449625	NSP14	P0DTD1-PRO_0000449631	0.533149	-	-
	NSP6	P0DTD1-PRO_0000449624	NSP13	P0DTD1-PRO_0000449630	0.528244	-	-
	ORF3b	P0DTF1	S	P0DTC2	0.52673	-	-
	ORF6	P0DTC6	M	P0DTC5	0.526104	-	-
	NSP10	P0DTD1-PRO_0000449628	NSP5	P0DTD1-PRO_0000449623	0.523222	-	-
	ORF3a	P0DTC3	NSP4	P0DTD1-PRO_0000449622	0.522023	-	-
	NSP10	P0DTD1-PRO_0000449628	NSP8	P0DTD1-PRO_0000449626	0.521295	-	-
	ORF9b	P0DTD2	NSP8	P0DTD1-PRO_0000449626	0.520961	-	-
	NSP2	P0DTD1-PRO_0000449620	NSP5	P0DTD1-PRO_0000449623	0.520821	-	-
	ORF7a	P0DTC7	ORF3b	P0DTF1	0.520759	-	-
	NSP9	P0DTD1-PRO_0000449627	NSP10	P0DTD1-PRO_0000449628	0.520693	-	-
	NSP3	P0DTD1-PRO_0000449621	NSP14	P0DTD1-PRO_0000449631	0.518764	-	-
	NSP12	P0DTD1-PRO_0000449629	NSP2	P0DTD1-PRO_0000449620	0.518637	-	-
	NSP1	P0DTD1-PRO_0000449619	NSP15	P0DTD1-PRO_0000449632	0.517516	-	-
	NSP7	P0DTD1-PRO_0000449625	E	P0DTC4	0.517034	-	-
	NSP6	P0DTD1-PRO_0000449624	ORF8	P0DTC8	0.516804	-	-
	ORF3b	P0DTF1	ORF7b	P0DTD8	0.516374	-	-
	NSP14	P0DTD1-PRO_0000449631	E	P0DTC4	0.515555	-	-
	NSP5	P0DTD1-PRO_0000449623	S	P0DTC2	0.515514	-	-
	NSP2	P0DTD1-PRO_0000449620	NSP1	P0DTD1-PRO_0000449619	0.515084	Jiang et al. (2021)	imex:IM-29128|pubmed:34294141
	NSP7	P0DTD1-PRO_0000449625	M	P0DTC5	0.509751	-	-
	NSP6	P0DTD1-PRO_0000449624	NSP5	P0DTD1-PRO_0000449623	0.507872	-	-
	ORF7b	P0DTD8	NSP7	P0DTD1-PRO_0000449625	0.507801	-	-
	NSP5	P0DTD1-PRO_0000449623	NSP10	P0DTD1-PRO_0000449628	0.507422	-	-
	ORF3b	P0DTF1	N	P0DTC9	0.507376	-	-
	ORF7a	P0DTC7	NSP15	P0DTD1-PRO_0000449632	0.506144	-	-
	S	P0DTC2	NSP10	P0DTD1-PRO_0000449628	0.506075	-	-
	N	P0DTC9	NSP12	P0DTD1-PRO_0000449629	0.505596	-	-
	NSP9	P0DTD1-PRO_0000449627	N	P0DTC9	0.504181	-	-
	NSP16	P0DTD1-PRO_0000449633	ORF9b	P0DTD2	0.504063	-	-
	ORF6	P0DTC6	ORF3a	P0DTC3	0.502762	-	-
	ORF3a	P0DTC3	NSP1	P0DTD1-PRO_0000449619	0.502455	-	-
	NSP3	P0DTD1-PRO_0000449621	NSP15	P0DTD1-PRO_0000449632	0.501822	-	-
	NSP16	P0DTD1-PRO_0000449633	ORF6	P0DTC6	0.501659	-	-
	NSP15	P0DTD1-PRO_0000449632	NSP10	P0DTD1-PRO_0000449628	0.501409	-	-
	NSP7	P0DTD1-PRO_0000449625	ORF8	P0DTC8	0.500942	-	-
	NSP15	P0DTD1-PRO_0000449632	NSP5	P0DTD1-PRO_0000449623	0.500701	-	-
