# Supplementary material for: AI-guided pipeline for protein–protein interaction drug discovery identifies a SARS-CoV-2 inhibitor
Source: Mol Syst Biol. 2024 Mar 11;20(4):428–57. doi: 10.1038/s44320-024-00019-8 (PMC10987651; doi:10.1038/s44320-024-00019-8)
Supplement: Supplementary file 11 — Source Data Fig. 1 [file 44320_2024_19_MOESM11_ESM.xlsx]

## Sheet: Source Data Figure 1
	Source Data Figure 1: LuTHy data for interactions of the hsPRS-v2. Column "Tag A/B" indicates if the fusion-tag was located on the N-terminus (N) or C-terminus (C). Column "orientation" indicate the tested tagging configuration. n.e. indicates interactions that were disregarded because of low donor expression.
	Tag A	Protein A	Tag B	Protein B	set	interaction	orientation	mean cBRET	mean mCitrine	mean cLuC	mean NLOUT
	N1	LCP2	N2	NCK1	PRS	LCP2 + NCK1	N1-N2	-0.0126315	1339.46	-8.52776e-06	776.168
	N1	LCP2	N2	GRAP2	PRS	LCP2 + GRAP2	N1-N2	0.0474043	2612.04	0.218877	13872.7
	N1	LSM3	N2	LSM2	PRS	LSM3 + LSM2	N1-N2	0.355639	996.834	0.616993	11773.2
	N1	IFIT1	N2	EIF3E	PRS	IFIT1 + EIF3E	N1-N2	-0.0352559	1344.63	-8.36362e-06	989.501
	N1	PSMD4	N2	RAD23A	PRS	PSMD4 + RAD23A	N1-N2	0.0480375	6690.58	0.0259827	10172
	N1	MCM2	N2	MCM3	PRS	MCM2 + MCM3	N1-N2	0.0135793	4149.13	0.0751839	17523.5
	N1	BAK1	N2	BCL2L1	PRS	BAK1 + BCL2L1	N1-N2	0.11555	3441.13	0.449192	27735.3
	N1	ORC2L	N2	MCM10	PRS	ORC2L + MCM10	N1-N2	n.e.	n.e.	n.e.	n.e.
	N1	CDK2	N2	CKS1B	PRS	CDK2 + CKS1B	N1-N2	0.0592776	2247.83	0.00027997	4315.33
	N1	BAD	N2	BCL2L1	PRS	BAD + BCL2L1	N1-N2	0.276536	5011.33	0.736204	298423
	N1	HIF1A	N2	TP53	PRS	HIF1A + TP53	N1-N2	n.e.	n.e.	n.e.	n.e.
	N1	BDNF	N2	NTF4	PRS	BDNF + NTF4	N1-N2	-0.0183742	2789.13	-2.59147e-05	2376.17
	N1	MAD2L1	N2	MAD1L1	PRS	MAD2L1 + MAD1L1	N1-N2	-0.0318885	934.293	0	2459.5
	N1	JUNB	N2	BATF	PRS	JUNB + BATF	N1-N2	0.053359	2250.08	1.16032	133751
	N1	DDIT3	N2	FOS	PRS	DDIT3 + FOS	N1-N2	-0.0200583	1310.83	-0.00329226	1979.5
	N1	MAFG	N2	NFE2L1	PRS	MAFG + NFE2L1	N1-N2	-0.00921473	10824.9	0.096336	46128.5
	N1	NR3C1	N2	HSP90AA1	PRS	NR3C1 + HSP90AA1	N1-N2	n.e.	n.e.	n.e.	n.e.
	N1	HDAC1	N2	ZBTB16	PRS	HDAC1 + ZBTB16	N1-N2	-0.00997362	2959.17	0.167035	23333.5
	N1	ATF3	N2	DDIT3	PRS	ATF3 + DDIT3	N1-N2	0.104737	2024.67	0.596911	41617.2
	N1	FEN1	N2	PCNA	PRS	FEN1 + PCNA	N1-N2	0.00132257	9545.67	-4.20063e-06	1692.83
	N1	IGF2	N2	IGFBP4	PRS	IGF2 + IGFBP4	N1-N2	-0.015773	857.334	-0.00195797	3263.17
	N1	PEX19	N2	PEX11B	PRS	PEX19 + PEX11B	N1-N2	0.0309224	2189.04	0.181835	54804.2
	N1	NCBP1	N2	NCBP2	PRS	NCBP1 + NCBP2	N1-N2	n.e.	n.e.	n.e.	n.e.
	N1	FANCA	N2	FANCG	PRS	FANCA + FANCG	N1-N2	-0.0233706	1337.92	0.02	4569.5
	N1	SKP1	N2	SKP2	PRS	SKP1 + SKP2	N1-N2	0.0179096	1160.67	0.117846	32552.8
	N1	CBLB	N2	GRB2	PRS	CBLB + GRB2	N1-N2	0.0433963	3506.42	0.257082	8125.67
	N1	RCC1	N2	RAN	PRS	RCC1 + RAN	N1-N2	-0.00442869	10420.6	0.138206	48505.8
	N1	NF2	N2	HGS	PRS	NF2 + HGS	N1-N2	0.0160503	11392	0.363363	49686.3
	N1	CEBPG	N2	FOS	PRS	CEBPG + FOS	N1-N2	-0.0121182	1406.38	-0.000907864	2079.33
	N1	XIAP	N2	CASP3	PRS	XIAP + CASP3	N1-N2	-0.0298778	1615.04	-3.23155e-06	925.834
	N1	GADD45A	N2	PCNA	PRS	GADD45A + PCNA	N1-N2	-0.00754933	24053.6	0.0603657	49456
	N1	LMNA	N2	LMNB1	PRS	LMNA + LMNB1	N1-N2	0.169921	7184.46	0.509157	20337.2
	N1	GRB2	N2	VAV1	PRS	GRB2 + VAV1	N1-N2	-0.00527737	4325.08	0.0213527	22774.7
	N1	FANCA	N2	FANCC	PRS	FANCA + FANCC	N1-N2	-0.01279	2204.42	-0.000156193	2696.33
	N1	RIPK2	N2	NOD1	PRS	RIPK2 + NOD1	N1-N2	0.0252663	18159.4	2.95877	754591
	N1	PEX14	N2	PEX19	PRS	PEX14 + PEX19	N1-N2	0.0984588	7998.71	0.403702	109258
	N1	ARF1	N2	ARFIP2	PRS	ARF1 + ARFIP2	N1-N2	-0.00337447	5588.58	-0.000130759	3389.83
	N1	LMNA	N2	RB1	PRS	LMNA + RB1	N1-N2	-0.0314008	708.959	-0.0244572	1737.67
	N1	PEX19	N2	PEX3	PRS	PEX19 + PEX3	N1-N2	0.0109139	1478.83	0.933118	126759
	N1	XIAP	N2	CASP9	PRS	XIAP + CASP9	N1-N2	-0.00217947	2741.83	-7.33792e-05	2201
	N1	RHOA	N2	ARHGAP1	PRS	RHOA + ARHGAP1	N1-N2	0.0014172	12601.4	0.0112451	7333.67
	N1	XIAP	N2	CASP7	PRS	XIAP + CASP7	N1-N2	-0.0261795	7701.54	0	1100.83
	N1	PEX19	N2	PEX16	PRS	PEX19 + PEX16	N1-N2	0.0414562	1783.63	0.109041	24798.8
	N1	TP53	N2	UBE2I	PRS	TP53 + UBE2I	N1-N2	-0.00400603	6469.46	0.0139114	8278.42
	N1	AKT1	N2	PDPK1	PRS	AKT1 + PDPK1	N1-N2	-0.00561141	1379.08	0.00263851	6463.17
	N1	SKP1	N2	BTRC	PRS	SKP1 + BTRC	N1-N2	0.0178486	1104.88	0.117257	52510.3
	N1	RAC1	N2	ARFIP2	PRS	RAC1 + ARFIP2	N1-N2	0.00724085	3355.96	-0.000150573	3086.33
	N1	ERBB3	N2	NRG1	PRS	ERBB3 + NRG1	N1-N2	-0.0557799	1059	0	1069.17
	N1	GRB2	N2	LAT	PRS	GRB2 + LAT	N1-N2	-0.0138988	865.543	-0.000363909	731.334
	N1	CASP2	N2	CRADD	PRS	CASP2 + CRADD	N1-N2	0.0798278	6658.5	0.611649	22023.7
	N1	CGA	N2	CGB5	PRS	CGA + CGB5	N1-N2	-0.0200571	773.668	-2.0461e-05	879.668
	N1	PDE4D	N2	GNB2L1	PRS	PDE4D + GNB2L1	N1-N2	-0.0333175	1953.71	-3.50225e-05	824.668
	N1	SMAD4	N2	DCP1A	PRS	SMAD4 + DCP1A	N1-N2	-0.000434411	2034.42	-6.77859e-05	2261.33
	N1	PPP3CA	N2	PPP3R1	PRS	PPP3CA + PPP3R1	N1-N2	-0.0148257	1587.29	-1.16785e-05	1371.33
	N1	SMAD1	N2	SMAD4	PRS	SMAD1 + SMAD4	N1-N2	-0.0748455	5784.5	-1.27641e-05	629.668
	N1	GTF2F1	N2	GTF2F2	PRS	GTF2F1 + GTF2F2	N1-N2	0.11736	1866.04	0.634376	43816.3
	N1	MCM2	N2	MCM5	PRS	MCM2 + MCM5	N1-N2	-0.00672217	1904.58	0.00346593	4794
	N1	DR1	N2	DRAP1	PRS	DR1 + DRAP1	N1-N2	0.34966	3743.96	1.03546	503661
	N1	HBA2	N2	HBB	PRS	HBA2 + HBB	N1-N2	0.0626795	1342.08	0.190839	8493.5
	N1	ORC2L	N2	ORC4L	PRS	ORC2L + ORC4L	N1-N2	-0.0627686	1753.92	-1.48253e-05	1448
	N1	LCP2	C2	NCK1	PRS	LCP2 + NCK1	N1-C2	-0.0203902	1595.88	-0.000568857	813.001
	N1	LCP2	C2	GRAP2	PRS	LCP2 + GRAP2	N1-C2	0.127342	7048.79	0.55127	69801.3
	N1	LSM3	C2	LSM2	PRS	LSM3 + LSM2	N1-C2	0.51031	2557.75	0.81073	315083
	N1	IFIT1	C2	EIF3E	PRS	IFIT1 + EIF3E	N1-C2	-0.0404046	1056	-8.87376e-05	788.001
	N1	PSMD4	C2	RAD23A	PRS	PSMD4 + RAD23A	N1-C2	-0.00541062	3696	-6.35555e-06	3748
	N1	MCM2	C2	MCM3	PRS	MCM2 + MCM3	N1-C2	0.0220046	4567.13	0.0691806	16086
	N1	BAK1	C2	BCL2L1	PRS	BAK1 + BCL2L1	N1-C2	0.0256706	2252.75	0.350536	12312.2
	N1	ORC2L	C2	MCM10	PRS	ORC2L + MCM10	N1-C2	-0.0655343	2547	0.00781582	1356.5
	N1	CDK2	C2	CKS1B	PRS	CDK2 + CKS1B	N1-C2	0.00253305	1944.5	0.000323792	4138.5
	N1	BAD	C2	BCL2L1	PRS	BAD + BCL2L1	N1-C2	0.0870954	2547.25	0.65216	65197.3
	N1	HIF1A	C2	TP53	PRS	HIF1A + TP53	N1-C2	n.e.	n.e.	n.e.	n.e.
	N1	BDNF	C2	NTF4	PRS	BDNF + NTF4	N1-C2	-0.0253922	858.626	-1.7449e-06	2041.33
	N1	MAD2L1	C2	MAD1L1	PRS	MAD2L1 + MAD1L1	N1-C2	0.185972	5788.63	0.456025	7844.67
	N1	JUNB	C2	BATF	PRS	JUNB + BATF	N1-C2	0.0919866	1979.08	0.880496	142106
	N1	DDIT3	C2	FOS	PRS	DDIT3 + FOS	N1-C2	0.023601	2650	0.456774	24641.2
	N1	MAFG	C2	NFE2L1	PRS	MAFG + NFE2L1	N1-C2	-0.00114338	927.918	-0.0476469	16139.8
	N1	NR3C1	C2	HSP90AA1	PRS	NR3C1 + HSP90AA1	N1-C2	-0.0375099	1091.96	-0.00274844	624.001
	N1	HDAC1	C2	ZBTB16	PRS	HDAC1 + ZBTB16	N1-C2	-0.00567998	3470.29	0.112304	15159.7
	N1	ATF3	C2	DDIT3	PRS	ATF3 + DDIT3	N1-C2	0.0981915	1431.54	0.717309	26551
	N1	FEN1	C2	PCNA	PRS	FEN1 + PCNA	N1-C2	-0.000969508	6179.13	-2.57783e-06	1174
	N1	IGF2	C2	IGFBP4	PRS	IGF2 + IGFBP4	N1-C2	-0.0148415	1415.5	-0.00182234	2079.33
	N1	PEX19	C2	PEX11B	PRS	PEX19 + PEX11B	N1-C2	0.0555547	3769.54	0.19639	63723.2
	N1	NCBP1	C2	NCBP2	PRS	NCBP1 + NCBP2	N1-C2	n.e.	n.e.	n.e.	n.e.
	N1	FANCA	C2	FANCG	PRS	FANCA + FANCG	N1-C2	0.15154	1342.67	0.563297	10298.8
	N1	SKP1	C2	SKP2	PRS	SKP1 + SKP2	N1-C2	-0.00980213	956.293	0.0853383	30675.5
	N1	CBLB	C2	GRB2	PRS	CBLB + GRB2	N1-C2	0.151087	15447.2	1.03348	12409
	N1	RCC1	C2	RAN	PRS	RCC1 + RAN	N1-C2	-0.000708287	3811	0.0213956	15137.2
	N1	NF2	C2	HGS	PRS	NF2 + HGS	N1-C2	0.0404193	16762.5	1.137	258160
	N1	CEBPG	C2	FOS	PRS	CEBPG + FOS	N1-C2	0.0060075	3767.08	0.00267376	4406.83
	N1	XIAP	C2	CASP3	PRS	XIAP + CASP3	N1-C2	-0.0307478	4407.83	-1.97904e-05	474.001
	N1	GADD45A	C2	PCNA	PRS	GADD45A + PCNA	N1-C2	-0.00462099	18610.6	0.175652	106116
	N1	LMNA	C2	LMNB1	PRS	LMNA + LMNB1	N1-C2	0.0858261	7283.58	0.544141	97073.8
	N1	GRB2	C2	VAV1	PRS	GRB2 + VAV1	N1-C2	0.0122769	6841.54	0.0476056	65060.2
	N1	FANCA	C2	FANCC	PRS	FANCA + FANCC	N1-C2	-0.101595	1047.71	0	579.001
	N1	RIPK2	C2	NOD1	PRS	RIPK2 + NOD1	N1-C2	0.0261012	21349.7	2.323	362518
	N1	PEX14	C2	PEX19	PRS	PEX14 + PEX19	N1-C2	0.0641696	6822.96	0.184286	35791.8
	N1	ARF1	C2	ARFIP2	PRS	ARF1 + ARFIP2	N1-C2	-0.00719571	6478.21	-1.49666e-05	991.834
	N1	LMNA	C2	RB1	PRS	LMNA + RB1	N1-C2	-0.015308	896.668	-0.0165265	1967.5
	N1	XIAP	C2	CASP9	PRS	XIAP + CASP9	N1-C2	-0.0374142	2439.25	-0.000112106	338.501
	N1	PEX19	C2	PEX3	PRS	PEX19 + PEX3	N1-C2	0.00103035	1130.92	0.0294426	25063.3
	N1	RHOA	C2	ARHGAP1	PRS	RHOA + ARHGAP1	N1-C2	-8.40959e-05	8909.63	0.00136005	4581.67
	N1	XIAP	C2	CASP7	PRS	XIAP + CASP7	N1-C2	-0.0310896	3908.17	-0.00141903	210.168
	N1	PEX19	C2	PEX16	PRS	PEX19 + PEX16	N1-C2	-0.0139505	815.584	0.000408496	2674.33
	N1	TP53	C2	UBE2I	PRS	TP53 + UBE2I	N1-C2	-0.0142251	8709.42	-0.00528063	261.834
	N1	AKT1	C2	PDPK1	PRS	AKT1 + PDPK1	N1-C2	-0.00649825	1567.38	0.00243169	7059.5
	N1	SKP1	C2	BTRC	PRS	SKP1 + BTRC	N1-C2	-0.00690311	979.293	0.0151792	7507.5
	N1	RAC1	C2	ARFIP2	PRS	RAC1 + ARFIP2	N1-C2	0.0332592	8053.71	0.00015494	4081.5
	N1	ERBB3	C2	NRG1	PRS	ERBB3 + NRG1	N1-C2	-0.0867428	1990.21	-0.000302854	100.168
	N1	GRB2	C2	LAT	PRS	GRB2 + LAT	N1-C2	-0.0115104	2460.92	-3.0812e-05	1196.83
	N1	CASP2	C2	CRADD	PRS	CASP2 + CRADD	N1-C2	0.120924	12646.2	0.971829	88077.2
	N1	CGA	C2	CGB5	PRS	CGA + CGB5	N1-C2	-0.0958064	4962.21	-0.000670882	323.501
	N1	PDE4D	C2	GNB2L1	PRS	PDE4D + GNB2L1	N1-C2	-0.0329835	3195.38	-7.55711e-06	1033.5
	N1	SMAD4	C2	DCP1A	PRS	SMAD4 + DCP1A	N1-C2	-0.0166282	990.834	-6.77859e-05	1128.67
	N1	PPP3CA	C2	PPP3R1	PRS	PPP3CA + PPP3R1	N1-C2	-0.0238331	388.209	0.0365849	4792
	N1	SMAD1	C2	SMAD4	PRS	SMAD1 + SMAD4	N1-C2	-0.0716311	1091.08	-0.000149739	243.501
	N1	GTF2F1	C2	GTF2F2	PRS	GTF2F1 + GTF2F2	N1-C2	0.0937494	1473.63	0.558201	41740.5
	N1	MCM2	C2	MCM5	PRS	MCM2 + MCM5	N1-C2	-0.00173823	1681.96	-1.60083e-05	2397.5
	N1	DR1	C2	DRAP1	PRS	DR1 + DRAP1	N1-C2	0.134608	5483.63	0.924911	610183
	N1	HBA2	C2	HBB	PRS	HBA2 + HBB	N1-C2	-0.000626947	860.459	0	2775
	N1	ORC2L	C2	ORC4L	PRS	ORC2L + ORC4L	N1-C2	n.e.	n.e.	n.e.	n.e.
	C1	LCP2	N2	NCK1	PRS	LCP2 + NCK1	C1-N2	-0.0145227	1729.75	-0.00479161	1456
	C1	LCP2	N2	GRAP2	PRS	LCP2 + GRAP2	C1-N2	0.0791539	3982.17	0.463442	8728.33
	C1	LSM3	N2	LSM2	PRS	LSM3 + LSM2	C1-N2	0.76758	2241.38	0.912145	103614
	C1	IFIT1	N2	EIF3E	PRS	IFIT1 + EIF3E	C1-N2	n.e.	n.e.	n.e.	n.e.
	C1	PSMD4	N2	RAD23A	PRS	PSMD4 + RAD23A	C1-N2	0.0842413	7503.5	-1.72446e-07	2774.33
	C1	MCM2	N2	MCM3	PRS	MCM2 + MCM3	C1-N2	-0.00337364	3364.58	0.00784161	6781.83
	C1	BAK1	N2	BCL2L1	PRS	BAK1 + BCL2L1	C1-N2	0.0747615	3988	0.394658	7523.83
	C1	ORC2L	N2	MCM10	PRS	ORC2L + MCM10	C1-N2	n.e.	n.e.	n.e.	n.e.
	C1	CDK2	N2	CKS1B	PRS	CDK2 + CKS1B	C1-N2	0.0868312	2017.5	-6.58936e-06	2423
	C1	BAD	N2	BCL2L1	PRS	BAD + BCL2L1	C1-N2	0.543825	5091	1.00187	499913
	C1	HIF1A	N2	TP53	PRS	HIF1A + TP53	C1-N2	n.e.	n.e.	n.e.	n.e.
	C1	BDNF	N2	NTF4	PRS	BDNF + NTF4	C1-N2	-0.0169687	2498.54	-2.59147e-05	1671
	C1	MAD2L1	N2	MAD1L1	PRS	MAD2L1 + MAD1L1	C1-N2	-0.036591	876.834	-0.00546173	2542.67
	C1	JUNB	N2	BATF	PRS	JUNB + BATF	C1-N2	0.0769025	2210.71	1.11368	72953.8
	C1	DDIT3	N2	FOS	PRS	DDIT3 + FOS	C1-N2	-0.0326685	1126.54	-0.0023851	1776
	C1	MAFG	N2	NFE2L1	PRS	MAFG + NFE2L1	C1-N2	-0.0113723	7224.38	0	1482.67
	C1	NR3C1	N2	HSP90AA1	PRS	NR3C1 + HSP90AA1	C1-N2	n.e.	n.e.	n.e.	n.e.
	C1	HDAC1	N2	ZBTB16	PRS	HDAC1 + ZBTB16	C1-N2	-0.0143901	2319.88	-0.00125121	3799.83
	C1	ATF3	N2	DDIT3	PRS	ATF3 + DDIT3	C1-N2	0.0366261	1960.83	0.659541	8681.5
	C1	FEN1	N2	PCNA	PRS	FEN1 + PCNA	C1-N2	0.018479	6584.63	-4.20063e-06	1676
	C1	IGF2	N2	IGFBP4	PRS	IGF2 + IGFBP4	C1-N2	-0.0105384	761.543	-0.00870871	5267.5
	C1	PEX19	N2	PEX11B	PRS	PEX19 + PEX11B	C1-N2	0.0245309	1363.54	0.05011	12785
	C1	NCBP1	N2	NCBP2	PRS	NCBP1 + NCBP2	C1-N2	-0.0252095	1689.46	-7.71944e-06	2017.67
	C1	FANCA	N2	FANCG	PRS	FANCA + FANCG	C1-N2	-0.0823031	863.001	0.354833	5177.83
	C1	SKP1	N2	SKP2	PRS	SKP1 + SKP2	C1-N2	0.00432495	1063.08	0.193388	10805
	C1	CBLB	N2	GRB2	PRS	CBLB + GRB2	C1-N2	n.e.	n.e.	n.e.	n.e.
	C1	RCC1	N2	RAN	PRS	RCC1 + RAN	C1-N2	-0.0292988	5257.21	-1.15463e-05	3508.17
	C1	CEBPG	N2	FOS	PRS	CEBPG + FOS	C1-N2	-0.0301	1250.54	-0.000169611	1853
	C1	NF2	N2	HGS	PRS	NF2 + HGS	C1-N2	-0.00427076	3811.04	0.0695004	6843.33
	C1	XIAP	N2	CASP3	PRS	XIAP + CASP3	C1-N2	n.e.	n.e.	n.e.	n.e.
	C1	GADD45A	N2	PCNA	PRS	GADD45A + PCNA	C1-N2	-0.00390724	21339.5	0.0397984	14642.5
	C1	LMNA	N2	LMNB1	PRS	LMNA + LMNB1	C1-N2	0.240835	8721.75	0.588884	111748
	C1	GRB2	N2	VAV1	PRS	GRB2 + VAV1	C1-N2	-0.00111175	3276.21	0.00605591	8191.17
	C1	FANCA	N2	FANCC	PRS	FANCA + FANCC	C1-N2	n.e.	n.e.	n.e.	n.e.
	C1	RIPK2	N2	NOD1	PRS	RIPK2 + NOD1	C1-N2	n.e.	n.e.	n.e.	n.e.
	C1	PEX14	N2	PEX19	PRS	PEX14 + PEX19	C1-N2	0.0165184	7066.33	0.202247	51323.7
	C1	ARF1	N2	ARFIP2	PRS	ARF1 + ARFIP2	C1-N2	-0.00112597	4504.46	-0.000150573	2638
	C1	LMNA	N2	RB1	PRS	LMNA + RB1	C1-N2	-0.0219592	946.584	-0.0249184	2629.67
	C1	PEX19	N2	PEX3	PRS	PEX19 + PEX3	C1-N2	0.273959	1748.54	0.66712	84921.7
	C1	XIAP	N2	CASP9	PRS	XIAP + CASP9	C1-N2	n.e.	n.e.	n.e.	n.e.
	C1	RHOA	N2	ARHGAP1	PRS	RHOA + ARHGAP1	C1-N2	-0.00393046	7314.42	-1.72743e-06	2408
	C1	XIAP	N2	CASP7	PRS	XIAP + CASP7	C1-N2	n.e.	n.e.	n.e.	n.e.
	C1	PEX19	N2	PEX16	PRS	PEX19 + PEX16	C1-N2	0.0699648	1400.29	0.0412596	9447.33
	C1	TP53	N2	UBE2I	PRS	TP53 + UBE2I	C1-N2	-0.0468684	5125.33	0	1883
	C1	AKT1	N2	PDPK1	PRS	AKT1 + PDPK1	C1-N2	-0.00632823	1744.08	-2.73228e-06	3676.5
	C1	SKP1	N2	BTRC	PRS	SKP1 + BTRC	C1-N2	0.0303619	1461.79	0.27687	29685.5
	C1	RAC1	N2	ARFIP2	PRS	RAC1 + ARFIP2	C1-N2	n.e.	n.e.	n.e.	n.e.
	C1	ERBB3	N2	NRG1	PRS	ERBB3 + NRG1	C1-N2	-0.0246056	1492.67	0	2691.33
	C1	GRB2	N2	LAT	PRS	GRB2 + LAT	C1-N2	-0.0112945	1175.96	-0.000363909	1976.17
	C1	CASP2	N2	CRADD	PRS	CASP2 + CRADD	C1-N2	-0.06487	3231.17	-4.33053e-05	2204.5
	C1	CGA	N2	CGB5	PRS	CGA + CGB5	C1-N2	n.e.	n.e.	n.e.	n.e.
	C1	PDE4D	N2	GNB2L1	PRS	PDE4D + GNB2L1	C1-N2	n.e.	n.e.	n.e.	n.e.
	C1	SMAD4	N2	DCP1A	PRS	SMAD4 + DCP1A	C1-N2	n.e.	n.e.	n.e.	n.e.
	C1	PPP3CA	N2	PPP3R1	PRS	PPP3CA + PPP3R1	C1-N2	-0.0997815	1274.92	-1.16785e-05	2059.5
	C1	SMAD1	N2	SMAD4	PRS	SMAD1 + SMAD4	C1-N2	n.e.	n.e.	n.e.	n.e.
	C1	GTF2F1	N2	GTF2F2	PRS	GTF2F1 + GTF2F2	C1-N2	0.0409462	1251.46	0.831485	57750.7
	C1	MCM2	N2	MCM5	PRS	MCM2 + MCM5	C1-N2	-0.0111273	1833.58	-3.68276e-05	3044.67
	C1	DR1	N2	DRAP1	PRS	DR1 + DRAP1	C1-N2	0.186471	2741.88	1.27623	85077
	C1	HBA2	N2	HBB	PRS	HBA2 + HBB	C1-N2	0.0308092	1152.96	0.0122477	4523.67
	C1	ORC2L	N2	ORC4L	PRS	ORC2L + ORC4L	C1-N2	n.e.	n.e.	n.e.	n.e.
	C1	LCP2	C2	NCK1	PRS	LCP2 + NCK1	C1-C2	-0.0513294	1379.17	-0.00479161	1992.83
	C1	LCP2	C2	GRAP2	PRS	LCP2 + GRAP2	C1-C2	0.126559	4591.96	0.682632	10179.7
	C1	LSM3	C2	LSM2	PRS	LSM3 + LSM2	C1-C2	0.506597	1588.5	0.841719	105067
	C1	IFIT1	C2	EIF3E	PRS	IFIT1 + EIF3E	C1-C2	n.e.	n.e.	n.e.	n.e.
	C1	PSMD4	C2	RAD23A	PRS	PSMD4 + RAD23A	C1-C2	-0.018635	2856.58	-6.35555e-06	2087.83
	C1	MCM2	C2	MCM3	PRS	MCM2 + MCM3	C1-C2	0.00573621	2626.88	0.00351487	4526.5
	C1	BAK1	C2	BCL2L1	PRS	BAK1 + BCL2L1	C1-C2	0.0971964	2075.79	0.426889	5750
	C1	ORC2L	C2	MCM10	PRS	ORC2L + MCM10	C1-C2	n.e.	n.e.	n.e.	n.e.
	C1	CDK2	C2	CKS1B	PRS	CDK2 + CKS1B	C1-C2	0.0517081	1346.17	-1.47389e-05	2141.17
	C1	BAD	C2	BCL2L1	PRS	BAD + BCL2L1	C1-C2	0.180884	2249.63	0.744241	73238.7
	C1	HIF1A	C2	TP53	PRS	HIF1A + TP53	C1-C2	n.e.	n.e.	n.e.	n.e.
	C1	BDNF	C2	NTF4	PRS	BDNF + NTF4	C1-C2	-0.0171531	925.209	-1.7449e-06	3101.17
	C1	MAD2L1	C2	MAD1L1	PRS	MAD2L1 + MAD1L1	C1-C2	0.223775	4494.29	-0.00546173	4076.5
	C1	JUNB	C2	BATF	PRS	JUNB + BATF	C1-C2	0.35039	1825.13	0.739312	62777.5
	C1	DDIT3	C2	FOS	PRS	DDIT3 + FOS	C1-C2	0.0416944	2383.13	0.224704	6822.5
	C1	MAFG	C2	NFE2L1	PRS	MAFG + NFE2L1	C1-C2	-0.0148153	1015.5	0	1301
	C1	NR3C1	C2	HSP90AA1	PRS	NR3C1 + HSP90AA1	C1-C2	-0.10346	965.293	-7.455e-06	1324.33
	C1	HDAC1	C2	ZBTB16	PRS	HDAC1 + ZBTB16	C1-C2	-0.0142014	2483.25	-0.00042421	2506
	C1	ATF3	C2	DDIT3	PRS	ATF3 + DDIT3	C1-C2	0.125924	1295.42	0.16287	5544.83
	C1	FEN1	C2	PCNA	PRS	FEN1 + PCNA	C1-C2	0.00819771	4177.17	-2.57783e-06	1359.33
	C1	IGF2	C2	IGFBP4	PRS	IGF2 + IGFBP4	C1-C2	0.00486294	1082.04	0.108239	27694.2
	C1	PEX19	C2	PEX11B	PRS	PEX19 + PEX11B	C1-C2	0.0865358	3120.54	0.10752	24283.7
	C1	NCBP1	C2	NCBP2	PRS	NCBP1 + NCBP2	C1-C2	-0.034355	3029.38	0.958837	8185.83
	C1	FANCA	C2	FANCG	PRS	FANCA + FANCG	C1-C2	-0.0223705	1087.79	1.01977	8742
	C1	SKP1	C2	SKP2	PRS	SKP1 + SKP2	C1-C2	-0.0115694	937.334	0.0872089	12890.5
	C1	CBLB	C2	GRB2	PRS	CBLB + GRB2	C1-C2	n.e.	n.e.	n.e.	n.e.
	C1	RCC1	C2	RAN	PRS	RCC1 + RAN	C1-C2	-0.0899756	1950.42	-0.00168946	1489.33
	C1	NF2	C2	HGS	PRS	NF2 + HGS	C1-C2	0.0760425	7839.96	0.433432	29999.2
	C1	CEBPG	C2	FOS	PRS	CEBPG + FOS	C1-C2	0.0165597	3544	-0.000197207	1976
	C1	XIAP	C2	CASP3	PRS	XIAP + CASP3	C1-C2	n.e.	n.e.	n.e.	n.e.
	C1	GADD45A	C2	PCNA	PRS	GADD45A + PCNA	C1-C2	-0.00556378	14615.2	0.151047	85631.5
	C1	LMNA	C2	LMNB1	PRS	LMNA + LMNB1	C1-C2	0.039982	3216.42	0.488907	166989
	C1	GRB2	C2	VAV1	PRS	GRB2 + VAV1	C1-C2	0.0121657	3902.17	0.0153689	13795.8
	C1	FANCA	C2	FANCC	PRS	FANCA + FANCC	C1-C2	n.e.	n.e.	n.e.	n.e.
	C1	RIPK2	C2	NOD1	PRS	RIPK2 + NOD1	C1-C2	n.e.	n.e.	n.e.	n.e.
	C1	PEX14	C2	PEX19	PRS	PEX14 + PEX19	C1-C2	0.0105038	4334.04	0.0818329	22955.2
	C1	ARF1	C2	ARFIP2	PRS	ARF1 + ARFIP2	C1-C2	-0.00602259	5192.08	-1.49666e-05	1825.5
	C1	LMNA	C2	RB1	PRS	LMNA + RB1	C1-C2	-0.0112748	1024.33	-0.0157247	3311.67
	C1	PEX19	C2	PEX3	PRS	PEX19 + PEX3	C1-C2	0.0122674	1156.71	0.0436112	12643
	C1	XIAP	C2	CASP9	PRS	XIAP + CASP9	C1-C2	n.e.	n.e.	n.e.	n.e.
	C1	RHOA	C2	ARHGAP1	PRS	RHOA + ARHGAP1	C1-C2	-0.00227008	7645	-0.000522899	2087.17
	C1	XIAP	C2	CASP7	PRS	XIAP + CASP7	C1-C2	n.e.	n.e.	n.e.	n.e.
	C1	PEX19	C2	PEX16	PRS	PEX19 + PEX16	C1-C2	n.e.	n.e.	n.e.	n.e.
	C1	TP53	C2	UBE2I	PRS	TP53 + UBE2I	C1-C2	-0.0218287	1243.21	-2.03978e-05	1597.17
	C1	AKT1	C2	PDPK1	PRS	AKT1 + PDPK1	C1-C2	-0.00813655	1399.54	0.00034229	4117.83
	C1	SKP1	C2	BTRC	PRS	SKP1 + BTRC	C1-C2	-0.0194726	1069.71	-0.00274486	1505.5
	C1	RAC1	C2	ARFIP2	PRS	RAC1 + ARFIP2	C1-C2	n.e.	n.e.	n.e.	n.e.
	C1	ERBB3	C2	NRG1	PRS	ERBB3 + NRG1	C1-C2	-0.00851973	2572.79	-0.000302854	2020.5
	C1	GRB2	C2	LAT	PRS	GRB2 + LAT	C1-C2	-0.0102286	2292.21	0	1438.83
	C1	CASP2	C2	CRADD	PRS	CASP2 + CRADD	C1-C2	-0.0427052	964.543	0	1983.83
	C1	CGA	C2	CGB5	PRS	CGA + CGB5	C1-C2	n.e.	n.e.	n.e.	n.e.
	C1	PDE4D	C2	GNB2L1	PRS	PDE4D + GNB2L1	C1-C2	n.e.	n.e.	n.e.	n.e.
	C1	SMAD4	C2	DCP1A	PRS	SMAD4 + DCP1A	C1-C2	n.e.	n.e.	n.e.	n.e.
	C1	PPP3CA	C2	PPP3R1	PRS	PPP3CA + PPP3R1	C1-C2	-0.166617	905.084	-8.42708e-05	2442.33
	C1	SMAD1	C2	SMAD4	PRS	SMAD1 + SMAD4	C1-C2	n.e.	n.e.	n.e.	n.e.
	C1	GTF2F1	C2	GTF2F2	PRS	GTF2F1 + GTF2F2	C1-C2	0.0337912	1525.67	0.626545	112458
	C1	MCM2	C2	MCM5	PRS	MCM2 + MCM5	C1-C2	-0.00812709	1606.13	0.000233881	3042.33
	C1	DR1	C2	DRAP1	PRS	DR1 + DRAP1	C1-C2	0.0556092	3597.83	0.878417	109243
	C1	HBA2	C2	HBB	PRS	HBA2 + HBB	C1-C2	0.00392602	818.876	0	3916
	C1	ORC2L	C2	ORC4L	PRS	ORC2L + ORC4L	C1-C2	n.e.	n.e.	n.e.	n.e.
	N2	NCK1	N1	LCP2	PRS	LCP2 + NCK1	N2-N1	-0.0249958	2600.63	-0.0231288	1959.5
	N2	GRAP2	N1	LCP2	PRS	LCP2 + GRAP2	N2-N1	0.0370003	2542.21	0.177526	64290
	N2	LSM2	N1	LSM3	PRS	LSM3 + LSM2	N2-N1	0.333551	1682.42	0.792954	121248
	N2	EIF3E	N1	IFIT1	PRS	IFIT1 + EIF3E	N2-N1	-0.03117	969.126	-5.84957e-05	1934.5
	N2	RAD23A	N1	PSMD4	PRS	PSMD4 + RAD23A	N2-N1	-0.00331792	1763.13	-1.70853e-05	3543
	N2	MCM3	N1	MCM2	PRS	MCM2 + MCM3	N2-N1	0.00441827	1637.29	-9.75541e-06	2531.17
	N2	BCL2L1	N1	BAK1	PRS	BAK1 + BCL2L1	N2-N1	0.104943	2036.25	0.350517	23078.3
	N2	MCM10	N1	ORC2L	PRS	ORC2L + MCM10	N2-N1	-0.0178409	1092.29	-5.46805e-06	2394.5
	N2	CKS1B	N1	CDK2	PRS	CDK2 + CKS1B	N2-N1	0.382231	7164.63	0.0119445	6581
	N2	BCL2L1	N1	BAD	PRS	BAD + BCL2L1	N2-N1	0.236636	3293.54	1.19684	472564
	N2	TP53	N1	HIF1A	PRS	HIF1A + TP53	N2-N1	-0.00899377	1136	0.0634942	23941.2
	N2	NTF4	N1	BDNF	PRS	BDNF + NTF4	N2-N1	-0.00828733	1356.92	-0.000916632	2832.83
	N2	MAD1L1	N1	MAD2L1	PRS	MAD2L1 + MAD1L1	N2-N1	-0.00460307	4000.88	0.56237	58047
	N2	BATF	N1	JUNB	PRS	JUNB + BATF	N2-N1	0.0397527	1344.46	0.715347	68893
	N2	FOS	N1	DDIT3	PRS	DDIT3 + FOS	N2-N1	0.00342708	1953.29	0.143164	6951.5
	N2	NFE2L1	N1	MAFG	PRS	MAFG + NFE2L1	N2-N1	-0.0770116	5560.21	-7.53966e-05	2117.83
	N2	HSP90AA1	N1	NR3C1	PRS	NR3C1 + HSP90AA1	N2-N1	-0.0118845	2442.71	0.0166285	5917.17
	N2	ZBTB16	N1	HDAC1	PRS	HDAC1 + ZBTB16	N2-N1	-0.0132832	1800.54	0.272615	15188
	N2	DDIT3	N1	ATF3	PRS	ATF3 + DDIT3	N2-N1	0.102071	1126	0.549417	19615.8
	N2	PCNA	N1	FEN1	PRS	FEN1 + PCNA	N2-N1	-0.00810354	1944.38	0.00992022	7180
	N2	IGFBP4	N1	IGF2	PRS	IGF2 + IGFBP4	N2-N1	-0.0182613	1747.08	-2.47963e-05	2181.17
	N2	PEX11B	N1	PEX19	PRS	PEX19 + PEX11B	N2-N1	0.122268	4474.42	0.403183	64317.5
	N2	NCBP2	N1	NCBP1	PRS	NCBP1 + NCBP2	N2-N1	-0.0193367	816.626	0.0153838	3830.67
	N2	FANCG	N1	FANCA	PRS	FANCA + FANCG	N2-N1	-0.0265679	862.584	0.196912	6102.17
	N2	SKP2	N1	SKP1	PRS	SKP1 + SKP2	N2-N1	0.0459037	1535.46	-0.000281441	3818
	N2	GRB2	N1	CBLB	PRS	CBLB + GRB2	N2-N1	0.000253181	1978.13	0.0430337	24959.5
	N2	RAN	N1	RCC1	PRS	RCC1 + RAN	N2-N1	-0.0100904	7741.46	0.0641489	22706.8
	N2	HGS	N1	NF2	PRS	NF2 + HGS	N2-N1	-0.011529	3467.08	0.29836	73575.5
	N2	FOS	N1	CEBPG	PRS	CEBPG + FOS	N2-N1	-0.0104068	2457.33	-0.00183556	2301.17
	N2	CASP3	N1	XIAP	PRS	XIAP + CASP3	N2-N1	-0.0111099	4224.33	-0.00019286	2504.5
	N2	PCNA	N1	GADD45A	PRS	GADD45A + PCNA	N2-N1	-0.0089751	15931.2	0.0118581	30134
	N2	LMNB1	N1	LMNA	PRS	LMNA + LMNB1	N2-N1	2.61413e-05	1171.29	0.141284	11561.2
	N2	VAV1	N1	GRB2	PRS	GRB2 + VAV1	N2-N1	-0.00663267	4481.75	-1.51157e-06	2816.17
	N2	FANCC	N1	FANCA	PRS	FANCA + FANCC	N2-N1	-0.0381621	900.626	-2.88626e-05	2592.83
	N2	NOD1	N1	RIPK2	PRS	RIPK2 + NOD1	N2-N1	-0.0036741	27162.6	0.396641	83300.8
	N2	PEX19	N1	PEX14	PRS	PEX14 + PEX19	N2-N1	0.0214464	1790.92	0.00865219	8572.67
	N2	ARFIP2	N1	ARF1	PRS	ARF1 + ARFIP2	N2-N1	-0.0164715	3382.13	-0.000413125	2231.17
	N2	RB1	N1	LMNA	PRS	LMNA + RB1	N2-N1	-0.0489567	1023.04	-5.76752e-05	1939.5
	N2	PEX3	N1	PEX19	PRS	PEX19 + PEX3	N2-N1	0.0337425	7358.21	0.938651	141819
	N2	CASP9	N1	XIAP	PRS	XIAP + CASP9	N2-N1	0.0232588	3869.08	0.0442165	15990.5
	N2	ARHGAP1	N1	RHOA	PRS	RHOA + ARHGAP1	N2-N1	-0.00986817	6275.75	0.00315539	6966.33
	N2	CASP7	N1	XIAP	PRS	XIAP + CASP7	N2-N1	-0.0120216	4175.88	-0.000558846	1986.17
	N2	PEX16	N1	PEX19	PRS	PEX19 + PEX16	N2-N1	0.133379	5132.29	0.259519	43707.7
	N2	UBE2I	N1	TP53	PRS	TP53 + UBE2I	N2-N1	-0.010191	2676.96	-2.15808e-05	2427.83
	N2	PDPK1	N1	AKT1	PRS	AKT1 + PDPK1	N2-N1	-0.0140222	9949.25	-3.63776e-05	2639.5
	N2	BTRC	N1	SKP1	PRS	SKP1 + BTRC	N2-N1	n.e.	n.e.	n.e.	n.e.
	N2	ARFIP2	N1	RAC1	PRS	RAC1 + ARFIP2	N2-N1	-0.0173224	3179.08	-6.30655e-06	2299.5
	N2	NRG1	N1	ERBB3	PRS	ERBB3 + NRG1	N2-N1	-0.0319705	1326.67	-5.30034e-05	3036.33
	N2	LAT	N1	GRB2	PRS	GRB2 + LAT	N2-N1	-0.00318609	2798.63	-0.000188405	2040.5
	N2	CRADD	N1	CASP2	PRS	CASP2 + CRADD	N2-N1	0.122593	7468.33	0.307375	251371
	N2	CGB5	N1	CGA	PRS	CGA + CGB5	N2-N1	-0.0224934	497.126	-0.0188072	1795.5
	N2	GNB2L1	N1	PDE4D	PRS	PDE4D + GNB2L1	N2-N1	-0.00734915	1318.83	-4.96843e-05	2267.17
	N2	DCP1A	N1	SMAD4	PRS	SMAD4 + DCP1A	N2-N1	0.00804116	2621.25	-0.00114264	3090.67
	N2	PPP3R1	N1	PPP3CA	PRS	PPP3CA + PPP3R1	N2-N1	-0.0307026	1338.42	-0.00469554	1907.17
	N2	SMAD4	N1	SMAD1	PRS	SMAD1 + SMAD4	N2-N1	-0.011156	1884.46	-6.77859e-05	1675.5
	N2	GTF2F2	N1	GTF2F1	PRS	GTF2F1 + GTF2F2	N2-N1	0.13412	1522.29	0.817913	77281.5
	N2	MCM5	N1	MCM2	PRS	MCM2 + MCM5	N2-N1	-0.0155037	1074.46	0.00189561	2937.5
	N2	DRAP1	N1	DR1	PRS	DR1 + DRAP1	N2-N1	0.254965	6778.96	2.25585	3.9393e+06
	N2	HBB	N1	HBA2	PRS	HBA2 + HBB	N2-N1	-0.0132131	974.084	-0.000535827	3215.83
	N2	ORC4L	N1	ORC2L	PRS	ORC2L + ORC4L	N2-N1	-0.0402406	701.584	-8.2825e-05	3994.67
	C2	NCK1	N1	LCP2	PRS	LCP2 + NCK1	C2-N1	-0.078548	2667.63	-0.000101639	1957.17
	C2	GRAP2	N1	LCP2	PRS	LCP2 + GRAP2	C2-N1	0.0546465	2908.46	0.137553	40638
	C2	LSM2	N1	LSM3	PRS	LSM3 + LSM2	C2-N1	0.413267	1249.67	1.14244	114773
	C2	EIF3E	N1	IFIT1	PRS	IFIT1 + EIF3E	C2-N1	-0.0671991	1085	-5.84957e-05	1500.5
	C2	RAD23A	N1	PSMD4	PRS	PSMD4 + RAD23A	C2-N1	-0.00952512	1705.17	-0.000183194	3227.67
	C2	MCM3	N1	MCM2	PRS	MCM2 + MCM3	C2-N1	-0.00824001	1104.42	-0.00140484	2415.5
	C2	BCL2L1	N1	BAK1	PRS	BAK1 + BCL2L1	C2-N1	-0.0697379	1706.83	-9.30373e-05	2643.83
	C2	MCM10	N1	ORC2L	PRS	ORC2L + MCM10	C2-N1	-0.043839	841.459	-0.000334476	1623.83
	C2	CKS1B	N1	CDK2	PRS	CDK2 + CKS1B	C2-N1	0.0317126	5844.5	-5.73097e-05	3778
	C2	BCL2L1	N1	BAD	PRS	BAD + BCL2L1	C2-N1	0.0364402	1744.79	0.504792	32650
	C2	TP53	N1	HIF1A	PRS	HIF1A + TP53	C2-N1	-0.0422316	810.459	-2.3522e-05	1922.17
	C2	NTF4	N1	BDNF	PRS	BDNF + NTF4	C2-N1	n.e.	n.e.	n.e.	n.e.
	C2	MAD1L1	N1	MAD2L1	PRS	MAD2L1 + MAD1L1	C2-N1	0.0836406	3456.92	0.498315	23938.5
	C2	BATF	N1	JUNB	PRS	JUNB + BATF	C2-N1	0.06857	1254.54	0.726367	100705
	C2	FOS	N1	DDIT3	PRS	DDIT3 + FOS	C2-N1	-0.0224589	1529.17	-2.20801e-05	3048
	C2	NFE2L1	N1	MAFG	PRS	MAFG + NFE2L1	C2-N1	-0.0577726	4953.96	0.0121933	3074.33
	C2	HSP90AA1	N1	NR3C1	PRS	NR3C1 + HSP90AA1	C2-N1	n.e.	n.e.	n.e.	n.e.
	C2	ZBTB16	N1	HDAC1	PRS	HDAC1 + ZBTB16	C2-N1	-0.00996819	1871.92	0.220236	16477.2
	C2	DDIT3	N1	ATF3	PRS	ATF3 + DDIT3	C2-N1	0.121424	1785.71	0.499511	9028.5
	C2	PCNA	N1	FEN1	PRS	FEN1 + PCNA	C2-N1	0.00480285	2321.29	-8.46164e-05	3478
	C2	IGFBP4	N1	IGF2	PRS	IGF2 + IGFBP4	C2-N1	n.e.	n.e.	n.e.	n.e.
	C2	PEX11B	N1	PEX19	PRS	PEX19 + PEX11B	C2-N1	0.0567967	6801.46	0.323771	96441.2
	C2	NCBP2	N1	NCBP1	PRS	NCBP1 + NCBP2	C2-N1	-0.0130066	927.626	-3.04141e-05	2419.33
	C2	FANCG	N1	FANCA	PRS	FANCA + FANCG	C2-N1	n.e.	n.e.	n.e.	n.e.
	C2	SKP2	N1	SKP1	PRS	SKP1 + SKP2	C2-N1	-0.128745	3069.04	-0.000281441	2636
	C2	GRB2	N1	CBLB	PRS	CBLB + GRB2	C2-N1	-0.0101746	937.793	0.000353826	3756.5
	C2	RAN	N1	RCC1	PRS	RCC1 + RAN	C2-N1	-0.0028444	9581.25	0.0937364	20508.7
	C2	HGS	N1	NF2	PRS	NF2 + HGS	C2-N1	-0.0125182	2646.17	0.0239093	11907.5
	C2	FOS	N1	CEBPG	PRS	CEBPG + FOS	C2-N1	-0.0188104	2267.58	-4.50448e-06	1697.67
	C2	CASP3	N1	XIAP	PRS	XIAP + CASP3	C2-N1	-0.0150141	3525	-2.05309e-05	2114.33
	C2	PCNA	N1	GADD45A	PRS	GADD45A + PCNA	C2-N1	2.53943e-06	19845.5	0.0177552	20039.5
	C2	LMNB1	N1	LMNA	PRS	LMNA + LMNB1	C2-N1	-0.0091226	780.209	0.0914934	8686.67
	C2	VAV1	N1	GRB2	PRS	GRB2 + VAV1	C2-N1	0.00316425	3169.67	-1.51157e-06	1987.67
	C2	FANCC	N1	FANCA	PRS	FANCA + FANCC	C2-N1	n.e.	n.e.	n.e.	n.e.
	C2	NOD1	N1	RIPK2	PRS	RIPK2 + NOD1	C2-N1	-0.00650516	19190.8	0.103773	47034.3
	C2	PEX19	N1	PEX14	PRS	PEX14 + PEX19	C2-N1	0.0622277	2632.5	0.00466408	6894.67
	C2	ARFIP2	N1	ARF1	PRS	ARF1 + ARFIP2	C2-N1	-0.00647834	6687.21	-0.000413125	1849.5
	C2	RB1	N1	LMNA	PRS	LMNA + RB1	C2-N1	n.e.	n.e.	n.e.	n.e.
	C2	PEX3	N1	PEX19	PRS	PEX19 + PEX3	C2-N1	n.e.	n.e.	n.e.	n.e.
	C2	CASP9	N1	XIAP	PRS	XIAP + CASP9	C2-N1	0.0302127	3466.5	0.0588055	21229.8
	C2	ARHGAP1	N1	RHOA	PRS	RHOA + ARHGAP1	C2-N1	-0.00475555	5727.75	0.00314741	6152.67
	C2	CASP7	N1	XIAP	PRS	XIAP + CASP7	C2-N1	-0.00776792	3966.88	-2.05309e-05	1914.5
	C2	PEX16	N1	PEX19	PRS	PEX19 + PEX16	C2-N1	0.0982402	6151.75	0.223371	54904.3
	C2	UBE2I	N1	TP53	PRS	TP53 + UBE2I	C2-N1	-0.00735526	2862.38	-0.00125388	2127.83
	C2	PDPK1	N1	AKT1	PRS	AKT1 + PDPK1	C2-N1	-0.032007	8598.5	-3.63776e-05	2077.83
	C2	BTRC	N1	SKP1	PRS	SKP1 + BTRC	C2-N1	n.e.	n.e.	n.e.	n.e.
	C2	ARFIP2	N1	RAC1	PRS	RAC1 + ARFIP2	C2-N1	-0.00217332	3986.71	-0.00021953	2946.17
	C2	NRG1	N1	ERBB3	PRS	ERBB3 + NRG1	C2-N1	-0.00452057	1947.71	-0.00417905	3274.67
	C2	LAT	N1	GRB2	PRS	GRB2 + LAT	C2-N1	-0.00909331	3323.92	0.00506653	4256.67
	C2	CRADD	N1	CASP2	PRS	CASP2 + CRADD	C2-N1	0.151109	9662.17	0.429774	192414
	C2	CGB5	N1	CGA	PRS	CGA + CGB5	C2-N1	-0.0106374	993.376	-0.000310682	3094.5
	C2	GNB2L1	N1	PDE4D	PRS	PDE4D + GNB2L1	C2-N1	-0.0173209	1232.96	-0.00156735	1982.83
	C2	DCP1A	N1	SMAD4	PRS	SMAD4 + DCP1A	C2-N1	n.e.	n.e.	n.e.	n.e.
	C2	PPP3R1	N1	PPP3CA	PRS	PPP3CA + PPP3R1	C2-N1	0.0149756	1751.54	1.02626	8331
	C2	SMAD4	N1	SMAD1	PRS	SMAD1 + SMAD4	C2-N1	n.e.	n.e.	n.e.	n.e.
	C2	GTF2F2	N1	GTF2F1	PRS	GTF2F1 + GTF2F2	C2-N1	0.117562	2303.33	0.779173	27797
	C2	MCM5	N1	MCM2	PRS	MCM2 + MCM5	C2-N1	-0.0222815	1429.46	-9.75541e-06	2216.17
	C2	DRAP1	N1	DR1	PRS	DR1 + DRAP1	C2-N1	0.077026	3255.5	0.859858	786298
	C2	HBB	N1	HBA2	PRS	HBA2 + HBB	C2-N1	0.00108719	939.584	0.0132637	4288.33
	C2	ORC4L	N1	ORC2L	PRS	ORC2L + ORC4L	C2-N1	n.e.	n.e.	n.e.	n.e.
	N2	NCK1	C1	LCP2	PRS	LCP2 + NCK1	N2-C1	-0.0329613	1268.17	-0.0231288	1733
	N2	GRAP2	C1	LCP2	PRS	LCP2 + GRAP2	N2-C1	0.0449854	1693.5	0.0886751	36599.5
	N2	LSM2	C1	LSM3	PRS	LSM3 + LSM2	N2-C1	0.37106	2303.63	1.37565	408767
	N2	EIF3E	C1	IFIT1	PRS	IFIT1 + EIF3E	N2-C1	-0.0456063	752.084	-2.93044e-06	1644.67
	N2	RAD23A	C1	PSMD4	PRS	PSMD4 + RAD23A	N2-C1	0.00384598	1564.04	0	2434.67
	N2	MCM3	C1	MCM2	PRS	MCM2 + MCM3	N2-C1	0.0125434	6122.79	-0.000135481	3088
	N2	BCL2L1	C1	BAK1	PRS	BAK1 + BCL2L1	N2-C1	0.0391839	1342.25	0.387522	29212.8
	N2	MCM10	C1	ORC2L	PRS	ORC2L + MCM10	N2-C1	-0.0240963	1045.63	-1.10474e-05	1738
	N2	CKS1B	C1	CDK2	PRS	CDK2 + CKS1B	N2-C1	0.20738	5712.88	0.000930638	4483.17
	N2	BCL2L1	C1	BAD	PRS	BAD + BCL2L1	N2-C1	0.638123	11572.2	2.60802	2.39585e+06
	N2	TP53	C1	HIF1A	PRS	HIF1A + TP53	N2-C1	-0.00969424	1001.63	-0.00221896	4205
	N2	NTF4	C1	BDNF	PRS	BDNF + NTF4	N2-C1	-0.0116992	1269.63	-0.000916632	2239.67
	N2	MAD1L1	C1	MAD2L1	PRS	MAD2L1 + MAD1L1	N2-C1	-0.00496711	1977.96	0.641768	246642
	N2	BATF	C1	JUNB	PRS	JUNB + BATF	N2-C1	0.0923702	1955.25	0.769303	157496
	N2	FOS	C1	DDIT3	PRS	DDIT3 + FOS	N2-C1	-0.0108568	1175.58	-0.00183556	3923.17
	N2	NFE2L1	C1	MAFG	PRS	MAFG + NFE2L1	N2-C1	n.e.	n.e.	n.e.	n.e.
	N2	HSP90AA1	C1	NR3C1	PRS	NR3C1 + HSP90AA1	N2-C1	-0.0132888	1635.5	-0.000168891	3034.67
	N2	ZBTB16	C1	HDAC1	PRS	HDAC1 + ZBTB16	N2-C1	-0.00588464	5497.58	0.720484	43043.3
	N2	DDIT3	C1	ATF3	PRS	ATF3 + DDIT3	N2-C1	0.0322367	935.501	0.536782	14780.3
	N2	PCNA	C1	FEN1	PRS	FEN1 + PCNA	N2-C1	0.0300506	2712.79	0.000991196	4288.33
	N2	IGFBP4	C1	IGF2	PRS	IGF2 + IGFBP4	N2-C1	-0.0360873	2959.38	-5.81229e-05	1701.33
	N2	PEX11B	C1	PEX19	PRS	PEX19 + PEX11B	N2-C1	0.323618	3616.75	0.396997	55729
	N2	NCBP2	C1	NCBP1	PRS	NCBP1 + NCBP2	N2-C1	0.0803566	1394.38	0.417619	66288.7
	N2	FANCG	C1	FANCA	PRS	FANCA + FANCG	N2-C1	0.0375655	968.626	0.550447	22746.2
	N2	SKP2	C1	SKP1	PRS	SKP1 + SKP2	N2-C1	0.0580695	1968.29	0.0970417	7065.67
	N2	GRB2	C1	CBLB	PRS	CBLB + GRB2	N2-C1	-0.00423663	1167	0.00495796	15405.5
	N2	RAN	C1	RCC1	PRS	RCC1 + RAN	N2-C1	-0.0141199	1449.75	0.0019328	9218.83
	N2	HGS	C1	NF2	PRS	NF2 + HGS	N2-C1	-0.00230999	3830.5	0.0171141	26675.8
	N2	FOS	C1	CEBPG	PRS	CEBPG + FOS	N2-C1	-0.0096177	1359.88	0.0017718	4579.67
	N2	CASP3	C1	XIAP	PRS	XIAP + CASP3	N2-C1	-0.0119371	918.084	-0.00019286	3844.67
	N2	PCNA	C1	GADD45A	PRS	GADD45A + PCNA	N2-C1	-0.00421288	14365.3	0.0108206	28899
	N2	LMNB1	C1	LMNA	PRS	LMNA + LMNB1	N2-C1	0.158352	3205.13	0.14769	85080
	N2	VAV1	C1	GRB2	PRS	GRB2 + VAV1	N2-C1	0.00743281	5777.71	0.00812412	6388.83
	N2	FANCC	C1	FANCA	PRS	FANCA + FANCC	N2-C1	-0.011078	997.793	0.00920112	5136.5
	N2	NOD1	C1	RIPK2	PRS	RIPK2 + NOD1	N2-C1	-0.015672	1510.63	0.00350145	6142
	N2	PEX19	C1	PEX14	PRS	PEX14 + PEX19	N2-C1	0.00743753	5089.63	0.000201573	4608.17
	N2	ARFIP2	C1	ARF1	PRS	ARF1 + ARFIP2	N2-C1	0.023824	9485.67	0.00416093	6173.5
	N2	RB1	C1	LMNA	PRS	LMNA + RB1	N2-C1	-0.00418712	2713.46	-3.53083e-05	3713
	N2	PEX3	C1	PEX19	PRS	PEX19 + PEX3	N2-C1	0.562167	6135.08	0.456488	134507
	N2	CASP9	C1	XIAP	PRS	XIAP + CASP9	N2-C1	-0.010953	981.543	-0.00017769	4064.67
	N2	ARHGAP1	C1	RHOA	PRS	RHOA + ARHGAP1	N2-C1	-0.00705572	3312.13	0.001623	8276.5
	N2	CASP7	C1	XIAP	PRS	XIAP + CASP7	N2-C1	-0.00789593	942.293	0.00101961	4181.33
	N2	PEX16	C1	PEX19	PRS	PEX19 + PEX16	N2-C1	0.303725	4314.88	0.138384	52703.8
	N2	UBE2I	C1	TP53	PRS	TP53 + UBE2I	N2-C1	-0.00461274	1453.04	-2.27587e-05	4276.33
	N2	PDPK1	C1	AKT1	PRS	AKT1 + PDPK1	N2-C1	0.0279309	9492.33	0.0177718	5496.67
	N2	BTRC	C1	SKP1	PRS	SKP1 + BTRC	N2-C1	0.0952943	2198.63	0.0122777	4843.17
	N2	ARFIP2	C1	RAC1	PRS	RAC1 + ARFIP2	N2-C1	-0.0106497	1216.21	0.00434413	5613.83
	N2	NRG1	C1	ERBB3	PRS	ERBB3 + NRG1	N2-C1	-0.00978499	3224.88	0.0546915	8825.67
	N2	LAT	C1	GRB2	PRS	GRB2 + LAT	N2-C1	-0.00185307	7298.21	0.000856305	4721.5
	N2	CRADD	C1	CASP2	PRS	CASP2 + CRADD	N2-C1	-0.00494535	1946.54	0.00347907	8476.5
	N2	CGB5	C1	CGA	PRS	CGA + CGB5	N2-C1	-0.012707	2173.38	-0.0188072	3846.33
	N2	GNB2L1	C1	PDE4D	PRS	PDE4D + GNB2L1	N2-C1	-0.00324184	1051.71	-0.00016775	3754.67
	N2	DCP1A	C1	SMAD4	PRS	SMAD4 + DCP1A	N2-C1	-0.0103884	1131.58	-0.00114264	4129.67
	N2	PPP3R1	C1	PPP3CA	PRS	PPP3CA + PPP3R1	N2-C1	-0.0149473	1348.71	-0.00469554	3891.33
	N2	SMAD4	C1	SMAD1	PRS	SMAD1 + SMAD4	N2-C1	-0.00658979	1458.71	-6.77859e-05	3904.67
	N2	GTF2F2	C1	GTF2F1	PRS	GTF2F1 + GTF2F2	N2-C1	0.0668131	2243.38	0.154999	184636
	N2	MCM5	C1	MCM2	PRS	MCM2 + MCM5	N2-C1	-0.00399503	5213.54	0.0039201	5944.83
	N2	DRAP1	C1	DR1	PRS	DR1 + DRAP1	N2-C1	0.211963	4749.29	0.319294	1.50927e+06
	N2	HBB	C1	HBA2	PRS	HBA2 + HBB	N2-C1	0.177018	1250.13	0.0723231	21645.2
	N2	ORC4L	C1	ORC2L	PRS	ORC2L + ORC4L	N2-C1	-0.0133325	1116.75	-0.000171396	4058
	C2	NCK1	C1	LCP2	PRS	LCP2 + NCK1	C2-C1	0.00333586	2400.63	-7.59638e-06	3830.5
	C2	GRAP2	C1	LCP2	PRS	LCP2 + GRAP2	C2-C1	0.068042	2166.25	0.0146036	23499
	C2	LSM2	C1	LSM3	PRS	LSM3 + LSM2	C2-C1	0.392632	2221.13	0.155564	248684
	C2	EIF3E	C1	IFIT1	PRS	IFIT1 + EIF3E	C2-C1	-0.00484832	1035.96	-2.93044e-06	3651.33
	C2	RAD23A	C1	PSMD4	PRS	PSMD4 + RAD23A	C2-C1	-0.00520786	1810.92	0.000541649	6061.5
	C2	MCM3	C1	MCM2	PRS	MCM2 + MCM3	C2-C1	0.0274263	6075.21	0.00400962	7687.33
	C2	BCL2L1	C1	BAK1	PRS	BAK1 + BCL2L1	C2-C1	0.0197882	1443.54	0.0565083	6995.33
	C2	MCM10	C1	ORC2L	PRS	ORC2L + MCM10	C2-C1	-0.015727	949.209	-0.000334476	3971.33
	C2	CKS1B	C1	CDK2	PRS	CDK2 + CKS1B	C2-C1	0.125047	8576.75	0.00472926	9836.5
	C2	BCL2L1	C1	BAD	PRS	BAD + BCL2L1	C2-C1	0.318571	18012	0.111473	91058.5
	C2	TP53	C1	HIF1A	PRS	HIF1A + TP53	C2-C1	-0.00986246	834.959	0.00516595	4521.33
	C2	NTF4	C1	BDNF	PRS	BDNF + NTF4	C2-C1	-0.425408	967.543	0.0244149	5164.67
	C2	MAD1L1	C1	MAD2L1	PRS	MAD2L1 + MAD1L1	C2-C1	0.105008	3210.21	0.139036	69282.8
	C2	BATF	C1	JUNB	PRS	JUNB + BATF	C2-C1	0.291836	2083.75	0.167347	189330
	C2	FOS	C1	DDIT3	PRS	DDIT3 + FOS	C2-C1	0.0109909	1513.08	0.0186856	9587.67
	C2	NFE2L1	C1	MAFG	PRS	MAFG + NFE2L1	C2-C1	0.0824271	1223.42	0.0890033	7334
	C2	HSP90AA1	C1	NR3C1	PRS	NR3C1 + HSP90AA1	C2-C1	0.0244878	1745.21	-6.38259e-06	3479.67
	C2	ZBTB16	C1	HDAC1	PRS	HDAC1 + ZBTB16	C2-C1	0.000225798	9162.25	0.0386403	28170.5
	C2	DDIT3	C1	ATF3	PRS	ATF3 + DDIT3	C2-C1	0.281319	1639.67	0.138824	24187.2
	C2	PCNA	C1	FEN1	PRS	FEN1 + PCNA	C2-C1	0.0241162	3294.04	0.000602194	5496.67
	C2	IGFBP4	C1	IGF2	PRS	IGF2 + IGFBP4	C2-C1	0.12414	3154.08	-5.81229e-05	3341.33
	C2	PEX11B	C1	PEX19	PRS	PEX19 + PEX11B	C2-C1	0.125455	6252.88	0.0576387	77453.5
	C2	NCBP2	C1	NCBP1	PRS	NCBP1 + NCBP2	C2-C1	0.0124456	2439.88	0.140355	312539
	C2	FANCG	C1	FANCA	PRS	FANCA + FANCG	C2-C1	0.108528	1141.79	0.199691	21814.2
	C2	SKP2	C1	SKP1	PRS	SKP1 + SKP2	C2-C1	0.0388518	1940.21	-5.11979e-05	4251.33
	C2	GRB2	C1	CBLB	PRS	CBLB + GRB2	C2-C1	-0.00084653	983.668	0.000441768	5694.67
	C2	RAN	C1	RCC1	PRS	RCC1 + RAN	C2-C1	-0.00350992	1232.54	0.000523004	4796.33
	C2	HGS	C1	NF2	PRS	NF2 + HGS	C2-C1	0.00396419	4651.25	-0.00274217	18899
	C2	FOS	C1	CEBPG	PRS	CEBPG + FOS	C2-C1	0.00139145	1596.13	0.000259733	3931.33
	C2	CASP3	C1	XIAP	PRS	XIAP + CASP3	C2-C1	-0.00889785	917.459	-0.00017769	3699.67
	C2	PCNA	C1	GADD45A	PRS	GADD45A + PCNA	C2-C1	0.00496484	17663.3	0.00507891	13998.8
	C2	LMNB1	C1	LMNA	PRS	LMNA + LMNB1	C2-C1	0.0588858	3283.46	0.0810376	55450.7
	C2	VAV1	C1	GRB2	PRS	GRB2 + VAV1	C2-C1	0.0313091	5685.46	-0.000199292	4286.33
	C2	FANCC	C1	FANCA	PRS	FANCA + FANCC	C2-C1	0.000723867	667.668	-5.78999e-05	3636.33
	C2	NOD1	C1	RIPK2	PRS	RIPK2 + NOD1	C2-C1	-0.0146397	1481.92	0.00411946	13260
	C2	PEX19	C1	PEX14	PRS	PEX14 + PEX19	C2-C1	0.0165094	8383.21	0.00437732	20645
	C2	ARFIP2	C1	ARF1	PRS	ARF1 + ARFIP2	C2-C1	0.020516	13124	-0.000619708	4173
	C2	RB1	C1	LMNA	PRS	LMNA + RB1	C2-C1	0.0047687	3019.63	-3.53083e-05	3681.33
	C2	PEX3	C1	PEX19	PRS	PEX19 + PEX3	C2-C1	0.146961	5974.88	0.0315819	4793
	C2	CASP9	C1	XIAP	PRS	XIAP + CASP9	C2-C1	-0.00529043	874.334	-0.00120492	3763
	C2	ARHGAP1	C1	RHOA	PRS	RHOA + ARHGAP1	C2-C1	-0.00447568	4255.71	0.000242169	5261.33
	C2	CASP7	C1	XIAP	PRS	XIAP + CASP7	C2-C1	-0.00475793	959.751	-0.00017769	3781.33
	C2	PEX16	C1	PEX19	PRS	PEX19 + PEX16	C2-C1	0.242368	5528.38	0.0449675	26224
	C2	UBE2I	C1	TP53	PRS	TP53 + UBE2I	C2-C1	-0.00411447	1516.13	-0.00106687	4443
	C2	PDPK1	C1	AKT1	PRS	AKT1 + PDPK1	C2-C1	0.0246905	11580.3	0.00397443	4041.33
	C2	BTRC	C1	SKP1	PRS	SKP1 + BTRC	C2-C1	0.100578	2475.67	-5.11979e-05	4334.67
	C2	ARFIP2	C1	RAC1	PRS	RAC1 + ARFIP2	C2-C1	-0.00530685	1555.71	-2.20188e-05	4326.33
	C2	NRG1	C1	ERBB3	PRS	ERBB3 + NRG1	C2-C1	0.074988	3148.71	0.0302393	12438.3
	C2	LAT	C1	GRB2	PRS	GRB2 + LAT	C2-C1	0.00060007	5722.79	0.00447825	5384.83
	C2	CRADD	C1	CASP2	PRS	CASP2 + CRADD	C2-C1	-0.00319386	1651.29	0.00246223	5699.83
	C2	CGB5	C1	CGA	PRS	CGA + CGB5	C2-C1	0.0529945	1815.67	0.0448233	79082
	C2	GNB2L1	C1	PDE4D	PRS	PDE4D + GNB2L1	C2-C1	-0.00499608	833.584	-0.00156735	3579.67
	C2	DCP1A	C1	SMAD4	PRS	SMAD4 + DCP1A	C2-C1	0.0236029	1309.21	-0.000149739	3641.33
	C2	PPP3R1	C1	PPP3CA	PRS	PPP3CA + PPP3R1	C2-C1	0.126452	1427.79	0.534902	10885.2
	C2	SMAD4	C1	SMAD1	PRS	SMAD1 + SMAD4	C2-C1	-0.00799492	1370.71	-3.05331e-05	3611.33
	C2	GTF2F2	C1	GTF2F1	PRS	GTF2F1 + GTF2F2	C2-C1	0.0583811	1995.67	0.224706	83136
	C2	MCM5	C1	MCM2	PRS	MCM2 + MCM5	C2-C1	0.0192812	4838.21	0.00329376	4819.67
	C2	DRAP1	C1	DR1	PRS	DR1 + DRAP1	C2-C1	0.0504197	4975.67	0.28315	1.18047e+06
	C2	HBB	C1	HBA2	PRS	HBA2 + HBB	C2-C1	0.158093	1203.71	0.0679382	9718.17
	C2	ORC4L	C1	ORC2L	PRS	ORC2L + ORC4L	C2-C1	0.0191408	872.751	-1.10474e-05	3709.67
	N1	SHMT2	N2	STAC3	RRS	SHMT2 + STAC3	N1-N2	0.0243422	4025.92	0.0188934	10614.8
	N1	EMD	N2	ARMC1	RRS	EMD + ARMC1	N1-N2	-0.00183821	2265.29	-0.0887481	35285.3
	N1	PDHB	N2	ZC3HC1	RRS	PDHB + ZC3HC1	N1-N2	-0.00658619	3088.38	0.00185441	9604.67
	N1	FKBP3	N2	NQO2	RRS	FKBP3 + NQO2	N1-N2	-0.000775634	7648.88	-0.000350008	4016.33
	N1	RAB3B	N2	BOC	RRS	RAB3B + BOC	N1-N2	-0.00606815	1131.25	0.000157153	5030.17
	N1	GALK1	N2	MCCC1	RRS	GALK1 + MCCC1	N1-N2	-0.00560167	2099.63	9.75033e-05	11425.7
	N1	GPD2	N2	RTL10	RRS	GPD2 + RTL10	N1-N2	0.00999272	10027.8	0.0148766	11644.5
	N1	PSMD5	N2	SLC22A15	RRS	PSMD5 + SLC22A15	N1-N2	-0.00808889	1229.92	0.00168982	6343.83
	N1	PPP6C	N2	ZNF350	RRS	PPP6C + ZNF350	N1-N2	-0.00908263	1045.75	0.000692142	9283.17
	N1	CD81	N2	NPC2	RRS	CD81 + NPC2	N1-N2	-0.00073459	2121.58	-0.0021441	8179.42
	N1	BTC	N2	PRRC2B	RRS	BTC + PRRC2B	N1-N2	0.00250216	8255.58	-0.00396198	4181.33
	N1	CD151	N2	WDR41	RRS	CD151 + WDR41	N1-N2	-0.00218513	2538.13	-0.016335	13615.3
	N1	PDE9A	N2	REM2	RRS	PDE9A + REM2	N1-N2	-0.00331923	1571.88	0.000793201	4799
	N1	CANX	N2	ATAD2	RRS	CANX + ATAD2	N1-N2	-0.0135536	1013.08	-2.15302e-05	3641.33
	N1	GCDH	N2	ZCCHC9	RRS	GCDH + ZCCHC9	N1-N2	-0.00317157	1848.04	0.0016399	6407.5
	N1	GRIK2	N2	ARL6IP6	RRS	GRIK2 + ARL6IP6	N1-N2	0.00907008	3533.54	0	3828
	N1	RGR	N2	ABCF3	RRS	RGR + ABCF3	N1-N2	0.000350159	6865.42	-3.9991e-06	3866.33
	N1	LAMP2	N2	UBE2G2	RRS	LAMP2 + UBE2G2	N1-N2	0.00682411	2640.75	0.00676041	4409.83
	N1	OSM	N2	ZNF688	RRS	OSM + ZNF688	N1-N2	-0.00104581	1380	0.00705184	6032.67
	N1	MNAT1	N2	GMPPA	RRS	MNAT1 + GMPPA	N1-N2	0.0489365	3292.5	0.0153593	5431
	N1	FABP7	N2	STX5	RRS	FABP7 + STX5	N1-N2	-0.00539396	955.501	0.000163801	5130
	N1	SERPINB3	N2	DCTN6	RRS	SERPINB3 + DCTN6	N1-N2	-0.00530503	1343.46	-6.82639e-07	3926.33
	N1	HCLS1	N2	SALL2	RRS	HCLS1 + SALL2	N1-N2	-0.00445716	2993	0.00030185	6022
	N1	VEGFD	N2	ZBTB25	RRS	VEGFD + ZBTB25	N1-N2	-0.00654882	931.126	-5.92065e-06	3846.33
	N1	ITPK1	N2	SLC35G2	RRS	ITPK1 + SLC35G2	N1-N2	-0.00701145	3074.38	0.00675434	11459
	N1	PROS1	N2	STK25	RRS	PROS1 + STK25	N1-N2	-0.00996294	1084.71	0.0039592	4893
	N1	PDGFRA	N2	NDFIP1	RRS	PDGFRA + NDFIP1	N1-N2	0.0200724	4024.88	0.0134071	9570.33
	N1	HLA-DMB	N2	PSEN2	RRS	HLA-DMB + PSEN2	N1-N2	0.00419148	1475.42	0.00830164	4493
	N1	SLC6A1	N2	TM4SF4	RRS	SLC6A1 + TM4SF4	N1-N2	0.000346439	1673.04	0.0253788	44460.4
	N1	NONO	N2	BEST1	RRS	NONO + BEST1	N1-N2	-0.00784385	993.459	-9.62472e-05	4804.67
	N1	ETF1	N2	LMBR1L	RRS	ETF1 + LMBR1L	N1-N2	-0.00567381	1449.5	0.0015642	4438
	N1	FABP4	N2	GCG	RRS	FABP4 + GCG	N1-N2	-0.00721132	1177.13	4.24687e-05	4918
	N1	APOD	N2	MUC7	RRS	APOD + MUC7	N1-N2	-0.00507564	1038.96	0.00645171	9515.67
	N1	ASS1	N2	GINS3	RRS	ASS1 + GINS3	N1-N2	-0.0076645	1465.17	0.000198295	5044.83
	N1	ARSA	N2	DBN1	RRS	ARSA + DBN1	N1-N2	-0.00697257	8397.29	-0.0056108	10059.3
	N1	SLC25A6	N2	ZNF213	RRS	SLC25A6 + ZNF213	N1-N2	-0.00283309	1696.08	-0.03204	16164.8
	N1	CA2	N2	PTPRS	RRS	CA2 + PTPRS	N1-N2	-0.00564148	1326.46	0.000138964	4771.33
	N1	RCC1	N2	KLHL6	RRS	RCC1 + KLHL6	N1-N2	-0.00489189	1037.54	-0.00135901	6645.5
	N1	CENPA	N2	PPIL3	RRS	CENPA + PPIL3	N1-N2	-0.0054156	1301.58	-0.0300093	9039.67
	N1	NFIB	N2	TIRAP	RRS	NFIB + TIRAP	N1-N2	-0.00339141	3661.33	0.00149007	5393.17
	N1	RXRB	N2	CXCL11	RRS	RXRB + CXCL11	N1-N2	-0.0114527	1199.38	0.00302166	4389.67
	N1	LUM	N2	UGGT2	RRS	LUM + UGGT2	N1-N2	0.000976833	1726.17	0.0164483	6858.5
	N1	COPB1	N2	SLC39A14	RRS	COPB1 + SLC39A14	N1-N2	-0.00953004	889.668	0.000381474	5254.83
	N1	INPP1	N2	UBLCP1	RRS	INPP1 + UBLCP1	N1-N2	-0.00299283	6298.71	0.00863027	11534
	N1	ITPA	N2	WDR62	RRS	ITPA + WDR62	N1-N2	-0.00618387	6889.67	0.000947907	8825
	N1	DLX4	N2	RAB3IP	RRS	DLX4 + RAB3IP	N1-N2	-0.00514375	4565.25	0.00171536	8708.25
	N1	RHOC	N2	NUP62CL	RRS	RHOC + NUP62CL	N1-N2	-0.00761698	1575.33	0.00365084	15423.5
	N1	CANX	N2	ARHGEF15	RRS	CANX + ARHGEF15	N1-N2	n.e.	n.e.	n.e.	n.e.
	N1	DUT	N2	FAAP24	RRS	DUT + FAAP24	N1-N2	-0.00454354	4458.58	3.98648e-05	4249.67
	N1	NAT2	N2	DNAJA1	RRS	NAT2 + DNAJA1	N1-N2	-0.00568382	1104.08	0	3631.33
	N1	DEFA1	N2	TSTD2	RRS	DEFA1 + TSTD2	N1-N2	0.00832245	7471.63	0.00352495	4243.17
	N1	PSMD12	N2	CRIPT	RRS	PSMD12 + CRIPT	N1-N2	-0.0188457	3881.63	-3.32782e-06	3651.33
	N1	SCARB1	N2	PHF21B	RRS	SCARB1 + PHF21B	N1-N2	-0.00198106	1518.71	0.00770411	4648.17
	N1	MOBP	N2	MRPS25	RRS	MOBP + MRPS25	N1-N2	-0.00118927	1590.63	0.00162196	6588.17
	N1	PSMD5	N2	SYCE1	RRS	PSMD5 + SYCE1	N1-N2	-0.0057576	3466.08	-5.85215e-06	3954.67
	N1	CLPTM1	N2	L3MBTL2	RRS	CLPTM1 + L3MBTL2	N1-N2	-0.00576105	1011.33	0.000228207	4243
	N1	FAS	N2	LSM3	RRS	FAS + LSM3	N1-N2	0.0323307	1864.33	0.00420969	4194.67
	N1	PMCH	N2	RIC3	RRS	PMCH + RIC3	N1-N2	0.00142359	1354.08	0	3823
	N1	CD34	N2	SNX21	RRS	CD34 + SNX21	N1-N2	0.0197962	1793.58	-4.77601e-06	3624.67
	N1	NDP	N2	NUDT4	RRS	NDP + NUDT4	N1-N2	0.00450373	3788.25	-1.36075e-05	3699.67
	N1	HIST1H1C	N2	NPDC1	RRS	HIST1H1C + NPDC1	N1-N2	-0.00327683	1071.42	0.000464383	25997.2
	N1	RFX3	N2	SEMA4G	RRS	RFX3 + SEMA4G	N1-N2	-0.00993976	1945.92	0.0175151	5085.17
	N1	NKX2-5	N2	CSGALNACT2	RRS	NKX2-5 + CSGALNACT2	N1-N2	-0.00187803	1518.75	-0.0169215	10279.8
	N1	BMP5	N2	MCMBP	RRS	BMP5 + MCMBP	N1-N2	-0.00353414	7011.83	-1.20132e-05	3854.67
	N1	CNN1	N2	PGAP2	RRS	CNN1 + PGAP2	N1-N2	-0.00595856	2465.04	0.000161572	4356.33
	N1	COPB1	N2	HPCAL4	RRS	COPB1 + HPCAL4	N1-N2	0.011755	3356.96	0.00740756	9302.33
	N1	MCM2	N2	PLXNA4	RRS	MCM2 + PLXNA4	N1-N2	-0.00878945	2072.71	0.00143559	5529.33
	N1	GPR18	N2	HNRNPLL	RRS	GPR18 + HNRNPLL	N1-N2	-0.00524169	5206.5	0.000680038	3754.67
	N1	MAOB	N2	CTCF	RRS	MAOB + CTCF	N1-N2	-0.00333301	1574.04	0.0132743	6203.17
	N1	ACVR1	N2	CWF19L1	RRS	ACVR1 + CWF19L1	N1-N2	-0.00538684	6881.58	-1.4184e-05	3484.67
	N1	NUDT2	N2	MIIP	RRS	NUDT2 + MIIP	N1-N2	-0.00414643	2644.71	0.000189628	5626.83
	N1	RBM3	N2	SF3A1	RRS	RBM3 + SF3A1	N1-N2	-0.00371746	2953.04	-0.00188376	4626.5
	N1	GP1BA	N2	NECTIN2	RRS	GP1BA + NECTIN2	N1-N2	-0.0386404	1251.21	-1.47389e-05	3563
	N1	PBX2	N2	VILL	RRS	PBX2 + VILL	N1-N2	-0.00778644	2435.67	-2.82688e-05	3921.33
	N1	ATP5O	N2	CLEC2D	RRS	ATP5O + CLEC2D	N1-N2	0.00103749	2215.38	0.00652022	4114.67
	N1	BYSL	N2	KIAA0907	RRS	BYSL + KIAA0907	N1-N2	-0.00637004	3004.96	0.00575245	5289.67
	N1	CKB	N2	HBZ	RRS	CKB + HBZ	N1-N2	-0.00130816	3342.42	-7.19286e-05	4033
	N1	ERBB3	N2	C3orf38	RRS	ERBB3 + C3orf38	N1-N2	-0.00132946	2510.67	-3.34908e-05	3796.33
	N1	SHMT2	C2	STAC3	RRS	SHMT2 + STAC3	N1-C2	-0.00179948	1258.42	0.000700304	4473
	N1	EMD	C2	ARMC1	RRS	EMD + ARMC1	N1-C2	0.000822108	2289.63	-0.0525829	20175.8
	N1	PDHB	C2	ZC3HC1	RRS	PDHB + ZC3HC1	N1-C2	-0.00403795	2155.08	0.0201128	8607.17
	N1	FKBP3	C2	NQO2	RRS	FKBP3 + NQO2	N1-C2	-0.00226057	4288.88	-0.000354816	3646.33
	N1	RAB3B	C2	BOC	RRS	RAB3B + BOC	N1-C2	-0.00495679	8285.71	-3.51074e-05	3641.33
	N1	GALK1	C2	MCCC1	RRS	GALK1 + MCCC1	N1-C2	-0.00480178	2296	-0.000550116	4801.33
	N1	GPD2	C2	RTL10	RRS	GPD2 + RTL10	N1-C2	-0.00393164	1438.25	0.00371527	4969.83
	N1	PSMD5	C2	SLC22A15	RRS	PSMD5 + SLC22A15	N1-C2	-0.00686481	1247.71	0	3498
	N1	PPP6C	C2	ZNF350	RRS	PPP6C + ZNF350	N1-C2	-0.00651307	963.626	0.000858845	4116.33
	N1	CD81	C2	NPC2	RRS	CD81 + NPC2	N1-C2	-0.00294528	1559.75	-0.003429	4654.83
	N1	BTC	C2	PRRC2B	RRS	BTC + PRRC2B	N1-C2	-0.00448407	1608.71	-0.00220978	3938
	N1	CD151	C2	WDR41	RRS	CD151 + WDR41	N1-C2	-0.00150098	1545.75	-0.00200859	7944.17
	N1	PDE9A	C2	REM2	RRS	PDE9A + REM2	N1-C2	-0.00263071	2951.46	-1.92516e-05	3696.33
	N1	CANX	C2	ATAD2	RRS	CANX + ATAD2	N1-C2	n.e.	n.e.	n.e.	n.e.
	N1	GCDH	C2	ZCCHC9	RRS	GCDH + ZCCHC9	N1-C2	-0.00405916	909.418	0.00272697	4884.83
	N1	GRIK2	C2	ARL6IP6	RRS	GRIK2 + ARL6IP6	N1-C2	0.00118057	2897.63	-1.87018e-05	3451.33
	N1	RGR	C2	ABCF3	RRS	RGR + ABCF3	N1-C2	-0.00435117	817.168	-2.97263e-05	3496.33
	N1	LAMP2	C2	UBE2G2	RRS	LAMP2 + UBE2G2	N1-C2	-0.00519663	773.043	-6.91437e-06	3656.33
	N1	OSM	C2	ZNF688	RRS	OSM + ZNF688	N1-C2	0.00582203	3480.54	0.00639921	5678.33
	N1	MNAT1	C2	GMPPA	RRS	MNAT1 + GMPPA	N1-C2	-0.00924047	2405.38	0.00037126	5775.33
	N1	FABP7	C2	STX5	RRS	FABP7 + STX5	N1-C2	-0.00595695	1578.08	0.000571831	6203.5
	N1	SERPINB3	C2	DCTN6	RRS	SERPINB3 + DCTN6	N1-C2	-0.00147946	2009.25	1.01113e-05	4319.67
	N1	HCLS1	C2	SALL2	RRS	HCLS1 + SALL2	N1-C2	-0.00413885	1835.92	0.000195963	5656.67
	N1	VEGFD	C2	ZBTB25	RRS	VEGFD + ZBTB25	N1-C2	-0.00484637	899.751	0.00017342	4028.33
	N1	ITPK1	C2	SLC35G2	RRS	ITPK1 + SLC35G2	N1-C2	-0.00545218	1215.21	0.00143431	6237.33
	N1	PROS1	C2	STK25	RRS	PROS1 + STK25	N1-C2	-0.00728731	1014.75	-5.14358e-06	3769.67
	N1	PDGFRA	C2	NDFIP1	RRS	PDGFRA + NDFIP1	N1-C2	-0.00772848	1081.96	-9.92395e-05	5236.67
	N1	HLA-DMB	C2	PSEN2	RRS	HLA-DMB + PSEN2	N1-C2	0.000217919	1641.13	0.00378381	4371.5
	N1	SLC6A1	C2	TM4SF4	RRS	SLC6A1 + TM4SF4	N1-C2	0.0719628	5893.13	0.0623745	27466.5
	N1	NONO	C2	BEST1	RRS	NONO + BEST1	N1-C2	-0.00521523	1114.92	0.000280095	5793.5
	N1	ETF1	C2	LMBR1L	RRS	ETF1 + LMBR1L	N1-C2	-0.00410993	3666.21	0.00419856	5235
	N1	FABP4	C2	GCG	RRS	FABP4 + GCG	N1-C2	-0.00524358	1246.79	3.52181e-05	4891.5
	N1	APOD	C2	MUC7	RRS	APOD + MUC7	N1-C2	-0.00414914	722.334	-2.3291e-05	3976.33
	N1	ASS1	C2	GINS3	RRS	ASS1 + GINS3	N1-C2	-0.00572838	1243.92	0.0003108	5461.5
	N1	ARSA	C2	DBN1	RRS	ARSA + DBN1	N1-C2	-0.0118237	8215.29	0.00319949	14087.8
	N1	SLC25A6	C2	ZNF213	RRS	SLC25A6 + ZNF213	N1-C2	-0.00504342	7395.5	-0.0150289	34519.5
	N1	CA2	C2	PTPRS	RRS	CA2 + PTPRS	N1-C2	-0.00438701	2204.08	-4.16721e-05	4018
	N1	RCC1	C2	KLHL6	RRS	RCC1 + KLHL6	N1-C2	-0.00333485	1943.96	-0.000166504	13030.5
	N1	CENPA	C2	PPIL3	RRS	CENPA + PPIL3	N1-C2	-0.00506741	1183.08	-0.0417454	7358.17
	N1	NFIB	C2	TIRAP	RRS	NFIB + TIRAP	N1-C2	-0.000954292	5032.92	0.0106558	7595.83
	N1	RXRB	C2	CXCL11	RRS	RXRB + CXCL11	N1-C2	-0.00986255	853.334	-4.97714e-05	3714.67
	N1	LUM	C2	UGGT2	RRS	LUM + UGGT2	N1-C2	-0.00608708	959.126	-3.36318e-05	4089.67
	N1	COPB1	C2	SLC39A14	RRS	COPB1 + SLC39A14	N1-C2	-0.00546429	1965.25	0.000378401	5816.5
	N1	INPP1	C2	UBLCP1	RRS	INPP1 + UBLCP1	N1-C2	-0.00682207	1385.46	-3.71495e-05	4006.33
	N1	ITPA	C2	WDR62	RRS	ITPA + WDR62	N1-C2	-0.000625779	5914.83	0.0069199	67927.5
	N1	DLX4	C2	RAB3IP	RRS	DLX4 + RAB3IP	N1-C2	0.00114865	2167.33	0.0145416	25398.8
	N1	RHOC	C2	NUP62CL	RRS	RHOC + NUP62CL	N1-C2	-0.00443222	1068.58	0.000124518	4974.67
	N1	CANX	C2	ARHGEF15	RRS	CANX + ARHGEF15	N1-C2	n.e.	n.e.	n.e.	n.e.
	N1	DUT	C2	FAAP24	RRS	DUT + FAAP24	N1-C2	-0.00211596	2041.17	-1.93178e-05	4576.33
	N1	NAT2	C2	DNAJA1	RRS	NAT2 + DNAJA1	N1-C2	-0.00530765	1089.67	0.00363732	5503.33
	N1	DEFA1	C2	TSTD2	RRS	DEFA1 + TSTD2	N1-C2	-0.000436021	3252.42	0.000652397	4306.33
	N1	PSMD12	C2	CRIPT	RRS	PSMD12 + CRIPT	N1-C2	-0.0167138	1468.46	0.00419508	4288
	N1	SCARB1	C2	PHF21B	RRS	SCARB1 + PHF21B	N1-C2	-0.00265832	1401.46	0.000323589	4489.67
	N1	MOBP	C2	MRPS25	RRS	MOBP + MRPS25	N1-C2	-0.00513668	1794.96	0.00279494	6952
	N1	PSMD5	C2	SYCE1	RRS	PSMD5 + SYCE1	N1-C2	-0.00618344	1840.08	0.00031157	5003.17
	N1	CLPTM1	C2	L3MBTL2	RRS	CLPTM1 + L3MBTL2	N1-C2	-0.00459696	2217.92	0.000125617	4286.33
	N1	FAS	C2	LSM3	RRS	FAS + LSM3	N1-C2	0.0346815	1984.46	0.0419723	6145
	N1	PMCH	C2	RIC3	RRS	PMCH + RIC3	N1-C2	-0.00428304	1305.96	-1.55146e-05	3749.67
	N1	CD34	C2	SNX21	RRS	CD34 + SNX21	N1-C2	n.e.	n.e.	n.e.	n.e.
	N1	NDP	C2	NUDT4	RRS	NDP + NUDT4	N1-C2	0.00277113	3129.63	0.00377584	4364.67
	N1	HIST1H1C	C2	NPDC1	RRS	HIST1H1C + NPDC1	N1-C2	-0.00225494	5718.79	0.0137209	87012.3
	N1	RFX3	C2	SEMA4G	RRS	RFX3 + SEMA4G	N1-C2	-0.012338	829.084	0.0237906	6003.67
	N1	NKX2-5	C2	CSGALNACT2	RRS	NKX2-5 + CSGALNACT2	N1-C2	-0.0026737	1322.71	0.0106552	35662.7
	N1	BMP5	C2	MCMBP	RRS	BMP5 + MCMBP	N1-C2	-0.00470077	1173.21	-2.54309e-05	3826.33
	N1	CNN1	C2	PGAP2	RRS	CNN1 + PGAP2	N1-C2	-0.00595729	3000.38	0.000382454	5276.5
	N1	COPB1	C2	HPCAL4	RRS	COPB1 + HPCAL4	N1-C2	0.0286519	15238.5	0.00373918	20041.7
	N1	MCM2	C2	PLXNA4	RRS	MCM2 + PLXNA4	N1-C2	-0.0125606	1685.17	-0.000219434	3836.33
	N1	GPR18	C2	HNRNPLL	RRS	GPR18 + HNRNPLL	N1-C2	-0.0015668	6291.42	-3.24818e-05	3719.67
	N1	MAOB	C2	CTCF	RRS	MAOB + CTCF	N1-C2	0.000412029	1613.46	0.00442108	5123.5
	N1	ACVR1	C2	CWF19L1	RRS	ACVR1 + CWF19L1	N1-C2	-0.00746171	1477.75	-0.0001098	3819.67
	N1	NUDT2	C2	MIIP	RRS	NUDT2 + MIIP	N1-C2	-0.00370758	1930.42	-1.35094e-05	4761.33
	N1	RBM3	C2	SF3A1	RRS	RBM3 + SF3A1	N1-C2	-0.00319179	955.668	-0.00194916	4404.67
	N1	GP1BA	C2	NECTIN2	RRS	GP1BA + NECTIN2	N1-C2	-0.011414	16753.3	-0.000232618	4066.33
	N1	PBX2	C2	VILL	RRS	PBX2 + VILL	N1-C2	-0.00803402	2116.54	0.0116967	4408
	N1	ATP5O	C2	CLEC2D	RRS	ATP5O + CLEC2D	N1-C2	-0.00333032	1424.96	-1.72444e-05	3869.67
	N1	BYSL	C2	KIAA0907	RRS	BYSL + KIAA0907	N1-C2	-0.00934455	945.959	0.00701316	6500.67
	N1	CKB	C2	HBZ	RRS	CKB + HBZ	N1-C2	-0.00914415	7868.29	-2.49885e-05	4706.33
	N1	ERBB3	C2	C3orf38	RRS	ERBB3 + C3orf38	N1-C2	-0.00221557	2142.29	-3.19908e-05	4111.33
	C1	SHMT2	N2	STAC3	RRS	SHMT2 + STAC3	C1-N2	-0.00261536	2923.04	0.00335574	5186.33
	C1	EMD	N2	ARMC1	RRS	EMD + ARMC1	C1-N2	0.000332951	1431.67	-0.0349761	5658.33
	C1	PDHB	N2	ZC3HC1	RRS	PDHB + ZC3HC1	C1-N2	0.000116608	2733	0.00169062	4599.67
	C1	FKBP3	N2	NQO2	RRS	FKBP3 + NQO2	C1-N2	-0.00661062	6702.46	2.84678e-05	3926.33
	C1	RAB3B	N2	BOC	RRS	RAB3B + BOC	C1-N2	-0.00716446	1149.92	0.000418814	4894.67
	C1	GALK1	N2	MCCC1	RRS	GALK1 + MCCC1	C1-N2	-0.0072992	2236.46	0.00136008	5441.33
	C1	GPD2	N2	RTL10	RRS	GPD2 + RTL10	C1-N2	-0.00329014	10088.2	-2.42965e-05	3729.67
	C1	PSMD5	N2	SLC22A15	RRS	PSMD5 + SLC22A15	C1-N2	-0.0167387	1060.25	0.00699811	5673.17
	C1	PPP6C	N2	ZNF350	RRS	PPP6C + ZNF350	C1-N2	-0.000782096	917.584	4.11309e-05	3894.67
	C1	CD81	N2	NPC2	RRS	CD81 + NPC2	C1-N2	-0.00333893	1534.67	0.00780295	13621.5
	C1	BTC	N2	PRRC2B	RRS	BTC + PRRC2B	C1-N2	0.0108349	10922.2	0.000810811	4109.67
	C1	CD151	N2	WDR41	RRS	CD151 + WDR41	C1-N2	-0.0033006	2078.71	0.0235	67426
	C1	PDE9A	N2	REM2	RRS	PDE9A + REM2	C1-N2	-0.00189312	1950.04	0.00263131	7619.83
	C1	CANX	N2	ATAD2	RRS	CANX + ATAD2	C1-N2	-0.00956904	970.501	-0.0013245	4901.5
	C1	GCDH	N2	ZCCHC9	RRS	GCDH + ZCCHC9	C1-N2	-8.27261e-05	2357.63	5.79003e-05	5190.17
	C1	GRIK2	N2	ARL6IP6	RRS	GRIK2 + ARL6IP6	C1-N2	n.e.	n.e.	n.e.	n.e.
	C1	RGR	N2	ABCF3	RRS	RGR + ABCF3	C1-N2	0.000972054	6161.13	0.00202285	4838
	C1	LAMP2	N2	UBE2G2	RRS	LAMP2 + UBE2G2	C1-N2	n.e.	n.e.	n.e.	n.e.
	C1	OSM	N2	ZNF688	RRS	OSM + ZNF688	C1-N2	-0.00123743	5717.25	-4.08857e-05	3898
	C1	MNAT1	N2	GMPPA	RRS	MNAT1 + GMPPA	C1-N2	n.e.	n.e.	n.e.	n.e.
	C1	FABP7	N2	STX5	RRS	FABP7 + STX5	C1-N2	-0.00937053	1230.46	-0.000173725	3741.33
	C1	SERPINB3	N2	DCTN6	RRS	SERPINB3 + DCTN6	C1-N2	-0.0141296	1416	-6.57423e-06	3718
	C1	HCLS1	N2	SALL2	RRS	HCLS1 + SALL2	C1-N2	-0.00393017	3131.5	-1.07242e-05	4063
	C1	VEGFD	N2	ZBTB25	RRS	VEGFD + ZBTB25	C1-N2	-0.0247238	1344.88	-5.92065e-06	3808
	C1	ITPK1	N2	SLC35G2	RRS	ITPK1 + SLC35G2	C1-N2	n.e.	n.e.	n.e.	n.e.
	C1	PROS1	N2	STK25	RRS	PROS1 + STK25	C1-N2	-0.00027659	1191.33	-2.89355e-06	3939.67
	C1	PDGFRA	N2	NDFIP1	RRS	PDGFRA + NDFIP1	C1-N2	-0.0235987	3181.63	-2.94156e-05	3881.33
	C1	HLA-DMB	N2	PSEN2	RRS	HLA-DMB + PSEN2	C1-N2	-0.000214968	1453.92	0.0118604	4804.67
	C1	SLC6A1	N2	TM4SF4	RRS	SLC6A1 + TM4SF4	C1-N2	0.0102656	2011.79	0.0268805	17577.8
	C1	NONO	N2	BEST1	RRS	NONO + BEST1	C1-N2	-0.00581117	1185.33	-1.82089e-05	3743
	C1	ETF1	N2	LMBR1L	RRS	ETF1 + LMBR1L	C1-N2	n.e.	n.e.	n.e.	n.e.
	C1	FABP4	N2	GCG	RRS	FABP4 + GCG	C1-N2	-0.0131526	1198.46	-1.81827e-05	3784.67
	C1	APOD	N2	MUC7	RRS	APOD + MUC7	C1-N2	-0.0112468	1017.17	-0.000196473	4491.33
	C1	ASS1	N2	GINS3	RRS	ASS1 + GINS3	C1-N2	-0.00559593	1446.75	7.76968e-05	4341.33
	C1	ARSA	N2	DBN1	RRS	ARSA + DBN1	C1-N2	-0.00706143	10029.6	-1.03938e-05	3948
	C1	SLC25A6	N2	ZNF213	RRS	SLC25A6 + ZNF213	C1-N2	-0.00296495	1935.79	-0.000632144	5073
	C1	CA2	N2	PTPRS	RRS	CA2 + PTPRS	C1-N2	-0.0103834	1757.08	0.00189021	4504.67
	C1	RCC1	N2	KLHL6	RRS	RCC1 + KLHL6	C1-N2	-0.0114138	1222.79	0	4028
	C1	CENPA	N2	PPIL3	RRS	CENPA + PPIL3	C1-N2	-0.00347986	1801.42	-0.000105375	4196.33
	C1	NFIB	N2	TIRAP	RRS	NFIB + TIRAP	C1-N2	-0.000308979	3821.38	0.00386677	4414.67
	C1	RXRB	N2	CXCL11	RRS	RXRB + CXCL11	C1-N2	-0.0436601	1351.5	0.00148819	4054.67
	C1	LUM	N2	UGGT2	RRS	LUM + UGGT2	C1-N2	-0.016872	1812.21	0.00202455	4041.33
	C1	COPB1	N2	SLC39A14	RRS	COPB1 + SLC39A14	C1-N2	n.e.	n.e.	n.e.	n.e.
	C1	INPP1	N2	UBLCP1	RRS	INPP1 + UBLCP1	C1-N2	-0.0183425	4832	0.00486321	3973
	C1	ITPA	N2	WDR62	RRS	ITPA + WDR62	C1-N2	-0.00738621	7200.17	1.19157e-05	4523
	C1	DLX4	N2	RAB3IP	RRS	DLX4 + RAB3IP	C1-N2	-0.00457392	4290.04	0.000869802	4278
	C1	RHOC	N2	NUP62CL	RRS	RHOC + NUP62CL	C1-N2	-0.00689466	1601.17	0.00178404	7892.67
	C1	NDP	N2	NUDT4	RRS	NDP + NUDT4	C1-N2	-0.0073248	3765.38	0.0123655	4139.67
	C1	CANX	N2	ARHGEF15	RRS	CANX + ARHGEF15	C1-N2	-0.00742943	1342.46	0.00724002	6749.5
	C1	DUT	N2	FAAP24	RRS	DUT + FAAP24	C1-N2	-0.00438454	3494.21	0.000127478	4394.67
	C1	NAT2	N2	DNAJA1	RRS	NAT2 + DNAJA1	C1-N2	-0.0199929	892.793	0.0102127	4141.33
	C1	DEFA1	N2	TSTD2	RRS	DEFA1 + TSTD2	C1-N2	-0.00778235	5781.58	0.00392761	7545.83
	C1	PSMD12	N2	CRIPT	RRS	PSMD12 + CRIPT	C1-N2	-0.00412533	3746.29	0.000471816	4271.33
	C1	SCARB1	N2	PHF21B	RRS	SCARB1 + PHF21B	C1-N2	-0.00684982	1516.75	0.00219315	4646.33
	C1	MOBP	N2	MRPS25	RRS	MOBP + MRPS25	C1-N2	-0.00459838	1431.88	0.00146131	4314.67
	C1	PSMD5	N2	SYCE1	RRS	PSMD5 + SYCE1	C1-N2	-0.0118854	2821.17	-0.000143932	3996.33
	C1	CLPTM1	N2	L3MBTL2	RRS	CLPTM1 + L3MBTL2	C1-N2	-0.00898717	794.251	-0.00566322	5875.33
	C1	FAS	N2	LSM3	RRS	FAS + LSM3	C1-N2	-0.0171173	2159.63	-0.000707987	4346.33
	C1	PMCH	N2	RIC3	RRS	PMCH + RIC3	C1-N2	-0.00456687	1460	0	4214.67
	C1	CD34	N2	SNX21	RRS	CD34 + SNX21	C1-N2	-0.027355	1870.04	0.00181082	4211.33
	C1	HIST1H1C	N2	NPDC1	RRS	HIST1H1C + NPDC1	C1-N2	0.000271299	1361.96	0.00302413	13572.3
	C1	RFX3	N2	SEMA4G	RRS	RFX3 + SEMA4G	C1-N2	-0.00436885	2420.83	-1.68304e-05	3643
	C1	NKX2-5	N2	CSGALNACT2	RRS	NKX2-5 + CSGALNACT2	C1-N2	-0.00488152	1597.54	0.00113036	4541.33
	C1	BMP5	N2	MCMBP	RRS	BMP5 + MCMBP	C1-N2	0.0123844	3982.38	-1.20132e-05	3671.33
	C1	CNN1	N2	PGAP2	RRS	CNN1 + PGAP2	C1-N2	-0.00432162	2348.21	0.000296108	4866.5
	C1	COPB1	N2	HPCAL4	RRS	COPB1 + HPCAL4	C1-N2	-0.0575905	971.751	-4.15128e-05	3569.67
	C1	MCM2	N2	PLXNA4	RRS	MCM2 + PLXNA4	C1-N2	-0.00523322	2189.38	0.000947183	4901.5
	C1	GPR18	N2	HNRNPLL	RRS	GPR18 + HNRNPLL	C1-N2	-0.0244939	4232.67	-1.73589e-05	3646.33
	C1	MAOB	N2	CTCF	RRS	MAOB + CTCF	C1-N2	-0.0102207	1635.33	-1.31428e-05	3711.33
	C1	ACVR1	N2	CWF19L1	RRS	ACVR1 + CWF19L1	C1-N2	-0.0175474	5871.67	-0.00031207	3879.67
	C1	NUDT2	N2	MIIP	RRS	NUDT2 + MIIP	C1-N2	-0.00431909	2999.79	-2.16524e-05	4734.67
	C1	RBM3	N2	SF3A1	RRS	RBM3 + SF3A1	C1-N2	-0.00450087	2414.46	0.000894932	5320
	C1	GP1BA	N2	NECTIN2	RRS	GP1BA + NECTIN2	C1-N2	-0.0233919	1199.96	0.00174151	4019.67
	C1	PBX2	N2	VILL	RRS	PBX2 + VILL	C1-N2	-0.00860289	1930.92	-2.82688e-05	3728
	C1	ATP5O	N2	CLEC2D	RRS	ATP5O + CLEC2D	C1-N2	-0.0100949	2030.17	-0.000258275	3753
	C1	BYSL	N2	KIAA0907	RRS	BYSL + KIAA0907	C1-N2	-0.00374145	2401.58	-0.00045703	4464.67
	C1	CKB	N2	HBZ	RRS	CKB + HBZ	C1-N2	-0.00138045	3051.88	-7.19286e-05	3908
	C1	ERBB3	N2	C3orf38	RRS	ERBB3 + C3orf38	C1-N2	-0.00376399	2842.08	0.000204555	4201.33
	C1	SHMT2	C2	STAC3	RRS	SHMT2 + STAC3	C1-C2	-0.00237723	1218.67	-8.97499e-06	4109.67
	C1	EMD	C2	ARMC1	RRS	EMD + ARMC1	C1-C2	0.00126403	2197.71	-0.042494	6170.67
	C1	PDHB	C2	ZC3HC1	RRS	PDHB + ZC3HC1	C1-C2	0.000237619	1971.17	0.000485386	4413
	C1	FKBP3	C2	NQO2	RRS	FKBP3 + NQO2	C1-C2	-0.00736482	3839.63	-9.06437e-06	3716.33
	C1	RAB3B	C2	BOC	RRS	RAB3B + BOC	C1-C2	-0.0052768	7766.46	-3.51074e-05	3876.33
	C1	GALK1	C2	MCCC1	RRS	GALK1 + MCCC1	C1-C2	-0.00908386	1916.42	0.000202254	4566.33
	C1	GPD2	C2	RTL10	RRS	GPD2 + RTL10	C1-C2	-0.0112225	1942.58	-5.3626e-05	3116
	C1	PSMD5	C2	SLC22A15	RRS	PSMD5 + SLC22A15	C1-C2	-0.012143	1533.58	-0.000143932	2946
	C1	PPP6C	C2	ZNF350	RRS	PPP6C + ZNF350	C1-C2	0.0258621	1468.79	-3.25674e-06	3171.83
	C1	CD81	C2	NPC2	RRS	CD81 + NPC2	C1-C2	-0.00298429	1160.17	0.00446109	8906.17
	C1	BTC	C2	PRRC2B	RRS	BTC + PRRC2B	C1-C2	-0.00500809	1547.75	-3.44265e-06	3654.33
	C1	CD151	C2	WDR41	RRS	CD151 + WDR41	C1-C2	-0.000722082	1416.08	0.00625483	32267.2
	C1	PDE9A	C2	REM2	RRS	PDE9A + REM2	C1-C2	-0.00178339	3045.75	0.00643278	11340.5
	C1	CANX	C2	ATAD2	RRS	CANX + ATAD2	C1-C2	-0.00774777	1043.08	0.000831241	5006.5
	C1	GCDH	C2	ZCCHC9	RRS	GCDH + ZCCHC9	C1-C2	0.000214925	1060.88	0.000159797	5050
	C1	GRIK2	C2	ARL6IP6	RRS	GRIK2 + ARL6IP6	C1-C2	-0.00943499	3139.29	-1.87018e-05	3004.33
	C1	RGR	C2	ABCF3	RRS	RGR + ABCF3	C1-C2	-0.00260798	1204.13	0.00465758	4374.67
	C1	LAMP2	C2	UBE2G2	RRS	LAMP2 + UBE2G2	C1-C2	0.0032998	1128.08	-6.91437e-06	3697.67
	C1	OSM	C2	ZNF688	RRS	OSM + ZNF688	C1-C2	-0.00433933	2783.5	-7.2578e-05	3182.67
	C1	MNAT1	C2	GMPPA	RRS	MNAT1 + GMPPA	C1-C2	0.0149127	2375.92	-1.0225e-05	3361
	C1	FABP7	C2	STX5	RRS	FABP7 + STX5	C1-C2	-0.0104261	1459.17	-8.04402e-05	4198
	C1	SERPINB3	C2	DCTN6	RRS	SERPINB3 + DCTN6	C1-C2	-0.0142993	1915.71	-1.65221e-05	3001
	C1	HCLS1	C2	SALL2	RRS	HCLS1 + SALL2	C1-C2	-0.00705978	2013	-3.4997e-05	3741.17
	C1	VEGFD	C2	ZBTB25	RRS	VEGFD + ZBTB25	C1-C2	-0.0293109	989.418	0.00441458	4184.5
	C1	ITPK1	C2	SLC35G2	RRS	ITPK1 + SLC35G2	C1-C2	n.e.	n.e.	n.e.	n.e.
	C1	PROS1	C2	STK25	RRS	PROS1 + STK25	C1-C2	-0.00144054	919.876	0.000702296	4124.33
	C1	PDGFRA	C2	NDFIP1	RRS	PDGFRA + NDFIP1	C1-C2	-0.0544138	1090.96	0.0224787	4278
	C1	HLA-DMB	C2	PSEN2	RRS	HLA-DMB + PSEN2	C1-C2	-0.0016506	1531.08	-1.04155e-06	3621
	C1	SLC6A1	C2	TM4SF4	RRS	SLC6A1 + TM4SF4	C1-C2	0.166175	7494.33	0.108442	12387.7
	C1	NONO	C2	BEST1	RRS	NONO + BEST1	C1-C2	-0.00797735	965.126	0.000542691	3947.83
	C1	ETF1	C2	LMBR1L	RRS	ETF1 + LMBR1L	C1-C2	n.e.	n.e.	n.e.	n.e.
	C1	FABP4	C2	GCG	RRS	FABP4 + GCG	C1-C2	-0.0154508	1105.83	-2.55913e-05	3248
	C1	APOD	C2	MUC7	RRS	APOD + MUC7	C1-C2	0.00428001	593.876	0.000146311	5815.83
	C1	ASS1	C2	GINS3	RRS	ASS1 + GINS3	C1-C2	-0.00369468	1981.71	-3.41814e-05	3958
	C1	ARSA	C2	DBN1	RRS	ARSA + DBN1	C1-C2	-0.0150707	8797.58	-8.57828e-05	3424.67
	C1	SLC25A6	C2	ZNF213	RRS	SLC25A6 + ZNF213	C1-C2	-0.00105369	7771.08	0.000591504	5200
	C1	CA2	C2	PTPRS	RRS	CA2 + PTPRS	C1-C2	-0.0113233	1978.67	-4.16721e-05	3229.67
	C1	RCC1	C2	KLHL6	RRS	RCC1 + KLHL6	C1-C2	-0.00370493	1947.25	-1.74837e-05	3256.33
	C1	CENPA	C2	PPIL3	RRS	CENPA + PPIL3	C1-C2	0.00230344	1427.04	-0.000105375	3946.33
	C1	NFIB	C2	TIRAP	RRS	NFIB + TIRAP	C1-C2	-0.00265392	6295.13	-6.83522e-05	3273
	C1	RXRB	C2	CXCL11	RRS	RXRB + CXCL11	C1-C2	-0.0207998	1092.92	-4.97714e-05	3149.67
	C1	LUM	C2	UGGT2	RRS	LUM + UGGT2	C1-C2	0.0160648	1276.63	-5.19556e-05	3398
	C1	COPB1	C2	SLC39A14	RRS	COPB1 + SLC39A14	C1-C2	n.e.	n.e.	n.e.	n.e.
	C1	INPP1	C2	UBLCP1	RRS	INPP1 + UBLCP1	C1-C2	-0.0215549	1074.83	-3.71495e-05	3261.33
	C1	ITPA	C2	WDR62	RRS	ITPA + WDR62	C1-C2	-0.00373621	3841.42	0.001713	11178.7
	C1	DLX4	C2	RAB3IP	RRS	DLX4 + RAB3IP	C1-C2	-0.00771771	2200.79	-0.000132949	3334.67
	C1	RHOC	C2	NUP62CL	RRS	RHOC + NUP62CL	C1-C2	-0.00557238	1112.71	-0.000149404	3529.67
	C1	CANX	C2	ARHGEF15	RRS	CANX + ARHGEF15	C1-C2	-0.0100068	704.251	0.00151481	4951.67
	C1	DUT	C2	FAAP24	RRS	DUT + FAAP24	C1-C2	-0.00513791	2364.88	-3.61294e-05	3223
	C1	NAT2	C2	DNAJA1	RRS	NAT2 + DNAJA1	C1-C2	-0.0101102	877.001	-3.13561e-05	3291.33
	C1	DEFA1	C2	TSTD2	RRS	DEFA1 + TSTD2	C1-C2	-0.00622804	3047.88	6.64376e-05	4599.83
	C1	PSMD12	C2	CRIPT	RRS	PSMD12 + CRIPT	C1-C2	-0.00941473	1222.5	-9.48255e-06	3138
	C1	SCARB1	C2	PHF21B	RRS	SCARB1 + PHF21B	C1-C2	-0.00576593	1343.04	0.000691279	4149.83
	C1	MOBP	C2	MRPS25	RRS	MOBP + MRPS25	C1-C2	-0.0125764	861.293	-0.000135998	3681.33
	C1	PSMD5	C2	SYCE1	RRS	PSMD5 + SYCE1	C1-C2	0.0012316	1829.58	-0.000143932	3969.67
	C1	CLPTM1	C2	L3MBTL2	RRS	CLPTM1 + L3MBTL2	C1-C2	-0.0050828	3940.29	-0.000476856	8690.5
	C1	FAS	C2	LSM3	RRS	FAS + LSM3	C1-C2	-0.0140204	2297.83	-0.00154672	3548
	C1	PMCH	C2	RIC3	RRS	PMCH + RIC3	C1-C2	0.0227405	1378.63	-1.55146e-05	3763
	C1	CD34	C2	SNX21	RRS	CD34 + SNX21	C1-C2	0.00556147	4583.88	-9.61155e-05	3638
	C1	NDP	C2	NUDT4	RRS	NDP + NUDT4	C1-C2	-0.00309777	2978.71	-3.76463e-05	3854.67
	C1	HIST1H1C	C2	NPDC1	RRS	HIST1H1C + NPDC1	C1-C2	0.000469762	2688.58	-0.0081196	15397.7
	C1	RFX3	C2	SEMA4G	RRS	RFX3 + SEMA4G	C1-C2	-0.00935511	1018.75	-2.8019e-05	3539.67
	C1	NKX2-5	C2	CSGALNACT2	RRS	NKX2-5 + CSGALNACT2	C1-C2	-0.00301761	1143.21	-4.43344e-06	3673
	C1	BMP5	C2	MCMBP	RRS	BMP5 + MCMBP	C1-C2	0.00107214	1415.54	-2.54309e-05	3579.67
	C1	CNN1	C2	PGAP2	RRS	CNN1 + PGAP2	C1-C2	-0.00555966	1883.5	-7.90915e-05	3903
	C1	COPB1	C2	HPCAL4	RRS	COPB1 + HPCAL4	C1-C2	n.e.	n.e.	n.e.	n.e.
	C1	MCM2	C2	PLXNA4	RRS	MCM2 + PLXNA4	C1-C2	-0.00796979	1426.5	0.000211231	4263
	C1	GPR18	C2	HNRNPLL	RRS	GPR18 + HNRNPLL	C1-C2	-0.0320241	5850.04	-3.24818e-05	3524.67
	C1	MAOB	C2	CTCF	RRS	MAOB + CTCF	C1-C2	-0.0078492	1491.38	-3.27515e-05	3678
	C1	ACVR1	C2	CWF19L1	RRS	ACVR1 + CWF19L1	C1-C2	-0.0233748	1719.08	-0.00031207	3658.17
	C1	NUDT2	C2	MIIP	RRS	NUDT2 + MIIP	C1-C2	-0.00462931	1570.42	6.98902e-05	4343.17
	C1	RBM3	C2	SF3A1	RRS	RBM3 + SF3A1	C1-C2	-0.00483337	946.293	2.40513e-05	4459.67
	C1	GP1BA	C2	NECTIN2	RRS	GP1BA + NECTIN2	C1-C2	0.0146019	16211.5	-0.000232618	3873
	C1	PBX2	C2	VILL	RRS	PBX2 + VILL	C1-C2	-0.00795124	1724.08	-3.42988e-05	3589.67
	C1	ATP5O	C2	CLEC2D	RRS	ATP5O + CLEC2D	C1-C2	-0.00596524	939.168	-1.72444e-05	3594.67
	C1	BYSL	C2	KIAA0907	RRS	BYSL + KIAA0907	C1-C2	-0.00528895	964.543	-0.00070263	4344.67
	C1	CKB	C2	HBZ	RRS	CKB + HBZ	C1-C2	-0.00330067	9672.46	-4.12147e-05	3724.67
	C1	ERBB3	C2	C3orf38	RRS	ERBB3 + C3orf38	C1-C2	-0.0034185	2366.08	-3.19908e-05	4264.67
	N2	STAC3	N1	SHMT2	RRS	SHMT2 + STAC3	N2-N1	0.00213005	1636.17	0.0158944	11662.5
	N2	ARMC1	N1	EMD	RRS	EMD + ARMC1	N2-N1	-0.000671126	1631.46	-1.81455e-05	3878
	N2	ZC3HC1	N1	PDHB	RRS	PDHB + ZC3HC1	N2-N1	-0.0045785	1483.83	-0.000256805	5001.33
	N2	NQO2	N1	FKBP3	RRS	FKBP3 + NQO2	N2-N1	-0.00222268	1239.75	-5.20305e-05	3873
	N2	BOC	N1	RAB3B	RRS	RAB3B + BOC	N2-N1	-3.87077e-05	3926.92	-0.000160644	4301.33
	N2	MCCC1	N1	GALK1	RRS	GALK1 + MCCC1	N2-N1	-0.00213943	9244.63	0.0202807	6253.5
	N2	RTL10	N1	GPD2	RRS	GPD2 + RTL10	N2-N1	-0.00146603	1705.63	0.00524089	13496.7
	N2	SLC22A15	N1	PSMD5	RRS	PSMD5 + SLC22A15	N2-N1	-0.000583062	2812.58	-1.25547e-05	3816.33
	N2	ZNF350	N1	PPP6C	RRS	PPP6C + ZNF350	N2-N1	-0.000293776	1218.21	0.0180449	8389.83
	N2	NPC2	N1	CD81	RRS	CD81 + NPC2	N2-N1	-0.000664044	3088.63	-2.75773e-05	4296.33
	N2	PRRC2B	N1	BTC	RRS	BTC + PRRC2B	N2-N1	-0.00316388	1255.21	-0.000408713	5206.67
	N2	WDR41	N1	CD151	RRS	CD151 + WDR41	N2-N1	-0.00236602	2634.5	-4.66829e-05	4064.67
	N2	REM2	N1	PDE9A	RRS	PDE9A + REM2	N2-N1	-0.0059976	1300.04	0.000436073	4344.67
	N2	ATAD2	N1	CANX	RRS	CANX + ATAD2	N2-N1	-0.0134057	849.459	-1.29643e-05	3619.67
	N2	ZCCHC9	N1	GCDH	RRS	GCDH + ZCCHC9	N2-N1	-0.00845734	1261.83	0.0140202	4960.17
	N2	ARL6IP6	N1	GRIK2	RRS	GRIK2 + ARL6IP6	N2-N1	-0.00567307	1359.79	0.00327535	6327.17
	N2	ABCF3	N1	RGR	RRS	RGR + ABCF3	N2-N1	-0.00706132	1066.38	-4.38464e-07	4079.67
	N2	UBE2G2	N1	LAMP2	RRS	LAMP2 + UBE2G2	N2-N1	-0.016155	907.876	-0.00102042	4026.33
	N2	ZNF688	N1	OSM	RRS	OSM + ZNF688	N2-N1	-0.00660347	1166.88	0.00305603	14183.5
	N2	GMPPA	N1	MNAT1	RRS	MNAT1 + GMPPA	N2-N1	-0.00713685	930.959	0.0103328	13734.2
	N2	STX5	N1	FABP7	RRS	FABP7 + STX5	N2-N1	-0.00365909	7124.5	-1.19279e-06	3704.67
	N2	DCTN6	N1	SERPINB3	RRS	SERPINB3 + DCTN6	N2-N1	-0.00565086	4145.71	0	3693
	N2	SALL2	N1	HCLS1	RRS	HCLS1 + SALL2	N2-N1	-0.0111807	1334.38	7.49823e-06	3981.33
	N2	ZBTB25	N1	VEGFD	RRS	VEGFD + ZBTB25	N2-N1	-0.0405662	1089.71	-1.37498e-05	3686.33
	N2	SLC35G2	N1	ITPK1	RRS	ITPK1 + SLC35G2	N2-N1	-0.000859982	5679.04	-0.00477874	4364.67
	N2	STK25	N1	PROS1	RRS	PROS1 + STK25	N2-N1	-0.00398976	1527.67	0.000684001	5401.5
	N2	NDFIP1	N1	PDGFRA	RRS	PDGFRA + NDFIP1	N2-N1	n.e.	n.e.	n.e.	n.e.
	N2	PSEN2	N1	HLA-DMB	RRS	HLA-DMB + PSEN2	N2-N1	-0.00391128	946.209	-0.00100793	4611.5
	N2	TM4SF4	N1	SLC6A1	RRS	SLC6A1 + TM4SF4	N2-N1	0.00914247	1350.13	0.0241921	6910.67
	N2	BEST1	N1	NONO	RRS	NONO + BEST1	N2-N1	0.0137111	3645.83	-0.00182779	3703
	N2	LMBR1L	N1	ETF1	RRS	ETF1 + LMBR1L	N2-N1	-0.0037173	1218.71	-4.99918e-05	3596.33
	N2	GCG	N1	FABP4	RRS	FABP4 + GCG	N2-N1	0.00256017	10634	-1.0435e-06	3451.33
	N2	MUC7	N1	APOD	RRS	APOD + MUC7	N2-N1	n.e.	n.e.	n.e.	n.e.
	N2	GINS3	N1	ASS1	RRS	ASS1 + GINS3	N2-N1	0.00726753	7595.25	-0.000164504	3816.33
	N2	DBN1	N1	ARSA	RRS	ARSA + DBN1	N2-N1	-0.0032232	1313.29	0.0142089	22815
	N2	ZNF213	N1	SLC25A6	RRS	SLC25A6 + ZNF213	N2-N1	-4.95672e-06	1439.04	-0.0371904	6162.33
	N2	PTPRS	N1	CA2	RRS	CA2 + PTPRS	N2-N1	-0.00338186	7266.25	-0.000359916	4091.33
	N2	KLHL6	N1	RCC1	RRS	RCC1 + KLHL6	N2-N1	-0.00410473	8208.88	0.00577938	5314.83
	N2	PPIL3	N1	CENPA	RRS	CENPA + PPIL3	N2-N1	-0.00981285	1408.42	-0.00808189	4589.83
	N2	TIRAP	N1	NFIB	RRS	NFIB + TIRAP	N2-N1	-0.0186553	4865.75	-0.0124309	20153.3
	N2	CXCL11	N1	RXRB	RRS	RXRB + CXCL11	N2-N1	-0.00391985	1612.54	-7.02545e-06	3643
	N2	UGGT2	N1	LUM	RRS	LUM + UGGT2	N2-N1	-0.00686794	1434.96	0.0139372	5083
	N2	SLC39A14	N1	COPB1	RRS	COPB1 + SLC39A14	N2-N1	-0.00546945	562.168	-9.35554e-06	3446.33
	N2	UBLCP1	N1	INPP1	RRS	INPP1 + UBLCP1	N2-N1	-0.00853008	3608.88	-8.90313e-06	3801.33
	N2	WDR62	N1	ITPA	RRS	ITPA + WDR62	N2-N1	-0.000870955	8426.17	-0.0553786	12070.3
	N2	RAB3IP	N1	DLX4	RRS	DLX4 + RAB3IP	N2-N1	-0.00835352	2975.67	-7.37523e-06	3483
	N2	NUP62CL	N1	RHOC	RRS	RHOC + NUP62CL	N2-N1	-0.000413394	3093.83	0.00143825	4444.67
	N2	ARHGEF15	N1	CANX	RRS	CANX + ARHGEF15	N2-N1	-0.0271087	908.251	-1.29643e-05	3483
	N2	FAAP24	N1	DUT	RRS	DUT + FAAP24	N2-N1	-0.00224204	15618.5	-0.000271499	4454.67
	N2	DNAJA1	N1	NAT2	RRS	NAT2 + DNAJA1	N2-N1	-0.005326	1301.92	0.00121626	5366.33
	N2	TSTD2	N1	DEFA1	RRS	DEFA1 + TSTD2	N2-N1	-0.00712977	1052.21	-0.000543717	4673
	N2	CRIPT	N1	PSMD12	RRS	PSMD12 + CRIPT	N2-N1	-0.0052545	953.668	7.9879e-05	4303
	N2	PHF21B	N1	SCARB1	RRS	SCARB1 + PHF21B	N2-N1	-0.00721558	1159.42	0.00176953	4311.33
	N2	MRPS25	N1	MOBP	RRS	MOBP + MRPS25	N2-N1	0.0016939	1214.33	0.00242251	4656.33
	N2	SYCE1	N1	PSMD5	RRS	PSMD5 + SYCE1	N2-N1	-0.00193146	3235.75	0.000458802	4413
	N2	L3MBTL2	N1	CLPTM1	RRS	CLPTM1 + L3MBTL2	N2-N1	-0.00712533	1103.83	0.00020338	4381.33
	N2	LSM3	N1	FAS	RRS	FAS + LSM3	N2-N1	-0.00452649	1058.79	0.00358667	8277.83
	N2	RIC3	N1	PMCH	RRS	PMCH + RIC3	N2-N1	-0.00239758	1468.08	0.0103922	4699.67
	N2	SNX21	N1	CD34	RRS	CD34 + SNX21	N2-N1	0.00130117	6653.13	0.00120254	8047.5
	N2	NUDT4	N1	NDP	RRS	NDP + NUDT4	N2-N1	n.e.	n.e.	n.e.	n.e.
	N2	NPDC1	N1	HIST1H1C	RRS	HIST1H1C + NPDC1	N2-N1	-0.0160721	4558.25	-0.0182654	4143
	N2	SEMA4G	N1	RFX3	RRS	RFX3 + SEMA4G	N2-N1	-0.00109987	2569.83	0.00383152	4378
	N2	CSGALNACT2	N1	NKX2-5	RRS	NKX2-5 + CSGALNACT2	N2-N1	0.00100195	5733.25	0.0219123	5151.5
	N2	MCMBP	N1	BMP5	RRS	BMP5 + MCMBP	N2-N1	-0.0104267	990.418	0.000334598	4763
	N2	PGAP2	N1	CNN1	RRS	CNN1 + PGAP2	N2-N1	-0.00401712	3550.54	0.00622232	37848.8
	N2	HPCAL4	N1	COPB1	RRS	COPB1 + HPCAL4	N2-N1	-0.00751029	1064.88	4.61155e-05	4491.33
	N2	PLXNA4	N1	MCM2	RRS	MCM2 + PLXNA4	N2-N1	-0.00610031	1011.58	0.0050555	6258.5
	N2	HNRNPLL	N1	GPR18	RRS	GPR18 + HNRNPLL	N2-N1	-0.00710676	860.543	7.0154e-05	4323
	N2	CTCF	N1	MAOB	RRS	MAOB + CTCF	N2-N1	-0.00969143	918.668	0.00140372	4496.33
	N2	CWF19L1	N1	ACVR1	RRS	ACVR1 + CWF19L1	N2-N1	-0.00935097	1325.71	-4.19218e-06	4078
	N2	MIIP	N1	NUDT2	RRS	NUDT2 + MIIP	N2-N1	-0.0019287	9349.83	-9.86281e-05	5024.67
	N2	SF3A1	N1	RBM3	RRS	RBM3 + SF3A1	N2-N1	-0.00583309	10375	1.53572e-05	4156.33
	N2	NECTIN2	N1	GP1BA	RRS	GP1BA + NECTIN2	N2-N1	0.00194078	1472.38	-0.0194015	4269.67
	N2	VILL	N1	PBX2	RRS	PBX2 + VILL	N2-N1	-0.00129525	2818.04	0.0138476	6358.5
	N2	CLEC2D	N1	ATP5O	RRS	ATP5O + CLEC2D	N2-N1	-0.00409429	1455.92	0.01701	15120.5
	N2	KIAA0907	N1	BYSL	RRS	BYSL + KIAA0907	N2-N1	0.000301291	3181.88	3.38675e-05	4114.67
	N2	HBZ	N1	CKB	RRS	CKB + HBZ	N2-N1	-0.000362118	13923.3	0.000151475	5001.33
	N2	C3orf38	N1	ERBB3	RRS	ERBB3 + C3orf38	N2-N1	-0.00218698	1455.83	0.00757536	9557.5
	C2	STAC3	N1	SHMT2	RRS	SHMT2 + STAC3	C2-N1	0.0196367	1665.5	0.000707573	4231.33
	C2	ARMC1	N1	EMD	RRS	EMD + ARMC1	C2-N1	-0.00231481	1663.83	-1.81455e-05	3763
	C2	ZC3HC1	N1	PDHB	RRS	PDHB + ZC3HC1	C2-N1	-0.00519624	1938.21	0.0113954	5004.67
	C2	NQO2	N1	FKBP3	RRS	FKBP3 + NQO2	C2-N1	-0.00993834	1455.79	-5.20305e-05	3613
	C2	BOC	N1	RAB3B	RRS	RAB3B + BOC	C2-N1	-0.00823933	5144.54	0.000198817	7884.67
	C2	MCCC1	N1	GALK1	RRS	GALK1 + MCCC1	C2-N1	-0.0067875	15694.3	-5.26548e-05	3834.67
	C2	RTL10	N1	GPD2	RRS	GPD2 + RTL10	C2-N1	-0.0644962	2045.67	-0.00794262	4664.83
	C2	SLC22A15	N1	PSMD5	RRS	PSMD5 + SLC22A15	C2-N1	-0.0160937	3973.13	0.00031773	5656.5
	C2	ZNF350	N1	PPP6C	RRS	PPP6C + ZNF350	C2-N1	-0.0175355	1522.54	0.000444832	3891.33
	C2	NPC2	N1	CD81	RRS	CD81 + NPC2	C2-N1	-0.0106323	3432.25	-0.00145526	3676.33
	C2	PRRC2B	N1	BTC	RRS	BTC + PRRC2B	C2-N1	-0.00874997	1476.38	-2.39591e-05	3684.67
	C2	WDR41	N1	CD151	RRS	CD151 + WDR41	C2-N1	-0.0146108	3033.42	-1.67561e-05	3648
	C2	REM2	N1	PDE9A	RRS	PDE9A + REM2	C2-N1	-0.00903588	1899.33	-0.000137343	3958
	C2	ATAD2	N1	CANX	RRS	CANX + ATAD2	C2-N1	n.e.	n.e.	n.e.	n.e.
	C2	ZCCHC9	N1	GCDH	RRS	GCDH + ZCCHC9	C2-N1	n.e.	n.e.	n.e.	n.e.
	C2	ARL6IP6	N1	GRIK2	RRS	GRIK2 + ARL6IP6	C2-N1	-0.00150961	1507.63	-0.00499695	4188
	C2	ABCF3	N1	RGR	RRS	RGR + ABCF3	C2-N1	n.e.	n.e.	n.e.	n.e.
	C2	UBE2G2	N1	LAMP2	RRS	LAMP2 + UBE2G2	C2-N1	n.e.	n.e.	n.e.	n.e.
	C2	ZNF688	N1	OSM	RRS	OSM + ZNF688	C2-N1	-0.00200406	1742.75	-0.00164152	5393.17
	C2	GMPPA	N1	MNAT1	RRS	MNAT1 + GMPPA	C2-N1	0.0018687	1507.08	0.0152	5498.17
	C2	STX5	N1	FABP7	RRS	FABP7 + STX5	C2-N1	0.00696088	9339.54	0.0365951	5135.5
	C2	DCTN6	N1	SERPINB3	RRS	SERPINB3 + DCTN6	C2-N1	-0.00237172	4194.54	0	3718
	C2	SALL2	N1	HCLS1	RRS	HCLS1 + SALL2	C2-N1	-0.0132129	1414.42	0	3648
	C2	ZBTB25	N1	VEGFD	RRS	VEGFD + ZBTB25	C2-N1	n.e.	n.e.	n.e.	n.e.
	C2	SLC35G2	N1	ITPK1	RRS	ITPK1 + SLC35G2	C2-N1	0.0136248	4574.42	-0.000369533	3943
	C2	STK25	N1	PROS1	RRS	PROS1 + STK25	C2-N1	-0.00252329	1315.63	0.00399062	8645.5
	C2	NDFIP1	N1	PDGFRA	RRS	PDGFRA + NDFIP1	C2-N1	0.00107507	1060.92	0.0370142	6857.5
	C2	PSEN2	N1	HLA-DMB	RRS	HLA-DMB + PSEN2	C2-N1	0.00405968	1303.88	0.015015	5341.5
	C2	TM4SF4	N1	SLC6A1	RRS	SLC6A1 + TM4SF4	C2-N1	0.00372121	1364.42	0.0307361	91802.2
	C2	BEST1	N1	NONO	RRS	NONO + BEST1	C2-N1	-0.00220337	5753.83	-2.16054e-05	3724.67
	C2	LMBR1L	N1	ETF1	RRS	ETF1 + LMBR1L	C2-N1	-0.00472216	1185.5	0.0189064	8329.83
	C2	GCG	N1	FABP4	RRS	FABP4 + GCG	C2-N1	-0.00650966	9194.17	-1.0435e-06	3654.67
	C2	MUC7	N1	APOD	RRS	APOD + MUC7	C2-N1	n.e.	n.e.	n.e.	n.e.
	C2	GINS3	N1	ASS1	RRS	ASS1 + GINS3	C2-N1	-0.0041671	9949.75	-0.000412499	3999.67
	C2	DBN1	N1	ARSA	RRS	ARSA + DBN1	C2-N1	-0.00812965	1073.75	-0.0701013	17509.3
	C2	ZNF213	N1	SLC25A6	RRS	SLC25A6 + ZNF213	C2-N1	-0.00948731	1671.67	-0.00196513	4449.67
	C2	PTPRS	N1	CA2	RRS	CA2 + PTPRS	C2-N1	-0.00642337	6840.46	0.000678646	5470.17
	C2	KLHL6	N1	RCC1	RRS	RCC1 + KLHL6	C2-N1	-0.00767573	9158.17	0.0186967	7422.83
	C2	PPIL3	N1	CENPA	RRS	CENPA + PPIL3	C2-N1	-0.0411434	1734.46	0.0687511	5190.67
	C2	TIRAP	N1	NFIB	RRS	NFIB + TIRAP	C2-N1	-0.0104868	2694.08	-7.88754e-05	4078
	C2	CXCL11	N1	RXRB	RRS	RXRB + CXCL11	C2-N1	-0.00264751	1953.04	-7.02545e-06	3609.67
	C2	UGGT2	N1	LUM	RRS	LUM + UGGT2	C2-N1	-0.0272703	1724	-2.36867e-05	3636.33
	C2	SLC39A14	N1	COPB1	RRS	COPB1 + SLC39A14	C2-N1	-0.002182	926.043	-0.00140984	3977.83
	C2	UBLCP1	N1	INPP1	RRS	INPP1 + UBLCP1	C2-N1	n.e.	n.e.	n.e.	n.e.
	C2	WDR62	N1	ITPA	RRS	ITPA + WDR62	C2-N1	0.0162828	13824.8	-0.0170121	3544.5
	C2	RAB3IP	N1	DLX4	RRS	DLX4 + RAB3IP	C2-N1	-0.000634665	3091.29	-7.37523e-06	1897.67
	C2	NUP62CL	N1	RHOC	RRS	RHOC + NUP62CL	C2-N1	n.e.	n.e.	n.e.	n.e.
	C2	ARHGEF15	N1	CANX	RRS	CANX + ARHGEF15	C2-N1	n.e.	n.e.	n.e.	n.e.
	C2	FAAP24	N1	DUT	RRS	DUT + FAAP24	C2-N1	0.00386715	15618.3	-0.000395293	1982.67
	C2	DNAJA1	N1	NAT2	RRS	NAT2 + DNAJA1	C2-N1	-0.00361086	1408.5	-1.99481e-05	2527.67
	C2	TSTD2	N1	DEFA1	RRS	DEFA1 + TSTD2	C2-N1	-0.00506452	1275.17	-4.53124e-06	2656
	C2	CRIPT	N1	PSMD12	RRS	PSMD12 + CRIPT	C2-N1	-0.00178576	1207.29	-1.31722e-05	1914.33
	C2	PHF21B	N1	SCARB1	RRS	SCARB1 + PHF21B	C2-N1	0.00353249	1357.29	-9.75727e-06	1968.5
	C2	MRPS25	N1	MOBP	RRS	MOBP + MRPS25	C2-N1	0.00975104	1359.42	-1.17508e-05	2222.67
	C2	SYCE1	N1	PSMD5	RRS	PSMD5 + SYCE1	C2-N1	-0.000484366	2961.17	-1.25547e-05	1991
	C2	L3MBTL2	N1	CLPTM1	RRS	CLPTM1 + L3MBTL2	C2-N1	-0.00799193	1009.71	0	1979.33
	C2	LSM3	N1	FAS	RRS	FAS + LSM3	C2-N1	-0.00453149	983.334	0.0028132	5958.67
	C2	RIC3	N1	PMCH	RRS	PMCH + RIC3	C2-N1	-0.00243375	1513	-0.0111432	4672.83
	C2	SNX21	N1	CD34	RRS	CD34 + SNX21	C2-N1	-0.00257002	7169.38	-0.00556832	17382.7
	C2	NUDT4	N1	NDP	RRS	NDP + NUDT4	C2-N1	-0.00979141	1079.42	-0.00159625	3251
	C2	NPDC1	N1	HIST1H1C	RRS	HIST1H1C + NPDC1	C2-N1	-0.00300356	7128.96	-0.00039805	3172.67
	C2	SEMA4G	N1	RFX3	RRS	RFX3 + SEMA4G	C2-N1	-0.0301705	3594.96	-2.07703e-05	1972.67
	C2	CSGALNACT2	N1	NKX2-5	RRS	NKX2-5 + CSGALNACT2	C2-N1	-0.0168519	7999	-1.4613e-05	2847.67
	C2	MCMBP	N1	BMP5	RRS	BMP5 + MCMBP	C2-N1	-0.00293626	1036.08	-2.18408e-05	1774.33
	C2	PGAP2	N1	CNN1	RRS	CNN1 + PGAP2	C2-N1	-0.00383098	4972.54	0.0141694	14960.3
	C2	HPCAL4	N1	COPB1	RRS	COPB1 + HPCAL4	C2-N1	-0.00868967	760.668	-9.35554e-06	2152.67
	C2	PLXNA4	N1	MCM2	RRS	MCM2 + PLXNA4	C2-N1	-0.000967384	1629.54	-1.66948e-05	3596.33
	C2	HNRNPLL	N1	GPR18	RRS	GPR18 + HNRNPLL	C2-N1	-0.00513414	1256.83	-2.44376e-05	3123
	C2	CTCF	N1	MAOB	RRS	MAOB + CTCF	C2-N1	n.e.	n.e.	n.e.	n.e.
	C2	CWF19L1	N1	ACVR1	RRS	ACVR1 + CWF19L1	C2-N1	-0.00559966	1585.17	-4.19218e-06	2824.67
	C2	MIIP	N1	NUDT2	RRS	NUDT2 + MIIP	C2-N1	0.00309063	6070.38	-9.51804e-07	3223
	C2	SF3A1	N1	RBM3	RRS	RBM3 + SF3A1	C2-N1	n.e.	n.e.	n.e.	n.e.
	C2	NECTIN2	N1	GP1BA	RRS	GP1BA + NECTIN2	C2-N1	-0.00385158	1085.33	-0.00757969	18004.7
	C2	VILL	N1	PBX2	RRS	PBX2 + VILL	C2-N1	0.000359655	2022.83	-6.62395e-05	3990.5
	C2	CLEC2D	N1	ATP5O	RRS	ATP5O + CLEC2D	C2-N1	0.00906946	1202.42	0.00317565	3923
	C2	KIAA0907	N1	BYSL	RRS	BYSL + KIAA0907	C2-N1	-0.0119987	3551.42	0.0108754	9448.17
	C2	HBZ	N1	CKB	RRS	CKB + HBZ	C2-N1	-0.000962544	7905.13	-1.16338e-05	3306.33
	C2	C3orf38	N1	ERBB3	RRS	ERBB3 + C3orf38	C2-N1	-0.00206432	1444.38	0.0133475	7683
	N2	STAC3	C1	SHMT2	RRS	SHMT2 + STAC3	N2-C1	-0.0040978	3574.17	0.00548645	7616.33
	N2	ARMC1	C1	EMD	RRS	EMD + ARMC1	N2-C1	-0.00316964	2973.54	-6.05756e-05	2931.33
	N2	ZC3HC1	C1	PDHB	RRS	PDHB + ZC3HC1	N2-C1	-0.00362154	2745.04	0.000766644	6719.33
	N2	NQO2	C1	FKBP3	RRS	FKBP3 + NQO2	N2-C1	-0.00359259	3169.08	-1.29515e-05	3344.67
	N2	BOC	C1	RAB3B	RRS	RAB3B + BOC	N2-C1	0.00406414	4149.21	4.20278e-05	4313
	N2	MCCC1	C1	GALK1	RRS	GALK1 + MCCC1	N2-C1	0.00112815	3743.04	0.015766	7376.33
	N2	RTL10	C1	GPD2	RRS	GPD2 + RTL10	N2-C1	-0.00530265	766.876	-5.48343e-05	4985
	N2	SLC22A15	C1	PSMD5	RRS	PSMD5 + SLC22A15	N2-C1	0.000904472	1548.63	-0.00032714	3168
	N2	ZNF350	C1	PPP6C	RRS	PPP6C + ZNF350	N2-C1	0.00132891	857.626	0.00137757	4854.83
	N2	NPC2	C1	CD81	RRS	CD81 + NPC2	N2-C1	-0.00172067	7854.75	-7.40989e-06	3001.33
	N2	PRRC2B	C1	BTC	RRS	BTC + PRRC2B	N2-C1	-0.00327849	3012.38	-0.000899447	4409.67
	N2	WDR41	C1	CD151	RRS	CD151 + WDR41	N2-C1	-0.00134805	12571.8	-0.000161098	3023
	N2	REM2	C1	PDE9A	RRS	PDE9A + REM2	N2-C1	0.00672766	7121.29	0.00369217	6337.17
	N2	ATAD2	C1	CANX	RRS	CANX + ATAD2	N2-C1	-0.00347243	2300.75	0.00214094	4184.67
	N2	ZCCHC9	C1	GCDH	RRS	GCDH + ZCCHC9	N2-C1	-0.0106224	6172.88	-0.00625672	4814.67
	N2	ARL6IP6	C1	GRIK2	RRS	GRIK2 + ARL6IP6	N2-C1	-0.00178096	1133.42	0.0160647	16746.2
	N2	ABCF3	C1	RGR	RRS	RGR + ABCF3	N2-C1	-0.00526796	2265.33	0.0006507	5564.83
	N2	UBE2G2	C1	LAMP2	RRS	LAMP2 + UBE2G2	N2-C1	-0.0157022	1482.33	-0.000714551	4179.67
	N2	ZNF688	C1	OSM	RRS	OSM + ZNF688	N2-C1	-0.0039983	2037.33	0.00539823	26691.3
	N2	GMPPA	C1	MNAT1	RRS	MNAT1 + GMPPA	N2-C1	-0.00102051	1159.71	0.0210358	27075
	N2	STX5	C1	FABP7	RRS	FABP7 + STX5	N2-C1	-0.00426171	5443.92	0.00447263	4951.33
	N2	DCTN6	C1	SERPINB3	RRS	SERPINB3 + DCTN6	N2-C1	-0.00514626	1531.79	0.00104052	4729.67
	N2	SALL2	C1	HCLS1	RRS	HCLS1 + SALL2	N2-C1	-0.00305621	4749.04	0.00261411	7157.5
	N2	ZBTB25	C1	VEGFD	RRS	VEGFD + ZBTB25	N2-C1	-0.0338286	1711.04	0.00480503	4236.33
	N2	SLC35G2	C1	ITPK1	RRS	ITPK1 + SLC35G2	N2-C1	-0.0041291	879.959	0.0209801	10063.3
	N2	STK25	C1	PROS1	RRS	PROS1 + STK25	N2-C1	-0.00478205	2184.75	0.00239653	7035.67
	N2	NDFIP1	C1	PDGFRA	RRS	PDGFRA + NDFIP1	N2-C1	-0.00448474	12563.5	-0.108069	14876.8
	N2	PSEN2	C1	HLA-DMB	RRS	HLA-DMB + PSEN2	N2-C1	0.000299585	1070.63	0.0219949	11573.3
	N2	TM4SF4	C1	SLC6A1	RRS	SLC6A1 + TM4SF4	N2-C1	0.0232554	2042.38	0.0676073	16891.8
	N2	BEST1	C1	NONO	RRS	NONO + BEST1	N2-C1	-0.00148443	2521.29	0.0127028	4724.67
	N2	LMBR1L	C1	ETF1	RRS	ETF1 + LMBR1L	N2-C1	-0.00640621	734.168	-9.74872e-06	3894.67
	N2	GCG	C1	FABP4	RRS	FABP4 + GCG	N2-C1	0.00306848	1813.88	-9.18555e-06	4279.67
	N2	MUC7	C1	APOD	RRS	APOD + MUC7	N2-C1	n.e.	n.e.	n.e.	n.e.
	N2	GINS3	C1	ASS1	RRS	ASS1 + GINS3	N2-C1	-0.00409412	755.334	0.00480913	5143.5
	N2	DBN1	C1	ARSA	RRS	ARSA + DBN1	N2-C1	-0.00402728	2271.5	0.0208532	24810
	N2	ZNF213	C1	SLC25A6	RRS	SLC25A6 + ZNF213	N2-C1	-0.0016282	2999.08	-0.0218243	26959.2
	N2	PTPRS	C1	CA2	RRS	CA2 + PTPRS	N2-C1	-0.00222127	4386.75	0.0140512	6840.33
	N2	KLHL6	C1	RCC1	RRS	RCC1 + KLHL6	N2-C1	-0.00419651	1453.58	0.0125858	7074.92
	N2	PPIL3	C1	CENPA	RRS	CENPA + PPIL3	N2-C1	0.00602508	11719.7	-0.0103968	4973
	N2	TIRAP	C1	NFIB	RRS	NFIB + TIRAP	N2-C1	-0.018936	1943.83	0.00781922	35201.5
	N2	CXCL11	C1	RXRB	RRS	RXRB + CXCL11	N2-C1	-0.00328247	869.501	0.00462749	4649.67
	N2	UGGT2	C1	LUM	RRS	LUM + UGGT2	N2-C1	-0.00618173	1044.71	8.40044e-05	4631.33
	N2	SLC39A14	C1	COPB1	RRS	COPB1 + SLC39A14	N2-C1	0.00212002	1122.21	0.00679391	4843
	N2	UBLCP1	C1	INPP1	RRS	INPP1 + UBLCP1	N2-C1	-0.00971007	1128.63	0.000204444	4383
	N2	WDR62	C1	ITPA	RRS	ITPA + WDR62	N2-C1	0.00163447	12098.7	-0.0438958	25846
	N2	RAB3IP	C1	DLX4	RRS	DLX4 + RAB3IP	N2-C1	-0.00609644	1673.71	0.000614219	5130
	N2	NUP62CL	C1	RHOC	RRS	RHOC + NUP62CL	N2-C1	0.0142222	6786.29	0.0587297	6096.83
	N2	ARHGEF15	C1	CANX	RRS	CANX + ARHGEF15	N2-C1	-0.0237791	1942.42	-2.77002e-05	4084.67
	N2	FAAP24	C1	DUT	RRS	DUT + FAAP24	N2-C1	-0.00438716	2761.71	0.00100952	5941.83
	N2	DNAJA1	C1	NAT2	RRS	NAT2 + DNAJA1	N2-C1	-0.00585673	650.668	0.00129015	5580
	N2	TSTD2	C1	DEFA1	RRS	DEFA1 + TSTD2	N2-C1	-0.00626725	2285.13	-0.000651318	4338
	N2	CRIPT	C1	PSMD12	RRS	PSMD12 + CRIPT	N2-C1	-0.00344568	2051.17	0.000963352	5727
	N2	PHF21B	C1	SCARB1	RRS	SCARB1 + PHF21B	N2-C1	-0.00756922	2749.5	0.0210085	6113.83
	N2	MRPS25	C1	MOBP	RRS	MOBP + MRPS25	N2-C1	-0.000891073	1622.29	0.0100535	6907.17
	N2	SYCE1	C1	PSMD5	RRS	PSMD5 + SYCE1	N2-C1	-0.00573993	1883.67	-1.99091e-05	4569.67
	N2	L3MBTL2	C1	CLPTM1	RRS	CLPTM1 + L3MBTL2	N2-C1	-0.0072178	3388.5	0.00146396	4729.83
	N2	LSM3	C1	FAS	RRS	FAS + LSM3	N2-C1	-0.00648363	1644	9.83302e-05	5103
	N2	RIC3	C1	PMCH	RRS	PMCH + RIC3	N2-C1	-0.00722966	615.251	0.0025999	4373.33
	N2	SNX21	C1	CD34	RRS	CD34 + SNX21	N2-C1	-0.00624971	539.459	0.00276744	13785
	N2	NUDT4	C1	NDP	RRS	NDP + NUDT4	N2-C1	-0.00956185	710.209	0.000127086	4508
	N2	NPDC1	C1	HIST1H1C	RRS	HIST1H1C + NPDC1	N2-C1	-0.0149894	7774.46	-0.0187534	2036
	N2	SEMA4G	C1	RFX3	RRS	RFX3 + SEMA4G	N2-C1	-0.00477187	1527.21	-1.40045e-05	2339.33
	N2	CSGALNACT2	C1	NKX2-5	RRS	NKX2-5 + CSGALNACT2	N2-C1	0.0136952	3114.46	0.00365441	3197.67
	N2	MCMBP	C1	BMP5	RRS	BMP5 + MCMBP	N2-C1	-0.00830533	1203.33	-8.99643e-06	2204.33
	N2	PGAP2	C1	CNN1	RRS	CNN1 + PGAP2	N2-C1	-0.0017772	7697.33	-0.024415	24295.7
	N2	HPCAL4	C1	COPB1	RRS	COPB1 + HPCAL4	N2-C1	0.0240515	1479.42	0.00479748	3501.25
	N2	PLXNA4	C1	MCM2	RRS	MCM2 + PLXNA4	N2-C1	-0.00213592	5355.21	0.0096981	7672.33
	N2	HNRNPLL	C1	GPR18	RRS	GPR18 + HNRNPLL	N2-C1	-0.00409161	1104.67	0.000283455	3608.17
	N2	CTCF	C1	MAOB	RRS	MAOB + CTCF	N2-C1	-0.00398854	1144.71	0.00522481	4505
	N2	CWF19L1	C1	ACVR1	RRS	ACVR1 + CWF19L1	N2-C1	-0.00543733	1962.38	0	2112.67
	N2	MIIP	C1	NUDT2	RRS	NUDT2 + MIIP	N2-C1	-0.000427779	6346.79	0.00360308	7278.17
	N2	SF3A1	C1	RBM3	RRS	RBM3 + SF3A1	N2-C1	0.00255708	7904.96	0	2167.67
	N2	NECTIN2	C1	GP1BA	RRS	GP1BA + NECTIN2	N2-C1	-0.0101824	974.418	-0.0226653	2147.67
	N2	VILL	C1	PBX2	RRS	PBX2 + VILL	N2-C1	-0.00691094	1061.83	-0.000406375	3418
	N2	CLEC2D	C1	ATP5O	RRS	ATP5O + CLEC2D	N2-C1	-0.00182324	1163.13	0.0111803	7200.33
	N2	KIAA0907	C1	BYSL	RRS	BYSL + KIAA0907	N2-C1	-0.00517399	2689.46	-0.000421717	2537.67
	N2	HBZ	C1	CKB	RRS	CKB + HBZ	N2-C1	-0.00158121	3368.25	0.000485979	4840.5
	N2	C3orf38	C1	ERBB3	RRS	ERBB3 + C3orf38	N2-C1	-0.00235375	2182.88	0.0104202	7091.67
	C2	STAC3	C1	SHMT2	RRS	SHMT2 + STAC3	C2-C1	0.00224628	4427.33	-3.65759e-05	2272.67
	C2	ARMC1	C1	EMD	RRS	EMD + ARMC1	C2-C1	-0.00244447	3568.38	-6.05756e-05	2036
	C2	ZC3HC1	C1	PDHB	RRS	PDHB + ZC3HC1	C2-C1	-0.00720297	3183.92	-1.94311e-05	2751
	C2	NQO2	C1	FKBP3	RRS	FKBP3 + NQO2	C2-C1	-0.00893457	5196.25	-1.29515e-05	1614.33
	C2	BOC	C1	RAB3B	RRS	RAB3B + BOC	C2-C1	-0.00965057	10342.3	0.000250918	7982.5
	C2	MCCC1	C1	GALK1	RRS	GALK1 + MCCC1	C2-C1	0.00171665	9044.38	-2.99554e-05	2282.67
	C2	RTL10	C1	GPD2	RRS	GPD2 + RTL10	C2-C1	-0.072034	1422.54	-0.0169787	2887.83
	C2	SLC22A15	C1	PSMD5	RRS	PSMD5 + SLC22A15	C2-C1	-0.0072428	3277.92	-0.00032714	2806.17
	C2	ZNF350	C1	PPP6C	RRS	PPP6C + ZNF350	C2-C1	n.e.	n.e.	n.e.	n.e.
	C2	NPC2	C1	CD81	RRS	CD81 + NPC2	C2-C1	-0.00847261	7905.83	-0.00145526	2696.17
	C2	PRRC2B	C1	BTC	RRS	BTC + PRRC2B	C2-C1	-0.00189311	3148.54	-1.60195e-05	2889.5
	C2	WDR41	C1	CD151	RRS	CD151 + WDR41	C2-C1	n.e.	n.e.	n.e.	n.e.
	C2	REM2	C1	PDE9A	RRS	PDE9A + REM2	C2-C1	0.00172594	7537.67	-0.000226024	2979.5
	C2	ATAD2	C1	CANX	RRS	CANX + ATAD2	C2-C1	n.e.	n.e.	n.e.	n.e.
	C2	ZCCHC9	C1	GCDH	RRS	GCDH + ZCCHC9	C2-C1	n.e.	n.e.	n.e.	n.e.
	C2	ARL6IP6	C1	GRIK2	RRS	GRIK2 + ARL6IP6	C2-C1	0.000618013	1090.17	0.00362912	5703.67
	C2	ABCF3	C1	RGR	RRS	RGR + ABCF3	C2-C1	n.e.	n.e.	n.e.	n.e.
	C2	UBE2G2	C1	LAMP2	RRS	LAMP2 + UBE2G2	C2-C1	n.e.	n.e.	n.e.	n.e.
	C2	ZNF688	C1	OSM	RRS	OSM + ZNF688	C2-C1	-0.00569645	2266.25	-0.00213997	4294.67
	C2	GMPPA	C1	MNAT1	RRS	MNAT1 + GMPPA	C2-C1	0.0192127	1128.17	0.00359516	4386.33
	C2	STX5	C1	FABP7	RRS	FABP7 + STX5	C2-C1	0.00662497	4782.58	0.00826955	4626.67
	C2	DCTN6	C1	SERPINB3	RRS	SERPINB3 + DCTN6	C2-C1	-0.0121305	1653.63	0	3334.67
	C2	SALL2	C1	HCLS1	RRS	HCLS1 + SALL2	C2-C1	-0.00495147	4854.71	-3.6441e-05	2872.83
	C2	ZBTB25	C1	VEGFD	RRS	VEGFD + ZBTB25	C2-C1	n.e.	n.e.	n.e.	n.e.
	C2	SLC35G2	C1	ITPK1	RRS	ITPK1 + SLC35G2	C2-C1	0.00152125	733.501	-2.27839e-05	2596.17
	C2	STK25	C1	PROS1	RRS	PROS1 + STK25	C2-C1	-0.00403814	2143.25	6.84199e-05	3292.83
	C2	NDFIP1	C1	PDGFRA	RRS	PDGFRA + NDFIP1	C2-C1	0.00412292	2242.38	-2.83964e-05	3266.17
	C2	PSEN2	C1	HLA-DMB	RRS	HLA-DMB + PSEN2	C2-C1	0.00591752	1078	0.0241492	6232.17
	C2	TM4SF4	C1	SLC6A1	RRS	SLC6A1 + TM4SF4	C2-C1	0.0110539	2895.46	0.0361964	92332.3
	C2	BEST1	C1	NONO	RRS	NONO + BEST1	C2-C1	-0.0013554	2994.42	-3.58688e-05	2637.83
	C2	LMBR1L	C1	ETF1	RRS	ETF1 + LMBR1L	C2-C1	-0.00404151	1504.92	0.00343726	5910.17
	C2	GCG	C1	FABP4	RRS	FABP4 + GCG	C2-C1	-0.00282832	3301.33	-9.18555e-06	3548
	C2	MUC7	C1	APOD	RRS	APOD + MUC7	C2-C1	n.e.	n.e.	n.e.	n.e.
	C2	GINS3	C1	ASS1	RRS	ASS1 + GINS3	C2-C1	-0.00282732	1324.08	-0.000287425	4158
	C2	DBN1	C1	ARSA	RRS	ARSA + DBN1	C2-C1	-0.00617598	2974.21	-0.0441597	35465.7
	C2	ZNF213	C1	SLC25A6	RRS	SLC25A6 + ZNF213	C2-C1	-0.00658124	3543.83	-0.000597494	4918
	C2	PTPRS	C1	CA2	RRS	CA2 + PTPRS	C2-C1	0.00104746	4312.25	0.000439017	5436.5
	C2	KLHL6	C1	RCC1	RRS	RCC1 + KLHL6	C2-C1	-0.00528932	1957.83	0.00269294	6903.5
	C2	PPIL3	C1	CENPA	RRS	CENPA + PPIL3	C2-C1	-0.0347771	1683.08	-5.08649e-05	3553
	C2	TIRAP	C1	NFIB	RRS	NFIB + TIRAP	C2-C1	-0.0137597	2122.54	0.000217799	4081.33
	C2	CXCL11	C1	RXRB	RRS	RXRB + CXCL11	C2-C1	0.000970181	1421	-1.77942e-05	3573
	C2	UGGT2	C1	LUM	RRS	LUM + UGGT2	C2-C1	-0.019546	1545.21	-3.72144e-05	3613
	C2	SLC39A14	C1	COPB1	RRS	COPB1 + SLC39A14	C2-C1	-0.000740246	1450.25	0.00981679	7039.17
	C2	UBLCP1	C1	INPP1	RRS	INPP1 + UBLCP1	C2-C1	-0.0153456	1009.88	-2.37696e-05	3593
	C2	WDR62	C1	ITPA	RRS	ITPA + WDR62	C2-C1	0.00695749	15782.5	-0.0193594	4451.33
	C2	RAB3IP	C1	DLX4	RRS	DLX4 + RAB3IP	C2-C1	-0.00627098	2007.29	-9.74256e-05	3671.33
	C2	NUP62CL	C1	RHOC	RRS	RHOC + NUP62CL	C2-C1	0.0187293	10955.8	-3.89864e-05	3568
	C2	ARHGEF15	C1	CANX	RRS	CANX + ARHGEF15	C2-C1	n.e.	n.e.	n.e.	n.e.
	C2	FAAP24	C1	DUT	RRS	DUT + FAAP24	C2-C1	-0.00558965	4557.21	-1.1546e-05	3898
	C2	DNAJA1	C1	NAT2	RRS	NAT2 + DNAJA1	C2-C1	-0.0125482	884.168	-7.31406e-06	3744.67
	C2	TSTD2	C1	DEFA1	RRS	DEFA1 + TSTD2	C2-C1	-0.00856231	3378.5	-4.09354e-05	3819.67
	C2	CRIPT	C1	PSMD12	RRS	PSMD12 + CRIPT	C2-C1	-0.00505113	3320.67	-5.93794e-05	3638
	C2	PHF21B	C1	SCARB1	RRS	SCARB1 + PHF21B	C2-C1	-0.00190583	5173.08	-1.94939e-05	3764.67
	C2	MRPS25	C1	MOBP	RRS	MOBP + MRPS25	C2-C1	-0.000485756	1738.92	-0.0001377	3778
	C2	SYCE1	C1	PSMD5	RRS	PSMD5 + SYCE1	C2-C1	-0.00145623	2877	0.00735567	4819.83
	C2	L3MBTL2	C1	CLPTM1	RRS	CLPTM1 + L3MBTL2	C2-C1	-0.0124637	7185.88	-5.26576e-05	3886.33
	C2	LSM3	C1	FAS	RRS	FAS + LSM3	C2-C1	-0.0118033	2346.38	-0.00222368	3856.33
	C2	RIC3	C1	PMCH	RRS	PMCH + RIC3	C2-C1	-0.000309734	1309.83	0.00744278	8856.67
	C2	SNX21	C1	CD34	RRS	CD34 + SNX21	C2-C1	-0.00413008	1290.21	-0.00694689	17578.2
	C2	NUDT4	C1	NDP	RRS	NDP + NUDT4	C2-C1	-0.00980434	1388.08	-0.00159625	3926.33
	C2	NPDC1	C1	HIST1H1C	RRS	HIST1H1C + NPDC1	C2-C1	-0.0010076	6245.5	0.00600773	12748.5
	C2	SEMA4G	C1	RFX3	RRS	RFX3 + SEMA4G	C2-C1	-0.0331245	1567.71	-1.40045e-05	3636.33
	C2	CSGALNACT2	C1	NKX2-5	RRS	NKX2-5 + CSGALNACT2	C2-C1	-0.0192458	3870.17	-1.35832e-05	3799.67
	C2	MCMBP	C1	BMP5	RRS	BMP5 + MCMBP	C2-C1	0.0193217	1275.67	-8.66601e-06	3719.67
	C2	PGAP2	C1	CNN1	RRS	CNN1 + PGAP2	C2-C1	0.00135483	7080.96	0.00220984	7062.58
	C2	HPCAL4	C1	COPB1	RRS	COPB1 + HPCAL4	C2-C1	-0.00480714	1723.83	0.00070227	8129.17
	C2	PLXNA4	C1	MCM2	RRS	MCM2 + PLXNA4	C2-C1	-0.000287297	4315.83	0.0013325	5985.17
	C2	HNRNPLL	C1	GPR18	RRS	GPR18 + HNRNPLL	C2-C1	-0.00530399	895.543	0	3804.67
	C2	CTCF	C1	MAOB	RRS	MAOB + CTCF	C2-C1	-0.023482	1115.21	0	3591.33
	C2	CWF19L1	C1	ACVR1	RRS	ACVR1 + CWF19L1	C2-C1	-0.0122334	1917.25	0	3643
	C2	MIIP	C1	NUDT2	RRS	NUDT2 + MIIP	C2-C1	0.000936923	6840.88	0	3849.67
	C2	SF3A1	C1	RBM3	RRS	RBM3 + SF3A1	C2-C1	n.e.	n.e.	n.e.	n.e.
	C2	NECTIN2	C1	GP1BA	RRS	GP1BA + NECTIN2	C2-C1	-0.00434062	902.501	-0.00344862	26656.8
	C2	VILL	C1	PBX2	RRS	PBX2 + VILL	C2-C1	-0.00815166	1098.29	0.000915582	4479.67
	C2	CLEC2D	C1	ATP5O	RRS	ATP5O + CLEC2D	C2-C1	-5.13046e-05	1132.5	0	3789.67
	C2	KIAA0907	C1	BYSL	RRS	BYSL + KIAA0907	C2-C1	-0.0138649	5572.54	0.0137519	12991.3
	C2	HBZ	C1	CKB	RRS	CKB + HBZ	C2-C1	-0.00275388	7112.38	0.000450536	6568.33
	C2	C3orf38	C1	ERBB3	RRS	ERBB3 + C3orf38	C2-C1	-0.0091832	3886.75	0.00239778	5101.33
