# Supplementary material for: AI-guided pipeline for protein–protein interaction drug discovery identifies a SARS-CoV-2 inhibitor
Source: Mol Syst Biol. 2024 Mar 11;20(4):428–57. doi: 10.1038/s44320-024-00019-8 (PMC10987651; doi:10.1038/s44320-024-00019-8)
Supplement: Supplementary file 12 — Source Data Fig. 2 [file 44320_2024_19_MOESM12_ESM.zip]

Archive with 3,940 entries (3,414 files):
- Source Data Figure EV3-EV4/
- __MACOSX/._Source Data Figure EV3-EV4
- Source Data Figure EV3-EV4/.DS_Store
- __MACOSX/Source Data Figure EV3-EV4/._.DS_Store
- Source Data Figure EV3-EV4/Icon
- __MACOSX/Source Data Figure EV3-EV4/._Icon
- Source Data Figure EV3-EV4/ColabFold/
- __MACOSX/Source Data Figure EV3-EV4/._ColabFold
- Source Data Figure EV3-EV4/PDBePISA/
- __MACOSX/Source Data Figure EV3-EV4/._PDBePISA
- Source Data Figure EV3-EV4/ColabFold/ATP5O_CLEC2D_unrelaxed_rank_5_model_4.pdb
- Source Data Figure EV3-EV4/ColabFold/MAFG_NFE2L1_plddt.png
- Source Data Figure EV3-EV4/ColabFold/AKT1_PDPK1_unrelaxed_rank_1_model_2.pdb
- __MACOSX/Source Data Figure EV3-EV4/ColabFold/._AKT1_PDPK1_unrelaxed_rank_1_model_2.pdb
- Source Data Figure EV3-EV4/ColabFold/ITPK1_TMEM22_unrelaxed_rank_5_model_5.pdb
- Source Data Figure EV3-EV4/ColabFold/PEX19_PEX16_plddt.png
- Source Data Figure EV3-EV4/ColabFold/NFIB_TIRAP_unrelaxed_rank_2_model_2.pdb
- Source Data Figure EV3-EV4/ColabFold/PSMD4_RAD23A.done.txt
- Source Data Figure EV3-EV4/ColabFold/CDK2_CKS1B.done.txt
- Source Data Figure EV3-EV4/ColabFold/GPD2_C22orf29_coverage.png
- Source Data Figure EV3-EV4/ColabFold/NAT2_DNAJA1_PAE.png
- Source Data Figure EV3-EV4/ColabFold/FIGF_ZBTB25_unrelaxed_rank_4_model_2.pdb
- Source Data Figure EV3-EV4/ColabFold/CASP2_CRADD_unrelaxed_rank_3_model_2.pdb
- Source Data Figure EV3-EV4/ColabFold/MOBP_MRPS25.done.txt
- Source Data Figure EV3-EV4/ColabFold/BAD_BCL2L1_coverage.png
- Source Data Figure EV3-EV4/ColabFold/MAOB_CTCF_unrelaxed_rank_4_model_1.pdb
- Source Data Figure EV3-EV4/ColabFold/GRB2_VAV1_coverage.png
- Source Data Figure EV3-EV4/ColabFold/SMAD1_SMAD4_coverage.png
- Source Data Figure EV3-EV4/ColabFold/IFIT1_EIF3E_unrelaxed_rank_5_model_1.pdb
- Source Data Figure EV3-EV4/ColabFold/MAOB_CTCF_unrelaxed_rank_1_model_4.pdb
- Source Data Figure EV3-EV4/ColabFold/PEX14_PEX19.done.txt
- Source Data Figure EV3-EV4/ColabFold/LCP2_GRAP2.done.txt
- Source Data Figure EV3-EV4/ColabFold/PEX14_PEX19_unrelaxed_rank_2_model_1.pdb
- Source Data Figure EV3-EV4/ColabFold/BAK1_BCL2L1_unrelaxed_rank_5_model_2.pdb
- __MACOSX/Source Data Figure EV3-EV4/ColabFold/._BAK1_BCL2L1_unrelaxed_rank_5_model_2.pdb
- Source Data Figure EV3-EV4/ColabFold/PDGFRA_NDFIP1_coverage.png
- Source Data Figure EV3-EV4/ColabFold/PSMD12_CRIPT_PAE.png
- Source Data Figure EV3-EV4/ColabFold/DUT_C19orf40_unrelaxed_rank_4_model_5.pdb
- Source Data Figure EV3-EV4/ColabFold/FKBP3_NQO2_unrelaxed_rank_2_model_5.pdb
- Source Data Figure EV3-EV4/ColabFold/FABP7_STX5.done.txt
- Source Data Figure EV3-EV4/ColabFold/CLPTM1_L3MBTL2_unrelaxed_rank_3_model_4.pdb
- Source Data Figure EV3-EV4/ColabFold/GRB2_VAV1_unrelaxed_rank_5_model_1.pdb
- Source Data Figure EV3-EV4/ColabFold/BYSL_KIAA0907_PAE.png
- Source Data Figure EV3-EV4/ColabFold/XIAP_CASP7_plddt.png
- Source Data Figure EV3-EV4/ColabFold/GPD2_C22orf29.done.txt
- Source Data Figure EV3-EV4/ColabFold/PSMD5_SYCE1_unrelaxed_rank_3_model_4.pdb
- Source Data Figure EV3-EV4/ColabFold/HDAC1_ZBTB16_unrelaxed_rank_2_model_4.pdb
- Source Data Figure EV3-EV4/ColabFold/MOBP_MRPS25_coverage.png
- Source Data Figure EV3-EV4/ColabFold/HBA2_HBB_unrelaxed_rank_5_model_3.pdb
- __MACOSX/Source Data Figure EV3-EV4/ColabFold/._HBA2_HBB_unrelaxed_rank_5_model_3.pdb
- Source Data Figure EV3-EV4/ColabFold/IFIT1_EIF3E_plddt.png
- Source Data Figure EV3-EV4/ColabFold/APOD_MUC7_unrelaxed_rank_4_model_2.pdb
- Source Data Figure EV3-EV4/ColabFold/CEBPG_FOS_unrelaxed_rank_5_model_3.pdb
- Source Data Figure EV3-EV4/ColabFold/BYSL_KIAA0907_unrelaxed_rank_2_model_2.pdb
- Source Data Figure EV3-EV4/ColabFold/OSM_ZNF688_unrelaxed_rank_3_model_2.pdb
- Source Data Figure EV3-EV4/ColabFold/CD151_WDR41_unrelaxed_rank_2_model_5.pdb
- Source Data Figure EV3-EV4/ColabFold/SMAD1_SMAD4_unrelaxed_rank_1_model_3.pdb
- Source Data Figure EV3-EV4/ColabFold/JUNB_BATF_unrelaxed_rank_3_model_3.pdb
- Source Data Figure EV3-EV4/ColabFold/TP53_UBE2I_unrelaxed_rank_3_model_4.pdb
- Source Data Figure EV3-EV4/ColabFold/BYSL_KIAA0907.done.txt
- Source Data Figure EV3-EV4/ColabFold/ETF1_LMBR1L_unrelaxed_rank_5_model_3.pdb
- Source Data Figure EV3-EV4/ColabFold/MAFG_NFE2L1_PAE.png
- Source Data Figure EV3-EV4/ColabFold/ASS1_GINS3.done.txt
- Source Data Figure EV3-EV4/ColabFold/PEX19_PEX3_unrelaxed_rank_3_model_3.pdb
- Source Data Figure EV3-EV4/ColabFold/APOD_MUC7_plddt.png
- Source Data Figure EV3-EV4/ColabFold/LAMP2_UBE2G2_PAE.png
- Source Data Figure EV3-EV4/ColabFold/RGR_ABCF3_coverage.png
- Source Data Figure EV3-EV4/ColabFold/ARSA_DBN1_unrelaxed_rank_4_model_2.pdb
- Source Data Figure EV3-EV4/ColabFold/HIF1A_TP53.done.txt
- Source Data Figure EV3-EV4/ColabFold/ARF1_ARFIP2_plddt.png
- Source Data Figure EV3-EV4/ColabFold/HBA2_HBB_PAE.png
- Source Data Figure EV3-EV4/ColabFold/FABP7_STX5_coverage.png
- Source Data Figure EV3-EV4/ColabFold/LCP2_NCK1_PAE.png
- Source Data Figure EV3-EV4/ColabFold/IFIT1_EIF3E_PAE.png
- Source Data Figure EV3-EV4/ColabFold/INPP1_UBLCP1_unrelaxed_rank_2_model_5.pdb
- Source Data Figure EV3-EV4/ColabFold/PSMD5_SLC22A15_PAE.png
- Source Data Figure EV3-EV4/ColabFold/ATF3_DDIT3_unrelaxed_rank_5_model_1.pdb
- Source Data Figure EV3-EV4/ColabFold/ASS1_GINS3_unrelaxed_rank_3_model_5.pdb
- Source Data Figure EV3-EV4/ColabFold/XIAP_CASP9_unrelaxed_rank_3_model_3.pdb
- Source Data Figure EV3-EV4/ColabFold/FEN1_PCNA.done.txt
- Source Data Figure EV3-EV4/ColabFold/NF2_HGS_unrelaxed_rank_4_model_3.pdb
- Source Data Figure EV3-EV4/ColabFold/SERPINB3_DCTN6_unrelaxed_rank_1_model_2.pdb
- Source Data Figure EV3-EV4/ColabFold/XIAP_CASP7_unrelaxed_rank_3_model_1.pdb
- Source Data Figure EV3-EV4/ColabFold/RAB3B_BOC_unrelaxed_rank_5_model_3.pdb
- Source Data Figure EV3-EV4/ColabFold/LSM3_LSM2_unrelaxed_rank_3_model_2.pdb
- Source Data Figure EV3-EV4/ColabFold/SLC6A1_TM4SF4_plddt.png
- Source Data Figure EV3-EV4/ColabFold/DUT_C19orf40_unrelaxed_rank_1_model_3.pdb
- Source Data Figure EV3-EV4/ColabFold/ARSA_DBN1_coverage.png
- Source Data Figure EV3-EV4/ColabFold/BDNF_NTF4.done.txt
- Source Data Figure EV3-EV4/ColabFold/NUDT2_MIIP_plddt.png
- Source Data Figure EV3-EV4/ColabFold/PSMD5_SLC22A15_unrelaxed_rank_3_model_4.pdb
- Source Data Figure EV3-EV4/ColabFold/LAMP2_UBE2G2_unrelaxed_rank_4_model_1.pdb
- Source Data Figure EV3-EV4/ColabFold/NAT2_DNAJA1_unrelaxed_rank_4_model_2.pdb
- Source Data Figure EV3-EV4/ColabFold/DDIT3_FOS_unrelaxed_rank_1_model_3.pdb
- Source Data Figure EV3-EV4/ColabFold/LCP2_NCK1_coverage.png
- Source Data Figure EV3-EV4/ColabFold/CD151_WDR41_coverage.png
- Source Data Figure EV3-EV4/ColabFold/RCC1_KLHL6_unrelaxed_rank_2_model_4.pdb
- Source Data Figure EV3-EV4/ColabFold/MNAT1_GMPPA_PAE.png
- Source Data Figure EV3-EV4/ColabFold/CD34_SNX21.done.txt
- Source Data Figure EV3-EV4/ColabFold/ARSA_DBN1_unrelaxed_rank_1_model_5.pdb
- Source Data Figure EV3-EV4/ColabFold/PSMD4_RAD23A_unrelaxed_rank_1_model_3.pdb
- Source Data Figure EV3-EV4/ColabFold/BDNF_NTF4_unrelaxed_rank_2_model_5.pdb
- __MACOSX/Source Data Figure EV3-EV4/ColabFold/._BDNF_NTF4_unrelaxed_rank_2_model_5.pdb
- Source Data Figure EV3-EV4/ColabFold/RBM3_SF3A1_unrelaxed_rank_3_model_4.pdb
- Source Data Figure EV3-EV4/ColabFold/GP1BA_PVRL2.done.txt
- Source Data Figure EV3-EV4/ColabFold/FABP7_STX5_unrelaxed_rank_1_model_4.pdb
- Source Data Figure EV3-EV4/ColabFold/ITPK1_TMEM22_coverage.png
- Source Data Figure EV3-EV4/ColabFold/GTF2F1_GTF2F2_unrelaxed_rank_5_model_4.pdb
- __MACOSX/Source Data Figure EV3-EV4/ColabFold/._GTF2F1_GTF2F2_unrelaxed_rank_5_model_4.pdb
- Source Data Figure EV3-EV4/ColabFold/CNN1_PGAP2.done.txt
- Source Data Figure EV3-EV4/ColabFold/FAS_LSM3_unrelaxed_rank_3_model_2.pdb
- Source Data Figure EV3-EV4/ColabFold/NONO_BEST1.done.txt
- Source Data Figure EV3-EV4/ColabFold/SLC25A6_ZNF213_unrelaxed_rank_2_model_3.pdb
- Source Data Figure EV3-EV4/ColabFold/LCP2_GRAP2_plddt.png
- Source Data Figure EV3-EV4/ColabFold/GCDH_ZCCHC9.done.txt
- Source Data Figure EV3-EV4/ColabFold/BAK1_BCL2L1.done.txt
- Source Data Figure EV3-EV4/ColabFold/GALK1_MCCC1_plddt.png
- Source Data Figure EV3-EV4/ColabFold/LAMP2_UBE2G2_unrelaxed_rank_1_model_5.pdb
- Source Data Figure EV3-EV4/ColabFold/CENPA_PPIL3_unrelaxed_rank_5_model_1.pdb
- Source Data Figure EV3-EV4/ColabFold/CBLB_GRB2_unrelaxed_rank_1_model_4.pdb
- Source Data Figure EV3-EV4/ColabFold/AKT1_PDPK1_coverage.png
- Source Data Figure EV3-EV4/ColabFold/SKP1_SKP2_unrelaxed_rank_1_model_1.pdb
- Source Data Figure EV3-EV4/ColabFold/ACVR1_CWF19L1_unrelaxed_rank_5_model_5.pdb
- Source Data Figure EV3-EV4/ColabFold/NONO_BEST1_unrelaxed_rank_4_model_1.pdb
- Source Data Figure EV3-EV4/ColabFold/CBLB_GRB2_unrelaxed_rank_4_model_1.pdb
- Source Data Figure EV3-EV4/ColabFold/LSM3_LSM2_plddt.png
- Source Data Figure EV3-EV4/ColabFold/NKX2-5_CSGALNACT2_coverage.png
- Source Data Figure EV3-EV4/ColabFold/COPB1_HPCAL4_PAE.png
- Source Data Figure EV3-EV4/ColabFold/MOBP_MRPS25_unrelaxed_rank_3_model_4.pdb
- Source Data Figure EV3-EV4/ColabFold/XIAP_CASP9_PAE.png
- Source Data Figure EV3-EV4/ColabFold/XIAP_CASP3_unrelaxed_rank_2_model_1.pdb
- Source Data Figure EV3-EV4/ColabFold/RCC1_KLHL6.done.txt
- Source Data Figure EV3-EV4/ColabFold/ITPK1_TMEM22_plddt.png
- Source Data Figure EV3-EV4/ColabFold/PROS1_STK25_unrelaxed_rank_3_model_2.pdb
- Source Data Figure EV3-EV4/ColabFold/SHMT2_STAC3_PAE.png
- Source Data Figure EV3-EV4/ColabFold/PDE4D_GNB2L1_unrelaxed_rank_5_model_2.pdb
- Source Data Figure EV3-EV4/ColabFold/SMAD1_SMAD4_unrelaxed_rank_4_model_5.pdb
- Source Data Figure EV3-EV4/ColabFold/CKB_HBZ_unrelaxed_rank_3_model_2.pdb
- Source Data Figure EV3-EV4/ColabFold/APOD_MUC7_unrelaxed_rank_1_model_4.pdb
- Source Data Figure EV3-EV4/ColabFold/AKT1_PDPK1_PAE.png
- Source Data Figure EV3-EV4/ColabFold/BMP5_C10orf119_unrelaxed_rank_3_model_4.pdb
- Source Data Figure EV3-EV4/ColabFold/HIST1H1C_NPDC1_PAE.png
- Source Data Figure EV3-EV4/ColabFold/IGF2_IGFBP4_PAE.png
- Source Data Figure EV3-EV4/ColabFold/NDP_NUDT4_PAE.png
- Source Data Figure EV3-EV4/ColabFold/LCP2_GRAP2_coverage.png
- Source Data Figure EV3-EV4/ColabFold/OSM_ZNF688_coverage.png
- Source Data Figure EV3-EV4/ColabFold/RXRB_CXCL11_unrelaxed_rank_3_model_4.pdb
- Source Data Figure EV3-EV4/ColabFold/NDP_NUDT4_unrelaxed_rank_1_model_3.pdb
- Source Data Figure EV3-EV4/ColabFold/PEX14_PEX19_PAE.png
- Source Data Figure EV3-EV4/ColabFold/AKT1_PDPK1_plddt.png
- Source Data Figure EV3-EV4/ColabFold/NUDT2_MIIP_unrelaxed_rank_1_model_5.pdb
- Source Data Figure EV3-EV4/ColabFold/GCDH_ZCCHC9_unrelaxed_rank_3_model_2.pdb
- Source Data Figure EV3-EV4/ColabFold/PBX2_VILL_unrelaxed_rank_3_model_3.pdb
- Source Data Figure EV3-EV4/ColabFold/MNAT1_GMPPA_unrelaxed_rank_3_model_3.pdb
- Source Data Figure EV3-EV4/ColabFold/EMD_ARMC1_unrelaxed_rank_1_model_2.pdb
- Source Data Figure EV3-EV4/ColabFold/RCC1_KLHL6_coverage.png
- Source Data Figure EV3-EV4/ColabFold/CGA_CGB5_unrelaxed_rank_3_model_2.pdb
- __MACOSX/Source Data Figure EV3-EV4/ColabFold/._CGA_CGB5_unrelaxed_rank_3_model_2.pdb
- Source Data Figure EV3-EV4/ColabFold/ETF1_LMBR1L_coverage.png
- Source Data Figure EV3-EV4/ColabFold/EMD_ARMC1.done.txt
- Source Data Figure EV3-EV4/ColabFold/DLX4_RAB3IP_PAE.png
- Source Data Figure EV3-EV4/ColabFold/HIF1A_TP53_unrelaxed_rank_1_model_1.pdb
- Source Data Figure EV3-EV4/ColabFold/HIF1A_TP53_unrelaxed_rank_4_model_4.pdb
- Source Data Figure EV3-EV4/ColabFold/FABP4_GCG_plddt.png
- Source Data Figure EV3-EV4/ColabFold/PPP3CA_PPP3R1_plddt.png
- Source Data Figure EV3-EV4/ColabFold/CD81_NPC2_unrelaxed_rank_3_model_1.pdb
- Source Data Figure EV3-EV4/ColabFold/HLA-DMB_PSEN2_unrelaxed_rank_3_model_1.pdb
- Source Data Figure EV3-EV4/ColabFold/.DS_Store
- __MACOSX/Source Data Figure EV3-EV4/ColabFold/._.DS_Store
- Source Data Figure EV3-EV4/ColabFold/DUT_C19orf40_PAE.png
- Source Data Figure EV3-EV4/ColabFold/HIST1H1C_NPDC1_unrelaxed_rank_4_model_3.pdb
- Source Data Figure EV3-EV4/ColabFold/MAFG_NFE2L1_unrelaxed_rank_4_model_5.pdb
- Source Data Figure EV3-EV4/ColabFold/RCC1_RAN_unrelaxed_rank_2_model_4.pdb
- __MACOSX/Source Data Figure EV3-EV4/ColabFold/._RCC1_RAN_unrelaxed_rank_2_model_4.pdb
- Source Data Figure EV3-EV4/ColabFold/ATF3_DDIT3_PAE.png
- Source Data Figure EV3-EV4/ColabFold/GRB2_VAV1.done.txt
- Source Data Figure EV3-EV4/ColabFold/MAD2L1_MAD1L1_unrelaxed_rank_4_model_5.pdb
- Source Data Figure EV3-EV4/ColabFold/SMAD4_DCP1A_PAE.png
- Source Data Figure EV3-EV4/ColabFold/AKT1_PDPK1_unrelaxed_rank_4_model_1.pdb
- Source Data Figure EV3-EV4/ColabFold/RCC1_KLHL6_PAE.png
- Source Data Figure EV3-EV4/ColabFold/CD34_SNX21_unrelaxed_rank_3_model_4.pdb
- Source Data Figure EV3-EV4/ColabFold/PDHB_ZC3HC1_unrelaxed_rank_2_model_5.pdb
- Source Data Figure EV3-EV4/ColabFold/SCARB1_PHF21B_unrelaxed_rank_2_model_3.pdb
- Source Data Figure EV3-EV4/ColabFold/PPP3CA_PPP3R1_unrelaxed_rank_2_model_2.pdb
- __MACOSX/Source Data Figure EV3-EV4/ColabFold/._PPP3CA_PPP3R1_unrelaxed_rank_2_model_2.pdb
- Source Data Figure EV3-EV4/ColabFold/PDGFRA_NDFIP1_PAE.png
- Source Data Figure EV3-EV4/ColabFold/GRIK2_ARL6IP6_unrelaxed_rank_3_model_2.pdb
- Source Data Figure EV3-EV4/ColabFold/GRB2_LAT_unrelaxed_rank_4_model_3.pdb
- Source Data Figure EV3-EV4/ColabFold/NAT2_DNAJA1_unrelaxed_rank_1_model_3.pdb
- Source Data Figure EV3-EV4/ColabFold/NAT2_DNAJA1_plddt.png
- Source Data Figure EV3-EV4/ColabFold/PMCH_RIC3_plddt.png
- Source Data Figure EV3-EV4/ColabFold/GPD2_C22orf29_unrelaxed_rank_4_model_4.pdb
- Source Data Figure EV3-EV4/ColabFold/ORC2L_ORC4L_unrelaxed_rank_3_model_5.pdb
- Source Data Figure EV3-EV4/ColabFold/DLX4_RAB3IP.done.txt
- Source Data Figure EV3-EV4/ColabFold/SKP1_BTRC_PAE.png
- Source Data Figure EV3-EV4/ColabFold/GPD2_C22orf29_unrelaxed_rank_1_model_1.pdb
- Source Data Figure EV3-EV4/ColabFold/RAC1_ARFIP2_unrelaxed_rank_5_model_4.pdb
- __MACOSX/Source Data Figure EV3-EV4/ColabFold/._RAC1_ARFIP2_unrelaxed_rank_5_model_4.pdb
- Source Data Figure EV3-EV4/ColabFold/SKP1_BTRC_unrelaxed_rank_2_model_5.pdb
- Source Data Figure EV3-EV4/ColabFold/PSMD4_RAD23A_unrelaxed_rank_4_model_2.pdb
- Source Data Figure EV3-EV4/ColabFold/PPP6C_ZNF350_unrelaxed_rank_4_model_4.pdb
- Source Data Figure EV3-EV4/ColabFold/SMAD4_DCP1A_unrelaxed_rank_2_model_4.pdb
- Source Data Figure EV3-EV4/ColabFold/RHOC_NUP62CL_unrelaxed_rank_5_model_2.pdb
- Source Data Figure EV3-EV4/ColabFold/FABP7_STX5_unrelaxed_rank_4_model_5.pdb
- Source Data Figure EV3-EV4/ColabFold/CGA_CGB5_coverage.png
- Source Data Figure EV3-EV4/ColabFold/NCBP1_NCBP2_unrelaxed_rank_2_model_3.pdb
- Source Data Figure EV3-EV4/ColabFold/PMCH_RIC3_unrelaxed_rank_2_model_5.pdb
- Source Data Figure EV3-EV4/ColabFold/LMNA_LMNB1_plddt.png
- Source Data Figure EV3-EV4/ColabFold/APOD_MUC7_PAE.png
- Source Data Figure EV3-EV4/ColabFold/MAD2L1_MAD1L1.done.txt
- Source Data Figure EV3-EV4/ColabFold/SHMT2_STAC3_unrelaxed_rank_4_model_4.pdb
- Source Data Figure EV3-EV4/ColabFold/DEFA3_TSTD2_PAE.png
- Source Data Figure EV3-EV4/ColabFold/CNN1_PGAP2_unrelaxed_rank_4_model_4.pdb
- Source Data Figure EV3-EV4/ColabFold/RCC1_RAN_coverage.png
- Source Data Figure EV3-EV4/ColabFold/PDE9A_REM2_unrelaxed_rank_3_model_1.pdb
- Source Data Figure EV3-EV4/ColabFold/RXRB_CXCL11.done.txt
- Source Data Figure EV3-EV4/ColabFold/SLC6A1_TM4SF4_unrelaxed_rank_3_model_2.pdb
- Source Data Figure EV3-EV4/ColabFold/PEX19_PEX11B_unrelaxed_rank_3_model_4.pdb
- Source Data Figure EV3-EV4/ColabFold/FIGF_ZBTB25_PAE.png
- Source Data Figure EV3-EV4/ColabFold/BAK1_BCL2L1_PAE.png
- Source Data Figure EV3-EV4/ColabFold/MAD2L1_MAD1L1_unrelaxed_rank_1_model_3.pdb
- Source Data Figure EV3-EV4/ColabFold/PDHB_ZC3HC1_plddt.png
- Source Data Figure EV3-EV4/ColabFold/NKX2-5_CSGALNACT2.done.txt
- Source Data Figure EV3-EV4/ColabFold/PPP6C_ZNF350.done.txt
- Source Data Figure EV3-EV4/ColabFold/MAFG_NFE2L1_unrelaxed_rank_1_model_3.pdb
- Source Data Figure EV3-EV4/ColabFold/PDE4D_GNB2L1_plddt.png
- Source Data Figure EV3-EV4/ColabFold/SMAD4_DCP1A.done.txt
- Source Data Figure EV3-EV4/ColabFold/ARSA_DBN1_PAE.png
- Source Data Figure EV3-EV4/ColabFold/PDE9A_REM2_PAE.png
- Source Data Figure EV3-EV4/ColabFold/RAC1_ARFIP2_coverage.png
- Source Data Figure EV3-EV4/ColabFold/GALK1_MCCC1_unrelaxed_rank_3_model_4.pdb
- Source Data Figure EV3-EV4/ColabFold/RHOA_ARHGAP1_unrelaxed_rank_5_model_4.pdb
- Source Data Figure EV3-EV4/ColabFold/CDK2_CKS1B_PAE.png
- Source Data Figure EV3-EV4/ColabFold/DLX4_RAB3IP_unrelaxed_rank_5_model_5.pdb
- Source Data Figure EV3-EV4/ColabFold/PROS1_STK25.done.txt
- Source Data Figure EV3-EV4/ColabFold/NKX2-5_CSGALNACT2_unrelaxed_rank_2_model_3.pdb
- Source Data Figure EV3-EV4/ColabFold/PPP6C_ZNF350_unrelaxed_rank_1_model_3.pdb
- Source Data Figure EV3-EV4/ColabFold/RXRB_CXCL11_coverage.png
- Source Data Figure EV3-EV4/ColabFold/NUDT2_MIIP_unrelaxed_rank_4_model_3.pdb
- Source Data Figure EV3-EV4/ColabFold/INPP1_UBLCP1_plddt.png
- Source Data Figure EV3-EV4/ColabFold/TP53_UBE2I.done.txt
- Source Data Figure EV3-EV4/ColabFold/BDNF_NTF4_coverage.png
- Source Data Figure EV3-EV4/ColabFold/PDGFRA_NDFIP1_plddt.png
- Source Data Figure EV3-EV4/ColabFold/LCP2_GRAP2_unrelaxed_rank_2_model_4.pdb
- __MACOSX/Source Data Figure EV3-EV4/ColabFold/._LCP2_GRAP2_unrelaxed_rank_2_model_4.pdb
- Source Data Figure EV3-EV4/ColabFold/SERPINB3_DCTN6_unrelaxed_rank_4_model_1.pdb
- Source Data Figure EV3-EV4/ColabFold/CNN1_PGAP2_unrelaxed_rank_1_model_3.pdb
- Source Data Figure EV3-EV4/ColabFold/PDE9A_REM2_coverage.png
- Source Data Figure EV3-EV4/ColabFold/SHMT2_STAC3_unrelaxed_rank_1_model_3.pdb
- Source Data Figure EV3-EV4/ColabFold/BAD_BCL2L1_unrelaxed_rank_5_model_4.pdb
- __MACOSX/Source Data Figure EV3-EV4/ColabFold/._BAD_BCL2L1_unrelaxed_rank_5_model_4.pdb
- Source Data Figure EV3-EV4/ColabFold/GPR18_HNRPLL_unrelaxed_rank_3_model_4.pdb
- Source Data Figure EV3-EV4/ColabFold/PDGFRA_NDFIP1_unrelaxed_rank_3_model_2.pdb
- Source Data Figure EV3-EV4/ColabFold/NF2_HGS_unrelaxed_rank_1_model_1.pdb
- Source Data Figure EV3-EV4/ColabFold/PSMD12_CRIPT_unrelaxed_rank_2_model_5.pdb
- Source Data Figure EV3-EV4/ColabFold/FIGF_ZBTB25_unrelaxed_rank_1_model_3.pdb
- Source Data Figure EV3-EV4/ColabFold/NDP_NUDT4_unrelaxed_rank_4_model_4.pdb
- Source Data Figure EV3-EV4/ColabFold/DR1_DRAP1.done.txt
- Source Data Figure EV3-EV4/ColabFold/ARF1_ARFIP2_unrelaxed_rank_4_model_4.pdb
- Source Data Figure EV3-EV4/ColabFold/NUDT2_MIIP.done.txt
- Source Data Figure EV3-EV4/ColabFold/GADD45A_PCNA.done.txt
- Source Data Figure EV3-EV4/ColabFold/RBM3_SF3A1_plddt.png
- Source Data Figure EV3-EV4/ColabFold/GPR18_HNRPLL_PAE.png
- Source Data Figure EV3-EV4/ColabFold/LCP2_NCK1.done.txt
- Source Data Figure EV3-EV4/ColabFold/FEN1_PCNA_plddt.png
- Source Data Figure EV3-EV4/ColabFold/DR1_DRAP1_PAE.png
- Source Data Figure EV3-EV4/ColabFold/EMD_ARMC1_unrelaxed_rank_4_model_5.pdb
- Source Data Figure EV3-EV4/ColabFold/LMNA_LMNB1_unrelaxed_rank_4_model_1.pdb
- Source Data Figure EV3-EV4/ColabFold/HIST1H1C_NPDC1_plddt.png
- Source Data Figure EV3-EV4/ColabFold/NONO_BEST1_unrelaxed_rank_1_model_2.pdb
- Source Data Figure EV3-EV4/ColabFold/DDIT3_FOS_unrelaxed_rank_4_model_1.pdb
- Source Data Figure EV3-EV4/ColabFold/FABP4_GCG_unrelaxed_rank_3_model_2.pdb
- Source Data Figure EV3-EV4/ColabFold/FIGF_ZBTB25_plddt.png
- Source Data Figure EV3-EV4/ColabFold/EMD_ARMC1_plddt.png
- Source Data Figure EV3-EV4/ColabFold/LCP2_NCK1_unrelaxed_rank_3_model_4.pdb
- Source Data Figure EV3-EV4/ColabFold/BAD_BCL2L1_plddt.png
- Source Data Figure EV3-EV4/ColabFold/SKP1_SKP2_unrelaxed_rank_4_model_2.pdb
- Source Data Figure EV3-EV4/ColabFold/LMNA_LMNB1_unrelaxed_rank_1_model_4.pdb
- Source Data Figure EV3-EV4/ColabFold/ETF1_LMBR1L_plddt.png
- Source Data Figure EV3-EV4/ColabFold/GADD45A_PCNA_unrelaxed_rank_5_model_1.pdb
- Source Data Figure EV3-EV4/ColabFold/DR1_DRAP1_unrelaxed_rank_3_model_3.pdb
- Source Data Figure EV3-EV4/ColabFold/GRB2_LAT_unrelaxed_rank_1_model_5.pdb
- Source Data Figure EV3-EV4/ColabFold/ARF1_ARFIP2_unrelaxed_rank_1_model_1.pdb
- Source Data Figure EV3-EV4/ColabFold/COPB1_HPCAL4_unrelaxed_rank_3_model_1.pdb
- Source Data Figure EV3-EV4/ColabFold/GP1BA_PVRL2_unrelaxed_rank_5_model_2.pdb
- Source Data Figure EV3-EV4/ColabFold/RGR_ABCF3_unrelaxed_rank_3_model_3.pdb
- Source Data Figure EV3-EV4/ColabFold/PEX19_PEX16_unrelaxed_rank_5_model_3.pdb
- Source Data Figure EV3-EV4/ColabFold/NDP_NUDT4.done.txt
- Source Data Figure EV3-EV4/ColabFold/FEN1_PCNA_unrelaxed_rank_5_model_2.pdb
- Source Data Figure EV3-EV4/ColabFold/HIST1H1C_NPDC1_unrelaxed_rank_1_model_4.pdb
- Source Data Figure EV3-EV4/ColabFold/GALK1_MCCC1_PAE.png
- Source Data Figure EV3-EV4/ColabFold/IGF2_IGFBP4_unrelaxed_rank_2_model_1.pdb
- Source Data Figure EV3-EV4/ColabFold/DEFA3_TSTD2_unrelaxed_rank_5_model_1.pdb
- Source Data Figure EV3-EV4/ColabFold/RHOC_NUP62CL_plddt.png
- Source Data Figure EV3-EV4/ColabFold/PSMD4_RAD23A_coverage.png
- Source Data Figure EV3-EV4/ColabFold/CDK2_CKS1B_unrelaxed_rank_2_model_1.pdb
- __MACOSX/Source Data Figure EV3-EV4/ColabFold/._CDK2_CKS1B_unrelaxed_rank_2_model_1.pdb
- Source Data Figure EV3-EV4/ColabFold/BAK1_BCL2L1_unrelaxed_rank_3_model_3.pdb
- __MACOSX/Source Data Figure EV3-EV4/ColabFold/._BAK1_BCL2L1_unrelaxed_rank_3_model_3.pdb
- Source Data Figure EV3-EV4/ColabFold/PDE9A_REM2.done.txt
[truncated: 3,640 more entries]
