# Supplementary material for: AI-guided pipeline for protein–protein interaction drug discovery identifies a SARS-CoV-2 inhibitor
Source: Mol Syst Biol. 2024 Mar 11;20(4):428–57. doi: 10.1038/s44320-024-00019-8 (PMC10987651; doi:10.1038/s44320-024-00019-8)
Supplement: Supplementary file 12 — Source Data Fig. 2 [file 44320_2024_19_MOESM12_ESM.zip › Source Data Figure EV3-EV4/ColabFold/ATP5O_CLEC2D_unrelaxed_rank_5_model_4.pdb]

MODEL     1                                                                     
ATOM      1  N   MET B   1      41.451  40.065 -74.021  1.00 26.05           N  
ATOM      2  CA  MET B   1      40.640  39.040 -74.671  1.00 26.05           C  
ATOM      3  C   MET B   1      39.546  38.537 -73.735  1.00 26.05           C  
ATOM      4  CB  MET B   1      41.514  37.871 -75.129  1.00 26.05           C  
ATOM      5  O   MET B   1      38.360  38.613 -74.062  1.00 26.05           O  
ATOM      6  CG  MET B   1      41.933  37.954 -76.588  1.00 26.05           C  
ATOM      7  SD  MET B   1      42.746  36.416 -77.174  1.00 26.05           S  
ATOM      8  CE  MET B   1      42.988  36.829 -78.924  1.00 26.05           C  
ATOM      9  N   ALA B   2      39.830  37.294 -72.986  1.00 26.05           N  
ATOM     10  CA  ALA B   2      39.568  35.859 -72.907  1.00 26.05           C  
ATOM     11  C   ALA B   2      39.044  35.473 -71.527  1.00 26.05           C  
ATOM     12  CB  ALA B   2      40.832  35.068 -73.234  1.00 26.05           C  
ATOM     13  O   ALA B   2      38.011  34.809 -71.412  1.00 26.05           O  
ATOM     14  N   ALA B   3      40.015  34.895 -70.652  1.00 23.71           N  
ATOM     15  CA  ALA B   3      40.016  33.493 -70.242  1.00 23.71           C  
ATOM     16  C   ALA B   3      39.105  33.273 -69.038  1.00 23.71           C  
ATOM     17  CB  ALA B   3      41.437  33.034 -69.921  1.00 23.71           C  
ATOM     18  O   ALA B   3      38.687  34.231 -68.384  1.00 23.71           O  
ATOM     19  N   PRO B   4      39.544  32.386 -68.064  1.00 26.64           N  
ATOM     20  CA  PRO B   4      39.216  31.062 -67.528  1.00 26.64           C  
ATOM     21  C   PRO B   4      38.561  31.129 -66.151  1.00 26.64           C  
ATOM     22  CB  PRO B   4      40.577  30.366 -67.453  1.00 26.64           C  
ATOM     23  O   PRO B   4      37.674  30.328 -65.845  1.00 26.64           O  
ATOM     24  CG  PRO B   4      41.569  31.477 -67.333  1.00 26.64           C  
ATOM     25  CD  PRO B   4      40.839  32.784 -67.454  1.00 26.64           C  
ATOM     26  N   ALA B   5      39.028  31.922 -65.162  1.00 22.41           N  
ATOM     27  CA  ALA B   5      39.538  31.265 -63.961  1.00 22.41           C  
ATOM     28  C   ALA B   5      38.396  30.800 -63.062  1.00 22.41           C  
ATOM     29  CB  ALA B   5      40.466  32.203 -63.194  1.00 22.41           C  
ATOM     30  O   ALA B   5      37.485  31.573 -62.756  1.00 22.41           O  
ATOM     31  N   VAL B   6      38.173  29.427 -62.758  1.00 31.41           N  
ATOM     32  CA  VAL B   6      37.195  28.396 -62.428  1.00 31.41           C  
ATOM     33  C   VAL B   6      36.930  28.396 -60.924  1.00 31.41           C  
ATOM     34  CB  VAL B   6      37.669  26.998 -62.885  1.00 31.41           C  
ATOM     35  O   VAL B   6      36.248  27.508 -60.407  1.00 31.41           O  
ATOM     36  CG1 VAL B   6      37.342  26.772 -64.360  1.00 31.41           C  
ATOM     37  CG2 VAL B   6      39.167  26.835 -62.635  1.00 31.41           C  
ATOM     38  N   SER B   7      37.215  29.346 -60.071  1.00 20.11           N  
ATOM     39  CA  SER B   7      37.627  29.008 -58.713  1.00 20.11           C  
ATOM     40  C   SER B   7      36.478  28.390 -57.924  1.00 20.11           C  
ATOM     41  CB  SER B   7      38.146  30.249 -57.985  1.00 20.11           C  
ATOM     42  O   SER B   7      35.392  28.967 -57.844  1.00 20.11           O  
ATOM     43  OG  SER B   7      38.779  31.136 -58.892  1.00 20.11           O  
ATOM     44  N   GLY B   8      36.411  26.992 -57.549  1.00 23.35           N  
ATOM     45  CA  GLY B   8      35.486  25.904 -57.277  1.00 23.35           C  
ATOM     46  C   GLY B   8      34.874  25.973 -55.890  1.00 23.35           C  
ATOM     47  O   GLY B   8      33.797  25.423 -55.653  1.00 23.35           O  
ATOM     48  N   LEU B   9      35.649  26.305 -54.810  1.00 20.57           N  
ATOM     49  CA  LEU B   9      35.769  25.354 -53.711  1.00 20.57           C  
ATOM     50  C   LEU B   9      34.466  25.265 -52.924  1.00 20.57           C  
ATOM     51  CB  LEU B   9      36.915  25.755 -52.778  1.00 20.57           C  
ATOM     52  O   LEU B   9      33.568  26.090 -53.106  1.00 20.57           O  
ATOM     53  CG  LEU B   9      38.256  25.057 -53.014  1.00 20.57           C  
ATOM     54  CD1 LEU B   9      39.384  26.082 -53.071  1.00 20.57           C  
ATOM     55  CD2 LEU B   9      38.520  24.024 -51.924  1.00 20.57           C  
ATOM     56  N   SER B  10      34.474  25.269 -51.458  1.00 19.29           N  
ATOM     57  CA  SER B  10      34.238  24.327 -50.370  1.00 19.29           C  
ATOM     58  C   SER B  10      32.958  24.665 -49.613  1.00 19.29           C  
ATOM     59  CB  SER B  10      35.424  24.316 -49.404  1.00 19.29           C  
ATOM     60  O   SER B  10      32.581  23.960 -48.674  1.00 19.29           O  
ATOM     61  OG  SER B  10      35.994  25.609 -49.293  1.00 19.29           O  
ATOM     62  N   ARG B  11      32.267  25.747 -49.724  1.00 19.70           N  
ATOM     63  CA  ARG B  11      31.714  26.186 -48.447  1.00 19.70           C  
ATOM     64  C   ARG B  11      30.604  25.250 -47.981  1.00 19.70           C  
ATOM     65  CB  ARG B  11      31.183  27.617 -48.553  1.00 19.70           C  
ATOM     66  O   ARG B  11      29.552  25.160 -48.618  1.00 19.70           O  
ATOM     67  CG  ARG B  11      31.958  28.625 -47.721  1.00 19.70           C  
ATOM     68  CD  ARG B  11      31.417  30.037 -47.898  1.00 19.70           C  
ATOM     69  NE  ARG B  11      32.129  30.996 -47.057  1.00 19.70           N  
ATOM     70  NH1 ARG B  11      30.666  32.740 -47.452  1.00 19.70           N  
ATOM     71  NH2 ARG B  11      32.477  33.045 -46.079  1.00 19.70           N  
ATOM     72  CZ  ARG B  11      31.756  32.258 -46.865  1.00 19.70           C  
ATOM     73  N   GLN B  12      30.875  24.014 -47.357  1.00 22.49           N  
ATOM     74  CA  GLN B  12      30.079  22.827 -47.061  1.00 22.49           C  
ATOM     75  C   GLN B  12      29.126  23.079 -45.897  1.00 22.49           C  
ATOM     76  CB  GLN B  12      30.987  21.636 -46.748  1.00 22.49           C  
ATOM     77  O   GLN B  12      29.557  23.186 -44.747  1.00 22.49           O  
ATOM     78  CG  GLN B  12      31.032  20.590 -47.853  1.00 22.49           C  
ATOM     79  CD  GLN B  12      32.074  19.516 -47.603  1.00 22.49           C  
ATOM     80  NE2 GLN B  12      32.093  18.497 -48.456  1.00 22.49           N  
ATOM     81  OE1 GLN B  12      32.856  19.601 -46.650  1.00 22.49           O  
ATOM     82  N   VAL B  13      28.435  24.098 -45.750  1.00 23.62           N  
ATOM     83  CA  VAL B  13      27.804  24.400 -44.469  1.00 23.62           C  
ATOM     84  C   VAL B  13      26.892  23.246 -44.057  1.00 23.62           C  
ATOM     85  CB  VAL B  13      27.001  25.719 -44.528  1.00 23.62           C  
ATOM     86  O   VAL B  13      26.124  22.732 -44.874  1.00 23.62           O  
ATOM     87  CG1 VAL B  13      26.348  26.014 -43.179  1.00 23.62           C  
ATOM     88  CG2 VAL B  13      27.905  26.875 -44.952  1.00 23.62           C  
ATOM     89  N   ARG B  14      27.065  22.566 -42.779  1.00 21.65           N  
ATOM     90  CA  ARG B  14      26.768  21.294 -42.127  1.00 21.65           C  
ATOM     91  C   ARG B  14      25.293  21.202 -41.751  1.00 21.65           C  
ATOM     92  CB  ARG B  14      27.638  21.112 -40.881  1.00 21.65           C  
ATOM     93  O   ARG B  14      24.773  22.066 -41.040  1.00 21.65           O  
ATOM     94  CG  ARG B  14      29.053  20.642 -41.182  1.00 21.65           C  
ATOM     95  CD  ARG B  14      29.661  19.894 -40.003  1.00 21.65           C  
ATOM     96  NE  ARG B  14      30.864  20.556 -39.508  1.00 21.65           N  
ATOM     97  NH1 ARG B  14      31.345  18.947 -37.921  1.00 21.65           N  
ATOM     98  NH2 ARG B  14      32.710  20.774 -38.158  1.00 21.65           N  
ATOM     99  CZ  ARG B  14      31.637  20.091 -38.530  1.00 21.65           C  
ATOM    100  N   CYS B  15      24.326  21.068 -42.595  1.00 21.82           N  
ATOM    101  CA  CYS B  15      22.919  20.992 -42.219  1.00 21.82           C  
ATOM    102  C   CYS B  15      22.678  19.855 -41.232  1.00 21.82           C  
ATOM    103  CB  CYS B  15      22.043  20.800 -43.456  1.00 21.82           C  
ATOM    104  O   CYS B  15      23.038  18.708 -41.502  1.00 21.82           O  
ATOM    105  SG  CYS B  15      21.479  22.347 -44.197  1.00 21.82           S  
ATOM    106  N   PHE B  16      22.793  20.112 -39.914  1.00 22.03           N  
ATOM    107  CA  PHE B  16      22.713  19.142 -38.828  1.00 22.03           C  
ATOM    108  C   PHE B  16      21.403  18.366 -38.891  1.00 22.03           C  
ATOM    109  CB  PHE B  16      22.845  19.841 -37.471  1.00 22.03           C  
ATOM    110  O   PHE B  16      20.323  18.960 -38.887  1.00 22.03           O  
ATOM    111  CG  PHE B  16      24.251  19.864 -36.935  1.00 22.03           C  
ATOM    112  CD1 PHE B  16      24.770  18.766 -36.259  1.00 22.03           C  
ATOM    113  CD2 PHE B  16      25.053  20.984 -37.106  1.00 22.03           C  
ATOM    114  CE1 PHE B  16      26.071  18.785 -35.762  1.00 22.03           C  
ATOM    115  CE2 PHE B  16      26.354  21.010 -36.612  1.00 22.03           C  
ATOM    116  CZ  PHE B  16      26.861  19.910 -35.939  1.00 22.03           C  
ATOM    117  N   SER B  17      21.340  17.275 -39.570  1.00 24.49           N  
ATOM    118  CA  SER B  17      20.251  16.405 -40.005  1.00 24.49           C  
ATOM    119  C   SER B  17      19.560  15.747 -38.815  1.00 24.49           C  
ATOM    120  CB  SER B  17      20.771  15.331 -40.961  1.00 24.49           C  
ATOM    121  O   SER B  17      18.595  15.001 -38.986  1.00 24.49           O  
ATOM    122  OG  SER B  17      20.504  15.684 -42.307  1.00 24.49           O  
ATOM    123  N   THR B  18      20.125  15.845 -37.579  1.00 23.16           N  
ATOM    124  CA  THR B  18      20.122  14.571 -36.868  1.00 23.16           C  
ATOM    125  C   THR B  18      18.707  14.195 -36.438  1.00 23.16           C  
ATOM    126  CB  THR B  18      21.042  14.618 -35.634  1.00 23.16           C  
ATOM    127  O   THR B  18      18.514  13.223 -35.704  1.00 23.16           O  
ATOM    128  CG2 THR B  18      22.500  14.799 -36.042  1.00 23.16           C  
ATOM    129  OG1 THR B  18      20.652  15.714 -34.797  1.00 23.16           O  
ATOM    130  N   SER B  19      17.614  14.962 -36.675  1.00 22.77           N  
ATOM    131  CA  SER B  19      16.599  14.686 -35.664  1.00 22.77           C  
ATOM    132  C   SER B  19      16.130  13.237 -35.733  1.00 22.77           C  
ATOM    133  CB  SER B  19      15.404  15.626 -35.832  1.00 22.77           C  
ATOM    134  O   SER B  19      15.473  12.836 -36.696  1.00 22.77           O  
ATOM    135  OG  SER B  19      14.333  14.966 -36.485  1.00 22.77           O  
ATOM    136  N   VAL B  20      16.989  12.262 -35.626  1.00 23.46           N  
ATOM    137  CA  VAL B  20      16.696  10.860 -35.904  1.00 23.46           C  
ATOM    138  C   VAL B  20      15.625  10.354 -34.939  1.00 23.46           C  
ATOM    139  CB  VAL B  20      17.964   9.983 -35.799  1.00 23.46           C  
ATOM    140  O   VAL B  20      15.822  10.364 -33.722  1.00 23.46           O  
ATOM    141  CG1 VAL B  20      17.633   8.519 -36.083  1.00 23.46           C  
ATOM    142  CG2 VAL B  20      19.041  10.487 -36.758  1.00 23.46           C  
ATOM    143  N   VAL B  21      14.425  10.864 -35.069  1.00 25.29           N  
ATOM    144  CA  VAL B  21      13.345  10.400 -34.204  1.00 25.29           C  
ATOM    145  C   VAL B  21      13.284   8.874 -34.226  1.00 25.29           C  
ATOM    146  CB  VAL B  21      11.983  10.993 -34.630  1.00 25.29           C  
ATOM    147  O   VAL B  21      13.097   8.269 -35.284  1.00 25.29           O  
ATOM    148  CG1 VAL B  21      10.862  10.471 -33.733  1.00 25.29           C  
ATOM    149  CG2 VAL B  21      12.033  12.520 -34.594  1.00 25.29           C  
ATOM    150  N   ARG B  22      14.265   8.212 -33.625  1.00 23.72           N  
ATOM    151  CA  ARG B  22      14.239   6.754 -33.669  1.00 23.72           C  
ATOM    152  C   ARG B  22      12.858   6.219 -33.302  1.00 23.72           C  
ATOM    153  CB  ARG B  22      15.294   6.168 -32.728  1.00 23.72           C  
ATOM    154  O   ARG B  22      12.186   6.770 -32.428  1.00 23.72           O  
ATOM    155  CG  ARG B  22      16.708   6.210 -33.287  1.00 23.72           C  
ATOM    156  CD  ARG B  22      17.692   5.475 -32.387  1.00 23.72           C  
ATOM    157  NE  ARG B  22      19.064   5.608 -32.867  1.00 23.72           N  
ATOM    158  NH1 ARG B  22      19.964   4.136 -31.330  1.00 23.72           N  
ATOM    159  NH2 ARG B  22      21.317   5.164 -32.869  1.00 23.72           N  
ATOM    160  CZ  ARG B  22      20.112   4.969 -32.354  1.00 23.72           C  
ATOM    161  N   PRO B  23      12.219   5.557 -34.236  1.00 23.89           N  
ATOM    162  CA  PRO B  23      10.909   4.993 -33.903  1.00 23.89           C  
ATOM    163  C   PRO B  23      10.915   4.228 -32.581  1.00 23.89           C  
ATOM    164  CB  PRO B  23      10.621   4.053 -35.076  1.00 23.89           C  
ATOM    165  O   PRO B  23      11.791   3.390 -32.353  1.00 23.89           O  
ATOM    166  CG  PRO B  23      11.896   4.013 -35.855  1.00 23.89           C  
ATOM    167  CD  PRO B  23      12.872   4.963 -35.222  1.00 23.89           C  
ATOM    168  N   PHE B  24      10.885   4.987 -31.484  1.00 25.90           N  
ATOM    169  CA  PHE B  24      10.783   4.165 -30.284  1.00 25.90           C  
ATOM    170  C   PHE B  24       9.896   2.952 -30.533  1.00 25.90           C  
ATOM    171  CB  PHE B  24      10.233   4.987 -29.114  1.00 25.90           C  
ATOM    172  O   PHE B  24       8.796   3.081 -31.075  1.00 25.90           O  
ATOM    173  CG  PHE B  24      11.300   5.647 -28.282  1.00 25.90           C  
ATOM    174  CD1 PHE B  24      11.933   4.951 -27.260  1.00 25.90           C  
ATOM    175  CD2 PHE B  24      11.668   6.964 -28.522  1.00 25.90           C  
ATOM    176  CE1 PHE B  24      12.920   5.560 -26.488  1.00 25.90           C  
ATOM    177  CE2 PHE B  24      12.654   7.579 -27.755  1.00 25.90           C  
ATOM    178  CZ  PHE B  24      13.278   6.875 -26.738  1.00 25.90           C  
ATOM    179  N   ALA B  25      10.370   1.806 -31.019  1.00 24.44           N  
ATOM    180  CA  ALA B  25       9.609   0.572 -31.191  1.00 24.44           C  
ATOM    181  C   ALA B  25       8.478   0.478 -30.172  1.00 24.44           C  
ATOM    182  CB  ALA B  25      10.529  -0.641 -31.073  1.00 24.44           C  
ATOM    183  O   ALA B  25       8.486   1.182 -29.159  1.00 24.44           O  
ATOM    184  N   LYS B  26       7.300  -0.201 -30.465  1.00 25.32           N  
ATOM    185  CA  LYS B  26       6.095  -0.582 -29.733  1.00 25.32           C  
ATOM    186  C   LYS B  26       6.442  -1.143 -28.357  1.00 25.32           C  
ATOM    187  CB  LYS B  26       5.285  -1.607 -30.528  1.00 25.32           C  
ATOM    188  O   LYS B  26       6.839  -2.304 -28.237  1.00 25.32           O  
ATOM    189  CG  LYS B  26       4.112  -1.011 -31.292  1.00 25.32           C  
ATOM    190  CD  LYS B  26       3.322  -2.084 -32.031  1.00 25.32           C  
ATOM    191  CE  LYS B  26       2.196  -1.480 -32.859  1.00 25.32           C  
ATOM    192  NZ  LYS B  26       1.482  -2.517 -33.662  1.00 25.32           N  
ATOM    193  N   LEU B  27       7.396  -0.490 -27.600  1.00 26.92           N  
ATOM    194  CA  LEU B  27       7.517  -1.155 -26.307  1.00 26.92           C  
ATOM    195  C   LEU B  27       6.142  -1.461 -25.723  1.00 26.92           C  
ATOM    196  CB  LEU B  27       8.319  -0.290 -25.332  1.00 26.92           C  
ATOM    197  O   LEU B  27       5.235  -0.628 -25.790  1.00 26.92           O  
ATOM    198  CG  LEU B  27       9.814  -0.594 -25.226  1.00 26.92           C  
ATOM    199  CD1 LEU B  27      10.617   0.703 -25.186  1.00 26.92           C  
ATOM    200  CD2 LEU B  27      10.101  -1.445 -23.995  1.00 26.92           C  
ATOM    201  N   VAL B  28       5.722  -2.725 -25.688  1.00 30.19           N  
ATOM    202  CA  VAL B  28       4.503  -3.209 -25.049  1.00 30.19           C  
ATOM    203  C   VAL B  28       4.360  -2.580 -23.665  1.00 30.19           C  
ATOM    204  CB  VAL B  28       4.495  -4.750 -24.937  1.00 30.19           C  
ATOM    205  O   VAL B  28       5.292  -2.620 -22.859  1.00 30.19           O  
ATOM    206  CG1 VAL B  28       3.227  -5.234 -24.235  1.00 30.19           C  
ATOM    207  CG2 VAL B  28       4.618  -5.386 -26.321  1.00 30.19           C  
ATOM    208  N   ARG B  29       3.568  -1.498 -23.472  1.00 29.44           N  
ATOM    209  CA  ARG B  29       3.296  -0.879 -22.179  1.00 29.44           C  
ATOM    210  C   ARG B  29       3.120  -1.934 -21.092  1.00 29.44           C  
ATOM    211  CB  ARG B  29       2.049   0.005 -22.258  1.00 29.44           C  
ATOM    212  O   ARG B  29       2.322  -2.862 -21.244  1.00 29.44           O  
ATOM    213  CG  ARG B  29       2.324   1.414 -22.760  1.00 29.44           C  
ATOM    214  CD  ARG B  29       1.089   2.298 -22.661  1.00 29.44           C  
ATOM    215  NE  ARG B  29       1.351   3.648 -23.154  1.00 29.44           N  
ATOM    216  NH1 ARG B  29      -0.759   4.456 -22.674  1.00 29.44           N  
ATOM    217  NH2 ARG B  29       0.812   5.830 -23.621  1.00 29.44           N  
ATOM    218  CZ  ARG B  29       0.468   4.642 -23.149  1.00 29.44           C  
ATOM    219  N   PRO B  30       4.150  -2.139 -20.258  1.00 31.52           N  
ATOM    220  CA  PRO B  30       3.873  -3.123 -19.209  1.00 31.52           C  
ATOM    221  C   PRO B  30       2.531  -2.888 -18.519  1.00 31.52           C  
ATOM    222  CB  PRO B  30       5.032  -2.928 -18.228  1.00 31.52           C  
ATOM    223  O   PRO B  30       2.093  -1.743 -18.386  1.00 31.52           O  
ATOM    224  CG  PRO B  30       5.785  -1.750 -18.755  1.00 31.52           C  
ATOM    225  CD  PRO B  30       5.124  -1.290 -20.023  1.00 31.52           C  
ATOM    226  N   PRO B  31       1.643  -3.874 -18.446  1.00 31.54           N  
ATOM    227  CA  PRO B  31       0.310  -3.711 -17.863  1.00 31.54           C  
ATOM    228  C   PRO B  31       0.345  -3.053 -16.485  1.00 31.54           C  
ATOM    229  CB  PRO B  31      -0.212  -5.147 -17.769  1.00 31.54           C  
ATOM    230  O   PRO B  31      -0.493  -2.199 -16.183  1.00 31.54           O  
ATOM    231  CG  PRO B  31       0.968  -6.004 -18.097  1.00 31.54           C  
ATOM    232  CD  PRO B  31       2.097  -5.115 -18.532  1.00 31.54           C  
ATOM    233  N   VAL B  32       1.160  -3.578 -15.464  1.00 34.63           N  
ATOM    234  CA  VAL B  32       1.114  -3.101 -14.085  1.00 34.63           C  
ATOM    235  C   VAL B  32       2.326  -2.215 -13.804  1.00 34.63           C  
ATOM    236  CB  VAL B  32       1.066  -4.273 -13.080  1.00 34.63           C  
ATOM    237  O   VAL B  32       3.429  -2.492 -14.282  1.00 34.63           O  
ATOM    238  CG1 VAL B  32       0.805  -3.761 -11.665  1.00 34.63           C  
ATOM    239  CG2 VAL B  32      -0.001  -5.285 -13.492  1.00 34.63           C  
ATOM    240  N   GLN B  33       2.154  -0.898 -13.368  1.00 34.45           N  
ATOM    241  CA  GLN B  33       3.228   0.018 -12.997  1.00 34.45           C  
ATOM    242  C   GLN B  33       3.847  -0.372 -11.658  1.00 34.45           C  
ATOM    243  CB  GLN B  33       2.711   1.456 -12.938  1.00 34.45           C  
ATOM    244  O   GLN B  33       3.158  -0.406 -10.636  1.00 34.45           O  
ATOM    245  CG  GLN B  33       2.735   2.175 -14.280  1.00 34.45           C  
ATOM    246  CD  GLN B  33       2.276   3.617 -14.182  1.00 34.45           C  
ATOM    247  NE2 GLN B  33       1.871   4.189 -15.311  1.00 34.45           N  
ATOM    248  OE1 GLN B  33       2.285   4.213 -13.100  1.00 34.45           O  
ATOM    249  N   VAL B  34       4.866  -1.265 -11.691  1.00 36.43           N  
ATOM    250  CA  VAL B  34       5.598  -1.500 -10.451  1.00 36.43           C  
ATOM    251  C   VAL B  34       6.528  -0.322 -10.168  1.00 36.43           C  
ATOM    252  CB  VAL B  34       6.407  -2.815 -10.510  1.00 36.43           C  
ATOM    253  O   VAL B  34       7.272   0.115 -11.050  1.00 36.43           O  
ATOM    254  CG1 VAL B  34       7.107  -3.079  -9.178  1.00 36.43           C  
ATOM    255  CG2 VAL B  34       5.496  -3.985 -10.879  1.00 36.43           C  
ATOM    256  N   TYR B  35       6.246   0.345  -9.057  1.00 41.12           N  
ATOM    257  CA  TYR B  35       6.994   1.539  -8.679  1.00 41.12           C  
ATOM    258  C   TYR B  35       8.276   1.170  -7.943  1.00 41.12           C  
ATOM    259  CB  TYR B  35       6.136   2.457  -7.804  1.00 41.12           C  
ATOM    260  O   TYR B  35       8.380   0.082  -7.371  1.00 41.12           O  
ATOM    261  CG  TYR B  35       5.060   3.191  -8.566  1.00 41.12           C  
ATOM    262  CD1 TYR B  35       5.325   4.411  -9.184  1.00 41.12           C  
ATOM    263  CD2 TYR B  35       3.775   2.667  -8.670  1.00 41.12           C  
ATOM    264  CE1 TYR B  35       4.336   5.092  -9.887  1.00 41.12           C  
ATOM    265  CE2 TYR B  35       2.779   3.340  -9.370  1.00 41.12           C  
ATOM    266  OH  TYR B  35       2.086   5.219 -10.668  1.00 41.12           O  
ATOM    267  CZ  TYR B  35       3.068   4.549  -9.974  1.00 41.12           C  
ATOM    268  N   GLY B  36       9.392   1.877  -8.182  1.00 44.61           N  
ATOM    269  CA  GLY B  36      10.705   1.741  -7.572  1.00 44.61           C  
ATOM    270  C   GLY B  36      11.795   1.401  -8.571  1.00 44.61           C  
ATOM    271  O   GLY B  36      11.535   1.304  -9.772  1.00 44.61           O  
ATOM    272  N   ILE B  37      13.071   1.450  -8.211  1.00 51.18           N  
ATOM    273  CA  ILE B  37      14.240   1.138  -9.026  1.00 51.18           C  
ATOM    274  C   ILE B  37      14.126  -0.285  -9.568  1.00 51.18           C  
ATOM    275  CB  ILE B  37      15.549   1.302  -8.223  1.00 51.18           C  
ATOM    276  O   ILE B  37      14.439  -0.539 -10.734  1.00 51.18           O  
ATOM    277  CG1 ILE B  37      15.849   2.787  -7.988  1.00 51.18           C  
ATOM    278  CG2 ILE B  37      16.714   0.615  -8.942  1.00 51.18           C  
ATOM    279  CD1 ILE B  37      16.730   3.057  -6.776  1.00 51.18           C  
ATOM    280  N   GLU B  38      13.444  -1.104  -8.872  1.00 59.18           N  
ATOM    281  CA  GLU B  38      13.267  -2.501  -9.257  1.00 59.18           C  
ATOM    282  C   GLU B  38      12.259  -2.636 -10.395  1.00 59.18           C  
ATOM    283  CB  GLU B  38      12.821  -3.339  -8.056  1.00 59.18           C  
ATOM    284  O   GLU B  38      12.453  -3.437 -11.312  1.00 59.18           O  
ATOM    285  CG  GLU B  38      13.820  -3.349  -6.909  1.00 59.18           C  
ATOM    286  CD  GLU B  38      13.255  -3.940  -5.627  1.00 59.18           C  
ATOM    287  OE1 GLU B  38      14.033  -4.183  -4.676  1.00 59.18           O  
ATOM    288  OE2 GLU B  38      12.025  -4.164  -5.573  1.00 59.18           O  
ATOM    289  N   GLY B  39      11.310  -1.769 -10.310  1.00 57.78           N  
ATOM    290  CA  GLY B  39      10.297  -1.782 -11.353  1.00 57.78           C  
ATOM    291  C   GLY B  39      10.820  -1.316 -12.698  1.00 57.78           C  
ATOM    292  O   GLY B  39      10.439  -1.856 -13.739  1.00 57.78           O  
ATOM    293  N   ARG B  40      11.735  -0.405 -12.609  1.00 62.43           N  
ATOM    294  CA  ARG B  40      12.315   0.093 -13.852  1.00 62.43           C  
ATOM    295  C   ARG B  40      13.127  -0.992 -14.551  1.00 62.43           C  
ATOM    296  CB  ARG B  40      13.196   1.315 -13.583  1.00 62.43           C  
ATOM    297  O   ARG B  40      13.028  -1.161 -15.768  1.00 62.43           O  
ATOM    298  CG  ARG B  40      12.421   2.615 -13.442  1.00 62.43           C  
ATOM    299  CD  ARG B  40      13.349   3.815 -13.320  1.00 62.43           C  
ATOM    300  NE  ARG B  40      12.606   5.048 -13.073  1.00 62.43           N  
ATOM    301  NH1 ARG B  40      14.463   6.422 -13.133  1.00 62.43           N  
ATOM    302  NH2 ARG B  40      12.383   7.313 -12.763  1.00 62.43           N  
ATOM    303  CZ  ARG B  40      13.153   6.258 -12.991  1.00 62.43           C  
ATOM    304  N   TYR B  41      13.928  -1.685 -13.793  1.00 74.07           N  
ATOM    305  CA  TYR B  41      14.749  -2.752 -14.353  1.00 74.07           C  
ATOM    306  C   TYR B  41      13.881  -3.891 -14.875  1.00 74.07           C  
ATOM    307  CB  TYR B  41      15.730  -3.282 -13.303  1.00 74.07           C  
ATOM    308  O   TYR B  41      14.124  -4.416 -15.964  1.00 74.07           O  
ATOM    309  CG  TYR B  41      16.868  -2.336 -13.003  1.00 74.07           C  
ATOM    310  CD1 TYR B  41      17.912  -2.162 -13.908  1.00 74.07           C  
ATOM    311  CD2 TYR B  41      16.901  -1.616 -11.813  1.00 74.07           C  
ATOM    312  CE1 TYR B  41      18.963  -1.292 -13.635  1.00 74.07           C  
ATOM    313  CE2 TYR B  41      17.947  -0.745 -11.530  1.00 74.07           C  
ATOM    314  OH  TYR B  41      20.010   0.273 -12.170  1.00 74.07           O  
ATOM    315  CZ  TYR B  41      18.972  -0.589 -12.446  1.00 74.07           C  
ATOM    316  N   ALA B  42      12.872  -4.158 -14.128  1.00 73.38           N  
ATOM    317  CA  ALA B  42      11.974  -5.245 -14.509  1.00 73.38           C  
ATOM    318  C   ALA B  42      11.205  -4.901 -15.782  1.00 73.38           C  
ATOM    319  CB  ALA B  42      11.003  -5.555 -13.372  1.00 73.38           C  
ATOM    320  O   ALA B  42      11.056  -5.742 -16.670  1.00 73.38           O  
ATOM    321  N   THR B  43      10.769  -3.741 -15.870  1.00 71.87           N  
ATOM    322  CA  THR B  43      10.043  -3.286 -17.051  1.00 71.87           C  
ATOM    323  C   THR B  43      10.942  -3.319 -18.284  1.00 71.87           C  
ATOM    324  CB  THR B  43       9.490  -1.863 -16.853  1.00 71.87           C  
ATOM    325  O   THR B  43      10.503  -3.709 -19.368  1.00 71.87           O  
ATOM    326  CG2 THR B  43       8.562  -1.469 -17.997  1.00 71.87           C  
ATOM    327  OG1 THR B  43       8.761  -1.807 -15.621  1.00 71.87           O  
ATOM    328  N   ALA B  44      12.144  -2.796 -18.112  1.00 73.86           N  
ATOM    329  CA  ALA B  44      13.112  -2.809 -19.205  1.00 73.86           C  
ATOM    330  C   ALA B  44      13.385  -4.234 -19.679  1.00 73.86           C  
ATOM    331  CB  ALA B  44      14.413  -2.138 -18.772  1.00 73.86           C  
ATOM    332  O   ALA B  44      13.435  -4.496 -20.883  1.00 73.86           O  
ATOM    333  N   LEU B  45      13.588  -5.102 -18.771  1.00 81.08           N  
ATOM    334  CA  LEU B  45      13.846  -6.503 -19.088  1.00 81.08           C  
ATOM    335  C   LEU B  45      12.660  -7.123 -19.818  1.00 81.08           C  
ATOM    336  CB  LEU B  45      14.146  -7.294 -17.812  1.00 81.08           C  
ATOM    337  O   LEU B  45      12.841  -7.877 -20.776  1.00 81.08           O  
ATOM    338  CG  LEU B  45      15.011  -8.545 -17.977  1.00 81.08           C  
ATOM    339  CD1 LEU B  45      16.331  -8.378 -17.232  1.00 81.08           C  
ATOM    340  CD2 LEU B  45      14.265  -9.780 -17.485  1.00 81.08           C  
ATOM    341  N   TYR B  46      11.491  -6.819 -19.315  1.00 77.97           N  
ATOM    342  CA  TYR B  46      10.274  -7.336 -19.932  1.00 77.97           C  
ATOM    343  C   TYR B  46      10.144  -6.851 -21.371  1.00 77.97           C  
ATOM    344  CB  TYR B  46       9.042  -6.914 -19.125  1.00 77.97           C  
ATOM    345  O   TYR B  46       9.802  -7.628 -22.265  1.00 77.97           O  
ATOM    346  CG  TYR B  46       7.742  -7.440 -19.684  1.00 77.97           C  
ATOM    347  CD1 TYR B  46       6.943  -6.648 -20.507  1.00 77.97           C  
ATOM    348  CD2 TYR B  46       7.308  -8.728 -19.390  1.00 77.97           C  
ATOM    349  CE1 TYR B  46       5.744  -7.127 -21.022  1.00 77.97           C  
ATOM    350  CE2 TYR B  46       6.110  -9.218 -19.900  1.00 77.97           C  
ATOM    351  OH  TYR B  46       4.150  -8.891 -21.222  1.00 77.97           O  
ATOM    352  CZ  TYR B  46       5.337  -8.412 -20.714  1.00 77.97           C  
ATOM    353  N   SER B  47      10.330  -5.569 -21.566  1.00 76.76           N  
ATOM    354  CA  SER B  47      10.249  -4.989 -22.903  1.00 76.76           C  
ATOM    355  C   SER B  47      11.266  -5.627 -23.844  1.00 76.76           C  
ATOM    356  CB  SER B  47      10.473  -3.477 -22.846  1.00 76.76           C  
ATOM    357  O   SER B  47      10.941  -5.955 -24.987  1.00 76.76           O  
ATOM    358  OG  SER B  47      10.491  -2.923 -24.150  1.00 76.76           O  
ATOM    359  N   ALA B  48      12.498  -5.788 -23.372  1.00 77.28           N  
ATOM    360  CA  ALA B  48      13.558  -6.394 -24.174  1.00 77.28           C  
ATOM    361  C   ALA B  48      13.252  -7.858 -24.473  1.00 77.28           C  
ATOM    362  CB  ALA B  48      14.902  -6.270 -23.460  1.00 77.28           C  
ATOM    363  O   ALA B  48      13.457  -8.326 -25.595  1.00 77.28           O  
ATOM    364  N   ALA B  49      12.742  -8.550 -23.481  1.00 81.10           N  
ATOM    365  CA  ALA B  49      12.425  -9.969 -23.622  1.00 81.10           C  
ATOM    366  C   ALA B  49      11.213 -10.173 -24.526  1.00 81.10           C  
ATOM    367  CB  ALA B  49      12.175 -10.597 -22.253  1.00 81.10           C  
ATOM    368  O   ALA B  49      11.157 -11.141 -25.289  1.00 81.10           O  
ATOM    369  N   SER B  50      10.263  -9.303 -24.390  1.00 78.35           N  
ATOM    370  CA  SER B  50       9.070  -9.381 -25.227  1.00 78.35           C  
ATOM    371  C   SER B  50       9.415  -9.188 -26.700  1.00 78.35           C  
ATOM    372  CB  SER B  50       8.042  -8.334 -24.795  1.00 78.35           C  
ATOM    373  O   SER B  50       8.840  -9.848 -27.569  1.00 78.35           O  
ATOM    374  OG  SER B  50       6.867  -8.427 -25.582  1.00 78.35           O  
ATOM    375  N   LYS B  51      10.333  -8.344 -26.920  1.00 78.51           N  
ATOM    376  CA  LYS B  51      10.769  -8.086 -28.289  1.00 78.51           C  
ATOM    377  C   LYS B  51      11.467  -9.306 -28.884  1.00 78.51           C  
ATOM    378  CB  LYS B  51      11.702  -6.874 -28.337  1.00 78.51           C  
ATOM    379  O   LYS B  51      11.318  -9.594 -30.073  1.00 78.51           O  
ATOM    380  CG  LYS B  51      10.984  -5.536 -28.239  1.00 78.51           C  
ATOM    381  CD  LYS B  51      11.958  -4.370 -28.344  1.00 78.51           C  
ATOM    382  CE  LYS B  51      11.257  -3.034 -28.138  1.00 78.51           C  
ATOM    383  NZ  LYS B  51      12.222  -1.895 -28.146  1.00 78.51           N  
ATOM    384  N   GLN B  52      12.183 -10.079 -28.114  1.00 80.01           N  
ATOM    385  CA  GLN B  52      12.911 -11.265 -28.552  1.00 80.01           C  
ATOM    386  C   GLN B  52      12.092 -12.531 -28.315  1.00 80.01           C  
ATOM    387  CB  GLN B  52      14.255 -11.367 -27.830  1.00 80.01           C  
ATOM    388  O   GLN B  52      12.523 -13.630 -28.669  1.00 80.01           O  
ATOM    389  CG  GLN B  52      15.233 -10.257 -28.193  1.00 80.01           C  
ATOM    390  CD  GLN B  52      16.576 -10.411 -27.504  1.00 80.01           C  
ATOM    391  NE2 GLN B  52      17.269  -9.295 -27.300  1.00 80.01           N  
ATOM    392  OE1 GLN B  52      16.988 -11.522 -27.158  1.00 80.01           O  
ATOM    393  N   ASN B  53      10.858 -12.378 -27.887  1.00 78.20           N  
ATOM    394  CA  ASN B  53       9.952 -13.481 -27.584  1.00 78.20           C  
ATOM    395  C   ASN B  53      10.622 -14.530 -26.701  1.00 78.20           C  
ATOM    396  CB  ASN B  53       9.437 -14.123 -28.873  1.00 78.20           C  
ATOM    397  O   ASN B  53      10.439 -15.731 -26.908  1.00 78.20           O  
ATOM    398  CG  ASN B  53       7.932 -14.306 -28.874  1.00 78.20           C  
ATOM    399  ND2 ASN B  53       7.319 -14.176 -30.045  1.00 78.20           N  
ATOM    400  OD1 ASN B  53       7.325 -14.561 -27.831  1.00 78.20           O  
ATOM    401  N   LYS B  54      11.473 -14.133 -25.924  1.00 83.65           N  
ATOM    402  CA  LYS B  54      12.171 -15.026 -25.004  1.00 83.65           C  
ATOM    403  C   LYS B  54      11.702 -14.812 -23.568  1.00 83.65           C  
ATOM    404  CB  LYS B  54      13.683 -14.820 -25.099  1.00 83.65           C  
ATOM    405  O   LYS B  54      12.489 -14.937 -22.628  1.00 83.65           O  
ATOM    406  CG  LYS B  54      14.284 -15.246 -26.430  1.00 83.65           C  
ATOM    407  CD  LYS B  54      15.802 -15.114 -26.426  1.00 83.65           C  
ATOM    408  CE  LYS B  54      16.406 -15.557 -27.751  1.00 83.65           C  
ATOM    409  NZ  LYS B  54      17.891 -15.400 -27.763  1.00 83.65           N  
ATOM    410  N   LEU B  55      10.478 -14.518 -23.323  1.00 82.82           N  
ATOM    411  CA  LEU B  55       9.963 -14.190 -21.998  1.00 82.82           C  
ATOM    412  C   LEU B  55      10.063 -15.390 -21.063  1.00 82.82           C  
ATOM    413  CB  LEU B  55       8.510 -13.719 -22.090  1.00 82.82           C  
ATOM    414  O   LEU B  55      10.517 -15.259 -19.924  1.00 82.82           O  
ATOM    415  CG  LEU B  55       8.290 -12.291 -22.594  1.00 82.82           C  
ATOM    416  CD1 LEU B  55       6.832 -12.089 -22.994  1.00 82.82           C  
ATOM    417  CD2 LEU B  55       8.703 -11.279 -21.530  1.00 82.82           C  
ATOM    418  N   GLU B  56       9.729 -16.488 -21.588  1.00 82.55           N  
ATOM    419  CA  GLU B  56       9.724 -17.697 -20.770  1.00 82.55           C  
ATOM    420  C   GLU B  56      11.142 -18.101 -20.374  1.00 82.55           C  
ATOM    421  CB  GLU B  56       9.038 -18.846 -21.512  1.00 82.55           C  
ATOM    422  O   GLU B  56      11.388 -18.480 -19.227  1.00 82.55           O  
ATOM    423  CG  GLU B  56       7.580 -19.045 -21.124  1.00 82.55           C  
ATOM    424  CD  GLU B  56       6.740 -19.650 -22.238  1.00 82.55           C  
ATOM    425  OE1 GLU B  56       5.526 -19.875 -22.029  1.00 82.55           O  
ATOM    426  OE2 GLU B  56       7.300 -19.902 -23.328  1.00 82.55           O  
ATOM    427  N   GLN B  57      11.992 -17.942 -21.302  1.00 85.15           N  
ATOM    428  CA  GLN B  57      13.388 -18.275 -21.039  1.00 85.15           C  
ATOM    429  C   GLN B  57      13.982 -17.357 -19.975  1.00 85.15           C  
ATOM    430  CB  GLN B  57      14.212 -18.190 -22.325  1.00 85.15           C  
ATOM    431  O   GLN B  57      14.671 -17.819 -19.063  1.00 85.15           O  
ATOM    432  CG  GLN B  57      15.589 -18.830 -22.217  1.00 85.15           C  
ATOM    433  CD  GLN B  57      16.343 -18.828 -23.534  1.00 85.15           C  
ATOM    434  NE2 GLN B  57      17.519 -19.445 -23.545  1.00 85.15           N  
ATOM    435  OE1 GLN B  57      15.871 -18.276 -24.533  1.00 85.15           O  
ATOM    436  N   VAL B  58      13.684 -16.075 -20.091  1.00 85.54           N  
ATOM    437  CA  VAL B  58      14.228 -15.075 -19.178  1.00 85.54           C  
ATOM    438  C   VAL B  58      13.686 -15.313 -17.770  1.00 85.54           C  
ATOM    439  CB  VAL B  58      13.892 -13.640 -19.643  1.00 85.54           C  
ATOM    440  O   VAL B  58      14.414 -15.163 -16.785  1.00 85.54           O  
ATOM    441  CG1 VAL B  58      14.358 -12.616 -18.610  1.00 85.54           C  
ATOM    442  CG2 VAL B  58      14.527 -13.359 -21.003  1.00 85.54           C  
ATOM    443  N   GLU B  59      12.463 -15.740 -17.736  1.00 82.78           N  
ATOM    444  CA  GLU B  59      11.855 -16.015 -16.437  1.00 82.78           C  
ATOM    445  C   GLU B  59      12.560 -17.170 -15.732  1.00 82.78           C  
ATOM    446  CB  GLU B  59      10.365 -16.326 -16.596  1.00 82.78           C  
ATOM    447  O   GLU B  59      12.856 -17.086 -14.538  1.00 82.78           O  
ATOM    448  CG  GLU B  59       9.627 -16.496 -15.276  1.00 82.78           C  
ATOM    449  CD  GLU B  59       8.158 -16.844 -15.450  1.00 82.78           C  
ATOM    450  OE1 GLU B  59       7.375 -16.672 -14.487  1.00 82.78           O  
ATOM    451  OE2 GLU B  59       7.786 -17.293 -16.557  1.00 82.78           O  
ATOM    452  N   LYS B  60      12.745 -18.188 -16.368  1.00 83.43           N  
ATOM    453  CA  LYS B  60      13.430 -19.345 -15.801  1.00 83.43           C  
ATOM    454  C   LYS B  60      14.843 -18.983 -15.352  1.00 83.43           C  
ATOM    455  CB  LYS B  60      13.480 -20.490 -16.814  1.00 83.43           C  
ATOM    456  O   LYS B  60      15.290 -19.410 -14.285  1.00 83.43           O  
ATOM    457  CG  LYS B  60      12.220 -21.342 -16.848  1.00 83.43           C  
ATOM    458  CD  LYS B  60      12.354 -22.500 -17.829  1.00 83.43           C  
ATOM    459  CE  LYS B  60      11.050 -23.275 -17.962  1.00 83.43           C  
ATOM    460  NZ  LYS B  60      11.153 -24.361 -18.982  1.00 83.43           N  
ATOM    461  N   GLU B  61      15.436 -18.145 -16.185  1.00 86.95           N  
ATOM    462  CA  GLU B  61      16.795 -17.721 -15.865  1.00 86.95           C  
ATOM    463  C   GLU B  61      16.822 -16.848 -14.614  1.00 86.95           C  
ATOM    464  CB  GLU B  61      17.416 -16.968 -17.045  1.00 86.95           C  
ATOM    465  O   GLU B  61      17.714 -16.984 -13.774  1.00 86.95           O  
ATOM    466  CG  GLU B  61      17.732 -17.854 -18.242  1.00 86.95           C  
ATOM    467  CD  GLU B  61      18.317 -17.088 -19.417  1.00 86.95           C  
ATOM    468  OE1 GLU B  61      18.679 -17.721 -20.435  1.00 86.95           O  
ATOM    469  OE2 GLU B  61      18.416 -15.845 -19.320  1.00 86.95           O  
ATOM    470  N   LEU B  62      15.895 -15.967 -14.537  1.00 84.58           N  
ATOM    471  CA  LEU B  62      15.813 -15.065 -13.394  1.00 84.58           C  
ATOM    472  C   LEU B  62      15.604 -15.845 -12.100  1.00 84.58           C  
ATOM    473  CB  LEU B  62      14.676 -14.057 -13.585  1.00 84.58           C  
ATOM    474  O   LEU B  62      16.172 -15.498 -11.062  1.00 84.58           O  
ATOM    475  CG  LEU B  62      15.031 -12.768 -14.327  1.00 84.58           C  
ATOM    476  CD1 LEU B  62      13.784 -12.160 -14.960  1.00 84.58           C  
ATOM    477  CD2 LEU B  62      15.695 -11.772 -13.381  1.00 84.58           C  
ATOM    478  N   LEU B  63      14.808 -16.875 -12.181  1.00 78.67           N  
ATOM    479  CA  LEU B  63      14.560 -17.702 -11.005  1.00 78.67           C  
ATOM    480  C   LEU B  63      15.829 -18.430 -10.575  1.00 78.67           C  
ATOM    481  CB  LEU B  63      13.447 -18.715 -11.286  1.00 78.67           C  
ATOM    482  O   LEU B  63      16.101 -18.559  -9.379  1.00 78.67           O  
ATOM    483  CG  LEU B  63      12.017 -18.174 -11.266  1.00 78.67           C  
ATOM    484  CD1 LEU B  63      11.049 -19.213 -11.824  1.00 78.67           C  
ATOM    485  CD2 LEU B  63      11.618 -17.769  -9.852  1.00 78.67           C  
ATOM    486  N   ARG B  64      16.517 -18.864 -11.539  1.00 82.49           N  
ATOM    487  CA  ARG B  64      17.790 -19.520 -11.255  1.00 82.49           C  
ATOM    488  C   ARG B  64      18.778 -18.547 -10.620  1.00 82.49           C  
ATOM    489  CB  ARG B  64      18.386 -20.113 -12.533  1.00 82.49           C  
ATOM    490  O   ARG B  64      19.498 -18.906  -9.687  1.00 82.49           O  
ATOM    491  CG  ARG B  64      19.359 -21.255 -12.287  1.00 82.49           C  
ATOM    492  CD  ARG B  64      18.729 -22.607 -12.591  1.00 82.49           C  
ATOM    493  NE  ARG B  64      19.662 -23.704 -12.348  1.00 82.49           N  
ATOM    494  NH1 ARG B  64      18.025 -25.290 -11.976  1.00 82.49           N  
ATOM    495  NH2 ARG B  64      20.239 -25.872 -11.859  1.00 82.49           N  
ATOM    496  CZ  ARG B  64      19.306 -24.953 -12.061  1.00 82.49           C  
ATOM    497  N   VAL B  65      18.782 -17.270 -11.097  1.00 80.38           N  
ATOM    498  CA  VAL B  65      19.655 -16.234 -10.554  1.00 80.38           C  
ATOM    499  C   VAL B  65      19.312 -15.984  -9.088  1.00 80.38           C  
ATOM    500  CB  VAL B  65      19.545 -14.920 -11.359  1.00 80.38           C  
ATOM    501  O   VAL B  65      20.205 -15.822  -8.253  1.00 80.38           O  
ATOM    502  CG1 VAL B  65      20.309 -13.794 -10.663  1.00 80.38           C  
ATOM    503  CG2 VAL B  65      20.063 -15.121 -12.782  1.00 80.38           C  
ATOM    504  N   ALA B  66      18.067 -15.973  -8.845  1.00 73.87           N  
ATOM    505  CA  ALA B  66      17.606 -15.752  -7.476  1.00 73.87           C  
ATOM    506  C   ALA B  66      18.089 -16.864  -6.549  1.00 73.87           C  
ATOM    507  CB  ALA B  66      16.083 -15.655  -7.437  1.00 73.87           C  
ATOM    508  O   ALA B  66      18.450 -16.608  -5.398  1.00 73.87           O  
ATOM    509  N   GLN B  67      18.114 -18.044  -7.087  1.00 76.77           N  
ATOM    510  CA  GLN B  67      18.549 -19.190  -6.295  1.00 76.77           C  
ATOM    511  C   GLN B  67      20.053 -19.145  -6.042  1.00 76.77           C  
ATOM    512  CB  GLN B  67      18.172 -20.498  -6.991  1.00 76.77           C  
ATOM    513  O   GLN B  67      20.513 -19.467  -4.944  1.00 76.77           O  
ATOM    514  CG  GLN B  67      16.768 -20.988  -6.662  1.00 76.77           C  
ATOM    515  CD  GLN B  67      16.413 -22.276  -7.381  1.00 76.77           C  
ATOM    516  NE2 GLN B  67      15.270 -22.856  -7.029  1.00 76.77           N  
ATOM    517  OE1 GLN B  67      17.158 -22.746  -8.246  1.00 76.77           O  
ATOM    518  N   ILE B  68      20.796 -18.758  -7.060  1.00 76.12           N  
ATOM    519  CA  ILE B  68      22.249 -18.676  -6.952  1.00 76.12           C  
ATOM    520  C   ILE B  68      22.631 -17.579  -5.962  1.00 76.12           C  
ATOM    521  CB  ILE B  68      22.904 -18.411  -8.326  1.00 76.12           C  
ATOM    522  O   ILE B  68      23.590 -17.728  -5.201  1.00 76.12           O  
ATOM    523  CG1 ILE B  68      22.649 -19.587  -9.276  1.00 76.12           C  
ATOM    524  CG2 ILE B  68      24.404 -18.150  -8.168  1.00 76.12           C  
ATOM    525  CD1 ILE B  68      23.060 -19.319 -10.717  1.00 76.12           C  
ATOM    526  N   LEU B  69      21.909 -16.560  -5.956  1.00 72.15           N  
ATOM    527  CA  LEU B  69      22.187 -15.420  -5.089  1.00 72.15           C  
ATOM    528  C   LEU B  69      21.868 -15.752  -3.635  1.00 72.15           C  
ATOM    529  CB  LEU B  69      21.379 -14.199  -5.535  1.00 72.15           C  
ATOM    530  O   LEU B  69      22.402 -15.122  -2.719  1.00 72.15           O  
ATOM    531  CG  LEU B  69      22.094 -13.214  -6.461  1.00 72.15           C  
ATOM    532  CD1 LEU B  69      21.197 -12.848  -7.639  1.00 72.15           C  
ATOM    533  CD2 LEU B  69      22.514 -11.965  -5.693  1.00 72.15           C  
ATOM    534  N   LYS B  70      21.007 -16.675  -3.511  1.00 66.59           N  
ATOM    535  CA  LYS B  70      20.654 -17.095  -2.158  1.00 66.59           C  
ATOM    536  C   LYS B  70      21.742 -17.978  -1.555  1.00 66.59           C  
ATOM    537  CB  LYS B  70      19.317 -17.838  -2.159  1.00 66.59           C  
ATOM    538  O   LYS B  70      21.822 -18.126  -0.333  1.00 66.59           O  
ATOM    539  CG  LYS B  70      18.101 -16.924  -2.110  1.00 66.59           C  
ATOM    540  CD  LYS B  70      16.807 -17.721  -2.005  1.00 66.59           C  
ATOM    541  CE  LYS B  70      15.587 -16.810  -2.004  1.00 66.59           C  
ATOM    542  NZ  LYS B  70      14.314 -17.588  -1.938  1.00 66.59           N  
ATOM    543  N   GLU B  71      22.532 -18.440  -2.388  1.00 76.32           N  
ATOM    544  CA  GLU B  71      23.645 -19.250  -1.900  1.00 76.32           C  
ATOM    545  C   GLU B  71      24.649 -18.400  -1.127  1.00 76.32           C  
ATOM    546  CB  GLU B  71      24.342 -19.961  -3.062  1.00 76.32           C  
ATOM    547  O   GLU B  71      25.065 -17.339  -1.598  1.00 76.32           O  
ATOM    548  CG  GLU B  71      23.672 -21.263  -3.477  1.00 76.32           C  
ATOM    549  CD  GLU B  71      24.443 -22.020  -4.547  1.00 76.32           C  
ATOM    550  OE1 GLU B  71      24.086 -23.182  -4.845  1.00 76.32           O  
ATOM    551  OE2 GLU B  71      25.413 -21.446  -5.092  1.00 76.32           O  
ATOM    552  N   PRO B  72      24.899 -18.773   0.138  1.00 68.42           N  
ATOM    553  CA  PRO B  72      25.773 -18.009   1.031  1.00 68.42           C  
ATOM    554  C   PRO B  72      27.147 -17.738   0.423  1.00 68.42           C  
ATOM    555  CB  PRO B  72      25.888 -18.908   2.265  1.00 68.42           C  
ATOM    556  O   PRO B  72      27.733 -16.679   0.660  1.00 68.42           O  
ATOM    557  CG  PRO B  72      25.280 -20.208   1.848  1.00 68.42           C  
ATOM    558  CD  PRO B  72      24.538 -19.996   0.560  1.00 68.42           C  
ATOM    559  N   LYS B  73      27.663 -18.662  -0.383  1.00 66.39           N  
ATOM    560  CA  LYS B  73      28.983 -18.486  -0.982  1.00 66.39           C  
ATOM    561  C   LYS B  73      28.988 -17.322  -1.969  1.00 66.39           C  
ATOM    562  CB  LYS B  73      29.430 -19.769  -1.683  1.00 66.39           C  
ATOM    563  O   LYS B  73      29.917 -16.512  -1.978  1.00 66.39           O  
ATOM    564  CG  LYS B  73      30.290 -20.680  -0.819  1.00 66.39           C  
ATOM    565  CD  LYS B  73      30.698 -21.941  -1.569  1.00 66.39           C  
ATOM    566  CE  LYS B  73      31.494 -22.888  -0.681  1.00 66.39           C  
ATOM    567  NZ  LYS B  73      31.895 -24.127  -1.412  1.00 66.39           N  
ATOM    568  N   VAL B  74      27.932 -17.213  -2.672  1.00 66.77           N  
ATOM    569  CA  VAL B  74      27.826 -16.166  -3.683  1.00 66.77           C  
ATOM    570  C   VAL B  74      27.399 -14.855  -3.026  1.00 66.77           C  
ATOM    571  CB  VAL B  74      26.829 -16.553  -4.798  1.00 66.77           C  
ATOM    572  O   VAL B  74      27.893 -13.784  -3.385  1.00 66.77           O  
ATOM    573  CG1 VAL B  74      27.103 -15.751  -6.069  1.00 66.77           C  
ATOM    574  CG2 VAL B  74      26.901 -18.052  -5.081  1.00 66.77           C  
ATOM    575  N   ALA B  75      26.630 -15.015  -2.050  1.00 62.93           N  
ATOM    576  CA  ALA B  75      26.133 -13.839  -1.340  1.00 62.93           C  
ATOM    577  C   ALA B  75      27.265 -13.115  -0.617  1.00 62.93           C  
ATOM    578  CB  ALA B  75      25.042 -14.238  -0.349  1.00 62.93           C  
ATOM    579  O   ALA B  75      27.331 -11.883  -0.631  1.00 62.93           O  
ATOM    580  N   ALA B  76      28.084 -13.920  -0.055  1.00 64.42           N  
ATOM    581  CA  ALA B  76      29.205 -13.335   0.676  1.00 64.42           C  
ATOM    582  C   ALA B  76      30.179 -12.644  -0.274  1.00 64.42           C  
ATOM    583  CB  ALA B  76      29.928 -14.407   1.488  1.00 64.42           C  
ATOM    584  O   ALA B  76      30.742 -11.598   0.057  1.00 64.42           O  
ATOM    585  N   SER B  77      30.289 -13.236  -1.475  1.00 63.99           N  
ATOM    586  CA  SER B  77      31.231 -12.696  -2.450  1.00 63.99           C  
ATOM    587  C   SER B  77      30.639 -11.498  -3.185  1.00 63.99           C  
ATOM    588  CB  SER B  77      31.635 -13.773  -3.458  1.00 63.99           C  
ATOM    589  O   SER B  77      31.332 -10.507  -3.425  1.00 63.99           O  
ATOM    590  OG  SER B  77      32.400 -14.788  -2.829  1.00 63.99           O  
ATOM    591  N   VAL B  78      29.321 -11.587  -3.405  1.00 61.51           N  
ATOM    592  CA  VAL B  78      28.683 -10.589  -4.258  1.00 61.51           C  
ATOM    593  C   VAL B  78      28.078  -9.484  -3.395  1.00 61.51           C  
ATOM    594  CB  VAL B  78      27.595 -11.221  -5.155  1.00 61.51           C  
ATOM    595  O   VAL B  78      28.106  -8.309  -3.772  1.00 61.51           O  
ATOM    596  CG1 VAL B  78      26.909 -10.153  -6.005  1.00 61.51           C  
ATOM    597  CG2 VAL B  78      28.201 -12.307  -6.042  1.00 61.51           C  
ATOM    598  N   LEU B  79      27.575  -9.823  -2.235  1.00 56.92           N  
ATOM    599  CA  LEU B  79      26.873  -8.869  -1.384  1.00 56.92           C  
ATOM    600  C   LEU B  79      27.839  -8.184  -0.424  1.00 56.92           C  
ATOM    601  CB  LEU B  79      25.762  -9.569  -0.597  1.00 56.92           C  
ATOM    602  O   LEU B  79      27.475  -7.210   0.240  1.00 56.92           O  
ATOM    603  CG  LEU B  79      24.386  -9.619  -1.263  1.00 56.92           C  
ATOM    604  CD1 LEU B  79      23.700 -10.947  -0.963  1.00 56.92           C  
ATOM    605  CD2 LEU B  79      23.525  -8.449  -0.801  1.00 56.92           C  
ATOM    606  N   ASN B  80      29.082  -8.609  -0.386  1.00 57.43           N  
ATOM    607  CA  ASN B  80      30.043  -7.957   0.496  1.00 57.43           C  
ATOM    608  C   ASN B  80      30.453  -6.587  -0.036  1.00 57.43           C  
ATOM    609  CB  ASN B  80      31.277  -8.841   0.693  1.00 57.43           C  
ATOM    610  O   ASN B  80      30.975  -6.479  -1.147  1.00 57.43           O  
ATOM    611  CG  ASN B  80      31.903  -8.672   2.063  1.00 57.43           C  
ATOM    612  ND2 ASN B  80      32.663  -9.672   2.495  1.00 57.43           N  
ATOM    613  OD1 ASN B  80      31.706  -7.652   2.728  1.00 57.43           O  
ATOM    614  N   PRO B  81      30.147  -5.515   0.702  1.00 55.33           N  
ATOM    615  CA  PRO B  81      30.442  -4.140   0.291  1.00 55.33           C  
ATOM    616  C   PRO B  81      31.940  -3.869   0.172  1.00 55.33           C  
ATOM    617  CB  PRO B  81      29.821  -3.297   1.407  1.00 55.33           C  
ATOM    618  O   PRO B  81      32.345  -2.862  -0.414  1.00 55.33           O  
ATOM    619  CG  PRO B  81      29.457  -4.281   2.471  1.00 55.33           C  
ATOM    620  CD  PRO B  81      29.684  -5.666   1.938  1.00 55.33           C  
ATOM    621  N   TYR B  82      32.793  -4.753   0.739  1.00 55.00           N  
ATOM    622  CA  TYR B  82      34.231  -4.509   0.758  1.00 55.00           C  
ATOM    623  C   TYR B  82      34.897  -5.076  -0.490  1.00 55.00           C  
ATOM    624  CB  TYR B  82      34.864  -5.120   2.012  1.00 55.00           C  
ATOM    625  O   TYR B  82      36.089  -4.858  -0.719  1.00 55.00           O  
ATOM    626  CG  TYR B  82      34.570  -4.351   3.277  1.00 55.00           C  
ATOM    627  CD1 TYR B  82      35.362  -3.271   3.658  1.00 55.00           C  
ATOM    628  CD2 TYR B  82      33.501  -4.703   4.093  1.00 55.00           C  
ATOM    629  CE1 TYR B  82      35.097  -2.560   4.824  1.00 55.00           C  
ATOM    630  CE2 TYR B  82      33.226  -4.000   5.262  1.00 55.00           C  
ATOM    631  OH  TYR B  82      33.760  -2.232   6.773  1.00 55.00           O  
ATOM    632  CZ  TYR B  82      34.028  -2.932   5.618  1.00 55.00           C  
ATOM    633  N   VAL B  83      34.257  -5.789  -1.222  1.00 63.34           N  
ATOM    634  CA  VAL B  83      34.792  -6.346  -2.460  1.00 63.34           C  
ATOM    635  C   VAL B  83      34.650  -5.328  -3.589  1.00 63.34           C  
ATOM    636  CB  VAL B  83      34.084  -7.666  -2.841  1.00 63.34           C  
ATOM    637  O   VAL B  83      33.643  -4.620  -3.673  1.00 63.34           O  
ATOM    638  CG1 VAL B  83      34.677  -8.246  -4.124  1.00 63.34           C  
ATOM    639  CG2 VAL B  83      34.187  -8.674  -1.698  1.00 63.34           C  
ATOM    640  N   LYS B  84      35.827  -5.042  -4.198  1.00 62.00           N  
ATOM    641  CA  LYS B  84      35.869  -4.103  -5.315  1.00 62.00           C  
ATOM    642  C   LYS B  84      34.834  -4.465  -6.377  1.00 62.00           C  
ATOM    643  CB  LYS B  84      37.266  -4.069  -5.935  1.00 62.00           C  
ATOM    644  O   LYS B  84      34.584  -5.645  -6.630  1.00 62.00           O  
ATOM    645  CG  LYS B  84      38.215  -3.082  -5.270  1.00 62.00           C  
ATOM    646  CD  LYS B  84      39.569  -3.053  -5.967  1.00 62.00           C  
ATOM    647  CE  LYS B  84      40.541  -2.116  -5.261  1.00 62.00           C  
ATOM    648  NZ  LYS B  84      41.887  -2.123  -5.910  1.00 62.00           N  
ATOM    649  N   ARG B  85      34.143  -3.510  -6.811  1.00 64.46           N  
ATOM    650  CA  ARG B  85      33.120  -3.634  -7.844  1.00 64.46           C  
ATOM    651  C   ARG B  85      33.639  -4.431  -9.036  1.00 64.46           C  
ATOM    652  CB  ARG B  85      32.649  -2.252  -8.303  1.00 64.46           C  
ATOM    653  O   ARG B  85      32.921  -5.265  -9.592  1.00 64.46           O  
ATOM    654  CG  ARG B  85      31.183  -2.202  -8.701  1.00 64.46           C  
ATOM    655  CD  ARG B  85      30.771  -0.812  -9.166  1.00 64.46           C  
ATOM    656  NE  ARG B  85      30.101  -0.065  -8.105  1.00 64.46           N  
ATOM    657  NH1 ARG B  85      30.028   1.928  -9.269  1.00 64.46           N  
ATOM    658  NH2 ARG B  85      29.156   1.799  -7.153  1.00 64.46           N  
ATOM    659  CZ  ARG B  85      29.763   1.219  -8.178  1.00 64.46           C  
ATOM    660  N   SER B  86      34.904  -4.255  -9.306  1.00 66.78           N  
ATOM    661  CA  SER B  86      35.513  -4.901 -10.464  1.00 66.78           C  
ATOM    662  C   SER B  86      35.594  -6.413 -10.275  1.00 66.78           C  
ATOM    663  CB  SER B  86      36.911  -4.336 -10.720  1.00 66.78           C  
ATOM    664  O   SER B  86      35.378  -7.174 -11.220  1.00 66.78           O  
ATOM    665  OG  SER B  86      37.312  -3.487  -9.658  1.00 66.78           O  
ATOM    666  N   ILE B  87      35.741  -6.820  -9.035  1.00 68.98           N  
ATOM    667  CA  ILE B  87      35.867  -8.242  -8.732  1.00 68.98           C  
ATOM    668  C   ILE B  87      34.484  -8.888  -8.706  1.00 68.98           C  
ATOM    669  CB  ILE B  87      36.591  -8.471  -7.386  1.00 68.98           C  
ATOM    670  O   ILE B  87      34.314 -10.024  -9.155  1.00 68.98           O  
ATOM    671  CG1 ILE B  87      37.987  -7.838  -7.417  1.00 68.98           C  
ATOM    672  CG2 ILE B  87      36.674  -9.966  -7.065  1.00 68.98           C  
ATOM    673  CD1 ILE B  87      38.690  -7.823  -6.066  1.00 68.98           C  
ATOM    674  N   LYS B  88      33.593  -8.087  -8.354  1.00 70.16           N  
ATOM    675  CA  LYS B  88      32.218  -8.578  -8.319  1.00 70.16           C  
ATOM    676  C   LYS B  88      31.706  -8.880  -9.724  1.00 70.16           C  
ATOM    677  CB  LYS B  88      31.303  -7.562  -7.635  1.00 70.16           C  
ATOM    678  O   LYS B  88      31.107  -9.931  -9.959  1.00 70.16           O  
ATOM    679  CG  LYS B  88      31.467  -7.500  -6.123  1.00 70.16           C  
ATOM    680  CD  LYS B  88      30.485  -6.520  -5.494  1.00 70.16           C  
ATOM    681  CE  LYS B  88      30.723  -6.372  -3.997  1.00 70.16           C  
ATOM    682  NZ  LYS B  88      29.768  -5.406  -3.377  1.00 70.16           N  
ATOM    683  N   VAL B  89      32.017  -7.985 -10.554  1.00 70.97           N  
ATOM    684  CA  VAL B  89      31.567  -8.111 -11.937  1.00 70.97           C  
ATOM    685  C   VAL B  89      32.236  -9.318 -12.590  1.00 70.97           C  
ATOM    686  CB  VAL B  89      31.865  -6.832 -12.750  1.00 70.97           C  
ATOM    687  O   VAL B  89      31.594 -10.066 -13.331  1.00 70.97           O  
ATOM    688  CG1 VAL B  89      31.514  -7.034 -14.223  1.00 70.97           C  
ATOM    689  CG2 VAL B  89      31.099  -5.643 -12.173  1.00 70.97           C  
ATOM    690  N   LYS B  90      33.448  -9.546 -12.206  1.00 72.87           N  
ATOM    691  CA  LYS B  90      34.175 -10.684 -12.760  1.00 72.87           C  
ATOM    692  C   LYS B  90      33.600 -12.004 -12.254  1.00 72.87           C  
ATOM    693  CB  LYS B  90      35.662 -10.593 -12.412  1.00 72.87           C  
ATOM    694  O   LYS B  90      33.444 -12.955 -13.022  1.00 72.87           O  
ATOM    695  CG  LYS B  90      36.476  -9.756 -13.388  1.00 72.87           C  
ATOM    696  CD  LYS B  90      37.956  -9.758 -13.027  1.00 72.87           C  
ATOM    697  CE  LYS B  90      38.755  -8.836 -13.938  1.00 72.87           C  
ATOM    698  NZ  LYS B  90      40.205  -8.825 -13.579  1.00 72.87           N  
ATOM    699  N   SER B  91      33.392 -11.946 -11.033  1.00 74.62           N  
ATOM    700  CA  SER B  91      32.813 -13.143 -10.432  1.00 74.62           C  
ATOM    701  C   SER B  91      31.440 -13.449 -11.022  1.00 74.62           C  
ATOM    702  CB  SER B  91      32.700 -12.981  -8.916  1.00 74.62           C  
ATOM    703  O   SER B  91      31.116 -14.609 -11.284  1.00 74.62           O  
ATOM    704  OG  SER B  91      33.977 -12.774  -8.336  1.00 74.62           O  
ATOM    705  N   LEU B  92      30.772 -12.407 -11.324  1.00 73.37           N  
ATOM    706  CA  LEU B  92      29.442 -12.557 -11.903  1.00 73.37           C  
ATOM    707  C   LEU B  92      29.528 -13.047 -13.345  1.00 73.37           C  
ATOM    708  CB  LEU B  92      28.680 -11.230 -11.847  1.00 73.37           C  
ATOM    709  O   LEU B  92      28.712 -13.864 -13.777  1.00 73.37           O  
ATOM    710  CG  LEU B  92      27.725 -11.046 -10.666  1.00 73.37           C  
ATOM    711  CD1 LEU B  92      27.940  -9.683 -10.018  1.00 73.37           C  
ATOM    712  CD2 LEU B  92      26.277 -11.206 -11.119  1.00 73.37           C  
ATOM    713  N   ASN B  93      30.469 -12.590 -13.991  1.00 72.84           N  
ATOM    714  CA  ASN B  93      30.682 -13.030 -15.366  1.00 72.84           C  
ATOM    715  C   ASN B  93      31.050 -14.510 -15.430  1.00 72.84           C  
ATOM    716  CB  ASN B  93      31.766 -12.184 -16.038  1.00 72.84           C  
ATOM    717  O   ASN B  93      30.653 -15.213 -16.361  1.00 72.84           O  
ATOM    718  CG  ASN B  93      31.198 -10.989 -16.778  1.00 72.84           C  
ATOM    719  ND2 ASN B  93      32.017  -9.959 -16.959  1.00 72.84           N  
ATOM    720  OD1 ASN B  93      30.032 -10.991 -17.183  1.00 72.84           O  
ATOM    721  N   ASP B  94      31.729 -14.908 -14.360  1.00 76.84           N  
ATOM    722  CA  ASP B  94      32.091 -16.320 -14.286  1.00 76.84           C  
ATOM    723  C   ASP B  94      30.859 -17.192 -14.056  1.00 76.84           C  
ATOM    724  CB  ASP B  94      33.116 -16.553 -13.175  1.00 76.84           C  
ATOM    725  O   ASP B  94      30.727 -18.260 -14.658  1.00 76.84           O  
ATOM    726  CG  ASP B  94      34.534 -16.206 -13.593  1.00 76.84           C  
ATOM    727  OD1 ASP B  94      34.859 -16.312 -14.795  1.00 76.84           O  
ATOM    728  OD2 ASP B  94      35.335 -15.826 -12.712  1.00 76.84           O  
ATOM    729  N   ILE B  95      30.043 -16.643 -13.260  1.00 72.75           N  
ATOM    730  CA  ILE B  95      28.824 -17.381 -12.943  1.00 72.75           C  
ATOM    731  C   ILE B  95      27.904 -17.404 -14.162  1.00 72.75           C  
ATOM    732  CB  ILE B  95      28.091 -16.767 -11.730  1.00 72.75           C  
ATOM    733  O   ILE B  95      27.301 -18.434 -14.472  1.00 72.75           O  
ATOM    734  CG1 ILE B  95      28.970 -16.851 -10.476  1.00 72.75           C  
ATOM    735  CG2 ILE B  95      26.746 -17.462 -11.503  1.00 72.75           C  
ATOM    736  CD1 ILE B  95      28.410 -16.100  -9.276  1.00 72.75           C  
ATOM    737  N   THR B  96      27.833 -16.301 -14.807  1.00 72.52           N  
ATOM    738  CA  THR B  96      26.993 -16.173 -15.992  1.00 72.52           C  
ATOM    739  C   THR B  96      27.499 -17.075 -17.114  1.00 72.52           C  
ATOM    740  CB  THR B  96      26.941 -14.715 -16.486  1.00 72.52           C  
ATOM    741  O   THR B  96      26.706 -17.666 -17.849  1.00 72.52           O  
ATOM    742  CG2 THR B  96      25.643 -14.434 -17.235  1.00 72.52           C  
ATOM    743  OG1 THR B  96      27.031 -13.832 -15.360  1.00 72.52           O  
ATOM    744  N   ALA B  97      28.790 -17.204 -17.199  1.00 73.54           N  
ATOM    745  CA  ALA B  97      29.390 -18.052 -18.226  1.00 73.54           C  
ATOM    746  C   ALA B  97      29.133 -19.528 -17.937  1.00 73.54           C  
ATOM    747  CB  ALA B  97      30.890 -17.786 -18.325  1.00 73.54           C  
ATOM    748  O   ALA B  97      28.900 -20.316 -18.858  1.00 73.54           O  
ATOM    749  N   LYS B  98      29.090 -19.851 -16.683  1.00 73.84           N  
ATOM    750  CA  LYS B  98      28.853 -21.231 -16.268  1.00 73.84           C  
ATOM    751  C   LYS B  98      27.399 -21.632 -16.498  1.00 73.84           C  
ATOM    752  CB  LYS B  98      29.222 -21.420 -14.796  1.00 73.84           C  
ATOM    753  O   LYS B  98      27.119 -22.751 -16.934  1.00 73.84           O  
ATOM    754  CG  LYS B  98      29.969 -22.713 -14.506  1.00 73.84           C  
ATOM    755  CD  LYS B  98      30.397 -22.796 -13.046  1.00 73.84           C  
ATOM    756  CE  LYS B  98      31.094 -24.115 -12.741  1.00 73.84           C  
ATOM    757  NZ  LYS B  98      31.508 -24.205 -11.309  1.00 73.84           N  
ATOM    758  N   GLU B  99      26.565 -20.719 -16.249  1.00 75.51           N  
ATOM    759  CA  GLU B  99      25.139 -21.021 -16.318  1.00 75.51           C  
ATOM    760  C   GLU B  99      24.580 -20.732 -17.709  1.00 75.51           C  
ATOM    761  CB  GLU B  99      24.368 -20.220 -15.265  1.00 75.51           C  
ATOM    762  O   GLU B  99      23.540 -21.272 -18.090  1.00 75.51           O  
ATOM    763  CG  GLU B  99      24.444 -20.812 -13.865  1.00 75.51           C  
ATOM    764  CD  GLU B  99      23.148 -21.470 -13.420  1.00 75.51           C  
ATOM    765  OE1 GLU B  99      23.167 -22.249 -12.441  1.00 75.51           O  
ATOM    766  OE2 GLU B  99      22.104 -21.204 -14.058  1.00 75.51           O  
ATOM    767  N   ARG B 100      25.320 -20.230 -18.616  1.00 74.80           N  
ATOM    768  CA  ARG B 100      24.934 -19.912 -19.987  1.00 74.80           C  
ATOM    769  C   ARG B 100      23.652 -19.088 -20.019  1.00 74.80           C  
ATOM    770  CB  ARG B 100      24.755 -21.192 -20.806  1.00 74.80           C  
ATOM    771  O   ARG B 100      22.676 -19.473 -20.666  1.00 74.80           O  
ATOM    772  CG  ARG B 100      26.063 -21.860 -21.200  1.00 74.80           C  
ATOM    773  CD  ARG B 100      25.841 -22.992 -22.193  1.00 74.80           C  
ATOM    774  NE  ARG B 100      27.096 -23.643 -22.557  1.00 74.80           N  
ATOM    775  NH1 ARG B 100      26.100 -25.395 -23.686  1.00 74.80           N  
ATOM    776  NH2 ARG B 100      28.384 -25.276 -23.533  1.00 74.80           N  
ATOM    777  CZ  ARG B 100      27.190 -24.770 -23.258  1.00 74.80           C  
ATOM    778  N   PHE B 101      23.675 -17.983 -19.330  1.00 77.78           N  
ATOM    779  CA  PHE B 101      22.512 -17.103 -19.327  1.00 77.78           C  
ATOM    780  C   PHE B 101      22.400 -16.350 -20.647  1.00 77.78           C  
ATOM    781  CB  PHE B 101      22.590 -16.112 -18.162  1.00 77.78           C  
ATOM    782  O   PHE B 101      23.391 -16.191 -21.363  1.00 77.78           O  
ATOM    783  CG  PHE B 101      22.347 -16.738 -16.815  1.00 77.78           C  
ATOM    784  CD1 PHE B 101      21.193 -17.473 -16.572  1.00 77.78           C  
ATOM    785  CD2 PHE B 101      23.274 -16.591 -15.791  1.00 77.78           C  
ATOM    786  CE1 PHE B 101      20.967 -18.054 -15.326  1.00 77.78           C  
ATOM    787  CE2 PHE B 101      23.055 -17.169 -14.544  1.00 77.78           C  
ATOM    788  CZ  PHE B 101      21.900 -17.898 -14.313  1.00 77.78           C  
ATOM    789  N   SER B 102      21.154 -16.080 -21.064  1.00 80.52           N  
ATOM    790  CA  SER B 102      20.907 -15.267 -22.250  1.00 80.52           C  
ATOM    791  C   SER B 102      21.501 -13.870 -22.096  1.00 80.52           C  
ATOM    792  CB  SER B 102      19.407 -15.165 -22.527  1.00 80.52           C  
ATOM    793  O   SER B 102      21.734 -13.410 -20.977  1.00 80.52           O  
ATOM    794  OG  SER B 102      18.884 -13.947 -22.024  1.00 80.52           O  
ATOM    795  N   PRO B 103      21.907 -13.318 -23.255  1.00 80.24           N  
ATOM    796  CA  PRO B 103      22.482 -11.971 -23.228  1.00 80.24           C  
ATOM    797  C   PRO B 103      21.610 -10.973 -22.471  1.00 80.24           C  
ATOM    798  CB  PRO B 103      22.578 -11.599 -24.710  1.00 80.24           C  
ATOM    799  O   PRO B 103      22.129 -10.041 -21.849  1.00 80.24           O  
ATOM    800  CG  PRO B 103      21.836 -12.682 -25.424  1.00 80.24           C  
ATOM    801  CD  PRO B 103      21.549 -13.787 -24.449  1.00 80.24           C  
ATOM    802  N   LEU B 104      20.331 -11.190 -22.465  1.00 81.20           N  
ATOM    803  CA  LEU B 104      19.424 -10.271 -21.786  1.00 81.20           C  
ATOM    804  C   LEU B 104      19.638 -10.311 -20.277  1.00 81.20           C  
ATOM    805  CB  LEU B 104      17.969 -10.613 -22.117  1.00 81.20           C  
ATOM    806  O   LEU B 104      19.773  -9.266 -19.637  1.00 81.20           O  
ATOM    807  CG  LEU B 104      17.492 -10.257 -23.526  1.00 81.20           C  
ATOM    808  CD1 LEU B 104      16.227 -11.037 -23.869  1.00 81.20           C  
ATOM    809  CD2 LEU B 104      17.250  -8.756 -23.646  1.00 81.20           C  
ATOM    810  N   THR B 105      19.700 -11.494 -19.756  1.00 80.27           N  
ATOM    811  CA  THR B 105      19.892 -11.682 -18.322  1.00 80.27           C  
ATOM    812  C   THR B 105      21.283 -11.221 -17.897  1.00 80.27           C  
ATOM    813  CB  THR B 105      19.691 -13.154 -17.919  1.00 80.27           C  
ATOM    814  O   THR B 105      21.438 -10.573 -16.859  1.00 80.27           O  
ATOM    815  CG2 THR B 105      19.298 -13.274 -16.450  1.00 80.27           C  
ATOM    816  OG1 THR B 105      18.656 -13.728 -18.727  1.00 80.27           O  
ATOM    817  N   THR B 106      22.256 -11.535 -18.729  1.00 80.38           N  
ATOM    818  CA  THR B 106      23.623 -11.117 -18.437  1.00 80.38           C  
ATOM    819  C   THR B 106      23.732  -9.595 -18.425  1.00 80.38           C  
ATOM    820  CB  THR B 106      24.616 -11.698 -19.460  1.00 80.38           C  
ATOM    821  O   THR B 106      24.394  -9.021 -17.557  1.00 80.38           O  
ATOM    822  CG2 THR B 106      26.058 -11.444 -19.033  1.00 80.38           C  
ATOM    823  OG1 THR B 106      24.404 -13.110 -19.574  1.00 80.38           O  
ATOM    824  N   ASN B 107      23.083  -8.986 -19.388  1.00 79.77           N  
ATOM    825  CA  ASN B 107      23.085  -7.529 -19.459  1.00 79.77           C  
ATOM    826  C   ASN B 107      22.443  -6.907 -18.222  1.00 79.77           C  
ATOM    827  CB  ASN B 107      22.369  -7.052 -20.725  1.00 79.77           C  
ATOM    828  O   ASN B 107      22.935  -5.906 -17.698  1.00 79.77           O  
ATOM    829  CG  ASN B 107      23.327  -6.767 -21.864  1.00 79.77           C  
ATOM    830  ND2 ASN B 107      22.782  -6.446 -23.032  1.00 79.77           N  
ATOM    831  OD1 ASN B 107      24.548  -6.836 -21.698  1.00 79.77           O  
ATOM    832  N   LEU B 108      21.375  -7.535 -17.785  1.00 79.88           N  
ATOM    833  CA  LEU B 108      20.680  -7.029 -16.606  1.00 79.88           C  
ATOM    834  C   LEU B 108      21.569  -7.119 -15.370  1.00 79.88           C  
ATOM    835  CB  LEU B 108      19.382  -7.807 -16.373  1.00 79.88           C  
ATOM    836  O   LEU B 108      21.686  -6.153 -14.613  1.00 79.88           O  
ATOM    837  CG  LEU B 108      18.556  -7.398 -15.153  1.00 79.88           C  
ATOM    838  CD1 LEU B 108      17.911  -6.035 -15.383  1.00 79.88           C  
ATOM    839  CD2 LEU B 108      17.496  -8.452 -14.847  1.00 79.88           C  
ATOM    840  N   ILE B 109      22.143  -8.239 -15.150  1.00 77.41           N  
ATOM    841  CA  ILE B 109      23.000  -8.468 -13.993  1.00 77.41           C  
ATOM    842  C   ILE B 109      24.179  -7.499 -14.024  1.00 77.41           C  
ATOM    843  CB  ILE B 109      23.507  -9.927 -13.945  1.00 77.41           C  
ATOM    844  O   ILE B 109      24.570  -6.954 -12.988  1.00 77.41           O  
ATOM    845  CG1 ILE B 109      22.336 -10.892 -13.728  1.00 77.41           C  
ATOM    846  CG2 ILE B 109      24.566 -10.096 -12.852  1.00 77.41           C  
ATOM    847  CD1 ILE B 109      22.708 -12.361 -13.881  1.00 77.41           C  
ATOM    848  N   ASN B 110      24.752  -7.332 -15.209  1.00 75.15           N  
ATOM    849  CA  ASN B 110      25.844  -6.377 -15.358  1.00 75.15           C  
ATOM    850  C   ASN B 110      25.406  -4.962 -14.993  1.00 75.15           C  
ATOM    851  CB  ASN B 110      26.395  -6.411 -16.785  1.00 75.15           C  
ATOM    852  O   ASN B 110      26.138  -4.234 -14.321  1.00 75.15           O  
ATOM    853  CG  ASN B 110      27.452  -7.480 -16.978  1.00 75.15           C  
ATOM    854  ND2 ASN B 110      27.671  -7.880 -18.225  1.00 75.15           N  
ATOM    855  OD1 ASN B 110      28.067  -7.944 -16.014  1.00 75.15           O  
ATOM    856  N   LEU B 111      24.232  -4.663 -15.427  1.00 73.44           N  
ATOM    857  CA  LEU B 111      23.700  -3.339 -15.124  1.00 73.44           C  
ATOM    858  C   LEU B 111      23.474  -3.174 -13.625  1.00 73.44           C  
ATOM    859  CB  LEU B 111      22.389  -3.102 -15.879  1.00 73.44           C  
ATOM    860  O   LEU B 111      23.785  -2.124 -13.058  1.00 73.44           O  
ATOM    861  CG  LEU B 111      22.516  -2.702 -17.349  1.00 73.44           C  
ATOM    862  CD1 LEU B 111      21.144  -2.691 -18.016  1.00 73.44           C  
ATOM    863  CD2 LEU B 111      23.189  -1.340 -17.477  1.00 73.44           C  
ATOM    864  N   LEU B 112      22.985  -4.177 -13.004  1.00 74.10           N  
ATOM    865  CA  LEU B 112      22.725  -4.135 -11.569  1.00 74.10           C  
ATOM    866  C   LEU B 112      24.028  -4.049 -10.782  1.00 74.10           C  
ATOM    867  CB  LEU B 112      21.932  -5.369 -11.132  1.00 74.10           C  
ATOM    868  O   LEU B 112      24.109  -3.329  -9.784  1.00 74.10           O  
ATOM    869  CG  LEU B 112      20.453  -5.399 -11.522  1.00 74.10           C  
ATOM    870  CD1 LEU B 112      19.857  -6.773 -11.235  1.00 74.10           C  
ATOM    871  CD2 LEU B 112      19.683  -4.311 -10.782  1.00 74.10           C  
ATOM    872  N   ALA B 113      24.943  -4.865 -11.210  1.00 72.62           N  
ATOM    873  CA  ALA B 113      26.254  -4.866 -10.565  1.00 72.62           C  
ATOM    874  C   ALA B 113      26.927  -3.502 -10.691  1.00 72.62           C  
ATOM    875  CB  ALA B 113      27.142  -5.952 -11.167  1.00 72.62           C  
ATOM    876  O   ALA B 113      27.514  -3.002  -9.729  1.00 72.62           O  
ATOM    877  N   GLU B 114      26.874  -2.911 -11.883  1.00 69.86           N  
ATOM    878  CA  GLU B 114      27.477  -1.605 -12.132  1.00 69.86           C  
ATOM    879  C   GLU B 114      26.809  -0.520 -11.292  1.00 69.86           C  
ATOM    880  CB  GLU B 114      27.392  -1.246 -13.618  1.00 69.86           C  
ATOM    881  O   GLU B 114      27.465   0.431 -10.861  1.00 69.86           O  
ATOM    882  CG  GLU B 114      28.476  -1.890 -14.469  1.00 69.86           C  
ATOM    883  CD  GLU B 114      28.380  -1.524 -15.941  1.00 69.86           C  
ATOM    884  OE1 GLU B 114      29.174  -2.053 -16.752  1.00 69.86           O  
ATOM    885  OE2 GLU B 114      27.504  -0.701 -16.288  1.00 69.86           O  
ATOM    886  N   ASN B 115      25.552  -0.747 -11.067  1.00 66.51           N  
ATOM    887  CA  ASN B 115      24.803   0.235 -10.290  1.00 66.51           C  
ATOM    888  C   ASN B 115      24.832  -0.089  -8.799  1.00 66.51           C  
ATOM    889  CB  ASN B 115      23.359   0.325 -10.786  1.00 66.51           C  
ATOM    890  O   ASN B 115      24.319   0.677  -7.982  1.00 66.51           O  
ATOM    891  CG  ASN B 115      23.245   1.015 -12.131  1.00 66.51           C  
ATOM    892  ND2 ASN B 115      22.384   0.492 -12.995  1.00 66.51           N  
ATOM    893  OD1 ASN B 115      23.927   2.010 -12.392  1.00 66.51           O  
ATOM    894  N   GLY B 116      25.506  -1.079  -8.415  1.00 65.05           N  
ATOM    895  CA  GLY B 116      25.600  -1.500  -7.026  1.00 65.05           C  
ATOM    896  C   GLY B 116      24.262  -1.894  -6.430  1.00 65.05           C  
ATOM    897  O   GLY B 116      24.021  -1.684  -5.239  1.00 65.05           O  
ATOM    898  N   ARG B 117      23.387  -2.354  -7.270  1.00 65.30           N  
ATOM    899  CA  ARG B 117      22.037  -2.685  -6.824  1.00 65.30           C  
ATOM    900  C   ARG B 117      21.804  -4.191  -6.855  1.00 65.30           C  
ATOM    901  CB  ARG B 117      20.995  -1.975  -7.691  1.00 65.30           C  
ATOM    902  O   ARG B 117      20.675  -4.646  -7.051  1.00 65.30           O  
ATOM    903  CG  ARG B 117      20.973  -0.465  -7.516  1.00 65.30           C  
ATOM    904  CD  ARG B 117      19.787   0.168  -8.229  1.00 65.30           C  
ATOM    905  NE  ARG B 117      19.748   1.614  -8.031  1.00 65.30           N  
ATOM    906  NH1 ARG B 117      17.451   1.733  -7.822  1.00 65.30           N  
ATOM    907  NH2 ARG B 117      18.719   3.636  -7.673  1.00 65.30           N  
ATOM    908  CZ  ARG B 117      18.639   2.324  -7.842  1.00 65.30           C  
ATOM    909  N   LEU B 118      22.755  -4.840  -6.579  1.00 69.38           N  
ATOM    910  CA  LEU B 118      22.628  -6.292  -6.618  1.00 69.38           C  
ATOM    911  C   LEU B 118      21.774  -6.794  -5.459  1.00 69.38           C  
ATOM    912  CB  LEU B 118      24.008  -6.953  -6.573  1.00 69.38           C  
ATOM    913  O   LEU B 118      21.202  -7.885  -5.530  1.00 69.38           O  
ATOM    914  CG  LEU B 118      24.584  -7.410  -7.914  1.00 69.38           C  
ATOM    915  CD1 LEU B 118      25.899  -6.691  -8.199  1.00 69.38           C  
ATOM    916  CD2 LEU B 118      24.783  -8.922  -7.923  1.00 69.38           C  
ATOM    917  N   SER B 119      21.713  -5.935  -4.484  1.00 63.52           N  
ATOM    918  CA  SER B 119      20.929  -6.317  -3.314  1.00 63.52           C  
ATOM    919  C   SER B 119      19.435  -6.294  -3.617  1.00 63.52           C  
ATOM    920  CB  SER B 119      21.233  -5.388  -2.138  1.00 63.52           C  
ATOM    921  O   SER B 119      18.649  -6.964  -2.945  1.00 63.52           O  
ATOM    922  OG  SER B 119      20.941  -4.042  -2.472  1.00 63.52           O  
ATOM    923  N   ASN B 120      19.143  -5.569  -4.640  1.00 65.28           N  
ATOM    924  CA  ASN B 120      17.738  -5.426  -5.007  1.00 65.28           C  
ATOM    925  C   ASN B 120      17.339  -6.419  -6.094  1.00 65.28           C  
ATOM    926  CB  ASN B 120      17.445  -3.994  -5.462  1.00 65.28           C  
ATOM    927  O   ASN B 120      16.295  -6.263  -6.731  1.00 65.28           O  
ATOM    928  CG  ASN B 120      17.431  -3.007  -4.312  1.00 65.28           C  
ATOM    929  ND2 ASN B 120      17.086  -1.759  -4.605  1.00 65.28           N  
ATOM    930  OD1 ASN B 120      17.729  -3.363  -3.168  1.00 65.28           O  
ATOM    931  N   THR B 121      18.102  -7.413  -6.332  1.00 75.72           N  
ATOM    932  CA  THR B 121      17.846  -8.395  -7.379  1.00 75.72           C  
ATOM    933  C   THR B 121      16.564  -9.171  -7.090  1.00 75.72           C  
ATOM    934  CB  THR B 121      19.023  -9.378  -7.524  1.00 75.72           C  
ATOM    935  O   THR B 121      15.779  -9.443  -8.001  1.00 75.72           O  
ATOM    936  CG2 THR B 121      19.058  -9.992  -8.919  1.00 75.72           C  
ATOM    937  OG1 THR B 121      20.252  -8.679  -7.290  1.00 75.72           O  
ATOM    938  N   GLN B 122      16.402  -9.394  -5.883  1.00 70.97           N  
ATOM    939  CA  GLN B 122      15.195 -10.115  -5.491  1.00 70.97           C  
ATOM    940  C   GLN B 122      13.942  -9.302  -5.804  1.00 70.97           C  
ATOM    941  CB  GLN B 122      15.237 -10.463  -4.002  1.00 70.97           C  
ATOM    942  O   GLN B 122      12.929  -9.856  -6.236  1.00 70.97           O  
ATOM    943  CG  GLN B 122      14.802 -11.889  -3.692  1.00 70.97           C  
ATOM    944  CD  GLN B 122      15.292 -12.371  -2.340  1.00 70.97           C  
ATOM    945  NE2 GLN B 122      14.672 -13.428  -1.826  1.00 70.97           N  
ATOM    946  OE1 GLN B 122      16.222 -11.799  -1.761  1.00 70.97           O  
ATOM    947  N   GLY B 123      14.108  -8.060  -5.589  1.00 68.94           N  
ATOM    948  CA  GLY B 123      12.996  -7.184  -5.921  1.00 68.94           C  
ATOM    949  C   GLY B 123      12.668  -7.170  -7.402  1.00 68.94           C  
ATOM    950  O   GLY B 123      11.495  -7.158  -7.784  1.00 68.94           O  
ATOM    951  N   VAL B 124      13.637  -7.217  -8.218  1.00 73.50           N  
ATOM    952  CA  VAL B 124      13.470  -7.198  -9.667  1.00 73.50           C  
ATOM    953  C   VAL B 124      12.807  -8.494 -10.128  1.00 73.50           C  
ATOM    954  CB  VAL B 124      14.821  -7.003 -10.392  1.00 73.50           C  
ATOM    955  O   VAL B 124      11.912  -8.473 -10.977  1.00 73.50           O  
ATOM    956  CG1 VAL B 124      14.636  -7.072 -11.907  1.00 73.50           C  
ATOM    957  CG2 VAL B 124      15.455  -5.673  -9.989  1.00 73.50           C  
ATOM    958  N   VAL B 125      13.169  -9.595  -9.546  1.00 76.62           N  
ATOM    959  CA  VAL B 125      12.616 -10.900  -9.895  1.00 76.62           C  
ATOM    960  C   VAL B 125      11.130 -10.941  -9.548  1.00 76.62           C  
ATOM    961  CB  VAL B 125      13.364 -12.044  -9.175  1.00 76.62           C  
ATOM    962  O   VAL B 125      10.315 -11.427 -10.337  1.00 76.62           O  
ATOM    963  CG1 VAL B 125      12.700 -13.389  -9.464  1.00 76.62           C  
ATOM    964  CG2 VAL B 125      14.832 -12.069  -9.595  1.00 76.62           C  
ATOM    965  N   SER B 126      10.930 -10.417  -8.382  1.00 71.07           N  
ATOM    966  CA  SER B 126       9.536 -10.377  -7.951  1.00 71.07           C  
ATOM    967  C   SER B 126       8.697  -9.497  -8.871  1.00 71.07           C  
ATOM    968  CB  SER B 126       9.435  -9.869  -6.512  1.00 71.07           C  
ATOM    969  O   SER B 126       7.580  -9.864  -9.241  1.00 71.07           O  
ATOM    970  OG  SER B 126       8.096  -9.929  -6.051  1.00 71.07           O  
ATOM    971  N   ALA B 127       9.235  -8.334  -9.199  1.00 68.85           N  
ATOM    972  CA  ALA B 127       8.534  -7.414 -10.091  1.00 68.85           C  
ATOM    973  C   ALA B 127       8.309  -8.044 -11.462  1.00 68.85           C  
ATOM    974  CB  ALA B 127       9.314  -6.109 -10.229  1.00 68.85           C  
ATOM    975  O   ALA B 127       7.237  -7.892 -12.054  1.00 68.85           O  
ATOM    976  N   PHE B 128       9.285  -8.753 -11.954  1.00 77.29           N  
ATOM    977  CA  PHE B 128       9.185  -9.426 -13.244  1.00 77.29           C  
ATOM    978  C   PHE B 128       8.107 -10.503 -13.211  1.00 77.29           C  
ATOM    979  CB  PHE B 128      10.531 -10.043 -13.636  1.00 77.29           C  
ATOM    980  O   PHE B 128       7.332 -10.642 -14.160  1.00 77.29           O  
ATOM    981  CG  PHE B 128      10.600 -10.490 -15.071  1.00 77.29           C  
ATOM    982  CD1 PHE B 128      10.333 -11.809 -15.416  1.00 77.29           C  
ATOM    983  CD2 PHE B 128      10.931  -9.590 -16.076  1.00 77.29           C  
ATOM    984  CE1 PHE B 128      10.395 -12.226 -16.744  1.00 77.29           C  
ATOM    985  CE2 PHE B 128      10.996  -9.999 -17.405  1.00 77.29           C  
ATOM    986  CZ  PHE B 128      10.728 -11.317 -17.737  1.00 77.29           C  
ATOM    987  N   SER B 129       8.088 -11.226 -12.161  1.00 72.21           N  
ATOM    988  CA  SER B 129       7.088 -12.277 -12.000  1.00 72.21           C  
ATOM    989  C   SER B 129       5.675 -11.703 -12.017  1.00 72.21           C  
ATOM    990  CB  SER B 129       7.320 -13.043 -10.697  1.00 72.21           C  
ATOM    991  O   SER B 129       4.763 -12.303 -12.590  1.00 72.21           O  
ATOM    992  OG  SER B 129       6.616 -14.272 -10.704  1.00 72.21           O  
ATOM    993  N   THR B 130       5.576 -10.570 -11.372  1.00 64.70           N  
ATOM    994  CA  THR B 130       4.285  -9.891 -11.355  1.00 64.70           C  
ATOM    995  C   THR B 130       3.887  -9.451 -12.761  1.00 64.70           C  
ATOM    996  CB  THR B 130       4.309  -8.668 -10.420  1.00 64.70           C  
ATOM    997  O   THR B 130       2.730  -9.600 -13.160  1.00 64.70           O  
ATOM    998  CG2 THR B 130       2.924  -8.039 -10.301  1.00 64.70           C  
ATOM    999  OG1 THR B 130       4.748  -9.078  -9.119  1.00 64.70           O  
ATOM   1000  N   MET B 131       4.797  -8.938 -13.500  1.00 67.33           N  
ATOM   1001  CA  MET B 131       4.540  -8.501 -14.869  1.00 67.33           C  
ATOM   1002  C   MET B 131       4.160  -9.682 -15.756  1.00 67.33           C  
ATOM   1003  CB  MET B 131       5.765  -7.788 -15.445  1.00 67.33           C  
ATOM   1004  O   MET B 131       3.281  -9.563 -16.611  1.00 67.33           O  
ATOM   1005  CG  MET B 131       5.940  -6.365 -14.939  1.00 67.33           C  
ATOM   1006  SD  MET B 131       7.365  -5.512 -15.720  1.00 67.33           S  
ATOM   1007  CE  MET B 131       7.594  -4.141 -14.554  1.00 67.33           C  
ATOM   1008  N   MET B 132       4.785 -10.733 -15.507  1.00 72.81           N  
ATOM   1009  CA  MET B 132       4.498 -11.934 -16.285  1.00 72.81           C  
ATOM   1010  C   MET B 132       3.096 -12.455 -15.984  1.00 72.81           C  
ATOM   1011  CB  MET B 132       5.533 -13.023 -15.998  1.00 72.81           C  
ATOM   1012  O   MET B 132       2.413 -12.961 -16.876  1.00 72.81           O  
ATOM   1013  CG  MET B 132       6.809 -12.886 -16.814  1.00 72.81           C  
ATOM   1014  SD  MET B 132       6.513 -13.068 -18.616  1.00 72.81           S  
ATOM   1015  CE  MET B 132       6.152 -14.844 -18.703  1.00 72.81           C  
ATOM   1016  N   SER B 133       2.743 -12.390 -14.736  1.00 63.37           N  
ATOM   1017  CA  SER B 133       1.409 -12.830 -14.341  1.00 63.37           C  
ATOM   1018  C   SER B 133       0.327 -12.052 -15.081  1.00 63.37           C  
ATOM   1019  CB  SER B 133       1.219 -12.674 -12.831  1.00 63.37           C  
ATOM   1020  O   SER B 133      -0.682 -12.624 -15.497  1.00 63.37           O  
ATOM   1021  OG  SER B 133       2.102 -13.525 -12.122  1.00 63.37           O  
ATOM   1022  N   VAL B 134       0.634 -10.798 -15.239  1.00 60.17           N  
ATOM   1023  CA  VAL B 134      -0.331  -9.941 -15.919  1.00 60.17           C  
ATOM   1024  C   VAL B 134      -0.345 -10.260 -17.412  1.00 60.17           C  
ATOM   1025  CB  VAL B 134      -0.017  -8.445 -15.697  1.00 60.17           C  
ATOM   1026  O   VAL B 134      -1.407 -10.289 -18.038  1.00 60.17           O  
ATOM   1027  CG1 VAL B 134      -0.980  -7.566 -16.493  1.00 60.17           C  
ATOM   1028  CG2 VAL B 134      -0.081  -8.102 -14.209  1.00 60.17           C  
ATOM   1029  N   HIS B 135       0.893 -10.511 -17.934  1.00 64.19           N  
ATOM   1030  CA  HIS B 135       1.002 -10.865 -19.345  1.00 64.19           C  
ATOM   1031  C   HIS B 135       0.262 -12.164 -19.646  1.00 64.19           C  
ATOM   1032  CB  HIS B 135       2.471 -10.991 -19.753  1.00 64.19           C  
ATOM   1033  O   HIS B 135      -0.334 -12.310 -20.716  1.00 64.19           O  
ATOM   1034  CG  HIS B 135       2.666 -11.298 -21.204  1.00 64.19           C  
ATOM   1035  CD2 HIS B 135       3.132 -12.408 -21.823  1.00 64.19           C  
ATOM   1036  ND1 HIS B 135       2.369 -10.395 -22.202  1.00 64.19           N  
ATOM   1037  CE1 HIS B 135       2.644 -10.939 -23.376  1.00 64.19           C  
ATOM   1038  NE2 HIS B 135       3.108 -12.160 -23.174  1.00 64.19           N  
ATOM   1039  N   ARG B 136       0.300 -13.112 -18.758  1.00 66.92           N  
ATOM   1040  CA  ARG B 136      -0.394 -14.386 -18.917  1.00 66.92           C  
ATOM   1041  C   ARG B 136      -1.885 -14.237 -18.631  1.00 66.92           C  
ATOM   1042  CB  ARG B 136       0.213 -15.448 -17.998  1.00 66.92           C  
ATOM   1043  O   ARG B 136      -2.679 -15.114 -18.978  1.00 66.92           O  
ATOM   1044  CG  ARG B 136       1.451 -16.121 -18.567  1.00 66.92           C  
ATOM   1045  CD  ARG B 136       1.989 -17.196 -17.633  1.00 66.92           C  
ATOM   1046  NE  ARG B 136       3.171 -17.850 -18.188  1.00 66.92           N  
ATOM   1047  NH1 ARG B 136       3.610 -19.114 -16.304  1.00 66.92           N  
ATOM   1048  NH2 ARG B 136       4.968 -19.279 -18.143  1.00 66.92           N  
ATOM   1049  CZ  ARG B 136       3.914 -18.746 -17.544  1.00 66.92           C  
ATOM   1050  N   GLY B 137      -2.271 -13.075 -18.330  1.00 60.68           N  
ATOM   1051  CA  GLY B 137      -3.660 -12.808 -17.993  1.00 60.68           C  
ATOM   1052  C   GLY B 137      -4.060 -13.352 -16.635  1.00 60.68           C  
ATOM   1053  O   GLY B 137      -5.223 -13.700 -16.417  1.00 60.68           O  
ATOM   1054  N   GLU B 138      -3.076 -13.587 -15.757  1.00 64.03           N  
ATOM   1055  CA  GLU B 138      -3.346 -14.077 -14.409  1.00 64.03           C  
ATOM   1056  C   GLU B 138      -3.778 -12.942 -13.485  1.00 64.03           C  
ATOM   1057  CB  GLU B 138      -2.113 -14.781 -13.836  1.00 64.03           C  
ATOM   1058  O   GLU B 138      -3.139 -11.888 -13.447  1.00 64.03           O  
ATOM   1059  CG  GLU B 138      -1.877 -16.171 -14.409  1.00 64.03           C  
ATOM   1060  CD  GLU B 138      -0.652 -16.859 -13.828  1.00 64.03           C  
ATOM   1061  OE1 GLU B 138      -0.367 -18.017 -14.211  1.00 64.03           O  
ATOM   1062  OE2 GLU B 138       0.028 -16.236 -12.982  1.00 64.03           O  
ATOM   1063  N   VAL B 139      -4.977 -13.063 -13.060  1.00 60.54           N  
ATOM   1064  CA  VAL B 139      -5.497 -12.032 -12.168  1.00 60.54           C  
ATOM   1065  C   VAL B 139      -5.359 -12.486 -10.717  1.00 60.54           C  
ATOM   1066  CB  VAL B 139      -6.973 -11.700 -12.485  1.00 60.54           C  
ATOM   1067  O   VAL B 139      -5.927 -13.506 -10.322  1.00 60.54           O  
ATOM   1068  CG1 VAL B 139      -7.477 -10.572 -11.587  1.00 60.54           C  
ATOM   1069  CG2 VAL B 139      -7.131 -11.326 -13.957  1.00 60.54           C  
ATOM   1070  N   PRO B 140      -4.455 -11.833 -10.027  1.00 55.77           N  
ATOM   1071  CA  PRO B 140      -4.313 -12.178  -8.610  1.00 55.77           C  
ATOM   1072  C   PRO B 140      -5.588 -11.922  -7.810  1.00 55.77           C  
ATOM   1073  CB  PRO B 140      -3.179 -11.265  -8.137  1.00 55.77           C  
ATOM   1074  O   PRO B 140      -6.208 -10.865  -7.950  1.00 55.77           O  
ATOM   1075  CG  PRO B 140      -3.077 -10.206  -9.188  1.00 55.77           C  
ATOM   1076  CD  PRO B 140      -3.804 -10.679 -10.413  1.00 55.77           C  
ATOM   1077  N   CYS B 141      -6.062 -13.026  -7.172  1.00 65.94           N  
ATOM   1078  CA  CYS B 141      -7.232 -12.908  -6.309  1.00 65.94           C  
ATOM   1079  C   CYS B 141      -6.864 -13.172  -4.854  1.00 65.94           C  
ATOM   1080  CB  CYS B 141      -8.325 -13.880  -6.753  1.00 65.94           C  
ATOM   1081  O   CYS B 141      -6.238 -14.187  -4.541  1.00 65.94           O  
ATOM   1082  SG  CYS B 141      -9.837 -13.773  -5.770  1.00 65.94           S  
ATOM   1083  N   THR B 142      -7.087 -12.173  -4.016  1.00 65.64           N  
ATOM   1084  CA  THR B 142      -6.821 -12.323  -2.589  1.00 65.64           C  
ATOM   1085  C   THR B 142      -8.118 -12.553  -1.818  1.00 65.64           C  
ATOM   1086  CB  THR B 142      -6.096 -11.088  -2.023  1.00 65.64           C  
ATOM   1087  O   THR B 142      -9.063 -11.772  -1.937  1.00 65.64           O  
ATOM   1088  CG2 THR B 142      -4.709 -11.454  -1.504  1.00 65.64           C  
ATOM   1089  OG1 THR B 142      -5.963 -10.104  -3.056  1.00 65.64           O  
ATOM   1090  N   VAL B 143      -8.171 -13.768  -1.178  1.00 67.46           N  
ATOM   1091  CA  VAL B 143      -9.357 -14.085  -0.390  1.00 67.46           C  
ATOM   1092  C   VAL B 143      -9.012 -14.057   1.098  1.00 67.46           C  
ATOM   1093  CB  VAL B 143      -9.943 -15.462  -0.775  1.00 67.46           C  
ATOM   1094  O   VAL B 143      -8.100 -14.757   1.543  1.00 67.46           O  
ATOM   1095  CG1 VAL B 143     -11.218 -15.747   0.018  1.00 67.46           C  
ATOM   1096  CG2 VAL B 143     -10.220 -15.522  -2.276  1.00 67.46           C  
ATOM   1097  N   THR B 144      -9.514 -13.068   1.799  1.00 66.42           N  
ATOM   1098  CA  THR B 144      -9.321 -12.960   3.241  1.00 66.42           C  
ATOM   1099  C   THR B 144     -10.520 -13.532   3.992  1.00 66.42           C  
ATOM   1100  CB  THR B 144      -9.095 -11.498   3.666  1.00 66.42           C  
ATOM   1101  O   THR B 144     -11.656 -13.106   3.774  1.00 66.42           O  
ATOM   1102  CG2 THR B 144      -8.303 -11.419   4.967  1.00 66.42           C  
ATOM   1103  OG1 THR B 144      -8.370 -10.813   2.637  1.00 66.42           O  
ATOM   1104  N   SER B 145     -10.305 -14.723   4.669  1.00 66.76           N  
ATOM   1105  CA  SER B 145     -11.391 -15.348   5.418  1.00 66.76           C  
ATOM   1106  C   SER B 145     -11.016 -15.531   6.885  1.00 66.76           C  
ATOM   1107  CB  SER B 145     -11.757 -16.700   4.804  1.00 66.76           C  
ATOM   1108  O   SER B 145      -9.851 -15.375   7.258  1.00 66.76           O  
ATOM   1109  OG  SER B 145     -10.712 -17.638   4.993  1.00 66.76           O  
ATOM   1110  N   ALA B 146     -12.006 -15.488   7.860  1.00 63.61           N  
ATOM   1111  CA  ALA B 146     -11.794 -15.679   9.293  1.00 63.61           C  
ATOM   1112  C   ALA B 146     -11.215 -17.061   9.581  1.00 63.61           C  
ATOM   1113  CB  ALA B 146     -13.103 -15.484  10.055  1.00 63.61           C  
ATOM   1114  O   ALA B 146     -10.378 -17.216  10.474  1.00 63.61           O  
ATOM   1115  N   SER B 147     -11.712 -18.076   8.931  1.00 61.39           N  
ATOM   1116  CA  SER B 147     -11.226 -19.445   9.068  1.00 61.39           C  
ATOM   1117  C   SER B 147     -10.542 -19.920   7.791  1.00 61.39           C  
ATOM   1118  CB  SER B 147     -12.376 -20.389   9.422  1.00 61.39           C  
ATOM   1119  O   SER B 147     -10.821 -19.409   6.704  1.00 61.39           O  
ATOM   1120  OG  SER B 147     -13.610 -19.878   8.948  1.00 61.39           O  
ATOM   1121  N   PRO B 148      -9.543 -20.646   8.016  1.00 60.20           N  
ATOM   1122  CA  PRO B 148      -8.906 -21.202   6.820  1.00 60.20           C  
ATOM   1123  C   PRO B 148      -9.905 -21.858   5.869  1.00 60.20           C  
ATOM   1124  CB  PRO B 148      -7.932 -22.237   7.388  1.00 60.20           C  
ATOM   1125  O   PRO B 148     -10.860 -22.497   6.317  1.00 60.20           O  
ATOM   1126  CG  PRO B 148      -8.250 -22.300   8.847  1.00 60.20           C  
ATOM   1127  CD  PRO B 148      -9.271 -21.244   9.159  1.00 60.20           C  
ATOM   1128  N   LEU B 149      -9.878 -21.466   4.605  1.00 61.37           N  
ATOM   1129  CA  LEU B 149     -10.790 -21.958   3.578  1.00 61.37           C  
ATOM   1130  C   LEU B 149     -10.525 -23.429   3.275  1.00 61.37           C  
ATOM   1131  CB  LEU B 149     -10.655 -21.129   2.299  1.00 61.37           C  
ATOM   1132  O   LEU B 149      -9.373 -23.834   3.102  1.00 61.37           O  
ATOM   1133  CG  LEU B 149     -11.464 -19.832   2.243  1.00 61.37           C  
ATOM   1134  CD1 LEU B 149     -10.541 -18.640   2.014  1.00 61.37           C  
ATOM   1135  CD2 LEU B 149     -12.525 -19.910   1.150  1.00 61.37           C  
ATOM   1136  N   GLU B 150     -11.537 -24.209   3.604  1.00 61.63           N  
ATOM   1137  CA  GLU B 150     -11.463 -25.623   3.248  1.00 61.63           C  
ATOM   1138  C   GLU B 150     -11.325 -25.806   1.740  1.00 61.63           C  
ATOM   1139  CB  GLU B 150     -12.697 -26.372   3.758  1.00 61.63           C  
ATOM   1140  O   GLU B 150     -11.688 -24.918   0.965  1.00 61.63           O  
ATOM   1141  CG  GLU B 150     -12.675 -26.648   5.254  1.00 61.63           C  
ATOM   1142  CD  GLU B 150     -13.876 -27.446   5.735  1.00 61.63           C  
ATOM   1143  OE1 GLU B 150     -13.848 -27.957   6.878  1.00 61.63           O  
ATOM   1144  OE2 GLU B 150     -14.853 -27.563   4.962  1.00 61.63           O  
ATOM   1145  N   GLU B 151     -10.650 -26.848   1.234  1.00 63.03           N  
ATOM   1146  CA  GLU B 151     -10.480 -27.163  -0.181  1.00 63.03           C  
ATOM   1147  C   GLU B 151     -11.820 -27.163  -0.911  1.00 63.03           C  
ATOM   1148  CB  GLU B 151      -9.788 -28.518  -0.352  1.00 63.03           C  
ATOM   1149  O   GLU B 151     -11.904 -26.741  -2.067  1.00 63.03           O  
ATOM   1150  CG  GLU B 151      -8.700 -28.523  -1.416  1.00 63.03           C  
ATOM   1151  CD  GLU B 151      -7.769 -29.721  -1.316  1.00 63.03           C  
ATOM   1152  OE1 GLU B 151      -6.969 -29.947  -2.251  1.00 63.03           O  
ATOM   1153  OE2 GLU B 151      -7.841 -30.438  -0.293  1.00 63.03           O  
ATOM   1154  N   ALA B 152     -12.919 -27.568  -0.178  1.00 58.62           N  
ATOM   1155  CA  ALA B 152     -14.253 -27.596  -0.772  1.00 58.62           C  
ATOM   1156  C   ALA B 152     -14.734 -26.186  -1.106  1.00 58.62           C  
ATOM   1157  CB  ALA B 152     -15.241 -28.282   0.168  1.00 58.62           C  
ATOM   1158  O   ALA B 152     -15.282 -25.950  -2.186  1.00 58.62           O  
ATOM   1159  N   THR B 153     -14.474 -25.262  -0.167  1.00 62.88           N  
ATOM   1160  CA  THR B 153     -14.869 -23.868  -0.340  1.00 62.88           C  
ATOM   1161  C   THR B 153     -14.010 -23.191  -1.403  1.00 62.88           C  
ATOM   1162  CB  THR B 153     -14.762 -23.089   0.984  1.00 62.88           C  
ATOM   1163  O   THR B 153     -14.505 -22.370  -2.178  1.00 62.88           O  
ATOM   1164  CG2 THR B 153     -16.129 -22.592   1.442  1.00 62.88           C  
ATOM   1165  OG1 THR B 153     -14.214 -23.946   1.993  1.00 62.88           O  
ATOM   1166  N   LEU B 154     -12.817 -23.588  -1.463  1.00 61.43           N  
ATOM   1167  CA  LEU B 154     -11.900 -23.046  -2.460  1.00 61.43           C  
ATOM   1168  C   LEU B 154     -12.344 -23.424  -3.869  1.00 61.43           C  
ATOM   1169  CB  LEU B 154     -10.476 -23.550  -2.208  1.00 61.43           C  
ATOM   1170  O   LEU B 154     -12.283 -22.601  -4.785  1.00 61.43           O  
ATOM   1171  CG  LEU B 154      -9.593 -22.672  -1.321  1.00 61.43           C  
ATOM   1172  CD1 LEU B 154      -8.439 -23.488  -0.748  1.00 61.43           C  
ATOM   1173  CD2 LEU B 154      -9.070 -21.473  -2.106  1.00 61.43           C  
ATOM   1174  N   SER B 155     -12.782 -24.727  -3.959  1.00 65.52           N  
ATOM   1175  CA  SER B 155     -13.258 -25.192  -5.258  1.00 65.52           C  
ATOM   1176  C   SER B 155     -14.513 -24.440  -5.688  1.00 65.52           C  
ATOM   1177  CB  SER B 155     -13.542 -26.694  -5.219  1.00 65.52           C  
ATOM   1178  O   SER B 155     -14.674 -24.113  -6.866  1.00 65.52           O  
ATOM   1179  OG  SER B 155     -13.029 -27.333  -6.376  1.00 65.52           O  
ATOM   1180  N   GLU B 156     -15.356 -24.187  -4.732  1.00 64.73           N  
ATOM   1181  CA  GLU B 156     -16.568 -23.426  -5.019  1.00 64.73           C  
ATOM   1182  C   GLU B 156     -16.237 -21.990  -5.417  1.00 64.73           C  
ATOM   1183  CB  GLU B 156     -17.507 -23.433  -3.810  1.00 64.73           C  
ATOM   1184  O   GLU B 156     -16.838 -21.443  -6.344  1.00 64.73           O  
ATOM   1185  CG  GLU B 156     -18.455 -24.623  -3.775  1.00 64.73           C  
ATOM   1186  CD  GLU B 156     -19.375 -24.622  -2.564  1.00 64.73           C  
ATOM   1187  OE1 GLU B 156     -20.275 -25.488  -2.485  1.00 64.73           O  
ATOM   1188  OE2 GLU B 156     -19.194 -23.747  -1.688  1.00 64.73           O  
ATOM   1189  N   LEU B 157     -15.322 -21.492  -4.737  1.00 65.38           N  
ATOM   1190  CA  LEU B 157     -14.906 -20.122  -5.015  1.00 65.38           C  
ATOM   1191  C   LEU B 157     -14.269 -20.017  -6.397  1.00 65.38           C  
ATOM   1192  CB  LEU B 157     -13.922 -19.633  -3.949  1.00 65.38           C  
ATOM   1193  O   LEU B 157     -14.505 -19.048  -7.122  1.00 65.38           O  
ATOM   1194  CG  LEU B 157     -14.350 -18.404  -3.145  1.00 65.38           C  
ATOM   1195  CD1 LEU B 157     -14.570 -18.777  -1.683  1.00 65.38           C  
ATOM   1196  CD2 LEU B 157     -13.309 -17.296  -3.268  1.00 65.38           C  
ATOM   1197  N   LYS B 158     -13.458 -21.019  -6.684  1.00 65.45           N  
ATOM   1198  CA  LYS B 158     -12.806 -21.061  -7.989  1.00 65.45           C  
ATOM   1199  C   LYS B 158     -13.834 -21.073  -9.117  1.00 65.45           C  
ATOM   1200  CB  LYS B 158     -11.897 -22.286  -8.097  1.00 65.45           C  
ATOM   1201  O   LYS B 158     -13.657 -20.397 -10.133  1.00 65.45           O  
ATOM   1202  CG  LYS B 158     -10.415 -21.971  -7.959  1.00 65.45           C  
ATOM   1203  CD  LYS B 158      -9.563 -23.228  -8.078  1.00 65.45           C  
ATOM   1204  CE  LYS B 158      -8.100 -22.944  -7.765  1.00 65.45           C  
ATOM   1205  NZ  LYS B 158      -7.271 -24.186  -7.820  1.00 65.45           N  
ATOM   1206  N   THR B 159     -14.881 -21.896  -8.936  1.00 65.37           N  
ATOM   1207  CA  THR B 159     -15.932 -22.006  -9.942  1.00 65.37           C  
ATOM   1208  C   THR B 159     -16.643 -20.668 -10.129  1.00 65.37           C  
ATOM   1209  CB  THR B 159     -16.960 -23.087  -9.560  1.00 65.37           C  
ATOM   1210  O   THR B 159     -16.914 -20.257 -11.259  1.00 65.37           O  
ATOM   1211  CG2 THR B 159     -17.926 -23.357 -10.709  1.00 65.37           C  
ATOM   1212  OG1 THR B 159     -16.270 -24.300  -9.235  1.00 65.37           O  
ATOM   1213  N   VAL B 160     -16.881 -20.004  -8.986  1.00 63.75           N  
ATOM   1214  CA  VAL B 160     -17.590 -18.730  -9.028  1.00 63.75           C  
ATOM   1215  C   VAL B 160     -16.689 -17.657  -9.636  1.00 63.75           C  
ATOM   1216  CB  VAL B 160     -18.063 -18.296  -7.623  1.00 63.75           C  
ATOM   1217  O   VAL B 160     -17.142 -16.837 -10.438  1.00 63.75           O  
ATOM   1218  CG1 VAL B 160     -18.756 -16.936  -7.682  1.00 63.75           C  
ATOM   1219  CG2 VAL B 160     -18.994 -19.349  -7.025  1.00 63.75           C  
ATOM   1220  N   LEU B 161     -15.532 -17.723  -9.278  1.00 61.58           N  
ATOM   1221  CA  LEU B 161     -14.587 -16.711  -9.737  1.00 61.58           C  
ATOM   1222  C   LEU B 161     -14.294 -16.876 -11.225  1.00 61.58           C  
ATOM   1223  CB  LEU B 161     -13.285 -16.790  -8.937  1.00 61.58           C  
ATOM   1224  O   LEU B 161     -14.060 -15.891 -11.929  1.00 61.58           O  
ATOM   1225  CG  LEU B 161     -13.286 -16.102  -7.571  1.00 61.58           C  
ATOM   1226  CD1 LEU B 161     -12.250 -16.743  -6.653  1.00 61.58           C  
ATOM   1227  CD2 LEU B 161     -13.019 -14.608  -7.724  1.00 61.58           C  
ATOM   1228  N   LYS B 162     -14.285 -18.123 -11.669  1.00 64.62           N  
ATOM   1229  CA  LYS B 162     -14.088 -18.403 -13.089  1.00 64.62           C  
ATOM   1230  C   LYS B 162     -15.167 -17.733 -13.936  1.00 64.62           C  
ATOM   1231  CB  LYS B 162     -14.083 -19.911 -13.343  1.00 64.62           C  
ATOM   1232  O   LYS B 162     -14.912 -17.340 -15.076  1.00 64.62           O  
ATOM   1233  CG  LYS B 162     -12.693 -20.503 -13.526  1.00 64.62           C  
ATOM   1234  CD  LYS B 162     -12.751 -22.011 -13.734  1.00 64.62           C  
ATOM   1235  CE  LYS B 162     -11.358 -22.624 -13.775  1.00 64.62           C  
ATOM   1236  NZ  LYS B 162     -11.411 -24.116 -13.807  1.00 64.62           N  
ATOM   1237  N   SER B 163     -16.383 -17.593 -13.327  1.00 59.33           N  
ATOM   1238  CA  SER B 163     -17.481 -16.949 -14.041  1.00 59.33           C  
ATOM   1239  C   SER B 163     -17.235 -15.453 -14.201  1.00 59.33           C  
ATOM   1240  CB  SER B 163     -18.805 -17.181 -13.312  1.00 59.33           C  
ATOM   1241  O   SER B 163     -17.753 -14.829 -15.129  1.00 59.33           O  
ATOM   1242  OG  SER B 163     -18.579 -17.525 -11.956  1.00 59.33           O  
ATOM   1243  N   PHE B 164     -16.385 -14.916 -13.295  1.00 57.75           N  
ATOM   1244  CA  PHE B 164     -16.100 -13.487 -13.332  1.00 57.75           C  
ATOM   1245  C   PHE B 164     -14.913 -13.195 -14.242  1.00 57.75           C  
ATOM   1246  CB  PHE B 164     -15.823 -12.956 -11.921  1.00 57.75           C  
ATOM   1247  O   PHE B 164     -14.707 -12.053 -14.656  1.00 57.75           O  
ATOM   1248  CG  PHE B 164     -17.066 -12.721 -11.106  1.00 57.75           C  
ATOM   1249  CD1 PHE B 164     -17.765 -11.525 -11.208  1.00 57.75           C  
ATOM   1250  CD2 PHE B 164     -17.536 -13.699 -10.239  1.00 57.75           C  
ATOM   1251  CE1 PHE B 164     -18.916 -11.305 -10.454  1.00 57.75           C  
ATOM   1252  CE2 PHE B 164     -18.686 -13.486  -9.483  1.00 57.75           C  
ATOM   1253  CZ  PHE B 164     -19.374 -12.288  -9.591  1.00 57.75           C  
ATOM   1254  N   LEU B 165     -14.151 -14.151 -14.464  1.00 56.01           N  
ATOM   1255  CA  LEU B 165     -12.939 -13.970 -15.256  1.00 56.01           C  
ATOM   1256  C   LEU B 165     -13.237 -14.111 -16.745  1.00 56.01           C  
ATOM   1257  CB  LEU B 165     -11.870 -14.984 -14.839  1.00 56.01           C  
ATOM   1258  O   LEU B 165     -14.152 -14.840 -17.133  1.00 56.01           O  
ATOM   1259  CG  LEU B 165     -11.207 -14.750 -13.481  1.00 56.01           C  
ATOM   1260  CD1 LEU B 165     -10.684 -16.065 -12.913  1.00 56.01           C  
ATOM   1261  CD2 LEU B 165     -10.080 -13.730 -13.604  1.00 56.01           C  
ATOM   1262  N   SER B 166     -12.890 -13.072 -17.610  1.00 56.95           N  
ATOM   1263  CA  SER B 166     -13.052 -13.160 -19.058  1.00 56.95           C  
ATOM   1264  C   SER B 166     -12.307 -14.364 -19.626  1.00 56.95           C  
ATOM   1265  CB  SER B 166     -12.557 -11.880 -19.732  1.00 56.95           C  
ATOM   1266  O   SER B 166     -11.500 -14.985 -18.931  1.00 56.95           O  
ATOM   1267  OG  SER B 166     -13.128 -10.736 -19.119  1.00 56.95           O  
ATOM   1268  N   GLN B 167     -12.557 -14.821 -20.869  1.00 57.81           N  
ATOM   1269  CA  GLN B 167     -11.984 -15.964 -21.573  1.00 57.81           C  
ATOM   1270  C   GLN B 167     -10.481 -15.790 -21.772  1.00 57.81           C  
ATOM   1271  CB  GLN B 167     -12.672 -16.163 -22.924  1.00 57.81           C  
ATOM   1272  O   GLN B 167     -10.029 -14.746 -22.246  1.00 57.81           O  
ATOM   1273  CG  GLN B 167     -13.418 -17.485 -23.045  1.00 57.81           C  
ATOM   1274  CD  GLN B 167     -14.018 -17.696 -24.422  1.00 57.81           C  
ATOM   1275  NE2 GLN B 167     -14.350 -18.943 -24.740  1.00 57.81           N  
ATOM   1276  OE1 GLN B 167     -14.184 -16.746 -25.194  1.00 57.81           O  
ATOM   1277  N   GLY B 168      -9.665 -16.467 -20.996  1.00 58.24           N  
ATOM   1278  CA  GLY B 168      -8.219 -16.484 -21.150  1.00 58.24           C  
ATOM   1279  C   GLY B 168      -7.481 -16.019 -19.909  1.00 58.24           C  
ATOM   1280  O   GLY B 168      -6.250 -15.948 -19.902  1.00 58.24           O  
ATOM   1281  N   GLN B 169      -8.215 -15.615 -18.856  1.00 60.71           N  
ATOM   1282  CA  GLN B 169      -7.570 -15.150 -17.633  1.00 60.71           C  
ATOM   1283  C   GLN B 169      -7.462 -16.275 -16.607  1.00 60.71           C  
ATOM   1284  CB  GLN B 169      -8.334 -13.967 -17.037  1.00 60.71           C  
ATOM   1285  O   GLN B 169      -8.354 -17.120 -16.509  1.00 60.71           O  
ATOM   1286  CG  GLN B 169      -8.075 -12.646 -17.749  1.00 60.71           C  
ATOM   1287  CD  GLN B 169      -8.857 -11.493 -17.149  1.00 60.71           C  
ATOM   1288  NE2 GLN B 169      -8.445 -10.270 -17.464  1.00 60.71           N  
ATOM   1289  OE1 GLN B 169      -9.823 -11.699 -16.408  1.00 60.71           O  
ATOM   1290  N   VAL B 170      -6.238 -16.527 -16.135  1.00 66.47           N  
ATOM   1291  CA  VAL B 170      -5.996 -17.536 -15.109  1.00 66.47           C  
ATOM   1292  C   VAL B 170      -5.999 -16.882 -13.729  1.00 66.47           C  
ATOM   1293  CB  VAL B 170      -4.661 -18.278 -15.345  1.00 66.47           C  
ATOM   1294  O   VAL B 170      -5.467 -15.783 -13.556  1.00 66.47           O  
ATOM   1295  CG1 VAL B 170      -4.480 -19.402 -14.327  1.00 66.47           C  
ATOM   1296  CG2 VAL B 170      -4.602 -18.828 -16.769  1.00 66.47           C  
ATOM   1297  N   LEU B 171      -6.789 -17.491 -12.850  1.00 60.69           N  
ATOM   1298  CA  LEU B 171      -6.947 -16.961 -11.500  1.00 60.69           C  
ATOM   1299  C   LEU B 171      -5.859 -17.497 -10.576  1.00 60.69           C  
ATOM   1300  CB  LEU B 171      -8.328 -17.316 -10.943  1.00 60.69           C  
ATOM   1301  O   LEU B 171      -5.617 -18.705 -10.530  1.00 60.69           O  
ATOM   1302  CG  LEU B 171      -9.168 -16.150 -10.419  1.00 60.69           C  
ATOM   1303  CD1 LEU B 171     -10.421 -15.975 -11.270  1.00 60.69           C  
ATOM   1304  CD2 LEU B 171      -9.535 -16.370  -8.956  1.00 60.69           C  
ATOM   1305  N   LYS B 172      -5.075 -16.567 -10.065  1.00 63.97           N  
ATOM   1306  CA  LYS B 172      -4.175 -16.907  -8.967  1.00 63.97           C  
ATOM   1307  C   LYS B 172      -4.781 -16.525  -7.620  1.00 63.97           C  
ATOM   1308  CB  LYS B 172      -2.823 -16.215  -9.148  1.00 63.97           C  
ATOM   1309  O   LYS B 172      -4.932 -15.340  -7.315  1.00 63.97           O  
ATOM   1310  CG  LYS B 172      -1.638 -17.031  -8.651  1.00 63.97           C  
ATOM   1311  CD  LYS B 172      -0.315 -16.344  -8.965  1.00 63.97           C  
ATOM   1312  CE  LYS B 172       0.868 -17.135  -8.425  1.00 63.97           C  
ATOM   1313  NZ  LYS B 172       2.170 -16.495  -8.778  1.00 63.97           N  
ATOM   1314  N   LEU B 173      -5.226 -17.547  -6.915  1.00 62.56           N  
ATOM   1315  CA  LEU B 173      -5.936 -17.325  -5.661  1.00 62.56           C  
ATOM   1316  C   LEU B 173      -4.969 -17.325  -4.481  1.00 62.56           C  
ATOM   1317  CB  LEU B 173      -7.010 -18.396  -5.455  1.00 62.56           C  
ATOM   1318  O   LEU B 173      -4.116 -18.209  -4.372  1.00 62.56           O  
ATOM   1319  CG  LEU B 173      -8.426 -18.032  -5.906  1.00 62.56           C  
ATOM   1320  CD1 LEU B 173      -8.866 -18.937  -7.052  1.00 62.56           C  
ATOM   1321  CD2 LEU B 173      -9.401 -18.127  -4.738  1.00 62.56           C  
ATOM   1322  N   GLU B 174      -4.968 -16.182  -3.799  1.00 63.98           N  
ATOM   1323  CA  GLU B 174      -4.240 -16.088  -2.537  1.00 63.98           C  
ATOM   1324  C   GLU B 174      -5.197 -16.011  -1.351  1.00 63.98           C  
ATOM   1325  CB  GLU B 174      -3.310 -14.871  -2.543  1.00 63.98           C  
ATOM   1326  O   GLU B 174      -6.048 -15.121  -1.291  1.00 63.98           O  
ATOM   1327  CG  GLU B 174      -2.026 -15.074  -1.751  1.00 63.98           C  
ATOM   1328  CD  GLU B 174      -1.069 -13.897  -1.849  1.00 63.98           C  
ATOM   1329  OE1 GLU B 174      -0.013 -13.916  -1.176  1.00 63.98           O  
ATOM   1330  OE2 GLU B 174      -1.377 -12.948  -2.604  1.00 63.98           O  
ATOM   1331  N   ALA B 175      -5.094 -17.065  -0.503  1.00 64.64           N  
ATOM   1332  CA  ALA B 175      -5.980 -17.116   0.657  1.00 64.64           C  
ATOM   1333  C   ALA B 175      -5.287 -16.565   1.900  1.00 64.64           C  
ATOM   1334  CB  ALA B 175      -6.450 -18.547   0.905  1.00 64.64           C  
ATOM   1335  O   ALA B 175      -4.192 -17.006   2.256  1.00 64.64           O  
ATOM   1336  N   LYS B 176      -5.812 -15.417   2.385  1.00 62.38           N  
ATOM   1337  CA  LYS B 176      -5.327 -14.851   3.640  1.00 62.38           C  
ATOM   1338  C   LYS B 176      -6.337 -15.063   4.765  1.00 62.38           C  
ATOM   1339  CB  LYS B 176      -5.030 -13.360   3.478  1.00 62.38           C  
ATOM   1340  O   LYS B 176      -7.546 -15.088   4.524  1.00 62.38           O  
ATOM   1341  CG  LYS B 176      -3.660 -13.063   2.885  1.00 62.38           C  
ATOM   1342  CD  LYS B 176      -3.389 -11.565   2.827  1.00 62.38           C  
ATOM   1343  CE  LYS B 176      -2.047 -11.264   2.172  1.00 62.38           C  
ATOM   1344  NZ  LYS B 176      -1.819  -9.795   2.026  1.00 62.38           N  
ATOM   1345  N   THR B 177      -5.873 -15.456   5.920  1.00 63.22           N  
ATOM   1346  CA  THR B 177      -6.741 -15.666   7.073  1.00 63.22           C  
ATOM   1347  C   THR B 177      -6.614 -14.512   8.064  1.00 63.22           C  
ATOM   1348  CB  THR B 177      -6.416 -16.993   7.783  1.00 63.22           C  
ATOM   1349  O   THR B 177      -5.507 -14.158   8.474  1.00 63.22           O  
ATOM   1350  CG2 THR B 177      -7.397 -18.088   7.377  1.00 63.22           C  
ATOM   1351  OG1 THR B 177      -5.088 -17.402   7.433  1.00 63.22           O  
ATOM   1352  N   ASP B 178      -7.629 -13.792   8.163  1.00 54.43           N  
ATOM   1353  CA  ASP B 178      -7.688 -12.722   9.155  1.00 54.43           C  
ATOM   1354  C   ASP B 178      -8.788 -12.984  10.181  1.00 54.43           C  
ATOM   1355  CB  ASP B 178      -7.915 -11.371   8.473  1.00 54.43           C  
ATOM   1356  O   ASP B 178      -9.967 -13.067   9.827  1.00 54.43           O  
ATOM   1357  CG  ASP B 178      -6.824 -10.361   8.782  1.00 54.43           C  
ATOM   1358  OD1 ASP B 178      -6.353 -10.306   9.938  1.00 54.43           O  
ATOM   1359  OD2 ASP B 178      -6.434  -9.611   7.861  1.00 54.43           O  
ATOM   1360  N   PRO B 179      -8.420 -13.239  11.455  1.00 52.09           N  
ATOM   1361  CA  PRO B 179      -9.384 -13.543  12.515  1.00 52.09           C  
ATOM   1362  C   PRO B 179     -10.283 -12.356  12.853  1.00 52.09           C  
ATOM   1363  CB  PRO B 179      -8.495 -13.909  13.706  1.00 52.09           C  
ATOM   1364  O   PRO B 179     -11.278 -12.513  13.566  1.00 52.09           O  
ATOM   1365  CG  PRO B 179      -7.120 -13.486  13.301  1.00 52.09           C  
ATOM   1366  CD  PRO B 179      -7.132 -13.167  11.833  1.00 52.09           C  
ATOM   1367  N   SER B 180      -9.920 -11.153  12.391  1.00 47.56           N  
ATOM   1368  CA  SER B 180     -10.714  -9.968  12.697  1.00 47.56           C  
ATOM   1369  C   SER B 180     -12.021  -9.961  11.912  1.00 47.56           C  
ATOM   1370  CB  SER B 180      -9.920  -8.697  12.393  1.00 47.56           C  
ATOM   1371  O   SER B 180     -12.933  -9.191  12.221  1.00 47.56           O  
ATOM   1372  OG  SER B 180      -8.675  -8.708  13.071  1.00 47.56           O  
ATOM   1373  N   ILE B 181     -12.131 -10.765  10.969  1.00 48.94           N  
ATOM   1374  CA  ILE B 181     -13.354 -10.887  10.184  1.00 48.94           C  
ATOM   1375  C   ILE B 181     -14.360 -11.761  10.929  1.00 48.94           C  
ATOM   1376  CB  ILE B 181     -13.069 -11.473   8.782  1.00 48.94           C  
ATOM   1377  O   ILE B 181     -14.009 -12.828  11.437  1.00 48.94           O  
ATOM   1378  CG1 ILE B 181     -12.011 -10.634   8.058  1.00 48.94           C  
ATOM   1379  CG2 ILE B 181     -14.359 -11.557   7.960  1.00 48.94           C  
ATOM   1380  CD1 ILE B 181     -11.509 -11.255   6.761  1.00 48.94           C  
ATOM   1381  N   LEU B 182     -15.442 -11.233  11.661  1.00 54.44           N  
ATOM   1382  CA  LEU B 182     -16.427 -11.900  12.506  1.00 54.44           C  
ATOM   1383  C   LEU B 182     -17.155 -12.994  11.732  1.00 54.44           C  
ATOM   1384  CB  LEU B 182     -17.436 -10.887  13.053  1.00 54.44           C  
ATOM   1385  O   LEU B 182     -17.648 -13.956  12.325  1.00 54.44           O  
ATOM   1386  CG  LEU B 182     -17.735 -10.970  14.551  1.00 54.44           C  
ATOM   1387  CD1 LEU B 182     -16.723 -10.145  15.339  1.00 54.44           C  
ATOM   1388  CD2 LEU B 182     -19.156 -10.499  14.839  1.00 54.44           C  
ATOM   1389  N   GLY B 183     -16.912 -13.292  10.509  1.00 54.66           N  
ATOM   1390  CA  GLY B 183     -17.550 -14.227   9.596  1.00 54.66           C  
ATOM   1391  C   GLY B 183     -17.698 -13.679   8.189  1.00 54.66           C  
ATOM   1392  O   GLY B 183     -17.734 -12.462   7.991  1.00 54.66           O  
ATOM   1393  N   GLY B 184     -17.404 -14.455   7.231  1.00 59.71           N  
ATOM   1394  CA  GLY B 184     -17.448 -14.129   5.815  1.00 59.71           C  
ATOM   1395  C   GLY B 184     -16.073 -13.993   5.190  1.00 59.71           C  
ATOM   1396  O   GLY B 184     -15.082 -14.472   5.747  1.00 59.71           O  
ATOM   1397  N   MET B 185     -15.877 -13.778   3.899  1.00 62.83           N  
ATOM   1398  CA  MET B 185     -14.615 -13.732   3.165  1.00 62.83           C  
ATOM   1399  C   MET B 185     -14.520 -12.462   2.327  1.00 62.83           C  
ATOM   1400  CB  MET B 185     -14.469 -14.963   2.268  1.00 62.83           C  
ATOM   1401  O   MET B 185     -15.538 -11.926   1.885  1.00 62.83           O  
ATOM   1402  CG  MET B 185     -14.964 -14.748   0.847  1.00 62.83           C  
ATOM   1403  SD  MET B 185     -14.720 -16.226  -0.213  1.00 62.83           S  
ATOM   1404  CE  MET B 185     -16.101 -17.258   0.355  1.00 62.83           C  
ATOM   1405  N   ILE B 186     -13.555 -11.800   2.473  1.00 59.05           N  
ATOM   1406  CA  ILE B 186     -13.258 -10.661   1.612  1.00 59.05           C  
ATOM   1407  C   ILE B 186     -12.408 -11.116   0.428  1.00 59.05           C  
ATOM   1408  CB  ILE B 186     -12.536  -9.538   2.390  1.00 59.05           C  
ATOM   1409  O   ILE B 186     -11.363 -11.745   0.611  1.00 59.05           O  
ATOM   1410  CG1 ILE B 186     -13.362  -9.117   3.610  1.00 59.05           C  
ATOM   1411  CG2 ILE B 186     -12.258  -8.340   1.476  1.00 59.05           C  
ATOM   1412  CD1 ILE B 186     -12.652  -8.133   4.529  1.00 59.05           C  
ATOM   1413  N   VAL B 187     -13.095 -10.947  -0.724  1.00 57.64           N  
ATOM   1414  CA  VAL B 187     -12.392 -11.363  -1.933  1.00 57.64           C  
ATOM   1415  C   VAL B 187     -11.957 -10.134  -2.727  1.00 57.64           C  
ATOM   1416  CB  VAL B 187     -13.269 -12.283  -2.811  1.00 57.64           C  
ATOM   1417  O   VAL B 187     -12.766  -9.242  -2.995  1.00 57.64           O  
ATOM   1418  CG1 VAL B 187     -12.486 -12.777  -4.026  1.00 57.64           C  
ATOM   1419  CG2 VAL B 187     -13.791 -13.463  -1.993  1.00 57.64           C  
ATOM   1420  N   ARG B 188     -10.691 -10.069  -2.839  1.00 54.72           N  
ATOM   1421  CA  ARG B 188     -10.169  -8.971  -3.645  1.00 54.72           C  
ATOM   1422  C   ARG B 188      -9.604  -9.481  -4.966  1.00 54.72           C  
ATOM   1423  CB  ARG B 188      -9.091  -8.204  -2.875  1.00 54.72           C  
ATOM   1424  O   ARG B 188      -8.697 -10.316  -4.978  1.00 54.72           O  
ATOM   1425  CG  ARG B 188      -9.054  -6.716  -3.185  1.00 54.72           C  
ATOM   1426  CD  ARG B 188      -7.966  -6.002  -2.394  1.00 54.72           C  
ATOM   1427  NE  ARG B 188      -7.657  -4.694  -2.964  1.00 54.72           N  
ATOM   1428  NH1 ARG B 188      -5.716  -4.394  -1.746  1.00 54.72           N  
ATOM   1429  NH2 ARG B 188      -6.409  -2.783  -3.222  1.00 54.72           N  
ATOM   1430  CZ  ARG B 188      -6.595  -3.960  -2.643  1.00 54.72           C  
ATOM   1431  N   ILE B 189     -10.379  -9.145  -6.098  1.00 51.13           N  
ATOM   1432  CA  ILE B 189      -9.894  -9.534  -7.418  1.00 51.13           C  
ATOM   1433  C   ILE B 189      -9.503  -8.289  -8.211  1.00 51.13           C  
ATOM   1434  CB  ILE B 189     -10.952 -10.352  -8.191  1.00 51.13           C  
ATOM   1435  O   ILE B 189     -10.363  -7.486  -8.581  1.00 51.13           O  
ATOM   1436  CG1 ILE B 189     -11.261 -11.660  -7.452  1.00 51.13           C  
ATOM   1437  CG2 ILE B 189     -10.482 -10.629  -9.621  1.00 51.13           C  
ATOM   1438  CD1 ILE B 189     -12.470 -12.407  -7.996  1.00 51.13           C  
ATOM   1439  N   GLY B 190      -8.260  -8.104  -8.468  1.00 48.06           N  
ATOM   1440  CA  GLY B 190      -7.821  -6.918  -9.186  1.00 48.06           C  
ATOM   1441  C   GLY B 190      -8.253  -5.624  -8.522  1.00 48.06           C  
ATOM   1442  O   GLY B 190      -7.845  -5.332  -7.395  1.00 48.06           O  
ATOM   1443  N   GLU B 191      -9.149  -4.905  -9.196  1.00 40.74           N  
ATOM   1444  CA  GLU B 191      -9.697  -3.649  -8.693  1.00 40.74           C  
ATOM   1445  C   GLU B 191     -11.081  -3.855  -8.083  1.00 40.74           C  
ATOM   1446  CB  GLU B 191      -9.765  -2.605  -9.811  1.00 40.74           C  
ATOM   1447  O   GLU B 191     -11.640  -2.939  -7.476  1.00 40.74           O  
ATOM   1448  CG  GLU B 191      -8.402  -2.177 -10.335  1.00 40.74           C  
ATOM   1449  CD  GLU B 191      -8.428  -0.833 -11.046  1.00 40.74           C  
ATOM   1450  OE1 GLU B 191      -7.372  -0.163 -11.116  1.00 40.74           O  
ATOM   1451  OE2 GLU B 191      -9.513  -0.446 -11.534  1.00 40.74           O  
ATOM   1452  N   LYS B 192     -11.589  -5.017  -8.312  1.00 44.63           N  
ATOM   1453  CA  LYS B 192     -12.922  -5.325  -7.801  1.00 44.63           C  
ATOM   1454  C   LYS B 192     -12.847  -5.934  -6.404  1.00 44.63           C  
ATOM   1455  CB  LYS B 192     -13.653  -6.277  -8.749  1.00 44.63           C  
ATOM   1456  O   LYS B 192     -11.929  -6.699  -6.102  1.00 44.63           O  
ATOM   1457  CG  LYS B 192     -14.061  -5.642 -10.070  1.00 44.63           C  
ATOM   1458  CD  LYS B 192     -14.897  -6.596 -10.914  1.00 44.63           C  
ATOM   1459  CE  LYS B 192     -15.279  -5.973 -12.250  1.00 44.63           C  
ATOM   1460  NZ  LYS B 192     -16.122  -6.894 -13.070  1.00 44.63           N  
ATOM   1461  N   TYR B 193     -13.564  -5.318  -5.498  1.00 48.51           N  
ATOM   1462  CA  TYR B 193     -13.607  -5.723  -4.098  1.00 48.51           C  
ATOM   1463  C   TYR B 193     -14.990  -6.242  -3.723  1.00 48.51           C  
ATOM   1464  CB  TYR B 193     -13.224  -4.553  -3.187  1.00 48.51           C  
ATOM   1465  O   TYR B 193     -16.003  -5.616  -4.045  1.00 48.51           O  
ATOM   1466  CG  TYR B 193     -13.211  -4.905  -1.719  1.00 48.51           C  
ATOM   1467  CD1 TYR B 193     -14.326  -4.673  -0.918  1.00 48.51           C  
ATOM   1468  CD2 TYR B 193     -12.084  -5.470  -1.131  1.00 48.51           C  
ATOM   1469  CE1 TYR B 193     -14.319  -4.994   0.436  1.00 48.51           C  
ATOM   1470  CE2 TYR B 193     -12.065  -5.795   0.221  1.00 48.51           C  
ATOM   1471  OH  TYR B 193     -13.172  -5.874   2.334  1.00 48.51           O  
ATOM   1472  CZ  TYR B 193     -13.186  -5.554   0.995  1.00 48.51           C  
ATOM   1473  N   VAL B 194     -15.003  -7.624  -3.418  1.00 50.31           N  
ATOM   1474  CA  VAL B 194     -16.279  -8.156  -2.952  1.00 50.31           C  
ATOM   1475  C   VAL B 194     -16.171  -8.546  -1.480  1.00 50.31           C  
ATOM   1476  CB  VAL B 194     -16.729  -9.372  -3.794  1.00 50.31           C  
ATOM   1477  O   VAL B 194     -15.320  -9.357  -1.107  1.00 50.31           O  
ATOM   1478  CG1 VAL B 194     -18.067  -9.911  -3.291  1.00 50.31           C  
ATOM   1479  CG2 VAL B 194     -16.823  -8.992  -5.270  1.00 50.31           C  
ATOM   1480  N   ASP B 195     -16.867  -7.746  -0.658  1.00 47.85           N  
ATOM   1481  CA  ASP B 195     -16.906  -8.018   0.776  1.00 47.85           C  
ATOM   1482  C   ASP B 195     -18.150  -8.822   1.149  1.00 47.85           C  
ATOM   1483  CB  ASP B 195     -16.866  -6.712   1.572  1.00 47.85           C  
ATOM   1484  O   ASP B 195     -19.269  -8.310   1.084  1.00 47.85           O  
ATOM   1485  CG  ASP B 195     -16.656  -6.931   3.060  1.00 47.85           C  
ATOM   1486  OD1 ASP B 195     -16.744  -8.087   3.525  1.00 47.85           O  
ATOM   1487  OD2 ASP B 195     -16.403  -5.937   3.774  1.00 47.85           O  
ATOM   1488  N   MET B 196     -18.087 -10.178   1.291  1.00 53.05           N  
ATOM   1489  CA  MET B 196     -19.205 -11.017   1.714  1.00 53.05           C  
ATOM   1490  C   MET B 196     -19.144 -11.290   3.213  1.00 53.05           C  
ATOM   1491  CB  MET B 196     -19.210 -12.337   0.941  1.00 53.05           C  
ATOM   1492  O   MET B 196     -19.514 -12.375   3.666  1.00 53.05           O  
ATOM   1493  CG  MET B 196     -19.569 -12.186  -0.528  1.00 53.05           C  
ATOM   1494  SD  MET B 196     -20.056 -13.778  -1.300  1.00 53.05           S  
ATOM   1495  CE  MET B 196     -21.705 -13.994  -0.573  1.00 53.05           C  
ATOM   1496  N   SER B 197     -18.697 -10.451   4.047  1.00 54.51           N  
ATOM   1497  CA  SER B 197     -18.554 -10.654   5.485  1.00 54.51           C  
ATOM   1498  C   SER B 197     -19.899 -10.545   6.196  1.00 54.51           C  
ATOM   1499  CB  SER B 197     -17.574  -9.639   6.075  1.00 54.51           C  
ATOM   1500  O   SER B 197     -20.788  -9.818   5.746  1.00 54.51           O  
ATOM   1501  OG  SER B 197     -18.143  -8.981   7.194  1.00 54.51           O  
ATOM   1502  N   VAL B 198     -20.217 -11.565   7.178  1.00 54.66           N  
ATOM   1503  CA  VAL B 198     -21.440 -11.529   7.972  1.00 54.66           C  
ATOM   1504  C   VAL B 198     -21.635 -10.132   8.558  1.00 54.66           C  
ATOM   1505  CB  VAL B 198     -21.415 -12.582   9.101  1.00 54.66           C  
ATOM   1506  O   VAL B 198     -22.761  -9.636   8.634  1.00 54.66           O  
ATOM   1507  CG1 VAL B 198     -22.724 -12.560   9.889  1.00 54.66           C  
ATOM   1508  CG2 VAL B 198     -21.157 -13.974   8.527  1.00 54.66           C  
ATOM   1509  N   LYS B 199     -20.648  -9.513   9.017  1.00 49.56           N  
ATOM   1510  CA  LYS B 199     -20.702  -8.164   9.573  1.00 49.56           C  
ATOM   1511  C   LYS B 199     -21.355  -7.191   8.595  1.00 49.56           C  
ATOM   1512  CB  LYS B 199     -19.298  -7.677   9.937  1.00 49.56           C  
ATOM   1513  O   LYS B 199     -22.215  -6.397   8.982  1.00 49.56           O  
ATOM   1514  CG  LYS B 199     -19.274  -6.330  10.645  1.00 49.56           C  
ATOM   1515  CD  LYS B 199     -17.849  -5.885  10.950  1.00 49.56           C  
ATOM   1516  CE  LYS B 199     -17.815  -4.478  11.531  1.00 49.56           C  
ATOM   1517  NZ  LYS B 199     -16.435  -4.081  11.940  1.00 49.56           N  
ATOM   1518  N   THR B 200     -20.906  -7.275   7.375  1.00 49.76           N  
ATOM   1519  CA  THR B 200     -21.463  -6.393   6.355  1.00 49.76           C  
ATOM   1520  C   THR B 200     -22.932  -6.720   6.102  1.00 49.76           C  
ATOM   1521  CB  THR B 200     -20.677  -6.498   5.036  1.00 49.76           C  
ATOM   1522  O   THR B 200     -23.753  -5.818   5.927  1.00 49.76           O  
ATOM   1523  CG2 THR B 200     -20.887  -5.260   4.170  1.00 49.76           C  
ATOM   1524  OG1 THR B 200     -19.280  -6.632   5.329  1.00 49.76           O  
ATOM   1525  N   LYS B 201     -23.237  -8.016   6.077  1.00 53.43           N  
ATOM   1526  CA  LYS B 201     -24.628  -8.427   5.913  1.00 53.43           C  
ATOM   1527  C   LYS B 201     -25.485  -7.944   7.080  1.00 53.43           C  
ATOM   1528  CB  LYS B 201     -24.728  -9.947   5.784  1.00 53.43           C  
ATOM   1529  O   LYS B 201     -26.610  -7.480   6.881  1.00 53.43           O  
ATOM   1530  CG  LYS B 201     -24.474 -10.467   4.377  1.00 53.43           C  
ATOM   1531  CD  LYS B 201     -24.663 -11.977   4.296  1.00 53.43           C  
ATOM   1532  CE  LYS B 201     -24.385 -12.502   2.894  1.00 53.43           C  
ATOM   1533  NZ  LYS B 201     -24.560 -13.983   2.812  1.00 53.43           N  
ATOM   1534  N   ILE B 202     -25.006  -8.102   8.313  1.00 51.89           N  
ATOM   1535  CA  ILE B 202     -25.715  -7.671   9.513  1.00 51.89           C  
ATOM   1536  C   ILE B 202     -25.900  -6.155   9.486  1.00 51.89           C  
ATOM   1537  CB  ILE B 202     -24.967  -8.097  10.796  1.00 51.89           C  
ATOM   1538  O   ILE B 202     -26.971  -5.648   9.829  1.00 51.89           O  
ATOM   1539  CG1 ILE B 202     -24.970  -9.624  10.933  1.00 51.89           C  
ATOM   1540  CG2 ILE B 202     -25.588  -7.435  12.029  1.00 51.89           C  
ATOM   1541  CD1 ILE B 202     -24.132 -10.143  12.094  1.00 51.89           C  
ATOM   1542  N   GLN B 203     -24.931  -5.421   9.017  1.00 52.56           N  
ATOM   1543  CA  GLN B 203     -25.029  -3.968   8.920  1.00 52.56           C  
ATOM   1544  C   GLN B 203     -26.093  -3.555   7.907  1.00 52.56           C  
ATOM   1545  CB  GLN B 203     -23.677  -3.363   8.538  1.00 52.56           C  
ATOM   1546  O   GLN B 203     -26.864  -2.626   8.154  1.00 52.56           O  
ATOM   1547  CG  GLN B 203     -22.757  -3.114   9.726  1.00 52.56           C  
ATOM   1548  CD  GLN B 203     -21.431  -2.496   9.322  1.00 52.56           C  
ATOM   1549  NE2 GLN B 203     -20.687  -1.996  10.302  1.00 52.56           N  
ATOM   1550  OE1 GLN B 203     -21.079  -2.469   8.139  1.00 52.56           O  
ATOM   1551  N   LYS B 204     -26.098  -4.195   6.805  1.00 54.38           N  
ATOM   1552  CA  LYS B 204     -27.108  -3.911   5.790  1.00 54.38           C  
ATOM   1553  C   LYS B 204     -28.510  -4.223   6.306  1.00 54.38           C  
ATOM   1554  CB  LYS B 204     -26.829  -4.710   4.516  1.00 54.38           C  
ATOM   1555  O   LYS B 204     -29.452  -3.468   6.057  1.00 54.38           O  
ATOM   1556  CG  LYS B 204     -25.983  -3.967   3.492  1.00 54.38           C  
ATOM   1557  CD  LYS B 204     -25.783  -4.792   2.228  1.00 54.38           C  
ATOM   1558  CE  LYS B 204     -24.935  -4.051   1.203  1.00 54.38           C  
ATOM   1559  NZ  LYS B 204     -24.667  -4.888  -0.004  1.00 54.38           N  
ATOM   1560  N   LEU B 205     -28.634  -5.411   6.967  1.00 58.05           N  
ATOM   1561  CA  LEU B 205     -29.926  -5.779   7.535  1.00 58.05           C  
ATOM   1562  C   LEU B 205     -30.353  -4.783   8.607  1.00 58.05           C  
ATOM   1563  CB  LEU B 205     -29.869  -7.190   8.127  1.00 58.05           C  
ATOM   1564  O   LEU B 205     -31.530  -4.424   8.694  1.00 58.05           O  
ATOM   1565  CG  LEU B 205     -30.968  -8.157   7.682  1.00 58.05           C  
ATOM   1566  CD1 LEU B 205     -30.417  -9.156   6.669  1.00 58.05           C  
ATOM   1567  CD2 LEU B 205     -31.563  -8.881   8.885  1.00 58.05           C  
ATOM   1568  N   GLY B 206     -29.434  -4.374   9.453  1.00 58.10           N  
ATOM   1569  CA  GLY B 206     -29.726  -3.363  10.457  1.00 58.10           C  
ATOM   1570  C   GLY B 206     -30.246  -2.067   9.865  1.00 58.10           C  
ATOM   1571  O   GLY B 206     -31.201  -1.483  10.379  1.00 58.10           O  
ATOM   1572  N   ARG B 207     -29.657  -1.591   8.830  1.00 61.17           N  
ATOM   1573  CA  ARG B 207     -30.093  -0.378   8.146  1.00 61.17           C  
ATOM   1574  C   ARG B 207     -31.477  -0.562   7.532  1.00 61.17           C  
ATOM   1575  CB  ARG B 207     -29.088   0.020   7.064  1.00 61.17           C  
ATOM   1576  O   ARG B 207     -32.312   0.343   7.588  1.00 61.17           O  
ATOM   1577  CG  ARG B 207     -28.083   1.070   7.512  1.00 61.17           C  
ATOM   1578  CD  ARG B 207     -27.195   1.527   6.363  1.00 61.17           C  
ATOM   1579  NE  ARG B 207     -25.786   1.245   6.626  1.00 61.17           N  
ATOM   1580  NH1 ARG B 207     -25.042   1.972   4.563  1.00 61.17           N  
ATOM   1581  NH2 ARG B 207     -23.550   1.170   6.108  1.00 61.17           N  
ATOM   1582  CZ  ARG B 207     -24.796   1.463   5.765  1.00 61.17           C  
ATOM   1583  N   ALA B 208     -31.709  -1.689   6.901  1.00 59.50           N  
ATOM   1584  CA  ALA B 208     -32.993  -1.979   6.267  1.00 59.50           C  
ATOM   1585  C   ALA B 208     -34.120  -1.998   7.295  1.00 59.50           C  
ATOM   1586  CB  ALA B 208     -32.930  -3.312   5.526  1.00 59.50           C  
ATOM   1587  O   ALA B 208     -35.233  -1.545   7.013  1.00 59.50           O  
ATOM   1588  N   MET B 209     -33.886  -2.479   8.514  1.00 61.25           N  
ATOM   1589  CA  MET B 209     -34.889  -2.552   9.573  1.00 61.25           C  
ATOM   1590  C   MET B 209     -35.213  -1.163  10.113  1.00 61.25           C  
ATOM   1591  CB  MET B 209     -34.407  -3.456  10.709  1.00 61.25           C  
ATOM   1592  O   MET B 209     -36.359  -0.882  10.466  1.00 61.25           O  
ATOM   1593  CG  MET B 209     -34.711  -4.929  10.491  1.00 61.25           C  
ATOM   1594  SD  MET B 209     -34.218  -5.968  11.922  1.00 61.25           S  
ATOM   1595  CE  MET B 209     -35.621  -5.669  13.033  1.00 61.25           C  
ATOM   1596  N   ARG B 210     -34.279  -0.270  10.128  1.00 63.43           N  
ATOM   1597  CA  ARG B 210     -34.500   1.085  10.622  1.00 63.43           C  
ATOM   1598  C   ARG B 210     -35.359   1.889   9.651  1.00 63.43           C  
ATOM   1599  CB  ARG B 210     -33.166   1.798  10.855  1.00 63.43           C  
ATOM   1600  O   ARG B 210     -36.167   2.720  10.071  1.00 63.43           O  
ATOM   1601  CG  ARG B 210     -32.738   1.842  12.314  1.00 63.43           C  
ATOM   1602  CD  ARG B 210     -31.441   2.617  12.497  1.00 63.43           C  
ATOM   1603  NE  ARG B 210     -30.593   2.014  13.522  1.00 63.43           N  
ATOM   1604  NH1 ARG B 210     -28.848   3.504  13.249  1.00 63.43           N  
ATOM   1605  NH2 ARG B 210     -28.696   1.824  14.802  1.00 63.43           N  
ATOM   1606  CZ  ARG B 210     -29.381   2.449  13.855  1.00 63.43           C  
ATOM   1607  N   GLU B 211     -35.177   1.533   8.341  1.00 64.42           N  
ATOM   1608  CA  GLU B 211     -35.929   2.273   7.332  1.00 64.42           C  
ATOM   1609  C   GLU B 211     -37.397   1.855   7.320  1.00 64.42           C  
ATOM   1610  CB  GLU B 211     -35.313   2.068   5.945  1.00 64.42           C  
ATOM   1611  O   GLU B 211     -38.277   2.669   7.033  1.00 64.42           O  
ATOM   1612  CG  GLU B 211     -35.292   3.327   5.090  1.00 64.42           C  
ATOM   1613  CD  GLU B 211     -34.527   3.154   3.788  1.00 64.42           C  
ATOM   1614  OE1 GLU B 211     -34.730   3.961   2.853  1.00 64.42           O  
ATOM   1615  OE2 GLU B 211     -33.719   2.202   3.701  1.00 64.42           O  
ATOM   1616  N   ILE B 212     -37.636   0.664   7.769  1.00 64.38           N  
ATOM   1617  CA  ILE B 212     -39.018   0.200   7.744  1.00 64.38           C  
ATOM   1618  C   ILE B 212     -39.773   0.760   8.947  1.00 64.38           C  
ATOM   1619  CB  ILE B 212     -39.096  -1.343   7.733  1.00 64.38           C  
ATOM   1620  O   ILE B 212     -40.972   1.038   8.861  1.00 64.38           O  
ATOM   1621  CG1 ILE B 212     -38.377  -1.906   6.501  1.00 64.38           C  
ATOM   1622  CG2 ILE B 212     -40.554  -1.811   7.778  1.00 64.38           C  
ATOM   1623  CD1 ILE B 212     -38.107  -3.402   6.572  1.00 64.38           C  
ATOM   1624  N   VAL B 213     -39.030   1.232   9.991  1.00 46.46           N  
ATOM   1625  CA  VAL B 213     -39.783   1.784  11.112  1.00 46.46           C  
ATOM   1626  C   VAL B 213     -39.912   3.298  10.953  1.00 46.46           C  
ATOM   1627  CB  VAL B 213     -39.119   1.445  12.465  1.00 46.46           C  
ATOM   1628  O   VAL B 213     -40.961   3.873  11.251  1.00 46.46           O  
ATOM   1629  CG1 VAL B 213     -39.926   2.027  13.624  1.00 46.46           C  
ATOM   1630  CG2 VAL B 213     -38.968  -0.067  12.620  1.00 46.46           C  
TER    1631      VAL B 213                                                      
ATOM   1632  N   MET C   1      26.060 154.275  21.944  1.00 29.14           N  
ATOM   1633  CA  MET C   1      25.981 154.350  23.400  1.00 29.14           C  
ATOM   1634  C   MET C   1      27.360 154.188  24.029  1.00 29.14           C  
ATOM   1635  CB  MET C   1      25.029 153.283  23.943  1.00 29.14           C  
ATOM   1636  O   MET C   1      28.091 153.251  23.701  1.00 29.14           O  
ATOM   1637  CG  MET C   1      23.800 153.851  24.632  1.00 29.14           C  
ATOM   1638  SD  MET C   1      22.353 152.728  24.527  1.00 29.14           S  
ATOM   1639  CE  MET C   1      22.071 152.403  26.290  1.00 29.14           C  
ATOM   1640  N   HIS C   2      28.925 154.750  24.249  1.00 34.98           N  
ATOM   1641  CA  HIS C   2      29.072 155.435  22.969  1.00 34.98           C  
ATOM   1642  C   HIS C   2      29.068 154.444  21.810  1.00 34.98           C  
ATOM   1643  CB  HIS C   2      30.358 156.262  22.949  1.00 34.98           C  
ATOM   1644  O   HIS C   2      29.412 153.273  21.987  1.00 34.98           O  
ATOM   1645  CG  HIS C   2      30.124 157.737  23.019  1.00 34.98           C  
ATOM   1646  CD2 HIS C   2      30.318 158.622  24.025  1.00 34.98           C  
ATOM   1647  ND1 HIS C   2      29.627 158.463  21.957  1.00 34.98           N  
ATOM   1648  CE1 HIS C   2      29.526 159.733  22.309  1.00 34.98           C  
ATOM   1649  NE2 HIS C   2      29.938 159.857  23.559  1.00 34.98           N  
ATOM   1650  N   ASP C   3      28.864 154.700  20.612  1.00 26.68           N  
ATOM   1651  CA  ASP C   3      27.819 154.448  19.624  1.00 26.68           C  
ATOM   1652  C   ASP C   3      28.228 153.333  18.665  1.00 26.68           C  
ATOM   1653  CB  ASP C   3      27.500 155.724  18.843  1.00 26.68           C  
ATOM   1654  O   ASP C   3      27.461 152.397  18.428  1.00 26.68           O  
ATOM   1655  CG  ASP C   3      26.025 156.085  18.873  1.00 26.68           C  
ATOM   1656  OD1 ASP C   3      25.203 155.256  19.318  1.00 26.68           O  
ATOM   1657  OD2 ASP C   3      25.682 157.208  18.444  1.00 26.68           O  
ATOM   1658  N   SER C   4      29.292 153.532  17.836  1.00 32.21           N  
ATOM   1659  CA  SER C   4      28.544 153.768  16.605  1.00 32.21           C  
ATOM   1660  C   SER C   4      28.250 152.461  15.878  1.00 32.21           C  
ATOM   1661  CB  SER C   4      29.315 154.712  15.682  1.00 32.21           C  
ATOM   1662  O   SER C   4      29.162 151.678  15.603  1.00 32.21           O  
ATOM   1663  OG  SER C   4      29.703 155.887  16.373  1.00 32.21           O  
ATOM   1664  N   ASN C   5      27.123 151.514  15.822  1.00 28.36           N  
ATOM   1665  CA  ASN C   5      27.071 150.226  16.505  1.00 28.36           C  
ATOM   1666  C   ASN C   5      27.370 149.073  15.552  1.00 28.36           C  
ATOM   1667  CB  ASN C   5      25.707 150.026  17.169  1.00 28.36           C  
ATOM   1668  O   ASN C   5      27.112 147.912  15.875  1.00 28.36           O  
ATOM   1669  CG  ASN C   5      25.586 150.761  18.490  1.00 28.36           C  
ATOM   1670  ND2 ASN C   5      24.356 150.959  18.948  1.00 28.36           N  
ATOM   1671  OD1 ASN C   5      26.591 151.147  19.093  1.00 28.36           O  
ATOM   1672  N   ASN C   6      28.231 148.765  14.641  1.00 29.66           N  
ATOM   1673  CA  ASN C   6      27.924 149.594  13.480  1.00 29.66           C  
ATOM   1674  C   ASN C   6      27.402 148.756  12.316  1.00 29.66           C  
ATOM   1675  CB  ASN C   6      29.157 150.391  13.049  1.00 29.66           C  
ATOM   1676  O   ASN C   6      27.469 147.526  12.352  1.00 29.66           O  
ATOM   1677  CG  ASN C   6      29.086 151.847  13.466  1.00 29.66           C  
ATOM   1678  ND2 ASN C   6      30.243 152.454  13.702  1.00 29.66           N  
ATOM   1679  OD1 ASN C   6      28.000 152.421  13.577  1.00 29.66           O  
ATOM   1680  N   VAL C   7      27.931 148.640  11.058  1.00 27.69           N  
ATOM   1681  CA  VAL C   7      27.219 148.788   9.792  1.00 27.69           C  
ATOM   1682  C   VAL C   7      26.894 147.412   9.217  1.00 27.69           C  
ATOM   1683  CB  VAL C   7      28.039 149.612   8.773  1.00 27.69           C  
ATOM   1684  O   VAL C   7      27.666 146.465   9.384  1.00 27.69           O  
ATOM   1685  CG1 VAL C   7      27.340 149.641   7.416  1.00 27.69           C  
ATOM   1686  CG2 VAL C   7      28.265 151.030   9.293  1.00 27.69           C  
ATOM   1687  N   GLU C   8      25.983 147.127   8.162  1.00 30.33           N  
ATOM   1688  CA  GLU C   8      24.901 146.210   7.817  1.00 30.33           C  
ATOM   1689  C   GLU C   8      25.446 144.861   7.356  1.00 30.33           C  
ATOM   1690  CB  GLU C   8      24.008 146.816   6.732  1.00 30.33           C  
ATOM   1691  O   GLU C   8      26.596 144.766   6.924  1.00 30.33           O  
ATOM   1692  CG  GLU C   8      22.672 146.106   6.567  1.00 30.33           C  
ATOM   1693  CD  GLU C   8      21.482 147.052   6.598  1.00 30.33           C  
ATOM   1694  OE1 GLU C   8      20.688 147.060   5.630  1.00 30.33           O  
ATOM   1695  OE2 GLU C   8      21.343 147.791   7.598  1.00 30.33           O  
ATOM   1696  N   LYS C   9      24.587 143.605   6.714  1.00 29.77           N  
ATOM   1697  CA  LYS C   9      23.953 142.532   7.474  1.00 29.77           C  
ATOM   1698  C   LYS C   9      24.651 141.198   7.229  1.00 29.77           C  
ATOM   1699  CB  LYS C   9      22.470 142.422   7.113  1.00 29.77           C  
ATOM   1700  O   LYS C   9      24.256 140.172   7.788  1.00 29.77           O  
ATOM   1701  CG  LYS C   9      21.530 142.593   8.297  1.00 29.77           C  
ATOM   1702  CD  LYS C   9      20.071 142.520   7.868  1.00 29.77           C  
ATOM   1703  CE  LYS C   9      19.131 142.594   9.063  1.00 29.77           C  
ATOM   1704  NZ  LYS C   9      17.725 142.880   8.646  1.00 29.77           N  
ATOM   1705  N   ASP C  10      26.027 140.634   7.205  1.00 31.70           N  
ATOM   1706  CA  ASP C  10      26.736 141.131   6.030  1.00 31.70           C  
ATOM   1707  C   ASP C  10      26.655 140.134   4.876  1.00 31.70           C  
ATOM   1708  CB  ASP C  10      28.199 141.424   6.370  1.00 31.70           C  
ATOM   1709  O   ASP C  10      27.573 140.046   4.059  1.00 31.70           O  
ATOM   1710  CG  ASP C  10      28.596 142.863   6.091  1.00 31.70           C  
ATOM   1711  OD1 ASP C  10      27.864 143.567   5.363  1.00 31.70           O  
ATOM   1712  OD2 ASP C  10      29.652 143.295   6.601  1.00 31.70           O  
ATOM   1713  N   ILE C  11      25.716 138.917   4.541  1.00 28.88           N  
ATOM   1714  CA  ILE C  11      25.981 137.613   5.139  1.00 28.88           C  
ATOM   1715  C   ILE C  11      26.729 136.730   4.143  1.00 28.88           C  
ATOM   1716  CB  ILE C  11      24.675 136.923   5.592  1.00 28.88           C  
ATOM   1717  O   ILE C  11      26.450 136.765   2.942  1.00 28.88           O  
ATOM   1718  CG1 ILE C  11      23.898 137.828   6.555  1.00 28.88           C  
ATOM   1719  CG2 ILE C  11      24.977 135.567   6.238  1.00 28.88           C  
ATOM   1720  CD1 ILE C  11      22.454 137.402   6.776  1.00 28.88           C  
ATOM   1721  N   THR C  12      28.010 136.150   4.181  1.00 29.52           N  
ATOM   1722  CA  THR C  12      28.624 136.023   2.864  1.00 29.52           C  
ATOM   1723  C   THR C  12      27.685 135.307   1.897  1.00 29.52           C  
ATOM   1724  CB  THR C  12      29.961 135.263   2.942  1.00 29.52           C  
ATOM   1725  O   THR C  12      27.376 134.128   2.082  1.00 29.52           O  
ATOM   1726  CG2 THR C  12      31.144 136.224   2.871  1.00 29.52           C  
ATOM   1727  OG1 THR C  12      30.022 134.539   4.177  1.00 29.52           O  
ATOM   1728  N   PRO C  13      26.599 135.906   1.350  1.00 27.55           N  
ATOM   1729  CA  PRO C  13      25.319 135.226   1.137  1.00 27.55           C  
ATOM   1730  C   PRO C  13      25.358 134.251  -0.038  1.00 27.55           C  
ATOM   1731  CB  PRO C  13      24.350 136.377   0.859  1.00 27.55           C  
ATOM   1732  O   PRO C  13      24.335 133.654  -0.384  1.00 27.55           O  
ATOM   1733  CG  PRO C  13      25.225 137.562   0.608  1.00 27.55           C  
ATOM   1734  CD  PRO C  13      26.658 137.112   0.643  1.00 27.55           C  
ATOM   1735  N   SER C  14      26.400 134.500  -0.907  1.00 24.68           N  
ATOM   1736  CA  SER C  14      25.699 134.418  -2.184  1.00 24.68           C  
ATOM   1737  C   SER C  14      24.879 133.135  -2.283  1.00 24.68           C  
ATOM   1738  CB  SER C  14      26.691 134.489  -3.346  1.00 24.68           C  
ATOM   1739  O   SER C  14      25.280 132.094  -1.759  1.00 24.68           O  
ATOM   1740  OG  SER C  14      27.276 135.777  -3.429  1.00 24.68           O  
ATOM   1741  N   GLU C  15      23.686 133.181  -2.797  1.00 26.59           N  
ATOM   1742  CA  GLU C  15      22.418 132.457  -2.773  1.00 26.59           C  
ATOM   1743  C   GLU C  15      22.559 131.075  -3.404  1.00 26.59           C  
ATOM   1744  CB  GLU C  15      21.330 133.256  -3.494  1.00 26.59           C  
ATOM   1745  O   GLU C  15      22.050 130.088  -2.869  1.00 26.59           O  
ATOM   1746  CG  GLU C  15      20.382 133.991  -2.556  1.00 26.59           C  
ATOM   1747  CD  GLU C  15      19.188 134.605  -3.270  1.00 26.59           C  
ATOM   1748  OE1 GLU C  15      18.040 134.411  -2.809  1.00 26.59           O  
ATOM   1749  OE2 GLU C  15      19.402 135.285  -4.298  1.00 26.59           O  
ATOM   1750  N   LEU C  16      22.833 131.123  -4.690  1.00 20.87           N  
ATOM   1751  CA  LEU C  16      21.650 130.682  -5.420  1.00 20.87           C  
ATOM   1752  C   LEU C  16      21.444 129.179  -5.264  1.00 20.87           C  
ATOM   1753  CB  LEU C  16      21.770 131.041  -6.903  1.00 20.87           C  
ATOM   1754  O   LEU C  16      20.348 128.731  -4.919  1.00 20.87           O  
ATOM   1755  CG  LEU C  16      20.688 131.963  -7.467  1.00 20.87           C  
ATOM   1756  CD1 LEU C  16      20.975 133.412  -7.085  1.00 20.87           C  
ATOM   1757  CD2 LEU C  16      20.594 131.814  -8.982  1.00 20.87           C  
ATOM   1758  N   PRO C  17      21.660 128.365  -6.360  1.00 24.28           N  
ATOM   1759  CA  PRO C  17      20.590 127.618  -7.024  1.00 24.28           C  
ATOM   1760  C   PRO C  17      20.356 126.243  -6.402  1.00 24.28           C  
ATOM   1761  CB  PRO C  17      21.092 127.487  -8.464  1.00 24.28           C  
ATOM   1762  O   PRO C  17      21.190 125.760  -5.631  1.00 24.28           O  
ATOM   1763  CG  PRO C  17      22.561 127.749  -8.382  1.00 24.28           C  
ATOM   1764  CD  PRO C  17      22.911 128.056  -6.954  1.00 24.28           C  
ATOM   1765  N   ALA C  18      19.458 125.361  -7.019  1.00 24.79           N  
ATOM   1766  CA  ALA C  18      18.371 124.412  -6.794  1.00 24.79           C  
ATOM   1767  C   ALA C  18      18.913 123.045  -6.388  1.00 24.79           C  
ATOM   1768  CB  ALA C  18      17.505 124.288  -8.045  1.00 24.79           C  
ATOM   1769  O   ALA C  18      20.103 122.766  -6.555  1.00 24.79           O  
ATOM   1770  N   ASN C  19      17.996 122.012  -6.324  1.00 24.97           N  
ATOM   1771  CA  ASN C  19      17.727 120.865  -5.462  1.00 24.97           C  
ATOM   1772  C   ASN C  19      18.570 119.656  -5.859  1.00 24.97           C  
ATOM   1773  CB  ASN C  19      16.240 120.507  -5.492  1.00 24.97           C  
ATOM   1774  O   ASN C  19      18.170 118.870  -6.719  1.00 24.97           O  
ATOM   1775  CG  ASN C  19      15.553 120.757  -4.164  1.00 24.97           C  
ATOM   1776  ND2 ASN C  19      14.225 120.798  -4.182  1.00 24.97           N  
ATOM   1777  OD1 ASN C  19      16.209 120.912  -3.131  1.00 24.97           O  
ATOM   1778  N   PRO C  20      19.776 119.749  -6.198  1.00 27.63           N  
ATOM   1779  CA  PRO C  20      20.094 118.540  -6.961  1.00 27.63           C  
ATOM   1780  C   PRO C  20      19.900 117.262  -6.147  1.00 27.63           C  
ATOM   1781  CB  PRO C  20      21.566 118.733  -7.331  1.00 27.63           C  
ATOM   1782  O   PRO C  20      20.470 117.124  -5.062  1.00 27.63           O  
ATOM   1783  CG  PRO C  20      22.082 119.728  -6.342  1.00 27.63           C  
ATOM   1784  CD  PRO C  20      20.925 120.236  -5.530  1.00 27.63           C  
ATOM   1785  N   GLY C  21      18.617 116.684  -6.157  1.00 26.66           N  
ATOM   1786  CA  GLY C  21      18.077 115.620  -5.327  1.00 26.66           C  
ATOM   1787  C   GLY C  21      18.944 114.375  -5.314  1.00 26.66           C  
ATOM   1788  O   GLY C  21      19.719 114.142  -6.244  1.00 26.66           O  
ATOM   1789  N   CYS C  22      19.244 113.857  -4.181  1.00 32.71           N  
ATOM   1790  CA  CYS C  22      20.047 112.726  -3.732  1.00 32.71           C  
ATOM   1791  C   CYS C  22      19.494 111.414  -4.275  1.00 32.71           C  
ATOM   1792  CB  CYS C  22      20.096 112.676  -2.205  1.00 32.71           C  
ATOM   1793  O   CYS C  22      18.350 111.053  -3.992  1.00 32.71           O  
ATOM   1794  SG  CYS C  22      21.741 112.334  -1.540  1.00 32.71           S  
ATOM   1795  N   LEU C  23      19.890 111.046  -5.534  1.00 28.81           N  
ATOM   1796  CA  LEU C  23      19.509 109.819  -6.226  1.00 28.81           C  
ATOM   1797  C   LEU C  23      19.861 108.592  -5.390  1.00 28.81           C  
ATOM   1798  CB  LEU C  23      20.198 109.736  -7.590  1.00 28.81           C  
ATOM   1799  O   LEU C  23      21.000 108.450  -4.939  1.00 28.81           O  
ATOM   1800  CG  LEU C  23      19.561 110.546  -8.721  1.00 28.81           C  
ATOM   1801  CD1 LEU C  23      20.583 110.816  -9.820  1.00 28.81           C  
ATOM   1802  CD2 LEU C  23      18.344 109.818  -9.282  1.00 28.81           C  
ATOM   1803  N   HIS C  24      18.848 107.953  -4.688  1.00 32.34           N  
ATOM   1804  CA  HIS C  24      18.645 106.784  -3.839  1.00 32.34           C  
ATOM   1805  C   HIS C  24      19.169 105.519  -4.509  1.00 32.34           C  
ATOM   1806  CB  HIS C  24      17.162 106.622  -3.497  1.00 32.34           C  
ATOM   1807  O   HIS C  24      18.791 105.208  -5.641  1.00 32.34           O  
ATOM   1808  CG  HIS C  24      16.901 106.433  -2.037  1.00 32.34           C  
ATOM   1809  CD2 HIS C  24      15.794 106.015  -1.379  1.00 32.34           C  
ATOM   1810  ND1 HIS C  24      17.850 106.689  -1.071  1.00 32.34           N  
ATOM   1811  CE1 HIS C  24      17.337 106.435   0.121  1.00 32.34           C  
ATOM   1812  NE2 HIS C  24      16.090 106.024  -0.038  1.00 32.34           N  
ATOM   1813  N   SER C  25      20.375 105.068  -4.168  1.00 40.41           N  
ATOM   1814  CA  SER C  25      21.140 103.899  -4.588  1.00 40.41           C  
ATOM   1815  C   SER C  25      20.391 102.607  -4.278  1.00 40.41           C  
ATOM   1816  CB  SER C  25      22.509 103.880  -3.907  1.00 40.41           C  
ATOM   1817  O   SER C  25      20.443 102.109  -3.151  1.00 40.41           O  
ATOM   1818  OG  SER C  25      23.248 102.734  -4.294  1.00 40.41           O  
ATOM   1819  N   LYS C  26      19.015 102.512  -4.557  1.00 39.79           N  
ATOM   1820  CA  LYS C  26      18.173 101.417  -4.084  1.00 39.79           C  
ATOM   1821  C   LYS C  26      18.590 100.091  -4.715  1.00 39.79           C  
ATOM   1822  CB  LYS C  26      16.701 101.702  -4.388  1.00 39.79           C  
ATOM   1823  O   LYS C  26      18.029  99.041  -4.394  1.00 39.79           O  
ATOM   1824  CG  LYS C  26      15.842 101.904  -3.148  1.00 39.79           C  
ATOM   1825  CD  LYS C  26      14.413 102.284  -3.515  1.00 39.79           C  
ATOM   1826  CE  LYS C  26      13.528 102.392  -2.280  1.00 39.79           C  
ATOM   1827  NZ  LYS C  26      12.170 102.914  -2.617  1.00 39.79           N  
ATOM   1828  N   GLU C  27      19.401 100.093  -5.743  1.00 42.73           N  
ATOM   1829  CA  GLU C  27      19.357  98.885  -6.562  1.00 42.73           C  
ATOM   1830  C   GLU C  27      20.009  97.707  -5.844  1.00 42.73           C  
ATOM   1831  CB  GLU C  27      20.041  99.123  -7.910  1.00 42.73           C  
ATOM   1832  O   GLU C  27      19.740  96.549  -6.169  1.00 42.73           O  
ATOM   1833  CG  GLU C  27      19.073  99.401  -9.051  1.00 42.73           C  
ATOM   1834  CD  GLU C  27      19.740  99.402 -10.417  1.00 42.73           C  
ATOM   1835  OE1 GLU C  27      19.221  98.743 -11.346  1.00 42.73           O  
ATOM   1836  OE2 GLU C  27      20.791 100.067 -10.559  1.00 42.73           O  
ATOM   1837  N   HIS C  28      20.934  98.045  -4.860  1.00 45.81           N  
ATOM   1838  CA  HIS C  28      21.788  96.936  -4.448  1.00 45.81           C  
ATOM   1839  C   HIS C  28      21.011  95.922  -3.616  1.00 45.81           C  
ATOM   1840  CB  HIS C  28      22.992  97.452  -3.658  1.00 45.81           C  
ATOM   1841  O   HIS C  28      21.502  94.823  -3.351  1.00 45.81           O  
ATOM   1842  CG  HIS C  28      24.218  97.647  -4.492  1.00 45.81           C  
ATOM   1843  CD2 HIS C  28      24.814  98.775  -4.947  1.00 45.81           C  
ATOM   1844  ND1 HIS C  28      24.978  96.595  -4.956  1.00 45.81           N  
ATOM   1845  CE1 HIS C  28      25.991  97.069  -5.662  1.00 45.81           C  
ATOM   1846  NE2 HIS C  28      25.914  98.389  -5.672  1.00 45.81           N  
ATOM   1847  N   SER C  29      19.734  96.301  -3.027  1.00 47.61           N  
ATOM   1848  CA  SER C  29      19.119  95.466  -2.001  1.00 47.61           C  
ATOM   1849  C   SER C  29      18.440  94.246  -2.614  1.00 47.61           C  
ATOM   1850  CB  SER C  29      18.102  96.273  -1.192  1.00 47.61           C  
ATOM   1851  O   SER C  29      18.386  93.182  -1.993  1.00 47.61           O  
ATOM   1852  OG  SER C  29      17.440  95.447  -0.249  1.00 47.61           O  
ATOM   1853  N   ILE C  30      18.092  94.305  -3.909  1.00 54.26           N  
ATOM   1854  CA  ILE C  30      17.274  93.222  -4.445  1.00 54.26           C  
ATOM   1855  C   ILE C  30      18.151  92.005  -4.731  1.00 54.26           C  
ATOM   1856  CB  ILE C  30      16.528  93.658  -5.726  1.00 54.26           C  
ATOM   1857  O   ILE C  30      17.726  90.865  -4.533  1.00 54.26           O  
ATOM   1858  CG1 ILE C  30      15.599  94.840  -5.427  1.00 54.26           C  
ATOM   1859  CG2 ILE C  30      15.746  92.484  -6.321  1.00 54.26           C  
ATOM   1860  CD1 ILE C  30      15.090  95.557  -6.670  1.00 54.26           C  
ATOM   1861  N   LYS C  31      19.438  92.254  -5.081  1.00 58.88           N  
ATOM   1862  CA  LYS C  31      20.291  91.130  -5.456  1.00 58.88           C  
ATOM   1863  C   LYS C  31      20.674  90.299  -4.234  1.00 58.88           C  
ATOM   1864  CB  LYS C  31      21.551  91.626  -6.167  1.00 58.88           C  
ATOM   1865  O   LYS C  31      20.790  89.074  -4.322  1.00 58.88           O  
ATOM   1866  CG  LYS C  31      21.346  91.942  -7.641  1.00 58.88           C  
ATOM   1867  CD  LYS C  31      22.663  92.280  -8.328  1.00 58.88           C  
ATOM   1868  CE  LYS C  31      22.455  92.623  -9.797  1.00 58.88           C  
ATOM   1869  NZ  LYS C  31      23.736  93.008 -10.463  1.00 58.88           N  
ATOM   1870  N   ALA C  32      20.772  91.046  -3.045  1.00 63.16           N  
ATOM   1871  CA  ALA C  32      21.177  90.353  -1.825  1.00 63.16           C  
ATOM   1872  C   ALA C  32      20.068  89.432  -1.324  1.00 63.16           C  
ATOM   1873  CB  ALA C  32      21.560  91.359  -0.743  1.00 63.16           C  
ATOM   1874  O   ALA C  32      20.341  88.353  -0.794  1.00 63.16           O  
ATOM   1875  N   THR C  33      18.790  89.856  -1.629  1.00 66.50           N  
ATOM   1876  CA  THR C  33      17.662  89.058  -1.161  1.00 66.50           C  
ATOM   1877  C   THR C  33      17.512  87.790  -1.997  1.00 66.50           C  
ATOM   1878  CB  THR C  33      16.350  89.864  -1.207  1.00 66.50           C  
ATOM   1879  O   THR C  33      17.231  86.717  -1.461  1.00 66.50           O  
ATOM   1880  CG2 THR C  33      15.464  89.542  -0.009  1.00 66.50           C  
ATOM   1881  OG1 THR C  33      16.656  91.264  -1.198  1.00 66.50           O  
ATOM   1882  N   LEU C  34      17.936  87.904  -3.251  1.00 69.07           N  
ATOM   1883  CA  LEU C  34      17.800  86.744  -4.124  1.00 69.07           C  
ATOM   1884  C   LEU C  34      18.874  85.705  -3.820  1.00 69.07           C  
ATOM   1885  CB  LEU C  34      17.882  87.165  -5.593  1.00 69.07           C  
ATOM   1886  O   LEU C  34      18.602  84.503  -3.828  1.00 69.07           O  
ATOM   1887  CG  LEU C  34      16.938  86.446  -6.559  1.00 69.07           C  
ATOM   1888  CD1 LEU C  34      16.078  87.457  -7.310  1.00 69.07           C  
ATOM   1889  CD2 LEU C  34      17.728  85.580  -7.533  1.00 69.07           C  
ATOM   1890  N   ILE C  35      20.066  86.227  -3.428  1.00 71.64           N  
ATOM   1891  CA  ILE C  35      21.183  85.335  -3.136  1.00 71.64           C  
ATOM   1892  C   ILE C  35      20.919  84.588  -1.830  1.00 71.64           C  
ATOM   1893  CB  ILE C  35      22.517  86.110  -3.049  1.00 71.64           C  
ATOM   1894  O   ILE C  35      21.190  83.389  -1.728  1.00 71.64           O  
ATOM   1895  CG1 ILE C  35      22.891  86.684  -4.421  1.00 71.64           C  
ATOM   1896  CG2 ILE C  35      23.631  85.208  -2.510  1.00 71.64           C  
ATOM   1897  CD1 ILE C  35      23.937  87.789  -4.365  1.00 71.64           C  
ATOM   1898  N   TRP C  36      20.264  85.275  -0.874  1.00 73.20           N  
ATOM   1899  CA  TRP C  36      19.988  84.648   0.414  1.00 73.20           C  
ATOM   1900  C   TRP C  36      18.854  83.636   0.295  1.00 73.20           C  
ATOM   1901  CB  TRP C  36      19.636  85.706   1.463  1.00 73.20           C  
ATOM   1902  O   TRP C  36      18.877  82.589   0.947  1.00 73.20           O  
ATOM   1903  CG  TRP C  36      20.386  85.558   2.753  1.00 73.20           C  
ATOM   1904  CD1 TRP C  36      21.735  85.397   2.908  1.00 73.20           C  
ATOM   1905  CD2 TRP C  36      19.827  85.552   4.070  1.00 73.20           C  
ATOM   1906  CE2 TRP C  36      20.896  85.384   4.977  1.00 73.20           C  
ATOM   1907  CE3 TRP C  36      18.524  85.673   4.572  1.00 73.20           C  
ATOM   1908  NE1 TRP C  36      22.048  85.292   4.244  1.00 73.20           N  
ATOM   1909  CH2 TRP C  36      19.418  85.455   6.824  1.00 73.20           C  
ATOM   1910  CZ2 TRP C  36      20.702  85.334   6.360  1.00 73.20           C  
ATOM   1911  CZ3 TRP C  36      18.333  85.623   5.948  1.00 73.20           C  
ATOM   1912  N   ARG C  37      17.958  83.853  -0.674  1.00 76.89           N  
ATOM   1913  CA  ARG C  37      16.860  82.921  -0.909  1.00 76.89           C  
ATOM   1914  C   ARG C  37      17.359  81.645  -1.578  1.00 76.89           C  
ATOM   1915  CB  ARG C  37      15.775  83.574  -1.768  1.00 76.89           C  
ATOM   1916  O   ARG C  37      16.912  80.546  -1.243  1.00 76.89           O  
ATOM   1917  CG  ARG C  37      14.758  84.375  -0.971  1.00 76.89           C  
ATOM   1918  CD  ARG C  37      13.463  84.573  -1.747  1.00 76.89           C  
ATOM   1919  NE  ARG C  37      12.468  85.295  -0.959  1.00 76.89           N  
ATOM   1920  NH1 ARG C  37      10.989  85.584  -2.711  1.00 76.89           N  
ATOM   1921  NH2 ARG C  37      10.482  86.401  -0.630  1.00 76.89           N  
ATOM   1922  CZ  ARG C  37      11.315  85.758  -1.435  1.00 76.89           C  
ATOM   1923  N   LEU C  38      18.410  81.829  -2.437  1.00 79.99           N  
ATOM   1924  CA  LEU C  38      18.995  80.681  -3.122  1.00 79.99           C  
ATOM   1925  C   LEU C  38      19.841  79.849  -2.165  1.00 79.99           C  
ATOM   1926  CB  LEU C  38      19.848  81.142  -4.307  1.00 79.99           C  
ATOM   1927  O   LEU C  38      19.813  78.617  -2.216  1.00 79.99           O  
ATOM   1928  CG  LEU C  38      19.687  80.351  -5.606  1.00 79.99           C  
ATOM   1929  CD1 LEU C  38      18.705  81.054  -6.537  1.00 79.99           C  
ATOM   1930  CD2 LEU C  38      21.038  80.164  -6.289  1.00 79.99           C  
ATOM   1931  N   PHE C  39      20.541  80.538  -1.296  1.00 74.56           N  
ATOM   1932  CA  PHE C  39      21.353  79.852  -0.298  1.00 74.56           C  
ATOM   1933  C   PHE C  39      20.478  79.024   0.636  1.00 74.56           C  
ATOM   1934  CB  PHE C  39      22.179  80.858   0.510  1.00 74.56           C  
ATOM   1935  O   PHE C  39      20.816  77.885   0.964  1.00 74.56           O  
ATOM   1936  CG  PHE C  39      23.648  80.537   0.559  1.00 74.56           C  
ATOM   1937  CD1 PHE C  39      24.171  79.766   1.590  1.00 74.56           C  
ATOM   1938  CD2 PHE C  39      24.506  81.007  -0.427  1.00 74.56           C  
ATOM   1939  CE1 PHE C  39      25.531  79.468   1.638  1.00 74.56           C  
ATOM   1940  CE2 PHE C  39      25.866  80.713  -0.386  1.00 74.56           C  
ATOM   1941  CZ  PHE C  39      26.377  79.944   0.648  1.00 74.56           C  
ATOM   1942  N   PHE C  40      19.244  79.554   0.979  1.00 79.94           N  
ATOM   1943  CA  PHE C  40      18.332  78.854   1.876  1.00 79.94           C  
ATOM   1944  C   PHE C  40      17.698  77.658   1.177  1.00 79.94           C  
ATOM   1945  CB  PHE C  40      17.243  79.803   2.385  1.00 79.94           C  
ATOM   1946  O   PHE C  40      17.508  76.604   1.788  1.00 79.94           O  
ATOM   1947  CG  PHE C  40      17.523  80.372   3.750  1.00 79.94           C  
ATOM   1948  CD1 PHE C  40      17.289  79.619   4.894  1.00 79.94           C  
ATOM   1949  CD2 PHE C  40      18.021  81.662   3.889  1.00 79.94           C  
ATOM   1950  CE1 PHE C  40      17.547  80.144   6.158  1.00 79.94           C  
ATOM   1951  CE2 PHE C  40      18.282  82.192   5.149  1.00 79.94           C  
ATOM   1952  CZ  PHE C  40      18.043  81.432   6.282  1.00 79.94           C  
ATOM   1953  N   LEU C  41      17.545  77.771  -0.104  1.00 80.79           N  
ATOM   1954  CA  LEU C  41      16.948  76.683  -0.871  1.00 80.79           C  
ATOM   1955  C   LEU C  41      17.925  75.522  -1.017  1.00 80.79           C  
ATOM   1956  CB  LEU C  41      16.513  77.177  -2.253  1.00 80.79           C  
ATOM   1957  O   LEU C  41      17.535  74.358  -0.896  1.00 80.79           O  
ATOM   1958  CG  LEU C  41      15.022  77.465  -2.432  1.00 80.79           C  
ATOM   1959  CD1 LEU C  41      14.802  78.411  -3.608  1.00 80.79           C  
ATOM   1960  CD2 LEU C  41      14.247  76.167  -2.632  1.00 80.79           C  
ATOM   1961  N   ILE C  42      19.217  75.823  -1.228  1.00 79.20           N  
ATOM   1962  CA  ILE C  42      20.241  74.797  -1.390  1.00 79.20           C  
ATOM   1963  C   ILE C  42      20.467  74.079  -0.062  1.00 79.20           C  
ATOM   1964  CB  ILE C  42      21.567  75.399  -1.906  1.00 79.20           C  
ATOM   1965  O   ILE C  42      20.613  72.854  -0.028  1.00 79.20           O  
ATOM   1966  CG1 ILE C  42      21.380  75.973  -3.315  1.00 79.20           C  
ATOM   1967  CG2 ILE C  42      22.681  74.348  -1.886  1.00 79.20           C  
ATOM   1968  CD1 ILE C  42      22.565  76.788  -3.814  1.00 79.20           C  
ATOM   1969  N   MET C  43      20.454  74.896   1.033  1.00 79.61           N  
ATOM   1970  CA  MET C  43      20.643  74.307   2.355  1.00 79.61           C  
ATOM   1971  C   MET C  43      19.477  73.394   2.717  1.00 79.61           C  
ATOM   1972  CB  MET C  43      20.799  75.400   3.414  1.00 79.61           C  
ATOM   1973  O   MET C  43      19.678  72.316   3.279  1.00 79.61           O  
ATOM   1974  CG  MET C  43      22.241  75.667   3.812  1.00 79.61           C  
ATOM   1975  SD  MET C  43      22.838  74.511   5.107  1.00 79.61           S  
ATOM   1976  CE  MET C  43      21.514  74.694   6.334  1.00 79.61           C  
ATOM   1977  N   PHE C  44      18.269  73.833   2.249  1.00 83.86           N  
ATOM   1978  CA  PHE C  44      17.069  73.046   2.508  1.00 83.86           C  
ATOM   1979  C   PHE C  44      17.093  71.746   1.713  1.00 83.86           C  
ATOM   1980  CB  PHE C  44      15.812  73.850   2.162  1.00 83.86           C  
ATOM   1981  O   PHE C  44      16.744  70.686   2.236  1.00 83.86           O  
ATOM   1982  CG  PHE C  44      14.574  73.377   2.874  1.00 83.86           C  
ATOM   1983  CD1 PHE C  44      13.660  72.549   2.233  1.00 83.86           C  
ATOM   1984  CD2 PHE C  44      14.323  73.760   4.185  1.00 83.86           C  
ATOM   1985  CE1 PHE C  44      12.513  72.110   2.890  1.00 83.86           C  
ATOM   1986  CE2 PHE C  44      13.179  73.325   4.848  1.00 83.86           C  
ATOM   1987  CZ  PHE C  44      12.275  72.501   4.198  1.00 83.86           C  
ATOM   1988  N   LEU C  45      17.657  71.807   0.473  1.00 80.64           N  
ATOM   1989  CA  LEU C  45      17.724  70.622  -0.375  1.00 80.64           C  
ATOM   1990  C   LEU C  45      18.762  69.635   0.150  1.00 80.64           C  
ATOM   1991  CB  LEU C  45      18.059  71.014  -1.817  1.00 80.64           C  
ATOM   1992  O   LEU C  45      18.534  68.424   0.137  1.00 80.64           O  
ATOM   1993  CG  LEU C  45      17.347  70.226  -2.917  1.00 80.64           C  
ATOM   1994  CD1 LEU C  45      16.408  71.138  -3.699  1.00 80.64           C  
ATOM   1995  CD2 LEU C  45      18.360  69.569  -3.848  1.00 80.64           C  
ATOM   1996  N   THR C  46      19.794  70.148   0.661  1.00 77.85           N  
ATOM   1997  CA  THR C  46      20.852  69.301   1.201  1.00 77.85           C  
ATOM   1998  C   THR C  46      20.371  68.561   2.445  1.00 77.85           C  
ATOM   1999  CB  THR C  46      22.107  70.125   1.543  1.00 77.85           C  
ATOM   2000  O   THR C  46      20.685  67.384   2.635  1.00 77.85           O  
ATOM   2001  CG2 THR C  46      22.775  70.659   0.281  1.00 77.85           C  
ATOM   2002  OG1 THR C  46      21.734  71.228   2.377  1.00 77.85           O  
ATOM   2003  N   ILE C  47      19.535  69.245   3.275  1.00 81.95           N  
ATOM   2004  CA  ILE C  47      19.016  68.646   4.500  1.00 81.95           C  
ATOM   2005  C   ILE C  47      18.037  67.527   4.153  1.00 81.95           C  
ATOM   2006  CB  ILE C  47      18.329  69.700   5.397  1.00 81.95           C  
ATOM   2007  O   ILE C  47      18.043  66.470   4.788  1.00 81.95           O  
ATOM   2008  CG1 ILE C  47      19.352  70.731   5.889  1.00 81.95           C  
ATOM   2009  CG2 ILE C  47      17.620  69.027   6.575  1.00 81.95           C  
ATOM   2010  CD1 ILE C  47      18.741  71.883   6.675  1.00 81.95           C  
ATOM   2011  N   ILE C  48      17.349  67.696   3.062  1.00 82.65           N  
ATOM   2012  CA  ILE C  48      16.358  66.709   2.649  1.00 82.65           C  
ATOM   2013  C   ILE C  48      17.061  65.465   2.111  1.00 82.65           C  
ATOM   2014  CB  ILE C  48      15.397  67.285   1.584  1.00 82.65           C  
ATOM   2015  O   ILE C  48      16.674  64.339   2.431  1.00 82.65           O  
ATOM   2016  CG1 ILE C  48      14.547  68.410   2.185  1.00 82.65           C  
ATOM   2017  CG2 ILE C  48      14.511  66.180   1.002  1.00 82.65           C  
ATOM   2018  CD1 ILE C  48      13.613  69.080   1.187  1.00 82.65           C  
ATOM   2019  N   VAL C  49      18.165  65.743   1.338  1.00 82.74           N  
ATOM   2020  CA  VAL C  49      18.907  64.638   0.740  1.00 82.74           C  
ATOM   2021  C   VAL C  49      19.609  63.835   1.833  1.00 82.74           C  
ATOM   2022  CB  VAL C  49      19.937  65.141  -0.296  1.00 82.74           C  
ATOM   2023  O   VAL C  49      19.608  62.603   1.805  1.00 82.74           O  
ATOM   2024  CG1 VAL C  49      20.813  63.991  -0.789  1.00 82.74           C  
ATOM   2025  CG2 VAL C  49      19.228  65.817  -1.468  1.00 82.74           C  
ATOM   2026  N   CYS C  50      20.075  64.555   2.803  1.00 81.89           N  
ATOM   2027  CA  CYS C  50      20.771  63.890   3.900  1.00 81.89           C  
ATOM   2028  C   CYS C  50      19.800  63.075   4.747  1.00 81.89           C  
ATOM   2029  CB  CYS C  50      21.491  64.914   4.777  1.00 81.89           C  
ATOM   2030  O   CYS C  50      20.126  61.968   5.180  1.00 81.89           O  
ATOM   2031  SG  CYS C  50      23.243  65.104   4.384  1.00 81.89           S  
ATOM   2032  N   GLY C  51      18.579  63.580   4.935  1.00 81.59           N  
ATOM   2033  CA  GLY C  51      17.540  62.863   5.656  1.00 81.59           C  
ATOM   2034  C   GLY C  51      17.078  61.605   4.944  1.00 81.59           C  
ATOM   2035  O   GLY C  51      16.866  60.569   5.577  1.00 81.59           O  
ATOM   2036  N   MET C  52      17.086  61.678   3.609  1.00 84.12           N  
ATOM   2037  CA  MET C  52      16.646  60.543   2.802  1.00 84.12           C  
ATOM   2038  C   MET C  52      17.683  59.425   2.824  1.00 84.12           C  
ATOM   2039  CB  MET C  52      16.378  60.979   1.361  1.00 84.12           C  
ATOM   2040  O   MET C  52      17.331  58.247   2.904  1.00 84.12           O  
ATOM   2041  CG  MET C  52      14.918  61.291   1.076  1.00 84.12           C  
ATOM   2042  SD  MET C  52      13.959  59.798   0.609  1.00 84.12           S  
ATOM   2043  CE  MET C  52      14.005  59.940  -1.199  1.00 84.12           C  
ATOM   2044  N   VAL C  53      18.941  59.819   2.827  1.00 81.69           N  
ATOM   2045  CA  VAL C  53      20.024  58.841   2.842  1.00 81.69           C  
ATOM   2046  C   VAL C  53      20.062  58.133   4.195  1.00 81.69           C  
ATOM   2047  CB  VAL C  53      21.389  59.502   2.547  1.00 81.69           C  
ATOM   2048  O   VAL C  53      20.234  56.914   4.259  1.00 81.69           O  
ATOM   2049  CG1 VAL C  53      22.522  58.486   2.689  1.00 81.69           C  
ATOM   2050  CG2 VAL C  53      21.392  60.118   1.149  1.00 81.69           C  
ATOM   2051  N   ALA C  54      19.825  58.865   5.254  1.00 77.92           N  
ATOM   2052  CA  ALA C  54      19.832  58.295   6.599  1.00 77.92           C  
ATOM   2053  C   ALA C  54      18.658  57.341   6.797  1.00 77.92           C  
ATOM   2054  CB  ALA C  54      19.795  59.405   7.647  1.00 77.92           C  
ATOM   2055  O   ALA C  54      18.806  56.283   7.412  1.00 77.92           O  
ATOM   2056  N   ALA C  55      17.505  57.658   6.188  1.00 75.68           N  
ATOM   2057  CA  ALA C  55      16.316  56.816   6.288  1.00 75.68           C  
ATOM   2058  C   ALA C  55      16.505  55.508   5.524  1.00 75.68           C  
ATOM   2059  CB  ALA C  55      15.090  57.561   5.765  1.00 75.68           C  
ATOM   2060  O   ALA C  55      16.127  54.439   6.009  1.00 75.68           O  
ATOM   2061  N   LEU C  56      17.204  55.652   4.371  1.00 73.81           N  
ATOM   2062  CA  LEU C  56      17.438  54.467   3.553  1.00 73.81           C  
ATOM   2063  C   LEU C  56      18.463  53.547   4.208  1.00 73.81           C  
ATOM   2064  CB  LEU C  56      17.916  54.868   2.154  1.00 73.81           C  
ATOM   2065  O   LEU C  56      18.330  52.323   4.151  1.00 73.81           O  
ATOM   2066  CG  LEU C  56      16.826  55.098   1.106  1.00 73.81           C  
ATOM   2067  CD1 LEU C  56      17.178  56.296   0.230  1.00 73.81           C  
ATOM   2068  CD2 LEU C  56      16.629  53.847   0.256  1.00 73.81           C  
ATOM   2069  N   SER C  57      19.453  54.121   4.853  1.00 68.26           N  
ATOM   2070  CA  SER C  57      20.477  53.341   5.540  1.00 68.26           C  
ATOM   2071  C   SER C  57      19.898  52.608   6.746  1.00 68.26           C  
ATOM   2072  CB  SER C  57      21.629  54.242   5.985  1.00 68.26           C  
ATOM   2073  O   SER C  57      20.303  51.484   7.049  1.00 68.26           O  
ATOM   2074  OG  SER C  57      21.161  55.545   6.286  1.00 68.26           O  
ATOM   2075  N   ALA C  58      18.938  53.236   7.404  1.00 64.09           N  
ATOM   2076  CA  ALA C  58      18.291  52.614   8.557  1.00 64.09           C  
ATOM   2077  C   ALA C  58      17.428  51.430   8.129  1.00 64.09           C  
ATOM   2078  CB  ALA C  58      17.447  53.639   9.311  1.00 64.09           C  
ATOM   2079  O   ALA C  58      17.368  50.415   8.826  1.00 64.09           O  
ATOM   2080  N   ILE C  59      16.816  51.585   6.924  1.00 63.29           N  
ATOM   2081  CA  ILE C  59      15.973  50.513   6.406  1.00 63.29           C  
ATOM   2082  C   ILE C  59      16.843  49.328   5.993  1.00 63.29           C  
ATOM   2083  CB  ILE C  59      15.119  50.994   5.211  1.00 63.29           C  
ATOM   2084  O   ILE C  59      16.488  48.173   6.242  1.00 63.29           O  
ATOM   2085  CG1 ILE C  59      14.171  52.116   5.649  1.00 63.29           C  
ATOM   2086  CG2 ILE C  59      14.340  49.825   4.600  1.00 63.29           C  
ATOM   2087  CD1 ILE C  59      13.507  52.852   4.494  1.00 63.29           C  
ATOM   2088  N   ARG C  60      18.034  49.736   5.411  1.00 55.86           N  
ATOM   2089  CA  ARG C  60      18.936  48.679   4.963  1.00 55.86           C  
ATOM   2090  C   ARG C  60      19.584  47.974   6.150  1.00 55.86           C  
ATOM   2091  CB  ARG C  60      20.014  49.248   4.039  1.00 55.86           C  
ATOM   2092  O   ARG C  60      19.789  46.758   6.120  1.00 55.86           O  
ATOM   2093  CG  ARG C  60      19.640  49.220   2.566  1.00 55.86           C  
ATOM   2094  CD  ARG C  60      20.805  49.640   1.680  1.00 55.86           C  
ATOM   2095  NE  ARG C  60      20.422  49.684   0.271  1.00 55.86           N  
ATOM   2096  NH1 ARG C  60      22.526  50.251  -0.496  1.00 55.86           N  
ATOM   2097  NH2 ARG C  60      20.795  49.984  -1.975  1.00 55.86           N  
ATOM   2098  CZ  ARG C  60      21.249  49.973  -0.730  1.00 55.86           C  
ATOM   2099  N   ALA C  61      19.959  48.799   7.125  1.00 57.99           N  
ATOM   2100  CA  ALA C  61      20.593  48.202   8.298  1.00 57.99           C  
ATOM   2101  C   ALA C  61      19.622  47.289   9.041  1.00 57.99           C  
ATOM   2102  CB  ALA C  61      21.117  49.290   9.232  1.00 57.99           C  
ATOM   2103  O   ALA C  61      20.021  46.251   9.574  1.00 57.99           O  
ATOM   2104  N   ASN C  62      18.279  47.733   9.086  1.00 51.29           N  
ATOM   2105  CA  ASN C  62      17.290  46.881   9.738  1.00 51.29           C  
ATOM   2106  C   ASN C  62      17.007  45.624   8.921  1.00 51.29           C  
ATOM   2107  CB  ASN C  62      15.994  47.656   9.986  1.00 51.29           C  
ATOM   2108  O   ASN C  62      16.633  44.589   9.476  1.00 51.29           O  
ATOM   2109  CG  ASN C  62      15.963  48.322  11.348  1.00 51.29           C  
ATOM   2110  ND2 ASN C  62      15.257  49.442  11.444  1.00 51.29           N  
ATOM   2111  OD1 ASN C  62      16.570  47.834  12.305  1.00 51.29           O  
ATOM   2112  N   CYS C  63      17.254  45.849   7.583  1.00 49.18           N  
ATOM   2113  CA  CYS C  63      17.012  44.684   6.740  1.00 49.18           C  
ATOM   2114  C   CYS C  63      18.106  43.639   6.927  1.00 49.18           C  
ATOM   2115  CB  CYS C  63      16.930  45.092   5.270  1.00 49.18           C  
ATOM   2116  O   CYS C  63      17.838  42.437   6.874  1.00 49.18           O  
ATOM   2117  SG  CYS C  63      15.325  44.761   4.510  1.00 49.18           S  
ATOM   2118  N   HIS C  64      19.320  44.172   7.111  1.00 47.87           N  
ATOM   2119  CA  HIS C  64      20.400  43.199   7.220  1.00 47.87           C  
ATOM   2120  C   HIS C  64      20.460  42.598   8.621  1.00 47.87           C  
ATOM   2121  CB  HIS C  64      21.741  43.846   6.869  1.00 47.87           C  
ATOM   2122  O   HIS C  64      21.056  41.537   8.820  1.00 47.87           O  
ATOM   2123  CG  HIS C  64      22.268  43.443   5.528  1.00 47.87           C  
ATOM   2124  CD2 HIS C  64      22.528  44.175   4.419  1.00 47.87           C  
ATOM   2125  ND1 HIS C  64      22.587  42.140   5.214  1.00 47.87           N  
ATOM   2126  CE1 HIS C  64      23.023  42.088   3.967  1.00 47.87           C  
ATOM   2127  NE2 HIS C  64      22.997  43.310   3.462  1.00 47.87           N  
ATOM   2128  N   GLN C  65      20.016  43.385   9.579  1.00 44.28           N  
ATOM   2129  CA  GLN C  65      20.081  42.824  10.925  1.00 44.28           C  
ATOM   2130  C   GLN C  65      18.962  41.813  11.154  1.00 44.28           C  
ATOM   2131  CB  GLN C  65      20.007  43.935  11.973  1.00 44.28           C  
ATOM   2132  O   GLN C  65      18.531  41.602  12.290  1.00 44.28           O  
ATOM   2133  CG  GLN C  65      21.198  43.965  12.923  1.00 44.28           C  
ATOM   2134  CD  GLN C  65      21.165  45.150  13.869  1.00 44.28           C  
ATOM   2135  NE2 GLN C  65      21.703  44.966  15.070  1.00 44.28           N  
ATOM   2136  OE1 GLN C  65      20.660  46.223  13.523  1.00 44.28           O  
ATOM   2137  N   GLU C  66      18.231  41.440  10.018  1.00 43.95           N  
ATOM   2138  CA  GLU C  66      17.301  40.391  10.427  1.00 43.95           C  
ATOM   2139  C   GLU C  66      18.041  39.214  11.056  1.00 43.95           C  
ATOM   2140  CB  GLU C  66      16.470  39.914   9.234  1.00 43.95           C  
ATOM   2141  O   GLU C  66      19.053  38.753  10.524  1.00 43.95           O  
ATOM   2142  CG  GLU C  66      15.224  40.749   8.979  1.00 43.95           C  
ATOM   2143  CD  GLU C  66      13.934  40.023   9.327  1.00 43.95           C  
ATOM   2144  OE1 GLU C  66      12.950  40.689   9.722  1.00 43.95           O  
ATOM   2145  OE2 GLU C  66      13.907  38.778   9.203  1.00 43.95           O  
ATOM   2146  N   PRO C  67      18.038  38.964  12.343  1.00 42.30           N  
ATOM   2147  CA  PRO C  67      18.743  37.752  12.767  1.00 42.30           C  
ATOM   2148  C   PRO C  67      18.738  36.662  11.697  1.00 42.30           C  
ATOM   2149  CB  PRO C  67      17.963  37.305  14.006  1.00 42.30           C  
ATOM   2150  O   PRO C  67      17.893  36.677  10.799  1.00 42.30           O  
ATOM   2151  CG  PRO C  67      16.703  38.108  13.974  1.00 42.30           C  
ATOM   2152  CD  PRO C  67      16.791  39.090  12.841  1.00 42.30           C  
ATOM   2153  N   SER C  68      19.857  36.108  11.232  1.00 40.89           N  
ATOM   2154  CA  SER C  68      19.822  34.807  10.572  1.00 40.89           C  
ATOM   2155  C   SER C  68      18.596  34.005  10.996  1.00 40.89           C  
ATOM   2156  CB  SER C  68      21.092  34.014  10.881  1.00 40.89           C  
ATOM   2157  O   SER C  68      18.533  33.506  12.121  1.00 40.89           O  
ATOM   2158  OG  SER C  68      21.738  34.528  12.032  1.00 40.89           O  
ATOM   2159  N   VAL C  69      17.442  34.541  11.000  1.00 40.70           N  
ATOM   2160  CA  VAL C  69      16.399  33.531  11.146  1.00 40.70           C  
ATOM   2161  C   VAL C  69      16.802  32.259  10.403  1.00 40.70           C  
ATOM   2162  CB  VAL C  69      15.037  34.043  10.626  1.00 40.70           C  
ATOM   2163  O   VAL C  69      17.093  32.299   9.205  1.00 40.70           O  
ATOM   2164  CG1 VAL C  69      13.957  32.977  10.800  1.00 40.70           C  
ATOM   2165  CG2 VAL C  69      14.641  35.331  11.346  1.00 40.70           C  
ATOM   2166  N   CYS C  70      17.673  31.353  10.999  1.00 41.31           N  
ATOM   2167  CA  CYS C  70      17.859  30.005  10.475  1.00 41.31           C  
ATOM   2168  C   CYS C  70      16.661  29.576   9.635  1.00 41.31           C  
ATOM   2169  CB  CYS C  70      18.075  29.011  11.616  1.00 41.31           C  
ATOM   2170  O   CYS C  70      15.524  29.601  10.110  1.00 41.31           O  
ATOM   2171  SG  CYS C  70      19.701  29.137  12.392  1.00 41.31           S  
ATOM   2172  N   LEU C  71      16.585  30.014   8.326  1.00 40.00           N  
ATOM   2173  CA  LEU C  71      15.663  29.370   7.396  1.00 40.00           C  
ATOM   2174  C   LEU C  71      15.552  27.877   7.686  1.00 40.00           C  
ATOM   2175  CB  LEU C  71      16.120  29.589   5.951  1.00 40.00           C  
ATOM   2176  O   LEU C  71      16.365  27.085   7.205  1.00 40.00           O  
ATOM   2177  CG  LEU C  71      15.333  30.618   5.139  1.00 40.00           C  
ATOM   2178  CD1 LEU C  71      16.242  31.765   4.713  1.00 40.00           C  
ATOM   2179  CD2 LEU C  71      14.687  29.960   3.924  1.00 40.00           C  
ATOM   2180  N   GLN C  72      15.540  27.419   8.955  1.00 45.74           N  
ATOM   2181  CA  GLN C  72      15.275  25.998   9.153  1.00 45.74           C  
ATOM   2182  C   GLN C  72      14.175  25.507   8.215  1.00 45.74           C  
ATOM   2183  CB  GLN C  72      14.887  25.721  10.606  1.00 45.74           C  
ATOM   2184  O   GLN C  72      13.214  26.231   7.945  1.00 45.74           O  
ATOM   2185  CG  GLN C  72      15.180  24.297  11.060  1.00 45.74           C  
ATOM   2186  CD  GLN C  72      15.905  24.243  12.392  1.00 45.74           C  
ATOM   2187  NE2 GLN C  72      15.993  23.051  12.971  1.00 45.74           N  
ATOM   2188  OE1 GLN C  72      16.382  25.265  12.896  1.00 45.74           O  
ATOM   2189  N   ALA C  73      14.540  24.602   7.319  1.00 53.56           N  
ATOM   2190  CA  ALA C  73      13.479  24.005   6.512  1.00 53.56           C  
ATOM   2191  C   ALA C  73      12.206  23.816   7.333  1.00 53.56           C  
ATOM   2192  CB  ALA C  73      13.938  22.669   5.933  1.00 53.56           C  
ATOM   2193  O   ALA C  73      12.264  23.399   8.493  1.00 53.56           O  
ATOM   2194  N   ALA C  74      11.122  24.370   6.787  1.00 67.62           N  
ATOM   2195  CA  ALA C  74       9.843  24.309   7.490  1.00 67.62           C  
ATOM   2196  C   ALA C  74       9.446  22.864   7.780  1.00 67.62           C  
ATOM   2197  CB  ALA C  74       8.755  25.003   6.675  1.00 67.62           C  
ATOM   2198  O   ALA C  74       9.114  22.522   8.917  1.00 67.62           O  
ATOM   2199  N   CYS C  75       9.774  21.890   6.798  1.00 83.62           N  
ATOM   2200  CA  CYS C  75       9.504  20.467   6.969  1.00 83.62           C  
ATOM   2201  C   CYS C  75      10.784  19.650   6.833  1.00 83.62           C  
ATOM   2202  CB  CYS C  75       8.473  19.990   5.948  1.00 83.62           C  
ATOM   2203  O   CYS C  75      11.705  20.045   6.117  1.00 83.62           O  
ATOM   2204  SG  CYS C  75       6.822  20.676   6.205  1.00 83.62           S  
ATOM   2205  N   PRO C  76      11.022  18.527   7.724  1.00 81.97           N  
ATOM   2206  CA  PRO C  76      12.183  17.646   7.587  1.00 81.97           C  
ATOM   2207  C   PRO C  76      12.437  17.223   6.141  1.00 81.97           C  
ATOM   2208  CB  PRO C  76      11.814  16.438   8.452  1.00 81.97           C  
ATOM   2209  O   PRO C  76      11.528  17.282   5.309  1.00 81.97           O  
ATOM   2210  CG  PRO C  76      10.729  16.932   9.353  1.00 81.97           C  
ATOM   2211  CD  PRO C  76       9.978  18.023   8.644  1.00 81.97           C  
ATOM   2212  N   GLU C  77      13.652  16.697   6.125  1.00 77.26           N  
ATOM   2213  CA  GLU C  77      14.053  16.217   4.806  1.00 77.26           C  
ATOM   2214  C   GLU C  77      13.227  15.005   4.386  1.00 77.26           C  
ATOM   2215  CB  GLU C  77      15.543  15.868   4.791  1.00 77.26           C  
ATOM   2216  O   GLU C  77      12.807  14.210   5.230  1.00 77.26           O  
ATOM   2217  CG  GLU C  77      16.286  16.397   3.572  1.00 77.26           C  
ATOM   2218  CD  GLU C  77      17.773  16.081   3.592  1.00 77.26           C  
ATOM   2219  OE1 GLU C  77      18.478  16.418   2.614  1.00 77.26           O  
ATOM   2220  OE2 GLU C  77      18.236  15.490   4.593  1.00 77.26           O  
ATOM   2221  N   SER C  78      12.409  14.907   3.423  1.00 80.13           N  
ATOM   2222  CA  SER C  78      11.644  13.810   2.840  1.00 80.13           C  
ATOM   2223  C   SER C  78      10.147  14.002   3.058  1.00 80.13           C  
ATOM   2224  CB  SER C  78      12.087  12.472   3.434  1.00 80.13           C  
ATOM   2225  O   SER C  78       9.344  13.148   2.676  1.00 80.13           O  
ATOM   2226  OG  SER C  78      11.954  12.480   4.845  1.00 80.13           O  
ATOM   2227  N   TRP C  79      10.026  15.030   3.877  1.00 87.18           N  
ATOM   2228  CA  TRP C  79       8.624  15.388   4.066  1.00 87.18           C  
ATOM   2229  C   TRP C  79       8.203  16.478   3.086  1.00 87.18           C  
ATOM   2230  CB  TRP C  79       8.376  15.853   5.503  1.00 87.18           C  
ATOM   2231  O   TRP C  79       9.044  17.226   2.582  1.00 87.18           O  
ATOM   2232  CG  TRP C  79       8.526  14.769   6.528  1.00 87.18           C  
ATOM   2233  CD1 TRP C  79       9.626  13.987   6.747  1.00 87.18           C  
ATOM   2234  CD2 TRP C  79       7.538  14.343   7.472  1.00 87.18           C  
ATOM   2235  CE2 TRP C  79       8.108  13.299   8.232  1.00 87.18           C  
ATOM   2236  CE3 TRP C  79       6.224  14.745   7.749  1.00 87.18           C  
ATOM   2237  NE1 TRP C  79       9.382  13.101   7.771  1.00 87.18           N  
ATOM   2238  CH2 TRP C  79       6.126  13.062   9.503  1.00 87.18           C  
ATOM   2239  CZ2 TRP C  79       7.409  12.650   9.253  1.00 87.18           C  
ATOM   2240  CZ3 TRP C  79       5.530  14.098   8.765  1.00 87.18           C  
ATOM   2241  N   ILE C  80       6.910  16.483   2.756  1.00 86.62           N  
ATOM   2242  CA  ILE C  80       6.360  17.483   1.847  1.00 86.62           C  
ATOM   2243  C   ILE C  80       5.460  18.444   2.621  1.00 86.62           C  
ATOM   2244  CB  ILE C  80       5.572  16.825   0.692  1.00 86.62           C  
ATOM   2245  O   ILE C  80       4.576  18.014   3.365  1.00 86.62           O  
ATOM   2246  CG1 ILE C  80       6.464  15.833  -0.064  1.00 86.62           C  
ATOM   2247  CG2 ILE C  80       5.012  17.890  -0.255  1.00 86.62           C  
ATOM   2248  CD1 ILE C  80       5.719  14.988  -1.088  1.00 86.62           C  
ATOM   2249  N   GLY C  81       5.735  19.684   2.509  1.00 82.53           N  
ATOM   2250  CA  GLY C  81       4.938  20.699   3.178  1.00 82.53           C  
ATOM   2251  C   GLY C  81       3.742  21.152   2.363  1.00 82.53           C  
ATOM   2252  O   GLY C  81       3.826  21.267   1.138  1.00 82.53           O  
ATOM   2253  N   PHE C  82       2.523  21.278   3.049  1.00 84.45           N  
ATOM   2254  CA  PHE C  82       1.304  21.803   2.446  1.00 84.45           C  
ATOM   2255  C   PHE C  82       0.428  22.477   3.495  1.00 84.45           C  
ATOM   2256  CB  PHE C  82       0.523  20.685   1.749  1.00 84.45           C  
ATOM   2257  O   PHE C  82       0.032  21.848   4.478  1.00 84.45           O  
ATOM   2258  CG  PHE C  82      -0.712  21.162   1.034  1.00 84.45           C  
ATOM   2259  CD1 PHE C  82      -1.975  20.922   1.562  1.00 84.45           C  
ATOM   2260  CD2 PHE C  82      -0.611  21.850  -0.168  1.00 84.45           C  
ATOM   2261  CE1 PHE C  82      -3.120  21.363   0.902  1.00 84.45           C  
ATOM   2262  CE2 PHE C  82      -1.750  22.294  -0.833  1.00 84.45           C  
ATOM   2263  CZ  PHE C  82      -3.004  22.048  -0.297  1.00 84.45           C  
ATOM   2264  N   GLN C  83       0.117  23.717   3.375  1.00 80.80           N  
ATOM   2265  CA  GLN C  83      -0.750  24.484   4.264  1.00 80.80           C  
ATOM   2266  C   GLN C  83      -0.303  24.352   5.717  1.00 80.80           C  
ATOM   2267  CB  GLN C  83      -2.204  24.032   4.119  1.00 80.80           C  
ATOM   2268  O   GLN C  83      -1.109  24.032   6.594  1.00 80.80           O  
ATOM   2269  CG  GLN C  83      -2.834  24.407   2.785  1.00 80.80           C  
ATOM   2270  CD  GLN C  83      -4.319  24.099   2.730  1.00 80.80           C  
ATOM   2271  NE2 GLN C  83      -5.036  24.790   1.851  1.00 80.80           N  
ATOM   2272  OE1 GLN C  83      -4.817  23.245   3.470  1.00 80.80           O  
ATOM   2273  N   ARG C  84       0.995  24.491   6.061  1.00 80.83           N  
ATOM   2274  CA  ARG C  84       1.621  24.548   7.377  1.00 80.83           C  
ATOM   2275  C   ARG C  84       1.724  23.158   7.996  1.00 80.83           C  
ATOM   2276  CB  ARG C  84       0.838  25.478   8.306  1.00 80.83           C  
ATOM   2277  O   ARG C  84       1.766  23.019   9.220  1.00 80.83           O  
ATOM   2278  CG  ARG C  84       0.864  26.938   7.881  1.00 80.83           C  
ATOM   2279  CD  ARG C  84       0.310  27.851   8.966  1.00 80.83           C  
ATOM   2280  NE  ARG C  84      -0.736  28.729   8.450  1.00 80.83           N  
ATOM   2281  NH1 ARG C  84      -1.684  29.155  10.513  1.00 80.83           N  
ATOM   2282  NH2 ARG C  84      -2.565  30.107   8.622  1.00 80.83           N  
ATOM   2283  CZ  ARG C  84      -1.659  29.329   9.196  1.00 80.83           C  
ATOM   2284  N   LYS C  85       1.451  22.227   7.216  1.00 90.29           N  
ATOM   2285  CA  LYS C  85       1.626  20.843   7.645  1.00 90.29           C  
ATOM   2286  C   LYS C  85       2.720  20.151   6.837  1.00 90.29           C  
ATOM   2287  CB  LYS C  85       0.312  20.070   7.518  1.00 90.29           C  
ATOM   2288  O   LYS C  85       2.983  20.524   5.692  1.00 90.29           O  
ATOM   2289  CG  LYS C  85      -0.729  20.443   8.563  1.00 90.29           C  
ATOM   2290  CD  LYS C  85      -1.963  19.555   8.464  1.00 90.29           C  
ATOM   2291  CE  LYS C  85      -3.028  19.962   9.473  1.00 90.29           C  
ATOM   2292  NZ  LYS C  85      -4.254  19.117   9.356  1.00 90.29           N  
ATOM   2293  N   CYS C  86       3.335  19.238   7.438  1.00 91.42           N  
ATOM   2294  CA  CYS C  86       4.319  18.384   6.783  1.00 91.42           C  
ATOM   2295  C   CYS C  86       3.803  16.956   6.656  1.00 91.42           C  
ATOM   2296  CB  CYS C  86       5.637  18.393   7.558  1.00 91.42           C  
ATOM   2297  O   CYS C  86       3.209  16.420   7.593  1.00 91.42           O  
ATOM   2298  SG  CYS C  86       6.386  20.030   7.702  1.00 91.42           S  
ATOM   2299  N   PHE C  87       4.009  16.326   5.439  1.00 93.57           N  
ATOM   2300  CA  PHE C  87       3.493  14.988   5.177  1.00 93.57           C  
ATOM   2301  C   PHE C  87       4.621  14.040   4.786  1.00 93.57           C  
ATOM   2302  CB  PHE C  87       2.432  15.026   4.073  1.00 93.57           C  
ATOM   2303  O   PHE C  87       5.453  14.374   3.940  1.00 93.57           O  
ATOM   2304  CG  PHE C  87       1.205  15.817   4.438  1.00 93.57           C  
ATOM   2305  CD1 PHE C  87       0.151  15.218   5.118  1.00 93.57           C  
ATOM   2306  CD2 PHE C  87       1.105  17.161   4.102  1.00 93.57           C  
ATOM   2307  CE1 PHE C  87      -0.986  15.948   5.457  1.00 93.57           C  
ATOM   2308  CE2 PHE C  87      -0.028  17.897   4.437  1.00 93.57           C  
ATOM   2309  CZ  PHE C  87      -1.073  17.288   5.113  1.00 93.57           C  
ATOM   2310  N   TYR C  88       4.595  12.903   5.415  1.00 94.54           N  
ATOM   2311  CA  TYR C  88       5.493  11.809   5.062  1.00 94.54           C  
ATOM   2312  C   TYR C  88       4.730  10.669   4.398  1.00 94.54           C  
ATOM   2313  CB  TYR C  88       6.226  11.293   6.303  1.00 94.54           C  
ATOM   2314  O   TYR C  88       3.735  10.181   4.940  1.00 94.54           O  
ATOM   2315  CG  TYR C  88       7.050  10.054   6.051  1.00 94.54           C  
ATOM   2316  CD1 TYR C  88       6.560   8.790   6.373  1.00 94.54           C  
ATOM   2317  CD2 TYR C  88       8.320  10.144   5.490  1.00 94.54           C  
ATOM   2318  CE1 TYR C  88       7.317   7.646   6.143  1.00 94.54           C  
ATOM   2319  CE2 TYR C  88       9.085   9.006   5.257  1.00 94.54           C  
ATOM   2320  OH  TYR C  88       9.329   6.633   5.356  1.00 94.54           O  
ATOM   2321  CZ  TYR C  88       8.576   7.763   5.586  1.00 94.54           C  
ATOM   2322  N   PHE C  89       5.216  10.260   3.231  1.00 92.37           N  
ATOM   2323  CA  PHE C  89       4.633   9.138   2.505  1.00 92.37           C  
ATOM   2324  C   PHE C  89       5.532   7.910   2.594  1.00 92.37           C  
ATOM   2325  CB  PHE C  89       4.397   9.510   1.037  1.00 92.37           C  
ATOM   2326  O   PHE C  89       6.655   7.918   2.086  1.00 92.37           O  
ATOM   2327  CG  PHE C  89       3.418  10.637   0.847  1.00 92.37           C  
ATOM   2328  CD1 PHE C  89       2.095  10.378   0.510  1.00 92.37           C  
ATOM   2329  CD2 PHE C  89       3.822  11.957   1.005  1.00 92.37           C  
ATOM   2330  CE1 PHE C  89       1.187  11.419   0.334  1.00 92.37           C  
ATOM   2331  CE2 PHE C  89       2.920  13.003   0.830  1.00 92.37           C  
ATOM   2332  CZ  PHE C  89       1.603  12.732   0.493  1.00 92.37           C  
ATOM   2333  N   SER C  90       4.943   6.820   3.153  1.00 92.44           N  
ATOM   2334  CA  SER C  90       5.750   5.630   3.403  1.00 92.44           C  
ATOM   2335  C   SER C  90       6.053   4.885   2.107  1.00 92.44           C  
ATOM   2336  CB  SER C  90       5.039   4.696   4.383  1.00 92.44           C  
ATOM   2337  O   SER C  90       5.242   4.889   1.178  1.00 92.44           O  
ATOM   2338  OG  SER C  90       3.901   4.105   3.780  1.00 92.44           O  
ATOM   2339  N   ASP C  91       7.212   4.244   2.054  1.00 83.77           N  
ATOM   2340  CA  ASP C  91       7.569   3.348   0.958  1.00 83.77           C  
ATOM   2341  C   ASP C  91       7.260   1.896   1.313  1.00 83.77           C  
ATOM   2342  CB  ASP C  91       9.049   3.499   0.601  1.00 83.77           C  
ATOM   2343  O   ASP C  91       7.113   1.052   0.427  1.00 83.77           O  
ATOM   2344  CG  ASP C  91       9.365   4.825  -0.067  1.00 83.77           C  
ATOM   2345  OD1 ASP C  91       8.558   5.300  -0.895  1.00 83.77           O  
ATOM   2346  OD2 ASP C  91      10.434   5.400   0.234  1.00 83.77           O  
ATOM   2347  N   ASP C  92       7.118   1.616   2.616  1.00 82.48           N  
ATOM   2348  CA  ASP C  92       6.836   0.277   3.125  1.00 82.48           C  
ATOM   2349  C   ASP C  92       5.353   0.113   3.449  1.00 82.48           C  
ATOM   2350  CB  ASP C  92       7.681  -0.014   4.368  1.00 82.48           C  
ATOM   2351  O   ASP C  92       4.589   1.079   3.391  1.00 82.48           O  
ATOM   2352  CG  ASP C  92       8.041  -1.482   4.509  1.00 82.48           C  
ATOM   2353  OD1 ASP C  92       7.464  -2.324   3.788  1.00 82.48           O  
ATOM   2354  OD2 ASP C  92       8.908  -1.801   5.351  1.00 82.48           O  
ATOM   2355  N   THR C  93       4.965  -1.132   3.605  1.00 85.13           N  
ATOM   2356  CA  THR C  93       3.584  -1.419   3.974  1.00 85.13           C  
ATOM   2357  C   THR C  93       3.506  -1.958   5.400  1.00 85.13           C  
ATOM   2358  CB  THR C  93       2.945  -2.431   3.005  1.00 85.13           C  
ATOM   2359  O   THR C  93       4.395  -2.689   5.842  1.00 85.13           O  
ATOM   2360  CG2 THR C  93       2.903  -1.879   1.583  1.00 85.13           C  
ATOM   2361  OG1 THR C  93       3.711  -3.641   3.013  1.00 85.13           O  
ATOM   2362  N   LYS C  94       2.533  -1.561   6.153  1.00 87.13           N  
ATOM   2363  CA  LYS C  94       2.234  -2.009   7.510  1.00 87.13           C  
ATOM   2364  C   LYS C  94       0.730  -2.005   7.771  1.00 87.13           C  
ATOM   2365  CB  LYS C  94       2.945  -1.126   8.537  1.00 87.13           C  
ATOM   2366  O   LYS C  94      -0.044  -1.482   6.966  1.00 87.13           O  
ATOM   2367  CG  LYS C  94       4.460  -1.275   8.537  1.00 87.13           C  
ATOM   2368  CD  LYS C  94       5.102  -0.448   9.643  1.00 87.13           C  
ATOM   2369  CE  LYS C  94       6.622  -0.461   9.540  1.00 87.13           C  
ATOM   2370  NZ  LYS C  94       7.202  -1.733  10.064  1.00 87.13           N  
ATOM   2371  N   ASN C  95       0.353  -2.680   8.907  1.00 84.56           N  
ATOM   2372  CA  ASN C  95      -1.039  -2.531   9.319  1.00 84.56           C  
ATOM   2373  C   ASN C  95      -1.295  -1.160   9.940  1.00 84.56           C  
ATOM   2374  CB  ASN C  95      -1.431  -3.639  10.298  1.00 84.56           C  
ATOM   2375  O   ASN C  95      -0.362  -0.384  10.149  1.00 84.56           O  
ATOM   2376  CG  ASN C  95      -0.645  -3.580  11.593  1.00 84.56           C  
ATOM   2377  ND2 ASN C  95      -0.233  -4.740  12.091  1.00 84.56           N  
ATOM   2378  OD1 ASN C  95      -0.409  -2.500  12.142  1.00 84.56           O  
ATOM   2379  N   TRP C  96      -2.470  -0.877  10.198  1.00 91.59           N  
ATOM   2380  CA  TRP C  96      -2.868   0.458  10.633  1.00 91.59           C  
ATOM   2381  C   TRP C  96      -2.183   0.830  11.944  1.00 91.59           C  
ATOM   2382  CB  TRP C  96      -4.388   0.540  10.796  1.00 91.59           C  
ATOM   2383  O   TRP C  96      -1.616   1.918  12.068  1.00 91.59           O  
ATOM   2384  CG  TRP C  96      -4.905   1.933  10.995  1.00 91.59           C  
ATOM   2385  CD1 TRP C  96      -5.302   2.812  10.026  1.00 91.59           C  
ATOM   2386  CD2 TRP C  96      -5.075   2.610  12.245  1.00 91.59           C  
ATOM   2387  CE2 TRP C  96      -5.581   3.897  11.957  1.00 91.59           C  
ATOM   2388  CE3 TRP C  96      -4.850   2.252  13.581  1.00 91.59           C  
ATOM   2389  NE1 TRP C  96      -5.710   3.995  10.598  1.00 91.59           N  
ATOM   2390  CH2 TRP C  96      -5.636   4.453  14.257  1.00 91.59           C  
ATOM   2391  CZ2 TRP C  96      -5.865   4.829  12.959  1.00 91.59           C  
ATOM   2392  CZ3 TRP C  96      -5.133   3.181  14.576  1.00 91.59           C  
ATOM   2393  N   THR C  97      -2.167  -0.077  12.903  1.00 92.38           N  
ATOM   2394  CA  THR C  97      -1.613   0.164  14.230  1.00 92.38           C  
ATOM   2395  C   THR C  97      -0.108   0.403  14.153  1.00 92.38           C  
ATOM   2396  CB  THR C  97      -1.900  -1.015  15.178  1.00 92.38           C  
ATOM   2397  O   THR C  97       0.410   1.340  14.764  1.00 92.38           O  
ATOM   2398  CG2 THR C  97      -1.407  -0.718  16.591  1.00 92.38           C  
ATOM   2399  OG1 THR C  97      -3.312  -1.256  15.217  1.00 92.38           O  
ATOM   2400  N   SER C  98       0.567  -0.406  13.348  1.00 92.08           N  
ATOM   2401  CA  SER C  98       2.010  -0.257  13.185  1.00 92.08           C  
ATOM   2402  C   SER C  98       2.353   1.038  12.455  1.00 92.08           C  
ATOM   2403  CB  SER C  98       2.590  -1.450  12.425  1.00 92.08           C  
ATOM   2404  O   SER C  98       3.376   1.664  12.739  1.00 92.08           O  
ATOM   2405  OG  SER C  98       2.456  -2.642  13.180  1.00 92.08           O  
ATOM   2406  N   SER C  99       1.501   1.395  11.532  1.00 95.03           N  
ATOM   2407  CA  SER C  99       1.683   2.659  10.827  1.00 95.03           C  
ATOM   2408  C   SER C  99       1.566   3.845  11.779  1.00 95.03           C  
ATOM   2409  CB  SER C  99       0.658   2.797   9.699  1.00 95.03           C  
ATOM   2410  O   SER C  99       2.371   4.776  11.721  1.00 95.03           O  
ATOM   2411  OG  SER C  99       0.754   1.708   8.797  1.00 95.03           O  
ATOM   2412  N   GLN C 100       0.612   3.810  12.681  1.00 95.77           N  
ATOM   2413  CA  GLN C 100       0.435   4.856  13.683  1.00 95.77           C  
ATOM   2414  C   GLN C 100       1.634   4.924  14.625  1.00 95.77           C  
ATOM   2415  CB  GLN C 100      -0.848   4.624  14.482  1.00 95.77           C  
ATOM   2416  O   GLN C 100       2.097   6.013  14.971  1.00 95.77           O  
ATOM   2417  CG  GLN C 100      -1.101   5.672  15.557  1.00 95.77           C  
ATOM   2418  CD  GLN C 100      -1.253   7.070  14.989  1.00 95.77           C  
ATOM   2419  NE2 GLN C 100      -0.666   8.052  15.666  1.00 95.77           N  
ATOM   2420  OE1 GLN C 100      -1.892   7.267  13.951  1.00 95.77           O  
ATOM   2421  N   ARG C 101       2.085   3.822  14.985  1.00 95.07           N  
ATOM   2422  CA  ARG C 101       3.249   3.770  15.864  1.00 95.07           C  
ATOM   2423  C   ARG C 101       4.472   4.383  15.189  1.00 95.07           C  
ATOM   2424  CB  ARG C 101       3.547   2.327  16.277  1.00 95.07           C  
ATOM   2425  O   ARG C 101       5.258   5.081  15.833  1.00 95.07           O  
ATOM   2426  CG  ARG C 101       2.659   1.812  17.399  1.00 95.07           C  
ATOM   2427  CD  ARG C 101       3.107   0.442  17.888  1.00 95.07           C  
ATOM   2428  NE  ARG C 101       1.970  -0.389  18.276  1.00 95.07           N  
ATOM   2429  NH1 ARG C 101       2.849  -2.349  17.426  1.00 95.07           N  
ATOM   2430  NH2 ARG C 101       0.795  -2.355  18.443  1.00 95.07           N  
ATOM   2431  CZ  ARG C 101       1.874  -1.696  18.047  1.00 95.07           C  
ATOM   2432  N   PHE C 102       4.569   4.099  13.917  1.00 95.19           N  
ATOM   2433  CA  PHE C 102       5.661   4.705  13.164  1.00 95.19           C  
ATOM   2434  C   PHE C 102       5.548   6.225  13.175  1.00 95.19           C  
ATOM   2435  CB  PHE C 102       5.670   4.190  11.721  1.00 95.19           C  
ATOM   2436  O   PHE C 102       6.523   6.923  13.462  1.00 95.19           O  
ATOM   2437  CG  PHE C 102       6.736   4.814  10.861  1.00 95.19           C  
ATOM   2438  CD1 PHE C 102       6.473   5.968  10.132  1.00 95.19           C  
ATOM   2439  CD2 PHE C 102       8.001   4.247  10.782  1.00 95.19           C  
ATOM   2440  CE1 PHE C 102       7.457   6.548   9.335  1.00 95.19           C  
ATOM   2441  CE2 PHE C 102       8.990   4.821   9.987  1.00 95.19           C  
ATOM   2442  CZ  PHE C 102       8.716   5.970   9.264  1.00 95.19           C  
ATOM   2443  N   CYS C 103       4.390   6.663  12.864  1.00 97.33           N  
ATOM   2444  CA  CYS C 103       4.185   8.106  12.835  1.00 97.33           C  
ATOM   2445  C   CYS C 103       4.466   8.725  14.199  1.00 97.33           C  
ATOM   2446  CB  CYS C 103       2.757   8.436  12.400  1.00 97.33           C  
ATOM   2447  O   CYS C 103       5.078   9.791  14.288  1.00 97.33           O  
ATOM   2448  SG  CYS C 103       2.412   8.034  10.673  1.00 97.33           S  
ATOM   2449  N   ASP C 104       4.068   8.069  15.218  1.00 95.10           N  
ATOM   2450  CA  ASP C 104       4.308   8.533  16.581  1.00 95.10           C  
ATOM   2451  C   ASP C 104       5.803   8.656  16.864  1.00 95.10           C  
ATOM   2452  CB  ASP C 104       3.658   7.586  17.592  1.00 95.10           C  
ATOM   2453  O   ASP C 104       6.243   9.619  17.496  1.00 95.10           O  
ATOM   2454  CG  ASP C 104       2.149   7.745  17.668  1.00 95.10           C  
ATOM   2455  OD1 ASP C 104       1.611   8.732  17.122  1.00 95.10           O  
ATOM   2456  OD2 ASP C 104       1.493   6.875  18.281  1.00 95.10           O  
ATOM   2457  N   SER C 105       6.513   7.756  16.350  1.00 93.67           N  
ATOM   2458  CA  SER C 105       7.957   7.758  16.565  1.00 93.67           C  
ATOM   2459  C   SER C 105       8.619   8.934  15.854  1.00 93.67           C  
ATOM   2460  CB  SER C 105       8.574   6.446  16.081  1.00 93.67           C  
ATOM   2461  O   SER C 105       9.744   9.313  16.185  1.00 93.67           O  
ATOM   2462  OG  SER C 105       8.657   6.421  14.666  1.00 93.67           O  
ATOM   2463  N   GLN C 106       7.928   9.513  14.921  1.00 93.22           N  
ATOM   2464  CA  GLN C 106       8.418  10.673  14.185  1.00 93.22           C  
ATOM   2465  C   GLN C 106       7.777  11.960  14.696  1.00 93.22           C  
ATOM   2466  CB  GLN C 106       8.151  10.512  12.688  1.00 93.22           C  
ATOM   2467  O   GLN C 106       7.799  12.985  14.012  1.00 93.22           O  
ATOM   2468  CG  GLN C 106       8.798   9.276  12.077  1.00 93.22           C  
ATOM   2469  CD  GLN C 106      10.314   9.329  12.114  1.00 93.22           C  
ATOM   2470  NE2 GLN C 106      10.934   8.248  12.575  1.00 93.22           N  
ATOM   2471  OE1 GLN C 106      10.923  10.333  11.729  1.00 93.22           O  
ATOM   2472  N   ASP C 107       7.171  11.882  15.852  1.00 94.01           N  
ATOM   2473  CA  ASP C 107       6.464  13.017  16.438  1.00 94.01           C  
ATOM   2474  C   ASP C 107       5.340  13.496  15.523  1.00 94.01           C  
ATOM   2475  CB  ASP C 107       7.434  14.165  16.725  1.00 94.01           C  
ATOM   2476  O   ASP C 107       5.176  14.699  15.308  1.00 94.01           O  
ATOM   2477  CG  ASP C 107       8.385  13.866  17.871  1.00 94.01           C  
ATOM   2478  OD1 ASP C 107       7.947  13.295  18.893  1.00 94.01           O  
ATOM   2479  OD2 ASP C 107       9.581  14.206  17.751  1.00 94.01           O  
ATOM   2480  N   ALA C 108       4.803  12.572  14.837  1.00 95.64           N  
ATOM   2481  CA  ALA C 108       3.691  12.821  13.923  1.00 95.64           C  
ATOM   2482  C   ALA C 108       2.542  11.849  14.179  1.00 95.64           C  
ATOM   2483  CB  ALA C 108       4.159  12.717  12.474  1.00 95.64           C  
ATOM   2484  O   ALA C 108       2.566  11.093  15.154  1.00 95.64           O  
ATOM   2485  N   ASP C 109       1.488  12.002  13.476  1.00 97.09           N  
ATOM   2486  CA  ASP C 109       0.334  11.109  13.497  1.00 97.09           C  
ATOM   2487  C   ASP C 109      -0.041  10.662  12.086  1.00 97.09           C  
ATOM   2488  CB  ASP C 109      -0.861  11.791  14.168  1.00 97.09           C  
ATOM   2489  O   ASP C 109       0.390  11.267  11.103  1.00 97.09           O  
ATOM   2490  CG  ASP C 109      -0.605  12.139  15.624  1.00 97.09           C  
ATOM   2491  OD1 ASP C 109      -0.213  11.245  16.404  1.00 97.09           O  
ATOM   2492  OD2 ASP C 109      -0.800  13.317  15.994  1.00 97.09           O  
ATOM   2493  N   LEU C 110      -0.729   9.569  12.034  1.00 97.87           N  
ATOM   2494  CA  LEU C 110      -1.340   9.305  10.736  1.00 97.87           C  
ATOM   2495  C   LEU C 110      -2.111  10.524  10.240  1.00 97.87           C  
ATOM   2496  CB  LEU C 110      -2.275   8.095  10.821  1.00 97.87           C  
ATOM   2497  O   LEU C 110      -2.741  11.229  11.031  1.00 97.87           O  
ATOM   2498  CG  LEU C 110      -1.611   6.719  10.756  1.00 97.87           C  
ATOM   2499  CD1 LEU C 110      -2.624   5.626  11.080  1.00 97.87           C  
ATOM   2500  CD2 LEU C 110      -0.989   6.489   9.383  1.00 97.87           C  
ATOM   2501  N   ALA C 111      -2.019  10.756   8.954  1.00 95.96           N  
ATOM   2502  CA  ALA C 111      -2.474  12.008   8.355  1.00 95.96           C  
ATOM   2503  C   ALA C 111      -3.950  12.255   8.654  1.00 95.96           C  
ATOM   2504  CB  ALA C 111      -2.235  11.994   6.847  1.00 95.96           C  
ATOM   2505  O   ALA C 111      -4.777  11.350   8.518  1.00 95.96           O  
ATOM   2506  N   GLN C 112      -4.205  13.422   9.141  1.00 92.26           N  
ATOM   2507  CA  GLN C 112      -5.550  13.963   9.302  1.00 92.26           C  
ATOM   2508  C   GLN C 112      -5.886  14.943   8.181  1.00 92.26           C  
ATOM   2509  CB  GLN C 112      -5.694  14.650  10.661  1.00 92.26           C  
ATOM   2510  O   GLN C 112      -5.165  15.920   7.967  1.00 92.26           O  
ATOM   2511  CG  GLN C 112      -7.007  14.343  11.369  1.00 92.26           C  
ATOM   2512  CD  GLN C 112      -7.084  14.957  12.754  1.00 92.26           C  
ATOM   2513  NE2 GLN C 112      -8.190  14.716  13.449  1.00 92.26           N  
ATOM   2514  OE1 GLN C 112      -6.157  15.643  13.196  1.00 92.26           O  
ATOM   2515  N   VAL C 113      -6.963  14.646   7.523  1.00 89.48           N  
ATOM   2516  CA  VAL C 113      -7.361  15.477   6.391  1.00 89.48           C  
ATOM   2517  C   VAL C 113      -8.406  16.496   6.840  1.00 89.48           C  
ATOM   2518  CB  VAL C 113      -7.914  14.623   5.228  1.00 89.48           C  
ATOM   2519  O   VAL C 113      -9.524  16.128   7.206  1.00 89.48           O  
ATOM   2520  CG1 VAL C 113      -8.254  15.503   4.027  1.00 89.48           C  
ATOM   2521  CG2 VAL C 113      -6.909  13.542   4.835  1.00 89.48           C  
ATOM   2522  N   GLU C 114      -8.062  17.736   6.765  1.00 83.06           N  
ATOM   2523  CA  GLU C 114      -8.899  18.777   7.354  1.00 83.06           C  
ATOM   2524  C   GLU C 114      -9.667  19.541   6.279  1.00 83.06           C  
ATOM   2525  CB  GLU C 114      -8.051  19.744   8.183  1.00 83.06           C  
ATOM   2526  O   GLU C 114     -10.593  20.294   6.587  1.00 83.06           O  
ATOM   2527  CG  GLU C 114      -7.431  19.113   9.421  1.00 83.06           C  
ATOM   2528  CD  GLU C 114      -6.602  20.089  10.241  1.00 83.06           C  
ATOM   2529  OE1 GLU C 114      -6.092  19.699  11.316  1.00 83.06           O  
ATOM   2530  OE2 GLU C 114      -6.462  21.254   9.805  1.00 83.06           O  
ATOM   2531  N   SER C 115      -9.260  19.370   5.061  1.00 83.18           N  
ATOM   2532  CA  SER C 115      -9.916  20.103   3.983  1.00 83.18           C  
ATOM   2533  C   SER C 115      -9.898  19.307   2.682  1.00 83.18           C  
ATOM   2534  CB  SER C 115      -9.242  21.460   3.770  1.00 83.18           C  
ATOM   2535  O   SER C 115      -9.095  18.385   2.524  1.00 83.18           O  
ATOM   2536  OG  SER C 115      -7.963  21.299   3.182  1.00 83.18           O  
ATOM   2537  N   PHE C 116     -10.797  19.687   1.791  1.00 84.16           N  
ATOM   2538  CA  PHE C 116     -10.837  19.066   0.472  1.00 84.16           C  
ATOM   2539  C   PHE C 116      -9.541  19.324  -0.287  1.00 84.16           C  
ATOM   2540  CB  PHE C 116     -12.031  19.589  -0.334  1.00 84.16           C  
ATOM   2541  O   PHE C 116      -9.067  18.460  -1.027  1.00 84.16           O  
ATOM   2542  CG  PHE C 116     -12.276  18.837  -1.614  1.00 84.16           C  
ATOM   2543  CD1 PHE C 116     -11.874  19.365  -2.834  1.00 84.16           C  
ATOM   2544  CD2 PHE C 116     -12.908  17.600  -1.596  1.00 84.16           C  
ATOM   2545  CE1 PHE C 116     -12.100  18.671  -4.021  1.00 84.16           C  
ATOM   2546  CE2 PHE C 116     -13.136  16.900  -2.777  1.00 84.16           C  
ATOM   2547  CZ  PHE C 116     -12.732  17.438  -3.989  1.00 84.16           C  
ATOM   2548  N   GLN C 117      -8.944  20.507  -0.070  1.00 83.01           N  
ATOM   2549  CA  GLN C 117      -7.670  20.832  -0.702  1.00 83.01           C  
ATOM   2550  C   GLN C 117      -6.565  19.892  -0.230  1.00 83.01           C  
ATOM   2551  CB  GLN C 117      -7.282  22.284  -0.414  1.00 83.01           C  
ATOM   2552  O   GLN C 117      -5.749  19.432  -1.032  1.00 83.01           O  
ATOM   2553  CG  GLN C 117      -8.159  23.307  -1.124  1.00 83.01           C  
ATOM   2554  CD  GLN C 117      -7.958  24.716  -0.600  1.00 83.01           C  
ATOM   2555  NE2 GLN C 117      -8.528  25.694  -1.296  1.00 83.01           N  
ATOM   2556  OE1 GLN C 117      -7.298  24.924   0.423  1.00 83.01           O  
ATOM   2557  N   GLU C 118      -6.642  19.601   1.004  1.00 87.67           N  
ATOM   2558  CA  GLU C 118      -5.657  18.690   1.579  1.00 87.67           C  
ATOM   2559  C   GLU C 118      -5.853  17.268   1.060  1.00 87.67           C  
ATOM   2560  CB  GLU C 118      -5.736  18.707   3.108  1.00 87.67           C  
ATOM   2561  O   GLU C 118      -4.882  16.579   0.742  1.00 87.67           O  
ATOM   2562  CG  GLU C 118      -4.572  18.006   3.792  1.00 87.67           C  
ATOM   2563  CD  GLU C 118      -4.543  18.219   5.297  1.00 87.67           C  
ATOM   2564  OE1 GLU C 118      -4.730  17.239   6.052  1.00 87.67           O  
ATOM   2565  OE2 GLU C 118      -4.332  19.377   5.723  1.00 87.67           O  
ATOM   2566  N   LEU C 119      -7.129  16.871   0.934  1.00 90.06           N  
ATOM   2567  CA  LEU C 119      -7.439  15.557   0.382  1.00 90.06           C  
ATOM   2568  C   LEU C 119      -6.910  15.426  -1.042  1.00 90.06           C  
ATOM   2569  CB  LEU C 119      -8.950  15.309   0.402  1.00 90.06           C  
ATOM   2570  O   LEU C 119      -6.259  14.434  -1.379  1.00 90.06           O  
ATOM   2571  CG  LEU C 119      -9.427  13.981  -0.187  1.00 90.06           C  
ATOM   2572  CD1 LEU C 119      -8.851  12.812   0.604  1.00 90.06           C  
ATOM   2573  CD2 LEU C 119     -10.951  13.921  -0.207  1.00 90.06           C  
ATOM   2574  N   ASN C 120      -7.125  16.412  -1.802  1.00 84.04           N  
ATOM   2575  CA  ASN C 120      -6.663  16.402  -3.186  1.00 84.04           C  
ATOM   2576  C   ASN C 120      -5.140  16.358  -3.268  1.00 84.04           C  
ATOM   2577  CB  ASN C 120      -7.201  17.619  -3.941  1.00 84.04           C  
ATOM   2578  O   ASN C 120      -4.580  15.662  -4.117  1.00 84.04           O  
ATOM   2579  CG  ASN C 120      -8.648  17.453  -4.362  1.00 84.04           C  
ATOM   2580  ND2 ASN C 120      -9.335  18.569  -4.577  1.00 84.04           N  
ATOM   2581  OD1 ASN C 120      -9.144  16.331  -4.492  1.00 84.04           O  
ATOM   2582  N   PHE C 121      -4.534  17.121  -2.354  1.00 86.84           N  
ATOM   2583  CA  PHE C 121      -3.079  17.118  -2.264  1.00 86.84           C  
ATOM   2584  C   PHE C 121      -2.557  15.718  -1.967  1.00 86.84           C  
ATOM   2585  CB  PHE C 121      -2.604  18.095  -1.184  1.00 86.84           C  
ATOM   2586  O   PHE C 121      -1.652  15.229  -2.647  1.00 86.84           O  
ATOM   2587  CG  PHE C 121      -1.143  17.965  -0.847  1.00 86.84           C  
ATOM   2588  CD1 PHE C 121      -0.736  17.277   0.290  1.00 86.84           C  
ATOM   2589  CD2 PHE C 121      -0.176  18.530  -1.668  1.00 86.84           C  
ATOM   2590  CE1 PHE C 121       0.615  17.155   0.604  1.00 86.84           C  
ATOM   2591  CE2 PHE C 121       1.176  18.412  -1.361  1.00 86.84           C  
ATOM   2592  CZ  PHE C 121       1.570  17.725  -0.224  1.00 86.84           C  
ATOM   2593  N   LEU C 122      -3.141  15.037  -1.056  1.00 92.22           N  
ATOM   2594  CA  LEU C 122      -2.707  13.703  -0.654  1.00 92.22           C  
ATOM   2595  C   LEU C 122      -2.946  12.693  -1.771  1.00 92.22           C  
ATOM   2596  CB  LEU C 122      -3.440  13.261   0.616  1.00 92.22           C  
ATOM   2597  O   LEU C 122      -2.096  11.840  -2.035  1.00 92.22           O  
ATOM   2598  CG  LEU C 122      -3.147  14.065   1.883  1.00 92.22           C  
ATOM   2599  CD1 LEU C 122      -3.976  13.538   3.049  1.00 92.22           C  
ATOM   2600  CD2 LEU C 122      -1.659  14.019   2.214  1.00 92.22           C  
ATOM   2601  N   LEU C 123      -4.080  12.782  -2.423  1.00 86.64           N  
ATOM   2602  CA  LEU C 123      -4.414  11.866  -3.508  1.00 86.64           C  
ATOM   2603  C   LEU C 123      -3.444  12.026  -4.673  1.00 86.64           C  
ATOM   2604  CB  LEU C 123      -5.849  12.103  -3.988  1.00 86.64           C  
ATOM   2605  O   LEU C 123      -3.079  11.044  -5.323  1.00 86.64           O  
ATOM   2606  CG  LEU C 123      -6.963  11.595  -3.071  1.00 86.64           C  
ATOM   2607  CD1 LEU C 123      -8.323  12.051  -3.587  1.00 86.64           C  
ATOM   2608  CD2 LEU C 123      -6.910  10.075  -2.958  1.00 86.64           C  
ATOM   2609  N   ARG C 124      -2.991  13.198  -4.843  1.00 80.28           N  
ATOM   2610  CA  ARG C 124      -2.086  13.491  -5.950  1.00 80.28           C  
ATOM   2611  C   ARG C 124      -0.685  12.959  -5.666  1.00 80.28           C  
ATOM   2612  CB  ARG C 124      -2.031  14.997  -6.215  1.00 80.28           C  
ATOM   2613  O   ARG C 124      -0.028  12.419  -6.559  1.00 80.28           O  
ATOM   2614  CG  ARG C 124      -1.362  15.366  -7.529  1.00 80.28           C  
ATOM   2615  CD  ARG C 124      -1.423  16.864  -7.792  1.00 80.28           C  
ATOM   2616  NE  ARG C 124      -1.530  17.158  -9.218  1.00 80.28           N  
ATOM   2617  NH1 ARG C 124      -1.485  19.453  -8.961  1.00 80.28           N  
ATOM   2618  NH2 ARG C 124      -1.657  18.533 -11.053  1.00 80.28           N  
ATOM   2619  CZ  ARG C 124      -1.557  18.381  -9.741  1.00 80.28           C  
ATOM   2620  N   TYR C 125      -0.237  13.012  -4.433  1.00 83.41           N  
ATOM   2621  CA  TYR C 125       1.158  12.731  -4.111  1.00 83.41           C  
ATOM   2622  C   TYR C 125       1.340  11.275  -3.700  1.00 83.41           C  
ATOM   2623  CB  TYR C 125       1.649  13.655  -2.993  1.00 83.41           C  
ATOM   2624  O   TYR C 125       2.447  10.736  -3.773  1.00 83.41           O  
ATOM   2625  CG  TYR C 125       2.238  14.952  -3.492  1.00 83.41           C  
ATOM   2626  CD1 TYR C 125       3.571  15.025  -3.892  1.00 83.41           C  
ATOM   2627  CD2 TYR C 125       1.465  16.106  -3.563  1.00 83.41           C  
ATOM   2628  CE1 TYR C 125       4.119  16.219  -4.351  1.00 83.41           C  
ATOM   2629  CE2 TYR C 125       2.003  17.304  -4.019  1.00 83.41           C  
ATOM   2630  OH  TYR C 125       3.866  18.535  -4.864  1.00 83.41           O  
ATOM   2631  CZ  TYR C 125       3.328  17.351  -4.411  1.00 83.41           C  
ATOM   2632  N   LYS C 126       0.192  10.609  -3.141  1.00 86.15           N  
ATOM   2633  CA  LYS C 126       0.316   9.239  -2.652  1.00 86.15           C  
ATOM   2634  C   LYS C 126       0.631   8.275  -3.792  1.00 86.15           C  
ATOM   2635  CB  LYS C 126      -0.965   8.806  -1.937  1.00 86.15           C  
ATOM   2636  O   LYS C 126       1.153   7.183  -3.561  1.00 86.15           O  
ATOM   2637  CG  LYS C 126      -2.139   8.554  -2.871  1.00 86.15           C  
ATOM   2638  CD  LYS C 126      -3.340   7.993  -2.120  1.00 86.15           C  
ATOM   2639  CE  LYS C 126      -4.530   7.780  -3.045  1.00 86.15           C  
ATOM   2640  NZ  LYS C 126      -4.242   6.752  -4.090  1.00 86.15           N  
ATOM   2641  N   GLY C 127       0.429   8.652  -5.028  1.00 74.80           N  
ATOM   2642  CA  GLY C 127       0.623   7.737  -6.141  1.00 74.80           C  
ATOM   2643  C   GLY C 127      -0.440   6.657  -6.218  1.00 74.80           C  
ATOM   2644  O   GLY C 127      -1.528   6.809  -5.660  1.00 74.80           O  
ATOM   2645  N   PRO C 128      -0.175   5.526  -6.852  1.00 64.93           N  
ATOM   2646  CA  PRO C 128      -1.186   4.502  -7.124  1.00 64.93           C  
ATOM   2647  C   PRO C 128      -1.460   3.608  -5.916  1.00 64.93           C  
ATOM   2648  CB  PRO C 128      -0.573   3.696  -8.272  1.00 64.93           C  
ATOM   2649  O   PRO C 128      -2.502   2.951  -5.854  1.00 64.93           O  
ATOM   2650  CG  PRO C 128       0.892   3.987  -8.202  1.00 64.93           C  
ATOM   2651  CD  PRO C 128       1.082   5.326  -7.549  1.00 64.93           C  
ATOM   2652  N   SER C 129      -0.519   3.578  -4.966  1.00 76.74           N  
ATOM   2653  CA  SER C 129      -0.662   2.693  -3.815  1.00 76.74           C  
ATOM   2654  C   SER C 129      -1.622   3.277  -2.784  1.00 76.74           C  
ATOM   2655  CB  SER C 129       0.698   2.432  -3.166  1.00 76.74           C  
ATOM   2656  O   SER C 129      -1.664   4.493  -2.587  1.00 76.74           O  
ATOM   2657  OG  SER C 129       1.583   1.814  -4.085  1.00 76.74           O  
ATOM   2658  N   ASP C 130      -2.423   2.412  -2.198  1.00 81.59           N  
ATOM   2659  CA  ASP C 130      -3.297   2.804  -1.096  1.00 81.59           C  
ATOM   2660  C   ASP C 130      -2.485   3.189   0.138  1.00 81.59           C  
ATOM   2661  CB  ASP C 130      -4.270   1.674  -0.755  1.00 81.59           C  
ATOM   2662  O   ASP C 130      -1.444   2.589   0.415  1.00 81.59           O  
ATOM   2663  CG  ASP C 130      -5.229   1.354  -1.888  1.00 81.59           C  
ATOM   2664  OD1 ASP C 130      -5.311   2.139  -2.857  1.00 81.59           O  
ATOM   2665  OD2 ASP C 130      -5.911   0.310  -1.809  1.00 81.59           O  
ATOM   2666  N   HIS C 131      -3.038   4.186   0.858  1.00 91.36           N  
ATOM   2667  CA  HIS C 131      -2.317   4.668   2.031  1.00 91.36           C  
ATOM   2668  C   HIS C 131      -3.249   4.819   3.228  1.00 91.36           C  
ATOM   2669  CB  HIS C 131      -1.631   6.001   1.727  1.00 91.36           C  
ATOM   2670  O   HIS C 131      -4.311   5.436   3.119  1.00 91.36           O  
ATOM   2671  CG  HIS C 131      -0.420   5.869   0.859  1.00 91.36           C  
ATOM   2672  CD2 HIS C 131       0.894   6.042   1.135  1.00 91.36           C  
ATOM   2673  ND1 HIS C 131      -0.493   5.521  -0.472  1.00 91.36           N  
ATOM   2674  CE1 HIS C 131       0.728   5.485  -0.979  1.00 91.36           C  
ATOM   2675  NE2 HIS C 131       1.588   5.797  -0.025  1.00 91.36           N  
ATOM   2676  N   TRP C 132      -2.780   4.288   4.312  1.00 95.58           N  
ATOM   2677  CA  TRP C 132      -3.531   4.515   5.542  1.00 95.58           C  
ATOM   2678  C   TRP C 132      -3.550   5.997   5.903  1.00 95.58           C  
ATOM   2679  CB  TRP C 132      -2.932   3.704   6.695  1.00 95.58           C  
ATOM   2680  O   TRP C 132      -2.562   6.705   5.697  1.00 95.58           O  
ATOM   2681  CG  TRP C 132      -3.150   2.225   6.577  1.00 95.58           C  
ATOM   2682  CD1 TRP C 132      -2.191   1.253   6.518  1.00 95.58           C  
ATOM   2683  CD2 TRP C 132      -4.410   1.552   6.498  1.00 95.58           C  
ATOM   2684  CE2 TRP C 132      -4.140   0.170   6.394  1.00 95.58           C  
ATOM   2685  CE3 TRP C 132      -5.744   1.984   6.507  1.00 95.58           C  
ATOM   2686  NE1 TRP C 132      -2.780   0.014   6.409  1.00 95.58           N  
ATOM   2687  CH2 TRP C 132      -6.450  -0.336   6.310  1.00 95.58           C  
ATOM   2688  CZ2 TRP C 132      -5.155  -0.785   6.299  1.00 95.58           C  
ATOM   2689  CZ3 TRP C 132      -6.753   1.032   6.412  1.00 95.58           C  
ATOM   2690  N   ILE C 133      -4.678   6.483   6.542  1.00 97.28           N  
ATOM   2691  CA  ILE C 133      -4.780   7.796   7.168  1.00 97.28           C  
ATOM   2692  C   ILE C 133      -5.306   7.648   8.594  1.00 97.28           C  
ATOM   2693  CB  ILE C 133      -5.694   8.740   6.355  1.00 97.28           C  
ATOM   2694  O   ILE C 133      -5.632   6.542   9.031  1.00 97.28           O  
ATOM   2695  CG1 ILE C 133      -7.105   8.152   6.243  1.00 97.28           C  
ATOM   2696  CG2 ILE C 133      -5.099   9.005   4.969  1.00 97.28           C  
ATOM   2697  CD1 ILE C 133      -8.136   9.120   5.679  1.00 97.28           C  
ATOM   2698  N   GLY C 134      -5.382   8.732   9.323  1.00 96.73           N  
ATOM   2699  CA  GLY C 134      -5.614   8.705  10.759  1.00 96.73           C  
ATOM   2700  C   GLY C 134      -7.084   8.633  11.125  1.00 96.73           C  
ATOM   2701  O   GLY C 134      -7.509   9.216  12.125  1.00 96.73           O  
ATOM   2702  N   LEU C 135      -7.841   7.939  10.327  1.00 95.52           N  
ATOM   2703  CA  LEU C 135      -9.265   7.784  10.605  1.00 95.52           C  
ATOM   2704  C   LEU C 135      -9.596   6.339  10.963  1.00 95.52           C  
ATOM   2705  CB  LEU C 135     -10.098   8.227   9.400  1.00 95.52           C  
ATOM   2706  O   LEU C 135      -9.190   5.412  10.259  1.00 95.52           O  
ATOM   2707  CG  LEU C 135     -11.449   8.873   9.709  1.00 95.52           C  
ATOM   2708  CD1 LEU C 135     -11.353  10.390   9.584  1.00 95.52           C  
ATOM   2709  CD2 LEU C 135     -12.530   8.322   8.785  1.00 95.52           C  
ATOM   2710  N   SER C 136     -10.289   6.216  12.159  1.00 94.78           N  
ATOM   2711  CA  SER C 136     -10.701   4.891  12.612  1.00 94.78           C  
ATOM   2712  C   SER C 136     -12.027   4.952  13.364  1.00 94.78           C  
ATOM   2713  CB  SER C 136      -9.626   4.271  13.506  1.00 94.78           C  
ATOM   2714  O   SER C 136     -12.501   6.036  13.711  1.00 94.78           O  
ATOM   2715  OG  SER C 136      -9.524   4.976  14.731  1.00 94.78           O  
ATOM   2716  N   ARG C 137     -12.617   3.831  13.465  1.00 92.20           N  
ATOM   2717  CA  ARG C 137     -13.863   3.747  14.219  1.00 92.20           C  
ATOM   2718  C   ARG C 137     -13.995   2.393  14.909  1.00 92.20           C  
ATOM   2719  CB  ARG C 137     -15.064   3.988  13.303  1.00 92.20           C  
ATOM   2720  O   ARG C 137     -13.365   1.417  14.497  1.00 92.20           O  
ATOM   2721  CG  ARG C 137     -15.329   2.855  12.323  1.00 92.20           C  
ATOM   2722  CD  ARG C 137     -16.550   3.131  11.458  1.00 92.20           C  
ATOM   2723  NE  ARG C 137     -16.791   2.052  10.505  1.00 92.20           N  
ATOM   2724  NH1 ARG C 137     -18.576   3.087   9.467  1.00 92.20           N  
ATOM   2725  NH2 ARG C 137     -17.877   1.020   8.764  1.00 92.20           N  
ATOM   2726  CZ  ARG C 137     -17.748   2.056   9.581  1.00 92.20           C  
ATOM   2727  N   GLU C 138     -14.643   2.380  15.988  1.00 85.88           N  
ATOM   2728  CA  GLU C 138     -15.121   1.125  16.561  1.00 85.88           C  
ATOM   2729  C   GLU C 138     -16.431   0.686  15.914  1.00 85.88           C  
ATOM   2730  CB  GLU C 138     -15.301   1.260  18.075  1.00 85.88           C  
ATOM   2731  O   GLU C 138     -17.182   1.515  15.397  1.00 85.88           O  
ATOM   2732  CG  GLU C 138     -13.998   1.463  18.834  1.00 85.88           C  
ATOM   2733  CD  GLU C 138     -14.186   1.540  20.341  1.00 85.88           C  
ATOM   2734  OE1 GLU C 138     -13.190   1.759  21.067  1.00 85.88           O  
ATOM   2735  OE2 GLU C 138     -15.340   1.380  20.799  1.00 85.88           O  
ATOM   2736  N   GLN C 139     -16.648  -0.577  15.840  1.00 74.68           N  
ATOM   2737  CA  GLN C 139     -17.861  -1.086  15.210  1.00 74.68           C  
ATOM   2738  C   GLN C 139     -19.101  -0.389  15.761  1.00 74.68           C  
ATOM   2739  CB  GLN C 139     -17.976  -2.598  15.410  1.00 74.68           C  
ATOM   2740  O   GLN C 139     -19.315  -0.358  16.975  1.00 74.68           O  
ATOM   2741  CG  GLN C 139     -18.780  -3.303  14.326  1.00 74.68           C  
ATOM   2742  CD  GLN C 139     -18.600  -4.809  14.346  1.00 74.68           C  
ATOM   2743  NE2 GLN C 139     -19.033  -5.473  13.280  1.00 74.68           N  
ATOM   2744  OE1 GLN C 139     -18.075  -5.372  15.313  1.00 74.68           O  
ATOM   2745  N   GLY C 140     -19.871   0.244  14.851  1.00 75.36           N  
ATOM   2746  CA  GLY C 140     -21.119   0.896  15.217  1.00 75.36           C  
ATOM   2747  C   GLY C 140     -20.928   2.322  15.697  1.00 75.36           C  
ATOM   2748  O   GLY C 140     -21.900   3.013  16.008  1.00 75.36           O  
ATOM   2749  N   GLN C 141     -19.778   2.820  15.810  1.00 86.53           N  
ATOM   2750  CA  GLN C 141     -19.469   4.169  16.272  1.00 86.53           C  
ATOM   2751  C   GLN C 141     -19.001   5.052  15.119  1.00 86.53           C  
ATOM   2752  CB  GLN C 141     -18.405   4.131  17.370  1.00 86.53           C  
ATOM   2753  O   GLN C 141     -18.574   4.548  14.078  1.00 86.53           O  
ATOM   2754  CG  GLN C 141     -18.838   3.380  18.621  1.00 86.53           C  
ATOM   2755  CD  GLN C 141     -19.926   4.105  19.393  1.00 86.53           C  
ATOM   2756  NE2 GLN C 141     -20.836   3.344  19.991  1.00 86.53           N  
ATOM   2757  OE1 GLN C 141     -19.946   5.338  19.452  1.00 86.53           O  
ATOM   2758  N   PRO C 142     -19.177   6.278  15.280  1.00 89.61           N  
ATOM   2759  CA  PRO C 142     -18.752   7.194  14.218  1.00 89.61           C  
ATOM   2760  C   PRO C 142     -17.239   7.201  14.015  1.00 89.61           C  
ATOM   2761  CB  PRO C 142     -19.243   8.557  14.711  1.00 89.61           C  
ATOM   2762  O   PRO C 142     -16.490   6.808  14.913  1.00 89.61           O  
ATOM   2763  CG  PRO C 142     -19.339   8.415  16.196  1.00 89.61           C  
ATOM   2764  CD  PRO C 142     -19.595   6.971  16.521  1.00 89.61           C  
ATOM   2765  N   TRP C 143     -16.827   7.614  12.882  1.00 92.80           N  
ATOM   2766  CA  TRP C 143     -15.411   7.768  12.565  1.00 92.80           C  
ATOM   2767  C   TRP C 143     -14.782   8.872  13.407  1.00 92.80           C  
ATOM   2768  CB  TRP C 143     -15.223   8.074  11.076  1.00 92.80           C  
ATOM   2769  O   TRP C 143     -15.404   9.910  13.647  1.00 92.80           O  
ATOM   2770  CG  TRP C 143     -15.478   6.902  10.177  1.00 92.80           C  
ATOM   2771  CD1 TRP C 143     -16.656   6.574   9.565  1.00 92.80           C  
ATOM   2772  CD2 TRP C 143     -14.533   5.899   9.792  1.00 92.80           C  
ATOM   2773  CE2 TRP C 143     -15.207   4.993   8.944  1.00 92.80           C  
ATOM   2774  CE3 TRP C 143     -13.180   5.679  10.082  1.00 92.80           C  
ATOM   2775  NE1 TRP C 143     -16.499   5.427   8.821  1.00 92.80           N  
ATOM   2776  CH2 TRP C 143     -13.248   3.690   8.682  1.00 92.80           C  
ATOM   2777  CZ2 TRP C 143     -14.572   3.882   8.382  1.00 92.80           C  
ATOM   2778  CZ3 TRP C 143     -12.550   4.573   9.522  1.00 92.80           C  
ATOM   2779  N   LYS C 144     -13.527   8.609  13.841  1.00 94.63           N  
ATOM   2780  CA  LYS C 144     -12.788   9.606  14.610  1.00 94.63           C  
ATOM   2781  C   LYS C 144     -11.345   9.714  14.127  1.00 94.63           C  
ATOM   2782  CB  LYS C 144     -12.818   9.264  16.101  1.00 94.63           C  
ATOM   2783  O   LYS C 144     -10.736   8.713  13.745  1.00 94.63           O  
ATOM   2784  CG  LYS C 144     -14.192   9.398  16.740  1.00 94.63           C  
ATOM   2785  CD  LYS C 144     -14.143   9.117  18.236  1.00 94.63           C  
ATOM   2786  CE  LYS C 144     -15.523   9.223  18.871  1.00 94.63           C  
ATOM   2787  NZ  LYS C 144     -15.484   8.922  20.334  1.00 94.63           N  
ATOM   2788  N   TRP C 145     -10.881  10.870  14.177  1.00 93.64           N  
ATOM   2789  CA  TRP C 145      -9.460  11.084  13.927  1.00 93.64           C  
ATOM   2790  C   TRP C 145      -8.623  10.634  15.120  1.00 93.64           C  
ATOM   2791  CB  TRP C 145      -9.184  12.559  13.622  1.00 93.64           C  
ATOM   2792  O   TRP C 145      -9.152  10.423  16.213  1.00 93.64           O  
ATOM   2793  CG  TRP C 145      -9.788  13.039  12.337  1.00 93.64           C  
ATOM   2794  CD1 TRP C 145     -10.886  13.841  12.191  1.00 93.64           C  
ATOM   2795  CD2 TRP C 145      -9.329  12.742  11.014  1.00 93.64           C  
ATOM   2796  CE2 TRP C 145     -10.197  13.398  10.114  1.00 93.64           C  
ATOM   2797  CE3 TRP C 145      -8.267  11.985  10.503  1.00 93.64           C  
ATOM   2798  NE1 TRP C 145     -11.137  14.061  10.856  1.00 93.64           N  
ATOM   2799  CH2 TRP C 145      -8.987  12.572   8.255  1.00 93.64           C  
ATOM   2800  CZ2 TRP C 145     -10.035  13.320   8.728  1.00 93.64           C  
ATOM   2801  CZ3 TRP C 145      -8.107  11.907   9.124  1.00 93.64           C  
ATOM   2802  N   ILE C 146      -7.329  10.585  14.924  1.00 90.91           N  
ATOM   2803  CA  ILE C 146      -6.395  10.112  15.940  1.00 90.91           C  
ATOM   2804  C   ILE C 146      -6.446  11.033  17.157  1.00 90.91           C  
ATOM   2805  CB  ILE C 146      -4.954  10.031  15.388  1.00 90.91           C  
ATOM   2806  O   ILE C 146      -6.265  10.584  18.291  1.00 90.91           O  
ATOM   2807  CG1 ILE C 146      -4.801   8.815  14.468  1.00 90.91           C  
ATOM   2808  CG2 ILE C 146      -3.939   9.981  16.534  1.00 90.91           C  
ATOM   2809  CD1 ILE C 146      -4.249   7.578  15.163  1.00 90.91           C  
ATOM   2810  N   ASN C 147      -6.816  12.206  16.918  1.00 87.91           N  
ATOM   2811  CA  ASN C 147      -6.859  13.173  18.010  1.00 87.91           C  
ATOM   2812  C   ASN C 147      -8.197  13.132  18.743  1.00 87.91           C  
ATOM   2813  CB  ASN C 147      -6.583  14.585  17.488  1.00 87.91           C  
ATOM   2814  O   ASN C 147      -8.420  13.901  19.680  1.00 87.91           O  
ATOM   2815  CG  ASN C 147      -7.651  15.073  16.530  1.00 87.91           C  
ATOM   2816  ND2 ASN C 147      -7.476  16.284  16.014  1.00 87.91           N  
ATOM   2817  OD1 ASN C 147      -8.626  14.368  16.256  1.00 87.91           O  
ATOM   2818  N   GLY C 148      -9.119  12.332  18.295  1.00 89.76           N  
ATOM   2819  CA  GLY C 148     -10.383  12.144  18.989  1.00 89.76           C  
ATOM   2820  C   GLY C 148     -11.524  12.930  18.372  1.00 89.76           C  
ATOM   2821  O   GLY C 148     -12.690  12.706  18.705  1.00 89.76           O  
ATOM   2822  N   THR C 149     -11.219  13.766  17.450  1.00 90.78           N  
ATOM   2823  CA  THR C 149     -12.241  14.560  16.777  1.00 90.78           C  
ATOM   2824  C   THR C 149     -13.072  13.689  15.839  1.00 90.78           C  
ATOM   2825  CB  THR C 149     -11.613  15.720  15.982  1.00 90.78           C  
ATOM   2826  O   THR C 149     -12.528  12.850  15.118  1.00 90.78           O  
ATOM   2827  CG2 THR C 149     -12.683  16.680  15.472  1.00 90.78           C  
ATOM   2828  OG1 THR C 149     -10.709  16.438  16.830  1.00 90.78           O  
ATOM   2829  N   GLU C 150     -14.374  13.917  15.994  1.00 91.28           N  
ATOM   2830  CA  GLU C 150     -15.274  13.160  15.130  1.00 91.28           C  
ATOM   2831  C   GLU C 150     -15.195  13.648  13.686  1.00 91.28           C  
ATOM   2832  CB  GLU C 150     -16.715  13.254  15.639  1.00 91.28           C  
ATOM   2833  O   GLU C 150     -15.087  14.851  13.438  1.00 91.28           O  
ATOM   2834  CG  GLU C 150     -17.033  12.286  16.770  1.00 91.28           C  
ATOM   2835  CD  GLU C 150     -18.504  12.271  17.151  1.00 91.28           C  
ATOM   2836  OE1 GLU C 150     -18.884  11.518  18.076  1.00 91.28           O  
ATOM   2837  OE2 GLU C 150     -19.284  13.019  16.519  1.00 91.28           O  
ATOM   2838  N   TRP C 151     -15.243  12.743  12.813  1.00 87.65           N  
ATOM   2839  CA  TRP C 151     -15.239  13.033  11.383  1.00 87.65           C  
ATOM   2840  C   TRP C 151     -16.556  13.669  10.951  1.00 87.65           C  
ATOM   2841  CB  TRP C 151     -14.985  11.756  10.576  1.00 87.65           C  
ATOM   2842  O   TRP C 151     -17.633  13.165  11.280  1.00 87.65           O  
ATOM   2843  CG  TRP C 151     -15.041  11.953   9.091  1.00 87.65           C  
ATOM   2844  CD1 TRP C 151     -14.122  12.597   8.310  1.00 87.65           C  
ATOM   2845  CD2 TRP C 151     -16.074  11.505   8.208  1.00 87.65           C  
ATOM   2846  CE2 TRP C 151     -15.715  11.913   6.904  1.00 87.65           C  
ATOM   2847  CE3 TRP C 151     -17.269  10.797   8.392  1.00 87.65           C  
ATOM   2848  NE1 TRP C 151     -14.521  12.577   6.994  1.00 87.65           N  
ATOM   2849  CH2 TRP C 151     -17.674  10.942   5.998  1.00 87.65           C  
ATOM   2850  CZ2 TRP C 151     -16.510  11.635   5.789  1.00 87.65           C  
ATOM   2851  CZ3 TRP C 151     -18.059  10.522   7.282  1.00 87.65           C  
ATOM   2852  N   THR C 152     -16.507  14.781  10.307  1.00 80.15           N  
ATOM   2853  CA  THR C 152     -17.694  15.563   9.983  1.00 80.15           C  
ATOM   2854  C   THR C 152     -18.136  15.305   8.545  1.00 80.15           C  
ATOM   2855  CB  THR C 152     -17.443  17.069  10.184  1.00 80.15           C  
ATOM   2856  O   THR C 152     -18.698  16.189   7.895  1.00 80.15           O  
ATOM   2857  CG2 THR C 152     -17.201  17.395  11.654  1.00 80.15           C  
ATOM   2858  OG1 THR C 152     -16.294  17.462   9.423  1.00 80.15           O  
ATOM   2859  N   ARG C 153     -17.919  14.202   7.953  1.00 72.38           N  
ATOM   2860  CA  ARG C 153     -18.394  13.678   6.676  1.00 72.38           C  
ATOM   2861  C   ARG C 153     -18.035  14.619   5.531  1.00 72.38           C  
ATOM   2862  CB  ARG C 153     -19.907  13.453   6.716  1.00 72.38           C  
ATOM   2863  O   ARG C 153     -18.862  14.882   4.655  1.00 72.38           O  
ATOM   2864  CG  ARG C 153     -20.343  12.366   7.685  1.00 72.38           C  
ATOM   2865  CD  ARG C 153     -21.845  12.127   7.626  1.00 72.38           C  
ATOM   2866  NE  ARG C 153     -22.283  11.191   8.657  1.00 72.38           N  
ATOM   2867  NH1 ARG C 153     -24.453  11.030   7.881  1.00 72.38           N  
ATOM   2868  NH2 ARG C 153     -23.802   9.846   9.732  1.00 72.38           N  
ATOM   2869  CZ  ARG C 153     -23.512  10.691   8.754  1.00 72.38           C  
ATOM   2870  N   GLN C 154     -16.784  15.167   5.529  1.00 71.96           N  
ATOM   2871  CA  GLN C 154     -16.308  16.049   4.468  1.00 71.96           C  
ATOM   2872  C   GLN C 154     -16.092  15.279   3.169  1.00 71.96           C  
ATOM   2873  CB  GLN C 154     -15.013  16.745   4.888  1.00 71.96           C  
ATOM   2874  O   GLN C 154     -16.119  15.863   2.083  1.00 71.96           O  
ATOM   2875  CG  GLN C 154     -15.183  17.710   6.054  1.00 71.96           C  
ATOM   2876  CD  GLN C 154     -13.875  18.349   6.482  1.00 71.96           C  
ATOM   2877  NE2 GLN C 154     -13.967  19.421   7.262  1.00 71.96           N  
ATOM   2878  OE1 GLN C 154     -12.791  17.883   6.115  1.00 71.96           O  
ATOM   2879  N   PHE C 155     -15.873  13.987   3.295  1.00 78.41           N  
ATOM   2880  CA  PHE C 155     -15.762  13.086   2.154  1.00 78.41           C  
ATOM   2881  C   PHE C 155     -16.234  11.685   2.523  1.00 78.41           C  
ATOM   2882  CB  PHE C 155     -14.319  13.037   1.644  1.00 78.41           C  
ATOM   2883  O   PHE C 155     -16.146  11.281   3.685  1.00 78.41           O  
ATOM   2884  CG  PHE C 155     -13.313  12.674   2.703  1.00 78.41           C  
ATOM   2885  CD1 PHE C 155     -12.697  13.661   3.463  1.00 78.41           C  
ATOM   2886  CD2 PHE C 155     -12.984  11.346   2.939  1.00 78.41           C  
ATOM   2887  CE1 PHE C 155     -11.765  13.329   4.444  1.00 78.41           C  
ATOM   2888  CE2 PHE C 155     -12.054  11.006   3.918  1.00 78.41           C  
ATOM   2889  CZ  PHE C 155     -11.445  11.999   4.668  1.00 78.41           C  
ATOM   2890  N   PRO C 156     -16.738  11.016   1.496  1.00 79.11           N  
ATOM   2891  CA  PRO C 156     -17.269   9.684   1.796  1.00 79.11           C  
ATOM   2892  C   PRO C 156     -16.171   8.659   2.072  1.00 79.11           C  
ATOM   2893  CB  PRO C 156     -18.048   9.321   0.529  1.00 79.11           C  
ATOM   2894  O   PRO C 156     -15.092   8.730   1.478  1.00 79.11           O  
ATOM   2895  CG  PRO C 156     -17.430  10.151  -0.550  1.00 79.11           C  
ATOM   2896  CD  PRO C 156     -16.840  11.382   0.074  1.00 79.11           C  
ATOM   2897  N   ILE C 157     -16.447   7.829   3.102  1.00 83.10           N  
ATOM   2898  CA  ILE C 157     -15.585   6.683   3.365  1.00 83.10           C  
ATOM   2899  C   ILE C 157     -16.322   5.392   3.016  1.00 83.10           C  
ATOM   2900  CB  ILE C 157     -15.119   6.652   4.838  1.00 83.10           C  
ATOM   2901  O   ILE C 157     -17.316   5.044   3.657  1.00 83.10           O  
ATOM   2902  CG1 ILE C 157     -14.427   7.970   5.207  1.00 83.10           C  
ATOM   2903  CG2 ILE C 157     -14.192   5.459   5.087  1.00 83.10           C  
ATOM   2904  CD1 ILE C 157     -14.121   8.114   6.692  1.00 83.10           C  
ATOM   2905  N   LEU C 158     -15.775   4.742   2.090  1.00 72.40           N  
ATOM   2906  CA  LEU C 158     -16.439   3.537   1.606  1.00 72.40           C  
ATOM   2907  C   LEU C 158     -15.945   2.305   2.356  1.00 72.40           C  
ATOM   2908  CB  LEU C 158     -16.205   3.363   0.103  1.00 72.40           C  
ATOM   2909  O   LEU C 158     -14.902   2.350   3.013  1.00 72.40           O  
ATOM   2910  CG  LEU C 158     -16.666   4.513  -0.793  1.00 72.40           C  
ATOM   2911  CD1 LEU C 158     -16.237   4.266  -2.236  1.00 72.40           C  
ATOM   2912  CD2 LEU C 158     -18.177   4.690  -0.702  1.00 72.40           C  
ATOM   2913  N   GLY C 159     -16.714   1.321   2.434  1.00 68.20           N  
ATOM   2914  CA  GLY C 159     -16.315   0.067   3.053  1.00 68.20           C  
ATOM   2915  C   GLY C 159     -16.816  -0.081   4.477  1.00 68.20           C  
ATOM   2916  O   GLY C 159     -17.387   0.855   5.040  1.00 68.20           O  
ATOM   2917  N   ALA C 160     -16.615  -1.255   5.026  1.00 64.64           N  
ATOM   2918  CA  ALA C 160     -17.137  -1.562   6.355  1.00 64.64           C  
ATOM   2919  C   ALA C 160     -16.004  -1.777   7.354  1.00 64.64           C  
ATOM   2920  CB  ALA C 160     -18.036  -2.795   6.302  1.00 64.64           C  
ATOM   2921  O   ALA C 160     -16.233  -2.248   8.471  1.00 64.64           O  
ATOM   2922  N   GLY C 161     -14.786  -1.436   6.916  1.00 79.79           N  
ATOM   2923  CA  GLY C 161     -13.646  -1.622   7.800  1.00 79.79           C  
ATOM   2924  C   GLY C 161     -13.586  -0.599   8.919  1.00 79.79           C  
ATOM   2925  O   GLY C 161     -14.419   0.308   8.983  1.00 79.79           O  
ATOM   2926  N   GLU C 162     -12.631  -0.753   9.797  1.00 88.53           N  
ATOM   2927  CA  GLU C 162     -12.517   0.088  10.985  1.00 88.53           C  
ATOM   2928  C   GLU C 162     -11.472   1.182  10.788  1.00 88.53           C  
ATOM   2929  CB  GLU C 162     -12.169  -0.758  12.212  1.00 88.53           C  
ATOM   2930  O   GLU C 162     -11.430   2.152  11.548  1.00 88.53           O  
ATOM   2931  CG  GLU C 162     -13.190  -1.843  12.522  1.00 88.53           C  
ATOM   2932  CD  GLU C 162     -12.865  -3.177  11.869  1.00 88.53           C  
ATOM   2933  OE1 GLU C 162     -13.452  -4.208  12.271  1.00 88.53           O  
ATOM   2934  OE2 GLU C 162     -12.016  -3.192  10.950  1.00 88.53           O  
ATOM   2935  N   CYS C 163     -10.710   0.925   9.745  1.00 91.54           N  
ATOM   2936  CA  CYS C 163      -9.643   1.889   9.503  1.00 91.54           C  
ATOM   2937  C   CYS C 163      -9.714   2.436   8.082  1.00 91.54           C  
ATOM   2938  CB  CYS C 163      -8.276   1.248   9.744  1.00 91.54           C  
ATOM   2939  O   CYS C 163      -9.955   1.686   7.135  1.00 91.54           O  
ATOM   2940  SG  CYS C 163      -8.076   0.564  11.404  1.00 91.54           S  
ATOM   2941  N   ALA C 164      -9.452   3.687   7.949  1.00 93.19           N  
ATOM   2942  CA  ALA C 164      -9.626   4.345   6.656  1.00 93.19           C  
ATOM   2943  C   ALA C 164      -8.294   4.475   5.923  1.00 93.19           C  
ATOM   2944  CB  ALA C 164     -10.264   5.720   6.841  1.00 93.19           C  
ATOM   2945  O   ALA C 164      -7.243   4.611   6.552  1.00 93.19           O  
ATOM   2946  N   TYR C 165      -8.336   4.339   4.643  1.00 91.74           N  
ATOM   2947  CA  TYR C 165      -7.192   4.572   3.769  1.00 91.74           C  
ATOM   2948  C   TYR C 165      -7.609   5.334   2.516  1.00 91.74           C  
ATOM   2949  CB  TYR C 165      -6.535   3.245   3.378  1.00 91.74           C  
ATOM   2950  O   TYR C 165      -8.799   5.420   2.202  1.00 91.74           O  
ATOM   2951  CG  TYR C 165      -7.389   2.387   2.477  1.00 91.74           C  
ATOM   2952  CD1 TYR C 165      -8.312   1.489   3.008  1.00 91.74           C  
ATOM   2953  CD2 TYR C 165      -7.273   2.471   1.093  1.00 91.74           C  
ATOM   2954  CE1 TYR C 165      -9.100   0.695   2.181  1.00 91.74           C  
ATOM   2955  CE2 TYR C 165      -8.056   1.681   0.257  1.00 91.74           C  
ATOM   2956  OH  TYR C 165      -9.742   0.014  -0.014  1.00 91.74           O  
ATOM   2957  CZ  TYR C 165      -8.965   0.798   0.809  1.00 91.74           C  
ATOM   2958  N   LEU C 166      -6.635   5.888   1.847  1.00 91.90           N  
ATOM   2959  CA  LEU C 166      -6.881   6.592   0.593  1.00 91.90           C  
ATOM   2960  C   LEU C 166      -6.547   5.706  -0.603  1.00 91.90           C  
ATOM   2961  CB  LEU C 166      -6.058   7.882   0.532  1.00 91.90           C  
ATOM   2962  O   LEU C 166      -5.471   5.106  -0.655  1.00 91.90           O  
ATOM   2963  CG  LEU C 166      -6.376   8.940   1.590  1.00 91.90           C  
ATOM   2964  CD1 LEU C 166      -5.463  10.149   1.421  1.00 91.90           C  
ATOM   2965  CD2 LEU C 166      -7.841   9.354   1.508  1.00 91.90           C  
ATOM   2966  N   ASN C 167      -7.477   5.608  -1.474  1.00 83.34           N  
ATOM   2967  CA  ASN C 167      -7.228   4.972  -2.763  1.00 83.34           C  
ATOM   2968  C   ASN C 167      -7.292   5.979  -3.907  1.00 83.34           C  
ATOM   2969  CB  ASN C 167      -8.223   3.834  -3.001  1.00 83.34           C  
ATOM   2970  O   ASN C 167      -7.194   7.187  -3.683  1.00 83.34           O  
ATOM   2971  CG  ASN C 167      -9.662   4.312  -3.022  1.00 83.34           C  
ATOM   2972  ND2 ASN C 167     -10.583   3.436  -2.637  1.00 83.34           N  
ATOM   2973  OD1 ASN C 167      -9.943   5.458  -3.382  1.00 83.34           O  
ATOM   2974  N   ASP C 168      -7.368   5.504  -5.178  1.00 69.91           N  
ATOM   2975  CA  ASP C 168      -7.316   6.386  -6.340  1.00 69.91           C  
ATOM   2976  C   ASP C 168      -8.571   7.251  -6.430  1.00 69.91           C  
ATOM   2977  CB  ASP C 168      -7.144   5.572  -7.624  1.00 69.91           C  
ATOM   2978  O   ASP C 168      -8.547   8.327  -7.030  1.00 69.91           O  
ATOM   2979  CG  ASP C 168      -5.820   4.830  -7.683  1.00 69.91           C  
ATOM   2980  OD1 ASP C 168      -4.832   5.295  -7.075  1.00 69.91           O  
ATOM   2981  OD2 ASP C 168      -5.764   3.772  -8.347  1.00 69.91           O  
ATOM   2982  N   LYS C 169      -9.667   6.874  -5.715  1.00 68.19           N  
ATOM   2983  CA  LYS C 169     -10.955   7.547  -5.857  1.00 68.19           C  
ATOM   2984  C   LYS C 169     -11.279   8.381  -4.620  1.00 68.19           C  
ATOM   2985  CB  LYS C 169     -12.069   6.529  -6.108  1.00 68.19           C  
ATOM   2986  O   LYS C 169     -12.132   9.270  -4.670  1.00 68.19           O  
ATOM   2987  CG  LYS C 169     -11.933   5.776  -7.423  1.00 68.19           C  
ATOM   2988  CD  LYS C 169     -13.115   4.845  -7.659  1.00 68.19           C  
ATOM   2989  CE  LYS C 169     -12.965   4.066  -8.958  1.00 68.19           C  
ATOM   2990  NZ  LYS C 169     -14.106   3.128  -9.177  1.00 68.19           N  
ATOM   2991  N   GLY C 170     -10.649   8.150  -3.651  1.00 86.18           N  
ATOM   2992  CA  GLY C 170     -10.942   8.828  -2.399  1.00 86.18           C  
ATOM   2993  C   GLY C 170     -10.579   8.007  -1.176  1.00 86.18           C  
ATOM   2994  O   GLY C 170      -9.468   7.480  -1.084  1.00 86.18           O  
ATOM   2995  N   ALA C 171     -11.579   7.901  -0.244  1.00 87.33           N  
ATOM   2996  CA  ALA C 171     -11.326   7.203   1.014  1.00 87.33           C  
ATOM   2997  C   ALA C 171     -12.174   5.939   1.120  1.00 87.33           C  
ATOM   2998  CB  ALA C 171     -11.603   8.126   2.199  1.00 87.33           C  
ATOM   2999  O   ALA C 171     -13.348   5.938   0.745  1.00 87.33           O  
ATOM   3000  N   SER C 172     -11.548   4.865   1.519  1.00 85.51           N  
ATOM   3001  CA  SER C 172     -12.198   3.593   1.818  1.00 85.51           C  
ATOM   3002  C   SER C 172     -11.759   3.053   3.175  1.00 85.51           C  
ATOM   3003  CB  SER C 172     -11.892   2.565   0.728  1.00 85.51           C  
ATOM   3004  O   SER C 172     -11.010   3.713   3.899  1.00 85.51           O  
ATOM   3005  OG  SER C 172     -12.672   2.812  -0.429  1.00 85.51           O  
ATOM   3006  N   SER C 173     -12.340   1.983   3.610  1.00 85.53           N  
ATOM   3007  CA  SER C 173     -12.016   1.428   4.920  1.00 85.53           C  
ATOM   3008  C   SER C 173     -11.679  -0.056   4.824  1.00 85.53           C  
ATOM   3009  CB  SER C 173     -13.180   1.633   5.891  1.00 85.53           C  
ATOM   3010  O   SER C 173     -12.117  -0.739   3.895  1.00 85.53           O  
ATOM   3011  OG  SER C 173     -14.335   0.944   5.445  1.00 85.53           O  
ATOM   3012  N   ALA C 174     -10.791  -0.491   5.715  1.00 80.93           N  
ATOM   3013  CA  ALA C 174     -10.374  -1.889   5.788  1.00 80.93           C  
ATOM   3014  C   ALA C 174     -10.084  -2.301   7.228  1.00 80.93           C  
ATOM   3015  CB  ALA C 174      -9.145  -2.125   4.913  1.00 80.93           C  
ATOM   3016  O   ALA C 174     -10.117  -1.468   8.137  1.00 80.93           O  
ATOM   3017  N   ARG C 175      -9.955  -3.543   7.389  1.00 74.05           N  
ATOM   3018  CA  ARG C 175      -9.584  -4.068   8.699  1.00 74.05           C  
ATOM   3019  C   ARG C 175      -8.179  -3.623   9.089  1.00 74.05           C  
ATOM   3020  CB  ARG C 175      -9.673  -5.596   8.711  1.00 74.05           C  
ATOM   3021  O   ARG C 175      -7.320  -3.432   8.225  1.00 74.05           O  
ATOM   3022  CG  ARG C 175     -11.058  -6.135   8.394  1.00 74.05           C  
ATOM   3023  CD  ARG C 175     -12.032  -5.896   9.539  1.00 74.05           C  
ATOM   3024  NE  ARG C 175     -13.340  -6.485   9.266  1.00 74.05           N  
ATOM   3025  NH1 ARG C 175     -14.219  -6.009  11.349  1.00 74.05           N  
ATOM   3026  NH2 ARG C 175     -15.496  -7.087   9.780  1.00 74.05           N  
ATOM   3027  CZ  ARG C 175     -14.349  -6.526  10.132  1.00 74.05           C  
ATOM   3028  N   HIS C 176      -7.956  -3.474  10.446  1.00 79.43           N  
ATOM   3029  CA  HIS C 176      -6.728  -2.884  10.967  1.00 79.43           C  
ATOM   3030  C   HIS C 176      -5.519  -3.757  10.648  1.00 79.43           C  
ATOM   3031  CB  HIS C 176      -6.836  -2.669  12.477  1.00 79.43           C  
ATOM   3032  O   HIS C 176      -4.387  -3.271  10.622  1.00 79.43           O  
ATOM   3033  CG  HIS C 176      -6.911  -3.940  13.261  1.00 79.43           C  
ATOM   3034  CD2 HIS C 176      -5.962  -4.619  13.947  1.00 79.43           C  
ATOM   3035  ND1 HIS C 176      -8.077  -4.662  13.398  1.00 79.43           N  
ATOM   3036  CE1 HIS C 176      -7.841  -5.733  14.137  1.00 79.43           C  
ATOM   3037  NE2 HIS C 176      -6.565  -5.730  14.484  1.00 79.43           N  
ATOM   3038  N   TYR C 177      -5.756  -5.084  10.327  1.00 72.45           N  
ATOM   3039  CA  TYR C 177      -4.630  -6.000  10.188  1.00 72.45           C  
ATOM   3040  C   TYR C 177      -4.140  -6.047   8.746  1.00 72.45           C  
ATOM   3041  CB  TYR C 177      -5.021  -7.407  10.652  1.00 72.45           C  
ATOM   3042  O   TYR C 177      -3.123  -6.679   8.449  1.00 72.45           O  
ATOM   3043  CG  TYR C 177      -6.244  -7.957   9.959  1.00 72.45           C  
ATOM   3044  CD1 TYR C 177      -7.491  -7.928  10.579  1.00 72.45           C  
ATOM   3045  CD2 TYR C 177      -6.155  -8.507   8.685  1.00 72.45           C  
ATOM   3046  CE1 TYR C 177      -8.621  -8.435   9.945  1.00 72.45           C  
ATOM   3047  CE2 TYR C 177      -7.277  -9.017   8.042  1.00 72.45           C  
ATOM   3048  OH  TYR C 177      -9.619  -9.480   8.046  1.00 72.45           O  
ATOM   3049  CZ  TYR C 177      -8.504  -8.977   8.678  1.00 72.45           C  
ATOM   3050  N   THR C 178      -4.847  -5.372   7.801  1.00 70.10           N  
ATOM   3051  CA  THR C 178      -4.400  -5.336   6.413  1.00 70.10           C  
ATOM   3052  C   THR C 178      -3.206  -4.399   6.253  1.00 70.10           C  
ATOM   3053  CB  THR C 178      -5.534  -4.891   5.471  1.00 70.10           C  
ATOM   3054  O   THR C 178      -3.047  -3.450   7.024  1.00 70.10           O  
ATOM   3055  CG2 THR C 178      -6.708  -5.862   5.527  1.00 70.10           C  
ATOM   3056  OG1 THR C 178      -5.987  -3.588   5.861  1.00 70.10           O  
ATOM   3057  N   GLU C 179      -2.389  -4.795   5.248  1.00 78.67           N  
ATOM   3058  CA  GLU C 179      -1.169  -4.015   5.057  1.00 78.67           C  
ATOM   3059  C   GLU C 179      -1.331  -3.007   3.922  1.00 78.67           C  
ATOM   3060  CB  GLU C 179       0.020  -4.937   4.776  1.00 78.67           C  
ATOM   3061  O   GLU C 179      -1.823  -3.351   2.845  1.00 78.67           O  
ATOM   3062  CG  GLU C 179       0.384  -5.844   5.943  1.00 78.67           C  
ATOM   3063  CD  GLU C 179       1.801  -6.388   5.861  1.00 78.67           C  
ATOM   3064  OE1 GLU C 179       2.436  -6.592   6.921  1.00 78.67           O  
ATOM   3065  OE2 GLU C 179       2.281  -6.612   4.727  1.00 78.67           O  
ATOM   3066  N   ARG C 180      -0.893  -1.772   4.189  1.00 82.38           N  
ATOM   3067  CA  ARG C 180      -0.900  -0.673   3.229  1.00 82.38           C  
ATOM   3068  C   ARG C 180       0.216   0.322   3.528  1.00 82.38           C  
ATOM   3069  CB  ARG C 180      -2.254   0.040   3.238  1.00 82.38           C  
ATOM   3070  O   ARG C 180       0.797   0.303   4.616  1.00 82.38           O  
ATOM   3071  CG  ARG C 180      -3.422  -0.852   2.851  1.00 82.38           C  
ATOM   3072  CD  ARG C 180      -4.744  -0.098   2.888  1.00 82.38           C  
ATOM   3073  NE  ARG C 180      -5.854  -0.933   2.437  1.00 82.38           N  
ATOM   3074  NH1 ARG C 180      -6.074  -2.079   4.430  1.00 82.38           N  
ATOM   3075  NH2 ARG C 180      -7.460  -2.558   2.669  1.00 82.38           N  
ATOM   3076  CZ  ARG C 180      -6.460  -1.854   3.180  1.00 82.38           C  
ATOM   3077  N   LYS C 181       0.539   1.031   2.515  1.00 89.87           N  
ATOM   3078  CA  LYS C 181       1.378   2.186   2.821  1.00 89.87           C  
ATOM   3079  C   LYS C 181       0.631   3.193   3.690  1.00 89.87           C  
ATOM   3080  CB  LYS C 181       1.857   2.858   1.534  1.00 89.87           C  
ATOM   3081  O   LYS C 181      -0.568   3.041   3.935  1.00 89.87           O  
ATOM   3082  CG  LYS C 181       2.738   1.973   0.664  1.00 89.87           C  
ATOM   3083  CD  LYS C 181       3.282   2.735  -0.538  1.00 89.87           C  
ATOM   3084  CE  LYS C 181       4.207   1.866  -1.379  1.00 89.87           C  
ATOM   3085  NZ  LYS C 181       4.837   2.641  -2.490  1.00 89.87           N  
ATOM   3086  N   TRP C 182       1.381   4.214   4.294  1.00 95.90           N  
ATOM   3087  CA  TRP C 182       0.712   5.150   5.192  1.00 95.90           C  
ATOM   3088  C   TRP C 182       1.255   6.563   5.008  1.00 95.90           C  
ATOM   3089  CB  TRP C 182       0.881   4.711   6.650  1.00 95.90           C  
ATOM   3090  O   TRP C 182       2.301   6.757   4.383  1.00 95.90           O  
ATOM   3091  CG  TRP C 182       2.295   4.765   7.142  1.00 95.90           C  
ATOM   3092  CD1 TRP C 182       2.897   5.796   7.809  1.00 95.90           C  
ATOM   3093  CD2 TRP C 182       3.288   3.745   7.002  1.00 95.90           C  
ATOM   3094  CE2 TRP C 182       4.470   4.225   7.609  1.00 95.90           C  
ATOM   3095  CE3 TRP C 182       3.294   2.469   6.422  1.00 95.90           C  
ATOM   3096  NE1 TRP C 182       4.205   5.478   8.093  1.00 95.90           N  
ATOM   3097  CH2 TRP C 182       5.624   2.228   7.078  1.00 95.90           C  
ATOM   3098  CZ2 TRP C 182       5.646   3.473   7.652  1.00 95.90           C  
ATOM   3099  CZ3 TRP C 182       4.465   1.722   6.466  1.00 95.90           C  
ATOM   3100  N   ILE C 183       0.451   7.495   5.439  1.00 97.11           N  
ATOM   3101  CA  ILE C 183       0.843   8.900   5.416  1.00 97.11           C  
ATOM   3102  C   ILE C 183       0.874   9.450   6.840  1.00 97.11           C  
ATOM   3103  CB  ILE C 183      -0.113   9.739   4.539  1.00 97.11           C  
ATOM   3104  O   ILE C 183      -0.086   9.289   7.597  1.00 97.11           O  
ATOM   3105  CG1 ILE C 183      -0.255   9.108   3.149  1.00 97.11           C  
ATOM   3106  CG2 ILE C 183       0.379  11.186   4.435  1.00 97.11           C  
ATOM   3107  CD1 ILE C 183      -1.375   9.706   2.309  1.00 97.11           C  
ATOM   3108  N   CYS C 184       1.985  10.059   7.159  1.00 97.41           N  
ATOM   3109  CA  CYS C 184       2.084  10.774   8.427  1.00 97.41           C  
ATOM   3110  C   CYS C 184       1.972  12.279   8.215  1.00 97.41           C  
ATOM   3111  CB  CYS C 184       3.403  10.444   9.126  1.00 97.41           C  
ATOM   3112  O   CYS C 184       2.249  12.779   7.124  1.00 97.41           O  
ATOM   3113  SG  CYS C 184       3.617   8.688   9.487  1.00 97.41           S  
ATOM   3114  N   SER C 185       1.500  12.967   9.282  1.00 95.95           N  
ATOM   3115  CA  SER C 185       1.464  14.424   9.206  1.00 95.95           C  
ATOM   3116  C   SER C 185       1.809  15.056  10.551  1.00 95.95           C  
ATOM   3117  CB  SER C 185       0.087  14.904   8.747  1.00 95.95           C  
ATOM   3118  O   SER C 185       1.523  14.483  11.604  1.00 95.95           O  
ATOM   3119  OG  SER C 185      -0.883  14.692   9.758  1.00 95.95           O  
ATOM   3120  N   LYS C 186       2.420  16.194  10.505  1.00 93.96           N  
ATOM   3121  CA  LYS C 186       2.704  17.032  11.667  1.00 93.96           C  
ATOM   3122  C   LYS C 186       2.708  18.511  11.290  1.00 93.96           C  
ATOM   3123  CB  LYS C 186       4.046  16.647  12.291  1.00 93.96           C  
ATOM   3124  O   LYS C 186       2.793  18.856  10.110  1.00 93.96           O  
ATOM   3125  CG  LYS C 186       5.250  16.969  11.419  1.00 93.96           C  
ATOM   3126  CD  LYS C 186       6.557  16.604  12.111  1.00 93.96           C  
ATOM   3127  CE  LYS C 186       7.765  16.996  11.271  1.00 93.96           C  
ATOM   3128  NZ  LYS C 186       9.049  16.669  11.961  1.00 93.96           N  
ATOM   3129  N   SER C 187       2.483  19.316  12.326  1.00 89.04           N  
ATOM   3130  CA  SER C 187       2.487  20.757  12.096  1.00 89.04           C  
ATOM   3131  C   SER C 187       3.873  21.250  11.695  1.00 89.04           C  
ATOM   3132  CB  SER C 187       2.014  21.501  13.346  1.00 89.04           C  
ATOM   3133  O   SER C 187       4.884  20.736  12.179  1.00 89.04           O  
ATOM   3134  OG  SER C 187       0.696  21.111  13.694  1.00 89.04           O  
ATOM   3135  N   ASP C 188       3.822  22.218  10.892  1.00 79.23           N  
ATOM   3136  CA  ASP C 188       5.066  22.873  10.500  1.00 79.23           C  
ATOM   3137  C   ASP C 188       5.573  23.796  11.606  1.00 79.23           C  
ATOM   3138  CB  ASP C 188       4.870  23.663   9.204  1.00 79.23           C  
ATOM   3139  O   ASP C 188       4.814  24.608  12.141  1.00 79.23           O  
ATOM   3140  CG  ASP C 188       6.176  24.169   8.615  1.00 79.23           C  
ATOM   3141  OD1 ASP C 188       7.242  23.969   9.235  1.00 79.23           O  
ATOM   3142  OD2 ASP C 188       6.137  24.776   7.523  1.00 79.23           O  
ATOM   3143  N   ILE C 189       6.566  23.529  12.392  1.00 63.53           N  
ATOM   3144  CA  ILE C 189       7.083  24.217  13.570  1.00 63.53           C  
ATOM   3145  C   ILE C 189       7.471  25.647  13.203  1.00 63.53           C  
ATOM   3146  CB  ILE C 189       8.295  23.471  14.173  1.00 63.53           C  
ATOM   3147  O   ILE C 189       7.478  26.534  14.060  1.00 63.53           O  
ATOM   3148  CG1 ILE C 189       8.079  21.955  14.100  1.00 63.53           C  
ATOM   3149  CG2 ILE C 189       8.541  23.921  15.616  1.00 63.53           C  
ATOM   3150  CD1 ILE C 189       9.354  21.140  14.267  1.00 63.53           C  
ATOM   3151  N   HIS C 190       7.867  26.058  12.002  1.00 52.82           N  
ATOM   3152  CA  HIS C 190       8.445  27.379  11.784  1.00 52.82           C  
ATOM   3153  C   HIS C 190       7.387  28.374  11.320  1.00 52.82           C  
ATOM   3154  CB  HIS C 190       9.581  27.304  10.762  1.00 52.82           C  
ATOM   3155  O   HIS C 190       7.701  29.532  11.032  1.00 52.82           O  
ATOM   3156  CG  HIS C 190      10.879  26.839  11.340  1.00 52.82           C  
ATOM   3157  CD2 HIS C 190      11.620  25.734  11.087  1.00 52.82           C  
ATOM   3158  ND1 HIS C 190      11.559  27.547  12.308  1.00 52.82           N  
ATOM   3159  CE1 HIS C 190      12.665  26.896  12.625  1.00 52.82           C  
ATOM   3160  NE2 HIS C 190      12.726  25.793  11.899  1.00 52.82           N  
ATOM   3161  N   VAL C 191       6.126  28.326  11.926  1.00 41.84           N  
ATOM   3162  CA  VAL C 191       5.342  29.532  11.681  1.00 41.84           C  
ATOM   3163  C   VAL C 191       5.686  30.594  12.723  1.00 41.84           C  
ATOM   3164  CB  VAL C 191       3.825  29.237  11.701  1.00 41.84           C  
ATOM   3165  O   VAL C 191       5.854  30.282  13.904  1.00 41.84           O  
ATOM   3166  CG1 VAL C 191       3.023  30.516  11.467  1.00 41.84           C  
ATOM   3167  CG2 VAL C 191       3.473  28.182  10.654  1.00 41.84           C  
TER    3168      VAL C 191                                                      
ENDMDL                                                                          
END                                                                             
