# Supplementary material for: AI-guided pipeline for protein–protein interaction drug discovery identifies a SARS-CoV-2 inhibitor
Source: Mol Syst Biol. 2024 Mar 11;20(4):428–57. doi: 10.1038/s44320-024-00019-8 (PMC10987651; doi:10.1038/s44320-024-00019-8)
Supplement: Supplementary file 12 — Source Data Fig. 2 [file 44320_2024_19_MOESM12_ESM.zip › Source Data Figure EV3-EV4/ColabFold/AKT1_PDPK1_unrelaxed_rank_1_model_2.pdb]

MODEL     1                                                                     
ATOM      1  N   MET B   1      30.356 -28.091 -11.263  1.00 31.90           N  
ATOM      2  CA  MET B   1      29.535 -27.730 -10.111  1.00 31.90           C  
ATOM      3  C   MET B   1      30.400 -27.210  -8.968  1.00 31.90           C  
ATOM      4  CB  MET B   1      28.712 -28.930  -9.640  1.00 31.90           C  
ATOM      5  O   MET B   1      31.241 -27.938  -8.438  1.00 31.90           O  
ATOM      6  CG  MET B   1      27.344 -29.031 -10.294  1.00 31.90           C  
ATOM      7  SD  MET B   1      26.223 -30.182  -9.407  1.00 31.90           S  
ATOM      8  CE  MET B   1      24.794 -30.161 -10.525  1.00 31.90           C  
ATOM      9  N   SER B   2      30.802 -26.027  -8.884  1.00 41.17           N  
ATOM     10  CA  SER B   2      31.624 -25.408  -7.849  1.00 41.17           C  
ATOM     11  C   SER B   2      31.038 -25.647  -6.462  1.00 41.17           C  
ATOM     12  CB  SER B   2      31.763 -23.906  -8.101  1.00 41.17           C  
ATOM     13  O   SER B   2      29.830 -25.506  -6.259  1.00 41.17           O  
ATOM     14  OG  SER B   2      30.604 -23.393  -8.734  1.00 41.17           O  
ATOM     15  N   ASP B   3      31.539 -26.607  -5.723  1.00 57.89           N  
ATOM     16  CA  ASP B   3      31.142 -27.033  -4.385  1.00 57.89           C  
ATOM     17  C   ASP B   3      30.868 -25.831  -3.484  1.00 57.89           C  
ATOM     18  CB  ASP B   3      32.220 -27.923  -3.763  1.00 57.89           C  
ATOM     19  O   ASP B   3      31.731 -24.968  -3.313  1.00 57.89           O  
ATOM     20  CG  ASP B   3      31.870 -29.400  -3.810  1.00 57.89           C  
ATOM     21  OD1 ASP B   3      30.694 -29.740  -4.062  1.00 57.89           O  
ATOM     22  OD2 ASP B   3      32.778 -30.230  -3.590  1.00 57.89           O  
ATOM     23  N   VAL B   4      29.643 -25.361  -3.350  1.00 70.92           N  
ATOM     24  CA  VAL B   4      29.214 -24.330  -2.411  1.00 70.92           C  
ATOM     25  C   VAL B   4      29.760 -24.640  -1.019  1.00 70.92           C  
ATOM     26  CB  VAL B   4      27.675 -24.208  -2.365  1.00 70.92           C  
ATOM     27  O   VAL B   4      29.468 -25.695  -0.451  1.00 70.92           O  
ATOM     28  CG1 VAL B   4      27.250 -23.093  -1.412  1.00 70.92           C  
ATOM     29  CG2 VAL B   4      27.117 -23.960  -3.765  1.00 70.92           C  
ATOM     30  N   ALA B   5      30.870 -23.905  -0.680  1.00 84.87           N  
ATOM     31  CA  ALA B   5      31.537 -24.109   0.603  1.00 84.87           C  
ATOM     32  C   ALA B   5      31.247 -22.957   1.561  1.00 84.87           C  
ATOM     33  CB  ALA B   5      33.043 -24.263   0.402  1.00 84.87           C  
ATOM     34  O   ALA B   5      31.051 -21.818   1.130  1.00 84.87           O  
ATOM     35  N   ILE B   6      31.044 -23.301   2.827  1.00 89.15           N  
ATOM     36  CA  ILE B   6      30.839 -22.316   3.883  1.00 89.15           C  
ATOM     37  C   ILE B   6      32.136 -21.548   4.130  1.00 89.15           C  
ATOM     38  CB  ILE B   6      30.352 -22.980   5.190  1.00 89.15           C  
ATOM     39  O   ILE B   6      33.179 -22.149   4.399  1.00 89.15           O  
ATOM     40  CG1 ILE B   6      28.999 -23.667   4.967  1.00 89.15           C  
ATOM     41  CG2 ILE B   6      30.263 -21.949   6.319  1.00 89.15           C  
ATOM     42  CD1 ILE B   6      28.500 -24.456   6.170  1.00 89.15           C  
ATOM     43  N   VAL B   7      32.143 -20.238   3.939  1.00 91.93           N  
ATOM     44  CA  VAL B   7      33.294 -19.357   4.101  1.00 91.93           C  
ATOM     45  C   VAL B   7      33.423 -18.936   5.563  1.00 91.93           C  
ATOM     46  CB  VAL B   7      33.186 -18.109   3.195  1.00 91.93           C  
ATOM     47  O   VAL B   7      34.533 -18.825   6.088  1.00 91.93           O  
ATOM     48  CG1 VAL B   7      34.400 -17.201   3.378  1.00 91.93           C  
ATOM     49  CG2 VAL B   7      33.041 -18.524   1.732  1.00 91.93           C  
ATOM     50  N   LYS B   8      32.235 -18.611   6.149  1.00 93.66           N  
ATOM     51  CA  LYS B   8      32.192 -18.196   7.548  1.00 93.66           C  
ATOM     52  C   LYS B   8      30.841 -18.522   8.177  1.00 93.66           C  
ATOM     53  CB  LYS B   8      32.482 -16.700   7.674  1.00 93.66           C  
ATOM     54  O   LYS B   8      29.810 -18.477   7.503  1.00 93.66           O  
ATOM     55  CG  LYS B   8      32.592 -16.210   9.111  1.00 93.66           C  
ATOM     56  CD  LYS B   8      33.040 -14.755   9.172  1.00 93.66           C  
ATOM     57  CE  LYS B   8      33.114 -14.252  10.607  1.00 93.66           C  
ATOM     58  NZ  LYS B   8      34.313 -14.786  11.320  1.00 93.66           N  
ATOM     59  N   GLU B   9      30.873 -18.902   9.412  1.00 93.25           N  
ATOM     60  CA  GLU B   9      29.652 -19.163  10.168  1.00 93.25           C  
ATOM     61  C   GLU B   9      29.786 -18.692  11.613  1.00 93.25           C  
ATOM     62  CB  GLU B   9      29.304 -20.654  10.131  1.00 93.25           C  
ATOM     63  O   GLU B   9      30.892 -18.647  12.157  1.00 93.25           O  
ATOM     64  CG  GLU B   9      30.332 -21.542  10.816  1.00 93.25           C  
ATOM     65  CD  GLU B   9      29.998 -23.023  10.730  1.00 93.25           C  
ATOM     66  OE1 GLU B   9      30.725 -23.845  11.333  1.00 93.25           O  
ATOM     67  OE2 GLU B   9      29.001 -23.363  10.054  1.00 93.25           O  
ATOM     68  N   GLY B  10      28.686 -18.197  12.206  1.00 92.95           N  
ATOM     69  CA  GLY B  10      28.739 -17.773  13.596  1.00 92.95           C  
ATOM     70  C   GLY B  10      27.507 -17.003  14.032  1.00 92.95           C  
ATOM     71  O   GLY B  10      26.589 -16.788  13.237  1.00 92.95           O  
ATOM     72  N   TRP B  11      27.509 -16.679  15.305  1.00 92.93           N  
ATOM     73  CA  TRP B  11      26.405 -15.947  15.917  1.00 92.93           C  
ATOM     74  C   TRP B  11      26.520 -14.453  15.635  1.00 92.93           C  
ATOM     75  CB  TRP B  11      26.368 -16.193  17.428  1.00 92.93           C  
ATOM     76  O   TRP B  11      27.605 -13.876  15.746  1.00 92.93           O  
ATOM     77  CG  TRP B  11      25.830 -17.539  17.812  1.00 92.93           C  
ATOM     78  CD1 TRP B  11      26.552 -18.649  18.151  1.00 92.93           C  
ATOM     79  CD2 TRP B  11      24.452 -17.916  17.893  1.00 92.93           C  
ATOM     80  CE2 TRP B  11      24.412 -19.272  18.288  1.00 92.93           C  
ATOM     81  CE3 TRP B  11      23.246 -17.238  17.670  1.00 92.93           C  
ATOM     82  NE1 TRP B  11      25.705 -19.695  18.438  1.00 92.93           N  
ATOM     83  CH2 TRP B  11      22.046 -19.277  18.240  1.00 92.93           C  
ATOM     84  CZ2 TRP B  11      23.211 -19.963  18.464  1.00 92.93           C  
ATOM     85  CZ3 TRP B  11      22.052 -17.928  17.847  1.00 92.93           C  
ATOM     86  N   LEU B  12      25.414 -13.789  15.130  1.00 93.05           N  
ATOM     87  CA  LEU B  12      25.259 -12.350  14.946  1.00 93.05           C  
ATOM     88  C   LEU B  12      23.985 -11.850  15.621  1.00 93.05           C  
ATOM     89  CB  LEU B  12      25.232 -11.999  13.456  1.00 93.05           C  
ATOM     90  O   LEU B  12      22.978 -12.561  15.659  1.00 93.05           O  
ATOM     91  CG  LEU B  12      26.530 -12.234  12.681  1.00 93.05           C  
ATOM     92  CD1 LEU B  12      26.257 -12.239  11.181  1.00 93.05           C  
ATOM     93  CD2 LEU B  12      27.565 -11.172  13.038  1.00 93.05           C  
ATOM     94  N   HIS B  13      24.088 -10.709  16.275  1.00 92.15           N  
ATOM     95  CA  HIS B  13      22.868 -10.043  16.717  1.00 92.15           C  
ATOM     96  C   HIS B  13      22.260  -9.206  15.596  1.00 92.15           C  
ATOM     97  CB  HIS B  13      23.150  -9.162  17.935  1.00 92.15           C  
ATOM     98  O   HIS B  13      22.887  -8.262  15.110  1.00 92.15           O  
ATOM     99  CG  HIS B  13      23.383  -9.935  19.194  1.00 92.15           C  
ATOM    100  CD2 HIS B  13      22.574 -10.173  20.253  1.00 92.15           C  
ATOM    101  ND1 HIS B  13      24.575 -10.569  19.468  1.00 92.15           N  
ATOM    102  CE1 HIS B  13      24.489 -11.167  20.645  1.00 92.15           C  
ATOM    103  NE2 HIS B  13      23.285 -10.941  21.142  1.00 92.15           N  
ATOM    104  N   LYS B  14      21.115  -9.569  15.153  1.00 89.57           N  
ATOM    105  CA  LYS B  14      20.422  -8.874  14.073  1.00 89.57           C  
ATOM    106  C   LYS B  14      19.336  -7.952  14.620  1.00 89.57           C  
ATOM    107  CB  LYS B  14      19.812  -9.878  13.093  1.00 89.57           C  
ATOM    108  O   LYS B  14      18.548  -8.354  15.479  1.00 89.57           O  
ATOM    109  CG  LYS B  14      19.111  -9.235  11.905  1.00 89.57           C  
ATOM    110  CD  LYS B  14      18.432 -10.278  11.026  1.00 89.57           C  
ATOM    111  CE  LYS B  14      17.584  -9.629   9.940  1.00 89.57           C  
ATOM    112  NZ  LYS B  14      16.210  -9.307  10.429  1.00 89.57           N  
ATOM    113  N   ARG B  15      19.314  -6.759  14.133  1.00 79.29           N  
ATOM    114  CA  ARG B  15      18.308  -5.800  14.577  1.00 79.29           C  
ATOM    115  C   ARG B  15      17.029  -5.928  13.755  1.00 79.29           C  
ATOM    116  CB  ARG B  15      18.849  -4.372  14.485  1.00 79.29           C  
ATOM    117  O   ARG B  15      17.082  -6.047  12.529  1.00 79.29           O  
ATOM    118  CG  ARG B  15      18.001  -3.343  15.216  1.00 79.29           C  
ATOM    119  CD  ARG B  15      18.609  -1.950  15.136  1.00 79.29           C  
ATOM    120  NE  ARG B  15      17.582  -0.919  15.026  1.00 79.29           N  
ATOM    121  NH1 ARG B  15      19.069   0.822  14.721  1.00 79.29           N  
ATOM    122  NH2 ARG B  15      16.813   1.227  14.745  1.00 79.29           N  
ATOM    123  CZ  ARG B  15      17.824   0.374  14.831  1.00 79.29           C  
ATOM    124  N   GLY B  16      15.929  -5.947  14.474  1.00 67.86           N  
ATOM    125  CA  GLY B  16      14.663  -5.958  13.758  1.00 67.86           C  
ATOM    126  C   GLY B  16      14.409  -4.684  12.975  1.00 67.86           C  
ATOM    127  O   GLY B  16      14.810  -3.598  13.399  1.00 67.86           O  
ATOM    128  N   GLU B  17      13.695  -4.729  11.816  1.00 50.86           N  
ATOM    129  CA  GLU B  17      13.446  -3.585  10.944  1.00 50.86           C  
ATOM    130  C   GLU B  17      12.293  -2.733  11.466  1.00 50.86           C  
ATOM    131  CB  GLU B  17      13.151  -4.052   9.516  1.00 50.86           C  
ATOM    132  O   GLU B  17      12.369  -1.502  11.453  1.00 50.86           O  
ATOM    133  CG  GLU B  17      14.007  -3.372   8.457  1.00 50.86           C  
ATOM    134  CD  GLU B  17      13.843  -3.979   7.073  1.00 50.86           C  
ATOM    135  OE1 GLU B  17      14.440  -3.455   6.106  1.00 50.86           O  
ATOM    136  OE2 GLU B  17      13.110  -4.987   6.955  1.00 50.86           O  
ATOM    137  N   TYR B  18      11.218  -3.459  12.059  1.00 42.96           N  
ATOM    138  CA  TYR B  18      10.008  -2.780  12.509  1.00 42.96           C  
ATOM    139  C   TYR B  18      10.019  -2.592  14.022  1.00 42.96           C  
ATOM    140  CB  TYR B  18       8.762  -3.568  12.090  1.00 42.96           C  
ATOM    141  O   TYR B  18       9.637  -1.532  14.524  1.00 42.96           O  
ATOM    142  CG  TYR B  18       8.580  -3.664  10.595  1.00 42.96           C  
ATOM    143  CD1 TYR B  18       8.055  -2.598   9.868  1.00 42.96           C  
ATOM    144  CD2 TYR B  18       8.930  -4.821   9.907  1.00 42.96           C  
ATOM    145  CE1 TYR B  18       7.883  -2.683   8.490  1.00 42.96           C  
ATOM    146  CE2 TYR B  18       8.762  -4.917   8.530  1.00 42.96           C  
ATOM    147  OH  TYR B  18       8.071  -3.934   6.467  1.00 42.96           O  
ATOM    148  CZ  TYR B  18       8.239  -3.844   7.831  1.00 42.96           C  
ATOM    149  N   ILE B  19      10.420  -3.732  14.660  1.00 36.68           N  
ATOM    150  CA  ILE B  19      10.685  -3.682  16.093  1.00 36.68           C  
ATOM    151  C   ILE B  19      12.191  -3.715  16.341  1.00 36.68           C  
ATOM    152  CB  ILE B  19       9.994  -4.847  16.837  1.00 36.68           C  
ATOM    153  O   ILE B  19      12.841  -4.740  16.122  1.00 36.68           O  
ATOM    154  CG1 ILE B  19       8.490  -4.853  16.541  1.00 36.68           C  
ATOM    155  CG2 ILE B  19      10.256  -4.758  18.343  1.00 36.68           C  
ATOM    156  CD1 ILE B  19       7.757  -6.071  17.084  1.00 36.68           C  
ATOM    157  N   LYS B  20      12.736  -2.590  16.655  1.00 57.92           N  
ATOM    158  CA  LYS B  20      14.178  -2.368  16.714  1.00 57.92           C  
ATOM    159  C   LYS B  20      14.791  -3.054  17.931  1.00 57.92           C  
ATOM    160  CB  LYS B  20      14.489  -0.871  16.743  1.00 57.92           C  
ATOM    161  O   LYS B  20      15.455  -2.408  18.745  1.00 57.92           O  
ATOM    162  CG  LYS B  20      14.089  -0.130  15.475  1.00 57.92           C  
ATOM    163  CD  LYS B  20      14.767   1.231  15.386  1.00 57.92           C  
ATOM    164  CE  LYS B  20      14.420   1.945  14.087  1.00 57.92           C  
ATOM    165  NZ  LYS B  20      15.049   3.298  14.013  1.00 57.92           N  
ATOM    166  N   THR B  21      14.530  -4.406  18.155  1.00 66.67           N  
ATOM    167  CA  THR B  21      15.149  -5.234  19.183  1.00 66.67           C  
ATOM    168  C   THR B  21      16.228  -6.129  18.580  1.00 66.67           C  
ATOM    169  CB  THR B  21      14.103  -6.102  19.907  1.00 66.67           C  
ATOM    170  O   THR B  21      16.171  -6.467  17.396  1.00 66.67           O  
ATOM    171  CG2 THR B  21      13.230  -5.257  20.829  1.00 66.67           C  
ATOM    172  OG1 THR B  21      13.269  -6.744  18.934  1.00 66.67           O  
ATOM    173  N   TRP B  22      17.241  -6.406  19.374  1.00 81.52           N  
ATOM    174  CA  TRP B  22      18.355  -7.243  18.943  1.00 81.52           C  
ATOM    175  C   TRP B  22      18.083  -8.712  19.252  1.00 81.52           C  
ATOM    176  CB  TRP B  22      19.655  -6.799  19.618  1.00 81.52           C  
ATOM    177  O   TRP B  22      17.695  -9.056  20.371  1.00 81.52           O  
ATOM    178  CG  TRP B  22      20.125  -5.438  19.198  1.00 81.52           C  
ATOM    179  CD1 TRP B  22      19.813  -4.242  19.782  1.00 81.52           C  
ATOM    180  CD2 TRP B  22      20.988  -5.135  18.098  1.00 81.52           C  
ATOM    181  CE2 TRP B  22      21.159  -3.733  18.075  1.00 81.52           C  
ATOM    182  CE3 TRP B  22      21.636  -5.913  17.129  1.00 81.52           C  
ATOM    183  NE1 TRP B  22      20.432  -3.212  19.111  1.00 81.52           N  
ATOM    184  CH2 TRP B  22      22.573  -3.878  16.183  1.00 81.52           C  
ATOM    185  CZ2 TRP B  22      21.951  -3.093  17.119  1.00 81.52           C  
ATOM    186  CZ3 TRP B  22      22.424  -5.274  16.179  1.00 81.52           C  
ATOM    187  N   ARG B  23      18.228  -9.627  18.283  1.00 79.91           N  
ATOM    188  CA  ARG B  23      18.053 -11.066  18.448  1.00 79.91           C  
ATOM    189  C   ARG B  23      19.260 -11.829  17.914  1.00 79.91           C  
ATOM    190  CB  ARG B  23      16.780 -11.538  17.742  1.00 79.91           C  
ATOM    191  O   ARG B  23      19.733 -11.558  16.808  1.00 79.91           O  
ATOM    192  CG  ARG B  23      15.510 -10.879  18.257  1.00 79.91           C  
ATOM    193  CD  ARG B  23      14.406 -11.898  18.502  1.00 79.91           C  
ATOM    194  NE  ARG B  23      13.148 -11.252  18.870  1.00 79.91           N  
ATOM    195  NH1 ARG B  23      12.683 -12.687  20.619  1.00 79.91           N  
ATOM    196  NH2 ARG B  23      11.237 -10.982  20.114  1.00 79.91           N  
ATOM    197  CZ  ARG B  23      12.359 -11.642  19.867  1.00 79.91           C  
ATOM    198  N   PRO B  24      19.712 -12.779  18.717  1.00 88.50           N  
ATOM    199  CA  PRO B  24      20.824 -13.596  18.224  1.00 88.50           C  
ATOM    200  C   PRO B  24      20.404 -14.557  17.114  1.00 88.50           C  
ATOM    201  CB  PRO B  24      21.276 -14.364  19.469  1.00 88.50           C  
ATOM    202  O   PRO B  24      19.358 -15.203  17.216  1.00 88.50           O  
ATOM    203  CG  PRO B  24      20.124 -14.268  20.417  1.00 88.50           C  
ATOM    204  CD  PRO B  24      19.264 -13.107  20.006  1.00 88.50           C  
ATOM    205  N   ARG B  25      21.158 -14.578  16.016  1.00 88.80           N  
ATOM    206  CA  ARG B  25      20.955 -15.504  14.907  1.00 88.80           C  
ATOM    207  C   ARG B  25      22.272 -16.140  14.476  1.00 88.80           C  
ATOM    208  CB  ARG B  25      20.305 -14.788  13.720  1.00 88.80           C  
ATOM    209  O   ARG B  25      23.322 -15.496  14.518  1.00 88.80           O  
ATOM    210  CG  ARG B  25      18.927 -14.222  14.022  1.00 88.80           C  
ATOM    211  CD  ARG B  25      17.876 -15.319  14.123  1.00 88.80           C  
ATOM    212  NE  ARG B  25      16.532 -14.767  14.259  1.00 88.80           N  
ATOM    213  NH1 ARG B  25      16.391 -15.127  16.537  1.00 88.80           N  
ATOM    214  NH2 ARG B  25      14.639 -14.167  15.414  1.00 88.80           N  
ATOM    215  CZ  ARG B  25      15.857 -14.688  15.403  1.00 88.80           C  
ATOM    216  N   TYR B  26      22.107 -17.425  14.162  1.00 90.40           N  
ATOM    217  CA  TYR B  26      23.281 -18.108  13.629  1.00 90.40           C  
ATOM    218  C   TYR B  26      23.344 -17.980  12.112  1.00 90.40           C  
ATOM    219  CB  TYR B  26      23.270 -19.587  14.028  1.00 90.40           C  
ATOM    220  O   TYR B  26      22.468 -18.481  11.403  1.00 90.40           O  
ATOM    221  CG  TYR B  26      24.606 -20.270  13.864  1.00 90.40           C  
ATOM    222  CD1 TYR B  26      24.901 -20.997  12.712  1.00 90.40           C  
ATOM    223  CD2 TYR B  26      25.574 -20.192  14.859  1.00 90.40           C  
ATOM    224  CE1 TYR B  26      26.130 -21.630  12.557  1.00 90.40           C  
ATOM    225  CE2 TYR B  26      26.806 -20.821  14.714  1.00 90.40           C  
ATOM    226  OH  TYR B  26      28.293 -22.160  13.413  1.00 90.40           O  
ATOM    227  CZ  TYR B  26      27.075 -21.536  13.561  1.00 90.40           C  
ATOM    228  N   PHE B  27      24.451 -17.348  11.539  1.00 92.48           N  
ATOM    229  CA  PHE B  27      24.523 -17.042  10.115  1.00 92.48           C  
ATOM    230  C   PHE B  27      25.577 -17.902   9.428  1.00 92.48           C  
ATOM    231  CB  PHE B  27      24.835 -15.558   9.898  1.00 92.48           C  
ATOM    232  O   PHE B  27      26.625 -18.192  10.010  1.00 92.48           O  
ATOM    233  CG  PHE B  27      23.611 -14.699   9.728  1.00 92.48           C  
ATOM    234  CD1 PHE B  27      23.111 -14.419   8.462  1.00 92.48           C  
ATOM    235  CD2 PHE B  27      22.959 -14.171  10.836  1.00 92.48           C  
ATOM    236  CE1 PHE B  27      21.978 -13.624   8.302  1.00 92.48           C  
ATOM    237  CE2 PHE B  27      21.826 -13.377  10.684  1.00 92.48           C  
ATOM    238  CZ  PHE B  27      21.338 -13.104   9.416  1.00 92.48           C  
ATOM    239  N   LEU B  28      25.275 -18.362   8.266  1.00 90.51           N  
ATOM    240  CA  LEU B  28      26.200 -19.053   7.374  1.00 90.51           C  
ATOM    241  C   LEU B  28      26.460 -18.229   6.117  1.00 90.51           C  
ATOM    242  CB  LEU B  28      25.648 -20.429   6.991  1.00 90.51           C  
ATOM    243  O   LEU B  28      25.522 -17.861   5.406  1.00 90.51           O  
ATOM    244  CG  LEU B  28      25.325 -21.376   8.148  1.00 90.51           C  
ATOM    245  CD1 LEU B  28      24.301 -22.418   7.709  1.00 90.51           C  
ATOM    246  CD2 LEU B  28      26.594 -22.048   8.660  1.00 90.51           C  
ATOM    247  N   LEU B  29      27.734 -17.930   5.878  1.00 93.26           N  
ATOM    248  CA  LEU B  29      28.147 -17.269   4.645  1.00 93.26           C  
ATOM    249  C   LEU B  29      28.786 -18.264   3.682  1.00 93.26           C  
ATOM    250  CB  LEU B  29      29.127 -16.133   4.948  1.00 93.26           C  
ATOM    251  O   LEU B  29      29.794 -18.893   4.012  1.00 93.26           O  
ATOM    252  CG  LEU B  29      29.681 -15.375   3.740  1.00 93.26           C  
ATOM    253  CD1 LEU B  29      28.566 -14.605   3.040  1.00 93.26           C  
ATOM    254  CD2 LEU B  29      30.801 -14.433   4.167  1.00 93.26           C  
ATOM    255  N   LYS B  30      28.228 -18.392   2.495  1.00 89.82           N  
ATOM    256  CA  LYS B  30      28.736 -19.333   1.500  1.00 89.82           C  
ATOM    257  C   LYS B  30      29.490 -18.605   0.390  1.00 89.82           C  
ATOM    258  CB  LYS B  30      27.591 -20.154   0.904  1.00 89.82           C  
ATOM    259  O   LYS B  30      29.293 -17.406   0.182  1.00 89.82           O  
ATOM    260  CG  LYS B  30      26.845 -21.004   1.922  1.00 89.82           C  
ATOM    261  CD  LYS B  30      25.752 -21.835   1.262  1.00 89.82           C  
ATOM    262  CE  LYS B  30      24.958 -22.632   2.288  1.00 89.82           C  
ATOM    263  NZ  LYS B  30      23.868 -23.428   1.648  1.00 89.82           N  
ATOM    264  N   ASN B  31      30.311 -19.347  -0.347  1.00 88.28           N  
ATOM    265  CA  ASN B  31      31.172 -18.760  -1.370  1.00 88.28           C  
ATOM    266  C   ASN B  31      30.368 -18.302  -2.583  1.00 88.28           C  
ATOM    267  CB  ASN B  31      32.255 -19.754  -1.794  1.00 88.28           C  
ATOM    268  O   ASN B  31      30.861 -17.525  -3.402  1.00 88.28           O  
ATOM    269  CG  ASN B  31      31.681 -21.049  -2.334  1.00 88.28           C  
ATOM    270  ND2 ASN B  31      32.525 -21.852  -2.970  1.00 88.28           N  
ATOM    271  OD1 ASN B  31      30.488 -21.324  -2.181  1.00 88.28           O  
ATOM    272  N   ASP B  32      29.159 -18.770  -2.630  1.00 84.54           N  
ATOM    273  CA  ASP B  32      28.305 -18.360  -3.740  1.00 84.54           C  
ATOM    274  C   ASP B  32      27.559 -17.069  -3.412  1.00 84.54           C  
ATOM    275  CB  ASP B  32      27.309 -19.469  -4.089  1.00 84.54           C  
ATOM    276  O   ASP B  32      26.777 -16.574  -4.226  1.00 84.54           O  
ATOM    277  CG  ASP B  32      26.307 -19.736  -2.980  1.00 84.54           C  
ATOM    278  OD1 ASP B  32      26.465 -19.185  -1.869  1.00 84.54           O  
ATOM    279  OD2 ASP B  32      25.352 -20.507  -3.218  1.00 84.54           O  
ATOM    280  N   GLY B  33      27.729 -16.480  -2.270  1.00 86.43           N  
ATOM    281  CA  GLY B  33      27.131 -15.211  -1.884  1.00 86.43           C  
ATOM    282  C   GLY B  33      25.932 -15.370  -0.969  1.00 86.43           C  
ATOM    283  O   GLY B  33      25.411 -14.384  -0.443  1.00 86.43           O  
ATOM    284  N   THR B  34      25.547 -16.577  -0.763  1.00 84.77           N  
ATOM    285  CA  THR B  34      24.411 -16.864   0.105  1.00 84.77           C  
ATOM    286  C   THR B  34      24.761 -16.584   1.564  1.00 84.77           C  
ATOM    287  CB  THR B  34      23.950 -18.326  -0.044  1.00 84.77           C  
ATOM    288  O   THR B  34      25.797 -17.035   2.057  1.00 84.77           O  
ATOM    289  CG2 THR B  34      22.551 -18.523   0.530  1.00 84.77           C  
ATOM    290  OG1 THR B  34      23.939 -18.678  -1.432  1.00 84.77           O  
ATOM    291  N   PHE B  35      23.974 -15.699   2.229  1.00 90.06           N  
ATOM    292  CA  PHE B  35      24.076 -15.300   3.627  1.00 90.06           C  
ATOM    293  C   PHE B  35      22.793 -15.633   4.380  1.00 90.06           C  
ATOM    294  CB  PHE B  35      24.378 -13.803   3.740  1.00 90.06           C  
ATOM    295  O   PHE B  35      21.837 -14.855   4.361  1.00 90.06           O  
ATOM    296  CG  PHE B  35      24.735 -13.358   5.133  1.00 90.06           C  
ATOM    297  CD1 PHE B  35      24.110 -12.259   5.709  1.00 90.06           C  
ATOM    298  CD2 PHE B  35      25.697 -14.041   5.866  1.00 90.06           C  
ATOM    299  CE1 PHE B  35      24.439 -11.846   6.997  1.00 90.06           C  
ATOM    300  CE2 PHE B  35      26.031 -13.634   7.155  1.00 90.06           C  
ATOM    301  CZ  PHE B  35      25.402 -12.535   7.718  1.00 90.06           C  
ATOM    302  N   ILE B  36      22.799 -16.824   5.040  1.00 87.66           N  
ATOM    303  CA  ILE B  36      21.565 -17.385   5.578  1.00 87.66           C  
ATOM    304  C   ILE B  36      21.635 -17.417   7.103  1.00 87.66           C  
ATOM    305  CB  ILE B  36      21.300 -18.803   5.024  1.00 87.66           C  
ATOM    306  O   ILE B  36      22.683 -17.721   7.677  1.00 87.66           O  
ATOM    307  CG1 ILE B  36      21.545 -18.839   3.511  1.00 87.66           C  
ATOM    308  CG2 ILE B  36      19.877 -19.257   5.359  1.00 87.66           C  
ATOM    309  CD1 ILE B  36      21.545 -20.241   2.917  1.00 87.66           C  
ATOM    310  N   GLY B  37      20.529 -17.030   7.760  1.00 86.99           N  
ATOM    311  CA  GLY B  37      20.465 -16.960   9.211  1.00 86.99           C  
ATOM    312  C   GLY B  37      19.459 -17.923   9.811  1.00 86.99           C  
ATOM    313  O   GLY B  37      18.398 -18.161   9.231  1.00 86.99           O  
ATOM    314  N   TYR B  38      19.824 -18.546  11.030  1.00 84.96           N  
ATOM    315  CA  TYR B  38      19.001 -19.502  11.762  1.00 84.96           C  
ATOM    316  C   TYR B  38      18.811 -19.062  13.209  1.00 84.96           C  
ATOM    317  CB  TYR B  38      19.630 -20.898  11.719  1.00 84.96           C  
ATOM    318  O   TYR B  38      19.639 -18.330  13.756  1.00 84.96           O  
ATOM    319  CG  TYR B  38      19.797 -21.446  10.323  1.00 84.96           C  
ATOM    320  CD1 TYR B  38      18.806 -22.232   9.739  1.00 84.96           C  
ATOM    321  CD2 TYR B  38      20.946 -21.180   9.585  1.00 84.96           C  
ATOM    322  CE1 TYR B  38      18.956 -22.740   8.453  1.00 84.96           C  
ATOM    323  CE2 TYR B  38      21.106 -21.683   8.298  1.00 84.96           C  
ATOM    324  OH  TYR B  38      20.262 -22.961   6.468  1.00 84.96           O  
ATOM    325  CZ  TYR B  38      20.108 -22.461   7.741  1.00 84.96           C  
ATOM    326  N   LYS B  39      17.672 -19.471  13.754  1.00 80.59           N  
ATOM    327  CA  LYS B  39      17.448 -19.238  15.178  1.00 80.59           C  
ATOM    328  C   LYS B  39      18.459 -20.004  16.026  1.00 80.59           C  
ATOM    329  CB  LYS B  39      16.025 -19.638  15.570  1.00 80.59           C  
ATOM    330  O   LYS B  39      18.965 -19.482  17.021  1.00 80.59           O  
ATOM    331  CG  LYS B  39      15.602 -19.150  16.948  1.00 80.59           C  
ATOM    332  CD  LYS B  39      14.134 -19.449  17.221  1.00 80.59           C  
ATOM    333  CE  LYS B  39      13.715 -18.979  18.608  1.00 80.59           C  
ATOM    334  NZ  LYS B  39      12.263 -19.219  18.859  1.00 80.59           N  
ATOM    335  N   GLU B  40      18.765 -21.297  15.709  1.00 81.36           N  
ATOM    336  CA  GLU B  40      19.751 -22.157  16.357  1.00 81.36           C  
ATOM    337  C   GLU B  40      20.750 -22.711  15.345  1.00 81.36           C  
ATOM    338  CB  GLU B  40      19.060 -23.305  17.096  1.00 81.36           C  
ATOM    339  O   GLU B  40      20.468 -22.754  14.146  1.00 81.36           O  
ATOM    340  CG  GLU B  40      18.240 -22.858  18.298  1.00 81.36           C  
ATOM    341  CD  GLU B  40      17.924 -23.989  19.263  1.00 81.36           C  
ATOM    342  OE1 GLU B  40      17.371 -23.720  20.354  1.00 81.36           O  
ATOM    343  OE2 GLU B  40      18.233 -25.154  18.927  1.00 81.36           O  
ATOM    344  N   ARG B  41      21.936 -23.070  15.887  1.00 84.00           N  
ATOM    345  CA  ARG B  41      22.960 -23.664  15.033  1.00 84.00           C  
ATOM    346  C   ARG B  41      22.437 -24.920  14.343  1.00 84.00           C  
ATOM    347  CB  ARG B  41      24.213 -23.997  15.847  1.00 84.00           C  
ATOM    348  O   ARG B  41      21.981 -25.854  15.006  1.00 84.00           O  
ATOM    349  CG  ARG B  41      25.387 -24.470  15.005  1.00 84.00           C  
ATOM    350  CD  ARG B  41      26.614 -24.757  15.859  1.00 84.00           C  
ATOM    351  NE  ARG B  41      27.708 -25.307  15.063  1.00 84.00           N  
ATOM    352  NH1 ARG B  41      29.194 -25.447  16.826  1.00 84.00           N  
ATOM    353  NH2 ARG B  41      29.831 -26.117  14.728  1.00 84.00           N  
ATOM    354  CZ  ARG B  41      28.908 -25.622  15.541  1.00 84.00           C  
ATOM    355  N   PRO B  42      22.536 -24.962  13.065  1.00 76.62           N  
ATOM    356  CA  PRO B  42      22.035 -26.139  12.352  1.00 76.62           C  
ATOM    357  C   PRO B  42      22.915 -27.371  12.555  1.00 76.62           C  
ATOM    358  CB  PRO B  42      22.047 -25.696  10.887  1.00 76.62           C  
ATOM    359  O   PRO B  42      24.142 -27.255  12.612  1.00 76.62           O  
ATOM    360  CG  PRO B  42      22.638 -24.323  10.909  1.00 76.62           C  
ATOM    361  CD  PRO B  42      22.944 -23.958  12.333  1.00 76.62           C  
ATOM    362  N   GLN B  43      22.456 -28.500  13.159  1.00 69.30           N  
ATOM    363  CA  GLN B  43      23.209 -29.721  13.426  1.00 69.30           C  
ATOM    364  C   GLN B  43      23.676 -30.374  12.128  1.00 69.30           C  
ATOM    365  CB  GLN B  43      22.366 -30.706  14.237  1.00 69.30           C  
ATOM    366  O   GLN B  43      24.782 -30.913  12.061  1.00 69.30           O  
ATOM    367  CG  GLN B  43      22.384 -30.443  15.736  1.00 69.30           C  
ATOM    368  CD  GLN B  43      21.704 -31.540  16.533  1.00 69.30           C  
ATOM    369  NE2 GLN B  43      21.721 -31.410  17.856  1.00 69.30           N  
ATOM    370  OE1 GLN B  43      21.167 -32.496  15.965  1.00 69.30           O  
ATOM    371  N   ASP B  44      22.907 -30.526  11.071  1.00 57.28           N  
ATOM    372  CA  ASP B  44      23.188 -31.039   9.734  1.00 57.28           C  
ATOM    373  C   ASP B  44      22.822 -30.013   8.664  1.00 57.28           C  
ATOM    374  CB  ASP B  44      22.430 -32.346   9.491  1.00 57.28           C  
ATOM    375  O   ASP B  44      21.692 -29.522   8.627  1.00 57.28           O  
ATOM    376  CG  ASP B  44      23.337 -33.563   9.472  1.00 57.28           C  
ATOM    377  OD1 ASP B  44      24.555 -33.413   9.235  1.00 57.28           O  
ATOM    378  OD2 ASP B  44      22.829 -34.684   9.695  1.00 57.28           O  
ATOM    379  N   VAL B  45      23.917 -29.537   8.157  1.00 48.47           N  
ATOM    380  CA  VAL B  45      23.707 -28.493   7.160  1.00 48.47           C  
ATOM    381  C   VAL B  45      22.544 -28.875   6.249  1.00 48.47           C  
ATOM    382  CB  VAL B  45      24.981 -28.243   6.323  1.00 48.47           C  
ATOM    383  O   VAL B  45      21.833 -28.005   5.740  1.00 48.47           O  
ATOM    384  CG1 VAL B  45      24.793 -27.041   5.399  1.00 48.47           C  
ATOM    385  CG2 VAL B  45      26.188 -28.035   7.236  1.00 48.47           C  
ATOM    386  N   ASP B  46      22.399 -30.227   6.087  1.00 43.28           N  
ATOM    387  CA  ASP B  46      21.352 -30.755   5.217  1.00 43.28           C  
ATOM    388  C   ASP B  46      20.001 -30.767   5.928  1.00 43.28           C  
ATOM    389  CB  ASP B  46      21.710 -32.164   4.742  1.00 43.28           C  
ATOM    390  O   ASP B  46      19.005 -31.235   5.372  1.00 43.28           O  
ATOM    391  CG  ASP B  46      22.724 -32.170   3.612  1.00 43.28           C  
ATOM    392  OD1 ASP B  46      22.766 -31.200   2.824  1.00 43.28           O  
ATOM    393  OD2 ASP B  46      23.488 -33.154   3.506  1.00 43.28           O  
ATOM    394  N   GLN B  47      20.108 -30.587   7.280  1.00 45.85           N  
ATOM    395  CA  GLN B  47      18.857 -30.640   8.028  1.00 45.85           C  
ATOM    396  C   GLN B  47      17.949 -29.468   7.666  1.00 45.85           C  
ATOM    397  CB  GLN B  47      19.130 -30.648   9.533  1.00 45.85           C  
ATOM    398  O   GLN B  47      18.428 -28.414   7.242  1.00 45.85           O  
ATOM    399  CG  GLN B  47      19.290 -32.043  10.121  1.00 45.85           C  
ATOM    400  CD  GLN B  47      19.519 -32.025  11.621  1.00 45.85           C  
ATOM    401  NE2 GLN B  47      19.851 -33.181  12.184  1.00 45.85           N  
ATOM    402  OE1 GLN B  47      19.400 -30.979  12.268  1.00 45.85           O  
ATOM    403  N   ARG B  48      16.621 -29.766   7.326  1.00 46.42           N  
ATOM    404  CA  ARG B  48      15.413 -29.153   6.782  1.00 46.42           C  
ATOM    405  C   ARG B  48      15.002 -27.934   7.600  1.00 46.42           C  
ATOM    406  CB  ARG B  48      14.268 -30.167   6.740  1.00 46.42           C  
ATOM    407  O   ARG B  48      13.833 -27.543   7.596  1.00 46.42           O  
ATOM    408  CG  ARG B  48      14.320 -31.106   5.545  1.00 46.42           C  
ATOM    409  CD  ARG B  48      13.109 -32.027   5.499  1.00 46.42           C  
ATOM    410  NE  ARG B  48      13.175 -32.949   4.369  1.00 46.42           N  
ATOM    411  NH1 ARG B  48      11.260 -34.110   4.936  1.00 46.42           N  
ATOM    412  NH2 ARG B  48      12.452 -34.698   3.068  1.00 46.42           N  
ATOM    413  CZ  ARG B  48      12.296 -33.917   4.127  1.00 46.42           C  
ATOM    414  N   GLU B  49      15.936 -27.464   8.528  1.00 52.25           N  
ATOM    415  CA  GLU B  49      15.359 -26.279   9.156  1.00 52.25           C  
ATOM    416  C   GLU B  49      15.378 -25.086   8.205  1.00 52.25           C  
ATOM    417  CB  GLU B  49      16.107 -25.936  10.447  1.00 52.25           C  
ATOM    418  O   GLU B  49      16.386 -24.829   7.544  1.00 52.25           O  
ATOM    419  CG  GLU B  49      15.451 -26.488  11.704  1.00 52.25           C  
ATOM    420  CD  GLU B  49      16.174 -26.092  12.981  1.00 52.25           C  
ATOM    421  OE1 GLU B  49      15.717 -26.477  14.081  1.00 52.25           O  
ATOM    422  OE2 GLU B  49      17.205 -25.390  12.881  1.00 52.25           O  
ATOM    423  N   ALA B  50      14.222 -24.488   8.030  1.00 59.68           N  
ATOM    424  CA  ALA B  50      14.089 -23.342   7.134  1.00 59.68           C  
ATOM    425  C   ALA B  50      14.815 -22.122   7.691  1.00 59.68           C  
ATOM    426  CB  ALA B  50      12.615 -23.019   6.899  1.00 59.68           C  
ATOM    427  O   ALA B  50      14.684 -21.800   8.875  1.00 59.68           O  
ATOM    428  N   PRO B  51      15.714 -21.571   6.948  1.00 71.32           N  
ATOM    429  CA  PRO B  51      16.422 -20.370   7.399  1.00 71.32           C  
ATOM    430  C   PRO B  51      15.478 -19.208   7.702  1.00 71.32           C  
ATOM    431  CB  PRO B  51      17.338 -20.036   6.219  1.00 71.32           C  
ATOM    432  O   PRO B  51      14.425 -19.083   7.071  1.00 71.32           O  
ATOM    433  CG  PRO B  51      16.779 -20.811   5.070  1.00 71.32           C  
ATOM    434  CD  PRO B  51      15.870 -21.877   5.611  1.00 71.32           C  
ATOM    435  N   LEU B  52      15.693 -18.490   8.800  1.00 70.77           N  
ATOM    436  CA  LEU B  52      14.917 -17.305   9.148  1.00 70.77           C  
ATOM    437  C   LEU B  52      15.284 -16.131   8.245  1.00 70.77           C  
ATOM    438  CB  LEU B  52      15.144 -16.927  10.614  1.00 70.77           C  
ATOM    439  O   LEU B  52      14.458 -15.249   8.001  1.00 70.77           O  
ATOM    440  CG  LEU B  52      14.392 -17.760  11.653  1.00 70.77           C  
ATOM    441  CD1 LEU B  52      15.072 -17.649  13.014  1.00 70.77           C  
ATOM    442  CD2 LEU B  52      12.935 -17.319  11.739  1.00 70.77           C  
ATOM    443  N   ASN B  53      16.467 -16.157   7.795  1.00 77.72           N  
ATOM    444  CA  ASN B  53      16.995 -15.113   6.924  1.00 77.72           C  
ATOM    445  C   ASN B  53      17.714 -15.702   5.714  1.00 77.72           C  
ATOM    446  CB  ASN B  53      17.934 -14.189   7.702  1.00 77.72           C  
ATOM    447  O   ASN B  53      18.462 -16.672   5.843  1.00 77.72           O  
ATOM    448  CG  ASN B  53      17.316 -13.676   8.988  1.00 77.72           C  
ATOM    449  ND2 ASN B  53      16.510 -12.626   8.881  1.00 77.72           N  
ATOM    450  OD1 ASN B  53      17.561 -14.219  10.068  1.00 77.72           O  
ATOM    451  N   ASN B  54      17.457 -15.158   4.558  1.00 75.35           N  
ATOM    452  CA  ASN B  54      18.103 -15.590   3.323  1.00 75.35           C  
ATOM    453  C   ASN B  54      18.515 -14.401   2.460  1.00 75.35           C  
ATOM    454  CB  ASN B  54      17.184 -16.525   2.534  1.00 75.35           C  
ATOM    455  O   ASN B  54      17.730 -13.921   1.640  1.00 75.35           O  
ATOM    456  CG  ASN B  54      17.920 -17.290   1.452  1.00 75.35           C  
ATOM    457  ND2 ASN B  54      17.244 -18.263   0.850  1.00 75.35           N  
ATOM    458  OD1 ASN B  54      19.085 -17.011   1.160  1.00 75.35           O  
ATOM    459  N   PHE B  55      19.787 -13.982   2.592  1.00 82.37           N  
ATOM    460  CA  PHE B  55      20.314 -12.819   1.888  1.00 82.37           C  
ATOM    461  C   PHE B  55      21.341 -13.238   0.843  1.00 82.37           C  
ATOM    462  CB  PHE B  55      20.943 -11.831   2.875  1.00 82.37           C  
ATOM    463  O   PHE B  55      21.871 -14.350   0.897  1.00 82.37           O  
ATOM    464  CG  PHE B  55      20.092 -11.557   4.086  1.00 82.37           C  
ATOM    465  CD1 PHE B  55      18.817 -11.022   3.950  1.00 82.37           C  
ATOM    466  CD2 PHE B  55      20.568 -11.836   5.361  1.00 82.37           C  
ATOM    467  CE1 PHE B  55      18.027 -10.768   5.069  1.00 82.37           C  
ATOM    468  CE2 PHE B  55      19.784 -11.584   6.484  1.00 82.37           C  
ATOM    469  CZ  PHE B  55      18.515 -11.049   6.336  1.00 82.37           C  
ATOM    470  N   SER B  56      21.532 -12.348  -0.194  1.00 80.30           N  
ATOM    471  CA  SER B  56      22.670 -12.452  -1.101  1.00 80.30           C  
ATOM    472  C   SER B  56      23.617 -11.268  -0.939  1.00 80.30           C  
ATOM    473  CB  SER B  56      22.194 -12.539  -2.552  1.00 80.30           C  
ATOM    474  O   SER B  56      23.190 -10.112  -0.999  1.00 80.30           O  
ATOM    475  OG  SER B  56      23.295 -12.530  -3.444  1.00 80.30           O  
ATOM    476  N   VAL B  57      24.809 -11.598  -0.789  1.00 86.14           N  
ATOM    477  CA  VAL B  57      25.779 -10.533  -0.557  1.00 86.14           C  
ATOM    478  C   VAL B  57      26.474 -10.173  -1.868  1.00 86.14           C  
ATOM    479  CB  VAL B  57      26.823 -10.939   0.506  1.00 86.14           C  
ATOM    480  O   VAL B  57      27.474  -9.451  -1.870  1.00 86.14           O  
ATOM    481  CG1 VAL B  57      26.179 -11.029   1.889  1.00 86.14           C  
ATOM    482  CG2 VAL B  57      27.479 -12.267   0.131  1.00 86.14           C  
ATOM    483  N   ALA B  58      25.871 -10.835  -2.940  1.00 72.30           N  
ATOM    484  CA  ALA B  58      26.413 -10.498  -4.253  1.00 72.30           C  
ATOM    485  C   ALA B  58      26.287  -9.003  -4.531  1.00 72.30           C  
ATOM    486  CB  ALA B  58      25.705 -11.300  -5.343  1.00 72.30           C  
ATOM    487  O   ALA B  58      25.205  -8.428  -4.392  1.00 72.30           O  
ATOM    488  N   GLN B  59      27.355  -8.120  -4.613  1.00 69.25           N  
ATOM    489  CA  GLN B  59      27.419  -6.683  -4.855  1.00 69.25           C  
ATOM    490  C   GLN B  59      26.952  -5.898  -3.633  1.00 69.25           C  
ATOM    491  CB  GLN B  59      26.578  -6.305  -6.075  1.00 69.25           C  
ATOM    492  O   GLN B  59      26.249  -4.894  -3.765  1.00 69.25           O  
ATOM    493  CG  GLN B  59      27.121  -6.849  -7.389  1.00 69.25           C  
ATOM    494  CD  GLN B  59      26.336  -6.365  -8.594  1.00 69.25           C  
ATOM    495  NE2 GLN B  59      26.885  -6.581  -9.785  1.00 69.25           N  
ATOM    496  OE1 GLN B  59      25.245  -5.803  -8.456  1.00 69.25           O  
ATOM    497  N   CYS B  60      27.042  -6.480  -2.467  1.00 79.95           N  
ATOM    498  CA  CYS B  60      26.610  -5.864  -1.217  1.00 79.95           C  
ATOM    499  C   CYS B  60      27.474  -4.655  -0.877  1.00 79.95           C  
ATOM    500  CB  CYS B  60      26.662  -6.877  -0.074  1.00 79.95           C  
ATOM    501  O   CYS B  60      28.527  -4.450  -1.483  1.00 79.95           O  
ATOM    502  SG  CYS B  60      28.338  -7.282   0.464  1.00 79.95           S  
ATOM    503  N   GLN B  61      26.975  -3.687  -0.187  1.00 80.57           N  
ATOM    504  CA  GLN B  61      27.706  -2.586   0.432  1.00 80.57           C  
ATOM    505  C   GLN B  61      27.741  -2.734   1.950  1.00 80.57           C  
ATOM    506  CB  GLN B  61      27.081  -1.244   0.049  1.00 80.57           C  
ATOM    507  O   GLN B  61      26.772  -3.195   2.557  1.00 80.57           O  
ATOM    508  CG  GLN B  61      27.134  -0.945  -1.443  1.00 80.57           C  
ATOM    509  CD  GLN B  61      26.400   0.331  -1.813  1.00 80.57           C  
ATOM    510  NE2 GLN B  61      26.641   0.825  -3.022  1.00 80.57           N  
ATOM    511  OE1 GLN B  61      25.622   0.867  -1.017  1.00 80.57           O  
ATOM    512  N   LEU B  62      28.904  -2.523   2.504  1.00 86.87           N  
ATOM    513  CA  LEU B  62      29.094  -2.679   3.942  1.00 86.87           C  
ATOM    514  C   LEU B  62      29.431  -1.342   4.594  1.00 86.87           C  
ATOM    515  CB  LEU B  62      30.204  -3.693   4.229  1.00 86.87           C  
ATOM    516  O   LEU B  62      30.147  -0.525   4.011  1.00 86.87           O  
ATOM    517  CG  LEU B  62      29.838  -5.168   4.050  1.00 86.87           C  
ATOM    518  CD1 LEU B  62      31.093  -5.999   3.804  1.00 86.87           C  
ATOM    519  CD2 LEU B  62      29.080  -5.682   5.269  1.00 86.87           C  
ATOM    520  N   MET B  63      28.809  -1.073   5.704  1.00 84.44           N  
ATOM    521  CA  MET B  63      29.106   0.112   6.503  1.00 84.44           C  
ATOM    522  C   MET B  63      29.295  -0.254   7.971  1.00 84.44           C  
ATOM    523  CB  MET B  63      27.990   1.149   6.362  1.00 84.44           C  
ATOM    524  O   MET B  63      28.524  -1.042   8.523  1.00 84.44           O  
ATOM    525  CG  MET B  63      28.247   2.435   7.132  1.00 84.44           C  
ATOM    526  SD  MET B  63      26.818   3.585   7.077  1.00 84.44           S  
ATOM    527  CE  MET B  63      26.610   3.751   5.282  1.00 84.44           C  
ATOM    528  N   LYS B  64      30.416   0.241   8.593  1.00 86.94           N  
ATOM    529  CA  LYS B  64      30.697   0.029  10.010  1.00 86.94           C  
ATOM    530  C   LYS B  64      30.305   1.251  10.837  1.00 86.94           C  
ATOM    531  CB  LYS B  64      32.177  -0.294  10.222  1.00 86.94           C  
ATOM    532  O   LYS B  64      30.534   2.388  10.420  1.00 86.94           O  
ATOM    533  CG  LYS B  64      32.662  -1.508   9.444  1.00 86.94           C  
ATOM    534  CD  LYS B  64      34.173  -1.672   9.550  1.00 86.94           C  
ATOM    535  CE  LYS B  64      34.684  -2.768   8.624  1.00 86.94           C  
ATOM    536  NZ  LYS B  64      36.173  -2.878   8.665  1.00 86.94           N  
ATOM    537  N   THR B  65      29.684   0.978  11.963  1.00 80.80           N  
ATOM    538  CA  THR B  65      29.284   2.068  12.845  1.00 80.80           C  
ATOM    539  C   THR B  65      29.314   1.622  14.304  1.00 80.80           C  
ATOM    540  CB  THR B  65      27.877   2.585  12.493  1.00 80.80           C  
ATOM    541  O   THR B  65      29.323   0.423  14.592  1.00 80.80           O  
ATOM    542  CG2 THR B  65      26.841   1.469  12.588  1.00 80.80           C  
ATOM    543  OG1 THR B  65      27.518   3.634  13.400  1.00 80.80           O  
ATOM    544  N   GLU B  66      29.527   2.585  15.200  1.00 81.71           N  
ATOM    545  CA  GLU B  66      29.573   2.282  16.627  1.00 81.71           C  
ATOM    546  C   GLU B  66      28.224   2.543  17.291  1.00 81.71           C  
ATOM    547  CB  GLU B  66      30.666   3.104  17.316  1.00 81.71           C  
ATOM    548  O   GLU B  66      28.051   2.277  18.482  1.00 81.71           O  
ATOM    549  CG  GLU B  66      32.074   2.776  16.839  1.00 81.71           C  
ATOM    550  CD  GLU B  66      32.484   1.340  17.120  1.00 81.71           C  
ATOM    551  OE1 GLU B  66      33.247   0.758  16.316  1.00 81.71           O  
ATOM    552  OE2 GLU B  66      32.038   0.791  18.152  1.00 81.71           O  
ATOM    553  N   ARG B  67      27.308   3.068  16.618  1.00 77.46           N  
ATOM    554  CA  ARG B  67      25.937   3.292  17.065  1.00 77.46           C  
ATOM    555  C   ARG B  67      24.945   2.537  16.186  1.00 77.46           C  
ATOM    556  CB  ARG B  67      25.608   4.787  17.062  1.00 77.46           C  
ATOM    557  O   ARG B  67      25.164   2.386  14.982  1.00 77.46           O  
ATOM    558  CG  ARG B  67      26.383   5.590  18.094  1.00 77.46           C  
ATOM    559  CD  ARG B  67      25.842   7.007  18.228  1.00 77.46           C  
ATOM    560  NE  ARG B  67      26.591   7.778  19.217  1.00 77.46           N  
ATOM    561  NH1 ARG B  67      25.506   9.772  18.787  1.00 77.46           N  
ATOM    562  NH2 ARG B  67      27.150   9.676  20.382  1.00 77.46           N  
ATOM    563  CZ  ARG B  67      26.414   9.074  19.460  1.00 77.46           C  
ATOM    564  N   PRO B  68      23.911   1.895  16.774  1.00 73.32           N  
ATOM    565  CA  PRO B  68      23.405   2.033  18.142  1.00 73.32           C  
ATOM    566  C   PRO B  68      24.188   1.193  19.148  1.00 73.32           C  
ATOM    567  CB  PRO B  68      21.958   1.545  18.032  1.00 73.32           C  
ATOM    568  O   PRO B  68      24.137   1.460  20.352  1.00 73.32           O  
ATOM    569  CG  PRO B  68      21.889   0.848  16.712  1.00 73.32           C  
ATOM    570  CD  PRO B  68      23.093   1.237  15.903  1.00 73.32           C  
ATOM    571  N   ARG B  69      24.869   0.127  18.776  1.00 81.19           N  
ATOM    572  CA  ARG B  69      25.725  -0.689  19.631  1.00 81.19           C  
ATOM    573  C   ARG B  69      27.155  -0.722  19.102  1.00 81.19           C  
ATOM    574  CB  ARG B  69      25.175  -2.112  19.743  1.00 81.19           C  
ATOM    575  O   ARG B  69      27.381  -0.575  17.899  1.00 81.19           O  
ATOM    576  CG  ARG B  69      24.024  -2.252  20.727  1.00 81.19           C  
ATOM    577  CD  ARG B  69      23.827  -3.697  21.163  1.00 81.19           C  
ATOM    578  NE  ARG B  69      22.777  -3.817  22.171  1.00 81.19           N  
ATOM    579  NH1 ARG B  69      23.204  -6.037  22.649  1.00 81.19           N  
ATOM    580  NH2 ARG B  69      21.527  -4.925  23.747  1.00 81.19           N  
ATOM    581  CZ  ARG B  69      22.505  -4.926  22.853  1.00 81.19           C  
ATOM    582  N   PRO B  70      28.061  -0.791  20.090  1.00 87.33           N  
ATOM    583  CA  PRO B  70      29.446  -0.922  19.631  1.00 87.33           C  
ATOM    584  C   PRO B  70      29.649  -2.118  18.704  1.00 87.33           C  
ATOM    585  CB  PRO B  70      30.232  -1.101  20.932  1.00 87.33           C  
ATOM    586  O   PRO B  70      28.978  -3.142  18.854  1.00 87.33           O  
ATOM    587  CG  PRO B  70      29.252  -0.793  22.017  1.00 87.33           C  
ATOM    588  CD  PRO B  70      27.869  -0.813  21.430  1.00 87.33           C  
ATOM    589  N   ASN B  71      30.448  -1.983  17.708  1.00 92.27           N  
ATOM    590  CA  ASN B  71      30.835  -3.050  16.791  1.00 92.27           C  
ATOM    591  C   ASN B  71      29.680  -3.450  15.877  1.00 92.27           C  
ATOM    592  CB  ASN B  71      31.345  -4.266  17.566  1.00 92.27           C  
ATOM    593  O   ASN B  71      29.435  -4.639  15.665  1.00 92.27           O  
ATOM    594  CG  ASN B  71      32.421  -3.908  18.572  1.00 92.27           C  
ATOM    595  ND2 ASN B  71      32.308  -4.449  19.780  1.00 92.27           N  
ATOM    596  OD1 ASN B  71      33.347  -3.151  18.267  1.00 92.27           O  
ATOM    597  N   THR B  72      28.933  -2.417  15.501  1.00 90.62           N  
ATOM    598  CA  THR B  72      27.796  -2.592  14.604  1.00 90.62           C  
ATOM    599  C   THR B  72      28.235  -2.487  13.147  1.00 90.62           C  
ATOM    600  CB  THR B  72      26.696  -1.552  14.888  1.00 90.62           C  
ATOM    601  O   THR B  72      29.154  -1.731  12.823  1.00 90.62           O  
ATOM    602  CG2 THR B  72      25.487  -1.769  13.983  1.00 90.62           C  
ATOM    603  OG1 THR B  72      26.281  -1.664  16.255  1.00 90.62           O  
ATOM    604  N   PHE B  73      27.663  -3.363  12.230  1.00 91.89           N  
ATOM    605  CA  PHE B  73      27.850  -3.187  10.794  1.00 91.89           C  
ATOM    606  C   PHE B  73      26.528  -3.352  10.053  1.00 91.89           C  
ATOM    607  CB  PHE B  73      28.881  -4.185  10.258  1.00 91.89           C  
ATOM    608  O   PHE B  73      25.645  -4.085  10.503  1.00 91.89           O  
ATOM    609  CG  PHE B  73      28.448  -5.623  10.367  1.00 91.89           C  
ATOM    610  CD1 PHE B  73      28.659  -6.340  11.538  1.00 91.89           C  
ATOM    611  CD2 PHE B  73      27.830  -6.257   9.297  1.00 91.89           C  
ATOM    612  CE1 PHE B  73      28.259  -7.670  11.642  1.00 91.89           C  
ATOM    613  CE2 PHE B  73      27.428  -7.586   9.393  1.00 91.89           C  
ATOM    614  CZ  PHE B  73      27.644  -8.291  10.566  1.00 91.89           C  
ATOM    615  N   ILE B  74      26.382  -2.519   9.024  1.00 88.60           N  
ATOM    616  CA  ILE B  74      25.174  -2.522   8.206  1.00 88.60           C  
ATOM    617  C   ILE B  74      25.493  -3.069   6.817  1.00 88.60           C  
ATOM    618  CB  ILE B  74      24.560  -1.108   8.098  1.00 88.60           C  
ATOM    619  O   ILE B  74      26.524  -2.731   6.231  1.00 88.60           O  
ATOM    620  CG1 ILE B  74      24.359  -0.505   9.493  1.00 88.60           C  
ATOM    621  CG2 ILE B  74      23.240  -1.150   7.323  1.00 88.60           C  
ATOM    622  CD1 ILE B  74      24.000   0.974   9.483  1.00 88.60           C  
ATOM    623  N   ILE B  75      24.596  -3.999   6.334  1.00 87.63           N  
ATOM    624  CA  ILE B  75      24.790  -4.573   5.007  1.00 87.63           C  
ATOM    625  C   ILE B  75      23.619  -4.193   4.105  1.00 87.63           C  
ATOM    626  CB  ILE B  75      24.939  -6.110   5.072  1.00 87.63           C  
ATOM    627  O   ILE B  75      22.460  -4.257   4.521  1.00 87.63           O  
ATOM    628  CG1 ILE B  75      26.382  -6.492   5.422  1.00 87.63           C  
ATOM    629  CG2 ILE B  75      24.507  -6.751   3.750  1.00 87.63           C  
ATOM    630  CD1 ILE B  75      26.584  -7.980   5.675  1.00 87.63           C  
ATOM    631  N   ARG B  76      23.969  -3.550   3.039  1.00 79.13           N  
ATOM    632  CA  ARG B  76      23.002  -3.382   1.959  1.00 79.13           C  
ATOM    633  C   ARG B  76      23.122  -4.507   0.936  1.00 79.13           C  
ATOM    634  CB  ARG B  76      23.191  -2.027   1.273  1.00 79.13           C  
ATOM    635  O   ARG B  76      24.117  -4.590   0.212  1.00 79.13           O  
ATOM    636  CG  ARG B  76      22.066  -1.657   0.319  1.00 79.13           C  
ATOM    637  CD  ARG B  76      22.260  -0.266  -0.268  1.00 79.13           C  
ATOM    638  NE  ARG B  76      21.129   0.128  -1.104  1.00 79.13           N  
ATOM    639  NH1 ARG B  76      22.364   1.516  -2.478  1.00 79.13           N  
ATOM    640  NH2 ARG B  76      20.114   1.255  -2.828  1.00 79.13           N  
ATOM    641  CZ  ARG B  76      21.205   0.965  -2.135  1.00 79.13           C  
ATOM    642  N   CYS B  77      22.140  -5.368   0.939  1.00 76.90           N  
ATOM    643  CA  CYS B  77      22.243  -6.594   0.156  1.00 76.90           C  
ATOM    644  C   CYS B  77      20.904  -6.949  -0.481  1.00 76.90           C  
ATOM    645  CB  CYS B  77      22.724  -7.750   1.031  1.00 76.90           C  
ATOM    646  O   CYS B  77      19.967  -6.149  -0.453  1.00 76.90           O  
ATOM    647  SG  CYS B  77      21.639  -8.104   2.431  1.00 76.90           S  
ATOM    648  N   LEU B  78      20.993  -8.125  -1.097  1.00 66.89           N  
ATOM    649  CA  LEU B  78      19.800  -8.586  -1.799  1.00 66.89           C  
ATOM    650  C   LEU B  78      19.074  -9.657  -0.990  1.00 66.89           C  
ATOM    651  CB  LEU B  78      20.169  -9.135  -3.179  1.00 66.89           C  
ATOM    652  O   LEU B  78      19.709 -10.550  -0.425  1.00 66.89           O  
ATOM    653  CG  LEU B  78      20.430  -8.099  -4.274  1.00 66.89           C  
ATOM    654  CD1 LEU B  78      21.398  -8.656  -5.311  1.00 66.89           C  
ATOM    655  CD2 LEU B  78      19.121  -7.674  -4.931  1.00 66.89           C  
ATOM    656  N   GLN B  79      17.912  -9.451  -0.701  1.00 61.22           N  
ATOM    657  CA  GLN B  79      17.006 -10.511  -0.272  1.00 61.22           C  
ATOM    658  C   GLN B  79      16.049 -10.904  -1.393  1.00 61.22           C  
ATOM    659  CB  GLN B  79      16.217 -10.076   0.964  1.00 61.22           C  
ATOM    660  O   GLN B  79      15.124 -10.156  -1.718  1.00 61.22           O  
ATOM    661  CG  GLN B  79      15.407 -11.196   1.602  1.00 61.22           C  
ATOM    662  CD  GLN B  79      14.785 -10.790   2.925  1.00 61.22           C  
ATOM    663  NE2 GLN B  79      14.153 -11.744   3.600  1.00 61.22           N  
ATOM    664  OE1 GLN B  79      14.872  -9.629   3.337  1.00 61.22           O  
ATOM    665  N   TRP B  80      16.466 -11.910  -1.962  1.00 44.94           N  
ATOM    666  CA  TRP B  80      15.809 -12.317  -3.200  1.00 44.94           C  
ATOM    667  C   TRP B  80      16.099 -11.325  -4.322  1.00 44.94           C  
ATOM    668  CB  TRP B  80      14.297 -12.442  -2.991  1.00 44.94           C  
ATOM    669  O   TRP B  80      17.243 -11.199  -4.766  1.00 44.94           O  
ATOM    670  CG  TRP B  80      13.912 -13.338  -1.852  1.00 44.94           C  
ATOM    671  CD1 TRP B  80      14.201 -13.159  -0.528  1.00 44.94           C  
ATOM    672  CD2 TRP B  80      13.171 -14.559  -1.939  1.00 44.94           C  
ATOM    673  CE2 TRP B  80      13.046 -15.067  -0.627  1.00 44.94           C  
ATOM    674  CE3 TRP B  80      12.598 -15.273  -3.001  1.00 44.94           C  
ATOM    675  NE1 TRP B  80      13.683 -14.195   0.214  1.00 44.94           N  
ATOM    676  CH2 TRP B  80      11.821 -16.936  -1.405  1.00 44.94           C  
ATOM    677  CZ2 TRP B  80      12.371 -16.258  -0.349  1.00 44.94           C  
ATOM    678  CZ3 TRP B  80      11.927 -16.458  -2.721  1.00 44.94           C  
ATOM    679  N   THR B  81      15.157 -10.435  -4.683  1.00 39.58           N  
ATOM    680  CA  THR B  81      15.387  -9.486  -5.766  1.00 39.58           C  
ATOM    681  C   THR B  81      15.288  -8.051  -5.257  1.00 39.58           C  
ATOM    682  CB  THR B  81      14.383  -9.696  -6.915  1.00 39.58           C  
ATOM    683  O   THR B  81      15.393  -7.101  -6.037  1.00 39.58           O  
ATOM    684  CG2 THR B  81      14.573 -11.060  -7.569  1.00 39.58           C  
ATOM    685  OG1 THR B  81      13.049  -9.608  -6.399  1.00 39.58           O  
ATOM    686  N   THR B  82      15.037  -7.913  -3.980  1.00 44.44           N  
ATOM    687  CA  THR B  82      14.884  -6.598  -3.368  1.00 44.44           C  
ATOM    688  C   THR B  82      16.156  -6.196  -2.626  1.00 44.44           C  
ATOM    689  CB  THR B  82      13.689  -6.569  -2.397  1.00 44.44           C  
ATOM    690  O   THR B  82      16.769  -7.019  -1.943  1.00 44.44           O  
ATOM    691  CG2 THR B  82      13.350  -5.141  -1.985  1.00 44.44           C  
ATOM    692  OG1 THR B  82      12.548  -7.155  -3.035  1.00 44.44           O  
ATOM    693  N   VAL B  83      16.613  -4.948  -2.936  1.00 60.27           N  
ATOM    694  CA  VAL B  83      17.738  -4.395  -2.190  1.00 60.27           C  
ATOM    695  C   VAL B  83      17.274  -3.960  -0.802  1.00 60.27           C  
ATOM    696  CB  VAL B  83      18.383  -3.204  -2.934  1.00 60.27           C  
ATOM    697  O   VAL B  83      16.328  -3.179  -0.673  1.00 60.27           O  
ATOM    698  CG1 VAL B  83      19.533  -2.617  -2.118  1.00 60.27           C  
ATOM    699  CG2 VAL B  83      18.870  -3.639  -4.314  1.00 60.27           C  
ATOM    700  N   ILE B  84      17.834  -4.548   0.236  1.00 67.01           N  
ATOM    701  CA  ILE B  84      17.448  -4.242   1.609  1.00 67.01           C  
ATOM    702  C   ILE B  84      18.691  -3.911   2.432  1.00 67.01           C  
ATOM    703  CB  ILE B  84      16.674  -5.414   2.253  1.00 67.01           C  
ATOM    704  O   ILE B  84      19.811  -4.242   2.037  1.00 67.01           O  
ATOM    705  CG1 ILE B  84      17.539  -6.680   2.269  1.00 67.01           C  
ATOM    706  CG2 ILE B  84      15.355  -5.660   1.515  1.00 67.01           C  
ATOM    707  CD1 ILE B  84      16.980  -7.801   3.134  1.00 67.01           C  
ATOM    708  N   GLU B  85      18.481  -3.199   3.527  1.00 75.59           N  
ATOM    709  CA  GLU B  85      19.520  -2.925   4.515  1.00 75.59           C  
ATOM    710  C   GLU B  85      19.268  -3.691   5.810  1.00 75.59           C  
ATOM    711  CB  GLU B  85      19.608  -1.423   4.801  1.00 75.59           C  
ATOM    712  O   GLU B  85      18.147  -3.701   6.323  1.00 75.59           O  
ATOM    713  CG  GLU B  85      20.165  -0.608   3.642  1.00 75.59           C  
ATOM    714  CD  GLU B  85      20.323   0.868   3.969  1.00 75.59           C  
ATOM    715  OE1 GLU B  85      20.754   1.642   3.085  1.00 75.59           O  
ATOM    716  OE2 GLU B  85      20.013   1.254   5.118  1.00 75.59           O  
ATOM    717  N   ARG B  86      20.260  -4.386   6.292  1.00 82.89           N  
ATOM    718  CA  ARG B  86      20.174  -5.099   7.563  1.00 82.89           C  
ATOM    719  C   ARG B  86      21.311  -4.694   8.496  1.00 82.89           C  
ATOM    720  CB  ARG B  86      20.199  -6.612   7.333  1.00 82.89           C  
ATOM    721  O   ARG B  86      22.446  -4.505   8.054  1.00 82.89           O  
ATOM    722  CG  ARG B  86      18.974  -7.145   6.606  1.00 82.89           C  
ATOM    723  CD  ARG B  86      17.723  -7.055   7.469  1.00 82.89           C  
ATOM    724  NE  ARG B  86      16.563  -7.637   6.799  1.00 82.89           N  
ATOM    725  NH1 ARG B  86      15.692  -5.614   6.101  1.00 82.89           N  
ATOM    726  NH2 ARG B  86      14.613  -7.571   5.589  1.00 82.89           N  
ATOM    727  CZ  ARG B  86      15.625  -6.939   6.165  1.00 82.89           C  
ATOM    728  N   THR B  87      20.953  -4.563   9.692  1.00 86.92           N  
ATOM    729  CA  THR B  87      21.892  -4.098  10.707  1.00 86.92           C  
ATOM    730  C   THR B  87      22.271  -5.234  11.653  1.00 86.92           C  
ATOM    731  CB  THR B  87      21.306  -2.927  11.517  1.00 86.92           C  
ATOM    732  O   THR B  87      21.400  -5.940  12.165  1.00 86.92           O  
ATOM    733  CG2 THR B  87      22.363  -2.297  12.417  1.00 86.92           C  
ATOM    734  OG1 THR B  87      20.808  -1.932  10.614  1.00 86.92           O  
ATOM    735  N   PHE B  88      23.578  -5.424  11.822  1.00 92.32           N  
ATOM    736  CA  PHE B  88      24.111  -6.482  12.672  1.00 92.32           C  
ATOM    737  C   PHE B  88      25.043  -5.906  13.732  1.00 92.32           C  
ATOM    738  CB  PHE B  88      24.853  -7.525  11.832  1.00 92.32           C  
ATOM    739  O   PHE B  88      25.599  -4.821  13.554  1.00 92.32           O  
ATOM    740  CG  PHE B  88      23.990  -8.199  10.799  1.00 92.32           C  
ATOM    741  CD1 PHE B  88      23.267  -9.342  11.116  1.00 92.32           C  
ATOM    742  CD2 PHE B  88      23.901  -7.688   9.511  1.00 92.32           C  
ATOM    743  CE1 PHE B  88      22.467  -9.967  10.163  1.00 92.32           C  
ATOM    744  CE2 PHE B  88      23.104  -8.307   8.553  1.00 92.32           C  
ATOM    745  CZ  PHE B  88      22.388  -9.447   8.880  1.00 92.32           C  
ATOM    746  N   HIS B  89      25.170  -6.618  14.809  1.00 92.13           N  
ATOM    747  CA  HIS B  89      26.159  -6.269  15.822  1.00 92.13           C  
ATOM    748  C   HIS B  89      26.851  -7.513  16.369  1.00 92.13           C  
ATOM    749  CB  HIS B  89      25.504  -5.488  16.963  1.00 92.13           C  
ATOM    750  O   HIS B  89      26.258  -8.593  16.404  1.00 92.13           O  
ATOM    751  CG  HIS B  89      25.475  -6.233  18.260  1.00 92.13           C  
ATOM    752  CD2 HIS B  89      24.496  -6.961  18.846  1.00 92.13           C  
ATOM    753  ND1 HIS B  89      26.553  -6.275  19.117  1.00 92.13           N  
ATOM    754  CE1 HIS B  89      26.237  -7.001  20.177  1.00 92.13           C  
ATOM    755  NE2 HIS B  89      24.994  -7.428  20.037  1.00 92.13           N  
ATOM    756  N   VAL B  90      28.169  -7.367  16.717  1.00 93.16           N  
ATOM    757  CA  VAL B  90      28.961  -8.423  17.339  1.00 93.16           C  
ATOM    758  C   VAL B  90      29.614  -7.897  18.615  1.00 93.16           C  
ATOM    759  CB  VAL B  90      30.038  -8.969  16.375  1.00 93.16           C  
ATOM    760  O   VAL B  90      29.589  -6.693  18.880  1.00 93.16           O  
ATOM    761  CG1 VAL B  90      29.394  -9.761  15.238  1.00 93.16           C  
ATOM    762  CG2 VAL B  90      30.884  -7.825  15.819  1.00 93.16           C  
ATOM    763  N   GLU B  91      30.196  -8.763  19.461  1.00 91.02           N  
ATOM    764  CA  GLU B  91      30.689  -8.450  20.798  1.00 91.02           C  
ATOM    765  C   GLU B  91      32.034  -7.732  20.737  1.00 91.02           C  
ATOM    766  CB  GLU B  91      30.809  -9.723  21.639  1.00 91.02           C  
ATOM    767  O   GLU B  91      32.305  -6.840  21.544  1.00 91.02           O  
ATOM    768  CG  GLU B  91      29.470 -10.325  22.040  1.00 91.02           C  
ATOM    769  CD  GLU B  91      29.588 -11.383  23.126  1.00 91.02           C  
ATOM    770  OE1 GLU B  91      28.545 -11.895  23.591  1.00 91.02           O  
ATOM    771  OE2 GLU B  91      30.734 -11.702  23.514  1.00 91.02           O  
ATOM    772  N   THR B  92      32.921  -8.078  19.744  1.00 93.37           N  
ATOM    773  CA  THR B  92      34.271  -7.529  19.695  1.00 93.37           C  
ATOM    774  C   THR B  92      34.557  -6.917  18.326  1.00 93.37           C  
ATOM    775  CB  THR B  92      35.324  -8.608  20.007  1.00 93.37           C  
ATOM    776  O   THR B  92      33.983  -7.339  17.320  1.00 93.37           O  
ATOM    777  CG2 THR B  92      35.093  -9.220  21.385  1.00 93.37           C  
ATOM    778  OG1 THR B  92      35.248  -9.643  19.018  1.00 93.37           O  
ATOM    779  N   PRO B  93      35.449  -5.906  18.315  1.00 92.79           N  
ATOM    780  CA  PRO B  93      35.860  -5.297  17.048  1.00 92.79           C  
ATOM    781  C   PRO B  93      36.521  -6.295  16.100  1.00 92.79           C  
ATOM    782  CB  PRO B  93      36.854  -4.216  17.483  1.00 92.79           C  
ATOM    783  O   PRO B  93      36.381  -6.180  14.880  1.00 92.79           O  
ATOM    784  CG  PRO B  93      36.956  -4.367  18.966  1.00 92.79           C  
ATOM    785  CD  PRO B  93      35.976  -5.414  19.409  1.00 92.79           C  
ATOM    786  N   GLU B  94      37.254  -7.275  16.667  1.00 93.44           N  
ATOM    787  CA  GLU B  94      37.915  -8.307  15.874  1.00 93.44           C  
ATOM    788  C   GLU B  94      36.899  -9.171  15.133  1.00 93.44           C  
ATOM    789  CB  GLU B  94      38.802  -9.183  16.762  1.00 93.44           C  
ATOM    790  O   GLU B  94      37.085  -9.486  13.956  1.00 93.44           O  
ATOM    791  CG  GLU B  94      39.987  -8.444  17.367  1.00 93.44           C  
ATOM    792  CD  GLU B  94      39.624  -7.635  18.602  1.00 93.44           C  
ATOM    793  OE1 GLU B  94      40.354  -6.673  18.934  1.00 93.44           O  
ATOM    794  OE2 GLU B  94      38.601  -7.965  19.242  1.00 93.44           O  
ATOM    795  N   GLU B  95      35.844  -9.453  15.856  1.00 93.52           N  
ATOM    796  CA  GLU B  95      34.786 -10.261  15.256  1.00 93.52           C  
ATOM    797  C   GLU B  95      34.091  -9.508  14.126  1.00 93.52           C  
ATOM    798  CB  GLU B  95      33.763 -10.680  16.316  1.00 93.52           C  
ATOM    799  O   GLU B  95      33.760 -10.095  13.093  1.00 93.52           O  
ATOM    800  CG  GLU B  95      33.044 -11.982  15.994  1.00 93.52           C  
ATOM    801  CD  GLU B  95      32.076 -12.417  17.083  1.00 93.52           C  
ATOM    802  OE1 GLU B  95      31.417 -13.470  16.925  1.00 93.52           O  
ATOM    803  OE2 GLU B  95      31.975 -11.699  18.103  1.00 93.52           O  
ATOM    804  N   ARG B  96      33.834  -8.228  14.343  1.00 93.09           N  
ATOM    805  CA  ARG B  96      33.231  -7.386  13.314  1.00 93.09           C  
ATOM    806  C   ARG B  96      34.082  -7.373  12.049  1.00 93.09           C  
ATOM    807  CB  ARG B  96      33.039  -5.958  13.832  1.00 93.09           C  
ATOM    808  O   ARG B  96      33.559  -7.506  10.941  1.00 93.09           O  
ATOM    809  CG  ARG B  96      32.321  -5.041  12.856  1.00 93.09           C  
ATOM    810  CD  ARG B  96      32.068  -3.665  13.457  1.00 93.09           C  
ATOM    811  NE  ARG B  96      33.315  -2.948  13.705  1.00 93.09           N  
ATOM    812  NH1 ARG B  96      32.300  -1.060  14.565  1.00 93.09           N  
ATOM    813  NH2 ARG B  96      34.584  -1.167  14.409  1.00 93.09           N  
ATOM    814  CZ  ARG B  96      33.397  -1.727  14.226  1.00 93.09           C  
ATOM    815  N   GLU B  97      35.397  -7.216  12.293  1.00 93.93           N  
ATOM    816  CA  GLU B  97      36.324  -7.184  11.166  1.00 93.93           C  
ATOM    817  C   GLU B  97      36.343  -8.520  10.429  1.00 93.93           C  
ATOM    818  CB  GLU B  97      37.735  -6.826  11.641  1.00 93.93           C  
ATOM    819  O   GLU B  97      36.398  -8.555   9.198  1.00 93.93           O  
ATOM    820  CG  GLU B  97      38.578  -6.120  10.588  1.00 93.93           C  
ATOM    821  CD  GLU B  97      37.902  -4.890  10.005  1.00 93.93           C  
ATOM    822  OE1 GLU B  97      38.348  -4.398   8.943  1.00 93.93           O  
ATOM    823  OE2 GLU B  97      36.918  -4.413  10.615  1.00 93.93           O  
ATOM    824  N   GLU B  98      36.236  -9.623  11.119  1.00 94.43           N  
ATOM    825  CA  GLU B  98      36.224 -10.959  10.530  1.00 94.43           C  
ATOM    826  C   GLU B  98      35.007 -11.156   9.631  1.00 94.43           C  
ATOM    827  CB  GLU B  98      36.247 -12.029  11.625  1.00 94.43           C  
ATOM    828  O   GLU B  98      35.131 -11.649   8.508  1.00 94.43           O  
ATOM    829  CG  GLU B  98      37.619 -12.241  12.248  1.00 94.43           C  
ATOM    830  CD  GLU B  98      37.615 -13.262  13.375  1.00 94.43           C  
ATOM    831  OE1 GLU B  98      38.652 -13.415  14.059  1.00 94.43           O  
ATOM    832  OE2 GLU B  98      36.567 -13.916  13.574  1.00 94.43           O  
ATOM    833  N   TRP B  99      33.885 -10.705  10.117  1.00 94.99           N  
ATOM    834  CA  TRP B  99      32.649 -10.855   9.354  1.00 94.99           C  
ATOM    835  C   TRP B  99      32.650  -9.945   8.131  1.00 94.99           C  
ATOM    836  CB  TRP B  99      31.434 -10.549  10.234  1.00 94.99           C  
ATOM    837  O   TRP B  99      32.332 -10.383   7.023  1.00 94.99           O  
ATOM    838  CG  TRP B  99      30.888 -11.743  10.956  1.00 94.99           C  
ATOM    839  CD1 TRP B  99      30.967 -12.003  12.296  1.00 94.99           C  
ATOM    840  CD2 TRP B  99      30.182 -12.844  10.375  1.00 94.99           C  
ATOM    841  CE2 TRP B  99      29.863 -13.736  11.423  1.00 94.99           C  
ATOM    842  CE3 TRP B  99      29.788 -13.163   9.069  1.00 94.99           C  
ATOM    843  NE1 TRP B  99      30.352 -13.200  12.584  1.00 94.99           N  
ATOM    844  CH2 TRP B  99      28.792 -15.215   9.917  1.00 94.99           C  
ATOM    845  CZ2 TRP B  99      29.166 -14.927  11.204  1.00 94.99           C  
ATOM    846  CZ3 TRP B  99      29.095 -14.349   8.853  1.00 94.99           C  
ATOM    847  N   THR B 100      32.972  -8.677   8.316  1.00 93.63           N  
ATOM    848  CA  THR B 100      32.939  -7.699   7.234  1.00 93.63           C  
ATOM    849  C   THR B 100      33.937  -8.068   6.141  1.00 93.63           C  
ATOM    850  CB  THR B 100      33.243  -6.282   7.754  1.00 93.63           C  
ATOM    851  O   THR B 100      33.644  -7.925   4.952  1.00 93.63           O  
ATOM    852  CG2 THR B 100      31.968  -5.577   8.206  1.00 93.63           C  
ATOM    853  OG1 THR B 100      34.146  -6.369   8.863  1.00 93.63           O  
ATOM    854  N   THR B 101      35.103  -8.581   6.544  1.00 94.39           N  
ATOM    855  CA  THR B 101      36.121  -9.012   5.592  1.00 94.39           C  
ATOM    856  C   THR B 101      35.652 -10.242   4.819  1.00 94.39           C  
ATOM    857  CB  THR B 101      37.452  -9.324   6.300  1.00 94.39           C  
ATOM    858  O   THR B 101      35.832 -10.323   3.603  1.00 94.39           O  
ATOM    859  CG2 THR B 101      38.558  -9.609   5.289  1.00 94.39           C  
ATOM    860  OG1 THR B 101      37.833  -8.201   7.104  1.00 94.39           O  
ATOM    861  N   ALA B 102      35.065 -11.191   5.572  1.00 94.65           N  
ATOM    862  CA  ALA B 102      34.554 -12.402   4.936  1.00 94.65           C  
ATOM    863  C   ALA B 102      33.480 -12.069   3.905  1.00 94.65           C  
ATOM    864  CB  ALA B 102      33.999 -13.361   5.987  1.00 94.65           C  
ATOM    865  O   ALA B 102      33.504 -12.587   2.786  1.00 94.65           O  
ATOM    866  N   ILE B 103      32.630 -11.182   4.264  1.00 93.34           N  
ATOM    867  CA  ILE B 103      31.528 -10.794   3.390  1.00 93.34           C  
ATOM    868  C   ILE B 103      32.073 -10.064   2.165  1.00 93.34           C  
ATOM    869  CB  ILE B 103      30.504  -9.906   4.133  1.00 93.34           C  
ATOM    870  O   ILE B 103      31.679 -10.357   1.034  1.00 93.34           O  
ATOM    871  CG1 ILE B 103      29.752 -10.726   5.187  1.00 93.34           C  
ATOM    872  CG2 ILE B 103      29.529  -9.262   3.142  1.00 93.34           C  
ATOM    873  CD1 ILE B 103      28.865  -9.893   6.102  1.00 93.34           C  
ATOM    874  N   GLN B 104      33.013  -9.150   2.409  1.00 90.12           N  
ATOM    875  CA  GLN B 104      33.611  -8.372   1.328  1.00 90.12           C  
ATOM    876  C   GLN B 104      34.386  -9.270   0.368  1.00 90.12           C  
ATOM    877  CB  GLN B 104      34.531  -7.288   1.891  1.00 90.12           C  
ATOM    878  O   GLN B 104      34.339  -9.075  -0.848  1.00 90.12           O  
ATOM    879  CG  GLN B 104      34.953  -6.246   0.865  1.00 90.12           C  
ATOM    880  CD  GLN B 104      33.783  -5.441   0.329  1.00 90.12           C  
ATOM    881  NE2 GLN B 104      33.655  -5.388  -0.992  1.00 90.12           N  
ATOM    882  OE1 GLN B 104      33.000  -4.873   1.097  1.00 90.12           O  
ATOM    883  N   THR B 105      35.089 -10.264   0.892  1.00 91.81           N  
ATOM    884  CA  THR B 105      35.874 -11.202   0.096  1.00 91.81           C  
ATOM    885  C   THR B 105      34.972 -12.014  -0.828  1.00 91.81           C  
ATOM    886  CB  THR B 105      36.685 -12.154   0.994  1.00 91.81           C  
ATOM    887  O   THR B 105      35.284 -12.197  -2.006  1.00 91.81           O  
ATOM    888  CG2 THR B 105      37.616 -13.033   0.164  1.00 91.81           C  
ATOM    889  OG1 THR B 105      37.468 -11.384   1.914  1.00 91.81           O  
ATOM    890  N   VAL B 106      33.890 -12.482  -0.240  1.00 90.67           N  
ATOM    891  CA  VAL B 106      32.942 -13.258  -1.033  1.00 90.67           C  
ATOM    892  C   VAL B 106      32.314 -12.368  -2.103  1.00 90.67           C  
ATOM    893  CB  VAL B 106      31.841 -13.885  -0.148  1.00 90.67           C  
ATOM    894  O   VAL B 106      32.196 -12.771  -3.263  1.00 90.67           O  
ATOM    895  CG1 VAL B 106      30.751 -14.519  -1.010  1.00 90.67           C  
ATOM    896  CG2 VAL B 106      32.444 -14.918   0.802  1.00 90.67           C  
ATOM    897  N   ALA B 107      31.982 -11.156  -1.761  1.00 86.99           N  
ATOM    898  CA  ALA B 107      31.365 -10.203  -2.680  1.00 86.99           C  
ATOM    899  C   ALA B 107      32.314  -9.849  -3.821  1.00 86.99           C  
ATOM    900  CB  ALA B 107      30.941  -8.941  -1.933  1.00 86.99           C  
ATOM    901  O   ALA B 107      31.911  -9.821  -4.986  1.00 86.99           O  
ATOM    902  N   ASP B 108      33.608  -9.612  -3.539  1.00 83.95           N  
ATOM    903  CA  ASP B 108      34.625  -9.259  -4.525  1.00 83.95           C  
ATOM    904  C   ASP B 108      34.913 -10.432  -5.460  1.00 83.95           C  
ATOM    905  CB  ASP B 108      35.912  -8.810  -3.831  1.00 83.95           C  
ATOM    906  O   ASP B 108      35.144 -10.237  -6.655  1.00 83.95           O  
ATOM    907  CG  ASP B 108      35.779  -7.459  -3.152  1.00 83.95           C  
ATOM    908  OD1 ASP B 108      34.839  -6.702  -3.476  1.00 83.95           O  
ATOM    909  OD2 ASP B 108      36.625  -7.146  -2.285  1.00 83.95           O  
ATOM    910  N   GLY B 109      34.956 -11.665  -4.820  1.00 82.80           N  
ATOM    911  CA  GLY B 109      35.165 -12.866  -5.612  1.00 82.80           C  
ATOM    912  C   GLY B 109      34.094 -13.081  -6.664  1.00 82.80           C  
ATOM    913  O   GLY B 109      34.396 -13.471  -7.794  1.00 82.80           O  
ATOM    914  N   LEU B 110      32.935 -12.801  -6.233  1.00 77.68           N  
ATOM    915  CA  LEU B 110      31.803 -12.985  -7.134  1.00 77.68           C  
ATOM    916  C   LEU B 110      31.795 -11.916  -8.222  1.00 77.68           C  
ATOM    917  CB  LEU B 110      30.486 -12.949  -6.356  1.00 77.68           C  
ATOM    918  O   LEU B 110      31.397 -12.184  -9.358  1.00 77.68           O  
ATOM    919  CG  LEU B 110      30.186 -14.161  -5.472  1.00 77.68           C  
ATOM    920  CD1 LEU B 110      29.039 -13.849  -4.517  1.00 77.68           C  
ATOM    921  CD2 LEU B 110      29.860 -15.379  -6.329  1.00 77.68           C  
ATOM    922  N   LYS B 111      32.249 -10.715  -7.899  1.00 70.14           N  
ATOM    923  CA  LYS B 111      32.360  -9.612  -8.848  1.00 70.14           C  
ATOM    924  C   LYS B 111      33.413  -9.907  -9.912  1.00 70.14           C  
ATOM    925  CB  LYS B 111      32.700  -8.310  -8.121  1.00 70.14           C  
ATOM    926  O   LYS B 111      33.207  -9.621 -11.094  1.00 70.14           O  
ATOM    927  CG  LYS B 111      32.117  -7.066  -8.775  1.00 70.14           C  
ATOM    928  CD  LYS B 111      32.432  -5.811  -7.970  1.00 70.14           C  
ATOM    929  CE  LYS B 111      31.899  -4.559  -8.652  1.00 70.14           C  
ATOM    930  NZ  LYS B 111      32.220  -3.325  -7.875  1.00 70.14           N  
ATOM    931  N   LYS B 112      34.600 -10.437  -9.527  1.00 69.44           N  
ATOM    932  CA  LYS B 112      35.692 -10.797 -10.427  1.00 69.44           C  
ATOM    933  C   LYS B 112      35.272 -11.911 -11.382  1.00 69.44           C  
ATOM    934  CB  LYS B 112      36.925 -11.226  -9.632  1.00 69.44           C  
ATOM    935  O   LYS B 112      35.639 -11.899 -12.559  1.00 69.44           O  
ATOM    936  CG  LYS B 112      37.895 -10.092  -9.334  1.00 69.44           C  
ATOM    937  CD  LYS B 112      39.125 -10.591  -8.587  1.00 69.44           C  
ATOM    938  CE  LYS B 112      40.034  -9.441  -8.173  1.00 69.44           C  
ATOM    939  NZ  LYS B 112      41.215  -9.920  -7.395  1.00 69.44           N  
ATOM    940  N   GLN B 113      34.588 -12.898 -10.776  1.00 61.64           N  
ATOM    941  CA  GLN B 113      34.104 -14.013 -11.583  1.00 61.64           C  
ATOM    942  C   GLN B 113      33.159 -13.529 -12.679  1.00 61.64           C  
ATOM    943  CB  GLN B 113      33.401 -15.048 -10.703  1.00 61.64           C  
ATOM    944  O   GLN B 113      33.188 -14.039 -13.801  1.00 61.64           O  
ATOM    945  CG  GLN B 113      34.245 -16.279 -10.407  1.00 61.64           C  
ATOM    946  CD  GLN B 113      33.540 -17.272  -9.503  1.00 61.64           C  
ATOM    947  NE2 GLN B 113      34.192 -18.397  -9.234  1.00 61.64           N  
ATOM    948  OE1 GLN B 113      32.417 -17.029  -9.048  1.00 61.64           O  
ATOM    949  N   GLU B 114      32.466 -12.511 -12.351  1.00 49.45           N  
ATOM    950  CA  GLU B 114      31.531 -11.925 -13.306  1.00 49.45           C  
ATOM    951  C   GLU B 114      32.268 -11.152 -14.397  1.00 49.45           C  
ATOM    952  CB  GLU B 114      30.537 -11.007 -12.591  1.00 49.45           C  
ATOM    953  O   GLU B 114      31.877 -11.193 -15.565  1.00 49.45           O  
ATOM    954  CG  GLU B 114      29.215 -11.679 -12.248  1.00 49.45           C  
ATOM    955  CD  GLU B 114      28.244 -10.759 -11.526  1.00 49.45           C  
ATOM    956  OE1 GLU B 114      27.105 -11.189 -11.233  1.00 49.45           O  
ATOM    957  OE2 GLU B 114      28.624  -9.599 -11.251  1.00 49.45           O  
ATOM    958  N   GLU B 115      33.375 -10.481 -14.036  1.00 46.25           N  
ATOM    959  CA  GLU B 115      34.186  -9.701 -14.966  1.00 46.25           C  
ATOM    960  C   GLU B 115      34.990 -10.608 -15.892  1.00 46.25           C  
ATOM    961  CB  GLU B 115      35.126  -8.763 -14.203  1.00 46.25           C  
ATOM    962  O   GLU B 115      35.149 -10.310 -17.078  1.00 46.25           O  
ATOM    963  CG  GLU B 115      34.460  -7.481 -13.725  1.00 46.25           C  
ATOM    964  CD  GLU B 115      35.393  -6.579 -12.932  1.00 46.25           C  
ATOM    965  OE1 GLU B 115      34.962  -5.484 -12.507  1.00 46.25           O  
ATOM    966  OE2 GLU B 115      36.564  -6.972 -12.736  1.00 46.25           O  
ATOM    967  N   GLU B 116      35.588 -11.707 -15.387  1.00 45.77           N  
ATOM    968  CA  GLU B 116      36.365 -12.656 -16.178  1.00 45.77           C  
ATOM    969  C   GLU B 116      35.481 -13.395 -17.178  1.00 45.77           C  
ATOM    970  CB  GLU B 116      37.079 -13.657 -15.266  1.00 45.77           C  
ATOM    971  O   GLU B 116      35.913 -13.696 -18.293  1.00 45.77           O  
ATOM    972  CG  GLU B 116      38.391 -13.141 -14.694  1.00 45.77           C  
ATOM    973  CD  GLU B 116      39.082 -14.140 -13.780  1.00 45.77           C  
ATOM    974  OE1 GLU B 116      40.189 -13.840 -13.278  1.00 45.77           O  
ATOM    975  OE2 GLU B 116      38.511 -15.233 -13.564  1.00 45.77           O  
ATOM    976  N   GLU B 117      34.350 -13.748 -16.679  1.00 37.68           N  
ATOM    977  CA  GLU B 117      33.425 -14.421 -17.586  1.00 37.68           C  
ATOM    978  C   GLU B 117      33.063 -13.526 -18.769  1.00 37.68           C  
ATOM    979  CB  GLU B 117      32.158 -14.848 -16.842  1.00 37.68           C  
ATOM    980  O   GLU B 117      32.872 -14.012 -19.885  1.00 37.68           O  
ATOM    981  CG  GLU B 117      32.162 -16.306 -16.405  1.00 37.68           C  
ATOM    982  CD  GLU B 117      30.907 -16.710 -15.650  1.00 37.68           C  
ATOM    983  OE1 GLU B 117      30.803 -17.885 -15.229  1.00 37.68           O  
ATOM    984  OE2 GLU B 117      30.019 -15.845 -15.478  1.00 37.68           O  
ATOM    985  N   MET B 118      33.231 -12.256 -18.581  1.00 29.89           N  
ATOM    986  CA  MET B 118      32.950 -11.316 -19.663  1.00 29.89           C  
ATOM    987  C   MET B 118      34.133 -11.219 -20.621  1.00 29.89           C  
ATOM    988  CB  MET B 118      32.617  -9.933 -19.101  1.00 29.89           C  
ATOM    989  O   MET B 118      33.948 -11.045 -21.827  1.00 29.89           O  
ATOM    990  CG  MET B 118      31.127  -9.678 -18.944  1.00 29.89           C  
ATOM    991  SD  MET B 118      30.731  -7.892 -18.800  1.00 29.89           S  
ATOM    992  CE  MET B 118      29.798  -7.895 -17.244  1.00 29.89           C  
ATOM    993  N   ASP B 119      35.466 -11.290 -20.074  1.00 32.03           N  
ATOM    994  CA  ASP B 119      36.654 -11.113 -20.903  1.00 32.03           C  
ATOM    995  C   ASP B 119      36.924 -12.355 -21.749  1.00 32.03           C  
ATOM    996  CB  ASP B 119      37.872 -10.793 -20.035  1.00 32.03           C  
ATOM    997  O   ASP B 119      37.491 -12.259 -22.839  1.00 32.03           O  
ATOM    998  CG  ASP B 119      38.254  -9.323 -20.067  1.00 32.03           C  
ATOM    999  OD1 ASP B 119      37.728  -8.575 -20.919  1.00 32.03           O  
ATOM   1000  OD2 ASP B 119      39.091  -8.910 -19.236  1.00 32.03           O  
ATOM   1001  N   PHE B 120      36.844 -13.591 -21.147  1.00 29.63           N  
ATOM   1002  CA  PHE B 120      37.237 -14.803 -21.856  1.00 29.63           C  
ATOM   1003  C   PHE B 120      36.472 -14.936 -23.167  1.00 29.63           C  
ATOM   1004  CB  PHE B 120      37.000 -16.039 -20.982  1.00 29.63           C  
ATOM   1005  O   PHE B 120      36.769 -15.815 -23.979  1.00 29.63           O  
ATOM   1006  CG  PHE B 120      38.263 -16.753 -20.584  1.00 29.63           C  
ATOM   1007  CD1 PHE B 120      38.801 -17.746 -21.394  1.00 29.63           C  
ATOM   1008  CD2 PHE B 120      38.913 -16.432 -19.400  1.00 29.63           C  
ATOM   1009  CE1 PHE B 120      39.971 -18.408 -21.029  1.00 29.63           C  
ATOM   1010  CE2 PHE B 120      40.082 -17.090 -19.028  1.00 29.63           C  
ATOM   1011  CZ  PHE B 120      40.608 -18.079 -19.843  1.00 29.63           C  
ATOM   1012  N   ARG B 121      35.366 -14.265 -23.332  1.00 26.59           N  
ATOM   1013  CA  ARG B 121      34.668 -14.527 -24.586  1.00 26.59           C  
ATOM   1014  C   ARG B 121      35.486 -14.043 -25.779  1.00 26.59           C  
ATOM   1015  CB  ARG B 121      33.293 -13.855 -24.588  1.00 26.59           C  
ATOM   1016  O   ARG B 121      35.118 -14.285 -26.930  1.00 26.59           O  
ATOM   1017  CG  ARG B 121      32.183 -14.723 -24.016  1.00 26.59           C  
ATOM   1018  CD  ARG B 121      30.813 -14.094 -24.221  1.00 26.59           C  
ATOM   1019  NE  ARG B 121      29.755 -14.895 -23.612  1.00 26.59           N  
ATOM   1020  NH1 ARG B 121      28.035 -13.498 -24.266  1.00 26.59           N  
ATOM   1021  NH2 ARG B 121      27.582 -15.394 -23.059  1.00 26.59           N  
ATOM   1022  CZ  ARG B 121      28.460 -14.594 -23.647  1.00 26.59           C  
ATOM   1023  N   SER B 122      36.524 -13.169 -25.560  1.00 24.99           N  
ATOM   1024  CA  SER B 122      37.097 -12.630 -26.790  1.00 24.99           C  
ATOM   1025  C   SER B 122      38.170 -13.557 -27.352  1.00 24.99           C  
ATOM   1026  CB  SER B 122      37.689 -11.242 -26.542  1.00 24.99           C  
ATOM   1027  O   SER B 122      38.793 -13.247 -28.369  1.00 24.99           O  
ATOM   1028  OG  SER B 122      37.942 -11.042 -25.162  1.00 24.99           O  
ATOM   1029  N   GLY B 123      38.764 -14.415 -26.496  1.00 24.47           N  
ATOM   1030  CA  GLY B 123      39.978 -15.002 -27.038  1.00 24.47           C  
ATOM   1031  C   GLY B 123      39.729 -15.872 -28.255  1.00 24.47           C  
ATOM   1032  O   GLY B 123      38.631 -16.407 -28.428  1.00 24.47           O  
ATOM   1033  N   SER B 124      40.411 -15.507 -29.348  1.00 24.11           N  
ATOM   1034  CA  SER B 124      40.466 -16.081 -30.688  1.00 24.11           C  
ATOM   1035  C   SER B 124      40.906 -17.541 -30.647  1.00 24.11           C  
ATOM   1036  CB  SER B 124      41.417 -15.278 -31.577  1.00 24.11           C  
ATOM   1037  O   SER B 124      41.749 -17.918 -29.830  1.00 24.11           O  
ATOM   1038  OG  SER B 124      41.610 -13.973 -31.058  1.00 24.11           O  
ATOM   1039  N   PRO B 125      40.071 -18.500 -31.025  1.00 24.19           N  
ATOM   1040  CA  PRO B 125      40.324 -19.936 -31.170  1.00 24.19           C  
ATOM   1041  C   PRO B 125      41.602 -20.234 -31.950  1.00 24.19           C  
ATOM   1042  CB  PRO B 125      39.092 -20.436 -31.928  1.00 24.19           C  
ATOM   1043  O   PRO B 125      41.873 -19.590 -32.967  1.00 24.19           O  
ATOM   1044  CG  PRO B 125      38.343 -19.198 -32.300  1.00 24.19           C  
ATOM   1045  CD  PRO B 125      39.121 -18.007 -31.819  1.00 24.19           C  
ATOM   1046  N   SER B 126      42.679 -20.461 -31.301  1.00 23.11           N  
ATOM   1047  CA  SER B 126      43.879 -20.949 -31.972  1.00 23.11           C  
ATOM   1048  C   SER B 126      43.555 -22.104 -32.913  1.00 23.11           C  
ATOM   1049  CB  SER B 126      44.923 -21.393 -30.947  1.00 23.11           C  
ATOM   1050  O   SER B 126      42.487 -22.712 -32.815  1.00 23.11           O  
ATOM   1051  OG  SER B 126      44.508 -22.576 -30.286  1.00 23.11           O  
ATOM   1052  N   ASP B 127      44.537 -22.512 -33.769  1.00 23.68           N  
ATOM   1053  CA  ASP B 127      44.768 -23.091 -35.089  1.00 23.68           C  
ATOM   1054  C   ASP B 127      44.556 -24.603 -35.069  1.00 23.68           C  
ATOM   1055  CB  ASP B 127      46.180 -22.765 -35.579  1.00 23.68           C  
ATOM   1056  O   ASP B 127      44.854 -25.290 -36.049  1.00 23.68           O  
ATOM   1057  CG  ASP B 127      46.233 -21.519 -36.446  1.00 23.68           C  
ATOM   1058  OD1 ASP B 127      45.170 -21.054 -36.911  1.00 23.68           O  
ATOM   1059  OD2 ASP B 127      47.348 -21.000 -36.670  1.00 23.68           O  
ATOM   1060  N   ASN B 128      44.553 -25.242 -33.886  1.00 22.22           N  
ATOM   1061  CA  ASN B 128      45.166 -26.551 -34.084  1.00 22.22           C  
ATOM   1062  C   ASN B 128      44.372 -27.398 -35.074  1.00 22.22           C  
ATOM   1063  CB  ASN B 128      45.305 -27.286 -32.749  1.00 22.22           C  
ATOM   1064  O   ASN B 128      43.240 -27.057 -35.421  1.00 22.22           O  
ATOM   1065  CG  ASN B 128      46.732 -27.302 -32.238  1.00 22.22           C  
ATOM   1066  ND2 ASN B 128      46.922 -27.813 -31.026  1.00 22.22           N  
ATOM   1067  OD1 ASN B 128      47.656 -26.860 -32.925  1.00 22.22           O  
ATOM   1068  N   SER B 129      44.257 -28.658 -34.768  1.00 22.32           N  
ATOM   1069  CA  SER B 129      44.490 -29.875 -35.538  1.00 22.32           C  
ATOM   1070  C   SER B 129      43.353 -30.134 -36.520  1.00 22.32           C  
ATOM   1071  CB  SER B 129      44.653 -31.076 -34.606  1.00 22.32           C  
ATOM   1072  O   SER B 129      43.589 -30.328 -37.715  1.00 22.32           O  
ATOM   1073  OG  SER B 129      43.737 -31.005 -33.528  1.00 22.32           O  
ATOM   1074  N   GLY B 130      42.550 -31.119 -36.149  1.00 22.23           N  
ATOM   1075  CA  GLY B 130      41.930 -32.236 -36.844  1.00 22.23           C  
ATOM   1076  C   GLY B 130      40.699 -31.837 -37.635  1.00 22.23           C  
ATOM   1077  O   GLY B 130      40.064 -30.824 -37.336  1.00 22.23           O  
ATOM   1078  N   ALA B 131      40.726 -32.217 -38.917  1.00 23.92           N  
ATOM   1079  CA  ALA B 131      39.974 -31.886 -40.124  1.00 23.92           C  
ATOM   1080  C   ALA B 131      38.484 -32.154 -39.934  1.00 23.92           C  
ATOM   1081  CB  ALA B 131      40.506 -32.678 -41.316  1.00 23.92           C  
ATOM   1082  O   ALA B 131      37.700 -32.034 -40.878  1.00 23.92           O  
ATOM   1083  N   GLU B 132      38.162 -32.878 -38.850  1.00 21.65           N  
ATOM   1084  CA  GLU B 132      36.912 -33.552 -39.191  1.00 21.65           C  
ATOM   1085  C   GLU B 132      35.834 -32.547 -39.587  1.00 21.65           C  
ATOM   1086  CB  GLU B 132      36.427 -34.410 -38.020  1.00 21.65           C  
ATOM   1087  O   GLU B 132      35.865 -31.392 -39.156  1.00 21.65           O  
ATOM   1088  CG  GLU B 132      37.008 -35.816 -38.005  1.00 21.65           C  
ATOM   1089  CD  GLU B 132      36.417 -36.699 -36.918  1.00 21.65           C  
ATOM   1090  OE1 GLU B 132      36.729 -37.911 -36.883  1.00 21.65           O  
ATOM   1091  OE2 GLU B 132      35.634 -36.174 -36.094  1.00 21.65           O  
ATOM   1092  N   GLU B 133      34.919 -32.954 -40.460  1.00 23.09           N  
ATOM   1093  CA  GLU B 133      33.961 -32.367 -41.392  1.00 23.09           C  
ATOM   1094  C   GLU B 133      32.882 -31.581 -40.653  1.00 23.09           C  
ATOM   1095  CB  GLU B 133      33.319 -33.453 -42.259  1.00 23.09           C  
ATOM   1096  O   GLU B 133      31.914 -31.121 -41.262  1.00 23.09           O  
ATOM   1097  CG  GLU B 133      34.064 -33.722 -43.559  1.00 23.09           C  
ATOM   1098  CD  GLU B 133      33.380 -34.756 -44.439  1.00 23.09           C  
ATOM   1099  OE1 GLU B 133      33.869 -35.017 -45.562  1.00 23.09           O  
ATOM   1100  OE2 GLU B 133      32.346 -35.310 -44.004  1.00 23.09           O  
ATOM   1101  N   MET B 134      32.969 -31.544 -39.287  1.00 19.90           N  
ATOM   1102  CA  MET B 134      31.618 -31.348 -38.769  1.00 19.90           C  
ATOM   1103  C   MET B 134      31.039 -30.020 -39.246  1.00 19.90           C  
ATOM   1104  CB  MET B 134      31.614 -31.401 -37.240  1.00 19.90           C  
ATOM   1105  O   MET B 134      31.735 -29.003 -39.257  1.00 19.90           O  
ATOM   1106  CG  MET B 134      31.079 -32.706 -36.673  1.00 19.90           C  
ATOM   1107  SD  MET B 134      30.872 -32.648 -34.851  1.00 19.90           S  
ATOM   1108  CE  MET B 134      30.399 -34.370 -34.528  1.00 19.90           C  
ATOM   1109  N   GLU B 135      29.925 -30.013 -39.943  1.00 23.40           N  
ATOM   1110  CA  GLU B 135      29.102 -29.007 -40.607  1.00 23.40           C  
ATOM   1111  C   GLU B 135      28.655 -27.926 -39.628  1.00 23.40           C  
ATOM   1112  CB  GLU B 135      27.883 -29.658 -41.266  1.00 23.40           C  
ATOM   1113  O   GLU B 135      27.789 -28.166 -38.784  1.00 23.40           O  
ATOM   1114  CG  GLU B 135      28.042 -29.890 -42.761  1.00 23.40           C  
ATOM   1115  CD  GLU B 135      26.799 -30.474 -43.413  1.00 23.40           C  
ATOM   1116  OE1 GLU B 135      26.791 -30.655 -44.652  1.00 23.40           O  
ATOM   1117  OE2 GLU B 135      25.824 -30.751 -42.680  1.00 23.40           O  
ATOM   1118  N   VAL B 136      29.587 -27.491 -38.795  1.00 23.16           N  
ATOM   1119  CA  VAL B 136      29.120 -26.673 -37.680  1.00 23.16           C  
ATOM   1120  C   VAL B 136      28.346 -25.469 -38.211  1.00 23.16           C  
ATOM   1121  CB  VAL B 136      30.293 -26.203 -36.791  1.00 23.16           C  
ATOM   1122  O   VAL B 136      28.859 -24.707 -39.035  1.00 23.16           O  
ATOM   1123  CG1 VAL B 136      29.773 -25.478 -35.551  1.00 23.16           C  
ATOM   1124  CG2 VAL B 136      31.168 -27.390 -36.392  1.00 23.16           C  
ATOM   1125  N   SER B 137      27.048 -25.518 -38.139  1.00 24.62           N  
ATOM   1126  CA  SER B 137      26.072 -24.534 -38.594  1.00 24.62           C  
ATOM   1127  C   SER B 137      26.372 -23.152 -38.024  1.00 24.62           C  
ATOM   1128  CB  SER B 137      24.657 -24.960 -38.200  1.00 24.62           C  
ATOM   1129  O   SER B 137      26.925 -23.034 -36.928  1.00 24.62           O  
ATOM   1130  OG  SER B 137      24.694 -25.972 -37.208  1.00 24.62           O  
ATOM   1131  N   LEU B 138      26.729 -22.138 -38.813  1.00 24.85           N  
ATOM   1132  CA  LEU B 138      26.975 -20.701 -38.741  1.00 24.85           C  
ATOM   1133  C   LEU B 138      25.975 -20.025 -37.809  1.00 24.85           C  
ATOM   1134  CB  LEU B 138      26.898 -20.073 -40.135  1.00 24.85           C  
ATOM   1135  O   LEU B 138      24.778 -19.979 -38.104  1.00 24.85           O  
ATOM   1136  CG  LEU B 138      28.206 -20.018 -40.927  1.00 24.85           C  
ATOM   1137  CD1 LEU B 138      27.960 -20.400 -42.382  1.00 24.85           C  
ATOM   1138  CD2 LEU B 138      28.832 -18.631 -40.831  1.00 24.85           C  
ATOM   1139  N   ALA B 139      25.997 -20.314 -36.508  1.00 27.29           N  
ATOM   1140  CA  ALA B 139      25.028 -19.777 -35.556  1.00 27.29           C  
ATOM   1141  C   ALA B 139      24.929 -18.259 -35.673  1.00 27.29           C  
ATOM   1142  CB  ALA B 139      25.406 -20.175 -34.131  1.00 27.29           C  
ATOM   1143  O   ALA B 139      25.947 -17.566 -35.723  1.00 27.29           O  
ATOM   1144  N   LYS B 140      23.895 -17.603 -36.293  1.00 30.09           N  
ATOM   1145  CA  LYS B 140      23.508 -16.219 -36.552  1.00 30.09           C  
ATOM   1146  C   LYS B 140      23.685 -15.356 -35.306  1.00 30.09           C  
ATOM   1147  CB  LYS B 140      22.060 -16.148 -37.037  1.00 30.09           C  
ATOM   1148  O   LYS B 140      23.486 -15.828 -34.184  1.00 30.09           O  
ATOM   1149  CG  LYS B 140      21.902 -16.311 -38.542  1.00 30.09           C  
ATOM   1150  CD  LYS B 140      20.455 -16.121 -38.977  1.00 30.09           C  
ATOM   1151  CE  LYS B 140      20.282 -16.362 -40.470  1.00 30.09           C  
ATOM   1152  NZ  LYS B 140      18.850 -16.272 -40.884  1.00 30.09           N  
ATOM   1153  N   PRO B 141      24.528 -14.343 -35.286  1.00 30.64           N  
ATOM   1154  CA  PRO B 141      24.551 -13.343 -34.216  1.00 30.64           C  
ATOM   1155  C   PRO B 141      23.174 -13.108 -33.599  1.00 30.64           C  
ATOM   1156  CB  PRO B 141      25.055 -12.082 -34.922  1.00 30.64           C  
ATOM   1157  O   PRO B 141      22.163 -13.142 -34.305  1.00 30.64           O  
ATOM   1158  CG  PRO B 141      25.128 -12.457 -36.367  1.00 30.64           C  
ATOM   1159  CD  PRO B 141      24.724 -13.897 -36.507  1.00 30.64           C  
ATOM   1160  N   LYS B 142      22.894 -13.593 -32.367  1.00 36.68           N  
ATOM   1161  CA  LYS B 142      21.643 -13.397 -31.640  1.00 36.68           C  
ATOM   1162  C   LYS B 142      21.144 -11.961 -31.781  1.00 36.68           C  
ATOM   1163  CB  LYS B 142      21.821 -13.747 -30.162  1.00 36.68           C  
ATOM   1164  O   LYS B 142      21.830 -11.018 -31.380  1.00 36.68           O  
ATOM   1165  CG  LYS B 142      21.717 -15.235 -29.861  1.00 36.68           C  
ATOM   1166  CD  LYS B 142      21.745 -15.506 -28.363  1.00 36.68           C  
ATOM   1167  CE  LYS B 142      21.676 -16.997 -28.062  1.00 36.68           C  
ATOM   1168  NZ  LYS B 142      21.783 -17.272 -26.598  1.00 36.68           N  
ATOM   1169  N   HIS B 143      20.581 -11.452 -32.857  1.00 41.85           N  
ATOM   1170  CA  HIS B 143      19.867 -10.203 -33.100  1.00 41.85           C  
ATOM   1171  C   HIS B 143      19.040  -9.796 -31.886  1.00 41.85           C  
ATOM   1172  CB  HIS B 143      18.967 -10.331 -34.330  1.00 41.85           C  
ATOM   1173  O   HIS B 143      18.231 -10.583 -31.389  1.00 41.85           O  
ATOM   1174  CG  HIS B 143      18.943  -9.105 -35.187  1.00 41.85           C  
ATOM   1175  CD2 HIS B 143      19.222  -8.933 -36.500  1.00 41.85           C  
ATOM   1176  ND1 HIS B 143      18.600  -7.863 -34.698  1.00 41.85           N  
ATOM   1177  CE1 HIS B 143      18.669  -6.977 -35.678  1.00 41.85           C  
ATOM   1178  NE2 HIS B 143      19.045  -7.600 -36.781  1.00 41.85           N  
ATOM   1179  N   ARG B 144      19.534  -8.833 -31.080  1.00 52.02           N  
ATOM   1180  CA  ARG B 144      18.789  -8.251 -29.969  1.00 52.02           C  
ATOM   1181  C   ARG B 144      17.396  -7.815 -30.412  1.00 52.02           C  
ATOM   1182  CB  ARG B 144      19.547  -7.060 -29.377  1.00 52.02           C  
ATOM   1183  O   ARG B 144      17.256  -7.016 -31.340  1.00 52.02           O  
ATOM   1184  CG  ARG B 144      20.117  -7.320 -27.992  1.00 52.02           C  
ATOM   1185  CD  ARG B 144      20.830  -6.095 -27.437  1.00 52.02           C  
ATOM   1186  NE  ARG B 144      21.427  -6.364 -26.132  1.00 52.02           N  
ATOM   1187  NH1 ARG B 144      22.208  -4.213 -25.816  1.00 52.02           N  
ATOM   1188  NH2 ARG B 144      22.574  -5.816 -24.219  1.00 52.02           N  
ATOM   1189  CZ  ARG B 144      22.068  -5.463 -25.392  1.00 52.02           C  
ATOM   1190  N   VAL B 145      16.406  -8.537 -30.042  1.00 64.88           N  
ATOM   1191  CA  VAL B 145      15.015  -8.268 -30.393  1.00 64.88           C  
ATOM   1192  C   VAL B 145      14.547  -6.989 -29.703  1.00 64.88           C  
ATOM   1193  CB  VAL B 145      14.094  -9.448 -30.010  1.00 64.88           C  
ATOM   1194  O   VAL B 145      14.848  -6.763 -28.529  1.00 64.88           O  
ATOM   1195  CG1 VAL B 145      12.640  -9.131 -30.352  1.00 64.88           C  
ATOM   1196  CG2 VAL B 145      14.545 -10.726 -30.714  1.00 64.88           C  
ATOM   1197  N   THR B 146      14.133  -5.988 -30.397  1.00 65.93           N  
ATOM   1198  CA  THR B 146      13.559  -4.748 -29.886  1.00 65.93           C  
ATOM   1199  C   THR B 146      12.091  -4.627 -30.286  1.00 65.93           C  
ATOM   1200  CB  THR B 146      14.335  -3.520 -30.398  1.00 65.93           C  
ATOM   1201  O   THR B 146      11.562  -5.487 -30.994  1.00 65.93           O  
ATOM   1202  CG2 THR B 146      15.819  -3.631 -30.065  1.00 65.93           C  
ATOM   1203  OG1 THR B 146      14.181  -3.423 -31.819  1.00 65.93           O  
ATOM   1204  N   MET B 147      11.444  -3.650 -29.820  1.00 73.28           N  
ATOM   1205  CA  MET B 147      10.039  -3.384 -30.119  1.00 73.28           C  
ATOM   1206  C   MET B 147       9.838  -3.141 -31.611  1.00 73.28           C  
ATOM   1207  CB  MET B 147       9.537  -2.180 -29.321  1.00 73.28           C  
ATOM   1208  O   MET B 147       8.760  -3.407 -32.148  1.00 73.28           O  
ATOM   1209  CG  MET B 147       9.316  -2.472 -27.846  1.00 73.28           C  
ATOM   1210  SD  MET B 147       7.645  -1.973 -27.273  1.00 73.28           S  
ATOM   1211  CE  MET B 147       8.069  -0.512 -26.285  1.00 73.28           C  
ATOM   1212  N   ASN B 148      10.908  -2.719 -32.280  1.00 70.58           N  
ATOM   1213  CA  ASN B 148      10.837  -2.346 -33.688  1.00 70.58           C  
ATOM   1214  C   ASN B 148      10.735  -3.573 -34.589  1.00 70.58           C  
ATOM   1215  CB  ASN B 148      12.049  -1.498 -34.080  1.00 70.58           C  
ATOM   1216  O   ASN B 148      10.425  -3.453 -35.776  1.00 70.58           O  
ATOM   1217  CG  ASN B 148      12.049  -0.136 -33.416  1.00 70.58           C  
ATOM   1218  ND2 ASN B 148      13.226   0.468 -33.301  1.00 70.58           N  
ATOM   1219  OD1 ASN B 148      11.000   0.370 -33.009  1.00 70.58           O  
ATOM   1220  N   GLU B 149      10.941  -4.688 -34.042  1.00 75.62           N  
ATOM   1221  CA  GLU B 149      10.890  -5.932 -34.805  1.00 75.62           C  
ATOM   1222  C   GLU B 149       9.458  -6.443 -34.932  1.00 75.62           C  
ATOM   1223  CB  GLU B 149      11.773  -6.999 -34.153  1.00 75.62           C  
ATOM   1224  O   GLU B 149       9.203  -7.423 -35.635  1.00 75.62           O  
ATOM   1225  CG  GLU B 149      13.264  -6.715 -34.263  1.00 75.62           C  
ATOM   1226  CD  GLU B 149      13.949  -6.570 -32.914  1.00 75.62           C  
ATOM   1227  OE1 GLU B 149      15.155  -6.237 -32.878  1.00 75.62           O  
ATOM   1228  OE2 GLU B 149      13.274  -6.792 -31.884  1.00 75.62           O  
ATOM   1229  N   PHE B 150       8.531  -5.672 -34.311  1.00 79.78           N  
ATOM   1230  CA  PHE B 150       7.157  -6.158 -34.282  1.00 79.78           C  
ATOM   1231  C   PHE B 150       6.196  -5.098 -34.806  1.00 79.78           C  
ATOM   1232  CB  PHE B 150       6.761  -6.568 -32.860  1.00 79.78           C  
ATOM   1233  O   PHE B 150       6.398  -3.903 -34.580  1.00 79.78           O  
ATOM   1234  CG  PHE B 150       7.584  -7.698 -32.302  1.00 79.78           C  
ATOM   1235  CD1 PHE B 150       7.211  -9.019 -32.517  1.00 79.78           C  
ATOM   1236  CD2 PHE B 150       8.730  -7.438 -31.563  1.00 79.78           C  
ATOM   1237  CE1 PHE B 150       7.971 -10.067 -32.002  1.00 79.78           C  
ATOM   1238  CE2 PHE B 150       9.495  -8.480 -31.045  1.00 79.78           C  
ATOM   1239  CZ  PHE B 150       9.113  -9.794 -31.265  1.00 79.78           C  
ATOM   1240  N   GLU B 151       5.254  -5.540 -35.564  1.00 76.84           N  
ATOM   1241  CA  GLU B 151       4.110  -4.713 -35.936  1.00 76.84           C  
ATOM   1242  C   GLU B 151       2.968  -4.868 -34.937  1.00 76.84           C  
ATOM   1243  CB  GLU B 151       3.628  -5.065 -37.346  1.00 76.84           C  
ATOM   1244  O   GLU B 151       2.508  -5.983 -34.679  1.00 76.84           O  
ATOM   1245  CG  GLU B 151       2.729  -4.008 -37.970  1.00 76.84           C  
ATOM   1246  CD  GLU B 151       2.197  -4.405 -39.338  1.00 76.84           C  
ATOM   1247  OE1 GLU B 151       1.333  -3.682 -39.886  1.00 76.84           O  
ATOM   1248  OE2 GLU B 151       2.646  -5.447 -39.865  1.00 76.84           O  
ATOM   1249  N   TYR B 152       2.518  -3.794 -34.342  1.00 77.50           N  
ATOM   1250  CA  TYR B 152       1.430  -3.799 -33.370  1.00 77.50           C  
ATOM   1251  C   TYR B 152       0.075  -3.824 -34.067  1.00 77.50           C  
ATOM   1252  CB  TYR B 152       1.523  -2.576 -32.453  1.00 77.50           C  
ATOM   1253  O   TYR B 152      -0.222  -2.956 -34.892  1.00 77.50           O  
ATOM   1254  CG  TYR B 152       2.810  -2.502 -31.667  1.00 77.50           C  
ATOM   1255  CD1 TYR B 152       2.888  -3.011 -30.373  1.00 77.50           C  
ATOM   1256  CD2 TYR B 152       3.949  -1.923 -32.217  1.00 77.50           C  
ATOM   1257  CE1 TYR B 152       4.071  -2.944 -29.644  1.00 77.50           C  
ATOM   1258  CE2 TYR B 152       5.137  -1.850 -31.497  1.00 77.50           C  
ATOM   1259  OH  TYR B 152       6.362  -2.294 -29.497  1.00 77.50           O  
ATOM   1260  CZ  TYR B 152       5.188  -2.363 -30.214  1.00 77.50           C  
ATOM   1261  N   LEU B 153      -0.776  -4.760 -33.824  1.00 76.46           N  
ATOM   1262  CA  LEU B 153      -2.006  -4.962 -34.582  1.00 76.46           C  
ATOM   1263  C   LEU B 153      -3.226  -4.587 -33.748  1.00 76.46           C  
ATOM   1264  CB  LEU B 153      -2.118  -6.418 -35.044  1.00 76.46           C  
ATOM   1265  O   LEU B 153      -3.925  -3.620 -34.061  1.00 76.46           O  
ATOM   1266  CG  LEU B 153      -1.024  -6.913 -35.992  1.00 76.46           C  
ATOM   1267  CD1 LEU B 153      -1.140  -8.421 -36.193  1.00 76.46           C  
ATOM   1268  CD2 LEU B 153      -1.102  -6.183 -37.328  1.00 76.46           C  
ATOM   1269  N   LYS B 154      -3.511  -5.288 -32.568  1.00 74.25           N  
ATOM   1270  CA  LYS B 154      -4.722  -5.054 -31.786  1.00 74.25           C  
ATOM   1271  C   LYS B 154      -4.454  -5.228 -30.294  1.00 74.25           C  
ATOM   1272  CB  LYS B 154      -5.839  -5.999 -32.232  1.00 74.25           C  
ATOM   1273  O   LYS B 154      -3.689  -6.108 -29.893  1.00 74.25           O  
ATOM   1274  CG  LYS B 154      -6.487  -5.612 -33.553  1.00 74.25           C  
ATOM   1275  CD  LYS B 154      -7.639  -6.544 -33.905  1.00 74.25           C  
ATOM   1276  CE  LYS B 154      -8.221  -6.223 -35.275  1.00 74.25           C  
ATOM   1277  NZ  LYS B 154      -9.349  -7.136 -35.626  1.00 74.25           N  
ATOM   1278  N   LEU B 155      -5.121  -4.398 -29.501  1.00 75.10           N  
ATOM   1279  CA  LEU B 155      -5.092  -4.576 -28.053  1.00 75.10           C  
ATOM   1280  C   LEU B 155      -5.924  -5.786 -27.639  1.00 75.10           C  
ATOM   1281  CB  LEU B 155      -5.610  -3.320 -27.348  1.00 75.10           C  
ATOM   1282  O   LEU B 155      -7.092  -5.901 -28.017  1.00 75.10           O  
ATOM   1283  CG  LEU B 155      -5.467  -3.290 -25.826  1.00 75.10           C  
ATOM   1284  CD1 LEU B 155      -3.997  -3.187 -25.433  1.00 75.10           C  
ATOM   1285  CD2 LEU B 155      -6.265  -2.132 -25.236  1.00 75.10           C  
ATOM   1286  N   LEU B 156      -5.375  -6.754 -26.977  1.00 75.04           N  
ATOM   1287  CA  LEU B 156      -6.058  -7.977 -26.569  1.00 75.04           C  
ATOM   1288  C   LEU B 156      -6.629  -7.837 -25.162  1.00 75.04           C  
ATOM   1289  CB  LEU B 156      -5.101  -9.171 -26.628  1.00 75.04           C  
ATOM   1290  O   LEU B 156      -7.640  -8.463 -24.833  1.00 75.04           O  
ATOM   1291  CG  LEU B 156      -4.584  -9.557 -28.014  1.00 75.04           C  
ATOM   1292  CD1 LEU B 156      -3.559 -10.681 -27.903  1.00 75.04           C  
ATOM   1293  CD2 LEU B 156      -5.739  -9.968 -28.921  1.00 75.04           C  
ATOM   1294  N   GLY B 157      -5.903  -7.067 -24.286  1.00 69.58           N  
ATOM   1295  CA  GLY B 157      -6.328  -6.882 -22.907  1.00 69.58           C  
ATOM   1296  C   GLY B 157      -5.515  -5.836 -22.167  1.00 69.58           C  
ATOM   1297  O   GLY B 157      -4.420  -5.473 -22.601  1.00 69.58           O  
ATOM   1298  N   LYS B 158      -6.152  -5.359 -21.035  1.00 62.70           N  
ATOM   1299  CA  LYS B 158      -5.498  -4.393 -20.157  1.00 62.70           C  
ATOM   1300  C   LYS B 158      -5.508  -4.872 -18.708  1.00 62.70           C  
ATOM   1301  CB  LYS B 158      -6.177  -3.026 -20.262  1.00 62.70           C  
ATOM   1302  O   LYS B 158      -6.533  -5.347 -18.213  1.00 62.70           O  
ATOM   1303  CG  LYS B 158      -5.219  -1.849 -20.147  1.00 62.70           C  
ATOM   1304  CD  LYS B 158      -5.949  -0.519 -20.281  1.00 62.70           C  
ATOM   1305  CE  LYS B 158      -5.002   0.660 -20.105  1.00 62.70           C  
ATOM   1306  NZ  LYS B 158      -5.710   1.966 -20.257  1.00 62.70           N  
ATOM   1307  N   GLY B 159      -4.265  -4.990 -18.157  1.00 52.95           N  
ATOM   1308  CA  GLY B 159      -4.183  -5.322 -16.743  1.00 52.95           C  
ATOM   1309  C   GLY B 159      -3.660  -4.180 -15.892  1.00 52.95           C  
ATOM   1310  O   GLY B 159      -3.444  -3.074 -16.392  1.00 52.95           O  
ATOM   1311  N   THR B 160      -3.552  -4.370 -14.571  1.00 48.32           N  
ATOM   1312  CA  THR B 160      -3.086  -3.409 -13.577  1.00 48.32           C  
ATOM   1313  C   THR B 160      -1.694  -2.894 -13.934  1.00 48.32           C  
ATOM   1314  CB  THR B 160      -3.061  -4.029 -12.168  1.00 48.32           C  
ATOM   1315  O   THR B 160      -1.393  -1.715 -13.737  1.00 48.32           O  
ATOM   1316  CG2 THR B 160      -3.445  -3.002 -11.108  1.00 48.32           C  
ATOM   1317  OG1 THR B 160      -3.988  -5.121 -12.117  1.00 48.32           O  
ATOM   1318  N   PHE B 161      -0.862  -3.855 -14.562  1.00 52.68           N  
ATOM   1319  CA  PHE B 161       0.551  -3.534 -14.722  1.00 52.68           C  
ATOM   1320  C   PHE B 161       0.869  -3.197 -16.174  1.00 52.68           C  
ATOM   1321  CB  PHE B 161       1.426  -4.699 -14.250  1.00 52.68           C  
ATOM   1322  O   PHE B 161       1.924  -2.632 -16.469  1.00 52.68           O  
ATOM   1323  CG  PHE B 161       1.148  -5.132 -12.835  1.00 52.68           C  
ATOM   1324  CD1 PHE B 161       1.487  -4.315 -11.764  1.00 52.68           C  
ATOM   1325  CD2 PHE B 161       0.547  -6.357 -12.577  1.00 52.68           C  
ATOM   1326  CE1 PHE B 161       1.231  -4.713 -10.454  1.00 52.68           C  
ATOM   1327  CE2 PHE B 161       0.288  -6.762 -11.271  1.00 52.68           C  
ATOM   1328  CZ  PHE B 161       0.632  -5.939 -10.211  1.00 52.68           C  
ATOM   1329  N   GLY B 162      -0.012  -3.557 -17.011  1.00 64.10           N  
ATOM   1330  CA  GLY B 162       0.313  -3.276 -18.400  1.00 64.10           C  
ATOM   1331  C   GLY B 162      -0.763  -3.731 -19.368  1.00 64.10           C  
ATOM   1332  O   GLY B 162      -1.943  -3.774 -19.017  1.00 64.10           O  
ATOM   1333  N   LYS B 163      -0.358  -3.816 -20.634  1.00 73.56           N  
ATOM   1334  CA  LYS B 163      -1.272  -4.162 -21.719  1.00 73.56           C  
ATOM   1335  C   LYS B 163      -0.773  -5.380 -22.491  1.00 73.56           C  
ATOM   1336  CB  LYS B 163      -1.451  -2.976 -22.669  1.00 73.56           C  
ATOM   1337  O   LYS B 163       0.428  -5.659 -22.511  1.00 73.56           O  
ATOM   1338  CG  LYS B 163      -2.013  -1.729 -22.003  1.00 73.56           C  
ATOM   1339  CD  LYS B 163      -2.135  -0.575 -22.990  1.00 73.56           C  
ATOM   1340  CE  LYS B 163      -2.658   0.686 -22.316  1.00 73.56           C  
ATOM   1341  NZ  LYS B 163      -2.770   1.823 -23.278  1.00 73.56           N  
ATOM   1342  N   VAL B 164      -1.709  -6.157 -23.013  1.00 80.92           N  
ATOM   1343  CA  VAL B 164      -1.384  -7.268 -23.902  1.00 80.92           C  
ATOM   1344  C   VAL B 164      -1.846  -6.946 -25.321  1.00 80.92           C  
ATOM   1345  CB  VAL B 164      -2.024  -8.588 -23.419  1.00 80.92           C  
ATOM   1346  O   VAL B 164      -3.020  -6.638 -25.544  1.00 80.92           O  
ATOM   1347  CG1 VAL B 164      -1.622  -9.748 -24.328  1.00 80.92           C  
ATOM   1348  CG2 VAL B 164      -1.626  -8.876 -21.972  1.00 80.92           C  
ATOM   1349  N   ILE B 165      -0.850  -7.005 -26.261  1.00 81.47           N  
ATOM   1350  CA  ILE B 165      -1.112  -6.583 -27.633  1.00 81.47           C  
ATOM   1351  C   ILE B 165      -0.820  -7.734 -28.592  1.00 81.47           C  
ATOM   1352  CB  ILE B 165      -0.273  -5.342 -28.012  1.00 81.47           C  
ATOM   1353  O   ILE B 165       0.158  -8.464 -28.416  1.00 81.47           O  
ATOM   1354  CG1 ILE B 165      -0.529  -4.200 -27.022  1.00 81.47           C  
ATOM   1355  CG2 ILE B 165      -0.578  -4.902 -29.447  1.00 81.47           C  
ATOM   1356  CD1 ILE B 165       0.379  -2.995 -27.218  1.00 81.47           C  
ATOM   1357  N   LEU B 166      -1.737  -7.890 -29.560  1.00 83.59           N  
ATOM   1358  CA  LEU B 166      -1.428  -8.781 -30.673  1.00 83.59           C  
ATOM   1359  C   LEU B 166      -0.387  -8.157 -31.596  1.00 83.59           C  
ATOM   1360  CB  LEU B 166      -2.697  -9.110 -31.464  1.00 83.59           C  
ATOM   1361  O   LEU B 166      -0.571  -7.038 -32.080  1.00 83.59           O  
ATOM   1362  CG  LEU B 166      -2.520 -10.015 -32.684  1.00 83.59           C  
ATOM   1363  CD1 LEU B 166      -2.057 -11.402 -32.253  1.00 83.59           C  
ATOM   1364  CD2 LEU B 166      -3.819 -10.102 -33.479  1.00 83.59           C  
ATOM   1365  N   VAL B 167       0.691  -8.895 -31.882  1.00 83.05           N  
ATOM   1366  CA  VAL B 167       1.774  -8.340 -32.688  1.00 83.05           C  
ATOM   1367  C   VAL B 167       2.170  -9.336 -33.775  1.00 83.05           C  
ATOM   1368  CB  VAL B 167       3.001  -7.982 -31.820  1.00 83.05           C  
ATOM   1369  O   VAL B 167       1.921 -10.537 -33.647  1.00 83.05           O  
ATOM   1370  CG1 VAL B 167       2.663  -6.853 -30.847  1.00 83.05           C  
ATOM   1371  CG2 VAL B 167       3.497  -9.213 -31.064  1.00 83.05           C  
ATOM   1372  N   LYS B 168       2.705  -8.802 -34.871  1.00 83.91           N  
ATOM   1373  CA  LYS B 168       3.280  -9.598 -35.951  1.00 83.91           C  
ATOM   1374  C   LYS B 168       4.785  -9.371 -36.061  1.00 83.91           C  
ATOM   1375  CB  LYS B 168       2.602  -9.267 -37.281  1.00 83.91           C  
ATOM   1376  O   LYS B 168       5.242  -8.229 -36.136  1.00 83.91           O  
ATOM   1377  CG  LYS B 168       3.049 -10.147 -38.440  1.00 83.91           C  
ATOM   1378  CD  LYS B 168       2.369  -9.745 -39.742  1.00 83.91           C  
ATOM   1379  CE  LYS B 168       2.847 -10.597 -40.910  1.00 83.91           C  
ATOM   1380  NZ  LYS B 168       2.185 -10.204 -42.190  1.00 83.91           N  
ATOM   1381  N   GLU B 169       5.514 -10.481 -35.869  1.00 82.64           N  
ATOM   1382  CA  GLU B 169       6.957 -10.370 -36.060  1.00 82.64           C  
ATOM   1383  C   GLU B 169       7.299 -10.070 -37.517  1.00 82.64           C  
ATOM   1384  CB  GLU B 169       7.659 -11.653 -35.608  1.00 82.64           C  
ATOM   1385  O   GLU B 169       6.914 -10.817 -38.417  1.00 82.64           O  
ATOM   1386  CG  GLU B 169       9.174 -11.528 -35.525  1.00 82.64           C  
ATOM   1387  CD  GLU B 169       9.858 -12.810 -35.079  1.00 82.64           C  
ATOM   1388  OE1 GLU B 169      10.948 -12.736 -34.467  1.00 82.64           O  
ATOM   1389  OE2 GLU B 169       9.300 -13.899 -35.345  1.00 82.64           O  
ATOM   1390  N   LYS B 170       8.053  -9.075 -37.852  1.00 78.67           N  
ATOM   1391  CA  LYS B 170       8.326  -8.596 -39.204  1.00 78.67           C  
ATOM   1392  C   LYS B 170       9.136  -9.619 -39.996  1.00 78.67           C  
ATOM   1393  CB  LYS B 170       9.069  -7.260 -39.161  1.00 78.67           C  
ATOM   1394  O   LYS B 170       8.849  -9.874 -41.168  1.00 78.67           O  
ATOM   1395  CG  LYS B 170       8.220  -6.096 -38.671  1.00 78.67           C  
ATOM   1396  CD  LYS B 170       9.000  -4.787 -38.694  1.00 78.67           C  
ATOM   1397  CE  LYS B 170       8.175  -3.635 -38.137  1.00 78.67           C  
ATOM   1398  NZ  LYS B 170       8.947  -2.356 -38.127  1.00 78.67           N  
ATOM   1399  N   ALA B 171      10.094 -10.216 -39.326  1.00 76.14           N  
ATOM   1400  CA  ALA B 171      11.026 -11.123 -39.990  1.00 76.14           C  
ATOM   1401  C   ALA B 171      10.331 -12.417 -40.405  1.00 76.14           C  
ATOM   1402  CB  ALA B 171      12.211 -11.429 -39.077  1.00 76.14           C  
ATOM   1403  O   ALA B 171      10.550 -12.920 -41.510  1.00 76.14           O  
ATOM   1404  N   THR B 172       9.402 -12.994 -39.632  1.00 78.44           N  
ATOM   1405  CA  THR B 172       8.834 -14.320 -39.844  1.00 78.44           C  
ATOM   1406  C   THR B 172       7.365 -14.221 -40.247  1.00 78.44           C  
ATOM   1407  CB  THR B 172       8.965 -15.192 -38.582  1.00 78.44           C  
ATOM   1408  O   THR B 172       6.807 -15.162 -40.815  1.00 78.44           O  
ATOM   1409  CG2 THR B 172      10.425 -15.353 -38.173  1.00 78.44           C  
ATOM   1410  OG1 THR B 172       8.244 -14.577 -37.506  1.00 78.44           O  
ATOM   1411  N   GLY B 173       6.735 -13.063 -40.056  1.00 81.97           N  
ATOM   1412  CA  GLY B 173       5.313 -12.902 -40.314  1.00 81.97           C  
ATOM   1413  C   GLY B 173       4.438 -13.638 -39.317  1.00 81.97           C  
ATOM   1414  O   GLY B 173       3.216 -13.681 -39.470  1.00 81.97           O  
ATOM   1415  N   ARG B 174       5.020 -14.227 -38.258  1.00 84.09           N  
ATOM   1416  CA  ARG B 174       4.290 -14.975 -37.239  1.00 84.09           C  
ATOM   1417  C   ARG B 174       3.643 -14.035 -36.228  1.00 84.09           C  
ATOM   1418  CB  ARG B 174       5.219 -15.957 -36.523  1.00 84.09           C  
ATOM   1419  O   ARG B 174       4.203 -12.987 -35.900  1.00 84.09           O  
ATOM   1420  CG  ARG B 174       5.433 -17.262 -37.272  1.00 84.09           C  
ATOM   1421  CD  ARG B 174       6.205 -18.273 -36.436  1.00 84.09           C  
ATOM   1422  NE  ARG B 174       6.436 -19.514 -37.169  1.00 84.09           N  
ATOM   1423  NH1 ARG B 174       7.431 -20.616 -35.398  1.00 84.09           N  
ATOM   1424  NH2 ARG B 174       7.174 -21.675 -37.415  1.00 84.09           N  
ATOM   1425  CZ  ARG B 174       7.013 -20.599 -36.659  1.00 84.09           C  
ATOM   1426  N   TYR B 175       2.449 -14.441 -35.637  1.00 85.62           N  
ATOM   1427  CA  TYR B 175       1.695 -13.610 -34.705  1.00 85.62           C  
ATOM   1428  C   TYR B 175       1.962 -14.028 -33.263  1.00 85.62           C  
ATOM   1429  CB  TYR B 175       0.195 -13.693 -35.003  1.00 85.62           C  
ATOM   1430  O   TYR B 175       2.099 -15.218 -32.971  1.00 85.62           O  
ATOM   1431  CG  TYR B 175      -0.188 -13.130 -36.351  1.00 85.62           C  
ATOM   1432  CD1 TYR B 175      -0.478 -11.777 -36.505  1.00 85.62           C  
ATOM   1433  CD2 TYR B 175      -0.261 -13.951 -37.471  1.00 85.62           C  
ATOM   1434  CE1 TYR B 175      -0.833 -11.254 -37.744  1.00 85.62           C  
ATOM   1435  CE2 TYR B 175      -0.614 -13.439 -38.715  1.00 85.62           C  
ATOM   1436  OH  TYR B 175      -1.249 -11.580 -40.071  1.00 85.62           O  
ATOM   1437  CZ  TYR B 175      -0.898 -12.092 -38.842  1.00 85.62           C  
ATOM   1438  N   TYR B 176       2.085 -13.047 -32.408  1.00 85.95           N  
ATOM   1439  CA  TYR B 176       2.323 -13.269 -30.986  1.00 85.95           C  
ATOM   1440  C   TYR B 176       1.466 -12.338 -30.137  1.00 85.95           C  
ATOM   1441  CB  TYR B 176       3.804 -13.068 -30.650  1.00 85.95           C  
ATOM   1442  O   TYR B 176       0.878 -11.384 -30.652  1.00 85.95           O  
ATOM   1443  CG  TYR B 176       4.720 -14.060 -31.325  1.00 85.95           C  
ATOM   1444  CD1 TYR B 176       4.938 -15.321 -30.776  1.00 85.95           C  
ATOM   1445  CD2 TYR B 176       5.369 -13.738 -32.512  1.00 85.95           C  
ATOM   1446  CE1 TYR B 176       5.783 -16.238 -31.393  1.00 85.95           C  
ATOM   1447  CE2 TYR B 176       6.216 -14.646 -33.138  1.00 85.95           C  
ATOM   1448  OH  TYR B 176       7.253 -16.796 -33.188  1.00 85.95           O  
ATOM   1449  CZ  TYR B 176       6.416 -15.892 -32.572  1.00 85.95           C  
ATOM   1450  N   ALA B 177       1.262 -12.729 -28.858  1.00 85.88           N  
ATOM   1451  CA  ALA B 177       0.736 -11.818 -27.845  1.00 85.88           C  
ATOM   1452  C   ALA B 177       1.865 -11.191 -27.031  1.00 85.88           C  
ATOM   1453  CB  ALA B 177      -0.236 -12.551 -26.923  1.00 85.88           C  
ATOM   1454  O   ALA B 177       2.675 -11.903 -26.431  1.00 85.88           O  
ATOM   1455  N   MET B 178       1.952  -9.910 -27.079  1.00 81.94           N  
ATOM   1456  CA  MET B 178       3.008  -9.214 -26.351  1.00 81.94           C  
ATOM   1457  C   MET B 178       2.454  -8.539 -25.101  1.00 81.94           C  
ATOM   1458  CB  MET B 178       3.688  -8.178 -27.248  1.00 81.94           C  
ATOM   1459  O   MET B 178       1.594  -7.661 -25.195  1.00 81.94           O  
ATOM   1460  CG  MET B 178       4.841  -7.449 -26.577  1.00 81.94           C  
ATOM   1461  SD  MET B 178       5.611  -6.193 -27.672  1.00 81.94           S  
ATOM   1462  CE  MET B 178       6.501  -7.276 -28.824  1.00 81.94           C  
ATOM   1463  N   LYS B 179       2.914  -8.953 -23.950  1.00 80.09           N  
ATOM   1464  CA  LYS B 179       2.594  -8.306 -22.681  1.00 80.09           C  
ATOM   1465  C   LYS B 179       3.596  -7.201 -22.360  1.00 80.09           C  
ATOM   1466  CB  LYS B 179       2.566  -9.333 -21.548  1.00 80.09           C  
ATOM   1467  O   LYS B 179       4.794  -7.460 -22.231  1.00 80.09           O  
ATOM   1468  CG  LYS B 179       2.039  -8.785 -20.229  1.00 80.09           C  
ATOM   1469  CD  LYS B 179       1.939  -9.875 -19.171  1.00 80.09           C  
ATOM   1470  CE  LYS B 179       1.383  -9.334 -17.860  1.00 80.09           C  
ATOM   1471  NZ  LYS B 179       1.239 -10.409 -16.834  1.00 80.09           N  
ATOM   1472  N   ILE B 180       3.142  -6.024 -22.260  1.00 74.63           N  
ATOM   1473  CA  ILE B 180       3.990  -4.864 -22.011  1.00 74.63           C  
ATOM   1474  C   ILE B 180       3.720  -4.319 -20.610  1.00 74.63           C  
ATOM   1475  CB  ILE B 180       3.763  -3.760 -23.069  1.00 74.63           C  
ATOM   1476  O   ILE B 180       2.605  -3.886 -20.310  1.00 74.63           O  
ATOM   1477  CG1 ILE B 180       3.953  -4.326 -24.480  1.00 74.63           C  
ATOM   1478  CG2 ILE B 180       4.701  -2.575 -22.823  1.00 74.63           C  
ATOM   1479  CD1 ILE B 180       3.572  -3.358 -25.592  1.00 74.63           C  
ATOM   1480  N   LEU B 181       4.722  -4.346 -19.775  1.00 69.49           N  
ATOM   1481  CA  LEU B 181       4.628  -3.855 -18.405  1.00 69.49           C  
ATOM   1482  C   LEU B 181       5.462  -2.592 -18.222  1.00 69.49           C  
ATOM   1483  CB  LEU B 181       5.087  -4.931 -17.417  1.00 69.49           C  
ATOM   1484  O   LEU B 181       6.601  -2.521 -18.690  1.00 69.49           O  
ATOM   1485  CG  LEU B 181       4.382  -6.285 -17.513  1.00 69.49           C  
ATOM   1486  CD1 LEU B 181       5.117  -7.326 -16.676  1.00 69.49           C  
ATOM   1487  CD2 LEU B 181       2.928  -6.164 -17.070  1.00 69.49           C  
ATOM   1488  N   LYS B 182       4.937  -1.604 -17.517  1.00 64.69           N  
ATOM   1489  CA  LYS B 182       5.676  -0.383 -17.211  1.00 64.69           C  
ATOM   1490  C   LYS B 182       6.577  -0.575 -15.994  1.00 64.69           C  
ATOM   1491  CB  LYS B 182       4.714   0.782 -16.972  1.00 64.69           C  
ATOM   1492  O   LYS B 182       6.100  -0.925 -14.912  1.00 64.69           O  
ATOM   1493  CG  LYS B 182       4.046   1.302 -18.236  1.00 64.69           C  
ATOM   1494  CD  LYS B 182       3.181   2.523 -17.950  1.00 64.69           C  
ATOM   1495  CE  LYS B 182       2.435   2.985 -19.194  1.00 64.69           C  
ATOM   1496  NZ  LYS B 182       1.546   4.150 -18.906  1.00 64.69           N  
ATOM   1497  N   LYS B 183       7.900  -0.356 -16.225  1.00 60.89           N  
ATOM   1498  CA  LYS B 183       8.871  -0.555 -15.154  1.00 60.89           C  
ATOM   1499  C   LYS B 183       8.525   0.291 -13.932  1.00 60.89           C  
ATOM   1500  CB  LYS B 183      10.282  -0.221 -15.640  1.00 60.89           C  
ATOM   1501  O   LYS B 183       8.642  -0.173 -12.796  1.00 60.89           O  
ATOM   1502  CG  LYS B 183      10.877  -1.260 -16.579  1.00 60.89           C  
ATOM   1503  CD  LYS B 183      12.311  -0.915 -16.959  1.00 60.89           C  
ATOM   1504  CE  LYS B 183      12.897  -1.939 -17.922  1.00 60.89           C  
ATOM   1505  NZ  LYS B 183      14.301  -1.601 -18.303  1.00 60.89           N  
ATOM   1506  N   GLU B 184       8.077   1.531 -14.131  1.00 52.63           N  
ATOM   1507  CA  GLU B 184       7.763   2.453 -13.044  1.00 52.63           C  
ATOM   1508  C   GLU B 184       6.656   1.899 -12.152  1.00 52.63           C  
ATOM   1509  CB  GLU B 184       7.356   3.821 -13.599  1.00 52.63           C  
ATOM   1510  O   GLU B 184       6.684   2.078 -10.933  1.00 52.63           O  
ATOM   1511  CG  GLU B 184       6.085   3.791 -14.435  1.00 52.63           C  
ATOM   1512  CD  GLU B 184       5.679   5.160 -14.957  1.00 52.63           C  
ATOM   1513  OE1 GLU B 184       4.636   5.264 -15.642  1.00 52.63           O  
ATOM   1514  OE2 GLU B 184       6.410   6.137 -14.680  1.00 52.63           O  
ATOM   1515  N   VAL B 185       5.688   1.252 -12.826  1.00 50.84           N  
ATOM   1516  CA  VAL B 185       4.554   0.703 -12.091  1.00 50.84           C  
ATOM   1517  C   VAL B 185       4.996  -0.524 -11.298  1.00 50.84           C  
ATOM   1518  CB  VAL B 185       3.389   0.335 -13.037  1.00 50.84           C  
ATOM   1519  O   VAL B 185       4.584  -0.712 -10.151  1.00 50.84           O  
ATOM   1520  CG1 VAL B 185       2.226  -0.269 -12.252  1.00 50.84           C  
ATOM   1521  CG2 VAL B 185       2.929   1.564 -13.819  1.00 50.84           C  
ATOM   1522  N   ILE B 186       5.825  -1.305 -11.855  1.00 54.12           N  
ATOM   1523  CA  ILE B 186       6.320  -2.521 -11.219  1.00 54.12           C  
ATOM   1524  C   ILE B 186       7.110  -2.161  -9.963  1.00 54.12           C  
ATOM   1525  CB  ILE B 186       7.196  -3.348 -12.185  1.00 54.12           C  
ATOM   1526  O   ILE B 186       6.934  -2.781  -8.912  1.00 54.12           O  
ATOM   1527  CG1 ILE B 186       6.358  -3.857 -13.364  1.00 54.12           C  
ATOM   1528  CG2 ILE B 186       7.865  -4.511 -11.446  1.00 54.12           C  
ATOM   1529  CD1 ILE B 186       7.162  -4.607 -14.417  1.00 54.12           C  
ATOM   1530  N   VAL B 187       7.958  -1.152 -10.138  1.00 45.62           N  
ATOM   1531  CA  VAL B 187       8.801  -0.722  -9.027  1.00 45.62           C  
ATOM   1532  C   VAL B 187       7.939  -0.078  -7.943  1.00 45.62           C  
ATOM   1533  CB  VAL B 187       9.895   0.264  -9.493  1.00 45.62           C  
ATOM   1534  O   VAL B 187       8.099  -0.375  -6.757  1.00 45.62           O  
ATOM   1535  CG1 VAL B 187      10.701   0.779  -8.302  1.00 45.62           C  
ATOM   1536  CG2 VAL B 187      10.813  -0.403 -10.516  1.00 45.62           C  
ATOM   1537  N   ALA B 188       7.000   0.747  -8.383  1.00 40.52           N  
ATOM   1538  CA  ALA B 188       6.137   1.478  -7.459  1.00 40.52           C  
ATOM   1539  C   ALA B 188       5.278   0.521  -6.638  1.00 40.52           C  
ATOM   1540  CB  ALA B 188       5.253   2.462  -8.221  1.00 40.52           C  
ATOM   1541  O   ALA B 188       5.018   0.767  -5.457  1.00 40.52           O  
ATOM   1542  N   LYS B 189       4.955  -0.602  -7.264  1.00 35.37           N  
ATOM   1543  CA  LYS B 189       4.074  -1.562  -6.605  1.00 35.37           C  
ATOM   1544  C   LYS B 189       4.873  -2.698  -5.973  1.00 35.37           C  
ATOM   1545  CB  LYS B 189       3.056  -2.126  -7.598  1.00 35.37           C  
ATOM   1546  O   LYS B 189       4.300  -3.698  -5.536  1.00 35.37           O  
ATOM   1547  CG  LYS B 189       1.989  -1.128  -8.025  1.00 35.37           C  
ATOM   1548  CD  LYS B 189       0.730  -1.831  -8.514  1.00 35.37           C  
ATOM   1549  CE  LYS B 189      -0.369  -0.836  -8.861  1.00 35.37           C  
ATOM   1550  NZ  LYS B 189      -1.599  -1.520  -9.360  1.00 35.37           N  
ATOM   1551  N   ASP B 190       6.112  -2.548  -5.910  1.00 37.73           N  
ATOM   1552  CA  ASP B 190       7.017  -3.532  -5.322  1.00 37.73           C  
ATOM   1553  C   ASP B 190       6.787  -4.917  -5.922  1.00 37.73           C  
ATOM   1554  CB  ASP B 190       6.844  -3.581  -3.803  1.00 37.73           C  
ATOM   1555  O   ASP B 190       6.682  -5.905  -5.193  1.00 37.73           O  
ATOM   1556  CG  ASP B 190       8.152  -3.801  -3.064  1.00 37.73           C  
ATOM   1557  OD1 ASP B 190       9.221  -3.830  -3.711  1.00 37.73           O  
ATOM   1558  OD2 ASP B 190       8.113  -3.949  -1.823  1.00 37.73           O  
ATOM   1559  N   GLU B 191       6.618  -5.023  -7.303  1.00 44.51           N  
ATOM   1560  CA  GLU B 191       6.301  -6.271  -7.992  1.00 44.51           C  
ATOM   1561  C   GLU B 191       7.487  -6.764  -8.815  1.00 44.51           C  
ATOM   1562  CB  GLU B 191       5.075  -6.092  -8.891  1.00 44.51           C  
ATOM   1563  O   GLU B 191       7.321  -7.570  -9.733  1.00 44.51           O  
ATOM   1564  CG  GLU B 191       3.779  -5.867  -8.126  1.00 44.51           C  
ATOM   1565  CD  GLU B 191       3.235  -7.131  -7.480  1.00 44.51           C  
ATOM   1566  OE1 GLU B 191       2.501  -7.030  -6.471  1.00 44.51           O  
ATOM   1567  OE2 GLU B 191       3.547  -8.232  -7.987  1.00 44.51           O  
ATOM   1568  N   VAL B 192       8.651  -6.330  -8.546  1.00 49.48           N  
ATOM   1569  CA  VAL B 192       9.830  -6.691  -9.326  1.00 49.48           C  
ATOM   1570  C   VAL B 192      10.078  -8.194  -9.222  1.00 49.48           C  
ATOM   1571  CB  VAL B 192      11.080  -5.912  -8.859  1.00 49.48           C  
ATOM   1572  O   VAL B 192      10.255  -8.872 -10.237  1.00 49.48           O  
ATOM   1573  CG1 VAL B 192      12.323  -6.385  -9.611  1.00 49.48           C  
ATOM   1574  CG2 VAL B 192      10.875  -4.410  -9.051  1.00 49.48           C  
ATOM   1575  N   ALA B 193      10.099  -8.747  -8.050  1.00 49.15           N  
ATOM   1576  CA  ALA B 193      10.357 -10.167  -7.823  1.00 49.15           C  
ATOM   1577  C   ALA B 193       9.342 -11.034  -8.563  1.00 49.15           C  
ATOM   1578  CB  ALA B 193      10.332 -10.480  -6.329  1.00 49.15           C  
ATOM   1579  O   ALA B 193       9.707 -12.034  -9.185  1.00 49.15           O  
ATOM   1580  N   HIS B 194       8.113 -10.604  -8.580  1.00 53.25           N  
ATOM   1581  CA  HIS B 194       7.036 -11.335  -9.238  1.00 53.25           C  
ATOM   1582  C   HIS B 194       7.234 -11.364 -10.750  1.00 53.25           C  
ATOM   1583  CB  HIS B 194       5.680 -10.715  -8.897  1.00 53.25           C  
ATOM   1584  O   HIS B 194       7.037 -12.401 -11.387  1.00 53.25           O  
ATOM   1585  CG  HIS B 194       5.117 -11.183  -7.593  1.00 53.25           C  
ATOM   1586  CD2 HIS B 194       4.875 -12.430  -7.126  1.00 53.25           C  
ATOM   1587  ND1 HIS B 194       4.728 -10.315  -6.596  1.00 53.25           N  
ATOM   1588  CE1 HIS B 194       4.271 -11.010  -5.568  1.00 53.25           C  
ATOM   1589  NE2 HIS B 194       4.349 -12.297  -5.864  1.00 53.25           N  
ATOM   1590  N   THR B 195       7.646 -10.298 -11.227  1.00 54.55           N  
ATOM   1591  CA  THR B 195       7.842 -10.185 -12.668  1.00 54.55           C  
ATOM   1592  C   THR B 195       9.018 -11.044 -13.123  1.00 54.55           C  
ATOM   1593  CB  THR B 195       8.080  -8.722 -13.087  1.00 54.55           C  
ATOM   1594  O   THR B 195       8.953 -11.693 -14.169  1.00 54.55           O  
ATOM   1595  CG2 THR B 195       8.129  -8.586 -14.605  1.00 54.55           C  
ATOM   1596  OG1 THR B 195       7.016  -7.907 -12.579  1.00 54.55           O  
ATOM   1597  N   LEU B 196      10.019 -11.098 -12.341  1.00 58.33           N  
ATOM   1598  CA  LEU B 196      11.177 -11.928 -12.655  1.00 58.33           C  
ATOM   1599  C   LEU B 196      10.821 -13.409 -12.585  1.00 58.33           C  
ATOM   1600  CB  LEU B 196      12.331 -11.623 -11.696  1.00 58.33           C  
ATOM   1601  O   LEU B 196      11.279 -14.202 -13.410  1.00 58.33           O  
ATOM   1602  CG  LEU B 196      13.067 -10.301 -11.920  1.00 58.33           C  
ATOM   1603  CD1 LEU B 196      14.044 -10.038 -10.779  1.00 58.33           C  
ATOM   1604  CD2 LEU B 196      13.794 -10.314 -13.261  1.00 58.33           C  
ATOM   1605  N   THR B 197      10.056 -13.787 -11.580  1.00 58.35           N  
ATOM   1606  CA  THR B 197       9.601 -15.166 -11.439  1.00 58.35           C  
ATOM   1607  C   THR B 197       8.759 -15.582 -12.642  1.00 58.35           C  
ATOM   1608  CB  THR B 197       8.785 -15.356 -10.147  1.00 58.35           C  
ATOM   1609  O   THR B 197       8.916 -16.688 -13.163  1.00 58.35           O  
ATOM   1610  CG2 THR B 197       8.404 -16.819  -9.948  1.00 58.35           C  
ATOM   1611  OG1 THR B 197       9.567 -14.921  -9.027  1.00 58.35           O  
ATOM   1612  N   GLU B 198       7.873 -14.700 -13.039  1.00 61.78           N  
ATOM   1613  CA  GLU B 198       7.059 -14.977 -14.219  1.00 61.78           C  
ATOM   1614  C   GLU B 198       7.932 -15.285 -15.432  1.00 61.78           C  
ATOM   1615  CB  GLU B 198       6.134 -13.796 -14.523  1.00 61.78           C  
ATOM   1616  O   GLU B 198       7.692 -16.263 -16.143  1.00 61.78           O  
ATOM   1617  CG  GLU B 198       5.171 -14.050 -15.674  1.00 61.78           C  
ATOM   1618  CD  GLU B 198       4.181 -12.916 -15.890  1.00 61.78           C  
ATOM   1619  OE1 GLU B 198       3.289 -13.046 -16.759  1.00 61.78           O  
ATOM   1620  OE2 GLU B 198       4.300 -11.889 -15.185  1.00 61.78           O  
ATOM   1621  N   ASN B 199       8.900 -14.420 -15.593  1.00 61.66           N  
ATOM   1622  CA  ASN B 199       9.812 -14.601 -16.718  1.00 61.66           C  
ATOM   1623  C   ASN B 199      10.561 -15.928 -16.624  1.00 61.66           C  
ATOM   1624  CB  ASN B 199      10.801 -13.437 -16.799  1.00 61.66           C  
ATOM   1625  O   ASN B 199      10.678 -16.650 -17.616  1.00 61.66           O  
ATOM   1626  CG  ASN B 199      11.584 -13.426 -18.098  1.00 61.66           C  
ATOM   1627  ND2 ASN B 199      12.003 -12.242 -18.527  1.00 61.66           N  
ATOM   1628  OD1 ASN B 199      11.808 -14.473 -18.711  1.00 61.66           O  
ATOM   1629  N   ARG B 200      11.027 -16.333 -15.527  1.00 64.28           N  
ATOM   1630  CA  ARG B 200      11.799 -17.555 -15.322  1.00 64.28           C  
ATOM   1631  C   ARG B 200      10.937 -18.791 -15.553  1.00 64.28           C  
ATOM   1632  CB  ARG B 200      12.393 -17.586 -13.913  1.00 64.28           C  
ATOM   1633  O   ARG B 200      11.368 -19.741 -16.210  1.00 64.28           O  
ATOM   1634  CG  ARG B 200      13.669 -18.406 -13.800  1.00 64.28           C  
ATOM   1635  CD  ARG B 200      14.237 -18.374 -12.388  1.00 64.28           C  
ATOM   1636  NE  ARG B 200      15.098 -17.214 -12.179  1.00 64.28           N  
ATOM   1637  NH1 ARG B 200      15.146 -17.405  -9.877  1.00 64.28           N  
ATOM   1638  NH2 ARG B 200      16.291 -15.712 -10.916  1.00 64.28           N  
ATOM   1639  CZ  ARG B 200      15.510 -16.779 -10.991  1.00 64.28           C  
ATOM   1640  N   VAL B 201       9.756 -18.736 -14.985  1.00 70.73           N  
ATOM   1641  CA  VAL B 201       8.853 -19.875 -15.111  1.00 70.73           C  
ATOM   1642  C   VAL B 201       8.459 -20.064 -16.574  1.00 70.73           C  
ATOM   1643  CB  VAL B 201       7.591 -19.698 -14.237  1.00 70.73           C  
ATOM   1644  O   VAL B 201       8.454 -21.188 -17.082  1.00 70.73           O  
ATOM   1645  CG1 VAL B 201       6.563 -20.785 -14.546  1.00 70.73           C  
ATOM   1646  CG2 VAL B 201       7.962 -19.714 -12.756  1.00 70.73           C  
ATOM   1647  N   LEU B 202       8.204 -18.981 -17.193  1.00 72.33           N  
ATOM   1648  CA  LEU B 202       7.790 -19.045 -18.590  1.00 72.33           C  
ATOM   1649  C   LEU B 202       8.929 -19.544 -19.473  1.00 72.33           C  
ATOM   1650  CB  LEU B 202       7.319 -17.670 -19.073  1.00 72.33           C  
ATOM   1651  O   LEU B 202       8.701 -20.299 -20.420  1.00 72.33           O  
ATOM   1652  CG  LEU B 202       5.908 -17.252 -18.657  1.00 72.33           C  
ATOM   1653  CD1 LEU B 202       5.679 -15.777 -18.969  1.00 72.33           C  
ATOM   1654  CD2 LEU B 202       4.866 -18.119 -19.353  1.00 72.33           C  
ATOM   1655  N   GLN B 203      10.091 -19.171 -19.148  1.00 68.23           N  
ATOM   1656  CA  GLN B 203      11.258 -19.549 -19.937  1.00 68.23           C  
ATOM   1657  C   GLN B 203      11.566 -21.036 -19.787  1.00 68.23           C  
ATOM   1658  CB  GLN B 203      12.475 -18.717 -19.530  1.00 68.23           C  
ATOM   1659  O   GLN B 203      12.055 -21.672 -20.723  1.00 68.23           O  
ATOM   1660  CG  GLN B 203      12.593 -17.395 -20.276  1.00 68.23           C  
ATOM   1661  CD  GLN B 203      13.823 -16.602 -19.874  1.00 68.23           C  
ATOM   1662  NE2 GLN B 203      14.016 -15.447 -20.502  1.00 68.23           N  
ATOM   1663  OE1 GLN B 203      14.593 -17.024 -19.005  1.00 68.23           O  
ATOM   1664  N   ASN B 204      11.197 -21.602 -18.665  1.00 71.82           N  
ATOM   1665  CA  ASN B 204      11.638 -22.959 -18.358  1.00 71.82           C  
ATOM   1666  C   ASN B 204      10.479 -23.950 -18.409  1.00 71.82           C  
ATOM   1667  CB  ASN B 204      12.318 -23.005 -16.988  1.00 71.82           C  
ATOM   1668  O   ASN B 204      10.606 -25.084 -17.942  1.00 71.82           O  
ATOM   1669  CG  ASN B 204      13.617 -22.225 -16.954  1.00 71.82           C  
ATOM   1670  ND2 ASN B 204      13.937 -21.656 -15.797  1.00 71.82           N  
ATOM   1671  OD1 ASN B 204      14.327 -22.133 -17.959  1.00 71.82           O  
ATOM   1672  N   SER B 205       9.407 -23.543 -18.943  1.00 75.71           N  
ATOM   1673  CA  SER B 205       8.254 -24.436 -18.973  1.00 75.71           C  
ATOM   1674  C   SER B 205       7.880 -24.808 -20.404  1.00 75.71           C  
ATOM   1675  CB  SER B 205       7.056 -23.789 -18.277  1.00 75.71           C  
ATOM   1676  O   SER B 205       7.742 -23.934 -21.263  1.00 75.71           O  
ATOM   1677  OG  SER B 205       7.384 -23.424 -16.947  1.00 75.71           O  
ATOM   1678  N   ARG B 206       7.877 -26.128 -20.635  1.00 83.15           N  
ATOM   1679  CA  ARG B 206       7.440 -26.639 -21.931  1.00 83.15           C  
ATOM   1680  C   ARG B 206       6.353 -27.696 -21.764  1.00 83.15           C  
ATOM   1681  CB  ARG B 206       8.623 -27.223 -22.706  1.00 83.15           C  
ATOM   1682  O   ARG B 206       6.642 -28.840 -21.407  1.00 83.15           O  
ATOM   1683  CG  ARG B 206       9.526 -26.173 -23.334  1.00 83.15           C  
ATOM   1684  CD  ARG B 206      10.465 -26.781 -24.366  1.00 83.15           C  
ATOM   1685  NE  ARG B 206      11.339 -25.773 -24.960  1.00 83.15           N  
ATOM   1686  NH1 ARG B 206      12.199 -27.175 -26.582  1.00 83.15           N  
ATOM   1687  NH2 ARG B 206      12.896 -24.995 -26.458  1.00 83.15           N  
ATOM   1688  CZ  ARG B 206      12.143 -25.983 -25.998  1.00 83.15           C  
ATOM   1689  N   HIS B 207       5.177 -27.300 -21.911  1.00 90.47           N  
ATOM   1690  CA  HIS B 207       4.005 -28.165 -21.823  1.00 90.47           C  
ATOM   1691  C   HIS B 207       2.914 -27.714 -22.789  1.00 90.47           C  
ATOM   1692  CB  HIS B 207       3.463 -28.188 -20.393  1.00 90.47           C  
ATOM   1693  O   HIS B 207       2.709 -26.514 -22.984  1.00 90.47           O  
ATOM   1694  CG  HIS B 207       2.493 -29.297 -20.137  1.00 90.47           C  
ATOM   1695  CD2 HIS B 207       2.636 -30.467 -19.470  1.00 90.47           C  
ATOM   1696  ND1 HIS B 207       1.194 -29.271 -20.596  1.00 90.47           N  
ATOM   1697  CE1 HIS B 207       0.578 -30.380 -20.221  1.00 90.47           C  
ATOM   1698  NE2 HIS B 207       1.432 -31.123 -19.537  1.00 90.47           N  
ATOM   1699  N   PRO B 208       2.266 -28.701 -23.448  1.00 92.00           N  
ATOM   1700  CA  PRO B 208       1.298 -28.366 -24.495  1.00 92.00           C  
ATOM   1701  C   PRO B 208       0.170 -27.470 -23.990  1.00 92.00           C  
ATOM   1702  CB  PRO B 208       0.760 -29.732 -24.928  1.00 92.00           C  
ATOM   1703  O   PRO B 208      -0.481 -26.784 -24.783  1.00 92.00           O  
ATOM   1704  CG  PRO B 208       1.297 -30.692 -23.917  1.00 92.00           C  
ATOM   1705  CD  PRO B 208       2.401 -30.015 -23.155  1.00 92.00           C  
ATOM   1706  N   PHE B 209      -0.065 -27.445 -22.686  1.00 94.90           N  
ATOM   1707  CA  PHE B 209      -1.219 -26.706 -22.188  1.00 94.90           C  
ATOM   1708  C   PHE B 209      -0.777 -25.474 -21.406  1.00 94.90           C  
ATOM   1709  CB  PHE B 209      -2.094 -27.602 -21.305  1.00 94.90           C  
ATOM   1710  O   PHE B 209      -1.572 -24.874 -20.681  1.00 94.90           O  
ATOM   1711  CG  PHE B 209      -2.554 -28.862 -21.987  1.00 94.90           C  
ATOM   1712  CD1 PHE B 209      -3.261 -28.804 -23.182  1.00 94.90           C  
ATOM   1713  CD2 PHE B 209      -2.280 -30.105 -21.433  1.00 94.90           C  
ATOM   1714  CE1 PHE B 209      -3.688 -29.968 -23.815  1.00 94.90           C  
ATOM   1715  CE2 PHE B 209      -2.703 -31.273 -22.060  1.00 94.90           C  
ATOM   1716  CZ  PHE B 209      -3.408 -31.203 -23.250  1.00 94.90           C  
ATOM   1717  N   LEU B 210       0.478 -25.133 -21.458  1.00 91.29           N  
ATOM   1718  CA  LEU B 210       1.021 -23.884 -20.933  1.00 91.29           C  
ATOM   1719  C   LEU B 210       1.413 -22.943 -22.066  1.00 91.29           C  
ATOM   1720  CB  LEU B 210       2.234 -24.161 -20.040  1.00 91.29           C  
ATOM   1721  O   LEU B 210       1.912 -23.386 -23.103  1.00 91.29           O  
ATOM   1722  CG  LEU B 210       1.980 -25.012 -18.796  1.00 91.29           C  
ATOM   1723  CD1 LEU B 210       3.293 -25.309 -18.079  1.00 91.29           C  
ATOM   1724  CD2 LEU B 210       1.000 -24.313 -17.860  1.00 91.29           C  
ATOM   1725  N   THR B 211       1.161 -21.626 -21.898  1.00 88.02           N  
ATOM   1726  CA  THR B 211       1.573 -20.646 -22.897  1.00 88.02           C  
ATOM   1727  C   THR B 211       3.095 -20.590 -23.003  1.00 88.02           C  
ATOM   1728  CB  THR B 211       1.027 -19.245 -22.564  1.00 88.02           C  
ATOM   1729  O   THR B 211       3.793 -20.568 -21.987  1.00 88.02           O  
ATOM   1730  CG2 THR B 211       1.188 -18.297 -23.748  1.00 88.02           C  
ATOM   1731  OG1 THR B 211      -0.363 -19.347 -22.233  1.00 88.02           O  
ATOM   1732  N   ALA B 212       3.570 -20.597 -24.219  1.00 81.99           N  
ATOM   1733  CA  ALA B 212       5.009 -20.613 -24.471  1.00 81.99           C  
ATOM   1734  C   ALA B 212       5.555 -19.197 -24.627  1.00 81.99           C  
ATOM   1735  CB  ALA B 212       5.322 -21.441 -25.715  1.00 81.99           C  
ATOM   1736  O   ALA B 212       4.928 -18.351 -25.270  1.00 81.99           O  
ATOM   1737  N   LEU B 213       6.672 -18.932 -23.967  1.00 79.45           N  
ATOM   1738  CA  LEU B 213       7.376 -17.662 -24.100  1.00 79.45           C  
ATOM   1739  C   LEU B 213       8.383 -17.716 -25.244  1.00 79.45           C  
ATOM   1740  CB  LEU B 213       8.089 -17.305 -22.794  1.00 79.45           C  
ATOM   1741  O   LEU B 213       9.228 -18.612 -25.291  1.00 79.45           O  
ATOM   1742  CG  LEU B 213       8.795 -15.948 -22.755  1.00 79.45           C  
ATOM   1743  CD1 LEU B 213       7.771 -14.819 -22.710  1.00 79.45           C  
ATOM   1744  CD2 LEU B 213       9.738 -15.870 -21.560  1.00 79.45           C  
ATOM   1745  N   LYS B 214       8.283 -16.813 -26.216  1.00 77.50           N  
ATOM   1746  CA  LYS B 214       9.218 -16.768 -27.337  1.00 77.50           C  
ATOM   1747  C   LYS B 214      10.375 -15.815 -27.050  1.00 77.50           C  
ATOM   1748  CB  LYS B 214       8.499 -16.349 -28.619  1.00 77.50           C  
ATOM   1749  O   LYS B 214      11.540 -16.168 -27.245  1.00 77.50           O  
ATOM   1750  CG  LYS B 214       9.353 -16.461 -29.873  1.00 77.50           C  
ATOM   1751  CD  LYS B 214       9.585 -17.915 -30.263  1.00 77.50           C  
ATOM   1752  CE  LYS B 214      10.374 -18.028 -31.561  1.00 77.50           C  
ATOM   1753  NZ  LYS B 214      10.581 -19.452 -31.961  1.00 77.50           N  
ATOM   1754  N   TYR B 215      10.029 -14.526 -26.695  1.00 75.27           N  
ATOM   1755  CA  TYR B 215      11.017 -13.499 -26.385  1.00 75.27           C  
ATOM   1756  C   TYR B 215      10.675 -12.787 -25.082  1.00 75.27           C  
ATOM   1757  CB  TYR B 215      11.112 -12.482 -27.526  1.00 75.27           C  
ATOM   1758  O   TYR B 215       9.508 -12.729 -24.687  1.00 75.27           O  
ATOM   1759  CG  TYR B 215      11.354 -13.107 -28.878  1.00 75.27           C  
ATOM   1760  CD1 TYR B 215      12.623 -13.548 -29.246  1.00 75.27           C  
ATOM   1761  CD2 TYR B 215      10.315 -13.257 -29.791  1.00 75.27           C  
ATOM   1762  CE1 TYR B 215      12.852 -14.123 -30.492  1.00 75.27           C  
ATOM   1763  CE2 TYR B 215      10.532 -13.831 -31.039  1.00 75.27           C  
ATOM   1764  OH  TYR B 215      12.022 -14.829 -32.615  1.00 75.27           O  
ATOM   1765  CZ  TYR B 215      11.801 -14.260 -31.380  1.00 75.27           C  
ATOM   1766  N   SER B 216      11.719 -12.459 -24.313  1.00 74.11           N  
ATOM   1767  CA  SER B 216      11.600 -11.449 -23.267  1.00 74.11           C  
ATOM   1768  C   SER B 216      12.684 -10.385 -23.400  1.00 74.11           C  
ATOM   1769  CB  SER B 216      11.677 -12.098 -21.884  1.00 74.11           C  
ATOM   1770  O   SER B 216      13.858 -10.708 -23.593  1.00 74.11           O  
ATOM   1771  OG  SER B 216      12.999 -12.520 -21.600  1.00 74.11           O  
ATOM   1772  N   PHE B 217      12.310  -9.182 -23.555  1.00 71.60           N  
ATOM   1773  CA  PHE B 217      13.281  -8.100 -23.669  1.00 71.60           C  
ATOM   1774  C   PHE B 217      12.783  -6.849 -22.955  1.00 71.60           C  
ATOM   1775  CB  PHE B 217      13.567  -7.786 -25.141  1.00 71.60           C  
ATOM   1776  O   PHE B 217      11.640  -6.802 -22.497  1.00 71.60           O  
ATOM   1777  CG  PHE B 217      12.346  -7.384 -25.924  1.00 71.60           C  
ATOM   1778  CD1 PHE B 217      11.526  -8.346 -26.501  1.00 71.60           C  
ATOM   1779  CD2 PHE B 217      12.019  -6.044 -26.083  1.00 71.60           C  
ATOM   1780  CE1 PHE B 217      10.396  -7.977 -27.227  1.00 71.60           C  
ATOM   1781  CE2 PHE B 217      10.891  -5.668 -26.807  1.00 71.60           C  
ATOM   1782  CZ  PHE B 217      10.081  -6.636 -27.379  1.00 71.60           C  
ATOM   1783  N   GLN B 218      13.621  -5.939 -22.644  1.00 65.00           N  
ATOM   1784  CA  GLN B 218      13.250  -4.724 -21.927  1.00 65.00           C  
ATOM   1785  C   GLN B 218      13.665  -3.478 -22.704  1.00 65.00           C  
ATOM   1786  CB  GLN B 218      13.883  -4.708 -20.534  1.00 65.00           C  
ATOM   1787  O   GLN B 218      14.580  -3.530 -23.529  1.00 65.00           O  
ATOM   1788  CG  GLN B 218      15.405  -4.738 -20.550  1.00 65.00           C  
ATOM   1789  CD  GLN B 218      16.007  -4.722 -19.157  1.00 65.00           C  
ATOM   1790  NE2 GLN B 218      17.331  -4.800 -19.083  1.00 65.00           N  
ATOM   1791  OE1 GLN B 218      15.288  -4.640 -18.157  1.00 65.00           O  
ATOM   1792  N   THR B 219      12.945  -2.401 -22.666  1.00 58.58           N  
ATOM   1793  CA  THR B 219      13.303  -1.050 -23.084  1.00 58.58           C  
ATOM   1794  C   THR B 219      13.646  -0.183 -21.876  1.00 58.58           C  
ATOM   1795  CB  THR B 219      12.163  -0.392 -23.884  1.00 58.58           C  
ATOM   1796  O   THR B 219      13.790  -0.691 -20.762  1.00 58.58           O  
ATOM   1797  CG2 THR B 219      11.734  -1.271 -25.054  1.00 58.58           C  
ATOM   1798  OG1 THR B 219      11.039  -0.185 -23.020  1.00 58.58           O  
ATOM   1799  N   HIS B 220      13.891   1.011 -22.056  1.00 55.04           N  
ATOM   1800  CA  HIS B 220      14.240   1.915 -20.966  1.00 55.04           C  
ATOM   1801  C   HIS B 220      13.142   1.954 -19.908  1.00 55.04           C  
ATOM   1802  CB  HIS B 220      14.503   3.323 -21.501  1.00 55.04           C  
ATOM   1803  O   HIS B 220      13.429   1.997 -18.710  1.00 55.04           O  
ATOM   1804  CG  HIS B 220      14.926   4.297 -20.447  1.00 55.04           C  
ATOM   1805  CD2 HIS B 220      16.154   4.729 -20.077  1.00 55.04           C  
ATOM   1806  ND1 HIS B 220      14.025   4.945 -19.630  1.00 55.04           N  
ATOM   1807  CE1 HIS B 220      14.684   5.737 -18.800  1.00 55.04           C  
ATOM   1808  NE2 HIS B 220      15.977   5.624 -19.051  1.00 55.04           N  
ATOM   1809  N   ASP B 221      11.851   1.831 -20.267  1.00 59.39           N  
ATOM   1810  CA  ASP B 221      10.759   2.059 -19.325  1.00 59.39           C  
ATOM   1811  C   ASP B 221       9.777   0.889 -19.329  1.00 59.39           C  
ATOM   1812  CB  ASP B 221      10.027   3.361 -19.657  1.00 59.39           C  
ATOM   1813  O   ASP B 221       8.795   0.894 -18.584  1.00 59.39           O  
ATOM   1814  CG  ASP B 221       9.563   3.429 -21.101  1.00 59.39           C  
ATOM   1815  OD1 ASP B 221      10.116   2.702 -21.955  1.00 59.39           O  
ATOM   1816  OD2 ASP B 221       8.638   4.219 -21.389  1.00 59.39           O  
ATOM   1817  N   ARG B 222      10.042  -0.142 -20.132  1.00 67.90           N  
ATOM   1818  CA  ARG B 222       9.043  -1.201 -20.237  1.00 67.90           C  
ATOM   1819  C   ARG B 222       9.700  -2.577 -20.217  1.00 67.90           C  
ATOM   1820  CB  ARG B 222       8.215  -1.035 -21.513  1.00 67.90           C  
ATOM   1821  O   ARG B 222      10.842  -2.732 -20.654  1.00 67.90           O  
ATOM   1822  CG  ARG B 222       7.432   0.267 -21.574  1.00 67.90           C  
ATOM   1823  CD  ARG B 222       6.583   0.356 -22.834  1.00 67.90           C  
ATOM   1824  NE  ARG B 222       5.890   1.638 -22.928  1.00 67.90           N  
ATOM   1825  NH1 ARG B 222       3.909   0.745 -23.714  1.00 67.90           N  
ATOM   1826  NH2 ARG B 222       4.104   3.006 -23.390  1.00 67.90           N  
ATOM   1827  CZ  ARG B 222       4.636   1.793 -23.344  1.00 67.90           C  
ATOM   1828  N   LEU B 223       9.044  -3.513 -19.645  1.00 70.33           N  
ATOM   1829  CA  LEU B 223       9.345  -4.933 -19.793  1.00 70.33           C  
ATOM   1830  C   LEU B 223       8.384  -5.593 -20.776  1.00 70.33           C  
ATOM   1831  CB  LEU B 223       9.273  -5.640 -18.437  1.00 70.33           C  
ATOM   1832  O   LEU B 223       7.171  -5.388 -20.697  1.00 70.33           O  
ATOM   1833  CG  LEU B 223      10.247  -5.150 -17.364  1.00 70.33           C  
ATOM   1834  CD1 LEU B 223       9.893  -5.758 -16.010  1.00 70.33           C  
ATOM   1835  CD2 LEU B 223      11.683  -5.489 -17.749  1.00 70.33           C  
ATOM   1836  N   CYS B 224       8.917  -6.353 -21.697  1.00 75.83           N  
ATOM   1837  CA  CYS B 224       8.071  -6.948 -22.725  1.00 75.83           C  
ATOM   1838  C   CYS B 224       8.216  -8.466 -22.739  1.00 75.83           C  
ATOM   1839  CB  CYS B 224       8.419  -6.381 -24.101  1.00 75.83           C  
ATOM   1840  O   CYS B 224       9.332  -8.986 -22.785  1.00 75.83           O  
ATOM   1841  SG  CYS B 224       8.192  -4.594 -24.231  1.00 75.83           S  
ATOM   1842  N   PHE B 225       7.080  -9.162 -22.690  1.00 80.17           N  
ATOM   1843  CA  PHE B 225       7.003 -10.610 -22.849  1.00 80.17           C  
ATOM   1844  C   PHE B 225       6.257 -10.975 -24.127  1.00 80.17           C  
ATOM   1845  CB  PHE B 225       6.313 -11.248 -21.638  1.00 80.17           C  
ATOM   1846  O   PHE B 225       5.079 -10.648 -24.280  1.00 80.17           O  
ATOM   1847  CG  PHE B 225       7.010 -10.979 -20.332  1.00 80.17           C  
ATOM   1848  CD1 PHE B 225       8.049 -11.796 -19.901  1.00 80.17           C  
ATOM   1849  CD2 PHE B 225       6.626  -9.909 -19.534  1.00 80.17           C  
ATOM   1850  CE1 PHE B 225       8.695 -11.549 -18.692  1.00 80.17           C  
ATOM   1851  CE2 PHE B 225       7.267  -9.657 -18.324  1.00 80.17           C  
ATOM   1852  CZ  PHE B 225       8.301 -10.479 -17.905  1.00 80.17           C  
ATOM   1853  N   VAL B 226       6.916 -11.595 -25.022  1.00 81.73           N  
ATOM   1854  CA  VAL B 226       6.292 -12.044 -26.262  1.00 81.73           C  
ATOM   1855  C   VAL B 226       5.942 -13.527 -26.156  1.00 81.73           C  
ATOM   1856  CB  VAL B 226       7.210 -11.799 -27.481  1.00 81.73           C  
ATOM   1857  O   VAL B 226       6.831 -14.378 -26.080  1.00 81.73           O  
ATOM   1858  CG1 VAL B 226       6.501 -12.185 -28.777  1.00 81.73           C  
ATOM   1859  CG2 VAL B 226       7.657 -10.339 -27.526  1.00 81.73           C  
ATOM   1860  N   MET B 227       4.639 -13.827 -26.216  1.00 84.97           N  
ATOM   1861  CA  MET B 227       4.158 -15.180 -25.955  1.00 84.97           C  
ATOM   1862  C   MET B 227       3.316 -15.693 -27.119  1.00 84.97           C  
ATOM   1863  CB  MET B 227       3.343 -15.222 -24.661  1.00 84.97           C  
ATOM   1864  O   MET B 227       2.947 -14.925 -28.009  1.00 84.97           O  
ATOM   1865  CG  MET B 227       4.076 -14.653 -23.457  1.00 84.97           C  
ATOM   1866  SD  MET B 227       3.007 -14.550 -21.969  1.00 84.97           S  
ATOM   1867  CE  MET B 227       1.724 -13.418 -22.574  1.00 84.97           C  
ATOM   1868  N   GLU B 228       3.106 -16.988 -27.024  1.00 85.73           N  
ATOM   1869  CA  GLU B 228       2.214 -17.617 -27.993  1.00 85.73           C  
ATOM   1870  C   GLU B 228       0.824 -16.988 -27.954  1.00 85.73           C  
ATOM   1871  CB  GLU B 228       2.117 -19.123 -27.736  1.00 85.73           C  
ATOM   1872  O   GLU B 228       0.323 -16.644 -26.881  1.00 85.73           O  
ATOM   1873  CG  GLU B 228       1.128 -19.840 -28.645  1.00 85.73           C  
ATOM   1874  CD  GLU B 228       0.983 -21.319 -28.326  1.00 85.73           C  
ATOM   1875  OE1 GLU B 228       0.255 -22.029 -29.055  1.00 85.73           O  
ATOM   1876  OE2 GLU B 228       1.603 -21.772 -27.337  1.00 85.73           O  
ATOM   1877  N   TYR B 229       0.309 -16.695 -29.143  1.00 85.92           N  
ATOM   1878  CA  TYR B 229      -1.028 -16.125 -29.262  1.00 85.92           C  
ATOM   1879  C   TYR B 229      -2.086 -17.221 -29.306  1.00 85.92           C  
ATOM   1880  CB  TYR B 229      -1.131 -15.250 -30.516  1.00 85.92           C  
ATOM   1881  O   TYR B 229      -2.079 -18.064 -30.206  1.00 85.92           O  
ATOM   1882  CG  TYR B 229      -2.513 -14.695 -30.757  1.00 85.92           C  
ATOM   1883  CD1 TYR B 229      -3.149 -14.864 -31.985  1.00 85.92           C  
ATOM   1884  CD2 TYR B 229      -3.186 -13.998 -29.758  1.00 85.92           C  
ATOM   1885  CE1 TYR B 229      -4.422 -14.352 -32.212  1.00 85.92           C  
ATOM   1886  CE2 TYR B 229      -4.459 -13.482 -29.975  1.00 85.92           C  
ATOM   1887  OH  TYR B 229      -6.329 -13.155 -31.422  1.00 85.92           O  
ATOM   1888  CZ  TYR B 229      -5.068 -13.664 -31.203  1.00 85.92           C  
ATOM   1889  N   ALA B 230      -2.985 -17.295 -28.300  1.00 85.38           N  
ATOM   1890  CA  ALA B 230      -4.114 -18.220 -28.259  1.00 85.38           C  
ATOM   1891  C   ALA B 230      -5.395 -17.545 -28.741  1.00 85.38           C  
ATOM   1892  CB  ALA B 230      -4.304 -18.766 -26.846  1.00 85.38           C  
ATOM   1893  O   ALA B 230      -6.089 -16.888 -27.962  1.00 85.38           O  
ATOM   1894  N   ASN B 231      -5.752 -17.779 -29.968  1.00 79.37           N  
ATOM   1895  CA  ASN B 231      -6.801 -17.014 -30.634  1.00 79.37           C  
ATOM   1896  C   ASN B 231      -8.188 -17.553 -30.296  1.00 79.37           C  
ATOM   1897  CB  ASN B 231      -6.586 -17.013 -32.149  1.00 79.37           C  
ATOM   1898  O   ASN B 231      -9.198 -16.991 -30.723  1.00 79.37           O  
ATOM   1899  CG  ASN B 231      -6.163 -18.369 -32.680  1.00 79.37           C  
ATOM   1900  ND2 ASN B 231      -6.145 -18.509 -34.000  1.00 79.37           N  
ATOM   1901  OD1 ASN B 231      -5.856 -19.282 -31.909  1.00 79.37           O  
ATOM   1902  N   GLY B 232      -8.285 -18.640 -29.473  1.00 84.48           N  
ATOM   1903  CA  GLY B 232      -9.571 -19.192 -29.079  1.00 84.48           C  
ATOM   1904  C   GLY B 232     -10.215 -18.442 -27.928  1.00 84.48           C  
ATOM   1905  O   GLY B 232     -11.348 -18.738 -27.544  1.00 84.48           O  
ATOM   1906  N   GLY B 233      -9.527 -17.487 -27.357  1.00 79.94           N  
ATOM   1907  CA  GLY B 233     -10.066 -16.641 -26.304  1.00 79.94           C  
ATOM   1908  C   GLY B 233     -10.088 -17.320 -24.947  1.00 79.94           C  
ATOM   1909  O   GLY B 233      -9.703 -18.484 -24.823  1.00 79.94           O  
ATOM   1910  N   GLU B 234     -10.636 -16.629 -23.942  1.00 81.82           N  
ATOM   1911  CA  GLU B 234     -10.706 -17.121 -22.570  1.00 81.82           C  
ATOM   1912  C   GLU B 234     -11.839 -18.129 -22.402  1.00 81.82           C  
ATOM   1913  CB  GLU B 234     -10.887 -15.958 -21.590  1.00 81.82           C  
ATOM   1914  O   GLU B 234     -12.899 -17.988 -23.016  1.00 81.82           O  
ATOM   1915  CG  GLU B 234      -9.770 -14.926 -21.649  1.00 81.82           C  
ATOM   1916  CD  GLU B 234     -10.057 -13.684 -20.819  1.00 81.82           C  
ATOM   1917  OE1 GLU B 234      -9.162 -12.818 -20.692  1.00 81.82           O  
ATOM   1918  OE2 GLU B 234     -11.186 -13.577 -20.291  1.00 81.82           O  
ATOM   1919  N   LEU B 235     -11.564 -19.074 -21.594  1.00 84.92           N  
ATOM   1920  CA  LEU B 235     -12.597 -20.057 -21.284  1.00 84.92           C  
ATOM   1921  C   LEU B 235     -13.819 -19.386 -20.667  1.00 84.92           C  
ATOM   1922  CB  LEU B 235     -12.051 -21.125 -20.333  1.00 84.92           C  
ATOM   1923  O   LEU B 235     -14.948 -19.842 -20.863  1.00 84.92           O  
ATOM   1924  CG  LEU B 235     -12.803 -22.457 -20.306  1.00 84.92           C  
ATOM   1925  CD1 LEU B 235     -12.679 -23.163 -21.652  1.00 84.92           C  
ATOM   1926  CD2 LEU B 235     -12.280 -23.344 -19.181  1.00 84.92           C  
ATOM   1927  N   PHE B 236     -13.534 -18.326 -19.911  1.00 79.60           N  
ATOM   1928  CA  PHE B 236     -14.615 -17.563 -19.299  1.00 79.60           C  
ATOM   1929  C   PHE B 236     -15.597 -17.070 -20.356  1.00 79.60           C  
ATOM   1930  CB  PHE B 236     -14.056 -16.376 -18.508  1.00 79.60           C  
ATOM   1931  O   PHE B 236     -16.810 -17.080 -20.137  1.00 79.60           O  
ATOM   1932  CG  PHE B 236     -15.113 -15.548 -17.828  1.00 79.60           C  
ATOM   1933  CD1 PHE B 236     -15.523 -14.336 -18.371  1.00 79.60           C  
ATOM   1934  CD2 PHE B 236     -15.697 -15.982 -16.645  1.00 79.60           C  
ATOM   1935  CE1 PHE B 236     -16.501 -13.568 -17.743  1.00 79.60           C  
ATOM   1936  CE2 PHE B 236     -16.675 -15.219 -16.012  1.00 79.60           C  
ATOM   1937  CZ  PHE B 236     -17.075 -14.012 -16.562  1.00 79.60           C  
ATOM   1938  N   PHE B 237     -15.085 -16.625 -21.438  1.00 72.80           N  
ATOM   1939  CA  PHE B 237     -15.906 -16.143 -22.543  1.00 72.80           C  
ATOM   1940  C   PHE B 237     -16.839 -17.240 -23.042  1.00 72.80           C  
ATOM   1941  CB  PHE B 237     -15.024 -15.641 -23.691  1.00 72.80           C  
ATOM   1942  O   PHE B 237     -18.031 -17.003 -23.246  1.00 72.80           O  
ATOM   1943  CG  PHE B 237     -15.801 -15.135 -24.876  1.00 72.80           C  
ATOM   1944  CD1 PHE B 237     -16.036 -15.955 -25.973  1.00 72.80           C  
ATOM   1945  CD2 PHE B 237     -16.297 -13.838 -24.893  1.00 72.80           C  
ATOM   1946  CE1 PHE B 237     -16.755 -15.489 -27.071  1.00 72.80           C  
ATOM   1947  CE2 PHE B 237     -17.016 -13.365 -25.988  1.00 72.80           C  
ATOM   1948  CZ  PHE B 237     -17.243 -14.192 -27.076  1.00 72.80           C  
ATOM   1949  N   HIS B 238     -16.440 -18.404 -23.204  1.00 80.41           N  
ATOM   1950  CA  HIS B 238     -17.217 -19.536 -23.697  1.00 80.41           C  
ATOM   1951  C   HIS B 238     -18.256 -19.979 -22.673  1.00 80.41           C  
ATOM   1952  CB  HIS B 238     -16.296 -20.705 -24.050  1.00 80.41           C  
ATOM   1953  O   HIS B 238     -19.391 -20.299 -23.032  1.00 80.41           O  
ATOM   1954  CG  HIS B 238     -15.347 -20.405 -25.167  1.00 80.41           C  
ATOM   1955  CD2 HIS B 238     -14.026 -20.110 -25.156  1.00 80.41           C  
ATOM   1956  ND1 HIS B 238     -15.736 -20.386 -26.489  1.00 80.41           N  
ATOM   1957  CE1 HIS B 238     -14.692 -20.092 -27.245  1.00 80.41           C  
ATOM   1958  NE2 HIS B 238     -13.642 -19.919 -26.461  1.00 80.41           N  
ATOM   1959  N   LEU B 239     -17.873 -19.967 -21.456  1.00 79.58           N  
ATOM   1960  CA  LEU B 239     -18.805 -20.341 -20.399  1.00 79.58           C  
ATOM   1961  C   LEU B 239     -19.932 -19.320 -20.281  1.00 79.58           C  
ATOM   1962  CB  LEU B 239     -18.074 -20.470 -19.060  1.00 79.58           C  
ATOM   1963  O   LEU B 239     -21.084 -19.685 -20.037  1.00 79.58           O  
ATOM   1964  CG  LEU B 239     -18.906 -20.973 -17.879  1.00 79.58           C  
ATOM   1965  CD1 LEU B 239     -19.377 -22.401 -18.133  1.00 79.58           C  
ATOM   1966  CD2 LEU B 239     -18.102 -20.892 -16.585  1.00 79.58           C  
ATOM   1967  N   SER B 240     -19.580 -18.052 -20.410  1.00 70.02           N  
ATOM   1968  CA  SER B 240     -20.579 -16.993 -20.317  1.00 70.02           C  
ATOM   1969  C   SER B 240     -21.633 -17.130 -21.411  1.00 70.02           C  
ATOM   1970  CB  SER B 240     -19.915 -15.619 -20.408  1.00 70.02           C  
ATOM   1971  O   SER B 240     -22.809 -16.835 -21.188  1.00 70.02           O  
ATOM   1972  OG  SER B 240     -19.179 -15.494 -21.613  1.00 70.02           O  
ATOM   1973  N   ARG B 241     -21.282 -17.688 -22.536  1.00 69.03           N  
ATOM   1974  CA  ARG B 241     -22.187 -17.861 -23.668  1.00 69.03           C  
ATOM   1975  C   ARG B 241     -23.016 -19.132 -23.517  1.00 69.03           C  
ATOM   1976  CB  ARG B 241     -21.404 -17.898 -24.982  1.00 69.03           C  
ATOM   1977  O   ARG B 241     -24.221 -19.128 -23.777  1.00 69.03           O  
ATOM   1978  CG  ARG B 241     -21.231 -16.536 -25.635  1.00 69.03           C  
ATOM   1979  CD  ARG B 241     -20.628 -16.651 -27.028  1.00 69.03           C  
ATOM   1980  NE  ARG B 241     -21.520 -16.106 -28.048  1.00 69.03           N  
ATOM   1981  NH1 ARG B 241     -20.085 -16.507 -29.813  1.00 69.03           N  
ATOM   1982  NH2 ARG B 241     -22.125 -15.532 -30.188  1.00 69.03           N  
ATOM   1983  CZ  ARG B 241     -21.241 -16.050 -29.347  1.00 69.03           C  
ATOM   1984  N   GLU B 242     -22.404 -20.180 -23.061  1.00 75.57           N  
ATOM   1985  CA  GLU B 242     -23.067 -21.477 -22.966  1.00 75.57           C  
ATOM   1986  C   GLU B 242     -23.739 -21.655 -21.608  1.00 75.57           C  
ATOM   1987  CB  GLU B 242     -22.068 -22.611 -23.211  1.00 75.57           C  
ATOM   1988  O   GLU B 242     -24.600 -22.522 -21.445  1.00 75.57           O  
ATOM   1989  CG  GLU B 242     -21.649 -22.757 -24.667  1.00 75.57           C  
ATOM   1990  CD  GLU B 242     -20.843 -24.019 -24.935  1.00 75.57           C  
ATOM   1991  OE1 GLU B 242     -20.287 -24.158 -26.048  1.00 75.57           O  
ATOM   1992  OE2 GLU B 242     -20.769 -24.874 -24.025  1.00 75.57           O  
ATOM   1993  N   ARG B 243     -23.348 -20.795 -20.593  1.00 74.92           N  
ATOM   1994  CA  ARG B 243     -23.889 -20.768 -19.239  1.00 74.92           C  
ATOM   1995  C   ARG B 243     -23.385 -21.954 -18.424  1.00 74.92           C  
ATOM   1996  CB  ARG B 243     -25.419 -20.767 -19.271  1.00 74.92           C  
ATOM   1997  O   ARG B 243     -22.811 -21.775 -17.347  1.00 74.92           O  
ATOM   1998  CG  ARG B 243     -26.026 -19.434 -19.678  1.00 74.92           C  
ATOM   1999  CD  ARG B 243     -27.306 -19.138 -18.908  1.00 74.92           C  
ATOM   2000  NE  ARG B 243     -27.941 -17.908 -19.371  1.00 74.92           N  
ATOM   2001  NH1 ARG B 243     -29.808 -18.122 -18.028  1.00 74.92           N  
ATOM   2002  NH2 ARG B 243     -29.601 -16.321 -19.431  1.00 74.92           N  
ATOM   2003  CZ  ARG B 243     -29.115 -17.453 -18.943  1.00 74.92           C  
ATOM   2004  N   VAL B 244     -23.542 -23.219 -18.990  1.00 85.47           N  
ATOM   2005  CA  VAL B 244     -23.058 -24.405 -18.291  1.00 85.47           C  
ATOM   2006  C   VAL B 244     -22.393 -25.355 -19.284  1.00 85.47           C  
ATOM   2007  CB  VAL B 244     -24.200 -25.129 -17.543  1.00 85.47           C  
ATOM   2008  O   VAL B 244     -22.866 -25.516 -20.411  1.00 85.47           O  
ATOM   2009  CG1 VAL B 244     -23.670 -26.358 -16.807  1.00 85.47           C  
ATOM   2010  CG2 VAL B 244     -24.888 -24.174 -16.568  1.00 85.47           C  
ATOM   2011  N   PHE B 245     -21.250 -25.970 -18.901  1.00 92.44           N  
ATOM   2012  CA  PHE B 245     -20.635 -27.033 -19.687  1.00 92.44           C  
ATOM   2013  C   PHE B 245     -21.170 -28.396 -19.265  1.00 92.44           C  
ATOM   2014  CB  PHE B 245     -19.111 -26.999 -19.542  1.00 92.44           C  
ATOM   2015  O   PHE B 245     -21.495 -28.606 -18.095  1.00 92.44           O  
ATOM   2016  CG  PHE B 245     -18.458 -25.850 -20.263  1.00 92.44           C  
ATOM   2017  CD1 PHE B 245     -19.196 -25.036 -21.114  1.00 92.44           C  
ATOM   2018  CD2 PHE B 245     -17.106 -25.585 -20.090  1.00 92.44           C  
ATOM   2019  CE1 PHE B 245     -18.594 -23.972 -21.782  1.00 92.44           C  
ATOM   2020  CE2 PHE B 245     -16.498 -24.524 -20.755  1.00 92.44           C  
ATOM   2021  CZ  PHE B 245     -17.243 -23.720 -21.601  1.00 92.44           C  
ATOM   2022  N   SER B 246     -21.295 -29.273 -20.274  1.00 92.95           N  
ATOM   2023  CA  SER B 246     -21.597 -30.658 -19.931  1.00 92.95           C  
ATOM   2024  C   SER B 246     -20.473 -31.282 -19.111  1.00 92.95           C  
ATOM   2025  CB  SER B 246     -21.837 -31.484 -21.196  1.00 92.95           C  
ATOM   2026  O   SER B 246     -19.335 -30.810 -19.147  1.00 92.95           O  
ATOM   2027  OG  SER B 246     -20.637 -31.628 -21.937  1.00 92.95           O  
ATOM   2028  N   GLU B 247     -20.750 -32.288 -18.348  1.00 94.20           N  
ATOM   2029  CA  GLU B 247     -19.745 -32.973 -17.541  1.00 94.20           C  
ATOM   2030  C   GLU B 247     -18.622 -33.528 -18.414  1.00 94.20           C  
ATOM   2031  CB  GLU B 247     -20.385 -34.101 -16.728  1.00 94.20           C  
ATOM   2032  O   GLU B 247     -17.459 -33.540 -18.005  1.00 94.20           O  
ATOM   2033  CG  GLU B 247     -21.288 -33.613 -15.605  1.00 94.20           C  
ATOM   2034  CD  GLU B 247     -21.825 -34.739 -14.735  1.00 94.20           C  
ATOM   2035  OE1 GLU B 247     -22.812 -34.517 -13.996  1.00 94.20           O  
ATOM   2036  OE2 GLU B 247     -21.255 -35.851 -14.792  1.00 94.20           O  
ATOM   2037  N   ASP B 248     -18.998 -33.960 -19.651  1.00 94.06           N  
ATOM   2038  CA  ASP B 248     -17.993 -34.484 -20.572  1.00 94.06           C  
ATOM   2039  C   ASP B 248     -17.022 -33.388 -21.006  1.00 94.06           C  
ATOM   2040  CB  ASP B 248     -18.662 -35.110 -21.798  1.00 94.06           C  
ATOM   2041  O   ASP B 248     -15.811 -33.614 -21.068  1.00 94.06           O  
ATOM   2042  CG  ASP B 248     -19.206 -36.502 -21.530  1.00 94.06           C  
ATOM   2043  OD1 ASP B 248     -18.573 -37.269 -20.773  1.00 94.06           O  
ATOM   2044  OD2 ASP B 248     -20.276 -36.836 -22.084  1.00 94.06           O  
ATOM   2045  N   ARG B 249     -17.555 -32.221 -21.306  1.00 94.11           N  
ATOM   2046  CA  ARG B 249     -16.727 -31.080 -21.680  1.00 94.11           C  
ATOM   2047  C   ARG B 249     -15.845 -30.638 -20.517  1.00 94.11           C  
ATOM   2048  CB  ARG B 249     -17.598 -29.913 -22.150  1.00 94.11           C  
ATOM   2049  O   ARG B 249     -14.655 -30.373 -20.698  1.00 94.11           O  
ATOM   2050  CG  ARG B 249     -16.809 -28.737 -22.700  1.00 94.11           C  
ATOM   2051  CD  ARG B 249     -17.716 -27.705 -23.356  1.00 94.11           C  
ATOM   2052  NE  ARG B 249     -16.955 -26.582 -23.894  1.00 94.11           N  
ATOM   2053  NH1 ARG B 249     -18.787 -25.509 -24.805  1.00 94.11           N  
ATOM   2054  NH2 ARG B 249     -16.696 -24.594 -25.015  1.00 94.11           N  
ATOM   2055  CZ  ARG B 249     -17.481 -25.564 -24.570  1.00 94.11           C  
ATOM   2056  N   ALA B 250     -16.463 -30.564 -19.350  1.00 95.62           N  
ATOM   2057  CA  ALA B 250     -15.712 -30.194 -18.154  1.00 95.62           C  
ATOM   2058  C   ALA B 250     -14.612 -31.211 -17.860  1.00 95.62           C  
ATOM   2059  CB  ALA B 250     -16.649 -30.067 -16.955  1.00 95.62           C  
ATOM   2060  O   ALA B 250     -13.511 -30.841 -17.446  1.00 95.62           O  
ATOM   2061  N   ARG B 251     -14.885 -32.486 -18.107  1.00 96.43           N  
ATOM   2062  CA  ARG B 251     -13.913 -33.557 -17.915  1.00 96.43           C  
ATOM   2063  C   ARG B 251     -12.717 -33.384 -18.845  1.00 96.43           C  
ATOM   2064  CB  ARG B 251     -14.563 -34.923 -18.147  1.00 96.43           C  
ATOM   2065  O   ARG B 251     -11.568 -33.535 -18.423  1.00 96.43           O  
ATOM   2066  CG  ARG B 251     -13.651 -36.100 -17.840  1.00 96.43           C  
ATOM   2067  CD  ARG B 251     -14.356 -37.431 -18.059  1.00 96.43           C  
ATOM   2068  NE  ARG B 251     -15.610 -37.506 -17.316  1.00 96.43           N  
ATOM   2069  NH1 ARG B 251     -16.945 -37.743 -19.186  1.00 96.43           N  
ATOM   2070  NH2 ARG B 251     -17.888 -37.709 -17.097  1.00 96.43           N  
ATOM   2071  CZ  ARG B 251     -16.811 -37.653 -17.868  1.00 96.43           C  
ATOM   2072  N   PHE B 252     -12.993 -33.072 -20.062  1.00 96.26           N  
ATOM   2073  CA  PHE B 252     -11.950 -32.868 -21.060  1.00 96.26           C  
ATOM   2074  C   PHE B 252     -11.019 -31.735 -20.647  1.00 96.26           C  
ATOM   2075  CB  PHE B 252     -12.567 -32.568 -22.430  1.00 96.26           C  
ATOM   2076  O   PHE B 252      -9.805 -31.927 -20.551  1.00 96.26           O  
ATOM   2077  CG  PHE B 252     -11.552 -32.263 -23.499  1.00 96.26           C  
ATOM   2078  CD1 PHE B 252     -11.182 -30.951 -23.771  1.00 96.26           C  
ATOM   2079  CD2 PHE B 252     -10.968 -33.288 -24.232  1.00 96.26           C  
ATOM   2080  CE1 PHE B 252     -10.243 -30.666 -24.759  1.00 96.26           C  
ATOM   2081  CE2 PHE B 252     -10.029 -33.010 -25.221  1.00 96.26           C  
ATOM   2082  CZ  PHE B 252      -9.669 -31.699 -25.484  1.00 96.26           C  
ATOM   2083  N   TYR B 253     -11.579 -30.535 -20.393  1.00 96.53           N  
ATOM   2084  CA  TYR B 253     -10.769 -29.380 -20.021  1.00 96.53           C  
ATOM   2085  C   TYR B 253     -10.132 -29.579 -18.652  1.00 96.53           C  
ATOM   2086  CB  TYR B 253     -11.618 -28.105 -20.022  1.00 96.53           C  
ATOM   2087  O   TYR B 253      -8.995 -29.158 -18.422  1.00 96.53           O  
ATOM   2088  CG  TYR B 253     -12.012 -27.639 -21.403  1.00 96.53           C  
ATOM   2089  CD1 TYR B 253     -11.055 -27.469 -22.401  1.00 96.53           C  
ATOM   2090  CD2 TYR B 253     -13.340 -27.366 -21.712  1.00 96.53           C  
ATOM   2091  CE1 TYR B 253     -11.412 -27.037 -23.674  1.00 96.53           C  
ATOM   2092  CE2 TYR B 253     -13.709 -26.934 -22.982  1.00 96.53           C  
ATOM   2093  OH  TYR B 253     -13.099 -26.346 -25.213  1.00 96.53           O  
ATOM   2094  CZ  TYR B 253     -12.739 -26.773 -23.955  1.00 96.53           C  
ATOM   2095  N   GLY B 254     -10.897 -30.173 -17.728  1.00 97.44           N  
ATOM   2096  CA  GLY B 254     -10.323 -30.515 -16.436  1.00 97.44           C  
ATOM   2097  C   GLY B 254      -9.086 -31.387 -16.545  1.00 97.44           C  
ATOM   2098  O   GLY B 254      -8.104 -31.171 -15.832  1.00 97.44           O  
ATOM   2099  N   ALA B 255      -9.121 -32.372 -17.458  1.00 97.28           N  
ATOM   2100  CA  ALA B 255      -7.992 -33.274 -17.667  1.00 97.28           C  
ATOM   2101  C   ALA B 255      -6.772 -32.515 -18.183  1.00 97.28           C  
ATOM   2102  CB  ALA B 255      -8.373 -34.386 -18.641  1.00 97.28           C  
ATOM   2103  O   ALA B 255      -5.649 -32.753 -17.733  1.00 97.28           O  
ATOM   2104  N   GLU B 256      -6.965 -31.603 -19.059  1.00 97.23           N  
ATOM   2105  CA  GLU B 256      -5.865 -30.817 -19.610  1.00 97.23           C  
ATOM   2106  C   GLU B 256      -5.244 -29.915 -18.547  1.00 97.23           C  
ATOM   2107  CB  GLU B 256      -6.346 -29.977 -20.797  1.00 97.23           C  
ATOM   2108  O   GLU B 256      -4.021 -29.782 -18.477  1.00 97.23           O  
ATOM   2109  CG  GLU B 256      -6.648 -30.793 -22.045  1.00 97.23           C  
ATOM   2110  CD  GLU B 256      -6.964 -29.936 -23.260  1.00 97.23           C  
ATOM   2111  OE1 GLU B 256      -6.955 -30.465 -24.395  1.00 97.23           O  
ATOM   2112  OE2 GLU B 256      -7.221 -28.725 -23.076  1.00 97.23           O  
ATOM   2113  N   ILE B 257      -6.067 -29.345 -17.692  1.00 97.01           N  
ATOM   2114  CA  ILE B 257      -5.598 -28.469 -16.623  1.00 97.01           C  
ATOM   2115  C   ILE B 257      -4.801 -29.281 -15.604  1.00 97.01           C  
ATOM   2116  CB  ILE B 257      -6.772 -27.743 -15.930  1.00 97.01           C  
ATOM   2117  O   ILE B 257      -3.719 -28.867 -15.181  1.00 97.01           O  
ATOM   2118  CG1 ILE B 257      -7.518 -26.856 -16.933  1.00 97.01           C  
ATOM   2119  CG2 ILE B 257      -6.272 -26.922 -14.738  1.00 97.01           C  
ATOM   2120  CD1 ILE B 257      -8.843 -26.313 -16.415  1.00 97.01           C  
ATOM   2121  N   VAL B 258      -5.331 -30.444 -15.236  1.00 97.48           N  
ATOM   2122  CA  VAL B 258      -4.661 -31.320 -14.281  1.00 97.48           C  
ATOM   2123  C   VAL B 258      -3.289 -31.719 -14.820  1.00 97.48           C  
ATOM   2124  CB  VAL B 258      -5.502 -32.581 -13.980  1.00 97.48           C  
ATOM   2125  O   VAL B 258      -2.297 -31.700 -14.087  1.00 97.48           O  
ATOM   2126  CG1 VAL B 258      -4.679 -33.605 -13.199  1.00 97.48           C  
ATOM   2127  CG2 VAL B 258      -6.766 -32.206 -13.208  1.00 97.48           C  
ATOM   2128  N   SER B 259      -3.241 -32.045 -16.120  1.00 96.56           N  
ATOM   2129  CA  SER B 259      -1.983 -32.416 -16.760  1.00 96.56           C  
ATOM   2130  C   SER B 259      -0.962 -31.286 -16.669  1.00 96.56           C  
ATOM   2131  CB  SER B 259      -2.216 -32.787 -18.225  1.00 96.56           C  
ATOM   2132  O   SER B 259       0.201 -31.520 -16.335  1.00 96.56           O  
ATOM   2133  OG  SER B 259      -0.997 -33.146 -18.853  1.00 96.56           O  
ATOM   2134  N   ALA B 260      -1.391 -30.062 -16.926  1.00 95.63           N  
ATOM   2135  CA  ALA B 260      -0.520 -28.891 -16.874  1.00 95.63           C  
ATOM   2136  C   ALA B 260      -0.052 -28.618 -15.447  1.00 95.63           C  
ATOM   2137  CB  ALA B 260      -1.238 -27.668 -17.438  1.00 95.63           C  
ATOM   2138  O   ALA B 260       1.136 -28.389 -15.210  1.00 95.63           O  
ATOM   2139  N   LEU B 261      -0.952 -28.677 -14.467  1.00 94.99           N  
ATOM   2140  CA  LEU B 261      -0.610 -28.415 -13.073  1.00 94.99           C  
ATOM   2141  C   LEU B 261       0.316 -29.497 -12.528  1.00 94.99           C  
ATOM   2142  CB  LEU B 261      -1.876 -28.332 -12.217  1.00 94.99           C  
ATOM   2143  O   LEU B 261       1.209 -29.209 -11.728  1.00 94.99           O  
ATOM   2144  CG  LEU B 261      -2.742 -27.085 -12.405  1.00 94.99           C  
ATOM   2145  CD1 LEU B 261      -3.987 -27.167 -11.528  1.00 94.99           C  
ATOM   2146  CD2 LEU B 261      -1.941 -25.826 -12.090  1.00 94.99           C  
ATOM   2147  N   ASP B 262       0.082 -30.742 -12.972  1.00 94.67           N  
ATOM   2148  CA  ASP B 262       0.979 -31.829 -12.592  1.00 94.67           C  
ATOM   2149  C   ASP B 262       2.412 -31.537 -13.029  1.00 94.67           C  
ATOM   2150  CB  ASP B 262       0.504 -33.152 -13.196  1.00 94.67           C  
ATOM   2151  O   ASP B 262       3.353 -31.720 -12.253  1.00 94.67           O  
ATOM   2152  CG  ASP B 262       1.368 -34.333 -12.791  1.00 94.67           C  
ATOM   2153  OD1 ASP B 262       1.808 -34.395 -11.622  1.00 94.67           O  
ATOM   2154  OD2 ASP B 262       1.614 -35.209 -13.648  1.00 94.67           O  
ATOM   2155  N   TYR B 263       2.532 -31.084 -14.251  1.00 92.16           N  
ATOM   2156  CA  TYR B 263       3.840 -30.728 -14.791  1.00 92.16           C  
ATOM   2157  C   TYR B 263       4.479 -29.609 -13.978  1.00 92.16           C  
ATOM   2158  CB  TYR B 263       3.719 -30.305 -16.258  1.00 92.16           C  
ATOM   2159  O   TYR B 263       5.651 -29.696 -13.603  1.00 92.16           O  
ATOM   2160  CG  TYR B 263       4.998 -29.751 -16.837  1.00 92.16           C  
ATOM   2161  CD1 TYR B 263       5.168 -28.380 -17.015  1.00 92.16           C  
ATOM   2162  CD2 TYR B 263       6.038 -30.597 -17.208  1.00 92.16           C  
ATOM   2163  CE1 TYR B 263       6.345 -27.865 -17.550  1.00 92.16           C  
ATOM   2164  CE2 TYR B 263       7.218 -30.092 -17.744  1.00 92.16           C  
ATOM   2165  OH  TYR B 263       8.529 -28.223 -18.441  1.00 92.16           O  
ATOM   2166  CZ  TYR B 263       7.362 -28.727 -17.911  1.00 92.16           C  
ATOM   2167  N   LEU B 264       3.762 -28.606 -13.604  1.00 89.03           N  
ATOM   2168  CA  LEU B 264       4.280 -27.477 -12.840  1.00 89.03           C  
ATOM   2169  C   LEU B 264       4.721 -27.919 -11.449  1.00 89.03           C  
ATOM   2170  CB  LEU B 264       3.223 -26.375 -12.728  1.00 89.03           C  
ATOM   2171  O   LEU B 264       5.803 -27.548 -10.989  1.00 89.03           O  
ATOM   2172  CG  LEU B 264       2.971 -25.546 -13.988  1.00 89.03           C  
ATOM   2173  CD1 LEU B 264       1.796 -24.598 -13.773  1.00 89.03           C  
ATOM   2174  CD2 LEU B 264       4.226 -24.771 -14.378  1.00 89.03           C  
ATOM   2175  N   HIS B 265       3.884 -28.684 -10.820  1.00 89.84           N  
ATOM   2176  CA  HIS B 265       4.164 -29.129  -9.460  1.00 89.84           C  
ATOM   2177  C   HIS B 265       5.323 -30.120  -9.432  1.00 89.84           C  
ATOM   2178  CB  HIS B 265       2.918 -29.760  -8.836  1.00 89.84           C  
ATOM   2179  O   HIS B 265       6.296 -29.924  -8.700  1.00 89.84           O  
ATOM   2180  CG  HIS B 265       1.840 -28.773  -8.520  1.00 89.84           C  
ATOM   2181  CD2 HIS B 265       1.762 -27.440  -8.742  1.00 89.84           C  
ATOM   2182  ND1 HIS B 265       0.666 -29.129  -7.893  1.00 89.84           N  
ATOM   2183  CE1 HIS B 265      -0.091 -28.054  -7.744  1.00 89.84           C  
ATOM   2184  NE2 HIS B 265       0.552 -27.016  -8.251  1.00 89.84           N  
ATOM   2185  N   SER B 266       5.293 -31.173 -10.229  1.00 87.67           N  
ATOM   2186  CA  SER B 266       6.188 -32.321 -10.127  1.00 87.67           C  
ATOM   2187  C   SER B 266       7.518 -32.048 -10.821  1.00 87.67           C  
ATOM   2188  CB  SER B 266       5.535 -33.565 -10.729  1.00 87.67           C  
ATOM   2189  O   SER B 266       8.579 -32.396 -10.300  1.00 87.67           O  
ATOM   2190  OG  SER B 266       4.763 -33.227 -11.869  1.00 87.67           O  
ATOM   2191  N   GLU B 267       7.476 -31.403 -11.987  1.00 82.61           N  
ATOM   2192  CA  GLU B 267       8.687 -31.243 -12.786  1.00 82.61           C  
ATOM   2193  C   GLU B 267       9.342 -29.888 -12.530  1.00 82.61           C  
ATOM   2194  CB  GLU B 267       8.373 -31.402 -14.276  1.00 82.61           C  
ATOM   2195  O   GLU B 267      10.570 -29.778 -12.522  1.00 82.61           O  
ATOM   2196  CG  GLU B 267       8.047 -32.830 -14.687  1.00 82.61           C  
ATOM   2197  CD  GLU B 267       8.877 -33.321 -15.862  1.00 82.61           C  
ATOM   2198  OE1 GLU B 267       8.708 -34.489 -16.279  1.00 82.61           O  
ATOM   2199  OE2 GLU B 267       9.704 -32.530 -16.370  1.00 82.61           O  
ATOM   2200  N   LYS B 268       8.537 -28.880 -12.228  1.00 80.09           N  
ATOM   2201  CA  LYS B 268       9.093 -27.533 -12.141  1.00 80.09           C  
ATOM   2202  C   LYS B 268       9.047 -27.010 -10.708  1.00 80.09           C  
ATOM   2203  CB  LYS B 268       8.340 -26.580 -13.070  1.00 80.09           C  
ATOM   2204  O   LYS B 268       9.581 -25.939 -10.414  1.00 80.09           O  
ATOM   2205  CG  LYS B 268       8.503 -26.900 -14.549  1.00 80.09           C  
ATOM   2206  CD  LYS B 268       9.926 -26.634 -15.025  1.00 80.09           C  
ATOM   2207  CE  LYS B 268      10.069 -26.870 -16.522  1.00 80.09           C  
ATOM   2208  NZ  LYS B 268      11.478 -26.683 -16.981  1.00 80.09           N  
ATOM   2209  N   ASN B 269       8.449 -27.736  -9.791  1.00 81.14           N  
ATOM   2210  CA  ASN B 269       8.292 -27.303  -8.406  1.00 81.14           C  
ATOM   2211  C   ASN B 269       7.719 -25.890  -8.323  1.00 81.14           C  
ATOM   2212  CB  ASN B 269       9.627 -27.379  -7.664  1.00 81.14           C  
ATOM   2213  O   ASN B 269       8.236 -25.049  -7.585  1.00 81.14           O  
ATOM   2214  CG  ASN B 269       9.787 -28.667  -6.880  1.00 81.14           C  
ATOM   2215  ND2 ASN B 269      11.011 -28.952  -6.452  1.00 81.14           N  
ATOM   2216  OD1 ASN B 269       8.819 -29.400  -6.663  1.00 81.14           O  
ATOM   2217  N   VAL B 270       6.705 -25.666  -9.144  1.00 81.68           N  
ATOM   2218  CA  VAL B 270       6.061 -24.359  -9.209  1.00 81.68           C  
ATOM   2219  C   VAL B 270       4.591 -24.487  -8.816  1.00 81.68           C  
ATOM   2220  CB  VAL B 270       6.183 -23.735 -10.618  1.00 81.68           C  
ATOM   2221  O   VAL B 270       3.894 -25.393  -9.280  1.00 81.68           O  
ATOM   2222  CG1 VAL B 270       5.324 -22.477 -10.728  1.00 81.68           C  
ATOM   2223  CG2 VAL B 270       7.643 -23.418 -10.936  1.00 81.68           C  
ATOM   2224  N   VAL B 271       4.169 -23.682  -7.835  1.00 83.71           N  
ATOM   2225  CA  VAL B 271       2.751 -23.530  -7.523  1.00 83.71           C  
ATOM   2226  C   VAL B 271       2.176 -22.344  -8.294  1.00 83.71           C  
ATOM   2227  CB  VAL B 271       2.520 -23.342  -6.007  1.00 83.71           C  
ATOM   2228  O   VAL B 271       2.653 -21.215  -8.155  1.00 83.71           O  
ATOM   2229  CG1 VAL B 271       1.027 -23.262  -5.694  1.00 83.71           C  
ATOM   2230  CG2 VAL B 271       3.174 -24.479  -5.223  1.00 83.71           C  
ATOM   2231  N   TYR B 272       1.129 -22.515  -9.156  1.00 83.58           N  
ATOM   2232  CA  TYR B 272       0.580 -21.496 -10.044  1.00 83.58           C  
ATOM   2233  C   TYR B 272      -0.100 -20.389  -9.247  1.00 83.58           C  
ATOM   2234  CB  TYR B 272      -0.415 -22.118 -11.027  1.00 83.58           C  
ATOM   2235  O   TYR B 272       0.173 -19.205  -9.459  1.00 83.58           O  
ATOM   2236  CG  TYR B 272      -1.016 -21.125 -11.992  1.00 83.58           C  
ATOM   2237  CD1 TYR B 272      -2.381 -20.846 -11.974  1.00 83.58           C  
ATOM   2238  CD2 TYR B 272      -0.222 -20.466 -12.924  1.00 83.58           C  
ATOM   2239  CE1 TYR B 272      -2.940 -19.933 -12.863  1.00 83.58           C  
ATOM   2240  CE2 TYR B 272      -0.770 -19.551 -13.817  1.00 83.58           C  
ATOM   2241  OH  TYR B 272      -2.676 -18.387 -14.661  1.00 83.58           O  
ATOM   2242  CZ  TYR B 272      -2.128 -19.292 -13.779  1.00 83.58           C  
ATOM   2243  N   ARG B 273      -1.109 -20.669  -8.309  1.00 78.42           N  
ATOM   2244  CA  ARG B 273      -1.685 -19.821  -7.271  1.00 78.42           C  
ATOM   2245  C   ARG B 273      -2.762 -18.907  -7.845  1.00 78.42           C  
ATOM   2246  CB  ARG B 273      -0.596 -18.986  -6.593  1.00 78.42           C  
ATOM   2247  O   ARG B 273      -3.376 -18.127  -7.114  1.00 78.42           O  
ATOM   2248  CG  ARG B 273       0.321 -19.790  -5.684  1.00 78.42           C  
ATOM   2249  CD  ARG B 273       1.198 -18.888  -4.827  1.00 78.42           C  
ATOM   2250  NE  ARG B 273       2.112 -18.093  -5.642  1.00 78.42           N  
ATOM   2251  NH1 ARG B 273       3.058 -16.973  -3.857  1.00 78.42           N  
ATOM   2252  NH2 ARG B 273       3.761 -16.534  -5.994  1.00 78.42           N  
ATOM   2253  CZ  ARG B 273       2.975 -17.202  -5.162  1.00 78.42           C  
ATOM   2254  N   ASP B 274      -3.022 -18.873  -9.113  1.00 79.05           N  
ATOM   2255  CA  ASP B 274      -4.000 -17.924  -9.634  1.00 79.05           C  
ATOM   2256  C   ASP B 274      -4.887 -18.574 -10.693  1.00 79.05           C  
ATOM   2257  CB  ASP B 274      -3.298 -16.696 -10.217  1.00 79.05           C  
ATOM   2258  O   ASP B 274      -5.218 -17.949 -11.703  1.00 79.05           O  
ATOM   2259  CG  ASP B 274      -4.218 -15.495 -10.351  1.00 79.05           C  
ATOM   2260  OD1 ASP B 274      -5.201 -15.391  -9.586  1.00 79.05           O  
ATOM   2261  OD2 ASP B 274      -3.959 -14.646 -11.232  1.00 79.05           O  
ATOM   2262  N   LEU B 275      -5.190 -19.814 -10.500  1.00 87.68           N  
ATOM   2263  CA  LEU B 275      -6.059 -20.515 -11.438  1.00 87.68           C  
ATOM   2264  C   LEU B 275      -7.464 -19.923 -11.424  1.00 87.68           C  
ATOM   2265  CB  LEU B 275      -6.119 -22.008 -11.102  1.00 87.68           C  
ATOM   2266  O   LEU B 275      -8.105 -19.859 -10.372  1.00 87.68           O  
ATOM   2267  CG  LEU B 275      -6.695 -22.924 -12.182  1.00 87.68           C  
ATOM   2268  CD1 LEU B 275      -5.759 -22.978 -13.386  1.00 87.68           C  
ATOM   2269  CD2 LEU B 275      -6.938 -24.322 -11.625  1.00 87.68           C  
ATOM   2270  N   LYS B 276      -7.977 -19.438 -12.535  1.00 85.62           N  
ATOM   2271  CA  LYS B 276      -9.317 -18.911 -12.778  1.00 85.62           C  
ATOM   2272  C   LYS B 276      -9.659 -18.944 -14.264  1.00 85.62           C  
ATOM   2273  CB  LYS B 276      -9.437 -17.483 -12.243  1.00 85.62           C  
ATOM   2274  O   LYS B 276      -8.775 -19.110 -15.107  1.00 85.62           O  
ATOM   2275  CG  LYS B 276      -8.394 -16.524 -12.799  1.00 85.62           C  
ATOM   2276  CD  LYS B 276      -8.456 -15.169 -12.107  1.00 85.62           C  
ATOM   2277  CE  LYS B 276      -7.427 -14.202 -12.676  1.00 85.62           C  
ATOM   2278  NZ  LYS B 276      -7.466 -12.880 -11.983  1.00 85.62           N  
ATOM   2279  N   LEU B 277     -10.917 -18.882 -14.601  1.00 85.70           N  
ATOM   2280  CA  LEU B 277     -11.379 -19.032 -15.976  1.00 85.70           C  
ATOM   2281  C   LEU B 277     -10.741 -17.985 -16.882  1.00 85.70           C  
ATOM   2282  CB  LEU B 277     -12.905 -18.922 -16.044  1.00 85.70           C  
ATOM   2283  O   LEU B 277     -10.452 -18.260 -18.049  1.00 85.70           O  
ATOM   2284  CG  LEU B 277     -13.696 -20.093 -15.458  1.00 85.70           C  
ATOM   2285  CD1 LEU B 277     -15.189 -19.781 -15.468  1.00 85.70           C  
ATOM   2286  CD2 LEU B 277     -13.407 -21.374 -16.232  1.00 85.70           C  
ATOM   2287  N   GLU B 278     -10.403 -16.830 -16.257  1.00 78.04           N  
ATOM   2288  CA  GLU B 278      -9.843 -15.722 -17.024  1.00 78.04           C  
ATOM   2289  C   GLU B 278      -8.405 -16.014 -17.446  1.00 78.04           C  
ATOM   2290  CB  GLU B 278      -9.900 -14.424 -16.215  1.00 78.04           C  
ATOM   2291  O   GLU B 278      -7.898 -15.417 -18.398  1.00 78.04           O  
ATOM   2292  CG  GLU B 278     -11.308 -14.016 -15.807  1.00 78.04           C  
ATOM   2293  CD  GLU B 278     -11.545 -14.097 -14.307  1.00 78.04           C  
ATOM   2294  OE1 GLU B 278     -12.591 -13.601 -13.830  1.00 78.04           O  
ATOM   2295  OE2 GLU B 278     -10.678 -14.661 -13.603  1.00 78.04           O  
ATOM   2296  N   ASN B 279      -7.781 -16.876 -16.659  1.00 84.87           N  
ATOM   2297  CA  ASN B 279      -6.395 -17.198 -16.978  1.00 84.87           C  
ATOM   2298  C   ASN B 279      -6.293 -18.473 -17.810  1.00 84.87           C  
ATOM   2299  CB  ASN B 279      -5.566 -17.331 -15.698  1.00 84.87           C  
ATOM   2300  O   ASN B 279      -5.195 -18.984 -18.039  1.00 84.87           O  
ATOM   2301  CG  ASN B 279      -5.250 -15.991 -15.065  1.00 84.87           C  
ATOM   2302  ND2 ASN B 279      -4.867 -16.011 -13.794  1.00 84.87           N  
ATOM   2303  OD1 ASN B 279      -5.351 -14.945 -15.713  1.00 84.87           O  
ATOM   2304  N   LEU B 280      -7.407 -19.044 -18.255  1.00 91.11           N  
ATOM   2305  CA  LEU B 280      -7.474 -20.214 -19.125  1.00 91.11           C  
ATOM   2306  C   LEU B 280      -7.958 -19.827 -20.519  1.00 91.11           C  
ATOM   2307  CB  LEU B 280      -8.401 -21.275 -18.526  1.00 91.11           C  
ATOM   2308  O   LEU B 280      -9.111 -19.426 -20.691  1.00 91.11           O  
ATOM   2309  CG  LEU B 280      -8.028 -21.795 -17.137  1.00 91.11           C  
ATOM   2310  CD1 LEU B 280      -9.159 -22.645 -16.568  1.00 91.11           C  
ATOM   2311  CD2 LEU B 280      -6.730 -22.593 -17.195  1.00 91.11           C  
ATOM   2312  N   MET B 281      -7.077 -20.052 -21.492  1.00 90.70           N  
ATOM   2313  CA  MET B 281      -7.407 -19.698 -22.869  1.00 90.70           C  
ATOM   2314  C   MET B 281      -7.491 -20.942 -23.746  1.00 90.70           C  
ATOM   2315  CB  MET B 281      -6.371 -18.726 -23.438  1.00 90.70           C  
ATOM   2316  O   MET B 281      -6.976 -22.001 -23.380  1.00 90.70           O  
ATOM   2317  CG  MET B 281      -6.273 -17.417 -22.673  1.00 90.70           C  
ATOM   2318  SD  MET B 281      -5.245 -16.170 -23.542  1.00 90.70           S  
ATOM   2319  CE  MET B 281      -6.253 -15.903 -25.027  1.00 90.70           C  
ATOM   2320  N   LEU B 282      -8.182 -20.776 -24.873  1.00 91.32           N  
ATOM   2321  CA  LEU B 282      -8.235 -21.847 -25.862  1.00 91.32           C  
ATOM   2322  C   LEU B 282      -7.392 -21.500 -27.084  1.00 91.32           C  
ATOM   2323  CB  LEU B 282      -9.682 -22.115 -26.285  1.00 91.32           C  
ATOM   2324  O   LEU B 282      -7.393 -20.354 -27.540  1.00 91.32           O  
ATOM   2325  CG  LEU B 282     -10.628 -22.608 -25.189  1.00 91.32           C  
ATOM   2326  CD1 LEU B 282     -12.038 -22.781 -25.744  1.00 91.32           C  
ATOM   2327  CD2 LEU B 282     -10.119 -23.915 -24.591  1.00 91.32           C  
ATOM   2328  N   ASP B 283      -6.655 -22.474 -27.538  1.00 88.13           N  
ATOM   2329  CA  ASP B 283      -5.926 -22.263 -28.785  1.00 88.13           C  
ATOM   2330  C   ASP B 283      -6.827 -22.500 -29.995  1.00 88.13           C  
ATOM   2331  CB  ASP B 283      -4.702 -23.179 -28.853  1.00 88.13           C  
ATOM   2332  O   ASP B 283      -8.035 -22.698 -29.846  1.00 88.13           O  
ATOM   2333  CG  ASP B 283      -5.068 -24.651 -28.934  1.00 88.13           C  
ATOM   2334  OD1 ASP B 283      -6.243 -24.974 -29.213  1.00 88.13           O  
ATOM   2335  OD2 ASP B 283      -4.173 -25.496 -28.712  1.00 88.13           O  
ATOM   2336  N   LYS B 284      -6.280 -22.482 -31.199  1.00 84.23           N  
ATOM   2337  CA  LYS B 284      -7.053 -22.564 -32.434  1.00 84.23           C  
ATOM   2338  C   LYS B 284      -7.722 -23.929 -32.575  1.00 84.23           C  
ATOM   2339  CB  LYS B 284      -6.161 -22.290 -33.646  1.00 84.23           C  
ATOM   2340  O   LYS B 284      -8.767 -24.051 -33.218  1.00 84.23           O  
ATOM   2341  CG  LYS B 284      -5.077 -23.335 -33.865  1.00 84.23           C  
ATOM   2342  CD  LYS B 284      -4.196 -22.984 -35.057  1.00 84.23           C  
ATOM   2343  CE  LYS B 284      -3.089 -24.011 -35.257  1.00 84.23           C  
ATOM   2344  NZ  LYS B 284      -3.124 -24.605 -36.627  1.00 84.23           N  
ATOM   2345  N   ASP B 285      -7.071 -24.985 -32.006  1.00 89.13           N  
ATOM   2346  CA  ASP B 285      -7.599 -26.341 -32.113  1.00 89.13           C  
ATOM   2347  C   ASP B 285      -8.535 -26.660 -30.949  1.00 89.13           C  
ATOM   2348  CB  ASP B 285      -6.458 -27.359 -32.165  1.00 89.13           C  
ATOM   2349  O   ASP B 285      -9.112 -27.748 -30.890  1.00 89.13           O  
ATOM   2350  CG  ASP B 285      -5.553 -27.174 -33.370  1.00 89.13           C  
ATOM   2351  OD1 ASP B 285      -6.065 -26.988 -34.495  1.00 89.13           O  
ATOM   2352  OD2 ASP B 285      -4.316 -27.219 -33.194  1.00 89.13           O  
ATOM   2353  N   GLY B 286      -8.689 -25.731 -29.983  1.00 92.04           N  
ATOM   2354  CA  GLY B 286      -9.652 -25.890 -28.905  1.00 92.04           C  
ATOM   2355  C   GLY B 286      -9.044 -26.472 -27.643  1.00 92.04           C  
ATOM   2356  O   GLY B 286      -9.766 -26.932 -26.755  1.00 92.04           O  
ATOM   2357  N   HIS B 287      -7.690 -26.453 -27.550  1.00 93.89           N  
ATOM   2358  CA  HIS B 287      -7.013 -26.958 -26.361  1.00 93.89           C  
ATOM   2359  C   HIS B 287      -6.679 -25.826 -25.395  1.00 93.89           C  
ATOM   2360  CB  HIS B 287      -5.739 -27.710 -26.749  1.00 93.89           C  
ATOM   2361  O   HIS B 287      -6.434 -24.694 -25.819  1.00 93.89           O  
ATOM   2362  CG  HIS B 287      -5.995 -28.968 -27.517  1.00 93.89           C  
ATOM   2363  CD2 HIS B 287      -5.900 -29.236 -28.841  1.00 93.89           C  
ATOM   2364  ND1 HIS B 287      -6.407 -30.137 -26.915  1.00 93.89           N  
ATOM   2365  CE1 HIS B 287      -6.553 -31.073 -27.838  1.00 93.89           C  
ATOM   2366  NE2 HIS B 287      -6.252 -30.552 -29.015  1.00 93.89           N  
ATOM   2367  N   ILE B 288      -6.577 -26.125 -24.091  1.00 93.51           N  
ATOM   2368  CA  ILE B 288      -6.349 -25.151 -23.029  1.00 93.51           C  
ATOM   2369  C   ILE B 288      -4.913 -24.637 -23.099  1.00 93.51           C  
ATOM   2370  CB  ILE B 288      -6.635 -25.756 -21.637  1.00 93.51           C  
ATOM   2371  O   ILE B 288      -3.992 -25.393 -23.418  1.00 93.51           O  
ATOM   2372  CG1 ILE B 288      -8.145 -25.830 -21.386  1.00 93.51           C  
ATOM   2373  CG2 ILE B 288      -5.937 -24.944 -20.542  1.00 93.51           C  
ATOM   2374  CD1 ILE B 288      -8.564 -25.384 -19.992  1.00 93.51           C  
ATOM   2375  N   LYS B 289      -4.755 -23.357 -22.843  1.00 92.37           N  
ATOM   2376  CA  LYS B 289      -3.475 -22.715 -22.559  1.00 92.37           C  
ATOM   2377  C   LYS B 289      -3.539 -21.909 -21.265  1.00 92.37           C  
ATOM   2378  CB  LYS B 289      -3.059 -21.810 -23.720  1.00 92.37           C  
ATOM   2379  O   LYS B 289      -4.223 -20.886 -21.198  1.00 92.37           O  
ATOM   2380  CG  LYS B 289      -2.698 -22.561 -24.992  1.00 92.37           C  
ATOM   2381  CD  LYS B 289      -1.360 -23.278 -24.857  1.00 92.37           C  
ATOM   2382  CE  LYS B 289      -0.901 -23.861 -26.186  1.00 92.37           C  
ATOM   2383  NZ  LYS B 289       0.399 -24.586 -26.054  1.00 92.37           N  
ATOM   2384  N   ILE B 290      -2.844 -22.407 -20.257  1.00 91.58           N  
ATOM   2385  CA  ILE B 290      -2.791 -21.653 -19.009  1.00 91.58           C  
ATOM   2386  C   ILE B 290      -1.867 -20.449 -19.173  1.00 91.58           C  
ATOM   2387  CB  ILE B 290      -2.315 -22.538 -17.835  1.00 91.58           C  
ATOM   2388  O   ILE B 290      -0.750 -20.579 -19.680  1.00 91.58           O  
ATOM   2389  CG1 ILE B 290      -3.304 -23.684 -17.594  1.00 91.58           C  
ATOM   2390  CG2 ILE B 290      -2.130 -21.698 -16.567  1.00 91.58           C  
ATOM   2391  CD1 ILE B 290      -2.900 -24.624 -16.467  1.00 91.58           C  
ATOM   2392  N   THR B 291      -2.371 -19.298 -18.812  1.00 84.41           N  
ATOM   2393  CA  THR B 291      -1.615 -18.061 -18.981  1.00 84.41           C  
ATOM   2394  C   THR B 291      -1.442 -17.346 -17.644  1.00 84.41           C  
ATOM   2395  CB  THR B 291      -2.304 -17.119 -19.985  1.00 84.41           C  
ATOM   2396  O   THR B 291      -1.894 -17.838 -16.608  1.00 84.41           O  
ATOM   2397  CG2 THR B 291      -2.628 -17.844 -21.287  1.00 84.41           C  
ATOM   2398  OG1 THR B 291      -3.520 -16.624 -19.411  1.00 84.41           O  
ATOM   2399  N   ASP B 292      -0.714 -16.229 -17.601  1.00 73.13           N  
ATOM   2400  CA  ASP B 292      -0.523 -15.309 -16.484  1.00 73.13           C  
ATOM   2401  C   ASP B 292       0.166 -16.004 -15.312  1.00 73.13           C  
ATOM   2402  CB  ASP B 292      -1.863 -14.724 -16.035  1.00 73.13           C  
ATOM   2403  O   ASP B 292      -0.496 -16.458 -14.377  1.00 73.13           O  
ATOM   2404  CG  ASP B 292      -1.716 -13.409 -15.289  1.00 73.13           C  
ATOM   2405  OD1 ASP B 292      -0.576 -13.027 -14.945  1.00 73.13           O  
ATOM   2406  OD2 ASP B 292      -2.749 -12.751 -15.040  1.00 73.13           O  
ATOM   2407  N   PHE B 293       1.469 -16.019 -15.230  1.00 74.21           N  
ATOM   2408  CA  PHE B 293       2.271 -16.644 -14.185  1.00 74.21           C  
ATOM   2409  C   PHE B 293       2.786 -15.600 -13.201  1.00 74.21           C  
ATOM   2410  CB  PHE B 293       3.446 -17.414 -14.796  1.00 74.21           C  
ATOM   2411  O   PHE B 293       3.804 -15.812 -12.538  1.00 74.21           O  
ATOM   2412  CG  PHE B 293       3.032 -18.621 -15.592  1.00 74.21           C  
ATOM   2413  CD1 PHE B 293       2.967 -19.875 -14.997  1.00 74.21           C  
ATOM   2414  CD2 PHE B 293       2.707 -18.503 -16.937  1.00 74.21           C  
ATOM   2415  CE1 PHE B 293       2.584 -20.995 -15.731  1.00 74.21           C  
ATOM   2416  CE2 PHE B 293       2.323 -19.617 -17.678  1.00 74.21           C  
ATOM   2417  CZ  PHE B 293       2.263 -20.862 -17.073  1.00 74.21           C  
ATOM   2418  N   GLY B 294       2.073 -14.508 -13.169  1.00 64.90           N  
ATOM   2419  CA  GLY B 294       2.491 -13.372 -12.363  1.00 64.90           C  
ATOM   2420  C   GLY B 294       2.500 -13.667 -10.875  1.00 64.90           C  
ATOM   2421  O   GLY B 294       3.262 -13.059 -10.120  1.00 64.90           O  
ATOM   2422  N   LEU B 295       1.750 -14.657 -10.441  1.00 56.49           N  
ATOM   2423  CA  LEU B 295       1.633 -14.928  -9.013  1.00 56.49           C  
ATOM   2424  C   LEU B 295       2.266 -16.270  -8.661  1.00 56.49           C  
ATOM   2425  CB  LEU B 295       0.164 -14.914  -8.582  1.00 56.49           C  
ATOM   2426  O   LEU B 295       2.118 -16.755  -7.537  1.00 56.49           O  
ATOM   2427  CG  LEU B 295      -0.548 -13.562  -8.646  1.00 56.49           C  
ATOM   2428  CD1 LEU B 295      -2.021 -13.722  -8.283  1.00 56.49           C  
ATOM   2429  CD2 LEU B 295       0.129 -12.556  -7.723  1.00 56.49           C  
ATOM   2430  N   CYS B 296       2.987 -16.838  -9.618  1.00 58.82           N  
ATOM   2431  CA  CYS B 296       3.571 -18.153  -9.383  1.00 58.82           C  
ATOM   2432  C   CYS B 296       4.713 -18.071  -8.376  1.00 58.82           C  
ATOM   2433  CB  CYS B 296       4.076 -18.758 -10.692  1.00 58.82           C  
ATOM   2434  O   CYS B 296       5.355 -17.028  -8.243  1.00 58.82           O  
ATOM   2435  SG  CYS B 296       2.771 -19.073 -11.900  1.00 58.82           S  
ATOM   2436  N   LYS B 297       4.802 -19.078  -7.583  1.00 55.95           N  
ATOM   2437  CA  LYS B 297       5.898 -19.174  -6.623  1.00 55.95           C  
ATOM   2438  C   LYS B 297       6.752 -20.411  -6.887  1.00 55.95           C  
ATOM   2439  CB  LYS B 297       5.358 -19.205  -5.192  1.00 55.95           C  
ATOM   2440  O   LYS B 297       6.222 -21.502  -7.108  1.00 55.95           O  
ATOM   2441  CG  LYS B 297       6.405 -18.907  -4.129  1.00 55.95           C  
ATOM   2442  CD  LYS B 297       5.764 -18.628  -2.776  1.00 55.95           C  
ATOM   2443  CE  LYS B 297       6.810 -18.312  -1.715  1.00 55.95           C  
ATOM   2444  NZ  LYS B 297       6.183 -17.912  -0.420  1.00 55.95           N  
ATOM   2445  N   GLU B 298       8.124 -20.224  -6.920  1.00 48.26           N  
ATOM   2446  CA  GLU B 298       9.062 -21.313  -7.175  1.00 48.26           C  
ATOM   2447  C   GLU B 298       9.598 -21.897  -5.871  1.00 48.26           C  
ATOM   2448  CB  GLU B 298      10.222 -20.831  -8.051  1.00 48.26           C  
ATOM   2449  O   GLU B 298       9.623 -21.215  -4.844  1.00 48.26           O  
ATOM   2450  CG  GLU B 298       9.838 -20.594  -9.504  1.00 48.26           C  
ATOM   2451  CD  GLU B 298      11.015 -20.191 -10.378  1.00 48.26           C  
ATOM   2452  OE1 GLU B 298      11.187 -20.775 -11.472  1.00 48.26           O  
ATOM   2453  OE2 GLU B 298      11.773 -19.285  -9.964  1.00 48.26           O  
ATOM   2454  N   GLY B 299       9.981 -23.158  -5.884  1.00 47.43           N  
ATOM   2455  CA  GLY B 299      10.753 -23.780  -4.819  1.00 47.43           C  
ATOM   2456  C   GLY B 299       9.889 -24.353  -3.712  1.00 47.43           C  
ATOM   2457  O   GLY B 299      10.321 -24.438  -2.561  1.00 47.43           O  
ATOM   2458  N   ILE B 300       8.741 -24.549  -4.020  1.00 43.79           N  
ATOM   2459  CA  ILE B 300       7.894 -25.098  -2.968  1.00 43.79           C  
ATOM   2460  C   ILE B 300       7.900 -26.623  -3.044  1.00 43.79           C  
ATOM   2461  CB  ILE B 300       6.448 -24.562  -3.068  1.00 43.79           C  
ATOM   2462  O   ILE B 300       7.426 -27.204  -4.024  1.00 43.79           O  
ATOM   2463  CG1 ILE B 300       6.443 -23.029  -3.026  1.00 43.79           C  
ATOM   2464  CG2 ILE B 300       5.578 -25.143  -1.950  1.00 43.79           C  
ATOM   2465  CD1 ILE B 300       5.054 -22.412  -3.117  1.00 43.79           C  
ATOM   2466  N   LYS B 301       8.849 -27.249  -2.384  1.00 40.30           N  
ATOM   2467  CA  LYS B 301       8.885 -28.704  -2.273  1.00 40.30           C  
ATOM   2468  C   LYS B 301       7.778 -29.213  -1.354  1.00 40.30           C  
ATOM   2469  CB  LYS B 301      10.248 -29.170  -1.759  1.00 40.30           C  
ATOM   2470  O   LYS B 301       7.123 -28.426  -0.667  1.00 40.30           O  
ATOM   2471  CG  LYS B 301      11.362 -29.079  -2.791  1.00 40.30           C  
ATOM   2472  CD  LYS B 301      12.668 -29.654  -2.256  1.00 40.30           C  
ATOM   2473  CE  LYS B 301      13.794 -29.526  -3.273  1.00 40.30           C  
ATOM   2474  NZ  LYS B 301      15.088 -30.041  -2.734  1.00 40.30           N  
ATOM   2475  N   ASP B 302       7.604 -30.520  -1.368  1.00 39.12           N  
ATOM   2476  CA  ASP B 302       6.635 -31.168  -0.490  1.00 39.12           C  
ATOM   2477  C   ASP B 302       6.844 -30.749   0.963  1.00 39.12           C  
ATOM   2478  CB  ASP B 302       6.730 -32.690  -0.617  1.00 39.12           C  
ATOM   2479  O   ASP B 302       7.949 -30.866   1.496  1.00 39.12           O  
ATOM   2480  CG  ASP B 302       5.679 -33.275  -1.544  1.00 39.12           C  
ATOM   2481  OD1 ASP B 302       4.693 -32.576  -1.866  1.00 39.12           O  
ATOM   2482  OD2 ASP B 302       5.835 -34.445  -1.953  1.00 39.12           O  
ATOM   2483  N   GLY B 303       5.814 -29.966   1.540  1.00 36.75           N  
ATOM   2484  CA  GLY B 303       5.776 -29.583   2.942  1.00 36.75           C  
ATOM   2485  C   GLY B 303       6.088 -28.115   3.169  1.00 36.75           C  
ATOM   2486  O   GLY B 303       5.996 -27.622   4.295  1.00 36.75           O  
ATOM   2487  N   ALA B 304       6.574 -27.436   2.137  1.00 33.82           N  
ATOM   2488  CA  ALA B 304       6.947 -26.042   2.365  1.00 33.82           C  
ATOM   2489  C   ALA B 304       5.754 -25.114   2.155  1.00 33.82           C  
ATOM   2490  CB  ALA B 304       8.097 -25.642   1.444  1.00 33.82           C  
ATOM   2491  O   ALA B 304       4.888 -25.384   1.319  1.00 33.82           O  
ATOM   2492  N   THR B 305       5.331 -24.227   3.110  1.00 33.05           N  
ATOM   2493  CA  THR B 305       4.170 -23.344   3.102  1.00 33.05           C  
ATOM   2494  C   THR B 305       4.581 -21.914   2.760  1.00 33.05           C  
ATOM   2495  CB  THR B 305       3.445 -23.362   4.460  1.00 33.05           C  
ATOM   2496  O   THR B 305       5.755 -21.556   2.875  1.00 33.05           O  
ATOM   2497  CG2 THR B 305       2.638 -24.644   4.636  1.00 33.05           C  
ATOM   2498  OG1 THR B 305       4.413 -23.272   5.513  1.00 33.05           O  
ATOM   2499  N   MET B 306       3.701 -21.188   1.958  1.00 36.42           N  
ATOM   2500  CA  MET B 306       3.863 -19.786   1.585  1.00 36.42           C  
ATOM   2501  C   MET B 306       2.936 -18.893   2.403  1.00 36.42           C  
ATOM   2502  CB  MET B 306       3.592 -19.592   0.092  1.00 36.42           C  
ATOM   2503  O   MET B 306       1.907 -19.352   2.901  1.00 36.42           O  
ATOM   2504  CG  MET B 306       4.607 -20.276  -0.810  1.00 36.42           C  
ATOM   2505  SD  MET B 306       4.444 -19.768  -2.565  1.00 36.42           S  
ATOM   2506  CE  MET B 306       4.129 -21.379  -3.337  1.00 36.42           C  
ATOM   2507  N   LYS B 307       3.270 -17.540   2.648  1.00 28.54           N  
ATOM   2508  CA  LYS B 307       2.473 -16.634   3.469  1.00 28.54           C  
ATOM   2509  C   LYS B 307       1.950 -15.461   2.645  1.00 28.54           C  
ATOM   2510  CB  LYS B 307       3.295 -16.118   4.652  1.00 28.54           C  
ATOM   2511  O   LYS B 307       1.159 -14.654   3.137  1.00 28.54           O  
ATOM   2512  CG  LYS B 307       3.384 -17.094   5.816  1.00 28.54           C  
ATOM   2513  CD  LYS B 307       4.124 -16.485   7.000  1.00 28.54           C  
ATOM   2514  CE  LYS B 307       4.282 -17.486   8.136  1.00 28.54           C  
ATOM   2515  NZ  LYS B 307       5.043 -16.907   9.283  1.00 28.54           N  
ATOM   2516  N   THR B 308       2.161 -15.434   1.315  1.00 28.84           N  
ATOM   2517  CA  THR B 308       1.799 -14.183   0.657  1.00 28.84           C  
ATOM   2518  C   THR B 308       0.353 -14.226   0.172  1.00 28.84           C  
ATOM   2519  CB  THR B 308       2.733 -13.886  -0.530  1.00 28.84           C  
ATOM   2520  O   THR B 308      -0.099 -15.242  -0.359  1.00 28.84           O  
ATOM   2521  CG2 THR B 308       2.929 -12.385  -0.713  1.00 28.84           C  
ATOM   2522  OG1 THR B 308       4.007 -14.498  -0.294  1.00 28.84           O  
ATOM   2523  N   PHE B 309      -0.561 -13.041   0.304  1.00 28.53           N  
ATOM   2524  CA  PHE B 309      -1.969 -12.876  -0.038  1.00 28.53           C  
ATOM   2525  C   PHE B 309      -2.121 -12.260  -1.424  1.00 28.53           C  
ATOM   2526  CB  PHE B 309      -2.678 -12.005   1.004  1.00 28.53           C  
ATOM   2527  O   PHE B 309      -1.626 -11.160  -1.678  1.00 28.53           O  
ATOM   2528  CG  PHE B 309      -4.179 -12.095   0.950  1.00 28.53           C  
ATOM   2529  CD1 PHE B 309      -4.923 -11.139   0.270  1.00 28.53           C  
ATOM   2530  CD2 PHE B 309      -4.847 -13.138   1.580  1.00 28.53           C  
ATOM   2531  CE1 PHE B 309      -6.313 -11.220   0.218  1.00 28.53           C  
ATOM   2532  CE2 PHE B 309      -6.236 -13.225   1.533  1.00 28.53           C  
ATOM   2533  CZ  PHE B 309      -6.966 -12.265   0.852  1.00 28.53           C  
ATOM   2534  N   CYS B 310      -2.290 -12.895  -2.530  1.00 31.98           N  
ATOM   2535  CA  CYS B 310      -2.573 -12.350  -3.853  1.00 31.98           C  
ATOM   2536  C   CYS B 310      -3.570 -13.226  -4.602  1.00 31.98           C  
ATOM   2537  CB  CYS B 310      -1.285 -12.217  -4.665  1.00 31.98           C  
ATOM   2538  O   CYS B 310      -3.673 -14.424  -4.334  1.00 31.98           O  
ATOM   2539  SG  CYS B 310      -0.068 -11.107  -3.924  1.00 31.98           S  
ATOM   2540  N   GLY B 311      -4.787 -12.661  -5.255  1.00 40.27           N  
ATOM   2541  CA  GLY B 311      -5.687 -13.423  -6.107  1.00 40.27           C  
ATOM   2542  C   GLY B 311      -7.087 -12.842  -6.167  1.00 40.27           C  
ATOM   2543  O   GLY B 311      -7.369 -11.823  -5.533  1.00 40.27           O  
ATOM   2544  N   THR B 312      -7.802 -13.373  -7.122  1.00 49.22           N  
ATOM   2545  CA  THR B 312      -9.226 -13.076  -7.232  1.00 49.22           C  
ATOM   2546  C   THR B 312     -10.004 -13.732  -6.095  1.00 49.22           C  
ATOM   2547  CB  THR B 312      -9.792 -13.548  -8.584  1.00 49.22           C  
ATOM   2548  O   THR B 312     -10.003 -14.957  -5.961  1.00 49.22           O  
ATOM   2549  CG2 THR B 312     -11.220 -13.053  -8.785  1.00 49.22           C  
ATOM   2550  OG1 THR B 312      -8.969 -13.042  -9.643  1.00 49.22           O  
ATOM   2551  N   PRO B 313     -10.558 -13.008  -5.205  1.00 60.37           N  
ATOM   2552  CA  PRO B 313     -11.119 -13.428  -3.918  1.00 60.37           C  
ATOM   2553  C   PRO B 313     -11.982 -14.683  -4.033  1.00 60.37           C  
ATOM   2554  CB  PRO B 313     -11.961 -12.223  -3.490  1.00 60.37           C  
ATOM   2555  O   PRO B 313     -11.921 -15.559  -3.166  1.00 60.37           O  
ATOM   2556  CG  PRO B 313     -11.522 -11.112  -4.388  1.00 60.37           C  
ATOM   2557  CD  PRO B 313     -10.812 -11.707  -5.571  1.00 60.37           C  
ATOM   2558  N   GLU B 314     -12.697 -14.864  -5.191  1.00 72.77           N  
ATOM   2559  CA  GLU B 314     -13.650 -15.964  -5.309  1.00 72.77           C  
ATOM   2560  C   GLU B 314     -12.931 -17.301  -5.471  1.00 72.77           C  
ATOM   2561  CB  GLU B 314     -14.598 -15.731  -6.488  1.00 72.77           C  
ATOM   2562  O   GLU B 314     -13.520 -18.360  -5.242  1.00 72.77           O  
ATOM   2563  CG  GLU B 314     -15.486 -14.505  -6.330  1.00 72.77           C  
ATOM   2564  CD  GLU B 314     -14.835 -13.224  -6.829  1.00 72.77           C  
ATOM   2565  OE1 GLU B 314     -15.515 -12.174  -6.868  1.00 72.77           O  
ATOM   2566  OE2 GLU B 314     -13.637 -13.272  -7.184  1.00 72.77           O  
ATOM   2567  N   TYR B 315     -11.628 -17.230  -5.864  1.00 76.96           N  
ATOM   2568  CA  TYR B 315     -10.883 -18.451  -6.150  1.00 76.96           C  
ATOM   2569  C   TYR B 315      -9.876 -18.747  -5.045  1.00 76.96           C  
ATOM   2570  CB  TYR B 315     -10.162 -18.338  -7.497  1.00 76.96           C  
ATOM   2571  O   TYR B 315      -9.185 -19.768  -5.083  1.00 76.96           O  
ATOM   2572  CG  TYR B 315     -11.091 -18.358  -8.686  1.00 76.96           C  
ATOM   2573  CD1 TYR B 315     -11.341 -19.539  -9.381  1.00 76.96           C  
ATOM   2574  CD2 TYR B 315     -11.721 -17.195  -9.118  1.00 76.96           C  
ATOM   2575  CE1 TYR B 315     -12.195 -19.562 -10.478  1.00 76.96           C  
ATOM   2576  CE2 TYR B 315     -12.577 -17.206 -10.215  1.00 76.96           C  
ATOM   2577  OH  TYR B 315     -13.654 -18.409 -11.973  1.00 76.96           O  
ATOM   2578  CZ  TYR B 315     -12.807 -18.392 -10.887  1.00 76.96           C  
ATOM   2579  N   LEU B 316      -9.849 -17.946  -4.027  1.00 77.37           N  
ATOM   2580  CA  LEU B 316      -8.842 -18.078  -2.980  1.00 77.37           C  
ATOM   2581  C   LEU B 316      -9.143 -19.274  -2.084  1.00 77.37           C  
ATOM   2582  CB  LEU B 316      -8.771 -16.800  -2.140  1.00 77.37           C  
ATOM   2583  O   LEU B 316     -10.278 -19.449  -1.635  1.00 77.37           O  
ATOM   2584  CG  LEU B 316      -8.012 -15.624  -2.757  1.00 77.37           C  
ATOM   2585  CD1 LEU B 316      -8.310 -14.341  -1.989  1.00 77.37           C  
ATOM   2586  CD2 LEU B 316      -6.514 -15.906  -2.776  1.00 77.37           C  
ATOM   2587  N   ALA B 317      -8.085 -19.991  -1.823  1.00 82.84           N  
ATOM   2588  CA  ALA B 317      -8.212 -21.136  -0.925  1.00 82.84           C  
ATOM   2589  C   ALA B 317      -8.325 -20.683   0.528  1.00 82.84           C  
ATOM   2590  CB  ALA B 317      -7.024 -22.080  -1.094  1.00 82.84           C  
ATOM   2591  O   ALA B 317      -7.781 -19.642   0.904  1.00 82.84           O  
ATOM   2592  N   PRO B 318      -9.046 -21.405   1.358  1.00 79.91           N  
ATOM   2593  CA  PRO B 318      -9.234 -21.058   2.768  1.00 79.91           C  
ATOM   2594  C   PRO B 318      -7.915 -20.814   3.497  1.00 79.91           C  
ATOM   2595  CB  PRO B 318      -9.956 -22.281   3.340  1.00 79.91           C  
ATOM   2596  O   PRO B 318      -7.810 -19.880   4.296  1.00 79.91           O  
ATOM   2597  CG  PRO B 318     -10.422 -23.044   2.142  1.00 79.91           C  
ATOM   2598  CD  PRO B 318      -9.646 -22.573   0.945  1.00 79.91           C  
ATOM   2599  N   GLU B 319      -6.848 -21.654   3.176  1.00 72.88           N  
ATOM   2600  CA  GLU B 319      -5.580 -21.537   3.890  1.00 72.88           C  
ATOM   2601  C   GLU B 319      -4.856 -20.246   3.522  1.00 72.88           C  
ATOM   2602  CB  GLU B 319      -4.686 -22.744   3.597  1.00 72.88           C  
ATOM   2603  O   GLU B 319      -4.008 -19.767   4.277  1.00 72.88           O  
ATOM   2604  CG  GLU B 319      -4.354 -22.921   2.123  1.00 72.88           C  
ATOM   2605  CD  GLU B 319      -5.313 -23.852   1.399  1.00 72.88           C  
ATOM   2606  OE1 GLU B 319      -4.871 -24.594   0.492  1.00 72.88           O  
ATOM   2607  OE2 GLU B 319      -6.517 -23.838   1.740  1.00 72.88           O  
ATOM   2608  N   VAL B 320      -5.116 -19.758   2.314  1.00 68.13           N  
ATOM   2609  CA  VAL B 320      -4.549 -18.471   1.925  1.00 68.13           C  
ATOM   2610  C   VAL B 320      -5.193 -17.354   2.743  1.00 68.13           C  
ATOM   2611  CB  VAL B 320      -4.737 -18.201   0.415  1.00 68.13           C  
ATOM   2612  O   VAL B 320      -4.515 -16.413   3.162  1.00 68.13           O  
ATOM   2613  CG1 VAL B 320      -4.192 -16.824   0.040  1.00 68.13           C  
ATOM   2614  CG2 VAL B 320      -4.055 -19.291  -0.410  1.00 68.13           C  
ATOM   2615  N   LEU B 321      -6.516 -17.469   2.988  1.00 64.46           N  
ATOM   2616  CA  LEU B 321      -7.267 -16.473   3.745  1.00 64.46           C  
ATOM   2617  C   LEU B 321      -6.864 -16.491   5.216  1.00 64.46           C  
ATOM   2618  CB  LEU B 321      -8.772 -16.722   3.613  1.00 64.46           C  
ATOM   2619  O   LEU B 321      -6.887 -15.454   5.882  1.00 64.46           O  
ATOM   2620  CG  LEU B 321      -9.374 -16.516   2.222  1.00 64.46           C  
ATOM   2621  CD1 LEU B 321     -10.838 -16.942   2.210  1.00 64.46           C  
ATOM   2622  CD2 LEU B 321      -9.231 -15.061   1.788  1.00 64.46           C  
ATOM   2623  N   GLU B 322      -6.528 -17.621   5.735  1.00 56.96           N  
ATOM   2624  CA  GLU B 322      -6.151 -17.789   7.135  1.00 56.96           C  
ATOM   2625  C   GLU B 322      -4.682 -17.438   7.357  1.00 56.96           C  
ATOM   2626  CB  GLU B 322      -6.425 -19.222   7.598  1.00 56.96           C  
ATOM   2627  O   GLU B 322      -4.164 -17.585   8.465  1.00 56.96           O  
ATOM   2628  CG  GLU B 322      -7.904 -19.554   7.729  1.00 56.96           C  
ATOM   2629  CD  GLU B 322      -8.163 -21.001   8.116  1.00 56.96           C  
ATOM   2630  OE1 GLU B 322      -9.309 -21.333   8.493  1.00 56.96           O  
ATOM   2631  OE2 GLU B 322      -7.211 -21.810   8.041  1.00 56.96           O  
ATOM   2632  N   ASP B 323      -4.011 -16.880   6.401  1.00 44.27           N  
ATOM   2633  CA  ASP B 323      -2.608 -16.479   6.437  1.00 44.27           C  
ATOM   2634  C   ASP B 323      -1.719 -17.628   6.907  1.00 44.27           C  
ATOM   2635  CB  ASP B 323      -2.421 -15.263   7.347  1.00 44.27           C  
ATOM   2636  O   ASP B 323      -0.764 -17.415   7.656  1.00 44.27           O  
ATOM   2637  CG  ASP B 323      -1.456 -14.238   6.776  1.00 44.27           C  
ATOM   2638  OD1 ASP B 323      -0.933 -14.448   5.660  1.00 44.27           O  
ATOM   2639  OD2 ASP B 323      -1.215 -13.213   7.449  1.00 44.27           O  
ATOM   2640  N   ASN B 324      -2.137 -18.816   6.546  1.00 46.87           N  
ATOM   2641  CA  ASN B 324      -1.335 -20.004   6.817  1.00 46.87           C  
ATOM   2642  C   ASN B 324      -0.386 -20.316   5.663  1.00 46.87           C  
ATOM   2643  CB  ASN B 324      -2.236 -21.207   7.103  1.00 46.87           C  
ATOM   2644  O   ASN B 324      -0.583 -19.836   4.545  1.00 46.87           O  
ATOM   2645  CG  ASN B 324      -3.041 -21.044   8.378  1.00 46.87           C  
ATOM   2646  ND2 ASN B 324      -4.185 -21.714   8.447  1.00 46.87           N  
ATOM   2647  OD1 ASN B 324      -2.639 -20.320   9.292  1.00 46.87           O  
ATOM   2648  N   ASP B 325       0.741 -20.929   6.033  1.00 56.12           N  
ATOM   2649  CA  ASP B 325       1.604 -21.451   4.978  1.00 56.12           C  
ATOM   2650  C   ASP B 325       0.833 -22.387   4.050  1.00 56.12           C  
ATOM   2651  CB  ASP B 325       2.807 -22.180   5.580  1.00 56.12           C  
ATOM   2652  O   ASP B 325      -0.027 -23.146   4.500  1.00 56.12           O  
ATOM   2653  CG  ASP B 325       3.740 -21.256   6.342  1.00 56.12           C  
ATOM   2654  OD1 ASP B 325       3.736 -20.034   6.080  1.00 56.12           O  
ATOM   2655  OD2 ASP B 325       4.489 -21.755   7.209  1.00 56.12           O  
ATOM   2656  N   TYR B 326       0.837 -22.030   2.767  1.00 63.22           N  
ATOM   2657  CA  TYR B 326       0.108 -22.907   1.858  1.00 63.22           C  
ATOM   2658  C   TYR B 326       1.042 -23.511   0.816  1.00 63.22           C  
ATOM   2659  CB  TYR B 326      -1.023 -22.142   1.164  1.00 63.22           C  
ATOM   2660  O   TYR B 326       2.131 -22.986   0.571  1.00 63.22           O  
ATOM   2661  CG  TYR B 326      -0.567 -20.881   0.472  1.00 63.22           C  
ATOM   2662  CD1 TYR B 326      -0.517 -19.667   1.154  1.00 63.22           C  
ATOM   2663  CD2 TYR B 326      -0.187 -20.899  -0.866  1.00 63.22           C  
ATOM   2664  CE1 TYR B 326      -0.099 -18.502   0.520  1.00 63.22           C  
ATOM   2665  CE2 TYR B 326       0.232 -19.740  -1.510  1.00 63.22           C  
ATOM   2666  OH  TYR B 326       0.687 -17.397  -1.443  1.00 63.22           O  
ATOM   2667  CZ  TYR B 326       0.273 -18.548  -0.810  1.00 63.22           C  
ATOM   2668  N   GLY B 327       0.699 -24.794   0.360  1.00 75.13           N  
ATOM   2669  CA  GLY B 327       1.472 -25.555  -0.609  1.00 75.13           C  
ATOM   2670  C   GLY B 327       0.759 -25.727  -1.937  1.00 75.13           C  
ATOM   2671  O   GLY B 327       0.015 -24.843  -2.368  1.00 75.13           O  
ATOM   2672  N   ARG B 328       0.983 -26.777  -2.587  1.00 86.04           N  
ATOM   2673  CA  ARG B 328       0.505 -27.093  -3.929  1.00 86.04           C  
ATOM   2674  C   ARG B 328      -1.013 -27.245  -3.948  1.00 86.04           C  
ATOM   2675  CB  ARG B 328       1.166 -28.371  -4.449  1.00 86.04           C  
ATOM   2676  O   ARG B 328      -1.651 -27.023  -4.978  1.00 86.04           O  
ATOM   2677  CG  ARG B 328       2.664 -28.242  -4.676  1.00 86.04           C  
ATOM   2678  CD  ARG B 328       3.274 -29.546  -5.171  1.00 86.04           C  
ATOM   2679  NE  ARG B 328       4.732 -29.515  -5.111  1.00 86.04           N  
ATOM   2680  NH1 ARG B 328       5.017 -31.657  -5.926  1.00 86.04           N  
ATOM   2681  NH2 ARG B 328       6.842 -30.383  -5.377  1.00 86.04           N  
ATOM   2682  CZ  ARG B 328       5.527 -30.518  -5.472  1.00 86.04           C  
ATOM   2683  N   ALA B 329      -1.502 -27.507  -2.738  1.00 88.72           N  
ATOM   2684  CA  ALA B 329      -2.922 -27.826  -2.617  1.00 88.72           C  
ATOM   2685  C   ALA B 329      -3.787 -26.628  -2.998  1.00 88.72           C  
ATOM   2686  CB  ALA B 329      -3.247 -28.281  -1.196  1.00 88.72           C  
ATOM   2687  O   ALA B 329      -4.966 -26.784  -3.325  1.00 88.72           O  
ATOM   2688  N   VAL B 330      -3.238 -25.442  -2.969  1.00 86.90           N  
ATOM   2689  CA  VAL B 330      -3.987 -24.234  -3.297  1.00 86.90           C  
ATOM   2690  C   VAL B 330      -4.447 -24.290  -4.752  1.00 86.90           C  
ATOM   2691  CB  VAL B 330      -3.146 -22.961  -3.052  1.00 86.90           C  
ATOM   2692  O   VAL B 330      -5.536 -23.814  -5.084  1.00 86.90           O  
ATOM   2693  CG1 VAL B 330      -4.003 -21.707  -3.221  1.00 86.90           C  
ATOM   2694  CG2 VAL B 330      -2.515 -22.997  -1.662  1.00 86.90           C  
ATOM   2695  N   ASP B 331      -3.629 -24.854  -5.637  1.00 92.61           N  
ATOM   2696  CA  ASP B 331      -3.967 -24.962  -7.053  1.00 92.61           C  
ATOM   2697  C   ASP B 331      -5.131 -25.927  -7.267  1.00 92.61           C  
ATOM   2698  CB  ASP B 331      -2.751 -25.417  -7.862  1.00 92.61           C  
ATOM   2699  O   ASP B 331      -5.957 -25.723  -8.160  1.00 92.61           O  
ATOM   2700  CG  ASP B 331      -1.729 -24.313  -8.067  1.00 92.61           C  
ATOM   2701  OD1 ASP B 331      -2.072 -23.124  -7.894  1.00 92.61           O  
ATOM   2702  OD2 ASP B 331      -0.570 -24.636  -8.408  1.00 92.61           O  
ATOM   2703  N   TRP B 332      -5.250 -26.920  -6.474  1.00 96.33           N  
ATOM   2704  CA  TRP B 332      -6.336 -27.885  -6.612  1.00 96.33           C  
ATOM   2705  C   TRP B 332      -7.651 -27.301  -6.108  1.00 96.33           C  
ATOM   2706  CB  TRP B 332      -6.010 -29.173  -5.851  1.00 96.33           C  
ATOM   2707  O   TRP B 332      -8.721 -27.623  -6.630  1.00 96.33           O  
ATOM   2708  CG  TRP B 332      -4.710 -29.805  -6.251  1.00 96.33           C  
ATOM   2709  CD1 TRP B 332      -3.662 -30.121  -5.432  1.00 96.33           C  
ATOM   2710  CD2 TRP B 332      -4.319 -30.192  -7.571  1.00 96.33           C  
ATOM   2711  CE2 TRP B 332      -3.020 -30.737  -7.479  1.00 96.33           C  
ATOM   2712  CE3 TRP B 332      -4.942 -30.130  -8.825  1.00 96.33           C  
ATOM   2713  NE1 TRP B 332      -2.642 -30.683  -6.165  1.00 96.33           N  
ATOM   2714  CH2 TRP B 332      -2.964 -31.148  -9.810  1.00 96.33           C  
ATOM   2715  CZ2 TRP B 332      -2.331 -31.220  -8.595  1.00 96.33           C  
ATOM   2716  CZ3 TRP B 332      -4.256 -30.611  -9.934  1.00 96.33           C  
ATOM   2717  N   TRP B 333      -7.522 -26.441  -5.065  1.00 92.96           N  
ATOM   2718  CA  TRP B 333      -8.702 -25.663  -4.702  1.00 92.96           C  
ATOM   2719  C   TRP B 333      -9.177 -24.814  -5.876  1.00 92.96           C  
ATOM   2720  CB  TRP B 333      -8.406 -24.768  -3.495  1.00 92.96           C  
ATOM   2721  O   TRP B 333     -10.362 -24.825  -6.218  1.00 92.96           O  
ATOM   2722  CG  TRP B 333      -9.542 -23.869  -3.111  1.00 92.96           C  
ATOM   2723  CD1 TRP B 333      -9.822 -22.631  -3.621  1.00 92.96           C  
ATOM   2724  CD2 TRP B 333     -10.549 -24.136  -2.130  1.00 92.96           C  
ATOM   2725  CE2 TRP B 333     -11.409 -23.016  -2.098  1.00 92.96           C  
ATOM   2726  CE3 TRP B 333     -10.809 -25.216  -1.275  1.00 92.96           C  
ATOM   2727  NE1 TRP B 333     -10.944 -22.113  -3.016  1.00 92.96           N  
ATOM   2728  CH2 TRP B 333     -12.743 -24.015  -0.417  1.00 92.96           C  
ATOM   2729  CZ2 TRP B 333     -12.512 -22.945  -1.243  1.00 92.96           C  
ATOM   2730  CZ3 TRP B 333     -11.906 -25.143  -0.425  1.00 92.96           C  
ATOM   2731  N   GLY B 334      -8.205 -24.153  -6.460  1.00 93.59           N  
ATOM   2732  CA  GLY B 334      -8.528 -23.369  -7.642  1.00 93.59           C  
ATOM   2733  C   GLY B 334      -9.192 -24.185  -8.736  1.00 93.59           C  
ATOM   2734  O   GLY B 334     -10.160 -23.735  -9.352  1.00 93.59           O  
ATOM   2735  N   LEU B 335      -8.689 -25.388  -8.989  1.00 96.93           N  
ATOM   2736  CA  LEU B 335      -9.281 -26.291  -9.970  1.00 96.93           C  
ATOM   2737  C   LEU B 335     -10.714 -26.645  -9.588  1.00 96.93           C  
ATOM   2738  CB  LEU B 335      -8.445 -27.567 -10.098  1.00 96.93           C  
ATOM   2739  O   LEU B 335     -11.600 -26.680 -10.445  1.00 96.93           O  
ATOM   2740  CG  LEU B 335      -8.974 -28.631 -11.060  1.00 96.93           C  
ATOM   2741  CD1 LEU B 335      -8.963 -28.104 -12.491  1.00 96.93           C  
ATOM   2742  CD2 LEU B 335      -8.151 -29.910 -10.950  1.00 96.93           C  
ATOM   2743  N   GLY B 336     -10.923 -26.913  -8.320  1.00 97.12           N  
ATOM   2744  CA  GLY B 336     -12.266 -27.200  -7.843  1.00 97.12           C  
ATOM   2745  C   GLY B 336     -13.258 -26.093  -8.149  1.00 97.12           C  
ATOM   2746  O   GLY B 336     -14.370 -26.359  -8.609  1.00 97.12           O  
ATOM   2747  N   VAL B 337     -12.820 -24.906  -7.892  1.00 93.30           N  
ATOM   2748  CA  VAL B 337     -13.685 -23.755  -8.127  1.00 93.30           C  
ATOM   2749  C   VAL B 337     -13.962 -23.613  -9.623  1.00 93.30           C  
ATOM   2750  CB  VAL B 337     -13.061 -22.454  -7.575  1.00 93.30           C  
ATOM   2751  O   VAL B 337     -15.107 -23.411 -10.032  1.00 93.30           O  
ATOM   2752  CG1 VAL B 337     -13.945 -21.251  -7.899  1.00 93.30           C  
ATOM   2753  CG2 VAL B 337     -12.838 -22.567  -6.068  1.00 93.30           C  
ATOM   2754  N   VAL B 338     -12.933 -23.751 -10.466  1.00 94.96           N  
ATOM   2755  CA  VAL B 338     -13.053 -23.630 -11.915  1.00 94.96           C  
ATOM   2756  C   VAL B 338     -13.984 -24.716 -12.450  1.00 94.96           C  
ATOM   2757  CB  VAL B 338     -11.675 -23.720 -12.609  1.00 94.96           C  
ATOM   2758  O   VAL B 338     -14.883 -24.435 -13.246  1.00 94.96           O  
ATOM   2759  CG1 VAL B 338     -11.840 -23.962 -14.108  1.00 94.96           C  
ATOM   2760  CG2 VAL B 338     -10.867 -22.448 -12.355  1.00 94.96           C  
ATOM   2761  N   MET B 339     -13.836 -25.919 -12.024  1.00 96.83           N  
ATOM   2762  CA  MET B 339     -14.658 -27.030 -12.494  1.00 96.83           C  
ATOM   2763  C   MET B 339     -16.099 -26.881 -12.017  1.00 96.83           C  
ATOM   2764  CB  MET B 339     -14.084 -28.364 -12.013  1.00 96.83           C  
ATOM   2765  O   MET B 339     -17.036 -27.215 -12.745  1.00 96.83           O  
ATOM   2766  CG  MET B 339     -12.783 -28.754 -12.695  1.00 96.83           C  
ATOM   2767  SD  MET B 339     -12.294 -30.486 -12.340  1.00 96.83           S  
ATOM   2768  CE  MET B 339     -13.519 -31.376 -13.339  1.00 96.83           C  
ATOM   2769  N   TYR B 340     -16.249 -26.409 -10.738  1.00 93.93           N  
ATOM   2770  CA  TYR B 340     -17.588 -26.115 -10.240  1.00 93.93           C  
ATOM   2771  C   TYR B 340     -18.288 -25.093 -11.129  1.00 93.93           C  
ATOM   2772  CB  TYR B 340     -17.526 -25.598  -8.800  1.00 93.93           C  
ATOM   2773  O   TYR B 340     -19.430 -25.301 -11.545  1.00 93.93           O  
ATOM   2774  CG  TYR B 340     -18.877 -25.475  -8.140  1.00 93.93           C  
ATOM   2775  CD1 TYR B 340     -19.714 -24.397  -8.416  1.00 93.93           C  
ATOM   2776  CD2 TYR B 340     -19.320 -26.436  -7.237  1.00 93.93           C  
ATOM   2777  CE1 TYR B 340     -20.960 -24.278  -7.809  1.00 93.93           C  
ATOM   2778  CE2 TYR B 340     -20.563 -26.328  -6.624  1.00 93.93           C  
ATOM   2779  OH  TYR B 340     -22.607 -25.136  -6.311  1.00 93.93           O  
ATOM   2780  CZ  TYR B 340     -21.375 -25.248  -6.915  1.00 93.93           C  
ATOM   2781  N   GLU B 341     -17.563 -24.082 -11.456  1.00 89.65           N  
ATOM   2782  CA  GLU B 341     -18.120 -23.019 -12.287  1.00 89.65           C  
ATOM   2783  C   GLU B 341     -18.477 -23.534 -13.678  1.00 89.65           C  
ATOM   2784  CB  GLU B 341     -17.136 -21.850 -12.395  1.00 89.65           C  
ATOM   2785  O   GLU B 341     -19.505 -23.153 -14.242  1.00 89.65           O  
ATOM   2786  CG  GLU B 341     -17.754 -20.576 -12.952  1.00 89.65           C  
ATOM   2787  CD  GLU B 341     -16.817 -19.381 -12.897  1.00 89.65           C  
ATOM   2788  OE1 GLU B 341     -17.279 -18.236 -13.106  1.00 89.65           O  
ATOM   2789  OE2 GLU B 341     -15.609 -19.590 -12.642  1.00 89.65           O  
ATOM   2790  N   MET B 342     -17.698 -24.415 -14.221  1.00 93.53           N  
ATOM   2791  CA  MET B 342     -17.947 -24.990 -15.540  1.00 93.53           C  
ATOM   2792  C   MET B 342     -19.220 -25.830 -15.535  1.00 93.53           C  
ATOM   2793  CB  MET B 342     -16.759 -25.843 -15.988  1.00 93.53           C  
ATOM   2794  O   MET B 342     -20.042 -25.725 -16.447  1.00 93.53           O  
ATOM   2795  CG  MET B 342     -15.556 -25.030 -16.437  1.00 93.53           C  
ATOM   2796  SD  MET B 342     -14.283 -26.058 -17.267  1.00 93.53           S  
ATOM   2797  CE  MET B 342     -13.473 -26.795 -15.821  1.00 93.53           C  
ATOM   2798  N   MET B 343     -19.368 -26.599 -14.531  1.00 93.52           N  
ATOM   2799  CA  MET B 343     -20.430 -27.600 -14.515  1.00 93.52           C  
ATOM   2800  C   MET B 343     -21.717 -27.018 -13.939  1.00 93.52           C  
ATOM   2801  CB  MET B 343     -20.003 -28.826 -13.706  1.00 93.52           C  
ATOM   2802  O   MET B 343     -22.812 -27.485 -14.259  1.00 93.52           O  
ATOM   2803  CG  MET B 343     -18.877 -29.621 -14.347  1.00 93.52           C  
ATOM   2804  SD  MET B 343     -18.481 -31.153 -13.418  1.00 93.52           S  
ATOM   2805  CE  MET B 343     -17.457 -30.465 -12.087  1.00 93.52           C  
ATOM   2806  N   CYS B 344     -21.591 -25.978 -13.068  1.00 87.04           N  
ATOM   2807  CA  CYS B 344     -22.771 -25.453 -12.388  1.00 87.04           C  
ATOM   2808  C   CYS B 344     -23.148 -24.080 -12.932  1.00 87.04           C  
ATOM   2809  CB  CYS B 344     -22.527 -25.366 -10.882  1.00 87.04           C  
ATOM   2810  O   CYS B 344     -24.267 -23.610 -12.719  1.00 87.04           O  
ATOM   2811  SG  CYS B 344     -22.159 -26.958 -10.111  1.00 87.04           S  
ATOM   2812  N   GLY B 345     -22.252 -23.462 -13.678  1.00 80.46           N  
ATOM   2813  CA  GLY B 345     -22.528 -22.164 -14.271  1.00 80.46           C  
ATOM   2814  C   GLY B 345     -22.448 -21.023 -13.274  1.00 80.46           C  
ATOM   2815  O   GLY B 345     -22.820 -19.890 -13.587  1.00 80.46           O  
ATOM   2816  N   ARG B 346     -22.052 -21.288 -12.050  1.00 80.20           N  
ATOM   2817  CA  ARG B 346     -21.854 -20.290 -11.004  1.00 80.20           C  
ATOM   2818  C   ARG B 346     -20.719 -20.693 -10.069  1.00 80.20           C  
ATOM   2819  CB  ARG B 346     -23.143 -20.086 -10.205  1.00 80.20           C  
ATOM   2820  O   ARG B 346     -20.321 -21.860 -10.035  1.00 80.20           O  
ATOM   2821  CG  ARG B 346     -23.675 -21.355  -9.558  1.00 80.20           C  
ATOM   2822  CD  ARG B 346     -25.002 -21.115  -8.852  1.00 80.20           C  
ATOM   2823  NE  ARG B 346     -25.509 -22.334  -8.230  1.00 80.20           N  
ATOM   2824  NH1 ARG B 346     -25.842 -21.382  -6.152  1.00 80.20           N  
ATOM   2825  NH2 ARG B 346     -26.342 -23.592  -6.498  1.00 80.20           N  
ATOM   2826  CZ  ARG B 346     -25.897 -22.433  -6.961  1.00 80.20           C  
ATOM   2827  N   LEU B 347     -20.270 -19.684  -9.322  1.00 86.43           N  
ATOM   2828  CA  LEU B 347     -19.206 -19.939  -8.357  1.00 86.43           C  
ATOM   2829  C   LEU B 347     -19.750 -20.653  -7.124  1.00 86.43           C  
ATOM   2830  CB  LEU B 347     -18.530 -18.629  -7.946  1.00 86.43           C  
ATOM   2831  O   LEU B 347     -20.915 -20.475  -6.762  1.00 86.43           O  
ATOM   2832  CG  LEU B 347     -17.695 -17.930  -9.020  1.00 86.43           C  
ATOM   2833  CD1 LEU B 347     -17.474 -16.467  -8.652  1.00 86.43           C  
ATOM   2834  CD2 LEU B 347     -16.362 -18.646  -9.212  1.00 86.43           C  
ATOM   2835  N   PRO B 348     -18.966 -21.550  -6.497  1.00 89.66           N  
ATOM   2836  CA  PRO B 348     -19.430 -22.222  -5.281  1.00 89.66           C  
ATOM   2837  C   PRO B 348     -19.725 -21.246  -4.144  1.00 89.66           C  
ATOM   2838  CB  PRO B 348     -18.263 -23.144  -4.920  1.00 89.66           C  
ATOM   2839  O   PRO B 348     -20.596 -21.509  -3.310  1.00 89.66           O  
ATOM   2840  CG  PRO B 348     -17.115 -22.644  -5.736  1.00 89.66           C  
ATOM   2841  CD  PRO B 348     -17.660 -21.877  -6.906  1.00 89.66           C  
ATOM   2842  N   PHE B 349     -18.892 -20.210  -4.115  1.00 85.28           N  
ATOM   2843  CA  PHE B 349     -19.087 -19.163  -3.120  1.00 85.28           C  
ATOM   2844  C   PHE B 349     -19.111 -17.788  -3.778  1.00 85.28           C  
ATOM   2845  CB  PHE B 349     -17.983 -19.217  -2.058  1.00 85.28           C  
ATOM   2846  O   PHE B 349     -18.257 -17.477  -4.611  1.00 85.28           O  
ATOM   2847  CG  PHE B 349     -17.747 -20.593  -1.498  1.00 85.28           C  
ATOM   2848  CD1 PHE B 349     -18.610 -21.130  -0.550  1.00 85.28           C  
ATOM   2849  CD2 PHE B 349     -16.662 -21.350  -1.918  1.00 85.28           C  
ATOM   2850  CE1 PHE B 349     -18.394 -22.404  -0.030  1.00 85.28           C  
ATOM   2851  CE2 PHE B 349     -16.440 -22.624  -1.403  1.00 85.28           C  
ATOM   2852  CZ  PHE B 349     -17.306 -23.149  -0.458  1.00 85.28           C  
ATOM   2853  N   TYR B 350     -20.246 -17.027  -3.438  1.00 75.22           N  
ATOM   2854  CA  TYR B 350     -20.309 -15.695  -4.030  1.00 75.22           C  
ATOM   2855  C   TYR B 350     -21.005 -14.714  -3.095  1.00 75.22           C  
ATOM   2856  CB  TYR B 350     -21.038 -15.740  -5.377  1.00 75.22           C  
ATOM   2857  O   TYR B 350     -21.975 -15.071  -2.421  1.00 75.22           O  
ATOM   2858  CG  TYR B 350     -21.143 -14.395  -6.055  1.00 75.22           C  
ATOM   2859  CD1 TYR B 350     -22.301 -13.629  -5.950  1.00 75.22           C  
ATOM   2860  CD2 TYR B 350     -20.084 -13.888  -6.801  1.00 75.22           C  
ATOM   2861  CE1 TYR B 350     -22.404 -12.390  -6.575  1.00 75.22           C  
ATOM   2862  CE2 TYR B 350     -20.175 -12.651  -7.430  1.00 75.22           C  
ATOM   2863  OH  TYR B 350     -21.432 -10.685  -7.931  1.00 75.22           O  
ATOM   2864  CZ  TYR B 350     -21.337 -11.910  -7.311  1.00 75.22           C  
ATOM   2865  N   ASN B 351     -20.351 -13.628  -2.985  1.00 66.90           N  
ATOM   2866  CA  ASN B 351     -20.956 -12.481  -2.317  1.00 66.90           C  
ATOM   2867  C   ASN B 351     -20.327 -11.168  -2.777  1.00 66.90           C  
ATOM   2868  CB  ASN B 351     -20.841 -12.621  -0.798  1.00 66.90           C  
ATOM   2869  O   ASN B 351     -19.121 -11.105  -3.021  1.00 66.90           O  
ATOM   2870  CG  ASN B 351     -21.827 -11.741  -0.054  1.00 66.90           C  
ATOM   2871  ND2 ASN B 351     -22.829 -12.360   0.558  1.00 66.90           N  
ATOM   2872  OD1 ASN B 351     -21.688 -10.515  -0.030  1.00 66.90           O  
ATOM   2873  N   GLN B 352     -21.199 -10.179  -2.954  1.00 58.46           N  
ATOM   2874  CA  GLN B 352     -20.691  -8.878  -3.378  1.00 58.46           C  
ATOM   2875  C   GLN B 352     -19.734  -8.297  -2.341  1.00 58.46           C  
ATOM   2876  CB  GLN B 352     -21.844  -7.907  -3.631  1.00 58.46           C  
ATOM   2877  O   GLN B 352     -18.752  -7.640  -2.694  1.00 58.46           O  
ATOM   2878  CG  GLN B 352     -22.444  -8.013  -5.027  1.00 58.46           C  
ATOM   2879  CD  GLN B 352     -23.502  -6.959  -5.293  1.00 58.46           C  
ATOM   2880  NE2 GLN B 352     -24.034  -6.948  -6.510  1.00 58.46           N  
ATOM   2881  OE1 GLN B 352     -23.839  -6.163  -4.412  1.00 58.46           O  
ATOM   2882  N   ASP B 353     -19.994  -8.603  -0.990  1.00 53.58           N  
ATOM   2883  CA  ASP B 353     -19.143  -8.179   0.118  1.00 53.58           C  
ATOM   2884  C   ASP B 353     -18.023  -9.187   0.367  1.00 53.58           C  
ATOM   2885  CB  ASP B 353     -19.971  -7.988   1.389  1.00 53.58           C  
ATOM   2886  O   ASP B 353     -18.286 -10.348   0.689  1.00 53.58           O  
ATOM   2887  CG  ASP B 353     -19.156  -7.454   2.554  1.00 53.58           C  
ATOM   2888  OD1 ASP B 353     -17.909  -7.520   2.507  1.00 53.58           O  
ATOM   2889  OD2 ASP B 353     -19.767  -6.966   3.529  1.00 53.58           O  
ATOM   2890  N   HIS B 354     -16.750  -8.827   0.144  1.00 54.58           N  
ATOM   2891  CA  HIS B 354     -15.597  -9.714   0.245  1.00 54.58           C  
ATOM   2892  C   HIS B 354     -15.504 -10.341   1.632  1.00 54.58           C  
ATOM   2893  CB  HIS B 354     -14.308  -8.955  -0.075  1.00 54.58           C  
ATOM   2894  O   HIS B 354     -15.124 -11.507   1.767  1.00 54.58           O  
ATOM   2895  CG  HIS B 354     -14.126  -8.670  -1.532  1.00 54.58           C  
ATOM   2896  CD2 HIS B 354     -14.815  -9.099  -2.615  1.00 54.58           C  
ATOM   2897  ND1 HIS B 354     -13.127  -7.850  -2.010  1.00 54.58           N  
ATOM   2898  CE1 HIS B 354     -13.211  -7.787  -3.329  1.00 54.58           C  
ATOM   2899  NE2 HIS B 354     -14.227  -8.536  -3.720  1.00 54.58           N  
ATOM   2900  N   GLU B 355     -15.852  -9.599   2.678  1.00 54.63           N  
ATOM   2901  CA  GLU B 355     -15.806 -10.150   4.029  1.00 54.63           C  
ATOM   2902  C   GLU B 355     -16.765 -11.327   4.178  1.00 54.63           C  
ATOM   2903  CB  GLU B 355     -16.135  -9.069   5.062  1.00 54.63           C  
ATOM   2904  O   GLU B 355     -16.403 -12.362   4.743  1.00 54.63           O  
ATOM   2905  CG  GLU B 355     -14.931  -8.249   5.500  1.00 54.63           C  
ATOM   2906  CD  GLU B 355     -15.259  -7.227   6.576  1.00 54.63           C  
ATOM   2907  OE1 GLU B 355     -14.348  -6.485   7.008  1.00 54.63           O  
ATOM   2908  OE2 GLU B 355     -16.438  -7.168   6.993  1.00 54.63           O  
ATOM   2909  N   LYS B 356     -18.019 -11.049   3.692  1.00 67.54           N  
ATOM   2910  CA  LYS B 356     -18.995 -12.134   3.737  1.00 67.54           C  
ATOM   2911  C   LYS B 356     -18.556 -13.305   2.863  1.00 67.54           C  
ATOM   2912  CB  LYS B 356     -20.371 -11.636   3.292  1.00 67.54           C  
ATOM   2913  O   LYS B 356     -18.743 -14.467   3.233  1.00 67.54           O  
ATOM   2914  CG  LYS B 356     -21.534 -12.411   3.895  1.00 67.54           C  
ATOM   2915  CD  LYS B 356     -22.738 -11.511   4.141  1.00 67.54           C  
ATOM   2916  CE  LYS B 356     -23.903 -12.286   4.741  1.00 67.54           C  
ATOM   2917  NZ  LYS B 356     -25.057 -11.392   5.059  1.00 67.54           N  
ATOM   2918  N   LEU B 357     -17.922 -12.985   1.669  1.00 72.50           N  
ATOM   2919  CA  LEU B 357     -17.426 -14.015   0.762  1.00 72.50           C  
ATOM   2920  C   LEU B 357     -16.376 -14.883   1.448  1.00 72.50           C  
ATOM   2921  CB  LEU B 357     -16.835 -13.380  -0.499  1.00 72.50           C  
ATOM   2922  O   LEU B 357     -16.440 -16.113   1.379  1.00 72.50           O  
ATOM   2923  CG  LEU B 357     -16.149 -14.332  -1.480  1.00 72.50           C  
ATOM   2924  CD1 LEU B 357     -17.153 -15.339  -2.031  1.00 72.50           C  
ATOM   2925  CD2 LEU B 357     -15.491 -13.551  -2.612  1.00 72.50           C  
ATOM   2926  N   PHE B 358     -15.418 -14.259   2.142  1.00 69.44           N  
ATOM   2927  CA  PHE B 358     -14.358 -14.989   2.829  1.00 69.44           C  
ATOM   2928  C   PHE B 358     -14.937 -15.895   3.909  1.00 69.44           C  
ATOM   2929  CB  PHE B 358     -13.347 -14.017   3.446  1.00 69.44           C  
ATOM   2930  O   PHE B 358     -14.485 -17.029   4.083  1.00 69.44           O  
ATOM   2931  CG  PHE B 358     -12.623 -13.171   2.433  1.00 69.44           C  
ATOM   2932  CD1 PHE B 358     -12.502 -13.592   1.115  1.00 69.44           C  
ATOM   2933  CD2 PHE B 358     -12.063 -11.955   2.801  1.00 69.44           C  
ATOM   2934  CE1 PHE B 358     -11.832 -12.812   0.175  1.00 69.44           C  
ATOM   2935  CE2 PHE B 358     -11.391 -11.169   1.868  1.00 69.44           C  
ATOM   2936  CZ  PHE B 358     -11.276 -11.600   0.556  1.00 69.44           C  
ATOM   2937  N   GLU B 359     -15.956 -15.335   4.630  1.00 71.57           N  
ATOM   2938  CA  GLU B 359     -16.626 -16.154   5.636  1.00 71.57           C  
ATOM   2939  C   GLU B 359     -17.259 -17.392   5.009  1.00 71.57           C  
ATOM   2940  CB  GLU B 359     -17.688 -15.336   6.374  1.00 71.57           C  
ATOM   2941  O   GLU B 359     -17.164 -18.491   5.559  1.00 71.57           O  
ATOM   2942  CG  GLU B 359     -17.168 -14.632   7.619  1.00 71.57           C  
ATOM   2943  CD  GLU B 359     -18.215 -13.765   8.300  1.00 71.57           C  
ATOM   2944  OE1 GLU B 359     -17.864 -13.012   9.237  1.00 71.57           O  
ATOM   2945  OE2 GLU B 359     -19.397 -13.841   7.895  1.00 71.57           O  
ATOM   2946  N   LEU B 360     -17.906 -17.193   3.838  1.00 79.73           N  
ATOM   2947  CA  LEU B 360     -18.537 -18.302   3.132  1.00 79.73           C  
ATOM   2948  C   LEU B 360     -17.500 -19.339   2.713  1.00 79.73           C  
ATOM   2949  CB  LEU B 360     -19.294 -17.794   1.902  1.00 79.73           C  
ATOM   2950  O   LEU B 360     -17.725 -20.543   2.860  1.00 79.73           O  
ATOM   2951  CG  LEU B 360     -20.546 -16.959   2.173  1.00 79.73           C  
ATOM   2952  CD1 LEU B 360     -21.094 -16.386   0.871  1.00 79.73           C  
ATOM   2953  CD2 LEU B 360     -21.605 -17.797   2.882  1.00 79.73           C  
ATOM   2954  N   ILE B 361     -16.342 -18.867   2.318  1.00 81.19           N  
ATOM   2955  CA  ILE B 361     -15.281 -19.755   1.855  1.00 81.19           C  
ATOM   2956  C   ILE B 361     -14.732 -20.561   3.031  1.00 81.19           C  
ATOM   2957  CB  ILE B 361     -14.143 -18.966   1.169  1.00 81.19           C  
ATOM   2958  O   ILE B 361     -14.462 -21.757   2.899  1.00 81.19           O  
ATOM   2959  CG1 ILE B 361     -14.634 -18.363  -0.152  1.00 81.19           C  
ATOM   2960  CG2 ILE B 361     -12.924 -19.864   0.942  1.00 81.19           C  
ATOM   2961  CD1 ILE B 361     -13.641 -17.409  -0.804  1.00 81.19           C  
ATOM   2962  N   LEU B 362     -14.660 -19.926   4.203  1.00 76.67           N  
ATOM   2963  CA  LEU B 362     -14.048 -20.550   5.371  1.00 76.67           C  
ATOM   2964  C   LEU B 362     -15.035 -21.480   6.069  1.00 76.67           C  
ATOM   2965  CB  LEU B 362     -13.553 -19.483   6.351  1.00 76.67           C  
ATOM   2966  O   LEU B 362     -14.648 -22.538   6.571  1.00 76.67           O  
ATOM   2967  CG  LEU B 362     -12.304 -18.706   5.933  1.00 76.67           C  
ATOM   2968  CD1 LEU B 362     -12.104 -17.497   6.841  1.00 76.67           C  
ATOM   2969  CD2 LEU B 362     -11.077 -19.611   5.959  1.00 76.67           C  
ATOM   2970  N   MET B 363     -16.377 -21.157   6.013  1.00 80.39           N  
ATOM   2971  CA  MET B 363     -17.264 -21.818   6.966  1.00 80.39           C  
ATOM   2972  C   MET B 363     -18.396 -22.541   6.244  1.00 80.39           C  
ATOM   2973  CB  MET B 363     -17.839 -20.806   7.958  1.00 80.39           C  
ATOM   2974  O   MET B 363     -18.892 -23.562   6.724  1.00 80.39           O  
ATOM   2975  CG  MET B 363     -16.786 -20.120   8.814  1.00 80.39           C  
ATOM   2976  SD  MET B 363     -17.340 -19.870  10.545  1.00 80.39           S  
ATOM   2977  CE  MET B 363     -16.022 -18.779  11.149  1.00 80.39           C  
ATOM   2978  N   GLU B 364     -18.866 -22.084   5.052  1.00 81.23           N  
ATOM   2979  CA  GLU B 364     -20.065 -22.601   4.399  1.00 81.23           C  
ATOM   2980  C   GLU B 364     -19.773 -23.904   3.661  1.00 81.23           C  
ATOM   2981  CB  GLU B 364     -20.638 -21.565   3.429  1.00 81.23           C  
ATOM   2982  O   GLU B 364     -18.722 -24.046   3.031  1.00 81.23           O  
ATOM   2983  CG  GLU B 364     -22.054 -21.875   2.965  1.00 81.23           C  
ATOM   2984  CD  GLU B 364     -22.868 -20.630   2.650  1.00 81.23           C  
ATOM   2985  OE1 GLU B 364     -24.041 -20.761   2.232  1.00 81.23           O  
ATOM   2986  OE2 GLU B 364     -22.329 -19.514   2.822  1.00 81.23           O  
ATOM   2987  N   GLU B 365     -20.705 -24.836   3.814  1.00 84.61           N  
ATOM   2988  CA  GLU B 365     -20.600 -26.087   3.069  1.00 84.61           C  
ATOM   2989  C   GLU B 365     -20.993 -25.893   1.607  1.00 84.61           C  
ATOM   2990  CB  GLU B 365     -21.473 -27.169   3.709  1.00 84.61           C  
ATOM   2991  O   GLU B 365     -21.845 -25.059   1.293  1.00 84.61           O  
ATOM   2992  CG  GLU B 365     -20.824 -27.857   4.901  1.00 84.61           C  
ATOM   2993  CD  GLU B 365     -21.488 -29.174   5.269  1.00 84.61           C  
ATOM   2994  OE1 GLU B 365     -20.957 -29.899   6.140  1.00 84.61           O  
ATOM   2995  OE2 GLU B 365     -22.548 -29.484   4.679  1.00 84.61           O  
ATOM   2996  N   ILE B 366     -20.425 -26.681   0.755  1.00 86.90           N  
ATOM   2997  CA  ILE B 366     -20.669 -26.560  -0.678  1.00 86.90           C  
ATOM   2998  C   ILE B 366     -22.021 -27.178  -1.026  1.00 86.90           C  
ATOM   2999  CB  ILE B 366     -19.545 -27.230  -1.501  1.00 86.90           C  
ATOM   3000  O   ILE B 366     -22.347 -28.274  -0.563  1.00 86.90           O  
ATOM   3001  CG1 ILE B 366     -18.206 -26.529  -1.245  1.00 86.90           C  
ATOM   3002  CG2 ILE B 366     -19.891 -27.223  -2.993  1.00 86.90           C  
ATOM   3003  CD1 ILE B 366     -16.994 -27.317  -1.723  1.00 86.90           C  
ATOM   3004  N   ARG B 367     -22.837 -26.493  -1.793  1.00 86.20           N  
ATOM   3005  CA  ARG B 367     -24.120 -26.994  -2.278  1.00 86.20           C  
ATOM   3006  C   ARG B 367     -24.031 -27.395  -3.747  1.00 86.20           C  
ATOM   3007  CB  ARG B 367     -25.215 -25.943  -2.086  1.00 86.20           C  
ATOM   3008  O   ARG B 367     -23.452 -26.671  -4.559  1.00 86.20           O  
ATOM   3009  CG  ARG B 367     -25.527 -25.637  -0.630  1.00 86.20           C  
ATOM   3010  CD  ARG B 367     -26.710 -24.689  -0.494  1.00 86.20           C  
ATOM   3011  NE  ARG B 367     -26.954 -24.328   0.900  1.00 86.20           N  
ATOM   3012  NH1 ARG B 367     -28.919 -23.190   0.477  1.00 86.20           N  
ATOM   3013  NH2 ARG B 367     -28.121 -23.351   2.620  1.00 86.20           N  
ATOM   3014  CZ  ARG B 367     -27.997 -23.624   1.329  1.00 86.20           C  
ATOM   3015  N   PHE B 368     -24.604 -28.522  -4.018  1.00 88.44           N  
ATOM   3016  CA  PHE B 368     -24.564 -29.021  -5.387  1.00 88.44           C  
ATOM   3017  C   PHE B 368     -25.963 -29.052  -5.993  1.00 88.44           C  
ATOM   3018  CB  PHE B 368     -23.940 -30.419  -5.433  1.00 88.44           C  
ATOM   3019  O   PHE B 368     -26.922 -29.456  -5.332  1.00 88.44           O  
ATOM   3020  CG  PHE B 368     -22.511 -30.462  -4.965  1.00 88.44           C  
ATOM   3021  CD1 PHE B 368     -21.480 -30.040  -5.795  1.00 88.44           C  
ATOM   3022  CD2 PHE B 368     -22.199 -30.924  -3.693  1.00 88.44           C  
ATOM   3023  CE1 PHE B 368     -20.156 -30.078  -5.364  1.00 88.44           C  
ATOM   3024  CE2 PHE B 368     -20.878 -30.966  -3.255  1.00 88.44           C  
ATOM   3025  CZ  PHE B 368     -19.858 -30.543  -4.092  1.00 88.44           C  
ATOM   3026  N   PRO B 369     -26.115 -28.649  -7.232  1.00 82.52           N  
ATOM   3027  CA  PRO B 369     -27.404 -28.826  -7.905  1.00 82.52           C  
ATOM   3028  C   PRO B 369     -27.759 -30.295  -8.121  1.00 82.52           C  
ATOM   3029  CB  PRO B 369     -27.205 -28.110  -9.243  1.00 82.52           C  
ATOM   3030  O   PRO B 369     -26.870 -31.149  -8.166  1.00 82.52           O  
ATOM   3031  CG  PRO B 369     -25.745 -27.792  -9.292  1.00 82.52           C  
ATOM   3032  CD  PRO B 369     -25.133 -28.155  -7.970  1.00 82.52           C  
ATOM   3033  N   ARG B 370     -29.038 -30.601  -8.319  1.00 82.11           N  
ATOM   3034  CA  ARG B 370     -29.518 -31.969  -8.483  1.00 82.11           C  
ATOM   3035  C   ARG B 370     -29.077 -32.548  -9.823  1.00 82.11           C  
ATOM   3036  CB  ARG B 370     -31.043 -32.021  -8.367  1.00 82.11           C  
ATOM   3037  O   ARG B 370     -28.956 -33.766  -9.970  1.00 82.11           O  
ATOM   3038  CG  ARG B 370     -31.566 -31.717  -6.972  1.00 82.11           C  
ATOM   3039  CD  ARG B 370     -33.076 -31.892  -6.885  1.00 82.11           C  
ATOM   3040  NE  ARG B 370     -33.579 -31.574  -5.552  1.00 82.11           N  
ATOM   3041  NH1 ARG B 370     -35.720 -32.344  -5.950  1.00 82.11           N  
ATOM   3042  NH2 ARG B 370     -35.175 -31.468  -3.904  1.00 82.11           N  
ATOM   3043  CZ  ARG B 370     -34.823 -31.796  -5.138  1.00 82.11           C  
ATOM   3044  N   THR B 371     -28.772 -31.688 -10.752  1.00 84.33           N  
ATOM   3045  CA  THR B 371     -28.458 -32.092 -12.118  1.00 84.33           C  
ATOM   3046  C   THR B 371     -27.033 -32.632 -12.208  1.00 84.33           C  
ATOM   3047  CB  THR B 371     -28.627 -30.918 -13.101  1.00 84.33           C  
ATOM   3048  O   THR B 371     -26.679 -33.306 -13.178  1.00 84.33           O  
ATOM   3049  CG2 THR B 371     -30.092 -30.512 -13.225  1.00 84.33           C  
ATOM   3050  OG1 THR B 371     -27.870 -29.796 -12.632  1.00 84.33           O  
ATOM   3051  N   LEU B 372     -26.229 -32.546 -11.169  1.00 89.83           N  
ATOM   3052  CA  LEU B 372     -24.831 -32.963 -11.189  1.00 89.83           C  
ATOM   3053  C   LEU B 372     -24.707 -34.463 -10.946  1.00 89.83           C  
ATOM   3054  CB  LEU B 372     -24.027 -32.195 -10.136  1.00 89.83           C  
ATOM   3055  O   LEU B 372     -25.351 -35.005 -10.045  1.00 89.83           O  
ATOM   3056  CG  LEU B 372     -22.617 -31.764 -10.541  1.00 89.83           C  
ATOM   3057  CD1 LEU B 372     -22.606 -30.291 -10.939  1.00 89.83           C  
ATOM   3058  CD2 LEU B 372     -21.632 -32.023  -9.406  1.00 89.83           C  
ATOM   3059  N   GLY B 373     -23.970 -35.220 -11.770  1.00 93.81           N  
ATOM   3060  CA  GLY B 373     -23.750 -36.648 -11.602  1.00 93.81           C  
ATOM   3061  C   GLY B 373     -23.008 -36.990 -10.324  1.00 93.81           C  
ATOM   3062  O   GLY B 373     -22.351 -36.131  -9.732  1.00 93.81           O  
ATOM   3063  N   PRO B 374     -23.159 -38.180  -9.943  1.00 94.71           N  
ATOM   3064  CA  PRO B 374     -22.535 -38.608  -8.689  1.00 94.71           C  
ATOM   3065  C   PRO B 374     -21.013 -38.492  -8.718  1.00 94.71           C  
ATOM   3066  CB  PRO B 374     -22.970 -40.070  -8.560  1.00 94.71           C  
ATOM   3067  O   PRO B 374     -20.398 -38.128  -7.712  1.00 94.71           O  
ATOM   3068  CG  PRO B 374     -23.674 -40.374  -9.843  1.00 94.71           C  
ATOM   3069  CD  PRO B 374     -23.886 -39.086 -10.587  1.00 94.71           C  
ATOM   3070  N   GLU B 375     -20.444 -38.766  -9.888  1.00 95.96           N  
ATOM   3071  CA  GLU B 375     -18.990 -38.700  -9.996  1.00 95.96           C  
ATOM   3072  C   GLU B 375     -18.499 -37.256  -9.966  1.00 95.96           C  
ATOM   3073  CB  GLU B 375     -18.513 -39.391 -11.276  1.00 95.96           C  
ATOM   3074  O   GLU B 375     -17.466 -36.958  -9.363  1.00 95.96           O  
ATOM   3075  CG  GLU B 375     -18.747 -40.895 -11.286  1.00 95.96           C  
ATOM   3076  CD  GLU B 375     -19.107 -41.437 -12.660  1.00 95.96           C  
ATOM   3077  OE1 GLU B 375     -19.206 -42.675 -12.818  1.00 95.96           O  
ATOM   3078  OE2 GLU B 375     -19.290 -40.617 -13.587  1.00 95.96           O  
ATOM   3079  N   ALA B 376     -19.223 -36.410 -10.606  1.00 96.23           N  
ATOM   3080  CA  ALA B 376     -18.892 -34.988 -10.597  1.00 96.23           C  
ATOM   3081  C   ALA B 376     -19.007 -34.406  -9.191  1.00 96.23           C  
ATOM   3082  CB  ALA B 376     -19.797 -34.224 -11.561  1.00 96.23           C  
ATOM   3083  O   ALA B 376     -18.130 -33.661  -8.747  1.00 96.23           O  
ATOM   3084  N   LYS B 377     -20.054 -34.768  -8.472  1.00 95.85           N  
ATOM   3085  CA  LYS B 377     -20.260 -34.315  -7.099  1.00 95.85           C  
ATOM   3086  C   LYS B 377     -19.135 -34.797  -6.187  1.00 95.85           C  
ATOM   3087  CB  LYS B 377     -21.609 -34.803  -6.569  1.00 95.85           C  
ATOM   3088  O   LYS B 377     -18.639 -34.039  -5.351  1.00 95.85           O  
ATOM   3089  CG  LYS B 377     -22.516 -33.690  -6.067  1.00 95.85           C  
ATOM   3090  CD  LYS B 377     -23.854 -34.234  -5.582  1.00 95.85           C  
ATOM   3091  CE  LYS B 377     -24.789 -33.114  -5.146  1.00 95.85           C  
ATOM   3092  NZ  LYS B 377     -26.116 -33.640  -4.707  1.00 95.85           N  
ATOM   3093  N   SER B 378     -18.738 -36.047  -6.390  1.00 96.59           N  
ATOM   3094  CA  SER B 378     -17.669 -36.638  -5.593  1.00 96.59           C  
ATOM   3095  C   SER B 378     -16.339 -35.937  -5.844  1.00 96.59           C  
ATOM   3096  CB  SER B 378     -17.534 -38.130  -5.900  1.00 96.59           C  
ATOM   3097  O   SER B 378     -15.583 -35.672  -4.906  1.00 96.59           O  
ATOM   3098  OG  SER B 378     -16.397 -38.676  -5.253  1.00 96.59           O  
ATOM   3099  N   LEU B 379     -16.027 -35.655  -7.102  1.00 97.03           N  
ATOM   3100  CA  LEU B 379     -14.797 -34.959  -7.466  1.00 97.03           C  
ATOM   3101  C   LEU B 379     -14.747 -33.575  -6.828  1.00 97.03           C  
ATOM   3102  CB  LEU B 379     -14.681 -34.837  -8.988  1.00 97.03           C  
ATOM   3103  O   LEU B 379     -13.765 -33.227  -6.168  1.00 97.03           O  
ATOM   3104  CG  LEU B 379     -13.468 -34.069  -9.516  1.00 97.03           C  
ATOM   3105  CD1 LEU B 379     -12.194 -34.878  -9.298  1.00 97.03           C  
ATOM   3106  CD2 LEU B 379     -13.649 -33.733 -10.992  1.00 97.03           C  
ATOM   3107  N   LEU B 380     -15.847 -32.788  -7.000  1.00 97.39           N  
ATOM   3108  CA  LEU B 380     -15.909 -31.415  -6.510  1.00 97.39           C  
ATOM   3109  C   LEU B 380     -15.845 -31.378  -4.987  1.00 97.39           C  
ATOM   3110  CB  LEU B 380     -17.189 -30.729  -6.995  1.00 97.39           C  
ATOM   3111  O   LEU B 380     -15.165 -30.526  -4.410  1.00 97.39           O  
ATOM   3112  CG  LEU B 380     -17.266 -30.418  -8.491  1.00 97.39           C  
ATOM   3113  CD1 LEU B 380     -18.648 -29.885  -8.851  1.00 97.39           C  
ATOM   3114  CD2 LEU B 380     -16.183 -29.420  -8.886  1.00 97.39           C  
ATOM   3115  N   SER B 381     -16.540 -32.306  -4.312  1.00 96.25           N  
ATOM   3116  CA  SER B 381     -16.483 -32.392  -2.857  1.00 96.25           C  
ATOM   3117  C   SER B 381     -15.060 -32.654  -2.374  1.00 96.25           C  
ATOM   3118  CB  SER B 381     -17.414 -33.493  -2.347  1.00 96.25           C  
ATOM   3119  O   SER B 381     -14.639 -32.119  -1.347  1.00 96.25           O  
ATOM   3120  OG  SER B 381     -18.771 -33.126  -2.524  1.00 96.25           O  
ATOM   3121  N   GLY B 382     -14.297 -33.433  -3.141  1.00 96.57           N  
ATOM   3122  CA  GLY B 382     -12.913 -33.728  -2.806  1.00 96.57           C  
ATOM   3123  C   GLY B 382     -11.980 -32.555  -3.038  1.00 96.57           C  
ATOM   3124  O   GLY B 382     -11.125 -32.260  -2.200  1.00 96.57           O  
ATOM   3125  N   LEU B 383     -12.151 -31.831  -4.138  1.00 97.00           N  
ATOM   3126  CA  LEU B 383     -11.290 -30.712  -4.506  1.00 97.00           C  
ATOM   3127  C   LEU B 383     -11.555 -29.505  -3.612  1.00 97.00           C  
ATOM   3128  CB  LEU B 383     -11.503 -30.331  -5.973  1.00 97.00           C  
ATOM   3129  O   LEU B 383     -10.671 -28.670  -3.411  1.00 97.00           O  
ATOM   3130  CG  LEU B 383     -10.891 -31.271  -7.013  1.00 97.00           C  
ATOM   3131  CD1 LEU B 383     -11.425 -30.942  -8.404  1.00 97.00           C  
ATOM   3132  CD2 LEU B 383      -9.369 -31.183  -6.984  1.00 97.00           C  
ATOM   3133  N   LEU B 384     -12.809 -29.384  -3.076  1.00 96.23           N  
ATOM   3134  CA  LEU B 384     -13.205 -28.189  -2.339  1.00 96.23           C  
ATOM   3135  C   LEU B 384     -13.287 -28.475  -0.843  1.00 96.23           C  
ATOM   3136  CB  LEU B 384     -14.553 -27.669  -2.846  1.00 96.23           C  
ATOM   3137  O   LEU B 384     -14.102 -27.877  -0.137  1.00 96.23           O  
ATOM   3138  CG  LEU B 384     -14.566 -27.084  -4.259  1.00 96.23           C  
ATOM   3139  CD1 LEU B 384     -15.999 -26.821  -4.711  1.00 96.23           C  
ATOM   3140  CD2 LEU B 384     -13.739 -25.805  -4.317  1.00 96.23           C  
ATOM   3141  N   LYS B 385     -12.455 -29.404  -0.449  1.00 94.65           N  
ATOM   3142  CA  LYS B 385     -12.262 -29.615   0.983  1.00 94.65           C  
ATOM   3143  C   LYS B 385     -11.456 -28.477   1.603  1.00 94.65           C  
ATOM   3144  CB  LYS B 385     -11.565 -30.951   1.240  1.00 94.65           C  
ATOM   3145  O   LYS B 385     -10.387 -28.121   1.102  1.00 94.65           O  
ATOM   3146  CG  LYS B 385     -12.485 -32.035   1.784  1.00 94.65           C  
ATOM   3147  CD  LYS B 385     -11.694 -33.210   2.345  1.00 94.65           C  
ATOM   3148  CE  LYS B 385     -12.614 -34.297   2.883  1.00 94.65           C  
ATOM   3149  NZ  LYS B 385     -11.845 -35.480   3.374  1.00 94.65           N  
ATOM   3150  N   LYS B 386     -11.905 -27.953   2.686  1.00 88.26           N  
ATOM   3151  CA  LYS B 386     -11.321 -26.757   3.287  1.00 88.26           C  
ATOM   3152  C   LYS B 386      -9.950 -27.056   3.887  1.00 88.26           C  
ATOM   3153  CB  LYS B 386     -12.250 -26.189   4.361  1.00 88.26           C  
ATOM   3154  O   LYS B 386      -9.048 -26.217   3.836  1.00 88.26           O  
ATOM   3155  CG  LYS B 386     -13.568 -25.654   3.820  1.00 88.26           C  
ATOM   3156  CD  LYS B 386     -14.135 -24.557   4.712  1.00 88.26           C  
ATOM   3157  CE  LYS B 386     -15.459 -24.029   4.177  1.00 88.26           C  
ATOM   3158  NZ  LYS B 386     -15.798 -22.695   4.756  1.00 88.26           N  
ATOM   3159  N   ASP B 387      -9.767 -28.246   4.492  1.00 86.86           N  
ATOM   3160  CA  ASP B 387      -8.463 -28.668   4.994  1.00 86.86           C  
ATOM   3161  C   ASP B 387      -7.574 -29.171   3.859  1.00 86.86           C  
ATOM   3162  CB  ASP B 387      -8.624 -29.756   6.058  1.00 86.86           C  
ATOM   3163  O   ASP B 387      -7.870 -30.195   3.239  1.00 86.86           O  
ATOM   3164  CG  ASP B 387      -7.313 -30.131   6.726  1.00 86.86           C  
ATOM   3165  OD1 ASP B 387      -6.254 -29.590   6.338  1.00 86.86           O  
ATOM   3166  OD2 ASP B 387      -7.337 -30.976   7.646  1.00 86.86           O  
ATOM   3167  N   PRO B 388      -6.430 -28.515   3.587  1.00 87.55           N  
ATOM   3168  CA  PRO B 388      -5.552 -28.879   2.474  1.00 87.55           C  
ATOM   3169  C   PRO B 388      -5.033 -30.312   2.575  1.00 87.55           C  
ATOM   3170  CB  PRO B 388      -4.403 -27.874   2.587  1.00 87.55           C  
ATOM   3171  O   PRO B 388      -4.799 -30.962   1.552  1.00 87.55           O  
ATOM   3172  CG  PRO B 388      -4.765 -27.012   3.754  1.00 87.55           C  
ATOM   3173  CD  PRO B 388      -6.090 -27.469   4.292  1.00 87.55           C  
ATOM   3174  N   LYS B 389      -4.864 -30.815   3.793  1.00 86.87           N  
ATOM   3175  CA  LYS B 389      -4.358 -32.169   3.999  1.00 86.87           C  
ATOM   3176  C   LYS B 389      -5.404 -33.211   3.612  1.00 86.87           C  
ATOM   3177  CB  LYS B 389      -3.934 -32.368   5.455  1.00 86.87           C  
ATOM   3178  O   LYS B 389      -5.061 -34.346   3.273  1.00 86.87           O  
ATOM   3179  CG  LYS B 389      -2.689 -31.587   5.849  1.00 86.87           C  
ATOM   3180  CD  LYS B 389      -2.252 -31.913   7.271  1.00 86.87           C  
ATOM   3181  CE  LYS B 389      -1.032 -31.100   7.683  1.00 86.87           C  
ATOM   3182  NZ  LYS B 389      -0.626 -31.384   9.091  1.00 86.87           N  
ATOM   3183  N   GLN B 390      -6.708 -32.858   3.658  1.00 91.93           N  
ATOM   3184  CA  GLN B 390      -7.795 -33.772   3.323  1.00 91.93           C  
ATOM   3185  C   GLN B 390      -8.311 -33.519   1.910  1.00 91.93           C  
ATOM   3186  CB  GLN B 390      -8.937 -33.641   4.331  1.00 91.93           C  
ATOM   3187  O   GLN B 390      -9.167 -34.255   1.414  1.00 91.93           O  
ATOM   3188  CG  GLN B 390      -8.554 -34.037   5.750  1.00 91.93           C  
ATOM   3189  CD  GLN B 390      -9.640 -34.832   6.451  1.00 91.93           C  
ATOM   3190  NE2 GLN B 390      -9.324 -35.355   7.631  1.00 91.93           N  
ATOM   3191  OE1 GLN B 390     -10.754 -34.974   5.937  1.00 91.93           O  
ATOM   3192  N   ARG B 391      -7.755 -32.519   1.243  1.00 93.47           N  
ATOM   3193  CA  ARG B 391      -8.208 -32.136  -0.090  1.00 93.47           C  
ATOM   3194  C   ARG B 391      -7.700 -33.114  -1.143  1.00 93.47           C  
ATOM   3195  CB  ARG B 391      -7.747 -30.716  -0.428  1.00 93.47           C  
ATOM   3196  O   ARG B 391      -6.559 -33.575  -1.071  1.00 93.47           O  
ATOM   3197  CG  ARG B 391      -8.306 -30.182  -1.737  1.00 93.47           C  
ATOM   3198  CD  ARG B 391      -7.824 -28.766  -2.020  1.00 93.47           C  
ATOM   3199  NE  ARG B 391      -8.295 -27.825  -1.008  1.00 93.47           N  
ATOM   3200  NH1 ARG B 391      -6.375 -26.541  -1.012  1.00 93.47           N  
ATOM   3201  NH2 ARG B 391      -8.121 -25.995   0.370  1.00 93.47           N  
ATOM   3202  CZ  ARG B 391      -7.596 -26.789  -0.552  1.00 93.47           C  
ATOM   3203  N   LEU B 392      -8.616 -33.482  -2.060  1.00 95.89           N  
ATOM   3204  CA  LEU B 392      -8.169 -34.307  -3.177  1.00 95.89           C  
ATOM   3205  C   LEU B 392      -6.977 -33.668  -3.882  1.00 95.89           C  
ATOM   3206  CB  LEU B 392      -9.311 -34.523  -4.175  1.00 95.89           C  
ATOM   3207  O   LEU B 392      -7.087 -32.564  -4.420  1.00 95.89           O  
ATOM   3208  CG  LEU B 392      -9.044 -35.519  -5.304  1.00 95.89           C  
ATOM   3209  CD1 LEU B 392      -8.912 -36.931  -4.745  1.00 95.89           C  
ATOM   3210  CD2 LEU B 392     -10.154 -35.453  -6.348  1.00 95.89           C  
ATOM   3211  N   GLY B 393      -5.807 -34.302  -3.889  1.00 91.72           N  
ATOM   3212  CA  GLY B 393      -4.577 -33.759  -4.444  1.00 91.72           C  
ATOM   3213  C   GLY B 393      -3.691 -33.104  -3.401  1.00 91.72           C  
ATOM   3214  O   GLY B 393      -2.580 -32.667  -3.709  1.00 91.72           O  
ATOM   3215  N   GLY B 394      -4.172 -33.039  -2.177  1.00 88.20           N  
ATOM   3216  CA  GLY B 394      -3.447 -32.380  -1.102  1.00 88.20           C  
ATOM   3217  C   GLY B 394      -2.430 -33.281  -0.428  1.00 88.20           C  
ATOM   3218  O   GLY B 394      -1.594 -32.811   0.347  1.00 88.20           O  
ATOM   3219  N   GLY B 395      -2.410 -34.572  -0.806  1.00 84.18           N  
ATOM   3220  CA  GLY B 395      -1.476 -35.541  -0.254  1.00 84.18           C  
ATOM   3221  C   GLY B 395      -0.163 -35.602  -1.011  1.00 84.18           C  
ATOM   3222  O   GLY B 395       0.102 -34.763  -1.874  1.00 84.18           O  
ATOM   3223  N   SER B 396       0.636 -36.587  -0.692  1.00 83.07           N  
ATOM   3224  CA  SER B 396       1.963 -36.747  -1.277  1.00 83.07           C  
ATOM   3225  C   SER B 396       1.874 -37.110  -2.756  1.00 83.07           C  
ATOM   3226  CB  SER B 396       2.754 -37.820  -0.527  1.00 83.07           C  
ATOM   3227  O   SER B 396       2.764 -36.769  -3.538  1.00 83.07           O  
ATOM   3228  OG  SER B 396       1.989 -39.005  -0.391  1.00 83.07           O  
ATOM   3229  N   GLU B 397       0.739 -37.759  -3.179  1.00 90.09           N  
ATOM   3230  CA  GLU B 397       0.592 -38.175  -4.570  1.00 90.09           C  
ATOM   3231  C   GLU B 397       0.081 -37.029  -5.439  1.00 90.09           C  
ATOM   3232  CB  GLU B 397      -0.351 -39.377  -4.676  1.00 90.09           C  
ATOM   3233  O   GLU B 397       0.054 -37.138  -6.666  1.00 90.09           O  
ATOM   3234  CG  GLU B 397       0.217 -40.658  -4.083  1.00 90.09           C  
ATOM   3235  CD  GLU B 397       1.099 -41.429  -5.052  1.00 90.09           C  
ATOM   3236  OE1 GLU B 397       2.247 -41.769  -4.689  1.00 90.09           O  
ATOM   3237  OE2 GLU B 397       0.638 -41.693  -6.185  1.00 90.09           O  
ATOM   3238  N   ASP B 398      -0.257 -35.954  -4.830  1.00 92.85           N  
ATOM   3239  CA  ASP B 398      -0.618 -34.704  -5.492  1.00 92.85           C  
ATOM   3240  C   ASP B 398      -1.544 -34.959  -6.679  1.00 92.85           C  
ATOM   3241  CB  ASP B 398       0.636 -33.959  -5.952  1.00 92.85           C  
ATOM   3242  O   ASP B 398      -2.630 -35.518  -6.518  1.00 92.85           O  
ATOM   3243  CG  ASP B 398       0.369 -32.503  -6.293  1.00 92.85           C  
ATOM   3244  OD1 ASP B 398      -0.489 -31.871  -5.639  1.00 92.85           O  
ATOM   3245  OD2 ASP B 398       1.020 -31.984  -7.225  1.00 92.85           O  
ATOM   3246  N   ALA B 399      -1.152 -34.711  -7.919  1.00 94.80           N  
ATOM   3247  CA  ALA B 399      -1.966 -34.779  -9.129  1.00 94.80           C  
ATOM   3248  C   ALA B 399      -2.425 -36.208  -9.403  1.00 94.80           C  
ATOM   3249  CB  ALA B 399      -1.189 -34.234 -10.325  1.00 94.80           C  
ATOM   3250  O   ALA B 399      -3.516 -36.426  -9.934  1.00 94.80           O  
ATOM   3251  N   LYS B 400      -1.680 -37.228  -9.050  1.00 95.18           N  
ATOM   3252  CA  LYS B 400      -2.004 -38.627  -9.318  1.00 95.18           C  
ATOM   3253  C   LYS B 400      -3.300 -39.033  -8.623  1.00 95.18           C  
ATOM   3254  CB  LYS B 400      -0.860 -39.538  -8.869  1.00 95.18           C  
ATOM   3255  O   LYS B 400      -4.074 -39.830  -9.158  1.00 95.18           O  
ATOM   3256  CG  LYS B 400       0.384 -39.444  -9.739  1.00 95.18           C  
ATOM   3257  CD  LYS B 400       1.225 -40.711  -9.651  1.00 95.18           C  
ATOM   3258  CE  LYS B 400       2.504 -40.593 -10.469  1.00 95.18           C  
ATOM   3259  NZ  LYS B 400       3.357 -41.812 -10.342  1.00 95.18           N  
ATOM   3260  N   GLU B 401      -3.483 -38.493  -7.406  1.00 95.24           N  
ATOM   3261  CA  GLU B 401      -4.725 -38.756  -6.685  1.00 95.24           C  
ATOM   3262  C   GLU B 401      -5.937 -38.282  -7.483  1.00 95.24           C  
ATOM   3263  CB  GLU B 401      -4.703 -38.081  -5.312  1.00 95.24           C  
ATOM   3264  O   GLU B 401      -6.966 -38.960  -7.519  1.00 95.24           O  
ATOM   3265  CG  GLU B 401      -3.752 -38.735  -4.320  1.00 95.24           C  
ATOM   3266  CD  GLU B 401      -3.674 -38.001  -2.991  1.00 95.24           C  
ATOM   3267  OE1 GLU B 401      -2.794 -38.335  -2.165  1.00 95.24           O  
ATOM   3268  OE2 GLU B 401      -4.499 -37.087  -2.773  1.00 95.24           O  
ATOM   3269  N   ILE B 402      -5.862 -37.186  -8.136  1.00 96.61           N  
ATOM   3270  CA  ILE B 402      -6.945 -36.612  -8.927  1.00 96.61           C  
ATOM   3271  C   ILE B 402      -7.128 -37.415 -10.213  1.00 96.61           C  
ATOM   3272  CB  ILE B 402      -6.679 -35.126  -9.256  1.00 96.61           C  
ATOM   3273  O   ILE B 402      -8.256 -37.701 -10.618  1.00 96.61           O  
ATOM   3274  CG1 ILE B 402      -6.525 -34.312  -7.966  1.00 96.61           C  
ATOM   3275  CG2 ILE B 402      -7.799 -34.557 -10.132  1.00 96.61           C  
ATOM   3276  CD1 ILE B 402      -6.060 -32.880  -8.189  1.00 96.61           C  
ATOM   3277  N   MET B 403      -6.025 -37.802 -10.839  1.00 96.85           N  
ATOM   3278  CA  MET B 403      -6.034 -38.542 -12.097  1.00 96.85           C  
ATOM   3279  C   MET B 403      -6.711 -39.898 -11.926  1.00 96.85           C  
ATOM   3280  CB  MET B 403      -4.609 -38.732 -12.620  1.00 96.85           C  
ATOM   3281  O   MET B 403      -7.311 -40.420 -12.868  1.00 96.85           O  
ATOM   3282  CG  MET B 403      -3.940 -37.439 -13.059  1.00 96.85           C  
ATOM   3283  SD  MET B 403      -2.224 -37.703 -13.653  1.00 96.85           S  
ATOM   3284  CE  MET B 403      -1.850 -36.047 -14.294  1.00 96.85           C  
ATOM   3285  N   GLN B 404      -6.727 -40.470 -10.727  1.00 95.34           N  
ATOM   3286  CA  GLN B 404      -7.287 -41.787 -10.444  1.00 95.34           C  
ATOM   3287  C   GLN B 404      -8.757 -41.687 -10.046  1.00 95.34           C  
ATOM   3288  CB  GLN B 404      -6.491 -42.483  -9.338  1.00 95.34           C  
ATOM   3289  O   GLN B 404      -9.439 -42.704  -9.908  1.00 95.34           O  
ATOM   3290  CG  GLN B 404      -5.098 -42.924  -9.768  1.00 95.34           C  
ATOM   3291  CD  GLN B 404      -4.276 -43.474  -8.618  1.00 95.34           C  
ATOM   3292  NE2 GLN B 404      -3.048 -43.889  -8.912  1.00 95.34           N  
ATOM   3293  OE1 GLN B 404      -4.740 -43.525  -7.474  1.00 95.34           O  
ATOM   3294  N   HIS B 405      -9.248 -40.504  -9.861  1.00 96.86           N  
ATOM   3295  CA  HIS B 405     -10.647 -40.334  -9.487  1.00 96.86           C  
ATOM   3296  C   HIS B 405     -11.576 -40.862 -10.575  1.00 96.86           C  
ATOM   3297  CB  HIS B 405     -10.952 -38.861  -9.205  1.00 96.86           C  
ATOM   3298  O   HIS B 405     -11.287 -40.722 -11.766  1.00 96.86           O  
ATOM   3299  CG  HIS B 405     -12.269 -38.639  -8.532  1.00 96.86           C  
ATOM   3300  CD2 HIS B 405     -12.577 -38.418  -7.233  1.00 96.86           C  
ATOM   3301  ND1 HIS B 405     -13.464 -38.633  -9.219  1.00 96.86           N  
ATOM   3302  CE1 HIS B 405     -14.453 -38.416  -8.368  1.00 96.86           C  
ATOM   3303  NE2 HIS B 405     -13.941 -38.282  -7.156  1.00 96.86           N  
ATOM   3304  N   ARG B 406     -12.726 -41.401 -10.218  1.00 96.15           N  
ATOM   3305  CA  ARG B 406     -13.677 -42.063 -11.106  1.00 96.15           C  
ATOM   3306  C   ARG B 406     -14.192 -41.100 -12.171  1.00 96.15           C  
ATOM   3307  CB  ARG B 406     -14.849 -42.637 -10.308  1.00 96.15           C  
ATOM   3308  O   ARG B 406     -14.562 -41.522 -13.269  1.00 96.15           O  
ATOM   3309  CG  ARG B 406     -14.531 -43.945  -9.601  1.00 96.15           C  
ATOM   3310  CD  ARG B 406     -15.769 -44.555  -8.959  1.00 96.15           C  
ATOM   3311  NE  ARG B 406     -15.494 -45.879  -8.408  1.00 96.15           N  
ATOM   3312  NH1 ARG B 406     -17.633 -46.215  -7.601  1.00 96.15           N  
ATOM   3313  NH2 ARG B 406     -16.028 -47.826  -7.314  1.00 96.15           N  
ATOM   3314  CZ  ARG B 406     -16.385 -46.637  -7.776  1.00 96.15           C  
ATOM   3315  N   PHE B 407     -14.228 -39.834 -11.871  1.00 96.96           N  
ATOM   3316  CA  PHE B 407     -14.694 -38.826 -12.816  1.00 96.96           C  
ATOM   3317  C   PHE B 407     -13.832 -38.822 -14.072  1.00 96.96           C  
ATOM   3318  CB  PHE B 407     -14.687 -37.438 -12.169  1.00 96.96           C  
ATOM   3319  O   PHE B 407     -14.313 -38.500 -15.160  1.00 96.96           O  
ATOM   3320  CG  PHE B 407     -15.234 -36.352 -13.057  1.00 96.96           C  
ATOM   3321  CD1 PHE B 407     -14.379 -35.473 -13.710  1.00 96.96           C  
ATOM   3322  CD2 PHE B 407     -16.603 -36.212 -13.239  1.00 96.96           C  
ATOM   3323  CE1 PHE B 407     -14.882 -34.467 -14.532  1.00 96.96           C  
ATOM   3324  CE2 PHE B 407     -17.114 -35.209 -14.059  1.00 96.96           C  
ATOM   3325  CZ  PHE B 407     -16.251 -34.337 -14.704  1.00 96.96           C  
ATOM   3326  N   PHE B 408     -12.547 -39.271 -13.949  1.00 96.70           N  
ATOM   3327  CA  PHE B 408     -11.608 -39.260 -15.065  1.00 96.70           C  
ATOM   3328  C   PHE B 408     -11.326 -40.678 -15.549  1.00 96.70           C  
ATOM   3329  CB  PHE B 408     -10.299 -38.573 -14.662  1.00 96.70           C  
ATOM   3330  O   PHE B 408     -10.314 -40.924 -16.209  1.00 96.70           O  
ATOM   3331  CG  PHE B 408     -10.441 -37.095 -14.416  1.00 96.70           C  
ATOM   3332  CD1 PHE B 408     -10.600 -36.212 -15.477  1.00 96.70           C  
ATOM   3333  CD2 PHE B 408     -10.415 -36.589 -13.123  1.00 96.70           C  
ATOM   3334  CE1 PHE B 408     -10.732 -34.843 -15.252  1.00 96.70           C  
ATOM   3335  CE2 PHE B 408     -10.545 -35.223 -12.890  1.00 96.70           C  
ATOM   3336  CZ  PHE B 408     -10.703 -34.352 -13.956  1.00 96.70           C  
ATOM   3337  N   ALA B 409     -12.034 -41.693 -15.164  1.00 92.28           N  
ATOM   3338  CA  ALA B 409     -11.826 -43.103 -15.483  1.00 92.28           C  
ATOM   3339  C   ALA B 409     -11.676 -43.309 -16.987  1.00 92.28           C  
ATOM   3340  CB  ALA B 409     -12.980 -43.946 -14.946  1.00 92.28           C  
ATOM   3341  O   ALA B 409     -10.888 -44.149 -17.430  1.00 92.28           O  
ATOM   3342  N   GLY B 410     -12.308 -42.644 -17.867  1.00 87.47           N  
ATOM   3343  CA  GLY B 410     -12.272 -42.799 -19.313  1.00 87.47           C  
ATOM   3344  C   GLY B 410     -11.140 -42.029 -19.968  1.00 87.47           C  
ATOM   3345  O   GLY B 410     -10.930 -42.134 -21.178  1.00 87.47           O  
ATOM   3346  N   ILE B 411     -10.270 -41.486 -19.180  1.00 92.56           N  
ATOM   3347  CA  ILE B 411      -9.226 -40.622 -19.721  1.00 92.56           C  
ATOM   3348  C   ILE B 411      -7.894 -41.368 -19.732  1.00 92.56           C  
ATOM   3349  CB  ILE B 411      -9.100 -39.313 -18.911  1.00 92.56           C  
ATOM   3350  O   ILE B 411      -7.467 -41.904 -18.706  1.00 92.56           O  
ATOM   3351  CG1 ILE B 411     -10.371 -38.468 -19.060  1.00 92.56           C  
ATOM   3352  CG2 ILE B 411      -7.863 -38.523 -19.349  1.00 92.56           C  
ATOM   3353  CD1 ILE B 411     -10.529 -37.825 -20.431  1.00 92.56           C  
ATOM   3354  N   VAL B 412      -7.321 -41.534 -20.900  1.00 94.13           N  
ATOM   3355  CA  VAL B 412      -5.937 -41.982 -21.012  1.00 94.13           C  
ATOM   3356  C   VAL B 412      -4.999 -40.778 -20.973  1.00 94.13           C  
ATOM   3357  CB  VAL B 412      -5.706 -42.795 -22.306  1.00 94.13           C  
ATOM   3358  O   VAL B 412      -4.867 -40.054 -21.962  1.00 94.13           O  
ATOM   3359  CG1 VAL B 412      -4.277 -43.333 -22.358  1.00 94.13           C  
ATOM   3360  CG2 VAL B 412      -6.715 -43.939 -22.404  1.00 94.13           C  
ATOM   3361  N   TRP B 413      -4.305 -40.567 -19.945  1.00 93.73           N  
ATOM   3362  CA  TRP B 413      -3.585 -39.341 -19.619  1.00 93.73           C  
ATOM   3363  C   TRP B 413      -2.461 -39.086 -20.618  1.00 93.73           C  
ATOM   3364  CB  TRP B 413      -3.016 -39.412 -18.199  1.00 93.73           C  
ATOM   3365  O   TRP B 413      -2.133 -37.935 -20.913  1.00 93.73           O  
ATOM   3366  CG  TRP B 413      -4.049 -39.274 -17.121  1.00 93.73           C  
ATOM   3367  CD1 TRP B 413      -4.620 -40.281 -16.394  1.00 93.73           C  
ATOM   3368  CD2 TRP B 413      -4.637 -38.057 -16.653  1.00 93.73           C  
ATOM   3369  CE2 TRP B 413      -5.557 -38.400 -15.639  1.00 93.73           C  
ATOM   3370  CE3 TRP B 413      -4.473 -36.707 -16.992  1.00 93.73           C  
ATOM   3371  NE1 TRP B 413      -5.529 -39.762 -15.500  1.00 93.73           N  
ATOM   3372  CH2 TRP B 413      -6.134 -36.128 -15.311  1.00 93.73           C  
ATOM   3373  CZ2 TRP B 413      -6.313 -37.441 -14.960  1.00 93.73           C  
ATOM   3374  CZ3 TRP B 413      -5.226 -35.754 -16.315  1.00 93.73           C  
ATOM   3375  N   GLN B 414      -1.808 -40.213 -21.058  1.00 92.84           N  
ATOM   3376  CA  GLN B 414      -0.796 -40.037 -22.094  1.00 92.84           C  
ATOM   3377  C   GLN B 414      -1.399 -39.422 -23.353  1.00 92.84           C  
ATOM   3378  CB  GLN B 414      -0.131 -41.373 -22.428  1.00 92.84           C  
ATOM   3379  O   GLN B 414      -0.747 -38.631 -24.038  1.00 92.84           O  
ATOM   3380  CG  GLN B 414       1.206 -41.233 -23.143  1.00 92.84           C  
ATOM   3381  CD  GLN B 414       2.239 -40.491 -22.317  1.00 92.84           C  
ATOM   3382  NE2 GLN B 414       3.298 -40.025 -22.970  1.00 92.84           N  
ATOM   3383  OE1 GLN B 414       2.086 -40.337 -21.101  1.00 92.84           O  
ATOM   3384  N   HIS B 415      -2.640 -39.797 -23.747  1.00 93.79           N  
ATOM   3385  CA  HIS B 415      -3.336 -39.242 -24.902  1.00 93.79           C  
ATOM   3386  C   HIS B 415      -3.678 -37.771 -24.686  1.00 93.79           C  
ATOM   3387  CB  HIS B 415      -4.609 -40.039 -25.194  1.00 93.79           C  
ATOM   3388  O   HIS B 415      -3.741 -36.997 -25.644  1.00 93.79           O  
ATOM   3389  CG  HIS B 415      -4.348 -41.411 -25.729  1.00 93.79           C  
ATOM   3390  CD2 HIS B 415      -3.196 -42.017 -26.099  1.00 93.79           C  
ATOM   3391  ND1 HIS B 415      -5.353 -42.331 -25.939  1.00 93.79           N  
ATOM   3392  CE1 HIS B 415      -4.827 -43.447 -26.415  1.00 93.79           C  
ATOM   3393  NE2 HIS B 415      -3.519 -43.282 -26.522  1.00 93.79           N  
ATOM   3394  N   VAL B 416      -3.900 -37.383 -23.461  1.00 93.39           N  
ATOM   3395  CA  VAL B 416      -4.159 -35.982 -23.144  1.00 93.39           C  
ATOM   3396  C   VAL B 416      -2.919 -35.146 -23.450  1.00 93.39           C  
ATOM   3397  CB  VAL B 416      -4.573 -35.802 -21.667  1.00 93.39           C  
ATOM   3398  O   VAL B 416      -2.991 -34.167 -24.197  1.00 93.39           O  
ATOM   3399  CG1 VAL B 416      -4.733 -34.321 -21.328  1.00 93.39           C  
ATOM   3400  CG2 VAL B 416      -5.866 -36.562 -21.379  1.00 93.39           C  
ATOM   3401  N   TYR B 417      -1.863 -35.639 -22.909  1.00 90.55           N  
ATOM   3402  CA  TYR B 417      -0.595 -34.940 -23.084  1.00 90.55           C  
ATOM   3403  C   TYR B 417      -0.244 -34.808 -24.561  1.00 90.55           C  
ATOM   3404  CB  TYR B 417       0.529 -35.671 -22.344  1.00 90.55           C  
ATOM   3405  O   TYR B 417       0.248 -33.765 -24.999  1.00 90.55           O  
ATOM   3406  CG  TYR B 417       1.878 -35.007 -22.480  1.00 90.55           C  
ATOM   3407  CD1 TYR B 417       2.813 -35.467 -23.404  1.00 90.55           C  
ATOM   3408  CD2 TYR B 417       2.220 -33.919 -21.684  1.00 90.55           C  
ATOM   3409  CE1 TYR B 417       4.057 -34.860 -23.532  1.00 90.55           C  
ATOM   3410  CE2 TYR B 417       3.462 -33.304 -21.802  1.00 90.55           C  
ATOM   3411  OH  TYR B 417       5.603 -33.175 -22.850  1.00 90.55           O  
ATOM   3412  CZ  TYR B 417       4.372 -33.780 -22.728  1.00 90.55           C  
ATOM   3413  N   GLU B 418      -0.569 -35.864 -25.389  1.00 92.50           N  
ATOM   3414  CA  GLU B 418      -0.224 -35.905 -26.806  1.00 92.50           C  
ATOM   3415  C   GLU B 418      -1.303 -35.240 -27.656  1.00 92.50           C  
ATOM   3416  CB  GLU B 418      -0.006 -37.349 -27.266  1.00 92.50           C  
ATOM   3417  O   GLU B 418      -1.204 -35.213 -28.885  1.00 92.50           O  
ATOM   3418  CG  GLU B 418       1.227 -38.006 -26.665  1.00 92.50           C  
ATOM   3419  CD  GLU B 418       1.321 -39.494 -26.966  1.00 92.50           C  
ATOM   3420  OE1 GLU B 418       2.287 -40.146 -26.510  1.00 92.50           O  
ATOM   3421  OE2 GLU B 418       0.421 -40.011 -27.665  1.00 92.50           O  
ATOM   3422  N   LYS B 419      -2.309 -34.731 -27.026  1.00 92.31           N  
ATOM   3423  CA  LYS B 419      -3.408 -34.041 -27.696  1.00 92.31           C  
ATOM   3424  C   LYS B 419      -4.102 -34.957 -28.700  1.00 92.31           C  
ATOM   3425  CB  LYS B 419      -2.901 -32.781 -28.399  1.00 92.31           C  
ATOM   3426  O   LYS B 419      -4.416 -34.539 -29.816  1.00 92.31           O  
ATOM   3427  CG  LYS B 419      -2.446 -31.682 -27.450  1.00 92.31           C  
ATOM   3428  CD  LYS B 419      -2.055 -30.418 -28.204  1.00 92.31           C  
ATOM   3429  CE  LYS B 419      -1.613 -29.313 -27.254  1.00 92.31           C  
ATOM   3430  NZ  LYS B 419      -1.228 -28.072 -27.989  1.00 92.31           N  
ATOM   3431  N   LYS B 420      -4.337 -36.175 -28.326  1.00 88.84           N  
ATOM   3432  CA  LYS B 420      -4.985 -37.148 -29.201  1.00 88.84           C  
ATOM   3433  C   LYS B 420      -6.494 -37.167 -28.980  1.00 88.84           C  
ATOM   3434  CB  LYS B 420      -4.405 -38.545 -28.973  1.00 88.84           C  
ATOM   3435  O   LYS B 420      -7.244 -37.669 -29.819  1.00 88.84           O  
ATOM   3436  CG  LYS B 420      -3.001 -38.731 -29.530  1.00 88.84           C  
ATOM   3437  CD  LYS B 420      -2.521 -40.168 -29.368  1.00 88.84           C  
ATOM   3438  CE  LYS B 420      -1.115 -40.354 -29.921  1.00 88.84           C  
ATOM   3439  NZ  LYS B 420      -0.611 -41.742 -29.698  1.00 88.84           N  
ATOM   3440  N   LEU B 421      -6.881 -36.595 -27.867  1.00 89.76           N  
ATOM   3441  CA  LEU B 421      -8.314 -36.503 -27.612  1.00 89.76           C  
ATOM   3442  C   LEU B 421      -8.930 -35.339 -28.382  1.00 89.76           C  
ATOM   3443  CB  LEU B 421      -8.583 -36.338 -26.114  1.00 89.76           C  
ATOM   3444  O   LEU B 421      -8.339 -34.260 -28.461  1.00 89.76           O  
ATOM   3445  CG  LEU B 421      -8.065 -37.454 -25.206  1.00 89.76           C  
ATOM   3446  CD1 LEU B 421      -8.264 -37.081 -23.741  1.00 89.76           C  
ATOM   3447  CD2 LEU B 421      -8.762 -38.772 -25.526  1.00 89.76           C  
ATOM   3448  N   SER B 422     -10.075 -35.535 -29.011  1.00 88.59           N  
ATOM   3449  CA  SER B 422     -10.751 -34.488 -29.771  1.00 88.59           C  
ATOM   3450  C   SER B 422     -11.437 -33.489 -28.845  1.00 88.59           C  
ATOM   3451  CB  SER B 422     -11.776 -35.097 -30.728  1.00 88.59           C  
ATOM   3452  O   SER B 422     -12.282 -33.868 -28.031  1.00 88.59           O  
ATOM   3453  OG  SER B 422     -11.131 -35.748 -31.809  1.00 88.59           O  
ATOM   3454  N   PRO B 423     -11.094 -32.234 -29.005  1.00 89.47           N  
ATOM   3455  CA  PRO B 423     -11.713 -31.210 -28.160  1.00 89.47           C  
ATOM   3456  C   PRO B 423     -13.215 -31.075 -28.401  1.00 89.47           C  
ATOM   3457  CB  PRO B 423     -10.978 -29.929 -28.562  1.00 89.47           C  
ATOM   3458  O   PRO B 423     -13.679 -31.235 -29.532  1.00 89.47           O  
ATOM   3459  CG  PRO B 423      -9.756 -30.400 -29.282  1.00 89.47           C  
ATOM   3460  CD  PRO B 423     -10.028 -31.767 -29.841  1.00 89.47           C  
ATOM   3461  N   PRO B 424     -13.947 -30.820 -27.382  1.00 86.00           N  
ATOM   3462  CA  PRO B 424     -15.397 -30.667 -27.513  1.00 86.00           C  
ATOM   3463  C   PRO B 424     -15.792 -29.402 -28.271  1.00 86.00           C  
ATOM   3464  CB  PRO B 424     -15.878 -30.606 -26.061  1.00 86.00           C  
ATOM   3465  O   PRO B 424     -16.920 -29.296 -28.758  1.00 86.00           O  
ATOM   3466  CG  PRO B 424     -14.672 -30.204 -25.276  1.00 86.00           C  
ATOM   3467  CD  PRO B 424     -13.446 -30.625 -26.035  1.00 86.00           C  
ATOM   3468  N   PHE B 425     -14.918 -28.507 -28.285  1.00 84.44           N  
ATOM   3469  CA  PHE B 425     -15.188 -27.261 -28.994  1.00 84.44           C  
ATOM   3470  C   PHE B 425     -13.954 -26.792 -29.754  1.00 84.44           C  
ATOM   3471  CB  PHE B 425     -15.648 -26.174 -28.017  1.00 84.44           C  
ATOM   3472  O   PHE B 425     -12.857 -26.735 -29.193  1.00 84.44           O  
ATOM   3473  CG  PHE B 425     -15.808 -24.818 -28.649  1.00 84.44           C  
ATOM   3474  CD1 PHE B 425     -14.817 -23.853 -28.518  1.00 84.44           C  
ATOM   3475  CD2 PHE B 425     -16.950 -24.508 -29.376  1.00 84.44           C  
ATOM   3476  CE1 PHE B 425     -14.962 -22.597 -29.102  1.00 84.44           C  
ATOM   3477  CE2 PHE B 425     -17.102 -23.255 -29.963  1.00 84.44           C  
ATOM   3478  CZ  PHE B 425     -16.108 -22.301 -29.824  1.00 84.44           C  
ATOM   3479  N   LYS B 426     -14.207 -26.561 -31.047  1.00 83.06           N  
ATOM   3480  CA  LYS B 426     -13.152 -25.982 -31.875  1.00 83.06           C  
ATOM   3481  C   LYS B 426     -13.498 -24.555 -32.288  1.00 83.06           C  
ATOM   3482  CB  LYS B 426     -12.910 -26.843 -33.115  1.00 83.06           C  
ATOM   3483  O   LYS B 426     -14.464 -24.332 -33.021  1.00 83.06           O  
ATOM   3484  CG  LYS B 426     -11.647 -26.482 -33.883  1.00 83.06           C  
ATOM   3485  CD  LYS B 426     -11.409 -27.435 -35.047  1.00 83.06           C  
ATOM   3486  CE  LYS B 426     -10.158 -27.060 -35.831  1.00 83.06           C  
ATOM   3487  NZ  LYS B 426      -9.880 -28.033 -36.929  1.00 83.06           N  
ATOM   3488  N   PRO B 427     -12.752 -23.631 -31.787  1.00 79.77           N  
ATOM   3489  CA  PRO B 427     -13.017 -22.236 -32.146  1.00 79.77           C  
ATOM   3490  C   PRO B 427     -13.043 -22.010 -33.656  1.00 79.77           C  
ATOM   3491  CB  PRO B 427     -11.854 -21.478 -31.500  1.00 79.77           C  
ATOM   3492  O   PRO B 427     -12.287 -22.649 -34.392  1.00 79.77           O  
ATOM   3493  CG  PRO B 427     -11.294 -22.428 -30.491  1.00 79.77           C  
ATOM   3494  CD  PRO B 427     -11.635 -23.828 -30.912  1.00 79.77           C  
ATOM   3495  N   GLN B 428     -13.983 -21.296 -34.185  1.00 76.83           N  
ATOM   3496  CA  GLN B 428     -14.113 -20.986 -35.605  1.00 76.83           C  
ATOM   3497  C   GLN B 428     -13.265 -19.775 -35.984  1.00 76.83           C  
ATOM   3498  CB  GLN B 428     -15.578 -20.734 -35.968  1.00 76.83           C  
ATOM   3499  O   GLN B 428     -13.794 -18.684 -36.205  1.00 76.83           O  
ATOM   3500  CG  GLN B 428     -16.482 -21.939 -35.745  1.00 76.83           C  
ATOM   3501  CD  GLN B 428     -17.923 -21.671 -36.137  1.00 76.83           C  
ATOM   3502  NE2 GLN B 428     -18.733 -22.724 -36.175  1.00 76.83           N  
ATOM   3503  OE1 GLN B 428     -18.306 -20.528 -36.404  1.00 76.83           O  
ATOM   3504  N   VAL B 429     -11.994 -19.894 -36.010  1.00 71.14           N  
ATOM   3505  CA  VAL B 429     -11.066 -18.808 -36.308  1.00 71.14           C  
ATOM   3506  C   VAL B 429     -10.819 -18.739 -37.813  1.00 71.14           C  
ATOM   3507  CB  VAL B 429      -9.728 -18.981 -35.555  1.00 71.14           C  
ATOM   3508  O   VAL B 429     -10.579 -19.764 -38.457  1.00 71.14           O  
ATOM   3509  CG1 VAL B 429      -8.916 -17.688 -35.593  1.00 71.14           C  
ATOM   3510  CG2 VAL B 429      -9.981 -19.415 -34.112  1.00 71.14           C  
ATOM   3511  N   THR B 430     -11.141 -17.644 -38.440  1.00 67.39           N  
ATOM   3512  CA  THR B 430     -11.055 -17.476 -39.886  1.00 67.39           C  
ATOM   3513  C   THR B 430      -9.650 -17.048 -40.299  1.00 67.39           C  
ATOM   3514  CB  THR B 430     -12.079 -16.441 -40.390  1.00 67.39           C  
ATOM   3515  O   THR B 430      -9.233 -17.282 -41.436  1.00 67.39           O  
ATOM   3516  CG2 THR B 430     -13.500 -16.989 -40.311  1.00 67.39           C  
ATOM   3517  OG1 THR B 430     -11.989 -15.259 -39.585  1.00 67.39           O  
ATOM   3518  N   SER B 431      -8.981 -16.305 -39.483  1.00 68.51           N  
ATOM   3519  CA  SER B 431      -7.633 -15.828 -39.776  1.00 68.51           C  
ATOM   3520  C   SER B 431      -6.768 -15.814 -38.521  1.00 68.51           C  
ATOM   3521  CB  SER B 431      -7.681 -14.428 -40.388  1.00 68.51           C  
ATOM   3522  O   SER B 431      -7.282 -15.905 -37.404  1.00 68.51           O  
ATOM   3523  OG  SER B 431      -7.539 -13.436 -39.386  1.00 68.51           O  
ATOM   3524  N   GLU B 432      -5.528 -15.831 -38.723  1.00 66.85           N  
ATOM   3525  CA  GLU B 432      -4.574 -15.786 -37.619  1.00 66.85           C  
ATOM   3526  C   GLU B 432      -4.744 -14.514 -36.794  1.00 66.85           C  
ATOM   3527  CB  GLU B 432      -3.140 -15.886 -38.143  1.00 66.85           C  
ATOM   3528  O   GLU B 432      -4.343 -14.465 -35.629  1.00 66.85           O  
ATOM   3529  CG  GLU B 432      -2.743 -17.286 -38.588  1.00 66.85           C  
ATOM   3530  CD  GLU B 432      -1.276 -17.402 -38.968  1.00 66.85           C  
ATOM   3531  OE1 GLU B 432      -0.813 -18.527 -39.265  1.00 66.85           O  
ATOM   3532  OE2 GLU B 432      -0.583 -16.360 -38.968  1.00 66.85           O  
ATOM   3533  N   THR B 433      -5.372 -13.485 -37.291  1.00 69.21           N  
ATOM   3534  CA  THR B 433      -5.561 -12.206 -36.616  1.00 69.21           C  
ATOM   3535  C   THR B 433      -6.979 -12.089 -36.064  1.00 69.21           C  
ATOM   3536  CB  THR B 433      -5.278 -11.027 -37.565  1.00 69.21           C  
ATOM   3537  O   THR B 433      -7.393 -11.014 -35.626  1.00 69.21           O  
ATOM   3538  CG2 THR B 433      -3.807 -10.987 -37.969  1.00 69.21           C  
ATOM   3539  OG1 THR B 433      -6.082 -11.165 -38.743  1.00 69.21           O  
ATOM   3540  N   ASP B 434      -7.703 -13.205 -36.128  1.00 71.54           N  
ATOM   3541  CA  ASP B 434      -9.087 -13.203 -35.664  1.00 71.54           C  
ATOM   3542  C   ASP B 434      -9.160 -12.967 -34.157  1.00 71.54           C  
ATOM   3543  CB  ASP B 434      -9.776 -14.521 -36.024  1.00 71.54           C  
ATOM   3544  O   ASP B 434      -8.521 -13.679 -33.380  1.00 71.54           O  
ATOM   3545  CG  ASP B 434     -11.285 -14.464 -35.866  1.00 71.54           C  
ATOM   3546  OD1 ASP B 434     -11.791 -13.568 -35.155  1.00 71.54           O  
ATOM   3547  OD2 ASP B 434     -11.975 -15.323 -36.455  1.00 71.54           O  
ATOM   3548  N   THR B 435      -9.894 -11.974 -33.722  1.00 68.51           N  
ATOM   3549  CA  THR B 435     -10.023 -11.624 -32.312  1.00 68.51           C  
ATOM   3550  C   THR B 435     -11.482 -11.683 -31.871  1.00 68.51           C  
ATOM   3551  CB  THR B 435      -9.455 -10.220 -32.030  1.00 68.51           C  
ATOM   3552  O   THR B 435     -11.896 -10.944 -30.975  1.00 68.51           O  
ATOM   3553  CG2 THR B 435      -7.946 -10.184 -32.247  1.00 68.51           C  
ATOM   3554  OG1 THR B 435     -10.076  -9.275 -32.910  1.00 68.51           O  
ATOM   3555  N   ARG B 436     -12.371 -12.426 -32.557  1.00 70.22           N  
ATOM   3556  CA  ARG B 436     -13.809 -12.462 -32.312  1.00 70.22           C  
ATOM   3557  C   ARG B 436     -14.112 -12.973 -30.907  1.00 70.22           C  
ATOM   3558  CB  ARG B 436     -14.511 -13.338 -33.351  1.00 70.22           C  
ATOM   3559  O   ARG B 436     -15.183 -12.702 -30.360  1.00 70.22           O  
ATOM   3560  CG  ARG B 436     -14.223 -14.824 -33.199  1.00 70.22           C  
ATOM   3561  CD  ARG B 436     -14.947 -15.649 -34.254  1.00 70.22           C  
ATOM   3562  NE  ARG B 436     -14.860 -15.032 -35.574  1.00 70.22           N  
ATOM   3563  NH1 ARG B 436     -16.047 -16.692 -36.657  1.00 70.22           N  
ATOM   3564  NH2 ARG B 436     -15.246 -14.896 -37.834  1.00 70.22           N  
ATOM   3565  CZ  ARG B 436     -15.385 -15.541 -36.686  1.00 70.22           C  
ATOM   3566  N   TYR B 437     -13.122 -13.728 -30.411  1.00 70.42           N  
ATOM   3567  CA  TYR B 437     -13.379 -14.301 -29.095  1.00 70.42           C  
ATOM   3568  C   TYR B 437     -12.806 -13.417 -27.993  1.00 70.42           C  
ATOM   3569  CB  TYR B 437     -12.784 -15.709 -28.996  1.00 70.42           C  
ATOM   3570  O   TYR B 437     -12.673 -13.852 -26.847  1.00 70.42           O  
ATOM   3571  CG  TYR B 437     -13.411 -16.701 -29.945  1.00 70.42           C  
ATOM   3572  CD1 TYR B 437     -14.740 -17.093 -29.796  1.00 70.42           C  
ATOM   3573  CD2 TYR B 437     -12.677 -17.249 -30.992  1.00 70.42           C  
ATOM   3574  CE1 TYR B 437     -15.322 -18.008 -30.667  1.00 70.42           C  
ATOM   3575  CE2 TYR B 437     -13.249 -18.166 -31.868  1.00 70.42           C  
ATOM   3576  OH  TYR B 437     -15.141 -19.445 -32.563  1.00 70.42           O  
ATOM   3577  CZ  TYR B 437     -14.570 -18.538 -31.699  1.00 70.42           C  
ATOM   3578  N   PHE B 438     -12.407 -12.232 -28.327  1.00 68.58           N  
ATOM   3579  CA  PHE B 438     -11.964 -11.226 -27.369  1.00 68.58           C  
ATOM   3580  C   PHE B 438     -12.979 -10.094 -27.264  1.00 68.58           C  
ATOM   3581  CB  PHE B 438     -10.595 -10.667 -27.769  1.00 68.58           C  
ATOM   3582  O   PHE B 438     -13.745  -9.852 -28.199  1.00 68.58           O  
ATOM   3583  CG  PHE B 438      -9.476 -11.668 -27.663  1.00 68.58           C  
ATOM   3584  CD1 PHE B 438      -8.719 -11.765 -26.502  1.00 68.58           C  
ATOM   3585  CD2 PHE B 438      -9.181 -12.513 -28.725  1.00 68.58           C  
ATOM   3586  CE1 PHE B 438      -7.683 -12.690 -26.400  1.00 68.58           C  
ATOM   3587  CE2 PHE B 438      -8.147 -13.441 -28.631  1.00 68.58           C  
ATOM   3588  CZ  PHE B 438      -7.399 -13.527 -27.468  1.00 68.58           C  
ATOM   3589  N   ASP B 439     -13.056  -9.394 -26.099  1.00 60.40           N  
ATOM   3590  CA  ASP B 439     -14.012  -8.320 -25.849  1.00 60.40           C  
ATOM   3591  C   ASP B 439     -13.819  -7.172 -26.837  1.00 60.40           C  
ATOM   3592  CB  ASP B 439     -13.880  -7.807 -24.413  1.00 60.40           C  
ATOM   3593  O   ASP B 439     -12.718  -6.630 -26.959  1.00 60.40           O  
ATOM   3594  CG  ASP B 439     -15.092  -7.017 -23.952  1.00 60.40           C  
ATOM   3595  OD1 ASP B 439     -15.707  -6.306 -24.776  1.00 60.40           O  
ATOM   3596  OD2 ASP B 439     -15.434  -7.105 -22.753  1.00 60.40           O  
ATOM   3597  N   GLU B 440     -14.841  -6.864 -27.537  1.00 57.79           N  
ATOM   3598  CA  GLU B 440     -14.825  -5.824 -28.561  1.00 57.79           C  
ATOM   3599  C   GLU B 440     -14.405  -4.479 -27.974  1.00 57.79           C  
ATOM   3600  CB  GLU B 440     -16.199  -5.701 -29.225  1.00 57.79           C  
ATOM   3601  O   GLU B 440     -13.852  -3.633 -28.681  1.00 57.79           O  
ATOM   3602  CG  GLU B 440     -16.364  -6.572 -30.462  1.00 57.79           C  
ATOM   3603  CD  GLU B 440     -17.719  -6.410 -31.133  1.00 57.79           C  
ATOM   3604  OE1 GLU B 440     -17.970  -7.078 -32.162  1.00 57.79           O  
ATOM   3605  OE2 GLU B 440     -18.535  -5.609 -30.627  1.00 57.79           O  
ATOM   3606  N   GLU B 441     -14.697  -4.352 -26.600  1.00 51.41           N  
ATOM   3607  CA  GLU B 441     -14.294  -3.117 -25.934  1.00 51.41           C  
ATOM   3608  C   GLU B 441     -12.790  -2.890 -26.054  1.00 51.41           C  
ATOM   3609  CB  GLU B 441     -14.706  -3.142 -24.459  1.00 51.41           C  
ATOM   3610  O   GLU B 441     -12.335  -1.749 -26.156  1.00 51.41           O  
ATOM   3611  CG  GLU B 441     -14.773  -1.765 -23.816  1.00 51.41           C  
ATOM   3612  CD  GLU B 441     -15.126  -1.809 -22.338  1.00 51.41           C  
ATOM   3613  OE1 GLU B 441     -15.089  -0.750 -21.672  1.00 51.41           O  
ATOM   3614  OE2 GLU B 441     -15.441  -2.914 -21.841  1.00 51.41           O  
ATOM   3615  N   PHE B 442     -12.020  -3.945 -26.068  1.00 56.04           N  
ATOM   3616  CA  PHE B 442     -10.569  -3.834 -26.159  1.00 56.04           C  
ATOM   3617  C   PHE B 442     -10.116  -3.827 -27.614  1.00 56.04           C  
ATOM   3618  CB  PHE B 442      -9.892  -4.984 -25.405  1.00 56.04           C  
ATOM   3619  O   PHE B 442      -9.364  -2.944 -28.031  1.00 56.04           O  
ATOM   3620  CG  PHE B 442     -10.180  -4.993 -23.927  1.00 56.04           C  
ATOM   3621  CD1 PHE B 442      -9.744  -3.954 -23.114  1.00 56.04           C  
ATOM   3622  CD2 PHE B 442     -10.887  -6.041 -23.352  1.00 56.04           C  
ATOM   3623  CE1 PHE B 442     -10.009  -3.960 -21.746  1.00 56.04           C  
ATOM   3624  CE2 PHE B 442     -11.155  -6.054 -21.987  1.00 56.04           C  
ATOM   3625  CZ  PHE B 442     -10.714  -5.013 -21.185  1.00 56.04           C  
ATOM   3626  N   THR B 443     -10.660  -4.667 -28.415  1.00 62.69           N  
ATOM   3627  CA  THR B 443     -10.191  -4.859 -29.783  1.00 62.69           C  
ATOM   3628  C   THR B 443     -10.548  -3.655 -30.651  1.00 62.69           C  
ATOM   3629  CB  THR B 443     -10.786  -6.136 -30.404  1.00 62.69           C  
ATOM   3630  O   THR B 443      -9.905  -3.408 -31.673  1.00 62.69           O  
ATOM   3631  CG2 THR B 443     -10.173  -7.387 -29.782  1.00 62.69           C  
ATOM   3632  OG1 THR B 443     -12.202  -6.153 -30.184  1.00 62.69           O  
ATOM   3633  N   ALA B 444     -11.569  -2.826 -30.143  1.00 50.19           N  
ATOM   3634  CA  ALA B 444     -12.023  -1.651 -30.883  1.00 50.19           C  
ATOM   3635  C   ALA B 444     -11.178  -0.427 -30.540  1.00 50.19           C  
ATOM   3636  CB  ALA B 444     -13.496  -1.375 -30.591  1.00 50.19           C  
ATOM   3637  O   ALA B 444     -11.199   0.572 -31.264  1.00 50.19           O  
ATOM   3638  N   GLN B 445     -10.404  -0.544 -29.429  1.00 47.43           N  
ATOM   3639  CA  GLN B 445      -9.610   0.587 -28.960  1.00 47.43           C  
ATOM   3640  C   GLN B 445      -8.349   0.760 -29.801  1.00 47.43           C  
ATOM   3641  CB  GLN B 445      -9.238   0.407 -27.487  1.00 47.43           C  
ATOM   3642  O   GLN B 445      -7.781  -0.220 -30.288  1.00 47.43           O  
ATOM   3643  CG  GLN B 445     -10.174   1.126 -26.524  1.00 47.43           C  
ATOM   3644  CD  GLN B 445      -9.802   0.906 -25.070  1.00 47.43           C  
ATOM   3645  NE2 GLN B 445     -10.595   1.468 -24.164  1.00 47.43           N  
ATOM   3646  OE1 GLN B 445      -8.812   0.235 -24.763  1.00 47.43           O  
ATOM   3647  N   MET B 446      -8.053   2.021 -30.075  1.00 43.84           N  
ATOM   3648  CA  MET B 446      -6.808   2.337 -30.769  1.00 43.84           C  
ATOM   3649  C   MET B 446      -5.601   2.033 -29.888  1.00 43.84           C  
ATOM   3650  CB  MET B 446      -6.788   3.806 -31.195  1.00 43.84           C  
ATOM   3651  O   MET B 446      -5.633   2.272 -28.679  1.00 43.84           O  
ATOM   3652  CG  MET B 446      -7.023   4.017 -32.681  1.00 43.84           C  
ATOM   3653  SD  MET B 446      -6.679   5.740 -33.210  1.00 43.84           S  
ATOM   3654  CE  MET B 446      -8.242   6.138 -34.042  1.00 43.84           C  
ATOM   3655  N   ILE B 447      -4.730   1.294 -30.428  1.00 37.36           N  
ATOM   3656  CA  ILE B 447      -3.521   0.955 -29.685  1.00 37.36           C  
ATOM   3657  C   ILE B 447      -2.702   2.218 -29.429  1.00 37.36           C  
ATOM   3658  CB  ILE B 447      -2.670  -0.093 -30.436  1.00 37.36           C  
ATOM   3659  O   ILE B 447      -2.332   2.926 -30.369  1.00 37.36           O  
ATOM   3660  CG1 ILE B 447      -3.495  -1.358 -30.703  1.00 37.36           C  
ATOM   3661  CG2 ILE B 447      -1.400  -0.424 -29.646  1.00 37.36           C  
ATOM   3662  CD1 ILE B 447      -2.824  -2.346 -31.647  1.00 37.36           C  
ATOM   3663  N   THR B 448      -2.991   2.850 -28.177  1.00 36.36           N  
ATOM   3664  CA  THR B 448      -2.099   3.963 -27.874  1.00 36.36           C  
ATOM   3665  C   THR B 448      -0.979   3.519 -26.938  1.00 36.36           C  
ATOM   3666  CB  THR B 448      -2.867   5.137 -27.239  1.00 36.36           C  
ATOM   3667  O   THR B 448      -1.231   2.850 -25.934  1.00 36.36           O  
ATOM   3668  CG2 THR B 448      -2.861   6.357 -28.155  1.00 36.36           C  
ATOM   3669  OG1 THR B 448      -4.223   4.740 -27.000  1.00 36.36           O  
ATOM   3670  N   ILE B 449       0.052   3.283 -27.550  1.00 33.69           N  
ATOM   3671  CA  ILE B 449       1.154   3.138 -26.605  1.00 33.69           C  
ATOM   3672  C   ILE B 449       1.467   4.489 -25.967  1.00 33.69           C  
ATOM   3673  CB  ILE B 449       2.415   2.563 -27.290  1.00 33.69           C  
ATOM   3674  O   ILE B 449       1.659   5.485 -26.669  1.00 33.69           O  
ATOM   3675  CG1 ILE B 449       2.103   1.206 -27.930  1.00 33.69           C  
ATOM   3676  CG2 ILE B 449       3.567   2.445 -26.288  1.00 33.69           C  
ATOM   3677  CD1 ILE B 449       3.247   0.632 -28.754  1.00 33.69           C  
ATOM   3678  N   THR B 450       0.839   4.895 -24.801  1.00 30.07           N  
ATOM   3679  CA  THR B 450       1.186   6.130 -24.107  1.00 30.07           C  
ATOM   3680  C   THR B 450       2.637   6.095 -23.635  1.00 30.07           C  
ATOM   3681  CB  THR B 450       0.258   6.374 -22.903  1.00 30.07           C  
ATOM   3682  O   THR B 450       3.118   5.062 -23.165  1.00 30.07           O  
ATOM   3683  CG2 THR B 450       0.047   7.866 -22.665  1.00 30.07           C  
ATOM   3684  OG1 THR B 450      -1.011   5.757 -23.152  1.00 30.07           O  
ATOM   3685  N   PRO B 451       3.413   7.531 -23.613  1.00 29.63           N  
ATOM   3686  CA  PRO B 451       2.741   8.785 -23.961  1.00 29.63           C  
ATOM   3687  C   PRO B 451       2.263   8.816 -25.411  1.00 29.63           C  
ATOM   3688  CB  PRO B 451       3.820   9.843 -23.719  1.00 29.63           C  
ATOM   3689  O   PRO B 451       2.828   8.129 -26.266  1.00 29.63           O  
ATOM   3690  CG  PRO B 451       5.044   9.065 -23.358  1.00 29.63           C  
ATOM   3691  CD  PRO B 451       4.708   7.602 -23.399  1.00 29.63           C  
ATOM   3692  N   PRO B 452       0.983   9.382 -25.671  1.00 27.75           N  
ATOM   3693  CA  PRO B 452       0.270   9.388 -26.951  1.00 27.75           C  
ATOM   3694  C   PRO B 452       1.069  10.057 -28.068  1.00 27.75           C  
ATOM   3695  CB  PRO B 452      -1.003  10.179 -26.642  1.00 27.75           C  
ATOM   3696  O   PRO B 452       1.931  10.897 -27.798  1.00 27.75           O  
ATOM   3697  CG  PRO B 452      -0.796  10.713 -25.262  1.00 27.75           C  
ATOM   3698  CD  PRO B 452       0.533  10.229 -24.758  1.00 27.75           C  
ATOM   3699  N   ASP B 453       1.173   9.597 -29.124  1.00 24.92           N  
ATOM   3700  CA  ASP B 453       1.460  10.505 -30.231  1.00 24.92           C  
ATOM   3701  C   ASP B 453       0.310  11.486 -30.449  1.00 24.92           C  
ATOM   3702  CB  ASP B 453       1.732   9.718 -31.514  1.00 24.92           C  
ATOM   3703  O   ASP B 453      -0.816  11.237 -30.013  1.00 24.92           O  
ATOM   3704  CG  ASP B 453       3.158   9.204 -31.604  1.00 24.92           C  
ATOM   3705  OD1 ASP B 453       4.052   9.767 -30.937  1.00 24.92           O  
ATOM   3706  OD2 ASP B 453       3.390   8.229 -32.352  1.00 24.92           O  
ATOM   3707  N   GLN B 454       0.331  12.873 -30.995  1.00 23.99           N  
ATOM   3708  CA  GLN B 454      -0.406  14.130 -31.072  1.00 23.99           C  
ATOM   3709  C   GLN B 454      -1.764  13.931 -31.739  1.00 23.99           C  
ATOM   3710  CB  GLN B 454       0.404  15.182 -31.831  1.00 23.99           C  
ATOM   3711  O   GLN B 454      -2.655  14.773 -31.607  1.00 23.99           O  
ATOM   3712  CG  GLN B 454       1.329  16.004 -30.944  1.00 23.99           C  
ATOM   3713  CD  GLN B 454       2.018  17.127 -31.697  1.00 23.99           C  
ATOM   3714  NE2 GLN B 454       2.904  17.843 -31.012  1.00 23.99           N  
ATOM   3715  OE1 GLN B 454       1.757  17.349 -32.883  1.00 23.99           O  
ATOM   3716  N   ASP B 455      -2.068  13.163 -32.746  1.00 21.10           N  
ATOM   3717  CA  ASP B 455      -2.899  13.705 -33.816  1.00 21.10           C  
ATOM   3718  C   ASP B 455      -4.383  13.567 -33.483  1.00 21.10           C  
ATOM   3719  CB  ASP B 455      -2.590  13.006 -35.142  1.00 21.10           C  
ATOM   3720  O   ASP B 455      -5.239  14.063 -34.219  1.00 21.10           O  
ATOM   3721  CG  ASP B 455      -1.632  13.793 -36.019  1.00 21.10           C  
ATOM   3722  OD1 ASP B 455      -1.466  15.012 -35.798  1.00 21.10           O  
ATOM   3723  OD2 ASP B 455      -1.041  13.190 -36.940  1.00 21.10           O  
ATOM   3724  N   ASP B 456      -4.893  12.558 -32.725  1.00 22.92           N  
ATOM   3725  CA  ASP B 456      -6.154  12.014 -33.217  1.00 22.92           C  
ATOM   3726  C   ASP B 456      -7.339  12.845 -32.730  1.00 22.92           C  
ATOM   3727  CB  ASP B 456      -6.318  10.557 -32.777  1.00 22.92           C  
ATOM   3728  O   ASP B 456      -7.575  12.953 -31.525  1.00 22.92           O  
ATOM   3729  CG  ASP B 456      -6.061   9.567 -33.900  1.00 22.92           C  
ATOM   3730  OD1 ASP B 456      -6.009   9.980 -35.078  1.00 22.92           O  
ATOM   3731  OD2 ASP B 456      -5.913   8.361 -33.603  1.00 22.92           O  
ATOM   3732  N   SER B 457      -7.956  13.836 -33.501  1.00 21.58           N  
ATOM   3733  CA  SER B 457      -8.956  14.893 -33.395  1.00 21.58           C  
ATOM   3734  C   SER B 457     -10.353  14.314 -33.197  1.00 21.58           C  
ATOM   3735  CB  SER B 457      -8.935  15.779 -34.641  1.00 21.58           C  
ATOM   3736  O   SER B 457     -11.336  15.055 -33.140  1.00 21.58           O  
ATOM   3737  OG  SER B 457      -9.477  15.092 -35.756  1.00 21.58           O  
ATOM   3738  N   MET B 458     -10.709  13.071 -33.433  1.00 19.57           N  
ATOM   3739  CA  MET B 458     -12.015  12.938 -34.072  1.00 19.57           C  
ATOM   3740  C   MET B 458     -13.135  13.294 -33.100  1.00 19.57           C  
ATOM   3741  CB  MET B 458     -12.214  11.517 -34.601  1.00 19.57           C  
ATOM   3742  O   MET B 458     -12.998  13.099 -31.891  1.00 19.57           O  
ATOM   3743  CG  MET B 458     -11.738  11.323 -36.032  1.00 19.57           C  
ATOM   3744  SD  MET B 458     -12.789  10.148 -36.970  1.00 19.57           S  
ATOM   3745  CE  MET B 458     -11.875  10.080 -38.536  1.00 19.57           C  
ATOM   3746  N   GLU B 459     -14.375  13.816 -33.549  1.00 21.24           N  
ATOM   3747  CA  GLU B 459     -15.597  14.593 -33.368  1.00 21.24           C  
ATOM   3748  C   GLU B 459     -16.680  13.766 -32.682  1.00 21.24           C  
ATOM   3749  CB  GLU B 459     -16.107  15.116 -34.713  1.00 21.24           C  
ATOM   3750  O   GLU B 459     -17.698  13.437 -33.294  1.00 21.24           O  
ATOM   3751  CG  GLU B 459     -15.611  16.513 -35.058  1.00 21.24           C  
ATOM   3752  CD  GLU B 459     -16.210  17.061 -36.344  1.00 21.24           C  
ATOM   3753  OE1 GLU B 459     -15.917  18.225 -36.702  1.00 21.24           O  
ATOM   3754  OE2 GLU B 459     -16.979  16.322 -36.998  1.00 21.24           O  
ATOM   3755  N   CYS B 460     -16.366  12.920 -31.734  1.00 19.68           N  
ATOM   3756  CA  CYS B 460     -17.467  11.974 -31.588  1.00 19.68           C  
ATOM   3757  C   CYS B 460     -18.725  12.673 -31.087  1.00 19.68           C  
ATOM   3758  CB  CYS B 460     -17.082  10.847 -30.630  1.00 19.68           C  
ATOM   3759  O   CYS B 460     -18.641  13.698 -30.408  1.00 19.68           O  
ATOM   3760  SG  CYS B 460     -15.907   9.666 -31.329  1.00 19.68           S  
ATOM   3761  N   VAL B 461     -20.023  12.135 -31.237  1.00 19.72           N  
ATOM   3762  CA  VAL B 461     -21.423  12.380 -31.569  1.00 19.72           C  
ATOM   3763  C   VAL B 461     -22.193  12.766 -30.308  1.00 19.72           C  
ATOM   3764  CB  VAL B 461     -22.073  11.147 -32.235  1.00 19.72           C  
ATOM   3765  O   VAL B 461     -22.894  13.780 -30.288  1.00 19.72           O  
ATOM   3766  CG1 VAL B 461     -23.355  11.541 -32.966  1.00 19.72           C  
ATOM   3767  CG2 VAL B 461     -21.090  10.479 -33.195  1.00 19.72           C  
ATOM   3768  N   ASP B 462     -22.950  11.853 -29.553  1.00 19.46           N  
ATOM   3769  CA  ASP B 462     -24.407  11.758 -29.581  1.00 19.46           C  
ATOM   3770  C   ASP B 462     -25.029  12.503 -28.402  1.00 19.46           C  
ATOM   3771  CB  ASP B 462     -24.849  10.294 -29.571  1.00 19.46           C  
ATOM   3772  O   ASP B 462     -25.693  13.525 -28.587  1.00 19.46           O  
ATOM   3773  CG  ASP B 462     -25.600   9.893 -30.829  1.00 19.46           C  
ATOM   3774  OD1 ASP B 462     -26.013  10.783 -31.603  1.00 19.46           O  
ATOM   3775  OD2 ASP B 462     -25.783   8.675 -31.046  1.00 19.46           O  
ATOM   3776  N   SER B 463     -25.874  11.797 -27.350  1.00 20.92           N  
ATOM   3777  CA  SER B 463     -27.307  11.645 -27.124  1.00 20.92           C  
ATOM   3778  C   SER B 463     -27.781  12.523 -25.970  1.00 20.92           C  
ATOM   3779  CB  SER B 463     -27.654  10.183 -26.839  1.00 20.92           C  
ATOM   3780  O   SER B 463     -27.065  13.428 -25.538  1.00 20.92           O  
ATOM   3781  OG  SER B 463     -27.623   9.921 -25.447  1.00 20.92           O  
ATOM   3782  N   GLU B 464     -28.430  11.960 -24.787  1.00 21.57           N  
ATOM   3783  CA  GLU B 464     -29.693  11.994 -24.055  1.00 21.57           C  
ATOM   3784  C   GLU B 464     -29.590  12.879 -22.816  1.00 21.57           C  
ATOM   3785  CB  GLU B 464     -30.123  10.579 -23.657  1.00 21.57           C  
ATOM   3786  O   GLU B 464     -28.903  12.530 -21.854  1.00 21.57           O  
ATOM   3787  CG  GLU B 464     -30.914   9.851 -24.734  1.00 21.57           C  
ATOM   3788  CD  GLU B 464     -31.517   8.541 -24.252  1.00 21.57           C  
ATOM   3789  OE1 GLU B 464     -32.296   7.917 -25.008  1.00 21.57           O  
ATOM   3790  OE2 GLU B 464     -31.208   8.135 -23.109  1.00 21.57           O  
ATOM   3791  N   ARG B 465     -29.531  14.158 -22.861  1.00 24.24           N  
ATOM   3792  CA  ARG B 465     -29.221  15.021 -21.726  1.00 24.24           C  
ATOM   3793  C   ARG B 465     -30.440  15.206 -20.829  1.00 24.24           C  
ATOM   3794  CB  ARG B 465     -28.713  16.381 -22.208  1.00 24.24           C  
ATOM   3795  O   ARG B 465     -31.345  15.978 -21.154  1.00 24.24           O  
ATOM   3796  CG  ARG B 465     -27.203  16.454 -22.368  1.00 24.24           C  
ATOM   3797  CD  ARG B 465     -26.743  17.852 -22.757  1.00 24.24           C  
ATOM   3798  NE  ARG B 465     -25.307  17.894 -23.019  1.00 24.24           N  
ATOM   3799  NH1 ARG B 465     -25.264  20.137 -23.572  1.00 24.24           N  
ATOM   3800  NH2 ARG B 465     -23.332  18.905 -23.612  1.00 24.24           N  
ATOM   3801  CZ  ARG B 465     -24.638  18.978 -23.400  1.00 24.24           C  
ATOM   3802  N   ARG B 466     -31.164  14.171 -20.260  1.00 24.49           N  
ATOM   3803  CA  ARG B 466     -32.347  14.447 -19.453  1.00 24.49           C  
ATOM   3804  C   ARG B 466     -31.987  15.259 -18.213  1.00 24.49           C  
ATOM   3805  CB  ARG B 466     -33.035  13.143 -19.043  1.00 24.49           C  
ATOM   3806  O   ARG B 466     -30.937  15.041 -17.605  1.00 24.49           O  
ATOM   3807  CG  ARG B 466     -33.996  12.599 -20.088  1.00 24.49           C  
ATOM   3808  CD  ARG B 466     -34.710  11.346 -19.600  1.00 24.49           C  
ATOM   3809  NE  ARG B 466     -35.504  10.730 -20.659  1.00 24.49           N  
ATOM   3810  NH1 ARG B 466     -36.274   8.987 -19.353  1.00 24.49           N  
ATOM   3811  NH2 ARG B 466     -36.914   9.150 -21.549  1.00 24.49           N  
ATOM   3812  CZ  ARG B 466     -36.229   9.624 -20.518  1.00 24.49           C  
ATOM   3813  N   PRO B 467     -32.706  16.329 -17.863  1.00 29.31           N  
ATOM   3814  CA  PRO B 467     -32.394  17.395 -16.907  1.00 29.31           C  
ATOM   3815  C   PRO B 467     -32.525  16.942 -15.455  1.00 29.31           C  
ATOM   3816  CB  PRO B 467     -33.425  18.477 -17.237  1.00 29.31           C  
ATOM   3817  O   PRO B 467     -33.588  16.468 -15.046  1.00 29.31           O  
ATOM   3818  CG  PRO B 467     -34.421  17.799 -18.122  1.00 29.31           C  
ATOM   3819  CD  PRO B 467     -33.925  16.414 -18.425  1.00 29.31           C  
ATOM   3820  N   HIS B 468     -31.702  16.117 -14.830  1.00 29.66           N  
ATOM   3821  CA  HIS B 468     -31.689  15.721 -13.427  1.00 29.66           C  
ATOM   3822  C   HIS B 468     -31.089  16.815 -12.550  1.00 29.66           C  
ATOM   3823  CB  HIS B 468     -30.910  14.417 -13.246  1.00 29.66           C  
ATOM   3824  O   HIS B 468     -30.099  17.446 -12.928  1.00 29.66           O  
ATOM   3825  CG  HIS B 468     -31.553  13.237 -13.903  1.00 29.66           C  
ATOM   3826  CD2 HIS B 468     -31.230  12.563 -15.032  1.00 29.66           C  
ATOM   3827  ND1 HIS B 468     -32.676  12.622 -13.394  1.00 29.66           N  
ATOM   3828  CE1 HIS B 468     -33.016  11.617 -14.183  1.00 29.66           C  
ATOM   3829  NE2 HIS B 468     -32.155  11.560 -15.184  1.00 29.66           N  
ATOM   3830  N   PHE B 469     -31.792  17.619 -11.563  1.00 29.87           N  
ATOM   3831  CA  PHE B 469     -31.487  18.373 -10.353  1.00 29.87           C  
ATOM   3832  C   PHE B 469     -32.215  19.712 -10.352  1.00 29.87           C  
ATOM   3833  CB  PHE B 469     -29.978  18.596 -10.223  1.00 29.87           C  
ATOM   3834  O   PHE B 469     -31.582  20.769 -10.385  1.00 29.87           O  
ATOM   3835  CG  PHE B 469     -29.186  17.324 -10.083  1.00 29.87           C  
ATOM   3836  CD1 PHE B 469     -29.039  16.713  -8.844  1.00 29.87           C  
ATOM   3837  CD2 PHE B 469     -28.588  16.740 -11.192  1.00 29.87           C  
ATOM   3838  CE1 PHE B 469     -28.306  15.535  -8.712  1.00 29.87           C  
ATOM   3839  CE2 PHE B 469     -27.855  15.563 -11.068  1.00 29.87           C  
ATOM   3840  CZ  PHE B 469     -27.714  14.963  -9.827  1.00 29.87           C  
ATOM   3841  N   PRO B 470     -33.405  19.930 -10.538  1.00 31.08           N  
ATOM   3842  CA  PRO B 470     -34.049  21.240 -10.665  1.00 31.08           C  
ATOM   3843  C   PRO B 470     -33.809  22.134  -9.451  1.00 31.08           C  
ATOM   3844  CB  PRO B 470     -35.533  20.892 -10.803  1.00 31.08           C  
ATOM   3845  O   PRO B 470     -33.672  23.352  -9.594  1.00 31.08           O  
ATOM   3846  CG  PRO B 470     -35.617  19.438 -10.467  1.00 31.08           C  
ATOM   3847  CD  PRO B 470     -34.222  18.894 -10.349  1.00 31.08           C  
ATOM   3848  N   GLN B 471     -33.860  21.656  -8.206  1.00 36.89           N  
ATOM   3849  CA  GLN B 471     -34.012  22.524  -7.044  1.00 36.89           C  
ATOM   3850  C   GLN B 471     -32.684  22.701  -6.312  1.00 36.89           C  
ATOM   3851  CB  GLN B 471     -35.067  21.965  -6.088  1.00 36.89           C  
ATOM   3852  O   GLN B 471     -32.663  23.024  -5.122  1.00 36.89           O  
ATOM   3853  CG  GLN B 471     -36.500  22.242  -6.524  1.00 36.89           C  
ATOM   3854  CD  GLN B 471     -37.526  21.699  -5.547  1.00 36.89           C  
ATOM   3855  NE2 GLN B 471     -38.802  21.849  -5.883  1.00 36.89           N  
ATOM   3856  OE1 GLN B 471     -37.174  21.149  -4.498  1.00 36.89           O  
ATOM   3857  N   PHE B 472     -31.491  22.678  -6.827  1.00 32.30           N  
ATOM   3858  CA  PHE B 472     -30.195  22.661  -6.159  1.00 32.30           C  
ATOM   3859  C   PHE B 472     -29.723  24.079  -5.858  1.00 32.30           C  
ATOM   3860  CB  PHE B 472     -29.156  21.933  -7.017  1.00 32.30           C  
ATOM   3861  O   PHE B 472     -29.008  24.306  -4.880  1.00 32.30           O  
ATOM   3862  CG  PHE B 472     -27.838  21.720  -6.324  1.00 32.30           C  
ATOM   3863  CD1 PHE B 472     -26.752  22.544  -6.597  1.00 32.30           C  
ATOM   3864  CD2 PHE B 472     -27.684  20.696  -5.398  1.00 32.30           C  
ATOM   3865  CE1 PHE B 472     -25.531  22.349  -5.956  1.00 32.30           C  
ATOM   3866  CE2 PHE B 472     -26.466  20.495  -4.755  1.00 32.30           C  
ATOM   3867  CZ  PHE B 472     -25.390  21.322  -5.036  1.00 32.30           C  
ATOM   3868  N   SER B 473     -30.235  25.238  -6.303  1.00 34.81           N  
ATOM   3869  CA  SER B 473     -29.661  26.573  -6.172  1.00 34.81           C  
ATOM   3870  C   SER B 473     -29.980  27.181  -4.811  1.00 34.81           C  
ATOM   3871  CB  SER B 473     -30.175  27.490  -7.283  1.00 34.81           C  
ATOM   3872  O   SER B 473     -31.105  27.061  -4.320  1.00 34.81           O  
ATOM   3873  OG  SER B 473     -29.881  26.949  -8.559  1.00 34.81           O  
ATOM   3874  N   TYR B 474     -29.017  27.415  -3.907  1.00 37.37           N  
ATOM   3875  CA  TYR B 474     -29.130  28.025  -2.587  1.00 37.37           C  
ATOM   3876  C   TYR B 474     -28.253  29.267  -2.483  1.00 37.37           C  
ATOM   3877  CB  TYR B 474     -28.745  27.021  -1.496  1.00 37.37           C  
ATOM   3878  O   TYR B 474     -27.142  29.297  -3.018  1.00 37.37           O  
ATOM   3879  CG  TYR B 474     -28.708  27.616  -0.109  1.00 37.37           C  
ATOM   3880  CD1 TYR B 474     -27.506  28.028   0.461  1.00 37.37           C  
ATOM   3881  CD2 TYR B 474     -29.874  27.767   0.633  1.00 37.37           C  
ATOM   3882  CE1 TYR B 474     -27.467  28.575   1.739  1.00 37.37           C  
ATOM   3883  CE2 TYR B 474     -29.847  28.313   1.912  1.00 37.37           C  
ATOM   3884  OH  TYR B 474     -28.607  29.254   3.722  1.00 37.37           O  
ATOM   3885  CZ  TYR B 474     -28.640  28.714   2.456  1.00 37.37           C  
ATOM   3886  N   SER B 475     -28.842  30.551  -2.181  1.00 34.45           N  
ATOM   3887  CA  SER B 475     -28.025  31.739  -1.956  1.00 34.45           C  
ATOM   3888  C   SER B 475     -28.151  32.232  -0.519  1.00 34.45           C  
ATOM   3889  CB  SER B 475     -28.423  32.854  -2.924  1.00 34.45           C  
ATOM   3890  O   SER B 475     -29.262  32.414  -0.015  1.00 34.45           O  
ATOM   3891  OG  SER B 475     -27.277  33.536  -3.404  1.00 34.45           O  
ATOM   3892  N   ALA B 476     -27.170  32.262   0.339  1.00 28.47           N  
ATOM   3893  CA  ALA B 476     -27.200  32.761   1.712  1.00 28.47           C  
ATOM   3894  C   ALA B 476     -27.223  34.286   1.741  1.00 28.47           C  
ATOM   3895  CB  ALA B 476     -25.999  32.235   2.494  1.00 28.47           C  
ATOM   3896  O   ALA B 476     -26.637  34.939   0.874  1.00 28.47           O  
ATOM   3897  N   SER B 477     -28.351  35.116   2.174  1.00 27.35           N  
ATOM   3898  CA  SER B 477     -28.512  36.559   2.326  1.00 27.35           C  
ATOM   3899  C   SER B 477     -27.363  37.162   3.127  1.00 27.35           C  
ATOM   3900  CB  SER B 477     -29.843  36.880   3.007  1.00 27.35           C  
ATOM   3901  O   SER B 477     -27.182  36.838   4.303  1.00 27.35           O  
ATOM   3902  OG  SER B 477     -30.584  35.697   3.247  1.00 27.35           O  
ATOM   3903  N   GLY B 478     -26.178  37.073   2.823  1.00 25.43           N  
ATOM   3904  CA  GLY B 478     -25.165  37.636   3.701  1.00 25.43           C  
ATOM   3905  C   GLY B 478     -25.174  39.153   3.728  1.00 25.43           C  
ATOM   3906  O   GLY B 478     -25.438  39.795   2.709  1.00 25.43           O  
ATOM   3907  N   THR B 479     -25.748  39.774   4.828  1.00 23.62           N  
ATOM   3908  CA  THR B 479     -25.491  41.172   5.156  1.00 23.62           C  
ATOM   3909  C   THR B 479     -23.992  41.452   5.191  1.00 23.62           C  
ATOM   3910  CB  THR B 479     -26.120  41.552   6.509  1.00 23.62           C  
ATOM   3911  O   THR B 479     -23.243  40.770   5.894  1.00 23.62           O  
ATOM   3912  CG2 THR B 479     -27.492  42.190   6.319  1.00 23.62           C  
ATOM   3913  OG1 THR B 479     -26.260  40.374   7.312  1.00 23.62           O  
ATOM   3914  N   ALA B 480     -23.377  41.562   4.009  1.00 20.91           N  
ATOM   3915  CA  ALA B 480     -22.167  42.337   4.271  1.00 20.91           C  
ATOM   3916  C   ALA B 480     -22.510  43.744   4.752  1.00 20.91           C  
ATOM   3917  CB  ALA B 480     -21.296  42.404   3.018  1.00 20.91           C  
ATOM   3918  O   ALA B 480     -23.437  44.374   4.237  1.00 20.91           O  
TER    3919      ALA B 480                                                      
ATOM   3920  N   MET C   1     -98.278  -4.113  -2.692  1.00 16.22           N  
ATOM   3921  CA  MET C   1     -98.022  -5.307  -3.492  1.00 16.22           C  
ATOM   3922  C   MET C   1     -96.690  -5.195  -4.226  1.00 16.22           C  
ATOM   3923  CB  MET C   1     -99.154  -5.535  -4.496  1.00 16.22           C  
ATOM   3924  O   MET C   1     -96.157  -6.196  -4.709  1.00 16.22           O  
ATOM   3925  CG  MET C   1    -100.222  -6.500  -4.007  1.00 16.22           C  
ATOM   3926  SD  MET C   1    -101.284  -7.122  -5.368  1.00 16.22           S  
ATOM   3927  CE  MET C   1    -102.446  -8.147  -4.424  1.00 16.22           C  
ATOM   3928  N   ALA C   2     -96.256  -5.459  -4.047  1.00 16.16           N  
ATOM   3929  CA  ALA C   2     -96.135  -5.528  -2.593  1.00 16.16           C  
ATOM   3930  C   ALA C   2     -94.951  -6.398  -2.181  1.00 16.16           C  
ATOM   3931  CB  ALA C   2     -97.425  -6.064  -1.977  1.00 16.16           C  
ATOM   3932  O   ALA C   2     -94.221  -6.062  -1.246  1.00 16.16           O  
ATOM   3933  N   ARG C   3     -94.782  -7.501  -2.708  1.00 16.10           N  
ATOM   3934  CA  ARG C   3     -94.804  -8.292  -1.483  1.00 16.10           C  
ATOM   3935  C   ARG C   3     -93.589  -7.987  -0.612  1.00 16.10           C  
ATOM   3936  CB  ARG C   3     -94.853  -9.787  -1.808  1.00 16.10           C  
ATOM   3937  O   ARG C   3     -92.642  -7.340  -1.063  1.00 16.10           O  
ATOM   3938  CG  ARG C   3     -96.254 -10.377  -1.784  1.00 16.10           C  
ATOM   3939  CD  ARG C   3     -96.235 -11.883  -2.003  1.00 16.10           C  
ATOM   3940  NE  ARG C   3     -97.572 -12.460  -1.893  1.00 16.10           N  
ATOM   3941  NH1 ARG C   3     -96.893 -14.631  -2.296  1.00 16.10           N  
ATOM   3942  NH2 ARG C   3     -99.106 -14.169  -1.915  1.00 16.10           N  
ATOM   3943  CZ  ARG C   3     -97.854 -13.752  -2.035  1.00 16.10           C  
ATOM   3944  N   THR C   4     -92.772  -8.976  -0.071  1.00 16.49           N  
ATOM   3945  CA  THR C   4     -93.088  -9.451   1.272  1.00 16.49           C  
ATOM   3946  C   THR C   4     -92.121  -8.862   2.295  1.00 16.49           C  
ATOM   3947  CB  THR C   4     -93.042 -10.989   1.345  1.00 16.49           C  
ATOM   3948  O   THR C   4     -92.468  -8.711   3.469  1.00 16.49           O  
ATOM   3949  CG2 THR C   4     -94.437 -11.572   1.544  1.00 16.49           C  
ATOM   3950  OG1 THR C   4     -92.491 -11.503   0.127  1.00 16.49           O  
ATOM   3951  N   THR C   5     -90.828  -8.804   1.947  1.00 17.86           N  
ATOM   3952  CA  THR C   5     -89.914  -9.715   2.627  1.00 17.86           C  
ATOM   3953  C   THR C   5     -89.340  -9.067   3.883  1.00 17.86           C  
ATOM   3954  CB  THR C   5     -88.765 -10.148   1.699  1.00 17.86           C  
ATOM   3955  O   THR C   5     -88.895  -7.918   3.848  1.00 17.86           O  
ATOM   3956  CG2 THR C   5     -89.138 -11.396   0.906  1.00 17.86           C  
ATOM   3957  OG1 THR C   5     -88.470  -9.085   0.784  1.00 17.86           O  
ATOM   3958  N   SER C   6     -89.555  -9.623   5.324  1.00 18.07           N  
ATOM   3959  CA  SER C   6     -90.401  -9.837   6.493  1.00 18.07           C  
ATOM   3960  C   SER C   6     -89.670  -9.472   7.781  1.00 18.07           C  
ATOM   3961  CB  SER C   6     -90.869 -11.292   6.558  1.00 18.07           C  
ATOM   3962  O   SER C   6     -88.511  -9.053   7.744  1.00 18.07           O  
ATOM   3963  OG  SER C   6     -90.458 -12.004   5.404  1.00 18.07           O  
ATOM   3964  N   GLN C   7     -89.435 -10.476   8.675  1.00 16.68           N  
ATOM   3965  CA  GLN C   7     -89.524 -10.602  10.126  1.00 16.68           C  
ATOM   3966  C   GLN C   7     -88.201 -10.235  10.791  1.00 16.68           C  
ATOM   3967  CB  GLN C   7     -89.934 -12.022  10.518  1.00 16.68           C  
ATOM   3968  O   GLN C   7     -88.179  -9.803  11.945  1.00 16.68           O  
ATOM   3969  CG  GLN C   7     -91.438 -12.212  10.655  1.00 16.68           C  
ATOM   3970  CD  GLN C   7     -91.808 -13.555  11.257  1.00 16.68           C  
ATOM   3971  NE2 GLN C   7     -93.105 -13.807  11.393  1.00 16.68           N  
ATOM   3972  OE1 GLN C   7     -90.934 -14.360  11.597  1.00 16.68           O  
ATOM   3973  N   LEU C   8     -87.047 -10.923  10.243  1.00 15.64           N  
ATOM   3974  CA  LEU C   8     -86.517 -11.884  11.204  1.00 15.64           C  
ATOM   3975  C   LEU C   8     -85.775 -11.174  12.331  1.00 15.64           C  
ATOM   3976  CB  LEU C   8     -85.583 -12.878  10.509  1.00 15.64           C  
ATOM   3977  O   LEU C   8     -85.964 -11.499  13.506  1.00 15.64           O  
ATOM   3978  CG  LEU C   8     -86.173 -14.252  10.186  1.00 15.64           C  
ATOM   3979  CD1 LEU C   8     -85.727 -14.708   8.800  1.00 15.64           C  
ATOM   3980  CD2 LEU C   8     -85.767 -15.270  11.246  1.00 15.64           C  
ATOM   3981  N   TYR C   9     -84.410 -10.797  12.151  1.00 16.52           N  
ATOM   3982  CA  TYR C   9     -83.342 -11.763  12.383  1.00 16.52           C  
ATOM   3983  C   TYR C   9     -82.489 -11.358  13.579  1.00 16.52           C  
ATOM   3984  CB  TYR C   9     -82.462 -11.902  11.137  1.00 16.52           C  
ATOM   3985  O   TYR C   9     -82.254 -10.169  13.807  1.00 16.52           O  
ATOM   3986  CG  TYR C   9     -82.875 -13.031  10.225  1.00 16.52           C  
ATOM   3987  CD1 TYR C   9     -82.408 -14.327  10.433  1.00 16.52           C  
ATOM   3988  CD2 TYR C   9     -83.732 -12.805   9.153  1.00 16.52           C  
ATOM   3989  CE1 TYR C   9     -82.784 -15.370   9.593  1.00 16.52           C  
ATOM   3990  CE2 TYR C   9     -84.115 -13.841   8.307  1.00 16.52           C  
ATOM   3991  OH  TYR C   9     -84.012 -16.147   7.701  1.00 16.52           O  
ATOM   3992  CZ  TYR C   9     -83.637 -15.118   8.535  1.00 16.52           C  
ATOM   3993  N   ASP C  10     -81.703 -12.275  14.190  1.00 16.21           N  
ATOM   3994  CA  ASP C  10     -81.702 -12.808  15.549  1.00 16.21           C  
ATOM   3995  C   ASP C  10     -81.442 -11.704  16.571  1.00 16.21           C  
ATOM   3996  CB  ASP C  10     -80.654 -13.914  15.691  1.00 16.21           C  
ATOM   3997  O   ASP C  10     -81.037 -10.598  16.209  1.00 16.21           O  
ATOM   3998  CG  ASP C  10     -81.240 -15.308  15.548  1.00 16.21           C  
ATOM   3999  OD1 ASP C  10     -82.476 -15.464  15.654  1.00 16.21           O  
ATOM   4000  OD2 ASP C  10     -80.458 -16.259  15.332  1.00 16.21           O  
ATOM   4001  N   ALA C  11     -80.610 -11.976  17.429  1.00 15.67           N  
ATOM   4002  CA  ALA C  11     -80.535 -12.495  18.792  1.00 15.67           C  
ATOM   4003  C   ALA C  11     -79.732 -11.560  19.691  1.00 15.67           C  
ATOM   4004  CB  ALA C  11     -79.917 -13.892  18.795  1.00 15.67           C  
ATOM   4005  O   ALA C  11     -80.135 -11.281  20.823  1.00 15.67           O  
ATOM   4006  N   VAL C  12     -78.455 -11.408  19.400  1.00 15.68           N  
ATOM   4007  CA  VAL C  12     -77.833 -11.985  20.587  1.00 15.68           C  
ATOM   4008  C   VAL C  12     -77.889 -10.985  21.739  1.00 15.68           C  
ATOM   4009  CB  VAL C  12     -76.371 -12.404  20.315  1.00 15.68           C  
ATOM   4010  O   VAL C  12     -78.025  -9.779  21.516  1.00 15.68           O  
ATOM   4011  CG1 VAL C  12     -75.829 -13.251  21.465  1.00 15.68           C  
ATOM   4012  CG2 VAL C  12     -76.271 -13.165  18.994  1.00 15.68           C  
ATOM   4013  N   PRO C  13     -77.071 -11.147  22.652  1.00 16.21           N  
ATOM   4014  CA  PRO C  13     -77.162 -11.411  24.090  1.00 16.21           C  
ATOM   4015  C   PRO C  13     -77.014 -10.147  24.933  1.00 16.21           C  
ATOM   4016  CB  PRO C  13     -76.001 -12.376  24.345  1.00 16.21           C  
ATOM   4017  O   PRO C  13     -76.661  -9.088  24.408  1.00 16.21           O  
ATOM   4018  CG  PRO C  13     -75.225 -12.386  23.067  1.00 16.21           C  
ATOM   4019  CD  PRO C  13     -75.897 -11.460  22.094  1.00 16.21           C  
ATOM   4020  N   ILE C  14     -76.263 -10.290  25.848  1.00 16.19           N  
ATOM   4021  CA  ILE C  14     -76.529 -10.257  27.282  1.00 16.19           C  
ATOM   4022  C   ILE C  14     -76.056  -8.927  27.865  1.00 16.19           C  
ATOM   4023  CB  ILE C  14     -75.846 -11.436  28.012  1.00 16.19           C  
ATOM   4024  O   ILE C  14     -76.800  -8.257  28.584  1.00 16.19           O  
ATOM   4025  CG1 ILE C  14     -76.303 -12.771  27.414  1.00 16.19           C  
ATOM   4026  CG2 ILE C  14     -76.134 -11.381  29.515  1.00 16.19           C  
ATOM   4027  CD1 ILE C  14     -75.543 -13.979  27.944  1.00 16.19           C  
ATOM   4028  N   GLN C  15     -74.636  -8.833  27.869  1.00 14.77           N  
ATOM   4029  CA  GLN C  15     -74.219  -8.965  29.261  1.00 14.77           C  
ATOM   4030  C   GLN C  15     -74.113  -7.601  29.935  1.00 14.77           C  
ATOM   4031  CB  GLN C  15     -72.882  -9.703  29.353  1.00 14.77           C  
ATOM   4032  O   GLN C  15     -74.645  -7.400  31.029  1.00 14.77           O  
ATOM   4033  CG  GLN C  15     -73.021 -11.212  29.499  1.00 14.77           C  
ATOM   4034  CD  GLN C  15     -71.733 -11.879  29.945  1.00 14.77           C  
ATOM   4035  NE2 GLN C  15     -71.858 -13.027  30.603  1.00 14.77           N  
ATOM   4036  OE1 GLN C  15     -70.636 -11.369  29.698  1.00 14.77           O  
ATOM   4037  N   SER C  16     -72.851  -7.036  30.016  1.00 14.88           N  
ATOM   4038  CA  SER C  16     -72.204  -7.158  31.318  1.00 14.88           C  
ATOM   4039  C   SER C  16     -72.234  -5.836  32.077  1.00 14.88           C  
ATOM   4040  CB  SER C  16     -70.758  -7.629  31.156  1.00 14.88           C  
ATOM   4041  O   SER C  16     -72.714  -5.776  33.211  1.00 14.88           O  
ATOM   4042  OG  SER C  16     -70.566  -8.239  29.891  1.00 14.88           O  
ATOM   4043  N   SER C  17     -71.018  -5.257  32.320  1.00 15.56           N  
ATOM   4044  CA  SER C  17     -70.523  -5.438  33.681  1.00 15.56           C  
ATOM   4045  C   SER C  17     -70.874  -4.242  34.560  1.00 15.56           C  
ATOM   4046  CB  SER C  17     -69.009  -5.651  33.677  1.00 15.56           C  
ATOM   4047  O   SER C  17     -71.351  -3.219  34.065  1.00 15.56           O  
ATOM   4048  OG  SER C  17     -68.349  -4.564  33.051  1.00 15.56           O  
ATOM   4049  N   VAL C  18     -69.789  -3.587  35.080  1.00 15.35           N  
ATOM   4050  CA  VAL C  18     -69.370  -3.598  36.477  1.00 15.35           C  
ATOM   4051  C   VAL C  18     -69.748  -2.276  37.142  1.00 15.35           C  
ATOM   4052  CB  VAL C  18     -67.850  -3.846  36.612  1.00 15.35           C  
ATOM   4053  O   VAL C  18     -70.027  -1.288  36.458  1.00 15.35           O  
ATOM   4054  CG1 VAL C  18     -67.444  -3.923  38.083  1.00 15.35           C  
ATOM   4055  CG2 VAL C  18     -67.452  -5.125  35.877  1.00 15.35           C  
ATOM   4056  N   VAL C  19     -68.734  -1.640  37.787  1.00 16.02           N  
ATOM   4057  CA  VAL C  19     -68.608  -1.614  39.241  1.00 16.02           C  
ATOM   4058  C   VAL C  19     -68.982  -0.231  39.768  1.00 16.02           C  
ATOM   4059  CB  VAL C  19     -67.179  -1.989  39.693  1.00 16.02           C  
ATOM   4060  O   VAL C  19     -69.822  -0.107  40.662  1.00 16.02           O  
ATOM   4061  CG1 VAL C  19     -67.092  -2.045  41.217  1.00 16.02           C  
ATOM   4062  CG2 VAL C  19     -66.759  -3.325  39.082  1.00 16.02           C  
ATOM   4063  N   LEU C  20     -67.946   0.533  40.305  1.00 15.19           N  
ATOM   4064  CA  LEU C  20     -67.874   0.708  41.751  1.00 15.19           C  
ATOM   4065  C   LEU C  20     -68.336   2.105  42.153  1.00 15.19           C  
ATOM   4066  CB  LEU C  20     -66.447   0.466  42.251  1.00 15.19           C  
ATOM   4067  O   LEU C  20     -68.431   2.998  41.309  1.00 15.19           O  
ATOM   4068  CG  LEU C  20     -66.074  -0.984  42.561  1.00 15.19           C  
ATOM   4069  CD1 LEU C  20     -64.570  -1.188  42.412  1.00 15.19           C  
ATOM   4070  CD2 LEU C  20     -66.535  -1.367  43.963  1.00 15.19           C  
ATOM   4071  N   CYS C  21     -67.579   2.738  43.109  1.00 15.98           N  
ATOM   4072  CA  CYS C  21     -68.040   3.062  44.454  1.00 15.98           C  
ATOM   4073  C   CYS C  21     -68.370   4.545  44.575  1.00 15.98           C  
ATOM   4074  CB  CYS C  21     -66.984   2.680  45.490  1.00 15.98           C  
ATOM   4075  O   CYS C  21     -69.442   4.909  45.062  1.00 15.98           O  
ATOM   4076  SG  CYS C  21     -67.122   0.976  46.075  1.00 15.98           S  
ATOM   4077  N   SER C  22     -67.315   5.477  44.744  1.00 15.44           N  
ATOM   4078  CA  SER C  22     -67.169   5.968  46.110  1.00 15.44           C  
ATOM   4079  C   SER C  22     -67.750   7.370  46.259  1.00 15.44           C  
ATOM   4080  CB  SER C  22     -65.697   5.971  46.524  1.00 15.44           C  
ATOM   4081  O   SER C  22     -67.994   8.055  45.264  1.00 15.44           O  
ATOM   4082  OG  SER C  22     -65.059   4.771  46.121  1.00 15.44           O  
ATOM   4083  N   CYS C  23     -67.089   8.263  47.132  1.00 15.92           N  
ATOM   4084  CA  CYS C  23     -67.635   8.739  48.398  1.00 15.92           C  
ATOM   4085  C   CYS C  23     -68.075  10.194  48.289  1.00 15.92           C  
ATOM   4086  CB  CYS C  23     -66.605   8.591  49.516  1.00 15.92           C  
ATOM   4087  O   CYS C  23     -69.080  10.590  48.882  1.00 15.92           O  
ATOM   4088  SG  CYS C  23     -66.299   6.878  50.002  1.00 15.92           S  
ATOM   4089  N   PRO C  24     -67.182  11.129  47.764  1.00 16.26           N  
ATOM   4090  CA  PRO C  24     -66.950  11.974  48.938  1.00 16.26           C  
ATOM   4091  C   PRO C  24     -68.022  13.047  49.113  1.00 16.26           C  
ATOM   4092  CB  PRO C  24     -65.586  12.606  48.653  1.00 16.26           C  
ATOM   4093  O   PRO C  24     -68.700  13.412  48.149  1.00 16.26           O  
ATOM   4094  CG  PRO C  24     -65.340  12.346  47.202  1.00 16.26           C  
ATOM   4095  CD  PRO C  24     -66.466  11.506  46.670  1.00 16.26           C  
ATOM   4096  N   SER C  25     -68.113  13.511  50.261  1.00 16.58           N  
ATOM   4097  CA  SER C  25     -69.153  14.112  51.090  1.00 16.58           C  
ATOM   4098  C   SER C  25     -69.360  15.581  50.737  1.00 16.58           C  
ATOM   4099  CB  SER C  25     -68.800  13.980  52.572  1.00 16.58           C  
ATOM   4100  O   SER C  25     -70.458  16.116  50.906  1.00 16.58           O  
ATOM   4101  OG  SER C  25     -68.570  12.624  52.916  1.00 16.58           O  
ATOM   4102  N   PRO C  26     -68.301  16.372  50.701  1.00 17.07           N  
ATOM   4103  CA  PRO C  26     -68.538  17.223  51.869  1.00 17.07           C  
ATOM   4104  C   PRO C  26     -69.533  18.347  51.588  1.00 17.07           C  
ATOM   4105  CB  PRO C  26     -67.150  17.789  52.181  1.00 17.07           C  
ATOM   4106  O   PRO C  26     -69.816  18.649  50.425  1.00 17.07           O  
ATOM   4107  CG  PRO C  26     -66.337  17.500  50.960  1.00 17.07           C  
ATOM   4108  CD  PRO C  26     -67.174  16.693  50.009  1.00 17.07           C  
ATOM   4109  N   SER C  27     -69.565  19.288  52.445  1.00 16.95           N  
ATOM   4110  CA  SER C  27     -70.551  20.028  53.226  1.00 16.95           C  
ATOM   4111  C   SER C  27     -70.952  21.323  52.527  1.00 16.95           C  
ATOM   4112  CB  SER C  27     -70.007  20.339  54.621  1.00 16.95           C  
ATOM   4113  O   SER C  27     -70.292  21.752  51.578  1.00 16.95           O  
ATOM   4114  OG  SER C  27     -70.034  19.184  55.441  1.00 16.95           O  
ATOM   4115  N   MET C  28     -71.024  22.415  53.287  1.00 17.20           N  
ATOM   4116  CA  MET C  28     -72.236  23.119  53.695  1.00 17.20           C  
ATOM   4117  C   MET C  28     -72.341  24.471  52.999  1.00 17.20           C  
ATOM   4118  CB  MET C  28     -72.263  23.308  55.213  1.00 17.20           C  
ATOM   4119  O   MET C  28     -73.407  24.836  52.499  1.00 17.20           O  
ATOM   4120  CG  MET C  28     -73.164  22.322  55.938  1.00 17.20           C  
ATOM   4121  SD  MET C  28     -73.405  22.757  57.704  1.00 17.20           S  
ATOM   4122  CE  MET C  28     -74.714  24.004  57.551  1.00 17.20           C  
ATOM   4123  N   VAL C  29     -71.344  25.438  53.261  1.00 17.03           N  
ATOM   4124  CA  VAL C  29     -71.963  26.356  54.211  1.00 17.03           C  
ATOM   4125  C   VAL C  29     -72.641  27.499  53.458  1.00 17.03           C  
ATOM   4126  CB  VAL C  29     -70.930  26.918  55.214  1.00 17.03           C  
ATOM   4127  O   VAL C  29     -73.812  27.800  53.699  1.00 17.03           O  
ATOM   4128  CG1 VAL C  29     -71.609  27.828  56.236  1.00 17.03           C  
ATOM   4129  CG2 VAL C  29     -70.193  25.778  55.914  1.00 17.03           C  
ATOM   4130  N   ARG C  30     -71.941  28.714  53.413  1.00 16.80           N  
ATOM   4131  CA  ARG C  30     -72.405  29.909  54.110  1.00 16.80           C  
ATOM   4132  C   ARG C  30     -73.155  30.839  53.163  1.00 16.80           C  
ATOM   4133  CB  ARG C  30     -71.229  30.649  54.751  1.00 16.80           C  
ATOM   4134  O   ARG C  30     -72.832  30.917  51.976  1.00 16.80           O  
ATOM   4135  CG  ARG C  30     -70.974  30.264  56.199  1.00 16.80           C  
ATOM   4136  CD  ARG C  30     -69.878  31.116  56.825  1.00 16.80           C  
ATOM   4137  NE  ARG C  30     -69.744  30.857  58.255  1.00 16.80           N  
ATOM   4138  NH1 ARG C  30     -67.989  32.325  58.568  1.00 16.80           N  
ATOM   4139  NH2 ARG C  30     -68.816  31.127  60.338  1.00 16.80           N  
ATOM   4140  CZ  ARG C  30     -68.850  31.437  59.050  1.00 16.80           C  
ATOM   4141  N   THR C  31     -73.999  31.731  53.641  1.00 18.22           N  
ATOM   4142  CA  THR C  31     -75.254  32.456  53.481  1.00 18.22           C  
ATOM   4143  C   THR C  31     -75.025  33.780  52.758  1.00 18.22           C  
ATOM   4144  CB  THR C  31     -75.924  32.721  54.842  1.00 18.22           C  
ATOM   4145  O   THR C  31     -75.763  34.124  51.832  1.00 18.22           O  
ATOM   4146  CG2 THR C  31     -76.872  31.587  55.218  1.00 18.22           C  
ATOM   4147  OG1 THR C  31     -74.913  32.838  55.851  1.00 18.22           O  
ATOM   4148  N   GLN C  32     -74.335  34.828  53.456  1.00 17.19           N  
ATOM   4149  CA  GLN C  32     -75.166  35.926  53.940  1.00 17.19           C  
ATOM   4150  C   GLN C  32     -75.213  37.067  52.929  1.00 17.19           C  
ATOM   4151  CB  GLN C  32     -74.649  36.437  55.286  1.00 17.19           C  
ATOM   4152  O   GLN C  32     -74.432  37.093  51.976  1.00 17.19           O  
ATOM   4153  CG  GLN C  32     -75.121  35.616  56.478  1.00 17.19           C  
ATOM   4154  CD  GLN C  32     -74.962  36.350  57.797  1.00 17.19           C  
ATOM   4155  NE2 GLN C  32     -75.384  35.714  58.884  1.00 17.19           N  
ATOM   4156  OE1 GLN C  32     -74.463  37.479  57.837  1.00 17.19           O  
ATOM   4157  N   THR C  33     -74.875  38.390  53.362  1.00 17.56           N  
ATOM   4158  CA  THR C  33     -75.717  39.533  53.694  1.00 17.56           C  
ATOM   4159  C   THR C  33     -75.512  40.665  52.691  1.00 17.56           C  
ATOM   4160  CB  THR C  33     -75.427  40.046  55.117  1.00 17.56           C  
ATOM   4161  O   THR C  33     -76.478  41.185  52.129  1.00 17.56           O  
ATOM   4162  CG2 THR C  33     -76.494  39.575  56.100  1.00 17.56           C  
ATOM   4163  OG1 THR C  33     -74.150  39.556  55.544  1.00 17.56           O  
ATOM   4164  N   GLU C  34     -74.923  41.920  53.108  1.00 17.46           N  
ATOM   4165  CA  GLU C  34     -75.619  43.158  53.446  1.00 17.46           C  
ATOM   4166  C   GLU C  34     -75.365  44.237  52.398  1.00 17.46           C  
ATOM   4167  CB  GLU C  34     -75.191  43.655  54.829  1.00 17.46           C  
ATOM   4168  O   GLU C  34     -76.306  44.859  51.899  1.00 17.46           O  
ATOM   4169  CG  GLU C  34     -76.026  43.095  55.971  1.00 17.46           C  
ATOM   4170  CD  GLU C  34     -75.843  43.853  57.276  1.00 17.46           C  
ATOM   4171  OE1 GLU C  34     -76.604  43.598  58.237  1.00 17.46           O  
ATOM   4172  OE2 GLU C  34     -74.932  44.708  57.338  1.00 17.46           O  
ATOM   4173  N   SER C  35     -74.486  45.289  52.645  1.00 17.36           N  
ATOM   4174  CA  SER C  35     -74.867  46.622  53.101  1.00 17.36           C  
ATOM   4175  C   SER C  35     -74.800  47.636  51.964  1.00 17.36           C  
ATOM   4176  CB  SER C  35     -73.965  47.073  54.251  1.00 17.36           C  
ATOM   4177  O   SER C  35     -74.263  47.342  50.894  1.00 17.36           O  
ATOM   4178  OG  SER C  35     -72.608  47.100  53.845  1.00 17.36           O  
ATOM   4179  N   SER C  36     -74.131  48.881  52.087  1.00 17.51           N  
ATOM   4180  CA  SER C  36     -74.597  50.213  52.460  1.00 17.51           C  
ATOM   4181  C   SER C  36     -74.345  51.220  51.343  1.00 17.51           C  
ATOM   4182  CB  SER C  36     -73.911  50.681  53.744  1.00 17.51           C  
ATOM   4183  O   SER C  36     -75.143  52.135  51.134  1.00 17.51           O  
ATOM   4184  OG  SER C  36     -72.651  50.051  53.900  1.00 17.51           O  
ATOM   4185  N   THR C  37     -73.144  51.531  50.988  1.00 17.02           N  
ATOM   4186  CA  THR C  37     -72.716  52.871  51.372  1.00 17.02           C  
ATOM   4187  C   THR C  37     -73.226  53.908  50.376  1.00 17.02           C  
ATOM   4188  CB  THR C  37     -71.181  52.961  51.470  1.00 17.02           C  
ATOM   4189  O   THR C  37     -73.370  53.617  49.187  1.00 17.02           O  
ATOM   4190  CG2 THR C  37     -70.731  53.116  52.919  1.00 17.02           C  
ATOM   4191  OG1 THR C  37     -70.603  51.768  50.926  1.00 17.02           O  
ATOM   4192  N   PRO C  38     -72.921  55.229  50.475  1.00 19.17           N  
ATOM   4193  CA  PRO C  38     -73.482  56.573  50.631  1.00 19.17           C  
ATOM   4194  C   PRO C  38     -73.486  57.366  49.326  1.00 19.17           C  
ATOM   4195  CB  PRO C  38     -72.557  57.224  51.663  1.00 19.17           C  
ATOM   4196  O   PRO C  38     -74.521  57.910  48.934  1.00 19.17           O  
ATOM   4197  CG  PRO C  38     -71.332  56.367  51.672  1.00 19.17           C  
ATOM   4198  CD  PRO C  38     -71.550  55.214  50.735  1.00 19.17           C  
ATOM   4199  N   PRO C  39     -72.641  58.467  49.092  1.00 18.66           N  
ATOM   4200  CA  PRO C  39     -73.119  59.830  49.331  1.00 18.66           C  
ATOM   4201  C   PRO C  39     -73.459  60.571  48.040  1.00 18.66           C  
ATOM   4202  CB  PRO C  39     -71.942  60.496  50.048  1.00 18.66           C  
ATOM   4203  O   PRO C  39     -73.065  60.139  46.954  1.00 18.66           O  
ATOM   4204  CG  PRO C  39     -70.785  59.579  49.816  1.00 18.66           C  
ATOM   4205  CD  PRO C  39     -71.273  58.378  49.057  1.00 18.66           C  
ATOM   4206  N   GLY C  40     -73.408  61.957  47.969  1.00 18.77           N  
ATOM   4207  CA  GLY C  40     -74.290  63.093  47.754  1.00 18.77           C  
ATOM   4208  C   GLY C  40     -74.141  63.712  46.377  1.00 18.77           C  
ATOM   4209  O   GLY C  40     -73.307  63.275  45.581  1.00 18.77           O  
ATOM   4210  N   ILE C  41     -74.032  65.125  46.203  1.00 19.27           N  
ATOM   4211  CA  ILE C  41     -75.083  66.055  45.806  1.00 19.27           C  
ATOM   4212  C   ILE C  41     -74.757  66.649  44.438  1.00 19.27           C  
ATOM   4213  CB  ILE C  41     -75.266  67.180  46.849  1.00 19.27           C  
ATOM   4214  O   ILE C  41     -75.615  66.692  43.552  1.00 19.27           O  
ATOM   4215  CG1 ILE C  41     -75.044  66.637  48.265  1.00 19.27           C  
ATOM   4216  CG2 ILE C  41     -76.653  67.817  46.718  1.00 19.27           C  
ATOM   4217  CD1 ILE C  41     -75.132  67.696  49.355  1.00 19.27           C  
ATOM   4218  N   PRO C  42     -73.750  67.580  44.249  1.00 20.04           N  
ATOM   4219  CA  PRO C  42     -74.249  68.949  44.100  1.00 20.04           C  
ATOM   4220  C   PRO C  42     -74.455  69.347  42.640  1.00 20.04           C  
ATOM   4221  CB  PRO C  42     -73.150  69.797  44.747  1.00 20.04           C  
ATOM   4222  O   PRO C  42     -74.024  68.629  41.734  1.00 20.04           O  
ATOM   4223  CG  PRO C  42     -71.988  68.869  44.895  1.00 20.04           C  
ATOM   4224  CD  PRO C  42     -72.388  67.518  44.374  1.00 20.04           C  
ATOM   4225  N   GLY C  43     -73.870  70.487  42.085  1.00 20.22           N  
ATOM   4226  CA  GLY C  43     -74.473  71.778  41.794  1.00 20.22           C  
ATOM   4227  C   GLY C  43     -74.620  72.047  40.308  1.00 20.22           C  
ATOM   4228  O   GLY C  43     -75.721  72.324  39.828  1.00 20.22           O  
ATOM   4229  N   GLY C  44     -73.666  72.783  39.680  1.00 20.50           N  
ATOM   4230  CA  GLY C  44     -73.899  74.149  39.240  1.00 20.50           C  
ATOM   4231  C   GLY C  44     -74.386  74.239  37.806  1.00 20.50           C  
ATOM   4232  O   GLY C  44     -74.354  73.250  37.071  1.00 20.50           O  
ATOM   4233  N   SER C  45     -74.365  75.443  37.125  1.00 19.83           N  
ATOM   4234  CA  SER C  45     -75.352  76.347  36.541  1.00 19.83           C  
ATOM   4235  C   SER C  45     -75.480  76.127  35.037  1.00 19.83           C  
ATOM   4236  CB  SER C  45     -74.978  77.803  36.822  1.00 19.83           C  
ATOM   4237  O   SER C  45     -74.682  75.403  34.440  1.00 19.83           O  
ATOM   4238  OG  SER C  45     -73.595  77.921  37.109  1.00 19.83           O  
ATOM   4239  N   ARG C  46     -75.230  77.273  34.128  1.00 19.94           N  
ATOM   4240  CA  ARG C  46     -76.255  78.056  33.447  1.00 19.94           C  
ATOM   4241  C   ARG C  46     -76.317  77.705  31.964  1.00 19.94           C  
ATOM   4242  CB  ARG C  46     -75.990  79.554  33.619  1.00 19.94           C  
ATOM   4243  O   ARG C  46     -75.444  77.003  31.450  1.00 19.94           O  
ATOM   4244  CG  ARG C  46     -76.724  80.177  34.796  1.00 19.94           C  
ATOM   4245  CD  ARG C  46     -76.542  81.688  34.838  1.00 19.94           C  
ATOM   4246  NE  ARG C  46     -77.277  82.289  35.948  1.00 19.94           N  
ATOM   4247  NH1 ARG C  46     -76.695  84.463  35.426  1.00 19.94           N  
ATOM   4248  NH2 ARG C  46     -78.031  84.032  37.238  1.00 19.94           N  
ATOM   4249  CZ  ARG C  46     -77.333  83.593  36.202  1.00 19.94           C  
ATOM   4250  N   GLN C  47     -76.189  78.835  30.884  1.00 18.97           N  
ATOM   4251  CA  GLN C  47     -77.205  79.259  29.927  1.00 18.97           C  
ATOM   4252  C   GLN C  47     -76.932  78.682  28.542  1.00 18.97           C  
ATOM   4253  CB  GLN C  47     -77.273  80.785  29.856  1.00 18.97           C  
ATOM   4254  O   GLN C  47     -77.813  78.073  27.932  1.00 18.97           O  
ATOM   4255  CG  GLN C  47     -78.317  81.399  30.779  1.00 18.97           C  
ATOM   4256  CD  GLN C  47     -78.408  82.907  30.643  1.00 18.97           C  
ATOM   4257  NE2 GLN C  47     -79.311  83.518  31.403  1.00 18.97           N  
ATOM   4258  OE1 GLN C  47     -77.673  83.518  29.862  1.00 18.97           O  
ATOM   4259  N   GLY C  48     -76.550  79.657  27.407  1.00 19.87           N  
ATOM   4260  CA  GLY C  48     -77.432  80.066  26.326  1.00 19.87           C  
ATOM   4261  C   GLY C  48     -77.119  79.381  25.009  1.00 19.87           C  
ATOM   4262  O   GLY C  48     -76.205  78.558  24.933  1.00 19.87           O  
ATOM   4263  N   PRO C  49     -76.880  80.270  23.764  1.00 20.48           N  
ATOM   4264  CA  PRO C  49     -77.672  80.359  22.535  1.00 20.48           C  
ATOM   4265  C   PRO C  49     -77.052  79.583  21.375  1.00 20.48           C  
ATOM   4266  CB  PRO C  49     -77.692  81.861  22.238  1.00 20.48           C  
ATOM   4267  O   PRO C  49     -75.912  79.121  21.476  1.00 20.48           O  
ATOM   4268  CG  PRO C  49     -76.543  82.419  23.012  1.00 20.48           C  
ATOM   4269  CD  PRO C  49     -75.935  81.315  23.828  1.00 20.48           C  
ATOM   4270  N   ALA C  50     -76.896  80.296  20.051  1.00 19.93           N  
ATOM   4271  CA  ALA C  50     -77.600  80.033  18.799  1.00 19.93           C  
ATOM   4272  C   ALA C  50     -76.681  79.357  17.785  1.00 19.93           C  
ATOM   4273  CB  ALA C  50     -78.161  81.330  18.221  1.00 19.93           C  
ATOM   4274  O   ALA C  50     -77.010  78.294  17.252  1.00 19.93           O  
ATOM   4275  N   MET C  51     -76.161  80.147  16.574  1.00 19.33           N  
ATOM   4276  CA  MET C  51     -76.772  79.951  15.262  1.00 19.33           C  
ATOM   4277  C   MET C  51     -75.864  79.125  14.357  1.00 19.33           C  
ATOM   4278  CB  MET C  51     -77.081  81.298  14.605  1.00 19.33           C  
ATOM   4279  O   MET C  51     -76.299  78.128  13.778  1.00 19.33           O  
ATOM   4280  CG  MET C  51     -78.434  81.873  14.991  1.00 19.33           C  
ATOM   4281  SD  MET C  51     -79.668  81.734  13.641  1.00 19.33           S  
ATOM   4282  CE  MET C  51     -79.726  83.460  13.082  1.00 19.33           C  
ATOM   4283  N   ASP C  52     -75.189  79.790  13.152  1.00 19.92           N  
ATOM   4284  CA  ASP C  52     -75.574  79.619  11.754  1.00 19.92           C  
ATOM   4285  C   ASP C  52     -74.534  78.799  10.994  1.00 19.92           C  
ATOM   4286  CB  ASP C  52     -75.767  80.979  11.080  1.00 19.92           C  
ATOM   4287  O   ASP C  52     -73.429  78.575  11.491  1.00 19.92           O  
ATOM   4288  CG  ASP C  52     -77.228  81.355  10.911  1.00 19.92           C  
ATOM   4289  OD1 ASP C  52     -78.107  80.484  11.090  1.00 19.92           O  
ATOM   4290  OD2 ASP C  52     -77.504  82.532  10.592  1.00 19.92           O  
ATOM   4291  N   GLY C  53     -73.954  79.325   9.699  1.00 20.75           N  
ATOM   4292  CA  GLY C  53     -74.206  78.845   8.350  1.00 20.75           C  
ATOM   4293  C   GLY C  53     -73.027  78.101   7.751  1.00 20.75           C  
ATOM   4294  O   GLY C  53     -73.201  77.056   7.121  1.00 20.75           O  
ATOM   4295  N   THR C  54     -71.837  78.757   7.539  1.00 21.58           N  
ATOM   4296  CA  THR C  54     -71.498  79.015   6.144  1.00 21.58           C  
ATOM   4297  C   THR C  54     -70.641  77.886   5.579  1.00 21.58           C  
ATOM   4298  CB  THR C  54     -70.755  80.354   5.988  1.00 21.58           C  
ATOM   4299  O   THR C  54     -69.917  77.218   6.320  1.00 21.58           O  
ATOM   4300  CG2 THR C  54     -71.734  81.505   5.780  1.00 21.58           C  
ATOM   4301  OG1 THR C  54     -69.983  80.606   7.169  1.00 21.58           O  
ATOM   4302  N   ALA C  55     -70.072  78.043   4.264  1.00 20.93           N  
ATOM   4303  CA  ALA C  55     -70.193  77.290   3.018  1.00 20.93           C  
ATOM   4304  C   ALA C  55     -69.008  76.348   2.829  1.00 20.93           C  
ATOM   4305  CB  ALA C  55     -70.308  78.241   1.830  1.00 20.93           C  
ATOM   4306  O   ALA C  55     -68.014  76.437   3.554  1.00 20.93           O  
ATOM   4307  N   ALA C  56     -68.329  76.390   1.603  1.00 20.49           N  
ATOM   4308  CA  ALA C  56     -68.428  75.350   0.581  1.00 20.49           C  
ATOM   4309  C   ALA C  56     -67.177  74.476   0.566  1.00 20.49           C  
ATOM   4310  CB  ALA C  56     -68.654  75.975  -0.793  1.00 20.49           C  
ATOM   4311  O   ALA C  56     -67.266  73.251   0.680  1.00 20.49           O  
ATOM   4312  N   GLU C  57     -66.418  74.447  -0.647  1.00 20.09           N  
ATOM   4313  CA  GLU C  57     -66.361  73.320  -1.573  1.00 20.09           C  
ATOM   4314  C   GLU C  57     -65.014  72.606  -1.490  1.00 20.09           C  
ATOM   4315  CB  GLU C  57     -66.621  73.787  -3.007  1.00 20.09           C  
ATOM   4316  O   GLU C  57     -64.961  71.380  -1.379  1.00 20.09           O  
ATOM   4317  CG  GLU C  57     -68.074  73.658  -3.442  1.00 20.09           C  
ATOM   4318  CD  GLU C  57     -68.251  73.663  -4.952  1.00 20.09           C  
ATOM   4319  OE1 GLU C  57     -69.302  73.192  -5.442  1.00 20.09           O  
ATOM   4320  OE2 GLU C  57     -67.330  74.142  -5.651  1.00 20.09           O  
ATOM   4321  N   PRO C  58     -63.923  73.052  -2.272  1.00 21.79           N  
ATOM   4322  CA  PRO C  58     -63.594  72.209  -3.424  1.00 21.79           C  
ATOM   4323  C   PRO C  58     -62.459  71.229  -3.134  1.00 21.79           C  
ATOM   4324  CB  PRO C  58     -63.180  73.222  -4.495  1.00 21.79           C  
ATOM   4325  O   PRO C  58     -61.697  71.426  -2.184  1.00 21.79           O  
ATOM   4326  CG  PRO C  58     -62.874  74.474  -3.738  1.00 21.79           C  
ATOM   4327  CD  PRO C  58     -63.192  74.245  -2.288  1.00 21.79           C  
ATOM   4328  N   ARG C  59     -62.221  70.310  -4.107  1.00 19.62           N  
ATOM   4329  CA  ARG C  59     -61.839  68.924  -4.355  1.00 19.62           C  
ATOM   4330  C   ARG C  59     -60.324  68.780  -4.445  1.00 19.62           C  
ATOM   4331  CB  ARG C  59     -62.492  68.407  -5.639  1.00 19.62           C  
ATOM   4332  O   ARG C  59     -59.699  69.306  -5.368  1.00 19.62           O  
ATOM   4333  CG  ARG C  59     -63.782  67.637  -5.407  1.00 19.62           C  
ATOM   4334  CD  ARG C  59     -64.363  67.105  -6.710  1.00 19.62           C  
ATOM   4335  NE  ARG C  59     -65.692  66.534  -6.514  1.00 19.62           N  
ATOM   4336  NH1 ARG C  59     -65.963  65.883  -8.714  1.00 19.62           N  
ATOM   4337  NH2 ARG C  59     -67.620  65.479  -7.182  1.00 19.62           N  
ATOM   4338  CZ  ARG C  59     -66.422  65.967  -7.471  1.00 19.62           C  
ATOM   4339  N   PRO C  60     -59.637  68.934  -3.285  1.00 20.72           N  
ATOM   4340  CA  PRO C  60     -58.176  68.976  -3.382  1.00 20.72           C  
ATOM   4341  C   PRO C  60     -57.597  67.754  -4.091  1.00 20.72           C  
ATOM   4342  CB  PRO C  60     -57.728  69.021  -1.919  1.00 20.72           C  
ATOM   4343  O   PRO C  60     -57.926  66.618  -3.741  1.00 20.72           O  
ATOM   4344  CG  PRO C  60     -58.949  68.665  -1.134  1.00 20.72           C  
ATOM   4345  CD  PRO C  60     -60.090  68.468  -2.090  1.00 20.72           C  
ATOM   4346  N   GLY C  61     -57.372  67.836  -5.441  1.00 21.31           N  
ATOM   4347  CA  GLY C  61     -57.168  66.725  -6.357  1.00 21.31           C  
ATOM   4348  C   GLY C  61     -56.058  65.788  -5.921  1.00 21.31           C  
ATOM   4349  O   GLY C  61     -55.349  66.066  -4.951  1.00 21.31           O  
ATOM   4350  N   ALA C  62     -55.394  65.093  -6.881  1.00 21.00           N  
ATOM   4351  CA  ALA C  62     -55.087  63.720  -7.276  1.00 21.00           C  
ATOM   4352  C   ALA C  62     -53.643  63.362  -6.935  1.00 21.00           C  
ATOM   4353  CB  ALA C  62     -55.343  63.525  -8.768  1.00 21.00           C  
ATOM   4354  O   ALA C  62     -53.090  62.403  -7.480  1.00 21.00           O  
ATOM   4355  N   GLY C  63     -53.106  63.827  -5.804  1.00 21.33           N  
ATOM   4356  CA  GLY C  63     -51.661  63.659  -5.803  1.00 21.33           C  
ATOM   4357  C   GLY C  63     -51.228  62.219  -6.003  1.00 21.33           C  
ATOM   4358  O   GLY C  63     -51.725  61.316  -5.326  1.00 21.33           O  
ATOM   4359  N   SER C  64     -50.950  61.728  -7.268  1.00 24.43           N  
ATOM   4360  CA  SER C  64     -50.719  60.373  -7.760  1.00 24.43           C  
ATOM   4361  C   SER C  64     -49.529  59.726  -7.059  1.00 24.43           C  
ATOM   4362  CB  SER C  64     -50.488  60.383  -9.271  1.00 24.43           C  
ATOM   4363  O   SER C  64     -48.496  60.368  -6.859  1.00 24.43           O  
ATOM   4364  OG  SER C  64     -49.144  60.719  -9.572  1.00 24.43           O  
ATOM   4365  N   LEU C  65     -49.705  58.678  -6.291  1.00 24.69           N  
ATOM   4366  CA  LEU C  65     -48.979  57.794  -5.386  1.00 24.69           C  
ATOM   4367  C   LEU C  65     -47.879  57.041  -6.127  1.00 24.69           C  
ATOM   4368  CB  LEU C  65     -49.936  56.799  -4.724  1.00 24.69           C  
ATOM   4369  O   LEU C  65     -48.164  56.218  -7.000  1.00 24.69           O  
ATOM   4370  CG  LEU C  65     -50.748  57.326  -3.539  1.00 24.69           C  
ATOM   4371  CD1 LEU C  65     -52.000  56.478  -3.336  1.00 24.69           C  
ATOM   4372  CD2 LEU C  65     -49.897  57.344  -2.274  1.00 24.69           C  
ATOM   4373  N   GLN C  66     -46.814  57.746  -6.617  1.00 25.87           N  
ATOM   4374  CA  GLN C  66     -45.861  57.065  -7.487  1.00 25.87           C  
ATOM   4375  C   GLN C  66     -45.321  55.799  -6.828  1.00 25.87           C  
ATOM   4376  CB  GLN C  66     -44.706  57.999  -7.854  1.00 25.87           C  
ATOM   4377  O   GLN C  66     -45.017  55.796  -5.634  1.00 25.87           O  
ATOM   4378  CG  GLN C  66     -44.970  58.847  -9.091  1.00 25.87           C  
ATOM   4379  CD  GLN C  66     -43.837  59.807  -9.398  1.00 25.87           C  
ATOM   4380  NE2 GLN C  66     -43.971  60.555 -10.487  1.00 25.87           N  
ATOM   4381  OE1 GLN C  66     -42.848  59.877  -8.660  1.00 25.87           O  
ATOM   4382  N   HIS C  67     -45.514  54.542  -7.371  1.00 26.61           N  
ATOM   4383  CA  HIS C  67     -45.358  53.109  -7.153  1.00 26.61           C  
ATOM   4384  C   HIS C  67     -43.896  52.744  -6.916  1.00 26.61           C  
ATOM   4385  CB  HIS C  67     -45.909  52.322  -8.344  1.00 26.61           C  
ATOM   4386  O   HIS C  67     -43.048  52.964  -7.784  1.00 26.61           O  
ATOM   4387  CG  HIS C  67     -47.305  51.825  -8.140  1.00 26.61           C  
ATOM   4388  CD2 HIS C  67     -48.355  51.751  -8.992  1.00 26.61           C  
ATOM   4389  ND1 HIS C  67     -47.750  51.331  -6.934  1.00 26.61           N  
ATOM   4390  CE1 HIS C  67     -49.017  50.971  -7.053  1.00 26.61           C  
ATOM   4391  NE2 HIS C  67     -49.408  51.216  -8.292  1.00 26.61           N  
ATOM   4392  N   ALA C  68     -43.360  52.806  -5.709  1.00 30.16           N  
ATOM   4393  CA  ALA C  68     -42.018  52.460  -5.248  1.00 30.16           C  
ATOM   4394  C   ALA C  68     -41.634  51.050  -5.686  1.00 30.16           C  
ATOM   4395  CB  ALA C  68     -41.928  52.585  -3.729  1.00 30.16           C  
ATOM   4396  O   ALA C  68     -42.373  50.094  -5.442  1.00 30.16           O  
ATOM   4397  N   GLN C  69     -40.885  50.782  -6.813  1.00 30.18           N  
ATOM   4398  CA  GLN C  69     -40.465  49.565  -7.501  1.00 30.18           C  
ATOM   4399  C   GLN C  69     -39.700  48.638  -6.561  1.00 30.18           C  
ATOM   4400  CB  GLN C  69     -39.604  49.906  -8.718  1.00 30.18           C  
ATOM   4401  O   GLN C  69     -38.893  49.097  -5.749  1.00 30.18           O  
ATOM   4402  CG  GLN C  69     -40.408  50.225  -9.971  1.00 30.18           C  
ATOM   4403  CD  GLN C  69     -39.647  49.928 -11.249  1.00 30.18           C  
ATOM   4404  NE2 GLN C  69     -40.358  49.454 -12.266  1.00 30.18           N  
ATOM   4405  OE1 GLN C  69     -38.430  50.123 -11.322  1.00 30.18           O  
ATOM   4406  N   PRO C  70     -40.073  47.364  -6.212  1.00 32.97           N  
ATOM   4407  CA  PRO C  70     -39.543  46.295  -5.361  1.00 32.97           C  
ATOM   4408  C   PRO C  70     -38.063  46.020  -5.611  1.00 32.97           C  
ATOM   4409  CB  PRO C  70     -40.396  45.083  -5.744  1.00 32.97           C  
ATOM   4410  O   PRO C  70     -37.555  46.299  -6.701  1.00 32.97           O  
ATOM   4411  CG  PRO C  70     -41.057  45.472  -7.028  1.00 32.97           C  
ATOM   4412  CD  PRO C  70     -40.695  46.896  -7.338  1.00 32.97           C  
ATOM   4413  N   PRO C  71     -37.118  45.922  -4.644  1.00 34.55           N  
ATOM   4414  CA  PRO C  71     -35.677  45.674  -4.736  1.00 34.55           C  
ATOM   4415  C   PRO C  71     -35.344  44.429  -5.556  1.00 34.55           C  
ATOM   4416  CB  PRO C  71     -35.257  45.494  -3.275  1.00 34.55           C  
ATOM   4417  O   PRO C  71     -36.157  43.506  -5.641  1.00 34.55           O  
ATOM   4418  CG  PRO C  71     -36.540  45.322  -2.527  1.00 34.55           C  
ATOM   4419  CD  PRO C  71     -37.680  45.569  -3.473  1.00 34.55           C  
ATOM   4420  N   PRO C  72     -34.472  44.335  -6.630  1.00 32.60           N  
ATOM   4421  CA  PRO C  72     -34.091  43.261  -7.550  1.00 32.60           C  
ATOM   4422  C   PRO C  72     -33.635  41.997  -6.824  1.00 32.60           C  
ATOM   4423  CB  PRO C  72     -32.941  43.875  -8.353  1.00 32.60           C  
ATOM   4424  O   PRO C  72     -33.095  42.077  -5.718  1.00 32.60           O  
ATOM   4425  CG  PRO C  72     -32.605  45.141  -7.632  1.00 32.60           C  
ATOM   4426  CD  PRO C  72     -33.563  45.306  -6.487  1.00 32.60           C  
ATOM   4427  N   GLN C  73     -34.212  40.725  -6.771  1.00 35.90           N  
ATOM   4428  CA  GLN C  73     -33.855  39.377  -6.341  1.00 35.90           C  
ATOM   4429  C   GLN C  73     -32.408  39.051  -6.698  1.00 35.90           C  
ATOM   4430  CB  GLN C  73     -34.795  38.346  -6.969  1.00 35.90           C  
ATOM   4431  O   GLN C  73     -31.968  39.304  -7.821  1.00 35.90           O  
ATOM   4432  CG  GLN C  73     -35.964  37.955  -6.075  1.00 35.90           C  
ATOM   4433  CD  GLN C  73     -36.796  36.828  -6.656  1.00 35.90           C  
ATOM   4434  NE2 GLN C  73     -37.733  36.314  -5.866  1.00 35.90           N  
ATOM   4435  OE1 GLN C  73     -36.600  36.422  -7.806  1.00 35.90           O  
ATOM   4436  N   PRO C  74     -31.467  38.837  -5.728  1.00 42.84           N  
ATOM   4437  CA  PRO C  74     -30.060  38.531  -5.999  1.00 42.84           C  
ATOM   4438  C   PRO C  74     -29.883  37.500  -7.111  1.00 42.84           C  
ATOM   4439  CB  PRO C  74     -29.555  37.982  -4.661  1.00 42.84           C  
ATOM   4440  O   PRO C  74     -30.690  36.575  -7.234  1.00 42.84           O  
ATOM   4441  CG  PRO C  74     -30.775  37.885  -3.804  1.00 42.84           C  
ATOM   4442  CD  PRO C  74     -31.952  38.388  -4.589  1.00 42.84           C  
ATOM   4443  N   ARG C  75     -29.232  37.743  -8.199  1.00 48.87           N  
ATOM   4444  CA  ARG C  75     -28.927  36.955  -9.388  1.00 48.87           C  
ATOM   4445  C   ARG C  75     -28.279  35.626  -9.012  1.00 48.87           C  
ATOM   4446  CB  ARG C  75     -28.010  37.736 -10.331  1.00 48.87           C  
ATOM   4447  O   ARG C  75     -27.455  35.568  -8.098  1.00 48.87           O  
ATOM   4448  CG  ARG C  75     -28.286  37.486 -11.806  1.00 48.87           C  
ATOM   4449  CD  ARG C  75     -27.321  38.254 -12.698  1.00 48.87           C  
ATOM   4450  NE  ARG C  75     -27.514  37.927 -14.108  1.00 48.87           N  
ATOM   4451  NH1 ARG C  75     -25.749  39.214 -14.861  1.00 48.87           N  
ATOM   4452  NH2 ARG C  75     -27.027  38.027 -16.350  1.00 48.87           N  
ATOM   4453  CZ  ARG C  75     -26.763  38.390 -15.103  1.00 48.87           C  
ATOM   4454  N   LYS C  76     -28.795  34.448  -9.424  1.00 65.26           N  
ATOM   4455  CA  LYS C  76     -28.274  33.089  -9.301  1.00 65.26           C  
ATOM   4456  C   LYS C  76     -26.836  33.004  -9.804  1.00 65.26           C  
ATOM   4457  CB  LYS C  76     -29.158  32.104 -10.068  1.00 65.26           C  
ATOM   4458  O   LYS C  76     -26.517  33.520 -10.878  1.00 65.26           O  
ATOM   4459  CG  LYS C  76     -30.325  31.558  -9.258  1.00 65.26           C  
ATOM   4460  CD  LYS C  76     -31.100  30.504 -10.037  1.00 65.26           C  
ATOM   4461  CE  LYS C  76     -32.320  30.021  -9.263  1.00 65.26           C  
ATOM   4462  NZ  LYS C  76     -33.109  29.020 -10.041  1.00 65.26           N  
ATOM   4463  N   LYS C  77     -25.860  32.505  -8.976  1.00 74.68           N  
ATOM   4464  CA  LYS C  77     -24.450  32.361  -9.326  1.00 74.68           C  
ATOM   4465  C   LYS C  77     -24.262  31.345 -10.449  1.00 74.68           C  
ATOM   4466  CB  LYS C  77     -23.633  31.946  -8.101  1.00 74.68           C  
ATOM   4467  O   LYS C  77     -25.051  30.408 -10.582  1.00 74.68           O  
ATOM   4468  CG  LYS C  77     -23.512  33.031  -7.041  1.00 74.68           C  
ATOM   4469  CD  LYS C  77     -22.270  32.835  -6.180  1.00 74.68           C  
ATOM   4470  CE  LYS C  77     -22.131  33.937  -5.139  1.00 74.68           C  
ATOM   4471  NZ  LYS C  77     -20.940  33.725  -4.263  1.00 74.68           N  
ATOM   4472  N   ARG C  78     -23.317  31.604 -11.324  1.00 77.15           N  
ATOM   4473  CA  ARG C  78     -22.926  30.750 -12.441  1.00 77.15           C  
ATOM   4474  C   ARG C  78     -21.417  30.531 -12.461  1.00 77.15           C  
ATOM   4475  CB  ARG C  78     -23.385  31.358 -13.769  1.00 77.15           C  
ATOM   4476  O   ARG C  78     -20.662  31.322 -11.893  1.00 77.15           O  
ATOM   4477  CG  ARG C  78     -24.894  31.500 -13.892  1.00 77.15           C  
ATOM   4478  CD  ARG C  78     -25.300  32.022 -15.263  1.00 77.15           C  
ATOM   4479  NE  ARG C  78     -26.750  32.154 -15.382  1.00 77.15           N  
ATOM   4480  NH1 ARG C  78     -26.737  32.524 -17.662  1.00 77.15           N  
ATOM   4481  NH2 ARG C  78     -28.720  32.491 -16.512  1.00 77.15           N  
ATOM   4482  CZ  ARG C  78     -27.399  32.389 -16.518  1.00 77.15           C  
ATOM   4483  N   PRO C  79     -21.025  29.464 -12.995  1.00 81.09           N  
ATOM   4484  CA  PRO C  79     -19.590  29.186 -13.080  1.00 81.09           C  
ATOM   4485  C   PRO C  79     -18.796  30.353 -13.661  1.00 81.09           C  
ATOM   4486  CB  PRO C  79     -19.521  27.966 -14.001  1.00 81.09           C  
ATOM   4487  O   PRO C  79     -17.642  30.570 -13.282  1.00 81.09           O  
ATOM   4488  CG  PRO C  79     -20.895  27.379 -13.962  1.00 81.09           C  
ATOM   4489  CD  PRO C  79     -21.865  28.462 -13.590  1.00 81.09           C  
ATOM   4490  N   GLU C  80     -19.423  31.156 -14.488  1.00 83.47           N  
ATOM   4491  CA  GLU C  80     -18.777  32.281 -15.156  1.00 83.47           C  
ATOM   4492  C   GLU C  80     -18.475  33.408 -14.172  1.00 83.47           C  
ATOM   4493  CB  GLU C  80     -19.651  32.802 -16.300  1.00 83.47           C  
ATOM   4494  O   GLU C  80     -17.665  34.292 -14.462  1.00 83.47           O  
ATOM   4495  CG  GLU C  80     -19.890  31.783 -17.404  1.00 83.47           C  
ATOM   4496  CD  GLU C  80     -21.296  31.203 -17.392  1.00 83.47           C  
ATOM   4497  OE1 GLU C  80     -21.523  30.148 -18.025  1.00 83.47           O  
ATOM   4498  OE2 GLU C  80     -22.177  31.811 -16.745  1.00 83.47           O  
ATOM   4499  N   ASP C  81     -19.083  33.325 -13.086  1.00 86.68           N  
ATOM   4500  CA  ASP C  81     -18.890  34.346 -12.060  1.00 86.68           C  
ATOM   4501  C   ASP C  81     -17.577  34.129 -11.311  1.00 86.68           C  
ATOM   4502  CB  ASP C  81     -20.063  34.348 -11.078  1.00 86.68           C  
ATOM   4503  O   ASP C  81     -17.187  34.953 -10.481  1.00 86.68           O  
ATOM   4504  CG  ASP C  81     -21.376  34.754 -11.723  1.00 86.68           C  
ATOM   4505  OD1 ASP C  81     -21.365  35.578 -12.662  1.00 86.68           O  
ATOM   4506  OD2 ASP C  81     -22.432  34.247 -11.285  1.00 86.68           O  
ATOM   4507  N   PHE C  82     -16.847  33.018 -11.631  1.00 85.93           N  
ATOM   4508  CA  PHE C  82     -15.666  32.648 -10.859  1.00 85.93           C  
ATOM   4509  C   PHE C  82     -14.476  32.395 -11.777  1.00 85.93           C  
ATOM   4510  CB  PHE C  82     -15.946  31.406 -10.007  1.00 85.93           C  
ATOM   4511  O   PHE C  82     -14.646  31.942 -12.912  1.00 85.93           O  
ATOM   4512  CG  PHE C  82     -17.031  31.604  -8.984  1.00 85.93           C  
ATOM   4513  CD1 PHE C  82     -16.726  32.055  -7.705  1.00 85.93           C  
ATOM   4514  CD2 PHE C  82     -18.357  31.339  -9.300  1.00 85.93           C  
ATOM   4515  CE1 PHE C  82     -17.728  32.239  -6.756  1.00 85.93           C  
ATOM   4516  CE2 PHE C  82     -19.364  31.521  -8.357  1.00 85.93           C  
ATOM   4517  CZ  PHE C  82     -19.048  31.970  -7.085  1.00 85.93           C  
ATOM   4518  N   LYS C  83     -13.320  32.750 -11.334  1.00 85.04           N  
ATOM   4519  CA  LYS C  83     -12.060  32.304 -11.922  1.00 85.04           C  
ATOM   4520  C   LYS C  83     -11.493  31.108 -11.164  1.00 85.04           C  
ATOM   4521  CB  LYS C  83     -11.042  33.445 -11.938  1.00 85.04           C  
ATOM   4522  O   LYS C  83     -11.051  31.243 -10.021  1.00 85.04           O  
ATOM   4523  CG  LYS C  83      -9.828  33.179 -12.816  1.00 85.04           C  
ATOM   4524  CD  LYS C  83      -8.890  34.379 -12.851  1.00 85.04           C  
ATOM   4525  CE  LYS C  83      -7.653  34.098 -13.694  1.00 85.04           C  
ATOM   4526  NZ  LYS C  83      -6.750  35.285 -13.766  1.00 85.04           N  
ATOM   4527  N   PHE C  84     -11.532  29.981 -11.748  1.00 83.51           N  
ATOM   4528  CA  PHE C  84     -11.091  28.746 -11.111  1.00 83.51           C  
ATOM   4529  C   PHE C  84      -9.571  28.647 -11.115  1.00 83.51           C  
ATOM   4530  CB  PHE C  84     -11.698  27.529 -11.818  1.00 83.51           C  
ATOM   4531  O   PHE C  84      -8.929  28.910 -12.133  1.00 83.51           O  
ATOM   4532  CG  PHE C  84     -13.189  27.410 -11.648  1.00 83.51           C  
ATOM   4533  CD1 PHE C  84     -13.732  26.962 -10.451  1.00 83.51           C  
ATOM   4534  CD2 PHE C  84     -14.047  27.745 -12.688  1.00 83.51           C  
ATOM   4535  CE1 PHE C  84     -15.111  26.850 -10.291  1.00 83.51           C  
ATOM   4536  CE2 PHE C  84     -15.426  27.636 -12.536  1.00 83.51           C  
ATOM   4537  CZ  PHE C  84     -15.956  27.187 -11.337  1.00 83.51           C  
ATOM   4538  N   GLY C  85      -8.951  28.429  -9.937  1.00 78.36           N  
ATOM   4539  CA  GLY C  85      -7.511  28.334  -9.764  1.00 78.36           C  
ATOM   4540  C   GLY C  85      -7.021  26.907  -9.607  1.00 78.36           C  
ATOM   4541  O   GLY C  85      -7.424  26.020 -10.362  1.00 78.36           O  
ATOM   4542  N   LYS C  86      -6.183  26.668  -8.717  1.00 75.15           N  
ATOM   4543  CA  LYS C  86      -5.516  25.383  -8.529  1.00 75.15           C  
ATOM   4544  C   LYS C  86      -6.457  24.363  -7.897  1.00 75.15           C  
ATOM   4545  CB  LYS C  86      -4.265  25.549  -7.664  1.00 75.15           C  
ATOM   4546  O   LYS C  86      -7.387  24.731  -7.175  1.00 75.15           O  
ATOM   4547  CG  LYS C  86      -4.554  25.983  -6.235  1.00 75.15           C  
ATOM   4548  CD  LYS C  86      -3.272  26.131  -5.426  1.00 75.15           C  
ATOM   4549  CE  LYS C  86      -3.558  26.587  -4.002  1.00 75.15           C  
ATOM   4550  NZ  LYS C  86      -2.304  26.730  -3.203  1.00 75.15           N  
ATOM   4551  N   ILE C  87      -6.214  23.062  -8.101  1.00 76.79           N  
ATOM   4552  CA  ILE C  87      -6.953  21.953  -7.509  1.00 76.79           C  
ATOM   4553  C   ILE C  87      -6.497  21.740  -6.067  1.00 76.79           C  
ATOM   4554  CB  ILE C  87      -6.773  20.653  -8.326  1.00 76.79           C  
ATOM   4555  O   ILE C  87      -5.301  21.596  -5.803  1.00 76.79           O  
ATOM   4556  CG1 ILE C  87      -7.348  20.825  -9.736  1.00 76.79           C  
ATOM   4557  CG2 ILE C  87      -7.427  19.469  -7.608  1.00 76.79           C  
ATOM   4558  CD1 ILE C  87      -7.111  19.631 -10.651  1.00 76.79           C  
ATOM   4559  N   LEU C  88      -7.342  21.844  -5.120  1.00 75.57           N  
ATOM   4560  CA  LEU C  88      -7.045  21.683  -3.701  1.00 75.57           C  
ATOM   4561  C   LEU C  88      -7.149  20.219  -3.286  1.00 75.57           C  
ATOM   4562  CB  LEU C  88      -7.996  22.534  -2.855  1.00 75.57           C  
ATOM   4563  O   LEU C  88      -6.480  19.788  -2.344  1.00 75.57           O  
ATOM   4564  CG  LEU C  88      -7.909  24.048  -3.052  1.00 75.57           C  
ATOM   4565  CD1 LEU C  88      -9.008  24.750  -2.261  1.00 75.57           C  
ATOM   4566  CD2 LEU C  88      -6.534  24.563  -2.640  1.00 75.57           C  
ATOM   4567  N   GLY C  89      -8.068  19.485  -3.904  1.00 69.66           N  
ATOM   4568  CA  GLY C  89      -8.279  18.081  -3.590  1.00 69.66           C  
ATOM   4569  C   GLY C  89      -9.144  17.364  -4.610  1.00 69.66           C  
ATOM   4570  O   GLY C  89      -9.974  17.988  -5.275  1.00 69.66           O  
ATOM   4571  N   GLU C  90      -8.891  15.996  -4.720  1.00 66.34           N  
ATOM   4572  CA  GLU C  90      -9.683  15.171  -5.627  1.00 66.34           C  
ATOM   4573  C   GLU C  90     -10.315  13.993  -4.891  1.00 66.34           C  
ATOM   4574  CB  GLU C  90      -8.821  14.665  -6.786  1.00 66.34           C  
ATOM   4575  O   GLU C  90      -9.647  13.311  -4.111  1.00 66.34           O  
ATOM   4576  CG  GLU C  90      -8.566  15.709  -7.864  1.00 66.34           C  
ATOM   4577  CD  GLU C  90      -7.831  15.155  -9.074  1.00 66.34           C  
ATOM   4578  OE1 GLU C  90      -7.774  15.844 -10.118  1.00 66.34           O  
ATOM   4579  OE2 GLU C  90      -7.308  14.022  -8.978  1.00 66.34           O  
ATOM   4580  N   GLY C  91     -11.631  13.934  -4.936  1.00 54.81           N  
ATOM   4581  CA  GLY C  91     -12.334  12.776  -4.405  1.00 54.81           C  
ATOM   4582  C   GLY C  91     -12.855  11.847  -5.485  1.00 54.81           C  
ATOM   4583  O   GLY C  91     -12.564  12.038  -6.668  1.00 54.81           O  
ATOM   4584  N   SER C  92     -13.551  10.711  -5.099  1.00 50.70           N  
ATOM   4585  CA  SER C  92     -14.072   9.701  -6.015  1.00 50.70           C  
ATOM   4586  C   SER C  92     -14.983  10.325  -7.066  1.00 50.70           C  
ATOM   4587  CB  SER C  92     -14.833   8.620  -5.245  1.00 50.70           C  
ATOM   4588  O   SER C  92     -14.943   9.941  -8.237  1.00 50.70           O  
ATOM   4589  OG  SER C  92     -15.659   9.199  -4.250  1.00 50.70           O  
ATOM   4590  N   PHE C  93     -15.739  11.343  -6.669  1.00 57.00           N  
ATOM   4591  CA  PHE C  93     -16.677  11.893  -7.640  1.00 57.00           C  
ATOM   4592  C   PHE C  93     -16.692  13.415  -7.575  1.00 57.00           C  
ATOM   4593  CB  PHE C  93     -18.086  11.343  -7.399  1.00 57.00           C  
ATOM   4594  O   PHE C  93     -17.590  14.056  -8.126  1.00 57.00           O  
ATOM   4595  CG  PHE C  93     -18.132   9.849  -7.217  1.00 57.00           C  
ATOM   4596  CD1 PHE C  93     -18.079   8.999  -8.314  1.00 57.00           C  
ATOM   4597  CD2 PHE C  93     -18.229   9.296  -5.947  1.00 57.00           C  
ATOM   4598  CE1 PHE C  93     -18.121   7.617  -8.149  1.00 57.00           C  
ATOM   4599  CE2 PHE C  93     -18.271   7.916  -5.773  1.00 57.00           C  
ATOM   4600  CZ  PHE C  93     -18.218   7.078  -6.875  1.00 57.00           C  
ATOM   4601  N   SER C  94     -15.672  13.961  -6.841  1.00 72.63           N  
ATOM   4602  CA  SER C  94     -15.697  15.413  -6.698  1.00 72.63           C  
ATOM   4603  C   SER C  94     -14.289  15.998  -6.740  1.00 72.63           C  
ATOM   4604  CB  SER C  94     -16.385  15.812  -5.391  1.00 72.63           C  
ATOM   4605  O   SER C  94     -13.308  15.285  -6.519  1.00 72.63           O  
ATOM   4606  OG  SER C  94     -15.640  15.359  -4.273  1.00 72.63           O  
ATOM   4607  N   THR C  95     -14.177  17.155  -7.223  1.00 78.86           N  
ATOM   4608  CA  THR C  95     -12.943  17.932  -7.223  1.00 78.86           C  
ATOM   4609  C   THR C  95     -13.137  19.256  -6.489  1.00 78.86           C  
ATOM   4610  CB  THR C  95     -12.454  18.204  -8.658  1.00 78.86           C  
ATOM   4611  O   THR C  95     -14.189  19.888  -6.606  1.00 78.86           O  
ATOM   4612  CG2 THR C  95     -11.041  18.779  -8.657  1.00 78.86           C  
ATOM   4613  OG1 THR C  95     -12.458  16.977  -9.399  1.00 78.86           O  
ATOM   4614  N   VAL C  96     -12.196  19.600  -5.668  1.00 86.94           N  
ATOM   4615  CA  VAL C  96     -12.243  20.883  -4.974  1.00 86.94           C  
ATOM   4616  C   VAL C  96     -11.177  21.817  -5.542  1.00 86.94           C  
ATOM   4617  CB  VAL C  96     -12.045  20.712  -3.451  1.00 86.94           C  
ATOM   4618  O   VAL C  96      -9.998  21.459  -5.604  1.00 86.94           O  
ATOM   4619  CG1 VAL C  96     -12.174  22.055  -2.735  1.00 86.94           C  
ATOM   4620  CG2 VAL C  96     -13.050  19.706  -2.892  1.00 86.94           C  
ATOM   4621  N   VAL C  97     -11.627  22.953  -5.963  1.00 87.35           N  
ATOM   4622  CA  VAL C  97     -10.716  23.897  -6.602  1.00 87.35           C  
ATOM   4623  C   VAL C  97     -10.758  25.234  -5.866  1.00 87.35           C  
ATOM   4624  CB  VAL C  97     -11.063  24.099  -8.094  1.00 87.35           C  
ATOM   4625  O   VAL C  97     -11.788  25.606  -5.299  1.00 87.35           O  
ATOM   4626  CG1 VAL C  97     -10.831  22.811  -8.882  1.00 87.35           C  
ATOM   4627  CG2 VAL C  97     -12.509  24.569  -8.246  1.00 87.35           C  
ATOM   4628  N   LEU C  98      -9.633  25.892  -5.832  1.00 84.69           N  
ATOM   4629  CA  LEU C  98      -9.599  27.275  -5.369  1.00 84.69           C  
ATOM   4630  C   LEU C  98     -10.160  28.217  -6.429  1.00 84.69           C  
ATOM   4631  CB  LEU C  98      -8.168  27.685  -5.011  1.00 84.69           C  
ATOM   4632  O   LEU C  98      -9.780  28.137  -7.600  1.00 84.69           O  
ATOM   4633  CG  LEU C  98      -7.983  29.107  -4.478  1.00 84.69           C  
ATOM   4634  CD1 LEU C  98      -8.654  29.253  -3.116  1.00 84.69           C  
ATOM   4635  CD2 LEU C  98      -6.502  29.457  -4.391  1.00 84.69           C  
ATOM   4636  N   ALA C  99     -11.152  29.075  -6.086  1.00 88.99           N  
ATOM   4637  CA  ALA C  99     -11.786  29.973  -7.046  1.00 88.99           C  
ATOM   4638  C   ALA C  99     -11.937  31.377  -6.468  1.00 88.99           C  
ATOM   4639  CB  ALA C  99     -13.147  29.426  -7.469  1.00 88.99           C  
ATOM   4640  O   ALA C  99     -12.091  31.542  -5.255  1.00 88.99           O  
ATOM   4641  N   ARG C 100     -11.792  32.309  -7.325  1.00 86.57           N  
ATOM   4642  CA  ARG C 100     -11.980  33.711  -6.965  1.00 86.57           C  
ATOM   4643  C   ARG C 100     -13.221  34.287  -7.638  1.00 86.57           C  
ATOM   4644  CB  ARG C 100     -10.748  34.534  -7.346  1.00 86.57           C  
ATOM   4645  O   ARG C 100     -13.406  34.134  -8.848  1.00 86.57           O  
ATOM   4646  CG  ARG C 100     -10.771  35.959  -6.818  1.00 86.57           C  
ATOM   4647  CD  ARG C 100      -9.497  36.714  -7.173  1.00 86.57           C  
ATOM   4648  NE  ARG C 100      -9.657  38.154  -6.996  1.00 86.57           N  
ATOM   4649  NH1 ARG C 100      -7.545  38.691  -7.763  1.00 86.57           N  
ATOM   4650  NH2 ARG C 100      -8.977  40.346  -7.080  1.00 86.57           N  
ATOM   4651  CZ  ARG C 100      -8.726  39.061  -7.280  1.00 86.57           C  
ATOM   4652  N   GLU C 101     -14.084  34.797  -6.839  1.00 87.38           N  
ATOM   4653  CA  GLU C 101     -15.261  35.453  -7.401  1.00 87.38           C  
ATOM   4654  C   GLU C 101     -14.882  36.746  -8.118  1.00 87.38           C  
ATOM   4655  CB  GLU C 101     -16.291  35.742  -6.306  1.00 87.38           C  
ATOM   4656  O   GLU C 101     -14.183  37.592  -7.557  1.00 87.38           O  
ATOM   4657  CG  GLU C 101     -17.648  36.180  -6.838  1.00 87.38           C  
ATOM   4658  CD  GLU C 101     -18.678  36.404  -5.743  1.00 87.38           C  
ATOM   4659  OE1 GLU C 101     -19.890  36.463  -6.052  1.00 87.38           O  
ATOM   4660  OE2 GLU C 101     -18.270  36.524  -4.566  1.00 87.38           O  
ATOM   4661  N   LEU C 102     -15.359  37.026  -9.274  1.00 85.34           N  
ATOM   4662  CA  LEU C 102     -14.964  38.150 -10.116  1.00 85.34           C  
ATOM   4663  C   LEU C 102     -15.505  39.463  -9.560  1.00 85.34           C  
ATOM   4664  CB  LEU C 102     -15.462  37.946 -11.550  1.00 85.34           C  
ATOM   4665  O   LEU C 102     -14.803  40.477  -9.556  1.00 85.34           O  
ATOM   4666  CG  LEU C 102     -14.801  36.819 -12.343  1.00 85.34           C  
ATOM   4667  CD1 LEU C 102     -15.565  36.563 -13.638  1.00 85.34           C  
ATOM   4668  CD2 LEU C 102     -13.342  37.154 -12.635  1.00 85.34           C  
ATOM   4669  N   ALA C 103     -16.723  39.457  -9.063  1.00 83.98           N  
ATOM   4670  CA  ALA C 103     -17.381  40.668  -8.578  1.00 83.98           C  
ATOM   4671  C   ALA C 103     -16.740  41.160  -7.284  1.00 83.98           C  
ATOM   4672  CB  ALA C 103     -18.871  40.415  -8.367  1.00 83.98           C  
ATOM   4673  O   ALA C 103     -16.520  42.361  -7.110  1.00 83.98           O  
ATOM   4674  N   THR C 104     -16.334  40.312  -6.347  1.00 83.01           N  
ATOM   4675  CA  THR C 104     -15.900  40.679  -5.003  1.00 83.01           C  
ATOM   4676  C   THR C 104     -14.423  40.352  -4.804  1.00 83.01           C  
ATOM   4677  CB  THR C 104     -16.737  39.958  -3.930  1.00 83.01           C  
ATOM   4678  O   THR C 104     -13.796  40.836  -3.859  1.00 83.01           O  
ATOM   4679  CG2 THR C 104     -18.217  40.299  -4.066  1.00 83.01           C  
ATOM   4680  OG1 THR C 104     -16.569  38.542  -4.072  1.00 83.01           O  
ATOM   4681  N   SER C 105     -13.798  39.672  -5.748  1.00 85.81           N  
ATOM   4682  CA  SER C 105     -12.413  39.221  -5.659  1.00 85.81           C  
ATOM   4683  C   SER C 105     -12.198  38.335  -4.436  1.00 85.81           C  
ATOM   4684  CB  SER C 105     -11.462  40.417  -5.604  1.00 85.81           C  
ATOM   4685  O   SER C 105     -11.061  38.113  -4.016  1.00 85.81           O  
ATOM   4686  OG  SER C 105     -11.467  41.121  -6.835  1.00 85.81           O  
ATOM   4687  N   ARG C 106     -13.249  37.850  -3.870  1.00 87.02           N  
ATOM   4688  CA  ARG C 106     -13.168  36.947  -2.727  1.00 87.02           C  
ATOM   4689  C   ARG C 106     -12.829  35.529  -3.173  1.00 87.02           C  
ATOM   4690  CB  ARG C 106     -14.482  36.951  -1.944  1.00 87.02           C  
ATOM   4691  O   ARG C 106     -13.304  35.069  -4.213  1.00 87.02           O  
ATOM   4692  CG  ARG C 106     -14.522  37.965  -0.812  1.00 87.02           C  
ATOM   4693  CD  ARG C 106     -15.805  37.853   0.000  1.00 87.02           C  
ATOM   4694  NE  ARG C 106     -15.872  38.872   1.044  1.00 87.02           N  
ATOM   4695  NH1 ARG C 106     -17.923  38.194   1.862  1.00 87.02           N  
ATOM   4696  NH2 ARG C 106     -16.836  39.973   2.815  1.00 87.02           N  
ATOM   4697  CZ  ARG C 106     -16.877  39.011   1.905  1.00 87.02           C  
ATOM   4698  N   GLU C 107     -11.980  34.774  -2.329  1.00 88.84           N  
ATOM   4699  CA  GLU C 107     -11.547  33.420  -2.660  1.00 88.84           C  
ATOM   4700  C   GLU C 107     -12.428  32.377  -1.979  1.00 88.84           C  
ATOM   4701  CB  GLU C 107     -10.083  33.212  -2.264  1.00 88.84           C  
ATOM   4702  O   GLU C 107     -12.826  32.550  -0.825  1.00 88.84           O  
ATOM   4703  CG  GLU C 107      -9.099  34.012  -3.103  1.00 88.84           C  
ATOM   4704  CD  GLU C 107      -7.645  33.714  -2.771  1.00 88.84           C  
ATOM   4705  OE1 GLU C 107      -6.794  33.747  -3.688  1.00 88.84           O  
ATOM   4706  OE2 GLU C 107      -7.356  33.444  -1.584  1.00 88.84           O  
ATOM   4707  N   TYR C 108     -12.781  31.347  -2.705  1.00 90.42           N  
ATOM   4708  CA  TYR C 108     -13.581  30.233  -2.209  1.00 90.42           C  
ATOM   4709  C   TYR C 108     -12.957  28.898  -2.599  1.00 90.42           C  
ATOM   4710  CB  TYR C 108     -15.013  30.317  -2.746  1.00 90.42           C  
ATOM   4711  O   TYR C 108     -12.199  28.820  -3.569  1.00 90.42           O  
ATOM   4712  CG  TYR C 108     -15.748  31.565  -2.320  1.00 90.42           C  
ATOM   4713  CD1 TYR C 108     -16.465  31.600  -1.126  1.00 90.42           C  
ATOM   4714  CD2 TYR C 108     -15.730  32.709  -3.111  1.00 90.42           C  
ATOM   4715  CE1 TYR C 108     -17.146  32.747  -0.730  1.00 90.42           C  
ATOM   4716  CE2 TYR C 108     -16.407  33.860  -2.725  1.00 90.42           C  
ATOM   4717  OH  TYR C 108     -17.783  35.008  -1.148  1.00 90.42           O  
ATOM   4718  CZ  TYR C 108     -17.111  33.870  -1.535  1.00 90.42           C  
ATOM   4719  N   ALA C 109     -13.167  27.905  -1.711  1.00 91.51           N  
ATOM   4720  CA  ALA C 109     -13.022  26.526  -2.171  1.00 91.51           C  
ATOM   4721  C   ALA C 109     -14.316  26.018  -2.800  1.00 91.51           C  
ATOM   4722  CB  ALA C 109     -12.605  25.621  -1.014  1.00 91.51           C  
ATOM   4723  O   ALA C 109     -15.372  26.038  -2.164  1.00 91.51           O  
ATOM   4724  N   ILE C 110     -14.264  25.623  -4.067  1.00 90.12           N  
ATOM   4725  CA  ILE C 110     -15.467  25.172  -4.757  1.00 90.12           C  
ATOM   4726  C   ILE C 110     -15.403  23.661  -4.973  1.00 90.12           C  
ATOM   4727  CB  ILE C 110     -15.649  25.899  -6.108  1.00 90.12           C  
ATOM   4728  O   ILE C 110     -14.509  23.164  -5.662  1.00 90.12           O  
ATOM   4729  CG1 ILE C 110     -15.819  27.406  -5.885  1.00 90.12           C  
ATOM   4730  CG2 ILE C 110     -16.842  25.321  -6.876  1.00 90.12           C  
ATOM   4731  CD1 ILE C 110     -16.215  28.177  -7.137  1.00 90.12           C  
ATOM   4732  N   LYS C 111     -16.280  22.968  -4.325  1.00 89.37           N  
ATOM   4733  CA  LYS C 111     -16.426  21.529  -4.529  1.00 89.37           C  
ATOM   4734  C   LYS C 111     -17.308  21.232  -5.738  1.00 89.37           C  
ATOM   4735  CB  LYS C 111     -17.008  20.866  -3.280  1.00 89.37           C  
ATOM   4736  O   LYS C 111     -18.477  21.621  -5.771  1.00 89.37           O  
ATOM   4737  CG  LYS C 111     -17.005  19.345  -3.329  1.00 89.37           C  
ATOM   4738  CD  LYS C 111     -17.484  18.743  -2.014  1.00 89.37           C  
ATOM   4739  CE  LYS C 111     -17.412  17.222  -2.036  1.00 89.37           C  
ATOM   4740  NZ  LYS C 111     -17.842  16.629  -0.734  1.00 89.37           N  
ATOM   4741  N   ILE C 112     -16.815  20.621  -6.726  1.00 87.11           N  
ATOM   4742  CA  ILE C 112     -17.498  20.344  -7.985  1.00 87.11           C  
ATOM   4743  C   ILE C 112     -17.833  18.857  -8.074  1.00 87.11           C  
ATOM   4744  CB  ILE C 112     -16.643  20.774  -9.198  1.00 87.11           C  
ATOM   4745  O   ILE C 112     -16.940  18.008  -8.017  1.00 87.11           O  
ATOM   4746  CG1 ILE C 112     -16.232  22.245  -9.068  1.00 87.11           C  
ATOM   4747  CG2 ILE C 112     -17.401  20.531 -10.507  1.00 87.11           C  
ATOM   4748  CD1 ILE C 112     -15.194  22.691 -10.088  1.00 87.11           C  
ATOM   4749  N   LEU C 113     -19.069  18.557  -8.170  1.00 81.66           N  
ATOM   4750  CA  LEU C 113     -19.545  17.182  -8.278  1.00 81.66           C  
ATOM   4751  C   LEU C 113     -20.175  16.931  -9.644  1.00 81.66           C  
ATOM   4752  CB  LEU C 113     -20.558  16.877  -7.172  1.00 81.66           C  
ATOM   4753  O   LEU C 113     -20.937  17.762 -10.143  1.00 81.66           O  
ATOM   4754  CG  LEU C 113     -20.049  16.998  -5.734  1.00 81.66           C  
ATOM   4755  CD1 LEU C 113     -20.469  18.335  -5.134  1.00 81.66           C  
ATOM   4756  CD2 LEU C 113     -20.564  15.840  -4.886  1.00 81.66           C  
ATOM   4757  N   GLU C 114     -19.889  15.816 -10.312  1.00 77.87           N  
ATOM   4758  CA  GLU C 114     -20.474  15.434 -11.594  1.00 77.87           C  
ATOM   4759  C   GLU C 114     -21.821  14.745 -11.402  1.00 77.87           C  
ATOM   4760  CB  GLU C 114     -19.521  14.521 -12.369  1.00 77.87           C  
ATOM   4761  O   GLU C 114     -21.901  13.693 -10.764  1.00 77.87           O  
ATOM   4762  CG  GLU C 114     -18.256  15.217 -12.850  1.00 77.87           C  
ATOM   4763  CD  GLU C 114     -17.464  14.396 -13.855  1.00 77.87           C  
ATOM   4764  OE1 GLU C 114     -16.341  14.808 -14.225  1.00 77.87           O  
ATOM   4765  OE2 GLU C 114     -17.971  13.333 -14.277  1.00 77.87           O  
ATOM   4766  N   LYS C 115     -22.903  15.307 -11.951  1.00 76.45           N  
ATOM   4767  CA  LYS C 115     -24.264  14.805 -11.784  1.00 76.45           C  
ATOM   4768  C   LYS C 115     -24.377  13.357 -12.255  1.00 76.45           C  
ATOM   4769  CB  LYS C 115     -25.258  15.683 -12.545  1.00 76.45           C  
ATOM   4770  O   LYS C 115     -25.012  12.532 -11.595  1.00 76.45           O  
ATOM   4771  CG  LYS C 115     -25.521  17.031 -11.890  1.00 76.45           C  
ATOM   4772  CD  LYS C 115     -26.585  17.819 -12.642  1.00 76.45           C  
ATOM   4773  CE  LYS C 115     -26.789  19.202 -12.038  1.00 76.45           C  
ATOM   4774  NZ  LYS C 115     -27.826  19.982 -12.777  1.00 76.45           N  
ATOM   4775  N   ARG C 116     -23.783  13.033 -13.361  1.00 70.07           N  
ATOM   4776  CA  ARG C 116     -23.861  11.694 -13.936  1.00 70.07           C  
ATOM   4777  C   ARG C 116     -23.333  10.648 -12.960  1.00 70.07           C  
ATOM   4778  CB  ARG C 116     -23.078  11.627 -15.250  1.00 70.07           C  
ATOM   4779  O   ARG C 116     -23.916   9.570 -12.824  1.00 70.07           O  
ATOM   4780  CG  ARG C 116     -23.847  12.153 -16.452  1.00 70.07           C  
ATOM   4781  CD  ARG C 116     -23.071  11.956 -17.747  1.00 70.07           C  
ATOM   4782  NE  ARG C 116     -23.837  12.403 -18.907  1.00 70.07           N  
ATOM   4783  NH1 ARG C 116     -22.097  12.161 -20.408  1.00 70.07           N  
ATOM   4784  NH2 ARG C 116     -24.141  12.910 -21.126  1.00 70.07           N  
ATOM   4785  CZ  ARG C 116     -23.357  12.490 -20.144  1.00 70.07           C  
ATOM   4786  N   HIS C 117     -22.197  11.039 -12.342  1.00 63.76           N  
ATOM   4787  CA  HIS C 117     -21.567  10.121 -11.400  1.00 63.76           C  
ATOM   4788  C   HIS C 117     -22.415   9.954 -10.143  1.00 63.76           C  
ATOM   4789  CB  HIS C 117     -20.167  10.613 -11.027  1.00 63.76           C  
ATOM   4790  O   HIS C 117     -22.546   8.845  -9.621  1.00 63.76           O  
ATOM   4791  CG  HIS C 117     -19.096  10.133 -11.954  1.00 63.76           C  
ATOM   4792  CD2 HIS C 117     -18.698   8.880 -12.279  1.00 63.76           C  
ATOM   4793  ND1 HIS C 117     -18.289  10.992 -12.667  1.00 63.76           N  
ATOM   4794  CE1 HIS C 117     -17.440  10.286 -13.395  1.00 63.76           C  
ATOM   4795  NE2 HIS C 117     -17.667   9.002 -13.178  1.00 63.76           N  
ATOM   4796  N   ILE C 118     -23.014  10.938  -9.666  1.00 70.25           N  
ATOM   4797  CA  ILE C 118     -23.849  10.934  -8.469  1.00 70.25           C  
ATOM   4798  C   ILE C 118     -25.082  10.063  -8.704  1.00 70.25           C  
ATOM   4799  CB  ILE C 118     -24.272  12.365  -8.070  1.00 70.25           C  
ATOM   4800  O   ILE C 118     -25.454   9.260  -7.845  1.00 70.25           O  
ATOM   4801  CG1 ILE C 118     -23.043  13.198  -7.687  1.00 70.25           C  
ATOM   4802  CG2 ILE C 118     -25.287  12.328  -6.924  1.00 70.25           C  
ATOM   4803  CD1 ILE C 118     -23.351  14.662  -7.405  1.00 70.25           C  
ATOM   4804  N   ILE C 119     -25.690  10.180  -9.864  1.00 67.67           N  
ATOM   4805  CA  ILE C 119     -26.903   9.448 -10.209  1.00 67.67           C  
ATOM   4806  C   ILE C 119     -26.577   7.968 -10.397  1.00 67.67           C  
ATOM   4807  CB  ILE C 119     -27.564  10.018 -11.484  1.00 67.67           C  
ATOM   4808  O   ILE C 119     -27.277   7.100  -9.871  1.00 67.67           O  
ATOM   4809  CG1 ILE C 119     -28.002  11.469 -11.256  1.00 67.67           C  
ATOM   4810  CG2 ILE C 119     -28.749   9.149 -11.913  1.00 67.67           C  
ATOM   4811  CD1 ILE C 119     -28.469  12.180 -12.519  1.00 67.67           C  
ATOM   4812  N   LYS C 120     -25.450   7.722 -11.118  1.00 57.24           N  
ATOM   4813  CA  LYS C 120     -25.034   6.352 -11.406  1.00 57.24           C  
ATOM   4814  C   LYS C 120     -24.759   5.579 -10.120  1.00 57.24           C  
ATOM   4815  CB  LYS C 120     -23.792   6.345 -12.298  1.00 57.24           C  
ATOM   4816  O   LYS C 120     -25.090   4.396 -10.017  1.00 57.24           O  
ATOM   4817  CG  LYS C 120     -23.410   4.966 -12.817  1.00 57.24           C  
ATOM   4818  CD  LYS C 120     -22.185   5.028 -13.719  1.00 57.24           C  
ATOM   4819  CE  LYS C 120     -21.747   3.639 -14.165  1.00 57.24           C  
ATOM   4820  NZ  LYS C 120     -20.557   3.696 -15.066  1.00 57.24           N  
ATOM   4821  N   GLU C 121     -24.279   6.292  -9.126  1.00 48.67           N  
ATOM   4822  CA  GLU C 121     -23.884   5.646  -7.878  1.00 48.67           C  
ATOM   4823  C   GLU C 121     -24.959   5.810  -6.807  1.00 48.67           C  
ATOM   4824  CB  GLU C 121     -22.553   6.211  -7.377  1.00 48.67           C  
ATOM   4825  O   GLU C 121     -24.737   5.477  -5.641  1.00 48.67           O  
ATOM   4826  CG  GLU C 121     -21.374   5.909  -8.291  1.00 48.67           C  
ATOM   4827  CD  GLU C 121     -20.951   4.449  -8.261  1.00 48.67           C  
ATOM   4828  OE1 GLU C 121     -20.429   3.947  -9.282  1.00 48.67           O  
ATOM   4829  OE2 GLU C 121     -21.143   3.802  -7.207  1.00 48.67           O  
ATOM   4830  N   ASN C 122     -26.173   6.253  -7.156  1.00 62.57           N  
ATOM   4831  CA  ASN C 122     -27.309   6.453  -6.262  1.00 62.57           C  
ATOM   4832  C   ASN C 122     -26.919   7.269  -5.033  1.00 62.57           C  
ATOM   4833  CB  ASN C 122     -27.903   5.108  -5.839  1.00 62.57           C  
ATOM   4834  O   ASN C 122     -27.259   6.904  -3.907  1.00 62.57           O  
ATOM   4835  CG  ASN C 122     -28.989   4.627  -6.781  1.00 62.57           C  
ATOM   4836  ND2 ASN C 122     -29.291   3.335  -6.728  1.00 62.57           N  
ATOM   4837  OD1 ASN C 122     -29.552   5.410  -7.550  1.00 62.57           O  
ATOM   4838  N   LYS C 123     -26.070   8.305  -5.212  1.00 62.73           N  
ATOM   4839  CA  LYS C 123     -25.559   9.121  -4.114  1.00 62.73           C  
ATOM   4840  C   LYS C 123     -26.309  10.446  -4.018  1.00 62.73           C  
ATOM   4841  CB  LYS C 123     -24.061   9.377  -4.288  1.00 62.73           C  
ATOM   4842  O   LYS C 123     -25.864  11.369  -3.332  1.00 62.73           O  
ATOM   4843  CG  LYS C 123     -23.190   8.157  -4.029  1.00 62.73           C  
ATOM   4844  CD  LYS C 123     -21.876   8.539  -3.360  1.00 62.73           C  
ATOM   4845  CE  LYS C 123     -21.032   7.313  -3.042  1.00 62.73           C  
ATOM   4846  NZ  LYS C 123     -19.700   7.688  -2.478  1.00 62.73           N  
ATOM   4847  N   VAL C 124     -27.435  10.651  -4.591  1.00 73.93           N  
ATOM   4848  CA  VAL C 124     -28.214  11.885  -4.593  1.00 73.93           C  
ATOM   4849  C   VAL C 124     -28.574  12.271  -3.161  1.00 73.93           C  
ATOM   4850  CB  VAL C 124     -29.495  11.747  -5.446  1.00 73.93           C  
ATOM   4851  O   VAL C 124     -28.374  13.417  -2.751  1.00 73.93           O  
ATOM   4852  CG1 VAL C 124     -30.382  12.981  -5.292  1.00 73.93           C  
ATOM   4853  CG2 VAL C 124     -29.136  11.523  -6.914  1.00 73.93           C  
ATOM   4854  N   PRO C 125     -29.079  11.304  -2.346  1.00 69.75           N  
ATOM   4855  CA  PRO C 125     -29.422  11.648  -0.964  1.00 69.75           C  
ATOM   4856  C   PRO C 125     -28.223  12.154  -0.166  1.00 69.75           C  
ATOM   4857  CB  PRO C 125     -29.941  10.326  -0.391  1.00 69.75           C  
ATOM   4858  O   PRO C 125     -28.377  13.004   0.715  1.00 69.75           O  
ATOM   4859  CG  PRO C 125     -30.287   9.501  -1.587  1.00 69.75           C  
ATOM   4860  CD  PRO C 125     -29.514  10.020  -2.765  1.00 69.75           C  
ATOM   4861  N   TYR C 126     -26.974  11.726  -0.506  1.00 70.09           N  
ATOM   4862  CA  TYR C 126     -25.748  12.105   0.187  1.00 70.09           C  
ATOM   4863  C   TYR C 126     -25.392  13.560  -0.091  1.00 70.09           C  
ATOM   4864  CB  TYR C 126     -24.590  11.195  -0.231  1.00 70.09           C  
ATOM   4865  O   TYR C 126     -25.037  14.305   0.826  1.00 70.09           O  
ATOM   4866  CG  TYR C 126     -24.629   9.829   0.410  1.00 70.09           C  
ATOM   4867  CD1 TYR C 126     -24.022   9.599   1.643  1.00 70.09           C  
ATOM   4868  CD2 TYR C 126     -25.271   8.766  -0.216  1.00 70.09           C  
ATOM   4869  CE1 TYR C 126     -24.054   8.342   2.237  1.00 70.09           C  
ATOM   4870  CE2 TYR C 126     -25.309   7.504   0.369  1.00 70.09           C  
ATOM   4871  OH  TYR C 126     -24.733   6.055   2.177  1.00 70.09           O  
ATOM   4872  CZ  TYR C 126     -24.699   7.302   1.593  1.00 70.09           C  
ATOM   4873  N   VAL C 127     -25.589  13.953  -1.302  1.00 78.64           N  
ATOM   4874  CA  VAL C 127     -25.258  15.315  -1.708  1.00 78.64           C  
ATOM   4875  C   VAL C 127     -26.249  16.295  -1.084  1.00 78.64           C  
ATOM   4876  CB  VAL C 127     -25.257  15.464  -3.246  1.00 78.64           C  
ATOM   4877  O   VAL C 127     -25.859  17.369  -0.618  1.00 78.64           O  
ATOM   4878  CG1 VAL C 127     -25.042  16.923  -3.647  1.00 78.64           C  
ATOM   4879  CG2 VAL C 127     -24.183  14.573  -3.867  1.00 78.64           C  
ATOM   4880  N   THR C 128     -27.491  15.945  -1.044  1.00 79.24           N  
ATOM   4881  CA  THR C 128     -28.529  16.774  -0.441  1.00 79.24           C  
ATOM   4882  C   THR C 128     -28.313  16.900   1.064  1.00 79.24           C  
ATOM   4883  CB  THR C 128     -29.932  16.201  -0.715  1.00 79.24           C  
ATOM   4884  O   THR C 128     -28.452  17.988   1.627  1.00 79.24           O  
ATOM   4885  CG2 THR C 128     -31.020  17.177  -0.281  1.00 79.24           C  
ATOM   4886  OG1 THR C 128     -30.070  15.941  -2.118  1.00 79.24           O  
ATOM   4887  N   ARG C 129     -27.971  15.792   1.686  1.00 77.06           N  
ATOM   4888  CA  ARG C 129     -27.699  15.778   3.120  1.00 77.06           C  
ATOM   4889  C   ARG C 129     -26.517  16.678   3.462  1.00 77.06           C  
ATOM   4890  CB  ARG C 129     -27.429  14.351   3.602  1.00 77.06           C  
ATOM   4891  O   ARG C 129     -26.568  17.436   4.433  1.00 77.06           O  
ATOM   4892  CG  ARG C 129     -27.394  14.209   5.115  1.00 77.06           C  
ATOM   4893  CD  ARG C 129     -27.179  12.763   5.541  1.00 77.06           C  
ATOM   4894  NE  ARG C 129     -28.327  11.926   5.206  1.00 77.06           N  
ATOM   4895  NH1 ARG C 129     -27.070  10.174   4.376  1.00 77.06           N  
ATOM   4896  NH2 ARG C 129     -29.358  10.040   4.396  1.00 77.06           N  
ATOM   4897  CZ  ARG C 129     -28.249  10.715   4.660  1.00 77.06           C  
ATOM   4898  N   GLU C 130     -25.505  16.549   2.678  1.00 81.49           N  
ATOM   4899  CA  GLU C 130     -24.324  17.378   2.897  1.00 81.49           C  
ATOM   4900  C   GLU C 130     -24.672  18.862   2.835  1.00 81.49           C  
ATOM   4901  CB  GLU C 130     -23.238  17.049   1.869  1.00 81.49           C  
ATOM   4902  O   GLU C 130     -24.272  19.636   3.707  1.00 81.49           O  
ATOM   4903  CG  GLU C 130     -21.920  17.770   2.114  1.00 81.49           C  
ATOM   4904  CD  GLU C 130     -20.803  17.308   1.192  1.00 81.49           C  
ATOM   4905  OE1 GLU C 130     -19.651  17.769   1.357  1.00 81.49           O  
ATOM   4906  OE2 GLU C 130     -21.083  16.479   0.297  1.00 81.49           O  
ATOM   4907  N   ARG C 131     -25.425  19.184   1.796  1.00 82.29           N  
ATOM   4908  CA  ARG C 131     -25.866  20.567   1.647  1.00 82.29           C  
ATOM   4909  C   ARG C 131     -26.715  21.003   2.836  1.00 82.29           C  
ATOM   4910  CB  ARG C 131     -26.656  20.743   0.348  1.00 82.29           C  
ATOM   4911  O   ARG C 131     -26.511  22.086   3.388  1.00 82.29           O  
ATOM   4912  CG  ARG C 131     -27.073  22.178   0.070  1.00 82.29           C  
ATOM   4913  CD  ARG C 131     -28.180  22.252  -0.972  1.00 82.29           C  
ATOM   4914  NE  ARG C 131     -29.408  21.618  -0.501  1.00 82.29           N  
ATOM   4915  NH1 ARG C 131     -30.443  21.611  -2.566  1.00 82.29           N  
ATOM   4916  NH2 ARG C 131     -31.521  20.750  -0.735  1.00 82.29           N  
ATOM   4917  CZ  ARG C 131     -30.455  21.328  -1.268  1.00 82.29           C  
ATOM   4918  N   ASP C 132     -27.641  20.204   3.317  1.00 83.48           N  
ATOM   4919  CA  ASP C 132     -28.548  20.514   4.418  1.00 83.48           C  
ATOM   4920  C   ASP C 132     -27.785  20.667   5.732  1.00 83.48           C  
ATOM   4921  CB  ASP C 132     -29.618  19.428   4.554  1.00 83.48           C  
ATOM   4922  O   ASP C 132     -28.018  21.615   6.484  1.00 83.48           O  
ATOM   4923  CG  ASP C 132     -30.665  19.487   3.456  1.00 83.48           C  
ATOM   4924  OD1 ASP C 132     -30.743  20.509   2.740  1.00 83.48           O  
ATOM   4925  OD2 ASP C 132     -31.422  18.503   3.307  1.00 83.48           O  
ATOM   4926  N   VAL C 133     -26.880  19.723   5.951  1.00 86.28           N  
ATOM   4927  CA  VAL C 133     -26.100  19.741   7.184  1.00 86.28           C  
ATOM   4928  C   VAL C 133     -25.219  20.987   7.220  1.00 86.28           C  
ATOM   4929  CB  VAL C 133     -25.232  18.470   7.325  1.00 86.28           C  
ATOM   4930  O   VAL C 133     -25.186  21.703   8.223  1.00 86.28           O  
ATOM   4931  CG1 VAL C 133     -24.196  18.644   8.435  1.00 86.28           C  
ATOM   4932  CG2 VAL C 133     -26.111  17.251   7.596  1.00 86.28           C  
ATOM   4933  N   MET C 134     -24.653  21.295   6.187  1.00 88.13           N  
ATOM   4934  CA  MET C 134     -23.717  22.415   6.140  1.00 88.13           C  
ATOM   4935  C   MET C 134     -24.453  23.745   6.264  1.00 88.13           C  
ATOM   4936  CB  MET C 134     -22.905  22.385   4.844  1.00 88.13           C  
ATOM   4937  O   MET C 134     -23.916  24.707   6.815  1.00 88.13           O
[truncated: 278,398 more chars]
