# Supplementary material for: AI-guided pipeline for protein–protein interaction drug discovery identifies a SARS-CoV-2 inhibitor
Source: Mol Syst Biol. 2024 Mar 11;20(4):428–57. doi: 10.1038/s44320-024-00019-8 (PMC10987651; doi:10.1038/s44320-024-00019-8)
Supplement: Supplementary file 12 — Source Data Fig. 2 [file 44320_2024_19_MOESM12_ESM.zip › Source Data Figure EV3-EV4/ColabFold/ITPK1_TMEM22_unrelaxed_rank_5_model_5.pdb]

MODEL     1                                                                     
ATOM      1  N   MET B   1      33.495 -17.819   0.427  1.00 42.82           N  
ATOM      2  CA  MET B   1      32.413 -17.924  -0.548  1.00 42.82           C  
ATOM      3  C   MET B   1      32.341 -16.673  -1.418  1.00 42.82           C  
ATOM      4  CB  MET B   1      31.074 -18.149   0.156  1.00 42.82           C  
ATOM      5  O   MET B   1      31.907 -16.737  -2.569  1.00 42.82           O  
ATOM      6  CG  MET B   1      30.421 -19.480  -0.181  1.00 42.82           C  
ATOM      7  SD  MET B   1      28.775 -19.673   0.606  1.00 42.82           S  
ATOM      8  CE  MET B   1      27.922 -20.641  -0.670  1.00 42.82           C  
ATOM      9  N   GLN B   2      32.842 -15.448  -0.838  1.00 53.73           N  
ATOM     10  CA  GLN B   2      32.797 -14.130  -1.464  1.00 53.73           C  
ATOM     11  C   GLN B   2      33.777 -14.041  -2.630  1.00 53.73           C  
ATOM     12  CB  GLN B   2      33.100 -13.037  -0.438  1.00 53.73           C  
ATOM     13  O   GLN B   2      33.466 -13.451  -3.666  1.00 53.73           O  
ATOM     14  CG  GLN B   2      31.890 -12.193  -0.063  1.00 53.73           C  
ATOM     15  CD  GLN B   2      32.185 -11.208   1.053  1.00 53.73           C  
ATOM     16  NE2 GLN B   2      31.197 -10.389   1.397  1.00 53.73           N  
ATOM     17  OE1 GLN B   2      33.291 -11.185   1.602  1.00 53.73           O  
ATOM     18  N   THR B   3      34.862 -14.881  -2.588  1.00 64.12           N  
ATOM     19  CA  THR B   3      35.893 -14.773  -3.614  1.00 64.12           C  
ATOM     20  C   THR B   3      35.468 -15.503  -4.886  1.00 64.12           C  
ATOM     21  CB  THR B   3      37.236 -15.339  -3.119  1.00 64.12           C  
ATOM     22  O   THR B   3      35.734 -15.035  -5.995  1.00 64.12           O  
ATOM     23  CG2 THR B   3      38.217 -14.218  -2.789  1.00 64.12           C  
ATOM     24  OG1 THR B   3      37.012 -16.125  -1.942  1.00 64.12           O  
ATOM     25  N   PHE B   4      34.471 -16.393  -4.738  1.00 74.70           N  
ATOM     26  CA  PHE B   4      34.081 -17.235  -5.863  1.00 74.70           C  
ATOM     27  C   PHE B   4      33.093 -16.508  -6.766  1.00 74.70           C  
ATOM     28  CB  PHE B   4      33.469 -18.549  -5.366  1.00 74.70           C  
ATOM     29  O   PHE B   4      33.112 -16.685  -7.986  1.00 74.70           O  
ATOM     30  CG  PHE B   4      32.830 -19.370  -6.453  1.00 74.70           C  
ATOM     31  CD1 PHE B   4      31.449 -19.398  -6.601  1.00 74.70           C  
ATOM     32  CD2 PHE B   4      33.611 -20.115  -7.327  1.00 74.70           C  
ATOM     33  CE1 PHE B   4      30.854 -20.157  -7.606  1.00 74.70           C  
ATOM     34  CE2 PHE B   4      33.024 -20.876  -8.334  1.00 74.70           C  
ATOM     35  CZ  PHE B   4      31.646 -20.896  -8.471  1.00 74.70           C  
ATOM     36  N   LEU B   5      32.394 -15.552  -6.265  1.00 84.44           N  
ATOM     37  CA  LEU B   5      31.363 -14.850  -7.022  1.00 84.44           C  
ATOM     38  C   LEU B   5      31.945 -13.632  -7.732  1.00 84.44           C  
ATOM     39  CB  LEU B   5      30.220 -14.420  -6.099  1.00 84.44           C  
ATOM     40  O   LEU B   5      31.360 -13.132  -8.696  1.00 84.44           O  
ATOM     41  CG  LEU B   5      29.344 -15.540  -5.538  1.00 84.44           C  
ATOM     42  CD1 LEU B   5      28.414 -14.996  -4.458  1.00 84.44           C  
ATOM     43  CD2 LEU B   5      28.544 -16.204  -6.654  1.00 84.44           C  
ATOM     44  N   LYS B   6      33.109 -13.322  -7.253  1.00 85.69           N  
ATOM     45  CA  LYS B   6      33.746 -12.132  -7.811  1.00 85.69           C  
ATOM     46  C   LYS B   6      34.017 -12.302  -9.303  1.00 85.69           C  
ATOM     47  CB  LYS B   6      35.051 -11.827  -7.073  1.00 85.69           C  
ATOM     48  O   LYS B   6      34.616 -13.294  -9.722  1.00 85.69           O  
ATOM     49  CG  LYS B   6      35.522 -10.387  -7.219  1.00 85.69           C  
ATOM     50  CD  LYS B   6      36.748 -10.110  -6.360  1.00 85.69           C  
ATOM     51  CE  LYS B   6      37.251  -8.685  -6.543  1.00 85.69           C  
ATOM     52  NZ  LYS B   6      38.434  -8.398  -5.677  1.00 85.69           N  
ATOM     53  N   GLY B   7      33.461 -11.420 -10.049  1.00 86.79           N  
ATOM     54  CA  GLY B   7      33.706 -11.407 -11.482  1.00 86.79           C  
ATOM     55  C   GLY B   7      32.623 -12.111 -12.279  1.00 86.79           C  
ATOM     56  O   GLY B   7      32.628 -12.074 -13.511  1.00 86.79           O  
ATOM     57  N   LYS B   8      31.713 -12.768 -11.613  1.00 92.94           N  
ATOM     58  CA  LYS B   8      30.616 -13.434 -12.309  1.00 92.94           C  
ATOM     59  C   LYS B   8      29.616 -12.419 -12.857  1.00 92.94           C  
ATOM     60  CB  LYS B   8      29.907 -14.418 -11.378  1.00 92.94           C  
ATOM     61  O   LYS B   8      29.409 -11.360 -12.261  1.00 92.94           O  
ATOM     62  CG  LYS B   8      30.781 -15.577 -10.921  1.00 92.94           C  
ATOM     63  CD  LYS B   8      31.125 -16.507 -12.078  1.00 92.94           C  
ATOM     64  CE  LYS B   8      31.961 -17.692 -11.614  1.00 92.94           C  
ATOM     65  NZ  LYS B   8      32.411 -18.535 -12.761  1.00 92.94           N  
ATOM     66  N   ARG B   9      29.027 -12.698 -14.024  1.00 95.43           N  
ATOM     67  CA  ARG B   9      28.117 -11.768 -14.685  1.00 95.43           C  
ATOM     68  C   ARG B   9      26.711 -12.351 -14.780  1.00 95.43           C  
ATOM     69  CB  ARG B   9      28.632 -11.412 -16.081  1.00 95.43           C  
ATOM     70  O   ARG B   9      26.520 -13.438 -15.330  1.00 95.43           O  
ATOM     71  CG  ARG B   9      29.936 -10.630 -16.076  1.00 95.43           C  
ATOM     72  CD  ARG B   9      30.377 -10.260 -17.486  1.00 95.43           C  
ATOM     73  NE  ARG B   9      29.501  -9.254 -18.079  1.00 95.43           N  
ATOM     74  NH1 ARG B   9      30.359  -9.466 -20.213  1.00 95.43           N  
ATOM     75  NH2 ARG B   9      28.671  -7.972 -19.794  1.00 95.43           N  
ATOM     76  CZ  ARG B   9      29.512  -8.899 -19.360  1.00 95.43           C  
ATOM     77  N   VAL B  10      25.763 -11.599 -14.243  1.00 95.49           N  
ATOM     78  CA  VAL B  10      24.364 -12.015 -14.234  1.00 95.49           C  
ATOM     79  C   VAL B  10      23.561 -11.150 -15.202  1.00 95.49           C  
ATOM     80  CB  VAL B  10      23.756 -11.932 -12.815  1.00 95.49           C  
ATOM     81  O   VAL B  10      23.501  -9.928 -15.049  1.00 95.49           O  
ATOM     82  CG1 VAL B  10      22.286 -12.345 -12.833  1.00 95.49           C  
ATOM     83  CG2 VAL B  10      24.548 -12.805 -11.844  1.00 95.49           C  
ATOM     84  N   GLY B  11      23.022 -11.797 -16.200  1.00 95.47           N  
ATOM     85  CA  GLY B  11      22.115 -11.106 -17.103  1.00 95.47           C  
ATOM     86  C   GLY B  11      20.654 -11.289 -16.736  1.00 95.47           C  
ATOM     87  O   GLY B  11      20.263 -12.343 -16.230  1.00 95.47           O  
ATOM     88  N   TYR B  12      19.870 -10.221 -16.903  1.00 94.27           N  
ATOM     89  CA  TYR B  12      18.446 -10.367 -16.620  1.00 94.27           C  
ATOM     90  C   TYR B  12      17.605  -9.659 -17.676  1.00 94.27           C  
ATOM     91  CB  TYR B  12      18.114  -9.815 -15.231  1.00 94.27           C  
ATOM     92  O   TYR B  12      18.045  -8.671 -18.268  1.00 94.27           O  
ATOM     93  CG  TYR B  12      18.210  -8.312 -15.136  1.00 94.27           C  
ATOM     94  CD1 TYR B  12      19.420  -7.689 -14.840  1.00 94.27           C  
ATOM     95  CD2 TYR B  12      17.091  -7.512 -15.341  1.00 94.27           C  
ATOM     96  CE1 TYR B  12      19.513  -6.304 -14.750  1.00 94.27           C  
ATOM     97  CE2 TYR B  12      17.172  -6.126 -15.253  1.00 94.27           C  
ATOM     98  OH  TYR B  12      18.471  -4.161 -14.870  1.00 94.27           O  
ATOM     99  CZ  TYR B  12      18.385  -5.532 -14.958  1.00 94.27           C  
ATOM    100  N   TRP B  13      16.498 -10.300 -17.906  1.00 92.26           N  
ATOM    101  CA  TRP B  13      15.500  -9.652 -18.752  1.00 92.26           C  
ATOM    102  C   TRP B  13      14.124  -9.688 -18.095  1.00 92.26           C  
ATOM    103  CB  TRP B  13      15.442 -10.325 -20.126  1.00 92.26           C  
ATOM    104  O   TRP B  13      13.575 -10.764 -17.848  1.00 92.26           O  
ATOM    105  CG  TRP B  13      14.583  -9.604 -21.121  1.00 92.26           C  
ATOM    106  CD1 TRP B  13      14.986  -8.663 -22.027  1.00 92.26           C  
ATOM    107  CD2 TRP B  13      13.173  -9.762 -21.306  1.00 92.26           C  
ATOM    108  CE2 TRP B  13      12.787  -8.885 -22.344  1.00 92.26           C  
ATOM    109  CE3 TRP B  13      12.198 -10.562 -20.696  1.00 92.26           C  
ATOM    110  NE1 TRP B  13      13.910  -8.226 -22.766  1.00 92.26           N  
ATOM    111  CH2 TRP B  13      10.531  -9.579 -22.170  1.00 92.26           C  
ATOM    112  CZ2 TRP B  13      11.465  -8.786 -22.785  1.00 92.26           C  
ATOM    113  CZ3 TRP B  13      10.883 -10.462 -21.136  1.00 92.26           C  
ATOM    114  N   LEU B  14      13.570  -8.548 -17.840  1.00 89.37           N  
ATOM    115  CA  LEU B  14      12.229  -8.333 -17.308  1.00 89.37           C  
ATOM    116  C   LEU B  14      11.565  -7.133 -17.975  1.00 89.37           C  
ATOM    117  CB  LEU B  14      12.280  -8.125 -15.792  1.00 89.37           C  
ATOM    118  O   LEU B  14      12.250  -6.247 -18.491  1.00 89.37           O  
ATOM    119  CG  LEU B  14      12.991  -9.211 -14.983  1.00 89.37           C  
ATOM    120  CD1 LEU B  14      13.326  -8.697 -13.587  1.00 89.37           C  
ATOM    121  CD2 LEU B  14      12.132 -10.468 -14.904  1.00 89.37           C  
ATOM    122  N   SER B  15      10.257  -7.146 -17.996  1.00 83.14           N  
ATOM    123  CA  SER B  15       9.575  -5.960 -18.504  1.00 83.14           C  
ATOM    124  C   SER B  15       9.847  -4.746 -17.621  1.00 83.14           C  
ATOM    125  CB  SER B  15       8.069  -6.205 -18.597  1.00 83.14           C  
ATOM    126  O   SER B  15      10.192  -4.890 -16.447  1.00 83.14           O  
ATOM    127  OG  SER B  15       7.495  -6.309 -17.305  1.00 83.14           O  
ATOM    128  N   GLU B  16       9.734  -3.572 -18.199  1.00 79.60           N  
ATOM    129  CA  GLU B  16       9.948  -2.345 -17.438  1.00 79.60           C  
ATOM    130  C   GLU B  16       9.017  -2.273 -16.232  1.00 79.60           C  
ATOM    131  CB  GLU B  16       9.748  -1.117 -18.331  1.00 79.60           C  
ATOM    132  O   GLU B  16       9.430  -1.863 -15.145  1.00 79.60           O  
ATOM    133  CG  GLU B  16      11.009  -0.673 -19.058  1.00 79.60           C  
ATOM    134  CD  GLU B  16      10.860   0.671 -19.752  1.00 79.60           C  
ATOM    135  OE1 GLU B  16      11.831   1.136 -20.391  1.00 79.60           O  
ATOM    136  OE2 GLU B  16       9.762   1.265 -19.657  1.00 79.60           O  
ATOM    137  N   LYS B  17       7.855  -2.696 -16.454  1.00 75.62           N  
ATOM    138  CA  LYS B  17       6.862  -2.699 -15.383  1.00 75.62           C  
ATOM    139  C   LYS B  17       7.300  -3.598 -14.230  1.00 75.62           C  
ATOM    140  CB  LYS B  17       5.502  -3.153 -15.914  1.00 75.62           C  
ATOM    141  O   LYS B  17       7.243  -3.196 -13.066  1.00 75.62           O  
ATOM    142  CG  LYS B  17       4.354  -2.938 -14.939  1.00 75.62           C  
ATOM    143  CD  LYS B  17       3.022  -3.371 -15.539  1.00 75.62           C  
ATOM    144  CE  LYS B  17       1.895  -3.289 -14.519  1.00 75.62           C  
ATOM    145  NZ  LYS B  17       0.592  -3.734 -15.096  1.00 75.62           N  
ATOM    146  N   LYS B  18       7.756  -4.725 -14.518  1.00 80.59           N  
ATOM    147  CA  LYS B  18       8.175  -5.683 -13.499  1.00 80.59           C  
ATOM    148  C   LYS B  18       9.439  -5.209 -12.787  1.00 80.59           C  
ATOM    149  CB  LYS B  18       8.409  -7.060 -14.121  1.00 80.59           C  
ATOM    150  O   LYS B  18       9.573  -5.379 -11.573  1.00 80.59           O  
ATOM    151  CG  LYS B  18       8.333  -8.209 -13.127  1.00 80.59           C  
ATOM    152  CD  LYS B  18       6.891  -8.539 -12.762  1.00 80.59           C  
ATOM    153  CE  LYS B  18       6.805  -9.785 -11.891  1.00 80.59           C  
ATOM    154  NZ  LYS B  18       5.390 -10.145 -11.578  1.00 80.59           N  
ATOM    155  N   ILE B  19      10.372  -4.627 -13.505  1.00 83.99           N  
ATOM    156  CA  ILE B  19      11.601  -4.090 -12.932  1.00 83.99           C  
ATOM    157  C   ILE B  19      11.263  -3.058 -11.859  1.00 83.99           C  
ATOM    158  CB  ILE B  19      12.503  -3.460 -14.017  1.00 83.99           C  
ATOM    159  O   ILE B  19      11.826  -3.086 -10.762  1.00 83.99           O  
ATOM    160  CG1 ILE B  19      13.093  -4.549 -14.920  1.00 83.99           C  
ATOM    161  CG2 ILE B  19      13.611  -2.619 -13.377  1.00 83.99           C  
ATOM    162  CD1 ILE B  19      13.858  -4.010 -16.121  1.00 83.99           C  
ATOM    163  N   LYS B  20      10.286  -2.216 -12.166  1.00 78.49           N  
ATOM    164  CA  LYS B  20       9.888  -1.161 -11.238  1.00 78.49           C  
ATOM    165  C   LYS B  20       9.163  -1.740 -10.026  1.00 78.49           C  
ATOM    166  CB  LYS B  20       8.998  -0.135 -11.940  1.00 78.49           C  
ATOM    167  O   LYS B  20       9.472  -1.389  -8.885  1.00 78.49           O  
ATOM    168  CG  LYS B  20       9.756   0.828 -12.842  1.00 78.49           C  
ATOM    169  CD  LYS B  20       8.827   1.864 -13.461  1.00 78.49           C  
ATOM    170  CE  LYS B  20       9.557   2.740 -14.469  1.00 78.49           C  
ATOM    171  NZ  LYS B  20       8.633   3.709 -15.133  1.00 78.49           N  
ATOM    172  N   LYS B  21       8.293  -2.705 -10.371  1.00 76.24           N  
ATOM    173  CA  LYS B  21       7.484  -3.303  -9.314  1.00 76.24           C  
ATOM    174  C   LYS B  21       8.356  -4.056  -8.313  1.00 76.24           C  
ATOM    175  CB  LYS B  21       6.435  -4.245  -9.908  1.00 76.24           C  
ATOM    176  O   LYS B  21       8.143  -3.963  -7.103  1.00 76.24           O  
ATOM    177  CG  LYS B  21       5.348  -4.657  -8.927  1.00 76.24           C  
ATOM    178  CD  LYS B  21       4.257  -5.470  -9.612  1.00 76.24           C  
ATOM    179  CE  LYS B  21       3.211  -5.955  -8.616  1.00 76.24           C  
ATOM    180  NZ  LYS B  21       2.120  -6.722  -9.288  1.00 76.24           N  
ATOM    181  N   LEU B  22       9.336  -4.710  -8.745  1.00 79.90           N  
ATOM    182  CA  LEU B  22      10.197  -5.513  -7.882  1.00 79.90           C  
ATOM    183  C   LEU B  22      11.353  -4.679  -7.341  1.00 79.90           C  
ATOM    184  CB  LEU B  22      10.739  -6.725  -8.644  1.00 79.90           C  
ATOM    185  O   LEU B  22      12.046  -5.100  -6.412  1.00 79.90           O  
ATOM    186  CG  LEU B  22       9.748  -7.861  -8.904  1.00 79.90           C  
ATOM    187  CD1 LEU B  22      10.281  -8.791  -9.988  1.00 79.90           C  
ATOM    188  CD2 LEU B  22       9.470  -8.633  -7.618  1.00 79.90           C  
ATOM    189  N   ASN B  23      11.520  -3.482  -7.802  1.00 80.09           N  
ATOM    190  CA  ASN B  23      12.713  -2.700  -7.496  1.00 80.09           C  
ATOM    191  C   ASN B  23      13.988  -3.499  -7.751  1.00 80.09           C  
ATOM    192  CB  ASN B  23      12.675  -2.208  -6.047  1.00 80.09           C  
ATOM    193  O   ASN B  23      14.846  -3.605  -6.872  1.00 80.09           O  
ATOM    194  CG  ASN B  23      13.722  -1.149  -5.762  1.00 80.09           C  
ATOM    195  ND2 ASN B  23      13.863  -0.781  -4.494  1.00 80.09           N  
ATOM    196  OD1 ASN B  23      14.397  -0.665  -6.674  1.00 80.09           O  
ATOM    197  N   PHE B  24      14.068  -3.966  -8.951  1.00 85.04           N  
ATOM    198  CA  PHE B  24      15.127  -4.900  -9.314  1.00 85.04           C  
ATOM    199  C   PHE B  24      16.494  -4.232  -9.224  1.00 85.04           C  
ATOM    200  CB  PHE B  24      14.902  -5.447 -10.728  1.00 85.04           C  
ATOM    201  O   PHE B  24      17.520  -4.912  -9.167  1.00 85.04           O  
ATOM    202  CG  PHE B  24      15.406  -6.851 -10.923  1.00 85.04           C  
ATOM    203  CD1 PHE B  24      16.623  -7.086 -11.551  1.00 85.04           C  
ATOM    204  CD2 PHE B  24      14.662  -7.937 -10.479  1.00 85.04           C  
ATOM    205  CE1 PHE B  24      17.093  -8.385 -11.733  1.00 85.04           C  
ATOM    206  CE2 PHE B  24      15.125  -9.237 -10.658  1.00 85.04           C  
ATOM    207  CZ  PHE B  24      16.340  -9.459 -11.286  1.00 85.04           C  
ATOM    208  N   GLN B  25      16.574  -2.897  -9.226  1.00 81.14           N  
ATOM    209  CA  GLN B  25      17.828  -2.176  -9.039  1.00 81.14           C  
ATOM    210  C   GLN B  25      18.459  -2.508  -7.690  1.00 81.14           C  
ATOM    211  CB  GLN B  25      17.604  -0.667  -9.157  1.00 81.14           C  
ATOM    212  O   GLN B  25      19.684  -2.560  -7.567  1.00 81.14           O  
ATOM    213  CG  GLN B  25      17.546  -0.164 -10.593  1.00 81.14           C  
ATOM    214  CD  GLN B  25      18.075   1.250 -10.741  1.00 81.14           C  
ATOM    215  NE2 GLN B  25      18.332   1.660 -11.979  1.00 81.14           N  
ATOM    216  OE1 GLN B  25      18.251   1.968  -9.752  1.00 81.14           O  
ATOM    217  N   ALA B  26      17.626  -2.747  -6.751  1.00 85.17           N  
ATOM    218  CA  ALA B  26      18.111  -3.152  -5.434  1.00 85.17           C  
ATOM    219  C   ALA B  26      18.854  -4.483  -5.509  1.00 85.17           C  
ATOM    220  CB  ALA B  26      16.951  -3.249  -4.446  1.00 85.17           C  
ATOM    221  O   ALA B  26      19.854  -4.683  -4.816  1.00 85.17           O  
ATOM    222  N   PHE B  27      18.392  -5.312  -6.343  1.00 91.25           N  
ATOM    223  CA  PHE B  27      19.057  -6.594  -6.542  1.00 91.25           C  
ATOM    224  C   PHE B  27      20.427  -6.400  -7.182  1.00 91.25           C  
ATOM    225  CB  PHE B  27      18.198  -7.518  -7.411  1.00 91.25           C  
ATOM    226  O   PHE B  27      21.408  -7.015  -6.759  1.00 91.25           O  
ATOM    227  CG  PHE B  27      18.860  -8.828  -7.744  1.00 91.25           C  
ATOM    228  CD1 PHE B  27      19.277  -9.102  -9.041  1.00 91.25           C  
ATOM    229  CD2 PHE B  27      19.066  -9.785  -6.759  1.00 91.25           C  
ATOM    230  CE1 PHE B  27      19.891 -10.313  -9.352  1.00 91.25           C  
ATOM    231  CE2 PHE B  27      19.679 -10.998  -7.063  1.00 91.25           C  
ATOM    232  CZ  PHE B  27      20.089 -11.260  -8.360  1.00 91.25           C  
ATOM    233  N   ALA B  28      20.517  -5.555  -8.171  1.00 87.82           N  
ATOM    234  CA  ALA B  28      21.772  -5.257  -8.855  1.00 87.82           C  
ATOM    235  C   ALA B  28      22.817  -4.727  -7.878  1.00 87.82           C  
ATOM    236  CB  ALA B  28      21.540  -4.251  -9.979  1.00 87.82           C  
ATOM    237  O   ALA B  28      23.983  -5.127  -7.927  1.00 87.82           O  
ATOM    238  N   GLU B  29      22.404  -3.870  -6.935  1.00 87.90           N  
ATOM    239  CA  GLU B  29      23.306  -3.309  -5.934  1.00 87.90           C  
ATOM    240  C   GLU B  29      23.802  -4.386  -4.973  1.00 87.90           C  
ATOM    241  CB  GLU B  29      22.615  -2.187  -5.155  1.00 87.90           C  
ATOM    242  O   GLU B  29      24.983  -4.416  -4.622  1.00 87.90           O  
ATOM    243  CG  GLU B  29      22.683  -0.830  -5.840  1.00 87.90           C  
ATOM    244  CD  GLU B  29      21.865   0.240  -5.136  1.00 87.90           C  
ATOM    245  OE1 GLU B  29      21.728   1.358  -5.683  1.00 87.90           O  
ATOM    246  OE2 GLU B  29      21.357  -0.042  -4.027  1.00 87.90           O  
ATOM    247  N   LEU B  30      22.899  -5.237  -4.635  1.00 90.09           N  
ATOM    248  CA  LEU B  30      23.270  -6.346  -3.764  1.00 90.09           C  
ATOM    249  C   LEU B  30      24.311  -7.237  -4.432  1.00 90.09           C  
ATOM    250  CB  LEU B  30      22.036  -7.173  -3.393  1.00 90.09           C  
ATOM    251  O   LEU B  30      25.274  -7.663  -3.790  1.00 90.09           O  
ATOM    252  CG  LEU B  30      22.202  -8.157  -2.234  1.00 90.09           C  
ATOM    253  CD1 LEU B  30      22.251  -7.409  -0.906  1.00 90.09           C  
ATOM    254  CD2 LEU B  30      21.073  -9.182  -2.236  1.00 90.09           C  
ATOM    255  N   CYS B  31      24.144  -7.522  -5.712  1.00 91.82           N  
ATOM    256  CA  CYS B  31      25.083  -8.338  -6.473  1.00 91.82           C  
ATOM    257  C   CYS B  31      26.445  -7.659  -6.567  1.00 91.82           C  
ATOM    258  CB  CYS B  31      24.541  -8.611  -7.876  1.00 91.82           C  
ATOM    259  O   CYS B  31      27.479  -8.305  -6.387  1.00 91.82           O  
ATOM    260  SG  CYS B  31      23.165  -9.779  -7.910  1.00 91.82           S  
ATOM    261  N   ARG B  32      26.483  -6.393  -6.777  1.00 88.45           N  
ATOM    262  CA  ARG B  32      27.723  -5.634  -6.899  1.00 88.45           C  
ATOM    263  C   ARG B  32      28.525  -5.683  -5.603  1.00 88.45           C  
ATOM    264  CB  ARG B  32      27.428  -4.180  -7.277  1.00 88.45           C  
ATOM    265  O   ARG B  32      29.753  -5.791  -5.631  1.00 88.45           O  
ATOM    266  CG  ARG B  32      28.062  -3.744  -8.589  1.00 88.45           C  
ATOM    267  CD  ARG B  32      27.811  -2.270  -8.874  1.00 88.45           C  
ATOM    268  NE  ARG B  32      26.528  -2.061  -9.539  1.00 88.45           N  
ATOM    269  NH1 ARG B  32      26.198   0.060  -8.685  1.00 88.45           N  
ATOM    270  NH2 ARG B  32      24.639  -0.874 -10.082  1.00 88.45           N  
ATOM    271  CZ  ARG B  32      25.791  -0.959  -9.433  1.00 88.45           C  
ATOM    272  N   LYS B  33      27.848  -5.645  -4.491  1.00 87.37           N  
ATOM    273  CA  LYS B  33      28.500  -5.712  -3.187  1.00 87.37           C  
ATOM    274  C   LYS B  33      29.190  -7.059  -2.986  1.00 87.37           C  
ATOM    275  CB  LYS B  33      27.488  -5.469  -2.067  1.00 87.37           C  
ATOM    276  O   LYS B  33      30.156  -7.160  -2.227  1.00 87.37           O  
ATOM    277  CG  LYS B  33      27.118  -4.006  -1.874  1.00 87.37           C  
ATOM    278  CD  LYS B  33      26.144  -3.824  -0.716  1.00 87.37           C  
ATOM    279  CE  LYS B  33      25.715  -2.370  -0.569  1.00 87.37           C  
ATOM    280  NZ  LYS B  33      24.723  -2.194   0.533  1.00 87.37           N  
ATOM    281  N   ARG B  34      28.739  -8.028  -3.719  1.00 87.60           N  
ATOM    282  CA  ARG B  34      29.335  -9.356  -3.622  1.00 87.60           C  
ATOM    283  C   ARG B  34      30.327  -9.596  -4.756  1.00 87.60           C  
ATOM    284  CB  ARG B  34      28.251 -10.435  -3.637  1.00 87.60           C  
ATOM    285  O   ARG B  34      30.759 -10.728  -4.980  1.00 87.60           O  
ATOM    286  CG  ARG B  34      27.449 -10.521  -2.348  1.00 87.60           C  
ATOM    287  CD  ARG B  34      27.278 -11.962  -1.885  1.00 87.60           C  
ATOM    288  NE  ARG B  34      26.564 -12.038  -0.614  1.00 87.60           N  
ATOM    289  NH1 ARG B  34      25.466 -14.008  -1.112  1.00 87.60           N  
ATOM    290  NH2 ARG B  34      25.124 -12.979   0.908  1.00 87.60           N  
ATOM    291  CZ  ARG B  34      25.720 -13.008  -0.276  1.00 87.60           C  
ATOM    292  N   GLY B  35      30.522  -8.544  -5.541  1.00 88.69           N  
ATOM    293  CA  GLY B  35      31.538  -8.603  -6.580  1.00 88.69           C  
ATOM    294  C   GLY B  35      31.014  -9.141  -7.898  1.00 88.69           C  
ATOM    295  O   GLY B  35      31.792  -9.555  -8.759  1.00 88.69           O  
ATOM    296  N   MET B  36      29.680  -9.193  -8.088  1.00 92.18           N  
ATOM    297  CA  MET B  36      29.070  -9.657  -9.331  1.00 92.18           C  
ATOM    298  C   MET B  36      28.651  -8.479 -10.204  1.00 92.18           C  
ATOM    299  CB  MET B  36      27.862 -10.548  -9.038  1.00 92.18           C  
ATOM    300  O   MET B  36      28.343  -7.401  -9.693  1.00 92.18           O  
ATOM    301  CG  MET B  36      28.214 -11.845  -8.328  1.00 92.18           C  
ATOM    302  SD  MET B  36      26.760 -12.943  -8.108  1.00 92.18           S  
ATOM    303  CE  MET B  36      25.567 -11.761  -7.420  1.00 92.18           C  
ATOM    304  N   GLU B  37      28.734  -8.714 -11.444  1.00 92.43           N  
ATOM    305  CA  GLU B  37      28.231  -7.720 -12.389  1.00 92.43           C  
ATOM    306  C   GLU B  37      26.836  -8.088 -12.886  1.00 92.43           C  
ATOM    307  CB  GLU B  37      29.190  -7.571 -13.573  1.00 92.43           C  
ATOM    308  O   GLU B  37      26.576  -9.246 -13.220  1.00 92.43           O  
ATOM    309  CG  GLU B  37      28.896  -6.366 -14.454  1.00 92.43           C  
ATOM    310  CD  GLU B  37      29.797  -6.281 -15.675  1.00 92.43           C  
ATOM    311  OE1 GLU B  37      29.566  -5.407 -16.541  1.00 92.43           O  
ATOM    312  OE2 GLU B  37      30.743  -7.096 -15.767  1.00 92.43           O  
ATOM    313  N   VAL B  38      25.960  -7.173 -12.907  1.00 92.89           N  
ATOM    314  CA  VAL B  38      24.585  -7.403 -13.338  1.00 92.89           C  
ATOM    315  C   VAL B  38      24.312  -6.633 -14.628  1.00 92.89           C  
ATOM    316  CB  VAL B  38      23.572  -6.992 -12.247  1.00 92.89           C  
ATOM    317  O   VAL B  38      24.575  -5.430 -14.708  1.00 92.89           O  
ATOM    318  CG1 VAL B  38      22.142  -7.283 -12.700  1.00 92.89           C  
ATOM    319  CG2 VAL B  38      23.877  -7.715 -10.936  1.00 92.89           C  
ATOM    320  N   VAL B  39      23.802  -7.361 -15.620  1.00 93.83           N  
ATOM    321  CA  VAL B  39      23.601  -6.762 -16.935  1.00 93.83           C  
ATOM    322  C   VAL B  39      22.141  -6.916 -17.356  1.00 93.83           C  
ATOM    323  CB  VAL B  39      24.531  -7.393 -17.995  1.00 93.83           C  
ATOM    324  O   VAL B  39      21.620  -8.033 -17.415  1.00 93.83           O  
ATOM    325  CG1 VAL B  39      24.327  -6.730 -19.356  1.00 93.83           C  
ATOM    326  CG2 VAL B  39      25.990  -7.284 -17.557  1.00 93.83           C  
ATOM    327  N   GLN B  40      21.524  -5.798 -17.632  1.00 92.55           N  
ATOM    328  CA  GLN B  40      20.184  -5.861 -18.206  1.00 92.55           C  
ATOM    329  C   GLN B  40      20.237  -6.215 -19.689  1.00 92.55           C  
ATOM    330  CB  GLN B  40      19.451  -4.533 -18.009  1.00 92.55           C  
ATOM    331  O   GLN B  40      20.778  -5.455 -20.495  1.00 92.55           O  
ATOM    332  CG  GLN B  40      18.004  -4.553 -18.482  1.00 92.55           C  
ATOM    333  CD  GLN B  40      17.286  -3.240 -18.230  1.00 92.55           C  
ATOM    334  NE2 GLN B  40      16.015  -3.177 -18.611  1.00 92.55           N  
ATOM    335  OE1 GLN B  40      17.869  -2.291 -17.696  1.00 92.55           O  
ATOM    336  N   LEU B  41      19.629  -7.225 -20.081  1.00 93.19           N  
ATOM    337  CA  LEU B  41      19.697  -7.721 -21.452  1.00 93.19           C  
ATOM    338  C   LEU B  41      18.719  -6.971 -22.350  1.00 93.19           C  
ATOM    339  CB  LEU B  41      19.398  -9.222 -21.494  1.00 93.19           C  
ATOM    340  O   LEU B  41      17.602  -6.656 -21.933  1.00 93.19           O  
ATOM    341  CG  LEU B  41      20.404 -10.133 -20.789  1.00 93.19           C  
ATOM    342  CD1 LEU B  41      19.893 -11.570 -20.767  1.00 93.19           C  
ATOM    343  CD2 LEU B  41      21.766 -10.055 -21.470  1.00 93.19           C  
ATOM    344  N   ASN B  42      19.205  -6.592 -23.432  1.00 89.71           N  
ATOM    345  CA  ASN B  42      18.390  -6.073 -24.525  1.00 89.71           C  
ATOM    346  C   ASN B  42      18.216  -7.105 -25.635  1.00 89.71           C  
ATOM    347  CB  ASN B  42      19.001  -4.787 -25.086  1.00 89.71           C  
ATOM    348  O   ASN B  42      19.145  -7.357 -26.405  1.00 89.71           O  
ATOM    349  CG  ASN B  42      18.100  -4.105 -26.096  1.00 89.71           C  
ATOM    350  ND2 ASN B  42      18.390  -2.844 -26.393  1.00 89.71           N  
ATOM    351  OD1 ASN B  42      17.150  -4.706 -26.605  1.00 89.71           O  
ATOM    352  N   LEU B  43      17.054  -7.566 -25.758  1.00 85.84           N  
ATOM    353  CA  LEU B  43      16.817  -8.686 -26.662  1.00 85.84           C  
ATOM    354  C   LEU B  43      16.741  -8.210 -28.109  1.00 85.84           C  
ATOM    355  CB  LEU B  43      15.527  -9.417 -26.284  1.00 85.84           C  
ATOM    356  O   LEU B  43      16.700  -9.025 -29.034  1.00 85.84           O  
ATOM    357  CG  LEU B  43      15.523 -10.131 -24.931  1.00 85.84           C  
ATOM    358  CD1 LEU B  43      14.146 -10.722 -24.648  1.00 85.84           C  
ATOM    359  CD2 LEU B  43      16.594 -11.215 -24.896  1.00 85.84           C  
ATOM    360  N   SER B  44      16.708  -6.921 -28.298  1.00 80.72           N  
ATOM    361  CA  SER B  44      16.709  -6.377 -29.653  1.00 80.72           C  
ATOM    362  C   SER B  44      18.113  -6.381 -30.249  1.00 80.72           C  
ATOM    363  CB  SER B  44      16.147  -4.955 -29.660  1.00 80.72           C  
ATOM    364  O   SER B  44      18.278  -6.240 -31.462  1.00 80.72           O  
ATOM    365  OG  SER B  44      14.853  -4.923 -29.084  1.00 80.72           O  
ATOM    366  N   ARG B  45      19.121  -6.572 -29.433  1.00 87.57           N  
ATOM    367  CA  ARG B  45      20.515  -6.685 -29.849  1.00 87.57           C  
ATOM    368  C   ARG B  45      21.054  -8.086 -29.585  1.00 87.57           C  
ATOM    369  CB  ARG B  45      21.378  -5.647 -29.127  1.00 87.57           C  
ATOM    370  O   ARG B  45      20.557  -8.793 -28.705  1.00 87.57           O  
ATOM    371  CG  ARG B  45      20.997  -4.208 -29.436  1.00 87.57           C  
ATOM    372  CD  ARG B  45      21.823  -3.219 -28.625  1.00 87.57           C  
ATOM    373  NE  ARG B  45      23.216  -3.193 -29.063  1.00 87.57           N  
ATOM    374  NH1 ARG B  45      23.942  -1.812 -27.359  1.00 87.57           N  
ATOM    375  NH2 ARG B  45      25.423  -2.571 -28.936  1.00 87.57           N  
ATOM    376  CZ  ARG B  45      24.191  -2.525 -28.452  1.00 87.57           C  
ATOM    377  N   PRO B  46      22.033  -8.477 -30.407  1.00 87.47           N  
ATOM    378  CA  PRO B  46      22.602  -9.805 -30.168  1.00 87.47           C  
ATOM    379  C   PRO B  46      23.170  -9.959 -28.759  1.00 87.47           C  
ATOM    380  CB  PRO B  46      23.712  -9.907 -31.218  1.00 87.47           C  
ATOM    381  O   PRO B  46      23.949  -9.116 -28.308  1.00 87.47           O  
ATOM    382  CG  PRO B  46      23.352  -8.893 -32.254  1.00 87.47           C  
ATOM    383  CD  PRO B  46      22.585  -7.785 -31.591  1.00 87.47           C  
ATOM    384  N   ILE B  47      22.741 -11.021 -28.168  1.00 90.78           N  
ATOM    385  CA  ILE B  47      23.126 -11.266 -26.782  1.00 90.78           C  
ATOM    386  C   ILE B  47      24.630 -11.518 -26.701  1.00 90.78           C  
ATOM    387  CB  ILE B  47      22.350 -12.461 -26.183  1.00 90.78           C  
ATOM    388  O   ILE B  47      25.257 -11.243 -25.676  1.00 90.78           O  
ATOM    389  CG1 ILE B  47      20.841 -12.195 -26.234  1.00 90.78           C  
ATOM    390  CG2 ILE B  47      22.809 -12.739 -24.749  1.00 90.78           C  
ATOM    391  CD1 ILE B  47      19.988 -13.396 -25.846  1.00 90.78           C  
ATOM    392  N   GLU B  48      25.239 -11.945 -27.752  1.00 90.36           N  
ATOM    393  CA  GLU B  48      26.670 -12.230 -27.806  1.00 90.36           C  
ATOM    394  C   GLU B  48      27.492 -10.992 -27.459  1.00 90.36           C  
ATOM    395  CB  GLU B  48      27.063 -12.753 -29.190  1.00 90.36           C  
ATOM    396  O   GLU B  48      28.539 -11.096 -26.816  1.00 90.36           O  
ATOM    397  CG  GLU B  48      26.716 -14.217 -29.416  1.00 90.36           C  
ATOM    398  CD  GLU B  48      25.273 -14.432 -29.846  1.00 90.36           C  
ATOM    399  OE1 GLU B  48      24.868 -15.599 -30.048  1.00 90.36           O  
ATOM    400  OE2 GLU B  48      24.543 -13.425 -29.982  1.00 90.36           O  
ATOM    401  N   GLU B  49      27.024  -9.879 -27.867  1.00 91.50           N  
ATOM    402  CA  GLU B  49      27.729  -8.622 -27.635  1.00 91.50           C  
ATOM    403  C   GLU B  49      27.551  -8.148 -26.195  1.00 91.50           C  
ATOM    404  CB  GLU B  49      27.243  -7.545 -28.608  1.00 91.50           C  
ATOM    405  O   GLU B  49      28.306  -7.297 -25.719  1.00 91.50           O  
ATOM    406  CG  GLU B  49      27.532  -7.860 -30.068  1.00 91.50           C  
ATOM    407  CD  GLU B  49      26.929  -6.849 -31.031  1.00 91.50           C  
ATOM    408  OE1 GLU B  49      26.987  -7.073 -32.261  1.00 91.50           O  
ATOM    409  OE2 GLU B  49      26.395  -5.825 -30.550  1.00 91.50           O  
ATOM    410  N   GLN B  50      26.629  -8.706 -25.528  1.00 91.06           N  
ATOM    411  CA  GLN B  50      26.305  -8.261 -24.177  1.00 91.06           C  
ATOM    412  C   GLN B  50      26.897  -9.202 -23.131  1.00 91.06           C  
ATOM    413  CB  GLN B  50      24.790  -8.159 -23.994  1.00 91.06           C  
ATOM    414  O   GLN B  50      26.911  -8.884 -21.940  1.00 91.06           O  
ATOM    415  CG  GLN B  50      24.120  -7.178 -24.947  1.00 91.06           C  
ATOM    416  CD  GLN B  50      22.614  -7.130 -24.777  1.00 91.06           C  
ATOM    417  NE2 GLN B  50      21.887  -7.335 -25.870  1.00 91.06           N  
ATOM    418  OE1 GLN B  50      22.107  -6.912 -23.672  1.00 91.06           O  
ATOM    419  N   GLY B  51      27.437 -10.384 -23.605  1.00 84.14           N  
ATOM    420  CA  GLY B  51      28.042 -11.384 -22.740  1.00 84.14           C  
ATOM    421  C   GLY B  51      29.547 -11.234 -22.616  1.00 84.14           C  
ATOM    422  O   GLY B  51      30.107 -10.206 -23.003  1.00 84.14           O  
ATOM    423  N   PRO B  52      30.229 -12.132 -22.017  1.00 89.65           N  
ATOM    424  CA  PRO B  52      29.807 -13.460 -21.567  1.00 89.65           C  
ATOM    425  C   PRO B  52      29.002 -13.416 -20.269  1.00 89.65           C  
ATOM    426  CB  PRO B  52      31.131 -14.201 -21.363  1.00 89.65           C  
ATOM    427  O   PRO B  52      29.280 -12.591 -19.395  1.00 89.65           O  
ATOM    428  CG  PRO B  52      32.139 -13.124 -21.128  1.00 89.65           C  
ATOM    429  CD  PRO B  52      31.661 -11.868 -21.798  1.00 89.65           C  
ATOM    430  N   LEU B  53      27.956 -14.229 -20.204  1.00 95.53           N  
ATOM    431  CA  LEU B  53      27.091 -14.280 -19.030  1.00 95.53           C  
ATOM    432  C   LEU B  53      27.225 -15.619 -18.313  1.00 95.53           C  
ATOM    433  CB  LEU B  53      25.631 -14.046 -19.429  1.00 95.53           C  
ATOM    434  O   LEU B  53      27.341 -16.664 -18.958  1.00 95.53           O  
ATOM    435  CG  LEU B  53      25.329 -12.734 -20.155  1.00 95.53           C  
ATOM    436  CD1 LEU B  53      23.939 -12.782 -20.779  1.00 95.53           C  
ATOM    437  CD2 LEU B  53      25.451 -11.553 -19.199  1.00 95.53           C  
ATOM    438  N   ASP B  54      27.243 -15.537 -17.029  1.00 94.85           N  
ATOM    439  CA  ASP B  54      27.326 -16.765 -16.244  1.00 94.85           C  
ATOM    440  C   ASP B  54      25.935 -17.288 -15.894  1.00 94.85           C  
ATOM    441  CB  ASP B  54      28.137 -16.533 -14.968  1.00 94.85           C  
ATOM    442  O   ASP B  54      25.706 -18.499 -15.882  1.00 94.85           O  
ATOM    443  CG  ASP B  54      29.577 -16.137 -15.244  1.00 94.85           C  
ATOM    444  OD1 ASP B  54      30.345 -16.964 -15.780  1.00 94.85           O  
ATOM    445  OD2 ASP B  54      29.947 -14.987 -14.920  1.00 94.85           O  
ATOM    446  N   VAL B  55      25.006 -16.394 -15.604  1.00 95.41           N  
ATOM    447  CA  VAL B  55      23.635 -16.745 -15.250  1.00 95.41           C  
ATOM    448  C   VAL B  55      22.664 -15.768 -15.910  1.00 95.41           C  
ATOM    449  CB  VAL B  55      23.427 -16.751 -13.719  1.00 95.41           C  
ATOM    450  O   VAL B  55      22.951 -14.573 -16.013  1.00 95.41           O  
ATOM    451  CG1 VAL B  55      21.966 -17.032 -13.373  1.00 95.41           C  
ATOM    452  CG2 VAL B  55      24.343 -17.782 -13.061  1.00 95.41           C  
ATOM    453  N   ILE B  56      21.540 -16.279 -16.355  1.00 96.02           N  
ATOM    454  CA  ILE B  56      20.521 -15.415 -16.939  1.00 96.02           C  
ATOM    455  C   ILE B  56      19.207 -15.580 -16.179  1.00 96.02           C  
ATOM    456  CB  ILE B  56      20.313 -15.719 -18.440  1.00 96.02           C  
ATOM    457  O   ILE B  56      18.723 -16.700 -15.999  1.00 96.02           O  
ATOM    458  CG1 ILE B  56      21.590 -15.409 -19.229  1.00 96.02           C  
ATOM    459  CG2 ILE B  56      19.123 -14.928 -18.992  1.00 96.02           C  
ATOM    460  CD1 ILE B  56      21.508 -15.769 -20.706  1.00 96.02           C  
ATOM    461  N   ILE B  57      18.682 -14.466 -15.697  1.00 95.46           N  
ATOM    462  CA  ILE B  57      17.344 -14.395 -15.121  1.00 95.46           C  
ATOM    463  C   ILE B  57      16.385 -13.754 -16.122  1.00 95.46           C  
ATOM    464  CB  ILE B  57      17.341 -13.605 -13.793  1.00 95.46           C  
ATOM    465  O   ILE B  57      16.676 -12.691 -16.677  1.00 95.46           O  
ATOM    466  CG1 ILE B  57      18.359 -14.201 -12.815  1.00 95.46           C  
ATOM    467  CG2 ILE B  57      15.938 -13.585 -13.179  1.00 95.46           C  
ATOM    468  CD1 ILE B  57      18.648 -13.318 -11.608  1.00 95.46           C  
ATOM    469  N   HIS B  58      15.269 -14.431 -16.328  1.00 93.50           N  
ATOM    470  CA  HIS B  58      14.367 -13.872 -17.329  1.00 93.50           C  
ATOM    471  C   HIS B  58      12.909 -14.094 -16.940  1.00 93.50           C  
ATOM    472  CB  HIS B  58      14.643 -14.486 -18.702  1.00 93.50           C  
ATOM    473  O   HIS B  58      12.588 -15.059 -16.242  1.00 93.50           O  
ATOM    474  CG  HIS B  58      14.225 -15.918 -18.815  1.00 93.50           C  
ATOM    475  CD2 HIS B  58      14.899 -17.064 -18.560  1.00 93.50           C  
ATOM    476  ND1 HIS B  58      12.969 -16.295 -19.239  1.00 93.50           N  
ATOM    477  CE1 HIS B  58      12.889 -17.615 -19.240  1.00 93.50           C  
ATOM    478  NE2 HIS B  58      14.046 -18.106 -18.832  1.00 93.50           N  
ATOM    479  N   LYS B  59      12.080 -13.214 -17.316  1.00 91.71           N  
ATOM    480  CA  LYS B  59      10.631 -13.392 -17.345  1.00 91.71           C  
ATOM    481  C   LYS B  59      10.076 -13.158 -18.746  1.00 91.71           C  
ATOM    482  CB  LYS B  59       9.955 -12.450 -16.348  1.00 91.71           C  
ATOM    483  O   LYS B  59       9.530 -12.090 -19.033  1.00 91.71           O  
ATOM    484  CG  LYS B  59       8.486 -12.761 -16.101  1.00 91.71           C  
ATOM    485  CD  LYS B  59       7.908 -11.887 -14.996  1.00 91.71           C  
ATOM    486  CE  LYS B  59       6.442 -12.207 -14.738  1.00 91.71           C  
ATOM    487  NZ  LYS B  59       5.850 -11.303 -13.707  1.00 91.71           N  
ATOM    488  N   LEU B  60      10.230 -14.155 -19.633  1.00 90.34           N  
ATOM    489  CA  LEU B  60       9.870 -14.052 -21.043  1.00 90.34           C  
ATOM    490  C   LEU B  60       8.471 -14.608 -21.289  1.00 90.34           C  
ATOM    491  CB  LEU B  60      10.887 -14.795 -21.912  1.00 90.34           C  
ATOM    492  O   LEU B  60       8.111 -14.914 -22.428  1.00 90.34           O  
ATOM    493  CG  LEU B  60      12.255 -14.130 -22.074  1.00 90.34           C  
ATOM    494  CD1 LEU B  60      13.253 -15.111 -22.680  1.00 90.34           C  
ATOM    495  CD2 LEU B  60      12.141 -12.875 -22.933  1.00 90.34           C  
ATOM    496  N   THR B  61       7.736 -14.717 -20.234  1.00 87.52           N  
ATOM    497  CA  THR B  61       6.427 -15.353 -20.330  1.00 87.52           C  
ATOM    498  C   THR B  61       5.552 -14.638 -21.356  1.00 87.52           C  
ATOM    499  CB  THR B  61       5.713 -15.370 -18.965  1.00 87.52           C  
ATOM    500  O   THR B  61       4.973 -15.276 -22.238  1.00 87.52           O  
ATOM    501  CG2 THR B  61       5.110 -16.740 -18.676  1.00 87.52           C  
ATOM    502  OG1 THR B  61       6.656 -15.048 -17.935  1.00 87.52           O  
ATOM    503  N   ASP B  62       5.509 -13.342 -21.408  1.00 84.89           N  
ATOM    504  CA  ASP B  62       4.684 -12.579 -22.339  1.00 84.89           C  
ATOM    505  C   ASP B  62       5.210 -12.704 -23.768  1.00 84.89           C  
ATOM    506  CB  ASP B  62       4.629 -11.107 -21.926  1.00 84.89           C  
ATOM    507  O   ASP B  62       4.429 -12.838 -24.712  1.00 84.89           O  
ATOM    508  CG  ASP B  62       3.882 -10.885 -20.623  1.00 84.89           C  
ATOM    509  OD1 ASP B  62       2.958 -11.665 -20.308  1.00 84.89           O  
ATOM    510  OD2 ASP B  62       4.219  -9.918 -19.905  1.00 84.89           O  
ATOM    511  N   VAL B  63       6.492 -12.707 -23.860  1.00 88.66           N  
ATOM    512  CA  VAL B  63       7.119 -12.808 -25.173  1.00 88.66           C  
ATOM    513  C   VAL B  63       6.853 -14.189 -25.769  1.00 88.66           C  
ATOM    514  CB  VAL B  63       8.640 -12.544 -25.098  1.00 88.66           C  
ATOM    515  O   VAL B  63       6.542 -14.310 -26.956  1.00 88.66           O  
ATOM    516  CG1 VAL B  63       9.280 -12.676 -26.479  1.00 88.66           C  
ATOM    517  CG2 VAL B  63       8.912 -11.161 -24.509  1.00 88.66           C  
ATOM    518  N   ILE B  64       6.858 -15.165 -24.932  1.00 90.34           N  
ATOM    519  CA  ILE B  64       6.612 -16.534 -25.371  1.00 90.34           C  
ATOM    520  C   ILE B  64       5.156 -16.684 -25.803  1.00 90.34           C  
ATOM    521  CB  ILE B  64       6.950 -17.553 -24.259  1.00 90.34           C  
ATOM    522  O   ILE B  64       4.867 -17.295 -26.835  1.00 90.34           O  
ATOM    523  CG1 ILE B  64       8.456 -17.556 -23.976  1.00 90.34           C  
ATOM    524  CG2 ILE B  64       6.462 -18.953 -24.644  1.00 90.34           C  
ATOM    525  CD1 ILE B  64       8.857 -18.383 -22.763  1.00 90.34           C  
ATOM    526  N   LEU B  65       4.296 -16.090 -25.080  1.00 86.95           N  
ATOM    527  CA  LEU B  65       2.876 -16.169 -25.405  1.00 86.95           C  
ATOM    528  C   LEU B  65       2.586 -15.488 -26.739  1.00 86.95           C  
ATOM    529  CB  LEU B  65       2.035 -15.527 -24.298  1.00 86.95           C  
ATOM    530  O   LEU B  65       1.857 -16.031 -27.572  1.00 86.95           O  
ATOM    531  CG  LEU B  65       1.803 -16.375 -23.046  1.00 86.95           C  
ATOM    532  CD1 LEU B  65       1.145 -15.538 -21.954  1.00 86.95           C  
ATOM    533  CD2 LEU B  65       0.952 -17.596 -23.377  1.00 86.95           C  
ATOM    534  N   GLU B  66       3.130 -14.364 -26.978  1.00 86.92           N  
ATOM    535  CA  GLU B  66       2.953 -13.640 -28.233  1.00 86.92           C  
ATOM    536  C   GLU B  66       3.558 -14.409 -29.404  1.00 86.92           C  
ATOM    537  CB  GLU B  66       3.578 -12.245 -28.141  1.00 86.92           C  
ATOM    538  O   GLU B  66       2.995 -14.423 -30.500  1.00 86.92           O  
ATOM    539  CG  GLU B  66       2.825 -11.294 -27.222  1.00 86.92           C  
ATOM    540  CD  GLU B  66       3.551  -9.977 -26.997  1.00 86.92           C  
ATOM    541  OE1 GLU B  66       3.085  -9.160 -26.171  1.00 86.92           O  
ATOM    542  OE2 GLU B  66       4.595  -9.760 -27.653  1.00 86.92           O  
ATOM    543  N   ALA B  67       4.640 -15.000 -29.096  1.00 88.81           N  
ATOM    544  CA  ALA B  67       5.269 -15.827 -30.123  1.00 88.81           C  
ATOM    545  C   ALA B  67       4.380 -17.010 -30.494  1.00 88.81           C  
ATOM    546  CB  ALA B  67       6.634 -16.319 -29.648  1.00 88.81           C  
ATOM    547  O   ALA B  67       4.259 -17.359 -31.671  1.00 88.81           O  
ATOM    548  N   ASP B  68       3.757 -17.589 -29.537  1.00 82.56           N  
ATOM    549  CA  ASP B  68       2.870 -18.723 -29.779  1.00 82.56           C  
ATOM    550  C   ASP B  68       1.651 -18.301 -30.596  1.00 82.56           C  
ATOM    551  CB  ASP B  68       2.425 -19.349 -28.456  1.00 82.56           C  
ATOM    552  O   ASP B  68       1.019 -19.132 -31.253  1.00 82.56           O  
ATOM    553  CG  ASP B  68       3.520 -20.160 -27.786  1.00 82.56           C  
ATOM    554  OD1 ASP B  68       4.570 -20.408 -28.419  1.00 82.56           O  
ATOM    555  OD2 ASP B  68       3.331 -20.558 -26.616  1.00 82.56           O  
ATOM    556  N   GLN B  69       1.361 -16.985 -30.538  1.00 79.49           N  
ATOM    557  CA  GLN B  69       0.269 -16.446 -31.342  1.00 79.49           C  
ATOM    558  C   GLN B  69       0.771 -15.970 -32.703  1.00 79.49           C  
ATOM    559  CB  GLN B  69      -0.424 -15.298 -30.607  1.00 79.49           C  
ATOM    560  O   GLN B  69       0.125 -15.146 -33.354  1.00 79.49           O  
ATOM    561  CG  GLN B  69      -1.131 -15.725 -29.328  1.00 79.49           C  
ATOM    562  CD  GLN B  69      -1.682 -14.551 -28.541  1.00 79.49           C  
ATOM    563  NE2 GLN B  69      -2.275 -14.836 -27.387  1.00 79.49           N  
ATOM    564  OE1 GLN B  69      -1.575 -13.396 -28.967  1.00 79.49           O  
ATOM    565  N   ASN B  70       1.991 -16.283 -33.006  1.00 84.34           N  
ATOM    566  CA  ASN B  70       2.632 -16.100 -34.303  1.00 84.34           C  
ATOM    567  C   ASN B  70       2.990 -14.637 -34.550  1.00 84.34           C  
ATOM    568  CB  ASN B  70       1.732 -16.623 -35.425  1.00 84.34           C  
ATOM    569  O   ASN B  70       2.912 -14.157 -35.682  1.00 84.34           O  
ATOM    570  CG  ASN B  70       1.821 -18.127 -35.591  1.00 84.34           C  
ATOM    571  ND2 ASN B  70       0.759 -18.729 -36.114  1.00 84.34           N  
ATOM    572  OD1 ASN B  70       2.834 -18.743 -35.251  1.00 84.34           O  
ATOM    573  N   ASP B  71       3.205 -13.944 -33.459  1.00 84.77           N  
ATOM    574  CA  ASP B  71       3.772 -12.607 -33.600  1.00 84.77           C  
ATOM    575  C   ASP B  71       5.223 -12.672 -34.071  1.00 84.77           C  
ATOM    576  CB  ASP B  71       3.682 -11.843 -32.278  1.00 84.77           C  
ATOM    577  O   ASP B  71       6.079 -13.232 -33.382  1.00 84.77           O  
ATOM    578  CG  ASP B  71       4.190 -10.416 -32.381  1.00 84.77           C  
ATOM    579  OD1 ASP B  71       3.534  -9.580 -33.039  1.00 84.77           O  
ATOM    580  OD2 ASP B  71       5.259 -10.125 -31.801  1.00 84.77           O  
ATOM    581  N   SER B  72       5.524 -12.120 -35.229  1.00 85.76           N  
ATOM    582  CA  SER B  72       6.799 -12.277 -35.921  1.00 85.76           C  
ATOM    583  C   SER B  72       7.952 -11.730 -35.086  1.00 85.76           C  
ATOM    584  CB  SER B  72       6.763 -11.573 -37.278  1.00 85.76           C  
ATOM    585  O   SER B  72       8.998 -12.371 -34.968  1.00 85.76           O  
ATOM    586  OG  SER B  72       5.717 -12.088 -38.084  1.00 85.76           O  
ATOM    587  N   GLN B  73       7.727 -10.555 -34.507  1.00 85.50           N  
ATOM    588  CA  GLN B  73       8.780  -9.942 -33.706  1.00 85.50           C  
ATOM    589  C   GLN B  73       9.101 -10.790 -32.478  1.00 85.50           C  
ATOM    590  CB  GLN B  73       8.378  -8.530 -33.279  1.00 85.50           C  
ATOM    591  O   GLN B  73      10.270 -11.020 -32.164  1.00 85.50           O  
ATOM    592  CG  GLN B  73       9.403  -7.463 -33.640  1.00 85.50           C  
ATOM    593  CD  GLN B  73       8.966  -6.068 -33.232  1.00 85.50           C  
ATOM    594  NE2 GLN B  73       9.826  -5.084 -33.472  1.00 85.50           N  
ATOM    595  OE1 GLN B  73       7.864  -5.877 -32.707  1.00 85.50           O  
ATOM    596  N   SER B  74       8.081 -11.289 -31.801  1.00 88.43           N  
ATOM    597  CA  SER B  74       8.251 -12.113 -30.609  1.00 88.43           C  
ATOM    598  C   SER B  74       8.877 -13.461 -30.953  1.00 88.43           C  
ATOM    599  CB  SER B  74       6.908 -12.330 -29.910  1.00 88.43           C  
ATOM    600  O   SER B  74       9.690 -13.986 -30.189  1.00 88.43           O  
ATOM    601  OG  SER B  74       6.385 -11.102 -29.434  1.00 88.43           O  
ATOM    602  N   LEU B  75       8.529 -13.967 -32.065  1.00 90.65           N  
ATOM    603  CA  LEU B  75       9.119 -15.219 -32.524  1.00 90.65           C  
ATOM    604  C   LEU B  75      10.625 -15.072 -32.716  1.00 90.65           C  
ATOM    605  CB  LEU B  75       8.468 -15.670 -33.834  1.00 90.65           C  
ATOM    606  O   LEU B  75      11.396 -15.941 -32.302  1.00 90.65           O  
ATOM    607  CG  LEU B  75       7.277 -16.622 -33.707  1.00 90.65           C  
ATOM    608  CD1 LEU B  75       6.333 -16.451 -34.893  1.00 90.65           C  
ATOM    609  CD2 LEU B  75       7.755 -18.066 -33.601  1.00 90.65           C  
ATOM    610  N   GLU B  76      10.940 -14.010 -33.268  1.00 88.69           N  
ATOM    611  CA  GLU B  76      12.355 -13.737 -33.503  1.00 88.69           C  
ATOM    612  C   GLU B  76      13.114 -13.584 -32.188  1.00 88.69           C  
ATOM    613  CB  GLU B  76      12.524 -12.479 -34.358  1.00 88.69           C  
ATOM    614  O   GLU B  76      14.219 -14.109 -32.038  1.00 88.69           O  
ATOM    615  CG  GLU B  76      13.949 -12.250 -34.841  1.00 88.69           C  
ATOM    616  CD  GLU B  76      14.074 -11.091 -35.816  1.00 88.69           C  
ATOM    617  OE1 GLU B  76      15.202 -10.804 -36.277  1.00 88.69           O  
ATOM    618  OE2 GLU B  76      13.035 -10.464 -36.122  1.00 88.69           O  
ATOM    619  N   LEU B  77      12.537 -12.934 -31.242  1.00 89.93           N  
ATOM    620  CA  LEU B  77      13.176 -12.708 -29.950  1.00 89.93           C  
ATOM    621  C   LEU B  77      13.397 -14.026 -29.214  1.00 89.93           C  
ATOM    622  CB  LEU B  77      12.329 -11.766 -29.090  1.00 89.93           C  
ATOM    623  O   LEU B  77      14.484 -14.273 -28.688  1.00 89.93           O  
ATOM    624  CG  LEU B  77      12.285 -10.302 -29.531  1.00 89.93           C  
ATOM    625  CD1 LEU B  77      11.281  -9.524 -28.686  1.00 89.93           C  
ATOM    626  CD2 LEU B  77      13.671  -9.673 -29.438  1.00 89.93           C  
ATOM    627  N   VAL B  78      12.359 -14.818 -29.226  1.00 91.10           N  
ATOM    628  CA  VAL B  78      12.449 -16.113 -28.559  1.00 91.10           C  
ATOM    629  C   VAL B  78      13.508 -16.975 -29.243  1.00 91.10           C  
ATOM    630  CB  VAL B  78      11.088 -16.845 -28.554  1.00 91.10           C  
ATOM    631  O   VAL B  78      14.313 -17.627 -28.574  1.00 91.10           O  
ATOM    632  CG1 VAL B  78      11.249 -18.282 -28.064  1.00 91.10           C  
ATOM    633  CG2 VAL B  78      10.081 -16.091 -27.688  1.00 91.10           C  
ATOM    634  N   HIS B  79      13.506 -16.945 -30.541  1.00 88.50           N  
ATOM    635  CA  HIS B  79      14.482 -17.708 -31.311  1.00 88.50           C  
ATOM    636  C   HIS B  79      15.904 -17.243 -31.015  1.00 88.50           C  
ATOM    637  CB  HIS B  79      14.192 -17.590 -32.809  1.00 88.50           C  
ATOM    638  O   HIS B  79      16.792 -18.063 -30.775  1.00 88.50           O  
ATOM    639  CG  HIS B  79      15.062 -18.461 -33.658  1.00 88.50           C  
ATOM    640  CD2 HIS B  79      14.917 -19.748 -34.052  1.00 88.50           C  
ATOM    641  ND1 HIS B  79      16.249 -18.022 -34.203  1.00 88.50           N  
ATOM    642  CE1 HIS B  79      16.797 -19.004 -34.899  1.00 88.50           C  
ATOM    643  NE2 HIS B  79      16.008 -20.063 -34.824  1.00 88.50           N  
ATOM    644  N   ARG B  80      16.152 -15.983 -30.992  1.00 88.39           N  
ATOM    645  CA  ARG B  80      17.471 -15.435 -30.694  1.00 88.39           C  
ATOM    646  C   ARG B  80      17.932 -15.845 -29.300  1.00 88.39           C  
ATOM    647  CB  ARG B  80      17.460 -13.910 -30.815  1.00 88.39           C  
ATOM    648  O   ARG B  80      19.096 -16.202 -29.104  1.00 88.39           O  
ATOM    649  CG  ARG B  80      17.640 -13.403 -32.238  1.00 88.39           C  
ATOM    650  CD  ARG B  80      17.793 -11.889 -32.282  1.00 88.39           C  
ATOM    651  NE  ARG B  80      16.586 -11.240 -32.785  1.00 88.39           N  
ATOM    652  NH1 ARG B  80      17.021  -9.199 -31.793  1.00 88.39           N  
ATOM    653  NH2 ARG B  80      15.125  -9.488 -33.049  1.00 88.39           N  
ATOM    654  CZ  ARG B  80      16.247  -9.977 -32.541  1.00 88.39           C  
ATOM    655  N   PHE B  81      17.007 -15.696 -28.434  1.00 92.07           N  
ATOM    656  CA  PHE B  81      17.311 -16.092 -27.064  1.00 92.07           C  
ATOM    657  C   PHE B  81      17.687 -17.568 -26.998  1.00 92.07           C  
ATOM    658  CB  PHE B  81      16.117 -15.813 -26.146  1.00 92.07           C  
ATOM    659  O   PHE B  81      18.706 -17.927 -26.405  1.00 92.07           O  
ATOM    660  CG  PHE B  81      16.430 -15.962 -24.681  1.00 92.07           C  
ATOM    661  CD1 PHE B  81      16.112 -17.132 -24.003  1.00 92.07           C  
ATOM    662  CD2 PHE B  81      17.043 -14.930 -23.982  1.00 92.07           C  
ATOM    663  CE1 PHE B  81      16.401 -17.273 -22.648  1.00 92.07           C  
ATOM    664  CE2 PHE B  81      17.334 -15.063 -22.627  1.00 92.07           C  
ATOM    665  CZ  PHE B  81      17.012 -16.235 -21.962  1.00 92.07           C  
ATOM    666  N   GLN B  82      16.888 -18.442 -27.637  1.00 90.02           N  
ATOM    667  CA  GLN B  82      17.146 -19.878 -27.654  1.00 90.02           C  
ATOM    668  C   GLN B  82      18.474 -20.190 -28.337  1.00 90.02           C  
ATOM    669  CB  GLN B  82      16.008 -20.621 -28.355  1.00 90.02           C  
ATOM    670  O   GLN B  82      19.229 -21.049 -27.876  1.00 90.02           O  
ATOM    671  CG  GLN B  82      16.065 -22.133 -28.189  1.00 90.02           C  
ATOM    672  CD  GLN B  82      15.921 -22.571 -26.744  1.00 90.02           C  
ATOM    673  NE2 GLN B  82      16.882 -23.353 -26.262  1.00 90.02           N  
ATOM    674  OE1 GLN B  82      14.955 -22.209 -26.065  1.00 90.02           O  
ATOM    675  N   GLU B  83      18.835 -19.530 -29.441  1.00 89.12           N  
ATOM    676  CA  GLU B  83      20.100 -19.719 -30.145  1.00 89.12           C  
ATOM    677  C   GLU B  83      21.287 -19.406 -29.239  1.00 89.12           C  
ATOM    678  CB  GLU B  83      20.152 -18.847 -31.401  1.00 89.12           C  
ATOM    679  O   GLU B  83      22.283 -20.133 -29.239  1.00 89.12           O  
ATOM    680  CG  GLU B  83      19.555 -19.508 -32.635  1.00 89.12           C  
ATOM    681  CD  GLU B  83      19.723 -18.681 -33.900  1.00 89.12           C  
ATOM    682  OE1 GLU B  83      19.456 -19.203 -35.006  1.00 89.12           O  
ATOM    683  OE2 GLU B  83      20.127 -17.502 -33.783  1.00 89.12           O  
ATOM    684  N   TYR B  84      21.125 -18.322 -28.511  1.00 91.83           N  
ATOM    685  CA  TYR B  84      22.187 -17.961 -27.578  1.00 91.83           C  
ATOM    686  C   TYR B  84      22.389 -19.051 -26.533  1.00 91.83           C  
ATOM    687  CB  TYR B  84      21.868 -16.630 -26.890  1.00 91.83           C  
ATOM    688  O   TYR B  84      23.521 -19.461 -26.264  1.00 91.83           O  
ATOM    689  CG  TYR B  84      22.915 -16.196 -25.893  1.00 91.83           C  
ATOM    690  CD1 TYR B  84      22.749 -16.433 -24.530  1.00 91.83           C  
ATOM    691  CD2 TYR B  84      24.072 -15.548 -26.311  1.00 91.83           C  
ATOM    692  CE1 TYR B  84      23.710 -16.033 -23.608  1.00 91.83           C  
ATOM    693  CE2 TYR B  84      25.041 -15.144 -25.398  1.00 91.83           C  
ATOM    694  OH  TYR B  84      25.806 -14.993 -23.142  1.00 91.83           O  
ATOM    695  CZ  TYR B  84      24.851 -15.391 -24.051  1.00 91.83           C  
ATOM    696  N   ILE B  85      21.348 -19.523 -25.999  1.00 90.38           N  
ATOM    697  CA  ILE B  85      21.407 -20.543 -24.959  1.00 90.38           C  
ATOM    698  C   ILE B  85      22.032 -21.818 -25.521  1.00 90.38           C  
ATOM    699  CB  ILE B  85      20.005 -20.844 -24.382  1.00 90.38           C  
ATOM    700  O   ILE B  85      22.866 -22.449 -24.868  1.00 90.38           O  
ATOM    701  CG1 ILE B  85      19.439 -19.603 -23.681  1.00 90.38           C  
ATOM    702  CG2 ILE B  85      20.060 -22.036 -23.423  1.00 90.38           C  
ATOM    703  CD1 ILE B  85      17.993 -19.753 -23.230  1.00 90.38           C  
ATOM    704  N   ASP B  86      21.707 -22.173 -26.733  1.00 90.37           N  
ATOM    705  CA  ASP B  86      22.229 -23.378 -27.370  1.00 90.37           C  
ATOM    706  C   ASP B  86      23.725 -23.248 -27.649  1.00 90.37           C  
ATOM    707  CB  ASP B  86      21.475 -23.668 -28.669  1.00 90.37           C  
ATOM    708  O   ASP B  86      24.472 -24.222 -27.527  1.00 90.37           O  
ATOM    709  CG  ASP B  86      20.042 -24.112 -28.437  1.00 90.37           C  
ATOM    710  OD1 ASP B  86      19.708 -24.527 -27.306  1.00 90.37           O  
ATOM    711  OD2 ASP B  86      19.240 -24.049 -29.393  1.00 90.37           O  
ATOM    712  N   ALA B  87      24.110 -22.085 -27.972  1.00 91.86           N  
ATOM    713  CA  ALA B  87      25.504 -21.830 -28.326  1.00 91.86           C  
ATOM    714  C   ALA B  87      26.367 -21.673 -27.077  1.00 91.86           C  
ATOM    715  CB  ALA B  87      25.611 -20.584 -29.203  1.00 91.86           C  
ATOM    716  O   ALA B  87      27.595 -21.766 -27.148  1.00 91.86           O  
ATOM    717  N   HIS B  88      25.780 -21.466 -25.900  1.00 92.04           N  
ATOM    718  CA  HIS B  88      26.523 -21.239 -24.665  1.00 92.04           C  
ATOM    719  C   HIS B  88      25.987 -22.109 -23.533  1.00 92.04           C  
ATOM    720  CB  HIS B  88      26.461 -19.763 -24.267  1.00 92.04           C  
ATOM    721  O   HIS B  88      25.430 -21.596 -22.560  1.00 92.04           O  
ATOM    722  CG  HIS B  88      27.102 -18.847 -25.260  1.00 92.04           C  
ATOM    723  CD2 HIS B  88      28.324 -18.266 -25.275  1.00 92.04           C  
ATOM    724  ND1 HIS B  88      26.462 -18.430 -26.408  1.00 92.04           N  
ATOM    725  CE1 HIS B  88      27.267 -17.630 -27.087  1.00 92.04           C  
ATOM    726  NE2 HIS B  88      28.403 -17.514 -26.421  1.00 92.04           N  
ATOM    727  N   PRO B  89      26.268 -23.386 -23.582  1.00 86.51           N  
ATOM    728  CA  PRO B  89      25.744 -24.330 -22.592  1.00 86.51           C  
ATOM    729  C   PRO B  89      26.307 -24.091 -21.193  1.00 86.51           C  
ATOM    730  CB  PRO B  89      26.189 -25.691 -23.134  1.00 86.51           C  
ATOM    731  O   PRO B  89      25.745 -24.574 -20.207  1.00 86.51           O  
ATOM    732  CG  PRO B  89      27.262 -25.375 -24.126  1.00 86.51           C  
ATOM    733  CD  PRO B  89      27.101 -23.948 -24.564  1.00 86.51           C  
ATOM    734  N   GLU B  90      27.469 -23.428 -21.146  1.00 88.15           N  
ATOM    735  CA  GLU B  90      28.081 -23.115 -19.858  1.00 88.15           C  
ATOM    736  C   GLU B  90      27.256 -22.084 -19.092  1.00 88.15           C  
ATOM    737  CB  GLU B  90      29.511 -22.605 -20.052  1.00 88.15           C  
ATOM    738  O   GLU B  90      27.423 -21.925 -17.881  1.00 88.15           O  
ATOM    739  CG  GLU B  90      29.593 -21.242 -20.723  1.00 88.15           C  
ATOM    740  CD  GLU B  90      29.505 -21.313 -22.240  1.00 88.15           C  
ATOM    741  OE1 GLU B  90      29.770 -20.291 -22.912  1.00 88.15           O  
ATOM    742  OE2 GLU B  90      29.167 -22.400 -22.759  1.00 88.15           O  
ATOM    743  N   THR B  91      26.392 -21.254 -19.805  1.00 92.56           N  
ATOM    744  CA  THR B  91      25.550 -20.234 -19.189  1.00 92.56           C  
ATOM    745  C   THR B  91      24.334 -20.869 -18.519  1.00 92.56           C  
ATOM    746  CB  THR B  91      25.083 -19.194 -20.225  1.00 92.56           C  
ATOM    747  O   THR B  91      23.596 -21.628 -19.151  1.00 92.56           O  
ATOM    748  CG2 THR B  91      24.241 -18.105 -19.569  1.00 92.56           C  
ATOM    749  OG1 THR B  91      26.230 -18.592 -20.838  1.00 92.56           O  
ATOM    750  N   ILE B  92      24.153 -20.536 -17.299  1.00 93.01           N  
ATOM    751  CA  ILE B  92      23.023 -21.081 -16.554  1.00 93.01           C  
ATOM    752  C   ILE B  92      21.789 -20.210 -16.778  1.00 93.01           C  
ATOM    753  CB  ILE B  92      23.339 -21.186 -15.046  1.00 93.01           C  
ATOM    754  O   ILE B  92      21.824 -19.000 -16.541  1.00 93.01           O  
ATOM    755  CG1 ILE B  92      24.523 -22.130 -14.812  1.00 93.01           C  
ATOM    756  CG2 ILE B  92      22.105 -21.652 -14.267  1.00 93.01           C  
ATOM    757  CD1 ILE B  92      25.083 -22.083 -13.397  1.00 93.01           C  
ATOM    758  N   VAL B  93      20.722 -20.778 -17.295  1.00 93.24           N  
ATOM    759  CA  VAL B  93      19.447 -20.084 -17.440  1.00 93.24           C  
ATOM    760  C   VAL B  93      18.503 -20.494 -16.312  1.00 93.24           C  
ATOM    761  CB  VAL B  93      18.796 -20.373 -18.811  1.00 93.24           C  
ATOM    762  O   VAL B  93      18.038 -21.635 -16.267  1.00 93.24           O  
ATOM    763  CG1 VAL B  93      17.467 -19.632 -18.945  1.00 93.24           C  
ATOM    764  CG2 VAL B  93      19.744 -19.986 -19.944  1.00 93.24           C  
ATOM    765  N   LEU B  94      18.303 -19.427 -15.490  1.00 92.06           N  
ATOM    766  CA  LEU B  94      17.354 -19.738 -14.426  1.00 92.06           C  
ATOM    767  C   LEU B  94      15.953 -19.948 -14.991  1.00 92.06           C  
ATOM    768  CB  LEU B  94      17.333 -18.619 -13.382  1.00 92.06           C  
ATOM    769  O   LEU B  94      15.422 -19.078 -15.684  1.00 92.06           O  
ATOM    770  CG  LEU B  94      18.452 -18.643 -12.339  1.00 92.06           C  
ATOM    771  CD1 LEU B  94      18.612 -17.267 -11.702  1.00 92.06           C  
ATOM    772  CD2 LEU B  94      18.170 -19.700 -11.277  1.00 92.06           C  
ATOM    773  N   ASP B  95      15.476 -21.101 -15.003  1.00 91.30           N  
ATOM    774  CA  ASP B  95      14.159 -21.523 -15.470  1.00 91.30           C  
ATOM    775  C   ASP B  95      14.130 -21.650 -16.992  1.00 91.30           C  
ATOM    776  CB  ASP B  95      13.083 -20.541 -15.004  1.00 91.30           C  
ATOM    777  O   ASP B  95      13.648 -20.752 -17.685  1.00 91.30           O  
ATOM    778  CG  ASP B  95      12.924 -20.508 -13.494  1.00 91.30           C  
ATOM    779  OD1 ASP B  95      13.374 -21.455 -12.813  1.00 91.30           O  
ATOM    780  OD2 ASP B  95      12.342 -19.528 -12.981  1.00 91.30           O  
ATOM    781  N   PRO B  96      14.560 -22.707 -17.471  1.00 89.15           N  
ATOM    782  CA  PRO B  96      14.644 -22.991 -18.905  1.00 89.15           C  
ATOM    783  C   PRO B  96      13.309 -22.807 -19.622  1.00 89.15           C  
ATOM    784  CB  PRO B  96      15.091 -24.455 -18.949  1.00 89.15           C  
ATOM    785  O   PRO B  96      12.250 -23.030 -19.030  1.00 89.15           O  
ATOM    786  CG  PRO B  96      15.586 -24.744 -17.569  1.00 89.15           C  
ATOM    787  CD  PRO B  96      14.969 -23.755 -16.623  1.00 89.15           C  
ATOM    788  N   LEU B  97      13.314 -22.437 -20.891  1.00 90.02           N  
ATOM    789  CA  LEU B  97      12.151 -22.025 -21.669  1.00 90.02           C  
ATOM    790  C   LEU B  97      11.131 -23.154 -21.761  1.00 90.02           C  
ATOM    791  CB  LEU B  97      12.574 -21.588 -23.074  1.00 90.02           C  
ATOM    792  O   LEU B  97       9.931 -22.929 -21.583  1.00 90.02           O  
ATOM    793  CG  LEU B  97      13.358 -20.278 -23.170  1.00 90.02           C  
ATOM    794  CD1 LEU B  97      13.630 -19.928 -24.629  1.00 90.02           C  
ATOM    795  CD2 LEU B  97      12.602 -19.150 -22.477  1.00 90.02           C  
ATOM    796  N   PRO B  98      11.633 -24.396 -21.933  1.00 87.46           N  
ATOM    797  CA  PRO B  98      10.640 -25.470 -22.007  1.00 87.46           C  
ATOM    798  C   PRO B  98       9.827 -25.611 -20.722  1.00 87.46           C  
ATOM    799  CB  PRO B  98      11.489 -26.719 -22.256  1.00 87.46           C  
ATOM    800  O   PRO B  98       8.636 -25.929 -20.773  1.00 87.46           O  
ATOM    801  CG  PRO B  98      12.730 -26.212 -22.916  1.00 87.46           C  
ATOM    802  CD  PRO B  98      13.042 -24.851 -22.364  1.00 87.46           C  
ATOM    803  N   ALA B  99      10.454 -25.407 -19.641  1.00 90.39           N  
ATOM    804  CA  ALA B  99       9.762 -25.471 -18.356  1.00 90.39           C  
ATOM    805  C   ALA B  99       8.729 -24.354 -18.233  1.00 90.39           C  
ATOM    806  CB  ALA B  99      10.764 -25.393 -17.207  1.00 90.39           C  
ATOM    807  O   ALA B  99       7.616 -24.580 -17.753  1.00 90.39           O  
ATOM    808  N   ILE B 100       9.094 -23.184 -18.717  1.00 91.66           N  
ATOM    809  CA  ILE B 100       8.192 -22.039 -18.661  1.00 91.66           C  
ATOM    810  C   ILE B 100       6.974 -22.298 -19.544  1.00 91.66           C  
ATOM    811  CB  ILE B 100       8.904 -20.738 -19.097  1.00 91.66           C  
ATOM    812  O   ILE B 100       5.843 -21.995 -19.157  1.00 91.66           O  
ATOM    813  CG1 ILE B 100      10.043 -20.401 -18.128  1.00 91.66           C  
ATOM    814  CG2 ILE B 100       7.905 -19.581 -19.192  1.00 91.66           C  
ATOM    815  CD1 ILE B 100       9.600 -20.265 -16.677  1.00 91.66           C  
ATOM    816  N   ARG B 101       7.172 -22.921 -20.639  1.00 90.91           N  
ATOM    817  CA  ARG B 101       6.081 -23.244 -21.552  1.00 90.91           C  
ATOM    818  C   ARG B 101       5.088 -24.202 -20.901  1.00 90.91           C  
ATOM    819  CB  ARG B 101       6.624 -23.852 -22.847  1.00 90.91           C  
ATOM    820  O   ARG B 101       3.878 -24.084 -21.105  1.00 90.91           O  
ATOM    821  CG  ARG B 101       7.238 -22.834 -23.794  1.00 90.91           C  
ATOM    822  CD  ARG B 101       7.536 -23.441 -25.158  1.00 90.91           C  
ATOM    823  NE  ARG B 101       8.142 -22.467 -26.061  1.00 90.91           N  
ATOM    824  NH1 ARG B 101       7.821 -23.728 -27.970  1.00 90.91           N  
ATOM    825  NH2 ARG B 101       8.832 -21.675 -28.104  1.00 90.91           N  
ATOM    826  CZ  ARG B 101       8.264 -22.625 -27.376  1.00 90.91           C  
ATOM    827  N   THR B 102       5.628 -25.092 -20.145  1.00 91.21           N  
ATOM    828  CA  THR B 102       4.763 -26.019 -19.423  1.00 91.21           C  
ATOM    829  C   THR B 102       3.876 -25.270 -18.432  1.00 91.21           C  
ATOM    830  CB  THR B 102       5.586 -27.084 -18.676  1.00 91.21           C  
ATOM    831  O   THR B 102       2.674 -25.530 -18.348  1.00 91.21           O  
ATOM    832  CG2 THR B 102       4.678 -28.052 -17.923  1.00 91.21           C  
ATOM    833  OG1 THR B 102       6.373 -27.821 -19.620  1.00 91.21           O  
ATOM    834  N   LEU B 103       4.425 -24.285 -17.788  1.00 93.08           N  
ATOM    835  CA  LEU B 103       3.707 -23.551 -16.752  1.00 93.08           C  
ATOM    836  C   LEU B 103       2.709 -22.577 -17.369  1.00 93.08           C  
ATOM    837  CB  LEU B 103       4.689 -22.794 -15.854  1.00 93.08           C  
ATOM    838  O   LEU B 103       1.767 -22.142 -16.703  1.00 93.08           O  
ATOM    839  CG  LEU B 103       5.574 -23.648 -14.945  1.00 93.08           C  
ATOM    840  CD1 LEU B 103       6.490 -22.760 -14.110  1.00 93.08           C  
ATOM    841  CD2 LEU B 103       4.719 -24.537 -14.048  1.00 93.08           C  
ATOM    842  N   LEU B 104       2.900 -22.239 -18.633  1.00 93.13           N  
ATOM    843  CA  LEU B 104       2.019 -21.295 -19.310  1.00 93.13           C  
ATOM    844  C   LEU B 104       0.745 -21.985 -19.786  1.00 93.13           C  
ATOM    845  CB  LEU B 104       2.737 -20.649 -20.498  1.00 93.13           C  
ATOM    846  O   LEU B 104      -0.235 -21.320 -20.130  1.00 93.13           O  
ATOM    847  CG  LEU B 104       3.821 -19.625 -20.160  1.00 93.13           C  
ATOM    848  CD1 LEU B 104       4.538 -19.173 -21.428  1.00 93.13           C  
ATOM    849  CD2 LEU B 104       3.220 -18.431 -19.426  1.00 93.13           C  
ATOM    850  N   ASP B 105       0.785 -23.296 -19.786  1.00 91.60           N  
ATOM    851  CA  ASP B 105      -0.374 -24.106 -20.147  1.00 91.60           C  
ATOM    852  C   ASP B 105      -0.948 -24.818 -18.924  1.00 91.60           C  
ATOM    853  CB  ASP B 105      -0.002 -25.127 -21.224  1.00 91.60           C  
ATOM    854  O   ASP B 105      -0.363 -25.785 -18.431  1.00 91.60           O  
ATOM    855  CG  ASP B 105      -1.204 -25.871 -21.777  1.00 91.60           C  
ATOM    856  OD1 ASP B 105      -2.143 -26.171 -21.008  1.00 91.60           O  
ATOM    857  OD2 ASP B 105      -1.212 -26.163 -22.993  1.00 91.60           O  
ATOM    858  N   ARG B 106      -2.109 -24.452 -18.543  1.00 92.33           N  
ATOM    859  CA  ARG B 106      -2.691 -24.957 -17.304  1.00 92.33           C  
ATOM    860  C   ARG B 106      -2.910 -26.465 -17.376  1.00 92.33           C  
ATOM    861  CB  ARG B 106      -4.015 -24.250 -17.004  1.00 92.33           C  
ATOM    862  O   ARG B 106      -2.728 -27.172 -16.383  1.00 92.33           O  
ATOM    863  CG  ARG B 106      -3.850 -22.879 -16.367  1.00 92.33           C  
ATOM    864  CD  ARG B 106      -5.188 -22.292 -15.939  1.00 92.33           C  
ATOM    865  NE  ARG B 106      -5.028 -20.977 -15.325  1.00 92.33           N  
ATOM    866  NH1 ARG B 106      -6.576 -19.927 -16.681  1.00 92.33           N  
ATOM    867  NH2 ARG B 106      -5.468 -18.738 -15.065  1.00 92.33           N  
ATOM    868  CZ  ARG B 106      -5.691 -19.884 -15.692  1.00 92.33           C  
ATOM    869  N   SER B 107      -3.354 -26.913 -18.527  1.00 91.63           N  
ATOM    870  CA  SER B 107      -3.570 -28.349 -18.674  1.00 91.63           C  
ATOM    871  C   SER B 107      -2.281 -29.129 -18.440  1.00 91.63           C  
ATOM    872  CB  SER B 107      -4.124 -28.669 -20.063  1.00 91.63           C  
ATOM    873  O   SER B 107      -2.274 -30.121 -17.707  1.00 91.63           O  
ATOM    874  OG  SER B 107      -5.454 -28.197 -20.195  1.00 91.63           O  
ATOM    875  N   LYS B 108      -1.213 -28.605 -18.952  1.00 93.10           N  
ATOM    876  CA  LYS B 108       0.080 -29.264 -18.789  1.00 93.10           C  
ATOM    877  C   LYS B 108       0.585 -29.137 -17.354  1.00 93.10           C  
ATOM    878  CB  LYS B 108       1.107 -28.678 -19.759  1.00 93.10           C  
ATOM    879  O   LYS B 108       1.114 -30.097 -16.789  1.00 93.10           O  
ATOM    880  CG  LYS B 108       0.849 -29.025 -21.218  1.00 93.10           C  
ATOM    881  CD  LYS B 108       1.970 -28.523 -22.119  1.00 93.10           C  
ATOM    882  CE  LYS B 108       1.706 -28.857 -23.581  1.00 93.10           C  
ATOM    883  NZ  LYS B 108       2.776 -28.321 -24.474  1.00 93.10           N  
ATOM    884  N   SER B 109       0.405 -28.010 -16.785  1.00 92.31           N  
ATOM    885  CA  SER B 109       0.840 -27.792 -15.410  1.00 92.31           C  
ATOM    886  C   SER B 109       0.054 -28.663 -14.436  1.00 92.31           C  
ATOM    887  CB  SER B 109       0.688 -26.319 -15.026  1.00 92.31           C  
ATOM    888  O   SER B 109       0.630 -29.263 -13.527  1.00 92.31           O  
ATOM    889  OG  SER B 109      -0.658 -25.898 -15.169  1.00 92.31           O  
ATOM    890  N   TYR B 110      -1.221 -28.782 -14.628  1.00 94.09           N  
ATOM    891  CA  TYR B 110      -2.050 -29.617 -13.766  1.00 94.09           C  
ATOM    892  C   TYR B 110      -1.672 -31.087 -13.904  1.00 94.09           C  
ATOM    893  CB  TYR B 110      -3.533 -29.426 -14.096  1.00 94.09           C  
ATOM    894  O   TYR B 110      -1.667 -31.829 -12.918  1.00 94.09           O  
ATOM    895  CG  TYR B 110      -4.078 -28.080 -13.685  1.00 94.09           C  
ATOM    896  CD1 TYR B 110      -3.307 -27.194 -12.935  1.00 94.09           C  
ATOM    897  CD2 TYR B 110      -5.364 -27.691 -14.043  1.00 94.09           C  
ATOM    898  CE1 TYR B 110      -3.806 -25.954 -12.551  1.00 94.09           C  
ATOM    899  CE2 TYR B 110      -5.873 -26.453 -13.666  1.00 94.09           C  
ATOM    900  OH  TYR B 110      -5.587 -24.365 -12.545  1.00 94.09           O  
ATOM    901  CZ  TYR B 110      -5.088 -25.592 -12.921  1.00 94.09           C  
ATOM    902  N   GLU B 111      -1.434 -31.465 -15.155  1.00 93.91           N  
ATOM    903  CA  GLU B 111      -0.972 -32.834 -15.362  1.00 93.91           C  
ATOM    904  C   GLU B 111       0.338 -33.092 -14.623  1.00 93.91           C  
ATOM    905  CB  GLU B 111      -0.800 -33.123 -16.855  1.00 93.91           C  
ATOM    906  O   GLU B 111       0.533 -34.167 -14.053  1.00 93.91           O  
ATOM    907  CG  GLU B 111      -2.078 -33.581 -17.544  1.00 93.91           C  
ATOM    908  CD  GLU B 111      -1.861 -34.010 -18.987  1.00 93.91           C  
ATOM    909  OE1 GLU B 111      -2.855 -34.297 -19.691  1.00 93.91           O  
ATOM    910  OE2 GLU B 111      -0.686 -34.062 -19.415  1.00 93.91           O  
ATOM    911  N   LEU B 112       1.145 -32.171 -14.659  1.00 92.81           N  
ATOM    912  CA  LEU B 112       2.405 -32.277 -13.932  1.00 92.81           C  
ATOM    913  C   LEU B 112       2.157 -32.434 -12.435  1.00 92.81           C  
ATOM    914  CB  LEU B 112       3.278 -31.046 -14.190  1.00 92.81           C  
ATOM    915  O   LEU B 112       2.758 -33.296 -11.789  1.00 92.81           O  
ATOM    916  CG  LEU B 112       4.608 -30.989 -13.437  1.00 92.81           C  
ATOM    917  CD1 LEU B 112       5.547 -32.083 -13.935  1.00 92.81           C  
ATOM    918  CD2 LEU B 112       5.251 -29.615 -13.591  1.00 92.81           C  
ATOM    919  N   ILE B 113       1.295 -31.666 -11.867  1.00 92.34           N  
ATOM    920  CA  ILE B 113       0.960 -31.726 -10.449  1.00 92.34           C  
ATOM    921  C   ILE B 113       0.410 -33.108 -10.106  1.00 92.34           C  
ATOM    922  CB  ILE B 113      -0.061 -30.632 -10.063  1.00 92.34           C  
ATOM    923  O   ILE B 113       0.753 -33.680  -9.069  1.00 92.34           O  
ATOM    924  CG1 ILE B 113       0.552 -29.239 -10.248  1.00 92.34           C  
ATOM    925  CG2 ILE B 113      -0.546 -30.830  -8.624  1.00 92.34           C  
ATOM    926  CD1 ILE B 113      -0.453 -28.101 -10.138  1.00 92.34           C  
ATOM    927  N   ARG B 114      -0.433 -33.625 -10.976  1.00 93.10           N  
ATOM    928  CA  ARG B 114      -0.984 -34.961 -10.773  1.00 93.10           C  
ATOM    929  C   ARG B 114       0.123 -36.008 -10.716  1.00 93.10           C  
ATOM    930  CB  ARG B 114      -1.978 -35.308 -11.884  1.00 93.10           C  
ATOM    931  O   ARG B 114       0.094 -36.904  -9.870  1.00 93.10           O  
ATOM    932  CG  ARG B 114      -2.839 -36.523 -11.582  1.00 93.10           C  
ATOM    933  CD  ARG B 114      -3.856 -36.782 -12.685  1.00 93.10           C  
ATOM    934  NE  ARG B 114      -3.206 -37.140 -13.943  1.00 93.10           N  
ATOM    935  NH1 ARG B 114      -5.147 -37.100 -15.196  1.00 93.10           N  
ATOM    936  NH2 ARG B 114      -3.146 -37.611 -16.190  1.00 93.10           N  
ATOM    937  CZ  ARG B 114      -3.835 -37.283 -15.107  1.00 93.10           C  
ATOM    938  N   LYS B 115       1.050 -35.905 -11.574  1.00 92.67           N  
ATOM    939  CA  LYS B 115       2.177 -36.833 -11.600  1.00 92.67           C  
ATOM    940  C   LYS B 115       3.021 -36.708 -10.334  1.00 92.67           C  
ATOM    941  CB  LYS B 115       3.046 -36.588 -12.835  1.00 92.67           C  
ATOM    942  O   LYS B 115       3.450 -37.715  -9.766  1.00 92.67           O  
ATOM    943  CG  LYS B 115       2.409 -37.043 -14.139  1.00 92.67           C  
ATOM    944  CD  LYS B 115       3.327 -36.788 -15.328  1.00 92.67           C  
ATOM    945  CE  LYS B 115       2.659 -37.169 -16.643  1.00 92.67           C  
ATOM    946  NZ  LYS B 115       3.523 -36.844 -17.817  1.00 92.67           N  
ATOM    947  N   ILE B 116       3.136 -35.496  -9.914  1.00 90.52           N  
ATOM    948  CA  ILE B 116       3.917 -35.250  -8.707  1.00 90.52           C  
ATOM    949  C   ILE B 116       3.186 -35.823  -7.494  1.00 90.52           C  
ATOM    950  CB  ILE B 116       4.189 -33.743  -8.506  1.00 90.52           C  
ATOM    951  O   ILE B 116       3.809 -36.408  -6.605  1.00 90.52           O  
ATOM    952  CG1 ILE B 116       5.187 -33.236  -9.554  1.00 90.52           C  
ATOM    953  CG2 ILE B 116       4.698 -33.470  -7.088  1.00 90.52           C  
ATOM    954  CD1 ILE B 116       5.392 -31.728  -9.535  1.00 90.52           C  
ATOM    955  N   GLU B 117       1.904 -35.583  -7.465  1.00 91.01           N  
ATOM    956  CA  GLU B 117       1.086 -36.163  -6.404  1.00 91.01           C  
ATOM    957  C   GLU B 117       1.265 -37.677  -6.336  1.00 91.01           C  
ATOM    958  CB  GLU B 117      -0.390 -35.817  -6.612  1.00 91.01           C  
ATOM    959  O   GLU B 117       1.438 -38.239  -5.252  1.00 91.01           O  
ATOM    960  CG  GLU B 117      -1.320 -36.438  -5.580  1.00 91.01           C  
ATOM    961  CD  GLU B 117      -2.792 -36.268  -5.918  1.00 91.01           C  
ATOM    962  OE1 GLU B 117      -3.652 -36.730  -5.135  1.00 91.01           O  
ATOM    963  OE2 GLU B 117      -3.088 -35.668  -6.976  1.00 91.01           O  
ATOM    964  N   ALA B 118       1.278 -38.326  -7.466  1.00 90.13           N  
ATOM    965  CA  ALA B 118       1.440 -39.776  -7.540  1.00 90.13           C  
ATOM    966  C   ALA B 118       2.841 -40.194  -7.104  1.00 90.13           C  
ATOM    967  CB  ALA B 118       1.157 -40.271  -8.956  1.00 90.13           C  
ATOM    968  O   ALA B 118       3.008 -41.196  -6.404  1.00 90.13           O  
ATOM    969  N   TYR B 119       3.737 -39.376  -7.486  1.00 88.38           N  
ATOM    970  CA  TYR B 119       5.133 -39.648  -7.159  1.00 88.38           C  
ATOM    971  C   TYR B 119       5.380 -39.505  -5.662  1.00 88.38           C  
ATOM    972  CB  TYR B 119       6.060 -38.707  -7.934  1.00 88.38           C  
ATOM    973  O   TYR B 119       6.069 -40.330  -5.059  1.00 88.38           O  
ATOM    974  CG  TYR B 119       7.510 -38.816  -7.530  1.00 88.38           C  
ATOM    975  CD1 TYR B 119       8.093 -37.868  -6.692  1.00 88.38           C  
ATOM    976  CD2 TYR B 119       8.301 -39.866  -7.985  1.00 88.38           C  
ATOM    977  CE1 TYR B 119       9.430 -37.963  -6.318  1.00 88.38           C  
ATOM    978  CE2 TYR B 119       9.638 -39.971  -7.618  1.00 88.38           C  
ATOM    979  OH  TYR B 119      11.516 -39.115  -6.418  1.00 88.38           O  
ATOM    980  CZ  TYR B 119      10.193 -39.016  -6.785  1.00 88.38           C  
ATOM    981  N   MET B 120       4.814 -38.588  -5.026  1.00 89.56           N  
ATOM    982  CA  MET B 120       5.064 -38.289  -3.619  1.00 89.56           C  
ATOM    983  C   MET B 120       4.317 -39.262  -2.714  1.00 89.56           C  
ATOM    984  CB  MET B 120       4.654 -36.852  -3.294  1.00 89.56           C  
ATOM    985  O   MET B 120       4.730 -39.502  -1.578  1.00 89.56           O  
ATOM    986  CG  MET B 120       5.570 -35.800  -3.900  1.00 89.56           C  
ATOM    987  SD  MET B 120       5.172 -34.105  -3.322  1.00 89.56           S  
ATOM    988  CE  MET B 120       5.596 -34.258  -1.564  1.00 89.56           C  
ATOM    989  N   GLU B 121       3.362 -39.949  -3.131  1.00 89.52           N  
ATOM    990  CA  GLU B 121       2.544 -40.895  -2.378  1.00 89.52           C  
ATOM    991  C   GLU B 121       2.222 -40.359  -0.986  1.00 89.52           C  
ATOM    992  CB  GLU B 121       3.251 -42.249  -2.270  1.00 89.52           C  
ATOM    993  O   GLU B 121       2.354 -41.077   0.007  1.00 89.52           O  
ATOM    994  CG  GLU B 121       3.418 -42.963  -3.603  1.00 89.52           C  
ATOM    995  CD  GLU B 121       4.120 -44.306  -3.480  1.00 89.52           C  
ATOM    996  OE1 GLU B 121       4.367 -44.959  -4.519  1.00 89.52           O  
ATOM    997  OE2 GLU B 121       4.424 -44.709  -2.335  1.00 89.52           O  
ATOM    998  N   ASP B 122       1.979 -39.087  -0.941  1.00 89.13           N  
ATOM    999  CA  ASP B 122       1.587 -38.422   0.298  1.00 89.13           C  
ATOM   1000  C   ASP B 122       0.092 -38.109   0.305  1.00 89.13           C  
ATOM   1001  CB  ASP B 122       2.394 -37.137   0.496  1.00 89.13           C  
ATOM   1002  O   ASP B 122      -0.377 -37.281  -0.479  1.00 89.13           O  
ATOM   1003  CG  ASP B 122       2.253 -36.558   1.893  1.00 89.13           C  
ATOM   1004  OD1 ASP B 122       1.231 -36.820   2.562  1.00 89.13           O  
ATOM   1005  OD2 ASP B 122       3.172 -35.829   2.327  1.00 89.13           O  
ATOM   1006  N   ASP B 123      -0.583 -38.706   1.244  1.00 91.17           N  
ATOM   1007  CA  ASP B 123      -2.041 -38.633   1.263  1.00 91.17           C  
ATOM   1008  C   ASP B 123      -2.517 -37.256   1.720  1.00 91.17           C  
ATOM   1009  CB  ASP B 123      -2.621 -39.719   2.172  1.00 91.17           C  
ATOM   1010  O   ASP B 123      -3.707 -36.946   1.635  1.00 91.17           O  
ATOM   1011  CG  ASP B 123      -2.402 -41.122   1.634  1.00 91.17           C  
ATOM   1012  OD1 ASP B 123      -2.240 -41.286   0.405  1.00 91.17           O  
ATOM   1013  OD2 ASP B 123      -2.394 -42.073   2.446  1.00 91.17           O  
ATOM   1014  N   ARG B 124      -1.612 -36.377   2.079  1.00 94.35           N  
ATOM   1015  CA  ARG B 124      -1.977 -35.038   2.530  1.00 94.35           C  
ATOM   1016  C   ARG B 124      -2.082 -34.074   1.354  1.00 94.35           C  
ATOM   1017  CB  ARG B 124      -0.958 -34.517   3.546  1.00 94.35           C  
ATOM   1018  O   ARG B 124      -2.606 -32.967   1.496  1.00 94.35           O  
ATOM   1019  CG  ARG B 124      -0.924 -35.307   4.845  1.00 94.35           C  
ATOM   1020  CD  ARG B 124       0.244 -34.889   5.728  1.00 94.35           C  
ATOM   1021  NE  ARG B 124       1.528 -35.223   5.119  1.00 94.35           N  
ATOM   1022  NH1 ARG B 124       2.804 -34.290   6.803  1.00 94.35           N  
ATOM   1023  NH2 ARG B 124       3.821 -35.282   5.003  1.00 94.35           N  
ATOM   1024  CZ  ARG B 124       2.715 -34.931   5.643  1.00 94.35           C  
ATOM   1025  N   ILE B 125      -1.611 -34.505   0.203  1.00 94.70           N  
ATOM   1026  CA  ILE B 125      -1.643 -33.672  -0.995  1.00 94.70           C  
ATOM   1027  C   ILE B 125      -2.705 -34.196  -1.959  1.00 94.70           C  
ATOM   1028  CB  ILE B 125      -0.263 -33.627  -1.689  1.00 94.70           C  
ATOM   1029  O   ILE B 125      -2.895 -35.408  -2.084  1.00 94.70           O  
ATOM   1030  CG1 ILE B 125       0.800 -33.083  -0.728  1.00 94.70           C  
ATOM   1031  CG2 ILE B 125      -0.329 -32.786  -2.967  1.00 94.70           C  
ATOM   1032  CD1 ILE B 125       2.226 -33.216  -1.244  1.00 94.70           C  
ATOM   1033  N   CYS B 126      -3.335 -33.271  -2.579  1.00 93.40           N  
ATOM   1034  CA  CYS B 126      -4.312 -33.715  -3.567  1.00 93.40           C  
ATOM   1035  C   CYS B 126      -4.375 -32.748  -4.744  1.00 93.40           C  
ATOM   1036  CB  CYS B 126      -5.695 -33.850  -2.931  1.00 93.40           C  
ATOM   1037  O   CYS B 126      -4.156 -31.547  -4.578  1.00 93.40           O  
ATOM   1038  SG  CYS B 126      -6.544 -32.274  -2.694  1.00 93.40           S  
ATOM   1039  N   SER B 127      -4.494 -33.289  -5.919  1.00 92.06           N  
ATOM   1040  CA  SER B 127      -4.786 -32.532  -7.132  1.00 92.06           C  
ATOM   1041  C   SER B 127      -6.250 -32.675  -7.534  1.00 92.06           C  
ATOM   1042  CB  SER B 127      -3.886 -32.992  -8.280  1.00 92.06           C  
ATOM   1043  O   SER B 127      -6.711 -33.777  -7.838  1.00 92.06           O  
ATOM   1044  OG  SER B 127      -4.242 -32.343  -9.489  1.00 92.06           O  
ATOM   1045  N   PRO B 128      -6.947 -31.568  -7.541  1.00 94.02           N  
ATOM   1046  CA  PRO B 128      -8.356 -31.690  -7.922  1.00 94.02           C  
ATOM   1047  C   PRO B 128      -8.539 -32.249  -9.331  1.00 94.02           C  
ATOM   1048  CB  PRO B 128      -8.872 -30.252  -7.833  1.00 94.02           C  
ATOM   1049  O   PRO B 128      -7.763 -31.925 -10.233  1.00 94.02           O  
ATOM   1050  CG  PRO B 128      -7.830 -29.520  -7.050  1.00 94.02           C  
ATOM   1051  CD  PRO B 128      -6.523 -30.243  -7.203  1.00 94.02           C  
ATOM   1052  N   PRO B 129      -9.547 -33.071  -9.433  1.00 95.01           N  
ATOM   1053  CA  PRO B 129      -9.834 -33.542 -10.790  1.00 95.01           C  
ATOM   1054  C   PRO B 129     -10.048 -32.399 -11.779  1.00 95.01           C  
ATOM   1055  CB  PRO B 129     -11.116 -34.360 -10.615  1.00 95.01           C  
ATOM   1056  O   PRO B 129     -10.644 -31.377 -11.428  1.00 95.01           O  
ATOM   1057  CG  PRO B 129     -11.119 -34.764  -9.176  1.00 95.01           C  
ATOM   1058  CD  PRO B 129     -10.470 -33.672  -8.374  1.00 95.01           C  
ATOM   1059  N   PHE B 130      -9.529 -32.589 -13.004  1.00 95.91           N  
ATOM   1060  CA  PHE B 130      -9.639 -31.534 -14.004  1.00 95.91           C  
ATOM   1061  C   PHE B 130      -9.728 -32.125 -15.406  1.00 95.91           C  
ATOM   1062  CB  PHE B 130      -8.445 -30.578 -13.913  1.00 95.91           C  
ATOM   1063  O   PHE B 130      -9.496 -33.321 -15.598  1.00 95.91           O  
ATOM   1064  CG  PHE B 130      -7.163 -31.155 -14.449  1.00 95.91           C  
ATOM   1065  CD1 PHE B 130      -6.336 -31.922 -13.638  1.00 95.91           C  
ATOM   1066  CD2 PHE B 130      -6.784 -30.930 -15.767  1.00 95.91           C  
ATOM   1067  CE1 PHE B 130      -5.149 -32.457 -14.132  1.00 95.91           C  
ATOM   1068  CE2 PHE B 130      -5.599 -31.461 -16.267  1.00 95.91           C  
ATOM   1069  CZ  PHE B 130      -4.783 -32.224 -15.448  1.00 95.91           C  
ATOM   1070  N   MET B 131     -10.122 -31.278 -16.338  1.00 94.32           N  
ATOM   1071  CA  MET B 131     -10.100 -31.652 -17.749  1.00 94.32           C  
ATOM   1072  C   MET B 131     -10.117 -30.415 -18.641  1.00 94.32           C  
ATOM   1073  CB  MET B 131     -11.287 -32.556 -18.086  1.00 94.32           C  
ATOM   1074  O   MET B 131     -10.602 -29.358 -18.233  1.00 94.32           O  
ATOM   1075  CG  MET B 131     -12.623 -31.830 -18.108  1.00 94.32           C  
ATOM   1076  SD  MET B 131     -14.003 -32.914 -18.644  1.00 94.32           S  
ATOM   1077  CE  MET B 131     -13.548 -33.176 -20.381  1.00 94.32           C  
ATOM   1078  N   GLU B 132      -9.549 -30.556 -19.779  1.00 92.58           N  
ATOM   1079  CA  GLU B 132      -9.614 -29.494 -20.778  1.00 92.58           C  
ATOM   1080  C   GLU B 132     -10.893 -29.590 -21.604  1.00 92.58           C  
ATOM   1081  CB  GLU B 132      -8.390 -29.544 -21.696  1.00 92.58           C  
ATOM   1082  O   GLU B 132     -11.256 -30.671 -22.073  1.00 92.58           O  
ATOM   1083  CG  GLU B 132      -8.271 -28.347 -22.629  1.00 92.58           C  
ATOM   1084  CD  GLU B 132      -7.014 -28.374 -23.483  1.00 92.58           C  
ATOM   1085  OE1 GLU B 132      -6.839 -27.474 -24.335  1.00 92.58           O  
ATOM   1086  OE2 GLU B 132      -6.197 -29.304 -23.299  1.00 92.58           O  
ATOM   1087  N   LEU B 133     -11.588 -28.558 -21.685  1.00 89.73           N  
ATOM   1088  CA  LEU B 133     -12.795 -28.493 -22.502  1.00 89.73           C  
ATOM   1089  C   LEU B 133     -12.537 -27.723 -23.792  1.00 89.73           C  
ATOM   1090  CB  LEU B 133     -13.936 -27.835 -21.721  1.00 89.73           C  
ATOM   1091  O   LEU B 133     -12.308 -26.512 -23.763  1.00 89.73           O  
ATOM   1092  CG  LEU B 133     -15.354 -28.150 -22.199  1.00 89.73           C  
ATOM   1093  CD1 LEU B 133     -15.868 -29.421 -21.532  1.00 89.73           C  
ATOM   1094  CD2 LEU B 133     -16.286 -26.977 -21.916  1.00 89.73           C  
ATOM   1095  N   THR B 134     -12.586 -28.372 -24.890  1.00 84.58           N  
ATOM   1096  CA  THR B 134     -12.288 -27.751 -26.176  1.00 84.58           C  
ATOM   1097  C   THR B 134     -13.575 -27.375 -26.906  1.00 84.58           C  
ATOM   1098  CB  THR B 134     -11.444 -28.683 -27.064  1.00 84.58           C  
ATOM   1099  O   THR B 134     -13.602 -26.408 -27.669  1.00 84.58           O  
ATOM   1100  CG2 THR B 134      -9.998 -28.740 -26.584  1.00 84.58           C  
ATOM   1101  OG1 THR B 134     -12.001 -30.003 -27.027  1.00 84.58           O  
ATOM   1102  N   SER B 135     -14.600 -28.122 -26.696  1.00 81.53           N  
ATOM   1103  CA  SER B 135     -15.888 -27.825 -27.315  1.00 81.53           C  
ATOM   1104  C   SER B 135     -17.044 -28.268 -26.426  1.00 81.53           C  
ATOM   1105  CB  SER B 135     -15.995 -28.503 -28.682  1.00 81.53           C  
ATOM   1106  O   SER B 135     -16.871 -29.122 -25.553  1.00 81.53           O  
ATOM   1107  OG  SER B 135     -16.117 -29.908 -28.537  1.00 81.53           O  
ATOM   1108  N   LEU B 136     -18.117 -27.516 -26.586  1.00 77.23           N  
ATOM   1109  CA  LEU B 136     -19.316 -27.859 -25.830  1.00 77.23           C  
ATOM   1110  C   LEU B 136     -20.333 -28.570 -26.716  1.00 77.23           C  
ATOM   1111  CB  LEU B 136     -19.943 -26.602 -25.220  1.00 77.23           C  
ATOM   1112  O   LEU B 136     -20.759 -28.027 -27.738  1.00 77.23           O  
ATOM   1113  CG  LEU B 136     -19.132 -25.900 -24.130  1.00 77.23           C  
ATOM   1114  CD1 LEU B 136     -19.594 -24.455 -23.974  1.00 77.23           C  
ATOM   1115  CD2 LEU B 136     -19.250 -26.651 -22.808  1.00 77.23           C  
ATOM   1116  N   CYS B 137     -20.528 -29.885 -26.482  1.00 71.39           N  
ATOM   1117  CA  CYS B 137     -21.513 -30.619 -27.268  1.00 71.39           C  
ATOM   1118  C   CYS B 137     -22.645 -31.129 -26.384  1.00 71.39           C  
ATOM   1119  CB  CYS B 137     -20.853 -31.791 -27.994  1.00 71.39           C  
ATOM   1120  O   CYS B 137     -22.802 -32.338 -26.205  1.00 71.39           O  
ATOM   1121  SG  CYS B 137     -20.389 -31.422 -29.700  1.00 71.39           S  
ATOM   1122  N   GLY B 138     -23.382 -30.349 -25.650  1.00 71.77           N  
ATOM   1123  CA  GLY B 138     -24.539 -30.647 -24.822  1.00 71.77           C  
ATOM   1124  C   GLY B 138     -24.351 -31.877 -23.954  1.00 71.77           C  
ATOM   1125  O   GLY B 138     -23.461 -31.911 -23.101  1.00 71.77           O  
ATOM   1126  N   ASP B 139     -25.056 -33.085 -24.275  1.00 75.80           N  
ATOM   1127  CA  ASP B 139     -25.091 -34.318 -23.494  1.00 75.80           C  
ATOM   1128  C   ASP B 139     -23.736 -35.021 -23.515  1.00 75.80           C  
ATOM   1129  CB  ASP B 139     -26.179 -35.256 -24.020  1.00 75.80           C  
ATOM   1130  O   ASP B 139     -23.339 -35.644 -22.529  1.00 75.80           O  
ATOM   1131  CG  ASP B 139     -27.579 -34.828 -23.615  1.00 75.80           C  
ATOM   1132  OD1 ASP B 139     -27.728 -34.111 -22.601  1.00 75.80           O  
ATOM   1133  OD2 ASP B 139     -28.541 -35.212 -24.313  1.00 75.80           O  
ATOM   1134  N   ASP B 140     -23.043 -34.866 -24.421  1.00 81.98           N  
ATOM   1135  CA  ASP B 140     -21.719 -35.471 -24.528  1.00 81.98           C  
ATOM   1136  C   ASP B 140     -20.740 -34.826 -23.549  1.00 81.98           C  
ATOM   1137  CB  ASP B 140     -21.187 -35.353 -25.958  1.00 81.98           C  
ATOM   1138  O   ASP B 140     -19.907 -35.512 -22.953  1.00 81.98           O  
ATOM   1139  CG  ASP B 140     -21.864 -36.310 -26.923  1.00 81.98           C  
ATOM   1140  OD1 ASP B 140     -22.504 -37.283 -26.468  1.00 81.98           O  
ATOM   1141  OD2 ASP B 140     -21.754 -36.092 -28.148  1.00 81.98           O  
ATOM   1142  N   THR B 141     -20.932 -33.603 -23.316  1.00 87.54           N  
ATOM   1143  CA  THR B 141     -20.078 -32.870 -22.387  1.00 87.54           C  
ATOM   1144  C   THR B 141     -20.300 -33.349 -20.955  1.00 87.54           C  
ATOM   1145  CB  THR B 141     -20.336 -31.354 -22.470  1.00 87.54           C  
ATOM   1146  O   THR B 141     -19.341 -33.567 -20.213  1.00 87.54           O  
ATOM   1147  CG2 THR B 141     -19.360 -30.582 -21.588  1.00 87.54           C  
ATOM   1148  OG1 THR B 141     -20.180 -30.922 -23.828  1.00 87.54           O  
ATOM   1149  N   MET B 142     -21.482 -33.629 -20.639  1.00 88.40           N  
ATOM   1150  CA  MET B 142     -21.816 -34.090 -19.294  1.00 88.40           C  
ATOM   1151  C   MET B 142     -21.210 -35.463 -19.024  1.00 88.40           C  
ATOM   1152  CB  MET B 142     -23.333 -34.141 -19.104  1.00 88.40           C  
ATOM   1153  O   MET B 142     -20.715 -35.722 -17.926  1.00 88.40           O  
ATOM   1154  CG  MET B 142     -23.976 -32.773 -18.946  1.00 88.40           C  
ATOM   1155  SD  MET B 142     -23.227 -31.796 -17.585  1.00 88.40           S  
ATOM   1156  CE  MET B 142     -23.770 -32.772 -16.154  1.00 88.40           C  
ATOM   1157  N   ARG B 143     -21.309 -36.265 -19.958  1.00 89.22           N  
ATOM   1158  CA  ARG B 143     -20.732 -37.599 -19.827  1.00 89.22           C  
ATOM   1159  C   ARG B 143     -19.220 -37.526 -19.645  1.00 89.22           C  
ATOM   1160  CB  ARG B 143     -21.071 -38.454 -21.050  1.00 89.22           C  
ATOM   1161  O   ARG B 143     -18.653 -38.243 -18.817  1.00 89.22           O  
ATOM   1162  CG  ARG B 143     -22.484 -39.016 -21.036  1.00 89.22           C  
ATOM   1163  CD  ARG B 143     -22.740 -39.928 -22.228  1.00 89.22           C  
ATOM   1164  NE  ARG B 143     -24.167 -40.165 -22.428  1.00 89.22           N  
ATOM   1165  NH1 ARG B 143     -23.895 -41.489 -24.301  1.00 89.22           N  
ATOM   1166  NH2 ARG B 143     -25.996 -41.051 -23.497  1.00 89.22           N  
ATOM   1167  CZ  ARG B 143     -24.683 -40.901 -23.408  1.00 89.22           C  
ATOM   1168  N   LEU B 144     -18.668 -36.644 -20.397  1.00 89.14           N  
ATOM   1169  CA  LEU B 144     -17.224 -36.456 -20.315  1.00 89.14           C  
ATOM   1170  C   LEU B 144     -16.821 -35.938 -18.938  1.00 89.14           C  
ATOM   1171  CB  LEU B 144     -16.747 -35.484 -21.398  1.00 89.14           C  
ATOM   1172  O   LEU B 144     -15.824 -36.388 -18.368  1.00 89.14           O  
ATOM   1173  CG  LEU B 144     -15.234 -35.378 -21.595  1.00 89.14           C  
ATOM   1174  CD1 LEU B 144     -14.673 -36.699 -22.111  1.00 89.14           C  
ATOM   1175  CD2 LEU B 144     -14.898 -34.238 -22.550  1.00 89.14           C  
ATOM   1176  N   LEU B 145     -17.584 -35.029 -18.423  1.00 91.35           N  
ATOM   1177  CA  LEU B 145     -17.325 -34.484 -17.095  1.00 91.35           C  
ATOM   1178  C   LEU B 145     -17.366 -35.584 -16.039  1.00 91.35           C  
ATOM   1179  CB  LEU B 145     -18.345 -33.395 -16.754  1.00 91.35           C  
ATOM   1180  O   LEU B 145     -16.450 -35.702 -15.223  1.00 91.35           O  
ATOM   1181  CG  LEU B 145     -18.230 -32.088 -17.540  1.00 91.35           C  
ATOM   1182  CD1 LEU B 145     -19.437 -31.198 -17.268  1.00 91.35           C  
ATOM   1183  CD2 LEU B 145     -16.935 -31.364 -17.187  1.00 91.35           C  
ATOM   1184  N   GLU B 146     -18.362 -36.394 -16.131  1.00 90.41           N  
ATOM   1185  CA  GLU B 146     -18.542 -37.483 -15.175  1.00 90.41           C  
ATOM   1186  C   GLU B 146     -17.409 -38.501 -15.278  1.00 90.41           C  
ATOM   1187  CB  GLU B 146     -19.890 -38.174 -15.395  1.00 90.41           C  
ATOM   1188  O   GLU B 146     -16.876 -38.949 -14.261  1.00 90.41           O  
ATOM   1189  CG  GLU B 146     -21.063 -37.453 -14.747  1.00 90.41           C  
ATOM   1190  CD  GLU B 146     -22.408 -38.084 -15.071  1.00 90.41           C  
ATOM   1191  OE1 GLU B 146     -23.454 -37.516 -14.683  1.00 90.41           O  
ATOM   1192  OE2 GLU B 146     -22.416 -39.155 -15.717  1.00 90.41           O  
ATOM   1193  N   LYS B 147     -17.026 -38.776 -16.457  1.00 91.19           N  
ATOM   1194  CA  LYS B 147     -15.957 -39.742 -16.697  1.00 91.19           C  
ATOM   1195  C   LYS B 147     -14.641 -39.267 -16.089  1.00 91.19           C  
ATOM   1196  CB  LYS B 147     -15.783 -39.988 -18.196  1.00 91.19           C  
ATOM   1197  O   LYS B 147     -13.818 -40.081 -15.663  1.00 91.19           O  
ATOM   1198  CG  LYS B 147     -14.780 -41.082 -18.531  1.00 91.19           C  
ATOM   1199  CD  LYS B 147     -14.643 -41.274 -20.036  1.00 91.19           C  
ATOM   1200  CE  LYS B 147     -13.548 -42.275 -20.376  1.00 91.19           C  
ATOM   1201  NZ  LYS B 147     -13.393 -42.447 -21.852  1.00 91.19           N  
ATOM   1202  N   ASN B 148     -14.455 -37.941 -16.048  1.00 90.96           N  
ATOM   1203  CA  ASN B 148     -13.207 -37.384 -15.537  1.00 90.96           C  
ATOM   1204  C   ASN B 148     -13.328 -36.990 -14.068  1.00 90.96           C  
ATOM   1205  CB  ASN B 148     -12.773 -36.180 -16.375  1.00 90.96           C  
ATOM   1206  O   ASN B 148     -12.497 -36.243 -13.550  1.00 90.96           O  
ATOM   1207  CG  ASN B 148     -12.162 -36.582 -17.703  1.00 90.96           C  
ATOM   1208  ND2 ASN B 148     -12.950 -36.502 -18.768  1.00 90.96           N  
ATOM   1209  OD1 ASN B 148     -10.990 -36.963 -17.771  1.00 90.96           O  
ATOM   1210  N   GLY B 149     -14.399 -37.418 -13.421  1.00 90.98           N  
ATOM   1211  CA  GLY B 149     -14.577 -37.236 -11.989  1.00 90.98           C  
ATOM   1212  C   GLY B 149     -14.957 -35.817 -11.610  1.00 90.98           C  
ATOM   1213  O   GLY B 149     -14.675 -35.370 -10.496  1.00 90.98           O  
ATOM   1214  N   LEU B 150     -15.480 -35.055 -12.554  1.00 94.06           N  
ATOM   1215  CA  LEU B 150     -15.859 -33.671 -12.292  1.00 94.06           C  
ATOM   1216  C   LEU B 150     -17.313 -33.583 -11.838  1.00 94.06           C  
ATOM   1217  CB  LEU B 150     -15.650 -32.811 -13.541  1.00 94.06           C  
ATOM   1218  O   LEU B 150     -18.193 -34.207 -12.435  1.00 94.06           O  
ATOM   1219  CG  LEU B 150     -14.199 -32.550 -13.949  1.00 94.06           C  
ATOM   1220  CD1 LEU B 150     -14.132 -32.071 -15.395  1.00 94.06           C  
ATOM   1221  CD2 LEU B 150     -13.556 -31.532 -13.013  1.00 94.06           C  
ATOM   1222  N   THR B 151     -17.510 -32.882 -10.767  1.00 93.14           N  
ATOM   1223  CA  THR B 151     -18.847 -32.662 -10.225  1.00 93.14           C  
ATOM   1224  C   THR B 151     -19.096 -31.175  -9.988  1.00 93.14           C  
ATOM   1225  CB  THR B 151     -19.050 -33.436  -8.909  1.00 93.14           C  
ATOM   1226  O   THR B 151     -18.151 -30.397  -9.845  1.00 93.14           O  
ATOM   1227  CG2 THR B 151     -18.903 -34.938  -9.126  1.00 93.14           C  
ATOM   1228  OG1 THR B 151     -18.073 -33.005  -7.953  1.00 93.14           O  
ATOM   1229  N   PHE B 152     -20.361 -30.726  -9.989  1.00 93.53           N  
ATOM   1230  CA  PHE B 152     -20.714 -29.345  -9.681  1.00 93.53           C  
ATOM   1231  C   PHE B 152     -20.628 -29.087  -8.181  1.00 93.53           C  
ATOM   1232  CB  PHE B 152     -22.122 -29.023 -10.190  1.00 93.53           C  
ATOM   1233  O   PHE B 152     -20.918 -29.974  -7.376  1.00 93.53           O  
ATOM   1234  CG  PHE B 152     -22.252 -29.068 -11.688  1.00 93.53           C  
ATOM   1235  CD1 PHE B 152     -21.676 -28.082 -12.480  1.00 93.53           C  
ATOM   1236  CD2 PHE B 152     -22.949 -30.098 -12.306  1.00 93.53           C  
ATOM   1237  CE1 PHE B 152     -21.793 -28.122 -13.867  1.00 93.53           C  
ATOM   1238  CE2 PHE B 152     -23.072 -30.145 -13.692  1.00 93.53           C  
ATOM   1239  CZ  PHE B 152     -22.494 -29.155 -14.471  1.00 93.53           C  
ATOM   1240  N   PRO B 153     -20.218 -27.907  -7.687  1.00 94.32           N  
ATOM   1241  CA  PRO B 153     -19.752 -26.905  -8.649  1.00 94.32           C  
ATOM   1242  C   PRO B 153     -18.300 -27.121  -9.069  1.00 94.32           C  
ATOM   1243  CB  PRO B 153     -19.910 -25.586  -7.888  1.00 94.32           C  
ATOM   1244  O   PRO B 153     -17.543 -27.793  -8.364  1.00 94.32           O  
ATOM   1245  CG  PRO B 153     -19.679 -25.942  -6.454  1.00 94.32           C  
ATOM   1246  CD  PRO B 153     -20.188 -27.335  -6.221  1.00 94.32           C  
ATOM   1247  N   PHE B 154     -17.947 -26.773 -10.254  1.00 95.06           N  
ATOM   1248  CA  PHE B 154     -16.552 -26.752 -10.677  1.00 95.06           C  
ATOM   1249  C   PHE B 154     -16.160 -25.368 -11.180  1.00 95.06           C  
ATOM   1250  CB  PHE B 154     -16.304 -27.797 -11.769  1.00 95.06           C  
ATOM   1251  O   PHE B 154     -17.022 -24.516 -11.407  1.00 95.06           O  
ATOM   1252  CG  PHE B 154     -17.217 -27.662 -12.957  1.00 95.06           C  
ATOM   1253  CD1 PHE B 154     -18.264 -28.555 -13.151  1.00 95.06           C  
ATOM   1254  CD2 PHE B 154     -17.029 -26.642 -13.880  1.00 95.06           C  
ATOM   1255  CE1 PHE B 154     -19.111 -28.433 -14.250  1.00 95.06           C  
ATOM   1256  CE2 PHE B 154     -17.871 -26.513 -14.981  1.00 95.06           C  
ATOM   1257  CZ  PHE B 154     -18.911 -27.410 -15.164  1.00 95.06           C  
ATOM   1258  N   ILE B 155     -14.831 -25.103 -11.225  1.00 94.89           N  
ATOM   1259  CA  ILE B 155     -14.316 -23.808 -11.657  1.00 94.89           C  
ATOM   1260  C   ILE B 155     -13.755 -23.922 -13.072  1.00 94.89           C  
ATOM   1261  CB  ILE B 155     -13.232 -23.280 -10.691  1.00 94.89           C  
ATOM   1262  O   ILE B 155     -13.115 -24.920 -13.415  1.00 94.89           O  
ATOM   1263  CG1 ILE B 155     -12.904 -21.816 -11.006  1.00 94.89           C  
ATOM   1264  CG2 ILE B 155     -11.975 -24.151 -10.762  1.00 94.89           C  
ATOM   1265  CD1 ILE B 155     -12.215 -21.077  -9.867  1.00 94.89           C  
ATOM   1266  N   CYS B 156     -14.095 -22.949 -13.877  1.00 93.59           N  
ATOM   1267  CA  CYS B 156     -13.574 -22.864 -15.236  1.00 93.59           C  
ATOM   1268  C   CYS B 156     -12.490 -21.798 -15.340  1.00 93.59           C  
ATOM   1269  CB  CYS B 156     -14.700 -22.558 -16.223  1.00 93.59           C  
ATOM   1270  O   CYS B 156     -12.730 -20.631 -15.027  1.00 93.59           O  
ATOM   1271  SG  CYS B 156     -15.809 -23.953 -16.519  1.00 93.59           S  
ATOM   1272  N   LYS B 157     -11.348 -22.196 -15.839  1.00 93.23           N  
ATOM   1273  CA  LYS B 157     -10.205 -21.302 -15.999  1.00 93.23           C  
ATOM   1274  C   LYS B 157      -9.717 -21.288 -17.445  1.00 93.23           C  
ATOM   1275  CB  LYS B 157      -9.066 -21.714 -15.065  1.00 93.23           C  
ATOM   1276  O   LYS B 157      -9.887 -22.269 -18.173  1.00 93.23           O  
ATOM   1277  CG  LYS B 157      -9.466 -21.796 -13.600  1.00 93.23           C  
ATOM   1278  CD  LYS B 157      -8.301 -22.246 -12.727  1.00 93.23           C  
ATOM   1279  CE  LYS B 157      -8.729 -22.440 -11.278  1.00 93.23           C  
ATOM   1280  NZ  LYS B 157      -7.589 -22.875 -10.417  1.00 93.23           N  
ATOM   1281  N   THR B 158      -9.138 -20.230 -17.835  1.00 90.26           N  
ATOM   1282  CA  THR B 158      -8.559 -20.171 -19.172  1.00 90.26           C  
ATOM   1283  C   THR B 158      -7.395 -21.149 -19.302  1.00 90.26           C  
ATOM   1284  CB  THR B 158      -8.077 -18.748 -19.509  1.00 90.26           C  
ATOM   1285  O   THR B 158      -6.678 -21.401 -18.331  1.00 90.26           O  
ATOM   1286  CG2 THR B 158      -9.235 -17.756 -19.495  1.00 90.26           C  
ATOM   1287  OG1 THR B 158      -7.100 -18.339 -18.543  1.00 90.26           O  
ATOM   1288  N   ARG B 159      -7.251 -21.639 -20.453  1.00 89.06           N  
ATOM   1289  CA  ARG B 159      -6.169 -22.588 -20.699  1.00 89.06           C  
ATOM   1290  C   ARG B 159      -4.808 -21.917 -20.547  1.00 89.06           C  
ATOM   1291  CB  ARG B 159      -6.298 -23.201 -22.095  1.00 89.06           C  
ATOM   1292  O   ARG B 159      -3.894 -22.484 -19.945  1.00 89.06           O  
ATOM   1293  CG  ARG B 159      -5.340 -24.353 -22.353  1.00 89.06           C  
ATOM   1294  CD  ARG B 159      -5.498 -24.914 -23.759  1.00 89.06           C  
ATOM   1295  NE  ARG B 159      -4.770 -24.118 -24.742  1.00 89.06           N  
ATOM   1296  NH1 ARG B 159      -5.169 -25.555 -26.507  1.00 89.06           N  
ATOM   1297  NH2 ARG B 159      -3.947 -23.643 -26.833  1.00 89.06           N  
ATOM   1298  CZ  ARG B 159      -4.630 -24.440 -26.025  1.00 89.06           C  
ATOM   1299  N   VAL B 160      -4.767 -20.676 -21.122  1.00 85.87           N  
ATOM   1300  CA  VAL B 160      -3.531 -19.908 -21.013  1.00 85.87           C  
ATOM   1301  C   VAL B 160      -3.418 -19.307 -19.614  1.00 85.87           C  
ATOM   1302  CB  VAL B 160      -3.459 -18.793 -22.080  1.00 85.87           C  
ATOM   1303  O   VAL B 160      -4.309 -18.577 -19.172  1.00 85.87           O  
ATOM   1304  CG1 VAL B 160      -2.160 -18.001 -21.947  1.00 85.87           C  
ATOM   1305  CG2 VAL B 160      -3.586 -19.387 -23.482  1.00 85.87           C  
ATOM   1306  N   ALA B 161      -2.375 -19.590 -18.938  1.00 82.70           N  
ATOM   1307  CA  ALA B 161      -2.234 -19.295 -17.515  1.00 82.70           C  
ATOM   1308  C   ALA B 161      -1.598 -17.925 -17.298  1.00 82.70           C  
ATOM   1309  CB  ALA B 161      -1.405 -20.377 -16.827  1.00 82.70           C  
ATOM   1310  O   ALA B 161      -1.349 -17.522 -16.160  1.00 82.70           O  
ATOM   1311  N   HIS B 162      -1.376 -17.261 -18.376  1.00 79.76           N  
ATOM   1312  CA  HIS B 162      -0.744 -15.950 -18.275  1.00 79.76           C  
ATOM   1313  C   HIS B 162      -1.352 -14.966 -19.269  1.00 79.76           C  
ATOM   1314  CB  HIS B 162       0.764 -16.064 -18.505  1.00 79.76           C  
ATOM   1315  O   HIS B 162      -1.885 -15.373 -20.304  1.00 79.76           O  
ATOM   1316  CG  HIS B 162       1.537 -14.882 -18.013  1.00 79.76           C  
ATOM   1317  CD2 HIS B 162       2.132 -13.867 -18.683  1.00 79.76           C  
ATOM   1318  ND1 HIS B 162       1.771 -14.650 -16.675  1.00 79.76           N  
ATOM   1319  CE1 HIS B 162       2.477 -13.540 -16.543  1.00 79.76           C  
ATOM   1320  NE2 HIS B 162       2.709 -13.045 -17.747  1.00 79.76           N  
ATOM   1321  N   GLY B 163      -1.324 -13.647 -18.942  1.00 71.80           N  
ATOM   1322  CA  GLY B 163      -1.859 -12.601 -19.799  1.00 71.80           C  
ATOM   1323  C   GLY B 163      -3.060 -11.894 -19.199  1.00 71.80           C  
ATOM   1324  O   GLY B 163      -3.479 -12.209 -18.083  1.00 71.80           O  
ATOM   1325  N   THR B 164      -3.696 -11.073 -19.913  1.00 67.83           N  
ATOM   1326  CA  THR B 164      -4.737 -10.177 -19.423  1.00 67.83           C  
ATOM   1327  C   THR B 164      -6.006 -10.955 -19.087  1.00 67.83           C  
ATOM   1328  CB  THR B 164      -5.062  -9.080 -20.454  1.00 67.83           C  
ATOM   1329  O   THR B 164      -6.641 -10.705 -18.060  1.00 67.83           O  
ATOM   1330  CG2 THR B 164      -4.552  -7.720 -19.989  1.00 67.83           C  
ATOM   1331  OG1 THR B 164      -4.443  -9.409 -21.703  1.00 67.83           O  
ATOM   1332  N   ASN B 165      -6.281 -11.911 -19.789  1.00 74.30           N  
ATOM   1333  CA  ASN B 165      -7.550 -12.606 -19.602  1.00 74.30           C  
ATOM   1334  C   ASN B 165      -7.370 -13.897 -18.809  1.00 74.30           C  
ATOM   1335  CB  ASN B 165      -8.205 -12.899 -20.953  1.00 74.30           C  
ATOM   1336  O   ASN B 165      -8.332 -14.637 -18.594  1.00 74.30           O  
ATOM   1337  CG  ASN B 165      -8.617 -11.639 -21.689  1.00 74.30           C  
ATOM   1338  ND2 ASN B 165      -8.621 -11.701 -23.015  1.00 74.30           N  
ATOM   1339  OD1 ASN B 165      -8.928 -10.618 -21.070  1.00 74.30           O  
ATOM   1340  N   SER B 166      -6.130 -14.086 -18.374  1.00 78.10           N  
ATOM   1341  CA  SER B 166      -5.817 -15.360 -17.734  1.00 78.10           C  
ATOM   1342  C   SER B 166      -6.450 -15.452 -16.350  1.00 78.10           C  
ATOM   1343  CB  SER B 166      -4.304 -15.548 -17.625  1.00 78.10           C  
ATOM   1344  O   SER B 166      -6.581 -16.544 -15.793  1.00 78.10           O  
ATOM   1345  OG  SER B 166      -3.725 -14.523 -16.836  1.00 78.10           O  
ATOM   1346  N   HIS B 167      -6.952 -14.311 -15.861  1.00 80.64           N  
ATOM   1347  CA  HIS B 167      -7.473 -14.289 -14.499  1.00 80.64           C  
ATOM   1348  C   HIS B 167      -8.997 -14.350 -14.492  1.00 80.64           C  
ATOM   1349  CB  HIS B 167      -6.995 -13.038 -13.762  1.00 80.64           C  
ATOM   1350  O   HIS B 167      -9.617 -14.361 -13.426  1.00 80.64           O  
ATOM   1351  CG  HIS B 167      -5.506 -12.920 -13.683  1.00 80.64           C  
ATOM   1352  CD2 HIS B 167      -4.649 -12.059 -14.280  1.00 80.64           C  
ATOM   1353  ND1 HIS B 167      -4.733 -13.764 -12.914  1.00 80.64           N  
ATOM   1354  CE1 HIS B 167      -3.461 -13.424 -13.042  1.00 80.64           C  
ATOM   1355  NE2 HIS B 167      -3.383 -12.393 -13.865  1.00 80.64           N  
ATOM   1356  N   GLU B 168      -9.562 -14.381 -15.678  1.00 87.79           N  
ATOM   1357  CA  GLU B 168     -11.010 -14.536 -15.776  1.00 87.79           C  
ATOM   1358  C   GLU B 168     -11.427 -15.985 -15.540  1.00 87.79           C  
ATOM   1359  CB  GLU B 168     -11.510 -14.062 -17.143  1.00 87.79           C  
ATOM   1360  O   GLU B 168     -10.997 -16.886 -16.263  1.00 87.79           O  
ATOM   1361  CG  GLU B 168     -11.309 -12.573 -17.389  1.00 87.79           C  
ATOM   1362  CD  GLU B 168     -12.047 -12.063 -18.616  1.00 87.79           C  
ATOM   1363  OE1 GLU B 168     -12.135 -10.827 -18.801  1.00 87.79           O  
ATOM   1364  OE2 GLU B 168     -12.542 -12.904 -19.399  1.00 87.79           O  
ATOM   1365  N   MET B 169     -12.257 -16.152 -14.558  1.00 90.24           N  
ATOM   1366  CA  MET B 169     -12.688 -17.494 -14.178  1.00 90.24           C  
ATOM   1367  C   MET B 169     -14.195 -17.538 -13.950  1.00 90.24           C  
ATOM   1368  CB  MET B 169     -11.955 -17.958 -12.918  1.00 90.24           C  
ATOM   1369  O   MET B 169     -14.860 -16.501 -13.969  1.00 90.24           O  
ATOM   1370  CG  MET B 169     -10.440 -17.939 -13.048  1.00 90.24           C  
ATOM   1371  SD  MET B 169      -9.599 -18.621 -11.567  1.00 90.24           S  
ATOM   1372  CE  MET B 169      -7.872 -18.550 -12.119  1.00 90.24           C  
ATOM   1373  N   ALA B 170     -14.732 -18.733 -13.893  1.00 92.14           N  
ATOM   1374  CA  ALA B 170     -16.159 -18.902 -13.629  1.00 92.14           C  
ATOM   1375  C   ALA B 170     -16.414 -20.129 -12.758  1.00 92.14           C  
ATOM   1376  CB  ALA B 170     -16.933 -19.014 -14.940  1.00 92.14           C  
ATOM   1377  O   ALA B 170     -15.704 -21.132 -12.865  1.00 92.14           O  
ATOM   1378  N   ILE B 171     -17.351 -20.003 -11.873  1.00 94.17           N  
ATOM   1379  CA  ILE B 171     -17.854 -21.156 -11.134  1.00 94.17           C  
ATOM   1380  C   ILE B 171     -19.199 -21.592 -11.710  1.00 94.17           C  
ATOM   1381  CB  ILE B 171     -17.993 -20.844  -9.627  1.00 94.17           C  
ATOM   1382  O   ILE B 171     -20.133 -20.792 -11.797  1.00 94.17           O  
ATOM   1383  CG1 ILE B 171     -16.676 -20.288  -9.073  1.00 94.17           C  
ATOM   1384  CG2 ILE B 171     -18.427 -22.093  -8.855  1.00 94.17           C  
ATOM   1385  CD1 ILE B 171     -16.767 -19.799  -7.634  1.00 94.17           C  
ATOM   1386  N   VAL B 172     -19.257 -22.803 -12.045  1.00 94.30           N  
ATOM   1387  CA  VAL B 172     -20.458 -23.326 -12.687  1.00 94.30           C  
ATOM   1388  C   VAL B 172     -21.169 -24.295 -11.745  1.00 94.30           C  
ATOM   1389  CB  VAL B 172     -20.127 -24.028 -14.023  1.00 94.30           C  
ATOM   1390  O   VAL B 172     -20.554 -25.230 -11.227  1.00 94.30           O  
ATOM   1391  CG1 VAL B 172     -21.404 -24.513 -14.709  1.00 94.30           C  
ATOM   1392  CG2 VAL B 172     -19.348 -23.088 -14.941  1.00 94.30           C  
ATOM   1393  N   PHE B 173     -22.481 -24.161 -11.620  1.00 93.76           N  
ATOM   1394  CA  PHE B 173     -23.212 -24.866 -10.574  1.00 93.76           C  
ATOM   1395  C   PHE B 173     -24.141 -25.914 -11.175  1.00 93.76           C  
ATOM   1396  CB  PHE B 173     -24.015 -23.881  -9.719  1.00 93.76           C  
ATOM   1397  O   PHE B 173     -24.677 -26.761 -10.458  1.00 93.76           O  
ATOM   1398  CG  PHE B 173     -23.161 -22.918  -8.939  1.00 93.76           C  
ATOM   1399  CD1 PHE B 173     -22.634 -23.277  -7.704  1.00 93.76           C  
ATOM   1400  CD2 PHE B 173     -22.885 -21.653  -9.440  1.00 93.76           C  
ATOM   1401  CE1 PHE B 173     -21.844 -22.388  -6.980  1.00 93.76           C  
ATOM   1402  CE2 PHE B 173     -22.095 -20.759  -8.722  1.00 93.76           C  
ATOM   1403  CZ  PHE B 173     -21.577 -21.128  -7.492  1.00 93.76           C  
ATOM   1404  N   ASN B 174     -24.379 -25.845 -12.476  1.00 92.55           N  
ATOM   1405  CA  ASN B 174     -25.301 -26.773 -13.123  1.00 92.55           C  
ATOM   1406  C   ASN B 174     -25.038 -26.870 -14.623  1.00 92.55           C  
ATOM   1407  CB  ASN B 174     -26.751 -26.356 -12.864  1.00 92.55           C  
ATOM   1408  O   ASN B 174     -24.180 -26.162 -15.154  1.00 92.55           O  
ATOM   1409  CG  ASN B 174     -27.029 -24.923 -13.272  1.00 92.55           C  
ATOM   1410  ND2 ASN B 174     -27.701 -24.178 -12.402  1.00 92.55           N  
ATOM   1411  OD1 ASN B 174     -26.643 -24.489 -14.361  1.00 92.55           O  
ATOM   1412  N   GLN B 175     -25.752 -27.766 -15.269  1.00 88.77           N  
ATOM   1413  CA  GLN B 175     -25.560 -28.045 -16.688  1.00 88.77           C  
ATOM   1414  C   GLN B 175     -25.876 -26.818 -17.538  1.00 88.77           C  
ATOM   1415  CB  GLN B 175     -26.430 -29.225 -17.126  1.00 88.77           C  
ATOM   1416  O   GLN B 175     -25.180 -26.538 -18.516  1.00 88.77           O  
ATOM   1417  CG  GLN B 175     -26.164 -29.690 -18.551  1.00 88.77           C  
ATOM   1418  CD  GLN B 175     -26.924 -30.953 -18.908  1.00 88.77           C  
ATOM   1419  NE2 GLN B 175     -26.792 -31.393 -20.155  1.00 88.77           N  
ATOM   1420  OE1 GLN B 175     -27.624 -31.530 -18.070  1.00 88.77           O  
ATOM   1421  N   GLU B 176     -26.929 -26.136 -17.189  1.00 87.19           N  
ATOM   1422  CA  GLU B 176     -27.327 -24.940 -17.927  1.00 87.19           C  
ATOM   1423  C   GLU B 176     -26.231 -23.879 -17.890  1.00 87.19           C  
ATOM   1424  CB  GLU B 176     -28.631 -24.370 -17.364  1.00 87.19           C  
ATOM   1425  O   GLU B 176     -26.041 -23.142 -18.860  1.00 87.19           O  
ATOM   1426  CG  GLU B 176     -29.881 -25.073 -17.874  1.00 87.19           C  
ATOM   1427  CD  GLU B 176     -31.157 -24.591 -17.203  1.00 87.19           C  
ATOM   1428  OE1 GLU B 176     -32.236 -25.168 -17.466  1.00 87.19           O  
ATOM   1429  OE2 GLU B 176     -31.076 -23.628 -16.408  1.00 87.19           O  
ATOM   1430  N   GLY B 177     -25.461 -23.888 -16.851  1.00 89.04           N  
ATOM   1431  CA  GLY B 177     -24.398 -22.910 -16.685  1.00 89.04           C  
ATOM   1432  C   GLY B 177     -23.234 -23.126 -17.634  1.00 89.04           C  
ATOM   1433  O   GLY B 177     -22.457 -22.205 -17.890  1.00 89.04           O  
ATOM   1434  N   LEU B 178     -23.194 -24.288 -18.225  1.00 87.15           N  
ATOM   1435  CA  LEU B 178     -22.121 -24.634 -19.150  1.00 87.15           C  
ATOM   1436  C   LEU B 178     -22.237 -23.832 -20.442  1.00 87.15           C  
ATOM   1437  CB  LEU B 178     -22.144 -26.133 -19.462  1.00 87.15           C  
ATOM   1438  O   LEU B 178     -21.246 -23.638 -21.149  1.00 87.15           O  
ATOM   1439  CG  LEU B 178     -21.651 -27.064 -18.354  1.00 87.15           C  
ATOM   1440  CD1 LEU B 178     -22.031 -28.507 -18.666  1.00 87.15           C  
ATOM   1441  CD2 LEU B 178     -20.142 -26.929 -18.174  1.00 87.15           C  
ATOM   1442  N   ASN B 179     -23.401 -23.403 -20.701  1.00 85.13           N  
ATOM   1443  CA  ASN B 179     -23.660 -22.675 -21.939  1.00 85.13           C  
ATOM   1444  C   ASN B 179     -22.987 -21.306 -21.935  1.00 85.13           C  
ATOM   1445  CB  ASN B 179     -25.165 -22.526 -22.169  1.00 85.13           C  
ATOM   1446  O   ASN B 179     -22.725 -20.735 -22.995  1.00 85.13           O  
ATOM   1447  CG  ASN B 179     -25.847 -23.851 -22.447  1.00 85.13           C  
ATOM   1448  ND2 ASN B 179     -27.126 -23.944 -22.101  1.00 85.13           N  
ATOM   1449  OD1 ASN B 179     -25.230 -24.784 -22.967  1.00 85.13           O  
ATOM   1450  N   ALA B 180     -22.646 -20.886 -20.781  1.00 82.65           N  
ATOM   1451  CA  ALA B 180     -22.069 -19.549 -20.667  1.00 82.65           C  
ATOM   1452  C   ALA B 180     -20.545 -19.603 -20.722  1.00 82.65           C  
ATOM   1453  CB  ALA B 180     -22.528 -18.881 -19.373  1.00 82.65           C  
ATOM   1454  O   ALA B 180     -19.883 -18.566 -20.808  1.00 82.65           O  
ATOM   1455  N   ILE B 181     -19.985 -20.763 -20.749  1.00 85.46           N  
ATOM   1456  CA  ILE B 181     -18.535 -20.928 -20.719  1.00 85.46           C  
ATOM   1457  C   ILE B 181     -17.984 -20.911 -22.143  1.00 85.46           C  
ATOM   1458  CB  ILE B 181     -18.131 -22.237 -20.003  1.00 85.46           C  
ATOM   1459  O   ILE B 181     -18.623 -21.417 -23.069  1.00 85.46           O  
ATOM   1460  CG1 ILE B 181     -18.649 -22.239 -18.561  1.00 85.46           C  
ATOM   1461  CG2 ILE B 181     -16.611 -22.424 -20.040  1.00 85.46           C  
ATOM   1462  CD1 ILE B 181     -18.438 -23.557 -17.829  1.00 85.46           C  
ATOM   1463  N   GLN B 182     -16.861 -20.311 -22.303  1.00 81.96           N  
ATOM   1464  CA  GLN B 182     -16.231 -20.217 -23.615  1.00 81.96           C  
ATOM   1465  C   GLN B 182     -15.006 -21.123 -23.704  1.00 81.96           C  
ATOM   1466  CB  GLN B 182     -15.838 -18.771 -23.920  1.00 81.96           C  
ATOM   1467  O   GLN B 182     -13.944 -20.793 -23.173  1.00 81.96           O  
ATOM   1468  CG  GLN B 182     -16.914 -17.982 -24.654  1.00 81.96           C  
ATOM   1469  CD  GLN B 182     -16.615 -16.496 -24.713  1.00 81.96           C  
ATOM   1470  NE2 GLN B 182     -17.590 -15.712 -25.162  1.00 81.96           N  
ATOM   1471  OE1 GLN B 182     -15.517 -16.055 -24.357  1.00 81.96           O  
ATOM   1472  N   PRO B 183     -15.025 -22.255 -24.400  1.00 84.41           N  
ATOM   1473  CA  PRO B 183     -13.851 -23.098 -24.639  1.00 84.41           C  
ATOM   1474  C   PRO B 183     -12.877 -22.482 -25.640  1.00 84.41           C  
ATOM   1475  CB  PRO B 183     -14.454 -24.393 -25.190  1.00 84.41           C  
ATOM   1476  O   PRO B 183     -13.266 -21.629 -26.442  1.00 84.41           O  
ATOM   1477  CG  PRO B 183     -15.915 -24.292 -24.891  1.00 84.41           C  
ATOM   1478  CD  PRO B 183     -16.261 -22.845 -24.685  1.00 84.41           C  
ATOM   1479  N   PRO B 184     -11.626 -22.776 -25.738  1.00 85.88           N  
ATOM   1480  CA  PRO B 184     -11.056 -23.812 -24.873  1.00 85.88           C  
ATOM   1481  C   PRO B 184     -10.786 -23.313 -23.456  1.00 85.88           C  
ATOM   1482  CB  PRO B 184      -9.750 -24.182 -25.581  1.00 85.88           C  
ATOM   1483  O   PRO B 184     -10.425 -22.149 -23.265  1.00 85.88           O  
ATOM   1484  CG  PRO B 184      -9.376 -22.961 -26.356  1.00 85.88           C  
ATOM   1485  CD  PRO B 184     -10.632 -22.214 -26.705  1.00 85.88           C  
ATOM   1486  N   CYS B 185     -11.033 -24.109 -22.441  1.00 91.81           N  
ATOM   1487  CA  CYS B 185     -10.775 -23.782 -21.043  1.00 91.81           C  
ATOM   1488  C   CYS B 185     -10.486 -25.040 -20.233  1.00 91.81           C  
ATOM   1489  CB  CYS B 185     -11.965 -23.037 -20.439  1.00 91.81           C  
ATOM   1490  O   CYS B 185     -10.551 -26.152 -20.760  1.00 91.81           O  
ATOM   1491  SG  CYS B 185     -13.482 -24.017 -20.376  1.00 91.81           S  
ATOM   1492  N   VAL B 186     -10.005 -24.790 -19.104  1.00 94.64           N  
ATOM   1493  CA  VAL B 186      -9.759 -25.904 -18.194  1.00 94.64           C  
ATOM   1494  C   VAL B 186     -10.788 -25.887 -17.066  1.00 94.64           C  
ATOM   1495  CB  VAL B 186      -8.329 -25.856 -17.611  1.00 94.64           C  
ATOM   1496  O   VAL B 186     -11.012 -24.850 -16.437  1.00 94.64           O  
ATOM   1497  CG1 VAL B 186      -8.112 -26.995 -16.617  1.00 94.64           C  
ATOM   1498  CG2 VAL B 186      -7.294 -25.917 -18.733  1.00 94.64           C  
ATOM   1499  N   VAL B 187     -11.453 -27.049 -16.901  1.00 95.36           N  
ATOM   1500  CA  VAL B 187     -12.429 -27.188 -15.825  1.00 95.36           C  
ATOM   1501  C   VAL B 187     -11.828 -28.007 -14.685  1.00 95.36           C  
ATOM   1502  CB  VAL B 187     -13.734 -27.847 -16.325  1.00 95.36           C  
ATOM   1503  O   VAL B 187     -11.145 -29.006 -14.922  1.00 95.36           O  
ATOM   1504  CG1 VAL B 187     -14.792 -27.852 -15.223  1.00 95.36           C  
ATOM   1505  CG2 VAL B 187     -14.254 -27.126 -17.567  1.00 95.36           C  
ATOM   1506  N   GLN B 188     -12.066 -27.528 -13.439  1.00 95.42           N  
ATOM   1507  CA  GLN B 188     -11.507 -28.163 -12.250  1.00 95.42           C  
ATOM   1508  C   GLN B 188     -12.525 -28.193 -11.113  1.00 95.42           C  
ATOM   1509  CB  GLN B 188     -10.238 -27.438 -11.799  1.00 95.42           C  
ATOM   1510  O   GLN B 188     -13.293 -27.245 -10.935  1.00 95.42           O  
ATOM   1511  CG  GLN B 188      -9.524 -28.113 -10.636  1.00 95.42           C  
ATOM   1512  CD  GLN B 188      -8.298 -27.348 -10.175  1.00 95.42           C  
ATOM   1513  NE2 GLN B 188      -7.152 -28.018 -10.159  1.00 95.42           N  
ATOM   1514  OE1 GLN B 188      -8.381 -26.162  -9.838  1.00 95.42           O  
ATOM   1515  N   ASN B 189     -12.587 -29.291 -10.415  1.00 96.28           N  
ATOM   1516  CA  ASN B 189     -13.501 -29.350  -9.279  1.00 96.28           C  
ATOM   1517  C   ASN B 189     -13.223 -28.232  -8.278  1.00 96.28           C  
ATOM   1518  CB  ASN B 189     -13.414 -30.713  -8.590  1.00 96.28           C  
ATOM   1519  O   ASN B 189     -12.066 -27.946  -7.965  1.00 96.28           O  
ATOM   1520  CG  ASN B 189     -14.272 -31.765  -9.266  1.00 96.28           C  
ATOM   1521  ND2 ASN B 189     -14.348 -32.945  -8.663  1.00 96.28           N  
ATOM   1522  OD1 ASN B 189     -14.860 -31.518 -10.323  1.00 96.28           O  
ATOM   1523  N   PHE B 190     -14.272 -27.651  -7.864  1.00 95.95           N  
ATOM   1524  CA  PHE B 190     -14.143 -26.647  -6.814  1.00 95.95           C  
ATOM   1525  C   PHE B 190     -13.993 -27.307  -5.449  1.00 95.95           C  
ATOM   1526  CB  PHE B 190     -15.355 -25.710  -6.814  1.00 95.95           C  
ATOM   1527  O   PHE B 190     -14.755 -28.211  -5.103  1.00 95.95           O  
ATOM   1528  CG  PHE B 190     -15.271 -24.609  -5.792  1.00 95.95           C  
ATOM   1529  CD1 PHE B 190     -15.915 -24.727  -4.567  1.00 95.95           C  
ATOM   1530  CD2 PHE B 190     -14.546 -23.454  -6.058  1.00 95.95           C  
ATOM   1531  CE1 PHE B 190     -15.838 -23.708  -3.620  1.00 95.95           C  
ATOM   1532  CE2 PHE B 190     -14.464 -22.432  -5.116  1.00 95.95           C  
ATOM   1533  CZ  PHE B 190     -15.112 -22.561  -3.898  1.00 95.95           C  
ATOM   1534  N   ILE B 191     -13.060 -26.888  -4.685  1.00 95.60           N  
ATOM   1535  CA  ILE B 191     -12.833 -27.424  -3.347  1.00 95.60           C  
ATOM   1536  C   ILE B 191     -13.127 -26.349  -2.303  1.00 95.60           C  
ATOM   1537  CB  ILE B 191     -11.387 -27.946  -3.186  1.00 95.60           C  
ATOM   1538  O   ILE B 191     -12.545 -25.263  -2.340  1.00 95.60           O  
ATOM   1539  CG1 ILE B 191     -11.115 -29.081  -4.180  1.00 95.60           C  
ATOM   1540  CG2 ILE B 191     -11.137 -28.407  -1.747  1.00 95.60           C  
ATOM   1541  CD1 ILE B 191      -9.683 -29.597  -4.154  1.00 95.60           C  
ATOM   1542  N   ASN B 192     -14.087 -26.646  -1.437  1.00 94.87           N  
ATOM   1543  CA  ASN B 192     -14.357 -25.726  -0.338  1.00 94.87           C  
ATOM   1544  C   ASN B 192     -13.159 -25.607   0.600  1.00 94.87           C  
ATOM   1545  CB  ASN B 192     -15.599 -26.169   0.439  1.00 94.87           C  
ATOM   1546  O   ASN B 192     -12.626 -26.616   1.065  1.00 94.87           O  
ATOM   1547  CG  ASN B 192     -16.890 -25.776  -0.251  1.00 94.87           C  
ATOM   1548  ND2 ASN B 192     -17.913 -26.612  -0.115  1.00 94.87           N  
ATOM   1549  OD1 ASN B 192     -16.968 -24.731  -0.901  1.00 94.87           O  
ATOM   1550  N   HIS B 193     -12.796 -24.336   0.917  1.00 94.14           N  
ATOM   1551  CA  HIS B 193     -11.549 -24.135   1.647  1.00 94.14           C  
ATOM   1552  C   HIS B 193     -11.638 -22.922   2.566  1.00 94.14           C  
ATOM   1553  CB  HIS B 193     -10.380 -23.973   0.674  1.00 94.14           C  
ATOM   1554  O   HIS B 193     -10.646 -22.218   2.769  1.00 94.14           O  
ATOM   1555  CG  HIS B 193     -10.669 -23.044  -0.462  1.00 94.14           C  
ATOM   1556  CD2 HIS B 193     -10.374 -21.734  -0.635  1.00 94.14           C  
ATOM   1557  ND1 HIS B 193     -11.345 -23.441  -1.595  1.00 94.14           N  
ATOM   1558  CE1 HIS B 193     -11.453 -22.412  -2.419  1.00 94.14           C  
ATOM   1559  NE2 HIS B 193     -10.873 -21.364  -1.860  1.00 94.14           N  
ATOM   1560  N   ASN B 194     -12.741 -22.521   2.935  1.00 93.31           N  
ATOM   1561  CA  ASN B 194     -13.051 -21.514   3.945  1.00 93.31           C  
ATOM   1562  C   ASN B 194     -12.463 -20.154   3.579  1.00 93.31           C  
ATOM   1563  CB  ASN B 194     -12.545 -21.958   5.319  1.00 93.31           C  
ATOM   1564  O   ASN B 194     -11.921 -19.456   4.438  1.00 93.31           O  
ATOM   1565  CG  ASN B 194     -13.292 -23.165   5.853  1.00 93.31           C  
ATOM   1566  ND2 ASN B 194     -12.573 -24.058   6.524  1.00 93.31           N  
ATOM   1567  OD1 ASN B 194     -14.504 -23.294   5.664  1.00 93.31           O  
ATOM   1568  N   ALA B 195     -12.353 -19.826   2.351  1.00 89.50           N  
ATOM   1569  CA  ALA B 195     -12.088 -18.506   1.786  1.00 89.50           C  
ATOM   1570  C   ALA B 195     -10.650 -18.073   2.057  1.00 89.50           C  
ATOM   1571  CB  ALA B 195     -13.065 -17.478   2.352  1.00 89.50           C  
ATOM   1572  O   ALA B 195     -10.381 -16.888   2.271  1.00 89.50           O  
ATOM   1573  N   VAL B 196      -9.760 -19.070   2.179  1.00 91.10           N  
ATOM   1574  CA  VAL B 196      -8.360 -18.728   2.408  1.00 91.10           C  
ATOM   1575  C   VAL B 196      -7.484 -19.403   1.354  1.00 91.10           C  
ATOM   1576  CB  VAL B 196      -7.900 -19.137   3.825  1.00 91.10           C  
ATOM   1577  O   VAL B 196      -7.609 -20.606   1.112  1.00 91.10           O  
ATOM   1578  CG1 VAL B 196      -6.410 -18.855   4.012  1.00 91.10           C  
ATOM   1579  CG2 VAL B 196      -8.722 -18.406   4.884  1.00 91.10           C  
ATOM   1580  N   LEU B 197      -6.664 -18.572   0.744  1.00 94.24           N  
ATOM   1581  CA  LEU B 197      -5.671 -19.036  -0.219  1.00 94.24           C  
ATOM   1582  C   LEU B 197      -4.258 -18.851   0.326  1.00 94.24           C  
ATOM   1583  CB  LEU B 197      -5.821 -18.288  -1.546  1.00 94.24           C  
ATOM   1584  O   LEU B 197      -3.945 -17.811   0.910  1.00 94.24           O  
ATOM   1585  CG  LEU B 197      -4.738 -18.546  -2.596  1.00 94.24           C  
ATOM   1586  CD1 LEU B 197      -4.907 -19.936  -3.201  1.00 94.24           C  
ATOM   1587  CD2 LEU B 197      -4.779 -17.476  -3.681  1.00 94.24           C  
ATOM   1588  N   TYR B 198      -3.461 -19.913   0.247  1.00 95.04           N  
ATOM   1589  CA  TYR B 198      -2.059 -19.813   0.636  1.00 95.04           C  
ATOM   1590  C   TYR B 198      -1.155 -19.764  -0.590  1.00 95.04           C  
ATOM   1591  CB  TYR B 198      -1.663 -20.993   1.529  1.00 95.04           C  
ATOM   1592  O   TYR B 198      -1.044 -20.746  -1.328  1.00 95.04           O  
ATOM   1593  CG  TYR B 198      -2.426 -21.052   2.830  1.00 95.04           C  
ATOM   1594  CD1 TYR B 198      -2.018 -20.305   3.933  1.00 95.04           C  
ATOM   1595  CD2 TYR B 198      -3.554 -21.855   2.960  1.00 95.04           C  
ATOM   1596  CE1 TYR B 198      -2.717 -20.357   5.135  1.00 95.04           C  
ATOM   1597  CE2 TYR B 198      -4.260 -21.915   4.157  1.00 95.04           C  
ATOM   1598  OH  TYR B 198      -4.529 -21.219   6.424  1.00 95.04           O  
ATOM   1599  CZ  TYR B 198      -3.834 -21.164   5.237  1.00 95.04           C  
ATOM   1600  N   LYS B 199      -0.527 -18.626  -0.729  1.00 93.79           N  
ATOM   1601  CA  LYS B 199       0.431 -18.480  -1.821  1.00 93.79           C  
ATOM   1602  C   LYS B 199       1.846 -18.820  -1.360  1.00 93.79           C  
ATOM   1603  CB  LYS B 199       0.391 -17.058  -2.383  1.00 93.79           C  
ATOM   1604  O   LYS B 199       2.368 -18.199  -0.432  1.00 93.79           O  
ATOM   1605  CG  LYS B 199      -0.822 -16.772  -3.256  1.00 93.79           C  
ATOM   1606  CD  LYS B 199      -0.693 -15.433  -3.971  1.00 93.79           C  
ATOM   1607  CE  LYS B 199      -1.891 -15.161  -4.871  1.00 93.79           C  
ATOM   1608  NZ  LYS B 199      -1.477 -14.920  -6.286  1.00 93.79           N  
ATOM   1609  N   VAL B 200       2.405 -19.816  -2.001  1.00 96.40           N  
ATOM   1610  CA  VAL B 200       3.773 -20.222  -1.699  1.00 96.40           C  
ATOM   1611  C   VAL B 200       4.723 -19.667  -2.758  1.00 96.40           C  
ATOM   1612  CB  VAL B 200       3.905 -21.760  -1.617  1.00 96.40           C  
ATOM   1613  O   VAL B 200       4.654 -20.055  -3.927  1.00 96.40           O  
ATOM   1614  CG1 VAL B 200       5.328 -22.160  -1.232  1.00 96.40           C  
ATOM   1615  CG2 VAL B 200       2.897 -22.329  -0.620  1.00 96.40           C  
ATOM   1616  N   PHE B 201       5.556 -18.779  -2.311  1.00 95.70           N  
ATOM   1617  CA  PHE B 201       6.547 -18.189  -3.204  1.00 95.70           C  
ATOM   1618  C   PHE B 201       7.894 -18.886  -3.053  1.00 95.70           C  
ATOM   1619  CB  PHE B 201       6.698 -16.690  -2.926  1.00 95.70           C  
ATOM   1620  O   PHE B 201       8.519 -18.820  -1.993  1.00 95.70           O  
ATOM   1621  CG  PHE B 201       5.461 -15.889  -3.230  1.00 95.70           C  
ATOM   1622  CD1 PHE B 201       5.108 -15.600  -4.542  1.00 95.70           C  
ATOM   1623  CD2 PHE B 201       4.651 -15.424  -2.202  1.00 95.70           C  
ATOM   1624  CE1 PHE B 201       3.963 -14.859  -4.826  1.00 95.70           C  
ATOM   1625  CE2 PHE B 201       3.506 -14.683  -2.478  1.00 95.70           C  
ATOM   1626  CZ  PHE B 201       3.164 -14.400  -3.790  1.00 95.70           C  
ATOM   1627  N   VAL B 202       8.323 -19.478  -4.191  1.00 96.61           N  
ATOM   1628  CA  VAL B 202       9.533 -20.292  -4.150  1.00 96.61           C  
ATOM   1629  C   VAL B 202      10.672 -19.561  -4.858  1.00 96.61           C  
ATOM   1630  CB  VAL B 202       9.307 -21.678  -4.794  1.00 96.61           C  
ATOM   1631  O   VAL B 202      10.495 -19.049  -5.965  1.00 96.61           O  
ATOM   1632  CG1 VAL B 202      10.603 -22.487  -4.804  1.00 96.61           C  
ATOM   1633  CG2 VAL B 202       8.206 -22.436  -4.055  1.00 96.61           C  
ATOM   1634  N   VAL B 203      11.857 -19.515  -4.147  1.00 96.70           N  
ATOM   1635  CA  VAL B 203      13.120 -19.037  -4.699  1.00 96.70           C  
ATOM   1636  C   VAL B 203      14.225 -20.053  -4.418  1.00 96.70           C  
ATOM   1637  CB  VAL B 203      13.506 -17.657  -4.122  1.00 96.70           C  
ATOM   1638  O   VAL B 203      14.785 -20.082  -3.320  1.00 96.70           O  
ATOM   1639  CG1 VAL B 203      14.744 -17.104  -4.826  1.00 96.70           C  
ATOM   1640  CG2 VAL B 203      12.337 -16.682  -4.246  1.00 96.70           C  
ATOM   1641  N   GLY B 204      14.583 -20.856  -5.442  1.00 94.11           N  
ATOM   1642  CA  GLY B 204      15.526 -21.939  -5.213  1.00 94.11           C  
ATOM   1643  C   GLY B 204      15.068 -22.912  -4.142  1.00 94.11           C  
ATOM   1644  O   GLY B 204      14.001 -23.518  -4.262  1.00 94.11           O  
ATOM   1645  N   GLU B 205      15.802 -23.036  -3.033  1.00 92.24           N  
ATOM   1646  CA  GLU B 205      15.469 -23.983  -1.973  1.00 92.24           C  
ATOM   1647  C   GLU B 205      14.641 -23.316  -0.878  1.00 92.24           C  
ATOM   1648  CB  GLU B 205      16.740 -24.590  -1.375  1.00 92.24           C  
ATOM   1649  O   GLU B 205      14.140 -23.989   0.026  1.00 92.24           O  
ATOM   1650  CG  GLU B 205      17.474 -25.532  -2.318  1.00 92.24           C  
ATOM   1651  CD  GLU B 205      18.472 -26.434  -1.608  1.00 92.24           C  
ATOM   1652  OE1 GLU B 205      19.039 -27.341  -2.258  1.00 92.24           O  
ATOM   1653  OE2 GLU B 205      18.687 -26.232  -0.392  1.00 92.24           O  
ATOM   1654  N   SER B 206      14.469 -22.053  -1.070  1.00 93.78           N  
ATOM   1655  CA  SER B 206      13.701 -21.321  -0.068  1.00 93.78           C  
ATOM   1656  C   SER B 206      12.272 -21.071  -0.540  1.00 93.78           C  
ATOM   1657  CB  SER B 206      14.379 -19.990   0.260  1.00 93.78           C  
ATOM   1658  O   SER B 206      12.005 -21.050  -1.743  1.00 93.78           O  
ATOM   1659  OG  SER B 206      15.706 -20.199   0.709  1.00 93.78           O  
ATOM   1660  N   TYR B 207      11.373 -20.940   0.430  1.00 95.65           N  
ATOM   1661  CA  TYR B 207       9.996 -20.593   0.096  1.00 95.65           C  
ATOM   1662  C   TYR B 207       9.353 -19.777   1.212  1.00 95.65           C  
ATOM   1663  CB  TYR B 207       9.172 -21.857  -0.168  1.00 95.65           C  
ATOM   1664  O   TYR B 207       9.794 -19.832   2.362  1.00 95.65           O  
ATOM   1665  CG  TYR B 207       8.997 -22.733   1.048  1.00 95.65           C  
ATOM   1666  CD1 TYR B 207       9.879 -23.780   1.309  1.00 95.65           C  
ATOM   1667  CD2 TYR B 207       7.951 -22.517   1.938  1.00 95.65           C  
ATOM   1668  CE1 TYR B 207       9.721 -24.591   2.428  1.00 95.65           C  
ATOM   1669  CE2 TYR B 207       7.783 -23.322   3.060  1.00 95.65           C  
ATOM   1670  OH  TYR B 207       8.511 -25.155   4.405  1.00 95.65           O  
ATOM   1671  CZ  TYR B 207       8.672 -24.354   3.296  1.00 95.65           C  
ATOM   1672  N   THR B 208       8.393 -18.972   0.846  1.00 93.04           N  
ATOM   1673  CA  THR B 208       7.595 -18.190   1.784  1.00 93.04           C  
ATOM   1674  C   THR B 208       6.104 -18.397   1.530  1.00 93.04           C  
ATOM   1675  CB  THR B 208       7.931 -16.691   1.690  1.00 93.04           C  
ATOM   1676  O   THR B 208       5.663 -18.423   0.379  1.00 93.04           O  
ATOM   1677  CG2 THR B 208       7.184 -15.891   2.752  1.00 93.04           C  
ATOM   1678  OG1 THR B 208       9.340 -16.510   1.875  1.00 93.04           O  
ATOM   1679  N   VAL B 209       5.380 -18.551   2.594  1.00 94.62           N  
ATOM   1680  CA  VAL B 209       3.939 -18.755   2.480  1.00 94.62           C  
ATOM   1681  C   VAL B 209       3.202 -17.493   2.920  1.00 94.62           C  
ATOM   1682  CB  VAL B 209       3.469 -19.966   3.316  1.00 94.62           C  
ATOM   1683  O   VAL B 209       3.442 -16.975   4.013  1.00 94.62           O  
ATOM   1684  CG1 VAL B 209       1.964 -20.175   3.165  1.00 94.62           C  
ATOM   1685  CG2 VAL B 209       4.231 -21.225   2.906  1.00 94.62           C  
ATOM   1686  N   VAL B 210       2.356 -17.070   2.004  1.00 88.88           N  
ATOM   1687  CA  VAL B 210       1.565 -15.884   2.314  1.00 88.88           C  
ATOM   1688  C   VAL B 210       0.077 -16.219   2.237  1.00 88.88           C  
ATOM   1689  CB  VAL B 210       1.898 -14.714   1.361  1.00 88.88           C  
ATOM   1690  O   VAL B 210      -0.367 -16.890   1.302  1.00 88.88           O  
ATOM   1691  CG1 VAL B 210       1.057 -13.485   1.700  1.00 88.88           C  
ATOM   1692  CG2 VAL B 210       3.387 -14.381   1.426  1.00 88.88           C  
ATOM   1693  N   GLN B 211      -0.636 -15.756   3.186  1.00 88.95           N  
ATOM   1694  CA  GLN B 211      -2.076 -15.989   3.228  1.00 88.95           C  
ATOM   1695  C   GLN B 211      -2.834 -14.878   2.509  1.00 88.95           C  
ATOM   1696  CB  GLN B 211      -2.560 -16.105   4.674  1.00 88.95           C  
ATOM   1697  O   GLN B 211      -2.552 -13.695   2.712  1.00 88.95           O  
ATOM   1698  CG  GLN B 211      -4.032 -16.471   4.802  1.00 88.95           C  
ATOM   1699  CD  GLN B 211      -4.495 -16.547   6.245  1.00 88.95           C  
ATOM   1700  NE2 GLN B 211      -5.800 -16.420   6.457  1.00 88.95           N  
ATOM   1701  OE1 GLN B 211      -3.685 -16.720   7.162  1.00 88.95           O  
ATOM   1702  N   ARG B 212      -3.784 -15.234   1.626  1.00 86.82           N  
ATOM   1703  CA  ARG B 212      -4.626 -14.300   0.885  1.00 86.82           C  
ATOM   1704  C   ARG B 212      -6.096 -14.697   0.976  1.00 86.82           C  
ATOM   1705  CB  ARG B 212      -4.192 -14.231  -0.581  1.00 86.82           C  
ATOM   1706  O   ARG B 212      -6.415 -15.852   1.267  1.00 86.82           O  
ATOM   1707  CG  ARG B 212      -2.745 -13.807  -0.775  1.00 86.82           C  
ATOM   1708  CD  ARG B 212      -2.582 -12.297  -0.681  1.00 86.82           C  
ATOM   1709  NE  ARG B 212      -1.222 -11.880  -1.013  1.00 86.82           N  
ATOM   1710  NH1 ARG B 212      -1.742  -9.639  -1.231  1.00 86.82           N  
ATOM   1711  NH2 ARG B 212       0.410 -10.359  -1.559  1.00 86.82           N  
ATOM   1712  CZ  ARG B 212      -0.855 -10.627  -1.267  1.00 86.82           C  
ATOM   1713  N   PRO B 213      -7.016 -13.730   0.791  1.00 84.13           N  
ATOM   1714  CA  PRO B 213      -8.428 -14.106   0.697  1.00 84.13           C  
ATOM   1715  C   PRO B 213      -8.731 -14.960  -0.532  1.00 84.13           C  
ATOM   1716  CB  PRO B 213      -9.148 -12.758   0.616  1.00 84.13           C  
ATOM   1717  O   PRO B 213      -8.001 -14.901  -1.525  1.00 84.13           O  
ATOM   1718  CG  PRO B 213      -8.057 -11.754   0.423  1.00 84.13           C  
ATOM   1719  CD  PRO B 213      -6.740 -12.421   0.698  1.00 84.13           C  
ATOM   1720  N   SER B 214      -9.739 -15.766  -0.429  1.00 92.61           N  
ATOM   1721  CA  SER B 214     -10.178 -16.618  -1.529  1.00 92.61           C  
ATOM   1722  C   SER B 214     -11.698 -16.729  -1.570  1.00 92.61           C  
ATOM   1723  CB  SER B 214      -9.560 -18.011  -1.408  1.00 92.61           C  
ATOM   1724  O   SER B 214     -12.399 -15.983  -0.883  1.00 92.61           O  
ATOM   1725  OG  SER B 214      -9.808 -18.775  -2.576  1.00 92.61           O  
ATOM   1726  N   LEU B 215     -12.194 -17.553  -2.387  1.00 90.87           N  
ATOM   1727  CA  LEU B 215     -13.629 -17.731  -2.578  1.00 90.87           C  
ATOM   1728  C   LEU B 215     -14.257 -18.419  -1.370  1.00 90.87           C  
ATOM   1729  CB  LEU B 215     -13.904 -18.546  -3.844  1.00 90.87           C  
ATOM   1730  O   LEU B 215     -13.644 -19.300  -0.764  1.00 90.87           O  
ATOM   1731  CG  LEU B 215     -13.538 -17.880  -5.172  1.00 90.87           C  
ATOM   1732  CD1 LEU B 215     -13.606 -18.893  -6.310  1.00 90.87           C  
ATOM   1733  CD2 LEU B 215     -14.458 -16.696  -5.448  1.00 90.87           C  
ATOM   1734  N   LYS B 216     -15.395 -18.040  -0.989  1.00 90.26           N  
ATOM   1735  CA  LYS B 216     -16.154 -18.669   0.089  1.00 90.26           C  
ATOM   1736  C   LYS B 216     -16.536 -20.102  -0.271  1.00 90.26           C  
ATOM   1737  CB  LYS B 216     -17.409 -17.856   0.407  1.00 90.26           C  
ATOM   1738  O   LYS B 216     -16.259 -20.563  -1.381  1.00 90.26           O  
ATOM   1739  CG  LYS B 216     -18.428 -17.823  -0.723  1.00 90.26           C  
ATOM   1740  CD  LYS B 216     -19.647 -16.989  -0.353  1.00 90.26           C  
ATOM   1741  CE  LYS B 216     -20.695 -17.006  -1.458  1.00 90.26           C  
ATOM   1742  NZ  LYS B 216     -21.896 -16.197  -1.095  1.00 90.26           N  
ATOM   1743  N   ASN B 217     -17.183 -20.733   0.698  1.00 93.00           N  
ATOM   1744  CA  ASN B 217     -17.605 -22.112   0.474  1.00 93.00           C  
ATOM   1745  C   ASN B 217     -18.934 -22.178  -0.272  1.00 93.00           C  
ATOM   1746  CB  ASN B 217     -17.704 -22.865   1.803  1.00 93.00           C  
ATOM   1747  O   ASN B 217     -19.783 -21.298  -0.117  1.00 93.00           O  
ATOM   1748  CG  ASN B 217     -16.369 -22.972   2.514  1.00 93.00           C  
ATOM   1749  ND2 ASN B 217     -16.404 -22.989   3.841  1.00 93.00           N  
ATOM   1750  OD1 ASN B 217     -15.316 -23.039   1.876  1.00 93.00           O  
ATOM   1751  N   PHE B 218     -19.069 -23.181  -1.108  1.00 90.85           N  
ATOM   1752  CA  PHE B 218     -20.311 -23.425  -1.832  1.00 90.85           C  
ATOM   1753  C   PHE B 218     -20.832 -24.830  -1.556  1.00 90.85           C  
ATOM   1754  CB  PHE B 218     -20.105 -23.228  -3.337  1.00 90.85           C  
ATOM   1755  O   PHE B 218     -20.049 -25.752  -1.316  1.00 90.85           O  
ATOM   1756  CG  PHE B 218     -19.698 -21.829  -3.716  1.00 90.85           C  
ATOM   1757  CD1 PHE B 218     -20.636 -20.805  -3.757  1.00 90.85           C  
ATOM   1758  CD2 PHE B 218     -18.377 -21.539  -4.032  1.00 90.85           C  
ATOM   1759  CE1 PHE B 218     -20.263 -19.510  -4.108  1.00 90.85           C  
ATOM   1760  CE2 PHE B 218     -17.996 -20.247  -4.383  1.00 90.85           C  
ATOM   1761  CZ  PHE B 218     -18.941 -19.234  -4.421  1.00 90.85           C  
ATOM   1762  N   SER B 219     -22.129 -24.966  -1.518  1.00 88.77           N  
ATOM   1763  CA  SER B 219     -22.732 -26.274  -1.287  1.00 88.77           C  
ATOM   1764  C   SER B 219     -22.403 -27.242  -2.419  1.00 88.77           C  
ATOM   1765  CB  SER B 219     -24.248 -26.148  -1.138  1.00 88.77           C  
ATOM   1766  O   SER B 219     -22.444 -26.868  -3.593  1.00 88.77           O  
ATOM   1767  OG  SER B 219     -24.578 -25.245  -0.097  1.00 88.77           O  
ATOM   1768  N   ALA B 220     -22.108 -28.479  -2.076  1.00 86.61           N  
ATOM   1769  CA  ALA B 220     -21.757 -29.508  -3.051  1.00 86.61           C  
ATOM   1770  C   ALA B 220     -22.989 -29.983  -3.816  1.00 86.61           C  
ATOM   1771  CB  ALA B 220     -21.077 -30.687  -2.359  1.00 86.61           C  
ATOM   1772  O   ALA B 220     -24.092 -30.022  -3.265  1.00 86.61           O  
ATOM   1773  N   GLY B 221     -22.847 -30.326  -5.083  1.00 87.57           N  
ATOM   1774  CA  GLY B 221     -23.922 -30.848  -5.911  1.00 87.57           C  
ATOM   1775  C   GLY B 221     -24.538 -29.801  -6.820  1.00 87.57           C  
ATOM   1776  O   GLY B 221     -24.176 -28.624  -6.754  1.00 87.57           O  
ATOM   1777  N   THR B 222     -25.427 -30.268  -7.627  1.00 86.89           N  
ATOM   1778  CA  THR B 222     -26.098 -29.384  -8.574  1.00 86.89           C  
ATOM   1779  C   THR B 222     -27.041 -28.430  -7.847  1.00 86.89           C  
ATOM   1780  CB  THR B 222     -26.885 -30.187  -9.626  1.00 86.89           C  
ATOM   1781  O   THR B 222     -27.724 -28.825  -6.900  1.00 86.89           O  
ATOM   1782  CG2 THR B 222     -27.385 -29.282 -10.747  1.00 86.89           C  
ATOM   1783  OG1 THR B 222     -26.034 -31.196 -10.184  1.00 86.89           O  
ATOM   1784  N   SER B 223     -26.917 -27.156  -8.214  1.00 85.86           N  
ATOM   1785  CA  SER B 223     -27.780 -26.118  -7.658  1.00 85.86           C  
ATOM   1786  C   SER B 223     -28.394 -25.262  -8.760  1.00 85.86           C  
ATOM   1787  CB  SER B 223     -26.997 -25.232  -6.689  1.00 85.86           C  
ATOM   1788  O   SER B 223     -27.910 -25.258  -9.893  1.00 85.86           O  
ATOM   1789  OG  SER B 223     -27.658 -23.994  -6.493  1.00 85.86           O  
ATOM   1790  N   ASP B 224     -29.535 -24.678  -8.474  1.00 84.96           N  
ATOM   1791  CA  ASP B 224     -30.220 -23.831  -9.445  1.00 84.96           C  
ATOM   1792  C   ASP B 224     -29.582 -22.445  -9.511  1.00 84.96           C  
ATOM   1793  CB  ASP B 224     -31.705 -23.709  -9.097  1.00 84.96           C  
ATOM   1794  O   ASP B 224     -30.079 -21.560 -10.210  1.00 84.96           O  
ATOM   1795  CG  ASP B 224     -32.450 -25.028  -9.207  1.00 84.96           C  
ATOM   1796  OD1 ASP B 224     -32.002 -25.920  -9.960  1.00 84.96           O  
ATOM   1797  OD2 ASP B 224     -33.496 -25.176  -8.538  1.00 84.96           O  
ATOM   1798  N   ARG B 225     -28.412 -22.377  -8.962  1.00 84.71           N  
ATOM   1799  CA  ARG B 225     -27.711 -21.097  -8.953  1.00 84.71           C  
ATOM   1800  C   ARG B 225     -27.101 -20.798 -10.318  1.00 84.71           C  
ATOM   1801  CB  ARG B 225     -26.621 -21.087  -7.879  1.00 84.71           C  
ATOM   1802  O   ARG B 225     -26.686 -21.712 -11.033  1.00 84.71           O  
ATOM   1803  CG  ARG B 225     -27.137 -20.788  -6.480  1.00 84.71           C  
ATOM   1804  CD  ARG B 225     -26.006 -20.725  -5.463  1.00 84.71           C  
ATOM   1805  NE  ARG B 225     -26.510 -20.515  -4.109  1.00 84.71           N  
ATOM   1806  NH1 ARG B 225     -24.474 -20.865  -3.075  1.00 84.71           N  
ATOM   1807  NH2 ARG B 225     -26.332 -20.377  -1.824  1.00 84.71           N  
ATOM   1808  CZ  ARG B 225     -25.771 -20.586  -3.006  1.00 84.71           C  
ATOM   1809  N   GLU B 226     -27.136 -19.482 -10.652  1.00 85.39           N  
ATOM   1810  CA  GLU B 226     -26.468 -19.062 -11.880  1.00 85.39           C  
ATOM   1811  C   GLU B 226     -24.950 -19.103 -11.723  1.00 85.39           C  
ATOM   1812  CB  GLU B 226     -26.918 -17.656 -12.283  1.00 85.39           C  
ATOM   1813  O   GLU B 226     -24.432 -18.979 -10.612  1.00 85.39           O  
ATOM   1814  CG  GLU B 226     -28.341 -17.596 -12.819  1.00 85.39           C  
ATOM   1815  CD  GLU B 226     -28.724 -16.224 -13.351  1.00 85.39           C  
ATOM   1816  OE1 GLU B 226     -29.803 -16.094 -13.973  1.00 85.39           O  
ATOM   1817  OE2 GLU B 226     -27.938 -15.272 -13.146  1.00 85.39           O  
ATOM   1818  N   SER B 227     -24.294 -19.252 -12.837  1.00 89.25           N  
ATOM   1819  CA  SER B 227     -22.835 -19.273 -12.819  1.00 89.25           C  
ATOM   1820  C   SER B 227     -22.269 -17.936 -12.354  1.00 89.25           C  
ATOM   1821  CB  SER B 227     -22.286 -19.615 -14.204  1.00 89.25           C  
ATOM   1822  O   SER B 227     -22.871 -16.886 -12.587  1.00 89.25           O  
ATOM   1823  OG  SER B 227     -22.745 -20.888 -14.627  1.00 89.25           O  
ATOM   1824  N   ILE B 228     -21.136 -18.005 -11.637  1.00 89.85           N  
ATOM   1825  CA  ILE B 228     -20.478 -16.801 -11.141  1.00 89.85           C  
ATOM   1826  C   ILE B 228     -19.220 -16.525 -11.961  1.00 89.85           C  
ATOM   1827  CB  ILE B 228     -20.125 -16.926  -9.642  1.00 89.85           C  
ATOM   1828  O   ILE B 228     -18.319 -17.365 -12.028  1.00 89.85           O  
ATOM   1829  CG1 ILE B 228     -21.394 -17.147  -8.811  1.00 89.85           C  
ATOM   1830  CG2 ILE B 228     -19.364 -15.687  -9.161  1.00 89.85           C  
ATOM   1831  CD1 ILE B 228     -21.126 -17.489  -7.352  1.00 89.85           C  
ATOM   1832  N   PHE B 229     -19.182 -15.388 -12.644  1.00 87.93           N  
ATOM   1833  CA  PHE B 229     -18.007 -14.942 -13.383  1.00 87.93           C  
ATOM   1834  C   PHE B 229     -17.233 -13.895 -12.591  1.00 87.93           C  
ATOM   1835  CB  PHE B 229     -18.412 -14.374 -14.747  1.00 87.93           C  
ATOM   1836  O   PHE B 229     -17.821 -12.949 -12.063  1.00 87.93           O  
ATOM   1837  CG  PHE B 229     -19.051 -15.385 -15.661  1.00 87.93           C  
ATOM   1838  CD1 PHE B 229     -18.281 -16.117 -16.557  1.00 87.93           C  
ATOM   1839  CD2 PHE B 229     -20.422 -15.605 -15.623  1.00 87.93           C  
ATOM   1840  CE1 PHE B 229     -18.869 -17.054 -17.404  1.00 87.93           C  
ATOM   1841  CE2 PHE B 229     -21.016 -16.539 -16.466  1.00 87.93           C  
ATOM   1842  CZ  PHE B 229     -20.239 -17.262 -17.356  1.00 87.93           C  
ATOM   1843  N   PHE B 230     -15.925 -14.151 -12.509  1.00 85.32           N  
ATOM   1844  CA  PHE B 230     -15.145 -13.221 -11.702  1.00 85.32           C  
ATOM   1845  C   PHE B 230     -13.702 -13.162 -12.187  1.00 85.32           C  
ATOM   1846  CB  PHE B 230     -15.187 -13.623 -10.225  1.00 85.32           C  
ATOM   1847  O   PHE B 230     -13.288 -13.970 -13.021  1.00 85.32           O  
ATOM   1848  CG  PHE B 230     -14.542 -14.953  -9.939  1.00 85.32           C  
ATOM   1849  CD1 PHE B 230     -15.220 -16.139 -10.191  1.00 85.32           C  
ATOM   1850  CD2 PHE B 230     -13.256 -15.016  -9.419  1.00 85.32           C  
ATOM   1851  CE1 PHE B 230     -14.625 -17.371  -9.928  1.00 85.32           C  
ATOM   1852  CE2 PHE B 230     -12.655 -16.243  -9.153  1.00 85.32           C  
ATOM   1853  CZ  PHE B 230     -13.342 -17.419  -9.408  1.00 85.32           C  
ATOM   1854  N   ASN B 231     -12.986 -12.071 -11.729  1.00 82.77           N  
ATOM   1855  CA  ASN B 231     -11.543 -11.941 -11.901  1.00 82.77           C  
ATOM   1856  C   ASN B 231     -10.790 -12.315 -10.628  1.00 82.77           C  
ATOM   1857  CB  ASN B 231     -11.180 -10.520 -12.335  1.00 82.77           C  
ATOM   1858  O   ASN B 231     -11.023 -11.729  -9.569  1.00 82.77           O  
ATOM   1859  CG  ASN B 231      -9.743 -10.402 -12.804  1.00 82.77           C  
ATOM   1860  ND2 ASN B 231      -9.546  -9.778 -13.960  1.00 82.77           N  
ATOM   1861  OD1 ASN B 231      -8.818 -10.868 -12.134  1.00 82.77           O  
ATOM   1862  N   SER B 232      -9.937 -13.356 -10.791  1.00 84.23           N  
ATOM   1863  CA  SER B 232      -9.249 -13.858  -9.605  1.00 84.23           C  
ATOM   1864  C   SER B 232      -8.477 -12.747  -8.902  1.00 84.23           C  
ATOM   1865  CB  SER B 232      -8.297 -14.994  -9.979  1.00 84.23           C  
ATOM   1866  O   SER B 232      -8.276 -12.797  -7.687  1.00 84.23           O  
ATOM   1867  OG  SER B 232      -7.266 -14.527 -10.831  1.00 84.23           O  
ATOM   1868  N   HIS B 233      -7.979 -11.745  -9.600  1.00 76.49           N  
ATOM   1869  CA  HIS B 233      -7.244 -10.629  -9.015  1.00 76.49           C  
ATOM   1870  C   HIS B 233      -8.144  -9.785  -8.119  1.00 76.49           C  
ATOM   1871  CB  HIS B 233      -6.631  -9.758 -10.113  1.00 76.49           C  
ATOM   1872  O   HIS B 233      -7.655  -9.036  -7.270  1.00 76.49           O  
ATOM   1873  CG  HIS B 233      -5.361 -10.311 -10.679  1.00 76.49           C  
ATOM   1874  CD2 HIS B 233      -4.657 -11.423 -10.363  1.00 76.49           C  
ATOM   1875  ND1 HIS B 233      -4.671  -9.694 -11.700  1.00 76.49           N  
ATOM   1876  CE1 HIS B 233      -3.595 -10.406 -11.989  1.00 76.49           C  
ATOM   1877  NE2 HIS B 233      -3.563 -11.460 -11.191  1.00 76.49           N  
ATOM   1878  N   ASN B 234      -9.453  -9.917  -8.324  1.00 75.12           N  
ATOM   1879  CA  ASN B 234     -10.389  -9.162  -7.499  1.00 75.12           C  
ATOM   1880  C   ASN B 234     -10.793  -9.942  -6.251  1.00 75.12           C  
ATOM   1881  CB  ASN B 234     -11.629  -8.777  -8.309  1.00 75.12           C  
ATOM   1882  O   ASN B 234     -11.480  -9.411  -5.377  1.00 75.12           O  
ATOM   1883  CG  ASN B 234     -11.308  -7.838  -9.456  1.00 75.12           C  
ATOM   1884  ND2 ASN B 234     -12.174  -7.814 -10.462  1.00 75.12           N  
ATOM   1885  OD1 ASN B 234     -10.290  -7.141  -9.438  1.00 75.12           O  
ATOM   1886  N   VAL B 235     -10.350 -11.130  -6.196  1.00 78.14           N  
ATOM   1887  CA  VAL B 235     -10.777 -11.992  -5.099  1.00 78.14           C  
ATOM   1888  C   VAL B 235      -9.583 -12.317  -4.202  1.00 78.14           C  
ATOM   1889  CB  VAL B 235     -11.423 -13.296  -5.619  1.00 78.14           C  
ATOM   1890  O   VAL B 235      -9.720 -12.392  -2.979  1.00 78.14           O  
ATOM   1891  CG1 VAL B 235     -11.787 -14.219  -4.457  1.00 78.14           C  
ATOM   1892  CG2 VAL B 235     -12.657 -12.980  -6.462  1.00 78.14           C  
ATOM   1893  N   SER B 236      -8.438 -12.375  -4.794  1.00 77.40           N  
ATOM   1894  CA  SER B 236      -7.354 -12.997  -4.040  1.00 77.40           C  
ATOM   1895  C   SER B 236      -6.198 -12.026  -3.830  1.00 77.40           C  
ATOM   1896  CB  SER B 236      -6.853 -14.251  -4.757  1.00 77.40           C  
ATOM   1897  O   SER B 236      -5.098 -12.434  -3.450  1.00 77.40           O  
ATOM   1898  OG  SER B 236      -7.903 -15.188  -4.926  1.00 77.40           O  
ATOM   1899  N   LYS B 237      -6.385 -10.844  -4.055  1.00 68.40           N  
ATOM   1900  CA  LYS B 237      -5.384  -9.853  -3.671  1.00 68.40           C  
ATOM   1901  C   LYS B 237      -5.473  -9.530  -2.182  1.00 68.40           C  
ATOM   1902  CB  LYS B 237      -5.549  -8.576  -4.495  1.00 68.40           C  
ATOM   1903  O   LYS B 237      -6.513  -9.745  -1.556  1.00 68.40           O  
ATOM   1904  CG  LYS B 237      -5.028  -8.687  -5.920  1.00 68.40           C  
ATOM   1905  CD  LYS B 237      -5.020  -7.334  -6.620  1.00 68.40           C  
ATOM   1906  CE  LYS B 237      -4.473  -7.439  -8.037  1.00 68.40           C  
ATOM   1907  NZ  LYS B 237      -4.493  -6.120  -8.738  1.00 68.40           N  
ATOM   1908  N   PRO B 238      -4.385  -9.121  -1.566  1.00 60.00           N  
ATOM   1909  CA  PRO B 238      -4.336  -8.913  -0.117  1.00 60.00           C  
ATOM   1910  C   PRO B 238      -5.461  -8.013   0.389  1.00 60.00           C  
ATOM   1911  CB  PRO B 238      -2.971  -8.254   0.099  1.00 60.00           C  
ATOM   1912  O   PRO B 238      -6.023  -8.264   1.458  1.00 60.00           O  
ATOM   1913  CG  PRO B 238      -2.201  -8.555  -1.147  1.00 60.00           C  
ATOM   1914  CD  PRO B 238      -3.175  -8.860  -2.248  1.00 60.00           C  
ATOM   1915  N   GLU B 239      -5.953  -7.172  -0.469  1.00 51.95           N  
ATOM   1916  CA  GLU B 239      -6.923  -6.184  -0.005  1.00 51.95           C  
ATOM   1917  C   GLU B 239      -8.324  -6.504  -0.518  1.00 51.95           C  
ATOM   1918  CB  GLU B 239      -6.510  -4.777  -0.445  1.00 51.95           C  
ATOM   1919  O   GLU B 239      -9.262  -5.735  -0.296  1.00 51.95           O  
ATOM   1920  CG  GLU B 239      -6.434  -4.602  -1.954  1.00 51.95           C  
ATOM   1921  CD  GLU B 239      -5.133  -5.111  -2.553  1.00 51.95           C  
ATOM   1922  OE1 GLU B 239      -4.882  -4.869  -3.756  1.00 51.95           O  
ATOM   1923  OE2 GLU B 239      -4.359  -5.759  -1.814  1.00 51.95           O  
ATOM   1924  N   SER B 240      -8.448  -7.609  -1.037  1.00 54.34           N  
ATOM   1925  CA  SER B 240      -9.724  -7.963  -1.649  1.00 54.34           C  
ATOM   1926  C   SER B 240     -10.743  -8.386  -0.596  1.00 54.34           C  
ATOM   1927  CB  SER B 240      -9.537  -9.087  -2.669  1.00 54.34           C  
ATOM   1928  O   SER B 240     -10.399  -9.071   0.369  1.00 54.34           O  
ATOM   1929  OG  SER B 240      -8.698  -8.667  -3.732  1.00 54.34           O  
ATOM   1930  N   SER B 241     -11.899  -7.660  -0.645  1.00 51.44           N  
ATOM   1931  CA  SER B 241     -13.036  -8.010   0.200  1.00 51.44           C  
ATOM   1932  C   SER B 241     -14.352  -7.865  -0.557  1.00 51.44           C  
ATOM   1933  CB  SER B 241     -13.061  -7.137   1.455  1.00 51.44           C  
ATOM   1934  O   SER B 241     -14.691  -6.773  -1.019  1.00 51.44           O  
ATOM   1935  OG  SER B 241     -14.224  -7.393   2.223  1.00 51.44           O  
ATOM   1936  N   SER B 242     -14.947  -9.030  -0.880  1.00 61.78           N  
ATOM   1937  CA  SER B 242     -16.217  -9.024  -1.598  1.00 61.78           C  
ATOM   1938  C   SER B 242     -17.152 -10.110  -1.076  1.00 61.78           C  
ATOM   1939  CB  SER B 242     -15.987  -9.216  -3.098  1.00 61.78           C  
ATOM   1940  O   SER B 242     -16.810 -10.832  -0.137  1.00 61.78           O  
ATOM   1941  OG  SER B 242     -15.740 -10.579  -3.398  1.00 61.78           O  
ATOM   1942  N   VAL B 243     -18.370 -10.118  -1.591  1.00 68.43           N  
ATOM   1943  CA  VAL B 243     -19.369 -11.104  -1.194  1.00 68.43           C  
ATOM   1944  C   VAL B 243     -18.846 -12.511  -1.473  1.00 68.43           C  
ATOM   1945  CB  VAL B 243     -20.711 -10.880  -1.925  1.00 68.43           C  
ATOM   1946  O   VAL B 243     -19.191 -13.461  -0.766  1.00 68.43           O  
ATOM   1947  CG1 VAL B 243     -21.726 -11.952  -1.533  1.00 68.43           C  
ATOM   1948  CG2 VAL B 243     -21.257  -9.486  -1.621  1.00 68.43           C  
ATOM   1949  N   LEU B 244     -17.889 -12.522  -2.367  1.00 80.22           N  
ATOM   1950  CA  LEU B 244     -17.362 -13.824  -2.760  1.00 80.22           C  
ATOM   1951  C   LEU B 244     -16.307 -14.305  -1.770  1.00 80.22           C  
ATOM   1952  CB  LEU B 244     -16.765 -13.758  -4.168  1.00 80.22           C  
ATOM   1953  O   LEU B 244     -15.950 -15.485  -1.760  1.00 80.22           O  
ATOM   1954  CG  LEU B 244     -17.759 -13.586  -5.319  1.00 80.22           C  
ATOM   1955  CD1 LEU B 244     -17.016 -13.415  -6.640  1.00 80.22           C  
ATOM   1956  CD2 LEU B 244     -18.711 -14.775  -5.385  1.00 80.22           C  
ATOM   1957  N   THR B 245     -15.835 -13.364  -0.925  1.00 73.19           N  
ATOM   1958  CA  THR B 245     -14.773 -13.734   0.004  1.00 73.19           C  
ATOM   1959  C   THR B 245     -15.310 -13.826   1.430  1.00 73.19           C  
ATOM   1960  CB  THR B 245     -13.610 -12.726  -0.045  1.00 73.19           C  
ATOM   1961  O   THR B 245     -14.613 -14.293   2.333  1.00 73.19           O  
ATOM   1962  CG2 THR B 245     -12.883 -12.791  -1.384  1.00 73.19           C  
ATOM   1963  OG1 THR B 245     -14.124 -11.402   0.143  1.00 73.19           O  
ATOM   1964  N   GLU B 246     -16.560 -13.405   1.637  1.00 71.86           N  
ATOM   1965  CA  GLU B 246     -17.152 -13.370   2.971  1.00 71.86           C  
ATOM   1966  C   GLU B 246     -17.661 -14.748   3.385  1.00 71.86           C  
ATOM   1967  CB  GLU B 246     -18.293 -12.350   3.026  1.00 71.86           C  
ATOM   1968  O   GLU B 246     -18.580 -15.288   2.766  1.00 71.86           O  
ATOM   1969  CG  GLU B 246     -17.829 -10.921   3.272  1.00 71.86           C  
ATOM   1970  CD  GLU B 246     -18.972  -9.920   3.327  1.00 71.86           C  
ATOM   1971  OE1 GLU B 246     -18.706  -8.700   3.410  1.00 71.86           O  
ATOM   1972  OE2 GLU B 246     -20.142 -10.361   3.288  1.00 71.86           O  
ATOM   1973  N   LEU B 247     -17.091 -15.191   4.459  1.00 78.47           N  
ATOM   1974  CA  LEU B 247     -17.448 -16.519   4.948  1.00 78.47           C  
ATOM   1975  C   LEU B 247     -18.639 -16.446   5.897  1.00 78.47           C  
ATOM   1976  CB  LEU B 247     -16.255 -17.167   5.656  1.00 78.47           C  
ATOM   1977  O   LEU B 247     -18.621 -15.684   6.867  1.00 78.47           O  
ATOM   1978  CG  LEU B 247     -15.995 -18.640   5.334  1.00 78.47           C  
ATOM   1979  CD1 LEU B 247     -14.769 -18.777   4.437  1.00 78.47           C  
ATOM   1980  CD2 LEU B 247     -15.817 -19.445   6.617  1.00 78.47           C  
ATOM   1981  N   ASP B 248     -19.668 -17.233   5.593  1.00 69.13           N  
ATOM   1982  CA  ASP B 248     -20.814 -17.291   6.495  1.00 69.13           C  
ATOM   1983  C   ASP B 248     -20.457 -18.019   7.790  1.00 69.13           C  
ATOM   1984  CB  ASP B 248     -21.999 -17.979   5.815  1.00 69.13           C  
ATOM   1985  O   ASP B 248     -20.707 -17.510   8.884  1.00 69.13           O  
ATOM   1986  CG  ASP B 248     -22.494 -17.232   4.589  1.00 69.13           C  
ATOM   1987  OD1 ASP B 248     -22.414 -15.985   4.561  1.00 69.13           O  
ATOM   1988  OD2 ASP B 248     -22.972 -17.897   3.644  1.00 69.13           O  
ATOM   1989  N   LYS B 249     -19.822 -19.199   7.630  1.00 73.15           N  
ATOM   1990  CA  LYS B 249     -19.382 -20.033   8.745  1.00 73.15           C  
ATOM   1991  C   LYS B 249     -18.182 -20.890   8.351  1.00 73.15           C  
ATOM   1992  CB  LYS B 249     -20.525 -20.924   9.233  1.00 73.15           C  
ATOM   1993  O   LYS B 249     -18.069 -21.317   7.200  1.00 73.15           O  
ATOM   1994  CG  LYS B 249     -20.273 -21.569  10.588  1.00 73.15           C  
ATOM   1995  CD  LYS B 249     -21.438 -22.454  11.012  1.00 73.15           C  
ATOM   1996  CE  LYS B 249     -21.151 -23.165  12.327  1.00 73.15           C  
ATOM   1997  NZ  LYS B 249     -22.280 -24.055  12.733  1.00 73.15           N  
ATOM   1998  N   ILE B 250     -17.276 -20.952   9.290  1.00 75.98           N  
ATOM   1999  CA  ILE B 250     -16.168 -21.873   9.065  1.00 75.98           C  
ATOM   2000  C   ILE B 250     -16.673 -23.313   9.130  1.00 75.98           C  
ATOM   2001  CB  ILE B 250     -15.035 -21.656  10.093  1.00 75.98           C  
ATOM   2002  O   ILE B 250     -17.349 -23.698  10.087  1.00 75.98           O  
ATOM   2003  CG1 ILE B 250     -14.459 -20.242   9.962  1.00 75.98           C  
ATOM   2004  CG2 ILE B 250     -13.939 -22.712   9.919  1.00 75.98           C  
ATOM   2005  CD1 ILE B 250     -13.468 -19.873  11.058  1.00 75.98           C  
ATOM   2006  N   GLU B 251     -16.354 -24.024   8.103  1.00 81.55           N  
ATOM   2007  CA  GLU B 251     -16.778 -25.419   8.033  1.00 81.55           C  
ATOM   2008  C   GLU B 251     -15.576 -26.359   7.993  1.00 81.55           C  
ATOM   2009  CB  GLU B 251     -17.667 -25.651   6.809  1.00 81.55           C  
ATOM   2010  O   GLU B 251     -14.588 -26.084   7.309  1.00 81.55           O  
ATOM   2011  CG  GLU B 251     -18.966 -24.859   6.833  1.00 81.55           C  
ATOM   2012  CD  GLU B 251     -19.840 -25.100   5.613  1.00 81.55           C  
ATOM   2013  OE1 GLU B 251     -20.917 -24.472   5.504  1.00 81.55           O  
ATOM   2014  OE2 GLU B 251     -19.444 -25.925   4.759  1.00 81.55           O  
ATOM   2015  N   GLY B 252     -15.598 -27.356   8.821  1.00 84.59           N  
ATOM   2016  CA  GLY B 252     -14.601 -28.414   8.772  1.00 84.59           C  
ATOM   2017  C   GLY B 252     -13.228 -27.962   9.234  1.00 84.59           C  
ATOM   2018  O   GLY B 252     -13.106 -27.266  10.244  1.00 84.59           O  
ATOM   2019  N   VAL B 253     -12.211 -28.365   8.520  1.00 78.44           N  
ATOM   2020  CA  VAL B 253     -10.816 -28.124   8.874  1.00 78.44           C  
ATOM   2021  C   VAL B 253     -10.423 -26.701   8.485  1.00 78.44           C  
ATOM   2022  CB  VAL B 253      -9.874 -29.142   8.194  1.00 78.44           C  
ATOM   2023  O   VAL B 253     -10.755 -26.234   7.393  1.00 78.44           O  
ATOM   2024  CG1 VAL B 253      -8.417 -28.853   8.552  1.00 78.44           C  
ATOM   2025  CG2 VAL B 253     -10.252 -30.567   8.591  1.00 78.44           C  
ATOM   2026  N   PHE B 254      -9.816 -26.041   9.293  1.00 82.49           N  
ATOM   2027  CA  PHE B 254      -9.314 -24.691   9.067  1.00 82.49           C  
ATOM   2028  C   PHE B 254      -7.927 -24.521   9.674  1.00 82.49           C  
ATOM   2029  CB  PHE B 254     -10.275 -23.653   9.654  1.00 82.49           C  
ATOM   2030  O   PHE B 254      -7.783 -23.946  10.755  1.00 82.49           O  
ATOM   2031  CG  PHE B 254     -10.048 -22.257   9.142  1.00 82.49           C  
ATOM   2032  CD1 PHE B 254      -9.512 -21.277   9.969  1.00 82.49           C  
ATOM   2033  CD2 PHE B 254     -10.369 -21.923   7.833  1.00 82.49           C  
ATOM   2034  CE1 PHE B 254      -9.300 -19.983   9.498  1.00 82.49           C  
ATOM   2035  CE2 PHE B 254     -10.160 -20.633   7.355  1.00 82.49           C  
ATOM   2036  CZ  PHE B 254      -9.626 -19.664   8.190  1.00 82.49           C  
ATOM   2037  N   GLU B 255      -6.939 -25.039   9.017  1.00 80.93           N  
ATOM   2038  CA  GLU B 255      -5.574 -25.040   9.535  1.00 80.93           C  
ATOM   2039  C   GLU B 255      -4.600 -24.439   8.526  1.00 80.93           C  
ATOM   2040  CB  GLU B 255      -5.140 -26.461   9.904  1.00 80.93           C  
ATOM   2041  O   GLU B 255      -4.916 -24.329   7.340  1.00 80.93           O  
ATOM   2042  CG  GLU B 255      -5.987 -27.099  10.996  1.00 80.93           C  
ATOM   2043  CD  GLU B 255      -5.580 -28.529  11.312  1.00 80.93           C  
ATOM   2044  OE1 GLU B 255      -6.146 -29.127  12.255  1.00 80.93           O  
ATOM   2045  OE2 GLU B 255      -4.687 -29.056  10.611  1.00 80.93           O  
ATOM   2046  N   ARG B 256      -3.511 -24.145   9.017  1.00 85.81           N  
ATOM   2047  CA  ARG B 256      -2.421 -23.684   8.163  1.00 85.81           C  
ATOM   2048  C   ARG B 256      -1.715 -24.859   7.494  1.00 85.81           C  
ATOM   2049  CB  ARG B 256      -1.416 -22.860   8.971  1.00 85.81           C  
ATOM   2050  O   ARG B 256      -1.728 -25.977   8.015  1.00 85.81           O  
ATOM   2051  CG  ARG B 256      -1.905 -21.464   9.322  1.00 85.81           C  
ATOM   2052  CD  ARG B 256      -0.823 -20.644  10.010  1.00 85.81           C  
ATOM   2053  NE  ARG B 256      -1.309 -19.320  10.388  1.00 85.81           N  
ATOM   2054  NH1 ARG B 256       0.556 -18.764  11.634  1.00 85.81           N  
ATOM   2055  NH2 ARG B 256      -1.178 -17.279  11.434  1.00 85.81           N  
ATOM   2056  CZ  ARG B 256      -0.643 -18.458  11.151  1.00 85.81           C  
ATOM   2057  N   PRO B 257      -1.190 -24.550   6.357  1.00 91.54           N  
ATOM   2058  CA  PRO B 257      -0.503 -25.645   5.667  1.00 91.54           C  
ATOM   2059  C   PRO B 257       0.731 -26.135   6.421  1.00 91.54           C  
ATOM   2060  CB  PRO B 257      -0.111 -25.025   4.324  1.00 91.54           C  
ATOM   2061  O   PRO B 257       1.407 -25.346   7.087  1.00 91.54           O  
ATOM   2062  CG  PRO B 257      -0.360 -23.561   4.492  1.00 91.54           C  
ATOM   2063  CD  PRO B 257      -1.148 -23.353   5.753  1.00 91.54           C  
ATOM   2064  N   SER B 258       0.982 -27.372   6.294  1.00 93.16           N  
ATOM   2065  CA  SER B 258       2.145 -27.996   6.917  1.00 93.16           C  
ATOM   2066  C   SER B 258       3.433 -27.602   6.203  1.00 93.16           C  
ATOM   2067  CB  SER B 258       1.999 -29.518   6.921  1.00 93.16           C  
ATOM   2068  O   SER B 258       3.543 -27.748   4.984  1.00 93.16           O  
ATOM   2069  OG  SER B 258       3.233 -30.141   7.232  1.00 93.16           O  
ATOM   2070  N   ASP B 259       4.335 -27.211   6.986  1.00 92.31           N  
ATOM   2071  CA  ASP B 259       5.627 -26.808   6.438  1.00 92.31           C  
ATOM   2072  C   ASP B 259       6.321 -27.981   5.749  1.00 92.31           C  
ATOM   2073  CB  ASP B 259       6.523 -26.240   7.540  1.00 92.31           C  
ATOM   2074  O   ASP B 259       6.958 -27.808   4.708  1.00 92.31           O  
ATOM   2075  CG  ASP B 259       7.788 -25.595   7.002  1.00 92.31           C  
ATOM   2076  OD1 ASP B 259       7.697 -24.559   6.309  1.00 92.31           O  
ATOM   2077  OD2 ASP B 259       8.886 -26.129   7.271  1.00 92.31           O  
ATOM   2078  N   GLU B 260       6.200 -29.124   6.320  1.00 93.23           N  
ATOM   2079  CA  GLU B 260       6.817 -30.321   5.756  1.00 93.23           C  
ATOM   2080  C   GLU B 260       6.255 -30.631   4.371  1.00 93.23           C  
ATOM   2081  CB  GLU B 260       6.614 -31.520   6.686  1.00 93.23           C  
ATOM   2082  O   GLU B 260       7.010 -30.911   3.438  1.00 93.23           O  
ATOM   2083  CG  GLU B 260       7.349 -32.775   6.241  1.00 93.23           C  
ATOM   2084  CD  GLU B 260       7.145 -33.955   7.178  1.00 93.23           C  
ATOM   2085  OE1 GLU B 260       7.668 -35.055   6.892  1.00 93.23           O  
ATOM   2086  OE2 GLU B 260       6.455 -33.777   8.207  1.00 93.23           O  
ATOM   2087  N   VAL B 261       4.941 -30.464   4.232  1.00 94.18           N  
ATOM   2088  CA  VAL B 261       4.282 -30.748   2.961  1.00 94.18           C  
ATOM   2089  C   VAL B 261       4.704 -29.716   1.918  1.00 94.18           C  
ATOM   2090  CB  VAL B 261       2.744 -30.759   3.109  1.00 94.18           C  
ATOM   2091  O   VAL B 261       5.064 -30.072   0.793  1.00 94.18           O  
ATOM   2092  CG1 VAL B 261       2.070 -30.829   1.739  1.00 94.18           C  
ATOM   2093  CG2 VAL B 261       2.301 -31.928   3.986  1.00 94.18           C  
ATOM   2094  N   ILE B 262       4.790 -28.496   2.314  1.00 95.56           N  
ATOM   2095  CA  ILE B 262       5.143 -27.412   1.404  1.00 95.56           C  
ATOM   2096  C   ILE B 262       6.595 -27.565   0.957  1.00 95.56           C  
ATOM   2097  CB  ILE B 262       4.927 -26.030   2.061  1.00 95.56           C  
ATOM   2098  O   ILE B 262       6.906 -27.413  -0.227  1.00 95.56           O  
ATOM   2099  CG1 ILE B 262       3.447 -25.826   2.403  1.00 95.56           C  
ATOM   2100  CG2 ILE B 262       5.437 -24.912   1.147  1.00 95.56           C  
ATOM   2101  CD1 ILE B 262       2.522 -25.861   1.194  1.00 95.56           C  
ATOM   2102  N   ARG B 263       7.420 -27.923   1.863  1.00 95.13           N  
ATOM   2103  CA  ARG B 263       8.834 -28.112   1.556  1.00 95.13           C  
ATOM   2104  C   ARG B 263       9.029 -29.224   0.531  1.00 95.13           C  
ATOM   2105  CB  ARG B 263       9.623 -28.428   2.829  1.00 95.13           C  
ATOM   2106  O   ARG B 263       9.722 -29.038  -0.471  1.00 95.13           O  
ATOM   2107  CG  ARG B 263      11.130 -28.461   2.628  1.00 95.13           C  
ATOM   2108  CD  ARG B 263      11.866 -28.742   3.930  1.00 95.13           C  
ATOM   2109  NE  ARG B 263      11.335 -29.923   4.606  1.00 95.13           N  
ATOM   2110  NH1 ARG B 263      13.363 -30.580   5.497  1.00 95.13           N  
ATOM   2111  NH2 ARG B 263      11.473 -31.811   5.906  1.00 95.13           N  
ATOM   2112  CZ  ARG B 263      12.058 -30.768   5.335  1.00 95.13           C  
ATOM   2113  N   GLU B 264       8.395 -30.305   0.739  1.00 94.50           N  
ATOM   2114  CA  GLU B 264       8.546 -31.456  -0.145  1.00 94.50           C  
ATOM   2115  C   GLU B 264       7.900 -31.198  -1.503  1.00 94.50           C  
ATOM   2116  CB  GLU B 264       7.942 -32.709   0.495  1.00 94.50           C  
ATOM   2117  O   GLU B 264       8.439 -31.595  -2.539  1.00 94.50           O  
ATOM   2118  CG  GLU B 264       8.802 -33.312   1.596  1.00 94.50           C  
ATOM   2119  CD  GLU B 264      10.196 -33.698   1.126  1.00 94.50           C  
ATOM   2120  OE1 GLU B 264      11.168 -33.512   1.893  1.00 94.50           O  
ATOM   2121  OE2 GLU B 264      10.316 -34.189  -0.018  1.00 94.50           O  
ATOM   2122  N   LEU B 265       6.759 -30.542  -1.444  1.00 94.12           N  
ATOM   2123  CA  LEU B 265       6.079 -30.191  -2.685  1.00 94.12           C  
ATOM   2124  C   LEU B 265       6.927 -29.236  -3.519  1.00 94.12           C  
ATOM   2125  CB  LEU B 265       4.717 -29.556  -2.389  1.00 94.12           C  
ATOM   2126  O   LEU B 265       7.106 -29.446  -4.721  1.00 94.12           O  
ATOM   2127  CG  LEU B 265       3.869 -29.174  -3.604  1.00 94.12           C  
ATOM   2128  CD1 LEU B 265       3.474 -30.421  -4.388  1.00 94.12           C  
ATOM   2129  CD2 LEU B 265       2.633 -28.396  -3.168  1.00 94.12           C  
ATOM   2130  N   SER B 266       7.506 -28.222  -2.886  1.00 95.07           N  
ATOM   2131  CA  SER B 266       8.363 -27.256  -3.566  1.00 95.07           C  
ATOM   2132  C   SER B 266       9.592 -27.933  -4.164  1.00 95.07           C  
ATOM   2133  CB  SER B 266       8.798 -26.152  -2.602  1.00 95.07           C  
ATOM   2134  O   SER B 266       9.948 -27.679  -5.317  1.00 95.07           O  
ATOM   2135  OG  SER B 266       7.676 -25.428  -2.128  1.00 95.07           O  
ATOM   2136  N   ARG B 267      10.162 -28.854  -3.457  1.00 94.51           N  
ATOM   2137  CA  ARG B 267      11.328 -29.596  -3.926  1.00 94.51           C  
ATOM   2138  C   ARG B 267      10.978 -30.461  -5.132  1.00 94.51           C  
ATOM   2139  CB  ARG B 267      11.898 -30.466  -2.804  1.00 94.51           C  
ATOM   2140  O   ARG B 267      11.690 -30.450  -6.138  1.00 94.51           O  
ATOM   2141  CG  ARG B 267      13.183 -31.189  -3.177  1.00 94.51           C  
ATOM   2142  CD  ARG B 267      13.626 -32.152  -2.085  1.00 94.51           C  
ATOM   2143  NE  ARG B 267      13.854 -31.463  -0.818  1.00 94.51           N  
ATOM   2144  NH1 ARG B 267      12.553 -32.902   0.436  1.00 94.51           N  
ATOM   2145  NH2 ARG B 267      13.611 -31.135   1.442  1.00 94.51           N  
ATOM   2146  CZ  ARG B 267      13.339 -31.835   0.350  1.00 94.51           C  
ATOM   2147  N   ALA B 268       9.885 -31.179  -5.069  1.00 93.55           N  
ATOM   2148  CA  ALA B 268       9.456 -32.074  -6.141  1.00 93.55           C  
ATOM   2149  C   ALA B 268       9.173 -31.297  -7.424  1.00 93.55           C  
ATOM   2150  CB  ALA B 268       8.219 -32.860  -5.715  1.00 93.55           C  
ATOM   2151  O   ALA B 268       9.564 -31.721  -8.513  1.00 93.55           O  
ATOM   2152  N   LEU B 269       8.553 -30.148  -7.280  1.00 92.29           N  
ATOM   2153  CA  LEU B 269       8.235 -29.327  -8.443  1.00 92.29           C  
ATOM   2154  C   LEU B 269       9.502 -28.740  -9.057  1.00 92.29           C  
ATOM   2155  CB  LEU B 269       7.271 -28.202  -8.059  1.00 92.29           C  
ATOM   2156  O   LEU B 269       9.665 -28.747 -10.279  1.00 92.29           O  
ATOM   2157  CG  LEU B 269       5.794 -28.583  -7.944  1.00 92.29           C  
ATOM   2158  CD1 LEU B 269       5.022 -27.496  -7.205  1.00 92.29           C  
ATOM   2159  CD2 LEU B 269       5.196 -28.828  -9.325  1.00 92.29           C  
ATOM   2160  N   ARG B 270      10.397 -28.371  -8.253  1.00 92.85           N  
ATOM   2161  CA  ARG B 270      11.671 -27.849  -8.737  1.00 92.85           C  
ATOM   2162  C   ARG B 270      12.431 -28.909  -9.528  1.00 92.85           C  
ATOM   2163  CB  ARG B 270      12.527 -27.352  -7.571  1.00 92.85           C  
ATOM   2164  O   ARG B 270      12.937 -28.633 -10.618  1.00 92.85           O  
ATOM   2165  CG  ARG B 270      12.133 -25.975  -7.061  1.00 92.85           C  
ATOM   2166  CD  ARG B 270      13.137 -25.440  -6.049  1.00 92.85           C  
ATOM   2167  NE  ARG B 270      13.445 -26.430  -5.021  1.00 92.85           N  
ATOM   2168  NH1 ARG B 270      15.701 -25.939  -4.932  1.00 92.85           N  
ATOM   2169  NH2 ARG B 270      14.824 -27.571  -3.581  1.00 92.85           N  
ATOM   2170  CZ  ARG B 270      14.656 -26.644  -4.514  1.00 92.85           C  
ATOM   2171  N   GLN B 271      12.436 -30.062  -9.020  1.00 91.08           N  
ATOM   2172  CA  GLN B 271      13.177 -31.154  -9.645  1.00 91.08           C  
ATOM   2173  C   GLN B 271      12.508 -31.600 -10.942  1.00 91.08           C  
ATOM   2174  CB  GLN B 271      13.302 -32.337  -8.684  1.00 91.08           C  
ATOM   2175  O   GLN B 271      13.184 -31.835 -11.946  1.00 91.08           O  
ATOM   2176  CG  GLN B 271      14.289 -32.105  -7.548  1.00 91.08           C  
ATOM   2177  CD  GLN B 271      14.345 -33.266  -6.573  1.00 91.08           C  
ATOM   2178  NE2 GLN B 271      15.256 -33.188  -5.609  1.00 91.08           N  
ATOM   2179  OE1 GLN B 271      13.575 -34.226  -6.685  1.00 91.08           O  
ATOM   2180  N   ALA B 272      11.214 -31.602 -10.930  1.00 89.93           N  
ATOM   2181  CA  ALA B 272      10.473 -32.087 -12.092  1.00 89.93           C  
ATOM   2182  C   ALA B 272      10.542 -31.087 -13.243  1.00 89.93           C  
ATOM   2183  CB  ALA B 272       9.019 -32.363 -11.718  1.00 89.93           C  
ATOM   2184  O   ALA B 272      10.704 -31.476 -14.402  1.00 89.93           O  
ATOM   2185  N   LEU B 273      10.520 -29.828 -12.934  1.00 88.07           N  
ATOM   2186  CA  LEU B 273      10.438 -28.808 -13.974  1.00 88.07           C  
ATOM   2187  C   LEU B 273      11.803 -28.175 -14.224  1.00 88.07           C  
ATOM   2188  CB  LEU B 273       9.425 -27.727 -13.586  1.00 88.07           C  
ATOM   2189  O   LEU B 273      12.051 -27.630 -15.302  1.00 88.07           O  
ATOM   2190  CG  LEU B 273       7.949 -28.120 -13.668  1.00 88.07           C  
ATOM   2191  CD1 LEU B 273       7.089 -27.110 -12.916  1.00 88.07           C  
ATOM   2192  CD2 LEU B 273       7.505 -28.231 -15.122  1.00 88.07           C  
ATOM   2193  N   GLY B 274      12.691 -28.317 -13.182  1.00 88.65           N  
ATOM   2194  CA  GLY B 274      13.967 -27.624 -13.266  1.00 88.65           C  
ATOM   2195  C   GLY B 274      13.836 -26.117 -13.150  1.00 88.65           C  
ATOM   2196  O   GLY B 274      14.556 -25.373 -13.820  1.00 88.65           O  
ATOM   2197  N   VAL B 275      12.794 -25.655 -12.473  1.00 92.56           N  
ATOM   2198  CA  VAL B 275      12.576 -24.222 -12.307  1.00 92.56           C  
ATOM   2199  C   VAL B 275      12.880 -23.816 -10.867  1.00 92.56           C  
ATOM   2200  CB  VAL B 275      11.131 -23.820 -12.680  1.00 92.56           C  
ATOM   2201  O   VAL B 275      12.754 -24.628  -9.947  1.00 92.56           O  
ATOM   2202  CG1 VAL B 275      10.879 -24.037 -14.171  1.00 92.56           C  
ATOM   2203  CG2 VAL B 275      10.126 -24.610 -11.844  1.00 92.56           C  
ATOM   2204  N   SER B 276      13.218 -22.500 -10.694  1.00 93.22           N  
ATOM   2205  CA  SER B 276      13.616 -22.046  -9.366  1.00 93.22           C  
ATOM   2206  C   SER B 276      12.749 -20.881  -8.898  1.00 93.22           C  
ATOM   2207  CB  SER B 276      15.088 -21.632  -9.358  1.00 93.22           C  
ATOM   2208  O   SER B 276      12.703 -20.575  -7.705  1.00 93.22           O  
ATOM   2209  OG  SER B 276      15.910 -22.690  -9.819  1.00 93.22           O  
ATOM   2210  N   LEU B 277      12.148 -20.188  -9.800  1.00 96.08           N  
ATOM   2211  CA  LEU B 277      11.339 -19.023  -9.458  1.00 96.08           C  
ATOM   2212  C   LEU B 277       9.883 -19.235  -9.861  1.00 96.08           C  
ATOM   2213  CB  LEU B 277      11.891 -17.768 -10.138  1.00 96.08           C  
ATOM   2214  O   LEU B 277       9.505 -18.962 -11.003  1.00 96.08           O  
ATOM   2215  CG  LEU B 277      13.370 -17.460  -9.895  1.00 96.08           C  
ATOM   2216  CD1 LEU B 277      13.834 -16.332 -10.810  1.00 96.08           C  
ATOM   2217  CD2 LEU B 277      13.607 -17.100  -8.432  1.00 96.08           C  
ATOM   2218  N   PHE B 278       9.061 -19.659  -8.873  1.00 95.70           N  
ATOM   2219  CA  PHE B 278       7.662 -19.916  -9.195  1.00 95.70           C  
ATOM   2220  C   PHE B 278       6.791 -19.806  -7.949  1.00 95.70           C  
ATOM   2221  CB  PHE B 278       7.501 -21.301  -9.828  1.00 95.70           C  
ATOM   2222  O   PHE B 278       7.304 -19.716  -6.832  1.00 95.70           O  
ATOM   2223  CG  PHE B 278       7.954 -22.430  -8.942  1.00 95.70           C  
ATOM   2224  CD1 PHE B 278       9.296 -22.783  -8.874  1.00 95.70           C  
ATOM   2225  CD2 PHE B 278       7.036 -23.139  -8.178  1.00 95.70           C  
ATOM   2226  CE1 PHE B 278       9.718 -23.827  -8.054  1.00 95.70           C  
ATOM   2227  CE2 PHE B 278       7.450 -24.184  -7.357  1.00 95.70           C  
ATOM   2228  CZ  PHE B 278       8.791 -24.527  -7.297  1.00 95.70           C  
ATOM   2229  N   GLY B 279       5.542 -19.655  -8.157  1.00 94.88           N  
ATOM   2230  CA  GLY B 279       4.558 -19.615  -7.087  1.00 94.88           C  
ATOM   2231  C   GLY B 279       3.540 -20.736  -7.171  1.00 94.88           C  
ATOM   2232  O   GLY B 279       3.170 -21.166  -8.266  1.00 94.88           O  
ATOM   2233  N   ILE B 280       3.178 -21.165  -5.972  1.00 95.76           N  
ATOM   2234  CA  ILE B 280       2.163 -22.210  -5.903  1.00 95.76           C  
ATOM   2235  C   ILE B 280       0.955 -21.706  -5.116  1.00 95.76           C  
ATOM   2236  CB  ILE B 280       2.722 -23.499  -5.261  1.00 95.76           C  
ATOM   2237  O   ILE B 280       1.102 -21.189  -4.006  1.00 95.76           O  
ATOM   2238  CG1 ILE B 280       4.086 -23.850  -5.866  1.00 95.76           C  
ATOM   2239  CG2 ILE B 280       1.734 -24.658  -5.428  1.00 95.76           C  
ATOM   2240  CD1 ILE B 280       4.844 -24.927  -5.103  1.00 95.76           C  
ATOM   2241  N   ASP B 281      -0.182 -21.863  -5.698  1.00 94.99           N  
ATOM   2242  CA  ASP B 281      -1.410 -21.560  -4.969  1.00 94.99           C  
ATOM   2243  C   ASP B 281      -2.005 -22.821  -4.346  1.00 94.99           C  
ATOM   2244  CB  ASP B 281      -2.433 -20.897  -5.894  1.00 94.99           C  
ATOM   2245  O   ASP B 281      -2.393 -23.748  -5.060  1.00 94.99           O  
ATOM   2246  CG  ASP B 281      -2.033 -19.494  -6.313  1.00 94.99           C  
ATOM   2247  OD1 ASP B 281      -1.063 -18.942  -5.749  1.00 94.99           O  
ATOM   2248  OD2 ASP B 281      -2.695 -18.933  -7.213  1.00 94.99           O  
ATOM   2249  N   ILE B 282      -2.106 -22.720  -3.027  1.00 96.68           N  
ATOM   2250  CA  ILE B 282      -2.567 -23.897  -2.299  1.00 96.68           C  
ATOM   2251  C   ILE B 282      -3.793 -23.540  -1.462  1.00 96.68           C  
ATOM   2252  CB  ILE B 282      -1.453 -24.476  -1.397  1.00 96.68           C  
ATOM   2253  O   ILE B 282      -3.854 -22.462  -0.867  1.00 96.68           O  
ATOM   2254  CG1 ILE B 282      -0.288 -24.989  -2.250  1.00 96.68           C  
ATOM   2255  CG2 ILE B 282      -2.007 -25.587  -0.501  1.00 96.68           C  
ATOM   2256  CD1 ILE B 282       0.892 -25.508  -1.440  1.00 96.68           C  
ATOM   2257  N   ILE B 283      -4.738 -24.409  -1.492  1.00 96.31           N  
ATOM   2258  CA  ILE B 283      -5.879 -24.315  -0.587  1.00 96.31           C  
ATOM   2259  C   ILE B 283      -5.954 -25.569   0.280  1.00 96.31           C  
ATOM   2260  CB  ILE B 283      -7.201 -24.120  -1.363  1.00 96.31           C  
ATOM   2261  O   ILE B 283      -5.425 -26.620  -0.089  1.00 96.31           O  
ATOM   2262  CG1 ILE B 283      -7.421 -25.278  -2.343  1.00 96.31           C  
ATOM   2263  CG2 ILE B 283      -7.203 -22.775  -2.096  1.00 96.31           C  
ATOM   2264  CD1 ILE B 283      -8.779 -25.257  -3.031  1.00 96.31           C  
ATOM   2265  N   ILE B 284      -6.552 -25.409   1.450  1.00 96.31           N  
ATOM   2266  CA  ILE B 284      -6.737 -26.554   2.335  1.00 96.31           C  
ATOM   2267  C   ILE B 284      -8.185 -27.034   2.261  1.00 96.31           C  
ATOM   2268  CB  ILE B 284      -6.361 -26.208   3.793  1.00 96.31           C  
ATOM   2269  O   ILE B 284      -9.109 -26.294   2.605  1.00 96.31           O  
ATOM   2270  CG1 ILE B 284      -4.928 -25.667   3.860  1.00 96.31           C  
ATOM   2271  CG2 ILE B 284      -6.528 -27.431   4.699  1.00 96.31           C  
ATOM   2272  CD1 ILE B 284      -3.868 -26.665   3.413  1.00 96.31           C  
ATOM   2273  N   ASN B 285      -8.351 -28.213   1.727  1.00 95.85           N  
ATOM   2274  CA  ASN B 285      -9.677 -28.820   1.684  1.00 95.85           C  
ATOM   2275  C   ASN B 285     -10.307 -28.890   3.072  1.00 95.85           C  
ATOM   2276  CB  ASN B 285      -9.609 -30.215   1.060  1.00 95.85           C  
ATOM   2277  O   ASN B 285      -9.812 -29.601   3.948  1.00 95.85           O  
ATOM   2278  CG  ASN B 285     -10.980 -30.813   0.815  1.00 95.85           C  
ATOM   2279  ND2 ASN B 285     -11.089 -31.646  -0.213  1.00 95.85           N  
ATOM   2280  OD1 ASN B 285     -11.934 -30.529   1.544  1.00 95.85           O  
ATOM   2281  N   ASN B 286     -11.431 -28.240   3.171  1.00 93.38           N  
ATOM   2282  CA  ASN B 286     -12.000 -28.122   4.509  1.00 93.38           C  
ATOM   2283  C   ASN B 286     -12.621 -29.437   4.972  1.00 93.38           C  
ATOM   2284  CB  ASN B 286     -13.039 -26.999   4.554  1.00 93.38           C  
ATOM   2285  O   ASN B 286     -12.866 -29.627   6.165  1.00 93.38           O  
ATOM   2286  CG  ASN B 286     -14.247 -27.287   3.685  1.00 93.38           C  
ATOM   2287  ND2 ASN B 286     -15.159 -26.326   3.600  1.00 93.38           N  
ATOM   2288  OD1 ASN B 286     -14.360 -28.365   3.095  1.00 93.38           O  
ATOM   2289  N   GLN B 287     -12.833 -30.386   4.122  1.00 91.68           N  
ATOM   2290  CA  GLN B 287     -13.401 -31.683   4.477  1.00 91.68           C  
ATOM   2291  C   GLN B 287     -12.306 -32.684   4.833  1.00 91.68           C  
ATOM   2292  CB  GLN B 287     -14.257 -32.226   3.332  1.00 91.68           C  
ATOM   2293  O   GLN B 287     -12.415 -33.404   5.828  1.00 91.68           O  
ATOM   2294  CG  GLN B 287     -15.506 -31.400   3.053  1.00 91.68           C  
ATOM   2295  CD  GLN B 287     -16.285 -31.902   1.852  1.00 91.68           C  
ATOM   2296  NE2 GLN B 287     -17.434 -31.288   1.591  1.00 91.68           N  
ATOM   2297  OE1 GLN B 287     -15.858 -32.834   1.163  1.00 91.68           O  
ATOM   2298  N   THR B 288     -11.209 -32.715   4.181  1.00 91.63           N  
ATOM   2299  CA  THR B 288     -10.197 -33.756   4.321  1.00 91.63           C  
ATOM   2300  C   THR B 288      -8.946 -33.207   5.001  1.00 91.63           C  
ATOM   2301  CB  THR B 288      -9.821 -34.357   2.955  1.00 91.63           C  
ATOM   2302  O   THR B 288      -8.154 -33.966   5.562  1.00 91.63           O  
ATOM   2303  CG2 THR B 288     -11.045 -34.933   2.251  1.00 91.63           C  
ATOM   2304  OG1 THR B 288      -9.247 -33.334   2.131  1.00 91.63           O  
ATOM   2305  N   GLY B 289      -8.744 -31.869   4.905  1.00 93.94           N  
ATOM   2306  CA  GLY B 289      -7.528 -31.254   5.414  1.00 93.94           C  
ATOM   2307  C   GLY B 289      -6.353 -31.378   4.463  1.00 93.94           C  
ATOM   2308  O   GLY B 289      -5.247 -30.931   4.773  1.00 93.94           O  
ATOM   2309  N   GLN B 290      -6.575 -31.909   3.267  1.00 95.69           N  
ATOM   2310  CA  GLN B 290      -5.520 -32.111   2.280  1.00 95.69           C  
ATOM   2311  C   GLN B 290      -5.088 -30.787   1.657  1.00 95.69           C  
ATOM   2312  CB  GLN B 290      -5.984 -33.078   1.189  1.00 95.69           C  
ATOM   2313  O   GLN B 290      -5.889 -29.855   1.549  1.00 95.69           O  
ATOM   2314  CG  GLN B 290      -6.211 -34.500   1.683  1.00 95.69           C  
ATOM   2315  CD  GLN B 290      -6.697 -35.431   0.588  1.00 95.69           C  
ATOM   2316  NE2 GLN B 290      -6.017 -36.561   0.426  1.00 95.69           N  
ATOM   2317  OE1 GLN B 290      -7.675 -35.138  -0.106  1.00 95.69           O  
ATOM   2318  N   HIS B 291      -3.824 -30.725   1.293  1.00 97.23           N  
ATOM   2319  CA  HIS B 291      -3.296 -29.583   0.556  1.00 97.23           C  
ATOM   2320  C   HIS B 291      -3.573 -29.715  -0.938  1.00 97.23           C  
ATOM   2321  CB  HIS B 291      -1.793 -29.436   0.800  1.00 97.23           C  
ATOM   2322  O   HIS B 291      -2.948 -30.530  -1.620  1.00 97.23           O  
ATOM   2323  CG  HIS B 291      -1.438 -29.197   2.233  1.00 97.23           C  
ATOM   2324  CD2 HIS B 291      -1.018 -28.078   2.870  1.00 97.23           C  
ATOM   2325  ND1 HIS B 291      -1.496 -30.187   3.189  1.00 97.23           N  
ATOM   2326  CE1 HIS B 291      -1.127 -29.686   4.356  1.00 97.23           C  
ATOM   2327  NE2 HIS B 291      -0.832 -28.409   4.190  1.00 97.23           N  
ATOM   2328  N   ALA B 292      -4.468 -28.857  -1.416  1.00 96.73           N  
ATOM   2329  CA  ALA B 292      -4.790 -28.914  -2.839  1.00 96.73           C  
ATOM   2330  C   ALA B 292      -4.048 -27.829  -3.613  1.00 96.73           C  
ATOM   2331  CB  ALA B 292      -6.297 -28.778  -3.049  1.00 96.73           C  
ATOM   2332  O   ALA B 292      -4.199 -26.639  -3.325  1.00 96.73           O  
ATOM   2333  N   VAL B 293      -3.238 -28.244  -4.593  1.00 95.90           N  
ATOM   2334  CA  VAL B 293      -2.553 -27.304  -5.475  1.00 95.90           C  
ATOM   2335  C   VAL B 293      -3.480 -26.900  -6.619  1.00 95.90           C  
ATOM   2336  CB  VAL B 293      -1.243 -27.903  -6.035  1.00 95.90           C  
ATOM   2337  O   VAL B 293      -3.857 -27.735  -7.444  1.00 95.90           O  
ATOM   2338  CG1 VAL B 293      -0.526 -26.891  -6.927  1.00 95.90           C  
ATOM   2339  CG2 VAL B 293      -0.333 -28.354  -4.894  1.00 95.90           C  
ATOM   2340  N   ILE B 294      -3.707 -25.640  -6.690  1.00 94.14           N  
ATOM   2341  CA  ILE B 294      -4.746 -25.261  -7.640  1.00 94.14           C  
ATOM   2342  C   ILE B 294      -4.134 -24.447  -8.778  1.00 94.14           C  
ATOM   2343  CB  ILE B 294      -5.874 -24.459  -6.954  1.00 94.14           C  
ATOM   2344  O   ILE B 294      -4.750 -24.281  -9.833  1.00 94.14           O  
ATOM   2345  CG1 ILE B 294      -5.302 -23.212  -6.269  1.00 94.14           C  
ATOM   2346  CG2 ILE B 294      -6.629 -25.337  -5.951  1.00 94.14           C  
ATOM   2347  CD1 ILE B 294      -6.361 -22.229  -5.789  1.00 94.14           C  
ATOM   2348  N   ASP B 295      -2.929 -23.958  -8.594  1.00 93.08           N  
ATOM   2349  CA  ASP B 295      -2.298 -23.181  -9.656  1.00 93.08           C  
ATOM   2350  C   ASP B 295      -0.799 -23.025  -9.406  1.00 93.08           C  
ATOM   2351  CB  ASP B 295      -2.957 -21.806  -9.779  1.00 93.08           C  
ATOM   2352  O   ASP B 295      -0.346 -23.082  -8.261  1.00 93.08           O  
ATOM   2353  CG  ASP B 295      -2.679 -21.132 -11.112  1.00 93.08           C  
ATOM   2354  OD1 ASP B 295      -2.332 -21.832 -12.088  1.00 93.08           O  
ATOM   2355  OD2 ASP B 295      -2.806 -19.891 -11.185  1.00 93.08           O  
ATOM   2356  N   ILE B 296      -0.011 -22.971 -10.486  1.00 93.79           N  
ATOM   2357  CA  ILE B 296       1.414 -22.662 -10.437  1.00 93.79           C  
ATOM   2358  C   ILE B 296       1.723 -21.499 -11.378  1.00 93.79           C  
ATOM   2359  CB  ILE B 296       2.272 -23.893 -10.807  1.00 93.79           C  
ATOM   2360  O   ILE B 296       1.273 -21.486 -12.526  1.00 93.79           O  
ATOM   2361  CG1 ILE B 296       1.904 -25.086  -9.918  1.00 93.79           C  
ATOM   2362  CG2 ILE B 296       3.764 -23.565 -10.693  1.00 93.79           C  
ATOM   2363  CD1 ILE B 296       2.572 -26.392 -10.327  1.00 93.79           C  
ATOM   2364  N   ASN B 297       2.410 -20.561 -10.875  1.00 91.43           N  
ATOM   2365  CA  ASN B 297       2.755 -19.387 -11.668  1.00 91.43           C  
ATOM   2366  C   ASN B 297       4.267 -19.212 -11.783  1.00 91.43           C  
ATOM   2367  CB  ASN B 297       2.118 -18.130 -11.072  1.00 91.43           C  
ATOM   2368  O   ASN B 297       4.987 -19.334 -10.790  1.00 91.43           O  
ATOM   2369  CG  ASN B 297       0.605 -18.207 -11.027  1.00 91.43           C  
ATOM   2370  ND2 ASN B 297       0.032 -17.942  -9.859  1.00 91.43           N  
ATOM   2371  OD1 ASN B 297      -0.044 -18.502 -12.034  1.00 91.43           O  
ATOM   2372  N   ALA B 298       4.656 -18.976 -12.991  1.00 92.80           N  
ATOM   2373  CA  ALA B 298       6.079 -18.753 -13.231  1.00 92.80           C  
ATOM   2374  C   ALA B 298       6.490 -17.342 -12.820  1.00 92.80           C  
ATOM   2375  CB  ALA B 298       6.415 -18.994 -14.701  1.00 92.80           C  
ATOM   2376  O   ALA B 298       5.842 -16.364 -13.200  1.00 92.80           O  
ATOM   2377  N   PHE B 299       7.520 -17.233 -12.069  1.00 93.10           N  
ATOM   2378  CA  PHE B 299       8.126 -15.978 -11.642  1.00 93.10           C  
ATOM   2379  C   PHE B 299       7.057 -14.978 -11.216  1.00 93.10           C  
ATOM   2380  CB  PHE B 299       8.984 -15.384 -12.764  1.00 93.10           C  
ATOM   2381  O   PHE B 299       6.957 -13.889 -11.785  1.00 93.10           O  
ATOM   2382  CG  PHE B 299      10.091 -14.491 -12.273  1.00 93.10           C  
ATOM   2383  CD1 PHE B 299       9.940 -13.748 -11.109  1.00 93.10           C  
ATOM   2384  CD2 PHE B 299      11.285 -14.394 -12.977  1.00 93.10           C  
ATOM   2385  CE1 PHE B 299      10.963 -12.921 -10.652  1.00 93.10           C  
ATOM   2386  CE2 PHE B 299      12.312 -13.570 -12.527  1.00 93.10           C  
ATOM   2387  CZ  PHE B 299      12.149 -12.833 -11.365  1.00 93.10           C  
ATOM   2388  N   PRO B 300       6.329 -15.234 -10.161  1.00 87.96           N  
ATOM   2389  CA  PRO B 300       5.278 -14.332  -9.684  1.00 87.96           C  
ATOM   2390  C   PRO B 300       5.833 -13.025  -9.122  1.00 87.96           C  
ATOM   2391  CB  PRO B 300       4.585 -15.146  -8.588  1.00 87.96           C  
ATOM   2392  O   PRO B 300       7.048 -12.814  -9.125  1.00 87.96           O  
ATOM   2393  CG  PRO B 300       5.662 -16.009  -8.014  1.00 87.96           C  
ATOM   2394  CD  PRO B 300       6.627 -16.360  -9.110  1.00 87.96           C  
ATOM   2395  N   GLY B 301       5.050 -12.041  -8.716  1.00 85.02           N  
ATOM   2396  CA  GLY B 301       5.429 -10.721  -8.239  1.00 85.02           C  
ATOM   2397  C   GLY B 301       6.088 -10.747  -6.872  1.00 85.02           C  
ATOM   2398  O   GLY B 301       6.771  -9.795  -6.489  1.00 85.02           O  
ATOM   2399  N   TYR B 302       6.139 -11.816  -6.131  1.00 87.91           N  
ATOM   2400  CA  TYR B 302       6.748 -12.054  -4.826  1.00 87.91           C  
ATOM   2401  C   TYR B 302       6.369 -10.956  -3.839  1.00 87.91           C  
ATOM   2402  CB  TYR B 302       8.272 -12.141  -4.952  1.00 87.91           C  
ATOM   2403  O   TYR B 302       7.207 -10.499  -3.058  1.00 87.91           O  
ATOM   2404  CG  TYR B 302       8.753 -13.388  -5.653  1.00 87.91           C  
ATOM   2405  CD1 TYR B 302       8.940 -14.577  -4.952  1.00 87.91           C  
ATOM   2406  CD2 TYR B 302       9.023 -13.379  -7.017  1.00 87.91           C  
ATOM   2407  CE1 TYR B 302       9.385 -15.728  -5.594  1.00 87.91           C  
ATOM   2408  CE2 TYR B 302       9.469 -14.524  -7.670  1.00 87.91           C  
ATOM   2409  OH  TYR B 302      10.087 -16.828  -7.591  1.00 87.91           O  
ATOM   2410  CZ  TYR B 302       9.646 -15.692  -6.951  1.00 87.91           C  
ATOM   2411  N   GLU B 303       5.163 -10.454  -3.993  1.00 77.17           N  
ATOM   2412  CA  GLU B 303       4.635  -9.486  -3.036  1.00 77.17           C  
ATOM   2413  C   GLU B 303       4.500 -10.101  -1.646  1.00 77.17           C  
ATOM   2414  CB  GLU B 303       3.281  -8.949  -3.507  1.00 77.17           C  
ATOM   2415  O   GLU B 303       3.872 -11.149  -1.483  1.00 77.17           O  
ATOM   2416  CG  GLU B 303       3.365  -8.072  -4.748  1.00 77.17           C  
ATOM   2417  CD  GLU B 303       2.004  -7.627  -5.261  1.00 77.17           C  
ATOM   2418  OE1 GLU B 303       1.938  -7.013  -6.350  1.00 77.17           O  
ATOM   2419  OE2 GLU B 303       0.997  -7.895  -4.569  1.00 77.17           O  
ATOM   2420  N   GLY B 304       5.122  -9.539  -0.663  1.00 72.65           N  
ATOM   2421  CA  GLY B 304       5.040 -10.049   0.697  1.00 72.65           C  
ATOM   2422  C   GLY B 304       6.245 -10.880   1.096  1.00 72.65           C  
ATOM   2423  O   GLY B 304       6.317 -11.377   2.222  1.00 72.65           O  
ATOM   2424  N   VAL B 305       7.150 -10.986   0.129  1.00 84.15           N  
ATOM   2425  CA  VAL B 305       8.358 -11.751   0.420  1.00 84.15           C  
ATOM   2426  C   VAL B 305       9.520 -10.798   0.692  1.00 84.15           C  
ATOM   2427  CB  VAL B 305       8.715 -12.709  -0.738  1.00 84.15           C  
ATOM   2428  O   VAL B 305      10.216 -10.377  -0.235  1.00 84.15           O  
ATOM   2429  CG1 VAL B 305       9.880 -13.618  -0.348  1.00 84.15           C  
ATOM   2430  CG2 VAL B 305       7.497 -13.539  -1.138  1.00 84.15           C  
ATOM   2431  N   SER B 306       9.898 -10.594   1.972  1.00 79.71           N  
ATOM   2432  CA  SER B 306      10.863  -9.582   2.390  1.00 79.71           C  
ATOM   2433  C   SER B 306      12.282  -9.971   1.989  1.00 79.71           C  
ATOM   2434  CB  SER B 306      10.793  -9.367   3.903  1.00 79.71           C  
ATOM   2435  O   SER B 306      13.082  -9.113   1.610  1.00 79.71           O  
ATOM   2436  OG  SER B 306      10.983 -10.590   4.594  1.00 79.71           O  
ATOM   2437  N   GLU B 307      12.589 -11.223   1.917  1.00 86.95           N  
ATOM   2438  CA  GLU B 307      13.954 -11.683   1.678  1.00 86.95           C  
ATOM   2439  C   GLU B 307      14.119 -12.203   0.253  1.00 86.95           C  
ATOM   2440  CB  GLU B 307      14.339 -12.771   2.683  1.00 86.95           C  
ATOM   2441  O   GLU B 307      14.943 -13.084  -0.000  1.00 86.95           O  
ATOM   2442  CG  GLU B 307      14.335 -12.300   4.130  1.00 86.95           C  
ATOM   2443  CD  GLU B 307      15.394 -11.248   4.422  1.00 86.95           C  
ATOM   2444  OE1 GLU B 307      15.095 -10.269   5.142  1.00 86.95           O  
ATOM   2445  OE2 GLU B 307      16.532 -11.405   3.925  1.00 86.95           O  
ATOM   2446  N   PHE B 308      13.308 -11.669  -0.685  1.00 90.49           N  
ATOM   2447  CA  PHE B 308      13.309 -12.183  -2.049  1.00 90.49           C  
ATOM   2448  C   PHE B 308      14.692 -12.052  -2.676  1.00 90.49           C  
ATOM   2449  CB  PHE B 308      12.274 -11.445  -2.904  1.00 90.49           C  
ATOM   2450  O   PHE B 308      15.258 -13.036  -3.156  1.00 90.49           O  
ATOM   2451  CG  PHE B 308      12.389 -11.729  -4.377  1.00 90.49           C  
ATOM   2452  CD1 PHE B 308      12.745 -10.724  -5.267  1.00 90.49           C  
ATOM   2453  CD2 PHE B 308      12.140 -13.003  -4.872  1.00 90.49           C  
ATOM   2454  CE1 PHE B 308      12.852 -10.984  -6.631  1.00 90.49           C  
ATOM   2455  CE2 PHE B 308      12.245 -13.271  -6.234  1.00 90.49           C  
ATOM   2456  CZ  PHE B 308      12.600 -12.259  -7.112  1.00 90.49           C  
ATOM   2457  N   PHE B 309      15.325 -10.869  -2.606  1.00 92.08           N  
ATOM   2458  CA  PHE B 309      16.585 -10.615  -3.294  1.00 92.08           C  
ATOM   2459  C   PHE B 309      17.727 -11.376  -2.631  1.00 92.08           C  
ATOM   2460  CB  PHE B 309      16.896  -9.115  -3.313  1.00 92.08           C  
ATOM   2461  O   PHE B 309      18.601 -11.914  -3.315  1.00 92.08           O  
ATOM   2462  CG  PHE B 309      16.045  -8.331  -4.275  1.00 92.08           C  
ATOM   2463  CD1 PHE B 309      15.873  -8.763  -5.584  1.00 92.08           C  
ATOM   2464  CD2 PHE B 309      15.415  -7.161  -3.869  1.00 92.08           C  
ATOM   2465  CE1 PHE B 309      15.086  -8.039  -6.477  1.00 92.08           C  
ATOM   2466  CE2 PHE B 309      14.627  -6.433  -4.755  1.00 92.08           C  
ATOM   2467  CZ  PHE B 309      14.465  -6.873  -6.059  1.00 92.08           C  
ATOM   2468  N   THR B 310      17.667 -11.492  -1.331  1.00 91.66           N  
ATOM   2469  CA  THR B 310      18.685 -12.262  -0.624  1.00 91.66           C  
ATOM   2470  C   THR B 310      18.604 -13.739  -0.999  1.00 91.66           C  
ATOM   2471  CB  THR B 310      18.542 -12.109   0.902  1.00 91.66           C  
ATOM   2472  O   THR B 310      19.623 -14.367  -1.295  1.00 91.66           O  
ATOM   2473  CG2 THR B 310      19.662 -12.838   1.635  1.00 91.66           C  
ATOM   2474  OG1 THR B 310      18.589 -10.718   1.243  1.00 91.66           O  
ATOM   2475  N   ASP B 311      17.394 -14.213  -1.088  1.00 94.37           N  
ATOM   2476  CA  ASP B 311      17.187 -15.613  -1.448  1.00 94.37           C  
ATOM   2477  C   ASP B 311      17.590 -15.872  -2.898  1.00 94.37           C  
ATOM   2478  CB  ASP B 311      15.727 -16.013  -1.228  1.00 94.37           C  
ATOM   2479  O   ASP B 311      18.175 -16.911  -3.209  1.00 94.37           O  
ATOM   2480  CG  ASP B 311      15.350 -16.095   0.241  1.00 94.37           C  
ATOM   2481  OD1 ASP B 311      16.252 -16.220   1.097  1.00 94.37           O  
ATOM   2482  OD2 ASP B 311      14.139 -16.037   0.545  1.00 94.37           O  
ATOM   2483  N   LEU B 312      17.261 -14.918  -3.724  1.00 95.53           N  
ATOM   2484  CA  LEU B 312      17.630 -15.038  -5.130  1.00 95.53           C  
ATOM   2485  C   LEU B 312      19.146 -15.067  -5.294  1.00 95.53           C  
ATOM   2486  CB  LEU B 312      17.039 -13.880  -5.939  1.00 95.53           C  
ATOM   2487  O   LEU B 312      19.683 -15.929  -5.992  1.00 95.53           O  
ATOM   2488  CG  LEU B 312      17.322 -13.890  -7.443  1.00 95.53           C  
ATOM   2489  CD1 LEU B 312      16.800 -15.178  -8.072  1.00 95.53           C  
ATOM   2490  CD2 LEU B 312      16.699 -12.670  -8.112  1.00 95.53           C  
ATOM   2491  N   LEU B 313      19.827 -14.190  -4.606  1.00 94.26           N  
ATOM   2492  CA  LEU B 313      21.284 -14.138  -4.664  1.00 94.26           C  
ATOM   2493  C   LEU B 313      21.896 -15.423  -4.116  1.00 94.26           C  
ATOM   2494  CB  LEU B 313      21.810 -12.933  -3.880  1.00 94.26           C  
ATOM   2495  O   LEU B 313      22.835 -15.967  -4.701  1.00 94.26           O  
ATOM   2496  CG  LEU B 313      23.319 -12.691  -3.940  1.00 94.26           C  
ATOM   2497  CD1 LEU B 313      23.739 -12.315  -5.357  1.00 94.26           C  
ATOM   2498  CD2 LEU B 313      23.726 -11.604  -2.951  1.00 94.26           C  
ATOM   2499  N   ASN B 314      21.378 -15.890  -3.031  1.00 93.27           N  
ATOM   2500  CA  ASN B 314      21.865 -17.141  -2.460  1.00 93.27           C  
ATOM   2501  C   ASN B 314      21.677 -18.308  -3.425  1.00 93.27           C  
ATOM   2502  CB  ASN B 314      21.164 -17.433  -1.131  1.00 93.27           C  
ATOM   2503  O   ASN B 314      22.561 -19.156  -3.559  1.00 93.27           O  
ATOM   2504  CG  ASN B 314      21.629 -16.520  -0.013  1.00 93.27           C  
ATOM   2505  ND2 ASN B 314      20.819 -16.404   1.033  1.00 93.27           N  
ATOM   2506  OD1 ASN B 314      22.706 -15.924  -0.089  1.00 93.27           O  
ATOM   2507  N   HIS B 315      20.531 -18.258  -4.093  1.00 95.05           N  
ATOM   2508  CA  HIS B 315      20.267 -19.323  -5.054  1.00 95.05           C  
ATOM   2509  C   HIS B 315      21.234 -19.256  -6.231  1.00 95.05           C  
ATOM   2510  CB  HIS B 315      18.824 -19.245  -5.555  1.00 95.05           C  
ATOM   2511  O   HIS B 315      21.758 -20.283  -6.669  1.00 95.05           O  
ATOM   2512  CG  HIS B 315      18.469 -20.322  -6.531  1.00 95.05           C  
ATOM   2513  CD2 HIS B 315      18.037 -20.253  -7.812  1.00 95.05           C  
ATOM   2514  ND1 HIS B 315      18.540 -21.662  -6.219  1.00 95.05           N  
ATOM   2515  CE1 HIS B 315      18.168 -22.373  -7.270  1.00 95.05           C  
ATOM   2516  NE2 HIS B 315      17.857 -21.542  -8.250  1.00 95.05           N  
ATOM   2517  N   ILE B 316      21.518 -18.091  -6.694  1.00 94.36           N  
ATOM   2518  CA  ILE B 316      22.464 -17.907  -7.789  1.00 94.36           C  
ATOM   2519  C   ILE B 316      23.845 -18.401  -7.366  1.00 94.36           C  
ATOM   2520  CB  ILE B 316      22.535 -16.429  -8.232  1.00 94.36           C  
ATOM   2521  O   ILE B 316      24.513 -19.115  -8.118  1.00 94.36           O  
ATOM   2522  CG1 ILE B 316      21.233 -16.016  -8.928  1.00 94.36           C  
ATOM   2523  CG2 ILE B 316      23.742 -16.197  -9.147  1.00 94.36           C  
ATOM   2524  CD1 ILE B 316      21.144 -14.530  -9.245  1.00 94.36           C  
ATOM   2525  N   ALA B 317      24.243 -18.119  -6.166  1.00 92.05           N  
ATOM   2526  CA  ALA B 317      25.531 -18.562  -5.638  1.00 92.05           C  
ATOM   2527  C   ALA B 317      25.607 -20.085  -5.585  1.00 92.05           C  
ATOM   2528  CB  ALA B 317      25.770 -17.971  -4.251  1.00 92.05           C  
ATOM   2529  O   ALA B 317      26.613 -20.678  -5.983  1.00 92.05           O  
ATOM   2530  N   THR B 318      24.499 -20.661  -5.201  1.00 91.50           N  
ATOM   2531  CA  THR B 318      24.442 -22.112  -5.065  1.00 91.50           C  
ATOM   2532  C   THR B 318      24.537 -22.787  -6.430  1.00 91.50           C  
ATOM   2533  CB  THR B 318      23.148 -22.557  -4.358  1.00 91.50           C  
ATOM   2534  O   THR B 318      25.277 -23.759  -6.598  1.00 91.50           O  
ATOM   2535  CG2 THR B 318      23.081 -24.076  -4.239  1.00 91.50           C  
ATOM   2536  OG1 THR B 318      23.106 -21.983  -3.046  1.00 91.50           O  
ATOM   2537  N   VAL B 319      23.843 -22.257  -7.395  1.00 91.32           N  
ATOM   2538  CA  VAL B 319      23.826 -22.869  -8.720  1.00 91.32           C  
ATOM   2539  C   VAL B 319      25.180 -22.674  -9.397  1.00 91.32           C  
ATOM   2540  CB  VAL B 319      22.700 -22.283  -9.601  1.00 91.32           C  
ATOM   2541  O   VAL B 319      25.671 -23.570 -10.087  1.00 91.32           O  
ATOM   2542  CG1 VAL B 319      22.806 -22.807 -11.032  1.00 91.32           C  
ATOM   2543  CG2 VAL B 319      21.332 -22.614  -9.007  1.00 91.32           C  
ATOM   2544  N   LEU B 320      25.862 -21.592  -9.209  1.00 91.78           N  
ATOM   2545  CA  LEU B 320      27.180 -21.332  -9.778  1.00 91.78           C  
ATOM   2546  C   LEU B 320      28.232 -22.235  -9.145  1.00 91.78           C  
ATOM   2547  CB  LEU B 320      27.567 -19.863  -9.584  1.00 91.78           C  
ATOM   2548  O   LEU B 320      29.108 -22.757  -9.839  1.00 91.78           O  
ATOM   2549  CG  LEU B 320      26.911 -18.858 -10.532  1.00 91.78           C  
ATOM   2550  CD1 LEU B 320      27.204 -17.432 -10.078  1.00 91.78           C  
ATOM   2551  CD2 LEU B 320      27.393 -19.079 -11.962  1.00 91.78           C  
ATOM   2552  N   GLN B 321      28.183 -22.407  -7.876  1.00 88.16           N  
ATOM   2553  CA  GLN B 321      29.103 -23.296  -7.175  1.00 88.16           C  
ATOM   2554  C   GLN B 321      28.927 -24.741  -7.632  1.00 88.16           C  
ATOM   2555  CB  GLN B 321      28.900 -23.195  -5.662  1.00 88.16           C  
ATOM   2556  O   GLN B 321      29.907 -25.474  -7.782  1.00 88.16           O  
ATOM   2557  CG  GLN B 321      30.079 -23.713  -4.848  1.00 88.16           C  
ATOM   2558  CD  GLN B 321      30.054 -23.232  -3.409  1.00 88.16           C  
ATOM   2559  NE2 GLN B 321      31.140 -23.477  -2.684  1.00 88.16           N  
ATOM   2560  OE1 GLN B 321      29.067 -22.646  -2.953  1.00 88.16           O  
ATOM   2561  N   GLY B 322      27.712 -25.133  -7.787  1.00 85.27           N  
ATOM   2562  CA  GLY B 322      27.424 -26.476  -8.264  1.00 85.27           C  
ATOM   2563  C   GLY B 322      28.006 -26.759  -9.636  1.00 85.27           C  
ATOM   2564  O   GLY B 322      28.502 -27.859  -9.890  1.00 85.27           O  
ATOM   2565  N   GLN B 323      27.919 -25.790 -10.502  1.00 81.18           N  
ATOM   2566  CA  GLN B 323      28.477 -25.927 -11.843  1.00 81.18           C  
ATOM   2567  C   GLN B 323      30.000 -26.004 -11.799  1.00 81.18           C  
ATOM   2568  CB  GLN B 323      28.035 -24.762 -12.730  1.00 81.18           C  
ATOM   2569  O   GLN B 323      30.610 -26.767 -12.551  1.00 81.18           O  
ATOM   2570  CG  GLN B 323      28.303 -24.982 -14.213  1.00 81.18           C  
ATOM   2571  CD  GLN B 323      27.764 -23.859 -15.080  1.00 81.18           C  
ATOM   2572  NE2 GLN B 323      27.438 -24.178 -16.328  1.00 81.18           N  
ATOM   2573  OE1 GLN B 323      27.641 -22.715 -14.631  1.00 81.18           O  
ATOM   2574  N   SER B 324      30.632 -25.233 -10.944  1.00 76.14           N  
ATOM   2575  CA  SER B 324      32.085 -25.224 -10.809  1.00 76.14           C  
ATOM   2576  C   SER B 324      32.599 -26.552 -10.264  1.00 76.14           C  
ATOM   2577  CB  SER B 324      32.531 -24.082  -9.894  1.00 76.14           C  
ATOM   2578  O   SER B 324      33.625 -27.061 -10.720  1.00 76.14           O  
ATOM   2579  OG  SER B 324      33.944 -24.038  -9.796  1.00 76.14           O  
ATOM   2580  N   THR B 325      31.885 -27.072  -9.305  1.00 73.14           N  
ATOM   2581  CA  THR B 325      32.250 -28.357  -8.719  1.00 73.14           C  
ATOM   2582  C   THR B 325      32.067 -29.485  -9.731  1.00 73.14           C  
ATOM   2583  CB  THR B 325      31.415 -28.653  -7.459  1.00 73.14           C  
ATOM   2584  O   THR B 325      32.880 -30.409  -9.792  1.00 73.14           O  
ATOM   2585  CG2 THR B 325      31.978 -27.925  -6.243  1.00 73.14           C  
ATOM   2586  OG1 THR B 325      30.065 -28.226  -7.676  1.00 73.14           O  
ATOM   2587  N   ALA B 326      31.008 -29.363 -10.484  1.00 67.47           N  
ATOM   2588  CA  ALA B 326      30.726 -30.365 -11.508  1.00 67.47           C  
ATOM   2589  C   ALA B 326      31.783 -30.337 -12.609  1.00 67.47           C  
ATOM   2590  CB  ALA B 326      29.337 -30.143 -12.103  1.00 67.47           C  
ATOM   2591  O   ALA B 326      32.198 -31.386 -13.108  1.00 67.47           O  
ATOM   2592  N   MET B 327      32.366 -29.159 -12.929  1.00 64.79           N  
ATOM   2593  CA  MET B 327      33.393 -28.982 -13.951  1.00 64.79           C  
ATOM   2594  C   MET B 327      34.753 -29.452 -13.443  1.00 64.79           C  
ATOM   2595  CB  MET B 327      33.474 -27.518 -14.386  1.00 64.79           C  
ATOM   2596  O   MET B 327      35.534 -30.035 -14.197  1.00 64.79           O  
ATOM   2597  CG  MET B 327      32.463 -27.140 -15.456  1.00 64.79           C  
ATOM   2598  SD  MET B 327      33.016 -25.716 -16.474  1.00 64.79           S  
ATOM   2599  CE  MET B 327      34.236 -26.538 -17.537  1.00 64.79           C  
ATOM   2600  N   ALA B 328      35.031 -29.157 -12.184  1.00 60.01           N  
ATOM   2601  CA  ALA B 328      36.288 -29.584 -11.575  1.00 60.01           C  
ATOM   2602  C   ALA B 328      36.347 -31.104 -11.448  1.00 60.01           C  
ATOM   2603  CB  ALA B 328      36.465 -28.931 -10.207  1.00 60.01           C  
ATOM   2604  O   ALA B 328      37.415 -31.704 -11.591  1.00 60.01           O  
ATOM   2605  N   ALA B 329      35.211 -31.582 -11.067  1.00 55.65           N  
ATOM   2606  CA  ALA B 329      35.142 -33.033 -10.915  1.00 55.65           C  
ATOM   2607  C   ALA B 329      35.225 -33.731 -12.269  1.00 55.65           C  
ATOM   2608  CB  ALA B 329      33.858 -33.432 -10.192  1.00 55.65           C  
ATOM   2609  O   ALA B 329      35.726 -34.854 -12.366  1.00 55.65           O  
ATOM   2610  N   THR B 330      34.678 -32.957 -13.306  1.00 46.82           N  
ATOM   2611  CA  THR B 330      34.626 -33.576 -14.626  1.00 46.82           C  
ATOM   2612  C   THR B 330      35.955 -33.404 -15.356  1.00 46.82           C  
ATOM   2613  CB  THR B 330      33.489 -32.981 -15.477  1.00 46.82           C  
ATOM   2614  O   THR B 330      36.062 -33.721 -16.543  1.00 46.82           O  
ATOM   2615  CG2 THR B 330      32.347 -33.978 -15.642  1.00 46.82           C  
ATOM   2616  OG1 THR B 330      32.989 -31.800 -14.838  1.00 46.82           O  
ATOM   2617  N   GLY B 331      37.088 -32.920 -14.858  1.00 39.97           N  
ATOM   2618  CA  GLY B 331      38.244 -32.945 -15.741  1.00 39.97           C  
ATOM   2619  C   GLY B 331      38.386 -34.250 -16.501  1.00 39.97           C  
ATOM   2620  O   GLY B 331      39.090 -34.313 -17.511  1.00 39.97           O  
ATOM   2621  N   ASP B 332      38.515 -35.386 -15.883  1.00 32.41           N  
ATOM   2622  CA  ASP B 332      38.571 -36.611 -16.674  1.00 32.41           C  
ATOM   2623  C   ASP B 332      37.267 -36.833 -17.437  1.00 32.41           C  
ATOM   2624  CB  ASP B 332      38.869 -37.816 -15.779  1.00 32.41           C  
ATOM   2625  O   ASP B 332      37.279 -37.312 -18.572  1.00 32.41           O  
ATOM   2626  CG  ASP B 332      40.202 -38.472 -16.092  1.00 32.41           C  
ATOM   2627  OD1 ASP B 332      40.839 -38.107 -17.103  1.00 32.41           O  
ATOM   2628  OD2 ASP B 332      40.618 -39.365 -15.321  1.00 32.41           O  
ATOM   2629  N   VAL B 333      36.102 -36.949 -16.672  1.00 30.20           N  
ATOM   2630  CA  VAL B 333      34.918 -37.569 -17.259  1.00 30.20           C  
ATOM   2631  C   VAL B 333      34.176 -36.550 -18.121  1.00 30.20           C  
ATOM   2632  CB  VAL B 333      33.976 -38.134 -16.172  1.00 30.20           C  
ATOM   2633  O   VAL B 333      33.999 -35.398 -17.719  1.00 30.20           O  
ATOM   2634  CG1 VAL B 333      32.893 -39.009 -16.800  1.00 30.20           C  
ATOM   2635  CG2 VAL B 333      34.772 -38.925 -15.136  1.00 30.20           C  
ATOM   2636  N   ALA B 334      34.083 -36.634 -19.477  1.00 28.58           N  
ATOM   2637  CA  ALA B 334      33.272 -36.000 -20.514  1.00 28.58           C  
ATOM   2638  C   ALA B 334      31.918 -35.564 -19.962  1.00 28.58           C  
ATOM   2639  CB  ALA B 334      33.082 -36.949 -21.694  1.00 28.58           C  
ATOM   2640  O   ALA B 334      31.505 -36.012 -18.889  1.00 28.58           O  
ATOM   2641  N   LEU B 335      31.178 -34.708 -20.770  1.00 25.87           N  
ATOM   2642  CA  LEU B 335      29.849 -34.108 -20.720  1.00 25.87           C  
ATOM   2643  C   LEU B 335      28.780 -35.173 -20.498  1.00 25.87           C  
ATOM   2644  CB  LEU B 335      29.560 -33.338 -22.011  1.00 25.87           C  
ATOM   2645  O   LEU B 335      28.678 -36.127 -21.273  1.00 25.87           O  
ATOM   2646  CG  LEU B 335      29.667 -31.815 -21.930  1.00 25.87           C  
ATOM   2647  CD1 LEU B 335      30.305 -31.260 -23.200  1.00 25.87           C  
ATOM   2648  CD2 LEU B 335      28.294 -31.193 -21.701  1.00 25.87           C  
ATOM   2649  N   LEU B 336      28.322 -35.436 -19.312  1.00 25.50           N  
ATOM   2650  CA  LEU B 336      27.135 -36.262 -19.125  1.00 25.50           C  
ATOM   2651  C   LEU B 336      25.941 -35.674 -19.869  1.00 25.50           C  
ATOM   2652  CB  LEU B 336      26.806 -36.399 -17.636  1.00 25.50           C  
ATOM   2653  O   LEU B 336      25.374 -34.665 -19.443  1.00 25.50           O  
ATOM   2654  CG  LEU B 336      27.566 -37.483 -16.870  1.00 25.50           C  
ATOM   2655  CD1 LEU B 336      27.585 -37.165 -15.379  1.00 25.50           C  
ATOM   2656  CD2 LEU B 336      26.943 -38.852 -17.122  1.00 25.50           C  
ATOM   2657  N   ARG B 337      25.961 -35.227 -21.178  1.00 22.86           N  
ATOM   2658  CA  ARG B 337      24.655 -34.864 -21.718  1.00 22.86           C  
ATOM   2659  C   ARG B 337      23.586 -35.862 -21.283  1.00 22.86           C  
ATOM   2660  CB  ARG B 337      24.707 -34.785 -23.245  1.00 22.86           C  
ATOM   2661  O   ARG B 337      23.899 -36.896 -20.690  1.00 22.86           O  
ATOM   2662  CG  ARG B 337      24.880 -33.374 -23.783  1.00 22.86           C  
ATOM   2663  CD  ARG B 337      24.892 -33.348 -25.305  1.00 22.86           C  
ATOM   2664  NE  ARG B 337      25.186 -32.013 -25.819  1.00 22.86           N  
ATOM   2665  NH1 ARG B 337      25.324 -32.670 -28.030  1.00 22.86           N  
ATOM   2666  NH2 ARG B 337      25.646 -30.473 -27.460  1.00 22.86           N  
ATOM   2667  CZ  ARG B 337      25.385 -31.722 -27.102  1.00 22.86           C  
ATOM   2668  N   HIS B 338      22.601 -36.327 -22.465  1.00 20.74           N  
ATOM   2669  CA  HIS B 338      21.401 -37.137 -22.647  1.00 20.74           C  
ATOM   2670  C   HIS B 338      21.664 -38.597 -22.295  1.00 20.74           C  
ATOM   2671  CB  HIS B 338      20.894 -37.026 -24.085  1.00 20.74           C  
ATOM   2672  O   HIS B 338      22.765 -39.105 -22.515  1.00 20.74           O  
ATOM   2673  CG  HIS B 338      19.727 -36.103 -24.241  1.00 20.74           C  
ATOM   2674  CD2 HIS B 338      19.614 -34.912 -24.875  1.00 20.74           C  
ATOM   2675  ND1 HIS B 338      18.488 -36.372 -23.700  1.00 20.74           N  
ATOM   2676  CE1 HIS B 338      17.661 -35.383 -23.996  1.00 20.74           C  
ATOM   2677  NE2 HIS B 338      18.320 -34.485 -24.708  1.00 20.74           N  
ATOM   2678  N   SER B 339      20.893 -39.344 -21.474  1.00 22.91           N  
ATOM   2679  CA  SER B 339      20.610 -40.732 -21.124  1.00 22.91           C  
ATOM   2680  C   SER B 339      20.395 -41.584 -22.371  1.00 22.91           C  
ATOM   2681  CB  SER B 339      19.380 -40.817 -20.220  1.00 22.91           C  
ATOM   2682  O   SER B 339      19.385 -41.437 -23.063  1.00 22.91           O  
ATOM   2683  OG  SER B 339      19.750 -40.718 -18.856  1.00 22.91           O  
ATOM   2684  N   LYS B 340      21.331 -41.855 -23.247  1.00 23.49           N  
ATOM   2685  CA  LYS B 340      21.215 -42.941 -24.215  1.00 23.49           C  
ATOM   2686  C   LYS B 340      21.048 -44.287 -23.515  1.00 23.49           C  
ATOM   2687  CB  LYS B 340      22.438 -42.976 -25.132  1.00 23.49           C  
ATOM   2688  O   LYS B 340      21.905 -44.694 -22.729  1.00 23.49           O  
ATOM   2689  CG  LYS B 340      22.188 -42.407 -26.521  1.00 23.49           C  
ATOM   2690  CD  LYS B 340      23.435 -42.488 -27.392  1.00 23.49           C  
ATOM   2691  CE  LYS B 340      23.204 -41.861 -28.760  1.00 23.49           C  
ATOM   2692  NZ  LYS B 340      24.443 -41.881 -29.595  1.00 23.49           N  
ATOM   2693  N   LEU B 341      19.901 -44.900 -23.089  1.00 21.86           N  
ATOM   2694  CA  LEU B 341      19.688 -46.336 -22.950  1.00 21.86           C  
ATOM   2695  C   LEU B 341      20.270 -47.089 -24.142  1.00 21.86           C  
ATOM   2696  CB  LEU B 341      18.195 -46.646 -22.815  1.00 21.86           C  
ATOM   2697  O   LEU B 341      20.660 -48.253 -24.016  1.00 21.86           O  
ATOM   2698  CG  LEU B 341      17.750 -47.274 -21.493  1.00 21.86           C  
ATOM   2699  CD1 LEU B 341      16.647 -46.438 -20.853  1.00 21.86           C  
ATOM   2700  CD2 LEU B 341      17.281 -48.709 -21.713  1.00 21.86           C  
ATOM   2701  N   LEU B 342      20.079 -46.691 -25.397  1.00 20.52           N  
ATOM   2702  CA  LEU B 342      19.959 -47.768 -26.373  1.00 20.52           C  
ATOM   2703  C   LEU B 342      21.332 -48.312 -26.754  1.00 20.52           C  
ATOM   2704  CB  LEU B 342      19.226 -47.278 -27.625  1.00 20.52           C  
ATOM   2705  O   LEU B 342      21.464 -49.041 -27.740  1.00 20.52           O  
ATOM   2706  CG  LEU B 342      17.704 -47.163 -27.517  1.00 20.52           C  
ATOM   2707  CD1 LEU B 342      17.152 -46.340 -28.677  1.00 20.52           C  
ATOM   2708  CD2 LEU B 342      17.064 -48.546 -27.484  1.00 20.52           C  
ATOM   2709  N   ALA B 343      22.394 -48.068 -26.222  1.00 21.44           N  
ATOM   2710  CA  ALA B 343      23.568 -48.344 -27.046  1.00 21.44           C  
ATOM   2711  C   ALA B 343      23.655 -49.826 -27.399  1.00 21.44           C  
ATOM   2712  CB  ALA B 343      24.839 -47.896 -26.327  1.00 21.44           C  
ATOM   2713  O   ALA B 343      23.010 -50.662 -26.760  1.00 21.44           O  
ATOM   2714  N   GLU B 344      24.817 -50.386 -28.081  1.00 21.70           N  
ATOM   2715  CA  GLU B 344      25.431 -51.199 -29.126  1.00 21.70           C  
ATOM   2716  C   GLU B 344      26.011 -52.489 -28.553  1.00 21.70           C  
ATOM   2717  CB  GLU B 344      26.523 -50.409 -29.852  1.00 21.70           C  
ATOM   2718  O   GLU B 344      26.404 -53.386 -29.302  1.00 21.70           O  
ATOM   2719  CG  GLU B 344      26.036 -49.698 -31.106  1.00 21.70           C  
ATOM   2720  CD  GLU B 344      26.876 -50.008 -32.335  1.00 21.70           C  
ATOM   2721  OE1 GLU B 344      26.308 -50.121 -33.445  1.00 21.70           O  
ATOM   2722  OE2 GLU B 344      28.111 -50.140 -32.187  1.00 21.70           O  
ATOM   2723  N   PRO B 345      26.045 -53.019 -27.355  1.00 21.98           N  
ATOM   2724  CA  PRO B 345      27.381 -53.564 -27.104  1.00 21.98           C  
ATOM   2725  C   PRO B 345      27.671 -54.818 -27.925  1.00 21.98           C  
ATOM   2726  CB  PRO B 345      27.355 -53.885 -25.607  1.00 21.98           C  
ATOM   2727  O   PRO B 345      26.954 -55.815 -27.810  1.00 21.98           O  
ATOM   2728  CG  PRO B 345      25.914 -53.790 -25.221  1.00 21.98           C  
ATOM   2729  CD  PRO B 345      25.130 -53.325 -26.415  1.00 21.98           C  
ATOM   2730  N   ALA B 346      27.939 -54.857 -29.162  1.00 21.19           N  
ATOM   2731  CA  ALA B 346      28.014 -56.134 -29.868  1.00 21.19           C  
ATOM   2732  C   ALA B 346      29.173 -56.980 -29.349  1.00 21.19           C  
ATOM   2733  CB  ALA B 346      28.158 -55.904 -31.370  1.00 21.19           C  
ATOM   2734  O   ALA B 346      29.237 -58.183 -29.609  1.00 21.19           O  
ATOM   2735  N   GLY B 347      30.356 -56.463 -28.989  1.00 18.15           N  
ATOM   2736  CA  GLY B 347      31.502 -57.155 -29.557  1.00 18.15           C  
ATOM   2737  C   GLY B 347      31.720 -58.534 -28.964  1.00 18.15           C  
ATOM   2738  O   GLY B 347      30.983 -58.955 -28.070  1.00 18.15           O  
ATOM   2739  N   GLY B 348      33.070 -58.965 -28.622  1.00 18.11           N  
ATOM   2740  CA  GLY B 348      34.008 -60.032 -28.933  1.00 18.11           C  
ATOM   2741  C   GLY B 348      34.153 -61.044 -27.813  1.00 18.11           C  
ATOM   2742  O   GLY B 348      35.027 -61.912 -27.863  1.00 18.11           O  
ATOM   2743  N   LEU B 349      33.450 -61.246 -26.765  1.00 17.11           N  
ATOM   2744  CA  LEU B 349      34.203 -61.564 -25.556  1.00 17.11           C  
ATOM   2745  C   LEU B 349      34.890 -62.920 -25.685  1.00 17.11           C  
ATOM   2746  CB  LEU B 349      33.281 -61.560 -24.334  1.00 17.11           C  
ATOM   2747  O   LEU B 349      34.243 -63.921 -26.003  1.00 17.11           O  
ATOM   2748  CG  LEU B 349      32.905 -60.188 -23.773  1.00 17.11           C  
ATOM   2749  CD1 LEU B 349      31.679 -60.300 -22.874  1.00 17.11           C  
ATOM   2750  CD2 LEU B 349      34.079 -59.581 -23.012  1.00 17.11           C  
ATOM   2751  N   VAL B 350      36.222 -63.027 -25.509  1.00 18.58           N  
ATOM   2752  CA  VAL B 350      37.329 -63.949 -25.740  1.00 18.58           C  
ATOM   2753  C   VAL B 350      37.269 -65.092 -24.730  1.00 18.58           C  
ATOM   2754  CB  VAL B 350      38.694 -63.231 -25.652  1.00 18.58           C  
ATOM   2755  O   VAL B 350      37.349 -66.265 -25.104  1.00 18.58           O  
ATOM   2756  CG1 VAL B 350      39.837 -64.210 -25.912  1.00 18.58           C  
ATOM   2757  CG2 VAL B 350      38.748 -62.067 -26.639  1.00 18.58           C  
ATOM   2758  N   GLY B 351      37.807 -64.981 -23.414  1.00 17.26           N  
ATOM   2759  CA  GLY B 351      38.933 -65.782 -22.959  1.00 17.26           C  
ATOM   2760  C   GLY B 351      38.516 -67.115 -22.367  1.00 17.26           C  
ATOM   2761  O   GLY B 351      37.329 -67.354 -22.136  1.00 17.26           O  
ATOM   2762  N   GLU B 352      39.516 -67.928 -21.679  1.00 18.30           N  
ATOM   2763  CA  GLU B 352      39.971 -69.311 -21.571  1.00 18.30           C  
ATOM   2764  C   GLU B 352      39.402 -69.983 -20.325  1.00 18.30           C  
ATOM   2765  CB  GLU B 352      41.501 -69.373 -21.550  1.00 18.30           C  
ATOM   2766  O   GLU B 352      39.065 -71.168 -20.352  1.00 18.30           O  
ATOM   2767  CG  GLU B 352      42.103 -70.090 -22.750  1.00 18.30           C  
ATOM   2768  CD  GLU B 352      43.623 -70.069 -22.760  1.00 18.30           C  
ATOM   2769  OE1 GLU B 352      44.235 -70.790 -23.581  1.00 18.30           O  
ATOM   2770  OE2 GLU B 352      44.208 -69.325 -21.941  1.00 18.30           O  
ATOM   2771  N   ARG B 353      39.423 -69.438 -19.077  1.00 16.72           N  
ATOM   2772  CA  ARG B 353      40.220 -69.995 -17.989  1.00 16.72           C  
ATOM   2773  C   ARG B 353      39.536 -71.214 -17.377  1.00 16.72           C  
ATOM   2774  CB  ARG B 353      40.471 -68.939 -16.910  1.00 16.72           C  
ATOM   2775  O   ARG B 353      38.322 -71.384 -17.514  1.00 16.72           O  
ATOM   2776  CG  ARG B 353      41.724 -68.110 -17.140  1.00 16.72           C  
ATOM   2777  CD  ARG B 353      41.996 -67.165 -15.978  1.00 16.72           C  
ATOM   2778  NE  ARG B 353      43.075 -66.230 -16.284  1.00 16.72           N  
ATOM   2779  NH1 ARG B 353      42.748 -64.917 -14.412  1.00 16.72           N  
ATOM   2780  NH2 ARG B 353      44.407 -64.398 -15.906  1.00 16.72           N  
ATOM   2781  CZ  ARG B 353      43.407 -65.184 -15.533  1.00 16.72           C  
ATOM   2782  N   THR B 354      39.993 -71.790 -16.166  1.00 17.90           N  
ATOM   2783  CA  THR B 354      40.672 -72.953 -15.606  1.00 17.90           C  
ATOM   2784  C   THR B 354      39.743 -73.725 -14.673  1.00 17.90           C  
ATOM   2785  CB  THR B 354      41.944 -72.542 -14.841  1.00 17.90           C  
ATOM   2786  O   THR B 354      39.747 -74.958 -14.665  1.00 17.90           O  
ATOM   2787  CG2 THR B 354      43.115 -72.332 -15.796  1.00 17.90           C  
ATOM   2788  OG1 THR B 354      41.695 -71.322 -14.132  1.00 17.90           O  
ATOM   2789  N   CYS B 355      39.163 -73.269 -13.462  1.00 17.61           N  
ATOM   2790  CA  CYS B 355      39.705 -73.679 -12.172  1.00 17.61           C  
ATOM   2791  C   CYS B 355      39.025 -74.949 -11.673  1.00 17.61           C  
ATOM   2792  CB  CYS B 355      39.539 -72.563 -11.141  1.00 17.61           C  
ATOM   2793  O   CYS B 355      39.694 -75.878 -11.218  1.00 17.61           O  
ATOM   2794  SG  CYS B 355      40.861 -71.332 -11.182  1.00 17.61           S  
ATOM   2795  N   SER B 356      37.828 -75.024 -10.935  1.00 17.56           N  
ATOM   2796  CA  SER B 356      37.761 -75.281  -9.501  1.00 17.56           C  
ATOM   2797  C   SER B 356      37.500 -76.756  -9.215  1.00 17.56           C  
ATOM   2798  CB  SER B 356      36.671 -74.427  -8.853  1.00 17.56           C  
ATOM   2799  O   SER B 356      37.149 -77.517 -10.120  1.00 17.56           O  
ATOM   2800  OG  SER B 356      35.402 -74.723  -9.410  1.00 17.56           O  
ATOM   2801  N   ALA B 357      36.367 -77.233  -8.403  1.00 18.81           N  
ATOM   2802  CA  ALA B 357      36.163 -77.891  -7.115  1.00 18.81           C  
ATOM   2803  C   ALA B 357      35.959 -79.393  -7.292  1.00 18.81           C  
ATOM   2804  CB  ALA B 357      34.969 -77.277  -6.387  1.00 18.81           C  
ATOM   2805  O   ALA B 357      35.725 -79.867  -8.407  1.00 18.81           O  
ATOM   2806  N   SER B 358      34.909 -80.110  -6.568  1.00 17.94           N  
ATOM   2807  CA  SER B 358      34.846 -81.161  -5.557  1.00 17.94           C  
ATOM   2808  C   SER B 358      34.708 -82.538  -6.200  1.00 17.94           C  
ATOM   2809  CB  SER B 358      33.677 -80.917  -4.601  1.00 17.94           C  
ATOM   2810  O   SER B 358      34.130 -82.669  -7.281  1.00 17.94           O  
ATOM   2811  OG  SER B 358      33.895 -79.748  -3.830  1.00 17.94           O  
ATOM   2812  N   PRO B 359      34.975 -83.667  -5.528  1.00 23.86           N  
ATOM   2813  CA  PRO B 359      35.886 -84.750  -5.906  1.00 23.86           C  
ATOM   2814  C   PRO B 359      35.297 -85.673  -6.970  1.00 23.86           C  
ATOM   2815  CB  PRO B 359      36.104 -85.502  -4.591  1.00 23.86           C  
ATOM   2816  O   PRO B 359      35.975 -86.010  -7.944  1.00 23.86           O  
ATOM   2817  CG  PRO B 359      34.929 -85.136  -3.742  1.00 23.86           C  
ATOM   2818  CD  PRO B 359      34.076 -84.162  -4.503  1.00 23.86           C  
ATOM   2819  N   GLY B 360      34.029 -86.365  -6.794  1.00 19.30           N  
ATOM   2820  CA  GLY B 360      33.915 -87.559  -5.971  1.00 19.30           C  
ATOM   2821  C   GLY B 360      33.967 -88.845  -6.775  1.00 19.30           C  
ATOM   2822  O   GLY B 360      33.888 -88.817  -8.005  1.00 19.30           O  
ATOM   2823  N   CYS B 361      33.690 -90.105  -6.202  1.00 18.98           N  
ATOM   2824  CA  CYS B 361      34.114 -91.500  -6.195  1.00 18.98           C  
ATOM   2825  C   CYS B 361      33.422 -92.286  -7.302  1.00 18.98           C  
ATOM   2826  CB  CYS B 361      33.820 -92.144  -4.840  1.00 18.98           C  
ATOM   2827  O   CYS B 361      32.557 -91.754  -7.999  1.00 18.98           O  
ATOM   2828  SG  CYS B 361      35.204 -92.068  -3.683  1.00 18.98           S  
ATOM   2829  N   CYS B 362      32.596 -93.446  -7.020  1.00 19.48           N  
ATOM   2830  CA  CYS B 362      32.738 -94.898  -7.029  1.00 19.48           C  
ATOM   2831  C   CYS B 362      31.783 -95.533  -8.033  1.00 19.48           C  
ATOM   2832  CB  CYS B 362      32.482 -95.470  -5.635  1.00 19.48           C  
ATOM   2833  O   CYS B 362      32.185 -96.389  -8.822  1.00 19.48           O  
ATOM   2834  SG  CYS B 362      33.871 -95.268  -4.499  1.00 19.48           S  
ATOM   2835  N   GLY B 363      30.541 -95.990  -7.784  1.00 19.95           N  
ATOM   2836  CA  GLY B 363      30.256 -97.341  -7.328  1.00 19.95           C  
ATOM   2837  C   GLY B 363      29.873 -98.282  -8.454  1.00 19.95           C  
ATOM   2838  O   GLY B 363      29.768 -97.866  -9.609  1.00 19.95           O  
ATOM   2839  N   SER B 364      28.735 -99.089  -8.575  1.00 20.58           N  
ATOM   2840  CA  SER B 364      28.503-100.511  -8.348  1.00 20.58           C  
ATOM   2841  C   SER B 364      28.459-101.281  -9.664  1.00 20.58           C  
ATOM   2842  CB  SER B 364      27.199-100.726  -7.579  1.00 20.58           C  
ATOM   2843  O   SER B 364      28.485-100.682 -10.741  1.00 20.58           O  
ATOM   2844  OG  SER B 364      27.150-102.030  -7.027  1.00 20.58           O  
ATOM   2845  N   MET B 365      27.266-102.264 -10.113  1.00 19.94           N  
ATOM   2846  CA  MET B 365      26.898-103.676 -10.163  1.00 19.94           C  
ATOM   2847  C   MET B 365      26.670-104.129 -11.601  1.00 19.94           C  
ATOM   2848  CB  MET B 365      25.643-103.936  -9.327  1.00 19.94           C  
ATOM   2849  O   MET B 365      26.559-103.301 -12.507  1.00 19.94           O  
ATOM   2850  CG  MET B 365      25.931-104.222  -7.862  1.00 19.94           C  
ATOM   2851  SD  MET B 365      24.680-105.329  -7.104  1.00 19.94           S  
ATOM   2852  CE  MET B 365      25.337-105.446  -5.416  1.00 19.94           C  
ATOM   2853  N   MET B 366      25.957-105.383 -11.873  1.00 22.17           N  
ATOM   2854  CA  MET B 366      25.805-106.662 -12.560  1.00 22.17           C  
ATOM   2855  C   MET B 366      24.904-106.520 -13.781  1.00 22.17           C  
ATOM   2856  CB  MET B 366      25.238-107.719 -11.611  1.00 22.17           C  
ATOM   2857  O   MET B 366      25.234-107.011 -14.863  1.00 22.17           O  
ATOM   2858  CG  MET B 366      26.294-108.633 -11.010  1.00 22.17           C  
ATOM   2859  SD  MET B 366      25.566-110.107 -10.195  1.00 22.17           S  
ATOM   2860  CE  MET B 366      26.542-111.421 -10.978  1.00 22.17           C  
ATOM   2861  N   GLY B 367      23.500-106.395 -13.641  1.00 20.27           N  
ATOM   2862  CA  GLY B 367      22.584-107.504 -13.854  1.00 20.27           C  
ATOM   2863  C   GLY B 367      21.961-107.507 -15.237  1.00 20.27           C  
ATOM   2864  O   GLY B 367      22.004-106.498 -15.945  1.00 20.27           O  
ATOM   2865  N   GLN B 368      21.431-108.750 -15.875  1.00 21.34           N  
ATOM   2866  CA  GLN B 368      21.116-109.573 -17.038  1.00 21.34           C  
ATOM   2867  C   GLN B 368      19.879-109.050 -17.763  1.00 21.34           C  
ATOM   2868  CB  GLN B 368      20.904-111.030 -16.623  1.00 21.34           C  
ATOM   2869  O   GLN B 368      19.649-109.381 -18.928  1.00 21.34           O  
ATOM   2870  CG  GLN B 368      22.043-111.956 -17.027  1.00 21.34           C  
ATOM   2871  CD  GLN B 368      21.850-113.376 -16.529  1.00 21.34           C  
ATOM   2872  NE2 GLN B 368      22.789-114.255 -16.864  1.00 21.34           N  
ATOM   2873  OE1 GLN B 368      20.866-113.681 -15.847  1.00 21.34           O  
ATOM   2874  N   ASP B 369      18.974-108.222 -17.170  1.00 18.71           N  
ATOM   2875  CA  ASP B 369      17.660-108.851 -17.262  1.00 18.71           C  
ATOM   2876  C   ASP B 369      16.957-108.467 -18.562  1.00 18.71           C  
ATOM   2877  CB  ASP B 369      16.794-108.464 -16.061  1.00 18.71           C  
ATOM   2878  O   ASP B 369      16.406-107.370 -18.675  1.00 18.71           O  
ATOM   2879  CG  ASP B 369      17.020-109.358 -14.854  1.00 18.71           C  
ATOM   2880  OD1 ASP B 369      17.381-110.542 -15.031  1.00 18.71           O  
ATOM   2881  OD2 ASP B 369      16.834-108.874 -13.717  1.00 18.71           O  
ATOM   2882  N   ALA B 370      17.397-108.841 -19.768  1.00 21.62           N  
ATOM   2883  CA  ALA B 370      16.701-107.866 -20.604  1.00 21.62           C  
ATOM   2884  C   ALA B 370      15.199-108.135 -20.625  1.00 21.62           C  
ATOM   2885  CB  ALA B 370      17.263-107.886 -22.024  1.00 21.62           C  
ATOM   2886  O   ALA B 370      14.760-109.206 -21.050  1.00 21.62           O  
ATOM   2887  N   PRO B 371      14.389-107.776 -19.874  1.00 18.84           N  
ATOM   2888  CA  PRO B 371      13.147-108.552 -19.858  1.00 18.84           C  
ATOM   2889  C   PRO B 371      12.365-108.444 -21.165  1.00 18.84           C  
ATOM   2890  CB  PRO B 371      12.361-107.935 -18.698  1.00 18.84           C  
ATOM   2891  O   PRO B 371      12.667-107.587 -22.000  1.00 18.84           O  
ATOM   2892  CG  PRO B 371      12.921-106.557 -18.548  1.00 18.84           C  
ATOM   2893  CD  PRO B 371      14.079-106.407 -19.492  1.00 18.84           C  
ATOM   2894  N   TRP B 372      11.002-108.629 -21.132  1.00 16.18           N  
ATOM   2895  CA  TRP B 372      10.011-109.515 -21.734  1.00 16.18           C  
ATOM   2896  C   TRP B 372       9.389-108.875 -22.971  1.00 16.18           C  
ATOM   2897  CB  TRP B 372       8.917-109.867 -20.722  1.00 16.18           C  
ATOM   2898  O   TRP B 372       9.110-109.559 -23.958  1.00 16.18           O  
ATOM   2899  CG  TRP B 372       9.376-110.777 -19.622  1.00 16.18           C  
ATOM   2900  CD1 TRP B 372      10.660-110.974 -19.197  1.00 16.18           C  
ATOM   2901  CD2 TRP B 372       8.551-111.618 -18.810  1.00 16.18           C  
ATOM   2902  CE2 TRP B 372       9.403-112.298 -17.912  1.00 16.18           C  
ATOM   2903  CE3 TRP B 372       7.172-111.863 -18.754  1.00 16.18           C  
ATOM   2904  NE1 TRP B 372      10.684-111.887 -18.169  1.00 16.18           N  
ATOM   2905  CH2 TRP B 372       7.568-113.429 -16.935  1.00 16.18           C  
ATOM   2906  CZ2 TRP B 372       8.921-113.207 -16.968  1.00 16.18           C  
ATOM   2907  CZ3 TRP B 372       6.694-112.769 -17.814  1.00 16.18           C  
ATOM   2908  N   LYS B 373       8.800-107.613 -23.004  1.00 15.73           N  
ATOM   2909  CA  LYS B 373       7.341-107.645 -22.973  1.00 15.73           C  
ATOM   2910  C   LYS B 373       6.761-107.596 -24.384  1.00 15.73           C  
ATOM   2911  CB  LYS B 373       6.796-106.482 -22.142  1.00 15.73           C  
ATOM   2912  O   LYS B 373       7.431-107.158 -25.322  1.00 15.73           O  
ATOM   2913  CG  LYS B 373       6.562-106.824 -20.678  1.00 15.73           C  
ATOM   2914  CD  LYS B 373       5.845-105.696 -19.948  1.00 15.73           C  
ATOM   2915  CE  LYS B 373       5.611-106.037 -18.483  1.00 15.73           C  
ATOM   2916  NZ  LYS B 373       4.928-104.924 -17.757  1.00 15.73           N  
ATOM   2917  N   ALA B 374       5.402-107.251 -24.578  1.00 16.80           N  
ATOM   2918  CA  ALA B 374       4.130-107.857 -24.963  1.00 16.80           C  
ATOM   2919  C   ALA B 374       3.704-107.398 -26.355  1.00 16.80           C  
ATOM   2920  CB  ALA B 374       3.048-107.518 -23.941  1.00 16.80           C  
ATOM   2921  O   ALA B 374       3.370-108.221 -27.211  1.00 16.80           O  
ATOM   2922  N   GLU B 375       2.955-106.214 -26.556  1.00 16.85           N  
ATOM   2923  CA  GLU B 375       1.501-106.221 -26.681  1.00 16.85           C  
ATOM   2924  C   GLU B 375       1.070-105.985 -28.126  1.00 16.85           C  
ATOM   2925  CB  GLU B 375       0.877-105.163 -25.767  1.00 16.85           C  
ATOM   2926  O   GLU B 375       1.873-105.555 -28.957  1.00 16.85           O  
ATOM   2927  CG  GLU B 375       0.514-105.683 -24.384  1.00 16.85           C  
ATOM   2928  CD  GLU B 375      -0.223-104.660 -23.533  1.00 16.85           C  
ATOM   2929  OE1 GLU B 375      -0.755-105.032 -22.463  1.00 16.85           O  
ATOM   2930  OE2 GLU B 375      -0.270-103.478 -23.942  1.00 16.85           O  
ATOM   2931  N   ALA B 376       0.060-105.028 -28.416  1.00 16.94           N  
ATOM   2932  CA  ALA B 376      -1.367-105.158 -28.702  1.00 16.94           C  
ATOM   2933  C   ALA B 376      -1.677-104.759 -30.141  1.00 16.94           C  
ATOM   2934  CB  ALA B 376      -2.183-104.310 -27.729  1.00 16.94           C  
ATOM   2935  O   ALA B 376      -2.341-105.501 -30.869  1.00 16.94           O  
ATOM   2936  N   ASP B 377      -2.038-103.470 -30.482  1.00 15.91           N  
ATOM   2937  CA  ASP B 377      -3.428-103.071 -30.681  1.00 15.91           C  
ATOM   2938  C   ASP B 377      -3.755-102.942 -32.167  1.00 15.91           C  
ATOM   2939  CB  ASP B 377      -3.715-101.750 -29.963  1.00 15.91           C  
ATOM   2940  O   ASP B 377      -2.852-102.863 -33.002  1.00 15.91           O  
ATOM   2941  CG  ASP B 377      -4.676-101.906 -28.797  1.00 15.91           C  
ATOM   2942  OD1 ASP B 377      -5.273-102.993 -28.639  1.00 15.91           O  
ATOM   2943  OD2 ASP B 377      -4.840-100.932 -28.031  1.00 15.91           O  
ATOM   2944  N   ALA B 378      -4.490-101.834 -32.599  1.00 16.46           N  
ATOM   2945  CA  ALA B 378      -5.883-101.665 -33.004  1.00 16.46           C  
ATOM   2946  C   ALA B 378      -5.992-101.428 -34.508  1.00 16.46           C  
ATOM   2947  CB  ALA B 378      -6.524-100.510 -32.239  1.00 16.46           C  
ATOM   2948  O   ALA B 378      -6.748-102.116 -35.198  1.00 16.46           O  
ATOM   2949  N   GLY B 379      -6.345-100.199 -34.961  1.00 15.86           N  
ATOM   2950  CA  GLY B 379      -7.651 -99.800 -35.460  1.00 15.86           C  
ATOM   2951  C   GLY B 379      -7.722 -99.754 -36.974  1.00 15.86           C  
ATOM   2952  O   GLY B 379      -6.716 -99.961 -37.655  1.00 15.86           O  
ATOM   2953  N   GLY B 380      -8.174 -98.605 -37.548  1.00 16.71           N  
ATOM   2954  CA  GLY B 380      -9.443 -98.358 -38.214  1.00 16.71           C  
ATOM   2955  C   GLY B 380      -9.338 -98.391 -39.727  1.00 16.71           C  
ATOM   2956  O   GLY B 380      -8.241 -98.507 -40.277  1.00 16.71           O  
ATOM   2957  N   THR B 381      -9.981 -97.367 -40.410  1.00 16.74           N  
ATOM   2958  CA  THR B 381     -11.189 -97.453 -41.223  1.00 16.74           C  
ATOM   2959  C   THR B 381     -10.842 -97.436 -42.709  1.00 16.74           C  
ATOM   2960  CB  THR B 381     -12.158 -96.299 -40.907  1.00 16.74           C  
ATOM   2961  O   THR B 381      -9.729 -97.068 -43.089  1.00 16.74           O  
ATOM   2962  CG2 THR B 381     -13.291 -96.766 -39.999  1.00 16.74           C  
ATOM   2963  OG1 THR B 381     -11.441 -95.245 -40.253  1.00 16.74           O  
ATOM   2964  N   ALA B 382     -11.662 -96.617 -43.531  1.00 17.49           N  
ATOM   2965  CA  ALA B 382     -12.604 -96.961 -44.593  1.00 17.49           C  
ATOM   2966  C   ALA B 382     -12.012 -96.667 -45.969  1.00 17.49           C  
ATOM   2967  CB  ALA B 382     -13.915 -96.201 -44.409  1.00 17.49           C  
ATOM   2968  O   ALA B 382     -10.979 -96.002 -46.077  1.00 17.49           O  
ATOM   2969  N   LYS B 383     -12.890 -95.971 -46.916  1.00 17.88           N  
ATOM   2970  CA  LYS B 383     -13.504 -96.457 -48.149  1.00 17.88           C  
ATOM   2971  C   LYS B 383     -12.807 -95.876 -49.376  1.00 17.88           C  
ATOM   2972  CB  LYS B 383     -14.993 -96.113 -48.179  1.00 17.88           C  
ATOM   2973  O   LYS B 383     -11.999 -94.952 -49.258  1.00 17.88           O  
ATOM   2974  CG  LYS B 383     -15.891 -97.194 -47.595  1.00 17.88           C  
ATOM   2975  CD  LYS B 383     -17.364 -96.870 -47.802  1.00 17.88           C  
ATOM   2976  CE  LYS B 383     -18.263 -97.956 -47.226  1.00 17.88           C  
ATOM   2977  NZ  LYS B 383     -19.710 -97.635 -47.415  1.00 17.88           N  
ATOM   2978  N   LEU B 384     -13.642 -95.106 -50.390  1.00 17.43           N  
ATOM   2979  CA  LEU B 384     -14.069 -95.627 -51.684  1.00 17.43           C  
ATOM   2980  C   LEU B 384     -13.348 -94.913 -52.822  1.00 17.43           C  
ATOM   2981  CB  LEU B 384     -15.583 -95.477 -51.849  1.00 17.43           C  
ATOM   2982  O   LEU B 384     -12.573 -93.983 -52.585  1.00 17.43           O  
ATOM   2983  CG  LEU B 384     -16.434 -96.675 -51.425  1.00 17.43           C  
ATOM   2984  CD1 LEU B 384     -17.699 -96.203 -50.716  1.00 17.43           C  
ATOM   2985  CD2 LEU B 384     -16.783 -97.538 -52.633  1.00 17.43           C  
ATOM   2986  N   PRO B 385     -14.182 -94.027 -53.757  1.00 19.37           N  
ATOM   2987  CA  PRO B 385     -14.612 -94.405 -55.105  1.00 19.37           C  
ATOM   2988  C   PRO B 385     -13.843 -93.667 -56.198  1.00 19.37           C  
ATOM   2989  CB  PRO B 385     -16.093 -94.019 -55.124  1.00 19.37           C  
ATOM   2990  O   PRO B 385     -13.311 -94.296 -57.116  1.00 19.37           O  
ATOM   2991  CG  PRO B 385     -16.245 -93.033 -54.010  1.00 19.37           C  
ATOM   2992  CD  PRO B 385     -14.930 -92.914 -53.296  1.00 19.37           C  
ATOM   2993  N   HIS B 386     -14.476 -92.502 -56.832  1.00 17.97           N  
ATOM   2994  CA  HIS B 386     -15.118 -92.562 -58.140  1.00 17.97           C  
ATOM   2995  C   HIS B 386     -14.239 -91.932 -59.215  1.00 17.97           C  
ATOM   2996  CB  HIS B 386     -16.480 -91.865 -58.101  1.00 17.97           C  
ATOM   2997  O   HIS B 386     -14.011 -92.533 -60.267  1.00 17.97           O  
ATOM   2998  CG  HIS B 386     -17.606 -92.770 -57.714  1.00 17.97           C  
ATOM   2999  CD2 HIS B 386     -18.509 -92.686 -56.708  1.00 17.97           C  
ATOM   3000  ND1 HIS B 386     -17.899 -93.929 -58.400  1.00 17.97           N  
ATOM   3001  CE1 HIS B 386     -18.937 -94.519 -57.832  1.00 17.97           C  
ATOM   3002  NE2 HIS B 386     -19.326 -93.786 -56.803  1.00 17.97           N  
ATOM   3003  N   GLN B 387     -14.614 -90.549 -59.732  1.00 17.19           N  
ATOM   3004  CA  GLN B 387     -15.306 -90.267 -60.985  1.00 17.19           C  
ATOM   3005  C   GLN B 387     -14.327 -89.816 -62.065  1.00 17.19           C  
ATOM   3006  CB  GLN B 387     -16.384 -89.202 -60.776  1.00 17.19           C  
ATOM   3007  O   GLN B 387     -13.217 -89.374 -61.759  1.00 17.19           O  
ATOM   3008  CG  GLN B 387     -17.791 -89.768 -60.646  1.00 17.19           C  
ATOM   3009  CD  GLN B 387     -18.838 -88.694 -60.417  1.00 17.19           C  
ATOM   3010  NE2 GLN B 387     -20.099 -89.103 -60.332  1.00 17.19           N  
ATOM   3011  OE1 GLN B 387     -18.515 -87.506 -60.318  1.00 17.19           O  
ATOM   3012  N   ARG B 388     -14.858 -88.945 -63.193  1.00 17.54           N  
ATOM   3013  CA  ARG B 388     -15.040 -89.137 -64.628  1.00 17.54           C  
ATOM   3014  C   ARG B 388     -13.983 -88.375 -65.420  1.00 17.54           C  
ATOM   3015  CB  ARG B 388     -16.439 -88.692 -65.058  1.00 17.54           C  
ATOM   3016  O   ARG B 388     -12.795 -88.694 -65.347  1.00 17.54           O  
ATOM   3017  CG  ARG B 388     -17.444 -89.829 -65.157  1.00 17.54           C  
ATOM   3018  CD  ARG B 388     -18.772 -89.359 -65.735  1.00 17.54           C  
ATOM   3019  NE  ARG B 388     -19.778 -90.416 -65.701  1.00 17.54           N  
ATOM   3020  NH1 ARG B 388     -21.068 -89.528 -67.399  1.00 17.54           N  
ATOM   3021  NH2 ARG B 388     -21.699 -91.479 -66.375  1.00 17.54           N  
ATOM   3022  CZ  ARG B 388     -20.846 -90.472 -66.492  1.00 17.54           C  
ATOM   3023  N   LEU B 389     -14.403 -87.166 -66.301  1.00 17.26           N  
ATOM   3024  CA  LEU B 389     -14.634 -87.305 -67.735  1.00 17.26           C  
ATOM   3025  C   LEU B 389     -13.478 -86.709 -68.532  1.00 17.26           C  
ATOM   3026  CB  LEU B 389     -15.947 -86.627 -68.134  1.00 17.26           C  
ATOM   3027  O   LEU B 389     -12.637 -85.998 -67.977  1.00 17.26           O  
ATOM   3028  CG  LEU B 389     -17.193 -87.514 -68.141  1.00 17.26           C  
ATOM   3029  CD1 LEU B 389     -18.411 -86.722 -67.677  1.00 17.26           C  
ATOM   3030  CD2 LEU B 389     -17.427 -88.099 -69.530  1.00 17.26           C  
ATOM   3031  N   GLY B 390     -13.868 -85.736 -69.728  1.00 18.70           N  
ATOM   3032  CA  GLY B 390     -13.846 -85.953 -71.165  1.00 18.70           C  
ATOM   3033  C   GLY B 390     -12.740 -85.187 -71.867  1.00 18.70           C  
ATOM   3034  O   GLY B 390     -11.942 -84.506 -71.219  1.00 18.70           O  
ATOM   3035  N   CYS B 391     -13.127 -84.173 -72.989  1.00 18.46           N  
ATOM   3036  CA  CYS B 391     -13.081 -84.306 -74.441  1.00 18.46           C  
ATOM   3037  C   CYS B 391     -11.970 -83.446 -75.032  1.00 18.46           C  
ATOM   3038  CB  CYS B 391     -14.423 -83.916 -75.059  1.00 18.46           C  
ATOM   3039  O   CYS B 391     -11.065 -83.961 -75.692  1.00 18.46           O  
ATOM   3040  SG  CYS B 391     -15.671 -85.218 -74.970  1.00 18.46           S  
ATOM   3041  N   ASN B 392     -12.390 -82.258 -75.877  1.00 17.54           N  
ATOM   3042  CA  ASN B 392     -12.481 -82.101 -77.324  1.00 17.54           C  
ATOM   3043  C   ASN B 392     -11.332 -81.259 -77.870  1.00 17.54           C  
ATOM   3044  CB  ASN B 392     -13.825 -81.481 -77.713  1.00 17.54           C  
ATOM   3045  O   ASN B 392     -10.614 -80.610 -77.107  1.00 17.54           O  
ATOM   3046  CG  ASN B 392     -14.872 -82.522 -78.054  1.00 17.54           C  
ATOM   3047  ND2 ASN B 392     -16.126 -82.095 -78.145  1.00 17.54           N  
ATOM   3048  OD1 ASN B 392     -14.557 -83.702 -78.233  1.00 17.54           O  
ATOM   3049  N   ALA B 393     -11.580 -80.438 -79.161  1.00 20.01           N  
ATOM   3050  CA  ALA B 393     -11.244 -80.473 -80.582  1.00 20.01           C  
ATOM   3051  C   ALA B 393     -10.305 -79.329 -80.951  1.00 20.01           C  
ATOM   3052  CB  ALA B 393     -12.512 -80.411 -81.430  1.00 20.01           C  
ATOM   3053  O   ALA B 393      -9.216 -79.558 -81.484  1.00 20.01           O  
ATOM   3054  N   GLY B 394     -10.896 -78.185 -81.630  1.00 18.66           N  
ATOM   3055  CA  GLY B 394     -10.893 -77.783 -83.027  1.00 18.66           C  
ATOM   3056  C   GLY B 394      -9.946 -76.634 -83.315  1.00 18.66           C  
ATOM   3057  O   GLY B 394      -9.364 -76.056 -82.395  1.00 18.66           O  
ATOM   3058  N   VAL B 395      -9.926 -76.149 -84.680  1.00 22.36           N  
ATOM   3059  CA  VAL B 395      -9.112 -75.752 -85.823  1.00 22.36           C  
ATOM   3060  C   VAL B 395      -8.945 -74.235 -85.838  1.00 22.36           C  
ATOM   3061  CB  VAL B 395      -9.730 -76.233 -87.155  1.00 22.36           C  
ATOM   3062  O   VAL B 395      -8.045 -73.709 -86.496  1.00 22.36           O  
ATOM   3063  CG1 VAL B 395      -8.639 -76.661 -88.134  1.00 22.36           C  
ATOM   3064  CG2 VAL B 395     -10.708 -77.380 -86.905  1.00 22.36           C  
ATOM   3065  N   SER B 396      -9.814 -73.347 -85.175  1.00 17.42           N  
ATOM   3066  CA  SER B 396     -10.530 -72.473 -86.098  1.00 17.42           C  
ATOM   3067  C   SER B 396      -9.658 -71.303 -86.541  1.00 17.42           C  
ATOM   3068  CB  SER B 396     -11.813 -71.947 -85.452  1.00 17.42           C  
ATOM   3069  O   SER B 396      -9.167 -70.538 -85.709  1.00 17.42           O  
ATOM   3070  OG  SER B 396     -12.863 -72.891 -85.578  1.00 17.42           O  
ATOM   3071  N   PRO B 397      -9.202 -71.363 -87.933  1.00 21.30           N  
ATOM   3072  CA  PRO B 397      -8.235 -70.399 -88.463  1.00 21.30           C  
ATOM   3073  C   PRO B 397      -8.779 -68.972 -88.490  1.00 21.30           C  
ATOM   3074  CB  PRO B 397      -7.970 -70.909 -89.882  1.00 21.30           C  
ATOM   3075  O   PRO B 397      -8.070 -68.045 -88.889  1.00 21.30           O  
ATOM   3076  CG  PRO B 397      -9.059 -71.900 -90.141  1.00 21.30           C  
ATOM   3077  CD  PRO B 397      -9.890 -72.032 -88.897  1.00 21.30           C  
ATOM   3078  N   SER B 398     -10.144 -68.870 -88.305  1.00 17.72           N  
ATOM   3079  CA  SER B 398     -10.923 -68.289 -89.394  1.00 17.72           C  
ATOM   3080  C   SER B 398     -10.619 -66.803 -89.559  1.00 17.72           C  
ATOM   3081  CB  SER B 398     -12.419 -68.488 -89.150  1.00 17.72           C  
ATOM   3082  O   SER B 398     -10.373 -66.335 -90.672  1.00 17.72           O  
ATOM   3083  OG  SER B 398     -12.933 -67.464 -88.316  1.00 17.72           O  
ATOM   3084  N   PHE B 399     -11.468 -65.869 -89.037  1.00 16.72           N  
ATOM   3085  CA  PHE B 399     -12.562 -65.179 -89.710  1.00 16.72           C  
ATOM   3086  C   PHE B 399     -12.162 -63.752 -90.069  1.00 16.72           C  
ATOM   3087  CB  PHE B 399     -13.815 -65.167 -88.829  1.00 16.72           C  
ATOM   3088  O   PHE B 399     -11.176 -63.228 -89.547  1.00 16.72           O  
ATOM   3089  CG  PHE B 399     -15.030 -65.755 -89.494  1.00 16.72           C  
ATOM   3090  CD1 PHE B 399     -15.923 -64.943 -90.184  1.00 16.72           C  
ATOM   3091  CD2 PHE B 399     -15.280 -67.119 -89.429  1.00 16.72           C  
ATOM   3092  CE1 PHE B 399     -17.048 -65.484 -90.801  1.00 16.72           C  
ATOM   3093  CE2 PHE B 399     -16.403 -67.667 -90.043  1.00 16.72           C  
ATOM   3094  CZ  PHE B 399     -17.286 -66.848 -90.728  1.00 16.72           C  
ATOM   3095  N   GLN B 400     -13.081 -62.729 -89.784  1.00 17.12           N  
ATOM   3096  CA  GLN B 400     -14.089 -61.957 -90.503  1.00 17.12           C  
ATOM   3097  C   GLN B 400     -13.625 -60.521 -90.729  1.00 17.12           C  
ATOM   3098  CB  GLN B 400     -15.417 -61.967 -89.744  1.00 17.12           C  
ATOM   3099  O   GLN B 400     -12.703 -60.049 -90.061  1.00 17.12           O  
ATOM   3100  CG  GLN B 400     -16.406 -63.009 -90.247  1.00 17.12           C  
ATOM   3101  CD  GLN B 400     -17.633 -63.129 -89.362  1.00 17.12           C  
ATOM   3102  NE2 GLN B 400     -18.618 -63.896 -89.816  1.00 17.12           N  
ATOM   3103  OE1 GLN B 400     -17.694 -62.538 -88.280  1.00 17.12           O  
ATOM   3104  N   GLN B 401     -14.623 -59.513 -91.050  1.00 18.27           N  
ATOM   3105  CA  GLN B 401     -15.203 -58.650 -92.074  1.00 18.27           C  
ATOM   3106  C   GLN B 401     -14.959 -57.178 -91.755  1.00 18.27           C  
ATOM   3107  CB  GLN B 401     -16.702 -58.915 -92.214  1.00 18.27           C  
ATOM   3108  O   GLN B 401     -14.591 -56.399 -92.637  1.00 18.27           O  
ATOM   3109  CG  GLN B 401     -17.094 -59.543 -93.545  1.00 18.27           C  
ATOM   3110  CD  GLN B 401     -18.508 -60.094 -93.541  1.00 18.27           C  
ATOM   3111  NE2 GLN B 401     -18.980 -60.524 -94.706  1.00 18.27           N  
ATOM   3112  OE1 GLN B 401     -19.170 -60.133 -92.498  1.00 18.27           O  
ATOM   3113  N   HIS B 402     -15.590 -56.570 -90.678  1.00 16.92           N  
ATOM   3114  CA  HIS B 402     -16.698 -55.637 -90.850  1.00 16.92           C  
ATOM   3115  C   HIS B 402     -16.192 -54.213 -91.054  1.00 16.92           C  
ATOM   3116  CB  HIS B 402     -17.637 -55.692 -89.643  1.00 16.92           C  
ATOM   3117  O   HIS B 402     -15.119 -53.854 -90.563  1.00 16.92           O  
ATOM   3118  CG  HIS B 402     -18.758 -56.670 -89.799  1.00 16.92           C  
ATOM   3119  CD2 HIS B 402     -19.056 -57.798 -89.112  1.00 16.92           C  
ATOM   3120  ND1 HIS B 402     -19.732 -56.537 -90.765  1.00 16.92           N  
ATOM   3121  CE1 HIS B 402     -20.584 -57.543 -90.664  1.00 16.92           C  
ATOM   3122  NE2 HIS B 402     -20.196 -58.323 -89.669  1.00 16.92           N  
ATOM   3123  N   CYS B 403     -17.208 -53.174 -91.300  1.00 17.34           N  
ATOM   3124  CA  CYS B 403     -17.707 -52.129 -92.187  1.00 17.34           C  
ATOM   3125  C   CYS B 403     -17.227 -50.755 -91.735  1.00 17.34           C  
ATOM   3126  CB  CYS B 403     -19.235 -52.154 -92.238  1.00 17.34           C  
ATOM   3127  O   CYS B 403     -16.685 -50.612 -90.638  1.00 17.34           O  
ATOM   3128  SG  CYS B 403     -19.903 -53.300 -93.464  1.00 17.34           S  
ATOM   3129  N   VAL B 404     -18.191 -49.622 -91.818  1.00 18.60           N  
ATOM   3130  CA  VAL B 404     -18.344 -48.457 -92.683  1.00 18.60           C  
ATOM   3131  C   VAL B 404     -17.987 -47.189 -91.910  1.00 18.60           C  
ATOM   3132  CB  VAL B 404     -19.780 -48.352 -93.245  1.00 18.60           C  
ATOM   3133  O   VAL B 404     -17.272 -46.324 -92.421  1.00 18.60           O  
ATOM   3134  CG1 VAL B 404     -19.816 -47.435 -94.465  1.00 18.60           C  
ATOM   3135  CG2 VAL B 404     -20.316 -49.738 -93.598  1.00 18.60           C  
ATOM   3136  N   ALA B 405     -18.784 -46.728 -90.841  1.00 16.52           N  
ATOM   3137  CA  ALA B 405     -19.719 -45.635 -91.092  1.00 16.52           C  
ATOM   3138  C   ALA B 405     -19.051 -44.281 -90.869  1.00 16.52           C  
ATOM   3139  CB  ALA B 405     -20.950 -45.771 -90.200  1.00 16.52           C  
ATOM   3140  O   ALA B 405     -19.106 -43.404 -91.736  1.00 16.52           O  
ATOM   3141  N   SER B 406     -19.621 -43.434 -89.804  1.00 16.76           N  
ATOM   3142  CA  SER B 406     -20.419 -42.216 -89.904  1.00 16.76           C  
ATOM   3143  C   SER B 406     -19.542 -40.972 -89.816  1.00 16.76           C  
ATOM   3144  CB  SER B 406     -21.481 -42.180 -88.804  1.00 16.76           C  
ATOM   3145  O   SER B 406     -18.398 -41.043 -89.364  1.00 16.76           O  
ATOM   3146  OG  SER B 406     -20.887 -42.328 -87.526  1.00 16.76           O  
ATOM   3147  N   LEU B 407     -20.210 -39.732 -89.323  1.00 18.37           N  
ATOM   3148  CA  LEU B 407     -20.537 -38.443 -89.924  1.00 18.37           C  
ATOM   3149  C   LEU B 407     -19.536 -37.374 -89.496  1.00 18.37           C  
ATOM   3150  CB  LEU B 407     -21.955 -38.015 -89.537  1.00 18.37           C  
ATOM   3151  O   LEU B 407     -19.025 -36.626 -90.332  1.00 18.37           O  
ATOM   3152  CG  LEU B 407     -23.037 -38.216 -90.599  1.00 18.37           C  
ATOM   3153  CD1 LEU B 407     -24.285 -38.829 -89.974  1.00 18.37           C  
ATOM   3154  CD2 LEU B 407     -23.369 -36.893 -91.282  1.00 18.37           C  
ATOM   3155  N   ALA B 408     -19.841 -36.677 -88.283  1.00 19.15           N  
ATOM   3156  CA  ALA B 408     -20.359 -35.312 -88.238  1.00 19.15           C  
ATOM   3157  C   ALA B 408     -19.223 -34.296 -88.162  1.00 19.15           C  
ATOM   3158  CB  ALA B 408     -21.303 -35.140 -87.050  1.00 19.15           C  
ATOM   3159  O   ALA B 408     -18.140 -34.603 -87.660  1.00 19.15           O  
ATOM   3160  N   THR B 409     -19.646 -32.959 -88.114  1.00 19.27           N  
ATOM   3161  CA  THR B 409     -19.253 -31.754 -88.836  1.00 19.27           C  
ATOM   3162  C   THR B 409     -18.054 -31.089 -88.165  1.00 19.27           C  
ATOM   3163  CB  THR B 409     -20.417 -30.750 -88.924  1.00 19.27           C  
ATOM   3164  O   THR B 409     -17.699 -31.432 -87.035  1.00 19.27           O  
ATOM   3165  CG2 THR B 409     -20.475 -30.095 -90.300  1.00 19.27           C  
ATOM   3166  OG1 THR B 409     -21.651 -31.437 -88.682  1.00 19.27           O  
ATOM   3167  N   LYS B 410     -18.299 -29.704 -87.805  1.00 19.94           N  
ATOM   3168  CA  LYS B 410     -17.710 -28.506 -88.396  1.00 19.94           C  
ATOM   3169  C   LYS B 410     -16.515 -28.021 -87.581  1.00 19.94           C  
ATOM   3170  CB  LYS B 410     -18.754 -27.394 -88.509  1.00 19.94           C  
ATOM   3171  O   LYS B 410     -15.431 -27.806 -88.126  1.00 19.94           O  
ATOM   3172  CG  LYS B 410     -19.192 -27.099 -89.936  1.00 19.94           C  
ATOM   3173  CD  LYS B 410     -20.216 -25.972 -89.985  1.00 19.94           C  
ATOM   3174  CE  LYS B 410     -20.656 -25.677 -91.412  1.00 19.94           C  
ATOM   3175  NZ  LYS B 410     -21.670 -24.581 -91.463  1.00 19.94           N  
ATOM   3176  N   ALA B 411     -16.677 -26.645 -87.069  1.00 22.67           N  
ATOM   3177  CA  ALA B 411     -16.014 -25.435 -87.545  1.00 22.67           C  
ATOM   3178  C   ALA B 411     -14.821 -25.079 -86.662  1.00 22.67           C  
ATOM   3179  CB  ALA B 411     -17.001 -24.271 -87.594  1.00 22.67           C  
ATOM   3180  O   ALA B 411     -14.629 -25.674 -85.599  1.00 22.67           O  
ATOM   3181  N   SER B 412     -14.792 -23.640 -86.348  1.00 24.74           N  
ATOM   3182  CA  SER B 412     -13.946 -22.505 -86.703  1.00 24.74           C  
ATOM   3183  C   SER B 412     -13.004 -22.138 -85.562  1.00 24.74           C  
ATOM   3184  CB  SER B 412     -14.802 -21.294 -87.077  1.00 24.74           C  
ATOM   3185  O   SER B 412     -11.793 -22.021 -85.762  1.00 24.74           O  
ATOM   3186  OG  SER B 412     -14.020 -20.304 -87.723  1.00 24.74           O  
ATOM   3187  N   SER B 413     -13.442 -20.969 -84.931  1.00 27.37           N  
ATOM   3188  CA  SER B 413     -12.696 -19.718 -84.835  1.00 27.37           C  
ATOM   3189  C   SER B 413     -11.767 -19.720 -83.625  1.00 27.37           C  
ATOM   3190  CB  SER B 413     -13.653 -18.528 -84.751  1.00 27.37           C  
ATOM   3191  O   SER B 413     -10.582 -19.403 -83.745  1.00 27.37           O  
ATOM   3192  OG  SER B 413     -14.410 -18.575 -83.554  1.00 27.37           O  
ATOM   3193  N   GLN B 414     -12.538 -18.939 -82.595  1.00 23.35           N  
ATOM   3194  CA  GLN B 414     -12.073 -17.976 -81.602  1.00 23.35           C  
ATOM   3195  C   GLN B 414     -11.519 -18.681 -80.368  1.00 23.35           C  
ATOM   3196  CB  GLN B 414     -13.205 -17.028 -81.202  1.00 23.35           C  
ATOM   3197  O   GLN B 414     -12.085 -19.675 -79.908  1.00 23.35           O  
ATOM   3198  CG  GLN B 414     -13.335 -15.809 -82.105  1.00 23.35           C  
ATOM   3199  CD  GLN B 414     -14.274 -14.759 -81.541  1.00 23.35           C  
ATOM   3200  NE2 GLN B 414     -14.306 -13.591 -82.175  1.00 23.35           N  
ATOM   3201  OE1 GLN B 414     -14.965 -14.995 -80.545  1.00 23.35           O  
TER    3202      GLN B 414                                                      
ATOM   3203  N   MET C   1     -53.442  31.046 -18.138  1.00 18.33           N  
ATOM   3204  CA  MET C   1     -54.803  31.239 -18.628  1.00 18.33           C  
ATOM   3205  C   MET C   1     -55.799  31.267 -17.474  1.00 18.33           C  
ATOM   3206  CB  MET C   1     -55.181  30.136 -19.618  1.00 18.33           C  
ATOM   3207  O   MET C   1     -55.670  30.498 -16.519  1.00 18.33           O  
ATOM   3208  CG  MET C   1     -54.803  30.448 -21.057  1.00 18.33           C  
ATOM   3209  SD  MET C   1     -55.354  29.146 -22.227  1.00 18.33           S  
ATOM   3210  CE  MET C   1     -55.146  30.022 -23.802  1.00 18.33           C  
ATOM   3211  N   ASP C   2     -56.905  32.203 -17.039  1.00 16.06           N  
ATOM   3212  CA  ASP C   2     -56.285  33.047 -16.022  1.00 16.06           C  
ATOM   3213  C   ASP C   2     -56.701  32.611 -14.619  1.00 16.06           C  
ATOM   3214  CB  ASP C   2     -56.653  34.515 -16.247  1.00 16.06           C  
ATOM   3215  O   ASP C   2     -56.525  33.358 -13.654  1.00 16.06           O  
ATOM   3216  CG  ASP C   2     -55.662  35.245 -17.138  1.00 16.06           C  
ATOM   3217  OD1 ASP C   2     -54.509  34.783 -17.273  1.00 16.06           O  
ATOM   3218  OD2 ASP C   2     -56.038  36.292 -17.707  1.00 16.06           O  
ATOM   3219  N   THR C   3     -56.985  31.560 -14.101  1.00 14.00           N  
ATOM   3220  CA  THR C   3     -58.295  30.934 -13.957  1.00 14.00           C  
ATOM   3221  C   THR C   3     -58.891  31.237 -12.585  1.00 14.00           C  
ATOM   3222  CB  THR C   3     -58.212  29.410 -14.158  1.00 14.00           C  
ATOM   3223  O   THR C   3     -60.102  31.425 -12.456  1.00 14.00           O  
ATOM   3224  CG2 THR C   3     -58.474  29.032 -15.612  1.00 14.00           C  
ATOM   3225  OG1 THR C   3     -56.905  28.955 -13.787  1.00 14.00           O  
ATOM   3226  N   SER C   4     -58.143  30.878 -11.548  1.00 16.52           N  
ATOM   3227  CA  SER C   4     -58.545  29.804 -10.646  1.00 16.52           C  
ATOM   3228  C   SER C   4     -59.636  30.269  -9.686  1.00 16.52           C  
ATOM   3229  CB  SER C   4     -57.343  29.291  -9.853  1.00 16.52           C  
ATOM   3230  O   SER C   4     -59.785  31.467  -9.441  1.00 16.52           O  
ATOM   3231  OG  SER C   4     -56.157  29.382 -10.624  1.00 16.52           O  
ATOM   3232  N   PRO C   5     -60.094  29.537  -8.498  1.00 18.28           N  
ATOM   3233  CA  PRO C   5     -61.174  28.732  -7.923  1.00 18.28           C  
ATOM   3234  C   PRO C   5     -61.833  29.402  -6.720  1.00 18.28           C  
ATOM   3235  CB  PRO C   5     -60.467  27.439  -7.508  1.00 18.28           C  
ATOM   3236  O   PRO C   5     -61.329  30.410  -6.217  1.00 18.28           O  
ATOM   3237  CG  PRO C   5     -59.030  27.819  -7.361  1.00 18.28           C  
ATOM   3238  CD  PRO C   5     -58.864  29.242  -7.812  1.00 18.28           C  
ATOM   3239  N   SER C   6     -61.558  28.900  -5.534  1.00 15.05           N  
ATOM   3240  CA  SER C   6     -62.655  28.418  -4.701  1.00 15.05           C  
ATOM   3241  C   SER C   6     -63.278  29.554  -3.896  1.00 15.05           C  
ATOM   3242  CB  SER C   6     -62.168  27.319  -3.755  1.00 15.05           C  
ATOM   3243  O   SER C   6     -62.678  30.621  -3.751  1.00 15.05           O  
ATOM   3244  OG  SER C   6     -61.586  27.880  -2.591  1.00 15.05           O  
ATOM   3245  N   ARG C   7     -63.765  29.382  -2.551  1.00 16.26           N  
ATOM   3246  CA  ARG C   7     -65.015  29.472  -1.803  1.00 16.26           C  
ATOM   3247  C   ARG C   7     -64.969  30.616  -0.796  1.00 16.26           C  
ATOM   3248  CB  ARG C   7     -65.308  28.153  -1.085  1.00 16.26           C  
ATOM   3249  O   ARG C   7     -63.895  31.142  -0.494  1.00 16.26           O  
ATOM   3250  CG  ARG C   7     -66.260  27.239  -1.841  1.00 16.26           C  
ATOM   3251  CD  ARG C   7     -66.605  25.994  -1.035  1.00 16.26           C  
ATOM   3252  NE  ARG C   7     -67.520  25.119  -1.762  1.00 16.26           N  
ATOM   3253  NH1 ARG C   7     -67.710  23.564  -0.064  1.00 16.26           N  
ATOM   3254  NH2 ARG C   7     -68.848  23.264  -2.031  1.00 16.26           N  
ATOM   3255  CZ  ARG C   7     -68.024  23.984  -1.284  1.00 16.26           C  
ATOM   3256  N   LYS C   8     -65.412  30.538   0.651  1.00 16.53           N  
ATOM   3257  CA  LYS C   8     -66.555  31.074   1.385  1.00 16.53           C  
ATOM   3258  C   LYS C   8     -66.109  32.092   2.430  1.00 16.53           C  
ATOM   3259  CB  LYS C   8     -67.340  29.945   2.055  1.00 16.53           C  
ATOM   3260  O   LYS C   8     -66.690  33.175   2.537  1.00 16.53           O  
ATOM   3261  CG  LYS C   8     -68.531  29.454   1.245  1.00 16.53           C  
ATOM   3262  CD  LYS C   8     -69.353  28.433   2.023  1.00 16.53           C  
ATOM   3263  CE  LYS C   8     -70.525  27.915   1.201  1.00 16.53           C  
ATOM   3264  NZ  LYS C   8     -71.330  26.910   1.957  1.00 16.53           N  
ATOM   3265  N   TYR C   9     -65.207  31.792   3.659  1.00 15.90           N  
ATOM   3266  CA  TYR C   9     -65.963  31.710   4.904  1.00 15.90           C  
ATOM   3267  C   TYR C   9     -66.073  33.078   5.566  1.00 15.90           C  
ATOM   3268  CB  TYR C   9     -65.307  30.715   5.867  1.00 15.90           C  
ATOM   3269  O   TYR C   9     -65.212  33.939   5.372  1.00 15.90           O  
ATOM   3270  CG  TYR C   9     -65.593  29.271   5.535  1.00 15.90           C  
ATOM   3271  CD1 TYR C   9     -66.741  28.641   6.010  1.00 15.90           C  
ATOM   3272  CD2 TYR C   9     -64.716  28.533   4.748  1.00 15.90           C  
ATOM   3273  CE1 TYR C   9     -67.008  27.309   5.709  1.00 15.90           C  
ATOM   3274  CE2 TYR C   9     -64.973  27.200   4.440  1.00 15.90           C  
ATOM   3275  OH  TYR C   9     -66.379  25.280   4.623  1.00 15.90           O  
ATOM   3276  CZ  TYR C   9     -66.120  26.599   4.924  1.00 15.90           C  
ATOM   3277  N   PRO C  10     -66.949  33.376   6.684  1.00 19.35           N  
ATOM   3278  CA  PRO C  10     -67.859  34.374   7.252  1.00 19.35           C  
ATOM   3279  C   PRO C  10     -67.170  35.299   8.251  1.00 19.35           C  
ATOM   3280  CB  PRO C  10     -68.928  33.523   7.942  1.00 19.35           C  
ATOM   3281  O   PRO C  10     -66.005  35.084   8.596  1.00 19.35           O  
ATOM   3282  CG  PRO C  10     -68.275  32.199   8.170  1.00 19.35           C  
ATOM   3283  CD  PRO C  10     -66.939  32.202   7.484  1.00 19.35           C  
ATOM   3284  N   VAL C  11     -67.931  35.635   9.311  1.00 18.96           N  
ATOM   3285  CA  VAL C  11     -68.493  36.519  10.326  1.00 18.96           C  
ATOM   3286  C   VAL C  11     -67.784  36.293  11.659  1.00 18.96           C  
ATOM   3287  CB  VAL C  11     -70.014  36.302  10.489  1.00 18.96           C  
ATOM   3288  O   VAL C  11     -67.514  37.245  12.395  1.00 18.96           O  
ATOM   3289  CG1 VAL C  11     -70.583  37.238  11.554  1.00 18.96           C  
ATOM   3290  CG2 VAL C  11     -70.728  36.511   9.154  1.00 18.96           C  
ATOM   3291  N   LYS C  12     -67.619  35.043  12.160  1.00 16.36           N  
ATOM   3292  CA  LYS C  12     -68.361  34.853  13.403  1.00 16.36           C  
ATOM   3293  C   LYS C  12     -67.609  35.450  14.589  1.00 16.36           C  
ATOM   3294  CB  LYS C  12     -68.629  33.367  13.647  1.00 16.36           C  
ATOM   3295  O   LYS C  12     -66.396  35.657  14.521  1.00 16.36           O  
ATOM   3296  CG  LYS C  12     -70.036  32.922  13.275  1.00 16.36           C  
ATOM   3297  CD  LYS C  12     -70.260  31.450  13.595  1.00 16.36           C  
ATOM   3298  CE  LYS C  12     -71.667  31.003  13.221  1.00 16.36           C  
ATOM   3299  NZ  LYS C  12     -71.890  29.560  13.532  1.00 16.36           N  
ATOM   3300  N   LYS C  13     -67.689  34.786  15.636  1.00 16.35           N  
ATOM   3301  CA  LYS C  13     -68.236  35.038  16.966  1.00 16.35           C  
ATOM   3302  C   LYS C  13     -67.145  35.486  17.934  1.00 16.35           C  
ATOM   3303  CB  LYS C  13     -68.935  33.789  17.505  1.00 16.35           C  
ATOM   3304  O   LYS C  13     -67.315  36.469  18.657  1.00 16.35           O  
ATOM   3305  CG  LYS C  13     -70.436  33.953  17.696  1.00 16.35           C  
ATOM   3306  CD  LYS C  13     -71.075  32.675  18.224  1.00 16.35           C  
ATOM   3307  CE  LYS C  13     -72.576  32.838  18.416  1.00 16.35           C  
ATOM   3308  NZ  LYS C  13     -73.207  31.588  18.938  1.00 16.35           N  
ATOM   3309  N   ARG C  14     -66.415  34.606  18.549  1.00 15.76           N  
ATOM   3310  CA  ARG C  14     -66.717  34.244  19.930  1.00 15.76           C  
ATOM   3311  C   ARG C  14     -65.768  34.942  20.899  1.00 15.76           C  
ATOM   3312  CB  ARG C  14     -66.636  32.728  20.118  1.00 15.76           C  
ATOM   3313  O   ARG C  14     -66.126  35.199  22.050  1.00 15.76           O  
ATOM   3314  CG  ARG C  14     -67.972  32.017  19.971  1.00 15.76           C  
ATOM   3315  CD  ARG C  14     -67.868  30.540  20.326  1.00 15.76           C  
ATOM   3316  NE  ARG C  14     -69.083  29.813  19.971  1.00 15.76           N  
ATOM   3317  NH1 ARG C  14     -68.586  27.948  21.240  1.00 15.76           N  
ATOM   3318  NH2 ARG C  14     -70.529  28.029  20.026  1.00 15.76           N  
ATOM   3319  CZ  ARG C  14     -69.396  28.598  20.413  1.00 15.76           C  
ATOM   3320  N   VAL C  15     -64.500  34.719  20.927  1.00 15.50           N  
ATOM   3321  CA  VAL C  15     -64.121  34.087  22.187  1.00 15.50           C  
ATOM   3322  C   VAL C  15     -64.186  35.110  23.319  1.00 15.50           C  
ATOM   3323  CB  VAL C  15     -62.707  33.469  22.108  1.00 15.50           C  
ATOM   3324  O   VAL C  15     -63.989  36.306  23.095  1.00 15.50           O  
ATOM   3325  CG1 VAL C  15     -62.363  32.742  23.407  1.00 15.50           C  
ATOM   3326  CG2 VAL C  15     -62.607  32.517  20.917  1.00 15.50           C  
ATOM   3327  N   LYS C  16     -63.938  34.784  24.398  1.00 15.43           N  
ATOM   3328  CA  LYS C  16     -64.160  34.648  25.835  1.00 15.43           C  
ATOM   3329  C   LYS C  16     -63.569  35.831  26.597  1.00 15.43           C  
ATOM   3330  CB  LYS C  16     -63.558  33.340  26.350  1.00 15.43           C  
ATOM   3331  O   LYS C  16     -62.735  36.566  26.064  1.00 15.43           O  
ATOM   3332  CG  LYS C  16     -64.566  32.208  26.489  1.00 15.43           C  
ATOM   3333  CD  LYS C  16     -63.929  30.964  27.096  1.00 15.43           C  
ATOM   3334  CE  LYS C  16     -64.933  29.828  27.227  1.00 15.43           C  
ATOM   3335  NZ  LYS C  16     -64.311  28.603  27.812  1.00 15.43           N  
ATOM   3336  N   ILE C  17     -62.766  35.560  27.569  1.00 16.56           N  
ATOM   3337  CA  ILE C  17     -62.983  35.484  29.009  1.00 16.56           C  
ATOM   3338  C   ILE C  17     -62.343  36.692  29.691  1.00 16.56           C  
ATOM   3339  CB  ILE C  17     -62.415  34.174  29.598  1.00 16.56           C  
ATOM   3340  O   ILE C  17     -61.391  37.276  29.168  1.00 16.56           O  
ATOM   3341  CG1 ILE C  17     -62.969  32.963  28.838  1.00 16.56           C  
ATOM   3342  CG2 ILE C  17     -62.730  34.073  31.094  1.00 16.56           C  
ATOM   3343  CD1 ILE C  17     -62.328  31.639  29.231  1.00 16.56           C  
ATOM   3344  N   HIS C  18     -61.653  36.480  30.691  1.00 16.37           N  
ATOM   3345  CA  HIS C  18     -62.015  36.592  32.099  1.00 16.37           C  
ATOM   3346  C   HIS C  18     -61.387  37.828  32.734  1.00 16.37           C  
ATOM   3347  CB  HIS C  18     -61.590  35.336  32.863  1.00 16.37           C  
ATOM   3348  O   HIS C  18     -60.416  38.376  32.208  1.00 16.37           O  
ATOM   3349  CG  HIS C  18     -62.736  34.469  33.277  1.00 16.37           C  
ATOM   3350  CD2 HIS C  18     -62.806  33.136  33.504  1.00 16.37           C  
ATOM   3351  ND1 HIS C  18     -64.002  34.966  33.503  1.00 16.37           N  
ATOM   3352  CE1 HIS C  18     -64.803  33.973  33.852  1.00 16.37           C  
ATOM   3353  NE2 HIS C  18     -64.102  32.852  33.860  1.00 16.37           N  
ATOM   3354  N   PRO C  19     -60.859  37.867  33.963  1.00 15.51           N  
ATOM   3355  CA  PRO C  19     -61.393  38.339  35.243  1.00 15.51           C  
ATOM   3356  C   PRO C  19     -60.686  39.594  35.750  1.00 15.51           C  
ATOM   3357  CB  PRO C  19     -61.149  37.157  36.184  1.00 15.51           C  
ATOM   3358  O   PRO C  19     -61.344  40.568  36.126  1.00 15.51           O  
ATOM   3359  CG  PRO C  19     -60.136  36.312  35.482  1.00 15.51           C  
ATOM   3360  CD  PRO C  19     -59.881  36.902  34.125  1.00 15.51           C  
ATOM   3361  N   ASN C  20     -59.714  39.490  36.668  1.00 15.73           N  
ATOM   3362  CA  ASN C  20     -59.909  39.850  38.069  1.00 15.73           C  
ATOM   3363  C   ASN C  20     -59.558  41.313  38.325  1.00 15.73           C  
ATOM   3364  CB  ASN C  20     -59.082  38.938  38.977  1.00 15.73           C  
ATOM   3365  O   ASN C  20     -58.873  41.942  37.518  1.00 15.73           O  
ATOM   3366  CG  ASN C  20     -59.804  37.652  39.328  1.00 15.73           C  
ATOM   3367  ND2 ASN C  20     -59.083  36.711  39.925  1.00 15.73           N  
ATOM   3368  OD1 ASN C  20     -61.000  37.506  39.064  1.00 15.73           O  
ATOM   3369  N   THR C  21     -59.175  41.864  39.541  1.00 17.07           N  
ATOM   3370  CA  THR C  21     -59.639  42.588  40.720  1.00 17.07           C  
ATOM   3371  C   THR C  21     -58.903  43.917  40.863  1.00 17.07           C  
ATOM   3372  CB  THR C  21     -59.449  41.752  41.999  1.00 17.07           C  
ATOM   3373  O   THR C  21     -58.159  44.320  39.966  1.00 17.07           O  
ATOM   3374  CG2 THR C  21     -60.452  42.157  43.074  1.00 17.07           C  
ATOM   3375  OG1 THR C  21     -59.633  40.366  41.688  1.00 17.07           O  
ATOM   3376  N   VAL C  22     -57.918  44.206  41.806  1.00 17.46           N  
ATOM   3377  CA  VAL C  22     -58.237  44.748  43.123  1.00 17.46           C  
ATOM   3378  C   VAL C  22     -57.535  46.090  43.315  1.00 17.46           C  
ATOM   3379  CB  VAL C  22     -57.836  43.771  44.251  1.00 17.46           C  
ATOM   3380  O   VAL C  22     -56.580  46.405  42.600  1.00 17.46           O  
ATOM   3381  CG1 VAL C  22     -58.426  44.218  45.588  1.00 17.46           C  
ATOM   3382  CG2 VAL C  22     -58.288  42.351  43.912  1.00 17.46           C  
ATOM   3383  N   MET C  23     -56.848  46.497  44.464  1.00 18.41           N  
ATOM   3384  CA  MET C  23     -57.133  47.382  45.590  1.00 18.41           C  
ATOM   3385  C   MET C  23     -56.215  48.600  45.571  1.00 18.41           C  
ATOM   3386  CB  MET C  23     -56.982  46.634  46.915  1.00 18.41           C  
ATOM   3387  O   MET C  23     -56.682  49.736  45.676  1.00 18.41           O  
ATOM   3388  CG  MET C  23     -58.263  45.972  47.395  1.00 18.41           C  
ATOM   3389  SD  MET C  23     -58.744  46.510  49.082  1.00 18.41           S  
ATOM   3390  CE  MET C  23     -57.533  45.587  50.069  1.00 18.41           C  
ATOM   3391  N   VAL C  24     -55.098  48.867  46.533  1.00 16.45           N  
ATOM   3392  CA  VAL C  24     -55.238  49.585  47.796  1.00 16.45           C  
ATOM   3393  C   VAL C  24     -54.465  50.900  47.732  1.00 16.45           C  
ATOM   3394  CB  VAL C  24     -54.746  48.735  48.989  1.00 16.45           C  
ATOM   3395  O   VAL C  24     -53.808  51.193  46.730  1.00 16.45           O  
ATOM   3396  CG1 VAL C  24     -55.026  49.447  50.311  1.00 16.45           C  
ATOM   3397  CG2 VAL C  24     -55.405  47.357  48.970  1.00 16.45           C  
ATOM   3398  N   LYS C  25     -53.263  51.227  48.546  1.00 16.47           N  
ATOM   3399  CA  LYS C  25     -53.285  52.000  49.784  1.00 16.47           C  
ATOM   3400  C   LYS C  25     -52.752  53.412  49.561  1.00 16.47           C  
ATOM   3401  CB  LYS C  25     -52.468  51.297  50.870  1.00 16.47           C  
ATOM   3402  O   LYS C  25     -52.062  53.672  48.574  1.00 16.47           O  
ATOM   3403  CG  LYS C  25     -53.312  50.625  51.943  1.00 16.47           C  
ATOM   3404  CD  LYS C  25     -52.444  50.004  53.029  1.00 16.47           C  
ATOM   3405  CE  LYS C  25     -53.289  49.345  54.112  1.00 16.47           C  
ATOM   3406  NZ  LYS C  25     -52.442  48.724  55.174  1.00 16.47           N  
ATOM   3407  N   TYR C  26     -52.120  54.219  50.596  1.00 16.75           N  
ATOM   3408  CA  TYR C  26     -52.396  55.333  51.497  1.00 16.75           C  
ATOM   3409  C   TYR C  26     -51.483  56.515  51.198  1.00 16.75           C  
ATOM   3410  CB  TYR C  26     -52.227  54.899  52.956  1.00 16.75           C  
ATOM   3411  O   TYR C  26     -51.955  57.636  50.995  1.00 16.75           O  
ATOM   3412  CG  TYR C  26     -53.479  54.314  53.564  1.00 16.75           C  
ATOM   3413  CD1 TYR C  26     -54.419  55.129  54.190  1.00 16.75           C  
ATOM   3414  CD2 TYR C  26     -53.722  52.945  53.516  1.00 16.75           C  
ATOM   3415  CE1 TYR C  26     -55.573  54.594  54.754  1.00 16.75           C  
ATOM   3416  CE2 TYR C  26     -54.873  52.399  54.076  1.00 16.75           C  
ATOM   3417  OH  TYR C  26     -56.931  52.695  55.248  1.00 16.75           O  
ATOM   3418  CZ  TYR C  26     -55.791  53.230  54.691  1.00 16.75           C  
ATOM   3419  N   THR C  27     -50.184  56.733  51.962  1.00 15.26           N  
ATOM   3420  CA  THR C  27     -50.021  57.675  53.064  1.00 15.26           C  
ATOM   3421  C   THR C  27     -49.284  58.928  52.600  1.00 15.26           C  
ATOM   3422  CB  THR C  27     -49.261  57.034  54.240  1.00 15.26           C  
ATOM   3423  O   THR C  27     -48.506  58.879  51.645  1.00 15.26           O  
ATOM   3424  CG2 THR C  27     -50.204  56.711  55.394  1.00 15.26           C  
ATOM   3425  OG1 THR C  27     -48.636  55.824  53.794  1.00 15.26           O  
ATOM   3426  N   SER C  28     -49.359  60.210  53.259  1.00 16.98           N  
ATOM   3427  CA  SER C  28     -49.441  61.667  53.276  1.00 16.98           C  
ATOM   3428  C   SER C  28     -48.054  62.297  53.336  1.00 16.98           C  
ATOM   3429  CB  SER C  28     -50.278  62.143  54.464  1.00 16.98           C  
ATOM   3430  O   SER C  28     -47.804  63.322  52.698  1.00 16.98           O  
ATOM   3431  OG  SER C  28     -49.662  61.786  55.689  1.00 16.98           O  
ATOM   3432  N   HIS C  29     -46.934  61.941  54.295  1.00 14.67           N  
ATOM   3433  CA  HIS C  29     -46.558  62.831  55.388  1.00 14.67           C  
ATOM   3434  C   HIS C  29     -45.379  63.716  54.997  1.00 14.67           C  
ATOM   3435  CB  HIS C  29     -46.216  62.026  56.642  1.00 14.67           C  
ATOM   3436  O   HIS C  29     -44.494  63.286  54.254  1.00 14.67           O  
ATOM   3437  CG  HIS C  29     -47.332  61.962  57.637  1.00 14.67           C  
ATOM   3438  CD2 HIS C  29     -48.208  60.972  57.928  1.00 14.67           C  
ATOM   3439  ND1 HIS C  29     -47.647  63.013  58.470  1.00 14.67           N  
ATOM   3440  CE1 HIS C  29     -48.671  62.671  59.234  1.00 14.67           C  
ATOM   3441  NE2 HIS C  29     -49.030  61.437  58.924  1.00 14.67           N  
ATOM   3442  N   TYR C  30     -45.057  65.029  55.670  1.00 15.67           N  
ATOM   3443  CA  TYR C  30     -44.647  66.429  55.675  1.00 15.67           C  
ATOM   3444  C   TYR C  30     -43.174  66.564  56.038  1.00 15.67           C  
ATOM   3445  CB  TYR C  30     -45.503  67.236  56.656  1.00 15.67           C  
ATOM   3446  O   TYR C  30     -42.644  67.676  56.104  1.00 15.67           O  
ATOM   3447  CG  TYR C  30     -46.674  67.934  56.007  1.00 15.67           C  
ATOM   3448  CD1 TYR C  30     -46.538  69.211  55.469  1.00 15.67           C  
ATOM   3449  CD2 TYR C  30     -47.919  67.318  55.933  1.00 15.67           C  
ATOM   3450  CE1 TYR C  30     -47.615  69.859  54.872  1.00 15.67           C  
ATOM   3451  CE2 TYR C  30     -49.003  67.956  55.339  1.00 15.67           C  
ATOM   3452  OH  TYR C  30     -49.911  69.860  54.223  1.00 15.67           O  
ATOM   3453  CZ  TYR C  30     -48.841  69.224  54.812  1.00 15.67           C  
ATOM   3454  N   PRO C  31     -42.228  65.526  56.443  1.00 15.90           N  
ATOM   3455  CA  PRO C  31     -41.686  65.721  57.790  1.00 15.90           C  
ATOM   3456  C   PRO C  31     -40.562  66.754  57.830  1.00 15.90           C  
ATOM   3457  CB  PRO C  31     -41.164  64.331  58.164  1.00 15.90           C  
ATOM   3458  O   PRO C  31     -39.906  66.997  56.814  1.00 15.90           O  
ATOM   3459  CG  PRO C  31     -41.157  63.567  56.879  1.00 15.90           C  
ATOM   3460  CD  PRO C  31     -41.736  64.440  55.802  1.00 15.90           C  
ATOM   3461  N   GLN C  32     -39.910  67.185  59.158  1.00 15.58           N  
ATOM   3462  CA  GLN C  32     -39.557  68.260  60.080  1.00 15.58           C  
ATOM   3463  C   GLN C  32     -38.079  68.621  59.963  1.00 15.58           C  
ATOM   3464  CB  GLN C  32     -39.888  67.864  61.520  1.00 15.58           C  
ATOM   3465  O   GLN C  32     -37.285  67.843  59.430  1.00 15.58           O  
ATOM   3466  CG  GLN C  32     -41.135  68.541  62.072  1.00 15.58           C  
ATOM   3467  CD  GLN C  32     -41.415  68.169  63.516  1.00 15.58           C  
ATOM   3468  NE2 GLN C  32     -42.451  68.768  64.093  1.00 15.58           N  
ATOM   3469  OE1 GLN C  32     -40.706  67.348  64.107  1.00 15.58           O  
ATOM   3470  N   PRO C  33     -37.186  69.291  61.209  1.00 16.72           N  
ATOM   3471  CA  PRO C  33     -36.570  70.549  61.637  1.00 16.72           C  
ATOM   3472  C   PRO C  33     -35.047  70.469  61.701  1.00 16.72           C  
ATOM   3473  CB  PRO C  33     -37.164  70.776  63.030  1.00 16.72           C  
ATOM   3474  O   PRO C  33     -34.360  71.001  60.825  1.00 16.72           O  
ATOM   3475  CG  PRO C  33     -37.906  69.516  63.339  1.00 16.72           C  
ATOM   3476  CD  PRO C  33     -37.723  68.562  62.194  1.00 16.72           C  
ATOM   3477  N   GLY C  34     -34.287  70.534  63.071  1.00 15.65           N  
ATOM   3478  CA  GLY C  34     -33.509  71.547  63.767  1.00 15.65           C  
ATOM   3479  C   GLY C  34     -32.086  71.110  64.059  1.00 15.65           C  
ATOM   3480  O   GLY C  34     -31.391  71.738  64.860  1.00 15.65           O  
ATOM   3481  N   ASP C  35     -31.421  70.080  63.608  1.00 14.97           N  
ATOM   3482  CA  ASP C  35     -30.609  69.343  64.572  1.00 14.97           C  
ATOM   3483  C   ASP C  35     -29.364  70.137  64.961  1.00 14.97           C  
ATOM   3484  CB  ASP C  35     -30.208  67.980  64.006  1.00 14.97           C  
ATOM   3485  O   ASP C  35     -28.616  70.593  64.093  1.00 14.97           O  
ATOM   3486  CG  ASP C  35     -30.404  66.845  64.996  1.00 14.97           C  
ATOM   3487  OD1 ASP C  35     -30.877  67.096  66.125  1.00 14.97           O  
ATOM   3488  OD2 ASP C  35     -30.081  65.690  64.644  1.00 14.97           O  
ATOM   3489  N   ASP C  36     -28.856  69.988  66.299  1.00 15.41           N  
ATOM   3490  CA  ASP C  36     -28.271  70.626  67.474  1.00 15.41           C  
ATOM   3491  C   ASP C  36     -26.754  70.736  67.342  1.00 15.41           C  
ATOM   3492  CB  ASP C  36     -28.633  69.851  68.743  1.00 15.41           C  
ATOM   3493  O   ASP C  36     -26.173  71.782  67.643  1.00 15.41           O  
ATOM   3494  CG  ASP C  36     -30.075  70.057  69.173  1.00 15.41           C  
ATOM   3495  OD1 ASP C  36     -30.701  71.054  68.751  1.00 15.41           O  
ATOM   3496  OD2 ASP C  36     -30.589  69.217  69.943  1.00 15.41           O  
ATOM   3497  N   GLY C  37     -25.757  69.732  67.511  1.00 15.66           N  
ATOM   3498  CA  GLY C  37     -25.145  69.682  68.829  1.00 15.66           C  
ATOM   3499  C   GLY C  37     -23.750  70.278  68.862  1.00 15.66           C  
ATOM   3500  O   GLY C  37     -23.513  71.280  69.541  1.00 15.66           O  
ATOM   3501  N   TYR C  38     -22.638  69.492  68.933  1.00 17.38           N  
ATOM   3502  CA  TYR C  38     -21.878  69.384  70.173  1.00 17.38           C  
ATOM   3503  C   TYR C  38     -20.670  70.313  70.156  1.00 17.38           C  
ATOM   3504  CB  TYR C  38     -21.423  67.940  70.401  1.00 17.38           C  
ATOM   3505  O   TYR C  38     -20.252  70.778  69.093  1.00 17.38           O  
ATOM   3506  CG  TYR C  38     -22.398  67.116  71.207  1.00 17.38           C  
ATOM   3507  CD1 TYR C  38     -22.333  67.088  72.598  1.00 17.38           C  
ATOM   3508  CD2 TYR C  38     -23.385  66.363  70.579  1.00 17.38           C  
ATOM   3509  CE1 TYR C  38     -23.228  66.329  73.345  1.00 17.38           C  
ATOM   3510  CE2 TYR C  38     -24.285  65.601  71.316  1.00 17.38           C  
ATOM   3511  OH  TYR C  38     -25.088  64.837  73.430  1.00 17.38           O  
ATOM   3512  CZ  TYR C  38     -24.199  65.590  72.696  1.00 17.38           C  
ATOM   3513  N   GLU C  39     -19.328  69.872  70.809  1.00 18.95           N  
ATOM   3514  CA  GLU C  39     -18.585  70.289  71.995  1.00 18.95           C  
ATOM   3515  C   GLU C  39     -17.281  70.983  71.613  1.00 18.95           C  
ATOM   3516  CB  GLU C  39     -18.296  69.087  72.898  1.00 18.95           C  
ATOM   3517  O   GLU C  39     -16.675  70.659  70.589  1.00 18.95           O  
ATOM   3518  CG  GLU C  39     -19.048  69.117  74.221  1.00 18.95           C  
ATOM   3519  CD  GLU C  39     -18.822  67.875  75.068  1.00 18.95           C  
ATOM   3520  OE1 GLU C  39     -19.383  67.791  76.184  1.00 18.95           O  
ATOM   3521  OE2 GLU C  39     -18.077  66.979  74.612  1.00 18.95           O  
ATOM   3522  N   GLU C  40     -16.487  71.570  72.517  1.00 19.51           N  
ATOM   3523  CA  GLU C  40     -15.543  72.681  72.435  1.00 19.51           C  
ATOM   3524  C   GLU C  40     -14.122  72.180  72.192  1.00 19.51           C  
ATOM   3525  CB  GLU C  40     -15.592  73.524  73.712  1.00 19.51           C  
ATOM   3526  O   GLU C  40     -13.304  72.883  71.596  1.00 19.51           O  
ATOM   3527  CG  GLU C  40     -15.982  74.976  73.476  1.00 19.51           C  
ATOM   3528  CD  GLU C  40     -16.129  75.774  74.761  1.00 19.51           C  
ATOM   3529  OE1 GLU C  40     -16.470  76.977  74.693  1.00 19.51           O  
ATOM   3530  OE2 GLU C  40     -15.902  75.192  75.845  1.00 19.51           O  
ATOM   3531  N   ILE C  41     -13.015  71.176  72.468  1.00 24.32           N  
ATOM   3532  CA  ILE C  41     -13.045  71.022  73.918  1.00 24.32           C  
ATOM   3533  C   ILE C  41     -13.082  72.397  74.582  1.00 24.32           C  
ATOM   3534  CB  ILE C  41     -11.831  70.214  74.426  1.00 24.32           C  
ATOM   3535  O   ILE C  41     -13.740  72.580  75.608  1.00 24.32           O  
ATOM   3536  CG1 ILE C  41     -11.801  68.827  73.773  1.00 24.32           C  
ATOM   3537  CG2 ILE C  41     -11.859  70.099  75.953  1.00 24.32           C  
ATOM   3538  CD1 ILE C  41     -10.513  68.054  74.020  1.00 24.32           C  
ATOM   3539  N   ASN C  42     -11.989  73.045  75.276  1.00 29.04           N  
ATOM   3540  CA  ASN C  42     -10.762  73.290  74.525  1.00 29.04           C  
ATOM   3541  C   ASN C  42     -11.029  74.112  73.268  1.00 29.04           C  
ATOM   3542  CB  ASN C  42     -10.083  71.967  74.161  1.00 29.04           C  
ATOM   3543  O   ASN C  42     -11.784  73.687  72.392  1.00 29.04           O  
ATOM   3544  CG  ASN C  42      -8.630  71.919  74.591  1.00 29.04           C  
ATOM   3545  ND2 ASN C  42      -7.997  70.765  74.414  1.00 29.04           N  
ATOM   3546  OD1 ASN C  42      -8.082  72.910  75.081  1.00 29.04           O  
ATOM   3547  N   GLU C  43     -11.827  74.529  73.262  1.00 25.42           N  
ATOM   3548  CA  GLU C  43     -12.654  73.731  74.163  1.00 25.42           C  
ATOM   3549  C   GLU C  43     -13.931  73.264  73.472  1.00 25.42           C  
ATOM   3550  CB  GLU C  43     -12.999  74.528  75.424  1.00 25.42           C  
ATOM   3551  O   GLU C  43     -14.375  72.132  73.676  1.00 25.42           O  
ATOM   3552  CG  GLU C  43     -12.215  74.100  76.656  1.00 25.42           C  
ATOM   3553  CD  GLU C  43     -12.583  74.886  77.904  1.00 25.42           C  
ATOM   3554  OE1 GLU C  43     -12.051  74.577  78.995  1.00 25.42           O  
ATOM   3555  OE2 GLU C  43     -13.410  75.817  77.791  1.00 25.42           O  
ATOM   3556  N   GLY C  44     -14.987  73.559  73.475  1.00 26.93           N  
ATOM   3557  CA  GLY C  44     -15.730  72.549  72.739  1.00 26.93           C  
ATOM   3558  C   GLY C  44     -15.358  72.486  71.269  1.00 26.93           C  
ATOM   3559  O   GLY C  44     -15.533  73.462  70.537  1.00 26.93           O  
ATOM   3560  N   TYR C  45     -14.538  71.666  70.715  1.00 28.63           N  
ATOM   3561  CA  TYR C  45     -13.122  72.011  70.779  1.00 28.63           C  
ATOM   3562  C   TYR C  45     -12.553  72.238  69.384  1.00 28.63           C  
ATOM   3563  CB  TYR C  45     -12.332  70.910  71.493  1.00 28.63           C  
ATOM   3564  O   TYR C  45     -11.337  72.179  69.186  1.00 28.63           O  
ATOM   3565  CG  TYR C  45     -12.154  71.152  72.972  1.00 28.63           C  
ATOM   3566  CD1 TYR C  45     -11.077  71.894  73.451  1.00 28.63           C  
ATOM   3567  CD2 TYR C  45     -13.061  70.640  73.893  1.00 28.63           C  
ATOM   3568  CE1 TYR C  45     -10.907  72.119  74.813  1.00 28.63           C  
ATOM   3569  CE2 TYR C  45     -12.902  70.858  75.257  1.00 28.63           C  
ATOM   3570  OH  TYR C  45     -11.661  71.817  77.057  1.00 28.63           O  
ATOM   3571  CZ  TYR C  45     -11.824  71.598  75.707  1.00 28.63           C  
ATOM   3572  N   GLY C  46     -13.218  72.416  68.246  1.00 25.51           N  
ATOM   3573  CA  GLY C  46     -13.912  72.040  67.024  1.00 25.51           C  
ATOM   3574  C   GLY C  46     -13.582  72.942  65.849  1.00 25.51           C  
ATOM   3575  O   GLY C  46     -13.708  74.165  65.944  1.00 25.51           O  
ATOM   3576  N   ASN C  47     -12.794  72.683  64.905  1.00 19.00           N  
ATOM   3577  CA  ASN C  47     -11.552  73.331  64.498  1.00 19.00           C  
ATOM   3578  C   ASN C  47     -11.807  74.457  63.500  1.00 19.00           C  
ATOM   3579  CB  ASN C  47     -10.581  72.307  63.906  1.00 19.00           C  
ATOM   3580  O   ASN C  47     -10.870  75.118  63.050  1.00 19.00           O  
ATOM   3581  CG  ASN C  47      -9.388  72.046  64.805  1.00 19.00           C  
ATOM   3582  ND2 ASN C  47      -8.555  71.087  64.420  1.00 19.00           N  
ATOM   3583  OD1 ASN C  47      -9.217  72.701  65.836  1.00 19.00           O  
ATOM   3584  N   PHE C  48     -12.730  74.360  62.394  1.00 15.76           N  
ATOM   3585  CA  PHE C  48     -12.603  74.851  61.028  1.00 15.76           C  
ATOM   3586  C   PHE C  48     -12.950  76.334  60.951  1.00 15.76           C  
ATOM   3587  CB  PHE C  48     -13.504  74.052  60.081  1.00 15.76           C  
ATOM   3588  O   PHE C  48     -12.814  76.955  59.895  1.00 15.76           O  
ATOM   3589  CG  PHE C  48     -12.748  73.189  59.107  1.00 15.76           C  
ATOM   3590  CD1 PHE C  48     -12.340  73.697  57.880  1.00 15.76           C  
ATOM   3591  CD2 PHE C  48     -12.446  71.870  59.419  1.00 15.76           C  
ATOM   3592  CE1 PHE C  48     -11.640  72.900  56.976  1.00 15.76           C  
ATOM   3593  CE2 PHE C  48     -11.747  71.068  58.522  1.00 15.76           C  
ATOM   3594  CZ  PHE C  48     -11.346  71.585  57.300  1.00 15.76           C  
ATOM   3595  N   MET C  49     -13.805  76.987  61.707  1.00 21.88           N  
ATOM   3596  CA  MET C  49     -14.994  77.663  61.196  1.00 21.88           C  
ATOM   3597  C   MET C  49     -14.610  78.867  60.342  1.00 21.88           C  
ATOM   3598  CB  MET C  49     -15.897  78.107  62.348  1.00 21.88           C  
ATOM   3599  O   MET C  49     -13.543  79.454  60.533  1.00 21.88           O  
ATOM   3600  CG  MET C  49     -16.923  77.063  62.759  1.00 21.88           C  
ATOM   3601  SD  MET C  49     -18.409  77.806  63.537  1.00 21.88           S  
ATOM   3602  CE  MET C  49     -19.671  77.350  62.316  1.00 21.88           C  
ATOM   3603  N   GLU C  50     -15.709  79.435  59.647  1.00 20.35           N  
ATOM   3604  CA  GLU C  50     -16.123  80.312  58.556  1.00 20.35           C  
ATOM   3605  C   GLU C  50     -16.002  81.781  58.951  1.00 20.35           C  
ATOM   3606  CB  GLU C  50     -17.559  79.998  58.129  1.00 20.35           C  
ATOM   3607  O   GLU C  50     -16.442  82.666  58.215  1.00 20.35           O  
ATOM   3608  CG  GLU C  50     -17.751  79.924  56.622  1.00 20.35           C  
ATOM   3609  CD  GLU C  50     -19.100  79.354  56.216  1.00 20.35           C  
ATOM   3610  OE1 GLU C  50     -19.369  79.238  54.998  1.00 20.35           O  
ATOM   3611  OE2 GLU C  50     -19.896  79.021  57.122  1.00 20.35           O  
ATOM   3612  N   GLU C  51     -15.531  82.138  60.085  1.00 22.37           N  
ATOM   3613  CA  GLU C  51     -16.357  83.205  60.641  1.00 22.37           C  
ATOM   3614  C   GLU C  51     -16.385  84.420  59.718  1.00 22.37           C  
ATOM   3615  CB  GLU C  51     -15.851  83.610  62.028  1.00 22.37           C  
ATOM   3616  O   GLU C  51     -15.533  84.556  58.837  1.00 22.37           O  
ATOM   3617  CG  GLU C  51     -16.794  83.234  63.161  1.00 22.37           C  
ATOM   3618  CD  GLU C  51     -16.275  83.637  64.532  1.00 22.37           C  
ATOM   3619  OE1 GLU C  51     -17.016  83.485  65.530  1.00 22.37           O  
ATOM   3620  OE2 GLU C  51     -15.119  84.110  64.609  1.00 22.37           O  
ATOM   3621  N   ASN C  52     -16.318  85.644  60.251  1.00 18.76           N  
ATOM   3622  CA  ASN C  52     -17.212  86.797  60.223  1.00 18.76           C  
ATOM   3623  C   ASN C  52     -16.678  87.899  59.312  1.00 18.76           C  
ATOM   3624  CB  ASN C  52     -17.433  87.338  61.638  1.00 18.76           C  
ATOM   3625  O   ASN C  52     -17.329  88.929  59.129  1.00 18.76           O  
ATOM   3626  CG  ASN C  52     -18.895  87.340  62.040  1.00 18.76           C  
ATOM   3627  ND2 ASN C  52     -19.155  87.543  63.326  1.00 18.76           N  
ATOM   3628  OD1 ASN C  52     -19.782  87.158  61.203  1.00 18.76           O  
ATOM   3629  N   PRO C  53     -15.414  88.032  58.929  1.00 16.28           N  
ATOM   3630  CA  PRO C  53     -15.054  89.391  59.341  1.00 16.28           C  
ATOM   3631  C   PRO C  53     -15.835  90.464  58.586  1.00 16.28           C  
ATOM   3632  CB  PRO C  53     -13.560  89.473  59.017  1.00 16.28           C  
ATOM   3633  O   PRO C  53     -16.377  90.196  57.510  1.00 16.28           O  
ATOM   3634  CG  PRO C  53     -13.330  88.401  58.001  1.00 16.28           C  
ATOM   3635  CD  PRO C  53     -14.585  87.585  57.876  1.00 16.28           C  
ATOM   3636  N   LYS C  54     -15.599  91.794  58.904  1.00 17.86           N  
ATOM   3637  CA  LYS C  54     -16.252  93.086  59.090  1.00 17.86           C  
ATOM   3638  C   LYS C  54     -16.221  93.909  57.805  1.00 17.86           C  
ATOM   3639  CB  LYS C  54     -15.588  93.865  60.227  1.00 17.86           C  
ATOM   3640  O   LYS C  54     -17.124  94.709  57.552  1.00 17.86           O  
ATOM   3641  CG  LYS C  54     -16.241  93.657  61.585  1.00 17.86           C  
ATOM   3642  CD  LYS C  54     -15.610  94.542  62.651  1.00 17.86           C  
ATOM   3643  CE  LYS C  54     -16.244  94.314  64.016  1.00 17.86           C  
ATOM   3644  NZ  LYS C  54     -15.620  95.172  65.068  1.00 17.86           N  
ATOM   3645  N   LYS C  55     -15.128  93.997  57.078  1.00 16.42           N  
ATOM   3646  CA  LYS C  55     -14.684  95.385  56.993  1.00 16.42           C  
ATOM   3647  C   LYS C  55     -15.536  96.175  56.003  1.00 16.42           C  
ATOM   3648  CB  LYS C  55     -13.211  95.453  56.586  1.00 16.42           C  
ATOM   3649  O   LYS C  55     -15.865  95.678  54.924  1.00 16.42           O  
ATOM   3650  CG  LYS C  55     -12.260  95.700  57.748  1.00 16.42           C  
ATOM   3651  CD  LYS C  55     -10.819  95.838  57.271  1.00 16.42           C  
ATOM   3652  CE  LYS C  55      -9.863  96.057  58.435  1.00 16.42           C  
ATOM   3653  NZ  LYS C  55      -8.448  96.182  57.974  1.00 16.42           N  
ATOM   3654  N   GLY C  56     -15.698  97.454  56.242  1.00 17.63           N  
ATOM   3655  CA  GLY C  56     -16.655  98.523  56.002  1.00 17.63           C  
ATOM   3656  C   GLY C  56     -16.562  99.105  54.605  1.00 17.63           C  
ATOM   3657  O   GLY C  56     -17.584  99.379  53.971  1.00 17.63           O  
ATOM   3658  N   LEU C  57     -15.368  99.616  54.182  1.00 16.37           N  
ATOM   3659  CA  LEU C  57     -15.372 101.065  54.018  1.00 16.37           C  
ATOM   3660  C   LEU C  57     -15.972 101.458  52.672  1.00 16.37           C  
ATOM   3661  CB  LEU C  57     -13.951 101.622  54.138  1.00 16.37           C  
ATOM   3662  O   LEU C  57     -15.901 100.691  51.709  1.00 16.37           O  
ATOM   3663  CG  LEU C  57     -13.557 102.185  55.505  1.00 16.37           C  
ATOM   3664  CD1 LEU C  57     -12.132 101.773  55.857  1.00 16.37           C  
ATOM   3665  CD2 LEU C  57     -13.700 103.703  55.520  1.00 16.37           C  
ATOM   3666  N   LEU C  58     -16.178 102.731  52.499  1.00 18.23           N  
ATOM   3667  CA  LEU C  58     -17.138 103.692  51.966  1.00 18.23           C  
ATOM   3668  C   LEU C  58     -16.836 104.008  50.505  1.00 18.23           C  
ATOM   3669  CB  LEU C  58     -17.122 104.981  52.793  1.00 18.23           C  
ATOM   3670  O   LEU C  58     -17.726 103.939  49.654  1.00 18.23           O  
ATOM   3671  CG  LEU C  58     -17.965 104.978  54.069  1.00 18.23           C  
ATOM   3672  CD1 LEU C  58     -17.500 106.081  55.014  1.00 18.23           C  
ATOM   3673  CD2 LEU C  58     -19.443 105.142  53.734  1.00 18.23           C  
ATOM   3674  N   SER C  59     -15.913 105.101  50.278  1.00 17.83           N  
ATOM   3675  CA  SER C  59     -16.442 106.390  49.844  1.00 17.83           C  
ATOM   3676  C   SER C  59     -16.292 106.570  48.337  1.00 17.83           C  
ATOM   3677  CB  SER C  59     -15.735 107.533  50.575  1.00 17.83           C  
ATOM   3678  O   SER C  59     -17.197 107.084  47.675  1.00 17.83           O  
ATOM   3679  OG  SER C  59     -14.921 108.274  49.682  1.00 17.83           O  
ATOM   3680  N   GLU C  60     -15.003 106.576  47.827  1.00 17.98           N  
ATOM   3681  CA  GLU C  60     -14.483 107.837  47.308  1.00 17.98           C  
ATOM   3682  C   GLU C  60     -14.890 108.046  45.852  1.00 17.98           C  
ATOM   3683  CB  GLU C  60     -12.958 107.885  47.440  1.00 17.98           C  
ATOM   3684  O   GLU C  60     -15.113 107.079  45.120  1.00 17.98           O  
ATOM   3685  CG  GLU C  60     -12.468 108.733  48.605  1.00 17.98           C  
ATOM   3686  CD  GLU C  60     -11.006 109.131  48.483  1.00 17.98           C  
ATOM   3687  OE1 GLU C  60     -10.564 110.050  49.211  1.00 17.98           O  
ATOM   3688  OE2 GLU C  60     -10.296 108.521  47.653  1.00 17.98           O  
ATOM   3689  N   MET C  61     -14.455 109.267  45.249  1.00 20.00           N  
ATOM   3690  CA  MET C  61     -14.902 110.473  44.557  1.00 20.00           C  
ATOM   3691  C   MET C  61     -14.677 110.352  43.054  1.00 20.00           C  
ATOM   3692  CB  MET C  61     -14.175 111.705  45.098  1.00 20.00           C  
ATOM   3693  O   MET C  61     -15.595 110.578  42.264  1.00 20.00           O  
ATOM   3694  CG  MET C  61     -15.080 112.673  45.842  1.00 20.00           C  
ATOM   3695  SD  MET C  61     -14.162 114.104  46.533  1.00 20.00           S  
ATOM   3696  CE  MET C  61     -15.211 115.467  45.954  1.00 20.00           C  
ATOM   3697  N   LYS C  62     -13.553 111.020  42.511  1.00 20.39           N  
ATOM   3698  CA  LYS C  62     -13.652 112.252  41.735  1.00 20.39           C  
ATOM   3699  C   LYS C  62     -13.403 111.990  40.252  1.00 20.39           C  
ATOM   3700  CB  LYS C  62     -12.664 113.296  42.256  1.00 20.39           C  
ATOM   3701  O   LYS C  62     -14.085 112.553  39.393  1.00 20.39           O  
ATOM   3702  CG  LYS C  62     -13.324 114.521  42.873  1.00 20.39           C  
ATOM   3703  CD  LYS C  62     -12.290 115.524  43.368  1.00 20.39           C  
ATOM   3704  CE  LYS C  62     -12.950 116.745  43.993  1.00 20.39           C  
ATOM   3705  NZ  LYS C  62     -11.939 117.719  44.506  1.00 20.39           N  
ATOM   3706  N   LYS C  63     -12.306 111.316  39.849  1.00 19.10           N  
ATOM   3707  CA  LYS C  63     -11.329 112.055  39.055  1.00 19.10           C  
ATOM   3708  C   LYS C  63     -11.692 112.027  37.573  1.00 19.10           C  
ATOM   3709  CB  LYS C  63      -9.926 111.483  39.262  1.00 19.10           C  
ATOM   3710  O   LYS C  63     -11.954 110.961  37.012  1.00 19.10           O  
ATOM   3711  CG  LYS C  63      -8.973 112.426  39.981  1.00 19.10           C  
ATOM   3712  CD  LYS C  63      -7.593 111.805  40.150  1.00 19.10           C  
ATOM   3713  CE  LYS C  63      -6.650 112.731  40.906  1.00 19.10           C  
ATOM   3714  NZ  LYS C  63      -5.299 112.121  41.084  1.00 19.10           N  
ATOM   3715  N   LYS C  64     -11.505 113.200  36.858  1.00 22.29           N  
ATOM   3716  CA  LYS C  64     -12.142 113.830  35.705  1.00 22.29           C  
ATOM   3717  C   LYS C  64     -11.557 113.305  34.398  1.00 22.29           C  
ATOM   3718  CB  LYS C  64     -11.991 115.351  35.774  1.00 22.29           C  
ATOM   3719  O   LYS C  64     -12.292 113.038  33.445  1.00 22.29           O  
ATOM   3720  CG  LYS C  64     -13.295 116.111  35.581  1.00 22.29           C  
ATOM   3721  CD  LYS C  64     -13.105 117.608  35.789  1.00 22.29           C  
ATOM   3722  CE  LYS C  64     -14.405 118.372  35.582  1.00 22.29           C  
ATOM   3723  NZ  LYS C  64     -14.222 119.842  35.778  1.00 22.29           N  
ATOM   3724  N   GLY C  65     -10.146 113.579  34.097  1.00 21.08           N  
ATOM   3725  CA  GLY C  65      -9.771 114.506  33.041  1.00 21.08           C  
ATOM   3726  C   GLY C  65      -9.663 113.846  31.679  1.00 21.08           C  
ATOM   3727  O   GLY C  65      -9.801 112.627  31.562  1.00 21.08           O  
ATOM   3728  N   ARG C  66      -8.402 114.114  30.906  1.00 20.26           N  
ATOM   3729  CA  ARG C  66      -8.138 114.891  29.700  1.00 20.26           C  
ATOM   3730  C   ARG C  66      -7.892 113.979  28.503  1.00 20.26           C  
ATOM   3731  CB  ARG C  66      -6.937 115.817  29.909  1.00 20.26           C  
ATOM   3732  O   ARG C  66      -8.498 114.157  27.444  1.00 20.26           O  
ATOM   3733  CG  ARG C  66      -7.302 117.290  29.993  1.00 20.26           C  
ATOM   3734  CD  ARG C  66      -6.075 118.163  30.216  1.00 20.26           C  
ATOM   3735  NE  ARG C  66      -6.444 119.542  30.523  1.00 20.26           N  
ATOM   3736  NH1 ARG C  66      -4.304 120.207  31.085  1.00 20.26           N  
ATOM   3737  NH2 ARG C  66      -6.037 121.705  31.180  1.00 20.26           N  
ATOM   3738  CZ  ARG C  66      -5.594 120.482  30.929  1.00 20.26           C  
ATOM   3739  N   ALA C  67      -6.479 113.784  28.021  1.00 20.98           N  
ATOM   3740  CA  ALA C  67      -5.844 114.397  26.857  1.00 20.98           C  
ATOM   3741  C   ALA C  67      -5.813 113.430  25.677  1.00 20.98           C  
ATOM   3742  CB  ALA C  67      -4.429 114.856  27.202  1.00 20.98           C  
ATOM   3743  O   ALA C  67      -6.077 112.236  25.837  1.00 20.98           O  
ATOM   3744  N   PHE C  68      -4.456 113.286  24.940  1.00 20.49           N  
ATOM   3745  CA  PHE C  68      -4.029 113.659  23.597  1.00 20.49           C  
ATOM   3746  C   PHE C  68      -4.021 112.445  22.675  1.00 20.49           C  
ATOM   3747  CB  PHE C  68      -2.638 114.300  23.632  1.00 20.49           C  
ATOM   3748  O   PHE C  68      -4.036 111.304  23.142  1.00 20.49           O  
ATOM   3749  CG  PHE C  68      -2.635 115.763  23.280  1.00 20.49           C  
ATOM   3750  CD1 PHE C  68      -2.475 116.175  21.963  1.00 20.49           C  
ATOM   3751  CD2 PHE C  68      -2.792 116.727  24.268  1.00 20.49           C  
ATOM   3752  CE1 PHE C  68      -2.472 117.529  21.634  1.00 20.49           C  
ATOM   3753  CE2 PHE C  68      -2.790 118.082  23.947  1.00 20.49           C  
ATOM   3754  CZ  PHE C  68      -2.629 118.480  22.630  1.00 20.49           C  
ATOM   3755  N   PHE C  69      -2.983 112.459  21.470  1.00 20.99           N  
ATOM   3756  CA  PHE C  69      -3.135 112.461  20.019  1.00 20.99           C  
ATOM   3757  C   PHE C  69      -2.667 111.138  19.424  1.00 20.99           C  
ATOM   3758  CB  PHE C  69      -2.353 113.623  19.398  1.00 20.99           C  
ATOM   3759  O   PHE C  69      -3.333 110.573  18.553  1.00 20.99           O  
ATOM   3760  CG  PHE C  69      -3.227 114.731  18.875  1.00 20.99           C  
ATOM   3761  CD1 PHE C  69      -3.728 114.688  17.580  1.00 20.99           C  
ATOM   3762  CD2 PHE C  69      -3.546 115.817  19.680  1.00 20.99           C  
ATOM   3763  CE1 PHE C  69      -4.537 115.713  17.094  1.00 20.99           C  
ATOM   3764  CE2 PHE C  69      -4.354 116.845  19.201  1.00 20.99           C  
ATOM   3765  CZ  PHE C  69      -4.847 116.791  17.907  1.00 20.99           C  
ATOM   3766  N   GLY C  70      -1.330 110.728  19.594  1.00 21.18           N  
ATOM   3767  CA  GLY C  70      -0.444 110.719  18.441  1.00 21.18           C  
ATOM   3768  C   GLY C  70      -0.575 109.466  17.597  1.00 21.18           C  
ATOM   3769  O   GLY C  70      -1.312 108.544  17.955  1.00 21.18           O  
ATOM   3770  N   THR C  71       0.727 108.958  17.048  1.00 20.78           N  
ATOM   3771  CA  THR C  71       1.219 108.780  15.687  1.00 20.78           C  
ATOM   3772  C   THR C  71       1.016 107.340  15.223  1.00 20.78           C  
ATOM   3773  CB  THR C  71       2.709 109.152  15.578  1.00 20.78           C  
ATOM   3774  O   THR C  71       0.802 106.443  16.041  1.00 20.78           O  
ATOM   3775  CG2 THR C  71       2.885 110.638  15.286  1.00 20.78           C  
ATOM   3776  OG1 THR C  71       3.365 108.838  16.813  1.00 20.78           O  
ATOM   3777  N   MET C  72       1.877 106.938  14.102  1.00 22.11           N  
ATOM   3778  CA  MET C  72       1.578 106.445  12.761  1.00 22.11           C  
ATOM   3779  C   MET C  72       1.718 104.928  12.695  1.00 22.11           C  
ATOM   3780  CB  MET C  72       2.498 107.100  11.729  1.00 22.11           C  
ATOM   3781  O   MET C  72       0.837 104.241  12.175  1.00 22.11           O  
ATOM   3782  CG  MET C  72       1.796 108.109  10.834  1.00 22.11           C  
ATOM   3783  SD  MET C  72       2.955 108.972   9.703  1.00 22.11           S  
ATOM   3784  CE  MET C  72       1.932 109.066   8.208  1.00 22.11           C  
ATOM   3785  N   ASP C  73       3.019 104.386  12.531  1.00 22.29           N  
ATOM   3786  CA  ASP C  73       3.420 103.734  11.288  1.00 22.29           C  
ATOM   3787  C   ASP C  73       3.254 102.219  11.383  1.00 22.29           C  
ATOM   3788  CB  ASP C  73       4.869 104.084  10.942  1.00 22.29           C  
ATOM   3789  O   ASP C  73       3.739 101.595  12.329  1.00 22.29           O  
ATOM   3790  CG  ASP C  73       4.996 105.384  10.166  1.00 22.29           C  
ATOM   3791  OD1 ASP C  73       4.016 105.802   9.512  1.00 22.29           O  
ATOM   3792  OD2 ASP C  73       6.086 105.993  10.207  1.00 22.29           O  
ATOM   3793  N   THR C  74       2.459 101.613  10.447  1.00 21.82           N  
ATOM   3794  CA  THR C  74       1.673 100.384  10.433  1.00 21.82           C  
ATOM   3795  C   THR C  74       2.542  99.191  10.044  1.00 21.82           C  
ATOM   3796  CB  THR C  74       0.483 100.493   9.462  1.00 21.82           C  
ATOM   3797  O   THR C  74       2.040  98.077   9.882  1.00 21.82           O  
ATOM   3798  CG2 THR C  74      -0.756 101.033  10.170  1.00 21.82           C  
ATOM   3799  OG1 THR C  74       0.829 101.375   8.388  1.00 21.82           O  
ATOM   3800  N   LEU C  75       3.924  99.356   9.707  1.00 25.53           N  
ATOM   3801  CA  LEU C  75       4.141  98.473   8.567  1.00 25.53           C  
ATOM   3802  C   LEU C  75       4.103  97.011   8.997  1.00 25.53           C  
ATOM   3803  CB  LEU C  75       5.481  98.785   7.895  1.00 25.53           C  
ATOM   3804  O   LEU C  75       4.763  96.626   9.964  1.00 25.53           O  
ATOM   3805  CG  LEU C  75       5.443  99.024   6.384  1.00 25.53           C  
ATOM   3806  CD1 LEU C  75       4.983 100.447   6.085  1.00 25.53           C  
ATOM   3807  CD2 LEU C  75       6.810  98.756   5.765  1.00 25.53           C  
ATOM   3808  N   PRO C  76       3.240  96.163   8.324  1.00 25.01           N  
ATOM   3809  CA  PRO C  76       2.641  94.858   8.614  1.00 25.01           C  
ATOM   3810  C   PRO C  76       3.621  93.703   8.420  1.00 25.01           C  
ATOM   3811  CB  PRO C  76       1.488  94.769   7.611  1.00 25.01           C  
ATOM   3812  O   PRO C  76       4.244  93.588   7.362  1.00 25.01           O  
ATOM   3813  CG  PRO C  76       1.704  95.916   6.678  1.00 25.01           C  
ATOM   3814  CD  PRO C  76       2.880  96.713   7.165  1.00 25.01           C  
ATOM   3815  N   PRO C  77       4.494  93.433   9.446  1.00 26.06           N  
ATOM   3816  CA  PRO C  77       5.554  92.450   9.211  1.00 26.06           C  
ATOM   3817  C   PRO C  77       5.018  91.119   8.688  1.00 26.06           C  
ATOM   3818  CB  PRO C  77       6.189  92.278  10.593  1.00 26.06           C  
ATOM   3819  O   PRO C  77       3.923  90.697   9.070  1.00 26.06           O  
ATOM   3820  CG  PRO C  77       5.246  92.957  11.534  1.00 26.06           C  
ATOM   3821  CD  PRO C  77       4.171  93.630  10.729  1.00 26.06           C  
ATOM   3822  N   PRO C  78       5.543  90.681   7.440  1.00 25.97           N  
ATOM   3823  CA  PRO C  78       5.081  89.577   6.595  1.00 25.97           C  
ATOM   3824  C   PRO C  78       5.149  88.225   7.301  1.00 25.97           C  
ATOM   3825  CB  PRO C  78       6.040  89.620   5.403  1.00 25.97           C  
ATOM   3826  O   PRO C  78       6.085  87.969   8.063  1.00 25.97           O  
ATOM   3827  CG  PRO C  78       7.097  90.601   5.799  1.00 25.97           C  
ATOM   3828  CD  PRO C  78       6.742  91.168   7.143  1.00 25.97           C  
ATOM   3829  N   THR C  79       4.013  87.602   7.581  1.00 26.32           N  
ATOM   3830  CA  THR C  79       3.675  86.436   8.389  1.00 26.32           C  
ATOM   3831  C   THR C  79       4.258  85.166   7.775  1.00 26.32           C  
ATOM   3832  CB  THR C  79       2.150  86.283   8.539  1.00 26.32           C  
ATOM   3833  O   THR C  79       3.966  84.836   6.624  1.00 26.32           O  
ATOM   3834  CG2 THR C  79       1.791  85.630   9.869  1.00 26.32           C  
ATOM   3835  OG1 THR C  79       1.538  87.577   8.475  1.00 26.32           O  
ATOM   3836  N   GLU C  80       5.595  84.821   8.096  1.00 28.78           N  
ATOM   3837  CA  GLU C  80       6.374  83.673   7.639  1.00 28.78           C  
ATOM   3838  C   GLU C  80       5.607  82.370   7.844  1.00 28.78           C  
ATOM   3839  CB  GLU C  80       7.719  83.612   8.367  1.00 28.78           C  
ATOM   3840  O   GLU C  80       5.040  82.138   8.914  1.00 28.78           O  
ATOM   3841  CG  GLU C  80       8.786  84.514   7.764  1.00 28.78           C  
ATOM   3842  CD  GLU C  80      10.196  84.154   8.206  1.00 28.78           C  
ATOM   3843  OE1 GLU C  80      11.168  84.694   7.631  1.00 28.78           O  
ATOM   3844  OE2 GLU C  80      10.329  83.325   9.133  1.00 28.78           O  
ATOM   3845  N   ASP C  81       5.225  81.602   6.737  1.00 28.61           N  
ATOM   3846  CA  ASP C  81       4.268  80.524   6.509  1.00 28.61           C  
ATOM   3847  C   ASP C  81       4.726  79.232   7.182  1.00 28.61           C  
ATOM   3848  CB  ASP C  81       4.066  80.294   5.010  1.00 28.61           C  
ATOM   3849  O   ASP C  81       5.820  78.735   6.904  1.00 28.61           O  
ATOM   3850  CG  ASP C  81       2.679  80.685   4.532  1.00 28.61           C  
ATOM   3851  OD1 ASP C  81       1.757  80.808   5.368  1.00 28.61           O  
ATOM   3852  OD2 ASP C  81       2.504  80.870   3.308  1.00 28.61           O  
ATOM   3853  N   PRO C  82       4.250  78.794   8.391  1.00 29.52           N  
ATOM   3854  CA  PRO C  82       4.536  77.693   9.314  1.00 29.52           C  
ATOM   3855  C   PRO C  82       4.302  76.321   8.686  1.00 29.52           C  
ATOM   3856  CB  PRO C  82       3.562  77.938  10.469  1.00 29.52           C  
ATOM   3857  O   PRO C  82       4.470  75.296   9.353  1.00 29.52           O  
ATOM   3858  CG  PRO C  82       2.547  78.887   9.918  1.00 29.52           C  
ATOM   3859  CD  PRO C  82       2.971  79.287   8.533  1.00 29.52           C  
ATOM   3860  N   MET C  83       3.834  76.187   7.406  1.00 30.72           N  
ATOM   3861  CA  MET C  83       3.159  74.942   7.049  1.00 30.72           C  
ATOM   3862  C   MET C  83       4.169  73.825   6.807  1.00 30.72           C  
ATOM   3863  CB  MET C  83       2.289  75.138   5.806  1.00 30.72           C  
ATOM   3864  O   MET C  83       3.789  72.666   6.634  1.00 30.72           O  
ATOM   3865  CG  MET C  83       1.030  74.287   5.798  1.00 30.72           C  
ATOM   3866  SD  MET C  83      -0.161  74.805   4.501  1.00 30.72           S  
ATOM   3867  CE  MET C  83      -0.213  73.297   3.494  1.00 30.72           C  
ATOM   3868  N   ILE C  84       5.503  74.055   6.523  1.00 34.06           N  
ATOM   3869  CA  ILE C  84       6.387  73.087   5.883  1.00 34.06           C  
ATOM   3870  C   ILE C  84       6.764  71.995   6.882  1.00 34.06           C  
ATOM   3871  CB  ILE C  84       7.658  73.764   5.325  1.00 34.06           C  
ATOM   3872  O   ILE C  84       7.242  70.927   6.492  1.00 34.06           O  
ATOM   3873  CG1 ILE C  84       7.282  74.963   4.446  1.00 34.06           C  
ATOM   3874  CG2 ILE C  84       8.508  72.758   4.543  1.00 34.06           C  
ATOM   3875  CD1 ILE C  84       8.455  75.869   4.099  1.00 34.06           C  
ATOM   3876  N   ASN C  85       6.720  72.230   8.221  1.00 31.58           N  
ATOM   3877  CA  ASN C  85       7.426  71.344   9.141  1.00 31.58           C  
ATOM   3878  C   ASN C  85       6.658  70.045   9.369  1.00 31.58           C  
ATOM   3879  CB  ASN C  85       7.684  72.049  10.474  1.00 31.58           C  
ATOM   3880  O   ASN C  85       7.188  69.100   9.955  1.00 31.58           O  
ATOM   3881  CG  ASN C  85       9.032  72.740  10.518  1.00 31.58           C  
ATOM   3882  ND2 ASN C  85       9.225  73.602  11.510  1.00 31.58           N  
ATOM   3883  OD1 ASN C  85       9.894  72.502   9.668  1.00 31.58           O  
ATOM   3884  N   GLU C  86       5.289  70.025   9.084  1.00 33.49           N  
ATOM   3885  CA  GLU C  86       4.462  68.901   9.514  1.00 33.49           C  
ATOM   3886  C   GLU C  86       4.692  67.677   8.632  1.00 33.49           C  
ATOM   3887  CB  GLU C  86       2.981  69.287   9.503  1.00 33.49           C  
ATOM   3888  O   GLU C  86       4.515  66.542   9.079  1.00 33.49           O  
ATOM   3889  CG  GLU C  86       2.420  69.616  10.879  1.00 33.49           C  
ATOM   3890  CD  GLU C  86       0.927  69.900  10.866  1.00 33.49           C  
ATOM   3891  OE1 GLU C  86       0.337  70.099  11.953  1.00 33.49           O  
ATOM   3892  OE2 GLU C  86       0.341  69.923   9.761  1.00 33.49           O  
ATOM   3893  N   ILE C  87       5.256  67.810   7.329  1.00 37.60           N  
ATOM   3894  CA  ILE C  87       5.328  66.716   6.367  1.00 37.60           C  
ATOM   3895  C   ILE C  87       6.445  65.753   6.763  1.00 37.60           C  
ATOM   3896  CB  ILE C  87       5.555  67.240   4.931  1.00 37.60           C  
ATOM   3897  O   ILE C  87       6.454  64.595   6.338  1.00 37.60           O  
ATOM   3898  CG1 ILE C  87       4.350  68.066   4.467  1.00 37.60           C  
ATOM   3899  CG2 ILE C  87       5.827  66.080   3.970  1.00 37.60           C  
ATOM   3900  CD1 ILE C  87       4.643  68.978   3.284  1.00 37.60           C  
ATOM   3901  N   GLY C  88       7.509  66.228   7.446  1.00 40.70           N  
ATOM   3902  CA  GLY C  88       8.676  65.415   7.752  1.00 40.70           C  
ATOM   3903  C   GLY C  88       8.394  64.325   8.768  1.00 40.70           C  
ATOM   3904  O   GLY C  88       9.015  63.260   8.732  1.00 40.70           O  
ATOM   3905  N   GLN C  89       7.490  64.694   9.802  1.00 36.09           N  
ATOM   3906  CA  GLN C  89       7.223  63.746  10.879  1.00 36.09           C  
ATOM   3907  C   GLN C  89       6.446  62.537  10.368  1.00 36.09           C  
ATOM   3908  CB  GLN C  89       6.453  64.424  12.013  1.00 36.09           C  
ATOM   3909  O   GLN C  89       6.628  61.422  10.861  1.00 36.09           O  
ATOM   3910  CG  GLN C  89       7.266  64.601  13.289  1.00 36.09           C  
ATOM   3911  CD  GLN C  89       6.525  65.390  14.352  1.00 36.09           C  
ATOM   3912  NE2 GLN C  89       7.124  65.502  15.533  1.00 36.09           N  
ATOM   3913  OE1 GLN C  89       5.424  65.896  14.114  1.00 36.09           O  
ATOM   3914  N   PHE C  90       5.557  62.699   9.322  1.00 37.51           N  
ATOM   3915  CA  PHE C  90       4.720  61.621   8.807  1.00 37.51           C  
ATOM   3916  C   PHE C  90       5.562  60.587   8.069  1.00 37.51           C  
ATOM   3917  CB  PHE C  90       3.637  62.178   7.878  1.00 37.51           C  
ATOM   3918  O   PHE C  90       5.269  59.391   8.119  1.00 37.51           O  
ATOM   3919  CG  PHE C  90       2.240  62.027   8.415  1.00 37.51           C  
ATOM   3920  CD1 PHE C  90       1.495  60.886   8.141  1.00 37.51           C  
ATOM   3921  CD2 PHE C  90       1.670  63.026   9.193  1.00 37.51           C  
ATOM   3922  CE1 PHE C  90       0.201  60.743   8.637  1.00 37.51           C  
ATOM   3923  CE2 PHE C  90       0.378  62.891   9.692  1.00 37.51           C  
ATOM   3924  CZ  PHE C  90      -0.356  61.749   9.412  1.00 37.51           C  
ATOM   3925  N   GLN C  91       6.656  61.009   7.328  1.00 39.73           N  
ATOM   3926  CA  GLN C  91       7.470  60.095   6.535  1.00 39.73           C  
ATOM   3927  C   GLN C  91       8.232  59.119   7.428  1.00 39.73           C  
ATOM   3928  CB  GLN C  91       8.449  60.873   5.654  1.00 39.73           C  
ATOM   3929  O   GLN C  91       8.357  57.938   7.101  1.00 39.73           O  
ATOM   3930  CG  GLN C  91       8.068  60.892   4.180  1.00 39.73           C  
ATOM   3931  CD  GLN C  91       8.910  61.859   3.368  1.00 39.73           C  
ATOM   3932  NE2 GLN C  91       8.758  61.815   2.049  1.00 39.73           N  
ATOM   3933  OE1 GLN C  91       9.689  62.640   3.923  1.00 39.73           O  
ATOM   3934  N   SER C  92       8.771  59.583   8.572  1.00 44.81           N  
ATOM   3935  CA  SER C  92       9.498  58.711   9.489  1.00 44.81           C  
ATOM   3936  C   SER C  92       8.570  57.682  10.126  1.00 44.81           C  
ATOM   3937  CB  SER C  92      10.186  59.533  10.579  1.00 44.81           C  
ATOM   3938  O   SER C  92       8.970  56.540  10.363  1.00 44.81           O  
ATOM   3939  OG  SER C  92       9.273  59.863  11.612  1.00 44.81           O  
ATOM   3940  N   PHE C  93       7.264  58.022  10.492  1.00 36.89           N  
ATOM   3941  CA  PHE C  93       6.254  57.123  11.038  1.00 36.89           C  
ATOM   3942  C   PHE C  93       5.850  56.074  10.009  1.00 36.89           C  
ATOM   3943  CB  PHE C  93       5.023  57.910  11.497  1.00 36.89           C  
ATOM   3944  O   PHE C  93       5.695  54.897  10.342  1.00 36.89           O  
ATOM   3945  CG  PHE C  93       4.730  57.775  12.967  1.00 36.89           C  
ATOM   3946  CD1 PHE C  93       3.916  56.751  13.437  1.00 36.89           C  
ATOM   3947  CD2 PHE C  93       5.269  58.672  13.880  1.00 36.89           C  
ATOM   3948  CE1 PHE C  93       3.642  56.624  14.797  1.00 36.89           C  
ATOM   3949  CE2 PHE C  93       5.000  58.551  15.240  1.00 36.89           C  
ATOM   3950  CZ  PHE C  93       4.186  57.527  15.696  1.00 36.89           C  
ATOM   3951  N   ALA C  94       5.763  56.497   8.702  1.00 39.66           N  
ATOM   3952  CA  ALA C  94       5.361  55.584   7.635  1.00 39.66           C  
ATOM   3953  C   ALA C  94       6.437  54.533   7.378  1.00 39.66           C  
ATOM   3954  CB  ALA C  94       5.061  56.359   6.355  1.00 39.66           C  
ATOM   3955  O   ALA C  94       6.129  53.358   7.166  1.00 39.66           O  
ATOM   3956  N   GLU C  95       7.715  54.974   7.338  1.00 44.22           N  
ATOM   3957  CA  GLU C  95       8.816  54.041   7.117  1.00 44.22           C  
ATOM   3958  C   GLU C  95       8.953  53.063   8.280  1.00 44.22           C  
ATOM   3959  CB  GLU C  95      10.130  54.799   6.909  1.00 44.22           C  
ATOM   3960  O   GLU C  95       9.216  51.877   8.073  1.00 44.22           O  
ATOM   3961  CG  GLU C  95      10.619  54.798   5.468  1.00 44.22           C  
ATOM   3962  CD  GLU C  95      11.858  55.652   5.254  1.00 44.22           C  
ATOM   3963  OE1 GLU C  95      12.323  55.769   4.098  1.00 44.22           O  
ATOM   3964  OE2 GLU C  95      12.369  56.209   6.252  1.00 44.22           O  
ATOM   3965  N   LYS C  96       8.951  53.524   9.561  1.00 44.11           N  
ATOM   3966  CA  LYS C  96       8.956  52.651  10.731  1.00 44.11           C  
ATOM   3967  C   LYS C  96       7.755  51.709  10.719  1.00 44.11           C  
ATOM   3968  CB  LYS C  96       8.960  53.477  12.018  1.00 44.11           C  
ATOM   3969  O   LYS C  96       7.875  50.536  11.080  1.00 44.11           O  
ATOM   3970  CG  LYS C  96      10.231  53.330  12.843  1.00 44.11           C  
ATOM   3971  CD  LYS C  96      10.186  54.195  14.096  1.00 44.11           C  
ATOM   3972  CE  LYS C  96      11.471  54.076  14.905  1.00 44.11           C  
ATOM   3973  NZ  LYS C  96      11.461  54.975  16.098  1.00 44.11           N  
ATOM   3974  N   ASN C  97       6.575  52.174  10.247  1.00 42.61           N  
ATOM   3975  CA  ASN C  97       5.354  51.383  10.129  1.00 42.61           C  
ATOM   3976  C   ASN C  97       5.461  50.350   9.012  1.00 42.61           C  
ATOM   3977  CB  ASN C  97       4.146  52.293   9.897  1.00 42.61           C  
ATOM   3978  O   ASN C  97       4.983  49.223   9.155  1.00 42.61           O  
ATOM   3979  CG  ASN C  97       3.316  52.493  11.150  1.00 42.61           C  
ATOM   3980  ND2 ASN C  97       2.487  53.530  11.152  1.00 42.61           N  
ATOM   3981  OD1 ASN C  97       3.419  51.722  12.107  1.00 42.61           O  
ATOM   3982  N   ILE C  98       6.185  50.770   7.875  1.00 43.47           N  
ATOM   3983  CA  ILE C  98       6.333  49.840   6.760  1.00 43.47           C  
ATOM   3984  C   ILE C  98       7.317  48.735   7.136  1.00 43.47           C  
ATOM   3985  CB  ILE C  98       6.804  50.564   5.479  1.00 43.47           C  
ATOM   3986  O   ILE C  98       7.080  47.560   6.849  1.00 43.47           O  
ATOM   3987  CG1 ILE C  98       5.728  51.542   4.992  1.00 43.47           C  
ATOM   3988  CG2 ILE C  98       7.158  49.552   4.386  1.00 43.47           C  
ATOM   3989  CD1 ILE C  98       6.199  52.482   3.891  1.00 43.47           C  
ATOM   3990  N   PHE C  99       8.547  49.082   7.717  1.00 45.08           N  
ATOM   3991  CA  PHE C  99       9.522  48.073   8.116  1.00 45.08           C  
ATOM   3992  C   PHE C  99       8.963  47.187   9.222  1.00 45.08           C  
ATOM   3993  CB  PHE C  99      10.823  48.736   8.581  1.00 45.08           C  
ATOM   3994  O   PHE C  99       9.156  45.970   9.207  1.00 45.08           O  
ATOM   3995  CG  PHE C  99      12.062  47.967   8.209  1.00 45.08           C  
ATOM   3996  CD1 PHE C  99      12.654  47.095   9.114  1.00 45.08           C  
ATOM   3997  CD2 PHE C  99      12.635  48.118   6.953  1.00 45.08           C  
ATOM   3998  CE1 PHE C  99      13.802  46.383   8.772  1.00 45.08           C  
ATOM   3999  CE2 PHE C  99      13.781  47.409   6.604  1.00 45.08           C  
ATOM   4000  CZ  PHE C  99      14.364  46.543   7.515  1.00 45.08           C  
ATOM   4001  N   GLN C 100       8.410  47.810  10.361  1.00 52.52           N  
ATOM   4002  CA  GLN C 100       7.708  47.041  11.384  1.00 52.52           C  
ATOM   4003  C   GLN C 100       6.601  46.190  10.770  1.00 52.52           C  
ATOM   4004  CB  GLN C 100       7.125  47.971  12.450  1.00 52.52           C  
ATOM   4005  O   GLN C 100       6.389  45.047  11.181  1.00 52.52           O  
ATOM   4006  CG  GLN C 100       7.727  47.773  13.834  1.00 52.52           C  
ATOM   4007  CD  GLN C 100       7.022  48.587  14.903  1.00 52.52           C  
ATOM   4008  NE2 GLN C 100       7.256  48.240  16.164  1.00 52.52           N  
ATOM   4009  OE1 GLN C 100       6.273  49.521  14.598  1.00 52.52           O  
ATOM   4010  N   SER C 101       6.265  46.585   9.519  1.00 65.63           N  
ATOM   4011  CA  SER C 101       5.219  45.881   8.784  1.00 65.63           C  
ATOM   4012  C   SER C 101       5.796  44.726   7.972  1.00 65.63           C  
ATOM   4013  CB  SER C 101       4.473  46.843   7.859  1.00 65.63           C  
ATOM   4014  O   SER C 101       5.211  43.642   7.923  1.00 65.63           O  
ATOM   4015  OG  SER C 101       3.567  46.140   7.027  1.00 65.63           O  
ATOM   4016  N   ARG C 102       7.186  44.842   7.580  1.00 74.73           N  
ATOM   4017  CA  ARG C 102       7.802  43.764   6.813  1.00 74.73           C  
ATOM   4018  C   ARG C 102       8.125  42.572   7.707  1.00 74.73           C  
ATOM   4019  CB  ARG C 102       9.072  44.257   6.117  1.00 74.73           C  
ATOM   4020  O   ARG C 102       7.887  41.423   7.329  1.00 74.73           O  
ATOM   4021  CG  ARG C 102       9.466  43.435   4.900  1.00 74.73           C  
ATOM   4022  CD  ARG C 102      10.713  43.989   4.225  1.00 74.73           C  
ATOM   4023  NE  ARG C 102      11.097  43.192   3.064  1.00 74.73           N  
ATOM   4024  NH1 ARG C 102      13.082  44.313   2.691  1.00 74.73           N  
ATOM   4025  NH2 ARG C 102      12.464  42.581   1.322  1.00 74.73           N  
ATOM   4026  CZ  ARG C 102      12.213  43.363   2.362  1.00 74.73           C  
ATOM   4027  N   LYS C 103       8.755  42.792   8.852  1.00 77.46           N  
ATOM   4028  CA  LYS C 103       9.093  41.737   9.802  1.00 77.46           C  
ATOM   4029  C   LYS C 103       7.853  40.945  10.209  1.00 77.46           C  
ATOM   4030  CB  LYS C 103       9.768  42.326  11.042  1.00 77.46           C  
ATOM   4031  O   LYS C 103       7.899  39.717  10.307  1.00 77.46           O  
ATOM   4032  CG  LYS C 103      11.209  42.760  10.814  1.00 77.46           C  
ATOM   4033  CD  LYS C 103      11.848  43.271  12.099  1.00 77.46           C  
ATOM   4034  CE  LYS C 103      13.254  43.801  11.853  1.00 77.46           C  
ATOM   4035  NZ  LYS C 103      13.870  44.339  13.102  1.00 77.46           N  
ATOM   4036  N   MET C 104       6.848  41.545  10.278  1.00 78.85           N  
ATOM   4037  CA  MET C 104       5.605  40.911  10.705  1.00 78.85           C  
ATOM   4038  C   MET C 104       5.072  39.975   9.625  1.00 78.85           C  
ATOM   4039  CB  MET C 104       4.552  41.967  11.048  1.00 78.85           C  
ATOM   4040  O   MET C 104       4.602  38.877   9.926  1.00 78.85           O  
ATOM   4041  CG  MET C 104       4.361  42.179  12.541  1.00 78.85           C  
ATOM   4042  SD  MET C 104       3.148  43.505  12.913  1.00 78.85           S  
ATOM   4043  CE  MET C 104       1.624  42.722  12.314  1.00 78.85           C  
ATOM   4044  N   TRP C 105       5.313  40.369   8.416  1.00 82.55           N  
ATOM   4045  CA  TRP C 105       4.859  39.534   7.309  1.00 82.55           C  
ATOM   4046  C   TRP C 105       5.718  38.280   7.184  1.00 82.55           C  
ATOM   4047  CB  TRP C 105       4.888  40.320   5.995  1.00 82.55           C  
ATOM   4048  O   TRP C 105       5.207  37.196   6.893  1.00 82.55           O  
ATOM   4049  CG  TRP C 105       3.686  41.190   5.779  1.00 82.55           C  
ATOM   4050  CD1 TRP C 105       3.613  42.546   5.933  1.00 82.55           C  
ATOM   4051  CD2 TRP C 105       2.382  40.761   5.375  1.00 82.55           C  
ATOM   4052  CE2 TRP C 105       1.567  41.912   5.302  1.00 82.55           C  
ATOM   4053  CE3 TRP C 105       1.824  39.513   5.065  1.00 82.55           C  
ATOM   4054  NE1 TRP C 105       2.341  42.987   5.648  1.00 82.55           N  
ATOM   4055  CH2 TRP C 105      -0.300  40.619   4.635  1.00 82.55           C  
ATOM   4056  CZ2 TRP C 105       0.221  41.852   4.933  1.00 82.55           C  
ATOM   4057  CZ3 TRP C 105       0.485  39.456   4.697  1.00 82.55           C  
ATOM   4058  N   ILE C 106       6.944  38.452   7.558  1.00 87.71           N  
ATOM   4059  CA  ILE C 106       7.860  37.318   7.505  1.00 87.71           C  
ATOM   4060  C   ILE C 106       7.471  36.290   8.565  1.00 87.71           C  
ATOM   4061  CB  ILE C 106       9.326  37.765   7.705  1.00 87.71           C  
ATOM   4062  O   ILE C 106       7.466  35.086   8.299  1.00 87.71           O  
ATOM   4063  CG1 ILE C 106       9.807  38.575   6.495  1.00 87.71           C  
ATOM   4064  CG2 ILE C 106      10.231  36.555   7.949  1.00 87.71           C  
ATOM   4065  CD1 ILE C 106      11.171  39.223   6.687  1.00 87.71           C  
ATOM   4066  N   VAL C 107       7.113  36.776   9.637  1.00 87.64           N  
ATOM   4067  CA  VAL C 107       6.730  35.898  10.737  1.00 87.64           C  
ATOM   4068  C   VAL C 107       5.435  35.168  10.389  1.00 87.64           C  
ATOM   4069  CB  VAL C 107       6.561  36.683  12.057  1.00 87.64           C  
ATOM   4070  O   VAL C 107       5.328  33.955  10.582  1.00 87.64           O  
ATOM   4071  CG1 VAL C 107       5.917  35.805  13.129  1.00 87.64           C  
ATOM   4072  CG2 VAL C 107       7.909  37.216  12.537  1.00 87.64           C  
ATOM   4073  N   LEU C 108       4.571  35.936   9.798  1.00 86.83           N  
ATOM   4074  CA  LEU C 108       3.270  35.368   9.463  1.00 86.83           C  
ATOM   4075  C   LEU C 108       3.403  34.316   8.367  1.00 86.83           C  
ATOM   4076  CB  LEU C 108       2.304  36.468   9.016  1.00 86.83           C  
ATOM   4077  O   LEU C 108       2.906  33.197   8.511  1.00 86.83           O  
ATOM   4078  CG  LEU C 108       0.859  36.037   8.757  1.00 86.83           C  
ATOM   4079  CD1 LEU C 108       0.217  35.533  10.044  1.00 86.83           C  
ATOM   4080  CD2 LEU C 108       0.054  37.191   8.168  1.00 86.83           C  
ATOM   4081  N   PHE C 109       4.177  34.622   7.372  1.00 91.31           N  
ATOM   4082  CA  PHE C 109       4.382  33.676   6.281  1.00 91.31           C  
ATOM   4083  C   PHE C 109       5.243  32.503   6.736  1.00 91.31           C  
ATOM   4084  CB  PHE C 109       5.032  34.370   5.080  1.00 91.31           C  
ATOM   4085  O   PHE C 109       5.006  31.361   6.337  1.00 91.31           O  
ATOM   4086  CG  PHE C 109       4.050  34.806   4.026  1.00 91.31           C  
ATOM   4087  CD1 PHE C 109       3.517  33.887   3.131  1.00 91.31           C  
ATOM   4088  CD2 PHE C 109       3.660  36.135   3.932  1.00 91.31           C  
ATOM   4089  CE1 PHE C 109       2.608  34.287   2.154  1.00 91.31           C  
ATOM   4090  CE2 PHE C 109       2.752  36.543   2.958  1.00 91.31           C  
ATOM   4091  CZ  PHE C 109       2.228  35.618   2.070  1.00 91.31           C  
ATOM   4092  N   GLY C 110       6.225  32.859   7.555  1.00 90.97           N  
ATOM   4093  CA  GLY C 110       7.065  31.813   8.117  1.00 90.97           C  
ATOM   4094  C   GLY C 110       6.290  30.810   8.952  1.00 90.97           C  
ATOM   4095  O   GLY C 110       6.534  29.605   8.867  1.00 90.97           O  
ATOM   4096  N   SER C 111       5.295  31.254   9.625  1.00 88.94           N  
ATOM   4097  CA  SER C 111       4.470  30.375  10.446  1.00 88.94           C  
ATOM   4098  C   SER C 111       3.604  29.464   9.582  1.00 88.94           C  
ATOM   4099  CB  SER C 111       3.584  31.194  11.386  1.00 88.94           C  
ATOM   4100  O   SER C 111       3.444  28.280   9.886  1.00 88.94           O  
ATOM   4101  OG  SER C 111       2.471  31.728  10.689  1.00 88.94           O  
ATOM   4102  N   ALA C 112       3.061  30.035   8.512  1.00 89.50           N  
ATOM   4103  CA  ALA C 112       2.255  29.240   7.589  1.00 89.50           C  
ATOM   4104  C   ALA C 112       3.089  28.138   6.942  1.00 89.50           C  
ATOM   4105  CB  ALA C 112       1.637  30.134   6.517  1.00 89.50           C  
ATOM   4106  O   ALA C 112       2.641  26.994   6.836  1.00 89.50           O  
ATOM   4107  N   LEU C 113       4.296  28.487   6.577  1.00 93.15           N  
ATOM   4108  CA  LEU C 113       5.214  27.523   5.981  1.00 93.15           C  
ATOM   4109  C   LEU C 113       5.576  26.429   6.979  1.00 93.15           C  
ATOM   4110  CB  LEU C 113       6.484  28.224   5.492  1.00 93.15           C  
ATOM   4111  O   LEU C 113       5.569  25.244   6.638  1.00 93.15           O  
ATOM   4112  CG  LEU C 113       7.356  27.440   4.510  1.00 93.15           C  
ATOM   4113  CD1 LEU C 113       6.912  27.708   3.076  1.00 93.15           C  
ATOM   4114  CD2 LEU C 113       8.827  27.800   4.696  1.00 93.15           C  
ATOM   4115  N   ALA C 114       5.840  26.813   8.156  1.00 93.56           N  
ATOM   4116  CA  ALA C 114       6.202  25.863   9.205  1.00 93.56           C  
ATOM   4117  C   ALA C 114       5.078  24.860   9.449  1.00 93.56           C  
ATOM   4118  CB  ALA C 114       6.542  26.602  10.497  1.00 93.56           C  
ATOM   4119  O   ALA C 114       5.324  23.656   9.552  1.00 93.56           O  
ATOM   4120  N   HIS C 115       3.846  25.278   9.452  1.00 89.33           N  
ATOM   4121  CA  HIS C 115       2.705  24.390   9.643  1.00 89.33           C  
ATOM   4122  C   HIS C 115       2.577  23.401   8.490  1.00 89.33           C  
ATOM   4123  CB  HIS C 115       1.415  25.200   9.786  1.00 89.33           C  
ATOM   4124  O   HIS C 115       2.255  22.230   8.703  1.00 89.33           O  
ATOM   4125  CG  HIS C 115       0.846  25.183  11.169  1.00 89.33           C  
ATOM   4126  CD2 HIS C 115       0.092  24.258  11.809  1.00 89.33           C  
ATOM   4127  ND1 HIS C 115       1.032  26.215  12.063  1.00 89.33           N  
ATOM   4128  CE1 HIS C 115       0.416  25.924  13.197  1.00 89.33           C  
ATOM   4129  NE2 HIS C 115      -0.162  24.742  13.069  1.00 89.33           N  
ATOM   4130  N   GLY C 116       2.728  23.985   7.297  1.00 90.21           N  
ATOM   4131  CA  GLY C 116       2.719  23.105   6.139  1.00 90.21           C  
ATOM   4132  C   GLY C 116       3.782  22.024   6.203  1.00 90.21           C  
ATOM   4133  O   GLY C 116       3.521  20.869   5.861  1.00 90.21           O  
ATOM   4134  N   CYS C 117       4.968  22.304   6.702  1.00 92.63           N  
ATOM   4135  CA  CYS C 117       6.063  21.350   6.838  1.00 92.63           C  
ATOM   4136  C   CYS C 117       5.740  20.295   7.889  1.00 92.63           C  
ATOM   4137  CB  CYS C 117       7.359  22.071   7.207  1.00 92.63           C  
ATOM   4138  O   CYS C 117       6.053  19.117   7.709  1.00 92.63           O  
ATOM   4139  SG  CYS C 117       8.051  23.058   5.863  1.00 92.63           S  
ATOM   4140  N   VAL C 118       5.055  20.749   8.875  1.00 92.07           N  
ATOM   4141  CA  VAL C 118       4.708  19.828   9.953  1.00 92.07           C  
ATOM   4142  C   VAL C 118       3.811  18.716   9.415  1.00 92.07           C  
ATOM   4143  CB  VAL C 118       4.009  20.559  11.121  1.00 92.07           C  
ATOM   4144  O   VAL C 118       4.000  17.543   9.744  1.00 92.07           O  
ATOM   4145  CG1 VAL C 118       3.398  19.556  12.097  1.00 92.07           C  
ATOM   4146  CG2 VAL C 118       4.995  21.477  11.842  1.00 92.07           C  
ATOM   4147  N   ALA C 119       2.898  19.078   8.560  1.00 90.51           N  
ATOM   4148  CA  ALA C 119       2.004  18.086   7.967  1.00 90.51           C  
ATOM   4149  C   ALA C 119       2.785  17.066   7.145  1.00 90.51           C  
ATOM   4150  CB  ALA C 119       0.951  18.771   7.099  1.00 90.51           C  
ATOM   4151  O   ALA C 119       2.571  15.858   7.276  1.00 90.51           O  
ATOM   4152  N   LEU C 120       3.804  17.469   6.418  1.00 90.34           N  
ATOM   4153  CA  LEU C 120       4.607  16.611   5.553  1.00 90.34           C  
ATOM   4154  C   LEU C 120       5.536  15.726   6.376  1.00 90.34           C  
ATOM   4155  CB  LEU C 120       5.423  17.455   4.570  1.00 90.34           C  
ATOM   4156  O   LEU C 120       5.639  14.523   6.125  1.00 90.34           O  
ATOM   4157  CG  LEU C 120       5.966  16.726   3.339  1.00 90.34           C  
ATOM   4158  CD1 LEU C 120       5.285  17.241   2.076  1.00 90.34           C  
ATOM   4159  CD2 LEU C 120       7.479  16.892   3.243  1.00 90.34           C  
ATOM   4160  N   ILE C 121       6.154  16.334   7.345  1.00 91.59           N  
ATOM   4161  CA  ILE C 121       7.132  15.613   8.151  1.00 91.59           C  
ATOM   4162  C   ILE C 121       6.435  14.509   8.944  1.00 91.59           C  
ATOM   4163  CB  ILE C 121       7.887  16.563   9.107  1.00 91.59           C  
ATOM   4164  O   ILE C 121       6.982  13.417   9.113  1.00 91.59           O  
ATOM   4165  CG1 ILE C 121       8.658  17.622   8.309  1.00 91.59           C  
ATOM   4166  CG2 ILE C 121       8.829  15.774  10.022  1.00 91.59           C  
ATOM   4167  CD1 ILE C 121       9.240  18.739   9.164  1.00 91.59           C  
ATOM   4168  N   THR C 122       5.231  14.811   9.382  1.00 89.39           N  
ATOM   4169  CA  THR C 122       4.470  13.801  10.109  1.00 89.39           C  
ATOM   4170  C   THR C 122       4.220  12.577   9.233  1.00 89.39           C  
ATOM   4171  CB  THR C 122       3.126  14.364  10.605  1.00 89.39           C  
ATOM   4172  O   THR C 122       4.367  11.441   9.689  1.00 89.39           O  
ATOM   4173  CG2 THR C 122       2.358  13.323  11.413  1.00 89.39           C  
ATOM   4174  OG1 THR C 122       3.370  15.509  11.432  1.00 89.39           O  
ATOM   4175  N   ARG C 123       3.915  12.731   7.989  1.00 88.33           N  
ATOM   4176  CA  ARG C 123       3.698  11.627   7.059  1.00 88.33           C  
ATOM   4177  C   ARG C 123       5.005  10.904   6.753  1.00 88.33           C  
ATOM   4178  CB  ARG C 123       3.063  12.133   5.762  1.00 88.33           C  
ATOM   4179  O   ARG C 123       5.039   9.674   6.682  1.00 88.33           O  
ATOM   4180  CG  ARG C 123       2.724  11.030   4.772  1.00 88.33           C  
ATOM   4181  CD  ARG C 123       1.600  10.139   5.282  1.00 88.33           C  
ATOM   4182  NE  ARG C 123       1.244   9.110   4.309  1.00 88.33           N  
ATOM   4183  NH1 ARG C 123      -0.449   8.195   5.587  1.00 88.33           N  
ATOM   4184  NH2 ARG C 123       0.040   7.318   3.526  1.00 88.33           N  
ATOM   4185  CZ  ARG C 123       0.279   8.210   4.476  1.00 88.33           C  
ATOM   4186  N   LEU C 124       6.034  11.687   6.633  1.00 86.76           N  
ATOM   4187  CA  LEU C 124       7.337  11.109   6.328  1.00 86.76           C  
ATOM   4188  C   LEU C 124       7.804  10.194   7.456  1.00 86.76           C  
ATOM   4189  CB  LEU C 124       8.371  12.212   6.089  1.00 86.76           C  
ATOM   4190  O   LEU C 124       8.284   9.086   7.204  1.00 86.76           O  
ATOM   4191  CG  LEU C 124       9.011  12.253   4.700  1.00 86.76           C  
ATOM   4192  CD1 LEU C 124       8.748  13.600   4.035  1.00 86.76           C  
ATOM   4193  CD2 LEU C 124      10.508  11.980   4.793  1.00 86.76           C  
ATOM   4194  N   VAL C 125       7.595  10.677   8.668  1.00 84.00           N  
ATOM   4195  CA  VAL C 125       8.020   9.902   9.829  1.00 84.00           C  
ATOM   4196  C   VAL C 125       7.176   8.635   9.942  1.00 84.00           C  
ATOM   4197  CB  VAL C 125       7.919  10.729  11.131  1.00 84.00           C  
ATOM   4198  O   VAL C 125       7.694   7.563  10.264  1.00 84.00           O  
ATOM   4199  CG1 VAL C 125       8.143   9.840  12.353  1.00 84.00           C  
ATOM   4200  CG2 VAL C 125       8.924  11.879  11.111  1.00 84.00           C  
ATOM   4201  N   SER C 126       5.949   8.726   9.648  1.00 78.89           N  
ATOM   4202  CA  SER C 126       5.037   7.590   9.733  1.00 78.89           C  
ATOM   4203  C   SER C 126       5.356   6.545   8.669  1.00 78.89           C  
ATOM   4204  CB  SER C 126       3.587   8.054   9.585  1.00 78.89           C  
ATOM   4205  O   SER C 126       5.332   5.343   8.945  1.00 78.89           O  
ATOM   4206  OG  SER C 126       2.710   6.944   9.499  1.00 78.89           O  
ATOM   4207  N   ASP C 127       5.737   6.990   7.482  1.00 72.91           N  
ATOM   4208  CA  ASP C 127       5.978   6.088   6.360  1.00 72.91           C  
ATOM   4209  C   ASP C 127       7.358   5.441   6.462  1.00 72.91           C  
ATOM   4210  CB  ASP C 127       5.845   6.836   5.032  1.00 72.91           C  
ATOM   4211  O   ASP C 127       7.505   4.240   6.225  1.00 72.91           O  
ATOM   4212  CG  ASP C 127       4.401   7.079   4.631  1.00 72.91           C  
ATOM   4213  OD1 ASP C 127       3.485   6.564   5.308  1.00 72.91           O  
ATOM   4214  OD2 ASP C 127       4.177   7.790   3.627  1.00 72.91           O  
ATOM   4215  N   ARG C 128       8.330   6.234   6.875  1.00 70.30           N  
ATOM   4216  CA  ARG C 128       9.713   5.774   6.803  1.00 70.30           C  
ATOM   4217  C   ARG C 128      10.139   5.111   8.108  1.00 70.30           C  
ATOM   4218  CB  ARG C 128      10.651   6.938   6.476  1.00 70.30           C  
ATOM   4219  O   ARG C 128      10.876   4.123   8.098  1.00 70.30           O  
ATOM   4220  CG  ARG C 128      10.670   7.321   5.005  1.00 70.30           C  
ATOM   4221  CD  ARG C 128      12.089   7.513   4.490  1.00 70.30           C  
ATOM   4222  NE  ARG C 128      12.108   7.825   3.064  1.00 70.30           N  
ATOM   4223  NH1 ARG C 128      13.606   9.574   3.256  1.00 70.30           N  
ATOM   4224  NH2 ARG C 128      12.770   8.995   1.202  1.00 70.30           N  
ATOM   4225  CZ  ARG C 128      12.828   8.797   2.510  1.00 70.30           C  
ATOM   4226  N   SER C 129       9.593   5.687   9.217  1.00 70.41           N  
ATOM   4227  CA  SER C 129      10.092   5.212  10.504  1.00 70.41           C  
ATOM   4228  C   SER C 129       9.006   4.477  11.281  1.00 70.41           C  
ATOM   4229  CB  SER C 129      10.625   6.379  11.336  1.00 70.41           C  
ATOM   4230  O   SER C 129       9.274   3.894  12.333  1.00 70.41           O  
ATOM   4231  OG  SER C 129      11.608   7.103  10.616  1.00 70.41           O  
ATOM   4232  N   LYS C 130       7.822   4.509  10.867  1.00 70.33           N  
ATOM   4233  CA  LYS C 130       6.666   3.839  11.455  1.00 70.33           C  
ATOM   4234  C   LYS C 130       6.454   4.277  12.902  1.00 70.33           C  
ATOM   4235  CB  LYS C 130       6.833   2.320  11.387  1.00 70.33           C  
ATOM   4236  O   LYS C 130       6.089   3.466  13.755  1.00 70.33           O  
ATOM   4237  CG  LYS C 130       6.797   1.756   9.975  1.00 70.33           C  
ATOM   4238  CD  LYS C 130       6.168   0.369   9.942  1.00 70.33           C  
ATOM   4239  CE  LYS C 130       6.164  -0.212   8.535  1.00 70.33           C  
ATOM   4240  NZ  LYS C 130       5.544  -1.570   8.497  1.00 70.33           N  
ATOM   4241  N   VAL C 131       6.885   5.534  13.145  1.00 75.70           N  
ATOM   4242  CA  VAL C 131       6.645   6.106  14.466  1.00 75.70           C  
ATOM   4243  C   VAL C 131       5.180   6.519  14.591  1.00 75.70           C  
ATOM   4244  CB  VAL C 131       7.566   7.317  14.736  1.00 75.70           C  
ATOM   4245  O   VAL C 131       4.679   7.305  13.783  1.00 75.70           O  
ATOM   4246  CG1 VAL C 131       7.294   7.903  16.121  1.00 75.70           C  
ATOM   4247  CG2 VAL C 131       9.033   6.911  14.603  1.00 75.70           C  
ATOM   4248  N   PRO C 132       4.570   6.010  15.559  1.00 77.38           N  
ATOM   4249  CA  PRO C 132       3.154   6.337  15.741  1.00 77.38           C  
ATOM   4250  C   PRO C 132       2.925   7.814  16.053  1.00 77.38           C  
ATOM   4251  CB  PRO C 132       2.739   5.459  16.924  1.00 77.38           C  
ATOM   4252  O   PRO C 132       3.816   8.483  16.583  1.00 77.38           O  
ATOM   4253  CG  PRO C 132       3.994   4.764  17.342  1.00 77.38           C  
ATOM   4254  CD  PRO C 132       5.110   5.210  16.441  1.00 77.38           C  
ATOM   4255  N   SER C 133       1.754   8.406  15.716  1.00 81.67           N  
ATOM   4256  CA  SER C 133       1.391   9.812  15.858  1.00 81.67           C  
ATOM   4257  C   SER C 133       1.414  10.244  17.321  1.00 81.67           C  
ATOM   4258  CB  SER C 133       0.007  10.072  15.263  1.00 81.67           C  
ATOM   4259  O   SER C 133       1.822  11.363  17.637  1.00 81.67           O  
ATOM   4260  OG  SER C 133      -0.068   9.587  13.933  1.00 81.67           O  
ATOM   4261  N   LEU C 134       1.059   9.325  18.212  1.00 83.31           N  
ATOM   4262  CA  LEU C 134       0.989   9.653  19.632  1.00 83.31           C  
ATOM   4263  C   LEU C 134       2.383   9.872  20.209  1.00 83.31           C  
ATOM   4264  CB  LEU C 134       0.272   8.542  20.404  1.00 83.31           C  
ATOM   4265  O   LEU C 134       2.564  10.689  21.114  1.00 83.31           O  
ATOM   4266  CG  LEU C 134      -1.256   8.560  20.355  1.00 83.31           C  
ATOM   4267  CD1 LEU C 134      -1.811   7.161  20.600  1.00 83.31           C  
ATOM   4268  CD2 LEU C 134      -1.813   9.547  21.376  1.00 83.31           C  
ATOM   4269  N   GLU C 135       3.353   9.147  19.675  1.00 84.92           N  
ATOM   4270  CA  GLU C 135       4.741   9.341  20.083  1.00 84.92           C  
ATOM   4271  C   GLU C 135       5.275  10.687  19.602  1.00 84.92           C  
ATOM   4272  CB  GLU C 135       5.622   8.206  19.554  1.00 84.92           C  
ATOM   4273  O   GLU C 135       6.052  11.339  20.302  1.00 84.92           O  
ATOM   4274  CG  GLU C 135       6.959   8.082  20.269  1.00 84.92           C  
ATOM   4275  CD  GLU C 135       7.704   6.800  19.930  1.00 84.92           C  
ATOM   4276  OE1 GLU C 135       8.845   6.616  20.410  1.00 84.92           O  
ATOM   4277  OE2 GLU C 135       7.141   5.974  19.177  1.00 84.92           O  
ATOM   4278  N   LEU C 136       4.844  11.093  18.477  1.00 87.70           N  
ATOM   4279  CA  LEU C 136       5.253  12.381  17.928  1.00 87.70           C  
ATOM   4280  C   LEU C 136       4.749  13.527  18.799  1.00 87.70           C  
ATOM   4281  CB  LEU C 136       4.732  12.545  16.498  1.00 87.70           C  
ATOM   4282  O   LEU C 136       5.483  14.484  19.058  1.00 87.70           O  
ATOM   4283  CG  LEU C 136       5.618  11.981  15.385  1.00 87.70           C  
ATOM   4284  CD1 LEU C 136       4.796  11.743  14.123  1.00 87.70           C  
ATOM   4285  CD2 LEU C 136       6.783  12.923  15.101  1.00 87.70           C  
ATOM   4286  N   ILE C 137       3.570  13.400  19.227  1.00 88.25           N  
ATOM   4287  CA  ILE C 137       2.975  14.424  20.078  1.00 88.25           C  
ATOM   4288  C   ILE C 137       3.720  14.485  21.410  1.00 88.25           C  
ATOM   4289  CB  ILE C 137       1.472  14.157  20.317  1.00 88.25           C  
ATOM   4290  O   ILE C 137       3.936  15.569  21.958  1.00 88.25           O  
ATOM   4291  CG1 ILE C 137       0.643  14.682  19.139  1.00 88.25           C  
ATOM   4292  CG2 ILE C 137       1.013  14.791  21.634  1.00 88.25           C  
ATOM   4293  CD1 ILE C 137      -0.681  13.955  18.942  1.00 88.25           C  
ATOM   4294  N   PHE C 138       4.054  13.339  21.909  1.00 89.78           N  
ATOM   4295  CA  PHE C 138       4.778  13.273  23.172  1.00 89.78           C  
ATOM   4296  C   PHE C 138       6.128  13.973  23.060  1.00 89.78           C  
ATOM   4297  CB  PHE C 138       4.976  11.817  23.605  1.00 89.78           C  
ATOM   4298  O   PHE C 138       6.451  14.843  23.872  1.00 89.78           O  
ATOM   4299  CG  PHE C 138       5.847  11.658  24.822  1.00 89.78           C  
ATOM   4300  CD1 PHE C 138       7.143  11.173  24.708  1.00 89.78           C  
ATOM   4301  CD2 PHE C 138       5.367  11.995  26.082  1.00 89.78           C  
ATOM   4302  CE1 PHE C 138       7.951  11.025  25.833  1.00 89.78           C  
ATOM   4303  CE2 PHE C 138       6.169  11.849  27.210  1.00 89.78           C  
ATOM   4304  CZ  PHE C 138       7.460  11.364  27.084  1.00 89.78           C  
ATOM   4305  N   ILE C 139       6.881  13.649  22.073  1.00 89.07           N  
ATOM   4306  CA  ILE C 139       8.210  14.219  21.883  1.00 89.07           C  
ATOM   4307  C   ILE C 139       8.097  15.724  21.649  1.00 89.07           C  
ATOM   4308  CB  ILE C 139       8.950  13.547  20.705  1.00 89.07           C  
ATOM   4309  O   ILE C 139       8.847  16.508  22.236  1.00 89.07           O  
ATOM   4310  CG1 ILE C 139       9.198  12.065  21.007  1.00 89.07           C  
ATOM   4311  CG2 ILE C 139      10.266  14.273  20.410  1.00 89.07           C  
ATOM   4312  CD1 ILE C 139       9.734  11.273  19.821  1.00 89.07           C  
ATOM   4313  N   ARG C 140       7.169  16.151  20.830  1.00 89.07           N  
ATOM   4314  CA  ARG C 140       6.914  17.561  20.553  1.00 89.07           C  
ATOM   4315  C   ARG C 140       6.530  18.308  21.826  1.00 89.07           C  
ATOM   4316  CB  ARG C 140       5.812  17.713  19.503  1.00 89.07           C  
ATOM   4317  O   ARG C 140       7.048  19.394  22.095  1.00 89.07           O  
ATOM   4318  CG  ARG C 140       5.390  19.153  19.257  1.00 89.07           C  
ATOM   4319  CD  ARG C 140       4.131  19.234  18.405  1.00 89.07           C  
ATOM   4320  NE  ARG C 140       3.415  20.489  18.619  1.00 89.07           N  
ATOM   4321  NH1 ARG C 140       2.211  20.377  16.650  1.00 89.07           N  
ATOM   4322  NH2 ARG C 140       1.928  22.152  18.073  1.00 89.07           N  
ATOM   4323  CZ  ARG C 140       2.520  21.003  17.780  1.00 89.07           C  
ATOM   4324  N   SER C 141       5.719  17.728  22.650  1.00 92.52           N  
ATOM   4325  CA  SER C 141       5.217  18.349  23.871  1.00 92.52           C  
ATOM   4326  C   SER C 141       6.315  18.466  24.923  1.00 92.52           C  
ATOM   4327  CB  SER C 141       4.042  17.549  24.436  1.00 92.52           C  
ATOM   4328  O   SER C 141       6.391  19.466  25.640  1.00 92.52           O  
ATOM   4329  OG  SER C 141       3.130  17.202  23.409  1.00 92.52           O  
ATOM   4330  N   VAL C 142       7.155  17.477  25.016  1.00 92.61           N  
ATOM   4331  CA  VAL C 142       8.263  17.505  25.965  1.00 92.61           C  
ATOM   4332  C   VAL C 142       9.196  18.669  25.637  1.00 92.61           C  
ATOM   4333  CB  VAL C 142       9.049  16.174  25.961  1.00 92.61           C  
ATOM   4334  O   VAL C 142       9.635  19.392  26.534  1.00 92.61           O  
ATOM   4335  CG1 VAL C 142      10.353  16.315  26.744  1.00 92.61           C  
ATOM   4336  CG2 VAL C 142       8.194  15.048  26.538  1.00 92.61           C  
ATOM   4337  N   PHE C 143       9.429  18.858  24.358  1.00 93.25           N  
ATOM   4338  CA  PHE C 143      10.265  19.970  23.922  1.00 93.25           C  
ATOM   4339  C   PHE C 143       9.615  21.304  24.265  1.00 93.25           C  
ATOM   4340  CB  PHE C 143      10.529  19.886  22.415  1.00 93.25           C  
ATOM   4341  O   PHE C 143      10.285  22.224  24.738  1.00 93.25           O  
ATOM   4342  CG  PHE C 143      11.597  20.830  21.933  1.00 93.25           C  
ATOM   4343  CD1 PHE C 143      11.260  22.057  21.375  1.00 93.25           C  
ATOM   4344  CD2 PHE C 143      12.940  20.490  22.038  1.00 93.25           C  
ATOM   4345  CE1 PHE C 143      12.246  22.933  20.928  1.00 93.25           C  
ATOM   4346  CE2 PHE C 143      13.931  21.360  21.593  1.00 93.25           C  
ATOM   4347  CZ  PHE C 143      13.582  22.581  21.037  1.00 93.25           C  
ATOM   4348  N   GLN C 144       8.410  21.385  24.172  1.00 92.70           N  
ATOM   4349  CA  GLN C 144       7.692  22.639  24.375  1.00 92.70           C  
ATOM   4350  C   GLN C 144       7.539  22.951  25.861  1.00 92.70           C  
ATOM   4351  CB  GLN C 144       6.318  22.586  23.705  1.00 92.70           C  
ATOM   4352  O   GLN C 144       7.300  24.100  26.239  1.00 92.70           O  
ATOM   4353  CG  GLN C 144       6.370  22.683  22.187  1.00 92.70           C  
ATOM   4354  CD  GLN C 144       5.018  22.459  21.537  1.00 92.70           C  
ATOM   4355  NE2 GLN C 144       4.902  22.827  20.266  1.00 92.70           N  
ATOM   4356  OE1 GLN C 144       4.085  21.957  22.173  1.00 92.70           O  
ATOM   4357  N   VAL C 145       7.653  21.982  26.702  1.00 94.30           N  
ATOM   4358  CA  VAL C 145       7.635  22.190  28.147  1.00 94.30           C  
ATOM   4359  C   VAL C 145       8.805  23.083  28.554  1.00 94.30           C  
ATOM   4360  CB  VAL C 145       7.695  20.850  28.914  1.00 94.30           C  
ATOM   4361  O   VAL C 145       8.739  23.778  29.571  1.00 94.30           O  
ATOM   4362  CG1 VAL C 145       7.993  21.088  30.393  1.00 94.30           C  
ATOM   4363  CG2 VAL C 145       6.386  20.081  28.746  1.00 94.30           C  
ATOM   4364  N   LEU C 146       9.827  23.135  27.715  1.00 92.94           N  
ATOM   4365  CA  LEU C 146      11.003  23.958  27.978  1.00 92.94           C  
ATOM   4366  C   LEU C 146      10.656  25.441  27.910  1.00 92.94           C  
ATOM   4367  CB  LEU C 146      12.117  23.636  26.978  1.00 92.94           C  
ATOM   4368  O   LEU C 146      11.406  26.282  28.409  1.00 92.94           O  
ATOM   4369  CG  LEU C 146      12.768  22.258  27.109  1.00 92.94           C  
ATOM   4370  CD1 LEU C 146      13.594  21.942  25.867  1.00 92.94           C  
ATOM   4371  CD2 LEU C 146      13.632  22.192  28.364  1.00 92.94           C  
ATOM   4372  N   SER C 147       9.514  25.715  27.390  1.00 90.39           N  
ATOM   4373  CA  SER C 147       9.063  27.102  27.328  1.00 90.39           C  
ATOM   4374  C   SER C 147       8.828  27.670  28.724  1.00 90.39           C  
ATOM   4375  CB  SER C 147       7.781  27.213  26.502  1.00 90.39           C  
ATOM   4376  O   SER C 147       8.714  28.885  28.894  1.00 90.39           O  
ATOM   4377  OG  SER C 147       6.716  26.519  27.129  1.00 90.39           O  
ATOM   4378  N   VAL C 148       8.819  26.833  29.748  1.00 90.71           N  
ATOM   4379  CA  VAL C 148       8.653  27.258  31.133  1.00 90.71           C  
ATOM   4380  C   VAL C 148       9.801  28.182  31.532  1.00 90.71           C  
ATOM   4381  CB  VAL C 148       8.583  26.050  32.094  1.00 90.71           C  
ATOM   4382  O   VAL C 148       9.623  29.086  32.351  1.00 90.71           O  
ATOM   4383  CG1 VAL C 148       9.977  25.675  32.592  1.00 90.71           C  
ATOM   4384  CG2 VAL C 148       7.656  26.355  33.269  1.00 90.71           C  
ATOM   4385  N   LEU C 149      10.938  27.962  30.957  1.00 93.26           N  
ATOM   4386  CA  LEU C 149      12.106  28.791  31.235  1.00 93.26           C  
ATOM   4387  C   LEU C 149      11.841  30.246  30.861  1.00 93.26           C  
ATOM   4388  CB  LEU C 149      13.327  28.270  30.473  1.00 93.26           C  
ATOM   4389  O   LEU C 149      12.190  31.158  31.613  1.00 93.26           O  
ATOM   4390  CG  LEU C 149      13.929  26.956  30.974  1.00 93.26           C  
ATOM   4391  CD1 LEU C 149      14.856  26.362  29.919  1.00 93.26           C  
ATOM   4392  CD2 LEU C 149      14.674  27.175  32.286  1.00 93.26           C  
ATOM   4393  N   VAL C 150      11.146  30.440  29.746  1.00 90.62           N  
ATOM   4394  CA  VAL C 150      10.821  31.785  29.283  1.00 90.62           C  
ATOM   4395  C   VAL C 150       9.730  32.386  30.166  1.00 90.62           C  
ATOM   4396  CB  VAL C 150      10.370  31.783  27.805  1.00 90.62           C  
ATOM   4397  O   VAL C 150       9.786  33.567  30.517  1.00 90.62           O  
ATOM   4398  CG1 VAL C 150       9.998  33.194  27.353  1.00 90.62           C  
ATOM   4399  CG2 VAL C 150      11.468  31.205  26.914  1.00 90.62           C  
ATOM   4400  N   VAL C 151       8.820  31.551  30.580  1.00 90.47           N  
ATOM   4401  CA  VAL C 151       7.717  31.996  31.424  1.00 90.47           C  
ATOM   4402  C   VAL C 151       8.253  32.443  32.782  1.00 90.47           C  
ATOM   4403  CB  VAL C 151       6.658  30.886  31.608  1.00 90.47           C  
ATOM   4404  O   VAL C 151       7.860  33.493  33.297  1.00 90.47           O  
ATOM   4405  CG1 VAL C 151       5.591  31.318  32.612  1.00 90.47           C  
ATOM   4406  CG2 VAL C 151       6.021  30.530  30.266  1.00 90.47           C  
ATOM   4407  N   CYS C 152       9.178  31.746  33.321  1.00 89.93           N  
ATOM   4408  CA  CYS C 152       9.766  32.058  34.619  1.00 89.93           C  
ATOM   4409  C   CYS C 152      10.679  33.274  34.526  1.00 89.93           C  
ATOM   4410  CB  CYS C 152      10.551  30.860  35.154  1.00 89.93           C  
ATOM   4411  O   CYS C 152      10.753  34.074  35.461  1.00 89.93           O  
ATOM   4412  SG  CYS C 152       9.510  29.461  35.628  1.00 89.93           S  
ATOM   4413  N   TYR C 153      11.366  33.337  33.380  1.00 88.28           N  
ATOM   4414  CA  TYR C 153      12.251  34.478  33.173  1.00 88.28           C  
ATOM   4415  C   TYR C 153      11.474  35.787  33.222  1.00 88.28           C  
ATOM   4416  CB  TYR C 153      12.983  34.355  31.834  1.00 88.28           C  
ATOM   4417  O   TYR C 153      11.938  36.771  33.802  1.00 88.28           O  
ATOM   4418  CG  TYR C 153      14.002  35.443  31.596  1.00 88.28           C  
ATOM   4419  CD1 TYR C 153      13.685  36.566  30.836  1.00 88.28           C  
ATOM   4420  CD2 TYR C 153      15.282  35.350  32.130  1.00 88.28           C  
ATOM   4421  CE1 TYR C 153      14.621  37.571  30.612  1.00 88.28           C  
ATOM   4422  CE2 TYR C 153      16.226  36.348  31.913  1.00 88.28           C  
ATOM   4423  OH  TYR C 153      16.817  38.445  30.937  1.00 88.28           O  
ATOM   4424  CZ  TYR C 153      15.887  37.453  31.155  1.00 88.28           C  
ATOM   4425  N   TYR C 154      10.226  35.838  32.676  1.00 83.03           N  
ATOM   4426  CA  TYR C 154       9.411  37.048  32.660  1.00 83.03           C  
ATOM   4427  C   TYR C 154       8.539  37.134  33.907  1.00 83.03           C  
ATOM   4428  CB  TYR C 154       8.534  37.090  31.405  1.00 83.03           C  
ATOM   4429  O   TYR C 154       7.669  38.003  34.005  1.00 83.03           O  
ATOM   4430  CG  TYR C 154       9.297  37.409  30.142  1.00 83.03           C  
ATOM   4431  CD1 TYR C 154       9.762  38.698  29.893  1.00 83.03           C  
ATOM   4432  CD2 TYR C 154       9.553  36.423  29.196  1.00 83.03           C  
ATOM   4433  CE1 TYR C 154      10.463  38.997  28.729  1.00 83.03           C  
ATOM   4434  CE2 TYR C 154      10.253  36.710  28.029  1.00 83.03           C  
ATOM   4435  OH  TYR C 154      11.398  38.289  26.652  1.00 83.03           O  
ATOM   4436  CZ  TYR C 154      10.704  37.998  27.805  1.00 83.03           C  
ATOM   4437  N   GLN C 155       8.750  36.288  34.893  1.00 83.04           N  
ATOM   4438  CA  GLN C 155       8.116  36.266  36.207  1.00 83.04           C  
ATOM   4439  C   GLN C 155       6.597  36.174  36.084  1.00 83.04           C  
ATOM   4440  CB  GLN C 155       8.503  37.508  37.012  1.00 83.04           C  
ATOM   4441  O   GLN C 155       5.868  36.815  36.843  1.00 83.04           O  
ATOM   4442  CG  GLN C 155       9.959  37.522  37.457  1.00 83.04           C  
ATOM   4443  CD  GLN C 155      10.271  38.663  38.407  1.00 83.04           C  
ATOM   4444  NE2 GLN C 155      11.486  38.673  38.944  1.00 83.04           N  
ATOM   4445  OE1 GLN C 155       9.427  39.530  38.656  1.00 83.04           O  
ATOM   4446  N   GLU C 156       6.195  35.419  35.049  1.00 82.78           N  
ATOM   4447  CA  GLU C 156       4.774  35.118  34.901  1.00 82.78           C  
ATOM   4448  C   GLU C 156       4.412  33.809  35.596  1.00 82.78           C  
ATOM   4449  CB  GLU C 156       4.389  35.052  33.421  1.00 82.78           C  
ATOM   4450  O   GLU C 156       5.272  32.949  35.800  1.00 82.78           O  
ATOM   4451  CG  GLU C 156       4.477  36.391  32.703  1.00 82.78           C  
ATOM   4452  CD  GLU C 156       4.024  36.325  31.253  1.00 82.78           C  
ATOM   4453  OE1 GLU C 156       4.051  37.367  30.560  1.00 82.78           O  
ATOM   4454  OE2 GLU C 156       3.637  35.222  30.806  1.00 82.78           O  
ATOM   4455  N   ALA C 157       3.215  33.666  36.102  1.00 84.12           N  
ATOM   4456  CA  ALA C 157       2.762  32.420  36.715  1.00 84.12           C  
ATOM   4457  C   ALA C 157       2.564  31.332  35.664  1.00 84.12           C  
ATOM   4458  CB  ALA C 157       1.468  32.648  37.492  1.00 84.12           C  
ATOM   4459  O   ALA C 157       1.718  31.465  34.776  1.00 84.12           O  
ATOM   4460  N   PRO C 158       3.357  30.303  35.700  1.00 83.65           N  
ATOM   4461  CA  PRO C 158       3.313  29.257  34.675  1.00 83.65           C  
ATOM   4462  C   PRO C 158       1.921  28.651  34.511  1.00 83.65           C  
ATOM   4463  CB  PRO C 158       4.306  28.213  35.193  1.00 83.65           C  
ATOM   4464  O   PRO C 158       1.522  28.306  33.396  1.00 83.65           O  
ATOM   4465  CG  PRO C 158       4.699  28.701  36.551  1.00 83.65           C  
ATOM   4466  CD  PRO C 158       4.137  30.080  36.744  1.00 83.65           C  
ATOM   4467  N   PHE C 159       1.167  28.562  35.551  1.00 86.99           N  
ATOM   4468  CA  PHE C 159      -0.146  27.933  35.469  1.00 86.99           C  
ATOM   4469  C   PHE C 159      -1.244  28.985  35.368  1.00 86.99           C  
ATOM   4470  CB  PHE C 159      -0.390  27.034  36.685  1.00 86.99           C  
ATOM   4471  O   PHE C 159      -2.430  28.665  35.476  1.00 86.99           O  
ATOM   4472  CG  PHE C 159       0.510  25.829  36.740  1.00 86.99           C  
ATOM   4473  CD1 PHE C 159       0.280  24.734  35.916  1.00 86.99           C  
ATOM   4474  CD2 PHE C 159       1.587  25.792  37.616  1.00 86.99           C  
ATOM   4475  CE1 PHE C 159       1.111  23.618  35.964  1.00 86.99           C  
ATOM   4476  CE2 PHE C 159       2.422  24.680  37.670  1.00 86.99           C  
ATOM   4477  CZ  PHE C 159       2.182  23.593  36.844  1.00 86.99           C  
ATOM   4478  N   GLY C 160      -0.848  30.286  34.991  1.00 81.65           N  
ATOM   4479  CA  GLY C 160      -1.772  31.381  34.740  1.00 81.65           C  
ATOM   4480  C   GLY C 160      -2.215  32.089  36.007  1.00 81.65           C  
ATOM   4481  O   GLY C 160      -2.038  31.568  37.110  1.00 81.65           O  
ATOM   4482  N   PRO C 161      -2.667  33.292  35.910  1.00 80.83           N  
ATOM   4483  CA  PRO C 161      -3.160  34.043  37.067  1.00 80.83           C  
ATOM   4484  C   PRO C 161      -4.360  33.376  37.735  1.00 80.83           C  
ATOM   4485  CB  PRO C 161      -3.552  35.397  36.467  1.00 80.83           C  
ATOM   4486  O   PRO C 161      -5.035  32.549  37.117  1.00 80.83           O  
ATOM   4487  CG  PRO C 161      -3.597  35.162  34.992  1.00 80.83           C  
ATOM   4488  CD  PRO C 161      -2.924  33.853  34.696  1.00 80.83           C  
ATOM   4489  N   SER C 162      -4.483  33.751  39.059  1.00 80.79           N  
ATOM   4490  CA  SER C 162      -5.562  33.166  39.847  1.00 80.79           C  
ATOM   4491  C   SER C 162      -6.926  33.515  39.261  1.00 80.79           C  
ATOM   4492  CB  SER C 162      -5.485  33.640  41.299  1.00 80.79           C  
ATOM   4493  O   SER C 162      -7.176  34.666  38.900  1.00 80.79           O  
ATOM   4494  OG  SER C 162      -6.526  34.559  41.583  1.00 80.79           O  
ATOM   4495  N   GLY C 163      -7.759  32.648  38.751  1.00 79.24           N  
ATOM   4496  CA  GLY C 163      -9.094  32.799  38.194  1.00 79.24           C  
ATOM   4497  C   GLY C 163      -9.196  32.332  36.755  1.00 79.24           C  
ATOM   4498  O   GLY C 163     -10.292  32.050  36.264  1.00 79.24           O  
ATOM   4499  N   TYR C 164      -7.984  32.184  36.112  1.00 85.43           N  
ATOM   4500  CA  TYR C 164      -8.001  31.799  34.705  1.00 85.43           C  
ATOM   4501  C   TYR C 164      -7.373  30.425  34.508  1.00 85.43           C  
ATOM   4502  CB  TYR C 164      -7.263  32.837  33.855  1.00 85.43           C  
ATOM   4503  O   TYR C 164      -7.246  29.950  33.377  1.00 85.43           O  
ATOM   4504  CG  TYR C 164      -7.944  34.184  33.815  1.00 85.43           C  
ATOM   4505  CD1 TYR C 164      -8.925  34.463  32.866  1.00 85.43           C  
ATOM   4506  CD2 TYR C 164      -7.607  35.180  34.725  1.00 85.43           C  
ATOM   4507  CE1 TYR C 164      -9.554  35.703  32.825  1.00 85.43           C  
ATOM   4508  CE2 TYR C 164      -8.229  36.424  34.693  1.00 85.43           C  
ATOM   4509  OH  TYR C 164      -9.819  37.905  33.704  1.00 85.43           O  
ATOM   4510  CZ  TYR C 164      -9.200  36.676  33.741  1.00 85.43           C  
ATOM   4511  N   ARG C 165      -7.030  29.773  35.589  1.00 90.29           N  
ATOM   4512  CA  ARG C 165      -6.274  28.526  35.536  1.00 90.29           C  
ATOM   4513  C   ARG C 165      -7.096  27.414  34.892  1.00 90.29           C  
ATOM   4514  CB  ARG C 165      -5.832  28.105  36.939  1.00 90.29           C  
ATOM   4515  O   ARG C 165      -6.576  26.636  34.089  1.00 90.29           O  
ATOM   4516  CG  ARG C 165      -4.768  29.006  37.545  1.00 90.29           C  
ATOM   4517  CD  ARG C 165      -4.335  28.520  38.922  1.00 90.29           C  
ATOM   4518  NE  ARG C 165      -3.366  29.425  39.533  1.00 90.29           N  
ATOM   4519  NH1 ARG C 165      -3.221  28.260  41.522  1.00 90.29           N  
ATOM   4520  NH2 ARG C 165      -1.983  30.164  41.211  1.00 90.29           N  
ATOM   4521  CZ  ARG C 165      -2.859  29.281  40.754  1.00 90.29           C  
ATOM   4522  N   LEU C 166      -8.340  27.338  35.231  1.00 91.20           N  
ATOM   4523  CA  LEU C 166      -9.200  26.292  34.688  1.00 91.20           C  
ATOM   4524  C   LEU C 166      -9.413  26.486  33.191  1.00 91.20           C  
ATOM   4525  CB  LEU C 166     -10.550  26.279  35.410  1.00 91.20           C  
ATOM   4526  O   LEU C 166      -9.382  25.520  32.425  1.00 91.20           O  
ATOM   4527  CG  LEU C 166     -11.368  24.992  35.294  1.00 91.20           C  
ATOM   4528  CD1 LEU C 166     -10.791  23.913  36.205  1.00 91.20           C  
ATOM   4529  CD2 LEU C 166     -12.832  25.256  35.631  1.00 91.20           C  
ATOM   4530  N   ARG C 167      -9.618  27.710  32.795  1.00 91.20           N  
ATOM   4531  CA  ARG C 167      -9.803  28.016  31.380  1.00 91.20           C  
ATOM   4532  C   ARG C 167      -8.538  27.716  30.585  1.00 91.20           C  
ATOM   4533  CB  ARG C 167     -10.204  29.481  31.195  1.00 91.20           C  
ATOM   4534  O   ARG C 167      -8.607  27.185  29.474  1.00 91.20           O  
ATOM   4535  CG  ARG C 167     -11.663  29.766  31.513  1.00 91.20           C  
ATOM   4536  CD  ARG C 167     -12.014  31.230  31.286  1.00 91.20           C  
ATOM   4537  NE  ARG C 167     -13.092  31.669  32.169  1.00 91.20           N  
ATOM   4538  NH1 ARG C 167     -13.085  33.857  31.429  1.00 91.20           N  
ATOM   4539  NH2 ARG C 167     -14.558  33.197  33.057  1.00 91.20           N  
ATOM   4540  CZ  ARG C 167     -13.576  32.907  32.216  1.00 91.20           C  
ATOM   4541  N   LEU C 168      -7.467  28.049  31.241  1.00 92.77           N  
ATOM   4542  CA  LEU C 168      -6.180  27.783  30.607  1.00 92.77           C  
ATOM   4543  C   LEU C 168      -5.945  26.283  30.463  1.00 92.77           C  
ATOM   4544  CB  LEU C 168      -5.043  28.413  31.416  1.00 92.77           C  
ATOM   4545  O   LEU C 168      -5.464  25.822  29.425  1.00 92.77           O  
ATOM   4546  CG  LEU C 168      -3.649  28.348  30.791  1.00 92.77           C  
ATOM   4547  CD1 LEU C 168      -3.628  29.097  29.463  1.00 92.77           C  
ATOM   4548  CD2 LEU C 168      -2.606  28.916  31.748  1.00 92.77           C  
ATOM   4549  N   PHE C 169      -6.318  25.530  31.486  1.00 93.95           N  
ATOM   4550  CA  PHE C 169      -6.216  24.076  31.444  1.00 93.95           C  
ATOM   4551  C   PHE C 169      -7.091  23.504  30.334  1.00 93.95           C  
ATOM   4552  CB  PHE C 169      -6.614  23.468  32.792  1.00 93.95           C  
ATOM   4553  O   PHE C 169      -6.641  22.663  29.553  1.00 93.95           O  
ATOM   4554  CG  PHE C 169      -6.646  21.963  32.794  1.00 93.95           C  
ATOM   4555  CD1 PHE C 169      -7.856  21.280  32.772  1.00 93.95           C  
ATOM   4556  CD2 PHE C 169      -5.466  21.232  32.817  1.00 93.95           C  
ATOM   4557  CE1 PHE C 169      -7.889  19.888  32.773  1.00 93.95           C  
ATOM   4558  CE2 PHE C 169      -5.491  19.840  32.819  1.00 93.95           C  
ATOM   4559  CZ  PHE C 169      -6.704  19.170  32.798  1.00 93.95           C  
ATOM   4560  N   PHE C 170      -8.323  23.953  30.215  1.00 94.11           N  
ATOM   4561  CA  PHE C 170      -9.249  23.507  29.181  1.00 94.11           C  
ATOM   4562  C   PHE C 170      -8.720  23.855  27.794  1.00 94.11           C  
ATOM   4563  CB  PHE C 170     -10.631  24.133  29.388  1.00 94.11           C  
ATOM   4564  O   PHE C 170      -8.835  23.057  26.862  1.00 94.11           O  
ATOM   4565  CG  PHE C 170     -11.757  23.326  28.801  1.00 94.11           C  
ATOM   4566  CD1 PHE C 170     -12.348  23.702  27.600  1.00 94.11           C  
ATOM   4567  CD2 PHE C 170     -12.226  22.192  29.450  1.00 94.11           C  
ATOM   4568  CE1 PHE C 170     -13.390  22.957  27.054  1.00 94.11           C  
ATOM   4569  CE2 PHE C 170     -13.268  21.442  28.910  1.00 94.11           C  
ATOM   4570  CZ  PHE C 170     -13.849  21.827  27.713  1.00 94.11           C  
ATOM   4571  N   TYR C 171      -8.110  25.027  27.638  1.00 91.75           N  
ATOM   4572  CA  TYR C 171      -7.445  25.420  26.401  1.00 91.75           C  
ATOM   4573  C   TYR C 171      -6.373  24.407  26.013  1.00 91.75           C  
ATOM   4574  CB  TYR C 171      -6.820  26.811  26.544  1.00 91.75           C  
ATOM   4575  O   TYR C 171      -6.345  23.929  24.877  1.00 91.75           O  
ATOM   4576  CG  TYR C 171      -5.798  27.130  25.481  1.00 91.75           C  
ATOM   4577  CD1 TYR C 171      -4.434  27.036  25.747  1.00 91.75           C  
ATOM   4578  CD2 TYR C 171      -6.193  27.528  24.208  1.00 91.75           C  
ATOM   4579  CE1 TYR C 171      -3.488  27.331  24.771  1.00 91.75           C  
ATOM   4580  CE2 TYR C 171      -5.256  27.825  23.224  1.00 91.75           C  
ATOM   4581  OH  TYR C 171      -2.976  28.017  22.544  1.00 91.75           O  
ATOM   4582  CZ  TYR C 171      -3.908  27.723  23.514  1.00 91.75           C  
ATOM   4583  N   GLY C 172      -5.552  24.106  27.015  1.00 93.37           N  
ATOM   4584  CA  GLY C 172      -4.487  23.146  26.771  1.00 93.37           C  
ATOM   4585  C   GLY C 172      -4.999  21.783  26.343  1.00 93.37           C  
ATOM   4586  O   GLY C 172      -4.503  21.204  25.375  1.00 93.37           O  
ATOM   4587  N   VAL C 173      -6.044  21.266  26.940  1.00 94.77           N  
ATOM   4588  CA  VAL C 173      -6.614  19.953  26.654  1.00 94.77           C  
ATOM   4589  C   VAL C 173      -7.202  19.940  25.246  1.00 94.77           C  
ATOM   4590  CB  VAL C 173      -7.696  19.567  27.688  1.00 94.77           C  
ATOM   4591  O   VAL C 173      -6.940  19.022  24.465  1.00 94.77           O  
ATOM   4592  CG1 VAL C 173      -8.455  18.322  27.235  1.00 94.77           C  
ATOM   4593  CG2 VAL C 173      -7.065  19.343  29.061  1.00 94.77           C  
ATOM   4594  N   CYS C 174      -7.931  20.969  24.900  1.00 94.33           N  
ATOM   4595  CA  CYS C 174      -8.540  21.064  23.578  1.00 94.33           C  
ATOM   4596  C   CYS C 174      -7.475  21.124  22.489  1.00 94.33           C  
ATOM   4597  CB  CYS C 174      -9.442  22.294  23.490  1.00 94.33           C  
ATOM   4598  O   CYS C 174      -7.593  20.454  21.462  1.00 94.33           O  
ATOM   4599  SG  CYS C 174     -10.996  22.124  24.396  1.00 94.33           S  
ATOM   4600  N   ASN C 175      -6.467  21.800  22.754  1.00 91.64           N  
ATOM   4601  CA  ASN C 175      -5.391  21.940  21.779  1.00 91.64           C  
ATOM   4602  C   ASN C 175      -4.643  20.625  21.577  1.00 91.64           C  
ATOM   4603  CB  ASN C 175      -4.421  23.044  22.204  1.00 91.64           C  
ATOM   4604  O   ASN C 175      -4.314  20.260  20.446  1.00 91.64           O  
ATOM   4605  CG  ASN C 175      -3.870  23.824  21.027  1.00 91.64           C  
ATOM   4606  ND2 ASN C 175      -3.249  24.963  21.308  1.00 91.64           N  
ATOM   4607  OD1 ASN C 175      -4.003  23.406  19.873  1.00 91.64           O  
ATOM   4608  N   VAL C 176      -4.412  19.967  22.657  1.00 93.62           N  
ATOM   4609  CA  VAL C 176      -3.696  18.698  22.576  1.00 93.62           C  
ATOM   4610  C   VAL C 176      -4.537  17.678  21.811  1.00 93.62           C  
ATOM   4611  CB  VAL C 176      -3.343  18.154  23.978  1.00 93.62           C  
ATOM   4612  O   VAL C 176      -4.011  16.920  20.992  1.00 93.62           O  
ATOM   4613  CG1 VAL C 176      -3.086  16.649  23.925  1.00 93.62           C  
ATOM   4614  CG2 VAL C 176      -2.129  18.888  24.544  1.00 93.62           C  
ATOM   4615  N   ILE C 177      -5.820  17.608  22.055  1.00 94.10           N  
ATOM   4616  CA  ILE C 177      -6.711  16.695  21.348  1.00 94.10           C  
ATOM   4617  C   ILE C 177      -6.753  17.060  19.866  1.00 94.10           C  
ATOM   4618  CB  ILE C 177      -8.135  16.719  21.946  1.00 94.10           C  
ATOM   4619  O   ILE C 177      -6.730  16.180  19.002  1.00 94.10           O  
ATOM   4620  CG1 ILE C 177      -8.116  16.202  23.390  1.00 94.10           C  
ATOM   4621  CG2 ILE C 177      -9.097  15.897  21.083  1.00 94.10           C  
ATOM   4622  CD1 ILE C 177      -9.452  16.327  24.109  1.00 94.10           C  
ATOM   4623  N   SER C 178      -6.764  18.286  19.632  1.00 93.56           N  
ATOM   4624  CA  SER C 178      -6.788  18.756  18.251  1.00 93.56           C  
ATOM   4625  C   SER C 178      -5.556  18.285  17.485  1.00 93.56           C  
ATOM   4626  CB  SER C 178      -6.873  20.283  18.206  1.00 93.56           C  
ATOM   4627  O   SER C 178      -5.677  17.676  16.420  1.00 93.56           O  
ATOM   4628  OG  SER C 178      -6.789  20.752  16.871  1.00 93.56           O  
ATOM   4629  N   ILE C 179      -4.413  18.479  18.019  1.00 90.99           N  
ATOM   4630  CA  ILE C 179      -3.169  18.153  17.331  1.00 90.99           C  
ATOM   4631  C   ILE C 179      -3.017  16.637  17.231  1.00 90.99           C  
ATOM   4632  CB  ILE C 179      -1.948  18.768  18.049  1.00 90.99           C  
ATOM   4633  O   ILE C 179      -2.506  16.122  16.234  1.00 90.99           O  
ATOM   4634  CG1 ILE C 179      -1.935  20.291  17.871  1.00 90.99           C  
ATOM   4635  CG2 ILE C 179      -0.647  18.146  17.532  1.00 90.99           C  
ATOM   4636  CD1 ILE C 179      -1.608  20.747  16.456  1.00 90.99           C  
ATOM   4637  N   THR C 180      -3.441  15.953  18.278  1.00 91.05           N  
ATOM   4638  CA  THR C 180      -3.424  14.495  18.227  1.00 91.05           C  
ATOM   4639  C   THR C 180      -4.266  13.985  17.061  1.00 91.05           C  
ATOM   4640  CB  THR C 180      -3.941  13.885  19.543  1.00 91.05           C  
ATOM   4641  O   THR C 180      -3.818  13.134  16.291  1.00 91.05           O  
ATOM   4642  CG2 THR C 180      -3.893  12.361  19.498  1.00 91.05           C  
ATOM   4643  OG1 THR C 180      -3.128  14.346  20.629  1.00 91.05           O  
ATOM   4644  N   CYS C 181      -5.413  14.542  16.906  1.00 94.11           N  
ATOM   4645  CA  CYS C 181      -6.299  14.154  15.814  1.00 94.11           C  
ATOM   4646  C   CYS C 181      -5.710  14.550  14.466  1.00 94.11           C  
ATOM   4647  CB  CYS C 181      -7.676  14.795  15.987  1.00 94.11           C  
ATOM   4648  O   CYS C 181      -5.766  13.778  13.507  1.00 94.11           O  
ATOM   4649  SG  CYS C 181      -8.628  14.114  17.363  1.00 94.11           S  
ATOM   4650  N   ALA C 182      -5.075  15.679  14.407  1.00 92.41           N  
ATOM   4651  CA  ALA C 182      -4.476  16.144  13.159  1.00 92.41           C  
ATOM   4652  C   ALA C 182      -3.312  15.249  12.743  1.00 92.41           C  
ATOM   4653  CB  ALA C 182      -4.007  17.590  13.301  1.00 92.41           C  
ATOM   4654  O   ALA C 182      -3.248  14.796  11.598  1.00 92.41           O  
ATOM   4655  N   TYR C 183      -2.429  14.956  13.683  1.00 90.75           N  
ATOM   4656  CA  TYR C 183      -1.281  14.111  13.373  1.00 90.75           C  
ATOM   4657  C   TYR C 183      -1.728  12.715  12.958  1.00 90.75           C  
ATOM   4658  CB  TYR C 183      -0.339  14.021  14.578  1.00 90.75           C  
ATOM   4659  O   TYR C 183      -1.157  12.121  12.040  1.00 90.75           O  
ATOM   4660  CG  TYR C 183       0.567  15.218  14.731  1.00 90.75           C  
ATOM   4661  CD1 TYR C 183       0.283  16.419  14.084  1.00 90.75           C  
ATOM   4662  CD2 TYR C 183       1.710  15.151  15.520  1.00 90.75           C  
ATOM   4663  CE1 TYR C 183       1.116  17.524  14.221  1.00 90.75           C  
ATOM   4664  CE2 TYR C 183       2.551  16.249  15.664  1.00 90.75           C  
ATOM   4665  OH  TYR C 183       3.075  18.521  15.150  1.00 90.75           O  
ATOM   4666  CZ  TYR C 183       2.246  17.430  15.011  1.00 90.75           C  
ATOM   4667  N   THR C 184      -2.766  12.213  13.670  1.00 88.95           N  
ATOM   4668  CA  THR C 184      -3.301  10.908  13.299  1.00 88.95           C  
ATOM   4669  C   THR C 184      -3.872  10.939  11.884  1.00 88.95           C  
ATOM   4670  CB  THR C 184      -4.391  10.450  14.286  1.00 88.95           C  
ATOM   4671  O   THR C 184      -3.643  10.019  11.097  1.00 88.95           O  
ATOM   4672  CG2 THR C 184      -4.826   9.017  13.999  1.00 88.95           C  
ATOM   4673  OG1 THR C 184      -3.879  10.524  15.622  1.00 88.95           O  
ATOM   4674  N   SER C 185      -4.474  11.978  11.568  1.00 92.59           N  
ATOM   4675  CA  SER C 185      -5.049  12.131  10.236  1.00 92.59           C  
ATOM   4676  C   SER C 185      -3.960  12.202   9.170  1.00 92.59           C  
ATOM   4677  CB  SER C 185      -5.922  13.384  10.169  1.00 92.59           C  
ATOM   4678  O   SER C 185      -4.059  11.547   8.130  1.00 92.59           O  
ATOM   4679  OG  SER C 185      -5.981  13.887   8.845  1.00 92.59           O  
ATOM   4680  N   PHE C 186      -2.836  12.975   9.407  1.00 91.16           N  
ATOM   4681  CA  PHE C 186      -1.758  13.166   8.444  1.00 91.16           C  
ATOM   4682  C   PHE C 186      -1.042  11.849   8.165  1.00 91.16           C  
ATOM   4683  CB  PHE C 186      -0.758  14.209   8.954  1.00 91.16           C  
ATOM   4684  O   PHE C 186      -0.390  11.698   7.130  1.00 91.16           O  
ATOM   4685  CG  PHE C 186      -1.320  15.603   9.028  1.00 91.16           C  
ATOM   4686  CD1 PHE C 186      -2.221  16.055   8.072  1.00 91.16           C  
ATOM   4687  CD2 PHE C 186      -0.946  16.461  10.053  1.00 91.16           C  
ATOM   4688  CE1 PHE C 186      -2.743  17.345   8.138  1.00 91.16           C  
ATOM   4689  CE2 PHE C 186      -1.463  17.752  10.125  1.00 91.16           C  
ATOM   4690  CZ  PHE C 186      -2.360  18.192   9.166  1.00 91.16           C  
ATOM   4691  N   SER C 187      -1.192  10.925   9.098  1.00 84.30           N  
ATOM   4692  CA  SER C 187      -0.545   9.628   8.930  1.00 84.30           C  
ATOM   4693  C   SER C 187      -1.388   8.699   8.063  1.00 84.30           C  
ATOM   4694  CB  SER C 187      -0.288   8.976  10.289  1.00 84.30           C  
ATOM   4695  O   SER C 187      -0.895   7.680   7.573  1.00 84.30           O  
ATOM   4696  OG  SER C 187      -0.089   9.960  11.289  1.00 84.30           O  
ATOM   4697  N   ILE C 188      -2.687   9.124   7.782  1.00 84.77           N  
ATOM   4698  CA  ILE C 188      -3.597   8.227   7.077  1.00 84.77           C  
ATOM   4699  C   ILE C 188      -3.996   8.845   5.739  1.00 84.77           C  
ATOM   4700  CB  ILE C 188      -4.854   7.920   7.921  1.00 84.77           C  
ATOM   4701  O   ILE C 188      -3.953   8.177   4.703  1.00 84.77           O  
ATOM   4702  CG1 ILE C 188      -4.462   7.220   9.227  1.00 84.77           C  
ATOM   4703  CG2 ILE C 188      -5.847   7.071   7.122  1.00 84.77           C  
ATOM   4704  CD1 ILE C 188      -5.607   7.077  10.221  1.00 84.77           C  
ATOM   4705  N   VAL C 189      -4.319  10.113   5.765  1.00 89.53           N  
ATOM   4706  CA  VAL C 189      -4.774  10.784   4.552  1.00 89.53           C  
ATOM   4707  C   VAL C 189      -3.655  11.660   3.994  1.00 89.53           C  
ATOM   4708  CB  VAL C 189      -6.037  11.635   4.814  1.00 89.53           C  
ATOM   4709  O   VAL C 189      -2.753  12.068   4.729  1.00 89.53           O  
ATOM   4710  CG1 VAL C 189      -7.298  10.862   4.432  1.00 89.53           C  
ATOM   4711  CG2 VAL C 189      -6.094  12.067   6.278  1.00 89.53           C  
ATOM   4712  N   PRO C 190      -3.681  11.908   2.678  1.00 88.76           N  
ATOM   4713  CA  PRO C 190      -2.661  12.808   2.135  1.00 88.76           C  
ATOM   4714  C   PRO C 190      -2.572  14.128   2.898  1.00 88.76           C  
ATOM   4715  CB  PRO C 190      -3.127  13.041   0.695  1.00 88.76           C  
ATOM   4716  O   PRO C 190      -3.600  14.723   3.231  1.00 88.76           O  
ATOM   4717  CG  PRO C 190      -3.983  11.858   0.374  1.00 88.76           C  
ATOM   4718  CD  PRO C 190      -4.662  11.406   1.635  1.00 88.76           C  
ATOM   4719  N   PRO C 191      -1.400  14.579   3.214  1.00 90.44           N  
ATOM   4720  CA  PRO C 191      -1.168  15.757   4.053  1.00 90.44           C  
ATOM   4721  C   PRO C 191      -1.913  16.992   3.553  1.00 90.44           C  
ATOM   4722  CB  PRO C 191       0.347  15.960   3.965  1.00 90.44           C  
ATOM   4723  O   PRO C 191      -2.474  17.745   4.354  1.00 90.44           O  
ATOM   4724  CG  PRO C 191       0.889  14.623   3.573  1.00 90.44           C  
ATOM   4725  CD  PRO C 191      -0.167  13.888   2.800  1.00 90.44           C  
ATOM   4726  N   SER C 192      -1.949  17.201   2.292  1.00 90.82           N  
ATOM   4727  CA  SER C 192      -2.642  18.367   1.752  1.00 90.82           C  
ATOM   4728  C   SER C 192      -4.142  18.290   2.017  1.00 90.82           C  
ATOM   4729  CB  SER C 192      -2.386  18.495   0.250  1.00 90.82           C  
ATOM   4730  O   SER C 192      -4.771  19.296   2.350  1.00 90.82           O  
ATOM   4731  OG  SER C 192      -3.032  17.453  -0.461  1.00 90.82           O  
ATOM   4732  N   ASN C 193      -4.723  17.067   1.814  1.00 92.83           N  
ATOM   4733  CA  ASN C 193      -6.145  16.877   2.084  1.00 92.83           C  
ATOM   4734  C   ASN C 193      -6.458  17.028   3.570  1.00 92.83           C  
ATOM   4735  CB  ASN C 193      -6.609  15.509   1.580  1.00 92.83           C  
ATOM   4736  O   ASN C 193      -7.469  17.629   3.937  1.00 92.83           O  
ATOM   4737  CG  ASN C 193      -6.576  15.402   0.068  1.00 92.83           C  
ATOM   4738  ND2 ASN C 193      -6.962  14.243  -0.453  1.00 92.83           N  
ATOM   4739  OD1 ASN C 193      -6.206  16.352  -0.626  1.00 92.83           O  
ATOM   4740  N   GLY C 194      -5.567  16.478   4.371  1.00 93.13           N  
ATOM   4741  CA  GLY C 194      -5.731  16.633   5.807  1.00 93.13           C  
ATOM   4742  C   GLY C 194      -5.688  18.080   6.260  1.00 93.13           C  
ATOM   4743  O   GLY C 194      -6.518  18.510   7.063  1.00 93.13           O  
ATOM   4744  N   THR C 195      -4.771  18.816   5.757  1.00 92.51           N  
ATOM   4745  CA  THR C 195      -4.607  20.222   6.111  1.00 92.51           C  
ATOM   4746  C   THR C 195      -5.799  21.043   5.628  1.00 92.51           C  
ATOM   4747  CB  THR C 195      -3.308  20.799   5.519  1.00 92.51           C  
ATOM   4748  O   THR C 195      -6.301  21.904   6.353  1.00 92.51           O  
ATOM   4749  CG2 THR C 195      -2.999  22.172   6.106  1.00 92.51           C  
ATOM   4750  OG1 THR C 195      -2.221  19.912   5.810  1.00 92.51           O  
ATOM   4751  N   THR C 196      -6.244  20.766   4.429  1.00 92.66           N  
ATOM   4752  CA  THR C 196      -7.396  21.463   3.867  1.00 92.66           C  
ATOM   4753  C   THR C 196      -8.638  21.231   4.721  1.00 92.66           C  
ATOM   4754  CB  THR C 196      -7.671  21.010   2.421  1.00 92.66           C  
ATOM   4755  O   THR C 196      -9.335  22.181   5.083  1.00 92.66           O  
ATOM   4756  CG2 THR C 196      -8.857  21.762   1.826  1.00 92.66           C  
ATOM   4757  OG1 THR C 196      -6.511  21.260   1.619  1.00 92.66           O  
ATOM   4758  N   MET C 197      -8.832  20.040   5.115  1.00 93.46           N  
ATOM   4759  CA  MET C 197      -9.991  19.667   5.920  1.00 93.46           C  
ATOM   4760  C   MET C 197      -9.896  20.265   7.320  1.00 93.46           C  
ATOM   4761  CB  MET C 197     -10.118  18.145   6.009  1.00 93.46           C  
ATOM   4762  O   MET C 197     -10.884  20.777   7.849  1.00 93.46           O  
ATOM   4763  CG  MET C 197     -11.498  17.622   5.645  1.00 93.46           C  
ATOM   4764  SD  MET C 197     -11.426  16.156   4.545  1.00 93.46           S  
ATOM   4765  CE  MET C 197     -11.256  14.837   5.780  1.00 93.46           C  
ATOM   4766  N   TRP C 198      -8.723  20.177   7.850  1.00 93.01           N  
ATOM   4767  CA  TRP C 198      -8.481  20.693   9.193  1.00 93.01           C  
ATOM   4768  C   TRP C 198      -8.760  22.191   9.260  1.00 93.01           C  
ATOM   4769  CB  TRP C 198      -7.040  20.409   9.627  1.00 93.01           C  
ATOM   4770  O   TRP C 198      -9.526  22.649  10.111  1.00 93.01           O  
ATOM   4771  CG  TRP C 198      -6.717  20.885  11.012  1.00 93.01           C  
ATOM   4772  CD1 TRP C 198      -7.602  21.165  12.015  1.00 93.01           C  
ATOM   4773  CD2 TRP C 198      -5.413  21.140  11.544  1.00 93.01           C  
ATOM   4774  CE2 TRP C 198      -5.584  21.572  12.878  1.00 93.01           C  
ATOM   4775  CE3 TRP C 198      -4.116  21.044  11.023  1.00 93.01           C  
ATOM   4776  NE1 TRP C 198      -6.928  21.579  13.140  1.00 93.01           N  
ATOM   4777  CH2 TRP C 198      -3.246  21.806  13.163  1.00 93.01           C  
ATOM   4778  CZ2 TRP C 198      -4.504  21.908  13.698  1.00 93.01           C  
ATOM   4779  CZ3 TRP C 198      -3.043  21.379  11.840  1.00 93.01           C  
ATOM   4780  N   ARG C 199      -8.318  22.937   8.371  1.00 89.23           N  
ATOM   4781  CA  ARG C 199      -8.486  24.387   8.361  1.00 89.23           C  
ATOM   4782  C   ARG C 199      -9.921  24.769   8.015  1.00 89.23           C  
ATOM   4783  CB  ARG C 199      -7.518  25.034   7.369  1.00 89.23           C  
ATOM   4784  O   ARG C 199     -10.494  25.673   8.628  1.00 89.23           O  
ATOM   4785  CG  ARG C 199      -6.089  25.134   7.880  1.00 89.23           C  
ATOM   4786  CD  ARG C 199      -5.997  25.991   9.135  1.00 89.23           C  
ATOM   4787  NE  ARG C 199      -5.220  25.332  10.181  1.00 89.23           N  
ATOM   4788  NH1 ARG C 199      -5.156  27.171  11.578  1.00 89.23           N  
ATOM   4789  NH2 ARG C 199      -4.134  25.216  12.201  1.00 89.23           N  
ATOM   4790  CZ  ARG C 199      -4.838  25.908  11.318  1.00 89.23           C  
ATOM   4791  N   ALA C 200     -10.444  24.104   7.027  1.00 92.40           N  
ATOM   4792  CA  ALA C 200     -11.810  24.419   6.617  1.00 92.40           C  
ATOM   4793  C   ALA C 200     -12.799  24.146   7.746  1.00 92.40           C  
ATOM   4794  CB  ALA C 200     -12.191  23.618   5.374  1.00 92.40           C  
ATOM   4795  O   ALA C 200     -13.678  24.965   8.022  1.00 92.40           O  
ATOM   4796  N   THR C 201     -12.650  23.026   8.384  1.00 92.32           N  
ATOM   4797  CA  THR C 201     -13.570  22.661   9.455  1.00 92.32           C  
ATOM   4798  C   THR C 201     -13.370  23.563  10.670  1.00 92.32           C  
ATOM   4799  CB  THR C 201     -13.389  21.189   9.870  1.00 92.32           C  
ATOM   4800  O   THR C 201     -14.324  23.863  11.390  1.00 92.32           O  
ATOM   4801  CG2 THR C 201     -13.909  20.245   8.791  1.00 92.32           C  
ATOM   4802  OG1 THR C 201     -11.997  20.928  10.087  1.00 92.32           O  
ATOM   4803  N   THR C 202     -12.132  23.972  10.890  1.00 90.13           N  
ATOM   4804  CA  THR C 202     -11.878  24.935  11.955  1.00 90.13           C  
ATOM   4805  C   THR C 202     -12.648  26.229  11.709  1.00 90.13           C  
ATOM   4806  CB  THR C 202     -10.375  25.245  12.082  1.00 90.13           C  
ATOM   4807  O   THR C 202     -13.254  26.782  12.629  1.00 90.13           O  
ATOM   4808  CG2 THR C 202     -10.111  26.238  13.209  1.00 90.13           C  
ATOM   4809  OG1 THR C 202      -9.664  24.031  12.353  1.00 90.13           O  
ATOM   4810  N   THR C 203     -12.598  26.686  10.518  1.00 86.20           N  
ATOM   4811  CA  THR C 203     -13.313  27.900  10.139  1.00 86.20           C  
ATOM   4812  C   THR C 203     -14.817  27.720  10.317  1.00 86.20           C  
ATOM   4813  CB  THR C 203     -13.009  28.296   8.682  1.00 86.20           C  
ATOM   4814  O   THR C 203     -15.485  28.574  10.904  1.00 86.20           O  
ATOM   4815  CG2 THR C 203     -13.639  29.641   8.335  1.00 86.20           C  
ATOM   4816  OG1 THR C 203     -11.590  28.385   8.503  1.00 86.20           O  
ATOM   4817  N   VAL C 204     -15.349  26.681   9.912  1.00 90.04           N  
ATOM   4818  CA  VAL C 204     -16.779  26.396   9.969  1.00 90.04           C  
ATOM   4819  C   VAL C 204     -17.230  26.304  11.425  1.00 90.04           C  
ATOM   4820  CB  VAL C 204     -17.129  25.091   9.219  1.00 90.04           C  
ATOM   4821  O   VAL C 204     -18.170  26.990  11.835  1.00 90.04           O  
ATOM   4822  CG1 VAL C 204     -18.574  24.680   9.496  1.00 90.04           C  
ATOM   4823  CG2 VAL C 204     -16.896  25.260   7.719  1.00 90.04           C  
ATOM   4824  N   PHE C 205     -16.520  25.593  12.225  1.00 92.29           N  
ATOM   4825  CA  PHE C 205     -16.935  25.361  13.604  1.00 92.29           C  
ATOM   4826  C   PHE C 205     -16.704  26.604  14.455  1.00 92.29           C  
ATOM   4827  CB  PHE C 205     -16.181  24.168  14.201  1.00 92.29           C  
ATOM   4828  O   PHE C 205     -17.460  26.870  15.392  1.00 92.29           O  
ATOM   4829  CG  PHE C 205     -16.714  22.831  13.761  1.00 92.29           C  
ATOM   4830  CD1 PHE C 205     -18.050  22.502  13.956  1.00 92.29           C  
ATOM   4831  CD2 PHE C 205     -15.879  21.903  13.153  1.00 92.29           C  
ATOM   4832  CE1 PHE C 205     -18.546  21.265  13.551  1.00 92.29           C  
ATOM   4833  CE2 PHE C 205     -16.367  20.666  12.745  1.00 92.29           C  
ATOM   4834  CZ  PHE C 205     -17.701  20.348  12.946  1.00 92.29           C  
ATOM   4835  N   SER C 206     -15.638  27.303  14.102  1.00 84.81           N  
ATOM   4836  CA  SER C 206     -15.437  28.561  14.814  1.00 84.81           C  
ATOM   4837  C   SER C 206     -16.622  29.502  14.619  1.00 84.81           C  
ATOM   4838  CB  SER C 206     -14.151  29.244  14.346  1.00 84.81           C  
ATOM   4839  O   SER C 206     -17.080  30.138  15.570  1.00 84.81           O  
ATOM   4840  OG  SER C 206     -13.013  28.506  14.757  1.00 84.81           O  
ATOM   4841  N   ALA C 207     -17.156  29.607  13.433  1.00 82.51           N  
ATOM   4842  CA  ALA C 207     -18.305  30.458  13.135  1.00 82.51           C  
ATOM   4843  C   ALA C 207     -19.560  29.954  13.843  1.00 82.51           C  
ATOM   4844  CB  ALA C 207     -18.540  30.526  11.628  1.00 82.51           C  
ATOM   4845  O   ALA C 207     -20.297  30.737  14.446  1.00 82.51           O  
ATOM   4846  N   ILE C 208     -19.723  28.664  13.826  1.00 87.14           N  
ATOM   4847  CA  ILE C 208     -20.905  28.051  14.423  1.00 87.14           C  
ATOM   4848  C   ILE C 208     -20.848  28.193  15.942  1.00 87.14           C  
ATOM   4849  CB  ILE C 208     -21.030  26.563  14.027  1.00 87.14           C  
ATOM   4850  O   ILE C 208     -21.821  28.618  16.569  1.00 87.14           O  
ATOM   4851  CG1 ILE C 208     -21.279  26.430  12.520  1.00 87.14           C  
ATOM   4852  CG2 ILE C 208     -22.145  25.883  14.829  1.00 87.14           C  
ATOM   4853  CD1 ILE C 208     -21.242  24.996  12.011  1.00 87.14           C  
ATOM   4854  N   LEU C 209     -19.693  27.912  16.503  1.00 86.78           N  
ATOM   4855  CA  LEU C 209     -19.541  27.964  17.953  1.00 86.78           C  
ATOM   4856  C   LEU C 209     -19.622  29.401  18.458  1.00 86.78           C  
ATOM   4857  CB  LEU C 209     -18.210  27.336  18.375  1.00 86.78           C  
ATOM   4858  O   LEU C 209     -20.151  29.653  19.542  1.00 86.78           O  
ATOM   4859  CG  LEU C 209     -18.132  25.810  18.320  1.00 86.78           C  
ATOM   4860  CD1 LEU C 209     -16.690  25.346  18.492  1.00 86.78           C  
ATOM   4861  CD2 LEU C 209     -19.029  25.189  19.386  1.00 86.78           C  
ATOM   4862  N   ALA C 210     -19.076  30.289  17.673  1.00 76.75           N  
ATOM   4863  CA  ALA C 210     -19.182  31.695  18.052  1.00 76.75           C  
ATOM   4864  C   ALA C 210     -20.639  32.148  18.081  1.00 76.75           C  
ATOM   4865  CB  ALA C 210     -18.377  32.567  17.092  1.00 76.75           C  
ATOM   4866  O   ALA C 210     -21.044  32.901  18.970  1.00 76.75           O  
ATOM   4867  N   PHE C 211     -21.447  31.658  17.201  1.00 79.28           N  
ATOM   4868  CA  PHE C 211     -22.868  31.976  17.126  1.00 79.28           C  
ATOM   4869  C   PHE C 211     -23.628  31.335  18.282  1.00 79.28           C  
ATOM   4870  CB  PHE C 211     -23.455  31.509  15.790  1.00 79.28           C  
ATOM   4871  O   PHE C 211     -24.470  31.980  18.911  1.00 79.28           O  
ATOM   4872  CG  PHE C 211     -24.950  31.655  15.699  1.00 79.28           C  
ATOM   4873  CD1 PHE C 211     -25.779  30.547  15.823  1.00 79.28           C  
ATOM   4874  CD2 PHE C 211     -25.526  32.901  15.491  1.00 79.28           C  
ATOM   4875  CE1 PHE C 211     -27.163  30.679  15.739  1.00 79.28           C  
ATOM   4876  CE2 PHE C 211     -26.909  33.041  15.406  1.00 79.28           C  
ATOM   4877  CZ  PHE C 211     -27.725  31.929  15.530  1.00 79.28           C  
ATOM   4878  N   LEU C 212     -23.206  30.159  18.656  1.00 83.41           N  
ATOM   4879  CA  LEU C 212     -23.941  29.395  19.658  1.00 83.41           C  
ATOM   4880  C   LEU C 212     -23.487  29.767  21.065  1.00 83.41           C  
ATOM   4881  CB  LEU C 212     -23.756  27.893  19.429  1.00 83.41           C  
ATOM   4882  O   LEU C 212     -24.308  29.875  21.979  1.00 83.41           O  
ATOM   4883  CG  LEU C 212     -24.390  27.317  18.162  1.00 83.41           C  
ATOM   4884  CD1 LEU C 212     -24.016  25.847  18.003  1.00 83.41           C  
ATOM   4885  CD2 LEU C 212     -25.905  27.488  18.196  1.00 83.41           C  
ATOM   4886  N   LEU C 213     -22.202  30.008  21.233  1.00 76.95           N  
ATOM   4887  CA  LEU C 213     -21.655  30.133  22.579  1.00 76.95           C  
ATOM   4888  C   LEU C 213     -21.486  31.599  22.964  1.00 76.95           C  
ATOM   4889  CB  LEU C 213     -20.311  29.408  22.682  1.00 76.95           C  
ATOM   4890  O   LEU C 213     -21.603  31.955  24.139  1.00 76.95           O  
ATOM   4891  CG  LEU C 213     -20.346  27.888  22.511  1.00 76.95           C  
ATOM   4892  CD1 LEU C 213     -18.928  27.330  22.443  1.00 76.95           C  
ATOM   4893  CD2 LEU C 213     -21.127  27.239  23.648  1.00 76.95           C  
ATOM   4894  N   VAL C 214     -21.153  32.526  22.034  1.00 62.16           N  
ATOM   4895  CA  VAL C 214     -20.821  33.911  22.351  1.00 62.16           C  
ATOM   4896  C   VAL C 214     -21.935  34.834  21.860  1.00 62.16           C  
ATOM   4897  CB  VAL C 214     -19.470  34.328  21.728  1.00 62.16           C  
ATOM   4898  O   VAL C 214     -21.883  36.048  22.075  1.00 62.16           O  
ATOM   4899  CG1 VAL C 214     -19.098  35.750  22.147  1.00 62.16           C  
ATOM   4900  CG2 VAL C 214     -18.372  33.345  22.129  1.00 62.16           C  
ATOM   4901  N   ASP C 215     -23.104  34.313  21.528  1.00 61.07           N  
ATOM   4902  CA  ASP C 215     -24.279  35.034  21.049  1.00 61.07           C  
ATOM   4903  C   ASP C 215     -23.885  36.127  20.057  1.00 61.07           C  
ATOM   4904  CB  ASP C 215     -25.052  35.641  22.221  1.00 61.07           C  
ATOM   4905  O   ASP C 215     -24.436  37.230  20.091  1.00 61.07           O  
ATOM   4906  CG  ASP C 215     -26.322  34.877  22.552  1.00 61.07           C  
ATOM   4907  OD1 ASP C 215     -26.747  34.021  21.747  1.00 61.07           O  
ATOM   4908  OD2 ASP C 215     -26.905  35.136  23.627  1.00 61.07           O  
ATOM   4909  N   GLU C 216     -22.778  35.825  19.261  1.00 62.07           N  
ATOM   4910  CA  GLU C 216     -22.373  36.716  18.177  1.00 62.07           C  
ATOM   4911  C   GLU C 216     -23.246  36.515  16.942  1.00 62.07           C  
ATOM   4912  CB  GLU C 216     -20.900  36.496  17.822  1.00 62.07           C  
ATOM   4913  O   GLU C 216     -23.566  35.381  16.579  1.00 62.07           O  
ATOM   4914  CG  GLU C 216     -19.937  37.344  18.640  1.00 62.07           C  
ATOM   4915  CD  GLU C 216     -18.486  37.182  18.216  1.00 62.07           C  
ATOM   4916  OE1 GLU C 216     -17.602  37.835  18.816  1.00 62.07           O  
ATOM   4917  OE2 GLU C 216     -18.232  36.395  17.277  1.00 62.07           O  
ATOM   4918  N   LYS C 217     -24.008  37.485  16.438  1.00 63.62           N  
ATOM   4919  CA  LYS C 217     -24.808  37.391  15.221  1.00 63.62           C  
ATOM   4920  C   LYS C 217     -23.942  37.020  14.021  1.00 63.62           C  
ATOM   4921  CB  LYS C 217     -25.536  38.709  14.954  1.00 63.62           C  
ATOM   4922  O   LYS C 217     -22.830  37.531  13.870  1.00 63.62           O  
ATOM   4923  CG  LYS C 217     -26.689  38.984  15.908  1.00 63.62           C  
ATOM   4924  CD  LYS C 217     -27.454  40.241  15.514  1.00 63.62           C  
ATOM   4925  CE  LYS C 217     -28.578  40.543  16.496  1.00 63.62           C  
ATOM   4926  NZ  LYS C 217     -29.308  41.795  16.134  1.00 63.62           N  
ATOM   4927  N   MET C 218     -24.298  35.905  13.353  1.00 72.63           N  
ATOM   4928  CA  MET C 218     -23.590  35.481  12.148  1.00 72.63           C  
ATOM   4929  C   MET C 218     -24.017  36.313  10.944  1.00 72.63           C  
ATOM   4930  CB  MET C 218     -23.838  33.997  11.873  1.00 72.63           C  
ATOM   4931  O   MET C 218     -25.174  36.257  10.524  1.00 72.63           O  
ATOM   4932  CG  MET C 218     -22.750  33.083  12.413  1.00 72.63           C  
ATOM   4933  SD  MET C 218     -22.648  31.494  11.499  1.00 72.63           S  
ATOM   4934  CE  MET C 218     -23.843  30.506  12.442  1.00 72.63           C  
ATOM   4935  N   ALA C 219     -23.041  37.137  10.458  1.00 72.99           N  
ATOM   4936  CA  ALA C 219     -23.304  37.946   9.270  1.00 72.99           C  
ATOM   4937  C   ALA C 219     -23.553  37.064   8.050  1.00 72.99           C
[truncated: 124,093 more chars]
