# Supplementary material for: AI-guided pipeline for protein–protein interaction drug discovery identifies a SARS-CoV-2 inhibitor
Source: Mol Syst Biol. 2024 Mar 11;20(4):428–57. doi: 10.1038/s44320-024-00019-8 (PMC10987651; doi:10.1038/s44320-024-00019-8)
Supplement: Supplementary file 12 — Source Data Fig. 2 [file 44320_2024_19_MOESM12_ESM.zip › Source Data Figure EV3-EV4/ColabFold/NFIB_TIRAP_unrelaxed_rank_2_model_2.pdb]

MODEL     1                                                                     
ATOM      1  N   MET B   1      -8.140  39.973   4.813  1.00 23.54           N  
ATOM      2  CA  MET B   1      -7.551  38.965   3.935  1.00 23.54           C  
ATOM      3  C   MET B   1      -8.635  38.141   3.249  1.00 23.54           C  
ATOM      4  CB  MET B   1      -6.615  38.047   4.722  1.00 23.54           C  
ATOM      5  O   MET B   1      -9.309  37.334   3.893  1.00 23.54           O  
ATOM      6  CG  MET B   1      -5.197  38.579   4.848  1.00 23.54           C  
ATOM      7  SD  MET B   1      -3.936  37.354   4.321  1.00 23.54           S  
ATOM      8  CE  MET B   1      -2.419  38.249   4.755  1.00 23.54           C  
ATOM      9  N   MET B   2      -9.418  38.771   2.362  1.00 23.91           N  
ATOM     10  CA  MET B   2     -10.623  38.351   1.653  1.00 23.91           C  
ATOM     11  C   MET B   2     -10.320  37.200   0.699  1.00 23.91           C  
ATOM     12  CB  MET B   2     -11.230  39.524   0.881  1.00 23.91           C  
ATOM     13  O   MET B   2      -9.351  37.255  -0.059  1.00 23.91           O  
ATOM     14  CG  MET B   2     -12.035  40.478   1.749  1.00 23.91           C  
ATOM     15  SD  MET B   2     -13.471  41.196   0.860  1.00 23.91           S  
ATOM     16  CE  MET B   2     -14.262  42.107   2.214  1.00 23.91           C  
ATOM     17  N   TYR B   3     -10.587  35.969   1.206  1.00 25.50           N  
ATOM     18  CA  TYR B   3     -10.443  34.685   0.528  1.00 25.50           C  
ATOM     19  C   TYR B   3     -11.183  34.686  -0.804  1.00 25.50           C  
ATOM     20  CB  TYR B   3     -10.963  33.548   1.413  1.00 25.50           C  
ATOM     21  O   TYR B   3     -12.323  35.148  -0.887  1.00 25.50           O  
ATOM     22  CG  TYR B   3      -9.884  32.860   2.213  1.00 25.50           C  
ATOM     23  CD1 TYR B   3      -9.171  31.788   1.680  1.00 25.50           C  
ATOM     24  CD2 TYR B   3      -9.577  33.277   3.504  1.00 25.50           C  
ATOM     25  CE1 TYR B   3      -8.177  31.149   2.414  1.00 25.50           C  
ATOM     26  CE2 TYR B   3      -8.585  32.646   4.247  1.00 25.50           C  
ATOM     27  OH  TYR B   3      -6.909  30.956   4.425  1.00 25.50           O  
ATOM     28  CZ  TYR B   3      -7.891  31.585   3.694  1.00 25.50           C  
ATOM     29  N   SER B   4     -10.449  34.938  -1.903  1.00 31.09           N  
ATOM     30  CA  SER B   4     -10.986  34.915  -3.260  1.00 31.09           C  
ATOM     31  C   SER B   4     -11.557  33.543  -3.604  1.00 31.09           C  
ATOM     32  CB  SER B   4      -9.903  35.294  -4.271  1.00 31.09           C  
ATOM     33  O   SER B   4     -10.867  32.529  -3.483  1.00 31.09           O  
ATOM     34  OG  SER B   4      -9.772  36.702  -4.363  1.00 31.09           O  
ATOM     35  N   PRO B   5     -12.811  33.256  -3.405  1.00 31.23           N  
ATOM     36  CA  PRO B   5     -13.473  32.018  -3.822  1.00 31.23           C  
ATOM     37  C   PRO B   5     -13.095  31.594  -5.239  1.00 31.23           C  
ATOM     38  CB  PRO B   5     -14.961  32.367  -3.735  1.00 31.23           C  
ATOM     39  O   PRO B   5     -13.479  30.511  -5.687  1.00 31.23           O  
ATOM     40  CG  PRO B   5     -14.994  33.780  -3.249  1.00 31.23           C  
ATOM     41  CD  PRO B   5     -13.587  34.305  -3.214  1.00 31.23           C  
ATOM     42  N   ILE B   6     -12.671  32.515  -6.036  1.00 32.39           N  
ATOM     43  CA  ILE B   6     -12.649  32.168  -7.453  1.00 32.39           C  
ATOM     44  C   ILE B   6     -11.610  31.077  -7.701  1.00 32.39           C  
ATOM     45  CB  ILE B   6     -12.351  33.402  -8.333  1.00 32.39           C  
ATOM     46  O   ILE B   6     -11.434  30.624  -8.834  1.00 32.39           O  
ATOM     47  CG1 ILE B   6     -13.335  34.534  -8.017  1.00 32.39           C  
ATOM     48  CG2 ILE B   6     -12.403  33.031  -9.818  1.00 32.39           C  
ATOM     49  CD1 ILE B   6     -12.925  35.887  -8.581  1.00 32.39           C  
ATOM     50  N   CYS B   7     -10.690  30.898  -6.806  1.00 33.14           N  
ATOM     51  CA  CYS B   7      -9.697  29.914  -7.223  1.00 33.14           C  
ATOM     52  C   CYS B   7     -10.335  28.544  -7.421  1.00 33.14           C  
ATOM     53  CB  CYS B   7      -8.572  29.818  -6.193  1.00 33.14           C  
ATOM     54  O   CYS B   7      -9.649  27.522  -7.371  1.00 33.14           O  
ATOM     55  SG  CYS B   7      -7.101  30.770  -6.632  1.00 33.14           S  
ATOM     56  N   LEU B   8     -11.592  28.383  -7.102  1.00 36.42           N  
ATOM     57  CA  LEU B   8     -12.061  27.073  -7.540  1.00 36.42           C  
ATOM     58  C   LEU B   8     -11.787  26.866  -9.026  1.00 36.42           C  
ATOM     59  CB  LEU B   8     -13.558  26.918  -7.260  1.00 36.42           C  
ATOM     60  O   LEU B   8     -12.492  26.106  -9.693  1.00 36.42           O  
ATOM     61  CG  LEU B   8     -13.964  26.796  -5.790  1.00 36.42           C  
ATOM     62  CD1 LEU B   8     -15.476  26.925  -5.645  1.00 36.42           C  
ATOM     63  CD2 LEU B   8     -13.477  25.473  -5.209  1.00 36.42           C  
ATOM     64  N   THR B   9     -11.248  27.908  -9.713  1.00 38.46           N  
ATOM     65  CA  THR B   9     -11.391  28.056 -11.157  1.00 38.46           C  
ATOM     66  C   THR B   9     -11.141  26.728 -11.864  1.00 38.46           C  
ATOM     67  CB  THR B   9     -10.428  29.124 -11.707  1.00 38.46           C  
ATOM     68  O   THR B   9     -12.035  26.190 -12.521  1.00 38.46           O  
ATOM     69  CG2 THR B   9     -10.833  30.520 -11.247  1.00 38.46           C  
ATOM     70  OG1 THR B   9      -9.101  28.847 -11.242  1.00 38.46           O  
ATOM     71  N   GLN B  10     -10.302  26.597 -12.892  1.00 38.75           N  
ATOM     72  CA  GLN B  10      -9.832  25.650 -13.898  1.00 38.75           C  
ATOM     73  C   GLN B  10      -9.349  24.355 -13.251  1.00 38.75           C  
ATOM     74  CB  GLN B  10      -8.713  26.267 -14.737  1.00 38.75           C  
ATOM     75  O   GLN B  10      -9.382  23.292 -13.875  1.00 38.75           O  
ATOM     76  CG  GLN B  10      -9.204  26.973 -15.994  1.00 38.75           C  
ATOM     77  CD  GLN B  10      -8.069  27.475 -16.867  1.00 38.75           C  
ATOM     78  NE2 GLN B  10      -8.395  27.877 -18.090  1.00 38.75           N  
ATOM     79  OE1 GLN B  10      -6.908  27.503 -16.444  1.00 38.75           O  
ATOM     80  N   ASP B  11      -8.913  24.416 -11.991  1.00 46.79           N  
ATOM     81  CA  ASP B  11      -8.201  23.285 -11.403  1.00 46.79           C  
ATOM     82  C   ASP B  11      -9.174  22.196 -10.957  1.00 46.79           C  
ATOM     83  CB  ASP B  11      -7.347  23.745 -10.220  1.00 46.79           C  
ATOM     84  O   ASP B  11      -8.825  21.014 -10.938  1.00 46.79           O  
ATOM     85  CG  ASP B  11      -5.943  24.154 -10.626  1.00 46.79           C  
ATOM     86  OD1 ASP B  11      -5.484  23.760 -11.720  1.00 46.79           O  
ATOM     87  OD2 ASP B  11      -5.287  24.875  -9.843  1.00 46.79           O  
ATOM     88  N   GLU B  12     -10.478  22.468 -10.740  1.00 53.24           N  
ATOM     89  CA  GLU B  12     -11.347  21.415 -10.221  1.00 53.24           C  
ATOM     90  C   GLU B  12     -11.663  20.380 -11.297  1.00 53.24           C  
ATOM     91  CB  GLU B  12     -12.643  22.013  -9.668  1.00 53.24           C  
ATOM     92  O   GLU B  12     -11.811  19.193 -11.000  1.00 53.24           O  
ATOM     93  CG  GLU B  12     -12.565  22.398  -8.198  1.00 53.24           C  
ATOM     94  CD  GLU B  12     -13.855  23.003  -7.667  1.00 53.24           C  
ATOM     95  OE1 GLU B  12     -13.924  23.319  -6.458  1.00 53.24           O  
ATOM     96  OE2 GLU B  12     -14.804  23.162  -8.467  1.00 53.24           O  
ATOM     97  N   PHE B  13     -11.259  20.730 -12.522  1.00 66.95           N  
ATOM     98  CA  PHE B  13     -11.533  19.729 -13.547  1.00 66.95           C  
ATOM     99  C   PHE B  13     -10.260  19.359 -14.298  1.00 66.95           C  
ATOM    100  CB  PHE B  13     -12.592  20.241 -14.529  1.00 66.95           C  
ATOM    101  O   PHE B  13     -10.294  19.112 -15.505  1.00 66.95           O  
ATOM    102  CG  PHE B  13     -14.003  20.111 -14.023  1.00 66.95           C  
ATOM    103  CD1 PHE B  13     -14.705  18.922 -14.180  1.00 66.95           C  
ATOM    104  CD2 PHE B  13     -14.628  21.178 -13.391  1.00 66.95           C  
ATOM    105  CE1 PHE B  13     -16.012  18.798 -13.712  1.00 66.95           C  
ATOM    106  CE2 PHE B  13     -15.933  21.062 -12.921  1.00 66.95           C  
ATOM    107  CZ  PHE B  13     -16.623  19.871 -13.084  1.00 66.95           C  
ATOM    108  N   HIS B  14      -9.166  19.358 -13.621  1.00 87.37           N  
ATOM    109  CA  HIS B  14      -7.933  18.955 -14.289  1.00 87.37           C  
ATOM    110  C   HIS B  14      -7.798  17.437 -14.327  1.00 87.37           C  
ATOM    111  CB  HIS B  14      -6.719  19.573 -13.592  1.00 87.37           C  
ATOM    112  O   HIS B  14      -8.073  16.760 -13.333  1.00 87.37           O  
ATOM    113  CG  HIS B  14      -5.458  19.481 -14.390  1.00 87.37           C  
ATOM    114  CD2 HIS B  14      -4.793  20.412 -15.114  1.00 87.37           C  
ATOM    115  ND1 HIS B  14      -4.735  18.313 -14.507  1.00 87.37           N  
ATOM    116  CE1 HIS B  14      -3.677  18.532 -15.269  1.00 87.37           C  
ATOM    117  NE2 HIS B  14      -3.689  19.798 -15.650  1.00 87.37           N  
ATOM    118  N   PRO B  15      -7.432  16.839 -15.467  1.00 90.56           N  
ATOM    119  CA  PRO B  15      -7.306  15.387 -15.609  1.00 90.56           C  
ATOM    120  C   PRO B  15      -6.387  14.769 -14.557  1.00 90.56           C  
ATOM    121  CB  PRO B  15      -6.718  15.220 -17.013  1.00 90.56           C  
ATOM    122  O   PRO B  15      -6.617  13.639 -14.119  1.00 90.56           O  
ATOM    123  CG  PRO B  15      -7.142  16.448 -17.753  1.00 90.56           C  
ATOM    124  CD  PRO B  15      -7.245  17.583 -16.775  1.00 90.56           C  
ATOM    125  N   PHE B  16      -5.357  15.490 -14.163  1.00 94.26           N  
ATOM    126  CA  PHE B  16      -4.440  15.042 -13.122  1.00 94.26           C  
ATOM    127  C   PHE B  16      -5.183  14.798 -11.814  1.00 94.26           C  
ATOM    128  CB  PHE B  16      -3.324  16.069 -12.908  1.00 94.26           C  
ATOM    129  O   PHE B  16      -5.049  13.734 -11.206  1.00 94.26           O  
ATOM    130  CG  PHE B  16      -2.307  15.655 -11.879  1.00 94.26           C  
ATOM    131  CD1 PHE B  16      -2.504  15.939 -10.533  1.00 94.26           C  
ATOM    132  CD2 PHE B  16      -1.153  14.981 -12.257  1.00 94.26           C  
ATOM    133  CE1 PHE B  16      -1.564  15.557  -9.578  1.00 94.26           C  
ATOM    134  CE2 PHE B  16      -0.210  14.596 -11.309  1.00 94.26           C  
ATOM    135  CZ  PHE B  16      -0.417  14.886  -9.970  1.00 94.26           C  
ATOM    136  N   ILE B  17      -5.992  15.690 -11.487  1.00 92.68           N  
ATOM    137  CA  ILE B  17      -6.750  15.640 -10.241  1.00 92.68           C  
ATOM    138  C   ILE B  17      -7.830  14.566 -10.338  1.00 92.68           C  
ATOM    139  CB  ILE B  17      -7.383  17.010  -9.910  1.00 92.68           C  
ATOM    140  O   ILE B  17      -7.964  13.729  -9.442  1.00 92.68           O  
ATOM    141  CG1 ILE B  17      -6.295  18.079  -9.758  1.00 92.68           C  
ATOM    142  CG2 ILE B  17      -8.240  16.917  -8.644  1.00 92.68           C  
ATOM    143  CD1 ILE B  17      -6.834  19.497  -9.629  1.00 92.68           C  
ATOM    144  N   GLU B  18      -8.530  14.542 -11.373  1.00 90.93           N  
ATOM    145  CA  GLU B  18      -9.620  13.593 -11.583  1.00 90.93           C  
ATOM    146  C   GLU B  18      -9.120  12.153 -11.512  1.00 90.93           C  
ATOM    147  CB  GLU B  18     -10.302  13.847 -12.930  1.00 90.93           C  
ATOM    148  O   GLU B  18      -9.792  11.284 -10.952  1.00 90.93           O  
ATOM    149  CG  GLU B  18     -11.206  15.071 -12.940  1.00 90.93           C  
ATOM    150  CD  GLU B  18     -11.976  15.237 -14.241  1.00 90.93           C  
ATOM    151  OE1 GLU B  18     -12.851  16.130 -14.319  1.00 90.93           O  
ATOM    152  OE2 GLU B  18     -11.703  14.468 -15.189  1.00 90.93           O  
ATOM    153  N   ALA B  19      -7.958  11.981 -12.056  1.00 89.75           N  
ATOM    154  CA  ALA B  19      -7.408  10.629 -12.116  1.00 89.75           C  
ATOM    155  C   ALA B  19      -6.947  10.162 -10.739  1.00 89.75           C  
ATOM    156  CB  ALA B  19      -6.250  10.571 -13.109  1.00 89.75           C  
ATOM    157  O   ALA B  19      -7.084   8.985 -10.397  1.00 89.75           O  
ATOM    158  N   LEU B  20      -6.483  11.062  -9.985  1.00 93.88           N  
ATOM    159  CA  LEU B  20      -5.815  10.683  -8.745  1.00 93.88           C  
ATOM    160  C   LEU B  20      -6.789  10.710  -7.572  1.00 93.88           C  
ATOM    161  CB  LEU B  20      -4.635  11.618  -8.465  1.00 93.88           C  
ATOM    162  O   LEU B  20      -6.582  10.020  -6.572  1.00 93.88           O  
ATOM    163  CG  LEU B  20      -3.436  11.497  -9.408  1.00 93.88           C  
ATOM    164  CD1 LEU B  20      -2.395  12.562  -9.080  1.00 93.88           C  
ATOM    165  CD2 LEU B  20      -2.827  10.102  -9.323  1.00 93.88           C  
ATOM    166  N   LEU B  21      -7.862  11.501  -7.603  1.00 93.65           N  
ATOM    167  CA  LEU B  21      -8.779  11.744  -6.494  1.00 93.65           C  
ATOM    168  C   LEU B  21      -9.293  10.430  -5.917  1.00 93.65           C  
ATOM    169  CB  LEU B  21      -9.956  12.609  -6.952  1.00 93.65           C  
ATOM    170  O   LEU B  21      -9.261  10.226  -4.701  1.00 93.65           O  
ATOM    171  CG  LEU B  21     -10.890  13.118  -5.854  1.00 93.65           C  
ATOM    172  CD1 LEU B  21     -10.120  13.979  -4.859  1.00 93.65           C  
ATOM    173  CD2 LEU B  21     -12.051  13.900  -6.459  1.00 93.65           C  
ATOM    174  N   PRO B  22      -9.681   9.437  -6.677  1.00 88.38           N  
ATOM    175  CA  PRO B  22     -10.200   8.175  -6.144  1.00 88.38           C  
ATOM    176  C   PRO B  22      -9.134   7.358  -5.418  1.00 88.38           C  
ATOM    177  CB  PRO B  22     -10.693   7.441  -7.394  1.00 88.38           C  
ATOM    178  O   PRO B  22      -9.460   6.394  -4.720  1.00 88.38           O  
ATOM    179  CG  PRO B  22     -10.893   8.516  -8.414  1.00 88.38           C  
ATOM    180  CD  PRO B  22      -9.903   9.614  -8.150  1.00 88.38           C  
ATOM    181  N   HIS B  23      -7.858   7.805  -5.524  1.00 86.77           N  
ATOM    182  CA  HIS B  23      -6.776   7.011  -4.952  1.00 86.77           C  
ATOM    183  C   HIS B  23      -6.217   7.667  -3.694  1.00 86.77           C  
ATOM    184  CB  HIS B  23      -5.660   6.810  -5.979  1.00 86.77           C  
ATOM    185  O   HIS B  23      -5.295   7.138  -3.070  1.00 86.77           O  
ATOM    186  CG  HIS B  23      -6.084   6.024  -7.179  1.00 86.77           C  
ATOM    187  CD2 HIS B  23      -6.537   6.426  -8.390  1.00 86.77           C  
ATOM    188  ND1 HIS B  23      -6.069   4.647  -7.210  1.00 86.77           N  
ATOM    189  CE1 HIS B  23      -6.495   4.234  -8.392  1.00 86.77           C  
ATOM    190  NE2 HIS B  23      -6.785   5.294  -9.127  1.00 86.77           N  
ATOM    191  N   VAL B  24      -6.803   8.730  -3.385  1.00 94.55           N  
ATOM    192  CA  VAL B  24      -6.457   9.381  -2.125  1.00 94.55           C  
ATOM    193  C   VAL B  24      -7.183   8.692  -0.971  1.00 94.55           C  
ATOM    194  CB  VAL B  24      -6.804  10.886  -2.150  1.00 94.55           C  
ATOM    195  O   VAL B  24      -8.390   8.448  -1.046  1.00 94.55           O  
ATOM    196  CG1 VAL B  24      -6.535  11.525  -0.789  1.00 94.55           C  
ATOM    197  CG2 VAL B  24      -6.011  11.598  -3.245  1.00 94.55           C  
ATOM    198  N   ARG B  25      -6.434   8.460   0.107  1.00 87.33           N  
ATOM    199  CA  ARG B  25      -7.020   7.756   1.243  1.00 87.33           C  
ATOM    200  C   ARG B  25      -7.760   8.721   2.163  1.00 87.33           C  
ATOM    201  CB  ARG B  25      -5.940   7.007   2.027  1.00 87.33           C  
ATOM    202  O   ARG B  25      -7.282   9.826   2.426  1.00 87.33           O  
ATOM    203  CG  ARG B  25      -5.195   5.965   1.209  1.00 87.33           C  
ATOM    204  CD  ARG B  25      -6.116   4.840   0.755  1.00 87.33           C  
ATOM    205  NE  ARG B  25      -5.399   3.841  -0.032  1.00 87.33           N  
ATOM    206  NH1 ARG B  25      -7.229   2.465  -0.335  1.00 87.33           N  
ATOM    207  NH2 ARG B  25      -5.199   1.895  -1.234  1.00 87.33           N  
ATOM    208  CZ  ARG B  25      -5.944   2.736  -0.532  1.00 87.33           C  
ATOM    209  N   ALA B  26      -8.804   8.258   2.715  1.00 90.48           N  
ATOM    210  CA  ALA B  26      -9.693   9.079   3.533  1.00 90.48           C  
ATOM    211  C   ALA B  26      -8.988   9.557   4.800  1.00 90.48           C  
ATOM    212  CB  ALA B  26     -10.956   8.300   3.893  1.00 90.48           C  
ATOM    213  O   ALA B  26      -9.252  10.659   5.286  1.00 90.48           O  
ATOM    214  N   ILE B  27      -8.147   8.773   5.313  1.00 92.57           N  
ATOM    215  CA  ILE B  27      -7.459   9.111   6.554  1.00 92.57           C  
ATOM    216  C   ILE B  27      -6.639  10.385   6.359  1.00 92.57           C  
ATOM    217  CB  ILE B  27      -6.550   7.956   7.029  1.00 92.57           C  
ATOM    218  O   ILE B  27      -6.326  11.083   7.326  1.00 92.57           O  
ATOM    219  CG1 ILE B  27      -6.074   8.207   8.465  1.00 92.57           C  
ATOM    220  CG2 ILE B  27      -5.361   7.779   6.081  1.00 92.57           C  
ATOM    221  CD1 ILE B  27      -5.521   6.970   9.159  1.00 92.57           C  
ATOM    222  N   ALA B  28      -6.204  10.659   5.188  1.00 95.12           N  
ATOM    223  CA  ALA B  28      -5.365  11.823   4.918  1.00 95.12           C  
ATOM    224  C   ALA B  28      -6.032  13.106   5.407  1.00 95.12           C  
ATOM    225  CB  ALA B  28      -5.057  11.923   3.426  1.00 95.12           C  
ATOM    226  O   ALA B  28      -5.416  13.899   6.123  1.00 95.12           O  
ATOM    227  N   TYR B  29      -7.303  13.279   5.042  1.00 96.00           N  
ATOM    228  CA  TYR B  29      -8.042  14.458   5.479  1.00 96.00           C  
ATOM    229  C   TYR B  29      -8.076  14.548   7.000  1.00 96.00           C  
ATOM    230  CB  TYR B  29      -9.469  14.434   4.925  1.00 96.00           C  
ATOM    231  O   TYR B  29      -7.716  15.577   7.575  1.00 96.00           O  
ATOM    232  CG  TYR B  29     -10.346  15.541   5.458  1.00 96.00           C  
ATOM    233  CD1 TYR B  29     -11.164  15.335   6.566  1.00 96.00           C  
ATOM    234  CD2 TYR B  29     -10.359  16.794   4.854  1.00 96.00           C  
ATOM    235  CE1 TYR B  29     -11.975  16.352   7.060  1.00 96.00           C  
ATOM    236  CE2 TYR B  29     -11.166  17.818   5.339  1.00 96.00           C  
ATOM    237  OH  TYR B  29     -12.770  18.598   6.926  1.00 96.00           O  
ATOM    238  CZ  TYR B  29     -11.969  17.588   6.441  1.00 96.00           C  
ATOM    239  N   THR B  30      -8.486  13.490   7.587  1.00 94.30           N  
ATOM    240  CA  THR B  30      -8.650  13.467   9.036  1.00 94.30           C  
ATOM    241  C   THR B  30      -7.313  13.692   9.736  1.00 94.30           C  
ATOM    242  CB  THR B  30      -9.263  12.136   9.508  1.00 94.30           C  
ATOM    243  O   THR B  30      -7.225  14.477  10.682  1.00 94.30           O  
ATOM    244  CG2 THR B  30      -9.578  12.173  11.000  1.00 94.30           C  
ATOM    245  OG1 THR B  30     -10.473  11.889   8.782  1.00 94.30           O  
ATOM    246  N   TRP B  31      -6.317  13.073   9.239  1.00 94.22           N  
ATOM    247  CA  TRP B  31      -5.008  13.132   9.881  1.00 94.22           C  
ATOM    248  C   TRP B  31      -4.425  14.539   9.801  1.00 94.22           C  
ATOM    249  CB  TRP B  31      -4.046  12.130   9.236  1.00 94.22           C  
ATOM    250  O   TRP B  31      -4.004  15.102  10.814  1.00 94.22           O  
ATOM    251  CG  TRP B  31      -2.700  12.069   9.892  1.00 94.22           C  
ATOM    252  CD1 TRP B  31      -1.541  12.647   9.451  1.00 94.22           C  
ATOM    253  CD2 TRP B  31      -2.371  11.388  11.107  1.00 94.22           C  
ATOM    254  CE2 TRP B  31      -0.994  11.596  11.343  1.00 94.22           C  
ATOM    255  CE3 TRP B  31      -3.108  10.622  12.020  1.00 94.22           C  
ATOM    256  NE1 TRP B  31      -0.512  12.366  10.319  1.00 94.22           N  
ATOM    257  CH2 TRP B  31      -1.083  10.319  13.334  1.00 94.22           C  
ATOM    258  CZ2 TRP B  31      -0.339  11.064  12.456  1.00 94.22           C  
ATOM    259  CZ3 TRP B  31      -2.454  10.094  13.127  1.00 94.22           C  
ATOM    260  N   PHE B  32      -4.334  15.116   8.645  1.00 95.30           N  
ATOM    261  CA  PHE B  32      -3.765  16.450   8.487  1.00 95.30           C  
ATOM    262  C   PHE B  32      -4.555  17.474   9.292  1.00 95.30           C  
ATOM    263  CB  PHE B  32      -3.739  16.852   7.009  1.00 95.30           C  
ATOM    264  O   PHE B  32      -3.971  18.333   9.957  1.00 95.30           O  
ATOM    265  CG  PHE B  32      -2.652  16.177   6.215  1.00 95.30           C  
ATOM    266  CD1 PHE B  32      -1.319  16.314   6.580  1.00 95.30           C  
ATOM    267  CD2 PHE B  32      -2.966  15.404   5.105  1.00 95.30           C  
ATOM    268  CE1 PHE B  32      -0.311  15.691   5.847  1.00 95.30           C  
ATOM    269  CE2 PHE B  32      -1.964  14.777   4.368  1.00 95.30           C  
ATOM    270  CZ  PHE B  32      -0.638  14.923   4.741  1.00 95.30           C  
ATOM    271  N   ASN B  33      -5.866  17.419   9.227  1.00 94.50           N  
ATOM    272  CA  ASN B  33      -6.700  18.377   9.946  1.00 94.50           C  
ATOM    273  C   ASN B  33      -6.604  18.182  11.456  1.00 94.50           C  
ATOM    274  CB  ASN B  33      -8.156  18.271   9.487  1.00 94.50           C  
ATOM    275  O   ASN B  33      -6.657  19.150  12.216  1.00 94.50           O  
ATOM    276  CG  ASN B  33      -8.418  19.019   8.196  1.00 94.50           C  
ATOM    277  ND2 ASN B  33      -8.379  18.305   7.077  1.00 94.50           N  
ATOM    278  OD1 ASN B  33      -8.653  20.231   8.203  1.00 94.50           O  
ATOM    279  N   LEU B  34      -6.536  16.908  11.829  1.00 94.07           N  
ATOM    280  CA  LEU B  34      -6.353  16.639  13.251  1.00 94.07           C  
ATOM    281  C   LEU B  34      -5.050  17.249  13.756  1.00 94.07           C  
ATOM    282  CB  LEU B  34      -6.362  15.132  13.517  1.00 94.07           C  
ATOM    283  O   LEU B  34      -5.029  17.900  14.804  1.00 94.07           O  
ATOM    284  CG  LEU B  34      -6.163  14.699  14.971  1.00 94.07           C  
ATOM    285  CD1 LEU B  34      -7.273  15.268  15.849  1.00 94.07           C  
ATOM    286  CD2 LEU B  34      -6.119  13.178  15.075  1.00 94.07           C  
ATOM    287  N   GLN B  35      -3.939  17.032  13.026  1.00 92.25           N  
ATOM    288  CA  GLN B  35      -2.648  17.590  13.417  1.00 92.25           C  
ATOM    289  C   GLN B  35      -2.691  19.115  13.438  1.00 92.25           C  
ATOM    290  CB  GLN B  35      -1.547  17.109  12.472  1.00 92.25           C  
ATOM    291  O   GLN B  35      -2.120  19.745  14.331  1.00 92.25           O  
ATOM    292  CG  GLN B  35      -1.339  15.600  12.486  1.00 92.25           C  
ATOM    293  CD  GLN B  35      -1.187  15.042  13.888  1.00 92.25           C  
ATOM    294  NE2 GLN B  35      -1.954  14.002  14.199  1.00 92.25           N  
ATOM    295  OE1 GLN B  35      -0.387  15.540  14.686  1.00 92.25           O  
ATOM    296  N   ALA B  36      -3.334  19.688  12.499  1.00 91.84           N  
ATOM    297  CA  ALA B  36      -3.470  21.141  12.435  1.00 91.84           C  
ATOM    298  C   ALA B  36      -4.259  21.671  13.628  1.00 91.84           C  
ATOM    299  CB  ALA B  36      -4.144  21.555  11.129  1.00 91.84           C  
ATOM    300  O   ALA B  36      -3.897  22.694  14.215  1.00 91.84           O  
ATOM    301  N   ARG B  37      -5.326  21.014  13.980  1.00 91.99           N  
ATOM    302  CA  ARG B  37      -6.141  21.428  15.117  1.00 91.99           C  
ATOM    303  C   ARG B  37      -5.360  21.310  16.422  1.00 91.99           C  
ATOM    304  CB  ARG B  37      -7.420  20.592  15.196  1.00 91.99           C  
ATOM    305  O   ARG B  37      -5.511  22.143  17.319  1.00 91.99           O  
ATOM    306  CG  ARG B  37      -8.483  20.997  14.187  1.00 91.99           C  
ATOM    307  CD  ARG B  37      -9.775  20.216  14.384  1.00 91.99           C  
ATOM    308  NE  ARG B  37     -10.860  20.754  13.569  1.00 91.99           N  
ATOM    309  NH1 ARG B  37     -10.527  19.305  11.800  1.00 91.99           N  
ATOM    310  NH2 ARG B  37     -12.198  20.871  11.706  1.00 91.99           N  
ATOM    311  CZ  ARG B  37     -11.193  20.308  12.360  1.00 91.99           C  
ATOM    312  N   LYS B  38      -4.608  20.243  16.539  1.00 91.94           N  
ATOM    313  CA  LYS B  38      -3.766  20.082  17.720  1.00 91.94           C  
ATOM    314  C   LYS B  38      -2.786  21.243  17.859  1.00 91.94           C  
ATOM    315  CB  LYS B  38      -3.003  18.757  17.659  1.00 91.94           C  
ATOM    316  O   LYS B  38      -2.600  21.778  18.955  1.00 91.94           O  
ATOM    317  CG  LYS B  38      -3.866  17.533  17.927  1.00 91.94           C  
ATOM    318  CD  LYS B  38      -3.075  16.243  17.754  1.00 91.94           C  
ATOM    319  CE  LYS B  38      -2.076  16.043  18.886  1.00 91.94           C  
ATOM    320  NZ  LYS B  38      -1.344  14.748  18.756  1.00 91.94           N  
ATOM    321  N   ARG B  39      -2.165  21.619  16.805  1.00 90.62           N  
ATOM    322  CA  ARG B  39      -1.207  22.719  16.811  1.00 90.62           C  
ATOM    323  C   ARG B  39      -1.890  24.038  17.157  1.00 90.62           C  
ATOM    324  CB  ARG B  39      -0.507  22.831  15.455  1.00 90.62           C  
ATOM    325  O   ARG B  39      -1.381  24.812  17.970  1.00 90.62           O  
ATOM    326  CG  ARG B  39       0.568  23.905  15.404  1.00 90.62           C  
ATOM    327  CD  ARG B  39       1.405  23.804  14.136  1.00 90.62           C  
ATOM    328  NE  ARG B  39       2.448  24.826  14.097  1.00 90.62           N  
ATOM    329  NH1 ARG B  39       3.112  24.358  11.934  1.00 90.62           N  
ATOM    330  NH2 ARG B  39       4.152  26.019  13.124  1.00 90.62           N  
ATOM    331  CZ  ARG B  39       3.235  25.065  13.052  1.00 90.62           C  
ATOM    332  N   LYS B  40      -2.978  24.379  16.495  1.00 91.70           N  
ATOM    333  CA  LYS B  40      -3.729  25.600  16.769  1.00 91.70           C  
ATOM    334  C   LYS B  40      -4.159  25.665  18.232  1.00 91.70           C  
ATOM    335  CB  LYS B  40      -4.954  25.693  15.858  1.00 91.70           C  
ATOM    336  O   LYS B  40      -4.095  26.726  18.857  1.00 91.70           O  
ATOM    337  CG  LYS B  40      -4.638  26.144  14.440  1.00 91.70           C  
ATOM    338  CD  LYS B  40      -5.903  26.280  13.602  1.00 91.70           C  
ATOM    339  CE  LYS B  40      -5.580  26.596  12.148  1.00 91.70           C  
ATOM    340  NZ  LYS B  40      -6.807  26.603  11.296  1.00 91.70           N  
ATOM    341  N   TYR B  41      -4.671  24.550  18.738  1.00 92.95           N  
ATOM    342  CA  TYR B  41      -5.077  24.462  20.136  1.00 92.95           C  
ATOM    343  C   TYR B  41      -3.914  24.793  21.064  1.00 92.95           C  
ATOM    344  CB  TYR B  41      -5.617  23.064  20.453  1.00 92.95           C  
ATOM    345  O   TYR B  41      -4.071  25.561  22.017  1.00 92.95           O  
ATOM    346  CG  TYR B  41      -6.224  22.946  21.830  1.00 92.95           C  
ATOM    347  CD1 TYR B  41      -5.432  22.662  22.940  1.00 92.95           C  
ATOM    348  CD2 TYR B  41      -7.591  23.116  22.023  1.00 92.95           C  
ATOM    349  CE1 TYR B  41      -5.988  22.549  24.210  1.00 92.95           C  
ATOM    350  CE2 TYR B  41      -8.157  23.006  23.289  1.00 92.95           C  
ATOM    351  OH  TYR B  41      -7.904  22.614  25.630  1.00 92.95           O  
ATOM    352  CZ  TYR B  41      -7.349  22.724  24.374  1.00 92.95           C  
ATOM    353  N   PHE B  42      -2.732  24.237  20.777  1.00 91.08           N  
ATOM    354  CA  PHE B  42      -1.541  24.477  21.584  1.00 91.08           C  
ATOM    355  C   PHE B  42      -1.155  25.951  21.554  1.00 91.08           C  
ATOM    356  CB  PHE B  42      -0.373  23.618  21.089  1.00 91.08           C  
ATOM    357  O   PHE B  42      -0.817  26.531  22.588  1.00 91.08           O  
ATOM    358  CG  PHE B  42       0.878  23.762  21.913  1.00 91.08           C  
ATOM    359  CD1 PHE B  42       1.926  24.562  21.477  1.00 91.08           C  
ATOM    360  CD2 PHE B  42       1.004  23.097  23.126  1.00 91.08           C  
ATOM    361  CE1 PHE B  42       3.085  24.697  22.238  1.00 91.08           C  
ATOM    362  CE2 PHE B  42       2.159  23.227  23.892  1.00 91.08           C  
ATOM    363  CZ  PHE B  42       3.199  24.027  23.445  1.00 91.08           C  
ATOM    364  N   LYS B  43      -1.190  26.586  20.468  1.00 90.88           N  
ATOM    365  CA  LYS B  43      -0.845  27.997  20.314  1.00 90.88           C  
ATOM    366  C   LYS B  43      -1.814  28.887  21.087  1.00 90.88           C  
ATOM    367  CB  LYS B  43      -0.838  28.390  18.836  1.00 90.88           C  
ATOM    368  O   LYS B  43      -1.405  29.880  21.693  1.00 90.88           O  
ATOM    369  CG  LYS B  43       0.387  27.906  18.073  1.00 90.88           C  
ATOM    370  CD  LYS B  43       0.377  28.398  16.632  1.00 90.88           C  
ATOM    371  CE  LYS B  43       1.572  27.866  15.851  1.00 90.88           C  
ATOM    372  NZ  LYS B  43       1.496  28.232  14.405  1.00 90.88           N  
ATOM    373  N   LYS B  44      -3.081  28.492  21.083  1.00 93.41           N  
ATOM    374  CA  LYS B  44      -4.122  29.286  21.729  1.00 93.41           C  
ATOM    375  C   LYS B  44      -4.120  29.070  23.240  1.00 93.41           C  
ATOM    376  CB  LYS B  44      -5.496  28.941  21.153  1.00 93.41           C  
ATOM    377  O   LYS B  44      -4.287  30.020  24.008  1.00 93.41           O  
ATOM    378  CG  LYS B  44      -6.637  29.761  21.739  1.00 93.41           C  
ATOM    379  CD  LYS B  44      -7.969  29.411  21.088  1.00 93.41           C  
ATOM    380  CE  LYS B  44      -9.116  30.205  21.698  1.00 93.41           C  
ATOM    381  NZ  LYS B  44     -10.420  29.887  21.043  1.00 93.41           N  
ATOM    382  N   HIS B  45      -3.907  27.822  23.669  1.00 93.76           N  
ATOM    383  CA  HIS B  45      -4.124  27.482  25.071  1.00 93.76           C  
ATOM    384  C   HIS B  45      -2.802  27.231  25.788  1.00 93.76           C  
ATOM    385  CB  HIS B  45      -5.027  26.253  25.191  1.00 93.76           C  
ATOM    386  O   HIS B  45      -2.767  27.127  27.016  1.00 93.76           O  
ATOM    387  CG  HIS B  45      -6.384  26.445  24.591  1.00 93.76           C  
ATOM    388  CD2 HIS B  45      -6.923  25.973  23.443  1.00 93.76           C  
ATOM    389  ND1 HIS B  45      -7.361  27.209  25.191  1.00 93.76           N  
ATOM    390  CE1 HIS B  45      -8.447  27.198  24.436  1.00 93.76           C  
ATOM    391  NE2 HIS B  45      -8.207  26.455  23.368  1.00 93.76           N  
ATOM    392  N   GLU B  46      -1.725  27.119  25.055  1.00 92.13           N  
ATOM    393  CA  GLU B  46      -0.384  26.863  25.572  1.00 92.13           C  
ATOM    394  C   GLU B  46      -0.331  25.545  26.339  1.00 92.13           C  
ATOM    395  CB  GLU B  46       0.074  28.014  26.471  1.00 92.13           C  
ATOM    396  O   GLU B  46       0.291  25.463  27.401  1.00 92.13           O  
ATOM    397  CG  GLU B  46       0.338  29.312  25.721  1.00 92.13           C  
ATOM    398  CD  GLU B  46       0.808  30.441  26.625  1.00 92.13           C  
ATOM    399  OE1 GLU B  46       1.087  31.550  26.115  1.00 92.13           O  
ATOM    400  OE2 GLU B  46       0.899  30.215  27.852  1.00 92.13           O  
ATOM    401  N   LYS B  47      -1.125  24.683  25.980  1.00 89.09           N  
ATOM    402  CA  LYS B  47      -1.139  23.312  26.479  1.00 89.09           C  
ATOM    403  C   LYS B  47      -1.581  22.336  25.392  1.00 89.09           C  
ATOM    404  CB  LYS B  47      -2.059  23.193  27.695  1.00 89.09           C  
ATOM    405  O   LYS B  47      -2.308  22.712  24.471  1.00 89.09           O  
ATOM    406  CG  LYS B  47      -3.537  23.353  27.372  1.00 89.09           C  
ATOM    407  CD  LYS B  47      -4.405  23.152  28.607  1.00 89.09           C  
ATOM    408  CE  LYS B  47      -5.885  23.305  28.283  1.00 89.09           C  
ATOM    409  NZ  LYS B  47      -6.744  23.033  29.474  1.00 89.09           N  
ATOM    410  N   ARG B  48      -1.253  21.143  25.548  1.00 89.67           N  
ATOM    411  CA  ARG B  48      -1.647  20.100  24.606  1.00 89.67           C  
ATOM    412  C   ARG B  48      -3.095  19.678  24.829  1.00 89.67           C  
ATOM    413  CB  ARG B  48      -0.723  18.887  24.729  1.00 89.67           C  
ATOM    414  O   ARG B  48      -3.597  19.733  25.954  1.00 89.67           O  
ATOM    415  CG  ARG B  48       0.703  19.150  24.270  1.00 89.67           C  
ATOM    416  CD  ARG B  48       1.568  17.902  24.374  1.00 89.67           C  
ATOM    417  NE  ARG B  48       2.949  18.168  23.980  1.00 89.67           N  
ATOM    418  NH1 ARG B  48       3.608  15.955  24.029  1.00 89.67           N  
ATOM    419  NH2 ARG B  48       5.111  17.591  23.464  1.00 89.67           N  
ATOM    420  CZ  ARG B  48       3.886  17.237  23.825  1.00 89.67           C  
ATOM    421  N   MET B  49      -3.675  19.123  23.726  1.00 92.21           N  
ATOM    422  CA  MET B  49      -5.032  18.592  23.819  1.00 92.21           C  
ATOM    423  C   MET B  49      -5.061  17.317  24.655  1.00 92.21           C  
ATOM    424  CB  MET B  49      -5.599  18.317  22.425  1.00 92.21           C  
ATOM    425  O   MET B  49      -4.162  16.481  24.551  1.00 92.21           O  
ATOM    426  CG  MET B  49      -7.105  18.111  22.406  1.00 92.21           C  
ATOM    427  SD  MET B  49      -7.758  17.849  20.711  1.00 92.21           S  
ATOM    428  CE  MET B  49      -7.504  19.503  20.010  1.00 92.21           C  
ATOM    429  N   SER B  50      -6.072  17.245  25.517  1.00 89.59           N  
ATOM    430  CA  SER B  50      -6.284  15.974  26.202  1.00 89.59           C  
ATOM    431  C   SER B  50      -6.728  14.889  25.228  1.00 89.59           C  
ATOM    432  CB  SER B  50      -7.323  16.130  27.313  1.00 89.59           C  
ATOM    433  O   SER B  50      -7.150  15.187  24.108  1.00 89.59           O  
ATOM    434  OG  SER B  50      -8.625  16.265  26.769  1.00 89.59           O  
ATOM    435  N   LYS B  51      -6.685  13.673  25.648  1.00 87.96           N  
ATOM    436  CA  LYS B  51      -7.083  12.553  24.801  1.00 87.96           C  
ATOM    437  C   LYS B  51      -8.567  12.627  24.453  1.00 87.96           C  
ATOM    438  CB  LYS B  51      -6.772  11.223  25.488  1.00 87.96           C  
ATOM    439  O   LYS B  51      -8.961  12.330  23.323  1.00 87.96           O  
ATOM    440  CG  LYS B  51      -5.296  10.854  25.485  1.00 87.96           C  
ATOM    441  CD  LYS B  51      -5.077   9.420  25.950  1.00 87.96           C  
ATOM    442  CE  LYS B  51      -3.604   9.035  25.903  1.00 87.96           C  
ATOM    443  NZ  LYS B  51      -3.375   7.657  26.431  1.00 87.96           N  
ATOM    444  N   ASP B  52      -9.331  13.005  25.395  1.00 90.52           N  
ATOM    445  CA  ASP B  52     -10.768  13.125  25.169  1.00 90.52           C  
ATOM    446  C   ASP B  52     -11.076  14.237  24.169  1.00 90.52           C  
ATOM    447  CB  ASP B  52     -11.499  13.386  26.488  1.00 90.52           C  
ATOM    448  O   ASP B  52     -11.943  14.081  23.307  1.00 90.52           O  
ATOM    449  CG  ASP B  52     -11.524  12.174  27.402  1.00 90.52           C  
ATOM    450  OD1 ASP B  52     -11.505  11.030  26.899  1.00 90.52           O  
ATOM    451  OD2 ASP B  52     -11.567  12.364  28.637  1.00 90.52           O  
ATOM    452  N   GLU B  53     -10.385  15.305  24.306  1.00 94.05           N  
ATOM    453  CA  GLU B  53     -10.566  16.414  23.374  1.00 94.05           C  
ATOM    454  C   GLU B  53     -10.138  16.025  21.962  1.00 94.05           C  
ATOM    455  CB  GLU B  53      -9.780  17.643  23.842  1.00 94.05           C  
ATOM    456  O   GLU B  53     -10.836  16.324  20.991  1.00 94.05           O  
ATOM    457  CG  GLU B  53     -10.379  18.327  25.062  1.00 94.05           C  
ATOM    458  CD  GLU B  53      -9.462  19.376  25.671  1.00 94.05           C  
ATOM    459  OE1 GLU B  53      -9.970  20.346  26.279  1.00 94.05           O  
ATOM    460  OE2 GLU B  53      -8.227  19.227  25.539  1.00 94.05           O  
ATOM    461  N   GLU B  54      -8.997  15.353  21.870  1.00 93.84           N  
ATOM    462  CA  GLU B  54      -8.492  14.891  20.580  1.00 93.84           C  
ATOM    463  C   GLU B  54      -9.453  13.898  19.935  1.00 93.84           C  
ATOM    464  CB  GLU B  54      -7.108  14.256  20.741  1.00 93.84           C  
ATOM    465  O   GLU B  54      -9.702  13.960  18.729  1.00 93.84           O  
ATOM    466  CG  GLU B  54      -6.423  13.933  19.421  1.00 93.84           C  
ATOM    467  CD  GLU B  54      -4.999  13.429  19.593  1.00 93.84           C  
ATOM    468  OE1 GLU B  54      -4.433  12.867  18.627  1.00 93.84           O  
ATOM    469  OE2 GLU B  54      -4.444  13.597  20.702  1.00 93.84           O  
ATOM    470  N   ARG B  55      -9.983  12.967  20.714  1.00 93.47           N  
ATOM    471  CA  ARG B  55     -10.949  11.993  20.216  1.00 93.47           C  
ATOM    472  C   ARG B  55     -12.195  12.685  19.675  1.00 93.47           C  
ATOM    473  CB  ARG B  55     -11.335  11.006  21.319  1.00 93.47           C  
ATOM    474  O   ARG B  55     -12.743  12.276  18.649  1.00 93.47           O  
ATOM    475  CG  ARG B  55     -12.178   9.838  20.833  1.00 93.47           C  
ATOM    476  CD  ARG B  55     -12.384   8.797  21.925  1.00 93.47           C  
ATOM    477  NE  ARG B  55     -11.129   8.146  22.291  1.00 93.47           N  
ATOM    478  NH1 ARG B  55     -11.363   8.510  24.560  1.00 93.47           N  
ATOM    479  NH2 ARG B  55      -9.519   7.412  23.755  1.00 93.47           N  
ATOM    480  CZ  ARG B  55     -10.673   8.024  23.535  1.00 93.47           C  
ATOM    481  N   ALA B  56     -12.645  13.674  20.362  1.00 96.03           N  
ATOM    482  CA  ALA B  56     -13.814  14.428  19.917  1.00 96.03           C  
ATOM    483  C   ALA B  56     -13.567  15.070  18.555  1.00 96.03           C  
ATOM    484  CB  ALA B  56     -14.183  15.495  20.945  1.00 96.03           C  
ATOM    485  O   ALA B  56     -14.429  15.022  17.673  1.00 96.03           O  
ATOM    486  N   VAL B  57     -12.424  15.660  18.386  1.00 96.31           N  
ATOM    487  CA  VAL B  57     -12.064  16.298  17.124  1.00 96.31           C  
ATOM    488  C   VAL B  57     -11.963  15.245  16.023  1.00 96.31           C  
ATOM    489  CB  VAL B  57     -10.735  17.077  17.241  1.00 96.31           C  
ATOM    490  O   VAL B  57     -12.458  15.451  14.912  1.00 96.31           O  
ATOM    491  CG1 VAL B  57     -10.292  17.596  15.874  1.00 96.31           C  
ATOM    492  CG2 VAL B  57     -10.877  18.230  18.233  1.00 96.31           C  
ATOM    493  N   LYS B  58     -11.265  14.139  16.358  1.00 94.22           N  
ATOM    494  CA  LYS B  58     -11.156  13.031  15.413  1.00 94.22           C  
ATOM    495  C   LYS B  58     -12.531  12.587  14.925  1.00 94.22           C  
ATOM    496  CB  LYS B  58     -10.421  11.852  16.052  1.00 94.22           C  
ATOM    497  O   LYS B  58     -12.754  12.451  13.720  1.00 94.22           O  
ATOM    498  CG  LYS B  58     -10.368  10.608  15.177  1.00 94.22           C  
ATOM    499  CD  LYS B  58     -10.132   9.352  16.005  1.00 94.22           C  
ATOM    500  CE  LYS B  58     -10.544   8.096  15.249  1.00 94.22           C  
ATOM    501  NZ  LYS B  58     -10.289   6.860  16.047  1.00 94.22           N  
ATOM    502  N   ASP B  59     -13.470  12.375  15.795  1.00 95.13           N  
ATOM    503  CA  ASP B  59     -14.808  11.908  15.446  1.00 95.13           C  
ATOM    504  C   ASP B  59     -15.536  12.928  14.573  1.00 95.13           C  
ATOM    505  CB  ASP B  59     -15.622  11.619  16.709  1.00 95.13           C  
ATOM    506  O   ASP B  59     -16.261  12.557  13.648  1.00 95.13           O  
ATOM    507  CG  ASP B  59     -15.133  10.396  17.463  1.00 95.13           C  
ATOM    508  OD1 ASP B  59     -14.413   9.562  16.872  1.00 95.13           O  
ATOM    509  OD2 ASP B  59     -15.473  10.262  18.659  1.00 95.13           O  
ATOM    510  N   GLU B  60     -15.348  14.156  14.879  1.00 96.22           N  
ATOM    511  CA  GLU B  60     -15.922  15.218  14.059  1.00 96.22           C  
ATOM    512  C   GLU B  60     -15.366  15.179  12.638  1.00 96.22           C  
ATOM    513  CB  GLU B  60     -15.658  16.588  14.690  1.00 96.22           C  
ATOM    514  O   GLU B  60     -16.119  15.285  11.668  1.00 96.22           O  
ATOM    515  CG  GLU B  60     -16.222  17.753  13.890  1.00 96.22           C  
ATOM    516  CD  GLU B  60     -15.795  19.110  14.424  1.00 96.22           C  
ATOM    517  OE1 GLU B  60     -15.898  20.114  13.683  1.00 96.22           O  
ATOM    518  OE2 GLU B  60     -15.353  19.171  15.593  1.00 96.22           O  
ATOM    519  N   LEU B  61     -14.127  15.040  12.572  1.00 95.48           N  
ATOM    520  CA  LEU B  61     -13.465  15.034  11.272  1.00 95.48           C  
ATOM    521  C   LEU B  61     -13.858  13.799  10.468  1.00 95.48           C  
ATOM    522  CB  LEU B  61     -11.945  15.082  11.445  1.00 95.48           C  
ATOM    523  O   LEU B  61     -14.036  13.877   9.250  1.00 95.48           O  
ATOM    524  CG  LEU B  61     -11.363  16.394  11.972  1.00 95.48           C  
ATOM    525  CD1 LEU B  61      -9.891  16.217  12.329  1.00 95.48           C  
ATOM    526  CD2 LEU B  61     -11.539  17.508  10.945  1.00 95.48           C  
ATOM    527  N   LEU B  62     -13.941  12.647  11.100  1.00 93.53           N  
ATOM    528  CA  LEU B  62     -14.355  11.416  10.436  1.00 93.53           C  
ATOM    529  C   LEU B  62     -15.769  11.548   9.880  1.00 93.53           C  
ATOM    530  CB  LEU B  62     -14.285  10.234  11.406  1.00 93.53           C  
ATOM    531  O   LEU B  62     -16.094  10.952   8.851  1.00 93.53           O  
ATOM    532  CG  LEU B  62     -12.892   9.666  11.683  1.00 93.53           C  
ATOM    533  CD1 LEU B  62     -12.951   8.645  12.814  1.00 93.53           C  
ATOM    534  CD2 LEU B  62     -12.308   9.041  10.421  1.00 93.53           C  
ATOM    535  N   SER B  63     -16.544  12.362  10.571  1.00 92.05           N  
ATOM    536  CA  SER B  63     -17.948  12.494  10.195  1.00 92.05           C  
ATOM    537  C   SER B  63     -18.154  13.649   9.220  1.00 92.05           C  
ATOM    538  CB  SER B  63     -18.818  12.701  11.435  1.00 92.05           C  
ATOM    539  O   SER B  63     -19.286  13.949   8.836  1.00 92.05           O  
ATOM    540  OG  SER B  63     -18.492  13.919  12.081  1.00 92.05           O  
ATOM    541  N   GLU B  64     -17.074  14.308   8.819  1.00 93.30           N  
ATOM    542  CA  GLU B  64     -17.167  15.404   7.858  1.00 93.30           C  
ATOM    543  C   GLU B  64     -17.766  14.930   6.537  1.00 93.30           C  
ATOM    544  CB  GLU B  64     -15.790  16.027   7.618  1.00 93.30           C  
ATOM    545  O   GLU B  64     -17.520  13.800   6.108  1.00 93.30           O  
ATOM    546  CG  GLU B  64     -15.838  17.366   6.897  1.00 93.30           C  
ATOM    547  CD  GLU B  64     -16.424  18.484   7.746  1.00 93.30           C  
ATOM    548  OE1 GLU B  64     -17.666  18.640   7.771  1.00 93.30           O  
ATOM    549  OE2 GLU B  64     -15.634  19.209   8.391  1.00 93.30           O  
ATOM    550  N   LYS B  65     -18.536  15.754   5.874  1.00 90.90           N  
ATOM    551  CA  LYS B  65     -19.162  15.418   4.598  1.00 90.90           C  
ATOM    552  C   LYS B  65     -18.113  15.060   3.549  1.00 90.90           C  
ATOM    553  CB  LYS B  65     -20.026  16.577   4.102  1.00 90.90           C  
ATOM    554  O   LYS B  65     -17.065  15.705   3.466  1.00 90.90           O  
ATOM    555  CG  LYS B  65     -21.231  16.873   4.983  1.00 90.90           C  
ATOM    556  CD  LYS B  65     -22.064  18.020   4.425  1.00 90.90           C  
ATOM    557  CE  LYS B  65     -23.236  18.356   5.337  1.00 90.90           C  
ATOM    558  NZ  LYS B  65     -24.019  19.521   4.826  1.00 90.90           N  
ATOM    559  N   PRO B  66     -18.385  14.126   2.754  1.00 88.03           N  
ATOM    560  CA  PRO B  66     -17.452  13.689   1.713  1.00 88.03           C  
ATOM    561  C   PRO B  66     -17.082  14.808   0.744  1.00 88.03           C  
ATOM    562  CB  PRO B  66     -18.221  12.576   0.996  1.00 88.03           C  
ATOM    563  O   PRO B  66     -15.942  14.874   0.276  1.00 88.03           O  
ATOM    564  CG  PRO B  66     -19.194  12.069   2.010  1.00 88.03           C  
ATOM    565  CD  PRO B  66     -19.561  13.200   2.927  1.00 88.03           C  
ATOM    566  N   GLU B  67     -18.046  15.645   0.484  1.00 88.77           N  
ATOM    567  CA  GLU B  67     -17.804  16.737  -0.454  1.00 88.77           C  
ATOM    568  C   GLU B  67     -16.710  17.670   0.055  1.00 88.77           C  
ATOM    569  CB  GLU B  67     -19.092  17.525  -0.706  1.00 88.77           C  
ATOM    570  O   GLU B  67     -15.926  18.204  -0.732  1.00 88.77           O  
ATOM    571  CG  GLU B  67     -20.195  16.708  -1.362  1.00 88.77           C  
ATOM    572  CD  GLU B  67     -21.043  15.934  -0.365  1.00 88.77           C  
ATOM    573  OE1 GLU B  67     -21.851  15.078  -0.791  1.00 88.77           O  
ATOM    574  OE2 GLU B  67     -20.899  16.188   0.852  1.00 88.77           O  
ATOM    575  N   ILE B  68     -16.713  17.945   1.329  1.00 92.21           N  
ATOM    576  CA  ILE B  68     -15.708  18.812   1.935  1.00 92.21           C  
ATOM    577  C   ILE B  68     -14.339  18.138   1.872  1.00 92.21           C  
ATOM    578  CB  ILE B  68     -16.068  19.159   3.397  1.00 92.21           C  
ATOM    579  O   ILE B  68     -13.344  18.773   1.515  1.00 92.21           O  
ATOM    580  CG1 ILE B  68     -17.368  19.969   3.449  1.00 92.21           C  
ATOM    581  CG2 ILE B  68     -14.922  19.920   4.069  1.00 92.21           C  
ATOM    582  CD1 ILE B  68     -17.827  20.314   4.859  1.00 92.21           C  
ATOM    583  N   LYS B  69     -14.261  16.843   2.166  1.00 94.16           N  
ATOM    584  CA  LYS B  69     -13.016  16.082   2.115  1.00 94.16           C  
ATOM    585  C   LYS B  69     -12.461  16.032   0.694  1.00 94.16           C  
ATOM    586  CB  LYS B  69     -13.232  14.663   2.644  1.00 94.16           C  
ATOM    587  O   LYS B  69     -11.262  16.227   0.484  1.00 94.16           O  
ATOM    588  CG  LYS B  69     -13.614  14.603   4.115  1.00 94.16           C  
ATOM    589  CD  LYS B  69     -13.780  13.165   4.591  1.00 94.16           C  
ATOM    590  CE  LYS B  69     -14.274  13.105   6.030  1.00 94.16           C  
ATOM    591  NZ  LYS B  69     -14.440  11.697   6.500  1.00 94.16           N  
ATOM    592  N   GLN B  70     -13.331  15.834  -0.282  1.00 92.20           N  
ATOM    593  CA  GLN B  70     -12.928  15.740  -1.682  1.00 92.20           C  
ATOM    594  C   GLN B  70     -12.432  17.085  -2.203  1.00 92.20           C  
ATOM    595  CB  GLN B  70     -14.089  15.239  -2.542  1.00 92.20           C  
ATOM    596  O   GLN B  70     -11.483  17.141  -2.989  1.00 92.20           O  
ATOM    597  CG  GLN B  70     -14.451  13.780  -2.299  1.00 92.20           C  
ATOM    598  CD  GLN B  70     -15.622  13.317  -3.144  1.00 92.20           C  
ATOM    599  NE2 GLN B  70     -16.331  12.299  -2.667  1.00 92.20           N  
ATOM    600  OE1 GLN B  70     -15.889  13.869  -4.216  1.00 92.20           O  
ATOM    601  N   LYS B  71     -13.159  18.094  -1.797  1.00 91.56           N  
ATOM    602  CA  LYS B  71     -12.704  19.424  -2.192  1.00 91.56           C  
ATOM    603  C   LYS B  71     -11.304  19.708  -1.657  1.00 91.56           C  
ATOM    604  CB  LYS B  71     -13.680  20.494  -1.700  1.00 91.56           C  
ATOM    605  O   LYS B  71     -10.456  20.244  -2.374  1.00 91.56           O  
ATOM    606  CG  LYS B  71     -13.409  21.883  -2.258  1.00 91.56           C  
ATOM    607  CD  LYS B  71     -14.489  22.873  -1.843  1.00 91.56           C  
ATOM    608  CE  LYS B  71     -14.208  24.269  -2.384  1.00 91.56           C  
ATOM    609  NZ  LYS B  71     -15.274  25.239  -1.993  1.00 91.56           N  
ATOM    610  N   TRP B  72     -11.112  19.428  -0.373  1.00 93.04           N  
ATOM    611  CA  TRP B  72      -9.785  19.561   0.219  1.00 93.04           C  
ATOM    612  C   TRP B  72      -8.750  18.778  -0.582  1.00 93.04           C  
ATOM    613  CB  TRP B  72      -9.794  19.080   1.673  1.00 93.04           C  
ATOM    614  O   TRP B  72      -7.700  19.315  -0.944  1.00 93.04           O  
ATOM    615  CG  TRP B  72      -8.431  18.975   2.288  1.00 93.04           C  
ATOM    616  CD1 TRP B  72      -7.713  19.980   2.877  1.00 93.04           C  
ATOM    617  CD2 TRP B  72      -7.619  17.800   2.371  1.00 93.04           C  
ATOM    618  CE2 TRP B  72      -6.420  18.165   3.024  1.00 93.04           C  
ATOM    619  CE3 TRP B  72      -7.788  16.472   1.957  1.00 93.04           C  
ATOM    620  NE1 TRP B  72      -6.503  19.499   3.321  1.00 93.04           N  
ATOM    621  CH2 TRP B  72      -5.588  15.956   2.857  1.00 93.04           C  
ATOM    622  CZ2 TRP B  72      -5.396  17.248   3.272  1.00 93.04           C  
ATOM    623  CZ3 TRP B  72      -6.768  15.561   2.205  1.00 93.04           C  
ATOM    624  N   ALA B  73      -9.061  17.545  -0.813  1.00 94.69           N  
ATOM    625  CA  ALA B  73      -8.148  16.666  -1.540  1.00 94.69           C  
ATOM    626  C   ALA B  73      -7.849  17.216  -2.932  1.00 94.69           C  
ATOM    627  CB  ALA B  73      -8.732  15.259  -1.641  1.00 94.69           C  
ATOM    628  O   ALA B  73      -6.705  17.177  -3.389  1.00 94.69           O  
ATOM    629  N   SER B  74      -8.849  17.657  -3.572  1.00 93.25           N  
ATOM    630  CA  SER B  74      -8.677  18.219  -4.908  1.00 93.25           C  
ATOM    631  C   SER B  74      -7.712  19.400  -4.889  1.00 93.25           C  
ATOM    632  CB  SER B  74     -10.024  18.660  -5.482  1.00 93.25           C  
ATOM    633  O   SER B  74      -6.840  19.510  -5.754  1.00 93.25           O  
ATOM    634  OG  SER B  74     -10.867  17.542  -5.699  1.00 93.25           O  
ATOM    635  N   ARG B  75      -7.834  20.254  -3.959  1.00 91.05           N  
ATOM    636  CA  ARG B  75      -6.956  21.413  -3.840  1.00 91.05           C  
ATOM    637  C   ARG B  75      -5.521  20.987  -3.549  1.00 91.05           C  
ATOM    638  CB  ARG B  75      -7.456  22.355  -2.743  1.00 91.05           C  
ATOM    639  O   ARG B  75      -4.574  21.572  -4.079  1.00 91.05           O  
ATOM    640  CG  ARG B  75      -8.715  23.121  -3.114  1.00 91.05           C  
ATOM    641  CD  ARG B  75      -9.164  24.047  -1.992  1.00 91.05           C  
ATOM    642  NE  ARG B  75     -10.458  24.658  -2.282  1.00 91.05           N  
ATOM    643  NH1 ARG B  75     -10.750  25.538  -0.167  1.00 91.05           N  
ATOM    644  NH2 ARG B  75     -12.346  25.865  -1.779  1.00 91.05           N  
ATOM    645  CZ  ARG B  75     -11.182  25.352  -1.409  1.00 91.05           C  
ATOM    646  N   LEU B  76      -5.402  20.092  -2.680  1.00 94.70           N  
ATOM    647  CA  LEU B  76      -4.068  19.594  -2.362  1.00 94.70           C  
ATOM    648  C   LEU B  76      -3.425  18.943  -3.582  1.00 94.70           C  
ATOM    649  CB  LEU B  76      -4.132  18.591  -1.207  1.00 94.70           C  
ATOM    650  O   LEU B  76      -2.228  19.112  -3.823  1.00 94.70           O  
ATOM    651  CG  LEU B  76      -2.791  18.144  -0.622  1.00 94.70           C  
ATOM    652  CD1 LEU B  76      -1.996  19.351  -0.137  1.00 94.70           C  
ATOM    653  CD2 LEU B  76      -3.007  17.148   0.512  1.00 94.70           C  
ATOM    654  N   LEU B  77      -4.215  18.154  -4.318  1.00 95.62           N  
ATOM    655  CA  LEU B  77      -3.703  17.537  -5.536  1.00 95.62           C  
ATOM    656  C   LEU B  77      -3.259  18.598  -6.538  1.00 95.62           C  
ATOM    657  CB  LEU B  77      -4.766  16.635  -6.169  1.00 95.62           C  
ATOM    658  O   LEU B  77      -2.300  18.389  -7.286  1.00 95.62           O  
ATOM    659  CG  LEU B  77      -5.045  15.312  -5.454  1.00 95.62           C  
ATOM    660  CD1 LEU B  77      -6.206  14.583  -6.122  1.00 95.62           C  
ATOM    661  CD2 LEU B  77      -3.795  14.438  -5.439  1.00 95.62           C  
ATOM    662  N   ALA B  78      -3.971  19.654  -6.555  1.00 91.99           N  
ATOM    663  CA  ALA B  78      -3.553  20.761  -7.412  1.00 91.99           C  
ATOM    664  C   ALA B  78      -2.180  21.285  -7.001  1.00 91.99           C  
ATOM    665  CB  ALA B  78      -4.583  21.886  -7.369  1.00 91.99           C  
ATOM    666  O   ALA B  78      -1.346  21.595  -7.855  1.00 91.99           O  
ATOM    667  N   LYS B  79      -1.927  21.386  -5.748  1.00 91.97           N  
ATOM    668  CA  LYS B  79      -0.618  21.790  -5.243  1.00 91.97           C  
ATOM    669  C   LYS B  79       0.452  20.765  -5.607  1.00 91.97           C  
ATOM    670  CB  LYS B  79      -0.664  21.982  -3.726  1.00 91.97           C  
ATOM    671  O   LYS B  79       1.573  21.131  -5.968  1.00 91.97           O  
ATOM    672  CG  LYS B  79       0.545  22.710  -3.157  1.00 91.97           C  
ATOM    673  CD  LYS B  79       0.345  23.063  -1.689  1.00 91.97           C  
ATOM    674  CE  LYS B  79       1.572  23.750  -1.106  1.00 91.97           C  
ATOM    675  NZ  LYS B  79       1.342  24.196   0.301  1.00 91.97           N  
ATOM    676  N   LEU B  80       0.073  19.510  -5.469  1.00 95.91           N  
ATOM    677  CA  LEU B  80       0.992  18.431  -5.817  1.00 95.91           C  
ATOM    678  C   LEU B  80       1.394  18.512  -7.285  1.00 95.91           C  
ATOM    679  CB  LEU B  80       0.357  17.070  -5.523  1.00 95.91           C  
ATOM    680  O   LEU B  80       2.569  18.345  -7.622  1.00 95.91           O  
ATOM    681  CG  LEU B  80       0.174  16.711  -4.047  1.00 95.91           C  
ATOM    682  CD1 LEU B  80      -0.489  15.344  -3.912  1.00 95.91           C  
ATOM    683  CD2 LEU B  80       1.515  16.734  -3.321  1.00 95.91           C  
ATOM    684  N   ARG B  81       0.427  18.724  -8.079  1.00 95.76           N  
ATOM    685  CA  ARG B  81       0.703  18.828  -9.508  1.00 95.76           C  
ATOM    686  C   ARG B  81       1.776  19.876  -9.783  1.00 95.76           C  
ATOM    687  CB  ARG B  81      -0.574  19.171 -10.279  1.00 95.76           C  
ATOM    688  O   ARG B  81       2.676  19.652 -10.597  1.00 95.76           O  
ATOM    689  CG  ARG B  81      -0.387  19.223 -11.787  1.00 95.76           C  
ATOM    690  CD  ARG B  81      -1.687  19.562 -12.505  1.00 95.76           C  
ATOM    691  NE  ARG B  81      -1.473  19.780 -13.932  1.00 95.76           N  
ATOM    692  NH1 ARG B  81      -1.180  22.064 -13.750  1.00 95.76           N  
ATOM    693  NH2 ARG B  81      -1.057  21.049 -15.801  1.00 95.76           N  
ATOM    694  CZ  ARG B  81      -1.237  20.964 -14.491  1.00 95.76           C  
ATOM    695  N   LYS B  82       1.722  20.926  -9.094  1.00 94.31           N  
ATOM    696  CA  LYS B  82       2.676  22.013  -9.290  1.00 94.31           C  
ATOM    697  C   LYS B  82       4.056  21.637  -8.756  1.00 94.31           C  
ATOM    698  CB  LYS B  82       2.182  23.291  -8.609  1.00 94.31           C  
ATOM    699  O   LYS B  82       5.073  22.133  -9.245  1.00 94.31           O  
ATOM    700  CG  LYS B  82       0.983  23.931  -9.292  1.00 94.31           C  
ATOM    701  CD  LYS B  82       0.554  25.210  -8.583  1.00 94.31           C  
ATOM    702  CE  LYS B  82      -0.673  25.829  -9.240  1.00 94.31           C  
ATOM    703  NZ  LYS B  82      -1.183  27.000  -8.467  1.00 94.31           N  
ATOM    704  N   ASP B  83       4.114  20.799  -7.821  1.00 96.68           N  
ATOM    705  CA  ASP B  83       5.373  20.478  -7.155  1.00 96.68           C  
ATOM    706  C   ASP B  83       6.052  19.279  -7.814  1.00 96.68           C  
ATOM    707  CB  ASP B  83       5.138  20.198  -5.669  1.00 96.68           C  
ATOM    708  O   ASP B  83       7.232  19.016  -7.570  1.00 96.68           O  
ATOM    709  CG  ASP B  83       5.313  21.431  -4.799  1.00 96.68           C  
ATOM    710  OD1 ASP B  83       5.949  22.409  -5.248  1.00 96.68           O  
ATOM    711  OD2 ASP B  83       4.812  21.423  -3.654  1.00 96.68           O  
ATOM    712  N   ILE B  84       5.265  18.515  -8.532  1.00 97.59           N  
ATOM    713  CA  ILE B  84       5.851  17.431  -9.312  1.00 97.59           C  
ATOM    714  C   ILE B  84       6.351  17.970 -10.650  1.00 97.59           C  
ATOM    715  CB  ILE B  84       4.837  16.287  -9.540  1.00 97.59           C  
ATOM    716  O   ILE B  84       5.644  18.718 -11.329  1.00 97.59           O  
ATOM    717  CG1 ILE B  84       4.462  15.631  -8.206  1.00 97.59           C  
ATOM    718  CG2 ILE B  84       5.401  15.253 -10.519  1.00 97.59           C  
ATOM    719  CD1 ILE B  84       3.333  14.616  -8.311  1.00 97.59           C  
ATOM    720  N   ARG B  85       7.537  17.655 -10.949  1.00 97.49           N  
ATOM    721  CA  ARG B  85       8.082  18.103 -12.227  1.00 97.49           C  
ATOM    722  C   ARG B  85       7.195  17.660 -13.386  1.00 97.49           C  
ATOM    723  CB  ARG B  85       9.503  17.571 -12.422  1.00 97.49           C  
ATOM    724  O   ARG B  85       6.701  16.531 -13.401  1.00 97.49           O  
ATOM    725  CG  ARG B  85      10.518  18.156 -11.453  1.00 97.49           C  
ATOM    726  CD  ARG B  85      11.920  17.624 -11.715  1.00 97.49           C  
ATOM    727  NE  ARG B  85      12.882  18.139 -10.745  1.00 97.49           N  
ATOM    728  NH1 ARG B  85      14.717  17.125 -11.716  1.00 97.49           N  
ATOM    729  NH2 ARG B  85      14.974  18.409  -9.835  1.00 97.49           N  
ATOM    730  CZ  ARG B  85      14.189  17.890 -10.768  1.00 97.49           C  
ATOM    731  N   GLN B  86       7.030  18.533 -14.300  1.00 95.18           N  
ATOM    732  CA  GLN B  86       6.073  18.388 -15.392  1.00 95.18           C  
ATOM    733  C   GLN B  86       6.283  17.073 -16.136  1.00 95.18           C  
ATOM    734  CB  GLN B  86       6.183  19.564 -16.363  1.00 95.18           C  
ATOM    735  O   GLN B  86       5.318  16.388 -16.482  1.00 95.18           O  
ATOM    736  CG  GLN B  86       5.180  19.513 -17.507  1.00 95.18           C  
ATOM    737  CD  GLN B  86       5.263  20.726 -18.416  1.00 95.18           C  
ATOM    738  NE2 GLN B  86       4.424  20.754 -19.445  1.00 95.18           N  
ATOM    739  OE1 GLN B  86       6.075  21.630 -18.193  1.00 95.18           O  
ATOM    740  N   GLU B  87       7.543  16.629 -16.302  1.00 95.83           N  
ATOM    741  CA  GLU B  87       7.875  15.460 -17.111  1.00 95.83           C  
ATOM    742  C   GLU B  87       7.489  14.168 -16.397  1.00 95.83           C  
ATOM    743  CB  GLU B  87       9.367  15.447 -17.452  1.00 95.83           C  
ATOM    744  O   GLU B  87       7.469  13.097 -17.007  1.00 95.83           O  
ATOM    745  CG  GLU B  87      10.277  15.480 -16.232  1.00 95.83           C  
ATOM    746  CD  GLU B  87      10.710  16.884 -15.845  1.00 95.83           C  
ATOM    747  OE1 GLU B  87      11.865  17.061 -15.394  1.00 95.83           O  
ATOM    748  OE2 GLU B  87       9.888  17.816 -15.992  1.00 95.83           O  
ATOM    749  N   TYR B  88       7.181  14.335 -15.105  1.00 97.78           N  
ATOM    750  CA  TYR B  88       6.896  13.124 -14.344  1.00 97.78           C  
ATOM    751  C   TYR B  88       5.416  13.040 -13.988  1.00 97.78           C  
ATOM    752  CB  TYR B  88       7.743  13.079 -13.068  1.00 97.78           C  
ATOM    753  O   TYR B  88       4.965  12.046 -13.413  1.00 97.78           O  
ATOM    754  CG  TYR B  88       9.216  12.874 -13.325  1.00 97.78           C  
ATOM    755  CD1 TYR B  88       9.728  11.605 -13.587  1.00 97.78           C  
ATOM    756  CD2 TYR B  88      10.099  13.948 -13.306  1.00 97.78           C  
ATOM    757  CE1 TYR B  88      11.085  11.411 -13.822  1.00 97.78           C  
ATOM    758  CE2 TYR B  88      11.458  13.766 -13.540  1.00 97.78           C  
ATOM    759  OH  TYR B  88      13.285  12.310 -14.029  1.00 97.78           O  
ATOM    760  CZ  TYR B  88      11.941  12.496 -13.797  1.00 97.78           C  
ATOM    761  N   ARG B  89       4.593  14.014 -14.290  1.00 96.65           N  
ATOM    762  CA  ARG B  89       3.193  14.076 -13.882  1.00 96.65           C  
ATOM    763  C   ARG B  89       2.392  12.935 -14.499  1.00 96.65           C  
ATOM    764  CB  ARG B  89       2.578  15.421 -14.276  1.00 96.65           C  
ATOM    765  O   ARG B  89       1.571  12.310 -13.824  1.00 96.65           O  
ATOM    766  CG  ARG B  89       3.105  16.599 -13.471  1.00 96.65           C  
ATOM    767  CD  ARG B  89       2.506  17.917 -13.943  1.00 96.65           C  
ATOM    768  NE  ARG B  89       3.187  19.062 -13.346  1.00 96.65           N  
ATOM    769  NH1 ARG B  89       2.431  20.587 -14.908  1.00 96.65           N  
ATOM    770  NH2 ARG B  89       3.795  21.272 -13.197  1.00 96.65           N  
ATOM    771  CZ  ARG B  89       3.136  20.304 -13.819  1.00 96.65           C  
ATOM    772  N   GLU B  90       2.590  12.703 -15.714  1.00 95.98           N  
ATOM    773  CA  GLU B  90       1.887  11.608 -16.378  1.00 95.98           C  
ATOM    774  C   GLU B  90       2.266  10.261 -15.771  1.00 95.98           C  
ATOM    775  CB  GLU B  90       2.185  11.611 -17.880  1.00 95.98           C  
ATOM    776  O   GLU B  90       1.397   9.428 -15.503  1.00 95.98           O  
ATOM    777  CG  GLU B  90       1.332  10.635 -18.678  1.00 95.98           C  
ATOM    778  CD  GLU B  90       1.596  10.692 -20.174  1.00 95.98           C  
ATOM    779  OE1 GLU B  90       0.866  10.029 -20.945  1.00 95.98           O  
ATOM    780  OE2 GLU B  90       2.542  11.405 -20.579  1.00 95.98           O  
ATOM    781  N   ASP B  91       3.599  10.057 -15.605  1.00 92.91           N  
ATOM    782  CA  ASP B  91       4.067   8.812 -15.002  1.00 92.91           C  
ATOM    783  C   ASP B  91       3.488   8.629 -13.601  1.00 92.91           C  
ATOM    784  CB  ASP B  91       5.596   8.785 -14.947  1.00 92.91           C  
ATOM    785  O   ASP B  91       3.151   7.512 -13.204  1.00 92.91           O  
ATOM    786  CG  ASP B  91       6.234   8.554 -16.305  1.00 92.91           C  
ATOM    787  OD1 ASP B  91       5.543   8.079 -17.232  1.00 92.91           O  
ATOM    788  OD2 ASP B  91       7.441   8.849 -16.450  1.00 92.91           O  
ATOM    789  N   PHE B  92       3.378   9.721 -12.924  1.00 96.23           N  
ATOM    790  CA  PHE B  92       2.818   9.651 -11.580  1.00 96.23           C  
ATOM    791  C   PHE B  92       1.381   9.146 -11.617  1.00 96.23           C  
ATOM    792  CB  PHE B  92       2.875  11.023 -10.900  1.00 96.23           C  
ATOM    793  O   PHE B  92       1.026   8.212 -10.895  1.00 96.23           O  
ATOM    794  CG  PHE B  92       2.341  11.026  -9.493  1.00 96.23           C  
ATOM    795  CD1 PHE B  92       1.177  11.716  -9.178  1.00 96.23           C  
ATOM    796  CD2 PHE B  92       3.004  10.338  -8.485  1.00 96.23           C  
ATOM    797  CE1 PHE B  92       0.681  11.721  -7.877  1.00 96.23           C  
ATOM    798  CE2 PHE B  92       2.514  10.338  -7.182  1.00 96.23           C  
ATOM    799  CZ  PHE B  92       1.353  11.031  -6.880  1.00 96.23           C  
ATOM    800  N   VAL B  93       0.569   9.705 -12.487  1.00 93.66           N  
ATOM    801  CA  VAL B  93      -0.831   9.317 -12.618  1.00 93.66           C  
ATOM    802  C   VAL B  93      -0.925   7.846 -13.019  1.00 93.66           C  
ATOM    803  CB  VAL B  93      -1.571  10.199 -13.648  1.00 93.66           C  
ATOM    804  O   VAL B  93      -1.661   7.074 -12.401  1.00 93.66           O  
ATOM    805  CG1 VAL B  93      -2.955   9.629 -13.952  1.00 93.66           C  
ATOM    806  CG2 VAL B  93      -1.681  11.635 -13.139  1.00 93.66           C  
ATOM    807  N   LEU B  94      -0.166   7.417 -13.954  1.00 87.18           N  
ATOM    808  CA  LEU B  94      -0.236   6.060 -14.485  1.00 87.18           C  
ATOM    809  C   LEU B  94       0.208   5.043 -13.439  1.00 87.18           C  
ATOM    810  CB  LEU B  94       0.632   5.930 -15.740  1.00 87.18           C  
ATOM    811  O   LEU B  94      -0.358   3.951 -13.349  1.00 87.18           O  
ATOM    812  CG  LEU B  94       0.133   6.659 -16.988  1.00 87.18           C  
ATOM    813  CD1 LEU B  94       1.169   6.571 -18.104  1.00 87.18           C  
ATOM    814  CD2 LEU B  94      -1.203   6.085 -17.445  1.00 87.18           C  
ATOM    815  N   THR B  95       1.213   5.439 -12.649  1.00 80.32           N  
ATOM    816  CA  THR B  95       1.714   4.513 -11.639  1.00 80.32           C  
ATOM    817  C   THR B  95       0.741   4.412 -10.468  1.00 80.32           C  
ATOM    818  CB  THR B  95       3.099   4.945 -11.124  1.00 80.32           C  
ATOM    819  O   THR B  95       0.453   3.315  -9.986  1.00 80.32           O  
ATOM    820  CG2 THR B  95       4.132   4.936 -12.247  1.00 80.32           C  
ATOM    821  OG1 THR B  95       3.010   6.269 -10.583  1.00 80.32           O  
ATOM    822  N   VAL B  96       0.142   5.491 -10.078  1.00 81.87           N  
ATOM    823  CA  VAL B  96      -0.773   5.494  -8.941  1.00 81.87           C  
ATOM    824  C   VAL B  96      -2.072   4.787  -9.321  1.00 81.87           C  
ATOM    825  CB  VAL B  96      -1.071   6.931  -8.456  1.00 81.87           C  
ATOM    826  O   VAL B  96      -2.683   4.108  -8.492  1.00 81.87           O  
ATOM    827  CG1 VAL B  96      -2.251   6.939  -7.486  1.00 81.87           C  
ATOM    828  CG2 VAL B  96       0.167   7.540  -7.801  1.00 81.87           C  
ATOM    829  N   THR B  97      -2.440   4.892 -10.562  1.00 75.27           N  
ATOM    830  CA  THR B  97      -3.683   4.282 -11.020  1.00 75.27           C  
ATOM    831  C   THR B  97      -3.456   2.826 -11.419  1.00 75.27           C  
ATOM    832  CB  THR B  97      -4.280   5.055 -12.211  1.00 75.27           C  
ATOM    833  O   THR B  97      -4.399   2.123 -11.786  1.00 75.27           O  
ATOM    834  CG2 THR B  97      -4.617   6.490 -11.820  1.00 75.27           C  
ATOM    835  OG1 THR B  97      -3.331   5.074 -13.285  1.00 75.27           O  
ATOM    836  N   GLY B  98      -2.246   2.416 -11.441  1.00 66.92           N  
ATOM    837  CA  GLY B  98      -1.914   1.026 -11.711  1.00 66.92           C  
ATOM    838  C   GLY B  98      -1.769   0.724 -13.190  1.00 66.92           C  
ATOM    839  O   GLY B  98      -1.799  -0.439 -13.597  1.00 66.92           O  
ATOM    840  N   LYS B  99      -1.566   1.641 -13.998  1.00 67.21           N  
ATOM    841  CA  LYS B  99      -1.502   1.471 -15.447  1.00 67.21           C  
ATOM    842  C   LYS B  99      -0.056   1.387 -15.927  1.00 67.21           C  
ATOM    843  CB  LYS B  99      -2.223   2.619 -16.155  1.00 67.21           C  
ATOM    844  O   LYS B  99       0.199   1.124 -17.104  1.00 67.21           O  
ATOM    845  CG  LYS B  99      -3.724   2.651 -15.911  1.00 67.21           C  
ATOM    846  CD  LYS B  99      -4.392   3.782 -16.683  1.00 67.21           C  
ATOM    847  CE  LYS B  99      -5.889   3.841 -16.408  1.00 67.21           C  
ATOM    848  NZ  LYS B  99      -6.522   5.037 -17.040  1.00 67.21           N  
ATOM    849  N   LYS B 100       0.853   1.707 -15.107  1.00 67.41           N  
ATOM    850  CA  LYS B 100       2.286   1.627 -15.375  1.00 67.41           C  
ATOM    851  C   LYS B 100       3.051   1.153 -14.142  1.00 67.41           C  
ATOM    852  CB  LYS B 100       2.823   2.983 -15.835  1.00 67.41           C  
ATOM    853  O   LYS B 100       2.663   1.454 -13.011  1.00 67.41           O  
ATOM    854  CG  LYS B 100       4.292   2.966 -16.231  1.00 67.41           C  
ATOM    855  CD  LYS B 100       4.762   4.338 -16.696  1.00 67.41           C  
ATOM    856  CE  LYS B 100       6.240   4.329 -17.063  1.00 67.41           C  
ATOM    857  NZ  LYS B 100       6.705   5.674 -17.518  1.00 67.41           N  
ATOM    858  N   HIS B 101       4.091   0.461 -14.377  1.00 63.26           N  
ATOM    859  CA  HIS B 101       4.964   0.078 -13.273  1.00 63.26           C  
ATOM    860  C   HIS B 101       5.614   1.301 -12.635  1.00 63.26           C  
ATOM    861  CB  HIS B 101       6.040  -0.898 -13.755  1.00 63.26           C  
ATOM    862  O   HIS B 101       6.006   2.237 -13.335  1.00 63.26           O  
ATOM    863  CG  HIS B 101       6.603  -1.755 -12.666  1.00 63.26           C  
ATOM    864  CD2 HIS B 101       6.227  -2.973 -12.209  1.00 63.26           C  
ATOM    865  ND1 HIS B 101       7.688  -1.376 -11.907  1.00 63.26           N  
ATOM    866  CE1 HIS B 101       7.957  -2.327 -11.028  1.00 63.26           C  
ATOM    867  NE2 HIS B 101       7.084  -3.307 -11.190  1.00 63.26           N  
ATOM    868  N   PRO B 102       5.773   1.232 -11.370  1.00 74.31           N  
ATOM    869  CA  PRO B 102       6.319   2.385 -10.650  1.00 74.31           C  
ATOM    870  C   PRO B 102       7.731   2.748 -11.104  1.00 74.31           C  
ATOM    871  CB  PRO B 102       6.316   1.923  -9.191  1.00 74.31           C  
ATOM    872  O   PRO B 102       8.559   1.862 -11.327  1.00 74.31           O  
ATOM    873  CG  PRO B 102       5.254   0.873  -9.124  1.00 74.31           C  
ATOM    874  CD  PRO B 102       5.217   0.148 -10.439  1.00 74.31           C  
ATOM    875  N   CYS B 103       7.960   3.998 -11.216  1.00 84.23           N  
ATOM    876  CA  CYS B 103       9.259   4.604 -11.489  1.00 84.23           C  
ATOM    877  C   CYS B 103       9.435   5.895 -10.699  1.00 84.23           C  
ATOM    878  CB  CYS B 103       9.416   4.884 -12.983  1.00 84.23           C  
ATOM    879  O   CYS B 103       8.496   6.368 -10.057  1.00 84.23           O  
ATOM    880  SG  CYS B 103       8.233   6.088 -13.627  1.00 84.23           S  
ATOM    881  N   CYS B 104      10.643   6.332 -10.777  1.00 94.40           N  
ATOM    882  CA  CYS B 104      10.904   7.555 -10.026  1.00 94.40           C  
ATOM    883  C   CYS B 104      10.061   8.709 -10.553  1.00 94.40           C  
ATOM    884  CB  CYS B 104      12.387   7.921 -10.096  1.00 94.40           C  
ATOM    885  O   CYS B 104       9.917   8.876 -11.765  1.00 94.40           O  
ATOM    886  SG  CYS B 104      13.437   6.910  -9.029  1.00 94.40           S  
ATOM    887  N   VAL B 105       9.471   9.419  -9.623  1.00 97.18           N  
ATOM    888  CA  VAL B 105       8.768  10.677  -9.855  1.00 97.18           C  
ATOM    889  C   VAL B 105       9.420  11.791  -9.040  1.00 97.18           C  
ATOM    890  CB  VAL B 105       7.268  10.563  -9.498  1.00 97.18           C  
ATOM    891  O   VAL B 105       9.329  11.805  -7.811  1.00 97.18           O  
ATOM    892  CG1 VAL B 105       6.568  11.909  -9.673  1.00 97.18           C  
ATOM    893  CG2 VAL B 105       6.596   9.492 -10.355  1.00 97.18           C  
ATOM    894  N   LEU B 106      10.003  12.743  -9.744  1.00 98.36           N  
ATOM    895  CA  LEU B 106      10.803  13.753  -9.060  1.00 98.36           C  
ATOM    896  C   LEU B 106       9.990  15.021  -8.822  1.00 98.36           C  
ATOM    897  CB  LEU B 106      12.059  14.082  -9.871  1.00 98.36           C  
ATOM    898  O   LEU B 106       9.219  15.441  -9.689  1.00 98.36           O  
ATOM    899  CG  LEU B 106      12.967  12.903 -10.223  1.00 98.36           C  
ATOM    900  CD1 LEU B 106      14.219  13.394 -10.943  1.00 98.36           C  
ATOM    901  CD2 LEU B 106      13.339  12.121  -8.967  1.00 98.36           C  
ATOM    902  N   SER B 107      10.129  15.564  -7.666  1.00 98.19           N  
ATOM    903  CA  SER B 107       9.518  16.842  -7.316  1.00 98.19           C  
ATOM    904  C   SER B 107      10.481  18.000  -7.557  1.00 98.19           C  
ATOM    905  CB  SER B 107       9.068  16.838  -5.854  1.00 98.19           C  
ATOM    906  O   SER B 107      11.676  17.786  -7.769  1.00 98.19           O  
ATOM    907  OG  SER B 107      10.185  16.792  -4.984  1.00 98.19           O  
ATOM    908  N   ASN B 108       9.898  19.204  -7.573  1.00 97.34           N  
ATOM    909  CA  ASN B 108      10.750  20.388  -7.598  1.00 97.34           C  
ATOM    910  C   ASN B 108      11.550  20.530  -6.306  1.00 97.34           C  
ATOM    911  CB  ASN B 108       9.916  21.646  -7.848  1.00 97.34           C  
ATOM    912  O   ASN B 108      10.999  20.394  -5.212  1.00 97.34           O  
ATOM    913  CG  ASN B 108       9.188  21.609  -9.177  1.00 97.34           C  
ATOM    914  ND2 ASN B 108       7.933  22.044  -9.179  1.00 97.34           N  
ATOM    915  OD1 ASN B 108       9.749  21.194 -10.195  1.00 97.34           O  
ATOM    916  N   PRO B 109      12.840  20.791  -6.413  1.00 95.97           N  
ATOM    917  CA  PRO B 109      13.636  20.973  -5.197  1.00 95.97           C  
ATOM    918  C   PRO B 109      13.409  22.334  -4.542  1.00 95.97           C  
ATOM    919  CB  PRO B 109      15.077  20.840  -5.696  1.00 95.97           C  
ATOM    920  O   PRO B 109      12.942  23.269  -5.198  1.00 95.97           O  
ATOM    921  CG  PRO B 109      15.044  21.350  -7.100  1.00 95.97           C  
ATOM    922  CD  PRO B 109      13.713  21.002  -7.703  1.00 95.97           C  
ATOM    923  N   ASP B 110      13.625  22.361  -3.192  1.00 94.82           N  
ATOM    924  CA  ASP B 110      13.637  23.673  -2.551  1.00 94.82           C  
ATOM    925  C   ASP B 110      14.918  24.435  -2.885  1.00 94.82           C  
ATOM    926  CB  ASP B 110      13.489  23.531  -1.035  1.00 94.82           C  
ATOM    927  O   ASP B 110      15.673  24.031  -3.772  1.00 94.82           O  
ATOM    928  CG  ASP B 110      14.683  22.857  -0.383  1.00 94.82           C  
ATOM    929  OD1 ASP B 110      15.742  22.728  -1.035  1.00 94.82           O  
ATOM    930  OD2 ASP B 110      14.564  22.447   0.792  1.00 94.82           O  
ATOM    931  N   GLN B 111      15.180  25.573  -2.316  1.00 92.57           N  
ATOM    932  CA  GLN B 111      16.323  26.424  -2.628  1.00 92.57           C  
ATOM    933  C   GLN B 111      17.637  25.722  -2.300  1.00 92.57           C  
ATOM    934  CB  GLN B 111      16.230  27.748  -1.867  1.00 92.57           C  
ATOM    935  O   GLN B 111      18.672  26.019  -2.900  1.00 92.57           O  
ATOM    936  CG  GLN B 111      15.101  28.652  -2.342  1.00 92.57           C  
ATOM    937  CD  GLN B 111      14.972  29.915  -1.511  1.00 92.57           C  
ATOM    938  NE2 GLN B 111      13.945  30.709  -1.795  1.00 92.57           N  
ATOM    939  OE1 GLN B 111      15.789  30.175  -0.622  1.00 92.57           O  
ATOM    940  N   LYS B 112      17.645  24.771  -1.402  1.00 93.16           N  
ATOM    941  CA  LYS B 112      18.837  24.031  -1.000  1.00 93.16           C  
ATOM    942  C   LYS B 112      18.967  22.729  -1.785  1.00 93.16           C  
ATOM    943  CB  LYS B 112      18.807  23.738   0.501  1.00 93.16           C  
ATOM    944  O   LYS B 112      19.874  21.933  -1.532  1.00 93.16           O  
ATOM    945  CG  LYS B 112      18.905  24.979   1.376  1.00 93.16           C  
ATOM    946  CD  LYS B 112      18.942  24.618   2.855  1.00 93.16           C  
ATOM    947  CE  LYS B 112      19.022  25.859   3.733  1.00 93.16           C  
ATOM    948  NZ  LYS B 112      19.029  25.512   5.185  1.00 93.16           N  
ATOM    949  N   GLY B 113      18.045  22.515  -2.677  1.00 94.44           N  
ATOM    950  CA  GLY B 113      18.090  21.322  -3.508  1.00 94.44           C  
ATOM    951  C   GLY B 113      17.480  20.105  -2.837  1.00 94.44           C  
ATOM    952  O   GLY B 113      17.672  18.977  -3.294  1.00 94.44           O  
ATOM    953  N   LYS B 114      16.820  20.234  -1.767  1.00 94.94           N  
ATOM    954  CA  LYS B 114      16.195  19.152  -1.012  1.00 94.94           C  
ATOM    955  C   LYS B 114      14.701  19.063  -1.313  1.00 94.94           C  
ATOM    956  CB  LYS B 114      16.417  19.346   0.489  1.00 94.94           C  
ATOM    957  O   LYS B 114      14.150  19.922  -2.004  1.00 94.94           O  
ATOM    958  CG  LYS B 114      17.882  19.399   0.896  1.00 94.94           C  
ATOM    959  CD  LYS B 114      18.348  18.071   1.479  1.00 94.94           C  
ATOM    960  CE  LYS B 114      19.793  18.144   1.954  1.00 94.94           C  
ATOM    961  NZ  LYS B 114      20.255  16.843   2.524  1.00 94.94           N  
ATOM    962  N   ILE B 115      14.137  18.094  -0.886  1.00 96.82           N  
ATOM    963  CA  ILE B 115      12.708  17.897  -1.102  1.00 96.82           C  
ATOM    964  C   ILE B 115      11.924  19.019  -0.425  1.00 96.82           C  
ATOM    965  CB  ILE B 115      12.240  16.522  -0.575  1.00 96.82           C  
ATOM    966  O   ILE B 115      12.247  19.421   0.696  1.00 96.82           O  
ATOM    967  CG1 ILE B 115      10.864  16.169  -1.153  1.00 96.82           C  
ATOM    968  CG2 ILE B 115      12.209  16.513   0.956  1.00 96.82           C  
ATOM    969  CD1 ILE B 115      10.518  14.689  -1.066  1.00 96.82           C  
ATOM    970  N   ARG B 116      10.974  19.567  -1.041  1.00 95.65           N  
ATOM    971  CA  ARG B 116      10.196  20.701  -0.553  1.00 95.65           C  
ATOM    972  C   ARG B 116       9.231  20.271   0.547  1.00 95.65           C  
ATOM    973  CB  ARG B 116       9.423  21.357  -1.700  1.00 95.65           C  
ATOM    974  O   ARG B 116       8.765  19.130   0.561  1.00 95.65           O  
ATOM    975  CG  ARG B 116      10.299  22.140  -2.664  1.00 95.65           C  
ATOM    976  CD  ARG B 116       9.474  23.049  -3.564  1.00 95.65           C  
ATOM    977  NE  ARG B 116       8.514  22.291  -4.361  1.00 95.65           N  
ATOM    978  NH1 ARG B 116       8.120  23.987  -5.879  1.00 95.65           N  
ATOM    979  NH2 ARG B 116       7.037  21.978  -6.092  1.00 95.65           N  
ATOM    980  CZ  ARG B 116       7.893  22.754  -5.442  1.00 95.65           C  
ATOM    981  N   ARG B 117       8.934  21.171   1.422  1.00 93.41           N  
ATOM    982  CA  ARG B 117       7.864  21.045   2.407  1.00 93.41           C  
ATOM    983  C   ARG B 117       6.654  21.885   2.011  1.00 93.41           C  
ATOM    984  CB  ARG B 117       8.358  21.459   3.794  1.00 93.41           C  
ATOM    985  O   ARG B 117       6.801  23.031   1.579  1.00 93.41           O  
ATOM    986  CG  ARG B 117       9.519  20.624   4.309  1.00 93.41           C  
ATOM    987  CD  ARG B 117       9.977  21.083   5.686  1.00 93.41           C  
ATOM    988  NE  ARG B 117      10.671  20.019   6.406  1.00 93.41           N  
ATOM    989  NH1 ARG B 117      12.536  21.289   6.904  1.00 93.41           N  
ATOM    990  NH2 ARG B 117      12.410  19.109   7.599  1.00 93.41           N  
ATOM    991  CZ  ARG B 117      11.871  20.141   6.968  1.00 93.41           C  
ATOM    992  N   ILE B 118       5.538  21.292   2.106  1.00 91.79           N  
ATOM    993  CA  ILE B 118       4.360  21.993   1.606  1.00 91.79           C  
ATOM    994  C   ILE B 118       3.305  22.080   2.706  1.00 91.79           C  
ATOM    995  CB  ILE B 118       3.776  21.295   0.357  1.00 91.79           C  
ATOM    996  O   ILE B 118       3.305  21.274   3.639  1.00 91.79           O  
ATOM    997  CG1 ILE B 118       3.256  19.899   0.719  1.00 91.79           C  
ATOM    998  CG2 ILE B 118       4.823  21.218  -0.758  1.00 91.79           C  
ATOM    999  CD1 ILE B 118       2.375  19.270  -0.351  1.00 91.79           C  
ATOM   1000  N   ASP B 119       2.445  23.110   2.585  1.00 88.21           N  
ATOM   1001  CA  ASP B 119       1.290  23.292   3.459  1.00 88.21           C  
ATOM   1002  C   ASP B 119       0.079  22.522   2.936  1.00 88.21           C  
ATOM   1003  CB  ASP B 119       0.950  24.777   3.597  1.00 88.21           C  
ATOM   1004  O   ASP B 119      -0.400  22.785   1.831  1.00 88.21           O  
ATOM   1005  CG  ASP B 119      -0.246  25.031   4.498  1.00 88.21           C  
ATOM   1006  OD1 ASP B 119      -0.664  24.108   5.231  1.00 88.21           O  
ATOM   1007  OD2 ASP B 119      -0.776  26.162   4.473  1.00 88.21           O  
ATOM   1008  N   CYS B 120      -0.433  21.597   3.793  1.00 91.06           N  
ATOM   1009  CA  CYS B 120      -1.534  20.749   3.350  1.00 91.06           C  
ATOM   1010  C   CYS B 120      -2.878  21.416   3.618  1.00 91.06           C  
ATOM   1011  CB  CYS B 120      -1.479  19.391   4.050  1.00 91.06           C  
ATOM   1012  O   CYS B 120      -3.903  20.995   3.078  1.00 91.06           O  
ATOM   1013  SG  CYS B 120      -0.023  18.410   3.625  1.00 91.06           S  
ATOM   1014  N   LEU B 121      -2.998  22.397   4.506  1.00 80.71           N  
ATOM   1015  CA  LEU B 121      -4.244  23.047   4.899  1.00 80.71           C  
ATOM   1016  C   LEU B 121      -4.151  24.558   4.714  1.00 80.71           C  
ATOM   1017  CB  LEU B 121      -4.584  22.719   6.355  1.00 80.71           C  
ATOM   1018  O   LEU B 121      -4.641  25.321   5.550  1.00 80.71           O  
ATOM   1019  CG  LEU B 121      -4.845  21.246   6.675  1.00 80.71           C  
ATOM   1020  CD1 LEU B 121      -4.885  21.031   8.184  1.00 80.71           C  
ATOM   1021  CD2 LEU B 121      -6.145  20.780   6.028  1.00 80.71           C  
ATOM   1022  N   ARG B 122      -4.026  25.054   3.604  1.00 68.60           N  
ATOM   1023  CA  ARG B 122      -3.905  26.488   3.365  1.00 68.60           C  
ATOM   1024  C   ARG B 122      -3.878  27.262   4.678  1.00 68.60           C  
ATOM   1025  CB  ARG B 122      -5.056  26.986   2.487  1.00 68.60           C  
ATOM   1026  O   ARG B 122      -4.838  27.220   5.450  1.00 68.60           O  
ATOM   1027  CG  ARG B 122      -4.909  26.626   1.017  1.00 68.60           C  
ATOM   1028  CD  ARG B 122      -5.993  27.275   0.167  1.00 68.60           C  
ATOM   1029  NE  ARG B 122      -5.927  26.829  -1.222  1.00 68.60           N  
ATOM   1030  NH1 ARG B 122      -6.511  28.874  -2.123  1.00 68.60           N  
ATOM   1031  NH2 ARG B 122      -6.087  27.090  -3.498  1.00 68.60           N  
ATOM   1032  CZ  ARG B 122      -6.175  27.599  -2.278  1.00 68.60           C  
ATOM   1033  N   GLN B 123      -2.730  27.821   4.970  1.00 66.30           N  
ATOM   1034  CA  GLN B 123      -2.602  28.761   6.079  1.00 66.30           C  
ATOM   1035  C   GLN B 123      -2.413  28.026   7.403  1.00 66.30           C  
ATOM   1036  CB  GLN B 123      -3.827  29.673   6.155  1.00 66.30           C  
ATOM   1037  O   GLN B 123      -2.769  28.545   8.464  1.00 66.30           O  
ATOM   1038  CG  GLN B 123      -4.004  30.567   4.936  1.00 66.30           C  
ATOM   1039  CD  GLN B 123      -5.060  31.638   5.141  1.00 66.30           C  
ATOM   1040  NE2 GLN B 123      -5.342  32.401   4.091  1.00 66.30           N  
ATOM   1041  OE1 GLN B 123      -5.618  31.777   6.234  1.00 66.30           O  
ATOM   1042  N   ALA B 124      -2.209  26.699   7.239  1.00 66.63           N  
ATOM   1043  CA  ALA B 124      -1.842  25.996   8.466  1.00 66.63           C  
ATOM   1044  C   ALA B 124      -0.361  26.187   8.785  1.00 66.63           C  
ATOM   1045  CB  ALA B 124      -2.170  24.510   8.347  1.00 66.63           C  
ATOM   1046  O   ALA B 124       0.457  26.364   7.879  1.00 66.63           O  
ATOM   1047  N   ASP B 125       0.032  26.756   9.823  1.00 73.36           N  
ATOM   1048  CA  ASP B 125       1.413  26.969  10.244  1.00 73.36           C  
ATOM   1049  C   ASP B 125       2.204  25.663  10.215  1.00 73.36           C  
ATOM   1050  CB  ASP B 125       1.459  27.580  11.646  1.00 73.36           C  
ATOM   1051  O   ASP B 125       3.431  25.671  10.326  1.00 73.36           O  
ATOM   1052  CG  ASP B 125       0.925  29.001  11.690  1.00 73.36           C  
ATOM   1053  OD1 ASP B 125       0.884  29.671  10.636  1.00 73.36           O  
ATOM   1054  OD2 ASP B 125       0.544  29.456  12.791  1.00 73.36           O  
ATOM   1055  N   LYS B 126       1.521  24.527   9.900  1.00 80.53           N  
ATOM   1056  CA  LYS B 126       2.214  23.242   9.882  1.00 80.53           C  
ATOM   1057  C   LYS B 126       2.518  22.801   8.453  1.00 80.53           C  
ATOM   1058  CB  LYS B 126       1.383  22.174  10.594  1.00 80.53           C  
ATOM   1059  O   LYS B 126       1.610  22.688   7.626  1.00 80.53           O  
ATOM   1060  CG  LYS B 126       2.136  20.878  10.859  1.00 80.53           C  
ATOM   1061  CD  LYS B 126       1.353  19.956  11.785  1.00 80.53           C  
ATOM   1062  CE  LYS B 126       2.140  18.695  12.115  1.00 80.53           C  
ATOM   1063  NZ  LYS B 126       1.438  17.854  13.130  1.00 80.53           N  
ATOM   1064  N   VAL B 127       3.854  22.573   8.187  1.00 90.11           N  
ATOM   1065  CA  VAL B 127       4.269  22.190   6.842  1.00 90.11           C  
ATOM   1066  C   VAL B 127       4.846  20.777   6.861  1.00 90.11           C  
ATOM   1067  CB  VAL B 127       5.304  23.181   6.263  1.00 90.11           C  
ATOM   1068  O   VAL B 127       5.423  20.349   7.864  1.00 90.11           O  
ATOM   1069  CG1 VAL B 127       4.656  24.534   5.979  1.00 90.11           C  
ATOM   1070  CG2 VAL B 127       6.483  23.340   7.221  1.00 90.11           C  
ATOM   1071  N   TRP B 128       4.580  20.081   5.731  1.00 93.93           N  
ATOM   1072  CA  TRP B 128       4.962  18.675   5.663  1.00 93.93           C  
ATOM   1073  C   TRP B 128       5.916  18.425   4.499  1.00 93.93           C  
ATOM   1074  CB  TRP B 128       3.722  17.787   5.522  1.00 93.93           C  
ATOM   1075  O   TRP B 128       5.800  19.058   3.447  1.00 93.93           O  
ATOM   1076  CG  TRP B 128       2.767  17.887   6.674  1.00 93.93           C  
ATOM   1077  CD1 TRP B 128       1.912  18.918   6.948  1.00 93.93           C  
ATOM   1078  CD2 TRP B 128       2.575  16.919   7.710  1.00 93.93           C  
ATOM   1079  CE2 TRP B 128       1.585  17.429   8.579  1.00 93.93           C  
ATOM   1080  CE3 TRP B 128       3.142  15.668   7.987  1.00 93.93           C  
ATOM   1081  NE1 TRP B 128       1.198  18.649   8.093  1.00 93.93           N  
ATOM   1082  CH2 TRP B 128       1.723  15.509   9.957  1.00 93.93           C  
ATOM   1083  CZ2 TRP B 128       1.151  16.731   9.709  1.00 93.93           C  
ATOM   1084  CZ3 TRP B 128       2.709  14.975   9.111  1.00 93.93           C  
ATOM   1085  N   ARG B 129       6.938  17.530   4.759  1.00 95.78           N  
ATOM   1086  CA  ARG B 129       7.747  17.040   3.647  1.00 95.78           C  
ATOM   1087  C   ARG B 129       6.875  16.376   2.587  1.00 95.78           C  
ATOM   1088  CB  ARG B 129       8.807  16.056   4.146  1.00 95.78           C  
ATOM   1089  O   ARG B 129       5.965  15.611   2.913  1.00 95.78           O  
ATOM   1090  CG  ARG B 129       9.981  16.719   4.849  1.00 95.78           C  
ATOM   1091  CD  ARG B 129      10.989  15.695   5.352  1.00 95.78           C  
ATOM   1092  NE  ARG B 129      11.404  14.782   4.291  1.00 95.78           N  
ATOM   1093  NH1 ARG B 129      13.537  14.462   5.119  1.00 95.78           N  
ATOM   1094  NH2 ARG B 129      12.877  13.401   3.197  1.00 95.78           N  
ATOM   1095  CZ  ARG B 129      12.605  14.217   4.205  1.00 95.78           C  
ATOM   1096  N   LEU B 130       7.127  16.691   1.357  1.00 97.06           N  
ATOM   1097  CA  LEU B 130       6.299  16.240   0.243  1.00 97.06           C  
ATOM   1098  C   LEU B 130       6.235  14.717   0.196  1.00 97.06           C  
ATOM   1099  CB  LEU B 130       6.842  16.781  -1.082  1.00 97.06           C  
ATOM   1100  O   LEU B 130       5.187  14.145  -0.113  1.00 97.06           O  
ATOM   1101  CG  LEU B 130       5.980  16.532  -2.320  1.00 97.06           C  
ATOM   1102  CD1 LEU B 130       4.563  17.047  -2.092  1.00 97.06           C  
ATOM   1103  CD2 LEU B 130       6.602  17.190  -3.547  1.00 97.06           C  
ATOM   1104  N   ASP B 131       7.315  13.963   0.377  1.00 96.22           N  
ATOM   1105  CA  ASP B 131       7.268  12.505   0.341  1.00 96.22           C  
ATOM   1106  C   ASP B 131       6.414  11.955   1.481  1.00 96.22           C  
ATOM   1107  CB  ASP B 131       8.680  11.920   0.412  1.00 96.22           C  
ATOM   1108  O   ASP B 131       5.750  10.928   1.327  1.00 96.22           O  
ATOM   1109  CG  ASP B 131       9.496  12.478   1.565  1.00 96.22           C  
ATOM   1110  OD1 ASP B 131       9.001  13.371   2.286  1.00 96.22           O  
ATOM   1111  OD2 ASP B 131      10.645  12.022   1.752  1.00 96.22           O  
ATOM   1112  N   LEU B 132       6.373  12.615   2.653  1.00 95.55           N  
ATOM   1113  CA  LEU B 132       5.466  12.238   3.732  1.00 95.55           C  
ATOM   1114  C   LEU B 132       4.012  12.426   3.311  1.00 95.55           C  
ATOM   1115  CB  LEU B 132       5.756  13.062   4.989  1.00 95.55           C  
ATOM   1116  O   LEU B 132       3.169  11.565   3.572  1.00 95.55           O  
ATOM   1117  CG  LEU B 132       7.003  12.671   5.783  1.00 95.55           C  
ATOM   1118  CD1 LEU B 132       7.255  13.675   6.903  1.00 95.55           C  
ATOM   1119  CD2 LEU B 132       6.859  11.261   6.345  1.00 95.55           C  
ATOM   1120  N   VAL B 133       3.768  13.556   2.703  1.00 96.90           N  
ATOM   1121  CA  VAL B 133       2.424  13.829   2.204  1.00 96.90           C  
ATOM   1122  C   VAL B 133       1.996  12.724   1.241  1.00 96.90           C  
ATOM   1123  CB  VAL B 133       2.348  15.205   1.504  1.00 96.90           C  
ATOM   1124  O   VAL B 133       0.866  12.234   1.312  1.00 96.90           O  
ATOM   1125  CG1 VAL B 133       0.984  15.399   0.844  1.00 96.90           C  
ATOM   1126  CG2 VAL B 133       2.627  16.327   2.502  1.00 96.90           C  
ATOM   1127  N   MET B 134       2.879  12.300   0.410  1.00 96.96           N  
ATOM   1128  CA  MET B 134       2.595  11.277  -0.593  1.00 96.96           C  
ATOM   1129  C   MET B 134       2.193   9.963   0.069  1.00 96.96           C  
ATOM   1130  CB  MET B 134       3.810  11.058  -1.497  1.00 96.96           C  
ATOM   1131  O   MET B 134       1.229   9.321  -0.352  1.00 96.96           O  
ATOM   1132  CG  MET B 134       4.123  12.239  -2.400  1.00 96.96           C  
ATOM   1133  SD  MET B 134       2.780  12.578  -3.605  1.00 96.96           S  
ATOM   1134  CE  MET B 134       3.582  13.843  -4.630  1.00 96.96           C  
ATOM   1135  N   VAL B 135       2.918   9.548   1.080  1.00 91.35           N  
ATOM   1136  CA  VAL B 135       2.659   8.287   1.766  1.00 91.35           C  
ATOM   1137  C   VAL B 135       1.320   8.361   2.497  1.00 91.35           C  
ATOM   1138  CB  VAL B 135       3.790   7.939   2.760  1.00 91.35           C  
ATOM   1139  O   VAL B 135       0.545   7.402   2.485  1.00 91.35           O  
ATOM   1140  CG1 VAL B 135       3.366   6.796   3.681  1.00 91.35           C  
ATOM   1141  CG2 VAL B 135       5.069   7.577   2.007  1.00 91.35           C  
ATOM   1142  N   ILE B 136       1.032   9.455   3.102  1.00 94.03           N  
ATOM   1143  CA  ILE B 136      -0.217   9.621   3.838  1.00 94.03           C  
ATOM   1144  C   ILE B 136      -1.393   9.630   2.863  1.00 94.03           C  
ATOM   1145  CB  ILE B 136      -0.209  10.915   4.681  1.00 94.03           C  
ATOM   1146  O   ILE B 136      -2.416   8.988   3.110  1.00 94.03           O  
ATOM   1147  CG1 ILE B 136       0.838  10.819   5.797  1.00 94.03           C  
ATOM   1148  CG2 ILE B 136      -1.600  11.193   5.257  1.00 94.03           C  
ATOM   1149  CD1 ILE B 136       1.100  12.135   6.515  1.00 94.03           C  
ATOM   1150  N   LEU B 137      -1.257  10.269   1.752  1.00 96.15           N  
ATOM   1151  CA  LEU B 137      -2.333  10.388   0.775  1.00 96.15           C  
ATOM   1152  C   LEU B 137      -2.616   9.045   0.112  1.00 96.15           C  
ATOM   1153  CB  LEU B 137      -1.978  11.431  -0.289  1.00 96.15           C  
ATOM   1154  O   LEU B 137      -3.776   8.650  -0.030  1.00 96.15           O  
ATOM   1155  CG  LEU B 137      -2.081  12.896   0.136  1.00 96.15           C  
ATOM   1156  CD1 LEU B 137      -1.579  13.808  -0.978  1.00 96.15           C  
ATOM   1157  CD2 LEU B 137      -3.517  13.244   0.513  1.00 96.15           C  
ATOM   1158  N   PHE B 138      -1.502   8.410  -0.305  1.00 90.52           N  
ATOM   1159  CA  PHE B 138      -1.735   7.342  -1.270  1.00 90.52           C  
ATOM   1160  C   PHE B 138      -1.501   5.977  -0.634  1.00 90.52           C  
ATOM   1161  CB  PHE B 138      -0.828   7.513  -2.493  1.00 90.52           C  
ATOM   1162  O   PHE B 138      -1.942   4.955  -1.163  1.00 90.52           O  
ATOM   1163  CG  PHE B 138      -1.156   8.721  -3.328  1.00 90.52           C  
ATOM   1164  CD1 PHE B 138      -2.269   8.727  -4.160  1.00 90.52           C  
ATOM   1165  CD2 PHE B 138      -0.352   9.853  -3.280  1.00 90.52           C  
ATOM   1166  CE1 PHE B 138      -2.576   9.843  -4.934  1.00 90.52           C  
ATOM   1167  CE2 PHE B 138      -0.652  10.972  -4.051  1.00 90.52           C  
ATOM   1168  CZ  PHE B 138      -1.763  10.965  -4.878  1.00 90.52           C  
ATOM   1169  N   LYS B 139      -0.796   5.985   0.545  1.00 83.52           N  
ATOM   1170  CA  LYS B 139      -0.623   4.716   1.246  1.00 83.52           C  
ATOM   1171  C   LYS B 139      -1.462   4.673   2.520  1.00 83.52           C  
ATOM   1172  CB  LYS B 139       0.852   4.485   1.582  1.00 83.52           C  
ATOM   1173  O   LYS B 139      -1.601   3.618   3.142  1.00 83.52           O  
ATOM   1174  CG  LYS B 139       1.734   4.248   0.365  1.00 83.52           C  
ATOM   1175  CD  LYS B 139       3.097   3.695   0.762  1.00 83.52           C  
ATOM   1176  CE  LYS B 139       3.828   3.099  -0.433  1.00 83.52           C  
ATOM   1177  NZ  LYS B 139       5.150   2.524  -0.042  1.00 83.52           N  
ATOM   1178  N   GLY B 140      -1.956   5.828   2.944  1.00 86.16           N  
ATOM   1179  CA  GLY B 140      -2.852   5.902   4.088  1.00 86.16           C  
ATOM   1180  C   GLY B 140      -2.158   5.626   5.408  1.00 86.16           C  
ATOM   1181  O   GLY B 140      -2.748   5.030   6.312  1.00 86.16           O  
ATOM   1182  N   ILE B 141      -0.881   5.973   5.425  1.00 82.79           N  
ATOM   1183  CA  ILE B 141      -0.102   5.751   6.638  1.00 82.79           C  
ATOM   1184  C   ILE B 141       0.096   7.074   7.374  1.00 82.79           C  
ATOM   1185  CB  ILE B 141       1.266   5.104   6.322  1.00 82.79           C  
ATOM   1186  O   ILE B 141       0.907   7.906   6.961  1.00 82.79           O  
ATOM   1187  CG1 ILE B 141       1.072   3.804   5.532  1.00 82.79           C  
ATOM   1188  CG2 ILE B 141       2.054   4.850   7.610  1.00 82.79           C  
ATOM   1189  CD1 ILE B 141       2.367   3.198   5.010  1.00 82.79           C  
ATOM   1190  N   PRO B 142      -0.610   7.209   8.488  1.00 87.26           N  
ATOM   1191  CA  PRO B 142      -0.463   8.444   9.261  1.00 87.26           C  
ATOM   1192  C   PRO B 142       0.869   8.520  10.004  1.00 87.26           C  
ATOM   1193  CB  PRO B 142      -1.634   8.387  10.244  1.00 87.26           C  
ATOM   1194  O   PRO B 142       1.256   7.567  10.685  1.00 87.26           O  
ATOM   1195  CG  PRO B 142      -1.922   6.930  10.411  1.00 87.26           C  
ATOM   1196  CD  PRO B 142      -1.549   6.222   9.141  1.00 87.26           C  
ATOM   1197  N   LEU B 143       1.531   9.601   9.854  1.00 86.47           N  
ATOM   1198  CA  LEU B 143       2.805   9.820  10.530  1.00 86.47           C  
ATOM   1199  C   LEU B 143       2.793  11.134  11.303  1.00 86.47           C  
ATOM   1200  CB  LEU B 143       3.955   9.819   9.520  1.00 86.47           C  
ATOM   1201  O   LEU B 143       2.479  12.186  10.741  1.00 86.47           O  
ATOM   1202  CG  LEU B 143       4.234   8.493   8.810  1.00 86.47           C  
ATOM   1203  CD1 LEU B 143       5.122   8.720   7.592  1.00 86.47           C  
ATOM   1204  CD2 LEU B 143       4.878   7.498   9.770  1.00 86.47           C  
ATOM   1205  N   GLU B 144       3.158  11.078  12.517  1.00 81.54           N  
ATOM   1206  CA  GLU B 144       3.162  12.272  13.356  1.00 81.54           C  
ATOM   1207  C   GLU B 144       4.388  13.137  13.080  1.00 81.54           C  
ATOM   1208  CB  GLU B 144       3.113  11.888  14.838  1.00 81.54           C  
ATOM   1209  O   GLU B 144       4.297  14.366  13.065  1.00 81.54           O  
ATOM   1210  CG  GLU B 144       1.734  11.457  15.315  1.00 81.54           C  
ATOM   1211  CD  GLU B 144       1.660  11.242  16.819  1.00 81.54           C  
ATOM   1212  OE1 GLU B 144       0.574  10.883  17.328  1.00 81.54           O  
ATOM   1213  OE2 GLU B 144       2.696  11.437  17.493  1.00 81.54           O  
ATOM   1214  N   SER B 145       5.433  12.363  12.842  1.00 83.42           N  
ATOM   1215  CA  SER B 145       6.659  13.111  12.583  1.00 83.42           C  
ATOM   1216  C   SER B 145       6.625  13.770  11.208  1.00 83.42           C  
ATOM   1217  CB  SER B 145       7.879  12.195  12.689  1.00 83.42           C  
ATOM   1218  O   SER B 145       6.202  13.152  10.229  1.00 83.42           O  
ATOM   1219  OG  SER B 145       9.056  12.878  12.292  1.00 83.42           O  
ATOM   1220  N   THR B 146       6.969  15.048  11.218  1.00 82.30           N  
ATOM   1221  CA  THR B 146       7.027  15.752   9.942  1.00 82.30           C  
ATOM   1222  C   THR B 146       8.404  15.602   9.303  1.00 82.30           C  
ATOM   1223  CB  THR B 146       6.698  17.247  10.114  1.00 82.30           C  
ATOM   1224  O   THR B 146       8.652  16.130   8.217  1.00 82.30           O  
ATOM   1225  CG2 THR B 146       5.283  17.441  10.649  1.00 82.30           C  
ATOM   1226  OG1 THR B 146       7.629  17.832  11.033  1.00 82.30           O  
ATOM   1227  N   ASP B 147       9.120  14.859  10.005  1.00 84.09           N  
ATOM   1228  CA  ASP B 147      10.445  14.589   9.453  1.00 84.09           C  
ATOM   1229  C   ASP B 147      10.474  13.245   8.728  1.00 84.09           C  
ATOM   1230  CB  ASP B 147      11.501  14.613  10.560  1.00 84.09           C  
ATOM   1231  O   ASP B 147       9.518  12.471   8.806  1.00 84.09           O  
ATOM   1232  CG  ASP B 147      11.682  15.988  11.177  1.00 84.09           C  
ATOM   1233  OD1 ASP B 147      11.616  16.999  10.445  1.00 84.09           O  
ATOM   1234  OD2 ASP B 147      11.896  16.061  12.407  1.00 84.09           O  
ATOM   1235  N   GLY B 148      11.349  13.052   7.899  1.00 84.20           N  
ATOM   1236  CA  GLY B 148      11.439  11.864   7.064  1.00 84.20           C  
ATOM   1237  C   GLY B 148      12.247  10.749   7.699  1.00 84.20           C  
ATOM   1238  O   GLY B 148      12.682   9.822   7.012  1.00 84.20           O  
ATOM   1239  N   GLU B 149      12.336  10.779   9.041  1.00 85.28           N  
ATOM   1240  CA  GLU B 149      13.216   9.824   9.709  1.00 85.28           C  
ATOM   1241  C   GLU B 149      12.654   8.408   9.629  1.00 85.28           C  
ATOM   1242  CB  GLU B 149      13.431  10.223  11.171  1.00 85.28           C  
ATOM   1243  O   GLU B 149      13.408   7.433   9.660  1.00 85.28           O  
ATOM   1244  CG  GLU B 149      12.175  10.131  12.025  1.00 85.28           C  
ATOM   1245  CD  GLU B 149      11.531  11.482  12.293  1.00 85.28           C  
ATOM   1246  OE1 GLU B 149      10.549  11.543  13.068  1.00 85.28           O  
ATOM   1247  OE2 GLU B 149      12.012  12.487  11.724  1.00 85.28           O  
ATOM   1248  N   ARG B 150      11.392   8.358   9.472  1.00 86.33           N  
ATOM   1249  CA  ARG B 150      10.782   7.033   9.420  1.00 86.33           C  
ATOM   1250  C   ARG B 150      10.661   6.542   7.981  1.00 86.33           C  
ATOM   1251  CB  ARG B 150       9.405   7.048  10.086  1.00 86.33           C  
ATOM   1252  O   ARG B 150      10.269   5.398   7.741  1.00 86.33           O  
ATOM   1253  CG  ARG B 150       9.453   7.189  11.599  1.00 86.33           C  
ATOM   1254  CD  ARG B 150       8.122   6.828  12.242  1.00 86.33           C  
ATOM   1255  NE  ARG B 150       8.193   6.890  13.699  1.00 86.33           N  
ATOM   1256  NH1 ARG B 150       6.304   5.606  14.052  1.00 86.33           N  
ATOM   1257  NH2 ARG B 150       7.487   6.428  15.836  1.00 86.33           N  
ATOM   1258  CZ  ARG B 150       7.328   6.308  14.526  1.00 86.33           C  
ATOM   1259  N   LEU B 151      11.009   7.355   7.076  1.00 89.15           N  
ATOM   1260  CA  LEU B 151      10.882   6.983   5.671  1.00 89.15           C  
ATOM   1261  C   LEU B 151      12.178   6.369   5.151  1.00 89.15           C  
ATOM   1262  CB  LEU B 151      10.508   8.203   4.825  1.00 89.15           C  
ATOM   1263  O   LEU B 151      13.269   6.799   5.530  1.00 89.15           O  
ATOM   1264  CG  LEU B 151       9.218   8.928   5.214  1.00 89.15           C  
ATOM   1265  CD1 LEU B 151       8.949  10.083   4.255  1.00 89.15           C  
ATOM   1266  CD2 LEU B 151       8.043   7.956   5.230  1.00 89.15           C  
ATOM   1267  N   MET B 152      12.002   5.327   4.318  1.00 83.12           N  
ATOM   1268  CA  MET B 152      13.104   4.709   3.586  1.00 83.12           C  
ATOM   1269  C   MET B 152      12.779   4.602   2.100  1.00 83.12           C  
ATOM   1270  CB  MET B 152      13.418   3.324   4.154  1.00 83.12           C  
ATOM   1271  O   MET B 152      11.633   4.343   1.729  1.00 83.12           O  
ATOM   1272  CG  MET B 152      13.862   3.343   5.608  1.00 83.12           C  
ATOM   1273  SD  MET B 152      14.414   1.695   6.197  1.00 83.12           S  
ATOM   1274  CE  MET B 152      12.811   0.949   6.607  1.00 83.12           C  
ATOM   1275  N   LYS B 153      13.780   4.787   1.341  1.00 85.47           N  
ATOM   1276  CA  LYS B 153      13.595   4.682  -0.103  1.00 85.47           C  
ATOM   1277  C   LYS B 153      13.959   3.287  -0.604  1.00 85.47           C  
ATOM   1278  CB  LYS B 153      14.433   5.735  -0.830  1.00 85.47           C  
ATOM   1279  O   LYS B 153      14.873   2.651  -0.076  1.00 85.47           O  
ATOM   1280  CG  LYS B 153      14.056   7.169  -0.489  1.00 85.47           C  
ATOM   1281  CD  LYS B 153      12.670   7.523  -1.013  1.00 85.47           C  
ATOM   1282  CE  LYS B 153      12.344   8.993  -0.786  1.00 85.47           C  
ATOM   1283  NZ  LYS B 153      10.997   9.350  -1.323  1.00 85.47           N  
ATOM   1284  N   SER B 154      13.143   2.846  -1.614  1.00 71.30           N  
ATOM   1285  CA  SER B 154      13.406   1.558  -2.248  1.00 71.30           C  
ATOM   1286  C   SER B 154      14.784   1.533  -2.900  1.00 71.30           C  
ATOM   1287  CB  SER B 154      12.333   1.246  -3.293  1.00 71.30           C  
ATOM   1288  O   SER B 154      15.267   2.560  -3.383  1.00 71.30           O  
ATOM   1289  OG  SER B 154      12.753   0.195  -4.146  1.00 71.30           O  
ATOM   1290  N   PRO B 155      15.393   0.367  -2.918  1.00 72.28           N  
ATOM   1291  CA  PRO B 155      16.682   0.243  -3.602  1.00 72.28           C  
ATOM   1292  C   PRO B 155      16.585   0.526  -5.099  1.00 72.28           C  
ATOM   1293  CB  PRO B 155      17.077  -1.214  -3.346  1.00 72.28           C  
ATOM   1294  O   PRO B 155      17.593   0.836  -5.739  1.00 72.28           O  
ATOM   1295  CG  PRO B 155      15.854  -1.846  -2.766  1.00 72.28           C  
ATOM   1296  CD  PRO B 155      14.921  -0.757  -2.318  1.00 72.28           C  
ATOM   1297  N   HIS B 156      15.363   0.425  -5.644  1.00 67.28           N  
ATOM   1298  CA  HIS B 156      15.124   0.655  -7.065  1.00 67.28           C  
ATOM   1299  C   HIS B 156      15.013   2.144  -7.371  1.00 67.28           C  
ATOM   1300  CB  HIS B 156      13.855  -0.070  -7.518  1.00 67.28           C  
ATOM   1301  O   HIS B 156      14.983   2.542  -8.538  1.00 67.28           O  
ATOM   1302  CG  HIS B 156      13.899  -1.549  -7.301  1.00 67.28           C  
ATOM   1303  CD2 HIS B 156      13.149  -2.355  -6.513  1.00 67.28           C  
ATOM   1304  ND1 HIS B 156      14.805  -2.368  -7.940  1.00 67.28           N  
ATOM   1305  CE1 HIS B 156      14.608  -3.618  -7.553  1.00 67.28           C  
ATOM   1306  NE2 HIS B 156      13.609  -3.637  -6.687  1.00 67.28           N  
ATOM   1307  N   CYS B 157      14.967   2.947  -6.298  1.00 83.82           N  
ATOM   1308  CA  CYS B 157      14.877   4.392  -6.477  1.00 83.82           C  
ATOM   1309  C   CYS B 157      16.212   4.970  -6.929  1.00 83.82           C  
ATOM   1310  CB  CYS B 157      14.432   5.066  -5.179  1.00 83.82           C  
ATOM   1311  O   CYS B 157      17.235   4.766  -6.273  1.00 83.82           O  
ATOM   1312  SG  CYS B 157      14.096   6.832  -5.354  1.00 83.82           S  
ATOM   1313  N   THR B 158      16.233   5.711  -8.012  1.00 89.47           N  
ATOM   1314  CA  THR B 158      17.465   6.253  -8.575  1.00 89.47           C  
ATOM   1315  C   THR B 158      17.703   7.678  -8.083  1.00 89.47           C  
ATOM   1316  CB  THR B 158      17.429   6.237 -10.114  1.00 89.47           C  
ATOM   1317  O   THR B 158      18.815   8.199  -8.192  1.00 89.47           O  
ATOM   1318  CG2 THR B 158      17.372   4.810 -10.649  1.00 89.47           C  
ATOM   1319  OG1 THR B 158      16.273   6.952 -10.567  1.00 89.47           O  
ATOM   1320  N   ASN B 159      16.762   8.339  -7.508  1.00 95.42           N  
ATOM   1321  CA  ASN B 159      16.863   9.698  -6.986  1.00 95.42           C  
ATOM   1322  C   ASN B 159      16.158   9.834  -5.639  1.00 95.42           C  
ATOM   1323  CB  ASN B 159      16.291  10.702  -7.989  1.00 95.42           C  
ATOM   1324  O   ASN B 159      15.154  10.541  -5.528  1.00 95.42           O  
ATOM   1325  CG  ASN B 159      16.900  12.083  -7.843  1.00 95.42           C  
ATOM   1326  ND2 ASN B 159      16.977  12.816  -8.948  1.00 95.42           N  
ATOM   1327  OD1 ASN B 159      17.298  12.487  -6.748  1.00 95.42           O  
ATOM   1328  N   PRO B 160      16.758   9.331  -4.606  1.00 93.91           N  
ATOM   1329  CA  PRO B 160      16.105   9.299  -3.295  1.00 93.91           C  
ATOM   1330  C   PRO B 160      15.911  10.691  -2.698  1.00 93.91           C  
ATOM   1331  CB  PRO B 160      17.069   8.469  -2.442  1.00 93.91           C  
ATOM   1332  O   PRO B 160      15.029  10.888  -1.858  1.00 93.91           O  
ATOM   1333  CG  PRO B 160      18.367   8.511  -3.182  1.00 93.91           C  
ATOM   1334  CD  PRO B 160      18.077   8.699  -4.643  1.00 93.91           C  
ATOM   1335  N   ALA B 161      16.630  11.682  -3.108  1.00 95.53           N  
ATOM   1336  CA  ALA B 161      16.595  13.022  -2.527  1.00 95.53           C  
ATOM   1337  C   ALA B 161      15.327  13.765  -2.938  1.00 95.53           C  
ATOM   1338  CB  ALA B 161      17.831  13.815  -2.943  1.00 95.53           C  
ATOM   1339  O   ALA B 161      14.810  14.590  -2.180  1.00 95.53           O  
ATOM   1340  N   LEU B 162      14.811  13.391  -4.139  1.00 97.86           N  
ATOM   1341  CA  LEU B 162      13.715  14.206  -4.653  1.00 97.86           C  
ATOM   1342  C   LEU B 162      12.545  13.330  -5.090  1.00 97.86           C  
ATOM   1343  CB  LEU B 162      14.190  15.066  -5.827  1.00 97.86           C  
ATOM   1344  O   LEU B 162      11.491  13.841  -5.475  1.00 97.86           O  
ATOM   1345  CG  LEU B 162      15.173  16.188  -5.490  1.00 97.86           C  
ATOM   1346  CD1 LEU B 162      15.664  16.863  -6.767  1.00 97.86           C  
ATOM   1347  CD2 LEU B 162      14.524  17.205  -4.557  1.00 97.86           C  
ATOM   1348  N   CYS B 163      12.699  11.969  -5.025  1.00 97.58           N  
ATOM   1349  CA  CYS B 163      11.647  11.069  -5.484  1.00 97.58           C  
ATOM   1350  C   CYS B 163      10.461  11.085  -4.527  1.00 97.58           C  
ATOM   1351  CB  CYS B 163      12.182   9.645  -5.623  1.00 97.58           C  
ATOM   1352  O   CYS B 163      10.632  10.934  -3.316  1.00 97.58           O  
ATOM   1353  SG  CYS B 163      10.943   8.452  -6.174  1.00 97.58           S  
ATOM   1354  N   VAL B 164       9.245  11.247  -5.102  1.00 98.08           N  
ATOM   1355  CA  VAL B 164       8.041  11.302  -4.279  1.00 98.08           C  
ATOM   1356  C   VAL B 164       7.084  10.184  -4.688  1.00 98.08           C  
ATOM   1357  CB  VAL B 164       7.338  12.673  -4.392  1.00 98.08           C  
ATOM   1358  O   VAL B 164       5.883  10.257  -4.416  1.00 98.08           O  
ATOM   1359  CG1 VAL B 164       8.197  13.773  -3.771  1.00 98.08           C  
ATOM   1360  CG2 VAL B 164       7.027  12.994  -5.853  1.00 98.08           C  
ATOM   1361  N   GLN B 165       7.570   9.201  -5.420  1.00 91.44           N  
ATOM   1362  CA  GLN B 165       6.788   8.027  -5.794  1.00 91.44           C  
ATOM   1363  C   GLN B 165       6.423   7.195  -4.568  1.00 91.44           C  
ATOM   1364  CB  GLN B 165       7.555   7.169  -6.801  1.00 91.44           C  
ATOM   1365  O   GLN B 165       7.295   6.588  -3.942  1.00 91.44           O  
ATOM   1366  CG  GLN B 165       6.889   5.834  -7.106  1.00 91.44           C  
ATOM   1367  CD  GLN B 165       5.449   5.987  -7.558  1.00 91.44           C  
ATOM   1368  NE2 GLN B 165       5.258   6.291  -8.837  1.00 91.44           N  
ATOM   1369  OE1 GLN B 165       4.515   5.831  -6.765  1.00 91.44           O  
ATOM   1370  N   PRO B 166       5.142   7.134  -4.252  1.00 87.35           N  
ATOM   1371  CA  PRO B 166       4.727   6.435  -3.034  1.00 87.35           C  
ATOM   1372  C   PRO B 166       5.215   4.988  -2.989  1.00 87.35           C  
ATOM   1373  CB  PRO B 166       3.198   6.494  -3.096  1.00 87.35           C  
ATOM   1374  O   PRO B 166       5.531   4.472  -1.914  1.00 87.35           O  
ATOM   1375  CG  PRO B 166       2.897   7.681  -3.953  1.00 87.35           C  
ATOM   1376  CD  PRO B 166       3.993   7.826  -4.969  1.00 87.35           C  
ATOM   1377  N   HIS B 167       5.332   4.324  -4.100  1.00 79.46           N  
ATOM   1378  CA  HIS B 167       5.767   2.932  -4.139  1.00 79.46           C  
ATOM   1379  C   HIS B 167       7.270   2.818  -3.911  1.00 79.46           C  
ATOM   1380  CB  HIS B 167       5.388   2.290  -5.475  1.00 79.46           C  
ATOM   1381  O   HIS B 167       7.788   1.720  -3.696  1.00 79.46           O  
ATOM   1382  CG  HIS B 167       3.929   1.988  -5.604  1.00 79.46           C  
ATOM   1383  CD2 HIS B 167       3.237   0.842  -5.402  1.00 79.46           C  
ATOM   1384  ND1 HIS B 167       3.004   2.935  -5.987  1.00 79.46           N  
ATOM   1385  CE1 HIS B 167       1.803   2.382  -6.014  1.00 79.46           C  
ATOM   1386  NE2 HIS B 167       1.917   1.113  -5.664  1.00 79.46           N  
ATOM   1387  N   HIS B 168       7.914   3.889  -3.942  1.00 86.05           N  
ATOM   1388  CA  HIS B 168       9.343   3.875  -3.649  1.00 86.05           C  
ATOM   1389  C   HIS B 168       9.610   4.237  -2.192  1.00 86.05           C  
ATOM   1390  CB  HIS B 168      10.089   4.838  -4.575  1.00 86.05           C  
ATOM   1391  O   HIS B 168      10.766   4.321  -1.771  1.00 86.05           O  
ATOM   1392  CG  HIS B 168      10.283   4.309  -5.960  1.00 86.05           C  
ATOM   1393  CD2 HIS B 168       9.774   3.214  -6.574  1.00 86.05           C  
ATOM   1394  ND1 HIS B 168      11.092   4.929  -6.887  1.00 86.05           N  
ATOM   1395  CE1 HIS B 168      11.071   4.238  -8.014  1.00 86.05           C  
ATOM   1396  NE2 HIS B 168      10.279   3.192  -7.850  1.00 86.05           N  
ATOM   1397  N   ILE B 169       8.552   4.517  -1.480  1.00 84.51           N  
ATOM   1398  CA  ILE B 169       8.689   4.950  -0.093  1.00 84.51           C  
ATOM   1399  C   ILE B 169       8.145   3.871   0.840  1.00 84.51           C  
ATOM   1400  CB  ILE B 169       7.960   6.290   0.155  1.00 84.51           C  
ATOM   1401  O   ILE B 169       7.004   3.428   0.690  1.00 84.51           O  
ATOM   1402  CG1 ILE B 169       8.449   7.355  -0.833  1.00 84.51           C  
ATOM   1403  CG2 ILE B 169       8.158   6.753   1.601  1.00 84.51           C  
ATOM   1404  CD1 ILE B 169       7.544   8.576  -0.925  1.00 84.51           C  
ATOM   1405  N   THR B 170       8.996   3.494   1.739  1.00 76.80           N  
ATOM   1406  CA  THR B 170       8.581   2.569   2.787  1.00 76.80           C  
ATOM   1407  C   THR B 170       8.745   3.205   4.165  1.00 76.80           C  
ATOM   1408  CB  THR B 170       9.385   1.257   2.725  1.00 76.80           C  
ATOM   1409  O   THR B 170       9.517   4.152   4.330  1.00 76.80           O  
ATOM   1410  CG2 THR B 170       9.157   0.534   1.402  1.00 76.80           C  
ATOM   1411  OG1 THR B 170      10.781   1.552   2.862  1.00 76.80           O  
ATOM   1412  N   VAL B 171       7.927   2.731   5.095  1.00 78.39           N  
ATOM   1413  CA  VAL B 171       7.981   3.246   6.460  1.00 78.39           C  
ATOM   1414  C   VAL B 171       8.690   2.240   7.364  1.00 78.39           C  
ATOM   1415  CB  VAL B 171       6.569   3.552   7.007  1.00 78.39           C  
ATOM   1416  O   VAL B 171       8.299   1.072   7.429  1.00 78.39           O  
ATOM   1417  CG1 VAL B 171       6.647   4.079   8.439  1.00 78.39           C  
ATOM   1418  CG2 VAL B 171       5.852   4.554   6.104  1.00 78.39           C  
ATOM   1419  N   SER B 172       9.718   2.695   8.006  1.00 76.09           N  
ATOM   1420  CA  SER B 172      10.481   1.834   8.905  1.00 76.09           C  
ATOM   1421  C   SER B 172       9.786   1.691  10.254  1.00 76.09           C  
ATOM   1422  CB  SER B 172      11.893   2.386   9.105  1.00 76.09           C  
ATOM   1423  O   SER B 172       9.240   2.661  10.784  1.00 76.09           O  
ATOM   1424  OG  SER B 172      11.864   3.572   9.880  1.00 76.09           O  
ATOM   1425  N   VAL B 173       9.647   0.485  10.662  1.00 70.38           N  
ATOM   1426  CA  VAL B 173       9.064   0.189  11.967  1.00 70.38           C  
ATOM   1427  C   VAL B 173      10.142  -0.351  12.904  1.00 70.38           C  
ATOM   1428  CB  VAL B 173       7.902  -0.822  11.853  1.00 70.38           C  
ATOM   1429  O   VAL B 173      10.889  -1.263  12.542  1.00 70.38           O  
ATOM   1430  CG1 VAL B 173       7.250  -1.052  13.215  1.00 70.38           C  
ATOM   1431  CG2 VAL B 173       6.869  -0.335  10.838  1.00 70.38           C  
ATOM   1432  N   LYS B 174      10.149   0.170  14.013  1.00 71.97           N  
ATOM   1433  CA  LYS B 174      11.118  -0.284  15.006  1.00 71.97           C  
ATOM   1434  C   LYS B 174      10.608  -1.515  15.749  1.00 71.97           C  
ATOM   1435  CB  LYS B 174      11.432   0.835  16.000  1.00 71.97           C  
ATOM   1436  O   LYS B 174       9.400  -1.756  15.808  1.00 71.97           O  
ATOM   1437  CG  LYS B 174      12.131   2.036  15.380  1.00 71.97           C  
ATOM   1438  CD  LYS B 174      12.574   3.035  16.441  1.00 71.97           C  
ATOM   1439  CE  LYS B 174      13.306   4.219  15.825  1.00 71.97           C  
ATOM   1440  NZ  LYS B 174      13.691   5.229  16.855  1.00 71.97           N  
ATOM   1441  N   GLU B 175      11.481  -2.307  16.160  1.00 65.92           N  
ATOM   1442  CA  GLU B 175      11.173  -3.566  16.832  1.00 65.92           C  
ATOM   1443  C   GLU B 175      10.165  -3.359  17.958  1.00 65.92           C  
ATOM   1444  CB  GLU B 175      12.450  -4.209  17.381  1.00 65.92           C  
ATOM   1445  O   GLU B 175       9.254  -4.169  18.140  1.00 65.92           O  
ATOM   1446  CG  GLU B 175      13.388  -4.731  16.302  1.00 65.92           C  
ATOM   1447  CD  GLU B 175      14.356  -3.678  15.787  1.00 65.92           C  
ATOM   1448  OE1 GLU B 175      15.206  -4.003  14.928  1.00 65.92           O  
ATOM   1449  OE2 GLU B 175      14.264  -2.518  16.248  1.00 65.92           O  
ATOM   1450  N   LEU B 176      10.314  -2.362  18.665  1.00 65.54           N  
ATOM   1451  CA  LEU B 176       9.393  -2.082  19.761  1.00 65.54           C  
ATOM   1452  C   LEU B 176       7.981  -1.844  19.238  1.00 65.54           C  
ATOM   1453  CB  LEU B 176       9.866  -0.864  20.560  1.00 65.54           C  
ATOM   1454  O   LEU B 176       7.005  -2.282  19.851  1.00 65.54           O  
ATOM   1455  CG  LEU B 176       9.023  -0.484  21.778  1.00 65.54           C  
ATOM   1456  CD1 LEU B 176       8.959  -1.647  22.763  1.00 65.54           C  
ATOM   1457  CD2 LEU B 176       9.587   0.763  22.451  1.00 65.54           C  
ATOM   1458  N   ASP B 177       7.914  -1.138  18.118  1.00 66.72           N  
ATOM   1459  CA  ASP B 177       6.614  -0.912  17.494  1.00 66.72           C  
ATOM   1460  C   ASP B 177       5.941  -2.234  17.132  1.00 66.72           C  
ATOM   1461  CB  ASP B 177       6.761  -0.038  16.247  1.00 66.72           C  
ATOM   1462  O   ASP B 177       4.743  -2.411  17.364  1.00 66.72           O  
ATOM   1463  CG  ASP B 177       7.272   1.358  16.558  1.00 66.72           C  
ATOM   1464  OD1 ASP B 177       6.949   1.898  17.638  1.00 66.72           O  
ATOM   1465  OD2 ASP B 177       8.000   1.923  15.714  1.00 66.72           O  
ATOM   1466  N   LEU B 178       6.706  -3.057  16.580  1.00 61.64           N  
ATOM   1467  CA  LEU B 178       6.207  -4.374  16.201  1.00 61.64           C  
ATOM   1468  C   LEU B 178       5.769  -5.164  17.431  1.00 61.64           C  
ATOM   1469  CB  LEU B 178       7.279  -5.154  15.435  1.00 61.64           C  
ATOM   1470  O   LEU B 178       4.730  -5.827  17.410  1.00 61.64           O  
ATOM   1471  CG  LEU B 178       6.941  -5.530  13.991  1.00 61.64           C  
ATOM   1472  CD1 LEU B 178       7.913  -4.859  13.027  1.00 61.64           C  
ATOM   1473  CD2 LEU B 178       6.963  -7.045  13.814  1.00 61.64           C  
ATOM   1474  N   PHE B 179       6.619  -5.070  18.331  1.00 57.43           N  
ATOM   1475  CA  PHE B 179       6.318  -5.749  19.586  1.00 57.43           C  
ATOM   1476  C   PHE B 179       5.007  -5.244  20.175  1.00 57.43           C  
ATOM   1477  CB  PHE B 179       7.456  -5.551  20.592  1.00 57.43           C  
ATOM   1478  O   PHE B 179       4.146  -6.038  20.560  1.00 57.43           O  
ATOM   1479  CG  PHE B 179       7.173  -6.132  21.951  1.00 57.43           C  
ATOM   1480  CD1 PHE B 179       6.698  -5.330  22.981  1.00 57.43           C  
ATOM   1481  CD2 PHE B 179       7.383  -7.483  22.199  1.00 57.43           C  
ATOM   1482  CE1 PHE B 179       6.435  -5.865  24.240  1.00 57.43           C  
ATOM   1483  CE2 PHE B 179       7.123  -8.025  23.454  1.00 57.43           C  
ATOM   1484  CZ  PHE B 179       6.650  -7.214  24.473  1.00 57.43           C  
ATOM   1485  N   LEU B 180       4.737  -3.979  20.201  1.00 60.51           N  
ATOM   1486  CA  LEU B 180       3.540  -3.363  20.763  1.00 60.51           C  
ATOM   1487  C   LEU B 180       2.305  -3.733  19.949  1.00 60.51           C  
ATOM   1488  CB  LEU B 180       3.695  -1.841  20.816  1.00 60.51           C  
ATOM   1489  O   LEU B 180       1.239  -3.990  20.512  1.00 60.51           O  
ATOM   1490  CG  LEU B 180       4.713  -1.297  21.819  1.00 60.51           C  
ATOM   1491  CD1 LEU B 180       4.854   0.213  21.666  1.00 60.51           C  
ATOM   1492  CD2 LEU B 180       4.307  -1.660  23.244  1.00 60.51           C  
ATOM   1493  N   ALA B 181       2.508  -3.652  18.673  1.00 57.89           N  
ATOM   1494  CA  ALA B 181       1.388  -4.003  17.803  1.00 57.89           C  
ATOM   1495  C   ALA B 181       0.941  -5.443  18.038  1.00 57.89           C  
ATOM   1496  CB  ALA B 181       1.767  -3.798  16.339  1.00 57.89           C  
ATOM   1497  O   ALA B 181      -0.257  -5.738  18.027  1.00 57.89           O  
ATOM   1498  N   TYR B 182       1.896  -6.265  18.252  1.00 49.74           N  
ATOM   1499  CA  TYR B 182       1.614  -7.688  18.406  1.00 49.74           C  
ATOM   1500  C   TYR B 182       1.069  -7.989  19.797  1.00 49.74           C  
ATOM   1501  CB  TYR B 182       2.876  -8.517  18.149  1.00 49.74           C  
ATOM   1502  O   TYR B 182       0.094  -8.730  19.941  1.00 49.74           O  
ATOM   1503  CG  TYR B 182       2.668  -9.654  17.178  1.00 49.74           C  
ATOM   1504  CD1 TYR B 182       2.188 -10.888  17.612  1.00 49.74           C  
ATOM   1505  CD2 TYR B 182       2.952  -9.498  15.826  1.00 49.74           C  
ATOM   1506  CE1 TYR B 182       1.997 -11.939  16.722  1.00 49.74           C  
ATOM   1507  CE2 TYR B 182       2.765 -10.542  14.926  1.00 49.74           C  
ATOM   1508  OH  TYR B 182       2.100 -12.794  14.497  1.00 49.74           O  
ATOM   1509  CZ  TYR B 182       2.287 -11.757  15.383  1.00 49.74           C  
ATOM   1510  N   TYR B 183       1.649  -7.504  20.843  1.00 49.84           N  
ATOM   1511  CA  TYR B 183       1.379  -7.943  22.208  1.00 49.84           C  
ATOM   1512  C   TYR B 183       0.256  -7.123  22.832  1.00 49.84           C  
ATOM   1513  CB  TYR B 183       2.643  -7.837  23.067  1.00 49.84           C  
ATOM   1514  O   TYR B 183      -0.590  -7.662  23.549  1.00 49.84           O  
ATOM   1515  CG  TYR B 183       3.427  -9.124  23.154  1.00 49.84           C  
ATOM   1516  CD1 TYR B 183       3.135 -10.075  24.129  1.00 49.84           C  
ATOM   1517  CD2 TYR B 183       4.460  -9.391  22.262  1.00 49.84           C  
ATOM   1518  CE1 TYR B 183       3.857 -11.262  24.214  1.00 49.84           C  
ATOM   1519  CE2 TYR B 183       5.188 -10.574  22.338  1.00 49.84           C  
ATOM   1520  OH  TYR B 183       5.596 -12.675  23.395  1.00 49.84           O  
ATOM   1521  CZ  TYR B 183       4.879 -11.502  23.315  1.00 49.84           C  
ATOM   1522  N   VAL B 184       0.158  -5.786  22.630  1.00 51.30           N  
ATOM   1523  CA  VAL B 184      -0.836  -4.934  23.274  1.00 51.30           C  
ATOM   1524  C   VAL B 184      -2.181  -5.083  22.566  1.00 51.30           C  
ATOM   1525  CB  VAL B 184      -0.397  -3.453  23.279  1.00 51.30           C  
ATOM   1526  O   VAL B 184      -3.234  -5.040  23.206  1.00 51.30           O  
ATOM   1527  CG1 VAL B 184      -1.508  -2.562  23.832  1.00 51.30           C  
ATOM   1528  CG2 VAL B 184       0.885  -3.280  24.092  1.00 51.30           C  
ATOM   1529  N   GLN B 185      -2.301  -5.360  21.244  1.00 50.66           N  
ATOM   1530  CA  GLN B 185      -3.502  -5.478  20.426  1.00 50.66           C  
ATOM   1531  C   GLN B 185      -4.271  -6.754  20.759  1.00 50.66           C  
ATOM   1532  CB  GLN B 185      -3.144  -5.454  18.939  1.00 50.66           C  
ATOM   1533  O   GLN B 185      -5.504  -6.765  20.740  1.00 50.66           O  
ATOM   1534  CG  GLN B 185      -3.423  -4.119  18.261  1.00 50.66           C  
ATOM   1535  CD  GLN B 185      -2.791  -4.016  16.886  1.00 50.66           C  
ATOM   1536  NE2 GLN B 185      -2.668  -2.794  16.380  1.00 50.66           N  
ATOM   1537  OE1 GLN B 185      -2.414  -5.026  16.284  1.00 50.66           O  
ATOM   1538  N   GLU B 186      -3.635  -7.805  20.814  1.00 44.75           N  
ATOM   1539  CA  GLU B 186      -4.289  -9.079  21.098  1.00 44.75           C  
ATOM   1540  C   GLU B 186      -5.026  -9.035  22.434  1.00 44.75           C  
ATOM   1541  CB  GLU B 186      -3.269 -10.220  21.097  1.00 44.75           C  
ATOM   1542  O   GLU B 186      -6.079  -9.657  22.589  1.00 44.75           O  
ATOM   1543  CG  GLU B 186      -3.123 -10.914  19.750  1.00 44.75           C  
ATOM   1544  CD  GLU B 186      -2.134 -12.068  19.773  1.00 44.75           C  
ATOM   1545  OE1 GLU B 186      -1.932 -12.716  18.721  1.00 44.75           O  
ATOM   1546  OE2 GLU B 186      -1.557 -12.327  20.853  1.00 44.75           O  
ATOM   1547  N   GLN B 187      -4.636  -8.208  23.342  1.00 43.88           N  
ATOM   1548  CA  GLN B 187      -5.245  -8.188  24.668  1.00 43.88           C  
ATOM   1549  C   GLN B 187      -6.585  -7.458  24.647  1.00 43.88           C  
ATOM   1550  CB  GLN B 187      -4.305  -7.530  25.680  1.00 43.88           C  
ATOM   1551  O   GLN B 187      -7.469  -7.750  25.456  1.00 43.88           O  
ATOM   1552  CG  GLN B 187      -3.379  -8.511  26.386  1.00 43.88           C  
ATOM   1553  CD  GLN B 187      -2.540  -7.853  27.466  1.00 43.88           C  
ATOM   1554  NE2 GLN B 187      -1.630  -8.619  28.059  1.00 43.88           N  
ATOM   1555  OE1 GLN B 187      -2.708  -6.666  27.764  1.00 43.88           O  
ATOM   1556  N   ASP B 188      -6.774  -6.448  23.812  1.00 43.46           N  
ATOM   1557  CA  ASP B 188      -8.024  -5.694  23.813  1.00 43.46           C  
ATOM   1558  C   ASP B 188      -9.168  -6.527  23.239  1.00 43.46           C  
ATOM   1559  CB  ASP B 188      -7.869  -4.396  23.018  1.00 43.46           C  
ATOM   1560  O   ASP B 188     -10.332  -6.315  23.585  1.00 43.46           O  
ATOM   1561  CG  ASP B 188      -7.345  -3.245  23.859  1.00 43.46           C  
ATOM   1562  OD1 ASP B 188      -7.396  -3.328  25.105  1.00 43.46           O  
ATOM   1563  OD2 ASP B 188      -6.881  -2.245  23.270  1.00 43.46           O  
ATOM   1564  N   SER B 189      -8.922  -7.416  22.322  1.00 40.75           N  
ATOM   1565  CA  SER B 189     -10.033  -8.161  21.740  1.00 40.75           C  
ATOM   1566  C   SER B 189     -10.564  -9.210  22.712  1.00 40.75           C  
ATOM   1567  CB  SER B 189      -9.603  -8.834  20.436  1.00 40.75           C  
ATOM   1568  O   SER B 189     -11.661  -9.740  22.522  1.00 40.75           O  
ATOM   1569  OG  SER B 189      -8.404  -9.568  20.620  1.00 40.75           O  
ATOM   1570  N   GLY B 190      -9.689  -9.789  23.501  1.00 37.53           N  
ATOM   1571  CA  GLY B 190     -10.133 -10.972  24.221  1.00 37.53           C  
ATOM   1572  C   GLY B 190     -11.067 -10.654  25.372  1.00 37.53           C  
ATOM   1573  O   GLY B 190     -11.319 -11.505  26.228  1.00 37.53           O  
ATOM   1574  N   GLN B 191     -11.398  -9.358  25.668  1.00 35.27           N  
ATOM   1575  CA  GLN B 191     -12.077  -9.383  26.959  1.00 35.27           C  
ATOM   1576  C   GLN B 191     -13.382 -10.171  26.879  1.00 35.27           C  
ATOM   1577  CB  GLN B 191     -12.352  -7.961  27.449  1.00 35.27           C  
ATOM   1578  O   GLN B 191     -14.032 -10.412  27.898  1.00 35.27           O  
ATOM   1579  CG  GLN B 191     -11.304  -7.431  28.418  1.00 35.27           C  
ATOM   1580  CD  GLN B 191     -11.553  -5.990  28.823  1.00 35.27           C  
ATOM   1581  NE2 GLN B 191     -10.645  -5.432  29.616  1.00 35.27           N  
ATOM   1582  OE1 GLN B 191     -12.553  -5.384  28.425  1.00 35.27           O  
ATOM   1583  N   SER B 192     -14.141 -10.215  25.795  1.00 34.38           N  
ATOM   1584  CA  SER B 192     -15.479 -10.605  26.229  1.00 34.38           C  
ATOM   1585  C   SER B 192     -15.492 -12.030  26.771  1.00 34.38           C  
ATOM   1586  CB  SER B 192     -16.474 -10.480  25.075  1.00 34.38           C  
ATOM   1587  O   SER B 192     -16.397 -12.408  27.517  1.00 34.38           O  
ATOM   1588  OG  SER B 192     -16.285 -11.523  24.133  1.00 34.38           O  
ATOM   1589  N   GLY B 193     -15.083 -13.024  25.967  1.00 32.92           N  
ATOM   1590  CA  GLY B 193     -15.564 -14.343  26.347  1.00 32.92           C  
ATOM   1591  C   GLY B 193     -15.020 -14.815  27.682  1.00 32.92           C  
ATOM   1592  O   GLY B 193     -14.012 -14.295  28.166  1.00 32.92           O  
ATOM   1593  N   SER B 194     -16.003 -15.174  28.636  1.00 34.57           N  
ATOM   1594  CA  SER B 194     -15.949 -15.614  30.026  1.00 34.57           C  
ATOM   1595  C   SER B 194     -15.008 -16.803  30.194  1.00 34.57           C  
ATOM   1596  CB  SER B 194     -17.346 -15.985  30.525  1.00 34.57           C  
ATOM   1597  O   SER B 194     -14.996 -17.448  31.244  1.00 34.57           O  
ATOM   1598  OG  SER B 194     -17.763 -15.105  31.554  1.00 34.57           O  
ATOM   1599  N   PRO B 195     -14.402 -17.482  29.214  1.00 34.27           N  
ATOM   1600  CA  PRO B 195     -14.030 -18.791  29.757  1.00 34.27           C  
ATOM   1601  C   PRO B 195     -13.147 -18.685  30.998  1.00 34.27           C  
ATOM   1602  CB  PRO B 195     -13.272 -19.450  28.602  1.00 34.27           C  
ATOM   1603  O   PRO B 195     -12.462 -17.676  31.189  1.00 34.27           O  
ATOM   1604  CG  PRO B 195     -13.088 -18.361  27.595  1.00 34.27           C  
ATOM   1605  CD  PRO B 195     -13.740 -17.113  28.117  1.00 34.27           C  
ATOM   1606  N   SER B 196     -13.556 -19.382  32.169  1.00 34.00           N  
ATOM   1607  CA  SER B 196     -13.067 -19.581  33.529  1.00 34.00           C  
ATOM   1608  C   SER B 196     -11.603 -20.008  33.533  1.00 34.00           C  
ATOM   1609  CB  SER B 196     -13.913 -20.628  34.256  1.00 34.00           C  
ATOM   1610  O   SER B 196     -11.021 -20.240  34.595  1.00 34.00           O  
ATOM   1611  OG  SER B 196     -13.496 -21.938  33.914  1.00 34.00           O  
ATOM   1612  N   HIS B 197     -11.097 -20.585  32.423  1.00 33.24           N  
ATOM   1613  CA  HIS B 197      -9.873 -21.285  32.795  1.00 33.24           C  
ATOM   1614  C   HIS B 197      -8.822 -20.314  33.322  1.00 33.24           C  
ATOM   1615  CB  HIS B 197      -9.316 -22.063  31.601  1.00 33.24           C  
ATOM   1616  O   HIS B 197      -8.542 -19.292  32.690  1.00 33.24           O  
ATOM   1617  CG  HIS B 197      -9.751 -23.494  31.562  1.00 33.24           C  
ATOM   1618  CD2 HIS B 197     -10.610 -24.140  30.739  1.00 33.24           C  
ATOM   1619  ND1 HIS B 197      -9.289 -24.436  32.454  1.00 33.24           N  
ATOM   1620  CE1 HIS B 197      -9.845 -25.604  32.179  1.00 33.24           C  
ATOM   1621  NE2 HIS B 197     -10.651 -25.451  31.143  1.00 33.24           N  
ATOM   1622  N   ASN B 198      -8.629 -20.226  34.666  1.00 32.23           N  
ATOM   1623  CA  ASN B 198      -7.802 -19.394  35.534  1.00 32.23           C  
ATOM   1624  C   ASN B 198      -6.334 -19.435  35.118  1.00 32.23           C  
ATOM   1625  CB  ASN B 198      -7.952 -19.826  36.994  1.00 32.23           C  
ATOM   1626  O   ASN B 198      -5.486 -19.925  35.865  1.00 32.23           O  
ATOM   1627  CG  ASN B 198      -9.123 -19.154  37.685  1.00 32.23           C  
ATOM   1628  ND2 ASN B 198      -9.500 -19.669  38.849  1.00 32.23           N  
ATOM   1629  OD1 ASN B 198      -9.684 -18.181  37.175  1.00 32.23           O  
ATOM   1630  N   ASP B 199      -5.989 -19.958  33.912  1.00 35.42           N  
ATOM   1631  CA  ASP B 199      -4.530 -19.932  33.895  1.00 35.42           C  
ATOM   1632  C   ASP B 199      -4.005 -18.504  34.031  1.00 35.42           C  
ATOM   1633  CB  ASP B 199      -3.997 -20.568  32.610  1.00 35.42           C  
ATOM   1634  O   ASP B 199      -4.417 -17.612  33.287  1.00 35.42           O  
ATOM   1635  CG  ASP B 199      -3.586 -22.019  32.793  1.00 35.42           C  
ATOM   1636  OD1 ASP B 199      -3.301 -22.432  33.937  1.00 35.42           O  
ATOM   1637  OD2 ASP B 199      -3.544 -22.754  31.783  1.00 35.42           O  
ATOM   1638  N   PRO B 200      -3.540 -18.082  35.256  1.00 36.37           N  
ATOM   1639  CA  PRO B 200      -3.024 -16.754  35.598  1.00 36.37           C  
ATOM   1640  C   PRO B 200      -2.078 -16.197  34.537  1.00 36.37           C  
ATOM   1641  CB  PRO B 200      -2.285 -16.992  36.918  1.00 36.37           C  
ATOM   1642  O   PRO B 200      -1.674 -15.034  34.614  1.00 36.37           O  
ATOM   1643  CG  PRO B 200      -2.342 -18.471  37.126  1.00 36.37           C  
ATOM   1644  CD  PRO B 200      -3.077 -19.088  35.971  1.00 36.37           C  
ATOM   1645  N   ALA B 201      -1.380 -17.071  33.821  1.00 35.18           N  
ATOM   1646  CA  ALA B 201      -0.124 -16.512  33.327  1.00 35.18           C  
ATOM   1647  C   ALA B 201      -0.379 -15.401  32.313  1.00 35.18           C  
ATOM   1648  CB  ALA B 201       0.737 -17.609  32.705  1.00 35.18           C  
ATOM   1649  O   ALA B 201       0.336 -14.397  32.291  1.00 35.18           O  
ATOM   1650  N   LYS B 202      -0.997 -15.694  31.116  1.00 36.02           N  
ATOM   1651  CA  LYS B 202      -0.583 -14.888  29.971  1.00 36.02           C  
ATOM   1652  C   LYS B 202      -1.272 -13.526  29.980  1.00 36.02           C  
ATOM   1653  CB  LYS B 202      -0.884 -15.619  28.662  1.00 36.02           C  
ATOM   1654  O   LYS B 202      -1.716 -13.043  28.936  1.00 36.02           O  
ATOM   1655  CG  LYS B 202       0.094 -16.739  28.340  1.00 36.02           C  
ATOM   1656  CD  LYS B 202      -0.158 -17.320  26.955  1.00 36.02           C  
ATOM   1657  CE  LYS B 202       0.797 -18.466  26.646  1.00 36.02           C  
ATOM   1658  NZ  LYS B 202       0.476 -19.117  25.341  1.00 36.02           N  
ATOM   1659  N   ASN B 203      -2.088 -13.137  30.992  1.00 36.87           N  
ATOM   1660  CA  ASN B 203      -2.556 -11.766  30.818  1.00 36.87           C  
ATOM   1661  C   ASN B 203      -1.392 -10.788  30.684  1.00 36.87           C  
ATOM   1662  CB  ASN B 203      -3.462 -11.356  31.982  1.00 36.87           C  
ATOM   1663  O   ASN B 203      -0.420 -10.867  31.437  1.00 36.87           O  
ATOM   1664  CG  ASN B 203      -4.891 -11.830  31.805  1.00 36.87           C  
ATOM   1665  ND2 ASN B 203      -5.644 -11.864  32.898  1.00 36.87           N  
ATOM   1666  OD1 ASN B 203      -5.314 -12.164  30.695  1.00 36.87           O  
ATOM   1667  N   PRO B 204      -1.123 -10.282  29.586  1.00 40.83           N  
ATOM   1668  CA  PRO B 204      -0.023  -9.333  29.770  1.00 40.83           C  
ATOM   1669  C   PRO B 204      -0.102  -8.588  31.100  1.00 40.83           C  
ATOM   1670  CB  PRO B 204      -0.190  -8.368  28.593  1.00 40.83           C  
ATOM   1671  O   PRO B 204      -1.187  -8.448  31.670  1.00 40.83           O  
ATOM   1672  CG  PRO B 204      -1.466  -8.784  27.936  1.00 40.83           C  
ATOM   1673  CD  PRO B 204      -2.018  -9.970  28.674  1.00 40.83           C  
ATOM   1674  N   PRO B 205       0.908  -8.573  31.910  1.00 40.28           N  
ATOM   1675  CA  PRO B 205       0.789  -7.845  33.175  1.00 40.28           C  
ATOM   1676  C   PRO B 205       0.061  -6.511  33.023  1.00 40.28           C  
ATOM   1677  CB  PRO B 205       2.245  -7.627  33.595  1.00 40.28           C  
ATOM   1678  O   PRO B 205       0.284  -5.790  32.048  1.00 40.28           O  
ATOM   1679  CG  PRO B 205       3.054  -8.287  32.525  1.00 40.28           C  
ATOM   1680  CD  PRO B 205       2.120  -8.778  31.456  1.00 40.28           C  
ATOM   1681  N   GLY B 206      -1.248  -6.407  33.310  1.00 40.67           N  
ATOM   1682  CA  GLY B 206      -1.923  -5.131  33.488  1.00 40.67           C  
ATOM   1683  C   GLY B 206      -0.964  -3.963  33.625  1.00 40.67           C  
ATOM   1684  O   GLY B 206      -1.273  -2.847  33.204  1.00 40.67           O  
ATOM   1685  N   TYR B 207       0.228  -4.265  34.060  1.00 40.57           N  
ATOM   1686  CA  TYR B 207       1.174  -3.191  34.343  1.00 40.57           C  
ATOM   1687  C   TYR B 207       1.799  -2.662  33.058  1.00 40.57           C  
ATOM   1688  CB  TYR B 207       2.270  -3.677  35.296  1.00 40.57           C  
ATOM   1689  O   TYR B 207       2.223  -1.506  32.996  1.00 40.57           O  
ATOM   1690  CG  TYR B 207       1.787  -4.676  36.318  1.00 40.57           C  
ATOM   1691  CD1 TYR B 207       1.230  -4.254  37.524  1.00 40.57           C  
ATOM   1692  CD2 TYR B 207       1.887  -6.043  36.082  1.00 40.57           C  
ATOM   1693  CE1 TYR B 207       0.784  -5.172  38.470  1.00 40.57           C  
ATOM   1694  CE2 TYR B 207       1.445  -6.969  37.021  1.00 40.57           C  
ATOM   1695  OH  TYR B 207       0.456  -7.437  39.143  1.00 40.57           O  
ATOM   1696  CZ  TYR B 207       0.896  -6.524  38.210  1.00 40.57           C  
ATOM   1697  N   LEU B 208       1.770  -3.534  32.018  1.00 42.47           N  
ATOM   1698  CA  LEU B 208       2.399  -3.037  30.799  1.00 42.47           C  
ATOM   1699  C   LEU B 208       1.511  -2.004  30.113  1.00 42.47           C  
ATOM   1700  CB  LEU B 208       2.694  -4.191  29.838  1.00 42.47           C  
ATOM   1701  O   LEU B 208       2.011  -1.039  29.530  1.00 42.47           O  
ATOM   1702  CG  LEU B 208       4.024  -4.920  30.042  1.00 42.47           C  
ATOM   1703  CD1 LEU B 208       3.934  -6.346  29.510  1.00 42.47           C  
ATOM   1704  CD2 LEU B 208       5.159  -4.161  29.363  1.00 42.47           C  
ATOM   1705  N   GLU B 209       0.190  -2.346  30.106  1.00 43.39           N  
ATOM   1706  CA  GLU B 209      -0.734  -1.397  29.492  1.00 43.39           C  
ATOM   1707  C   GLU B 209      -0.624  -0.020  30.142  1.00 43.39           C  
ATOM   1708  CB  GLU B 209      -2.173  -1.909  29.586  1.00 43.39           C  
ATOM   1709  O   GLU B 209      -0.723   1.003  29.461  1.00 43.39           O  
ATOM   1710  CG  GLU B 209      -2.781  -2.286  28.243  1.00 43.39           C  
ATOM   1711  CD  GLU B 209      -4.189  -2.848  28.358  1.00 43.39           C  
ATOM   1712  OE1 GLU B 209      -4.787  -3.206  27.317  1.00 43.39           O  
ATOM   1713  OE2 GLU B 209      -4.699  -2.931  29.497  1.00 43.39           O  
ATOM   1714  N   ASP B 210      -0.375  -0.118  31.502  1.00 42.85           N  
ATOM   1715  CA  ASP B 210      -0.263   1.148  32.220  1.00 42.85           C  
ATOM   1716  C   ASP B 210       1.075   1.825  31.936  1.00 42.85           C  
ATOM   1717  CB  ASP B 210      -0.432   0.928  33.725  1.00 42.85           C  
ATOM   1718  O   ASP B 210       1.240   3.019  32.193  1.00 42.85           O  
ATOM   1719  CG  ASP B 210      -1.880   0.725  34.136  1.00 42.85           C  
ATOM   1720  OD1 ASP B 210      -2.790   1.052  33.345  1.00 42.85           O  
ATOM   1721  OD2 ASP B 210      -2.112   0.235  35.263  1.00 42.85           O  
ATOM   1722  N   SER B 211       1.887   1.032  31.262  1.00 47.95           N  
ATOM   1723  CA  SER B 211       3.228   1.572  31.062  1.00 47.95           C  
ATOM   1724  C   SER B 211       3.354   2.251  29.702  1.00 47.95           C  
ATOM   1725  CB  SER B 211       4.276   0.466  31.188  1.00 47.95           C  
ATOM   1726  O   SER B 211       4.342   2.937  29.435  1.00 47.95           O  
ATOM   1727  OG  SER B 211       4.244  -0.112  32.482  1.00 47.95           O  
ATOM   1728  N   PHE B 212       2.419   1.898  28.908  1.00 50.09           N  
ATOM   1729  CA  PHE B 212       2.546   2.495  27.584  1.00 50.09           C  
ATOM   1730  C   PHE B 212       1.430   3.503  27.335  1.00 50.09           C  
ATOM   1731  CB  PHE B 212       2.528   1.413  26.500  1.00 50.09           C  
ATOM   1732  O   PHE B 212       0.269   3.241  27.654  1.00 50.09           O  
ATOM   1733  CG  PHE B 212       3.667   0.434  26.599  1.00 50.09           C  
ATOM   1734  CD1 PHE B 212       4.922   0.753  26.094  1.00 50.09           C  
ATOM   1735  CD2 PHE B 212       3.483  -0.805  27.198  1.00 50.09           C  
ATOM   1736  CE1 PHE B 212       5.978  -0.150  26.185  1.00 50.09           C  
ATOM   1737  CE2 PHE B 212       4.534  -1.713  27.293  1.00 50.09           C  
ATOM   1738  CZ  PHE B 212       5.780  -1.384  26.785  1.00 50.09           C  
ATOM   1739  N   VAL B 213       1.901   4.778  27.217  1.00 50.78           N  
ATOM   1740  CA  VAL B 213       0.969   5.849  26.877  1.00 50.78           C  
ATOM   1741  C   VAL B 213       0.764   5.893  25.364  1.00 50.78           C  
ATOM   1742  CB  VAL B 213       1.468   7.219  27.387  1.00 50.78           C  
ATOM   1743  O   VAL B 213       1.727   6.016  24.604  1.00 50.78           O  
ATOM   1744  CG1 VAL B 213       0.495   8.329  26.992  1.00 50.78           C  
ATOM   1745  CG2 VAL B 213       1.660   7.186  28.902  1.00 50.78           C  
ATOM   1746  N   LYS B 214      -0.388   5.433  25.075  1.00 57.26           N  
ATOM   1747  CA  LYS B 214      -0.737   5.562  23.663  1.00 57.26           C  
ATOM   1748  C   LYS B 214      -0.970   7.022  23.286  1.00 57.26           C  
ATOM   1749  CB  LYS B 214      -1.980   4.732  23.339  1.00 57.26           C  
ATOM   1750  O   LYS B 214      -1.531   7.790  24.071  1.00 57.26           O  
ATOM   1751  CG  LYS B 214      -1.804   3.238  23.570  1.00 57.26           C  
ATOM   1752  CD  LYS B 214      -3.099   2.477  23.317  1.00 57.26           C  
ATOM   1753  CE  LYS B 214      -2.968   1.008  23.697  1.00 57.26           C  
ATOM   1754  NZ  LYS B 214      -4.268   0.285  23.567  1.00 57.26           N  
ATOM   1755  N   SER B 215      -0.229   7.444  22.303  1.00 56.60           N  
ATOM   1756  CA  SER B 215      -0.382   8.851  21.947  1.00 56.60           C  
ATOM   1757  C   SER B 215      -1.503   9.046  20.932  1.00 56.60           C  
ATOM   1758  CB  SER B 215       0.928   9.407  21.386  1.00 56.60           C  
ATOM   1759  O   SER B 215      -2.024  10.153  20.779  1.00 56.60           O  
ATOM   1760  OG  SER B 215       1.181   8.890  20.092  1.00 56.60           O  
ATOM   1761  N   GLY B 216      -2.090   7.892  20.456  1.00 71.69           N  
ATOM   1762  CA  GLY B 216      -3.034   8.131  19.376  1.00 71.69           C  
ATOM   1763  C   GLY B 216      -4.475   7.875  19.775  1.00 71.69           C  
ATOM   1764  O   GLY B 216      -4.739   7.288  20.827  1.00 71.69           O  
ATOM   1765  N   VAL B 217      -5.421   8.587  19.069  1.00 84.97           N  
ATOM   1766  CA  VAL B 217      -6.840   8.538  19.403  1.00 84.97           C  
ATOM   1767  C   VAL B 217      -7.557   7.561  18.473  1.00 84.97           C  
ATOM   1768  CB  VAL B 217      -7.493   9.936  19.313  1.00 84.97           C  
ATOM   1769  O   VAL B 217      -8.752   7.305  18.633  1.00 84.97           O  
ATOM   1770  CG1 VAL B 217      -6.942  10.860  20.397  1.00 84.97           C  
ATOM   1771  CG2 VAL B 217      -7.270  10.540  17.928  1.00 84.97           C  
ATOM   1772  N   PHE B 218      -6.765   6.933  17.584  1.00 82.35           N  
ATOM   1773  CA  PHE B 218      -7.335   5.901  16.725  1.00 82.35           C  
ATOM   1774  C   PHE B 218      -7.147   4.520  17.341  1.00 82.35           C  
ATOM   1775  CB  PHE B 218      -6.699   5.947  15.333  1.00 82.35           C  
ATOM   1776  O   PHE B 218      -6.072   4.205  17.856  1.00 82.35           O  
ATOM   1777  CG  PHE B 218      -7.084   7.159  14.528  1.00 82.35           C  
ATOM   1778  CD1 PHE B 218      -8.186   7.127  13.682  1.00 82.35           C  
ATOM   1779  CD2 PHE B 218      -6.345   8.331  14.619  1.00 82.35           C  
ATOM   1780  CE1 PHE B 218      -8.545   8.247  12.936  1.00 82.35           C  
ATOM   1781  CE2 PHE B 218      -6.698   9.455  13.877  1.00 82.35           C  
ATOM   1782  CZ  PHE B 218      -7.797   9.410  13.036  1.00 82.35           C  
ATOM   1783  N   ASN B 219      -8.192   3.792  17.303  1.00 71.63           N  
ATOM   1784  CA  ASN B 219      -7.943   2.377  17.561  1.00 71.63           C  
ATOM   1785  C   ASN B 219      -7.498   1.646  16.298  1.00 71.63           C  
ATOM   1786  CB  ASN B 219      -9.189   1.712  18.149  1.00 71.63           C  
ATOM   1787  O   ASN B 219      -7.602   2.186  15.195  1.00 71.63           O  
ATOM   1788  CG  ASN B 219     -10.350   1.683  17.175  1.00 71.63           C  
ATOM   1789  ND2 ASN B 219     -11.521   2.108  17.635  1.00 71.63           N  
ATOM   1790  OD1 ASN B 219     -10.197   1.281  16.019  1.00 71.63           O  
ATOM   1791  N   VAL B 220      -7.026   0.467  16.398  1.00 67.31           N  
ATOM   1792  CA  VAL B 220      -6.399  -0.264  15.302  1.00 67.31           C  
ATOM   1793  C   VAL B 220      -7.424  -0.525  14.201  1.00 67.31           C  
ATOM   1794  CB  VAL B 220      -5.785  -1.597  15.786  1.00 67.31           C  
ATOM   1795  O   VAL B 220      -7.138  -0.327  13.018  1.00 67.31           O  
ATOM   1796  CG1 VAL B 220      -5.276  -2.418  14.603  1.00 67.31           C  
ATOM   1797  CG2 VAL B 220      -4.658  -1.333  16.783  1.00 67.31           C  
ATOM   1798  N   SER B 221      -8.594  -0.977  14.613  1.00 63.25           N  
ATOM   1799  CA  SER B 221      -9.637  -1.274  13.637  1.00 63.25           C  
ATOM   1800  C   SER B 221     -10.020  -0.030  12.841  1.00 63.25           C  
ATOM   1801  CB  SER B 221     -10.874  -1.846  14.330  1.00 63.25           C  
ATOM   1802  O   SER B 221     -10.238  -0.105  11.630  1.00 63.25           O  
ATOM   1803  OG  SER B 221     -11.412  -0.912  15.250  1.00 63.25           O  
ATOM   1804  N   GLU B 222     -10.104   1.107  13.552  1.00 74.16           N  
ATOM   1805  CA  GLU B 222     -10.417   2.369  12.888  1.00 74.16           C  
ATOM   1806  C   GLU B 222      -9.328   2.752  11.891  1.00 74.16           C  
ATOM   1807  CB  GLU B 222     -10.606   3.486  13.917  1.00 74.16           C  
ATOM   1808  O   GLU B 222      -9.624   3.171  10.770  1.00 74.16           O  
ATOM   1809  CG  GLU B 222     -11.917   3.400  14.685  1.00 74.16           C  
ATOM   1810  CD  GLU B 222     -12.057   4.470  15.756  1.00 74.16           C  
ATOM   1811  OE1 GLU B 222     -13.202   4.850  16.089  1.00 74.16           O  
ATOM   1812  OE2 GLU B 222     -11.012   4.933  16.266  1.00 74.16           O  
ATOM   1813  N   LEU B 223      -8.150   2.545  12.312  1.00 77.95           N  
ATOM   1814  CA  LEU B 223      -7.022   2.902  11.458  1.00 77.95           C  
ATOM   1815  C   LEU B 223      -7.003   2.045  10.197  1.00 77.95           C  
ATOM   1816  CB  LEU B 223      -5.703   2.743  12.218  1.00 77.95           C  
ATOM   1817  O   LEU B 223      -6.783   2.557   9.097  1.00 77.95           O  
ATOM   1818  CG  LEU B 223      -4.990   4.035  12.617  1.00 77.95           C  
ATOM   1819  CD1 LEU B 223      -4.680   4.030  14.110  1.00 77.95           C  
ATOM   1820  CD2 LEU B 223      -3.714   4.216  11.802  1.00 77.95           C  
ATOM   1821  N   VAL B 224      -7.226   0.815  10.316  1.00 67.69           N  
ATOM   1822  CA  VAL B 224      -7.243  -0.094   9.175  1.00 67.69           C  
ATOM   1823  C   VAL B 224      -8.368   0.297   8.219  1.00 67.69           C  
ATOM   1824  CB  VAL B 224      -7.411  -1.563   9.622  1.00 67.69           C  
ATOM   1825  O   VAL B 224      -8.162   0.373   7.006  1.00 67.69           O  
ATOM   1826  CG1 VAL B 224      -7.693  -2.464   8.422  1.00 67.69           C  
ATOM   1827  CG2 VAL B 224      -6.166  -2.038  10.370  1.00 67.69           C  
ATOM   1828  N   ARG B 225      -9.415   0.561   8.692  1.00 71.96           N  
ATOM   1829  CA  ARG B 225     -10.581   0.886   7.877  1.00 71.96           C  
ATOM   1830  C   ARG B 225     -10.365   2.182   7.103  1.00 71.96           C  
ATOM   1831  CB  ARG B 225     -11.833   1.000   8.750  1.00 71.96           C  
ATOM   1832  O   ARG B 225     -10.531   2.218   5.882  1.00 71.96           O  
ATOM   1833  CG  ARG B 225     -13.115   1.216   7.963  1.00 71.96           C  
ATOM   1834  CD  ARG B 225     -14.331   1.295   8.876  1.00 71.96           C  
ATOM   1835  NE  ARG B 225     -14.221   2.398   9.826  1.00 71.96           N  
ATOM   1836  NH1 ARG B 225     -14.800   1.138  11.674  1.00 71.96           N  
ATOM   1837  NH2 ARG B 225     -14.318   3.367  11.906  1.00 71.96           N  
ATOM   1838  CZ  ARG B 225     -14.446   2.299  11.133  1.00 71.96           C  
ATOM   1839  N   VAL B 226     -10.020   3.208   7.848  1.00 80.74           N  
ATOM   1840  CA  VAL B 226      -9.939   4.527   7.229  1.00 80.74           C  
ATOM   1841  C   VAL B 226      -8.726   4.590   6.304  1.00 80.74           C  
ATOM   1842  CB  VAL B 226      -9.859   5.647   8.291  1.00 80.74           C  
ATOM   1843  O   VAL B 226      -8.756   5.275   5.278  1.00 80.74           O  
ATOM   1844  CG1 VAL B 226      -9.661   7.008   7.625  1.00 80.74           C  
ATOM   1845  CG2 VAL B 226     -11.116   5.650   9.158  1.00 80.74           C  
ATOM   1846  N   SER B 227      -7.725   3.852   6.630  1.00 79.63           N  
ATOM   1847  CA  SER B 227      -6.510   3.838   5.822  1.00 79.63           C  
ATOM   1848  C   SER B 227      -6.752   3.170   4.473  1.00 79.63           C  
ATOM   1849  CB  SER B 227      -5.382   3.119   6.562  1.00 79.63           C  
ATOM   1850  O   SER B 227      -6.068   3.473   3.493  1.00 79.63           O  
ATOM   1851  OG  SER B 227      -5.211   3.655   7.863  1.00 79.63           O  
ATOM   1852  N   ARG B 228      -7.796   2.404   4.374  1.00 72.45           N  
ATOM   1853  CA  ARG B 228      -8.067   1.663   3.146  1.00 72.45           C  
ATOM   1854  C   ARG B 228      -9.219   2.292   2.369  1.00 72.45           C  
ATOM   1855  CB  ARG B 228      -8.385   0.199   3.459  1.00 72.45           C  
ATOM   1856  O   ARG B 228      -9.473   1.926   1.220  1.00 72.45           O  
ATOM   1857  CG  ARG B 228      -7.199  -0.587   3.997  1.00 72.45           C  
ATOM   1858  CD  ARG B 228      -7.568  -2.034   4.289  1.00 72.45           C  
ATOM   1859  NE  ARG B 228      -6.422  -2.794   4.779  1.00 72.45           N  
ATOM   1860  NH1 ARG B 228      -7.625  -4.714   5.230  1.00 72.45           N  
ATOM   1861  NH2 ARG B 228      -5.370  -4.646   5.639  1.00 72.45           N  
ATOM   1862  CZ  ARG B 228      -6.475  -4.050   5.215  1.00 72.45           C  
ATOM   1863  N   THR B 229      -9.816   3.193   2.965  1.00 80.83           N  
ATOM   1864  CA  THR B 229     -10.982   3.813   2.346  1.00 80.83           C  
ATOM   1865  C   THR B 229     -10.565   4.980   1.455  1.00 80.83           C  
ATOM   1866  CB  THR B 229     -11.982   4.306   3.408  1.00 80.83           C  
ATOM   1867  O   THR B 229      -9.883   5.901   1.909  1.00 80.83           O  
ATOM   1868  CG2 THR B 229     -13.247   4.858   2.758  1.00 80.83           C  
ATOM   1869  OG1 THR B 229     -12.337   3.214   4.265  1.00 80.83           O  
ATOM   1870  N   PRO B 230     -10.972   4.923   0.238  1.00 86.71           N  
ATOM   1871  CA  PRO B 230     -10.725   6.091  -0.610  1.00 86.71           C  
ATOM   1872  C   PRO B 230     -11.507   7.323  -0.160  1.00 86.71           C  
ATOM   1873  CB  PRO B 230     -11.186   5.627  -1.993  1.00 86.71           C  
ATOM   1874  O   PRO B 230     -12.616   7.197   0.366  1.00 86.71           O  
ATOM   1875  CG  PRO B 230     -11.225   4.136  -1.903  1.00 86.71           C  
ATOM   1876  CD  PRO B 230     -11.493   3.752  -0.476  1.00 86.71           C  
ATOM   1877  N   ILE B 231     -10.990   8.403  -0.456  1.00 93.53           N  
ATOM   1878  CA  ILE B 231     -11.577   9.655   0.010  1.00 93.53           C  
ATOM   1879  C   ILE B 231     -12.907   9.898  -0.701  1.00 93.53           C  
ATOM   1880  CB  ILE B 231     -10.621  10.847  -0.221  1.00 93.53           C  
ATOM   1881  O   ILE B 231     -13.760  10.634  -0.200  1.00 93.53           O  
ATOM   1882  CG1 ILE B 231     -11.046  12.046   0.635  1.00 93.53           C  
ATOM   1883  CG2 ILE B 231     -10.574  11.223  -1.704  1.00 93.53           C  
ATOM   1884  CD1 ILE B 231      -9.964  13.103   0.801  1.00 93.53           C  
ATOM   1885  N   THR B 232     -13.080   9.350  -1.854  1.00 87.91           N  
ATOM   1886  CA  THR B 232     -14.296   9.532  -2.640  1.00 87.91           C  
ATOM   1887  C   THR B 232     -15.447   8.723  -2.050  1.00 87.91           C  
ATOM   1888  CB  THR B 232     -14.077   9.124  -4.109  1.00 87.91           C  
ATOM   1889  O   THR B 232     -16.612   8.965  -2.373  1.00 87.91           O  
ATOM   1890  CG2 THR B 232     -13.098  10.065  -4.802  1.00 87.91           C  
ATOM   1891  OG1 THR B 232     -13.556   7.790  -4.156  1.00 87.91           O  
ATOM   1892  N   GLN B 233     -15.010   7.741  -1.213  1.00 72.50           N  
ATOM   1893  CA  GLN B 233     -16.019   6.897  -0.582  1.00 72.50           C  
ATOM   1894  C   GLN B 233     -16.368   7.406   0.814  1.00 72.50           C  
ATOM   1895  CB  GLN B 233     -15.537   5.447  -0.506  1.00 72.50           C  
ATOM   1896  O   GLN B 233     -15.514   7.958   1.510  1.00 72.50           O  
ATOM   1897  CG  GLN B 233     -15.689   4.679  -1.812  1.00 72.50           C  
ATOM   1898  CD  GLN B 233     -15.216   3.242  -1.706  1.00 72.50           C  
ATOM   1899  NE2 GLN B 233     -15.280   2.513  -2.816  1.00 72.50           N  
ATOM   1900  OE1 GLN B 233     -14.795   2.790  -0.637  1.00 72.50           O  
ATOM   1901  N   GLY B 234     -17.456   8.181   1.194  1.00 50.43           N  
ATOM   1902  CA  GLY B 234     -17.841   8.610   2.529  1.00 50.43           C  
ATOM   1903  C   GLY B 234     -17.473   7.607   3.607  1.00 50.43           C  
ATOM   1904  O   GLY B 234     -17.195   6.444   3.310  1.00 50.43           O  
ATOM   1905  N   THR B 235     -16.597   8.050   4.614  1.00 41.64           N  
ATOM   1906  CA  THR B 235     -16.307   7.150   5.724  1.00 41.64           C  
ATOM   1907  C   THR B 235     -17.597   6.672   6.384  1.00 41.64           C  
ATOM   1908  CB  THR B 235     -15.411   7.831   6.776  1.00 41.64           C  
ATOM   1909  O   THR B 235     -17.599   6.302   7.560  1.00 41.64           O  
ATOM   1910  CG2 THR B 235     -14.027   8.129   6.209  1.00 41.64           C  
ATOM   1911  OG1 THR B 235     -16.021   9.060   7.190  1.00 41.64           O  
ATOM   1912  N   GLY B 236     -18.707   6.742   5.731  1.00 33.15           N  
ATOM   1913  CA  GLY B 236     -19.911   6.460   6.496  1.00 33.15           C  
ATOM   1914  C   GLY B 236     -19.783   5.234   7.379  1.00 33.15           C  
ATOM   1915  O   GLY B 236     -19.090   4.278   7.027  1.00 33.15           O  
ATOM   1916  N   VAL B 237     -19.527   5.464   8.613  1.00 30.01           N  
ATOM   1917  CA  VAL B 237     -19.803   4.429   9.604  1.00 30.01           C  
ATOM   1918  C   VAL B 237     -21.138   3.758   9.291  1.00 30.01           C  
ATOM   1919  CB  VAL B 237     -19.820   5.006  11.037  1.00 30.01           C  
ATOM   1920  O   VAL B 237     -22.130   4.435   9.010  1.00 30.01           O  
ATOM   1921  CG1 VAL B 237     -18.397   5.248  11.538  1.00 30.01           C  
ATOM   1922  CG2 VAL B 237     -20.633   6.298  11.082  1.00 30.01           C  
ATOM   1923  N   ASN B 238     -21.124   2.771   8.518  1.00 27.25           N  
ATOM   1924  CA  ASN B 238     -22.385   2.044   8.422  1.00 27.25           C  
ATOM   1925  C   ASN B 238     -23.013   1.827   9.796  1.00 27.25           C  
ATOM   1926  CB  ASN B 238     -22.180   0.703   7.715  1.00 27.25           C  
ATOM   1927  O   ASN B 238     -22.456   1.114  10.633  1.00 27.25           O  
ATOM   1928  CG  ASN B 238     -22.593   0.742   6.257  1.00 27.25           C  
ATOM   1929  ND2 ASN B 238     -22.226  -0.292   5.509  1.00 27.25           N  
ATOM   1930  OD1 ASN B 238     -23.236   1.694   5.807  1.00 27.25           O  
ATOM   1931  N   PHE B 239     -23.521   2.913  10.463  1.00 24.96           N  
ATOM   1932  CA  PHE B 239     -24.270   2.567  11.665  1.00 24.96           C  
ATOM   1933  C   PHE B 239     -25.250   1.435  11.386  1.00 24.96           C  
ATOM   1934  CB  PHE B 239     -25.019   3.790  12.204  1.00 24.96           C  
ATOM   1935  O   PHE B 239     -25.767   1.315  10.273  1.00 24.96           O  
ATOM   1936  CG  PHE B 239     -24.115   4.897  12.676  1.00 24.96           C  
ATOM   1937  CD1 PHE B 239     -23.570   4.870  13.954  1.00 24.96           C  
ATOM   1938  CD2 PHE B 239     -23.811   5.964  11.841  1.00 24.96           C  
ATOM   1939  CE1 PHE B 239     -22.733   5.893  14.393  1.00 24.96           C  
ATOM   1940  CE2 PHE B 239     -22.976   6.990  12.273  1.00 24.96           C  
ATOM   1941  CZ  PHE B 239     -22.438   6.953  13.550  1.00 24.96           C  
ATOM   1942  N   PRO B 240     -25.082   0.396  12.071  1.00 21.30           N  
ATOM   1943  CA  PRO B 240     -26.136  -0.606  11.898  1.00 21.30           C  
ATOM   1944  C   PRO B 240     -27.538  -0.004  11.963  1.00 21.30           C  
ATOM   1945  CB  PRO B 240     -25.902  -1.570  13.064  1.00 21.30           C  
ATOM   1946  O   PRO B 240     -27.782   0.920  12.744  1.00 21.30           O  
ATOM   1947  CG  PRO B 240     -24.821  -0.932  13.876  1.00 21.30           C  
ATOM   1948  CD  PRO B 240     -24.424   0.355  13.213  1.00 21.30           C  
ATOM   1949  N   ILE B 241     -28.111   0.237  10.822  1.00 22.26           N  
ATOM   1950  CA  ILE B 241     -29.510   0.649  10.769  1.00 22.26           C  
ATOM   1951  C   ILE B 241     -30.321  -0.146  11.789  1.00 22.26           C  
ATOM   1952  CB  ILE B 241     -30.100   0.465   9.353  1.00 22.26           C  
ATOM   1953  O   ILE B 241     -30.347  -1.378  11.746  1.00 22.26           O  
ATOM   1954  CG1 ILE B 241     -29.667   1.617   8.439  1.00 22.26           C  
ATOM   1955  CG2 ILE B 241     -31.627   0.359   9.414  1.00 22.26           C  
ATOM   1956  CD1 ILE B 241     -29.516   1.223   6.976  1.00 22.26           C  
ATOM   1957  N   GLY B 242     -30.356   0.312  13.011  1.00 19.76           N  
ATOM   1958  CA  GLY B 242     -31.305  -0.265  13.950  1.00 19.76           C  
ATOM   1959  C   GLY B 242     -32.680  -0.487  13.349  1.00 19.76           C  
ATOM   1960  O   GLY B 242     -33.003   0.077  12.301  1.00 19.76           O  
ATOM   1961  N   GLU B 243     -33.173  -1.722  13.453  1.00 21.84           N  
ATOM   1962  CA  GLU B 243     -34.485  -2.276  13.133  1.00 21.84           C  
ATOM   1963  C   GLU B 243     -35.605  -1.379  13.655  1.00 21.84           C  
ATOM   1964  CB  GLU B 243     -34.629  -3.686  13.710  1.00 21.84           C  
ATOM   1965  O   GLU B 243     -35.693  -1.125  14.858  1.00 21.84           O  
ATOM   1966  CG  GLU B 243     -34.171  -4.787  12.764  1.00 21.84           C  
ATOM   1967  CD  GLU B 243     -34.471  -6.185  13.280  1.00 21.84           C  
ATOM   1968  OE1 GLU B 243     -34.217  -7.170  12.550  1.00 21.84           O  
ATOM   1969  OE2 GLU B 243     -34.966  -6.297  14.424  1.00 21.84           O  
ATOM   1970  N   ILE B 244     -35.717  -0.205  13.009  1.00 23.33           N  
ATOM   1971  CA  ILE B 244     -36.872   0.547  13.487  1.00 23.33           C  
ATOM   1972  C   ILE B 244     -38.083  -0.377  13.593  1.00 23.33           C  
ATOM   1973  CB  ILE B 244     -37.190   1.743  12.561  1.00 23.33           C  
ATOM   1974  O   ILE B 244     -38.427  -1.072  12.634  1.00 23.33           O  
ATOM   1975  CG1 ILE B 244     -35.965   2.655  12.426  1.00 23.33           C  
ATOM   1976  CG2 ILE B 244     -38.399   2.523  13.083  1.00 23.33           C  
ATOM   1977  CD1 ILE B 244     -36.070   3.670  11.297  1.00 23.33           C  
ATOM   1978  N   PRO B 245     -38.453  -0.650  14.783  1.00 20.21           N  
ATOM   1979  CA  PRO B 245     -39.588  -1.540  15.039  1.00 20.21           C  
ATOM   1980  C   PRO B 245     -40.867  -1.079  14.344  1.00 20.21           C  
ATOM   1981  CB  PRO B 245     -39.743  -1.484  16.561  1.00 20.21           C  
ATOM   1982  O   PRO B 245     -41.016   0.107  14.040  1.00 20.21           O  
ATOM   1983  CG  PRO B 245     -38.861  -0.358  16.994  1.00 20.21           C  
ATOM   1984  CD  PRO B 245     -38.211   0.234  15.777  1.00 20.21           C  
ATOM   1985  N   SER B 246     -41.499  -2.019  13.650  1.00 20.93           N  
ATOM   1986  CA  SER B 246     -42.739  -2.044  12.882  1.00 20.93           C  
ATOM   1987  C   SER B 246     -43.905  -1.495  13.697  1.00 20.93           C  
ATOM   1988  CB  SER B 246     -43.055  -3.468  12.420  1.00 20.93           C  
ATOM   1989  O   SER B 246     -44.493  -2.211  14.510  1.00 20.93           O  
ATOM   1990  OG  SER B 246     -42.699  -4.411  13.416  1.00 20.93           O  
ATOM   1991  N   GLN B 247     -43.721  -0.335  14.349  1.00 20.00           N  
ATOM   1992  CA  GLN B 247     -44.898  -0.255  15.208  1.00 20.00           C  
ATOM   1993  C   GLN B 247     -46.175  -0.523  14.417  1.00 20.00           C  
ATOM   1994  CB  GLN B 247     -44.977   1.115  15.884  1.00 20.00           C  
ATOM   1995  O   GLN B 247     -46.258  -0.195  13.231  1.00 20.00           O  
ATOM   1996  CG  GLN B 247     -44.244   1.186  17.217  1.00 20.00           C  
ATOM   1997  CD  GLN B 247     -44.667   2.376  18.056  1.00 20.00           C  
ATOM   1998  NE2 GLN B 247     -44.279   2.373  19.327  1.00 20.00           N  
ATOM   1999  OE1 GLN B 247     -45.335   3.292  17.567  1.00 20.00           O  
ATOM   2000  N   PRO B 248     -47.209  -1.054  15.131  1.00 20.71           N  
ATOM   2001  CA  PRO B 248     -48.402  -1.826  14.775  1.00 20.71           C  
ATOM   2002  C   PRO B 248     -49.380  -1.036  13.909  1.00 20.71           C  
ATOM   2003  CB  PRO B 248     -49.023  -2.161  16.133  1.00 20.71           C  
ATOM   2004  O   PRO B 248     -49.301   0.194  13.848  1.00 20.71           O  
ATOM   2005  CG  PRO B 248     -48.239  -1.358  17.120  1.00 20.71           C  
ATOM   2006  CD  PRO B 248     -47.173  -0.602  16.381  1.00 20.71           C  
ATOM   2007  N   TYR B 249     -50.266  -1.787  13.280  1.00 17.98           N  
ATOM   2008  CA  TYR B 249     -51.180  -1.743  12.143  1.00 17.98           C  
ATOM   2009  C   TYR B 249     -52.347  -0.802  12.417  1.00 17.98           C  
ATOM   2010  CB  TYR B 249     -51.704  -3.145  11.820  1.00 17.98           C  
ATOM   2011  O   TYR B 249     -52.880  -0.179  11.496  1.00 17.98           O  
ATOM   2012  CG  TYR B 249     -51.040  -3.781  10.623  1.00 17.98           C  
ATOM   2013  CD1 TYR B 249     -51.541  -3.586   9.338  1.00 17.98           C  
ATOM   2014  CD2 TYR B 249     -49.910  -4.578  10.775  1.00 17.98           C  
ATOM   2015  CE1 TYR B 249     -50.933  -4.172   8.233  1.00 17.98           C  
ATOM   2016  CE2 TYR B 249     -49.294  -5.169   9.677  1.00 17.98           C  
ATOM   2017  OH  TYR B 249     -49.206  -5.542   7.321  1.00 17.98           O  
ATOM   2018  CZ  TYR B 249     -49.812  -4.960   8.411  1.00 17.98           C  
ATOM   2019  N   TYR B 250     -52.963  -0.823  13.687  1.00 17.41           N  
ATOM   2020  CA  TYR B 250     -54.344  -1.264  13.532  1.00 17.41           C  
ATOM   2021  C   TYR B 250     -55.175  -0.212  12.807  1.00 17.41           C  
ATOM   2022  CB  TYR B 250     -54.967  -1.572  14.897  1.00 17.41           C  
ATOM   2023  O   TYR B 250     -55.851  -0.517  11.822  1.00 17.41           O  
ATOM   2024  CG  TYR B 250     -54.747  -2.992  15.359  1.00 17.41           C  
ATOM   2025  CD1 TYR B 250     -55.622  -4.010  14.984  1.00 17.41           C  
ATOM   2026  CD2 TYR B 250     -53.667  -3.320  16.170  1.00 17.41           C  
ATOM   2027  CE1 TYR B 250     -55.425  -5.320  15.408  1.00 17.41           C  
ATOM   2028  CE2 TYR B 250     -53.460  -4.626  16.600  1.00 17.41           C  
ATOM   2029  OH  TYR B 250     -54.143  -6.913  16.637  1.00 17.41           O  
ATOM   2030  CZ  TYR B 250     -54.343  -5.618  16.214  1.00 17.41           C  
ATOM   2031  N   HIS B 251     -56.026   0.472  13.628  1.00 18.20           N  
ATOM   2032  CA  HIS B 251     -57.462   0.223  13.673  1.00 18.20           C  
ATOM   2033  C   HIS B 251     -58.212   1.152  12.724  1.00 18.20           C  
ATOM   2034  CB  HIS B 251     -57.991   0.391  15.099  1.00 18.20           C  
ATOM   2035  O   HIS B 251     -57.649   2.134  12.236  1.00 18.20           O  
ATOM   2036  CG  HIS B 251     -58.159  -0.902  15.832  1.00 18.20           C  
ATOM   2037  CD2 HIS B 251     -57.495  -1.414  16.895  1.00 18.20           C  
ATOM   2038  ND1 HIS B 251     -59.110  -1.837  15.483  1.00 18.20           N  
ATOM   2039  CE1 HIS B 251     -59.022  -2.871  16.302  1.00 18.20           C  
ATOM   2040  NE2 HIS B 251     -58.050  -2.640  17.168  1.00 18.20           N  
ATOM   2041  N   ASP B 252     -59.395   1.612  13.190  1.00 18.92           N  
ATOM   2042  CA  ASP B 252     -60.779   1.438  12.759  1.00 18.92           C  
ATOM   2043  C   ASP B 252     -61.253   2.635  11.938  1.00 18.92           C  
ATOM   2044  CB  ASP B 252     -61.695   1.231  13.967  1.00 18.92           C  
ATOM   2045  O   ASP B 252     -61.917   2.467  10.913  1.00 18.92           O  
ATOM   2046  CG  ASP B 252     -62.956   0.457  13.629  1.00 18.92           C  
ATOM   2047  OD1 ASP B 252     -63.092  -0.017  12.480  1.00 18.92           O  
ATOM   2048  OD2 ASP B 252     -63.824   0.321  14.518  1.00 18.92           O  
ATOM   2049  N   MET B 253     -61.277   3.840  12.585  1.00 18.12           N  
ATOM   2050  CA  MET B 253     -62.657   4.296  12.717  1.00 18.12           C  
ATOM   2051  C   MET B 253     -63.154   4.913  11.414  1.00 18.12           C  
ATOM   2052  CB  MET B 253     -62.783   5.309  13.856  1.00 18.12           C  
ATOM   2053  O   MET B 253     -62.369   5.483  10.654  1.00 18.12           O  
ATOM   2054  CG  MET B 253     -62.695   4.689  15.241  1.00 18.12           C  
ATOM   2055  SD  MET B 253     -64.346   4.416  15.995  1.00 18.12           S  
ATOM   2056  CE  MET B 253     -65.184   5.944  15.490  1.00 18.12           C  
ATOM   2057  N   ASN B 254     -64.512   4.884  11.165  1.00 19.71           N  
ATOM   2058  CA  ASN B 254     -65.533   4.953  10.124  1.00 19.71           C  
ATOM   2059  C   ASN B 254     -65.730   6.382   9.627  1.00 19.71           C  
ATOM   2060  CB  ASN B 254     -66.857   4.380  10.631  1.00 19.71           C  
ATOM   2061  O   ASN B 254     -66.606   6.641   8.800  1.00 19.71           O  
ATOM   2062  CG  ASN B 254     -67.170   3.020  10.038  1.00 19.71           C  
ATOM   2063  ND2 ASN B 254     -68.188   2.358  10.577  1.00 19.71           N  
ATOM   2064  OD1 ASN B 254     -66.503   2.568   9.105  1.00 19.71           O  
ATOM   2065  N   SER B 255     -65.116   7.357  10.254  1.00 19.37           N  
ATOM   2066  CA  SER B 255     -66.136   8.393  10.378  1.00 19.37           C  
ATOM   2067  C   SER B 255     -66.549   8.930   9.012  1.00 19.37           C  
ATOM   2068  CB  SER B 255     -65.632   9.540  11.254  1.00 19.37           C  
ATOM   2069  O   SER B 255     -65.719   9.046   8.108  1.00 19.37           O  
ATOM   2070  OG  SER B 255     -65.219   9.061  12.523  1.00 19.37           O  
ATOM   2071  N   GLY B 256     -67.863   9.224   8.847  1.00 20.50           N  
ATOM   2072  CA  GLY B 256     -68.903   9.378   7.842  1.00 20.50           C  
ATOM   2073  C   GLY B 256     -68.762  10.651   7.029  1.00 20.50           C  
ATOM   2074  O   GLY B 256     -69.338  10.768   5.945  1.00 20.50           O  
ATOM   2075  N   VAL B 257     -68.266  11.716   7.690  1.00 19.56           N  
ATOM   2076  CA  VAL B 257     -69.269  12.755   7.484  1.00 19.56           C  
ATOM   2077  C   VAL B 257     -69.267  13.194   6.021  1.00 19.56           C  
ATOM   2078  CB  VAL B 257     -69.025  13.971   8.406  1.00 19.56           C  
ATOM   2079  O   VAL B 257     -68.256  13.057   5.328  1.00 19.56           O  
ATOM   2080  CG1 VAL B 257     -69.440  13.654   9.841  1.00 19.56           C  
ATOM   2081  CG2 VAL B 257     -67.558  14.395   8.352  1.00 19.56           C  
ATOM   2082  N   ASN B 258     -70.327  13.903   5.669  1.00 19.40           N  
ATOM   2083  CA  ASN B 258     -71.284  14.091   4.584  1.00 19.40           C  
ATOM   2084  C   ASN B 258     -70.784  15.112   3.566  1.00 19.40           C  
ATOM   2085  CB  ASN B 258     -72.646  14.516   5.137  1.00 19.40           C  
ATOM   2086  O   ASN B 258     -71.112  15.026   2.382  1.00 19.40           O  
ATOM   2087  CG  ASN B 258     -73.669  13.399   5.092  1.00 19.40           C  
ATOM   2088  ND2 ASN B 258     -74.772  13.575   5.811  1.00 19.40           N  
ATOM   2089  OD1 ASN B 258     -73.470  12.385   4.418  1.00 19.40           O  
ATOM   2090  N   LEU B 259     -70.351  16.295   4.088  1.00 18.79           N  
ATOM   2091  CA  LEU B 259     -71.298  17.324   3.670  1.00 18.79           C  
ATOM   2092  C   LEU B 259     -71.120  17.658   2.193  1.00 18.79           C  
ATOM   2093  CB  LEU B 259     -71.124  18.588   4.516  1.00 18.79           C  
ATOM   2094  O   LEU B 259     -70.071  17.374   1.609  1.00 18.79           O  
ATOM   2095  CG  LEU B 259     -71.707  18.543   5.929  1.00 18.79           C  
ATOM   2096  CD1 LEU B 259     -71.215  19.736   6.743  1.00 18.79           C  
ATOM   2097  CD2 LEU B 259     -73.230  18.515   5.879  1.00 18.79           C  
ATOM   2098  N   GLN B 260     -71.745  18.814   1.895  1.00 18.98           N  
ATOM   2099  CA  GLN B 260     -72.727  19.152   0.870  1.00 18.98           C  
ATOM   2100  C   GLN B 260     -72.044  19.606  -0.417  1.00 18.98           C  
ATOM   2101  CB  GLN B 260     -73.676  20.240   1.372  1.00 18.98           C  
ATOM   2102  O   GLN B 260     -70.831  19.826  -0.438  1.00 18.98           O  
ATOM   2103  CG  GLN B 260     -75.034  19.714   1.819  1.00 18.98           C  
ATOM   2104  CD  GLN B 260     -76.089  20.802   1.893  1.00 18.98           C  
ATOM   2105  NE2 GLN B 260     -77.323  20.411   2.191  1.00 18.98           N  
ATOM   2106  OE1 GLN B 260     -75.797  21.984   1.685  1.00 18.98           O  
ATOM   2107  N   ARG B 261     -72.379  20.839  -0.722  1.00 19.81           N  
ATOM   2108  CA  ARG B 261     -73.252  21.218  -1.829  1.00 19.81           C  
ATOM   2109  C   ARG B 261     -72.440  21.703  -3.025  1.00 19.81           C  
ATOM   2110  CB  ARG B 261     -74.237  22.303  -1.389  1.00 19.81           C  
ATOM   2111  O   ARG B 261     -71.285  22.108  -2.875  1.00 19.81           O  
ATOM   2112  CG  ARG B 261     -75.680  22.017  -1.774  1.00 19.81           C  
ATOM   2113  CD  ARG B 261     -76.627  23.088  -1.251  1.00 19.81           C  
ATOM   2114  NE  ARG B 261     -78.009  22.822  -1.637  1.00 19.81           N  
ATOM   2115  NH1 ARG B 261     -78.880  24.686  -0.586  1.00 19.81           N  
ATOM   2116  NH2 ARG B 261     -80.264  23.251  -1.717  1.00 19.81           N  
ATOM   2117  CZ  ARG B 261     -79.048  23.587  -1.312  1.00 19.81           C  
ATOM   2118  N   SER B 262     -73.210  22.363  -3.963  1.00 20.21           N  
ATOM   2119  CA  SER B 262     -73.347  22.303  -5.415  1.00 20.21           C  
ATOM   2120  C   SER B 262     -72.619  23.463  -6.087  1.00 20.21           C  
ATOM   2121  CB  SER B 262     -74.823  22.316  -5.816  1.00 20.21           C  
ATOM   2122  O   SER B 262     -72.446  23.470  -7.308  1.00 20.21           O  
ATOM   2123  OG  SER B 262     -75.467  21.125  -5.398  1.00 20.21           O  
ATOM   2124  N   LEU B 263     -72.391  24.601  -5.390  1.00 19.86           N  
ATOM   2125  CA  LEU B 263     -73.090  25.634  -6.147  1.00 19.86           C  
ATOM   2126  C   LEU B 263     -72.457  25.823  -7.522  1.00 19.86           C  
ATOM   2127  CB  LEU B 263     -73.079  26.959  -5.381  1.00 19.86           C  
ATOM   2128  O   LEU B 263     -71.268  25.552  -7.705  1.00 19.86           O  
ATOM   2129  CG  LEU B 263     -74.142  27.122  -4.293  1.00 19.86           C  
ATOM   2130  CD1 LEU B 263     -73.689  28.148  -3.259  1.00 19.86           C  
ATOM   2131  CD2 LEU B 263     -75.478  27.527  -4.906  1.00 19.86           C  
ATOM   2132  N   SER B 264     -73.086  26.897  -8.172  1.00 19.41           N  
ATOM   2133  CA  SER B 264     -73.652  27.035  -9.510  1.00 19.41           C  
ATOM   2134  C   SER B 264     -72.601  27.506 -10.510  1.00 19.41           C  
ATOM   2135  CB  SER B 264     -74.828  28.013  -9.497  1.00 19.41           C  
ATOM   2136  O   SER B 264     -72.419  26.892 -11.563  1.00 19.41           O  
ATOM   2137  OG  SER B 264     -74.369  29.351  -9.406  1.00 19.41           O  
ATOM   2138  N   SER B 265     -72.759  28.854 -10.839  1.00 20.32           N  
ATOM   2139  CA  SER B 265     -73.369  29.131 -12.135  1.00 20.32           C  
ATOM   2140  C   SER B 265     -72.309  29.375 -13.204  1.00 20.32           C  
ATOM   2141  CB  SER B 265     -74.300  30.340 -12.042  1.00 20.32           C  
ATOM   2142  O   SER B 265     -71.124  29.510 -12.892  1.00 20.32           O  
ATOM   2143  OG  SER B 265     -74.371  30.819 -10.710  1.00 20.32           O  
ATOM   2144  N   PRO B 266     -72.599  30.599 -14.002  1.00 21.66           N  
ATOM   2145  CA  PRO B 266     -73.059  30.623 -15.393  1.00 21.66           C  
ATOM   2146  C   PRO B 266     -71.975  31.084 -16.365  1.00 21.66           C  
ATOM   2147  CB  PRO B 266     -74.223  31.617 -15.362  1.00 21.66           C  
ATOM   2148  O   PRO B 266     -71.773  30.461 -17.410  1.00 21.66           O  
ATOM   2149  CG  PRO B 266     -74.126  32.278 -14.025  1.00 21.66           C  
ATOM   2150  CD  PRO B 266     -72.958  31.691 -13.287  1.00 21.66           C  
ATOM   2151  N   PRO B 267     -71.677  32.492 -16.356  1.00 21.49           N  
ATOM   2152  CA  PRO B 267     -72.202  33.279 -17.475  1.00 21.49           C  
ATOM   2153  C   PRO B 267     -71.188  33.449 -18.604  1.00 21.49           C  
ATOM   2154  CB  PRO B 267     -72.535  34.627 -16.832  1.00 21.49           C  
ATOM   2155  O   PRO B 267     -71.490  33.146 -19.761  1.00 21.49           O  
ATOM   2156  CG  PRO B 267     -71.813  34.615 -15.523  1.00 21.49           C  
ATOM   2157  CD  PRO B 267     -71.137  33.284 -15.364  1.00 21.49           C  
ATOM   2158  N   SER B 268     -70.827  34.728 -18.738  1.00 19.05           N  
ATOM   2159  CA  SER B 268     -71.240  35.428 -19.950  1.00 19.05           C  
ATOM   2160  C   SER B 268     -70.260  35.181 -21.092  1.00 19.05           C  
ATOM   2161  CB  SER B 268     -71.363  36.929 -19.687  1.00 19.05           C  
ATOM   2162  O   SER B 268     -69.142  34.714 -20.867  1.00 19.05           O  
ATOM   2163  OG  SER B 268     -71.420  37.650 -20.906  1.00 19.05           O  
ATOM   2164  N   SER B 269     -70.356  36.132 -22.067  1.00 19.02           N  
ATOM   2165  CA  SER B 269     -70.677  36.163 -23.490  1.00 19.02           C  
ATOM   2166  C   SER B 269     -69.412  36.186 -24.341  1.00 19.02           C  
ATOM   2167  CB  SER B 269     -71.545  37.378 -23.818  1.00 19.02           C  
ATOM   2168  O   SER B 269     -69.243  35.352 -25.234  1.00 19.02           O  
ATOM   2169  OG  SER B 269     -70.756  38.433 -24.341  1.00 19.02           O  
ATOM   2170  N   LYS B 270     -69.317  37.416 -24.993  1.00 18.12           N  
ATOM   2171  CA  LYS B 270     -69.613  37.516 -26.419  1.00 18.12           C  
ATOM   2172  C   LYS B 270     -68.333  37.495 -27.250  1.00 18.12           C  
ATOM   2173  CB  LYS B 270     -70.409  38.788 -26.714  1.00 18.12           C  
ATOM   2174  O   LYS B 270     -68.238  36.760 -28.235  1.00 18.12           O  
ATOM   2175  CG  LYS B 270     -71.913  38.632 -26.539  1.00 18.12           C  
ATOM   2176  CD  LYS B 270     -72.663  39.861 -27.036  1.00 18.12           C  
ATOM   2177  CE  LYS B 270     -74.166  39.719 -26.834  1.00 18.12           C  
ATOM   2178  NZ  LYS B 270     -74.904  40.933 -27.294  1.00 18.12           N  
ATOM   2179  N   ARG B 271     -67.715  38.766 -27.344  1.00 18.20           N  
ATOM   2180  CA  ARG B 271     -67.981  39.454 -28.603  1.00 18.20           C  
ATOM   2181  C   ARG B 271     -67.042  38.968 -29.701  1.00 18.20           C  
ATOM   2182  CB  ARG B 271     -67.844  40.968 -28.428  1.00 18.20           C  
ATOM   2183  O   ARG B 271     -65.969  38.432 -29.416  1.00 18.20           O  
ATOM   2184  CG  ARG B 271     -69.144  41.731 -28.628  1.00 18.20           C  
ATOM   2185  CD  ARG B 271     -68.957  43.228 -28.422  1.00 18.20           C  
ATOM   2186  NE  ARG B 271     -70.220  43.950 -28.536  1.00 18.20           N  
ATOM   2187  NH1 ARG B 271     -69.285  45.864 -29.429  1.00 18.20           N  
ATOM   2188  NH2 ARG B 271     -71.546  45.748 -29.070  1.00 18.20           N  
ATOM   2189  CZ  ARG B 271     -70.347  45.186 -29.012  1.00 18.20           C  
ATOM   2190  N   PRO B 272     -67.166  39.802 -30.777  1.00 19.71           N  
ATOM   2191  CA  PRO B 272     -67.433  39.624 -32.206  1.00 19.71           C  
ATOM   2192  C   PRO B 272     -66.159  39.416 -33.022  1.00 19.71           C  
ATOM   2193  CB  PRO B 272     -68.128  40.929 -32.601  1.00 19.71           C  
ATOM   2194  O   PRO B 272     -66.083  38.486 -33.829  1.00 19.71           O  
ATOM   2195  CG  PRO B 272     -67.990  41.813 -31.403  1.00 19.71           C  
ATOM   2196  CD  PRO B 272     -67.165  41.096 -30.374  1.00 19.71           C  
ATOM   2197  N   LYS B 273     -65.669  40.629 -33.445  1.00 17.77           N  
ATOM   2198  CA  LYS B 273     -65.886  41.097 -34.811  1.00 17.77           C  
ATOM   2199  C   LYS B 273     -64.784  40.601 -35.743  1.00 17.77           C  
ATOM   2200  CB  LYS B 273     -65.958  42.624 -34.851  1.00 17.77           C  
ATOM   2201  O   LYS B 273     -63.707  40.211 -35.288  1.00 17.77           O  
ATOM   2202  CG  LYS B 273     -67.346  43.185 -34.580  1.00 17.77           C  
ATOM   2203  CD  LYS B 273     -67.380  44.699 -34.750  1.00 17.77           C  
ATOM   2204  CE  LYS B 273     -68.764  45.264 -34.460  1.00 17.77           C  
ATOM   2205  NZ  LYS B 273     -68.769  46.757 -34.487  1.00 17.77           N  
ATOM   2206  N   THR B 274     -64.623  41.424 -36.843  1.00 18.72           N  
ATOM   2207  CA  THR B 274     -64.775  41.228 -38.281  1.00 18.72           C  
ATOM   2208  C   THR B 274     -63.447  40.824 -38.914  1.00 18.72           C  
ATOM   2209  CB  THR B 274     -65.307  42.500 -38.965  1.00 18.72           C  
ATOM   2210  O   THR B 274     -62.395  40.916 -38.277  1.00 18.72           O  
ATOM   2211  CG2 THR B 274     -66.832  42.516 -38.987  1.00 18.72           C  
ATOM   2212  OG1 THR B 274     -64.838  43.651 -38.252  1.00 18.72           O  
ATOM   2213  N   ILE B 275     -63.048  41.689 -39.879  1.00 17.99           N  
ATOM   2214  CA  ILE B 275     -63.123  41.550 -41.329  1.00 17.99           C  
ATOM   2215  C   ILE B 275     -61.736  41.242 -41.890  1.00 17.99           C  
ATOM   2216  CB  ILE B 275     -63.698  42.823 -41.990  1.00 17.99           C  
ATOM   2217  O   ILE B 275     -61.561  40.274 -42.633  1.00 17.99           O  
ATOM   2218  CG1 ILE B 275     -65.210  42.909 -41.756  1.00 17.99           C  
ATOM   2219  CG2 ILE B 275     -63.373  42.848 -43.486  1.00 17.99           C  
ATOM   2220  CD1 ILE B 275     -65.752  44.332 -41.725  1.00 17.99           C  
ATOM   2221  N   SER B 276     -61.197  42.323 -42.675  1.00 18.80           N  
ATOM   2222  CA  SER B 276     -61.285  42.243 -44.129  1.00 18.80           C  
ATOM   2223  C   SER B 276     -60.024  41.626 -44.726  1.00 18.80           C  
ATOM   2224  CB  SER B 276     -61.517  43.630 -44.730  1.00 18.80           C  
ATOM   2225  O   SER B 276     -59.016  41.468 -44.033  1.00 18.80           O  
ATOM   2226  OG  SER B 276     -60.435  44.495 -44.431  1.00 18.80           O  
ATOM   2227  N   ILE B 277     -59.653  42.104 -46.091  1.00 19.01           N  
ATOM   2228  CA  ILE B 277     -59.468  41.652 -47.466  1.00 19.01           C  
ATOM   2229  C   ILE B 277     -57.979  41.606 -47.798  1.00 19.01           C  
ATOM   2230  CB  ILE B 277     -60.213  42.565 -48.466  1.00 19.01           C  
ATOM   2231  O   ILE B 277     -57.466  40.575 -48.239  1.00 19.01           O  
ATOM   2232  CG1 ILE B 277     -61.704  42.212 -48.503  1.00 19.01           C  
ATOM   2233  CG2 ILE B 277     -59.590  42.458 -49.861  1.00 19.01           C  
ATOM   2234  CD1 ILE B 277     -62.616  43.403 -48.760  1.00 19.01           C  
ATOM   2235  N   ASP B 278     -57.487  42.647 -48.693  1.00 19.68           N  
ATOM   2236  CA  ASP B 278     -57.294  42.633 -50.139  1.00 19.68           C  
ATOM   2237  C   ASP B 278     -55.809  42.609 -50.495  1.00 19.68           C  
ATOM   2238  CB  ASP B 278     -57.970  43.846 -50.783  1.00 19.68           C  
ATOM   2239  O   ASP B 278     -55.345  41.701 -51.187  1.00 19.68           O  
ATOM   2240  CG  ASP B 278     -59.302  43.508 -51.429  1.00 19.68           C  
ATOM   2241  OD1 ASP B 278     -59.523  42.334 -51.794  1.00 19.68           O  
ATOM   2242  OD2 ASP B 278     -60.137  44.427 -51.577  1.00 19.68           O  
ATOM   2243  N   GLU B 279     -55.280  43.783 -51.155  1.00 20.21           N  
ATOM   2244  CA  GLU B 279     -54.935  44.117 -52.533  1.00 20.21           C  
ATOM   2245  C   GLU B 279     -53.426  44.054 -52.755  1.00 20.21           C  
ATOM   2246  CB  GLU B 279     -55.463  45.507 -52.898  1.00 20.21           C  
ATOM   2247  O   GLU B 279     -52.649  44.173 -51.805  1.00 20.21           O  
ATOM   2248  CG  GLU B 279     -56.684  45.481 -53.807  1.00 20.21           C  
ATOM   2249  CD  GLU B 279     -57.197  46.868 -54.160  1.00 20.21           C  
ATOM   2250  OE1 GLU B 279     -58.084  46.982 -55.036  1.00 20.21           O  
ATOM   2251  OE2 GLU B 279     -56.708  47.849 -53.557  1.00 20.21           O  
ATOM   2252  N   ASN B 280     -52.906  44.261 -54.112  1.00 22.00           N  
ATOM   2253  CA  ASN B 280     -52.065  43.747 -55.188  1.00 22.00           C  
ATOM   2254  C   ASN B 280     -50.694  44.416 -55.195  1.00 22.00           C  
ATOM   2255  CB  ASN B 280     -52.753  43.932 -56.542  1.00 22.00           C  
ATOM   2256  O   ASN B 280     -49.683  43.766 -55.470  1.00 22.00           O  
ATOM   2257  CG  ASN B 280     -53.539  42.708 -56.970  1.00 22.00           C  
ATOM   2258  ND2 ASN B 280     -54.302  42.840 -58.048  1.00 22.00           N  
ATOM   2259  OD1 ASN B 280     -53.461  41.653 -56.335  1.00 22.00           O  
ATOM   2260  N   MET B 281     -50.716  45.777 -55.284  1.00 20.14           N  
ATOM   2261  CA  MET B 281     -50.338  46.357 -56.570  1.00 20.14           C  
ATOM   2262  C   MET B 281     -48.821  46.413 -56.717  1.00 20.14           C  
ATOM   2263  CB  MET B 281     -50.931  47.759 -56.724  1.00 20.14           C  
ATOM   2264  O   MET B 281     -48.092  46.255 -55.737  1.00 20.14           O  
ATOM   2265  CG  MET B 281     -51.241  48.139 -58.162  1.00 20.14           C  
ATOM   2266  SD  MET B 281     -52.811  49.075 -58.319  1.00 20.14           S  
ATOM   2267  CE  MET B 281     -52.853  49.332 -60.115  1.00 20.14           C  
ATOM   2268  N   GLU B 282     -48.308  47.472 -57.555  1.00 22.01           N  
ATOM   2269  CA  GLU B 282     -47.622  47.656 -58.831  1.00 22.01           C  
ATOM   2270  C   GLU B 282     -46.150  48.001 -58.621  1.00 22.01           C  
ATOM   2271  CB  GLU B 282     -48.306  48.750 -59.656  1.00 22.01           C  
ATOM   2272  O   GLU B 282     -45.275  47.431 -59.276  1.00 22.01           O  
ATOM   2273  CG  GLU B 282     -49.112  48.219 -60.832  1.00 22.01           C  
ATOM   2274  CD  GLU B 282     -49.284  49.235 -61.950  1.00 22.01           C  
ATOM   2275  OE1 GLU B 282     -49.683  48.844 -63.070  1.00 22.01           O  
ATOM   2276  OE2 GLU B 282     -49.015  50.432 -61.704  1.00 22.01           O  
ATOM   2277  N   PRO B 283     -45.801  49.131 -57.877  1.00 22.23           N  
ATOM   2278  CA  PRO B 283     -45.319  50.303 -58.613  1.00 22.23           C  
ATOM   2279  C   PRO B 283     -43.840  50.202 -58.979  1.00 22.23           C  
ATOM   2280  CB  PRO B 283     -45.563  51.456 -57.636  1.00 22.23           C  
ATOM   2281  O   PRO B 283     -43.075  49.522 -58.291  1.00 22.23           O  
ATOM   2282  CG  PRO B 283     -45.632  50.810 -56.291  1.00 22.23           C  
ATOM   2283  CD  PRO B 283     -45.581  49.320 -56.474  1.00 22.23           C  
ATOM   2284  N   SER B 284     -43.282  50.851 -60.170  1.00 25.51           N  
ATOM   2285  CA  SER B 284     -42.356  50.992 -61.289  1.00 25.51           C  
ATOM   2286  C   SER B 284     -41.171  51.877 -60.918  1.00 25.51           C  
ATOM   2287  CB  SER B 284     -43.074  51.571 -62.509  1.00 25.51           C  
ATOM   2288  O   SER B 284     -40.238  52.038 -61.708  1.00 25.51           O  
ATOM   2289  OG  SER B 284     -44.423  51.140 -62.550  1.00 25.51           O  
ATOM   2290  N   PRO B 285     -41.176  52.661 -59.847  1.00 22.32           N  
ATOM   2291  CA  PRO B 285     -40.947  54.063 -60.204  1.00 22.32           C  
ATOM   2292  C   PRO B 285     -39.559  54.302 -60.795  1.00 22.32           C  
ATOM   2293  CB  PRO B 285     -41.105  54.797 -58.870  1.00 22.32           C  
ATOM   2294  O   PRO B 285     -38.592  53.651 -60.393  1.00 22.32           O  
ATOM   2295  CG  PRO B 285     -40.906  53.743 -57.828  1.00 22.32           C  
ATOM   2296  CD  PRO B 285     -40.739  52.419 -58.516  1.00 22.32           C  
ATOM   2297  N   THR B 286     -39.260  55.246 -61.904  1.00 26.35           N  
ATOM   2298  CA  THR B 286     -38.599  55.783 -63.088  1.00 26.35           C  
ATOM   2299  C   THR B 286     -37.438  56.691 -62.694  1.00 26.35           C  
ATOM   2300  CB  THR B 286     -39.588  56.564 -63.973  1.00 26.35           C  
ATOM   2301  O   THR B 286     -36.399  56.702 -63.357  1.00 26.35           O  
ATOM   2302  CG2 THR B 286     -39.006  56.811 -65.362  1.00 26.35           C  
ATOM   2303  OG1 THR B 286     -40.801  55.812 -64.103  1.00 26.35           O  
ATOM   2304  N   GLY B 287     -37.696  57.711 -61.804  1.00 20.88           N  
ATOM   2305  CA  GLY B 287     -37.605  59.077 -62.295  1.00 20.88           C  
ATOM   2306  C   GLY B 287     -36.188  59.495 -62.639  1.00 20.88           C  
ATOM   2307  O   GLY B 287     -35.240  58.739 -62.414  1.00 20.88           O  
ATOM   2308  N   ASP B 288     -35.683  60.920 -62.336  1.00 21.60           N  
ATOM   2309  CA  ASP B 288     -35.564  62.225 -62.979  1.00 21.60           C  
ATOM   2310  C   ASP B 288     -34.100  62.640 -63.110  1.00 21.60           C  
ATOM   2311  CB  ASP B 288     -36.342  63.283 -62.193  1.00 21.60           C  
ATOM   2312  O   ASP B 288     -33.224  62.060 -62.465  1.00 21.60           O  
ATOM   2313  CG  ASP B 288     -37.802  63.371 -62.602  1.00 21.60           C  
ATOM   2314  OD1 ASP B 288     -38.169  62.836 -63.670  1.00 21.60           O  
ATOM   2315  OD2 ASP B 288     -38.591  63.982 -61.850  1.00 21.60           O  
ATOM   2316  N   PHE B 289     -33.718  64.100 -62.832  1.00 21.31           N  
ATOM   2317  CA  PHE B 289     -33.521  65.333 -63.586  1.00 21.31           C  
ATOM   2318  C   PHE B 289     -32.057  65.756 -63.559  1.00 21.31           C  
ATOM   2319  CB  PHE B 289     -34.401  66.454 -63.024  1.00 21.31           C  
ATOM   2320  O   PHE B 289     -31.281  65.273 -62.732  1.00 21.31           O  
ATOM   2321  CG  PHE B 289     -35.583  66.792 -63.893  1.00 21.31           C  
ATOM   2322  CD1 PHE B 289     -35.485  67.771 -64.873  1.00 21.31           C  
ATOM   2323  CD2 PHE B 289     -36.792  66.128 -63.730  1.00 21.31           C  
ATOM   2324  CE1 PHE B 289     -36.577  68.086 -65.679  1.00 21.31           C  
ATOM   2325  CE2 PHE B 289     -37.887  66.437 -64.531  1.00 21.31           C  
ATOM   2326  CZ  PHE B 289     -37.778  67.416 -65.505  1.00 21.31           C  
ATOM   2327  N   TYR B 290     -31.692  67.256 -63.289  1.00 21.27           N  
ATOM   2328  CA  TYR B 290     -31.291  68.399 -64.103  1.00 21.27           C  
ATOM   2329  C   TYR B 290     -29.812  68.712 -63.911  1.00 21.27           C  
ATOM   2330  CB  TYR B 290     -32.134  69.629 -63.755  1.00 21.27           C  
ATOM   2331  O   TYR B 290     -29.185  68.226 -62.967  1.00 21.27           O  
ATOM   2332  CG  TYR B 290     -33.427  69.717 -64.529  1.00 21.27           C  
ATOM   2333  CD1 TYR B 290     -33.473  70.326 -65.780  1.00 21.27           C  
ATOM   2334  CD2 TYR B 290     -34.606  69.191 -64.010  1.00 21.27           C  
ATOM   2335  CE1 TYR B 290     -34.663  70.411 -66.496  1.00 21.27           C  
ATOM   2336  CE2 TYR B 290     -35.801  69.270 -64.716  1.00 21.27           C  
ATOM   2337  OH  TYR B 290     -37.000  69.962 -66.661  1.00 21.27           O  
ATOM   2338  CZ  TYR B 290     -35.820  69.881 -65.957  1.00 21.27           C  
ATOM   2339  N   PRO B 291     -29.403  70.238 -63.849  1.00 24.00           N  
ATOM   2340  CA  PRO B 291     -28.669  71.230 -64.637  1.00 24.00           C  
ATOM   2341  C   PRO B 291     -27.306  71.568 -64.039  1.00 24.00           C  
ATOM   2342  CB  PRO B 291     -29.593  72.450 -64.617  1.00 24.00           C  
ATOM   2343  O   PRO B 291     -27.001  71.157 -62.916  1.00 24.00           O  
ATOM   2344  CG  PRO B 291     -30.407  72.292 -63.373  1.00 24.00           C  
ATOM   2345  CD  PRO B 291     -30.138  70.932 -62.797  1.00 24.00           C  
ATOM   2346  N   SER B 292     -26.869  73.013 -64.070  1.00 22.78           N  
ATOM   2347  CA  SER B 292     -25.869  73.803 -64.781  1.00 22.78           C  
ATOM   2348  C   SER B 292     -24.724  74.206 -63.857  1.00 22.78           C  
ATOM   2349  CB  SER B 292     -26.506  75.052 -65.392  1.00 22.78           C  
ATOM   2350  O   SER B 292     -23.552  74.051 -64.208  1.00 22.78           O  
ATOM   2351  OG  SER B 292     -27.636  74.708 -66.175  1.00 22.78           O  
ATOM   2352  N   PRO B 293     -24.791  75.490 -63.067  1.00 21.74           N  
ATOM   2353  CA  PRO B 293     -24.215  76.770 -63.487  1.00 21.74           C  
ATOM   2354  C   PRO B 293     -22.873  77.060 -62.818  1.00 21.74           C  
ATOM   2355  CB  PRO B 293     -25.272  77.790 -63.056  1.00 21.74           C  
ATOM   2356  O   PRO B 293     -22.524  76.421 -61.822  1.00 21.74           O  
ATOM   2357  CG  PRO B 293     -26.139  77.055 -62.085  1.00 21.74           C  
ATOM   2358  CD  PRO B 293     -25.678  75.627 -62.020  1.00 21.74           C  
ATOM   2359  N   SER B 294     -22.607  78.445 -62.432  1.00 22.31           N  
ATOM   2360  CA  SER B 294     -21.698  79.498 -62.873  1.00 22.31           C  
ATOM   2361  C   SER B 294     -20.539  79.673 -61.897  1.00 22.31           C  
ATOM   2362  CB  SER B 294     -22.447  80.822 -63.030  1.00 22.31           C  
ATOM   2363  O   SER B 294     -20.573  79.144 -60.784  1.00 22.31           O  
ATOM   2364  OG  SER B 294     -23.318  81.040 -61.934  1.00 22.31           O  
ATOM   2365  N   SER B 295     -20.010  81.084 -61.640  1.00 22.55           N  
ATOM   2366  CA  SER B 295     -18.832  81.883 -61.962  1.00 22.55           C  
ATOM   2367  C   SER B 295     -17.975  82.128 -60.725  1.00 22.55           C  
ATOM   2368  CB  SER B 295     -19.244  83.220 -62.579  1.00 22.55           C  
ATOM   2369  O   SER B 295     -16.753  81.974 -60.770  1.00 22.55           O  
ATOM   2370  OG  SER B 295     -19.645  83.050 -63.928  1.00 22.55           O  
ATOM   2371  N   PRO B 296     -18.169  83.340 -59.850  1.00 20.82           N  
ATOM   2372  CA  PRO B 296     -17.429  84.595 -60.004  1.00 20.82           C  
ATOM   2373  C   PRO B 296     -16.305  84.746 -58.982  1.00 20.82           C  
ATOM   2374  CB  PRO B 296     -18.503  85.665 -59.798  1.00 20.82           C  
ATOM   2375  O   PRO B 296     -16.265  84.014 -57.990  1.00 20.82           O  
ATOM   2376  CG  PRO B 296     -19.633  84.949 -59.132  1.00 20.82           C  
ATOM   2377  CD  PRO B 296     -19.269  83.498 -59.005  1.00 20.82           C  
ATOM   2378  N   ALA B 297     -16.259  86.028 -58.156  1.00 20.42           N  
ATOM   2379  CA  ALA B 297     -15.452  87.239 -58.275  1.00 20.42           C  
ATOM   2380  C   ALA B 297     -14.416  87.320 -57.157  1.00 20.42           C  
ATOM   2381  CB  ALA B 297     -16.345  88.478 -58.258  1.00 20.42           C  
ATOM   2382  O   ALA B 297     -13.234  87.560 -57.414  1.00 20.42           O  
ATOM   2383  N   ALA B 298     -14.524  88.447 -56.194  1.00 19.68           N  
ATOM   2384  CA  ALA B 298     -13.746  89.683 -56.177  1.00 19.68           C  
ATOM   2385  C   ALA B 298     -12.671  89.640 -55.094  1.00 19.68           C  
ATOM   2386  CB  ALA B 298     -14.662  90.886 -55.965  1.00 19.68           C  
ATOM   2387  O   ALA B 298     -12.702  88.776 -54.215  1.00 19.68           O  
ATOM   2388  N   GLY B 299     -12.649  90.824 -54.212  1.00 19.26           N  
ATOM   2389  CA  GLY B 299     -11.684  91.910 -54.145  1.00 19.26           C  
ATOM   2390  C   GLY B 299     -10.659  91.731 -53.042  1.00 19.26           C  
ATOM   2391  O   GLY B 299     -10.734  90.775 -52.266  1.00 19.26           O  
ATOM   2392  N   SER B 300     -10.404  92.930 -52.169  1.00 19.63           N  
ATOM   2393  CA  SER B 300      -9.309  93.891 -52.102  1.00 19.63           C  
ATOM   2394  C   SER B 300      -8.437  93.650 -50.874  1.00 19.63           C  
ATOM   2395  CB  SER B 300      -9.850  95.321 -52.080  1.00 19.63           C  
ATOM   2396  O   SER B 300      -8.827  92.917 -49.963  1.00 19.63           O  
ATOM   2397  OG  SER B 300      -8.800  96.254 -51.895  1.00 19.63           O  
ATOM   2398  N   ARG B 301      -8.296  94.849 -49.939  1.00 18.47           N  
ATOM   2399  CA  ARG B 301      -7.164  95.757 -49.783  1.00 18.47           C  
ATOM   2400  C   ARG B 301      -6.388  95.449 -48.507  1.00 18.47           C  
ATOM   2401  CB  ARG B 301      -7.638  97.212 -49.770  1.00 18.47           C  
ATOM   2402  O   ARG B 301      -5.161  95.326 -48.534  1.00 18.47           O  
ATOM   2403  CG  ARG B 301      -7.883  97.792 -51.154  1.00 18.47           C  
ATOM   2404  CD  ARG B 301      -8.146  99.290 -51.098  1.00 18.47           C  
ATOM   2405  NE  ARG B 301      -8.407  99.841 -52.425  1.00 18.47           N  
ATOM   2406  NH1 ARG B 301      -8.936 101.959 -51.669  1.00 18.47           N  
ATOM   2407  NH2 ARG B 301      -8.987 101.492 -53.912  1.00 18.47           N  
ATOM   2408  CZ  ARG B 301      -8.776 101.096 -52.666  1.00 18.47           C  
ATOM   2409  N   THR B 302      -6.589  96.480 -47.355  1.00 19.12           N  
ATOM   2410  CA  THR B 302      -5.650  97.542 -47.013  1.00 19.12           C  
ATOM   2411  C   THR B 302      -4.902  97.208 -45.726  1.00 19.12           C  
ATOM   2412  CB  THR B 302      -6.370  98.895 -46.855  1.00 19.12           C  
ATOM   2413  O   THR B 302      -5.350  96.369 -44.941  1.00 19.12           O  
ATOM   2414  CG2 THR B 302      -7.053  99.309 -48.155  1.00 19.12           C  
ATOM   2415  OG1 THR B 302      -7.358  98.786 -45.823  1.00 19.12           O  
ATOM   2416  N   TRP B 303      -4.152  98.263 -45.113  1.00 21.43           N  
ATOM   2417  CA  TRP B 303      -2.806  98.608 -44.669  1.00 21.43           C  
ATOM   2418  C   TRP B 303      -2.665  98.425 -43.161  1.00 21.43           C  
ATOM   2419  CB  TRP B 303      -2.466 100.051 -45.054  1.00 21.43           C  
ATOM   2420  O   TRP B 303      -1.738  97.760 -42.694  1.00 21.43           O  
ATOM   2421  CG  TRP B 303      -2.223 100.249 -46.520  1.00 21.43           C  
ATOM   2422  CD1 TRP B 303      -3.166 100.357 -47.504  1.00 21.43           C  
ATOM   2423  CD2 TRP B 303      -0.952 100.358 -47.168  1.00 21.43           C  
ATOM   2424  CE2 TRP B 303      -1.201 100.531 -48.548  1.00 21.43           C  
ATOM   2425  CE3 TRP B 303       0.374 100.326 -46.716  1.00 21.43           C  
ATOM   2426  NE1 TRP B 303      -2.558 100.527 -48.726  1.00 21.43           N  
ATOM   2427  CH2 TRP B 303       1.118 100.638 -49.011  1.00 21.43           C  
ATOM   2428  CZ2 TRP B 303      -0.170 100.673 -49.480  1.00 21.43           C  
ATOM   2429  CZ3 TRP B 303       1.398 100.467 -47.645  1.00 21.43           C  
ATOM   2430  N   HIS B 304      -2.447  99.765 -42.318  1.00 19.86           N  
ATOM   2431  CA  HIS B 304      -1.248 100.364 -41.742  1.00 19.86           C  
ATOM   2432  C   HIS B 304      -1.274 100.294 -40.219  1.00 19.86           C  
ATOM   2433  CB  HIS B 304      -1.103 101.817 -42.199  1.00 19.86           C  
ATOM   2434  O   HIS B 304      -0.222 100.271 -39.577  1.00 19.86           O  
ATOM   2435  CG  HIS B 304      -0.422 101.966 -43.522  1.00 19.86           C  
ATOM   2436  CD2 HIS B 304      -0.915 102.265 -44.747  1.00 19.86           C  
ATOM   2437  ND1 HIS B 304       0.936 101.796 -43.683  1.00 19.86           N  
ATOM   2438  CE1 HIS B 304       1.250 101.987 -44.953  1.00 19.86           C  
ATOM   2439  NE2 HIS B 304       0.145 102.272 -45.620  1.00 19.86           N  
ATOM   2440  N   GLU B 305      -2.343 100.886 -39.463  1.00 18.91           N  
ATOM   2441  CA  GLU B 305      -2.131 102.208 -38.881  1.00 18.91           C  
ATOM   2442  C   GLU B 305      -1.492 102.107 -37.499  1.00 18.91           C  
ATOM   2443  CB  GLU B 305      -3.453 102.975 -38.794  1.00 18.91           C  
ATOM   2444  O   GLU B 305      -1.730 101.143 -36.768  1.00 18.91           O  
ATOM   2445  CG  GLU B 305      -3.372 104.402 -39.315  1.00 18.91           C  
ATOM   2446  CD  GLU B 305      -4.722 105.099 -39.370  1.00 18.91           C  
ATOM   2447  OE1 GLU B 305      -4.780 106.276 -39.793  1.00 18.91           O  
ATOM   2448  OE2 GLU B 305      -5.729 104.463 -38.988  1.00 18.91           O  
ATOM   2449  N   ARG B 306      -1.334 103.383 -36.657  1.00 20.31           N  
ATOM   2450  CA  ARG B 306      -0.392 104.334 -36.074  1.00 20.31           C  
ATOM   2451  C   ARG B 306      -0.321 104.175 -34.559  1.00 20.31           C  
ATOM   2452  CB  ARG B 306      -0.786 105.769 -36.432  1.00 20.31           C  
ATOM   2453  O   ARG B 306       0.769 104.152 -33.983  1.00 20.31           O  
ATOM   2454  CG  ARG B 306       0.353 106.769 -36.308  1.00 20.31           C  
ATOM   2455  CD  ARG B 306      -0.012 108.117 -36.915  1.00 20.31           C  
ATOM   2456  NE  ARG B 306       1.000 109.129 -36.626  1.00 20.31           N  
ATOM   2457  NH1 ARG B 306       0.207 110.658 -38.167  1.00 20.31           N  
ATOM   2458  NH2 ARG B 306       2.042 111.159 -36.888  1.00 20.31           N  
ATOM   2459  CZ  ARG B 306       1.080 110.313 -37.228  1.00 20.31           C  
ATOM   2460  N   ASP B 307      -1.221 104.953 -33.670  1.00 19.46           N  
ATOM   2461  CA  ASP B 307      -0.892 106.240 -33.065  1.00 19.46           C  
ATOM   2462  C   ASP B 307      -0.548 106.080 -31.586  1.00 19.46           C  
ATOM   2463  CB  ASP B 307      -2.052 107.224 -33.232  1.00 19.46           C  
ATOM   2464  O   ASP B 307      -0.899 105.073 -30.967  1.00 19.46           O  
ATOM   2465  CG  ASP B 307      -1.879 108.148 -34.424  1.00 19.46           C  
ATOM   2466  OD1 ASP B 307      -0.735 108.326 -34.897  1.00 19.46           O  
ATOM   2467  OD2 ASP B 307      -2.894 108.707 -34.893  1.00 19.46           O  
ATOM   2468  N   GLN B 308      -1.123 107.089 -30.522  1.00 19.31           N  
ATOM   2469  CA  GLN B 308      -0.734 108.328 -29.856  1.00 19.31           C  
ATOM   2470  C   GLN B 308      -0.622 108.130 -28.347  1.00 19.31           C  
ATOM   2471  CB  GLN B 308      -1.736 109.442 -30.166  1.00 19.31           C  
ATOM   2472  O   GLN B 308       0.357 108.556 -27.731  1.00 19.31           O  
ATOM   2473  CG  GLN B 308      -1.088 110.742 -30.621  1.00 19.31           C  
ATOM   2474  CD  GLN B 308      -2.074 111.694 -31.271  1.00 19.31           C  
ATOM   2475  NE2 GLN B 308      -1.558 112.726 -31.929  1.00 19.31           N  
ATOM   2476  OE1 GLN B 308      -3.292 111.503 -31.182  1.00 19.31           O  
ATOM   2477  N   ASP B 309      -1.426 108.960 -27.372  1.00 19.96           N  
ATOM   2478  CA  ASP B 309      -1.119 110.184 -26.639  1.00 19.96           C  
ATOM   2479  C   ASP B 309      -1.050 109.923 -25.136  1.00 19.96           C  
ATOM   2480  CB  ASP B 309      -2.162 111.264 -26.938  1.00 19.96           C  
ATOM   2481  O   ASP B 309      -0.127 110.386 -24.463  1.00 19.96           O  
ATOM   2482  CG  ASP B 309      -1.554 112.644 -27.110  1.00 19.96           C  
ATOM   2483  OD1 ASP B 309      -0.329 112.801 -26.913  1.00 19.96           O  
ATOM   2484  OD2 ASP B 309      -2.307 113.586 -27.442  1.00 19.96           O  
ATOM   2485  N   MET B 310      -2.171 110.099 -24.212  1.00 18.23           N  
ATOM   2486  CA  MET B 310      -2.451 111.320 -23.460  1.00 18.23           C  
ATOM   2487  C   MET B 310      -2.066 111.156 -21.994  1.00 18.23           C  
ATOM   2488  CB  MET B 310      -3.929 111.695 -23.575  1.00 18.23           C  
ATOM   2489  O   MET B 310      -2.052 110.040 -21.472  1.00 18.23           O  
ATOM   2490  CG  MET B 310      -4.181 112.948 -24.398  1.00 18.23           C  
ATOM   2491  SD  MET B 310      -3.777 114.485 -23.482  1.00 18.23           S  
ATOM   2492  CE  MET B 310      -5.217 115.502 -23.910  1.00 18.23           C  
ATOM   2493  N   SER B 311      -2.754 111.967 -20.988  1.00 20.24           N  
ATOM   2494  CA  SER B 311      -2.485 113.126 -20.144  1.00 20.24           C  
ATOM   2495  C   SER B 311      -2.393 112.731 -18.674  1.00 20.24           C  
ATOM   2496  CB  SER B 311      -3.570 114.187 -20.328  1.00 20.24           C  
ATOM   2497  O   SER B 311      -1.445 113.109 -17.982  1.00 20.24           O  
ATOM   2498  OG  SER B 311      -4.818 113.584 -20.626  1.00 20.24           O  
ATOM   2499  N   SER B 312      -3.459 113.024 -17.764  1.00 19.66           N  
ATOM   2500  CA  SER B 312      -3.565 114.215 -16.927  1.00 19.66           C  
ATOM   2501  C   SER B 312      -3.300 113.885 -15.462  1.00 19.66           C  
ATOM   2502  CB  SER B 312      -4.948 114.851 -17.073  1.00 19.66           C  
ATOM   2503  O   SER B 312      -2.521 114.571 -14.797  1.00 19.66           O  
ATOM   2504  OG  SER B 312      -5.105 115.420 -18.362  1.00 19.66           O  
ATOM   2505  N   PRO B 313      -4.320 114.088 -14.388  1.00 20.51           N  
ATOM   2506  CA  PRO B 313      -4.486 115.287 -13.563  1.00 20.51           C  
ATOM   2507  C   PRO B 313      -4.188 115.033 -12.087  1.00 20.51           C  
ATOM   2508  CB  PRO B 313      -5.958 115.654 -13.767  1.00 20.51           C  
ATOM   2509  O   PRO B 313      -3.445 115.795 -11.463  1.00 20.51           O  
ATOM   2510  CG  PRO B 313      -6.606 114.390 -14.233  1.00 20.51           C  
ATOM   2511  CD  PRO B 313      -5.555 113.321 -14.326  1.00 20.51           C  
ATOM   2512  N   THR B 314      -5.262 115.134 -11.127  1.00 19.49           N  
ATOM   2513  CA  THR B 314      -5.582 116.214 -10.200  1.00 19.49           C  
ATOM   2514  C   THR B 314      -5.163 115.849  -8.779  1.00 19.49           C  
ATOM   2515  CB  THR B 314      -7.085 116.546 -10.226  1.00 19.49           C  
ATOM   2516  O   THR B 314      -4.928 114.678  -8.476  1.00 19.49           O  
ATOM   2517  CG2 THR B 314      -7.458 117.311 -11.491  1.00 19.49           C  
ATOM   2518  OG1 THR B 314      -7.838 115.327 -10.178  1.00 19.49           O  
ATOM   2519  N   THR B 315      -6.022 116.195  -7.686  1.00 20.72           N  
ATOM   2520  CA  THR B 315      -6.129 117.251  -6.686  1.00 20.72           C  
ATOM   2521  C   THR B 315      -5.962 116.682  -5.279  1.00 20.72           C  
ATOM   2522  CB  THR B 315      -7.479 117.984  -6.789  1.00 20.72           C  
ATOM   2523  O   THR B 315      -6.002 115.465  -5.088  1.00 20.72           O  
ATOM   2524  CG2 THR B 315      -7.854 118.636  -5.463  1.00 20.72           C  
ATOM   2525  OG1 THR B 315      -7.389 118.997  -7.799  1.00 20.72           O  
ATOM   2526  N   MET B 316      -6.995 116.817  -4.363  1.00 20.46           N  
ATOM   2527  CA  MET B 316      -7.103 117.855  -3.341  1.00 20.46           C  
ATOM   2528  C   MET B 316      -6.903 117.269  -1.948  1.00 20.46           C  
ATOM   2529  CB  MET B 316      -8.462 118.553  -3.425  1.00 20.46           C  
ATOM   2530  O   MET B 316      -6.141 117.811  -1.145  1.00 20.46           O  
ATOM   2531  CG  MET B 316      -8.383 120.065  -3.293  1.00 20.46           C  
ATOM   2532  SD  MET B 316     -10.009 120.878  -3.542  1.00 20.46           S  
ATOM   2533  CE  MET B 316      -9.601 122.572  -3.035  1.00 20.46           C  
ATOM   2534  N   LYS B 317      -8.061 117.149  -1.138  1.00 19.52           N  
ATOM   2535  CA  LYS B 317      -8.444 118.065  -0.068  1.00 19.52           C  
ATOM   2536  C   LYS B 317      -8.142 117.467   1.303  1.00 19.52           C  
ATOM   2537  CB  LYS B 317      -9.929 118.418  -0.169  1.00 19.52           C  
ATOM   2538  O   LYS B 317      -7.532 118.122   2.151  1.00 19.52           O  
ATOM   2539  CG  LYS B 317     -10.221 119.618  -1.059  1.00 19.52           C  
ATOM   2540  CD  LYS B 317     -11.688 120.020  -0.991  1.00 19.52           C  
ATOM   2541  CE  LYS B 317     -11.984 121.213  -1.890  1.00 19.52           C  
ATOM   2542  NZ  LYS B 317     -13.442 121.536  -1.920  1.00 19.52           N  
ATOM   2543  N   LYS B 318      -9.189 117.199   2.138  1.00 20.29           N  
ATOM   2544  CA  LYS B 318      -9.661 118.027   3.245  1.00 20.29           C  
ATOM   2545  C   LYS B 318      -9.388 117.357   4.588  1.00 20.29           C  
ATOM   2546  CB  LYS B 318     -11.155 118.317   3.098  1.00 20.29           C  
ATOM   2547  O   LYS B 318      -8.869 117.990   5.510  1.00 20.29           O  
ATOM   2548  CG  LYS B 318     -11.489 119.796   2.974  1.00 20.29           C  
ATOM   2549  CD  LYS B 318     -12.980 120.016   2.748  1.00 20.29           C  
ATOM   2550  CE  LYS B 318     -13.317 121.497   2.639  1.00 20.29           C  
ATOM   2551  NZ  LYS B 318     -14.708 121.712   2.138  1.00 20.29           N  
ATOM   2552  N   PRO B 319     -10.465 116.905   5.301  1.00 21.08           N  
ATOM   2553  CA  PRO B 319     -11.090 117.572   6.445  1.00 21.08           C  
ATOM   2554  C   PRO B 319     -10.710 116.935   7.780  1.00 21.08           C  
ATOM   2555  CB  PRO B 319     -12.587 117.413   6.171  1.00 21.08           C  
ATOM   2556  O   PRO B 319     -10.113 115.856   7.805  1.00 21.08           O  
ATOM   2557  CG  PRO B 319     -12.678 116.297   5.181  1.00 21.08           C  
ATOM   2558  CD  PRO B 319     -11.286 115.890   4.793  1.00 21.08           C  
ATOM   2559  N   GLU B 320     -11.702 116.472   8.618  1.00 20.19           N  
ATOM   2560  CA  GLU B 320     -12.368 117.125   9.741  1.00 20.19           C  
ATOM   2561  C   GLU B 320     -12.205 116.317  11.026  1.00 20.19           C  
ATOM   2562  CB  GLU B 320     -13.853 117.336   9.437  1.00 20.19           C  
ATOM   2563  O   GLU B 320     -11.879 116.872  12.077  1.00 20.19           O  
ATOM   2564  CG  GLU B 320     -14.157 118.656   8.743  1.00 20.19           C  
ATOM   2565  CD  GLU B 320     -15.642 118.979   8.692  1.00 20.19           C  
ATOM   2566  OE1 GLU B 320     -16.004 120.109   8.294  1.00 20.19           O  
ATOM   2567  OE2 GLU B 320     -16.450 118.095   9.055  1.00 20.19           O  
ATOM   2568  N   LYS B 321     -13.044 115.252  11.252  1.00 18.98           N  
ATOM   2569  CA  LYS B 321     -14.089 115.412  12.259  1.00 18.98           C  
ATOM   2570  C   LYS B 321     -13.626 114.898  13.619  1.00 18.98           C  
ATOM   2571  CB  LYS B 321     -15.364 114.684  11.830  1.00 18.98           C  
ATOM   2572  O   LYS B 321     -12.675 114.118  13.702  1.00 18.98           O  
ATOM   2573  CG  LYS B 321     -16.309 115.532  10.992  1.00 18.98           C  
ATOM   2574  CD  LYS B 321     -17.627 114.813  10.736  1.00 18.98           C  
ATOM   2575  CE  LYS B 321     -18.571 115.656   9.889  1.00 18.98           C  
ATOM   2576  NZ  LYS B 321     -19.746 114.866   9.416  1.00 18.98           N  
ATOM   2577  N   PRO B 322     -14.466 114.111  14.366  1.00 20.51           N  
ATOM   2578  CA  PRO B 322     -15.367 114.482  15.461  1.00 20.51           C  
ATOM   2579  C   PRO B 322     -14.938 113.894  16.803  1.00 20.51           C  
ATOM   2580  CB  PRO B 322     -16.715 113.907  15.018  1.00 20.51           C  
ATOM   2581  O   PRO B 322     -14.052 113.037  16.851  1.00 20.51           O  
ATOM   2582  CG  PRO B 322     -16.369 112.828  14.044  1.00 20.51           C  
ATOM   2583  CD  PRO B 322     -14.883 112.844  13.822  1.00 20.51           C  
ATOM   2584  N   LEU B 323     -15.881 113.323  17.669  1.00 20.02           N  
ATOM   2585  CA  LEU B 323     -16.689 113.661  18.836  1.00 20.02           C  
ATOM   2586  C   LEU B 323     -16.486 112.641  19.951  1.00 20.02           C  
ATOM   2587  CB  LEU B 323     -18.171 113.734  18.458  1.00 20.02           C  
ATOM   2588  O   LEU B 323     -16.259 113.013  21.104  1.00 20.02           O  
ATOM   2589  CG  LEU B 323     -18.660 115.064  17.884  1.00 20.02           C  
ATOM   2590  CD1 LEU B 323     -19.854 114.837  16.963  1.00 20.02           C  
ATOM   2591  CD2 LEU B 323     -19.019 116.032  19.006  1.00 20.02           C  
ATOM   2592  N   PHE B 324     -17.444 111.690  20.156  1.00 19.73           N  
ATOM   2593  CA  PHE B 324     -18.446 111.674  21.215  1.00 19.73           C  
ATOM   2594  C   PHE B 324     -18.035 110.726  22.336  1.00 19.73           C  
ATOM   2595  CB  PHE B 324     -19.813 111.265  20.657  1.00 19.73           C  
ATOM   2596  O   PHE B 324     -17.357 111.132  23.281  1.00 19.73           O  
ATOM   2597  CG  PHE B 324     -20.648 112.425  20.187  1.00 19.73           C  
ATOM   2598  CD1 PHE B 324     -21.473 113.110  21.072  1.00 19.73           C  
ATOM   2599  CD2 PHE B 324     -20.609 112.832  18.859  1.00 19.73           C  
ATOM   2600  CE1 PHE B 324     -22.247 114.184  20.639  1.00 19.73           C  
ATOM   2601  CE2 PHE B 324     -21.380 113.904  18.420  1.00 19.73           C  
ATOM   2602  CZ  PHE B 324     -22.199 114.579  19.311  1.00 19.73           C  
ATOM   2603  N   SER B 325     -18.954 109.669  22.695  1.00 19.49           N  
ATOM   2604  CA  SER B 325     -19.983 109.587  23.726  1.00 19.49           C  
ATOM   2605  C   SER B 325     -19.633 108.537  24.775  1.00 19.49           C  
ATOM   2606  CB  SER B 325     -21.342 109.264  23.103  1.00 19.49           C  
ATOM   2607  O   SER B 325     -19.694 108.807  25.976  1.00 19.49           O  
ATOM   2608  OG  SER B 325     -21.720 110.265  22.173  1.00 19.49           O  
ATOM   2609  N   SER B 326     -20.243 107.287  24.727  1.00 19.60           N  
ATOM   2610  CA  SER B 326     -21.426 106.915  25.496  1.00 19.60           C  
ATOM   2611  C   SER B 326     -21.061 106.022  26.676  1.00 19.60           C  
ATOM   2612  CB  SER B 326     -22.444 106.204  24.603  1.00 19.60           C  
ATOM   2613  O   SER B 326     -19.982 105.425  26.699  1.00 19.60           O  
ATOM   2614  OG  SER B 326     -22.441 106.756  23.298  1.00 19.60           O  
ATOM   2615  N   ALA B 327     -22.020 105.323  27.199  1.00 20.73           N  
ATOM   2616  CA  ALA B 327     -22.827 105.342  28.416  1.00 20.73           C  
ATOM   2617  C   ALA B 327     -22.430 104.205  29.354  1.00 20.73           C  
ATOM   2618  CB  ALA B 327     -24.311 105.249  28.072  1.00 20.73           C  
ATOM   2619  O   ALA B 327     -22.235 104.421  30.553  1.00 20.73           O  
ATOM   2620  N   SER B 328     -22.882 102.905  29.168  1.00 19.31           N  
ATOM   2621  CA  SER B 328     -24.093 102.462  29.850  1.00 19.31           C  
ATOM   2622  C   SER B 328     -23.764 101.530  31.012  1.00 19.31           C  
ATOM   2623  CB  SER B 328     -25.033 101.757  28.871  1.00 19.31           C  
ATOM   2624  O   SER B 328     -24.218 101.748  32.137  1.00 19.31           O  
ATOM   2625  OG  SER B 328     -25.250 102.554  27.719  1.00 19.31           O  
ATOM   2626  N   PRO B 329     -24.164 100.176  30.980  1.00 19.43           N  
ATOM   2627  CA  PRO B 329     -25.384  99.677  31.618  1.00 19.43           C  
ATOM   2628  C   PRO B 329     -25.099  98.814  32.844  1.00 19.43           C  
ATOM   2629  CB  PRO B 329     -26.048  98.852  30.512  1.00 19.43           C  
ATOM   2630  O   PRO B 329     -23.954  98.410  33.067  1.00 19.43           O  
ATOM   2631  CG  PRO B 329     -25.014  98.752  29.437  1.00 19.43           C  
ATOM   2632  CD  PRO B 329     -23.764  99.434  29.913  1.00 19.43           C  
ATOM   2633  N   GLN B 330     -25.552  97.477  32.796  1.00 18.92           N  
ATOM   2634  CA  GLN B 330     -26.728  96.920  33.456  1.00 18.92           C  
ATOM   2635  C   GLN B 330     -26.331  96.062  34.655  1.00 18.92           C  
ATOM   2636  CB  GLN B 330     -27.556  96.094  32.471  1.00 18.92           C  
ATOM   2637  O   GLN B 330     -25.217  95.536  34.707  1.00 18.92           O  
ATOM   2638  CG  GLN B 330     -28.937  96.671  32.193  1.00 18.92           C  
ATOM   2639  CD  GLN B 330     -29.688  95.907  31.119  1.00 18.92           C  
ATOM   2640  NE2 GLN B 330     -30.957  96.248  30.926  1.00 18.92           N  
ATOM   2641  OE1 GLN B 330     -29.131  95.018  30.467  1.00 18.92           O  
ATOM   2642  N   ASP B 331     -27.299  95.493  35.318  1.00 21.18           N  
ATOM   2643  CA  ASP B 331     -27.796  95.216  36.662  1.00 21.18           C  
ATOM   2644  C   ASP B 331     -27.380  93.822  37.126  1.00 21.18           C  
ATOM   2645  CB  ASP B 331     -29.319  95.355  36.710  1.00 21.18           C  
ATOM   2646  O   ASP B 331     -27.451  93.511  38.316  1.00 21.18           O  
ATOM   2647  CG  ASP B 331     -29.777  96.638  37.380  1.00 21.18           C  
ATOM   2648  OD1 ASP B 331     -28.949  97.320  38.022  1.00 21.18           O  
ATOM   2649  OD2 ASP B 331     -30.978  96.968  37.269  1.00 21.18           O  
ATOM   2650  N   SER B 332     -27.065  92.842  36.286  1.00 17.66           N  
ATOM   2651  CA  SER B 332     -28.087  91.800  36.270  1.00 17.66           C  
ATOM   2652  C   SER B 332     -28.041  90.961  37.542  1.00 17.66           C  
ATOM   2653  CB  SER B 332     -27.913  90.897  35.048  1.00 17.66           C  
ATOM   2654  O   SER B 332     -27.040  90.968  38.261  1.00 17.66           O  
ATOM   2655  OG  SER B 332     -26.596  90.376  34.990  1.00 17.66           O  
ATOM   2656  N   SER B 333     -28.447  89.635  37.488  1.00 18.59           N  
ATOM   2657  CA  SER B 333     -29.649  88.894  37.860  1.00 18.59           C  
ATOM   2658  C   SER B 333     -29.392  87.991  39.061  1.00 18.59           C  
ATOM   2659  CB  SER B 333     -30.149  88.059  36.681  1.00 18.59           C  
ATOM   2660  O   SER B 333     -28.241  87.701  39.392  1.00 18.59           O  
ATOM   2661  OG  SER B 333     -31.104  88.781  35.922  1.00 18.59           O  
ATOM   2662  N   PRO B 334     -29.908  86.618  39.046  1.00 17.62           N  
ATOM   2663  CA  PRO B 334     -31.010  85.969  39.759  1.00 17.62           C  
ATOM   2664  C   PRO B 334     -30.529  84.919  40.758  1.00 17.62           C  
ATOM   2665  CB  PRO B 334     -31.824  85.322  38.636  1.00 17.62           C  
ATOM   2666  O   PRO B 334     -31.006  84.878  41.894  1.00 17.62           O  
ATOM   2667  CG  PRO B 334     -30.890  85.266  37.470  1.00 17.62           C  
ATOM   2668  CD  PRO B 334     -29.595  85.914  37.866  1.00 17.62           C  
ATOM   2669  N   ARG B 335     -30.421  83.665  40.371  1.00 17.96           N  
ATOM   2670  CA  ARG B 335     -31.675  83.014  40.738  1.00 17.96           C  
ATOM   2671  C   ARG B 335     -31.719  82.713  42.232  1.00 17.96           C  
ATOM   2672  CB  ARG B 335     -31.865  81.724  39.937  1.00 17.96           C  
ATOM   2673  O   ARG B 335     -30.848  83.151  42.985  1.00 17.96           O  
ATOM   2674  CG  ARG B 335     -33.005  81.784  38.933  1.00 17.96           C  
ATOM   2675  CD  ARG B 335     -33.144  80.481  38.158  1.00 17.96           C  
ATOM   2676  NE  ARG B 335     -34.373  80.450  37.371  1.00 17.96           N  
ATOM   2677  NH1 ARG B 335     -33.930  78.413  36.376  1.00 17.96           N  
ATOM   2678  NH2 ARG B 335     -35.861  79.542  35.876  1.00 17.96           N  
ATOM   2679  CZ  ARG B 335     -34.719  79.468  36.543  1.00 17.96           C  
ATOM   2680  N   LEU B 336     -31.908  81.278  42.804  1.00 15.49           N  
ATOM   2681  CA  LEU B 336     -32.966  80.286  42.961  1.00 15.49           C  
ATOM   2682  C   LEU B 336     -32.721  79.419  44.191  1.00 15.49           C  
ATOM   2683  CB  LEU B 336     -33.064  79.405  41.713  1.00 15.49           C  
ATOM   2684  O   LEU B 336     -33.639  79.180  44.980  1.00 15.49           O  
ATOM   2685  CG  LEU B 336     -33.945  79.932  40.579  1.00 15.49           C  
ATOM   2686  CD1 LEU B 336     -33.628  79.201  39.278  1.00 15.49           C  
ATOM   2687  CD2 LEU B 336     -35.421  79.784  40.934  1.00 15.49           C  
ATOM   2688  N   SER B 337     -32.358  78.088  44.072  1.00 16.44           N  
ATOM   2689  CA  SER B 337     -33.373  77.045  44.185  1.00 16.44           C  
ATOM   2690  C   SER B 337     -33.417  76.468  45.596  1.00 16.44           C  
ATOM   2691  CB  SER B 337     -33.108  75.927  43.176  1.00 16.44           C  
ATOM   2692  O   SER B 337     -32.462  76.613  46.362  1.00 16.44           O  
ATOM   2693  OG  SER B 337     -31.771  75.467  43.275  1.00 16.44           O  
ATOM   2694  N   THR B 338     -34.060  75.175  45.836  1.00 17.04           N  
ATOM   2695  CA  THR B 338     -35.235  74.557  46.439  1.00 17.04           C  
ATOM   2696  C   THR B 338     -34.852  73.774  47.692  1.00 17.04           C  
ATOM   2697  CB  THR B 338     -35.947  73.621  45.445  1.00 17.04           C  
ATOM   2698  O   THR B 338     -33.695  73.379  47.854  1.00 17.04           O  
ATOM   2699  CG2 THR B 338     -37.415  74.003  45.285  1.00 17.04           C  
ATOM   2700  OG1 THR B 338     -35.301  73.709  44.169  1.00 17.04           O  
ATOM   2701  N   PHE B 339     -35.612  72.514  48.040  1.00 16.64           N  
ATOM   2702  CA  PHE B 339     -36.645  72.138  48.999  1.00 16.64           C  
ATOM   2703  C   PHE B 339     -36.113  71.112  49.993  1.00 16.64           C  
ATOM   2704  CB  PHE B 339     -37.874  71.580  48.276  1.00 16.64           C  
ATOM   2705  O   PHE B 339     -36.377  71.208  51.193  1.00 16.64           O  
ATOM   2706  CG  PHE B 339     -38.880  72.630  47.889  1.00 16.64           C  
ATOM   2707  CD1 PHE B 339     -39.854  73.045  48.789  1.00 16.64           C  
ATOM   2708  CD2 PHE B 339     -38.851  73.204  46.624  1.00 16.64           C  
ATOM   2709  CE1 PHE B 339     -40.786  74.018  48.434  1.00 16.64           C  
ATOM   2710  CE2 PHE B 339     -39.779  74.176  46.262  1.00 16.64           C  
ATOM   2711  CZ  PHE B 339     -40.746  74.581  47.168  1.00 16.64           C  
ATOM   2712  N   PRO B 340     -35.950  69.687  49.700  1.00 16.56           N  
ATOM   2713  CA  PRO B 340     -37.056  68.797  50.062  1.00 16.56           C  
ATOM   2714  C   PRO B 340     -36.893  68.190  51.454  1.00 16.56           C  
ATOM   2715  CB  PRO B 340     -37.002  67.711  48.984  1.00 16.56           C  
ATOM   2716  O   PRO B 340     -35.786  68.175  51.999  1.00 16.56           O  
ATOM   2717  CG  PRO B 340     -35.635  67.828  48.392  1.00 16.56           C  
ATOM   2718  CD  PRO B 340     -34.933  68.988  49.037  1.00 16.56           C  
ATOM   2719  N   GLN B 341     -37.604  66.881  51.794  1.00 16.30           N  
ATOM   2720  CA  GLN B 341     -38.703  66.383  52.615  1.00 16.30           C  
ATOM   2721  C   GLN B 341     -38.191  65.463  53.720  1.00 16.30           C  
ATOM   2722  CB  GLN B 341     -39.728  65.647  51.751  1.00 16.30           C  
ATOM   2723  O   GLN B 341     -38.584  65.601  54.880  1.00 16.30           O  
ATOM   2724  CG  GLN B 341     -41.170  66.043  52.037  1.00 16.30           C  
ATOM   2725  CD  GLN B 341     -42.083  65.838  50.842  1.00 16.30           C  
ATOM   2726  NE2 GLN B 341     -43.386  65.982  51.060  1.00 16.30           N  
ATOM   2727  OE1 GLN B 341     -41.621  65.552  49.733  1.00 16.30           O  
ATOM   2728  N   HIS B 342     -38.293  64.021  53.683  1.00 16.58           N  
ATOM   2729  CA  HIS B 342     -39.345  63.392  54.473  1.00 16.58           C  
ATOM   2730  C   HIS B 342     -38.801  62.870  55.799  1.00 16.58           C  
ATOM   2731  CB  HIS B 342     -39.995  62.252  53.688  1.00 16.58           C  
ATOM   2732  O   HIS B 342     -39.402  63.094  56.852  1.00 16.58           O  
ATOM   2733  CG  HIS B 342     -41.283  62.634  53.030  1.00 16.58           C  
ATOM   2734  CD2 HIS B 342     -41.586  62.854  51.730  1.00 16.58           C  
ATOM   2735  ND1 HIS B 342     -42.448  62.836  53.738  1.00 16.58           N  
ATOM   2736  CE1 HIS B 342     -43.415  63.164  52.898  1.00 16.58           C  
ATOM   2737  NE2 HIS B 342     -42.918  63.182  51.673  1.00 16.58           N  
ATOM   2738  N   HIS B 343     -38.099  61.486  56.007  1.00 16.15           N  
ATOM   2739  CA  HIS B 343     -38.899  60.276  56.157  1.00 16.15           C  
ATOM   2740  C   HIS B 343     -38.847  59.755  57.589  1.00 16.15           C  
ATOM   2741  CB  HIS B 343     -38.420  59.194  55.186  1.00 16.15           C  
ATOM   2742  O   HIS B 343     -37.896  60.034  58.322  1.00 16.15           O  
ATOM   2743  CG  HIS B 343     -39.226  59.118  53.929  1.00 16.15           C  
ATOM   2744  CD2 HIS B 343     -39.040  58.399  52.797  1.00 16.15           C  
ATOM   2745  ND1 HIS B 343     -40.379  59.847  53.738  1.00 16.15           N  
ATOM   2746  CE1 HIS B 343     -40.870  59.578  52.540  1.00 16.15           C  
ATOM   2747  NE2 HIS B 343     -40.076  58.702  51.948  1.00 16.15           N  
ATOM   2748  N   HIS B 344     -38.693  58.262  57.872  1.00 17.25           N  
ATOM   2749  CA  HIS B 344     -39.686  57.342  58.414  1.00 17.25           C  
ATOM   2750  C   HIS B 344     -39.343  56.942  59.846  1.00 17.25           C  
ATOM   2751  CB  HIS B 344     -39.798  56.096  57.534  1.00 17.25           C  
ATOM   2752  O   HIS B 344     -38.188  57.045  60.264  1.00 17.25           O  
ATOM   2753  CG  HIS B 344     -41.056  56.044  56.726  1.00 17.25           C  
ATOM   2754  CD2 HIS B 344     -41.266  56.193  55.397  1.00 17.25           C  
ATOM   2755  ND1 HIS B 344     -42.293  55.816  57.289  1.00 17.25           N  
ATOM   2756  CE1 HIS B 344     -43.212  55.827  56.338  1.00 17.25           C  
ATOM   2757  NE2 HIS B 344     -42.615  56.054  55.181  1.00 17.25           N  
ATOM   2758  N   PRO B 345     -39.756  55.570  60.491  1.00 20.23           N  
ATOM   2759  CA  PRO B 345     -40.722  55.067  61.470  1.00 20.23           C  
ATOM   2760  C   PRO B 345     -40.062  54.277  62.598  1.00 20.23           C  
ATOM   2761  CB  PRO B 345     -41.634  54.166  60.633  1.00 20.23           C  
ATOM   2762  O   PRO B 345     -40.336  54.528  63.774  1.00 20.23           O  
ATOM   2763  CG  PRO B 345     -40.890  53.951  59.355  1.00 20.23           C  
ATOM   2764  CD  PRO B 345     -39.597  54.711  59.422  1.00 20.23           C  
ATOM   2765  N   GLY B 346     -39.728  52.878  62.477  1.00 19.05           N  
ATOM   2766  CA  GLY B 346     -40.649  51.882  63.000  1.00 19.05           C  
ATOM   2767  C   GLY B 346     -40.191  51.277  64.314  1.00 19.05           C  
ATOM   2768  O   GLY B 346     -40.827  51.476  65.351  1.00 19.05           O  
ATOM   2769  N   ILE B 347     -39.542  49.953  64.424  1.00 18.87           N  
ATOM   2770  CA  ILE B 347     -40.273  48.718  64.686  1.00 18.87           C  
ATOM   2771  C   ILE B 347     -39.982  48.237  66.106  1.00 18.87           C  
ATOM   2772  CB  ILE B 347     -39.909  47.618  63.663  1.00 18.87           C  
ATOM   2773  O   ILE B 347     -38.938  48.562  66.677  1.00 18.87           O  
ATOM   2774  CG1 ILE B 347     -39.833  48.207  62.250  1.00 18.87           C  
ATOM   2775  CG2 ILE B 347     -40.918  46.468  63.724  1.00 18.87           C  
ATOM   2776  CD1 ILE B 347     -39.276  47.247  61.208  1.00 18.87           C  
ATOM   2777  N   PRO B 348     -39.995  46.799  66.470  1.00 21.07           N  
ATOM   2778  CA  PRO B 348     -40.944  45.908  67.143  1.00 21.07           C  
ATOM   2779  C   PRO B 348     -40.361  45.268  68.401  1.00 21.07           C  
ATOM   2780  CB  PRO B 348     -41.247  44.848  66.081  1.00 21.07           C  
ATOM   2781  O   PRO B 348     -39.152  45.346  68.635  1.00 21.07           O  
ATOM   2782  CG  PRO B 348     -40.087  44.907  65.140  1.00 21.07           C  
ATOM   2783  CD  PRO B 348     -39.180  46.024  65.571  1.00 21.07           C  
ATOM   2784  N   GLY B 349     -40.346  43.874  68.629  1.00 22.21           N  
ATOM   2785  CA  GLY B 349     -41.205  42.972  69.381  1.00 22.21           C  
ATOM   2786  C   GLY B 349     -40.468  42.220  70.474  1.00 22.21           C  
ATOM   2787  O   GLY B 349     -40.536  42.594  71.646  1.00 22.21           O  
ATOM   2788  N   VAL B 350     -40.113  40.812  70.417  1.00 21.86           N  
ATOM   2789  CA  VAL B 350     -40.961  39.727  70.901  1.00 21.86           C  
ATOM   2790  C   VAL B 350     -40.347  39.111  72.156  1.00 21.86           C  
ATOM   2791  CB  VAL B 350     -41.167  38.642  69.820  1.00 21.86           C  
ATOM   2792  O   VAL B 350     -39.150  39.264  72.408  1.00 21.86           O  
ATOM   2793  CG1 VAL B 350     -42.588  38.083  69.879  1.00 21.86           C  
ATOM   2794  CG2 VAL B 350     -40.869  39.208  68.433  1.00 21.86           C  
ATOM   2795  N   ALA B 351     -40.523  37.690  72.501  1.00 23.80           N  
ATOM   2796  CA  ALA B 351     -41.236  36.826  73.438  1.00 23.80           C  
ATOM   2797  C   ALA B 351     -40.263  36.076  74.343  1.00 23.80           C  
ATOM   2798  CB  ALA B 351     -42.123  35.839  72.681  1.00 23.80           C  
ATOM   2799  O   ALA B 351     -39.050  36.111  74.124  1.00 23.80           O  
ATOM   2800  N   HIS B 352     -40.237  34.629  74.453  1.00 22.65           N  
ATOM   2801  CA  HIS B 352     -40.757  33.631  75.381  1.00 22.65           C  
ATOM   2802  C   HIS B 352     -39.631  32.977  76.174  1.00 22.65           C  
ATOM   2803  CB  HIS B 352     -41.558  32.566  74.629  1.00 22.65           C  
ATOM   2804  O   HIS B 352     -39.701  32.889  77.402  1.00 22.65           O  
ATOM   2805  CG  HIS B 352     -43.015  32.882  74.512  1.00 22.65           C  
ATOM   2806  CD2 HIS B 352     -43.754  33.290  73.453  1.00 22.65           C  
ATOM   2807  ND1 HIS B 352     -43.883  32.793  75.578  1.00 22.65           N  
ATOM   2808  CE1 HIS B 352     -45.098  33.133  75.178  1.00 22.65           C  
ATOM   2809  NE2 HIS B 352     -45.046  33.438  73.893  1.00 22.65           N  
ATOM   2810  N   SER B 353     -39.188  31.604  75.932  1.00 21.91           N  
ATOM   2811  CA  SER B 353     -39.649  30.359  76.538  1.00 21.91           C  
ATOM   2812  C   SER B 353     -38.640  29.829  77.550  1.00 21.91           C  
ATOM   2813  CB  SER B 353     -39.908  29.303  75.462  1.00 21.91           C  
ATOM   2814  O   SER B 353     -39.004  29.484  78.676  1.00 21.91           O  
ATOM   2815  OG  SER B 353     -39.931  28.004  76.028  1.00 21.91           O  
ATOM   2816  N   VAL B 354     -37.955  28.474  77.354  1.00 22.95           N  
ATOM   2817  CA  VAL B 354     -38.359  27.137  77.775  1.00 22.95           C  
ATOM   2818  C   VAL B 354     -37.456  26.657  78.909  1.00 22.95           C  
ATOM   2819  CB  VAL B 354     -38.317  26.134  76.600  1.00 22.95           C  
ATOM   2820  O   VAL B 354     -36.276  27.013  78.964  1.00 22.95           O  
ATOM   2821  CG1 VAL B 354     -38.757  24.746  77.059  1.00 22.95           C  
ATOM   2822  CG2 VAL B 354     -39.195  26.624  75.450  1.00 22.95           C  
ATOM   2823  N   ILE B 355     -37.515  25.240  79.497  1.00 21.55           N  
ATOM   2824  CA  ILE B 355     -37.852  24.435  80.666  1.00 21.55           C  
ATOM   2825  C   ILE B 355     -36.619  23.668  81.137  1.00 21.55           C  
ATOM   2826  CB  ILE B 355     -39.009  23.456  80.364  1.00 21.55           C  
ATOM   2827  O   ILE B 355     -36.298  23.667  82.328  1.00 21.55           O  
ATOM   2828  CG1 ILE B 355     -40.282  24.230  80.002  1.00 21.55           C  
ATOM   2829  CG2 ILE B 355     -39.254  22.525  81.555  1.00 21.55           C  
ATOM   2830  CD1 ILE B 355     -41.401  23.357  79.450  1.00 21.55           C  
ATOM   2831  N   SER B 356     -36.202  22.392  80.725  1.00 20.14           N  
ATOM   2832  CA  SER B 356     -36.584  21.093  81.269  1.00 20.14           C  
ATOM   2833  C   SER B 356     -35.535  20.573  82.246  1.00 20.14           C  
ATOM   2834  CB  SER B 356     -36.791  20.080  80.143  1.00 20.14           C  
ATOM   2835  O   SER B 356     -34.374  20.987  82.197  1.00 20.14           O  
ATOM   2836  OG  SER B 356     -38.078  19.491  80.227  1.00 20.14           O  
ATOM   2837  N   THR B 357     -35.208  19.109  82.377  1.00 18.24           N  
ATOM   2838  CA  THR B 357     -35.586  18.010  83.259  1.00 18.24           C  
ATOM   2839  C   THR B 357     -34.382  17.522  84.060  1.00 18.24           C  
ATOM   2840  CB  THR B 357     -36.186  16.836  82.463  1.00 18.24           C  
ATOM   2841  O   THR B 357     -33.236  17.775  83.685  1.00 18.24           O  
ATOM   2842  CG2 THR B 357     -37.678  16.687  82.743  1.00 18.24           C  
ATOM   2843  OG1 THR B 357     -35.995  17.069  81.062  1.00 18.24           O  
ATOM   2844  N   ARG B 358     -33.917  16.057  84.051  1.00 15.97           N  
ATOM   2845  CA  ARG B 358     -34.154  14.950  84.972  1.00 15.97           C  
ATOM   2846  C   ARG B 358     -32.860  14.518  85.655  1.00 15.97           C  
ATOM   2847  CB  ARG B 358     -34.779  13.763  84.235  1.00 15.97           C  
ATOM   2848  O   ARG B 358     -31.767  14.821  85.173  1.00 15.97           O  
ATOM   2849  CG  ARG B 358     -36.295  13.826  84.139  1.00 15.97           C  
ATOM   2850  CD  ARG B 358     -36.878  12.541  83.568  1.00 15.97           C  
ATOM   2851  NE  ARG B 358     -38.031  12.084  84.339  1.00 15.97           N  
ATOM   2852  NH1 ARG B 358     -38.696  10.500  82.793  1.00 15.97           N  
ATOM   2853  NH2 ARG B 358     -39.886  10.788  84.732  1.00 15.97           N  
ATOM   2854  CZ  ARG B 358     -38.868  11.125  83.953  1.00 15.97           C  
ATOM   2855  N   THR B 359     -32.492  13.094  85.745  1.00 16.32           N  
ATOM   2856  CA  THR B 359     -32.488  12.124  86.834  1.00 16.32           C  
ATOM   2857  C   THR B 359     -31.061  11.815  87.277  1.00 16.32           C  
ATOM   2858  CB  THR B 359     -33.194  10.819  86.423  1.00 16.32           C  
ATOM   2859  O   THR B 359     -30.110  12.031  86.522  1.00 16.32           O  
ATOM   2860  CG2 THR B 359     -34.326  10.479  87.388  1.00 16.32           C  
ATOM   2861  OG1 THR B 359     -33.735  10.970  85.105  1.00 16.32           O  
ATOM   2862  N   PRO B 360     -30.662  10.533  87.737  1.00 18.44           N  
ATOM   2863  CA  PRO B 360     -30.471  10.077  89.116  1.00 18.44           C  
ATOM   2864  C   PRO B 360     -29.040   9.620  89.393  1.00 18.44           C  
ATOM   2865  CB  PRO B 360     -31.451   8.908  89.240  1.00 18.44           C  
ATOM   2866  O   PRO B 360     -28.427  10.057  90.370  1.00 18.44           O  
ATOM   2867  CG  PRO B 360     -31.845   8.589  87.833  1.00 18.44           C  
ATOM   2868  CD  PRO B 360     -31.216   9.602  86.920  1.00 18.44           C  
ATOM   2869  N   PRO B 361     -28.724   8.230  89.172  1.00 16.33           N  
ATOM   2870  CA  PRO B 361     -28.493   7.339  90.312  1.00 16.33           C  
ATOM   2871  C   PRO B 361     -27.020   6.977  90.489  1.00 16.33           C  
ATOM   2872  CB  PRO B 361     -29.322   6.100  89.965  1.00 16.33           C  
ATOM   2873  O   PRO B 361     -26.481   7.092  91.593  1.00 16.33           O  
ATOM   2874  CG  PRO B 361     -29.574   6.208  88.496  1.00 16.33           C  
ATOM   2875  CD  PRO B 361     -29.140   7.571  88.037  1.00 16.33           C  
ATOM   2876  N   PRO B 362     -26.559   5.701  90.022  1.00 15.73           N  
ATOM   2877  CA  PRO B 362     -26.322   4.623  90.986  1.00 15.73           C  
ATOM   2878  C   PRO B 362     -24.838   4.317  91.176  1.00 15.73           C  
ATOM   2879  CB  PRO B 362     -27.051   3.429  90.365  1.00 15.73           C  
ATOM   2880  O   PRO B 362     -24.011   4.722  90.356  1.00 15.73           O  
ATOM   2881  CG  PRO B 362     -27.270   3.815  88.937  1.00 15.73           C  
ATOM   2882  CD  PRO B 362     -26.846   5.245  88.760  1.00 15.73           C  
ATOM   2883  N   PRO B 363     -24.378   3.085  90.705  1.00 17.56           N  
ATOM   2884  CA  PRO B 363     -24.060   1.996  91.631  1.00 17.56           C  
ATOM   2885  C   PRO B 363     -22.560   1.842  91.869  1.00 17.56           C  
ATOM   2886  CB  PRO B 363     -24.632   0.760  90.932  1.00 17.56           C  
ATOM   2887  O   PRO B 363     -21.752   2.386  91.112  1.00 17.56           O  
ATOM   2888  CG  PRO B 363     -24.769   1.161  89.499  1.00 17.56           C  
ATOM   2889  CD  PRO B 363     -24.564   2.646  89.398  1.00 17.56           C  
ATOM   2890  N   SER B 364     -22.251   0.619  91.832  1.00 15.92           N  
ATOM   2891  CA  SER B 364     -21.707  -0.084  92.989  1.00 15.92           C  
ATOM   2892  C   SER B 364     -20.196  -0.259  92.870  1.00 15.92           C  
ATOM   2893  CB  SER B 364     -22.376  -1.449  93.151  1.00 15.92           C  
ATOM   2894  O   SER B 364     -19.457   0.018  93.816  1.00 15.92           O  
ATOM   2895  OG  SER B 364     -23.786  -1.332  93.064  1.00 15.92           O  
ATOM   2896  N   PRO B 365     -19.719  -1.376  92.236  1.00 18.40           N  
ATOM   2897  CA  PRO B 365     -19.251  -2.316  93.258  1.00 18.40           C  
ATOM   2898  C   PRO B 365     -17.737  -2.277  93.447  1.00 18.40           C  
ATOM   2899  CB  PRO B 365     -19.700  -3.676  92.717  1.00 18.40           C  
ATOM   2900  O   PRO B 365     -17.021  -1.717  92.612  1.00 18.40           O  
ATOM   2901  CG  PRO B 365     -19.868  -3.466  91.247  1.00 18.40           C  
ATOM   2902  CD  PRO B 365     -19.740  -1.998  90.957  1.00 18.40           C  
ATOM   2903  N   LEU B 366     -17.277  -3.439  93.329  1.00 16.98           N  
ATOM   2904  CA  LEU B 366     -16.752  -4.084  94.527  1.00 16.98           C  
ATOM   2905  C   LEU B 366     -15.230  -3.999  94.567  1.00 16.98           C  
ATOM   2906  CB  LEU B 366     -17.194  -5.549  94.585  1.00 16.98           C  
ATOM   2907  O   LEU B 366     -14.595  -3.673  93.561  1.00 16.98           O  
ATOM   2908  CG  LEU B 366     -18.646  -5.803  94.995  1.00 16.98           C  
ATOM   2909  CD1 LEU B 366     -19.002  -7.273  94.801  1.00 16.98           C  
ATOM   2910  CD2 LEU B 366     -18.876  -5.378  96.441  1.00 16.98           C  
ATOM   2911  N   PRO B 367     -14.710  -5.130  94.329  1.00 17.69           N  
ATOM   2912  CA  PRO B 367     -14.101  -5.736  95.516  1.00 17.69           C  
ATOM   2913  C   PRO B 367     -12.582  -5.583  95.542  1.00 17.69           C  
ATOM   2914  CB  PRO B 367     -14.499  -7.209  95.404  1.00 17.69           C  
ATOM   2915  O   PRO B 367     -12.017  -5.171  96.559  1.00 17.69           O  
ATOM   2916  CG  PRO B 367     -14.811  -7.412  93.956  1.00 17.69           C  
ATOM   2917  CD  PRO B 367     -14.745  -6.081  93.263  1.00 17.69           C  
ATOM   2918  N   PHE B 368     -12.007  -6.455  94.795  1.00 18.03           N  
ATOM   2919  CA  PHE B 368     -11.589  -7.513  95.707  1.00 18.03           C  
ATOM   2920  C   PHE B 368     -10.161  -7.283  96.186  1.00 18.03           C  
ATOM   2921  CB  PHE B 368     -11.701  -8.883  95.030  1.00 18.03           C  
ATOM   2922  O   PHE B 368      -9.381  -6.598  95.521  1.00 18.03           O  
ATOM   2923  CG  PHE B 368     -13.003  -9.588  95.299  1.00 18.03           C  
ATOM   2924  CD1 PHE B 368     -13.153 -10.400  96.416  1.00 18.03           C  
ATOM   2925  CD2 PHE B 368     -14.078  -9.439  94.432  1.00 18.03           C  
ATOM   2926  CE1 PHE B 368     -14.357 -11.054  96.667  1.00 18.03           C  
ATOM   2927  CE2 PHE B 368     -15.285 -10.090  94.676  1.00 18.03           C  
ATOM   2928  CZ  PHE B 368     -15.421 -10.897  95.794  1.00 18.03           C  
ATOM   2929  N   PRO B 369      -9.992  -8.303  96.927  1.00 17.21           N  
ATOM   2930  CA  PRO B 369      -9.281  -8.388  98.205  1.00 17.21           C  
ATOM   2931  C   PRO B 369      -7.764  -8.393  98.037  1.00 17.21           C  
ATOM   2932  CB  PRO B 369      -9.770  -9.714  98.793  1.00 17.21           C  
ATOM   2933  O   PRO B 369      -7.107  -7.381  98.296  1.00 17.21           O  
ATOM   2934  CG  PRO B 369     -10.342 -10.459  97.630  1.00 17.21           C  
ATOM   2935  CD  PRO B 369     -10.306  -9.564  96.425  1.00 17.21           C  
ATOM   2936  N   THR B 370      -7.552  -9.438  98.351  1.00 17.53           N  
ATOM   2937  CA  THR B 370      -6.786  -9.790  99.542  1.00 17.53           C  
ATOM   2938  C   THR B 370      -5.319 -10.024  99.192  1.00 17.53           C  
ATOM   2939  CB  THR B 370      -7.360 -11.045 100.225  1.00 17.53           C  
ATOM   2940  O   THR B 370      -4.981 -10.244  98.027  1.00 17.53           O  
ATOM   2941  CG2 THR B 370      -6.995 -11.080 101.706  1.00 17.53           C  
ATOM   2942  OG1 THR B 370      -8.787 -11.042 100.096  1.00 17.53           O  
ATOM   2943  N   GLN B 371      -5.044 -10.971  99.771  1.00 17.84           N  
ATOM   2944  CA  GLN B 371      -4.154 -11.193 100.905  1.00 17.84           C  
ATOM   2945  C   GLN B 371      -2.851 -11.851 100.462  1.00 17.84           C  
ATOM   2946  CB  GLN B 371      -4.842 -12.052 101.968  1.00 17.84           C  
ATOM   2947  O   GLN B 371      -1.764 -11.377 100.799  1.00 17.84           O  
ATOM   2948  CG  GLN B 371      -5.881 -11.301 102.788  1.00 17.84           C  
ATOM   2949  CD  GLN B 371      -6.294 -12.050 104.041  1.00 17.84           C  
ATOM   2950  NE2 GLN B 371      -6.827 -11.324 105.018  1.00 17.84           N  
ATOM   2951  OE1 GLN B 371      -6.135 -13.272 104.130  1.00 17.84           O  
ATOM   2952  N   ALA B 372      -2.991 -13.042 100.626  1.00 16.75           N  
ATOM   2953  CA  ALA B 372      -2.256 -13.622 101.748  1.00 16.75           C  
ATOM   2954  C   ALA B 372      -1.021 -14.375 101.262  1.00 16.75           C  
ATOM   2955  CB  ALA B 372      -3.160 -14.551 102.554  1.00 16.75           C  
ATOM   2956  O   ALA B 372       0.073 -14.201 101.805  1.00 16.75           O  
ATOM   2957  N   ILE B 373      -1.320 -15.618 100.827  1.00 16.81           N  
ATOM   2958  CA  ILE B 373      -1.165 -16.633 101.864  1.00 16.81           C  
ATOM   2959  C   ILE B 373       0.162 -17.365 101.675  1.00 16.81           C  
ATOM   2960  CB  ILE B 373      -2.338 -17.638 101.850  1.00 16.81           C  
ATOM   2961  O   ILE B 373       0.699 -17.414 100.566  1.00 16.81           O  
ATOM   2962  CG1 ILE B 373      -3.667 -16.912 102.089  1.00 16.81           C  
ATOM   2963  CG2 ILE B 373      -2.120 -18.737 102.894  1.00 16.81           C  
ATOM   2964  CD1 ILE B 373      -4.897 -17.776 101.848  1.00 16.81           C  
ATOM   2965  N   LEU B 374      -0.204 -18.671 101.727  1.00 16.54           N  
ATOM   2966  CA  LEU B 374       0.349 -19.488 102.801  1.00 16.54           C  
ATOM   2967  C   LEU B 374       1.635 -20.175 102.355  1.00 16.54           C  
ATOM   2968  CB  LEU B 374      -0.671 -20.535 103.257  1.00 16.54           C  
ATOM   2969  O   LEU B 374       1.933 -20.229 101.160  1.00 16.54           O  
ATOM   2970  CG  LEU B 374      -1.599 -20.124 104.402  1.00 16.54           C  
ATOM   2971  CD1 LEU B 374      -3.025 -20.582 104.118  1.00 16.54           C  
ATOM   2972  CD2 LEU B 374      -1.101 -20.696 105.725  1.00 16.54           C  
ATOM   2973  N   PRO B 375       1.445 -21.473 102.621  1.00 17.23           N  
ATOM   2974  CA  PRO B 375       2.300 -22.117 103.621  1.00 17.23           C  
ATOM   2975  C   PRO B 375       3.470 -22.875 102.998  1.00 17.23           C  
ATOM   2976  CB  PRO B 375       1.346 -23.077 104.335  1.00 17.23           C  
ATOM   2977  O   PRO B 375       4.613 -22.721 103.435  1.00 17.23           O  
ATOM   2978  CG  PRO B 375       0.069 -22.991 103.564  1.00 17.23           C  
ATOM   2979  CD  PRO B 375       0.271 -22.050 102.411  1.00 17.23           C  
ATOM   2980  N   PRO B 376       3.030 -24.194 102.681  1.00 16.94           N  
ATOM   2981  CA  PRO B 376       3.508 -25.163 103.670  1.00 16.94           C  
ATOM   2982  C   PRO B 376       4.760 -25.906 103.210  1.00 16.94           C  
ATOM   2983  CB  PRO B 376       2.327 -26.126 103.820  1.00 16.94           C  
ATOM   2984  O   PRO B 376       5.734 -26.005 103.961  1.00 16.94           O  
ATOM   2985  CG  PRO B 376       1.410 -25.784 102.690  1.00 16.94           C  
ATOM   2986  CD  PRO B 376       2.008 -24.643 101.919  1.00 16.94           C  
ATOM   2987  N   ALA B 377       4.480 -27.242 102.560  1.00 16.41           N  
ATOM   2988  CA  ALA B 377       4.643 -28.451 103.363  1.00 16.41           C  
ATOM   2989  C   ALA B 377       5.862 -29.250 102.911  1.00 16.41           C  
ATOM   2990  CB  ALA B 377       3.386 -29.314 103.287  1.00 16.41           C  
ATOM   2991  O   ALA B 377       6.402 -29.010 101.829  1.00 16.41           O  
ATOM   2992  N   PRO B 378       5.544 -30.706 102.677  1.00 17.30           N  
ATOM   2993  CA  PRO B 378       6.163 -31.650 103.611  1.00 17.30           C  
ATOM   2994  C   PRO B 378       7.387 -32.347 103.021  1.00 17.30           C  
ATOM   2995  CB  PRO B 378       5.043 -32.656 103.889  1.00 17.30           C  
ATOM   2996  O   PRO B 378       8.446 -32.382 103.653  1.00 17.30           O  
ATOM   2997  CG  PRO B 378       4.029 -32.404 102.820  1.00 17.30           C  
ATOM   2998  CD  PRO B 378       4.465 -31.209 102.021  1.00 17.30           C  
ATOM   2999  N   SER B 379       7.216 -33.662 102.262  1.00 15.57           N  
ATOM   3000  CA  SER B 379       7.362 -34.942 102.948  1.00 15.57           C  
ATOM   3001  C   SER B 379       8.560 -35.721 102.415  1.00 15.57           C  
ATOM   3002  CB  SER B 379       6.091 -35.779 102.797  1.00 15.57           C  
ATOM   3003  O   SER B 379       9.125 -35.368 101.377  1.00 15.57           O  
ATOM   3004  OG  SER B 379       5.881 -36.134 101.441  1.00 15.57           O  
ATOM   3005  N   SER B 380       8.311 -37.238 102.074  1.00 16.29           N  
ATOM   3006  CA  SER B 380       8.897 -38.403 102.730  1.00 16.29           C  
ATOM   3007  C   SER B 380       9.923 -39.085 101.833  1.00 16.29           C  
ATOM   3008  CB  SER B 380       7.808 -39.401 103.124  1.00 16.29           C  
ATOM   3009  O   SER B 380      10.171 -38.636 100.712  1.00 16.29           O  
ATOM   3010  OG  SER B 380       8.369 -40.525 103.781  1.00 16.29           O  
ATOM   3011  N   TYR B 381       9.740 -40.579 101.414  1.00 16.67           N  
ATOM   3012  CA  TYR B 381      10.330 -41.755 102.044  1.00 16.67           C  
ATOM   3013  C   TYR B 381      11.198 -42.526 101.057  1.00 16.67           C  
ATOM   3014  CB  TYR B 381       9.237 -42.670 102.604  1.00 16.67           C  
ATOM   3015  O   TYR B 381      12.333 -42.892 101.372  1.00 16.67           O  
ATOM   3016  CG  TYR B 381       8.929 -42.428 104.061  1.00 16.67           C  
ATOM   3017  CD1 TYR B 381       9.653 -43.071 105.063  1.00 16.67           C  
ATOM   3018  CD2 TYR B 381       7.913 -41.556 104.440  1.00 16.67           C  
ATOM   3019  CE1 TYR B 381       9.372 -42.851 106.407  1.00 16.67           C  
ATOM   3020  CE2 TYR B 381       7.623 -41.330 105.782  1.00 16.67           C  
ATOM   3021  OH  TYR B 381       8.075 -41.760 108.086  1.00 16.67           O  
ATOM   3022  CZ  TYR B 381       8.357 -41.980 106.756  1.00 16.67           C  
ATOM   3023  N   PHE B 382      10.781 -43.635  99.872  1.00 15.58           N  
ATOM   3024  CA  PHE B 382      10.444 -45.040 100.066  1.00 15.58           C  
ATOM   3025  C   PHE B 382      11.349 -45.935  99.228  1.00 15.58           C  
ATOM   3026  CB  PHE B 382       8.976 -45.296  99.708  1.00 15.58           C  
ATOM   3027  O   PHE B 382      11.970 -45.474  98.268  1.00 15.58           O  
ATOM   3028  CG  PHE B 382       8.003 -44.792 100.740  1.00 15.58           C  
ATOM   3029  CD1 PHE B 382       7.683 -45.565 101.850  1.00 15.58           C  
ATOM   3030  CD2 PHE B 382       7.409 -43.545 100.600  1.00 15.58           C  
ATOM   3031  CE1 PHE B 382       6.783 -45.101 102.806  1.00 15.58           C  
ATOM   3032  CE2 PHE B 382       6.508 -43.075 101.552  1.00 15.58           C  
ATOM   3033  CZ  PHE B 382       6.196 -43.855 102.654  1.00 15.58           C  
ATOM   3034  N   SER B 383      10.811 -47.398  98.709  1.00 16.37           N  
ATOM   3035  CA  SER B 383      11.067 -48.773  99.125  1.00 16.37           C  
ATOM   3036  C   SER B 383      11.785 -49.557  98.032  1.00 16.37           C  
ATOM   3037  CB  SER B 383       9.760 -49.475  99.493  1.00 16.37           C  
ATOM   3038  O   SER B 383      11.903 -49.087  96.899  1.00 16.37           O  
ATOM   3039  OG  SER B 383      10.015 -50.750 100.059  1.00 16.37           O  
ATOM   3040  N   HIS B 384      11.270 -50.979  97.426  1.00 17.19           N  
ATOM   3041  CA  HIS B 384      11.509 -52.398  97.665  1.00 17.19           C  
ATOM   3042  C   HIS B 384      11.802 -53.134  96.362  1.00 17.19           C  
ATOM   3043  CB  HIS B 384      10.307 -53.033  98.368  1.00 17.19           C  
ATOM   3044  O   HIS B 384      12.763 -53.903  96.282  1.00 17.19           O  
ATOM   3045  CG  HIS B 384      10.527 -53.279  99.826  1.00 17.19           C  
ATOM   3046  CD2 HIS B 384       9.773 -52.960 100.905  1.00 17.19           C  
ATOM   3047  ND1 HIS B 384      11.641 -53.928 100.312  1.00 17.19           N  
ATOM   3048  CE1 HIS B 384      11.563 -53.998 101.630  1.00 17.19           C  
ATOM   3049  NE2 HIS B 384      10.439 -53.418 102.015  1.00 17.19           N  
ATOM   3050  N   PRO B 385      10.785 -53.949  95.338  1.00 16.62           N  
ATOM   3051  CA  PRO B 385      10.417 -55.357  95.507  1.00 16.62           C  
ATOM   3052  C   PRO B 385      10.816 -56.219  94.312  1.00 16.62           C  
ATOM   3053  CB  PRO B 385       8.895 -55.308  95.661  1.00 16.62           C  
ATOM   3054  O   PRO B 385      11.389 -57.298  94.487  1.00 16.62           O  
ATOM   3055  CG  PRO B 385       8.495 -53.989  95.084  1.00 16.62           C  
ATOM   3056  CD  PRO B 385       9.739 -53.201  94.787  1.00 16.62           C  
ATOM   3057  N   THR B 386      10.102 -56.514  92.958  1.00 18.16           N  
ATOM   3058  CA  THR B 386       9.206 -57.664  93.003  1.00 18.16           C  
ATOM   3059  C   THR B 386       9.802 -58.844  92.242  1.00 18.16           C  
ATOM   3060  CB  THR B 386       7.823 -57.318  92.419  1.00 18.16           C  
ATOM   3061  O   THR B 386      10.728 -58.673  91.447  1.00 18.16           O  
ATOM   3062  CG2 THR B 386       6.826 -58.446  92.660  1.00 18.16           C  
ATOM   3063  OG1 THR B 386       7.335 -56.122  93.040  1.00 18.16           O  
ATOM   3064  N   ILE B 387       9.060 -59.503  90.894  1.00 17.71           N  
ATOM   3065  CA  ILE B 387       8.144 -60.638  90.876  1.00 17.71           C  
ATOM   3066  C   ILE B 387       8.722 -61.753  90.008  1.00 17.71           C  
ATOM   3067  CB  ILE B 387       6.746 -60.228  90.361  1.00 17.71           C  
ATOM   3068  O   ILE B 387       9.343 -61.488  88.976  1.00 17.71           O  
ATOM   3069  CG1 ILE B 387       6.098 -59.222  91.319  1.00 17.71           C  
ATOM   3070  CG2 ILE B 387       5.856 -61.460  90.177  1.00 17.71           C  
ATOM   3071  CD1 ILE B 387       4.850 -58.552  90.762  1.00 17.71           C  
ATOM   3072  N   ARG B 388       8.050 -62.989  89.989  1.00 20.58           N  
ATOM   3073  CA  ARG B 388       8.351 -64.417  90.014  1.00 20.58           C  
ATOM   3074  C   ARG B 388       8.152 -65.043  88.638  1.00 20.58           C  
ATOM   3075  CB  ARG B 388       7.479 -65.133  91.047  1.00 20.58           C  
ATOM   3076  O   ARG B 388       9.009 -65.788  88.158  1.00 20.58           O  
ATOM   3077  CG  ARG B 388       8.094 -65.194  92.436  1.00 20.58           C  
ATOM   3078  CD  ARG B 388       7.333 -66.146  93.348  1.00 20.58           C  
ATOM   3079  NE  ARG B 388       7.963 -66.254  94.661  1.00 20.58           N  
ATOM   3080  NH1 ARG B 388       6.429 -67.763  95.502  1.00 20.58           N  
ATOM   3081  NH2 ARG B 388       8.170 -67.042  96.808  1.00 20.58           N  
ATOM   3082  CZ  ARG B 388       7.519 -67.020  95.654  1.00 20.58           C  
ATOM   3083  N   TYR B 389       6.894 -65.066  87.741  1.00 17.28           N  
ATOM   3084  CA  TYR B 389       6.104 -66.292  87.780  1.00 17.28           C  
ATOM   3085  C   TYR B 389       6.291 -67.101  86.502  1.00 17.28           C  
ATOM   3086  CB  TYR B 389       4.620 -65.970  87.982  1.00 17.28           C  
ATOM   3087  O   TYR B 389       6.820 -66.594  85.511  1.00 17.28           O  
ATOM   3088  CG  TYR B 389       4.265 -65.611  89.404  1.00 17.28           C  
ATOM   3089  CD1 TYR B 389       3.964 -66.599  90.339  1.00 17.28           C  
ATOM   3090  CD2 TYR B 389       4.230 -64.283  89.817  1.00 17.28           C  
ATOM   3091  CE1 TYR B 389       3.634 -66.273  91.650  1.00 17.28           C  
ATOM   3092  CE2 TYR B 389       3.901 -63.945  91.126  1.00 17.28           C  
ATOM   3093  OH  TYR B 389       3.280 -64.617  93.331  1.00 17.28           O  
ATOM   3094  CZ  TYR B 389       3.606 -64.946  92.034  1.00 17.28           C  
ATOM   3095  N   PRO B 390       5.002 -67.734  85.620  1.00 19.60           N  
ATOM   3096  CA  PRO B 390       4.346 -69.042  85.703  1.00 19.60           C  
ATOM   3097  C   PRO B 390       4.228 -69.729  84.344  1.00 19.60           C  
ATOM   3098  CB  PRO B 390       2.963 -68.707  86.267  1.00 19.60           C  
ATOM   3099  O   PRO B 390       4.634 -70.884  84.196  1.00 19.60           O  
ATOM   3100  CG  PRO B 390       2.963 -67.221  86.423  1.00 19.60           C  
ATOM   3101  CD  PRO B 390       4.254 -66.684  85.874  1.00 19.60           C  
ATOM   3102  N   PRO B 391       2.904 -69.686  83.422  1.00 19.59           N  
ATOM   3103  CA  PRO B 391       1.848 -70.698  83.348  1.00 19.59           C  
ATOM   3104  C   PRO B 391       1.813 -71.417  82.001  1.00 19.59           C  
ATOM   3105  CB  PRO B 391       0.568 -69.889  83.569  1.00 19.59           C  
ATOM   3106  O   PRO B 391       2.389 -70.933  81.024  1.00 19.59           O  
ATOM   3107  CG  PRO B 391       1.002 -68.460  83.497  1.00 19.59           C  
ATOM   3108  CD  PRO B 391       2.475 -68.423  83.205  1.00 19.59           C  
ATOM   3109  N   HIS B 392       0.583 -72.313  81.611  1.00 23.22           N  
ATOM   3110  CA  HIS B 392       0.143 -73.632  81.170  1.00 23.22           C  
ATOM   3111  C   HIS B 392      -0.643 -73.544  79.867  1.00 23.22           C  
ATOM   3112  CB  HIS B 392      -0.706 -74.303  82.252  1.00 23.22           C  
ATOM   3113  O   HIS B 392      -0.627 -74.479  79.063  1.00 23.22           O  
ATOM   3114  CG  HIS B 392       0.076 -74.720  83.456  1.00 23.22           C  
ATOM   3115  CD2 HIS B 392       0.117 -74.212  84.710  1.00 23.22           C  
ATOM   3116  ND1 HIS B 392       0.949 -75.786  83.443  1.00 23.22           N  
ATOM   3117  CE1 HIS B 392       1.495 -75.916  84.641  1.00 23.22           C  
ATOM   3118  NE2 HIS B 392       1.006 -74.973  85.428  1.00 23.22           N  
ATOM   3119  N   LEU B 393      -1.764 -72.689  79.354  1.00 19.19           N  
ATOM   3120  CA  LEU B 393      -3.180 -73.040  79.361  1.00 19.19           C  
ATOM   3121  C   LEU B 393      -3.596 -73.649  78.027  1.00 19.19           C  
ATOM   3122  CB  LEU B 393      -4.036 -71.806  79.662  1.00 19.19           C  
ATOM   3123  O   LEU B 393      -3.050 -73.292  76.980  1.00 19.19           O  
ATOM   3124  CG  LEU B 393      -4.297 -71.505  81.139  1.00 19.19           C  
ATOM   3125  CD1 LEU B 393      -4.050 -70.029  81.430  1.00 19.19           C  
ATOM   3126  CD2 LEU B 393      -5.719 -71.901  81.522  1.00 19.19           C  
ATOM   3127  N   ASN B 394      -5.106 -74.481  77.895  1.00 20.98           N  
ATOM   3128  CA  ASN B 394      -5.899 -75.561  77.318  1.00 20.98           C  
ATOM   3129  C   ASN B 394      -6.929 -75.031  76.325  1.00 20.98           C  
ATOM   3130  CB  ASN B 394      -6.589 -76.369  78.419  1.00 20.98           C  
ATOM   3131  O   ASN B 394      -7.697 -75.804  75.748  1.00 20.98           O  
ATOM   3132  CG  ASN B 394      -6.336 -77.858  78.297  1.00 20.98           C  
ATOM   3133  ND2 ASN B 394      -6.879 -78.631  79.230  1.00 20.98           N  
ATOM   3134  OD1 ASN B 394      -5.657 -78.311  77.372  1.00 20.98           O  
ATOM   3135  N   PRO B 395      -7.812 -73.955  75.609  1.00 23.53           N  
ATOM   3136  CA  PRO B 395      -9.039 -73.291  76.055  1.00 23.53           C  
ATOM   3137  C   PRO B 395     -10.295 -73.886  75.422  1.00 23.53           C  
ATOM   3138  CB  PRO B 395      -8.837 -71.841  75.609  1.00 23.53           C  
ATOM   3139  O   PRO B 395     -10.254 -74.348  74.278  1.00 23.53           O  
ATOM   3140  CG  PRO B 395      -7.692 -71.892  74.650  1.00 23.53           C  
ATOM   3141  CD  PRO B 395      -7.184 -73.304  74.589  1.00 23.53           C  
ATOM   3142  N   GLN B 396     -11.650 -73.820  75.988  1.00 20.16           N  
ATOM   3143  CA  GLN B 396     -12.830 -74.672  76.096  1.00 20.16           C  
ATOM   3144  C   GLN B 396     -13.769 -74.465  74.911  1.00 20.16           C  
ATOM   3145  CB  GLN B 396     -13.571 -74.400  77.406  1.00 20.16           C  
ATOM   3146  O   GLN B 396     -13.607 -73.514  74.143  1.00 20.16           O  
ATOM   3147  CG  GLN B 396     -13.489 -75.545  78.407  1.00 20.16           C  
ATOM   3148  CD  GLN B 396     -14.141 -75.210  79.736  1.00 20.16           C  
ATOM   3149  NE2 GLN B 396     -14.335 -76.224  80.573  1.00 20.16           N  
ATOM   3150  OE1 GLN B 396     -14.468 -74.051  80.008  1.00 20.16           O  
ATOM   3151  N   ASP B 397     -15.532 -74.213  74.986  1.00 19.84           N  
ATOM   3152  CA  ASP B 397     -16.803 -74.922  74.878  1.00 19.84           C  
ATOM   3153  C   ASP B 397     -17.709 -74.269  73.836  1.00 19.84           C  
ATOM   3154  CB  ASP B 397     -17.510 -74.968  76.234  1.00 19.84           C  
ATOM   3155  O   ASP B 397     -17.404 -73.186  73.332  1.00 19.84           O  
ATOM   3156  CG  ASP B 397     -17.892 -76.376  76.656  1.00 19.84           C  
ATOM   3157  OD1 ASP B 397     -17.831 -77.302  75.818  1.00 19.84           O  
ATOM   3158  OD2 ASP B 397     -18.261 -76.561  77.836  1.00 19.84           O  
ATOM   3159  N   THR B 398     -19.403 -73.624  74.103  1.00 18.70           N  
ATOM   3160  CA  THR B 398     -20.796 -74.028  73.952  1.00 18.70           C  
ATOM   3161  C   THR B 398     -21.550 -73.049  73.057  1.00 18.70           C  
ATOM   3162  CB  THR B 398     -21.500 -74.126  75.318  1.00 18.70           C  
ATOM   3163  O   THR B 398     -22.498 -73.433  72.369  1.00 18.70           O  
ATOM   3164  CG2 THR B 398     -21.354 -75.522  75.914  1.00 18.70           C  
ATOM   3165  OG1 THR B 398     -20.921 -73.172  76.217  1.00 18.70           O  
ATOM   3166  N   LEU B 399     -22.167 -71.584  73.016  1.00 18.52           N  
ATOM   3167  CA  LEU B 399     -23.373 -71.056  73.644  1.00 18.52           C  
ATOM   3168  C   LEU B 399     -24.497 -70.910  72.624  1.00 18.52           C  
ATOM   3169  CB  LEU B 399     -23.087 -69.704  74.303  1.00 18.52           C  
ATOM   3170  O   LEU B 399     -24.239 -70.735  71.430  1.00 18.52           O  
ATOM   3171  CG  LEU B 399     -22.573 -69.746  75.743  1.00 18.52           C  
ATOM   3172  CD1 LEU B 399     -21.636 -68.573  76.006  1.00 18.52           C  
ATOM   3173  CD2 LEU B 399     -23.738 -69.738  76.727  1.00 18.52           C  
ATOM   3174  N   LYS B 400     -26.058 -70.128  72.972  1.00 17.03           N  
ATOM   3175  CA  LYS B 400     -27.499 -70.326  73.091  1.00 17.03           C  
ATOM   3176  C   LYS B 400     -28.252 -69.546  72.016  1.00 17.03           C  
ATOM   3177  CB  LYS B 400     -27.987 -69.909  74.479  1.00 17.03           C  
ATOM   3178  O   LYS B 400     -29.463 -69.709  71.857  1.00 17.03           O  
ATOM   3179  CG  LYS B 400     -27.738 -70.949  75.561  1.00 17.03           C  
ATOM   3180  CD  LYS B 400     -28.337 -70.522  76.895  1.00 17.03           C  
ATOM   3181  CE  LYS B 400     -28.072 -71.554  77.983  1.00 17.03           C  
ATOM   3182  NZ  LYS B 400     -28.559 -71.090  79.317  1.00 17.03           N  
ATOM   3183  N   ASN B 401     -28.337 -68.589  71.039  1.00 18.33           N  
ATOM   3184  CA  ASN B 401     -28.928 -67.279  71.290  1.00 18.33           C  
ATOM   3185  C   ASN B 401     -30.332 -67.175  70.703  1.00 18.33           C  
ATOM   3186  CB  ASN B 401     -28.034 -66.171  70.729  1.00 18.33           C  
ATOM   3187  O   ASN B 401     -30.618 -67.764  69.659  1.00 18.33           O  
ATOM   3188  CG  ASN B 401     -27.026 -65.663  71.741  1.00 18.33           C  
ATOM   3189  ND2 ASN B 401     -26.036 -64.917  71.268  1.00 18.33           N  
ATOM   3190  OD1 ASN B 401     -27.137 -65.941  72.938  1.00 18.33           O  
ATOM   3191  N   TYR B 402     -31.196 -65.854  70.408  1.00 18.08           N  
ATOM   3192  CA  TYR B 402     -32.215 -65.024  71.042  1.00 18.08           C  
ATOM   3193  C   TYR B 402     -33.423 -64.851  70.129  1.00 18.08           C  
ATOM   3194  CB  TYR B 402     -31.638 -63.654  71.410  1.00 18.08           C  
ATOM   3195  O   TYR B 402     -33.348 -65.131  68.930  1.00 18.08           O  
ATOM   3196  CG  TYR B 402     -31.399 -63.473  72.889  1.00 18.08           C  
ATOM   3197  CD1 TYR B 402     -32.391 -62.954  73.717  1.00 18.08           C  
ATOM   3198  CD2 TYR B 402     -30.180 -63.821  73.462  1.00 18.08           C  
ATOM   3199  CE1 TYR B 402     -32.174 -62.784  75.081  1.00 18.08           C  
ATOM   3200  CE2 TYR B 402     -29.952 -63.655  74.824  1.00 18.08           C  
ATOM   3201  OH  TYR B 402     -30.734 -62.971  76.973  1.00 18.08           O  
ATOM   3202  CZ  TYR B 402     -30.954 -63.137  75.624  1.00 18.08           C  
ATOM   3203  N   VAL B 403     -34.105 -63.541  69.736  1.00 18.48           N  
ATOM   3204  CA  VAL B 403     -35.164 -62.790  70.401  1.00 18.48           C  
ATOM   3205  C   VAL B 403     -36.379 -62.684  69.482  1.00 18.48           C  
ATOM   3206  CB  VAL B 403     -34.686 -61.381  70.817  1.00 18.48           C  
ATOM   3207  O   VAL B 403     -37.503 -62.979  69.892  1.00 18.48           O  
ATOM   3208  CG1 VAL B 403     -35.782 -60.642  71.583  1.00 18.48           C  
ATOM   3209  CG2 VAL B 403     -33.414 -61.476  71.659  1.00 18.48           C  
ATOM   3210  N   PRO B 404     -37.040 -61.433  68.981  1.00 21.57           N  
ATOM   3211  CA  PRO B 404     -38.044 -60.581  69.624  1.00 21.57           C  
ATOM   3212  C   PRO B 404     -39.333 -60.474  68.812  1.00 21.57           C  
ATOM   3213  CB  PRO B 404     -37.345 -59.223  69.720  1.00 21.57           C  
ATOM   3214  O   PRO B 404     -39.349 -60.805  67.624  1.00 21.57           O  
ATOM   3215  CG  PRO B 404     -36.215 -59.305  68.744  1.00 21.57           C  
ATOM   3216  CD  PRO B 404     -36.193 -60.686  68.155  1.00 21.57           C  
ATOM   3217  N   SER B 405     -40.270 -59.249  68.945  1.00 21.82           N  
ATOM   3218  CA  SER B 405     -41.539 -58.878  69.563  1.00 21.82           C  
ATOM   3219  C   SER B 405     -42.555 -58.433  68.517  1.00 21.82           C  
ATOM   3220  CB  SER B 405     -41.330 -57.764  70.589  1.00 21.82           C  
ATOM   3221  O   SER B 405     -42.192 -58.149  67.373  1.00 21.82           O  
ATOM   3222  OG  SER B 405     -42.478 -57.611  71.407  1.00 21.82           O  
ATOM   3223  N   TYR B 406     -43.522 -57.426  68.818  1.00 22.59           N  
ATOM   3224  CA  TYR B 406     -44.954 -57.339  69.078  1.00 22.59           C  
ATOM   3225  C   TYR B 406     -45.675 -56.639  67.932  1.00 22.59           C  
ATOM   3226  CB  TYR B 406     -45.219 -56.599  70.392  1.00 22.59           C  
ATOM   3227  O   TYR B 406     -46.646 -57.167  67.385  1.00 22.59           O  
ATOM   3228  CG  TYR B 406     -45.660 -57.501  71.519  1.00 22.59           C  
ATOM   3229  CD1 TYR B 406     -47.010 -57.768  71.735  1.00 22.59           C  
ATOM   3230  CD2 TYR B 406     -44.729 -58.086  72.370  1.00 22.59           C  
ATOM   3231  CE1 TYR B 406     -47.422 -58.597  72.773  1.00 22.59           C  
ATOM   3232  CE2 TYR B 406     -45.129 -58.917  73.411  1.00 22.59           C  
ATOM   3233  OH  TYR B 406     -46.877 -59.988  74.634  1.00 22.59           O  
ATOM   3234  CZ  TYR B 406     -46.475 -59.166  73.605  1.00 22.59           C  
ATOM   3235  N   ASP B 407     -46.043 -55.181  67.933  1.00 23.05           N  
ATOM   3236  CA  ASP B 407     -47.204 -54.447  68.427  1.00 23.05           C  
ATOM   3237  C   ASP B 407     -48.059 -53.930  67.272  1.00 23.05           C  
ATOM   3238  CB  ASP B 407     -46.764 -53.283  69.318  1.00 23.05           C  
ATOM   3239  O   ASP B 407     -47.618 -53.923  66.121  1.00 23.05           O  
ATOM   3240  CG  ASP B 407     -47.551 -53.198  70.614  1.00 23.05           C  
ATOM   3241  OD1 ASP B 407     -48.608 -53.856  70.730  1.00 23.05           O  
ATOM   3242  OD2 ASP B 407     -47.112 -52.465  71.526  1.00 23.05           O  
ATOM   3243  N   PRO B 408     -48.467 -52.438  67.090  1.00 22.72           N  
ATOM   3244  CA  PRO B 408     -49.544 -51.611  67.640  1.00 22.72           C  
ATOM   3245  C   PRO B 408     -50.473 -51.059  66.561  1.00 22.72           C  
ATOM   3246  CB  PRO B 408     -48.794 -50.479  68.346  1.00 22.72           C  
ATOM   3247  O   PRO B 408     -50.178 -51.175  65.368  1.00 22.72           O  
ATOM   3248  CG  PRO B 408     -47.432 -50.482  67.732  1.00 22.72           C  
ATOM   3249  CD  PRO B 408     -47.327 -51.662  66.809  1.00 22.72           C  
ATOM   3250  N   SER B 409     -50.720 -49.595  66.222  1.00 23.03           N  
ATOM   3251  CA  SER B 409     -51.701 -48.702  66.833  1.00 23.03           C  
ATOM   3252  C   SER B 409     -52.662 -48.142  65.790  1.00 23.03           C  
ATOM   3253  CB  SER B 409     -51.001 -47.555  67.562  1.00 23.03           C  
ATOM   3254  O   SER B 409     -53.880 -48.285  65.921  1.00 23.03           O  
ATOM   3255  OG  SER B 409     -49.777 -47.991  68.128  1.00 23.03           O  
ATOM   3256  N   SER B 410     -52.709 -46.738  65.168  1.00 24.35           N  
ATOM   3257  CA  SER B 410     -53.487 -45.597  65.640  1.00 24.35           C  
ATOM   3258  C   SER B 410     -54.601 -45.245  64.661  1.00 24.35           C  
ATOM   3259  CB  SER B 410     -52.583 -44.383  65.855  1.00 24.35           C  
ATOM   3260  O   SER B 410     -54.522 -45.576  63.476  1.00 24.35           O  
ATOM   3261  OG  SER B 410     -51.665 -44.620  66.909  1.00 24.35           O  
ATOM   3262  N   PRO B 411     -55.517 -43.989  64.770  1.00 26.21           N  
ATOM   3263  CA  PRO B 411     -56.910 -43.580  64.970  1.00 26.21           C  
ATOM   3264  C   PRO B 411     -57.494 -42.864  63.755  1.00 26.21           C  
ATOM   3265  CB  PRO B 411     -56.830 -42.638  66.174  1.00 26.21           C  
ATOM   3266  O   PRO B 411     -58.658 -43.080  63.407  1.00 26.21           O  
ATOM   3267  CG  PRO B 411     -55.396 -42.222  66.240  1.00 26.21           C  
ATOM   3268  CD  PRO B 411     -54.627 -42.996  65.208  1.00 26.21           C  
ATOM   3269  N   GLN B 412     -57.021 -41.802  63.147  1.00 20.77           N  
ATOM   3270  CA  GLN B 412     -57.548 -40.461  63.378  1.00 20.77           C  
ATOM   3271  C   GLN B 412     -58.690 -40.146  62.416  1.00 20.77           C  
ATOM   3272  CB  GLN B 412     -56.440 -39.416  63.237  1.00 20.77           C  
ATOM   3273  O   GLN B 412     -59.851 -40.073  62.825  1.00 20.77           O  
ATOM   3274  CG  GLN B 412     -55.753 -39.067  64.550  1.00 20.77           C  
ATOM   3275  CD  GLN B 412     -54.752 -37.936  64.406  1.00 20.77           C  
ATOM   3276  NE2 GLN B 412     -54.599 -37.142  65.461  1.00 20.77           N  
ATOM   3277  OE1 GLN B 412     -54.122 -37.777  63.356  1.00 20.77           O  
ATOM   3278  N   THR B 413     -58.828 -38.810  61.411  1.00 20.99           N  
ATOM   3279  CA  THR B 413     -59.362 -37.474  61.647  1.00 20.99           C  
ATOM   3280  C   THR B 413     -60.579 -37.214  60.764  1.00 20.99           C  
ATOM   3281  CB  THR B 413     -58.296 -36.392  61.390  1.00 20.99           C  
ATOM   3282  O   THR B 413     -60.786 -37.905  59.764  1.00 20.99           O  
ATOM   3283  CG2 THR B 413     -58.178 -35.443  62.578  1.00 20.99           C  
ATOM   3284  OG1 THR B 413     -57.029 -37.022  61.168  1.00 20.99           O  
ATOM   3285  N   SER B 414     -60.877 -35.815  60.200  1.00 19.70           N  
ATOM   3286  CA  SER B 414     -61.933 -34.829  60.405  1.00 19.70           C  
ATOM   3287  C   SER B 414     -62.913 -34.818  59.237  1.00 19.70           C  
ATOM   3288  CB  SER B 414     -61.335 -33.434  60.592  1.00 19.70           C  
ATOM   3289  O   SER B 414     -64.128 -34.877  59.439  1.00 19.70           O  
ATOM   3290  OG  SER B 414     -60.474 -33.107  59.515  1.00 19.70           O  
ATOM   3291  N   GLN B 415     -62.874 -33.748  58.250  1.00 19.37           N  
ATOM   3292  CA  GLN B 415     -63.871 -32.706  58.028  1.00 19.37           C  
ATOM   3293  C   GLN B 415     -64.938 -33.166  57.040  1.00 19.37           C  
ATOM   3294  CB  GLN B 415     -63.205 -31.425  57.522  1.00 19.37           C  
ATOM   3295  O   GLN B 415     -64.698 -34.068  56.234  1.00 19.37           O  
ATOM   3296  CG  GLN B 415     -62.534 -30.607  58.617  1.00 19.37           C  
ATOM   3297  CD  GLN B 415     -62.676 -29.111  58.403  1.00 19.37           C  
ATOM   3298  NE2 GLN B 415     -62.329 -28.331  59.421  1.00 19.37           N  
ATOM   3299  OE1 GLN B 415     -63.092 -28.661  57.331  1.00 19.37           O  
ATOM   3300  N   SER B 416     -65.969 -32.186  56.748  1.00 23.14           N  
ATOM   3301  CA  SER B 416     -67.383 -32.162  56.387  1.00 23.14           C  
ATOM   3302  C   SER B 416     -67.566 -32.005  54.881  1.00 23.14           C  
ATOM   3303  CB  SER B 416     -68.104 -31.028  57.117  1.00 23.14           C  
ATOM   3304  O   SER B 416     -68.268 -32.798  54.250  1.00 23.14           O  
ATOM   3305  OG  SER B 416     -67.318 -29.849  57.116  1.00 23.14           O  
ATOM   3306  N   TRP B 417     -67.872 -30.565  54.217  1.00 25.23           N  
ATOM   3307  CA  TRP B 417     -69.175 -29.982  53.916  1.00 25.23           C  
ATOM   3308  C   TRP B 417     -69.393 -29.884  52.410  1.00 25.23           C  
ATOM   3309  CB  TRP B 417     -69.306 -28.597  54.555  1.00 25.23           C  
ATOM   3310  O   TRP B 417     -70.318 -30.495  51.869  1.00 25.23           O  
ATOM   3311  CG  TRP B 417     -68.201 -28.260  55.511  1.00 25.23           C  
ATOM   3312  CD1 TRP B 417     -67.412 -29.138  56.201  1.00 25.23           C  
ATOM   3313  CD2 TRP B 417     -67.766 -26.950  55.886  1.00 25.23           C  
ATOM   3314  CE2 TRP B 417     -66.707 -27.109  56.807  1.00 25.23           C  
ATOM   3315  CE3 TRP B 417     -68.168 -25.655  55.531  1.00 25.23           C  
ATOM   3316  NE1 TRP B 417     -66.512 -28.452  56.982  1.00 25.23           N  
ATOM   3317  CH2 TRP B 417     -66.459 -24.764  57.015  1.00 25.23           C  
ATOM   3318  CZ2 TRP B 417     -66.045 -26.019  57.379  1.00 25.23           C  
ATOM   3319  CZ3 TRP B 417     -67.509 -24.573  56.101  1.00 25.23           C  
ATOM   3320  N   TYR B 418     -69.503 -28.523  51.777  1.00 26.80           N  
ATOM   3321  CA  TYR B 418     -70.657 -27.892  51.145  1.00 26.80           C  
ATOM   3322  C   TYR B 418     -70.493 -27.850  49.631  1.00 26.80           C  
ATOM   3323  CB  TYR B 418     -70.859 -26.475  51.689  1.00 26.80           C  
ATOM   3324  O   TYR B 418     -71.414 -28.206  48.891  1.00 26.80           O  
ATOM   3325  CG  TYR B 418     -71.912 -26.382  52.766  1.00 26.80           C  
ATOM   3326  CD1 TYR B 418     -73.247 -26.146  52.444  1.00 26.80           C  
ATOM   3327  CD2 TYR B 418     -71.575 -26.529  54.107  1.00 26.80           C  
ATOM   3328  CE1 TYR B 418     -74.221 -26.058  53.434  1.00 26.80           C  
ATOM   3329  CE2 TYR B 418     -72.540 -26.443  55.105  1.00 26.80           C  
ATOM   3330  OH  TYR B 418     -74.817 -26.122  55.743  1.00 26.80           O  
ATOM   3331  CZ  TYR B 418     -73.858 -26.208  54.759  1.00 26.80           C  
ATOM   3332  N   LEU B 419     -69.734 -26.708  49.048  1.00 25.48           N  
ATOM   3333  CA  LEU B 419     -70.419 -25.640  48.328  1.00 25.48           C  
ATOM   3334  C   LEU B 419     -70.651 -26.028  46.872  1.00 25.48           C  
ATOM   3335  CB  LEU B 419     -69.611 -24.341  48.400  1.00 25.48           C  
ATOM   3336  O   LEU B 419     -69.938 -26.875  46.329  1.00 25.48           O  
ATOM   3337  CG  LEU B 419     -69.888 -23.435  49.600  1.00 25.48           C  
ATOM   3338  CD1 LEU B 419     -68.661 -22.590  49.921  1.00 25.48           C  
ATOM   3339  CD2 LEU B 419     -71.100 -22.549  49.333  1.00 25.48           C  
ATOM   3340  N   GLY B 420     -70.461 -24.988  45.750  1.00 19.82           N  
ATOM   3341  CA  GLY B 420     -71.145 -25.214  44.487  1.00 19.82           C  
ATOM   3342  C   GLY B 420     -70.502 -26.300  43.645  1.00 19.82           C  
ATOM   3343  O   GLY B 420     -71.198 -27.084  42.997  1.00 19.82           O  
TER    3344      GLY B 420                                                      
ATOM   3345  N   MET C   1      31.950 -47.402  58.403  1.00 18.92           N  
ATOM   3346  CA  MET C   1      30.515 -47.638  58.270  1.00 18.92           C  
ATOM   3347  C   MET C   1      30.172 -49.091  58.581  1.00 18.92           C  
ATOM   3348  CB  MET C   1      30.039 -47.278  56.862  1.00 18.92           C  
ATOM   3349  O   MET C   1      31.025 -49.973  58.468  1.00 18.92           O  
ATOM   3350  CG  MET C   1      29.639 -45.820  56.704  1.00 18.92           C  
ATOM   3351  SD  MET C   1      28.843 -45.480  55.086  1.00 18.92           S  
ATOM   3352  CE  MET C   1      27.894 -43.991  55.502  1.00 18.92           C  
ATOM   3353  N   ALA C   2      28.962 -49.512  57.938  1.00 20.02           N  
ATOM   3354  CA  ALA C   2      27.997 -50.311  58.689  1.00 20.02           C  
ATOM   3355  C   ALA C   2      28.370 -51.791  58.660  1.00 20.02           C  
ATOM   3356  CB  ALA C   2      26.590 -50.109  58.132  1.00 20.02           C  
ATOM   3357  O   ALA C   2      29.184 -52.216  57.836  1.00 20.02           O  
ATOM   3358  N   SER C   3      27.415 -52.590  58.042  1.00 21.04           N  
ATOM   3359  CA  SER C   3      26.555 -53.520  58.767  1.00 21.04           C  
ATOM   3360  C   SER C   3      27.010 -54.962  58.570  1.00 21.04           C  
ATOM   3361  CB  SER C   3      25.102 -53.369  58.317  1.00 21.04           C  
ATOM   3362  O   SER C   3      27.792 -55.254  57.662  1.00 21.04           O  
ATOM   3363  OG  SER C   3      24.691 -52.014  58.388  1.00 21.04           O  
ATOM   3364  N   SER C   4      26.025 -55.772  58.018  1.00 21.61           N  
ATOM   3365  CA  SER C   4      25.367 -56.864  58.729  1.00 21.61           C  
ATOM   3366  C   SER C   4      25.918 -58.218  58.293  1.00 21.61           C  
ATOM   3367  CB  SER C   4      23.856 -56.821  58.498  1.00 21.61           C  
ATOM   3368  O   SER C   4      26.555 -58.326  57.243  1.00 21.61           O  
ATOM   3369  OG  SER C   4      23.258 -55.795  59.271  1.00 21.61           O  
ATOM   3370  N   THR C   5      24.938 -59.146  58.007  1.00 21.74           N  
ATOM   3371  CA  THR C   5      24.662 -60.325  58.820  1.00 21.74           C  
ATOM   3372  C   THR C   5      25.212 -61.582  58.153  1.00 21.74           C  
ATOM   3373  CB  THR C   5      23.152 -60.491  59.068  1.00 21.74           C  
ATOM   3374  O   THR C   5      25.570 -61.560  56.973  1.00 21.74           O  
ATOM   3375  CG2 THR C   5      22.798 -60.198  60.523  1.00 21.74           C  
ATOM   3376  OG1 THR C   5      22.432 -59.586  58.222  1.00 21.74           O  
ATOM   3377  N   SER C   6      24.235 -62.575  57.928  1.00 21.23           N  
ATOM   3378  CA  SER C   6      24.089 -63.874  58.576  1.00 21.23           C  
ATOM   3379  C   SER C   6      24.545 -65.004  57.659  1.00 21.23           C  
ATOM   3380  CB  SER C   6      22.637 -64.103  58.998  1.00 21.23           C  
ATOM   3381  O   SER C   6      24.741 -64.796  56.460  1.00 21.23           O  
ATOM   3382  OG  SER C   6      21.841 -64.465  57.884  1.00 21.23           O  
ATOM   3383  N   LEU C   7      23.796 -66.162  57.804  1.00 20.70           N  
ATOM   3384  CA  LEU C   7      24.113 -67.560  58.076  1.00 20.70           C  
ATOM   3385  C   LEU C   7      24.035 -68.393  56.801  1.00 20.70           C  
ATOM   3386  CB  LEU C   7      23.161 -68.130  59.130  1.00 20.70           C  
ATOM   3387  O   LEU C   7      24.955 -69.155  56.495  1.00 20.70           O  
ATOM   3388  CG  LEU C   7      23.595 -67.976  60.589  1.00 20.70           C  
ATOM   3389  CD1 LEU C   7      22.374 -67.917  61.502  1.00 20.70           C  
ATOM   3390  CD2 LEU C   7      24.518 -69.120  60.996  1.00 20.70           C  
ATOM   3391  N   PRO C   8      22.734 -68.868  56.406  1.00 20.96           N  
ATOM   3392  CA  PRO C   8      22.433 -70.250  56.785  1.00 20.96           C  
ATOM   3393  C   PRO C   8      22.660 -71.238  55.643  1.00 20.96           C  
ATOM   3394  CB  PRO C   8      20.953 -70.194  57.172  1.00 20.96           C  
ATOM   3395  O   PRO C   8      22.917 -70.827  54.508  1.00 20.96           O  
ATOM   3396  CG  PRO C   8      20.416 -68.995  56.460  1.00 20.96           C  
ATOM   3397  CD  PRO C   8      21.556 -68.296  55.777  1.00 20.96           C  
ATOM   3398  N   ALA C   9      21.513 -72.027  55.335  1.00 21.25           N  
ATOM   3399  CA  ALA C   9      21.248 -73.452  55.512  1.00 21.25           C  
ATOM   3400  C   ALA C   9      21.208 -74.174  54.169  1.00 21.25           C  
ATOM   3401  CB  ALA C   9      19.936 -73.659  56.264  1.00 21.25           C  
ATOM   3402  O   ALA C   9      21.881 -75.191  53.983  1.00 21.25           O  
ATOM   3403  N   PRO C  10      19.884 -74.561  53.638  1.00 19.82           N  
ATOM   3404  CA  PRO C  10      19.330 -75.913  53.733  1.00 19.82           C  
ATOM   3405  C   PRO C  10      19.330 -76.646  52.393  1.00 19.82           C  
ATOM   3406  CB  PRO C  10      17.900 -75.675  54.224  1.00 19.82           C  
ATOM   3407  O   PRO C  10      19.742 -77.807  52.320  1.00 19.82           O  
ATOM   3408  CG  PRO C  10      17.672 -74.209  54.041  1.00 19.82           C  
ATOM   3409  CD  PRO C  10      18.933 -73.594  53.504  1.00 19.82           C  
ATOM   3410  N   GLY C  11      18.185 -76.541  51.574  1.00 19.79           N  
ATOM   3411  CA  GLY C  11      17.132 -77.543  51.619  1.00 19.79           C  
ATOM   3412  C   GLY C  11      17.200 -78.531  50.469  1.00 19.79           C  
ATOM   3413  O   GLY C  11      18.048 -78.403  49.583  1.00 19.79           O  
ATOM   3414  N   SER C  12      15.919 -78.897  49.899  1.00 19.65           N  
ATOM   3415  CA  SER C  12      15.084 -80.093  49.861  1.00 19.65           C  
ATOM   3416  C   SER C  12      15.158 -80.776  48.499  1.00 19.65           C  
ATOM   3417  CB  SER C  12      13.631 -79.744  50.186  1.00 19.65           C  
ATOM   3418  O   SER C  12      15.652 -80.192  47.532  1.00 19.65           O  
ATOM   3419  OG  SER C  12      13.136 -78.764  49.289  1.00 19.65           O  
ATOM   3420  N   ARG C  13      13.932 -81.468  48.083  1.00 19.65           N  
ATOM   3421  CA  ARG C  13      13.497 -82.847  47.886  1.00 19.65           C  
ATOM   3422  C   ARG C  13      13.223 -83.130  46.413  1.00 19.65           C  
ATOM   3423  CB  ARG C  13      12.246 -83.141  48.718  1.00 19.65           C  
ATOM   3424  O   ARG C  13      13.662 -84.150  45.879  1.00 19.65           O  
ATOM   3425  CG  ARG C  13      12.536 -83.810  50.051  1.00 19.65           C  
ATOM   3426  CD  ARG C  13      11.257 -84.133  50.810  1.00 19.65           C  
ATOM   3427  NE  ARG C  13      11.510 -85.021  51.942  1.00 19.65           N  
ATOM   3428  NH1 ARG C  13       9.291 -85.220  52.549  1.00 19.65           N  
ATOM   3429  NH2 ARG C  13      10.913 -86.316  53.742  1.00 19.65           N  
ATOM   3430  CZ  ARG C  13      10.571 -85.517  52.742  1.00 19.65           C  
ATOM   3431  N   PRO C  14      11.996 -82.640  45.833  1.00 19.45           N  
ATOM   3432  CA  PRO C  14      10.921 -83.615  45.643  1.00 19.45           C  
ATOM   3433  C   PRO C  14      10.975 -84.296  44.277  1.00 19.45           C  
ATOM   3434  CB  PRO C  14       9.651 -82.772  45.783  1.00 19.45           C  
ATOM   3435  O   PRO C  14      11.673 -83.824  43.376  1.00 19.45           O  
ATOM   3436  CG  PRO C  14      10.092 -81.370  45.511  1.00 19.45           C  
ATOM   3437  CD  PRO C  14      11.585 -81.362  45.353  1.00 19.45           C  
ATOM   3438  N   LYS C  15       9.686 -84.710  43.829  1.00 19.36           N  
ATOM   3439  CA  LYS C  15       9.052 -85.991  43.532  1.00 19.36           C  
ATOM   3440  C   LYS C  15       8.984 -86.235  42.027  1.00 19.36           C  
ATOM   3441  CB  LYS C  15       7.648 -86.049  44.136  1.00 19.36           C  
ATOM   3442  O   LYS C  15       9.277 -85.337  41.234  1.00 19.36           O  
ATOM   3443  CG  LYS C  15       7.598 -86.663  45.527  1.00 19.36           C  
ATOM   3444  CD  LYS C  15       6.165 -86.818  46.018  1.00 19.36           C  
ATOM   3445  CE  LYS C  15       6.113 -87.423  47.415  1.00 19.36           C  
ATOM   3446  NZ  LYS C  15       4.721 -87.453  47.955  1.00 19.36           N  
ATOM   3447  N   LYS C  16       7.631 -86.384  41.510  1.00 18.80           N  
ATOM   3448  CA  LYS C  16       7.039 -87.652  41.095  1.00 18.80           C  
ATOM   3449  C   LYS C  16       6.948 -87.745  39.575  1.00 18.80           C  
ATOM   3450  CB  LYS C  16       5.651 -87.825  41.714  1.00 18.80           C  
ATOM   3451  O   LYS C  16       7.375 -88.738  38.982  1.00 18.80           O  
ATOM   3452  CG  LYS C  16       5.664 -88.462  43.096  1.00 18.80           C  
ATOM   3453  CD  LYS C  16       4.254 -88.763  43.587  1.00 18.80           C  
ATOM   3454  CE  LYS C  16       4.266 -89.394  44.972  1.00 18.80           C  
ATOM   3455  NZ  LYS C  16       2.890 -89.502  45.543  1.00 18.80           N  
ATOM   3456  N   PRO C  17       5.650 -87.442  38.963  1.00 19.24           N  
ATOM   3457  CA  PRO C  17       4.777 -88.537  38.534  1.00 19.24           C  
ATOM   3458  C   PRO C  17       4.837 -88.785  37.028  1.00 19.24           C  
ATOM   3459  CB  PRO C  17       3.384 -88.061  38.954  1.00 19.24           C  
ATOM   3460  O   PRO C  17       5.417 -87.984  36.290  1.00 19.24           O  
ATOM   3461  CG  PRO C  17       3.531 -86.589  39.167  1.00 19.24           C  
ATOM   3462  CD  PRO C  17       4.986 -86.235  39.059  1.00 19.24           C  
ATOM   3463  N   LEU C  18       3.571 -88.749  36.400  1.00 18.07           N  
ATOM   3464  CA  LEU C  18       2.806 -89.884  35.896  1.00 18.07           C  
ATOM   3465  C   LEU C  18       2.872 -89.951  34.374  1.00 18.07           C  
ATOM   3466  CB  LEU C  18       1.347 -89.793  36.351  1.00 18.07           C  
ATOM   3467  O   LEU C  18       3.177 -91.003  33.807  1.00 18.07           O  
ATOM   3468  CG  LEU C  18       0.835 -90.942  37.220  1.00 18.07           C  
ATOM   3469  CD1 LEU C  18       0.843 -90.539  38.691  1.00 18.07           C  
ATOM   3470  CD2 LEU C  18      -0.565 -91.361  36.783  1.00 18.07           C  
ATOM   3471  N   GLY C  19       1.678 -89.572  33.646  1.00 17.90           N  
ATOM   3472  CA  GLY C  19       0.712 -90.507  33.091  1.00 17.90           C  
ATOM   3473  C   GLY C  19       0.836 -90.671  31.588  1.00 17.90           C  
ATOM   3474  O   GLY C  19       1.635 -89.984  30.947  1.00 17.90           O  
ATOM   3475  N   LYS C  20      -0.435 -90.609  30.880  1.00 17.21           N  
ATOM   3476  CA  LYS C  20      -1.265 -91.614  30.222  1.00 17.21           C  
ATOM   3477  C   LYS C  20      -1.185 -91.484  28.704  1.00 17.21           C  
ATOM   3478  CB  LYS C  20      -2.719 -91.495  30.682  1.00 17.21           C  
ATOM   3479  O   LYS C  20      -0.950 -92.471  28.003  1.00 17.21           O  
ATOM   3480  CG  LYS C  20      -3.095 -92.455  31.801  1.00 17.21           C  
ATOM   3481  CD  LYS C  20      -4.578 -92.370  32.136  1.00 17.21           C  
ATOM   3482  CE  LYS C  20      -4.943 -93.280  33.301  1.00 17.21           C  
ATOM   3483  NZ  LYS C  20      -6.381 -93.147  33.679  1.00 17.21           N  
ATOM   3484  N   MET C  21      -2.280 -90.908  28.093  1.00 16.71           N  
ATOM   3485  CA  MET C  21      -3.337 -91.698  27.467  1.00 16.71           C  
ATOM   3486  C   MET C  21      -3.149 -91.757  25.955  1.00 16.71           C  
ATOM   3487  CB  MET C  21      -4.712 -91.117  27.801  1.00 16.71           C  
ATOM   3488  O   MET C  21      -2.403 -90.958  25.386  1.00 16.71           O  
ATOM   3489  CG  MET C  21      -5.636 -92.096  28.507  1.00 16.71           C  
ATOM   3490  SD  MET C  21      -7.337 -91.437  28.708  1.00 16.71           S  
ATOM   3491  CE  MET C  21      -7.135 -90.492  30.244  1.00 16.71           C  
ATOM   3492  N   ALA C  22      -4.290 -91.290  25.202  1.00 17.29           N  
ATOM   3493  CA  ALA C  22      -5.233 -92.116  24.451  1.00 17.29           C  
ATOM   3494  C   ALA C  22      -4.874 -92.148  22.969  1.00 17.29           C  
ATOM   3495  CB  ALA C  22      -6.658 -91.601  24.640  1.00 17.29           C  
ATOM   3496  O   ALA C  22      -4.081 -91.330  22.497  1.00 17.29           O  
ATOM   3497  N   ASP C  23      -6.027 -92.222  22.141  1.00 16.99           N  
ATOM   3498  CA  ASP C  23      -6.554 -93.298  21.306  1.00 16.99           C  
ATOM   3499  C   ASP C  23      -6.296 -93.021  19.827  1.00 16.99           C  
ATOM   3500  CB  ASP C  23      -8.052 -93.484  21.553  1.00 16.99           C  
ATOM   3501  O   ASP C  23      -5.794 -93.887  19.106  1.00 16.99           O  
ATOM   3502  CG  ASP C  23      -8.361 -94.659  22.464  1.00 16.99           C  
ATOM   3503  OD1 ASP C  23      -7.478 -95.519  22.672  1.00 16.99           O  
ATOM   3504  OD2 ASP C  23      -9.499 -94.727  22.977  1.00 16.99           O  
ATOM   3505  N   TRP C  24      -7.442 -92.516  19.070  1.00 17.06           N  
ATOM   3506  CA  TRP C  24      -8.274 -93.376  18.236  1.00 17.06           C  
ATOM   3507  C   TRP C  24      -7.893 -93.241  16.765  1.00 17.06           C  
ATOM   3508  CB  TRP C  24      -9.756 -93.038  18.425  1.00 17.06           C  
ATOM   3509  O   TRP C  24      -7.697 -94.243  16.074  1.00 17.06           O  
ATOM   3510  CG  TRP C  24     -10.650 -93.602  17.362  1.00 17.06           C  
ATOM   3511  CD1 TRP C  24     -10.438 -94.731  16.620  1.00 17.06           C  
ATOM   3512  CD2 TRP C  24     -11.897 -93.059  16.918  1.00 17.06           C  
ATOM   3513  CE2 TRP C  24     -12.387 -93.911  15.904  1.00 17.06           C  
ATOM   3514  CE3 TRP C  24     -12.648 -91.933  17.280  1.00 17.06           C  
ATOM   3515  NE1 TRP C  24     -11.479 -94.923  15.742  1.00 17.06           N  
ATOM   3516  CH2 TRP C  24     -14.312 -92.564  15.621  1.00 17.06           C  
ATOM   3517  CZ2 TRP C  24     -13.597 -93.672  15.248  1.00 17.06           C  
ATOM   3518  CZ3 TRP C  24     -13.852 -91.697  16.626  1.00 17.06           C  
ATOM   3519  N   PHE C  25      -8.922 -92.652  15.988  1.00 17.42           N  
ATOM   3520  CA  PHE C  25      -9.748 -93.427  15.070  1.00 17.42           C  
ATOM   3521  C   PHE C  25      -9.168 -93.393  13.661  1.00 17.42           C  
ATOM   3522  CB  PHE C  25     -11.185 -92.896  15.059  1.00 17.42           C  
ATOM   3523  O   PHE C  25      -8.354 -92.525  13.339  1.00 17.42           O  
ATOM   3524  CG  PHE C  25     -12.147 -93.731  15.860  1.00 17.42           C  
ATOM   3525  CD1 PHE C  25     -12.801 -94.811  15.280  1.00 17.42           C  
ATOM   3526  CD2 PHE C  25     -12.396 -93.436  17.194  1.00 17.42           C  
ATOM   3527  CE1 PHE C  25     -13.692 -95.586  16.019  1.00 17.42           C  
ATOM   3528  CE2 PHE C  25     -13.285 -94.206  17.939  1.00 17.42           C  
ATOM   3529  CZ  PHE C  25     -13.933 -95.280  17.349  1.00 17.42           C  
ATOM   3530  N   ARG C  26     -10.192 -93.352  12.716  1.00 17.03           N  
ATOM   3531  CA  ARG C  26     -10.574 -94.381  11.754  1.00 17.03           C  
ATOM   3532  C   ARG C  26      -9.980 -94.092  10.380  1.00 17.03           C  
ATOM   3533  CB  ARG C  26     -12.097 -94.486  11.655  1.00 17.03           C  
ATOM   3534  O   ARG C  26      -9.400 -93.027  10.159  1.00 17.03           O  
ATOM   3535  CG  ARG C  26     -12.686 -95.654  12.429  1.00 17.03           C  
ATOM   3536  CD  ARG C  26     -14.184 -95.789  12.195  1.00 17.03           C  
ATOM   3537  NE  ARG C  26     -14.805 -96.678  13.172  1.00 17.03           N  
ATOM   3538  NH1 ARG C  26     -16.713 -97.054  11.926  1.00 17.03           N  
ATOM   3539  NH2 ARG C  26     -16.462 -98.050  13.975  1.00 17.03           N  
ATOM   3540  CZ  ARG C  26     -15.992 -97.259  13.022  1.00 17.03           C  
ATOM   3541  N   GLN C  27     -10.999 -94.112   9.343  1.00 17.78           N  
ATOM   3542  CA  GLN C  27     -11.155 -95.182   8.362  1.00 17.78           C  
ATOM   3543  C   GLN C  27     -10.622 -94.758   6.997  1.00 17.78           C  
ATOM   3544  CB  GLN C  27     -12.623 -95.595   8.247  1.00 17.78           C  
ATOM   3545  O   GLN C  27      -9.879 -95.505   6.356  1.00 17.78           O  
ATOM   3546  CG  GLN C  27     -12.978 -96.837   9.053  1.00 17.78           C  
ATOM   3547  CD  GLN C  27     -14.426 -97.255   8.881  1.00 17.78           C  
ATOM   3548  NE2 GLN C  27     -14.932 -98.042   9.824  1.00 17.78           N  
ATOM   3549  OE1 GLN C  27     -15.085 -96.873   7.909  1.00 17.78           O  
ATOM   3550  N   THR C  28     -11.609 -94.044   6.251  1.00 18.58           N  
ATOM   3551  CA  THR C  28     -12.292 -94.831   5.230  1.00 18.58           C  
ATOM   3552  C   THR C  28     -11.476 -94.871   3.942  1.00 18.58           C  
ATOM   3553  CB  THR C  28     -13.694 -94.266   4.935  1.00 18.58           C  
ATOM   3554  O   THR C  28     -10.663 -93.980   3.687  1.00 18.58           O  
ATOM   3555  CG2 THR C  28     -14.715 -95.387   4.770  1.00 18.58           C  
ATOM   3556  OG1 THR C  28     -14.100 -93.421   6.019  1.00 18.58           O  
ATOM   3557  N   LEU C  29     -12.369 -94.965   2.764  1.00 17.54           N  
ATOM   3558  CA  LEU C  29     -12.437 -96.062   1.804  1.00 17.54           C  
ATOM   3559  C   LEU C  29     -11.556 -95.779   0.592  1.00 17.54           C  
ATOM   3560  CB  LEU C  29     -13.882 -96.293   1.356  1.00 17.54           C  
ATOM   3561  O   LEU C  29     -11.104 -94.648   0.397  1.00 17.54           O  
ATOM   3562  CG  LEU C  29     -14.676 -97.340   2.139  1.00 17.54           C  
ATOM   3563  CD1 LEU C  29     -16.170 -97.045   2.054  1.00 17.54           C  
ATOM   3564  CD2 LEU C  29     -14.372 -98.741   1.620  1.00 17.54           C  
ATOM   3565  N   LEU C  30     -12.309 -95.798  -0.583  1.00 17.96           N  
ATOM   3566  CA  LEU C  30     -12.261 -96.849  -1.594  1.00 17.96           C  
ATOM   3567  C   LEU C  30     -11.387 -96.431  -2.771  1.00 17.96           C  
ATOM   3568  CB  LEU C  30     -13.672 -97.185  -2.085  1.00 17.96           C  
ATOM   3569  O   LEU C  30     -11.037 -95.256  -2.903  1.00 17.96           O  
ATOM   3570  CG  LEU C  30     -14.432 -98.247  -1.288  1.00 17.96           C  
ATOM   3571  CD1 LEU C  30     -15.887 -97.829  -1.102  1.00 17.96           C  
ATOM   3572  CD2 LEU C  30     -14.344 -99.601  -1.983  1.00 17.96           C  
ATOM   3573  N   LYS C  31     -12.190 -96.393  -3.948  1.00 18.50           N  
ATOM   3574  CA  LYS C  31     -12.036 -97.386  -5.007  1.00 18.50           C  
ATOM   3575  C   LYS C  31     -11.074 -96.895  -6.085  1.00 18.50           C  
ATOM   3576  CB  LYS C  31     -13.393 -97.723  -5.628  1.00 18.50           C  
ATOM   3577  O   LYS C  31     -10.761 -95.705  -6.150  1.00 18.50           O  
ATOM   3578  CG  LYS C  31     -14.097 -98.903  -4.975  1.00 18.50           C  
ATOM   3579  CD  LYS C  31     -15.354 -99.296  -5.740  1.00 18.50           C  
ATOM   3580  CE  LYS C  31     -16.057-100.481  -5.091  1.00 18.50           C  
ATOM   3581  NZ  LYS C  31     -17.358-100.787  -5.757  1.00 18.50           N  
ATOM   3582  N   LYS C  32     -11.682 -97.077  -7.403  1.00 18.76           N  
ATOM   3583  CA  LYS C  32     -11.189 -98.060  -8.363  1.00 18.76           C  
ATOM   3584  C   LYS C  32     -10.302 -97.404  -9.417  1.00 18.76           C  
ATOM   3585  CB  LYS C  32     -12.355 -98.784  -9.037  1.00 18.76           C  
ATOM   3586  O   LYS C  32      -9.181 -97.856  -9.661  1.00 18.76           O  
ATOM   3587  CG  LYS C  32     -12.636-100.168  -8.470  1.00 18.76           C  
ATOM   3588  CD  LYS C  32     -13.747-100.872  -9.238  1.00 18.76           C  
ATOM   3589  CE  LYS C  32     -14.044-102.248  -8.658  1.00 18.76           C  
ATOM   3590  NZ  LYS C  32     -15.256-102.861  -9.278  1.00 18.76           N  
ATOM   3591  N   PRO C  33     -11.021 -97.341 -10.713  1.00 20.22           N  
ATOM   3592  CA  PRO C  33     -10.608 -98.267 -11.770  1.00 20.22           C  
ATOM   3593  C   PRO C  33      -9.575 -97.659 -12.716  1.00 20.22           C  
ATOM   3594  CB  PRO C  33     -11.916 -98.564 -12.509  1.00 20.22           C  
ATOM   3595  O   PRO C  33      -9.311 -96.455 -12.657  1.00 20.22           O  
ATOM   3596  CG  PRO C  33     -12.848 -97.474 -12.089  1.00 20.22           C  
ATOM   3597  CD  PRO C  33     -12.159 -96.628 -11.057  1.00 20.22           C  
ATOM   3598  N   LYS C  34     -10.071 -97.778 -14.082  1.00 19.40           N  
ATOM   3599  CA  LYS C  34      -9.483 -98.651 -15.094  1.00 19.40           C  
ATOM   3600  C   LYS C  34      -8.529 -97.878 -16.000  1.00 19.40           C  
ATOM   3601  CB  LYS C  34     -10.577 -99.316 -15.930  1.00 19.40           C  
ATOM   3602  O   LYS C  34      -8.455 -96.649 -15.929  1.00 19.40           O  
ATOM   3603  CG  LYS C  34     -11.073-100.638 -15.362  1.00 19.40           C  
ATOM   3604  CD  LYS C  34     -12.079-101.303 -16.293  1.00 19.40           C  
ATOM   3605  CE  LYS C  34     -12.568-102.631 -15.731  1.00 19.40           C  
ATOM   3606  NZ  LYS C  34     -13.618-103.246 -16.597  1.00 19.40           N  
ATOM   3607  N   LYS C  35      -8.986 -98.004 -17.370  1.00 19.61           N  
ATOM   3608  CA  LYS C  35      -8.255 -98.754 -18.387  1.00 19.61           C  
ATOM   3609  C   LYS C  35      -7.350 -97.835 -19.203  1.00 19.61           C  
ATOM   3610  CB  LYS C  35      -9.224 -99.490 -19.312  1.00 19.61           C  
ATOM   3611  O   LYS C  35      -6.156 -98.104 -19.352  1.00 19.61           O  
ATOM   3612  CG  LYS C  35      -9.465-100.943 -18.928  1.00 19.61           C  
ATOM   3613  CD  LYS C  35     -10.342-101.654 -19.950  1.00 19.61           C  
ATOM   3614  CE  LYS C  35     -10.584-103.107 -19.566  1.00 19.61           C  
ATOM   3615  NZ  LYS C  35     -11.551-103.771 -20.490  1.00 19.61           N  
ATOM   3616  N   ARG C  36      -7.874 -97.716 -20.526  1.00 19.92           N  
ATOM   3617  CA  ARG C  36      -7.235 -98.361 -21.669  1.00 19.92           C  
ATOM   3618  C   ARG C  36      -6.281 -97.404 -22.375  1.00 19.92           C  
ATOM   3619  CB  ARG C  36      -8.287 -98.874 -22.654  1.00 19.92           C  
ATOM   3620  O   ARG C  36      -6.311 -96.196 -22.130  1.00 19.92           O  
ATOM   3621  CG  ARG C  36      -8.850-100.241 -22.298  1.00 19.92           C  
ATOM   3622  CD  ARG C  36      -9.757-100.781 -23.395  1.00 19.92           C  
ATOM   3623  NE  ARG C  36     -10.301-102.091 -23.048  1.00 19.92           N  
ATOM   3624  NH1 ARG C  36     -11.629-102.268 -24.930  1.00 19.92           N  
ATOM   3625  NH2 ARG C  36     -11.607-103.952 -23.375  1.00 19.92           N  
ATOM   3626  CZ  ARG C  36     -11.178-102.767 -23.785  1.00 19.92           C  
ATOM   3627  N   PRO C  37      -6.421 -97.636 -23.803  1.00 20.49           N  
ATOM   3628  CA  PRO C  37      -5.297 -98.042 -24.650  1.00 20.49           C  
ATOM   3629  C   PRO C  37      -4.577 -96.855 -25.286  1.00 20.49           C  
ATOM   3630  CB  PRO C  37      -5.960 -98.915 -25.719  1.00 20.49           C  
ATOM   3631  O   PRO C  37      -3.445 -96.542 -24.910  1.00 20.49           O  
ATOM   3632  CG  PRO C  37      -7.397 -98.505 -25.710  1.00 20.49           C  
ATOM   3633  CD  PRO C  37      -7.606 -97.522 -24.594  1.00 20.49           C  
ATOM   3634  N   ASN C  38      -4.790 -96.917 -26.681  1.00 19.15           N  
ATOM   3635  CA  ASN C  38      -3.735 -97.262 -27.628  1.00 19.15           C  
ATOM   3636  C   ASN C  38      -3.121 -96.017 -28.260  1.00 19.15           C  
ATOM   3637  CB  ASN C  38      -4.272 -98.198 -28.712  1.00 19.15           C  
ATOM   3638  O   ASN C  38      -1.899 -95.855 -28.262  1.00 19.15           O  
ATOM   3639  CG  ASN C  38      -3.876 -99.644 -28.485  1.00 19.15           C  
ATOM   3640  ND2 ASN C  38      -4.473-100.550 -29.249  1.00 19.15           N  
ATOM   3641  OD1 ASN C  38      -3.040 -99.943 -27.628  1.00 19.15           O  
ATOM   3642  N   SER C  39      -3.663 -95.812 -29.555  1.00 20.82           N  
ATOM   3643  CA  SER C  39      -2.871 -96.105 -30.745  1.00 20.82           C  
ATOM   3644  C   SER C  39      -2.117 -94.869 -31.225  1.00 20.82           C  
ATOM   3645  CB  SER C  39      -3.764 -96.636 -31.866  1.00 20.82           C  
ATOM   3646  O   SER C  39      -2.437 -93.747 -30.828  1.00 20.82           O  
ATOM   3647  OG  SER C  39      -4.044 -98.012 -31.678  1.00 20.82           O  
ATOM   3648  N   PRO C  40      -2.128 -94.944 -32.642  1.00 20.54           N  
ATOM   3649  CA  PRO C  40      -0.905 -94.969 -33.448  1.00 20.54           C  
ATOM   3650  C   PRO C  40      -0.443 -93.573 -33.862  1.00 20.54           C  
ATOM   3651  CB  PRO C  40      -1.306 -95.797 -34.671  1.00 20.54           C  
ATOM   3652  O   PRO C  40       0.713 -93.209 -33.636  1.00 20.54           O  
ATOM   3653  CG  PRO C  40      -2.786 -95.622 -34.783  1.00 20.54           C  
ATOM   3654  CD  PRO C  40      -3.260 -94.811 -33.611  1.00 20.54           C  
ATOM   3655  N   GLU C  41      -0.858 -93.356 -35.163  1.00 20.68           N  
ATOM   3656  CA  GLU C  41       0.076 -93.396 -36.284  1.00 20.68           C  
ATOM   3657  C   GLU C  41       0.612 -92.004 -36.607  1.00 20.68           C  
ATOM   3658  CB  GLU C  41      -0.594 -94.001 -37.521  1.00 20.68           C  
ATOM   3659  O   GLU C  41       0.153 -91.010 -36.040  1.00 20.68           O  
ATOM   3660  CG  GLU C  41       0.300 -94.955 -38.300  1.00 20.68           C  
ATOM   3661  CD  GLU C  41      -0.392 -95.579 -39.501  1.00 20.68           C  
ATOM   3662  OE1 GLU C  41       0.299 -96.177 -40.357  1.00 20.68           O  
ATOM   3663  OE2 GLU C  41      -1.636 -95.469 -39.588  1.00 20.68           O  
ATOM   3664  N   SER C  42       0.371 -91.700 -37.972  1.00 20.33           N  
ATOM   3665  CA  SER C  42       1.367 -91.531 -39.025  1.00 20.33           C  
ATOM   3666  C   SER C  42       1.756 -90.065 -39.187  1.00 20.33           C  
ATOM   3667  CB  SER C  42       0.843 -92.078 -40.353  1.00 20.33           C  
ATOM   3668  O   SER C  42       1.080 -89.176 -38.663  1.00 20.33           O  
ATOM   3669  OG  SER C  42      -0.411 -91.501 -40.675  1.00 20.33           O  
ATOM   3670  N   THR C  43       2.222 -89.925 -40.493  1.00 19.66           N  
ATOM   3671  CA  THR C  43       3.496 -89.382 -40.952  1.00 19.66           C  
ATOM   3672  C   THR C  43       3.376 -87.887 -41.234  1.00 19.66           C  
ATOM   3673  CB  THR C  43       3.989 -90.107 -42.218  1.00 19.66           C  
ATOM   3674  O   THR C  43       4.177 -87.091 -40.741  1.00 19.66           O  
ATOM   3675  CG2 THR C  43       5.509 -90.236 -42.220  1.00 19.66           C  
ATOM   3676  OG1 THR C  43       3.410 -91.417 -42.267  1.00 19.66           O  
ATOM   3677  N   SER C  44       3.191 -87.630 -42.596  1.00 20.55           N  
ATOM   3678  CA  SER C  44       4.342 -87.176 -43.368  1.00 20.55           C  
ATOM   3679  C   SER C  44       4.318 -85.663 -43.559  1.00 20.55           C  
ATOM   3680  CB  SER C  44       4.382 -87.869 -44.730  1.00 20.55           C  
ATOM   3681  O   SER C  44       5.322 -84.987 -43.330  1.00 20.55           O  
ATOM   3682  OG  SER C  44       4.544 -86.923 -45.772  1.00 20.55           O  
ATOM   3683  N   SER C  45       3.650 -85.319 -44.730  1.00 20.98           N  
ATOM   3684  CA  SER C  45       4.426 -84.886 -45.887  1.00 20.98           C  
ATOM   3685  C   SER C  45       4.684 -83.384 -45.848  1.00 20.98           C  
ATOM   3686  CB  SER C  45       3.706 -85.255 -47.184  1.00 20.98           C  
ATOM   3687  O   SER C  45       4.025 -82.654 -45.105  1.00 20.98           O  
ATOM   3688  OG  SER C  45       2.623 -86.132 -46.927  1.00 20.98           O  
ATOM   3689  N   ASP C  46       4.791 -82.897 -47.170  1.00 20.05           N  
ATOM   3690  CA  ASP C  46       5.879 -82.181 -47.831  1.00 20.05           C  
ATOM   3691  C   ASP C  46       5.717 -80.671 -47.675  1.00 20.05           C  
ATOM   3692  CB  ASP C  46       5.943 -82.553 -49.313  1.00 20.05           C  
ATOM   3693  O   ASP C  46       4.657 -80.194 -47.265  1.00 20.05           O  
ATOM   3694  CG  ASP C  46       7.091 -83.493 -49.640  1.00 20.05           C  
ATOM   3695  OD1 ASP C  46       7.988 -83.678 -48.790  1.00 20.05           O  
ATOM   3696  OD2 ASP C  46       7.099 -84.052 -50.758  1.00 20.05           O  
ATOM   3697  N   ALA C  47       6.015 -80.046 -48.883  1.00 20.52           N  
ATOM   3698  CA  ALA C  47       7.097 -79.101 -49.145  1.00 20.52           C  
ATOM   3699  C   ALA C  47       6.604 -77.661 -49.042  1.00 20.52           C  
ATOM   3700  CB  ALA C  47       7.704 -79.355 -50.523  1.00 20.52           C  
ATOM   3701  O   ALA C  47       7.172 -76.855 -48.301  1.00 20.52           O  
ATOM   3702  N   SER C  48       6.494 -77.042 -50.301  1.00 21.23           N  
ATOM   3703  CA  SER C  48       7.463 -76.061 -50.781  1.00 21.23           C  
ATOM   3704  C   SER C  48       6.930 -74.640 -50.632  1.00 21.23           C  
ATOM   3705  CB  SER C  48       7.818 -76.330 -52.244  1.00 21.23           C  
ATOM   3706  O   SER C  48       7.618 -73.766 -50.100  1.00 21.23           O  
ATOM   3707  OG  SER C  48       8.256 -77.666 -52.417  1.00 21.23           O  
ATOM   3708  N   GLN C  49       6.300 -74.187 -51.827  1.00 20.80           N  
ATOM   3709  CA  GLN C  49       6.987 -73.235 -52.693  1.00 20.80           C  
ATOM   3710  C   GLN C  49       6.666 -71.797 -52.293  1.00 20.80           C  
ATOM   3711  CB  GLN C  49       6.609 -73.470 -54.156  1.00 20.80           C  
ATOM   3712  O   GLN C  49       5.736 -71.555 -51.521  1.00 20.80           O  
ATOM   3713  CG  GLN C  49       7.673 -74.208 -54.955  1.00 20.80           C  
ATOM   3714  CD  GLN C  49       7.366 -74.255 -56.440  1.00 20.80           C  
ATOM   3715  NE2 GLN C  49       8.366 -74.605 -57.242  1.00 20.80           N  
ATOM   3716  OE1 GLN C  49       6.239 -73.978 -56.863  1.00 20.80           O  
ATOM   3717  N   PRO C  50       6.235 -71.006 -53.399  1.00 22.91           N  
ATOM   3718  CA  PRO C  50       6.890 -69.844 -54.004  1.00 22.91           C  
ATOM   3719  C   PRO C  50       6.402 -68.521 -53.419  1.00 22.91           C  
ATOM   3720  CB  PRO C  50       6.513 -69.958 -55.484  1.00 22.91           C  
ATOM   3721  O   PRO C  50       5.383 -68.487 -52.724  1.00 22.91           O  
ATOM   3722  CG  PRO C  50       5.268 -70.785 -55.499  1.00 22.91           C  
ATOM   3723  CD  PRO C  50       4.992 -71.256 -54.100  1.00 22.91           C  
ATOM   3724  N   THR C  51       6.796 -67.469 -54.161  1.00 22.03           N  
ATOM   3725  CA  THR C  51       7.459 -66.201 -53.880  1.00 22.03           C  
ATOM   3726  C   THR C  51       6.436 -65.082 -53.706  1.00 22.03           C  
ATOM   3727  CB  THR C  51       8.447 -65.826 -55.000  1.00 22.03           C  
ATOM   3728  O   THR C  51       6.541 -64.277 -52.778  1.00 22.03           O  
ATOM   3729  CG2 THR C  51       9.565 -64.933 -54.472  1.00 22.03           C  
ATOM   3730  OG1 THR C  51       9.021 -67.022 -55.542  1.00 22.03           O  
ATOM   3731  N   SER C  52       5.693 -64.836 -54.881  1.00 22.00           N  
ATOM   3732  CA  SER C  52       6.030 -63.575 -55.533  1.00 22.00           C  
ATOM   3733  C   SER C  52       5.315 -62.402 -54.872  1.00 22.00           C  
ATOM   3734  CB  SER C  52       5.673 -63.628 -57.019  1.00 22.00           C  
ATOM   3735  O   SER C  52       4.364 -62.597 -54.111  1.00 22.00           O  
ATOM   3736  OG  SER C  52       5.550 -64.969 -57.460  1.00 22.00           O  
ATOM   3737  N   GLN C  53       4.969 -61.400 -55.789  1.00 20.97           N  
ATOM   3738  CA  GLN C  53       5.398 -60.011 -55.917  1.00 20.97           C  
ATOM   3739  C   GLN C  53       4.361 -59.058 -55.331  1.00 20.97           C  
ATOM   3740  CB  GLN C  53       5.662 -59.663 -57.383  1.00 20.97           C  
ATOM   3741  O   GLN C  53       4.696 -58.185 -54.527  1.00 20.97           O  
ATOM   3742  CG  GLN C  53       7.091 -59.936 -57.833  1.00 20.97           C  
ATOM   3743  CD  GLN C  53       7.371 -59.434 -59.236  1.00 20.97           C  
ATOM   3744  NE2 GLN C  53       8.639 -59.457 -59.633  1.00 20.97           N  
ATOM   3745  OE1 GLN C  53       6.455 -59.028 -59.959  1.00 20.97           O  
ATOM   3746  N   ASP C  54       3.513 -58.520 -56.272  1.00 21.45           N  
ATOM   3747  CA  ASP C  54       3.633 -57.099 -56.581  1.00 21.45           C  
ATOM   3748  C   ASP C  54       2.663 -56.270 -55.741  1.00 21.45           C  
ATOM   3749  CB  ASP C  54       3.384 -56.850 -58.070  1.00 21.45           C  
ATOM   3750  O   ASP C  54       3.064 -55.298 -55.098  1.00 21.45           O  
ATOM   3751  CG  ASP C  54       4.644 -56.970 -58.910  1.00 21.45           C  
ATOM   3752  OD1 ASP C  54       5.758 -56.832 -58.361  1.00 21.45           O  
ATOM   3753  OD2 ASP C  54       4.521 -57.202 -60.132  1.00 21.45           O  
ATOM   3754  N   SER C  55       1.698 -55.684 -56.449  1.00 22.32           N  
ATOM   3755  CA  SER C  55       1.708 -54.244 -56.681  1.00 22.32           C  
ATOM   3756  C   SER C  55       0.754 -53.525 -55.733  1.00 22.32           C  
ATOM   3757  CB  SER C  55       1.333 -53.930 -58.130  1.00 22.32           C  
ATOM   3758  O   SER C  55       1.137 -52.556 -55.074  1.00 22.32           O  
ATOM   3759  OG  SER C  55       2.243 -54.541 -59.028  1.00 22.32           O  
ATOM   3760  N   PRO C  56      -0.425 -53.099 -56.329  1.00 22.69           N  
ATOM   3761  CA  PRO C  56      -0.645 -51.660 -56.485  1.00 22.69           C  
ATOM   3762  C   PRO C  56      -1.435 -51.055 -55.326  1.00 22.69           C  
ATOM   3763  CB  PRO C  56      -1.435 -51.563 -57.793  1.00 22.69           C  
ATOM   3764  O   PRO C  56      -1.919 -51.785 -54.457  1.00 22.69           O  
ATOM   3765  CG  PRO C  56      -2.097 -52.895 -57.939  1.00 22.69           C  
ATOM   3766  CD  PRO C  56      -1.531 -53.825 -56.904  1.00 22.69           C  
ATOM   3767  N   LEU C  57      -2.480 -50.339 -55.686  1.00 20.91           N  
ATOM   3768  CA  LEU C  57      -2.624 -48.893 -55.554  1.00 20.91           C  
ATOM   3769  C   LEU C  57      -3.541 -48.543 -54.387  1.00 20.91           C  
ATOM   3770  CB  LEU C  57      -3.171 -48.288 -56.849  1.00 20.91           C  
ATOM   3771  O   LEU C  57      -3.209 -47.685 -53.566  1.00 20.91           O  
ATOM   3772  CG  LEU C  57      -2.140 -47.683 -57.803  1.00 20.91           C  
ATOM   3773  CD1 LEU C  57      -2.472 -48.053 -59.245  1.00 20.91           C  
ATOM   3774  CD2 LEU C  57      -2.080 -46.169 -57.635  1.00 20.91           C  
ATOM   3775  N   PRO C  58      -4.887 -48.666 -54.624  1.00 22.37           N  
ATOM   3776  CA  PRO C  58      -5.535 -47.362 -54.785  1.00 22.37           C  
ATOM   3777  C   PRO C  58      -6.094 -46.815 -53.473  1.00 22.37           C  
ATOM   3778  CB  PRO C  58      -6.661 -47.647 -55.782  1.00 22.37           C  
ATOM   3779  O   PRO C  58      -5.646 -45.769 -52.995  1.00 22.37           O  
ATOM   3780  CG  PRO C  58      -6.740 -49.138 -55.852  1.00 22.37           C  
ATOM   3781  CD  PRO C  58      -5.675 -49.714 -54.963  1.00 22.37           C  
ATOM   3782  N   PRO C  59      -7.446 -46.695 -53.424  1.00 22.64           N  
ATOM   3783  CA  PRO C  59      -8.174 -45.429 -53.313  1.00 22.64           C  
ATOM   3784  C   PRO C  59      -8.557 -45.093 -51.874  1.00 22.64           C  
ATOM   3785  CB  PRO C  59      -9.421 -45.664 -54.169  1.00 22.64           C  
ATOM   3786  O   PRO C  59      -8.492 -45.957 -50.996  1.00 22.64           O  
ATOM   3787  CG  PRO C  59      -9.573 -47.150 -54.225  1.00 22.64           C  
ATOM   3788  CD  PRO C  59      -8.386 -47.776 -53.551  1.00 22.64           C  
ATOM   3789  N   SER C  60      -9.315 -44.020 -51.775  1.00 22.47           N  
ATOM   3790  CA  SER C  60      -9.465 -42.825 -50.951  1.00 22.47           C  
ATOM   3791  C   SER C  60     -10.332 -43.102 -49.728  1.00 22.47           C  
ATOM   3792  CB  SER C  60     -10.071 -41.683 -51.768  1.00 22.47           C  
ATOM   3793  O   SER C  60     -11.357 -43.780 -49.827  1.00 22.47           O  
ATOM   3794  OG  SER C  60      -9.852 -41.884 -53.153  1.00 22.47           O  
ATOM   3795  N   LEU C  61      -9.754 -43.125 -48.567  1.00 22.12           N  
ATOM   3796  CA  LEU C  61     -10.227 -43.479 -47.233  1.00 22.12           C  
ATOM   3797  C   LEU C  61     -11.486 -42.695 -46.877  1.00 22.12           C  
ATOM   3798  CB  LEU C  61      -9.137 -43.216 -46.190  1.00 22.12           C  
ATOM   3799  O   LEU C  61     -11.594 -41.508 -47.193  1.00 22.12           O  
ATOM   3800  CG  LEU C  61      -8.087 -44.315 -46.015  1.00 22.12           C  
ATOM   3801  CD1 LEU C  61      -6.799 -43.731 -45.444  1.00 22.12           C  
ATOM   3802  CD2 LEU C  61      -8.621 -45.426 -45.117  1.00 22.12           C  
ATOM   3803  N   SER C  62     -12.563 -43.448 -46.750  1.00 21.84           N  
ATOM   3804  CA  SER C  62     -13.897 -42.979 -46.387  1.00 21.84           C  
ATOM   3805  C   SER C  62     -13.843 -42.026 -45.198  1.00 21.84           C  
ATOM   3806  CB  SER C  62     -14.810 -44.162 -46.061  1.00 21.84           C  
ATOM   3807  O   SER C  62     -13.007 -42.184 -44.306  1.00 21.84           O  
ATOM   3808  OG  SER C  62     -14.928 -45.028 -47.177  1.00 21.84           O  
ATOM   3809  N   SER C  63     -14.451 -40.791 -45.351  1.00 23.16           N  
ATOM   3810  CA  SER C  63     -14.479 -39.465 -44.741  1.00 23.16           C  
ATOM   3811  C   SER C  63     -15.056 -39.519 -43.330  1.00 23.16           C  
ATOM   3812  CB  SER C  63     -15.296 -38.498 -45.598  1.00 23.16           C  
ATOM   3813  O   SER C  63     -16.218 -39.882 -43.142  1.00 23.16           O  
ATOM   3814  OG  SER C  63     -16.635 -38.424 -45.137  1.00 23.16           O  
ATOM   3815  N   VAL C  64     -14.359 -40.214 -42.425  1.00 22.42           N  
ATOM   3816  CA  VAL C  64     -14.959 -40.380 -41.106  1.00 22.42           C  
ATOM   3817  C   VAL C  64     -15.399 -39.022 -40.563  1.00 22.42           C  
ATOM   3818  CB  VAL C  64     -13.982 -41.057 -40.119  1.00 22.42           C  
ATOM   3819  O   VAL C  64     -14.647 -38.048 -40.629  1.00 22.42           O  
ATOM   3820  CG1 VAL C  64     -14.739 -41.940 -39.128  1.00 22.42           C  
ATOM   3821  CG2 VAL C  64     -12.939 -41.875 -40.878  1.00 22.42           C  
ATOM   3822  N   THR C  65     -16.729 -38.857 -40.572  1.00 23.44           N  
ATOM   3823  CA  THR C  65     -17.504 -37.675 -40.212  1.00 23.44           C  
ATOM   3824  C   THR C  65     -17.171 -37.220 -38.794  1.00 23.44           C  
ATOM   3825  CB  THR C  65     -19.016 -37.943 -40.326  1.00 23.44           C  
ATOM   3826  O   THR C  65     -17.222 -38.016 -37.854  1.00 23.44           O  
ATOM   3827  CG2 THR C  65     -19.534 -37.593 -41.718  1.00 23.44           C  
ATOM   3828  OG1 THR C  65     -19.271 -39.330 -40.069  1.00 23.44           O  
ATOM   3829  N   SER C  66     -16.061 -36.464 -38.637  1.00 25.85           N  
ATOM   3830  CA  SER C  66     -15.485 -35.963 -37.393  1.00 25.85           C  
ATOM   3831  C   SER C  66     -16.542 -35.282 -36.530  1.00 25.85           C  
ATOM   3832  CB  SER C  66     -14.346 -34.985 -37.684  1.00 25.85           C  
ATOM   3833  O   SER C  66     -17.314 -34.456 -37.021  1.00 25.85           O  
ATOM   3834  OG  SER C  66     -13.265 -35.647 -38.319  1.00 25.85           O  
ATOM   3835  N   PRO C  67     -16.958 -35.978 -35.453  1.00 25.24           N  
ATOM   3836  CA  PRO C  67     -18.014 -35.441 -34.591  1.00 25.24           C  
ATOM   3837  C   PRO C  67     -17.725 -34.016 -34.124  1.00 25.24           C  
ATOM   3838  CB  PRO C  67     -18.030 -36.412 -33.407  1.00 25.24           C  
ATOM   3839  O   PRO C  67     -16.592 -33.702 -33.752  1.00 25.24           O  
ATOM   3840  CG  PRO C  67     -16.737 -37.154 -33.505  1.00 25.24           C  
ATOM   3841  CD  PRO C  67     -16.070 -36.785 -34.799  1.00 25.24           C  
ATOM   3842  N   SER C  68     -18.146 -33.046 -34.899  1.00 26.60           N  
ATOM   3843  CA  SER C  68     -17.932 -31.617 -34.695  1.00 26.60           C  
ATOM   3844  C   SER C  68     -18.334 -31.193 -33.286  1.00 26.60           C  
ATOM   3845  CB  SER C  68     -18.719 -30.804 -35.724  1.00 26.60           C  
ATOM   3846  O   SER C  68     -19.389 -31.593 -32.789  1.00 26.60           O  
ATOM   3847  OG  SER C  68     -20.113 -31.015 -35.573  1.00 26.60           O  
ATOM   3848  N   LEU C  69     -17.329 -31.199 -32.321  1.00 25.75           N  
ATOM   3849  CA  LEU C  69     -17.538 -30.685 -30.971  1.00 25.75           C  
ATOM   3850  C   LEU C  69     -18.274 -29.350 -31.006  1.00 25.75           C  
ATOM   3851  CB  LEU C  69     -16.199 -30.525 -30.246  1.00 25.75           C  
ATOM   3852  O   LEU C  69     -17.964 -28.486 -31.829  1.00 25.75           O  
ATOM   3853  CG  LEU C  69     -15.776 -31.681 -29.340  1.00 25.75           C  
ATOM   3854  CD1 LEU C  69     -14.287 -31.965 -29.502  1.00 25.75           C  
ATOM   3855  CD2 LEU C  69     -16.111 -31.371 -27.885  1.00 25.75           C  
ATOM   3856  N   PRO C  70     -19.532 -29.395 -30.662  1.00 27.46           N  
ATOM   3857  CA  PRO C  70     -20.371 -28.195 -30.709  1.00 27.46           C  
ATOM   3858  C   PRO C  70     -19.666 -26.960 -30.153  1.00 27.46           C  
ATOM   3859  CB  PRO C  70     -21.576 -28.572 -29.843  1.00 27.46           C  
ATOM   3860  O   PRO C  70     -18.770 -27.081 -29.314  1.00 27.46           O  
ATOM   3861  CG  PRO C  70     -21.152 -29.809 -29.118  1.00 27.46           C  
ATOM   3862  CD  PRO C  70     -19.841 -30.269 -29.686  1.00 27.46           C  
ATOM   3863  N   PRO C  71     -19.473 -25.988 -31.010  1.00 28.69           N  
ATOM   3864  CA  PRO C  71     -18.899 -24.683 -30.675  1.00 28.69           C  
ATOM   3865  C   PRO C  71     -19.494 -24.086 -29.401  1.00 28.69           C  
ATOM   3866  CB  PRO C  71     -19.243 -23.822 -31.893  1.00 28.69           C  
ATOM   3867  O   PRO C  71     -20.710 -24.137 -29.201  1.00 28.69           O  
ATOM   3868  CG  PRO C  71     -20.250 -24.623 -32.654  1.00 28.69           C  
ATOM   3869  CD  PRO C  71     -20.364 -25.977 -32.015  1.00 28.69           C  
ATOM   3870  N   THR C  72     -18.875 -24.415 -28.273  1.00 28.87           N  
ATOM   3871  CA  THR C  72     -19.293 -23.763 -27.037  1.00 28.87           C  
ATOM   3872  C   THR C  72     -19.483 -22.264 -27.254  1.00 28.87           C  
ATOM   3873  CB  THR C  72     -18.271 -23.996 -25.909  1.00 28.87           C  
ATOM   3874  O   THR C  72     -18.787 -21.656 -28.069  1.00 28.87           O  
ATOM   3875  CG2 THR C  72     -18.943 -24.578 -24.670  1.00 28.87           C  
ATOM   3876  OG1 THR C  72     -17.264 -24.907 -26.366  1.00 28.87           O  
ATOM   3877  N   HIS C  73     -20.659 -21.764 -26.945  1.00 29.45           N  
ATOM   3878  CA  HIS C  73     -21.209 -20.414 -26.982  1.00 29.45           C  
ATOM   3879  C   HIS C  73     -20.221 -19.400 -26.416  1.00 29.45           C  
ATOM   3880  CB  HIS C  73     -22.527 -20.351 -26.208  1.00 29.45           C  
ATOM   3881  O   HIS C  73     -19.791 -19.521 -25.267  1.00 29.45           O  
ATOM   3882  CG  HIS C  73     -23.729 -20.655 -27.044  1.00 29.45           C  
ATOM   3883  CD2 HIS C  73     -24.474 -21.780 -27.156  1.00 29.45           C  
ATOM   3884  ND1 HIS C  73     -24.292 -19.733 -27.901  1.00 29.45           N  
ATOM   3885  CE1 HIS C  73     -25.334 -20.280 -28.504  1.00 29.45           C  
ATOM   3886  NE2 HIS C  73     -25.465 -21.522 -28.070  1.00 29.45           N  
ATOM   3887  N   ALA C  74     -19.289 -18.932 -27.183  1.00 34.32           N  
ATOM   3888  CA  ALA C  74     -18.359 -17.844 -26.886  1.00 34.32           C  
ATOM   3889  C   ALA C  74     -19.107 -16.590 -26.441  1.00 34.32           C  
ATOM   3890  CB  ALA C  74     -17.492 -17.539 -28.105  1.00 34.32           C  
ATOM   3891  O   ALA C  74     -18.519 -15.510 -26.351  1.00 34.32           O  
ATOM   3892  N   SER C  75     -20.390 -16.708 -26.240  1.00 33.59           N  
ATOM   3893  CA  SER C  75     -20.904 -15.342 -26.251  1.00 33.59           C  
ATOM   3894  C   SER C  75     -20.140 -14.455 -25.274  1.00 33.59           C  
ATOM   3895  CB  SER C  75     -22.394 -15.327 -25.909  1.00 33.59           C  
ATOM   3896  O   SER C  75     -19.682 -13.371 -25.638  1.00 33.59           O  
ATOM   3897  OG  SER C  75     -22.650 -16.091 -24.743  1.00 33.59           O  
ATOM   3898  N   ASP C  76     -20.712 -14.296 -23.961  1.00 36.20           N  
ATOM   3899  CA  ASP C  76     -20.610 -13.110 -23.115  1.00 36.20           C  
ATOM   3900  C   ASP C  76     -19.247 -13.040 -22.430  1.00 36.20           C  
ATOM   3901  CB  ASP C  76     -21.726 -13.101 -22.069  1.00 36.20           C  
ATOM   3902  O   ASP C  76     -19.111 -13.423 -21.266  1.00 36.20           O  
ATOM   3903  CG  ASP C  76     -22.558 -11.830 -22.100  1.00 36.20           C  
ATOM   3904  OD1 ASP C  76     -22.245 -10.916 -22.893  1.00 36.20           O  
ATOM   3905  OD2 ASP C  76     -23.533 -11.741 -21.323  1.00 36.20           O  
ATOM   3906  N   SER C  77     -18.153 -13.590 -23.042  1.00 43.03           N  
ATOM   3907  CA  SER C  77     -16.830 -13.893 -22.507  1.00 43.03           C  
ATOM   3908  C   SER C  77     -16.129 -12.631 -22.016  1.00 43.03           C  
ATOM   3909  CB  SER C  77     -15.969 -14.585 -23.564  1.00 43.03           C  
ATOM   3910  O   SER C  77     -15.303 -12.688 -21.103  1.00 43.03           O  
ATOM   3911  OG  SER C  77     -15.516 -13.654 -24.532  1.00 43.03           O  
ATOM   3912  N   GLY C  78     -16.225 -11.477 -22.685  1.00 48.56           N  
ATOM   3913  CA  GLY C  78     -15.389 -10.316 -22.427  1.00 48.56           C  
ATOM   3914  C   GLY C  78     -15.517  -9.792 -21.009  1.00 48.56           C  
ATOM   3915  O   GLY C  78     -14.545  -9.297 -20.434  1.00 48.56           O  
ATOM   3916  N   SER C  79     -16.685  -9.953 -20.236  1.00 61.81           N  
ATOM   3917  CA  SER C  79     -16.925  -9.280 -18.963  1.00 61.81           C  
ATOM   3918  C   SER C  79     -16.441 -10.126 -17.790  1.00 61.81           C  
ATOM   3919  CB  SER C  79     -18.412  -8.964 -18.796  1.00 61.81           C  
ATOM   3920  O   SER C  79     -16.016  -9.590 -16.765  1.00 61.81           O  
ATOM   3921  OG  SER C  79     -18.931  -9.591 -17.636  1.00 61.81           O  
ATOM   3922  N   SER C  80     -16.096 -11.377 -17.936  1.00 80.21           N  
ATOM   3923  CA  SER C  80     -15.788 -12.225 -16.789  1.00 80.21           C  
ATOM   3924  C   SER C  80     -14.322 -12.103 -16.389  1.00 80.21           C  
ATOM   3925  CB  SER C  80     -16.123 -13.685 -17.095  1.00 80.21           C  
ATOM   3926  O   SER C  80     -13.992 -12.129 -15.201  1.00 80.21           O  
ATOM   3927  OG  SER C  80     -15.237 -14.209 -18.070  1.00 80.21           O  
ATOM   3928  N   ARG C  81     -13.358 -11.886 -17.287  1.00 85.22           N  
ATOM   3929  CA  ARG C  81     -11.939 -11.730 -16.986  1.00 85.22           C  
ATOM   3930  C   ARG C  81     -11.694 -10.501 -16.118  1.00 85.22           C  
ATOM   3931  CB  ARG C  81     -11.124 -11.630 -18.278  1.00 85.22           C  
ATOM   3932  O   ARG C  81     -10.838 -10.521 -15.231  1.00 85.22           O  
ATOM   3933  CG  ARG C  81      -9.641 -11.381 -18.052  1.00 85.22           C  
ATOM   3934  CD  ARG C  81      -8.885 -11.248 -19.367  1.00 85.22           C  
ATOM   3935  NE  ARG C  81      -7.481 -10.914 -19.150  1.00 85.22           N  
ATOM   3936  NH1 ARG C  81      -6.979 -10.667 -21.392  1.00 85.22           N  
ATOM   3937  NH2 ARG C  81      -5.352 -10.353 -19.807  1.00 85.22           N  
ATOM   3938  CZ  ARG C  81      -6.607 -10.645 -20.117  1.00 85.22           C  
ATOM   3939  N   TRP C  82     -12.600  -9.508 -16.306  1.00 85.32           N  
ATOM   3940  CA  TRP C  82     -12.359  -8.223 -15.658  1.00 85.32           C  
ATOM   3941  C   TRP C  82     -13.063  -8.155 -14.306  1.00 85.32           C  
ATOM   3942  CB  TRP C  82     -12.831  -7.073 -16.551  1.00 85.32           C  
ATOM   3943  O   TRP C  82     -13.051  -7.115 -13.645  1.00 85.32           O  
ATOM   3944  CG  TRP C  82     -12.214  -7.071 -17.918  1.00 85.32           C  
ATOM   3945  CD1 TRP C  82     -12.825  -7.391 -19.098  1.00 85.32           C  
ATOM   3946  CD2 TRP C  82     -10.862  -6.736 -18.244  1.00 85.32           C  
ATOM   3947  CE2 TRP C  82     -10.723  -6.874 -19.643  1.00 85.32           C  
ATOM   3948  CE3 TRP C  82      -9.753  -6.331 -17.488  1.00 85.32           C  
ATOM   3949  NE1 TRP C  82     -11.934  -7.275 -20.139  1.00 85.32           N  
ATOM   3950  CH2 TRP C  82      -8.448  -6.227 -19.539  1.00 85.32           C  
ATOM   3951  CZ2 TRP C  82      -9.517  -6.622 -20.302  1.00 85.32           C  
ATOM   3952  CZ3 TRP C  82      -8.555  -6.080 -18.146  1.00 85.32           C  
ATOM   3953  N   SER C  83     -13.566  -9.322 -13.901  1.00 86.21           N  
ATOM   3954  CA  SER C  83     -14.196  -9.408 -12.587  1.00 86.21           C  
ATOM   3955  C   SER C  83     -13.153  -9.421 -11.474  1.00 86.21           C  
ATOM   3956  CB  SER C  83     -15.070 -10.660 -12.492  1.00 86.21           C  
ATOM   3957  O   SER C  83     -13.479  -9.187 -10.309  1.00 86.21           O  
ATOM   3958  OG  SER C  83     -14.280 -11.833 -12.592  1.00 86.21           O  
ATOM   3959  N   LYS C  84     -11.942  -9.687 -11.784  1.00 90.63           N  
ATOM   3960  CA  LYS C  84     -10.843  -9.676 -10.822  1.00 90.63           C  
ATOM   3961  C   LYS C  84      -9.766  -8.675 -11.229  1.00 90.63           C  
ATOM   3962  CB  LYS C  84     -10.235 -11.073 -10.686  1.00 90.63           C  
ATOM   3963  O   LYS C  84      -9.674  -8.296 -12.399  1.00 90.63           O  
ATOM   3964  CG  LYS C  84     -11.180 -12.103 -10.085  1.00 90.63           C  
ATOM   3965  CD  LYS C  84     -10.442 -13.376  -9.691  1.00 90.63           C  
ATOM   3966  CE  LYS C  84     -11.358 -14.355  -8.969  1.00 90.63           C  
ATOM   3967  NZ  LYS C  84     -10.620 -15.568  -8.507  1.00 90.63           N  
ATOM   3968  N   ASP C  85      -8.964  -8.274 -10.276  1.00 90.86           N  
ATOM   3969  CA  ASP C  85      -7.961  -7.236 -10.495  1.00 90.86           C  
ATOM   3970  C   ASP C  85      -6.782  -7.772 -11.303  1.00 90.86           C  
ATOM   3971  CB  ASP C  85      -7.471  -6.674  -9.159  1.00 90.86           C  
ATOM   3972  O   ASP C  85      -6.135  -7.024 -12.038  1.00 90.86           O  
ATOM   3973  CG  ASP C  85      -8.538  -5.887  -8.419  1.00 90.86           C  
ATOM   3974  OD1 ASP C  85      -9.514  -5.434  -9.056  1.00 90.86           O  
ATOM   3975  OD2 ASP C  85      -8.400  -5.714  -7.189  1.00 90.86           O  
ATOM   3976  N   TYR C  86      -6.458  -9.038 -11.117  1.00 95.55           N  
ATOM   3977  CA  TYR C  86      -5.277  -9.617 -11.748  1.00 95.55           C  
ATOM   3978  C   TYR C  86      -5.621 -10.923 -12.454  1.00 95.55           C  
ATOM   3979  CB  TYR C  86      -4.177  -9.858 -10.710  1.00 95.55           C  
ATOM   3980  O   TYR C  86      -6.557 -11.621 -12.060  1.00 95.55           O  
ATOM   3981  CG  TYR C  86      -3.764  -8.614  -9.963  1.00 95.55           C  
ATOM   3982  CD1 TYR C  86      -2.857  -7.713 -10.517  1.00 95.55           C  
ATOM   3983  CD2 TYR C  86      -4.278  -8.336  -8.701  1.00 95.55           C  
ATOM   3984  CE1 TYR C  86      -2.472  -6.566  -9.831  1.00 95.55           C  
ATOM   3985  CE2 TYR C  86      -3.900  -7.192  -8.005  1.00 95.55           C  
ATOM   3986  OH  TYR C  86      -2.621  -5.180  -7.895  1.00 95.55           O  
ATOM   3987  CZ  TYR C  86      -2.998  -6.314  -8.578  1.00 95.55           C  
ATOM   3988  N   ASP C  87      -4.895 -11.158 -13.508  1.00 96.10           N  
ATOM   3989  CA  ASP C  87      -4.969 -12.470 -14.146  1.00 96.10           C  
ATOM   3990  C   ASP C  87      -4.163 -13.506 -13.366  1.00 96.10           C  
ATOM   3991  CB  ASP C  87      -4.471 -12.393 -15.590  1.00 96.10           C  
ATOM   3992  O   ASP C  87      -4.597 -14.650 -13.213  1.00 96.10           O  
ATOM   3993  CG  ASP C  87      -5.286 -11.444 -16.450  1.00 96.10           C  
ATOM   3994  OD1 ASP C  87      -6.533 -11.539 -16.450  1.00 96.10           O  
ATOM   3995  OD2 ASP C  87      -4.677 -10.594 -17.135  1.00 96.10           O  
ATOM   3996  N   VAL C  88      -3.026 -13.014 -12.844  1.00 97.86           N  
ATOM   3997  CA  VAL C  88      -2.111 -13.959 -12.212  1.00 97.86           C  
ATOM   3998  C   VAL C  88      -1.549 -13.353 -10.928  1.00 97.86           C  
ATOM   3999  CB  VAL C  88      -0.959 -14.356 -13.163  1.00 97.86           C  
ATOM   4000  O   VAL C  88      -1.121 -12.196 -10.915  1.00 97.86           O  
ATOM   4001  CG1 VAL C  88      -0.005 -15.332 -12.476  1.00 97.86           C  
ATOM   4002  CG2 VAL C  88      -1.516 -14.965 -14.449  1.00 97.86           C  
ATOM   4003  N   CYS C  89      -1.565 -14.112  -9.886  1.00 98.15           N  
ATOM   4004  CA  CYS C  89      -0.787 -13.845  -8.681  1.00 98.15           C  
ATOM   4005  C   CYS C  89       0.410 -14.783  -8.586  1.00 98.15           C  
ATOM   4006  CB  CYS C  89      -1.660 -13.991  -7.436  1.00 98.15           C  
ATOM   4007  O   CYS C  89       0.245 -16.002  -8.512  1.00 98.15           O  
ATOM   4008  SG  CYS C  89      -0.773 -13.711  -5.887  1.00 98.15           S  
ATOM   4009  N   VAL C  90       1.583 -14.206  -8.521  1.00 98.29           N  
ATOM   4010  CA  VAL C  90       2.791 -15.023  -8.457  1.00 98.29           C  
ATOM   4011  C   VAL C  90       3.256 -15.146  -7.008  1.00 98.29           C  
ATOM   4012  CB  VAL C  90       3.921 -14.434  -9.331  1.00 98.29           C  
ATOM   4013  O   VAL C  90       3.627 -14.150  -6.381  1.00 98.29           O  
ATOM   4014  CG1 VAL C  90       5.181 -15.291  -9.234  1.00 98.29           C  
ATOM   4015  CG2 VAL C  90       3.463 -14.313 -10.783  1.00 98.29           C  
ATOM   4016  N   CYS C  91       3.239 -16.356  -6.475  1.00 97.77           N  
ATOM   4017  CA  CYS C  91       3.710 -16.657  -5.128  1.00 97.77           C  
ATOM   4018  C   CYS C  91       5.154 -17.144  -5.151  1.00 97.77           C  
ATOM   4019  CB  CYS C  91       2.818 -17.709  -4.470  1.00 97.77           C  
ATOM   4020  O   CYS C  91       5.468 -18.139  -5.807  1.00 97.77           O  
ATOM   4021  SG  CYS C  91       1.058 -17.305  -4.521  1.00 97.77           S  
ATOM   4022  N   HIS C  92       5.951 -16.500  -4.388  1.00 97.17           N  
ATOM   4023  CA  HIS C  92       7.382 -16.777  -4.439  1.00 97.17           C  
ATOM   4024  C   HIS C  92       8.058 -16.430  -3.117  1.00 97.17           C  
ATOM   4025  CB  HIS C  92       8.037 -16.000  -5.583  1.00 97.17           C  
ATOM   4026  O   HIS C  92       7.516 -15.659  -2.321  1.00 97.17           O  
ATOM   4027  CG  HIS C  92       7.968 -14.516  -5.417  1.00 97.17           C  
ATOM   4028  CD2 HIS C  92       7.051 -13.615  -5.843  1.00 97.17           C  
ATOM   4029  ND1 HIS C  92       8.931 -13.797  -4.742  1.00 97.17           N  
ATOM   4030  CE1 HIS C  92       8.607 -12.515  -4.759  1.00 97.17           C  
ATOM   4031  NE2 HIS C  92       7.471 -12.378  -5.421  1.00 97.17           N  
ATOM   4032  N   SER C  93       9.181 -17.084  -2.902  1.00 94.83           N  
ATOM   4033  CA  SER C  93       9.983 -16.727  -1.736  1.00 94.83           C  
ATOM   4034  C   SER C  93      10.795 -15.461  -1.990  1.00 94.83           C  
ATOM   4035  CB  SER C  93      10.918 -17.875  -1.356  1.00 94.83           C  
ATOM   4036  O   SER C  93      10.949 -15.036  -3.137  1.00 94.83           O  
ATOM   4037  OG  SER C  93      11.974 -17.996  -2.294  1.00 94.83           O  
ATOM   4038  N   GLU C  94      11.335 -14.903  -0.902  1.00 89.23           N  
ATOM   4039  CA  GLU C  94      12.171 -13.711  -1.013  1.00 89.23           C  
ATOM   4040  C   GLU C  94      13.406 -13.981  -1.868  1.00 89.23           C  
ATOM   4041  CB  GLU C  94      12.589 -13.215   0.374  1.00 89.23           C  
ATOM   4042  O   GLU C  94      13.833 -13.120  -2.641  1.00 89.23           O  
ATOM   4043  CG  GLU C  94      12.983 -11.746   0.409  1.00 89.23           C  
ATOM   4044  CD  GLU C  94      13.393 -11.267   1.793  1.00 89.23           C  
ATOM   4045  OE1 GLU C  94      13.877 -10.120   1.920  1.00 89.23           O  
ATOM   4046  OE2 GLU C  94      13.228 -12.047   2.758  1.00 89.23           O  
ATOM   4047  N   GLU C  95      13.939 -15.145  -1.732  1.00 91.88           N  
ATOM   4048  CA  GLU C  95      15.145 -15.511  -2.468  1.00 91.88           C  
ATOM   4049  C   GLU C  95      14.857 -15.660  -3.959  1.00 91.88           C  
ATOM   4050  CB  GLU C  95      15.741 -16.807  -1.915  1.00 91.88           C  
ATOM   4051  O   GLU C  95      15.778 -15.654  -4.779  1.00 91.88           O  
ATOM   4052  CG  GLU C  95      14.792 -17.995  -1.975  1.00 91.88           C  
ATOM   4053  CD  GLU C  95      15.321 -19.223  -1.251  1.00 91.88           C  
ATOM   4054  OE1 GLU C  95      14.682 -20.297  -1.331  1.00 91.88           O  
ATOM   4055  OE2 GLU C  95      16.382 -19.110  -0.598  1.00 91.88           O  
ATOM   4056  N   ASP C  96      13.621 -15.790  -4.265  1.00 95.37           N  
ATOM   4057  CA  ASP C  96      13.256 -16.069  -5.650  1.00 95.37           C  
ATOM   4058  C   ASP C  96      12.666 -14.832  -6.323  1.00 95.37           C  
ATOM   4059  CB  ASP C  96      12.262 -17.230  -5.720  1.00 95.37           C  
ATOM   4060  O   ASP C  96      11.976 -14.941  -7.338  1.00 95.37           O  
ATOM   4061  CG  ASP C  96      12.850 -18.544  -5.237  1.00 95.37           C  
ATOM   4062  OD1 ASP C  96      13.998 -18.872  -5.607  1.00 95.37           O  
ATOM   4063  OD2 ASP C  96      12.159 -19.260  -4.481  1.00 95.37           O  
ATOM   4064  N   LEU C  97      12.870 -13.682  -5.822  1.00 92.59           N  
ATOM   4065  CA  LEU C  97      12.275 -12.451  -6.331  1.00 92.59           C  
ATOM   4066  C   LEU C  97      12.694 -12.202  -7.776  1.00 92.59           C  
ATOM   4067  CB  LEU C  97      12.678 -11.260  -5.458  1.00 92.59           C  
ATOM   4068  O   LEU C  97      11.864 -11.842  -8.614  1.00 92.59           O  
ATOM   4069  CG  LEU C  97      12.148  -9.892  -5.891  1.00 92.59           C  
ATOM   4070  CD1 LEU C  97      10.623  -9.887  -5.878  1.00 92.59           C  
ATOM   4071  CD2 LEU C  97      12.699  -8.794  -4.987  1.00 92.59           C  
ATOM   4072  N   VAL C  98      13.975 -12.391  -8.102  1.00 94.09           N  
ATOM   4073  CA  VAL C  98      14.474 -12.134  -9.449  1.00 94.09           C  
ATOM   4074  C   VAL C  98      13.786 -13.067 -10.443  1.00 94.09           C  
ATOM   4075  CB  VAL C  98      16.007 -12.308  -9.528  1.00 94.09           C  
ATOM   4076  O   VAL C  98      13.324 -12.628 -11.498  1.00 94.09           O  
ATOM   4077  CG1 VAL C  98      16.490 -12.191 -10.973  1.00 94.09           C  
ATOM   4078  CG2 VAL C  98      16.707 -11.278  -8.643  1.00 94.09           C  
ATOM   4079  N   ALA C  99      13.678 -14.336 -10.100  1.00 95.41           N  
ATOM   4080  CA  ALA C  99      12.990 -15.300 -10.954  1.00 95.41           C  
ATOM   4081  C   ALA C  99      11.520 -14.928 -11.129  1.00 95.41           C  
ATOM   4082  CB  ALA C  99      13.114 -16.708 -10.376  1.00 95.41           C  
ATOM   4083  O   ALA C  99      10.975 -15.026 -12.231  1.00 95.41           O  
ATOM   4084  N   ALA C 100      10.909 -14.545 -10.049  1.00 96.63           N  
ATOM   4085  CA  ALA C 100       9.512 -14.123 -10.101  1.00 96.63           C  
ATOM   4086  C   ALA C 100       9.340 -12.904 -11.003  1.00 96.63           C  
ATOM   4087  CB  ALA C 100       8.994 -13.820  -8.697  1.00 96.63           C  
ATOM   4088  O   ALA C 100       8.392 -12.835 -11.789  1.00 96.63           O  
ATOM   4089  N   GLN C 101      10.235 -11.947 -10.922  1.00 94.98           N  
ATOM   4090  CA  GLN C 101      10.186 -10.757 -11.766  1.00 94.98           C  
ATOM   4091  C   GLN C 101      10.337 -11.122 -13.240  1.00 94.98           C  
ATOM   4092  CB  GLN C 101      11.274  -9.763 -11.357  1.00 94.98           C  
ATOM   4093  O   GLN C 101       9.661 -10.551 -14.098  1.00 94.98           O  
ATOM   4094  CG  GLN C 101      10.955  -8.992 -10.083  1.00 94.98           C  
ATOM   4095  CD  GLN C 101      12.116  -8.138  -9.608  1.00 94.98           C  
ATOM   4096  NE2 GLN C 101      11.806  -7.059  -8.897  1.00 94.98           N  
ATOM   4097  OE1 GLN C 101      13.282  -8.447  -9.876  1.00 94.98           O  
ATOM   4098  N   ASP C 102      11.195 -12.085 -13.517  1.00 95.99           N  
ATOM   4099  CA  ASP C 102      11.369 -12.548 -14.890  1.00 95.99           C  
ATOM   4100  C   ASP C 102      10.082 -13.169 -15.427  1.00 95.99           C  
ATOM   4101  CB  ASP C 102      12.515 -13.559 -14.973  1.00 95.99           C  
ATOM   4102  O   ASP C 102       9.693 -12.914 -16.569  1.00 95.99           O  
ATOM   4103  CG  ASP C 102      13.882 -12.921 -14.803  1.00 95.99           C  
ATOM   4104  OD1 ASP C 102      13.994 -11.680 -14.912  1.00 95.99           O  
ATOM   4105  OD2 ASP C 102      14.857 -13.665 -14.561  1.00 95.99           O  
ATOM   4106  N   LEU C 103       9.508 -13.963 -14.620  1.00 96.79           N  
ATOM   4107  CA  LEU C 103       8.238 -14.567 -15.008  1.00 96.79           C  
ATOM   4108  C   LEU C 103       7.187 -13.496 -15.279  1.00 96.79           C  
ATOM   4109  CB  LEU C 103       7.743 -15.521 -13.918  1.00 96.79           C  
ATOM   4110  O   LEU C 103       6.529 -13.516 -16.322  1.00 96.79           O  
ATOM   4111  CG  LEU C 103       6.350 -16.120 -14.123  1.00 96.79           C  
ATOM   4112  CD1 LEU C 103       6.299 -16.910 -15.426  1.00 96.79           C  
ATOM   4113  CD2 LEU C 103       5.969 -17.004 -12.940  1.00 96.79           C  
ATOM   4114  N   VAL C 104       7.023 -12.561 -14.382  1.00 96.53           N  
ATOM   4115  CA  VAL C 104       6.028 -11.500 -14.500  1.00 96.53           C  
ATOM   4116  C   VAL C 104       6.311 -10.661 -15.744  1.00 96.53           C  
ATOM   4117  CB  VAL C 104       6.006 -10.601 -13.244  1.00 96.53           C  
ATOM   4118  O   VAL C 104       5.393 -10.322 -16.494  1.00 96.53           O  
ATOM   4119  CG1 VAL C 104       5.228  -9.314 -13.515  1.00 96.53           C  
ATOM   4120  CG2 VAL C 104       5.403 -11.354 -12.059  1.00 96.53           C  
ATOM   4121  N   SER C 105       7.583 -10.329 -15.970  1.00 94.78           N  
ATOM   4122  CA  SER C 105       7.954  -9.575 -17.163  1.00 94.78           C  
ATOM   4123  C   SER C 105       7.580 -10.332 -18.434  1.00 94.78           C  
ATOM   4124  CB  SER C 105       9.453  -9.273 -17.162  1.00 94.78           C  
ATOM   4125  O   SER C 105       7.077  -9.739 -19.390  1.00 94.78           O  
ATOM   4126  OG  SER C 105       9.781  -8.360 -16.130  1.00 94.78           O  
ATOM   4127  N   TYR C 106       7.841 -11.609 -18.423  1.00 95.58           N  
ATOM   4128  CA  TYR C 106       7.489 -12.452 -19.560  1.00 95.58           C  
ATOM   4129  C   TYR C 106       5.983 -12.451 -19.794  1.00 95.58           C  
ATOM   4130  CB  TYR C 106       7.983 -13.885 -19.341  1.00 95.58           C  
ATOM   4131  O   TYR C 106       5.523 -12.257 -20.921  1.00 95.58           O  
ATOM   4132  CG  TYR C 106       7.671 -14.816 -20.487  1.00 95.58           C  
ATOM   4133  CD1 TYR C 106       6.483 -15.543 -20.516  1.00 95.58           C  
ATOM   4134  CD2 TYR C 106       8.563 -14.972 -21.543  1.00 95.58           C  
ATOM   4135  CE1 TYR C 106       6.192 -16.405 -21.569  1.00 95.58           C  
ATOM   4136  CE2 TYR C 106       8.283 -15.830 -22.601  1.00 95.58           C  
ATOM   4137  OH  TYR C 106       6.814 -17.392 -23.651  1.00 95.58           O  
ATOM   4138  CZ  TYR C 106       7.097 -16.541 -22.606  1.00 95.58           C  
ATOM   4139  N   LEU C 107       5.233 -12.637 -18.765  1.00 96.26           N  
ATOM   4140  CA  LEU C 107       3.779 -12.722 -18.859  1.00 96.26           C  
ATOM   4141  C   LEU C 107       3.181 -11.380 -19.267  1.00 96.26           C  
ATOM   4142  CB  LEU C 107       3.181 -13.176 -17.525  1.00 96.26           C  
ATOM   4143  O   LEU C 107       2.308 -11.323 -20.136  1.00 96.26           O  
ATOM   4144  CG  LEU C 107       3.534 -14.594 -17.071  1.00 96.26           C  
ATOM   4145  CD1 LEU C 107       2.941 -14.872 -15.694  1.00 96.26           C  
ATOM   4146  CD2 LEU C 107       3.043 -15.619 -18.088  1.00 96.26           C  
ATOM   4147  N   GLU C 108       3.640 -10.342 -18.657  1.00 94.82           N  
ATOM   4148  CA  GLU C 108       3.091  -9.016 -18.924  1.00 94.82           C  
ATOM   4149  C   GLU C 108       3.552  -8.491 -20.280  1.00 94.82           C  
ATOM   4150  CB  GLU C 108       3.490  -8.036 -17.817  1.00 94.82           C  
ATOM   4151  O   GLU C 108       2.871  -7.670 -20.898  1.00 94.82           O  
ATOM   4152  CG  GLU C 108       2.771  -8.274 -16.497  1.00 94.82           C  
ATOM   4153  CD  GLU C 108       3.171  -7.289 -15.410  1.00 94.82           C  
ATOM   4154  OE1 GLU C 108       2.415  -7.133 -14.424  1.00 94.82           O  
ATOM   4155  OE2 GLU C 108       4.248  -6.668 -15.546  1.00 94.82           O  
ATOM   4156  N   GLY C 109       4.693  -8.946 -20.745  1.00 91.75           N  
ATOM   4157  CA  GLY C 109       5.258  -8.515 -22.014  1.00 91.75           C  
ATOM   4158  C   GLY C 109       4.726  -9.298 -23.200  1.00 91.75           C  
ATOM   4159  O   GLY C 109       4.980  -8.939 -24.351  1.00 91.75           O  
ATOM   4160  N   SER C 110       4.047 -10.325 -22.902  1.00 89.63           N  
ATOM   4161  CA  SER C 110       3.490 -11.146 -23.972  1.00 89.63           C  
ATOM   4162  C   SER C 110       2.348 -10.427 -24.683  1.00 89.63           C  
ATOM   4163  CB  SER C 110       2.996 -12.483 -23.421  1.00 89.63           C  
ATOM   4164  O   SER C 110       1.908  -9.363 -24.243  1.00 89.63           O  
ATOM   4165  OG  SER C 110       1.786 -12.315 -22.702  1.00 89.63           O  
ATOM   4166  N   THR C 111       1.873 -10.923 -25.799  1.00 89.61           N  
ATOM   4167  CA  THR C 111       0.794 -10.338 -26.586  1.00 89.61           C  
ATOM   4168  C   THR C 111      -0.516 -10.351 -25.803  1.00 89.61           C  
ATOM   4169  CB  THR C 111       0.605 -11.086 -27.919  1.00 89.61           C  
ATOM   4170  O   THR C 111      -1.387  -9.508 -26.026  1.00 89.61           O  
ATOM   4171  CG2 THR C 111       1.807 -10.887 -28.837  1.00 89.61           C  
ATOM   4172  OG1 THR C 111       0.447 -12.486 -27.655  1.00 89.61           O  
ATOM   4173  N   ALA C 112      -0.582 -11.267 -24.847  1.00 87.17           N  
ATOM   4174  CA  ALA C 112      -1.796 -11.383 -24.042  1.00 87.17           C  
ATOM   4175  C   ALA C 112      -1.873 -10.269 -23.003  1.00 87.17           C  
ATOM   4176  CB  ALA C 112      -1.853 -12.748 -23.360  1.00 87.17           C  
ATOM   4177  O   ALA C 112      -2.937 -10.016 -22.432  1.00 87.17           O  
ATOM   4178  N   SER C 113      -0.774  -9.636 -22.769  1.00 89.31           N  
ATOM   4179  CA  SER C 113      -0.700  -8.541 -21.807  1.00 89.31           C  
ATOM   4180  C   SER C 113      -1.365  -8.917 -20.487  1.00 89.31           C  
ATOM   4181  CB  SER C 113      -1.355  -7.282 -22.376  1.00 89.31           C  
ATOM   4182  O   SER C 113      -2.195  -8.169 -19.969  1.00 89.31           O  
ATOM   4183  OG  SER C 113      -0.650  -6.819 -23.515  1.00 89.31           O  
ATOM   4184  N   LEU C 114      -0.932  -9.974 -19.882  1.00 94.77           N  
ATOM   4185  CA  LEU C 114      -1.509 -10.482 -18.642  1.00 94.77           C  
ATOM   4186  C   LEU C 114      -1.226  -9.533 -17.482  1.00 94.77           C  
ATOM   4187  CB  LEU C 114      -0.955 -11.874 -18.324  1.00 94.77           C  
ATOM   4188  O   LEU C 114      -0.138  -8.961 -17.394  1.00 94.77           O  
ATOM   4189  CG  LEU C 114      -1.292 -12.982 -19.323  1.00 94.77           C  
ATOM   4190  CD1 LEU C 114      -0.539 -14.260 -18.971  1.00 94.77           C  
ATOM   4191  CD2 LEU C 114      -2.796 -13.233 -19.356  1.00 94.77           C  
ATOM   4192  N   ARG C 115      -2.165  -9.362 -16.560  1.00 93.98           N  
ATOM   4193  CA  ARG C 115      -2.040  -8.557 -15.349  1.00 93.98           C  
ATOM   4194  C   ARG C 115      -1.594  -9.410 -14.167  1.00 93.98           C  
ATOM   4195  CB  ARG C 115      -3.364  -7.863 -15.025  1.00 93.98           C  
ATOM   4196  O   ARG C 115      -2.330 -10.292 -13.719  1.00 93.98           O  
ATOM   4197  CG  ARG C 115      -3.878  -6.964 -16.138  1.00 93.98           C  
ATOM   4198  CD  ARG C 115      -5.292  -6.474 -15.860  1.00 93.98           C  
ATOM   4199  NE  ARG C 115      -6.233  -7.583 -15.737  1.00 93.98           N  
ATOM   4200  NH1 ARG C 115      -7.964  -6.295 -14.912  1.00 93.98           N  
ATOM   4201  NH2 ARG C 115      -8.252  -8.548 -15.219  1.00 93.98           N  
ATOM   4202  CZ  ARG C 115      -7.481  -7.473 -15.290  1.00 93.98           C  
ATOM   4203  N   CYS C 116      -0.382  -9.069 -13.742  1.00 96.03           N  
ATOM   4204  CA  CYS C 116       0.201  -9.909 -12.702  1.00 96.03           C  
ATOM   4205  C   CYS C 116       0.312  -9.149 -11.385  1.00 96.03           C  
ATOM   4206  CB  CYS C 116       1.579 -10.412 -13.128  1.00 96.03           C  
ATOM   4207  O   CYS C 116       0.535  -7.937 -11.380  1.00 96.03           O  
ATOM   4208  SG  CYS C 116       1.556 -11.414 -14.631  1.00 96.03           S  
ATOM   4209  N   PHE C 117       0.086  -9.921 -10.320  1.00 95.60           N  
ATOM   4210  CA  PHE C 117       0.396  -9.427  -8.984  1.00 95.60           C  
ATOM   4211  C   PHE C 117       1.748  -9.950  -8.514  1.00 95.60           C  
ATOM   4212  CB  PHE C 117      -0.698  -9.833  -7.992  1.00 95.60           C  
ATOM   4213  O   PHE C 117       2.013 -11.152  -8.583  1.00 95.60           O  
ATOM   4214  CG  PHE C 117      -0.410  -9.428  -6.571  1.00 95.60           C  
ATOM   4215  CD1 PHE C 117       0.239 -10.298  -5.704  1.00 95.60           C  
ATOM   4216  CD2 PHE C 117      -0.788  -8.176  -6.104  1.00 95.60           C  
ATOM   4217  CE1 PHE C 117       0.507  -9.926  -4.388  1.00 95.60           C  
ATOM   4218  CE2 PHE C 117      -0.524  -7.797  -4.791  1.00 95.60           C  
ATOM   4219  CZ  PHE C 117       0.123  -8.674  -3.934  1.00 95.60           C  
ATOM   4220  N   LEU C 118       2.559  -9.072  -8.138  1.00 94.06           N  
ATOM   4221  CA  LEU C 118       3.843  -9.328  -7.494  1.00 94.06           C  
ATOM   4222  C   LEU C 118       3.963  -8.544  -6.192  1.00 94.06           C  
ATOM   4223  CB  LEU C 118       4.995  -8.961  -8.432  1.00 94.06           C  
ATOM   4224  O   LEU C 118       3.951  -7.310  -6.201  1.00 94.06           O  
ATOM   4225  CG  LEU C 118       6.401  -9.331  -7.956  1.00 94.06           C  
ATOM   4226  CD1 LEU C 118       6.571 -10.846  -7.932  1.00 94.06           C  
ATOM   4227  CD2 LEU C 118       7.455  -8.683  -8.847  1.00 94.06           C  
ATOM   4228  N   GLN C 119       4.153  -9.250  -5.093  1.00 89.06           N  
ATOM   4229  CA  GLN C 119       3.975  -8.693  -3.757  1.00 89.06           C  
ATOM   4230  C   GLN C 119       4.801  -7.422  -3.576  1.00 89.06           C  
ATOM   4231  CB  GLN C 119       4.355  -9.722  -2.691  1.00 89.06           C  
ATOM   4232  O   GLN C 119       4.261  -6.368  -3.232  1.00 89.06           O  
ATOM   4233  CG  GLN C 119       4.099  -9.253  -1.265  1.00 89.06           C  
ATOM   4234  CD  GLN C 119       4.501 -10.284  -0.227  1.00 89.06           C  
ATOM   4235  NE2 GLN C 119       4.153 -10.028   1.029  1.00 89.06           N  
ATOM   4236  OE1 GLN C 119       5.119 -11.303  -0.552  1.00 89.06           O  
ATOM   4237  N   LEU C 120       6.039  -7.444  -3.858  1.00 79.95           N  
ATOM   4238  CA  LEU C 120       6.900  -6.299  -3.582  1.00 79.95           C  
ATOM   4239  C   LEU C 120       6.531  -5.115  -4.469  1.00 79.95           C  
ATOM   4240  CB  LEU C 120       8.370  -6.671  -3.792  1.00 79.95           C  
ATOM   4241  O   LEU C 120       6.763  -3.961  -4.100  1.00 79.95           O  
ATOM   4242  CG  LEU C 120       9.045  -7.438  -2.654  1.00 79.95           C  
ATOM   4243  CD1 LEU C 120      10.372  -8.024  -3.123  1.00 79.95           C  
ATOM   4244  CD2 LEU C 120       9.253  -6.530  -1.446  1.00 79.95           C  
ATOM   4245  N   ARG C 121       5.881  -5.416  -5.552  1.00 80.95           N  
ATOM   4246  CA  ARG C 121       5.537  -4.372  -6.511  1.00 80.95           C  
ATOM   4247  C   ARG C 121       4.116  -3.865  -6.283  1.00 80.95           C  
ATOM   4248  CB  ARG C 121       5.685  -4.887  -7.944  1.00 80.95           C  
ATOM   4249  O   ARG C 121       3.878  -2.656  -6.264  1.00 80.95           O  
ATOM   4250  CG  ARG C 121       5.386  -3.843  -9.008  1.00 80.95           C  
ATOM   4251  CD  ARG C 121       5.395  -4.444 -10.407  1.00 80.95           C  
ATOM   4252  NE  ARG C 121       4.235  -5.301 -10.632  1.00 80.95           N  
ATOM   4253  NH1 ARG C 121       4.863  -5.942 -12.761  1.00 80.95           N  
ATOM   4254  NH2 ARG C 121       2.920  -6.742 -11.845  1.00 80.95           N  
ATOM   4255  CZ  ARG C 121       4.009  -5.993 -11.746  1.00 80.95           C  
ATOM   4256  N   ASP C 122       3.156  -4.768  -5.907  1.00 84.49           N  
ATOM   4257  CA  ASP C 122       1.742  -4.429  -6.045  1.00 84.49           C  
ATOM   4258  C   ASP C 122       1.062  -4.344  -4.680  1.00 84.49           C  
ATOM   4259  CB  ASP C 122       1.028  -5.457  -6.926  1.00 84.49           C  
ATOM   4260  O   ASP C 122      -0.019  -3.765  -4.555  1.00 84.49           O  
ATOM   4261  CG  ASP C 122       1.543  -5.474  -8.354  1.00 84.49           C  
ATOM   4262  OD1 ASP C 122       1.477  -4.430  -9.038  1.00 84.49           O  
ATOM   4263  OD2 ASP C 122       2.016  -6.541  -8.800  1.00 84.49           O  
ATOM   4264  N   ALA C 123       1.728  -4.886  -3.696  1.00 80.95           N  
ATOM   4265  CA  ALA C 123       1.110  -4.807  -2.375  1.00 80.95           C  
ATOM   4266  C   ALA C 123       1.104  -3.371  -1.858  1.00 80.95           C  
ATOM   4267  CB  ALA C 123       1.836  -5.721  -1.392  1.00 80.95           C  
ATOM   4268  O   ALA C 123       2.022  -2.599  -2.141  1.00 80.95           O  
ATOM   4269  N   THR C 124       0.039  -3.044  -1.139  1.00 69.84           N  
ATOM   4270  CA  THR C 124      -0.067  -1.720  -0.537  1.00 69.84           C  
ATOM   4271  C   THR C 124       0.951  -1.554   0.588  1.00 69.84           C  
ATOM   4272  CB  THR C 124      -1.485  -1.466   0.008  1.00 69.84           C  
ATOM   4273  O   THR C 124       0.980  -2.350   1.528  1.00 69.84           O  
ATOM   4274  CG2 THR C 124      -1.631  -0.035   0.514  1.00 69.84           C  
ATOM   4275  OG1 THR C 124      -2.439  -1.691  -1.037  1.00 69.84           O  
ATOM   4276  N   PRO C 125       1.751  -0.546   0.467  1.00 65.28           N  
ATOM   4277  CA  PRO C 125       2.712  -0.315   1.548  1.00 65.28           C  
ATOM   4278  C   PRO C 125       2.036  -0.079   2.897  1.00 65.28           C  
ATOM   4279  CB  PRO C 125       3.466   0.936   1.089  1.00 65.28           C  
ATOM   4280  O   PRO C 125       1.040   0.646   2.974  1.00 65.28           O  
ATOM   4281  CG  PRO C 125       3.249   0.992  -0.388  1.00 65.28           C  
ATOM   4282  CD  PRO C 125       1.952   0.304  -0.706  1.00 65.28           C  
ATOM   4283  N   GLY C 126       2.465  -0.866   3.941  1.00 58.79           N  
ATOM   4284  CA  GLY C 126       1.930  -0.706   5.284  1.00 58.79           C  
ATOM   4285  C   GLY C 126       0.770  -1.639   5.579  1.00 58.79           C  
ATOM   4286  O   GLY C 126       0.278  -1.687   6.708  1.00 58.79           O  
ATOM   4287  N   GLY C 127       0.261  -2.252   4.552  1.00 62.01           N  
ATOM   4288  CA  GLY C 127      -0.795  -3.227   4.771  1.00 62.01           C  
ATOM   4289  C   GLY C 127      -0.324  -4.459   5.521  1.00 62.01           C  
ATOM   4290  O   GLY C 127       0.859  -4.802   5.480  1.00 62.01           O  
ATOM   4291  N   ALA C 128      -1.245  -5.069   6.242  1.00 68.86           N  
ATOM   4292  CA  ALA C 128      -0.911  -6.333   6.894  1.00 68.86           C  
ATOM   4293  C   ALA C 128      -0.575  -7.408   5.865  1.00 68.86           C  
ATOM   4294  CB  ALA C 128      -2.064  -6.793   7.783  1.00 68.86           C  
ATOM   4295  O   ALA C 128      -1.367  -7.678   4.959  1.00 68.86           O  
ATOM   4296  N   ILE C 129       0.558  -8.026   6.048  1.00 77.77           N  
ATOM   4297  CA  ILE C 129       1.084  -8.966   5.065  1.00 77.77           C  
ATOM   4298  C   ILE C 129       0.054 -10.060   4.795  1.00 77.77           C  
ATOM   4299  CB  ILE C 129       2.417  -9.590   5.537  1.00 77.77           C  
ATOM   4300  O   ILE C 129      -0.259 -10.354   3.639  1.00 77.77           O  
ATOM   4301  CG1 ILE C 129       3.526  -8.531   5.552  1.00 77.77           C  
ATOM   4302  CG2 ILE C 129       2.804 -10.775   4.648  1.00 77.77           C  
ATOM   4303  CD1 ILE C 129       4.843  -9.023   6.138  1.00 77.77           C  
ATOM   4304  N   VAL C 130      -0.505 -10.621   5.771  1.00 75.85           N  
ATOM   4305  CA  VAL C 130      -1.455 -11.721   5.635  1.00 75.85           C  
ATOM   4306  C   VAL C 130      -2.662 -11.264   4.819  1.00 75.85           C  
ATOM   4307  CB  VAL C 130      -1.912 -12.250   7.013  1.00 75.85           C  
ATOM   4308  O   VAL C 130      -3.101 -11.964   3.903  1.00 75.85           O  
ATOM   4309  CG1 VAL C 130      -2.991 -13.319   6.850  1.00 75.85           C  
ATOM   4310  CG2 VAL C 130      -0.721 -12.802   7.794  1.00 75.85           C  
ATOM   4311  N   SER C 131      -3.189 -10.080   5.136  1.00 78.28           N  
ATOM   4312  CA  SER C 131      -4.349  -9.544   4.431  1.00 78.28           C  
ATOM   4313  C   SER C 131      -4.027  -9.271   2.966  1.00 78.28           C  
ATOM   4314  CB  SER C 131      -4.837  -8.259   5.102  1.00 78.28           C  
ATOM   4315  O   SER C 131      -4.823  -9.591   2.080  1.00 78.28           O  
ATOM   4316  OG  SER C 131      -5.311  -8.524   6.411  1.00 78.28           O  
ATOM   4317  N   GLU C 132      -2.830  -8.700   2.761  1.00 83.82           N  
ATOM   4318  CA  GLU C 132      -2.438  -8.367   1.394  1.00 83.82           C  
ATOM   4319  C   GLU C 132      -2.289  -9.624   0.542  1.00 83.82           C  
ATOM   4320  CB  GLU C 132      -1.131  -7.570   1.388  1.00 83.82           C  
ATOM   4321  O   GLU C 132      -2.720  -9.653  -0.613  1.00 83.82           O  
ATOM   4322  CG  GLU C 132      -1.262  -6.171   1.972  1.00 83.82           C  
ATOM   4323  CD  GLU C 132      -2.322  -5.328   1.279  1.00 83.82           C  
ATOM   4324  OE1 GLU C 132      -3.115  -4.656   1.977  1.00 83.82           O  
ATOM   4325  OE2 GLU C 132      -2.359  -5.341   0.028  1.00 83.82           O  
ATOM   4326  N   LEU C 133      -1.689 -10.657   1.093  1.00 88.42           N  
ATOM   4327  CA  LEU C 133      -1.487 -11.902   0.359  1.00 88.42           C  
ATOM   4328  C   LEU C 133      -2.820 -12.584   0.069  1.00 88.42           C  
ATOM   4329  CB  LEU C 133      -0.578 -12.848   1.148  1.00 88.42           C  
ATOM   4330  O   LEU C 133      -3.054 -13.050  -1.049  1.00 88.42           O  
ATOM   4331  CG  LEU C 133       0.893 -12.444   1.253  1.00 88.42           C  
ATOM   4332  CD1 LEU C 133       1.653 -13.431   2.132  1.00 88.42           C  
ATOM   4333  CD2 LEU C 133       1.525 -12.358  -0.133  1.00 88.42           C  
ATOM   4334  N   CYS C 134      -3.707 -12.683   1.020  1.00 87.95           N  
ATOM   4335  CA  CYS C 134      -5.022 -13.285   0.828  1.00 87.95           C  
ATOM   4336  C   CYS C 134      -5.820 -12.526  -0.226  1.00 87.95           C  
ATOM   4337  CB  CYS C 134      -5.797 -13.313   2.145  1.00 87.95           C  
ATOM   4338  O   CYS C 134      -6.447 -13.136  -1.094  1.00 87.95           O  
ATOM   4339  SG  CYS C 134      -5.243 -14.597   3.288  1.00 87.95           S  
ATOM   4340  N   GLN C 135      -5.787 -11.239  -0.151  1.00 89.87           N  
ATOM   4341  CA  GLN C 135      -6.505 -10.414  -1.117  1.00 89.87           C  
ATOM   4342  C   GLN C 135      -5.953 -10.610  -2.526  1.00 89.87           C  
ATOM   4343  CB  GLN C 135      -6.429  -8.938  -0.724  1.00 89.87           C  
ATOM   4344  O   GLN C 135      -6.716 -10.697  -3.491  1.00 89.87           O  
ATOM   4345  CG  GLN C 135      -7.302  -8.028  -1.578  1.00 89.87           C  
ATOM   4346  CD  GLN C 135      -7.391  -6.616  -1.031  1.00 89.87           C  
ATOM   4347  NE2 GLN C 135      -8.277  -5.811  -1.607  1.00 89.87           N  
ATOM   4348  OE1 GLN C 135      -6.669  -6.252  -0.097  1.00 89.87           O  
ATOM   4349  N   ALA C 136      -4.645 -10.634  -2.581  1.00 93.71           N  
ATOM   4350  CA  ALA C 136      -4.017 -10.847  -3.882  1.00 93.71           C  
ATOM   4351  C   ALA C 136      -4.463 -12.171  -4.497  1.00 93.71           C  
ATOM   4352  CB  ALA C 136      -2.497 -10.810  -3.752  1.00 93.71           C  
ATOM   4353  O   ALA C 136      -4.803 -12.229  -5.681  1.00 93.71           O  
ATOM   4354  N   LEU C 137      -4.484 -13.226  -3.711  1.00 94.95           N  
ATOM   4355  CA  LEU C 137      -4.905 -14.536  -4.196  1.00 94.95           C  
ATOM   4356  C   LEU C 137      -6.367 -14.510  -4.632  1.00 94.95           C  
ATOM   4357  CB  LEU C 137      -4.702 -15.599  -3.114  1.00 94.95           C  
ATOM   4358  O   LEU C 137      -6.706 -15.000  -5.711  1.00 94.95           O  
ATOM   4359  CG  LEU C 137      -3.254 -15.941  -2.762  1.00 94.95           C  
ATOM   4360  CD1 LEU C 137      -3.209 -16.925  -1.598  1.00 94.95           C  
ATOM   4361  CD2 LEU C 137      -2.528 -16.508  -3.977  1.00 94.95           C  
ATOM   4362  N   SER C 138      -7.215 -13.850  -3.884  1.00 92.35           N  
ATOM   4363  CA  SER C 138      -8.650 -13.839  -4.150  1.00 92.35           C  
ATOM   4364  C   SER C 138      -8.988 -12.928  -5.325  1.00 92.35           C  
ATOM   4365  CB  SER C 138      -9.422 -13.390  -2.908  1.00 92.35           C  
ATOM   4366  O   SER C 138     -10.010 -13.115  -5.989  1.00 92.35           O  
ATOM   4367  OG  SER C 138      -9.096 -12.054  -2.569  1.00 92.35           O  
ATOM   4368  N   SER C 139      -8.115 -11.950  -5.582  1.00 93.83           N  
ATOM   4369  CA  SER C 139      -8.385 -10.997  -6.654  1.00 93.83           C  
ATOM   4370  C   SER C 139      -7.659 -11.388  -7.937  1.00 93.83           C  
ATOM   4371  CB  SER C 139      -7.973  -9.586  -6.235  1.00 93.83           C  
ATOM   4372  O   SER C 139      -7.507 -10.568  -8.845  1.00 93.83           O  
ATOM   4373  OG  SER C 139      -6.604  -9.550  -5.869  1.00 93.83           O  
ATOM   4374  N   SER C 140      -7.125 -12.573  -7.954  1.00 96.35           N  
ATOM   4375  CA  SER C 140      -6.455 -13.096  -9.140  1.00 96.35           C  
ATOM   4376  C   SER C 140      -7.173 -14.328  -9.681  1.00 96.35           C  
ATOM   4377  CB  SER C 140      -4.999 -13.442  -8.825  1.00 96.35           C  
ATOM   4378  O   SER C 140      -7.672 -15.151  -8.911  1.00 96.35           O  
ATOM   4379  OG  SER C 140      -4.307 -12.305  -8.336  1.00 96.35           O  
ATOM   4380  N   HIS C 141      -7.212 -14.462 -10.986  1.00 95.64           N  
ATOM   4381  CA  HIS C 141      -7.833 -15.627 -11.605  1.00 95.64           C  
ATOM   4382  C   HIS C 141      -6.968 -16.871 -11.428  1.00 95.64           C  
ATOM   4383  CB  HIS C 141      -8.087 -15.372 -13.092  1.00 95.64           C  
ATOM   4384  O   HIS C 141      -7.485 -17.958 -11.160  1.00 95.64           O  
ATOM   4385  CG  HIS C 141      -9.217 -14.429 -13.355  1.00 95.64           C  
ATOM   4386  CD2 HIS C 141      -9.225 -13.159 -13.823  1.00 95.64           C  
ATOM   4387  ND1 HIS C 141     -10.534 -14.765 -13.127  1.00 95.64           N  
ATOM   4388  CE1 HIS C 141     -11.305 -13.739 -13.446  1.00 95.64           C  
ATOM   4389  NE2 HIS C 141     -10.536 -12.751 -13.871  1.00 95.64           N  
ATOM   4390  N   CYS C 142      -5.710 -16.717 -11.611  1.00 96.93           N  
ATOM   4391  CA  CYS C 142      -4.778 -17.830 -11.472  1.00 96.93           C  
ATOM   4392  C   CYS C 142      -3.705 -17.516 -10.436  1.00 96.93           C  
ATOM   4393  CB  CYS C 142      -4.123 -18.152 -12.815  1.00 96.93           C  
ATOM   4394  O   CYS C 142      -3.390 -16.350 -10.196  1.00 96.93           O  
ATOM   4395  SG  CYS C 142      -5.288 -18.716 -14.076  1.00 96.93           S  
ATOM   4396  N   ARG C 143      -3.166 -18.538  -9.783  1.00 97.59           N  
ATOM   4397  CA  ARG C 143      -2.037 -18.460  -8.861  1.00 97.59           C  
ATOM   4398  C   ARG C 143      -0.874 -19.320  -9.346  1.00 97.59           C  
ATOM   4399  CB  ARG C 143      -2.459 -18.893  -7.456  1.00 97.59           C  
ATOM   4400  O   ARG C 143      -1.009 -20.538  -9.479  1.00 97.59           O  
ATOM   4401  CG  ARG C 143      -3.544 -18.023  -6.843  1.00 97.59           C  
ATOM   4402  CD  ARG C 143      -4.824 -18.809  -6.594  1.00 97.59           C  
ATOM   4403  NE  ARG C 143      -5.866 -17.972  -6.006  1.00 97.59           N  
ATOM   4404  NH1 ARG C 143      -7.563 -18.784  -7.346  1.00 97.59           N  
ATOM   4405  NH2 ARG C 143      -8.007 -17.176  -5.775  1.00 97.59           N  
ATOM   4406  CZ  ARG C 143      -7.143 -17.979  -6.377  1.00 97.59           C  
ATOM   4407  N   VAL C 144       0.174 -18.625  -9.613  1.00 98.04           N  
ATOM   4408  CA  VAL C 144       1.382 -19.369  -9.954  1.00 98.04           C  
ATOM   4409  C   VAL C 144       2.259 -19.527  -8.715  1.00 98.04           C  
ATOM   4410  CB  VAL C 144       2.175 -18.675 -11.084  1.00 98.04           C  
ATOM   4411  O   VAL C 144       2.669 -18.536  -8.106  1.00 98.04           O  
ATOM   4412  CG1 VAL C 144       3.483 -19.415 -11.358  1.00 98.04           C  
ATOM   4413  CG2 VAL C 144       1.330 -18.588 -12.354  1.00 98.04           C  
ATOM   4414  N   LEU C 145       2.439 -20.764  -8.343  1.00 98.28           N  
ATOM   4415  CA  LEU C 145       3.330 -21.069  -7.229  1.00 98.28           C  
ATOM   4416  C   LEU C 145       4.731 -21.404  -7.729  1.00 98.28           C  
ATOM   4417  CB  LEU C 145       2.777 -22.234  -6.405  1.00 98.28           C  
ATOM   4418  O   LEU C 145       4.960 -22.492  -8.262  1.00 98.28           O  
ATOM   4419  CG  LEU C 145       1.291 -22.167  -6.046  1.00 98.28           C  
ATOM   4420  CD1 LEU C 145       0.880 -23.406  -5.258  1.00 98.28           C  
ATOM   4421  CD2 LEU C 145       0.989 -20.899  -5.256  1.00 98.28           C  
ATOM   4422  N   LEU C 146       5.608 -20.451  -7.582  1.00 97.99           N  
ATOM   4423  CA  LEU C 146       7.003 -20.715  -7.918  1.00 97.99           C  
ATOM   4424  C   LEU C 146       7.677 -21.543  -6.829  1.00 97.99           C  
ATOM   4425  CB  LEU C 146       7.763 -19.402  -8.121  1.00 97.99           C  
ATOM   4426  O   LEU C 146       8.204 -20.991  -5.860  1.00 97.99           O  
ATOM   4427  CG  LEU C 146       9.220 -19.524  -8.570  1.00 97.99           C  
ATOM   4428  CD1 LEU C 146       9.310 -20.326  -9.864  1.00 97.99           C  
ATOM   4429  CD2 LEU C 146       9.844 -18.144  -8.746  1.00 97.99           C  
ATOM   4430  N   ILE C 147       7.636 -22.856  -7.055  1.00 97.81           N  
ATOM   4431  CA  ILE C 147       8.030 -23.803  -6.017  1.00 97.81           C  
ATOM   4432  C   ILE C 147       9.524 -24.098  -6.128  1.00 97.81           C  
ATOM   4433  CB  ILE C 147       7.217 -25.113  -6.109  1.00 97.81           C  
ATOM   4434  O   ILE C 147       9.951 -24.850  -7.007  1.00 97.81           O  
ATOM   4435  CG1 ILE C 147       5.715 -24.815  -6.050  1.00 97.81           C  
ATOM   4436  CG2 ILE C 147       7.627 -26.082  -4.995  1.00 97.81           C  
ATOM   4437  CD1 ILE C 147       4.835 -26.058  -6.068  1.00 97.81           C  
ATOM   4438  N   THR C 148      10.302 -23.517  -5.280  1.00 97.09           N  
ATOM   4439  CA  THR C 148      11.743 -23.676  -5.114  1.00 97.09           C  
ATOM   4440  C   THR C 148      12.077 -24.118  -3.692  1.00 97.09           C  
ATOM   4441  CB  THR C 148      12.490 -22.369  -5.437  1.00 97.09           C  
ATOM   4442  O   THR C 148      11.194 -24.193  -2.835  1.00 97.09           O  
ATOM   4443  CG2 THR C 148      12.090 -21.831  -6.807  1.00 97.09           C  
ATOM   4444  OG1 THR C 148      12.178 -21.388  -4.441  1.00 97.09           O  
ATOM   4445  N   PRO C 149      13.279 -24.523  -3.481  1.00 96.49           N  
ATOM   4446  CA  PRO C 149      13.626 -24.807  -2.087  1.00 96.49           C  
ATOM   4447  C   PRO C 149      13.291 -23.650  -1.148  1.00 96.49           C  
ATOM   4448  CB  PRO C 149      15.137 -25.047  -2.141  1.00 96.49           C  
ATOM   4449  O   PRO C 149      12.816 -23.874  -0.031  1.00 96.49           O  
ATOM   4450  CG  PRO C 149      15.391 -25.572  -3.517  1.00 96.49           C  
ATOM   4451  CD  PRO C 149      14.462 -24.877  -4.472  1.00 96.49           C  
ATOM   4452  N   GLY C 150      13.542 -22.434  -1.663  1.00 96.38           N  
ATOM   4453  CA  GLY C 150      13.175 -21.273  -0.867  1.00 96.38           C  
ATOM   4454  C   GLY C 150      11.686 -21.184  -0.592  1.00 96.38           C  
ATOM   4455  O   GLY C 150      11.274 -20.827   0.514  1.00 96.38           O  
ATOM   4456  N   PHE C 151      10.879 -21.475  -1.571  1.00 97.09           N  
ATOM   4457  CA  PHE C 151       9.427 -21.477  -1.440  1.00 97.09           C  
ATOM   4458  C   PHE C 151       8.984 -22.434  -0.339  1.00 97.09           C  
ATOM   4459  CB  PHE C 151       8.766 -21.863  -2.767  1.00 97.09           C  
ATOM   4460  O   PHE C 151       8.176 -22.071   0.518  1.00 97.09           O  
ATOM   4461  CG  PHE C 151       7.264 -21.778  -2.745  1.00 97.09           C  
ATOM   4462  CD1 PHE C 151       6.503 -22.814  -2.217  1.00 97.09           C  
ATOM   4463  CD2 PHE C 151       6.613 -20.661  -3.252  1.00 97.09           C  
ATOM   4464  CE1 PHE C 151       5.112 -22.737  -2.196  1.00 97.09           C  
ATOM   4465  CE2 PHE C 151       5.223 -20.578  -3.234  1.00 97.09           C  
ATOM   4466  CZ  PHE C 151       4.475 -21.617  -2.706  1.00 97.09           C  
ATOM   4467  N   LEU C 152       9.618 -23.670  -0.299  1.00 95.95           N  
ATOM   4468  CA  LEU C 152       9.210 -24.712   0.637  1.00 95.95           C  
ATOM   4469  C   LEU C 152       9.658 -24.374   2.055  1.00 95.95           C  
ATOM   4470  CB  LEU C 152       9.787 -26.066   0.217  1.00 95.95           C  
ATOM   4471  O   LEU C 152       9.061 -24.841   3.028  1.00 95.95           O  
ATOM   4472  CG  LEU C 152       9.284 -26.634  -1.111  1.00 95.95           C  
ATOM   4473  CD1 LEU C 152       9.905 -28.002  -1.372  1.00 95.95           C  
ATOM   4474  CD2 LEU C 152       7.762 -26.723  -1.114  1.00 95.95           C  
ATOM   4475  N   GLN C 153      10.641 -23.478   2.196  1.00 93.76           N  
ATOM   4476  CA  GLN C 153      11.166 -23.111   3.507  1.00 93.76           C  
ATOM   4477  C   GLN C 153      10.482 -21.857   4.042  1.00 93.76           C  
ATOM   4478  CB  GLN C 153      12.679 -22.896   3.438  1.00 93.76           C  
ATOM   4479  O   GLN C 153      10.572 -21.555   5.234  1.00 93.76           O  
ATOM   4480  CG  GLN C 153      13.476 -24.180   3.253  1.00 93.76           C  
ATOM   4481  CD  GLN C 153      14.949 -23.925   2.998  1.00 93.76           C  
ATOM   4482  NE2 GLN C 153      15.611 -24.874   2.345  1.00 93.76           N  
ATOM   4483  OE1 GLN C 153      15.489 -22.883   3.384  1.00 93.76           O  
ATOM   4484  N   ASP C 154       9.797 -21.135   3.120  1.00 92.49           N  
ATOM   4485  CA  ASP C 154       9.170 -19.869   3.488  1.00 92.49           C  
ATOM   4486  C   ASP C 154       7.744 -20.088   3.987  1.00 92.49           C  
ATOM   4487  CB  ASP C 154       9.171 -18.905   2.301  1.00 92.49           C  
ATOM   4488  O   ASP C 154       6.867 -20.489   3.219  1.00 92.49           O  
ATOM   4489  CG  ASP C 154       8.700 -17.509   2.670  1.00 92.49           C  
ATOM   4490  OD1 ASP C 154       7.923 -17.364   3.639  1.00 92.49           O  
ATOM   4491  OD2 ASP C 154       9.106 -16.546   1.985  1.00 92.49           O  
ATOM   4492  N   PRO C 155       7.429 -19.790   5.262  1.00 89.62           N  
ATOM   4493  CA  PRO C 155       6.094 -20.012   5.823  1.00 89.62           C  
ATOM   4494  C   PRO C 155       5.010 -19.218   5.097  1.00 89.62           C  
ATOM   4495  CB  PRO C 155       6.238 -19.540   7.272  1.00 89.62           C  
ATOM   4496  O   PRO C 155       3.868 -19.674   4.999  1.00 89.62           O  
ATOM   4497  CG  PRO C 155       7.699 -19.654   7.567  1.00 89.62           C  
ATOM   4498  CD  PRO C 155       8.460 -19.481   6.284  1.00 89.62           C  
ATOM   4499  N   TRP C 156       5.376 -18.065   4.598  1.00 90.05           N  
ATOM   4500  CA  TRP C 156       4.389 -17.275   3.870  1.00 90.05           C  
ATOM   4501  C   TRP C 156       4.049 -17.926   2.533  1.00 90.05           C  
ATOM   4502  CB  TRP C 156       4.901 -15.850   3.642  1.00 90.05           C  
ATOM   4503  O   TRP C 156       2.899 -17.883   2.089  1.00 90.05           O  
ATOM   4504  CG  TRP C 156       4.980 -15.025   4.892  1.00 90.05           C  
ATOM   4505  CD1 TRP C 156       6.104 -14.485   5.452  1.00 90.05           C  
ATOM   4506  CD2 TRP C 156       3.890 -14.650   5.738  1.00 90.05           C  
ATOM   4507  CE2 TRP C 156       4.426 -13.881   6.795  1.00 90.05           C  
ATOM   4508  CE3 TRP C 156       2.509 -14.889   5.706  1.00 90.05           C  
ATOM   4509  NE1 TRP C 156       5.778 -13.796   6.597  1.00 90.05           N  
ATOM   4510  CH2 TRP C 156       2.282 -13.598   7.755  1.00 90.05           C  
ATOM   4511  CZ2 TRP C 156       3.629 -13.349   7.811  1.00 90.05           C  
ATOM   4512  CZ3 TRP C 156       1.717 -14.359   6.718  1.00 90.05           C  
ATOM   4513  N   CYS C 157       5.041 -18.501   1.911  1.00 95.14           N  
ATOM   4514  CA  CYS C 157       4.779 -19.243   0.683  1.00 95.14           C  
ATOM   4515  C   CYS C 157       3.889 -20.449   0.954  1.00 95.14           C  
ATOM   4516  CB  CYS C 157       6.090 -19.698   0.042  1.00 95.14           C  
ATOM   4517  O   CYS C 157       2.935 -20.700   0.215  1.00 95.14           O  
ATOM   4518  SG  CYS C 157       7.021 -18.362  -0.739  1.00 95.14           S  
ATOM   4519  N   LYS C 158       4.200 -21.170   2.004  1.00 93.49           N  
ATOM   4520  CA  LYS C 158       3.358 -22.303   2.377  1.00 93.49           C  
ATOM   4521  C   LYS C 158       1.933 -21.853   2.682  1.00 93.49           C  
ATOM   4522  CB  LYS C 158       3.947 -23.035   3.584  1.00 93.49           C  
ATOM   4523  O   LYS C 158       0.969 -22.516   2.292  1.00 93.49           O  
ATOM   4524  CG  LYS C 158       5.208 -23.826   3.274  1.00 93.49           C  
ATOM   4525  CD  LYS C 158       5.716 -24.573   4.501  1.00 93.49           C  
ATOM   4526  CE  LYS C 158       7.044 -25.265   4.226  1.00 93.49           C  
ATOM   4527  NZ  LYS C 158       7.583 -25.935   5.447  1.00 93.49           N  
ATOM   4528  N   TYR C 159       1.810 -20.732   3.383  1.00 91.59           N  
ATOM   4529  CA  TYR C 159       0.505 -20.148   3.673  1.00 91.59           C  
ATOM   4530  C   TYR C 159      -0.252 -19.838   2.387  1.00 91.59           C  
ATOM   4531  CB  TYR C 159       0.660 -18.873   4.507  1.00 91.59           C  
ATOM   4532  O   TYR C 159      -1.425 -20.193   2.248  1.00 91.59           O  
ATOM   4533  CG  TYR C 159      -0.639 -18.142   4.746  1.00 91.59           C  
ATOM   4534  CD1 TYR C 159      -0.973 -17.013   4.001  1.00 91.59           C  
ATOM   4535  CD2 TYR C 159      -1.535 -18.578   5.717  1.00 91.59           C  
ATOM   4536  CE1 TYR C 159      -2.168 -16.336   4.219  1.00 91.59           C  
ATOM   4537  CE2 TYR C 159      -2.733 -17.908   5.943  1.00 91.59           C  
ATOM   4538  OH  TYR C 159      -4.225 -16.123   5.410  1.00 91.59           O  
ATOM   4539  CZ  TYR C 159      -3.040 -16.790   5.190  1.00 91.59           C  
ATOM   4540  N   GLN C 160       0.383 -19.205   1.409  1.00 94.46           N  
ATOM   4541  CA  GLN C 160      -0.235 -18.875   0.130  1.00 94.46           C  
ATOM   4542  C   GLN C 160      -0.645 -20.136  -0.626  1.00 94.46           C  
ATOM   4543  CB  GLN C 160       0.716 -18.036  -0.726  1.00 94.46           C  
ATOM   4544  O   GLN C 160      -1.732 -20.193  -1.205  1.00 94.46           O  
ATOM   4545  CG  GLN C 160       0.924 -16.620  -0.207  1.00 94.46           C  
ATOM   4546  CD  GLN C 160       1.904 -15.824  -1.048  1.00 94.46           C  
ATOM   4547  NE2 GLN C 160       1.383 -14.909  -1.859  1.00 94.46           N  
ATOM   4548  OE1 GLN C 160       3.119 -16.029  -0.970  1.00 94.46           O  
ATOM   4549  N   MET C 161       0.207 -21.131  -0.617  1.00 95.53           N  
ATOM   4550  CA  MET C 161      -0.109 -22.406  -1.255  1.00 95.53           C  
ATOM   4551  C   MET C 161      -1.383 -23.006  -0.669  1.00 95.53           C  
ATOM   4552  CB  MET C 161       1.052 -23.389  -1.099  1.00 95.53           C  
ATOM   4553  O   MET C 161      -2.296 -23.378  -1.408  1.00 95.53           O  
ATOM   4554  CG  MET C 161       0.784 -24.756  -1.707  1.00 95.53           C  
ATOM   4555  SD  MET C 161       2.183 -25.920  -1.465  1.00 95.53           S  
ATOM   4556  CE  MET C 161       2.150 -26.089   0.341  1.00 95.53           C  
ATOM   4557  N   LEU C 162      -1.449 -23.084   0.616  1.00 91.27           N  
ATOM   4558  CA  LEU C 162      -2.609 -23.671   1.278  1.00 91.27           C  
ATOM   4559  C   LEU C 162      -3.859 -22.835   1.027  1.00 91.27           C  
ATOM   4560  CB  LEU C 162      -2.360 -23.798   2.783  1.00 91.27           C  
ATOM   4561  O   LEU C 162      -4.947 -23.381   0.831  1.00 91.27           O  
ATOM   4562  CG  LEU C 162      -1.326 -24.840   3.214  1.00 91.27           C  
ATOM   4563  CD1 LEU C 162      -1.099 -24.770   4.721  1.00 91.27           C  
ATOM   4564  CD2 LEU C 162      -1.771 -26.238   2.800  1.00 91.27           C  
ATOM   4565  N   GLN C 163      -3.705 -21.506   1.045  1.00 90.69           N  
ATOM   4566  CA  GLN C 163      -4.834 -20.630   0.753  1.00 90.69           C  
ATOM   4567  C   GLN C 163      -5.332 -20.830  -0.676  1.00 90.69           C  
ATOM   4568  CB  GLN C 163      -4.450 -19.166   0.974  1.00 90.69           C  
ATOM   4569  O   GLN C 163      -6.540 -20.847  -0.921  1.00 90.69           O  
ATOM   4570  CG  GLN C 163      -5.633 -18.208   0.946  1.00 90.69           C  
ATOM   4571  CD  GLN C 163      -6.619 -18.460   2.071  1.00 90.69           C  
ATOM   4572  NE2 GLN C 163      -7.579 -17.555   2.233  1.00 90.69           N  
ATOM   4573  OE1 GLN C 163      -6.520 -19.460   2.789  1.00 90.69           O  
ATOM   4574  N   ALA C 164      -4.383 -20.966  -1.604  1.00 92.86           N  
ATOM   4575  CA  ALA C 164      -4.763 -21.228  -2.990  1.00 92.86           C  
ATOM   4576  C   ALA C 164      -5.561 -22.524  -3.105  1.00 92.86           C  
ATOM   4577  CB  ALA C 164      -3.523 -21.290  -3.879  1.00 92.86           C  
ATOM   4578  O   ALA C 164      -6.560 -22.583  -3.825  1.00 92.86           O  
ATOM   4579  N   LEU C 165      -5.153 -23.543  -2.346  1.00 88.84           N  
ATOM   4580  CA  LEU C 165      -5.810 -24.845  -2.391  1.00 88.84           C  
ATOM   4581  C   LEU C 165      -7.171 -24.790  -1.704  1.00 88.84           C  
ATOM   4582  CB  LEU C 165      -4.933 -25.911  -1.729  1.00 88.84           C  
ATOM   4583  O   LEU C 165      -8.098 -25.501  -2.097  1.00 88.84           O  
ATOM   4584  CG  LEU C 165      -3.673 -26.322  -2.492  1.00 88.84           C  
ATOM   4585  CD1 LEU C 165      -2.851 -27.306  -1.666  1.00 88.84           C  
ATOM   4586  CD2 LEU C 165      -4.039 -26.925  -3.844  1.00 88.84           C  
ATOM   4587  N   THR C 166      -7.250 -23.946  -0.722  1.00 83.01           N  
ATOM   4588  CA  THR C 166      -8.530 -23.771  -0.044  1.00 83.01           C  
ATOM   4589  C   THR C 166      -9.539 -23.087  -0.961  1.00 83.01           C  
ATOM   4590  CB  THR C 166      -8.369 -22.952   1.250  1.00 83.01           C  
ATOM   4591  O   THR C 166     -10.714 -23.459  -0.988  1.00 83.01           O  
ATOM   4592  CG2 THR C 166      -9.717 -22.721   1.926  1.00 83.01           C  
ATOM   4593  OG1 THR C 166      -7.509 -23.658   2.152  1.00 83.01           O  
ATOM   4594  N   GLU C 167      -9.102 -22.169  -1.747  1.00 81.98           N  
ATOM   4595  CA  GLU C 167      -9.977 -21.434  -2.655  1.00 81.98           C  
ATOM   4596  C   GLU C 167     -10.403 -22.302  -3.835  1.00 81.98           C  
ATOM   4597  CB  GLU C 167      -9.286 -20.164  -3.158  1.00 81.98           C  
ATOM   4598  O   GLU C 167     -11.514 -22.159  -4.349  1.00 81.98           O  
ATOM   4599  CG  GLU C 167      -9.201 -19.056  -2.118  1.00 81.98           C  
ATOM   4600  CD  GLU C 167      -8.607 -17.767  -2.662  1.00 81.98           C  
ATOM   4601  OE1 GLU C 167      -8.429 -16.804  -1.881  1.00 81.98           O  
ATOM   4602  OE2 GLU C 167      -8.319 -17.718  -3.878  1.00 81.98           O  
ATOM   4603  N   ALA C 168      -9.461 -23.148  -4.173  1.00 82.36           N  
ATOM   4604  CA  ALA C 168      -9.717 -24.072  -5.276  1.00 82.36           C  
ATOM   4605  C   ALA C 168      -9.129 -25.450  -4.985  1.00 82.36           C  
ATOM   4606  CB  ALA C 168      -9.145 -23.517  -6.578  1.00 82.36           C  
ATOM   4607  O   ALA C 168      -8.054 -25.790  -5.482  1.00 82.36           O  
ATOM   4608  N   PRO C 169      -9.895 -26.235  -4.244  1.00 74.03           N  
ATOM   4609  CA  PRO C 169      -9.392 -27.517  -3.744  1.00 74.03           C  
ATOM   4610  C   PRO C 169      -9.003 -28.477  -4.866  1.00 74.03           C  
ATOM   4611  CB  PRO C 169     -10.571 -28.068  -2.938  1.00 74.03           C  
ATOM   4612  O   PRO C 169      -8.079 -29.278  -4.705  1.00 74.03           O  
ATOM   4613  CG  PRO C 169     -11.393 -26.867  -2.594  1.00 74.03           C  
ATOM   4614  CD  PRO C 169     -11.148 -25.809  -3.631  1.00 74.03           C  
ATOM   4615  N   GLY C 170      -9.646 -28.326  -5.972  1.00 73.41           N  
ATOM   4616  CA  GLY C 170      -9.274 -29.141  -7.118  1.00 73.41           C  
ATOM   4617  C   GLY C 170      -8.399 -28.405  -8.114  1.00 73.41           C  
ATOM   4618  O   GLY C 170      -8.194 -28.875  -9.235  1.00 73.41           O  
ATOM   4619  N   ALA C 171      -7.711 -27.274  -7.691  1.00 75.14           N  
ATOM   4620  CA  ALA C 171      -6.895 -26.372  -8.501  1.00 75.14           C  
ATOM   4621  C   ALA C 171      -7.721 -25.739  -9.617  1.00 75.14           C  
ATOM   4622  CB  ALA C 171      -5.699 -27.118  -9.086  1.00 75.14           C  
ATOM   4623  O   ALA C 171      -7.792 -24.512  -9.726  1.00 75.14           O  
ATOM   4624  N   GLU C 172      -8.721 -26.507 -10.185  1.00 73.50           N  
ATOM   4625  CA  GLU C 172      -9.669 -26.060 -11.201  1.00 73.50           C  
ATOM   4626  C   GLU C 172      -8.966 -25.275 -12.305  1.00 73.50           C  
ATOM   4627  CB  GLU C 172     -10.771 -25.205 -10.569  1.00 73.50           C  
ATOM   4628  O   GLU C 172      -9.536 -24.338 -12.868  1.00 73.50           O  
ATOM   4629  CG  GLU C 172     -11.596 -25.941  -9.523  1.00 73.50           C  
ATOM   4630  CD  GLU C 172     -12.601 -25.047  -8.814  1.00 73.50           C  
ATOM   4631  OE1 GLU C 172     -13.178 -25.477  -7.789  1.00 73.50           O  
ATOM   4632  OE2 GLU C 172     -12.814 -23.909  -9.288  1.00 73.50           O  
ATOM   4633  N   GLY C 173      -7.661 -25.608 -12.492  1.00 80.40           N  
ATOM   4634  CA  GLY C 173      -6.868 -24.951 -13.519  1.00 80.40           C  
ATOM   4635  C   GLY C 173      -6.382 -23.574 -13.108  1.00 80.40           C  
ATOM   4636  O   GLY C 173      -5.710 -22.890 -13.883  1.00 80.40           O  
ATOM   4637  N   CYS C 174      -6.678 -23.189 -11.897  1.00 89.98           N  
ATOM   4638  CA  CYS C 174      -6.369 -21.819 -11.503  1.00 89.98           C  
ATOM   4639  C   CYS C 174      -5.101 -21.766 -10.659  1.00 89.98           C  
ATOM   4640  CB  CYS C 174      -7.535 -21.208 -10.726  1.00 89.98           C  
ATOM   4641  O   CYS C 174      -4.535 -20.693 -10.447  1.00 89.98           O  
ATOM   4642  SG  CYS C 174      -8.056 -22.192  -9.303  1.00 89.98           S  
ATOM   4643  N   THR C 175      -4.679 -22.922 -10.098  1.00 94.96           N  
ATOM   4644  CA  THR C 175      -3.406 -23.017  -9.392  1.00 94.96           C  
ATOM   4645  C   THR C 175      -2.358 -23.711 -10.258  1.00 94.96           C  
ATOM   4646  CB  THR C 175      -3.560 -23.776  -8.061  1.00 94.96           C  
ATOM   4647  O   THR C 175      -2.535 -24.867 -10.649  1.00 94.96           O  
ATOM   4648  CG2 THR C 175      -2.243 -23.812  -7.293  1.00 94.96           C  
ATOM   4649  OG1 THR C 175      -4.551 -23.123  -7.258  1.00 94.96           O  
ATOM   4650  N   ILE C 176      -1.257 -23.005 -10.532  1.00 96.87           N  
ATOM   4651  CA  ILE C 176      -0.243 -23.480 -11.467  1.00 96.87           C  
ATOM   4652  C   ILE C 176       1.102 -23.595 -10.755  1.00 96.87           C  
ATOM   4653  CB  ILE C 176      -0.124 -22.546 -12.692  1.00 96.87           C  
ATOM   4654  O   ILE C 176       1.832 -22.609 -10.631  1.00 96.87           O  
ATOM   4655  CG1 ILE C 176      -1.493 -22.359 -13.356  1.00 96.87           C  
ATOM   4656  CG2 ILE C 176       0.899 -23.095 -13.692  1.00 96.87           C  
ATOM   4657  CD1 ILE C 176      -1.564 -21.168 -14.302  1.00 96.87           C  
ATOM   4658  N   PRO C 177       1.462 -24.822 -10.368  1.00 96.62           N  
ATOM   4659  CA  PRO C 177       2.788 -25.006  -9.772  1.00 96.62           C  
ATOM   4660  C   PRO C 177       3.910 -24.971 -10.808  1.00 96.62           C  
ATOM   4661  CB  PRO C 177       2.692 -26.387  -9.118  1.00 96.62           C  
ATOM   4662  O   PRO C 177       3.858 -25.697 -11.804  1.00 96.62           O  
ATOM   4663  CG  PRO C 177       1.230 -26.700  -9.100  1.00 96.62           C  
ATOM   4664  CD  PRO C 177       0.576 -25.988 -10.249  1.00 96.62           C  
ATOM   4665  N   LEU C 178       4.820 -24.054 -10.619  1.00 97.40           N  
ATOM   4666  CA  LEU C 178       6.057 -23.995 -11.390  1.00 97.40           C  
ATOM   4667  C   LEU C 178       7.246 -24.441 -10.545  1.00 97.40           C  
ATOM   4668  CB  LEU C 178       6.293 -22.577 -11.916  1.00 97.40           C  
ATOM   4669  O   LEU C 178       7.659 -23.732  -9.624  1.00 97.40           O  
ATOM   4670  CG  LEU C 178       7.609 -22.340 -12.659  1.00 97.40           C  
ATOM   4671  CD1 LEU C 178       7.703 -23.253 -13.876  1.00 97.40           C  
ATOM   4672  CD2 LEU C 178       7.736 -20.877 -13.070  1.00 97.40           C  
ATOM   4673  N   LEU C 179       7.750 -25.579 -10.915  1.00 95.51           N  
ATOM   4674  CA  LEU C 179       8.805 -26.212 -10.131  1.00 95.51           C  
ATOM   4675  C   LEU C 179      10.181 -25.847 -10.678  1.00 95.51           C  
ATOM   4676  CB  LEU C 179       8.631 -27.733 -10.128  1.00 95.51           C  
ATOM   4677  O   LEU C 179      10.439 -25.998 -11.874  1.00 95.51           O  
ATOM   4678  CG  LEU C 179       9.357 -28.496  -9.017  1.00 95.51           C  
ATOM   4679  CD1 LEU C 179       8.747 -28.162  -7.660  1.00 95.51           C  
ATOM   4680  CD2 LEU C 179       9.305 -29.997  -9.278  1.00 95.51           C  
ATOM   4681  N   SER C 180      11.037 -25.356  -9.731  1.00 94.35           N  
ATOM   4682  CA  SER C 180      12.387 -24.985 -10.142  1.00 94.35           C  
ATOM   4683  C   SER C 180      13.408 -25.326  -9.062  1.00 94.35           C  
ATOM   4684  CB  SER C 180      12.457 -23.492 -10.468  1.00 94.35           C  
ATOM   4685  O   SER C 180      13.250 -24.933  -7.905  1.00 94.35           O  
ATOM   4686  OG  SER C 180      13.721 -23.155 -11.013  1.00 94.35           O  
ATOM   4687  N   GLY C 181      14.417 -26.109  -9.455  1.00 91.56           N  
ATOM   4688  CA  GLY C 181      15.516 -26.416  -8.552  1.00 91.56           C  
ATOM   4689  C   GLY C 181      15.172 -27.489  -7.538  1.00 91.56           C  
ATOM   4690  O   GLY C 181      15.749 -27.530  -6.449  1.00 91.56           O  
ATOM   4691  N   LEU C 182      14.167 -28.223  -7.838  1.00 90.94           N  
ATOM   4692  CA  LEU C 182      13.728 -29.292  -6.948  1.00 90.94           C  
ATOM   4693  C   LEU C 182      13.534 -30.595  -7.718  1.00 90.94           C  
ATOM   4694  CB  LEU C 182      12.425 -28.903  -6.244  1.00 90.94           C  
ATOM   4695  O   LEU C 182      13.166 -30.576  -8.894  1.00 90.94           O  
ATOM   4696  CG  LEU C 182      12.528 -27.804  -5.186  1.00 90.94           C  
ATOM   4697  CD1 LEU C 182      11.141 -27.282  -4.827  1.00 90.94           C  
ATOM   4698  CD2 LEU C 182      13.248 -28.321  -3.946  1.00 90.94           C  
ATOM   4699  N   SER C 183      13.848 -31.656  -7.043  1.00 86.96           N  
ATOM   4700  CA  SER C 183      13.499 -32.957  -7.603  1.00 86.96           C  
ATOM   4701  C   SER C 183      12.014 -33.256  -7.422  1.00 86.96           C  
ATOM   4702  CB  SER C 183      14.333 -34.062  -6.955  1.00 86.96           C  
ATOM   4703  O   SER C 183      11.352 -32.652  -6.576  1.00 86.96           O  
ATOM   4704  OG  SER C 183      13.930 -34.274  -5.613  1.00 86.96           O  
ATOM   4705  N   ARG C 184      11.525 -34.098  -8.218  1.00 81.69           N  
ATOM   4706  CA  ARG C 184      10.125 -34.502  -8.130  1.00 81.69           C  
ATOM   4707  C   ARG C 184       9.792 -35.021  -6.736  1.00 81.69           C  
ATOM   4708  CB  ARG C 184       9.808 -35.573  -9.177  1.00 81.69           C  
ATOM   4709  O   ARG C 184       8.677 -34.826  -6.245  1.00 81.69           O  
ATOM   4710  CG  ARG C 184       8.326 -35.884  -9.310  1.00 81.69           C  
ATOM   4711  CD  ARG C 184       8.049 -36.819 -10.479  1.00 81.69           C  
ATOM   4712  NE  ARG C 184       6.628 -37.137 -10.589  1.00 81.69           N  
ATOM   4713  NH1 ARG C 184       6.954 -39.175 -11.628  1.00 81.69           N  
ATOM   4714  NH2 ARG C 184       4.830 -38.438 -11.181  1.00 81.69           N  
ATOM   4715  CZ  ARG C 184       6.140 -38.249 -11.133  1.00 81.69           C  
ATOM   4716  N   ALA C 185      10.756 -35.664  -6.023  1.00 85.78           N  
ATOM   4717  CA  ALA C 185      10.550 -36.233  -4.694  1.00 85.78           C  
ATOM   4718  C   ALA C 185      10.295 -35.138  -3.662  1.00 85.78           C  
ATOM   4719  CB  ALA C 185      11.756 -37.075  -4.283  1.00 85.78           C  
ATOM   4720  O   ALA C 185       9.652 -35.379  -2.638  1.00 85.78           O  
ATOM   4721  N   ALA C 186      10.761 -33.939  -3.977  1.00 90.74           N  
ATOM   4722  CA  ALA C 186      10.642 -32.839  -3.023  1.00 90.74           C  
ATOM   4723  C   ALA C 186       9.377 -32.026  -3.278  1.00 90.74           C  
ATOM   4724  CB  ALA C 186      11.873 -31.938  -3.094  1.00 90.74           C  
ATOM   4725  O   ALA C 186       9.097 -31.060  -2.563  1.00 90.74           O  
ATOM   4726  N   TYR C 187       8.628 -32.397  -4.347  1.00 90.23           N  
ATOM   4727  CA  TYR C 187       7.357 -31.745  -4.638  1.00 90.23           C  
ATOM   4728  C   TYR C 187       6.424 -31.806  -3.434  1.00 90.23           C  
ATOM   4729  CB  TYR C 187       6.685 -32.392  -5.853  1.00 90.23           C  
ATOM   4730  O   TYR C 187       6.277 -32.859  -2.809  1.00 90.23           O  
ATOM   4731  CG  TYR C 187       5.545 -31.582  -6.420  1.00 90.23           C  
ATOM   4732  CD1 TYR C 187       4.292 -32.155  -6.625  1.00 90.23           C  
ATOM   4733  CD2 TYR C 187       5.719 -30.243  -6.753  1.00 90.23           C  
ATOM   4734  CE1 TYR C 187       3.239 -31.412  -7.149  1.00 90.23           C  
ATOM   4735  CE2 TYR C 187       4.673 -29.491  -7.278  1.00 90.23           C  
ATOM   4736  OH  TYR C 187       2.400 -29.344  -7.991  1.00 90.23           O  
ATOM   4737  CZ  TYR C 187       3.439 -30.083  -7.472  1.00 90.23           C  
ATOM   4738  N   PRO C 188       5.812 -30.717  -3.023  1.00 94.35           N  
ATOM   4739  CA  PRO C 188       4.986 -30.696  -1.813  1.00 94.35           C  
ATOM   4740  C   PRO C 188       3.836 -31.698  -1.866  1.00 94.35           C  
ATOM   4741  CB  PRO C 188       4.458 -29.259  -1.772  1.00 94.35           C  
ATOM   4742  O   PRO C 188       3.109 -31.757  -2.862  1.00 94.35           O  
ATOM   4743  CG  PRO C 188       5.366 -28.493  -2.679  1.00 94.35           C  
ATOM   4744  CD  PRO C 188       5.956 -29.444  -3.679  1.00 94.35           C  
ATOM   4745  N   PRO C 189       3.636 -32.479  -0.809  1.00 88.62           N  
ATOM   4746  CA  PRO C 189       2.582 -33.496  -0.775  1.00 88.62           C  
ATOM   4747  C   PRO C 189       1.195 -32.917  -1.045  1.00 88.62           C  
ATOM   4748  CB  PRO C 189       2.674 -34.051   0.649  1.00 88.62           C  
ATOM   4749  O   PRO C 189       0.352 -33.582  -1.653  1.00 88.62           O  
ATOM   4750  CG  PRO C 189       4.051 -33.696   1.110  1.00 88.62           C  
ATOM   4751  CD  PRO C 189       4.527 -32.511   0.319  1.00 88.62           C  
ATOM   4752  N   GLU C 190       0.980 -31.696  -0.661  1.00 89.05           N  
ATOM   4753  CA  GLU C 190      -0.314 -31.040  -0.823  1.00 89.05           C  
ATOM   4754  C   GLU C 190      -0.665 -30.866  -2.298  1.00 89.05           C  
ATOM   4755  CB  GLU C 190      -0.321 -29.682  -0.116  1.00 89.05           C  
ATOM   4756  O   GLU C 190      -1.837 -30.717  -2.649  1.00 89.05           O  
ATOM   4757  CG  GLU C 190      -0.124 -29.772   1.390  1.00 89.05           C  
ATOM   4758  CD  GLU C 190       1.338 -29.865   1.799  1.00 89.05           C  
ATOM   4759  OE1 GLU C 190       1.633 -29.806   3.014  1.00 89.05           O  
ATOM   4760  OE2 GLU C 190       2.194 -29.997   0.897  1.00 89.05           O  
ATOM   4761  N   LEU C 191       0.414 -30.950  -3.119  1.00 91.17           N  
ATOM   4762  CA  LEU C 191       0.205 -30.637  -4.529  1.00 91.17           C  
ATOM   4763  C   LEU C 191       0.356 -31.886  -5.391  1.00 91.17           C  
ATOM   4764  CB  LEU C 191       1.192 -29.562  -4.991  1.00 91.17           C  
ATOM   4765  O   LEU C 191       0.236 -31.818  -6.616  1.00 91.17           O  
ATOM   4766  CG  LEU C 191       1.063 -28.192  -4.324  1.00 91.17           C  
ATOM   4767  CD1 LEU C 191       2.148 -27.249  -4.836  1.00 91.17           C  
ATOM   4768  CD2 LEU C 191      -0.322 -27.605  -4.571  1.00 91.17           C  
ATOM   4769  N   ARG C 192       0.569 -33.046  -4.885  1.00 82.80           N  
ATOM   4770  CA  ARG C 192       0.947 -34.248  -5.622  1.00 82.80           C  
ATOM   4771  C   ARG C 192      -0.201 -34.736  -6.500  1.00 82.80           C  
ATOM   4772  CB  ARG C 192       1.378 -35.356  -4.659  1.00 82.80           C  
ATOM   4773  O   ARG C 192       0.007 -35.534  -7.416  1.00 82.80           O  
ATOM   4774  CG  ARG C 192       2.787 -35.185  -4.114  1.00 82.80           C  
ATOM   4775  CD  ARG C 192       3.201 -36.361  -3.241  1.00 82.80           C  
ATOM   4776  NE  ARG C 192       4.520 -36.157  -2.651  1.00 82.80           N  
ATOM   4777  NH1 ARG C 192       4.351 -37.910  -1.155  1.00 82.80           N  
ATOM   4778  NH2 ARG C 192       6.248 -36.623  -1.211  1.00 82.80           N  
ATOM   4779  CZ  ARG C 192       5.037 -36.897  -1.674  1.00 82.80           C  
ATOM   4780  N   PHE C 193      -1.386 -34.168  -6.282  1.00 74.80           N  
ATOM   4781  CA  PHE C 193      -2.516 -34.545  -7.122  1.00 74.80           C  
ATOM   4782  C   PHE C 193      -2.538 -33.720  -8.403  1.00 74.80           C  
ATOM   4783  CB  PHE C 193      -3.835 -34.370  -6.362  1.00 74.80           C  
ATOM   4784  O   PHE C 193      -3.330 -33.990  -9.308  1.00 74.80           O  
ATOM   4785  CG  PHE C 193      -4.172 -32.936  -6.054  1.00 74.80           C  
ATOM   4786  CD1 PHE C 193      -3.676 -32.322  -4.910  1.00 74.80           C  
ATOM   4787  CD2 PHE C 193      -4.984 -32.203  -6.908  1.00 74.80           C  
ATOM   4788  CE1 PHE C 193      -3.986 -30.995  -4.622  1.00 74.80           C  
ATOM   4789  CE2 PHE C 193      -5.299 -30.876  -6.627  1.00 74.80           C  
ATOM   4790  CZ  PHE C 193      -4.800 -30.274  -5.483  1.00 74.80           C  
ATOM   4791  N   MET C 194      -1.602 -32.778  -8.462  1.00 81.04           N  
ATOM   4792  CA  MET C 194      -1.577 -31.866  -9.602  1.00 81.04           C  
ATOM   4793  C   MET C 194      -0.299 -32.045 -10.415  1.00 81.04           C  
ATOM   4794  CB  MET C 194      -1.699 -30.415  -9.133  1.00 81.04           C  
ATOM   4795  O   MET C 194       0.751 -32.378  -9.863  1.00 81.04           O  
ATOM   4796  CG  MET C 194      -2.968 -30.129  -8.347  1.00 81.04           C  
ATOM   4797  SD  MET C 194      -3.012 -28.421  -7.678  1.00 81.04           S  
ATOM   4798  CE  MET C 194      -3.174 -27.477  -9.219  1.00 81.04           C  
ATOM   4799  N   TYR C 195      -0.427 -31.684 -11.683  1.00 82.99           N  
ATOM   4800  CA  TYR C 195       0.758 -31.593 -12.528  1.00 82.99           C  
ATOM   4801  C   TYR C 195       1.455 -30.250 -12.347  1.00 82.99           C  
ATOM   4802  CB  TYR C 195       0.385 -31.794 -14.000  1.00 82.99           C  
ATOM   4803  O   TYR C 195       0.798 -29.221 -12.169  1.00 82.99           O  
ATOM   4804  CG  TYR C 195      -0.055 -33.200 -14.329  1.00 82.99           C  
ATOM   4805  CD1 TYR C 195       0.879 -34.203 -14.579  1.00 82.99           C  
ATOM   4806  CD2 TYR C 195      -1.405 -33.528 -14.391  1.00 82.99           C  
ATOM   4807  CE1 TYR C 195       0.478 -35.499 -14.884  1.00 82.99           C  
ATOM   4808  CE2 TYR C 195      -1.817 -34.821 -14.695  1.00 82.99           C  
ATOM   4809  OH  TYR C 195      -1.273 -37.080 -15.240  1.00 82.99           O  
ATOM   4810  CZ  TYR C 195      -0.870 -35.798 -14.939  1.00 82.99           C  
ATOM   4811  N   TYR C 196       2.737 -30.337 -12.332  1.00 90.95           N  
ATOM   4812  CA  TYR C 196       3.479 -29.084 -12.245  1.00 90.95           C  
ATOM   4813  C   TYR C 196       4.118 -28.734 -13.584  1.00 90.95           C  
ATOM   4814  CB  TYR C 196       4.555 -29.171 -11.159  1.00 90.95           C  
ATOM   4815  O   TYR C 196       4.308 -29.607 -14.435  1.00 90.95           O  
ATOM   4816  CG  TYR C 196       5.587 -30.243 -11.411  1.00 90.95           C  
ATOM   4817  CD1 TYR C 196       5.465 -31.504 -10.833  1.00 90.95           C  
ATOM   4818  CD2 TYR C 196       6.686 -29.997 -12.227  1.00 90.95           C  
ATOM   4819  CE1 TYR C 196       6.414 -32.495 -11.061  1.00 90.95           C  
ATOM   4820  CE2 TYR C 196       7.642 -30.980 -12.462  1.00 90.95           C  
ATOM   4821  OH  TYR C 196       8.440 -33.201 -12.105  1.00 90.95           O  
ATOM   4822  CZ  TYR C 196       7.497 -32.224 -11.876  1.00 90.95           C  
ATOM   4823  N   VAL C 197       4.336 -27.433 -13.803  1.00 92.21           N  
ATOM   4824  CA  VAL C 197       5.194 -26.964 -14.886  1.00 92.21           C  
ATOM   4825  C   VAL C 197       6.659 -27.079 -14.472  1.00 92.21           C  
ATOM   4826  CB  VAL C 197       4.864 -25.508 -15.282  1.00 92.21           C  
ATOM   4827  O   VAL C 197       7.040 -26.639 -13.385  1.00 92.21           O  
ATOM   4828  CG1 VAL C 197       5.833 -25.006 -16.352  1.00 92.21           C  
ATOM   4829  CG2 VAL C 197       3.421 -25.402 -15.771  1.00 92.21           C  
ATOM   4830  N   ASP C 198       7.448 -27.691 -15.301  1.00 88.40           N  
ATOM   4831  CA  ASP C 198       8.863 -27.893 -15.006  1.00 88.40           C  
ATOM   4832  C   ASP C 198       9.688 -26.672 -15.409  1.00 88.40           C  
ATOM   4833  CB  ASP C 198       9.388 -29.141 -15.719  1.00 88.40           C  
ATOM   4834  O   ASP C 198       9.745 -26.317 -16.589  1.00 88.40           O  
ATOM   4835  CG  ASP C 198      10.768 -29.559 -15.244  1.00 88.40           C  
ATOM   4836  OD1 ASP C 198      11.414 -28.793 -14.496  1.00 88.40           O  
ATOM   4837  OD2 ASP C 198      11.216 -30.663 -15.624  1.00 88.40           O  
ATOM   4838  N   GLY C 199      10.309 -26.066 -14.470  1.00 91.37           N  
ATOM   4839  CA  GLY C 199      11.092 -24.864 -14.707  1.00 91.37           C  
ATOM   4840  C   GLY C 199      12.417 -25.140 -15.393  1.00 91.37           C  
ATOM   4841  O   GLY C 199      13.144 -24.210 -15.747  1.00 91.37           O  
ATOM   4842  N   ARG C 200      12.798 -26.380 -15.526  1.00 84.27           N  
ATOM   4843  CA  ARG C 200      14.002 -26.768 -16.253  1.00 84.27           C  
ATOM   4844  C   ARG C 200      13.760 -26.759 -17.758  1.00 84.27           C  
ATOM   4845  CB  ARG C 200      14.477 -28.153 -15.807  1.00 84.27           C  
ATOM   4846  O   ARG C 200      14.706 -26.823 -18.545  1.00 84.27           O  
ATOM   4847  CG  ARG C 200      14.969 -28.202 -14.369  1.00 84.27           C  
ATOM   4848  CD  ARG C 200      15.334 -29.618 -13.947  1.00 84.27           C  
ATOM   4849  NE  ARG C 200      14.154 -30.472 -13.845  1.00 84.27           N  
ATOM   4850  NH1 ARG C 200      15.302 -32.321 -13.073  1.00 84.27           N  
ATOM   4851  NH2 ARG C 200      13.033 -32.421 -13.378  1.00 84.27           N  
ATOM   4852  CZ  ARG C 200      14.166 -31.736 -13.432  1.00 84.27           C  
ATOM   4853  N   GLY C 201      12.470 -26.649 -18.117  1.00 73.65           N  
ATOM   4854  CA  GLY C 201      12.106 -26.642 -19.525  1.00 73.65           C  
ATOM   4855  C   GLY C 201      12.498 -25.360 -20.236  1.00 73.65           C  
ATOM   4856  O   GLY C 201      13.124 -24.481 -19.641  1.00 73.65           O  
ATOM   4857  N   PRO C 202      12.284 -25.352 -21.488  1.00 71.81           N  
ATOM   4858  CA  PRO C 202      12.603 -24.148 -22.258  1.00 71.81           C  
ATOM   4859  C   PRO C 202      11.973 -22.887 -21.669  1.00 71.81           C  
ATOM   4860  CB  PRO C 202      12.025 -24.451 -23.642  1.00 71.81           C  
ATOM   4861  O   PRO C 202      10.817 -22.914 -21.238  1.00 71.81           O  
ATOM   4862  CG  PRO C 202      11.303 -25.749 -23.479  1.00 71.81           C  
ATOM   4863  CD  PRO C 202      11.555 -26.264 -22.091  1.00 71.81           C  
ATOM   4864  N   ASP C 203      12.660 -21.821 -21.596  1.00 80.98           N  
ATOM   4865  CA  ASP C 203      12.248 -20.512 -21.098  1.00 80.98           C  
ATOM   4866  C   ASP C 203      11.866 -20.582 -19.621  1.00 80.98           C  
ATOM   4867  CB  ASP C 203      11.077 -19.969 -21.919  1.00 80.98           C  
ATOM   4868  O   ASP C 203      11.031 -19.805 -19.153  1.00 80.98           O  
ATOM   4869  CG  ASP C 203      11.425 -19.762 -23.383  1.00 80.98           C  
ATOM   4870  OD1 ASP C 203      12.587 -19.420 -23.691  1.00 80.98           O  
ATOM   4871  OD2 ASP C 203      10.528 -19.938 -24.235  1.00 80.98           O  
ATOM   4872  N   GLY C 204      12.366 -21.714 -18.972  1.00 88.28           N  
ATOM   4873  CA  GLY C 204      12.115 -21.839 -17.545  1.00 88.28           C  
ATOM   4874  C   GLY C 204      10.697 -22.270 -17.224  1.00 88.28           C  
ATOM   4875  O   GLY C 204      10.241 -22.128 -16.087  1.00 88.28           O  
ATOM   4876  N   GLY C 205       9.955 -22.684 -18.281  1.00 93.41           N  
ATOM   4877  CA  GLY C 205       8.569 -23.087 -18.100  1.00 93.41           C  
ATOM   4878  C   GLY C 205       7.588 -21.944 -18.276  1.00 93.41           C  
ATOM   4879  O   GLY C 205       6.380 -22.125 -18.110  1.00 93.41           O  
ATOM   4880  N   PHE C 206       8.068 -20.749 -18.620  1.00 96.08           N  
ATOM   4881  CA  PHE C 206       7.259 -19.539 -18.710  1.00 96.08           C  
ATOM   4882  C   PHE C 206       6.187 -19.684 -19.783  1.00 96.08           C  
ATOM   4883  CB  PHE C 206       8.141 -18.323 -19.010  1.00 96.08           C  
ATOM   4884  O   PHE C 206       5.043 -19.271 -19.584  1.00 96.08           O  
ATOM   4885  CG  PHE C 206       9.018 -17.911 -17.859  1.00 96.08           C  
ATOM   4886  CD1 PHE C 206       9.096 -18.692 -16.712  1.00 96.08           C  
ATOM   4887  CD2 PHE C 206       9.767 -16.743 -17.924  1.00 96.08           C  
ATOM   4888  CE1 PHE C 206       9.907 -18.313 -15.645  1.00 96.08           C  
ATOM   4889  CE2 PHE C 206      10.580 -16.358 -16.862  1.00 96.08           C  
ATOM   4890  CZ  PHE C 206      10.648 -17.144 -15.723  1.00 96.08           C  
ATOM   4891  N   ARG C 207       6.619 -20.243 -20.932  1.00 94.35           N  
ATOM   4892  CA  ARG C 207       5.657 -20.433 -22.013  1.00 94.35           C  
ATOM   4893  C   ARG C 207       4.496 -21.313 -21.564  1.00 94.35           C  
ATOM   4894  CB  ARG C 207       6.338 -21.048 -23.238  1.00 94.35           C  
ATOM   4895  O   ARG C 207       3.333 -20.996 -21.822  1.00 94.35           O  
ATOM   4896  CG  ARG C 207       5.432 -21.165 -24.453  1.00 94.35           C  
ATOM   4897  CD  ARG C 207       6.170 -21.740 -25.653  1.00 94.35           C  
ATOM   4898  NE  ARG C 207       6.662 -23.089 -25.388  1.00 94.35           N  
ATOM   4899  NH1 ARG C 207       6.174 -23.905 -27.493  1.00 94.35           N  
ATOM   4900  NH2 ARG C 207       7.126 -25.274 -25.921  1.00 94.35           N  
ATOM   4901  CZ  ARG C 207       6.653 -24.086 -26.268  1.00 94.35           C  
ATOM   4902  N   GLN C 208       4.802 -22.395 -20.874  1.00 92.80           N  
ATOM   4903  CA  GLN C 208       3.775 -23.311 -20.391  1.00 92.80           C  
ATOM   4904  C   GLN C 208       2.884 -22.639 -19.350  1.00 92.80           C  
ATOM   4905  CB  GLN C 208       4.412 -24.571 -19.802  1.00 92.80           C  
ATOM   4906  O   GLN C 208       1.677 -22.888 -19.304  1.00 92.80           O  
ATOM   4907  CG  GLN C 208       4.961 -25.530 -20.849  1.00 92.80           C  
ATOM   4908  CD  GLN C 208       5.715 -26.697 -20.239  1.00 92.80           C  
ATOM   4909  NE2 GLN C 208       5.886 -27.762 -21.014  1.00 92.80           N  
ATOM   4910  OE1 GLN C 208       6.141 -26.640 -19.081  1.00 92.80           O  
ATOM   4911  N   VAL C 209       3.498 -21.879 -18.497  1.00 96.30           N  
ATOM   4912  CA  VAL C 209       2.712 -21.114 -17.534  1.00 96.30           C  
ATOM   4913  C   VAL C 209       1.742 -20.194 -18.273  1.00 96.30           C  
ATOM   4914  CB  VAL C 209       3.617 -20.288 -16.592  1.00 96.30           C  
ATOM   4915  O   VAL C 209       0.548 -20.166 -17.966  1.00 96.30           O  
ATOM   4916  CG1 VAL C 209       2.785 -19.307 -15.768  1.00 96.30           C  
ATOM   4917  CG2 VAL C 209       4.419 -21.212 -15.678  1.00 96.30           C  
ATOM   4918  N   LYS C 210       2.254 -19.470 -19.224  1.00 96.36           N  
ATOM   4919  CA  LYS C 210       1.420 -18.566 -20.011  1.00 96.36           C  
ATOM   4920  C   LYS C 210       0.264 -19.315 -20.667  1.00 96.36           C  
ATOM   4921  CB  LYS C 210       2.256 -17.854 -21.076  1.00 96.36           C  
ATOM   4922  O   LYS C 210      -0.884 -18.871 -20.607  1.00 96.36           O  
ATOM   4923  CG  LYS C 210       1.475 -16.842 -21.901  1.00 96.36           C  
ATOM   4924  CD  LYS C 210       2.327 -16.260 -23.022  1.00 96.36           C  
ATOM   4925  CE  LYS C 210       2.448 -17.226 -24.193  1.00 96.36           C  
ATOM   4926  NZ  LYS C 210       3.103 -16.586 -25.373  1.00 96.36           N  
ATOM   4927  N   GLU C 211       0.568 -20.399 -21.253  1.00 93.26           N  
ATOM   4928  CA  GLU C 211      -0.451 -21.190 -21.936  1.00 93.26           C  
ATOM   4929  C   GLU C 211      -1.520 -21.674 -20.960  1.00 93.26           C  
ATOM   4930  CB  GLU C 211       0.186 -22.384 -22.653  1.00 93.26           C  
ATOM   4931  O   GLU C 211      -2.711 -21.655 -21.276  1.00 93.26           O  
ATOM   4932  CG  GLU C 211       0.938 -22.009 -23.922  1.00 93.26           C  
ATOM   4933  CD  GLU C 211       1.618 -23.194 -24.588  1.00 93.26           C  
ATOM   4934  OE1 GLU C 211       2.192 -23.025 -25.688  1.00 93.26           O  
ATOM   4935  OE2 GLU C 211       1.576 -24.301 -24.006  1.00 93.26           O  
ATOM   4936  N   ALA C 212      -1.047 -22.110 -19.799  1.00 93.51           N  
ATOM   4937  CA  ALA C 212      -1.989 -22.567 -18.781  1.00 93.51           C
[truncated: 6,643 more chars]
