# Supplementary material for: AI-guided pipeline for protein–protein interaction drug discovery identifies a SARS-CoV-2 inhibitor
Source: Mol Syst Biol. 2024 Mar 11;20(4):428–57. doi: 10.1038/s44320-024-00019-8 (PMC10987651; doi:10.1038/s44320-024-00019-8)
Supplement: Supplementary file 12 — Source Data Fig. 2 [file 44320_2024_19_MOESM12_ESM.zip › Source Data Figure EV3-EV4/ColabFold/FIGF_ZBTB25_unrelaxed_rank_4_model_2.pdb]

MODEL     1                                                                     
ATOM      1  N   MET B   1      38.133  89.116  37.649  1.00 17.62           N  
ATOM      2  CA  MET B   1      37.979  88.391  36.391  1.00 17.62           C  
ATOM      3  C   MET B   1      38.922  87.193  36.335  1.00 17.62           C  
ATOM      4  CB  MET B   1      38.239  89.316  35.201  1.00 17.62           C  
ATOM      5  O   MET B   1      39.933  87.160  37.038  1.00 17.62           O  
ATOM      6  CG  MET B   1      36.974  89.882  34.577  1.00 17.62           C  
ATOM      7  SD  MET B   1      37.304  90.782  33.013  1.00 17.62           S  
ATOM      8  CE  MET B   1      35.612  90.949  32.377  1.00 17.62           C  
ATOM      9  N   TYR B   2      39.463  86.513  34.819  1.00 16.92           N  
ATOM     10  CA  TYR B   2      38.951  85.901  33.597  1.00 16.92           C  
ATOM     11  C   TYR B   2      39.940  84.884  33.041  1.00 16.92           C  
ATOM     12  CB  TYR B   2      38.654  86.971  32.543  1.00 16.92           C  
ATOM     13  O   TYR B   2      39.563  83.756  32.714  1.00 16.92           O  
ATOM     14  CG  TYR B   2      37.319  87.652  32.727  1.00 16.92           C  
ATOM     15  CD1 TYR B   2      36.151  87.082  32.227  1.00 16.92           C  
ATOM     16  CD2 TYR B   2      37.224  88.864  33.401  1.00 16.92           C  
ATOM     17  CE1 TYR B   2      34.919  87.706  32.393  1.00 16.92           C  
ATOM     18  CE2 TYR B   2      35.998  89.497  33.573  1.00 16.92           C  
ATOM     19  OH  TYR B   2      33.635  89.534  33.233  1.00 16.92           O  
ATOM     20  CZ  TYR B   2      34.852  88.911  33.066  1.00 16.92           C  
ATOM     21  N   ARG B   3      40.947  85.162  32.010  1.00 20.44           N  
ATOM     22  CA  ARG B   3      41.237  85.077  30.582  1.00 20.44           C  
ATOM     23  C   ARG B   3      42.366  84.089  30.310  1.00 20.44           C  
ATOM     24  CB  ARG B   3      41.600  86.454  30.023  1.00 20.44           C  
ATOM     25  O   ARG B   3      42.280  83.278  29.386  1.00 20.44           O  
ATOM     26  CG  ARG B   3      40.403  87.257  29.538  1.00 20.44           C  
ATOM     27  CD  ARG B   3      40.828  88.440  28.679  1.00 20.44           C  
ATOM     28  NE  ARG B   3      39.679  89.106  28.072  1.00 20.44           N  
ATOM     29  NH1 ARG B   3      40.906  90.832  27.149  1.00 20.44           N  
ATOM     30  NH2 ARG B   3      38.635  90.748  26.853  1.00 20.44           N  
ATOM     31  CZ  ARG B   3      39.743  90.227  27.359  1.00 20.44           C  
ATOM     32  N   GLU B   4      43.653  84.166  30.372  1.00 20.30           N  
ATOM     33  CA  GLU B   4      44.377  84.533  29.158  1.00 20.30           C  
ATOM     34  C   GLU B   4      45.061  83.319  28.535  1.00 20.30           C  
ATOM     35  CB  GLU B   4      45.409  85.623  29.456  1.00 20.30           C  
ATOM     36  O   GLU B   4      45.294  82.316  29.213  1.00 20.30           O  
ATOM     37  CG  GLU B   4      44.851  87.037  29.374  1.00 20.30           C  
ATOM     38  CD  GLU B   4      45.892  88.070  28.972  1.00 20.30           C  
ATOM     39  OE1 GLU B   4      45.519  89.110  28.383  1.00 20.30           O  
ATOM     40  OE2 GLU B   4      47.090  87.837  29.246  1.00 20.30           O  
ATOM     41  N   TRP B   5      46.289  83.077  28.211  1.00 21.33           N  
ATOM     42  CA  TRP B   5      47.003  83.306  26.959  1.00 21.33           C  
ATOM     43  C   TRP B   5      47.445  81.986  26.335  1.00 21.33           C  
ATOM     44  CB  TRP B   5      48.218  84.209  27.190  1.00 21.33           C  
ATOM     45  O   TRP B   5      47.549  80.970  27.026  1.00 21.33           O  
ATOM     46  CG  TRP B   5      47.962  85.658  26.905  1.00 21.33           C  
ATOM     47  CD1 TRP B   5      47.339  86.561  27.720  1.00 21.33           C  
ATOM     48  CD2 TRP B   5      48.321  86.371  25.717  1.00 21.33           C  
ATOM     49  CE2 TRP B   5      47.884  87.704  25.882  1.00 21.33           C  
ATOM     50  CE3 TRP B   5      48.971  86.011  24.529  1.00 21.33           C  
ATOM     51  NE1 TRP B   5      47.289  87.793  27.111  1.00 21.33           N  
ATOM     52  CH2 TRP B   5      48.716  88.301  23.748  1.00 21.33           C  
ATOM     53  CZ2 TRP B   5      48.077  88.679  24.900  1.00 21.33           C  
ATOM     54  CZ3 TRP B   5      49.162  86.984  23.554  1.00 21.33           C  
ATOM     55  N   VAL B   6      48.500  81.690  25.505  1.00 22.50           N  
ATOM     56  CA  VAL B   6      48.996  81.662  24.133  1.00 22.50           C  
ATOM     57  C   VAL B   6      49.504  80.262  23.795  1.00 22.50           C  
ATOM     58  CB  VAL B   6      50.115  82.704  23.913  1.00 22.50           C  
ATOM     59  O   VAL B   6      49.131  79.690  22.769  1.00 22.50           O  
ATOM     60  CG1 VAL B   6      50.573  82.704  22.456  1.00 22.50           C  
ATOM     61  CG2 VAL B   6      49.638  84.095  24.327  1.00 22.50           C  
ATOM     62  N   VAL B   7      50.750  79.806  23.557  1.00 22.10           N  
ATOM     63  CA  VAL B   7      51.480  79.765  22.294  1.00 22.10           C  
ATOM     64  C   VAL B   7      51.793  78.317  21.925  1.00 22.10           C  
ATOM     65  CB  VAL B   7      52.784  80.591  22.365  1.00 22.10           C  
ATOM     66  O   VAL B   7      51.555  77.894  20.791  1.00 22.10           O  
ATOM     67  CG1 VAL B   7      53.384  80.775  20.972  1.00 22.10           C  
ATOM     68  CG2 VAL B   7      52.522  81.946  23.021  1.00 22.10           C  
ATOM     69  N   VAL B   8      52.926  77.605  22.170  1.00 22.42           N  
ATOM     70  CA  VAL B   8      53.967  77.419  21.164  1.00 22.42           C  
ATOM     71  C   VAL B   8      53.903  75.998  20.610  1.00 22.42           C  
ATOM     72  CB  VAL B   8      55.372  77.703  21.742  1.00 22.42           C  
ATOM     73  O   VAL B   8      53.400  75.088  21.273  1.00 22.42           O  
ATOM     74  CG1 VAL B   8      56.447  77.483  20.679  1.00 22.42           C  
ATOM     75  CG2 VAL B   8      55.444  79.127  22.292  1.00 22.42           C  
ATOM     76  N   ASN B   9      54.850  75.300  19.938  1.00 21.46           N  
ATOM     77  CA  ASN B   9      55.313  74.935  18.603  1.00 21.46           C  
ATOM     78  C   ASN B   9      55.236  73.428  18.375  1.00 21.46           C  
ATOM     79  CB  ASN B   9      56.742  75.433  18.376  1.00 21.46           C  
ATOM     80  O   ASN B   9      54.702  72.976  17.361  1.00 21.46           O  
ATOM     81  CG  ASN B   9      56.806  76.607  17.418  1.00 21.46           C  
ATOM     82  ND2 ASN B   9      57.539  77.646  17.801  1.00 21.46           N  
ATOM     83  OD1 ASN B   9      56.201  76.580  16.343  1.00 21.46           O  
ATOM     84  N   VAL B  10      56.300  72.577  18.283  1.00 21.21           N  
ATOM     85  CA  VAL B  10      56.950  72.138  17.052  1.00 21.21           C  
ATOM     86  C   VAL B  10      56.714  70.644  16.847  1.00 21.21           C  
ATOM     87  CB  VAL B  10      58.465  72.441  17.071  1.00 21.21           C  
ATOM     88  O   VAL B  10      56.321  70.215  15.759  1.00 21.21           O  
ATOM     89  CG1 VAL B  10      59.148  71.855  15.836  1.00 21.21           C  
ATOM     90  CG2 VAL B  10      58.707  73.947  17.156  1.00 21.21           C  
ATOM     91  N   PHE B  11      57.503  69.640  17.411  1.00 23.16           N  
ATOM     92  CA  PHE B  11      58.401  68.837  16.589  1.00 23.16           C  
ATOM     93  C   PHE B  11      57.762  67.499  16.239  1.00 23.16           C  
ATOM     94  CB  PHE B  11      59.733  68.610  17.309  1.00 23.16           C  
ATOM     95  O   PHE B  11      56.939  66.980  16.997  1.00 23.16           O  
ATOM     96  CG  PHE B  11      60.935  69.051  16.517  1.00 23.16           C  
ATOM     97  CD1 PHE B  11      61.613  68.155  15.701  1.00 23.16           C  
ATOM     98  CD2 PHE B  11      61.385  70.363  16.590  1.00 23.16           C  
ATOM     99  CE1 PHE B  11      62.726  68.561  14.966  1.00 23.16           C  
ATOM    100  CE2 PHE B  11      62.496  70.776  15.859  1.00 23.16           C  
ATOM    101  CZ  PHE B  11      63.165  69.873  15.049  1.00 23.16           C  
ATOM    102  N   MET B  12      58.155  66.656  15.230  1.00 22.42           N  
ATOM    103  CA  MET B  12      58.099  65.832  14.026  1.00 22.42           C  
ATOM    104  C   MET B  12      57.841  64.371  14.378  1.00 22.42           C  
ATOM    105  CB  MET B  12      59.397  65.957  13.227  1.00 22.42           C  
ATOM    106  O   MET B  12      58.431  63.842  15.322  1.00 22.42           O  
ATOM    107  CG  MET B  12      59.380  67.078  12.201  1.00 22.42           C  
ATOM    108  SD  MET B  12      58.459  66.625  10.680  1.00 22.42           S  
ATOM    109  CE  MET B  12      59.822  66.015   9.649  1.00 22.42           C  
ATOM    110  N   MET B  13      56.851  63.608  13.792  1.00 23.98           N  
ATOM    111  CA  MET B  13      55.909  62.496  13.883  1.00 23.98           C  
ATOM    112  C   MET B  13      56.620  61.163  13.680  1.00 23.98           C  
ATOM    113  CB  MET B  13      54.789  62.654  12.853  1.00 23.98           C  
ATOM    114  O   MET B  13      56.176  60.333  12.885  1.00 23.98           O  
ATOM    115  CG  MET B  13      53.521  63.274  13.417  1.00 23.98           C  
ATOM    116  SD  MET B  13      52.262  62.016  13.864  1.00 23.98           S  
ATOM    117  CE  MET B  13      51.372  61.880  12.289  1.00 23.98           C  
ATOM    118  N   LEU B  14      57.863  60.972  13.903  1.00 21.59           N  
ATOM    119  CA  LEU B  14      58.594  60.070  13.019  1.00 21.59           C  
ATOM    120  C   LEU B  14      58.034  58.654  13.103  1.00 21.59           C  
ATOM    121  CB  LEU B  14      60.083  60.064  13.373  1.00 21.59           C  
ATOM    122  O   LEU B  14      57.349  58.309  14.068  1.00 21.59           O  
ATOM    123  CG  LEU B  14      60.954  61.098  12.657  1.00 21.59           C  
ATOM    124  CD1 LEU B  14      62.066  61.585  13.580  1.00 21.59           C  
ATOM    125  CD2 LEU B  14      61.535  60.511  11.375  1.00 21.59           C  
ATOM    126  N   TYR B  15      58.686  57.426  12.590  1.00 22.42           N  
ATOM    127  CA  TYR B  15      58.759  56.382  11.573  1.00 22.42           C  
ATOM    128  C   TYR B  15      58.506  55.008  12.183  1.00 22.42           C  
ATOM    129  CB  TYR B  15      60.124  56.402  10.880  1.00 22.42           C  
ATOM    130  O   TYR B  15      58.104  54.076  11.483  1.00 22.42           O  
ATOM    131  CG  TYR B  15      60.051  56.173   9.390  1.00 22.42           C  
ATOM    132  CD1 TYR B  15      60.211  54.898   8.852  1.00 22.42           C  
ATOM    133  CD2 TYR B  15      59.824  57.231   8.516  1.00 22.42           C  
ATOM    134  CE1 TYR B  15      60.147  54.682   7.480  1.00 22.42           C  
ATOM    135  CE2 TYR B  15      59.757  57.027   7.142  1.00 22.42           C  
ATOM    136  OH  TYR B  15      59.855  55.544   5.274  1.00 22.42           O  
ATOM    137  CZ  TYR B  15      59.919  55.751   6.634  1.00 22.42           C  
ATOM    138  N   VAL B  16      58.726  54.629  13.387  1.00 22.49           N  
ATOM    139  CA  VAL B  16      59.535  53.424  13.533  1.00 22.49           C  
ATOM    140  C   VAL B  16      58.667  52.188  13.308  1.00 22.49           C  
ATOM    141  CB  VAL B  16      60.208  53.357  14.922  1.00 22.49           C  
ATOM    142  O   VAL B  16      57.518  52.139  13.753  1.00 22.49           O  
ATOM    143  CG1 VAL B  16      60.973  52.045  15.089  1.00 22.49           C  
ATOM    144  CG2 VAL B  16      61.140  54.551  15.120  1.00 22.49           C  
ATOM    145  N   GLN B  17      59.156  50.949  12.716  1.00 22.99           N  
ATOM    146  CA  GLN B  17      59.135  49.847  11.760  1.00 22.99           C  
ATOM    147  C   GLN B  17      58.610  48.568  12.406  1.00 22.99           C  
ATOM    148  CB  GLN B  17      60.532  49.609  11.183  1.00 22.99           C  
ATOM    149  O   GLN B  17      58.736  47.482  11.836  1.00 22.99           O  
ATOM    150  CG  GLN B  17      60.778  50.315   9.857  1.00 22.99           C  
ATOM    151  CD  GLN B  17      61.616  49.489   8.899  1.00 22.99           C  
ATOM    152  NE2 GLN B  17      62.108  50.126   7.842  1.00 22.99           N  
ATOM    153  OE1 GLN B  17      61.819  48.289   9.107  1.00 22.99           O  
ATOM    154  N   LEU B  18      58.122  48.407  13.563  1.00 23.51           N  
ATOM    155  CA  LEU B  18      58.459  47.148  14.220  1.00 23.51           C  
ATOM    156  C   LEU B  18      57.624  46.002  13.659  1.00 23.51           C  
ATOM    157  CB  LEU B  18      58.244  47.258  15.732  1.00 23.51           C  
ATOM    158  O   LEU B  18      56.392  46.064  13.665  1.00 23.51           O  
ATOM    159  CG  LEU B  18      59.490  47.536  16.575  1.00 23.51           C  
ATOM    160  CD1 LEU B  18      59.160  48.506  17.705  1.00 23.51           C  
ATOM    161  CD2 LEU B  18      60.061  46.236  17.130  1.00 23.51           C  
ATOM    162  N   VAL B  19      58.125  44.959  12.860  1.00 28.53           N  
ATOM    163  CA  VAL B  19      57.844  43.962  11.832  1.00 28.53           C  
ATOM    164  C   VAL B  19      57.246  42.712  12.474  1.00 28.53           C  
ATOM    165  CB  VAL B  19      59.116  43.595  11.035  1.00 28.53           C  
ATOM    166  O   VAL B  19      57.015  41.708  11.796  1.00 28.53           O  
ATOM    167  CG1 VAL B  19      58.810  42.519   9.995  1.00 28.53           C  
ATOM    168  CG2 VAL B  19      59.704  44.837  10.368  1.00 28.53           C  
ATOM    169  N   GLN B  20      56.801  42.602  13.647  1.00 27.01           N  
ATOM    170  CA  GLN B  20      56.975  41.282  14.243  1.00 27.01           C  
ATOM    171  C   GLN B  20      56.071  40.251  13.573  1.00 27.01           C  
ATOM    172  CB  GLN B  20      56.693  41.329  15.745  1.00 27.01           C  
ATOM    173  O   GLN B  20      55.039  40.604  12.997  1.00 27.01           O  
ATOM    174  CG  GLN B  20      57.948  41.379  16.606  1.00 27.01           C  
ATOM    175  CD  GLN B  20      57.657  41.745  18.049  1.00 27.01           C  
ATOM    176  NE2 GLN B  20      58.684  41.701  18.891  1.00 27.01           N  
ATOM    177  OE1 GLN B  20      56.518  42.067  18.404  1.00 27.01           O  
ATOM    178  N   GLY B  21      56.274  38.897  13.743  1.00 29.13           N  
ATOM    179  CA  GLY B  21      56.199  37.583  13.124  1.00 29.13           C  
ATOM    180  C   GLY B  21      54.790  37.020  13.088  1.00 29.13           C  
ATOM    181  O   GLY B  21      54.072  37.068  14.089  1.00 29.13           O  
ATOM    182  N   SER B  22      53.971  36.985  11.976  1.00 28.93           N  
ATOM    183  CA  SER B  22      52.592  36.792  11.539  1.00 28.93           C  
ATOM    184  C   SER B  22      52.201  35.318  11.578  1.00 28.93           C  
ATOM    185  CB  SER B  22      52.396  37.343  10.126  1.00 28.93           C  
ATOM    186  O   SER B  22      51.185  34.925  11.000  1.00 28.93           O  
ATOM    187  OG  SER B  22      53.012  36.501   9.167  1.00 28.93           O  
ATOM    188  N   SER B  23      52.602  34.489  12.497  1.00 31.43           N  
ATOM    189  CA  SER B  23      52.396  33.107  12.075  1.00 31.43           C  
ATOM    190  C   SER B  23      50.920  32.822  11.817  1.00 31.43           C  
ATOM    191  CB  SER B  23      52.934  32.138  13.129  1.00 31.43           C  
ATOM    192  O   SER B  23      50.047  33.420  12.450  1.00 31.43           O  
ATOM    193  OG  SER B  23      52.509  32.519  14.426  1.00 31.43           O  
ATOM    194  N   ASN B  24      50.480  32.297  10.605  1.00 29.86           N  
ATOM    195  CA  ASN B  24      49.337  32.020   9.742  1.00 29.86           C  
ATOM    196  C   ASN B  24      48.416  30.967  10.352  1.00 29.86           C  
ATOM    197  CB  ASN B  24      49.807  31.575   8.355  1.00 29.86           C  
ATOM    198  O   ASN B  24      48.653  29.767  10.201  1.00 29.86           O  
ATOM    199  CG  ASN B  24      50.020  32.741   7.409  1.00 29.86           C  
ATOM    200  ND2 ASN B  24      50.413  32.440   6.177  1.00 29.86           N  
ATOM    201  OD1 ASN B  24      49.835  33.902   7.783  1.00 29.86           O  
ATOM    202  N   GLU B  25      48.082  30.987  11.600  1.00 29.48           N  
ATOM    203  CA  GLU B  25      47.307  29.870  12.131  1.00 29.48           C  
ATOM    204  C   GLU B  25      45.958  29.750  11.428  1.00 29.48           C  
ATOM    205  CB  GLU B  25      47.102  30.027  13.640  1.00 29.48           C  
ATOM    206  O   GLU B  25      45.205  30.723  11.347  1.00 29.48           O  
ATOM    207  CG  GLU B  25      48.149  29.311  14.481  1.00 29.48           C  
ATOM    208  CD  GLU B  25      47.630  28.876  15.842  1.00 29.48           C  
ATOM    209  OE1 GLU B  25      48.015  27.784  16.318  1.00 29.48           O  
ATOM    210  OE2 GLU B  25      46.832  29.633  16.438  1.00 29.48           O  
ATOM    211  N   HIS B  26      45.797  28.893  10.309  1.00 34.67           N  
ATOM    212  CA  HIS B  26      44.686  28.449   9.474  1.00 34.67           C  
ATOM    213  C   HIS B  26      43.499  28.008  10.323  1.00 34.67           C  
ATOM    214  CB  HIS B  26      45.129  27.308   8.556  1.00 34.67           C  
ATOM    215  O   HIS B  26      43.633  27.123  11.171  1.00 34.67           O  
ATOM    216  CG  HIS B  26      45.835  27.770   7.322  1.00 34.67           C  
ATOM    217  CD2 HIS B  26      47.076  27.499   6.853  1.00 34.67           C  
ATOM    218  ND1 HIS B  26      45.255  28.622   6.407  1.00 34.67           N  
ATOM    219  CE1 HIS B  26      46.111  28.855   5.427  1.00 34.67           C  
ATOM    220  NE2 HIS B  26      47.224  28.186   5.673  1.00 34.67           N  
ATOM    221  N   GLY B  27      42.519  28.806  10.680  1.00 32.57           N  
ATOM    222  CA  GLY B  27      41.339  28.754  11.527  1.00 32.57           C  
ATOM    223  C   GLY B  27      40.305  27.751  11.051  1.00 32.57           C  
ATOM    224  O   GLY B  27      40.292  27.376   9.877  1.00 32.57           O  
ATOM    225  N   PRO B  28      39.831  26.825  11.925  1.00 38.47           N  
ATOM    226  CA  PRO B  28      38.860  25.728  11.909  1.00 38.47           C  
ATOM    227  C   PRO B  28      37.477  26.171  11.438  1.00 38.47           C  
ATOM    228  CB  PRO B  28      38.819  25.273  13.370  1.00 38.47           C  
ATOM    229  O   PRO B  28      36.500  25.437  11.603  1.00 38.47           O  
ATOM    230  CG  PRO B  28      39.337  26.438  14.149  1.00 38.47           C  
ATOM    231  CD  PRO B  28      39.856  27.464  13.183  1.00 38.47           C  
ATOM    232  N   VAL B  29      37.277  27.225  10.624  1.00 39.36           N  
ATOM    233  CA  VAL B  29      35.934  27.734  10.366  1.00 39.36           C  
ATOM    234  C   VAL B  29      35.151  26.725   9.529  1.00 39.36           C  
ATOM    235  CB  VAL B  29      35.974  29.103   9.651  1.00 39.36           C  
ATOM    236  O   VAL B  29      33.917  26.740   9.522  1.00 39.36           O  
ATOM    237  CG1 VAL B  29      34.562  29.653   9.459  1.00 39.36           C  
ATOM    238  CG2 VAL B  29      36.832  30.091  10.439  1.00 39.36           C  
ATOM    239  N   LYS B  30      35.754  25.907   8.684  1.00 40.84           N  
ATOM    240  CA  LYS B  30      34.948  25.130   7.747  1.00 40.84           C  
ATOM    241  C   LYS B  30      34.104  24.090   8.479  1.00 40.84           C  
ATOM    242  CB  LYS B  30      35.840  24.446   6.710  1.00 40.84           C  
ATOM    243  O   LYS B  30      33.053  23.677   7.986  1.00 40.84           O  
ATOM    244  CG  LYS B  30      35.894  25.164   5.370  1.00 40.84           C  
ATOM    245  CD  LYS B  30      36.726  24.390   4.355  1.00 40.84           C  
ATOM    246  CE  LYS B  30      36.829  25.136   3.031  1.00 40.84           C  
ATOM    247  NZ  LYS B  30      37.648  24.384   2.034  1.00 40.84           N  
ATOM    248  N   ARG B  31      34.455  23.491   9.628  1.00 43.94           N  
ATOM    249  CA  ARG B  31      33.740  22.390  10.267  1.00 43.94           C  
ATOM    250  C   ARG B  31      32.410  22.863  10.846  1.00 43.94           C  
ATOM    251  CB  ARG B  31      34.596  21.760  11.368  1.00 43.94           C  
ATOM    252  O   ARG B  31      31.441  22.104  10.889  1.00 43.94           O  
ATOM    253  CG  ARG B  31      34.618  20.240  11.336  1.00 43.94           C  
ATOM    254  CD  ARG B  31      35.505  19.666  12.432  1.00 43.94           C  
ATOM    255  NE  ARG B  31      36.137  18.417  12.016  1.00 43.94           N  
ATOM    256  NH1 ARG B  31      37.492  18.241  13.878  1.00 43.94           N  
ATOM    257  NH2 ARG B  31      37.575  16.640  12.239  1.00 43.94           N  
ATOM    258  CZ  ARG B  31      37.067  17.769  12.712  1.00 43.94           C  
ATOM    259  N   SER B  32      32.159  24.171  11.239  1.00 46.91           N  
ATOM    260  CA  SER B  32      30.962  24.663  11.913  1.00 46.91           C  
ATOM    261  C   SER B  32      29.810  24.847  10.931  1.00 46.91           C  
ATOM    262  CB  SER B  32      31.252  25.985  12.625  1.00 46.91           C  
ATOM    263  O   SER B  32      28.653  24.592  11.269  1.00 46.91           O  
ATOM    264  OG  SER B  32      30.787  27.082  11.858  1.00 46.91           O  
ATOM    265  N   SER B  33      30.134  25.216   9.641  1.00 44.65           N  
ATOM    266  CA  SER B  33      29.082  25.436   8.653  1.00 44.65           C  
ATOM    267  C   SER B  33      28.463  24.118   8.201  1.00 44.65           C  
ATOM    268  CB  SER B  33      29.633  26.191   7.442  1.00 44.65           C  
ATOM    269  O   SER B  33      27.254  24.039   7.976  1.00 44.65           O  
ATOM    270  OG  SER B  33      30.561  25.392   6.730  1.00 44.65           O  
ATOM    271  N   GLN B  34      29.264  22.966   7.994  1.00 52.64           N  
ATOM    272  CA  GLN B  34      28.761  21.649   7.618  1.00 52.64           C  
ATOM    273  C   GLN B  34      27.836  21.086   8.694  1.00 52.64           C  
ATOM    274  CB  GLN B  34      29.919  20.684   7.364  1.00 52.64           C  
ATOM    275  O   GLN B  34      26.820  20.462   8.382  1.00 52.64           O  
ATOM    276  CG  GLN B  34      29.953  20.124   5.948  1.00 52.64           C  
ATOM    277  CD  GLN B  34      31.121  19.184   5.717  1.00 52.64           C  
ATOM    278  NE2 GLN B  34      31.069  18.430   4.624  1.00 52.64           N  
ATOM    279  OE1 GLN B  34      32.064  19.136   6.514  1.00 52.64           O  
ATOM    280  N   SER B  35      28.015  21.448   9.965  1.00 60.52           N  
ATOM    281  CA  SER B  35      27.224  20.959  11.090  1.00 60.52           C  
ATOM    282  C   SER B  35      25.865  21.647  11.151  1.00 60.52           C  
ATOM    283  CB  SER B  35      27.973  21.174  12.406  1.00 60.52           C  
ATOM    284  O   SER B  35      24.851  21.005  11.433  1.00 60.52           O  
ATOM    285  OG  SER B  35      27.864  22.521  12.832  1.00 60.52           O  
ATOM    286  N   THR B  36      25.738  22.901  10.703  1.00 59.87           N  
ATOM    287  CA  THR B  36      24.483  23.644  10.744  1.00 59.87           C  
ATOM    288  C   THR B  36      23.561  23.210   9.608  1.00 59.87           C  
ATOM    289  CB  THR B  36      24.730  25.162  10.657  1.00 59.87           C  
ATOM    290  O   THR B  36      22.351  23.072   9.803  1.00 59.87           O  
ATOM    291  CG2 THR B  36      23.646  25.938  11.397  1.00 59.87           C  
ATOM    292  OG1 THR B  36      26.003  25.467  11.239  1.00 59.87           O  
ATOM    293  N   LEU B  37      24.246  22.989   8.438  1.00 63.10           N  
ATOM    294  CA  LEU B  37      23.453  22.541   7.298  1.00 63.10           C  
ATOM    295  C   LEU B  37      22.894  21.143   7.541  1.00 63.10           C  
ATOM    296  CB  LEU B  37      24.297  22.551   6.021  1.00 63.10           C  
ATOM    297  O   LEU B  37      21.745  20.860   7.195  1.00 63.10           O  
ATOM    298  CG  LEU B  37      23.530  22.664   4.703  1.00 63.10           C  
ATOM    299  CD1 LEU B  37      23.476  24.118   4.244  1.00 63.10           C  
ATOM    300  CD2 LEU B  37      24.170  21.784   3.634  1.00 63.10           C  
ATOM    301  N   GLU B  38      23.750  20.188   8.021  1.00 68.05           N  
ATOM    302  CA  GLU B  38      23.302  18.837   8.344  1.00 68.05           C  
ATOM    303  C   GLU B  38      22.182  18.859   9.380  1.00 68.05           C  
ATOM    304  CB  GLU B  38      24.472  17.990   8.852  1.00 68.05           C  
ATOM    305  O   GLU B  38      21.231  18.080   9.291  1.00 68.05           O  
ATOM    306  CG  GLU B  38      25.053  17.052   7.804  1.00 68.05           C  
ATOM    307  CD  GLU B  38      26.143  16.143   8.350  1.00 68.05           C  
ATOM    308  OE1 GLU B  38      26.618  15.252   7.610  1.00 68.05           O  
ATOM    309  OE2 GLU B  38      26.524  16.323   9.529  1.00 68.05           O  
ATOM    310  N   ARG B  39      22.255  19.697  10.331  1.00 73.32           N  
ATOM    311  CA  ARG B  39      21.230  19.839  11.359  1.00 73.32           C  
ATOM    312  C   ARG B  39      19.920  20.340  10.760  1.00 73.32           C  
ATOM    313  CB  ARG B  39      21.701  20.792  12.460  1.00 73.32           C  
ATOM    314  O   ARG B  39      18.843  19.858  11.119  1.00 73.32           O  
ATOM    315  CG  ARG B  39      20.867  20.725  13.730  1.00 73.32           C  
ATOM    316  CD  ARG B  39      21.425  21.631  14.819  1.00 73.32           C  
ATOM    317  NE  ARG B  39      20.735  21.434  16.090  1.00 73.32           N  
ATOM    318  NH1 ARG B  39      22.262  22.633  17.342  1.00 73.32           N  
ATOM    319  NH2 ARG B  39      20.442  21.675  18.356  1.00 73.32           N  
ATOM    320  CZ  ARG B  39      21.148  21.914  17.260  1.00 73.32           C  
ATOM    321  N   SER B  40      20.052  21.247   9.774  1.00 70.38           N  
ATOM    322  CA  SER B  40      18.867  21.788   9.118  1.00 70.38           C  
ATOM    323  C   SER B  40      18.166  20.726   8.277  1.00 70.38           C  
ATOM    324  CB  SER B  40      19.239  22.982   8.238  1.00 70.38           C  
ATOM    325  O   SER B  40      16.935  20.660   8.251  1.00 70.38           O  
ATOM    326  OG  SER B  40      19.867  22.550   7.043  1.00 70.38           O  
ATOM    327  N   GLU B  41      18.995  19.930   7.630  1.00 74.64           N  
ATOM    328  CA  GLU B  41      18.432  18.842   6.835  1.00 74.64           C  
ATOM    329  C   GLU B  41      17.683  17.846   7.716  1.00 74.64           C  
ATOM    330  CB  GLU B  41      19.533  18.125   6.049  1.00 74.64           C  
ATOM    331  O   GLU B  41      16.600  17.382   7.354  1.00 74.64           O  
ATOM    332  CG  GLU B  41      19.008  17.153   5.002  1.00 74.64           C  
ATOM    333  CD  GLU B  41      20.113  16.455   4.225  1.00 74.64           C  
ATOM    334  OE1 GLU B  41      19.821  15.470   3.509  1.00 74.64           O  
ATOM    335  OE2 GLU B  41      21.279  16.895   4.334  1.00 74.64           O  
ATOM    336  N   GLN B  42      18.238  17.466   8.789  1.00 76.23           N  
ATOM    337  CA  GLN B  42      17.602  16.537   9.717  1.00 76.23           C  
ATOM    338  C   GLN B  42      16.297  17.110  10.261  1.00 76.23           C  
ATOM    339  CB  GLN B  42      18.547  16.197  10.870  1.00 76.23           C  
ATOM    340  O   GLN B  42      15.317  16.382  10.434  1.00 76.23           O  
ATOM    341  CG  GLN B  42      19.436  14.990  10.601  1.00 76.23           C  
ATOM    342  CD  GLN B  42      20.520  14.815  11.648  1.00 76.23           C  
ATOM    343  NE2 GLN B  42      21.355  13.796  11.472  1.00 76.23           N  
ATOM    344  OE1 GLN B  42      20.607  15.589  12.607  1.00 76.23           O  
ATOM    345  N   GLN B  43      16.272  18.382  10.487  1.00 80.45           N  
ATOM    346  CA  GLN B  43      15.073  19.044  10.990  1.00 80.45           C  
ATOM    347  C   GLN B  43      13.966  19.050   9.939  1.00 80.45           C  
ATOM    348  CB  GLN B  43      15.392  20.475  11.425  1.00 80.45           C  
ATOM    349  O   GLN B  43      12.794  18.845  10.263  1.00 80.45           O  
ATOM    350  CG  GLN B  43      16.207  20.560  12.709  1.00 80.45           C  
ATOM    351  CD  GLN B  43      16.510  21.990  13.118  1.00 80.45           C  
ATOM    352  NE2 GLN B  43      16.452  22.259  14.417  1.00 80.45           N  
ATOM    353  OE1 GLN B  43      16.794  22.844  12.272  1.00 80.45           O  
ATOM    354  N   ILE B  44      14.368  19.251   8.727  1.00 77.50           N  
ATOM    355  CA  ILE B  44      13.406  19.261   7.630  1.00 77.50           C  
ATOM    356  C   ILE B  44      12.824  17.862   7.441  1.00 77.50           C  
ATOM    357  CB  ILE B  44      14.052  19.756   6.316  1.00 77.50           C  
ATOM    358  O   ILE B  44      11.616  17.706   7.248  1.00 77.50           O  
ATOM    359  CG1 ILE B  44      14.417  21.241   6.426  1.00 77.50           C  
ATOM    360  CG2 ILE B  44      13.118  19.508   5.128  1.00 77.50           C  
ATOM    361  CD1 ILE B  44      15.253  21.760   5.265  1.00 77.50           C  
ATOM    362  N   ARG B  45      13.613  16.837   7.564  1.00 79.98           N  
ATOM    363  CA  ARG B  45      13.182  15.451   7.412  1.00 79.98           C  
ATOM    364  C   ARG B  45      12.244  15.043   8.544  1.00 79.98           C  
ATOM    365  CB  ARG B  45      14.390  14.513   7.369  1.00 79.98           C  
ATOM    366  O   ARG B  45      11.301  14.278   8.330  1.00 79.98           O  
ATOM    367  CG  ARG B  45      15.133  14.527   6.042  1.00 79.98           C  
ATOM    368  CD  ARG B  45      16.234  13.476   6.002  1.00 79.98           C  
ATOM    369  NE  ARG B  45      16.988  13.534   4.752  1.00 79.98           N  
ATOM    370  NH1 ARG B  45      18.784  12.313   5.540  1.00 79.98           N  
ATOM    371  NH2 ARG B  45      18.778  13.093   3.384  1.00 79.98           N  
ATOM    372  CZ  ARG B  45      18.182  12.980   4.561  1.00 79.98           C  
ATOM    373  N   ALA B  46      12.450  15.592   9.580  1.00 78.67           N  
ATOM    374  CA  ALA B  46      11.711  15.203  10.778  1.00 78.67           C  
ATOM    375  C   ALA B  46      10.438  16.032  10.930  1.00 78.67           C  
ATOM    376  CB  ALA B  46      12.590  15.351  12.017  1.00 78.67           C  
ATOM    377  O   ALA B  46       9.647  15.803  11.848  1.00 78.67           O  
ATOM    378  N   ALA B  47      10.259  16.999  10.016  1.00 82.81           N  
ATOM    379  CA  ALA B  47       9.085  17.860  10.134  1.00 82.81           C  
ATOM    380  C   ALA B  47       7.797  17.049  10.025  1.00 82.81           C  
ATOM    381  CB  ALA B  47       9.115  18.951   9.066  1.00 82.81           C  
ATOM    382  O   ALA B  47       7.646  16.232   9.114  1.00 82.81           O  
ATOM    383  N   SER B  48       6.850  17.277  10.906  1.00 79.71           N  
ATOM    384  CA  SER B  48       5.655  16.447  11.019  1.00 79.71           C  
ATOM    385  C   SER B  48       4.412  17.203  10.560  1.00 79.71           C  
ATOM    386  CB  SER B  48       5.468  15.969  12.459  1.00 79.71           C  
ATOM    387  O   SER B  48       3.307  16.658  10.578  1.00 79.71           O  
ATOM    388  OG  SER B  48       5.367  17.070  13.346  1.00 79.71           O  
ATOM    389  N   SER B  49       4.531  18.410  10.221  1.00 81.20           N  
ATOM    390  CA  SER B  49       3.418  19.229   9.753  1.00 81.20           C  
ATOM    391  C   SER B  49       3.902  20.349   8.838  1.00 81.20           C  
ATOM    392  CB  SER B  49       2.654  19.823  10.938  1.00 81.20           C  
ATOM    393  O   SER B  49       5.097  20.648   8.793  1.00 81.20           O  
ATOM    394  OG  SER B  49       3.427  20.818  11.587  1.00 81.20           O  
ATOM    395  N   LEU B  50       2.997  20.815   8.112  1.00 79.76           N  
ATOM    396  CA  LEU B  50       3.309  21.936   7.232  1.00 79.76           C  
ATOM    397  C   LEU B  50       3.813  23.132   8.032  1.00 79.76           C  
ATOM    398  CB  LEU B  50       2.077  22.336   6.416  1.00 79.76           C  
ATOM    399  O   LEU B  50       4.780  23.786   7.635  1.00 79.76           O  
ATOM    400  CG  LEU B  50       2.267  23.478   5.417  1.00 79.76           C  
ATOM    401  CD1 LEU B  50       3.256  23.072   4.329  1.00 79.76           C  
ATOM    402  CD2 LEU B  50       0.930  23.884   4.807  1.00 79.76           C  
ATOM    403  N   GLU B  51       3.183  23.321   9.162  1.00 75.54           N  
ATOM    404  CA  GLU B  51       3.579  24.428  10.026  1.00 75.54           C  
ATOM    405  C   GLU B  51       5.029  24.281  10.481  1.00 75.54           C  
ATOM    406  CB  GLU B  51       2.653  24.520  11.242  1.00 75.54           C  
ATOM    407  O   GLU B  51       5.804  25.238  10.420  1.00 75.54           O  
ATOM    408  CG  GLU B  51       2.812  25.806  12.040  1.00 75.54           C  
ATOM    409  CD  GLU B  51       1.871  25.892  13.231  1.00 75.54           C  
ATOM    410  OE1 GLU B  51       1.988  26.851  14.028  1.00 75.54           O  
ATOM    411  OE2 GLU B  51       1.011  24.994  13.369  1.00 75.54           O  
ATOM    412  N   GLU B  52       5.353  23.096  10.895  1.00 78.30           N  
ATOM    413  CA  GLU B  52       6.713  22.828  11.353  1.00 78.30           C  
ATOM    414  C   GLU B  52       7.720  22.990  10.218  1.00 78.30           C  
ATOM    415  CB  GLU B  52       6.813  21.420  11.947  1.00 78.30           C  
ATOM    416  O   GLU B  52       8.799  23.553  10.414  1.00 78.30           O  
ATOM    417  CG  GLU B  52       8.104  21.165  12.711  1.00 78.30           C  
ATOM    418  CD  GLU B  52       8.137  19.808  13.395  1.00 78.30           C  
ATOM    419  OE1 GLU B  52       9.139  19.497  14.079  1.00 78.30           O  
ATOM    420  OE2 GLU B  52       7.155  19.048  13.246  1.00 78.30           O  
ATOM    421  N   LEU B  53       7.283  22.549   9.086  1.00 81.66           N  
ATOM    422  CA  LEU B  53       8.152  22.647   7.919  1.00 81.66           C  
ATOM    423  C   LEU B  53       8.412  24.105   7.555  1.00 81.66           C  
ATOM    424  CB  LEU B  53       7.533  21.914   6.726  1.00 81.66           C  
ATOM    425  O   LEU B  53       9.558  24.497   7.322  1.00 81.66           O  
ATOM    426  CG  LEU B  53       8.360  21.892   5.440  1.00 81.66           C  
ATOM    427  CD1 LEU B  53       9.651  21.109   5.653  1.00 81.66           C  
ATOM    428  CD2 LEU B  53       7.550  21.295   4.293  1.00 81.66           C  
ATOM    429  N   LEU B  54       7.424  24.869   7.543  1.00 74.82           N  
ATOM    430  CA  LEU B  54       7.539  26.273   7.165  1.00 74.82           C  
ATOM    431  C   LEU B  54       8.326  27.055   8.212  1.00 74.82           C  
ATOM    432  CB  LEU B  54       6.152  26.895   6.983  1.00 74.82           C  
ATOM    433  O   LEU B  54       9.043  28.000   7.878  1.00 74.82           O  
ATOM    434  CG  LEU B  54       5.383  26.481   5.728  1.00 74.82           C  
ATOM    435  CD1 LEU B  54       3.972  27.059   5.757  1.00 74.82           C  
ATOM    436  CD2 LEU B  54       6.124  26.928   4.473  1.00 74.82           C  
ATOM    437  N   ARG B  55       8.203  26.642   9.500  1.00 73.20           N  
ATOM    438  CA  ARG B  55       8.952  27.285  10.574  1.00 73.20           C  
ATOM    439  C   ARG B  55      10.451  27.071  10.401  1.00 73.20           C  
ATOM    440  CB  ARG B  55       8.501  26.754  11.937  1.00 73.20           C  
ATOM    441  O   ARG B  55      11.251  27.952  10.724  1.00 73.20           O  
ATOM    442  CG  ARG B  55       7.951  27.825  12.865  1.00 73.20           C  
ATOM    443  CD  ARG B  55       7.515  27.244  14.202  1.00 73.20           C  
ATOM    444  NE  ARG B  55       8.633  26.632  14.915  1.00 73.20           N  
ATOM    445  NH1 ARG B  55       7.329  25.684  16.569  1.00 73.20           N  
ATOM    446  NH2 ARG B  55       9.603  25.396  16.590  1.00 73.20           N  
ATOM    447  CZ  ARG B  55       8.519  25.906  16.023  1.00 73.20           C  
ATOM    448  N   ILE B  56      10.715  25.929   9.854  1.00 73.96           N  
ATOM    449  CA  ILE B  56      12.118  25.570   9.680  1.00 73.96           C  
ATOM    450  C   ILE B  56      12.666  26.229   8.415  1.00 73.96           C  
ATOM    451  CB  ILE B  56      12.305  24.038   9.610  1.00 73.96           C  
ATOM    452  O   ILE B  56      13.768  26.781   8.424  1.00 73.96           O  
ATOM    453  CG1 ILE B  56      11.863  23.386  10.925  1.00 73.96           C  
ATOM    454  CG2 ILE B  56      13.760  23.686   9.287  1.00 73.96           C  
ATOM    455  CD1 ILE B  56      11.620  21.886  10.821  1.00 73.96           C  
ATOM    456  N   THR B  57      11.901  26.260   7.345  1.00 71.58           N  
ATOM    457  CA  THR B  57      12.410  26.645   6.033  1.00 71.58           C  
ATOM    458  C   THR B  57      12.155  28.126   5.768  1.00 71.58           C  
ATOM    459  CB  THR B  57      11.769  25.803   4.915  1.00 71.58           C  
ATOM    460  O   THR B  57      12.940  28.784   5.081  1.00 71.58           O  
ATOM    461  CG2 THR B  57      12.169  24.336   5.034  1.00 71.58           C  
ATOM    462  OG1 THR B  57      10.342  25.906   5.006  1.00 71.58           O  
ATOM    463  N   HIS B  58      10.978  28.584   6.317  1.00 62.08           N  
ATOM    464  CA  HIS B  58      10.558  29.951   6.031  1.00 62.08           C  
ATOM    465  C   HIS B  58      10.164  30.686   7.308  1.00 62.08           C  
ATOM    466  CB  HIS B  58       9.392  29.958   5.040  1.00 62.08           C  
ATOM    467  O   HIS B  58       9.056  31.219   7.405  1.00 62.08           O  
ATOM    468  CG  HIS B  58       9.744  29.402   3.697  1.00 62.08           C  
ATOM    469  CD2 HIS B  58       9.972  30.016   2.512  1.00 62.08           C  
ATOM    470  ND1 HIS B  58       9.892  28.051   3.466  1.00 62.08           N  
ATOM    471  CE1 HIS B  58      10.199  27.859   2.194  1.00 62.08           C  
ATOM    472  NE2 HIS B  58      10.254  29.036   1.593  1.00 62.08           N  
ATOM    473  N   SER B  59      11.043  30.656   8.272  1.00 58.18           N  
ATOM    474  CA  SER B  59      10.764  31.155   9.614  1.00 58.18           C  
ATOM    475  C   SER B  59      10.188  32.567   9.570  1.00 58.18           C  
ATOM    476  CB  SER B  59      12.033  31.140  10.467  1.00 58.18           C  
ATOM    477  O   SER B  59       9.260  32.888  10.316  1.00 58.18           O  
ATOM    478  OG  SER B  59      12.455  32.460  10.763  1.00 58.18           O  
ATOM    479  N   GLU B  60      10.672  33.464   8.709  1.00 52.50           N  
ATOM    480  CA  GLU B  60      10.264  34.865   8.676  1.00 52.50           C  
ATOM    481  C   GLU B  60       8.857  35.017   8.107  1.00 52.50           C  
ATOM    482  CB  GLU B  60      11.256  35.695   7.857  1.00 52.50           C  
ATOM    483  O   GLU B  60       8.087  35.867   8.560  1.00 52.50           O  
ATOM    484  CG  GLU B  60      12.625  35.834   8.505  1.00 52.50           C  
ATOM    485  CD  GLU B  60      12.669  36.896   9.592  1.00 52.50           C  
ATOM    486  OE1 GLU B  60      13.289  36.653  10.653  1.00 52.50           O  
ATOM    487  OE2 GLU B  60      12.078  37.978   9.382  1.00 52.50           O  
ATOM    488  N   ASP B  61       8.477  34.045   7.224  1.00 52.27           N  
ATOM    489  CA  ASP B  61       7.224  34.157   6.484  1.00 52.27           C  
ATOM    490  C   ASP B  61       6.113  33.358   7.162  1.00 52.27           C  
ATOM    491  CB  ASP B  61       7.408  33.683   5.041  1.00 52.27           C  
ATOM    492  O   ASP B  61       4.929  33.591   6.906  1.00 52.27           O  
ATOM    493  CG  ASP B  61       8.285  34.612   4.220  1.00 52.27           C  
ATOM    494  OD1 ASP B  61       8.250  35.841   4.444  1.00 52.27           O  
ATOM    495  OD2 ASP B  61       9.015  34.110   3.338  1.00 52.27           O  
ATOM    496  N   TRP B  62       6.505  32.459   7.998  1.00 60.90           N  
ATOM    497  CA  TRP B  62       5.550  31.571   8.652  1.00 60.90           C  
ATOM    498  C   TRP B  62       4.558  32.365   9.495  1.00 60.90           C  
ATOM    499  CB  TRP B  62       6.278  30.547   9.526  1.00 60.90           C  
ATOM    500  O   TRP B  62       3.364  32.054   9.518  1.00 60.90           O  
ATOM    501  CG  TRP B  62       6.659  31.064  10.881  1.00 60.90           C  
ATOM    502  CD1 TRP B  62       7.782  31.773  11.206  1.00 60.90           C  
ATOM    503  CD2 TRP B  62       5.918  30.907  12.094  1.00 60.90           C  
ATOM    504  CE2 TRP B  62       6.651  31.548  13.118  1.00 60.90           C  
ATOM    505  CE3 TRP B  62       4.703  30.287  12.416  1.00 60.90           C  
ATOM    506  NE1 TRP B  62       7.783  32.068  12.550  1.00 60.90           N  
ATOM    507  CH2 TRP B  62       5.016  30.972  14.729  1.00 60.90           C  
ATOM    508  CZ2 TRP B  62       6.207  31.586  14.442  1.00 60.90           C  
ATOM    509  CZ3 TRP B  62       4.264  30.326  13.734  1.00 60.90           C  
ATOM    510  N   LYS B  63       4.945  33.384  10.267  1.00 59.00           N  
ATOM    511  CA  LYS B  63       4.058  34.188  11.104  1.00 59.00           C  
ATOM    512  C   LYS B  63       3.045  34.952  10.257  1.00 59.00           C  
ATOM    513  CB  LYS B  63       4.867  35.163  11.960  1.00 59.00           C  
ATOM    514  O   LYS B  63       1.874  35.060  10.628  1.00 59.00           O  
ATOM    515  CG  LYS B  63       5.532  34.521  13.169  1.00 59.00           C  
ATOM    516  CD  LYS B  63       6.242  35.556  14.032  1.00 59.00           C  
ATOM    517  CE  LYS B  63       6.984  34.905  15.191  1.00 59.00           C  
ATOM    518  NZ  LYS B  63       7.754  35.906  15.988  1.00 59.00           N  
ATOM    519  N   LEU B  64       3.597  35.455   9.153  1.00 57.26           N  
ATOM    520  CA  LEU B  64       2.719  36.158   8.224  1.00 57.26           C  
ATOM    521  C   LEU B  64       1.658  35.218   7.662  1.00 57.26           C  
ATOM    522  CB  LEU B  64       3.530  36.773   7.081  1.00 57.26           C  
ATOM    523  O   LEU B  64       0.485  35.586   7.564  1.00 57.26           O  
ATOM    524  CG  LEU B  64       3.980  38.222   7.272  1.00 57.26           C  
ATOM    525  CD1 LEU B  64       5.206  38.514   6.413  1.00 57.26           C  
ATOM    526  CD2 LEU B  64       2.845  39.184   6.938  1.00 57.26           C  
ATOM    527  N   TRP B  65       2.072  34.044   7.424  1.00 60.67           N  
ATOM    528  CA  TRP B  65       1.176  33.020   6.898  1.00 60.67           C  
ATOM    529  C   TRP B  65       0.115  32.643   7.927  1.00 60.67           C  
ATOM    530  CB  TRP B  65       1.966  31.776   6.483  1.00 60.67           C  
ATOM    531  O   TRP B  65      -1.071  32.555   7.602  1.00 60.67           O  
ATOM    532  CG  TRP B  65       1.122  30.690   5.885  1.00 60.67           C  
ATOM    533  CD1 TRP B  65       0.609  30.648   4.619  1.00 60.67           C  
ATOM    534  CD2 TRP B  65       0.690  29.490   6.534  1.00 60.67           C  
ATOM    535  CE2 TRP B  65      -0.083  28.765   5.599  1.00 60.67           C  
ATOM    536  CE3 TRP B  65       0.882  28.956   7.815  1.00 60.67           C  
ATOM    537  NE1 TRP B  65      -0.117  29.493   4.440  1.00 60.67           N  
ATOM    538  CH2 TRP B  65      -0.460  27.033   7.167  1.00 60.67           C  
ATOM    539  CZ2 TRP B  65      -0.664  27.533   5.907  1.00 60.67           C  
ATOM    540  CZ3 TRP B  65       0.303  27.729   8.119  1.00 60.67           C  
ATOM    541  N   ARG B  66       0.497  32.342   9.053  1.00 60.46           N  
ATOM    542  CA  ARG B  66      -0.409  31.963  10.132  1.00 60.46           C  
ATOM    543  C   ARG B  66      -1.440  33.057  10.391  1.00 60.46           C  
ATOM    544  CB  ARG B  66       0.374  31.668  11.413  1.00 60.46           C  
ATOM    545  O   ARG B  66      -2.619  32.767  10.607  1.00 60.46           O  
ATOM    546  CG  ARG B  66      -0.052  30.387  12.113  1.00 60.46           C  
ATOM    547  CD  ARG B  66       0.647  30.219  13.456  1.00 60.46           C  
ATOM    548  NE  ARG B  66      -0.158  29.435  14.388  1.00 60.46           N  
ATOM    549  NH1 ARG B  66       1.646  28.582  15.551  1.00 60.46           N  
ATOM    550  NH2 ARG B  66      -0.489  28.003  16.153  1.00 60.46           N  
ATOM    551  CZ  ARG B  66       0.335  28.675  15.362  1.00 60.46           C  
ATOM    552  N   CYS B  67      -0.920  34.323  10.444  1.00 63.91           N  
ATOM    553  CA  CYS B  67      -1.802  35.458  10.689  1.00 63.91           C  
ATOM    554  C   CYS B  67      -2.826  35.605   9.570  1.00 63.91           C  
ATOM    555  CB  CYS B  67      -0.992  36.747  10.824  1.00 63.91           C  
ATOM    556  O   CYS B  67      -4.008  35.836   9.830  1.00 63.91           O  
ATOM    557  SG  CYS B  67      -1.835  38.041  11.760  1.00 63.91           S  
ATOM    558  N   ARG B  68      -2.397  35.435   8.336  1.00 60.75           N  
ATOM    559  CA  ARG B  68      -3.276  35.601   7.182  1.00 60.75           C  
ATOM    560  C   ARG B  68      -4.319  34.489   7.125  1.00 60.75           C  
ATOM    561  CB  ARG B  68      -2.464  35.624   5.886  1.00 60.75           C  
ATOM    562  O   ARG B  68      -5.459  34.722   6.718  1.00 60.75           O  
ATOM    563  CG  ARG B  68      -2.000  37.012   5.475  1.00 60.75           C  
ATOM    564  CD  ARG B  68      -1.171  36.975   4.198  1.00 60.75           C  
ATOM    565  NE  ARG B  68      -0.614  38.286   3.879  1.00 60.75           N  
ATOM    566  NH1 ARG B  68       0.784  37.515   2.210  1.00 60.75           N  
ATOM    567  NH2 ARG B  68       0.740  39.746   2.734  1.00 60.75           N  
ATOM    568  CZ  ARG B  68       0.302  38.513   2.941  1.00 60.75           C  
ATOM    569  N   LEU B  69      -4.000  33.321   7.542  1.00 59.15           N  
ATOM    570  CA  LEU B  69      -4.926  32.196   7.598  1.00 59.15           C  
ATOM    571  C   LEU B  69      -6.021  32.444   8.630  1.00 59.15           C  
ATOM    572  CB  LEU B  69      -4.179  30.902   7.930  1.00 59.15           C  
ATOM    573  O   LEU B  69      -7.181  32.087   8.409  1.00 59.15           O  
ATOM    574  CG  LEU B  69      -4.683  29.632   7.242  1.00 59.15           C  
ATOM    575  CD1 LEU B  69      -4.003  29.458   5.888  1.00 59.15           C  
ATOM    576  CD2 LEU B  69      -4.444  28.413   8.127  1.00 59.15           C  
ATOM    577  N   ARG B  70      -5.708  33.023   9.707  1.00 55.05           N  
ATOM    578  CA  ARG B  70      -6.652  33.336  10.775  1.00 55.05           C  
ATOM    579  C   ARG B  70      -7.621  34.432  10.345  1.00 55.05           C  
ATOM    580  CB  ARG B  70      -5.907  33.763  12.042  1.00 55.05           C  
ATOM    581  O   ARG B  70      -8.790  34.423  10.738  1.00 55.05           O  
ATOM    582  CG  ARG B  70      -5.647  32.625  13.016  1.00 55.05           C  
ATOM    583  CD  ARG B  70      -4.981  33.118  14.294  1.00 55.05           C  
ATOM    584  NE  ARG B  70      -4.659  32.014  15.194  1.00 55.05           N  
ATOM    585  NH1 ARG B  70      -2.800  33.033  16.112  1.00 55.05           N  
ATOM    586  NH2 ARG B  70      -3.431  30.943  16.811  1.00 55.05           N  
ATOM    587  CZ  ARG B  70      -3.631  31.999  16.037  1.00 55.05           C  
ATOM    588  N   LEU B  71      -7.133  35.465   9.534  1.00 51.03           N  
ATOM    589  CA  LEU B  71      -7.949  36.594   9.098  1.00 51.03           C  
ATOM    590  C   LEU B  71      -8.970  36.155   8.054  1.00 51.03           C  
ATOM    591  CB  LEU B  71      -7.065  37.706   8.528  1.00 51.03           C  
ATOM    592  O   LEU B  71     -10.083  36.684   8.008  1.00 51.03           O  
ATOM    593  CG  LEU B  71      -6.616  38.787   9.513  1.00 51.03           C  
ATOM    594  CD1 LEU B  71      -5.192  39.233   9.198  1.00 51.03           C  
ATOM    595  CD2 LEU B  71      -7.574  39.973   9.478  1.00 51.03           C  
ATOM    596  N   LYS B  72      -8.603  35.317   7.012  1.00 47.71           N  
ATOM    597  CA  LYS B  72      -9.522  34.860   5.973  1.00 47.71           C  
ATOM    598  C   LYS B  72     -10.708  34.114   6.576  1.00 47.71           C  
ATOM    599  CB  LYS B  72      -8.794  33.964   4.969  1.00 47.71           C  
ATOM    600  O   LYS B  72     -11.820  34.174   6.048  1.00 47.71           O  
ATOM    601  CG  LYS B  72      -8.029  34.728   3.898  1.00 47.71           C  
ATOM    602  CD  LYS B  72      -7.472  33.792   2.834  1.00 47.71           C  
ATOM    603  CE  LYS B  72      -6.681  34.552   1.778  1.00 47.71           C  
ATOM    604  NZ  LYS B  72      -6.149  33.640   0.721  1.00 47.71           N  
ATOM    605  N   SER B  73     -10.592  33.384   7.588  1.00 42.11           N  
ATOM    606  CA  SER B  73     -11.762  32.739   8.176  1.00 42.11           C  
ATOM    607  C   SER B  73     -12.762  33.770   8.687  1.00 42.11           C  
ATOM    608  CB  SER B  73     -11.345  31.811   9.318  1.00 42.11           C  
ATOM    609  O   SER B  73     -13.969  33.517   8.704  1.00 42.11           O  
ATOM    610  OG  SER B  73     -10.861  32.557  10.422  1.00 42.11           O  
ATOM    611  N   PHE B  74     -12.302  34.888   9.104  1.00 37.20           N  
ATOM    612  CA  PHE B  74     -13.205  35.921   9.599  1.00 37.20           C  
ATOM    613  C   PHE B  74     -13.697  36.803   8.458  1.00 37.20           C  
ATOM    614  CB  PHE B  74     -12.512  36.777  10.664  1.00 37.20           C  
ATOM    615  O   PHE B  74     -14.787  37.375   8.534  1.00 37.20           O  
ATOM    616  CG  PHE B  74     -12.568  36.189  12.048  1.00 37.20           C  
ATOM    617  CD1 PHE B  74     -13.688  36.370  12.850  1.00 37.20           C  
ATOM    618  CD2 PHE B  74     -11.500  35.455  12.546  1.00 37.20           C  
ATOM    619  CE1 PHE B  74     -13.743  35.826  14.131  1.00 37.20           C  
ATOM    620  CE2 PHE B  74     -11.547  34.908  13.826  1.00 37.20           C  
ATOM    621  CZ  PHE B  74     -12.669  35.096  14.617  1.00 37.20           C  
ATOM    622  N   THR B  75     -12.729  37.187   7.550  1.00 36.56           N  
ATOM    623  CA  THR B  75     -13.015  38.301   6.653  1.00 36.56           C  
ATOM    624  C   THR B  75     -13.958  37.866   5.535  1.00 36.56           C  
ATOM    625  CB  THR B  75     -11.722  38.873   6.043  1.00 36.56           C  
ATOM    626  O   THR B  75     -14.187  38.614   4.582  1.00 36.56           O  
ATOM    627  CG2 THR B  75     -10.873  39.566   7.104  1.00 36.56           C  
ATOM    628  OG1 THR B  75     -10.962  37.807   5.460  1.00 36.56           O  
ATOM    629  N   SER B  76     -14.935  36.926   5.504  1.00 34.30           N  
ATOM    630  CA  SER B  76     -15.774  36.950   4.310  1.00 34.30           C  
ATOM    631  C   SER B  76     -16.440  38.310   4.130  1.00 34.30           C  
ATOM    632  CB  SER B  76     -16.840  35.856   4.382  1.00 34.30           C  
ATOM    633  O   SER B  76     -17.031  38.584   3.083  1.00 34.30           O  
ATOM    634  OG  SER B  76     -17.932  36.269   5.186  1.00 34.30           O  
ATOM    635  N   MET B  77     -16.756  39.060   5.210  1.00 31.94           N  
ATOM    636  CA  MET B  77     -17.744  40.102   4.942  1.00 31.94           C  
ATOM    637  C   MET B  77     -17.127  41.243   4.140  1.00 31.94           C  
ATOM    638  CB  MET B  77     -18.329  40.638   6.250  1.00 31.94           C  
ATOM    639  O   MET B  77     -17.828  41.938   3.402  1.00 31.94           O  
ATOM    640  CG  MET B  77     -19.613  39.945   6.676  1.00 31.94           C  
ATOM    641  SD  MET B  77     -20.408  40.761   8.115  1.00 31.94           S  
ATOM    642  CE  MET B  77     -21.846  41.511   7.303  1.00 31.94           C  
ATOM    643  N   ASP B  78     -16.044  41.985   4.595  1.00 29.76           N  
ATOM    644  CA  ASP B  78     -15.831  43.370   4.187  1.00 29.76           C  
ATOM    645  C   ASP B  78     -15.147  43.441   2.823  1.00 29.76           C  
ATOM    646  CB  ASP B  78     -14.999  44.116   5.232  1.00 29.76           C  
ATOM    647  O   ASP B  78     -14.015  42.977   2.665  1.00 29.76           O  
ATOM    648  CG  ASP B  78     -15.837  45.008   6.131  1.00 29.76           C  
ATOM    649  OD1 ASP B  78     -16.997  45.311   5.778  1.00 29.76           O  
ATOM    650  OD2 ASP B  78     -15.332  45.414   7.200  1.00 29.76           O  
ATOM    651  N   SER B  79     -15.910  43.319   1.670  1.00 28.54           N  
ATOM    652  CA  SER B  79     -15.505  43.383   0.269  1.00 28.54           C  
ATOM    653  C   SER B  79     -14.751  44.675  -0.029  1.00 28.54           C  
ATOM    654  CB  SER B  79     -16.723  43.271  -0.648  1.00 28.54           C  
ATOM    655  O   SER B  79     -14.079  44.784  -1.057  1.00 28.54           O  
ATOM    656  OG  SER B  79     -16.344  43.405  -2.007  1.00 28.54           O  
ATOM    657  N   ARG B  80     -15.114  45.828   0.651  1.00 26.66           N  
ATOM    658  CA  ARG B  80     -14.884  47.111  -0.006  1.00 26.66           C  
ATOM    659  C   ARG B  80     -13.412  47.504   0.063  1.00 26.66           C  
ATOM    660  CB  ARG B  80     -15.748  48.203   0.627  1.00 26.66           C  
ATOM    661  O   ARG B  80     -13.048  48.629  -0.287  1.00 26.66           O  
ATOM    662  CG  ARG B  80     -17.167  48.258   0.083  1.00 26.66           C  
ATOM    663  CD  ARG B  80     -17.968  49.390   0.712  1.00 26.66           C  
ATOM    664  NE  ARG B  80     -19.331  49.440   0.189  1.00 26.66           N  
ATOM    665  NH1 ARG B  80     -20.098  50.950   1.761  1.00 26.66           N  
ATOM    666  NH2 ARG B  80     -21.514  50.151   0.145  1.00 26.66           N  
ATOM    667  CZ  ARG B  80     -20.311  50.180   0.700  1.00 26.66           C  
ATOM    668  N   SER B  81     -12.578  46.891   0.870  1.00 25.33           N  
ATOM    669  CA  SER B  81     -11.352  47.616   1.187  1.00 25.33           C  
ATOM    670  C   SER B  81     -10.550  47.924  -0.073  1.00 25.33           C  
ATOM    671  CB  SER B  81     -10.493  46.815   2.166  1.00 25.33           C  
ATOM    672  O   SER B  81     -10.637  47.195  -1.063  1.00 25.33           O  
ATOM    673  OG  SER B  81     -11.093  46.778   3.449  1.00 25.33           O  
ATOM    674  N   ALA B  82     -10.143  49.276  -0.232  1.00 22.50           N  
ATOM    675  CA  ALA B  82      -9.410  50.045  -1.234  1.00 22.50           C  
ATOM    676  C   ALA B  82      -8.163  49.296  -1.696  1.00 22.50           C  
ATOM    677  CB  ALA B  82      -9.028  51.415  -0.678  1.00 22.50           C  
ATOM    678  O   ALA B  82      -7.646  48.437  -0.979  1.00 22.50           O  
ATOM    679  N   SER B  83      -7.910  49.285  -3.045  1.00 23.11           N  
ATOM    680  CA  SER B  83      -6.944  48.663  -3.945  1.00 23.11           C  
ATOM    681  C   SER B  83      -5.516  49.059  -3.584  1.00 23.11           C  
ATOM    682  CB  SER B  83      -7.237  49.049  -5.396  1.00 23.11           C  
ATOM    683  O   SER B  83      -4.670  49.224  -4.465  1.00 23.11           O  
ATOM    684  OG  SER B  83      -6.507  50.206  -5.766  1.00 23.11           O  
ATOM    685  N   HIS B  84      -5.258  49.632  -2.343  1.00 20.96           N  
ATOM    686  CA  HIS B  84      -3.873  50.085  -2.290  1.00 20.96           C  
ATOM    687  C   HIS B  84      -2.918  48.995  -2.763  1.00 20.96           C  
ATOM    688  CB  HIS B  84      -3.506  50.524  -0.871  1.00 20.96           C  
ATOM    689  O   HIS B  84      -3.141  47.811  -2.500  1.00 20.96           O  
ATOM    690  CG  HIS B  84      -3.039  51.942  -0.783  1.00 20.96           C  
ATOM    691  CD2 HIS B  84      -3.700  53.077  -0.457  1.00 20.96           C  
ATOM    692  ND1 HIS B  84      -1.740  52.315  -1.054  1.00 20.96           N  
ATOM    693  CE1 HIS B  84      -1.622  53.623  -0.896  1.00 20.96           C  
ATOM    694  NE2 HIS B  84      -2.797  54.109  -0.535  1.00 20.96           N  
ATOM    695  N   ARG B  85      -2.228  49.290  -3.880  1.00 23.12           N  
ATOM    696  CA  ARG B  85      -1.214  48.516  -4.588  1.00 23.12           C  
ATOM    697  C   ARG B  85      -0.162  47.979  -3.623  1.00 23.12           C  
ATOM    698  CB  ARG B  85      -0.547  49.366  -5.671  1.00 23.12           C  
ATOM    699  O   ARG B  85       0.661  48.738  -3.109  1.00 23.12           O  
ATOM    700  CG  ARG B  85      -0.619  48.759  -7.063  1.00 23.12           C  
ATOM    701  CD  ARG B  85       0.066  49.639  -8.099  1.00 23.12           C  
ATOM    702  NE  ARG B  85       0.059  49.021  -9.422  1.00 23.12           N  
ATOM    703  NH1 ARG B  85       1.279  50.698 -10.440  1.00 23.12           N  
ATOM    704  NH2 ARG B  85       0.568  48.891 -11.657  1.00 23.12           N  
ATOM    705  CZ  ARG B  85       0.635  49.538 -10.503  1.00 23.12           C  
ATOM    706  N   SER B  86      -0.525  47.448  -2.517  1.00 23.15           N  
ATOM    707  CA  SER B  86       0.508  46.903  -1.642  1.00 23.15           C  
ATOM    708  C   SER B  86       1.545  46.116  -2.436  1.00 23.15           C  
ATOM    709  CB  SER B  86      -0.114  46.007  -0.571  1.00 23.15           C  
ATOM    710  O   SER B  86       1.209  45.451  -3.418  1.00 23.15           O  
ATOM    711  OG  SER B  86       0.222  46.468   0.727  1.00 23.15           O  
ATOM    712  N   THR B  87       2.642  46.892  -2.629  1.00 21.36           N  
ATOM    713  CA  THR B  87       3.778  46.174  -3.196  1.00 21.36           C  
ATOM    714  C   THR B  87       3.875  44.767  -2.612  1.00 21.36           C  
ATOM    715  CB  THR B  87       5.097  46.928  -2.945  1.00 21.36           C  
ATOM    716  O   THR B  87       4.086  44.601  -1.409  1.00 21.36           O  
ATOM    717  CG2 THR B  87       5.431  47.854  -4.110  1.00 21.36           C  
ATOM    718  OG1 THR B  87       4.975  47.707  -1.749  1.00 21.36           O  
ATOM    719  N   ARG B  88       2.894  44.060  -2.910  1.00 23.24           N  
ATOM    720  CA  ARG B  88       2.989  42.649  -2.550  1.00 23.24           C  
ATOM    721  C   ARG B  88       4.415  42.136  -2.720  1.00 23.24           C  
ATOM    722  CB  ARG B  88       2.026  41.812  -3.394  1.00 23.24           C  
ATOM    723  O   ARG B  88       4.986  42.224  -3.809  1.00 23.24           O  
ATOM    724  CG  ARG B  88       0.714  41.491  -2.695  1.00 23.24           C  
ATOM    725  CD  ARG B  88      -0.121  40.498  -3.492  1.00 23.24           C  
ATOM    726  NE  ARG B  88      -1.443  40.311  -2.902  1.00 23.24           N  
ATOM    727  NH1 ARG B  88      -2.427  39.536  -4.843  1.00 23.24           N  
ATOM    728  NH2 ARG B  88      -3.664  39.726  -2.922  1.00 23.24           N  
ATOM    729  CZ  ARG B  88      -2.508  39.858  -3.557  1.00 23.24           C  
ATOM    730  N   PHE B  89       5.192  42.559  -1.753  1.00 22.37           N  
ATOM    731  CA  PHE B  89       6.480  41.876  -1.770  1.00 22.37           C  
ATOM    732  C   PHE B  89       6.336  40.462  -2.320  1.00 22.37           C  
ATOM    733  CB  PHE B  89       7.087  41.834  -0.364  1.00 22.37           C  
ATOM    734  O   PHE B  89       5.302  39.819  -2.128  1.00 22.37           O  
ATOM    735  CG  PHE B  89       7.861  43.072   0.000  1.00 22.37           C  
ATOM    736  CD1 PHE B  89       9.205  43.191  -0.331  1.00 22.37           C  
ATOM    737  CD2 PHE B  89       7.244  44.117   0.676  1.00 22.37           C  
ATOM    738  CE1 PHE B  89       9.924  44.336   0.005  1.00 22.37           C  
ATOM    739  CE2 PHE B  89       7.955  45.264   1.015  1.00 22.37           C  
ATOM    740  CZ  PHE B  89       9.295  45.371   0.680  1.00 22.37           C  
ATOM    741  N   ALA B  90       6.951  40.406  -3.422  1.00 24.50           N  
ATOM    742  CA  ALA B  90       7.154  39.094  -4.030  1.00 24.50           C  
ATOM    743  C   ALA B  90       7.423  38.032  -2.968  1.00 24.50           C  
ATOM    744  CB  ALA B  90       8.304  39.143  -5.032  1.00 24.50           C  
ATOM    745  O   ALA B  90       8.560  37.871  -2.517  1.00 24.50           O  
ATOM    746  N   ALA B  91       6.983  38.365  -1.713  1.00 28.80           N  
ATOM    747  CA  ALA B  91       7.312  37.210  -0.882  1.00 28.80           C  
ATOM    748  C   ALA B  91       6.970  35.905  -1.595  1.00 28.80           C  
ATOM    749  CB  ALA B  91       6.578  37.290   0.455  1.00 28.80           C  
ATOM    750  O   ALA B  91       5.943  35.810  -2.271  1.00 28.80           O  
ATOM    751  N   THR B  92       7.935  35.192  -1.812  1.00 33.25           N  
ATOM    752  CA  THR B  92       7.984  33.891  -2.469  1.00 33.25           C  
ATOM    753  C   THR B  92       6.666  33.143  -2.287  1.00 33.25           C  
ATOM    754  CB  THR B  92       9.142  33.033  -1.927  1.00 33.25           C  
ATOM    755  O   THR B  92       5.815  33.558  -1.498  1.00 33.25           O  
ATOM    756  CG2 THR B  92      10.259  32.902  -2.957  1.00 33.25           C  
ATOM    757  OG1 THR B  92       9.669  33.646  -0.743  1.00 33.25           O  
ATOM    758  N   PHE B  93       7.020  31.936  -1.940  1.00 41.50           N  
ATOM    759  CA  PHE B  93       7.131  30.901  -2.960  1.00 41.50           C  
ATOM    760  C   PHE B  93       5.819  30.137  -3.101  1.00 41.50           C  
ATOM    761  CB  PHE B  93       8.269  29.932  -2.624  1.00 41.50           C  
ATOM    762  O   PHE B  93       5.356  29.889  -4.216  1.00 41.50           O  
ATOM    763  CG  PHE B  93       9.544  30.211  -3.372  1.00 41.50           C  
ATOM    764  CD1 PHE B  93       9.750  29.685  -4.642  1.00 41.50           C  
ATOM    765  CD2 PHE B  93      10.538  30.999  -2.805  1.00 41.50           C  
ATOM    766  CE1 PHE B  93      10.930  29.941  -5.337  1.00 41.50           C  
ATOM    767  CE2 PHE B  93      11.719  31.259  -3.494  1.00 41.50           C  
ATOM    768  CZ  PHE B  93      11.914  30.729  -4.759  1.00 41.50           C  
ATOM    769  N   TYR B  94       5.028  30.142  -1.861  1.00 50.99           N  
ATOM    770  CA  TYR B  94       3.924  29.210  -2.069  1.00 50.99           C  
ATOM    771  C   TYR B  94       2.581  29.913  -1.916  1.00 50.99           C  
ATOM    772  CB  TYR B  94       4.016  28.040  -1.086  1.00 50.99           C  
ATOM    773  O   TYR B  94       2.404  30.739  -1.017  1.00 50.99           O  
ATOM    774  CG  TYR B  94       5.313  27.272  -1.176  1.00 50.99           C  
ATOM    775  CD1 TYR B  94       5.601  26.481  -2.286  1.00 50.99           C  
ATOM    776  CD2 TYR B  94       6.251  27.335  -0.151  1.00 50.99           C  
ATOM    777  CE1 TYR B  94       6.794  25.770  -2.372  1.00 50.99           C  
ATOM    778  CE2 TYR B  94       7.447  26.628  -0.227  1.00 50.99           C  
ATOM    779  OH  TYR B  94       8.891  25.149  -1.419  1.00 50.99           O  
ATOM    780  CZ  TYR B  94       7.709  25.850  -1.339  1.00 50.99           C  
ATOM    781  N   ASP B  95       1.703  29.965  -2.913  1.00 53.98           N  
ATOM    782  CA  ASP B  95       0.312  30.397  -2.820  1.00 53.98           C  
ATOM    783  C   ASP B  95      -0.402  29.704  -1.662  1.00 53.98           C  
ATOM    784  CB  ASP B  95      -0.424  30.121  -4.133  1.00 53.98           C  
ATOM    785  O   ASP B  95      -0.198  28.512  -1.424  1.00 53.98           O  
ATOM    786  CG  ASP B  95      -1.897  30.484  -4.074  1.00 53.98           C  
ATOM    787  OD1 ASP B  95      -2.227  31.688  -4.013  1.00 53.98           O  
ATOM    788  OD2 ASP B  95      -2.736  29.558  -4.086  1.00 53.98           O  
ATOM    789  N   ILE B  96      -1.133  30.473  -0.784  1.00 61.25           N  
ATOM    790  CA  ILE B  96      -1.833  29.975   0.395  1.00 61.25           C  
ATOM    791  C   ILE B  96      -2.707  28.783   0.011  1.00 61.25           C  
ATOM    792  CB  ILE B  96      -2.691  31.079   1.052  1.00 61.25           C  
ATOM    793  O   ILE B  96      -2.825  27.821   0.774  1.00 61.25           O  
ATOM    794  CG1 ILE B  96      -1.872  31.837   2.104  1.00 61.25           C  
ATOM    795  CG2 ILE B  96      -3.959  30.482   1.670  1.00 61.25           C  
ATOM    796  CD1 ILE B  96      -2.381  33.243   2.390  1.00 61.25           C  
ATOM    797  N   GLU B  97      -3.371  28.923  -1.098  1.00 65.79           N  
ATOM    798  CA  GLU B  97      -4.222  27.828  -1.554  1.00 65.79           C  
ATOM    799  C   GLU B  97      -3.409  26.557  -1.786  1.00 65.79           C  
ATOM    800  CB  GLU B  97      -4.962  28.220  -2.835  1.00 65.79           C  
ATOM    801  O   GLU B  97      -3.862  25.457  -1.464  1.00 65.79           O  
ATOM    802  CG  GLU B  97      -6.105  29.200  -2.610  1.00 65.79           C  
ATOM    803  CD  GLU B  97      -7.204  28.644  -1.718  1.00 65.79           C  
ATOM    804  OE1 GLU B  97      -7.831  29.427  -0.969  1.00 65.79           O  
ATOM    805  OE2 GLU B  97      -7.438  27.416  -1.767  1.00 65.79           O  
ATOM    806  N   THR B  98      -2.290  26.724  -2.350  1.00 71.91           N  
ATOM    807  CA  THR B  98      -1.384  25.604  -2.582  1.00 71.91           C  
ATOM    808  C   THR B  98      -0.942  24.983  -1.260  1.00 71.91           C  
ATOM    809  CB  THR B  98      -0.146  26.045  -3.384  1.00 71.91           C  
ATOM    810  O   THR B  98      -0.918  23.758  -1.121  1.00 71.91           O  
ATOM    811  CG2 THR B  98       0.764  24.858  -3.687  1.00 71.91           C  
ATOM    812  OG1 THR B  98      -0.570  26.635  -4.619  1.00 71.91           O  
ATOM    813  N   LEU B  99      -0.618  25.713  -0.258  1.00 70.77           N  
ATOM    814  CA  LEU B  99      -0.193  25.231   1.052  1.00 70.77           C  
ATOM    815  C   LEU B  99      -1.335  24.510   1.761  1.00 70.77           C  
ATOM    816  CB  LEU B  99       0.307  26.393   1.915  1.00 70.77           C  
ATOM    817  O   LEU B  99      -1.109  23.523   2.465  1.00 70.77           O  
ATOM    818  CG  LEU B  99       1.653  27.000   1.519  1.00 70.77           C  
ATOM    819  CD1 LEU B  99       1.932  28.253   2.343  1.00 70.77           C  
ATOM    820  CD2 LEU B  99       2.773  25.979   1.694  1.00 70.77           C  
ATOM    821  N   LYS B 100      -2.538  25.052   1.567  1.00 77.31           N  
ATOM    822  CA  LYS B 100      -3.708  24.397   2.144  1.00 77.31           C  
ATOM    823  C   LYS B 100      -3.884  22.990   1.579  1.00 77.31           C  
ATOM    824  CB  LYS B 100      -4.968  25.226   1.890  1.00 77.31           C  
ATOM    825  O   LYS B 100      -4.176  22.050   2.321  1.00 77.31           O  
ATOM    826  CG  LYS B 100      -6.156  24.825   2.751  1.00 77.31           C  
ATOM    827  CD  LYS B 100      -7.358  25.726   2.499  1.00 77.31           C  
ATOM    828  CE  LYS B 100      -8.586  25.249   3.263  1.00 77.31           C  
ATOM    829  NZ  LYS B 100      -9.773  26.116   3.001  1.00 77.31           N  
ATOM    830  N   VAL B 101      -3.752  22.868   0.302  1.00 79.29           N  
ATOM    831  CA  VAL B 101      -3.892  21.579  -0.368  1.00 79.29           C  
ATOM    832  C   VAL B 101      -2.820  20.616   0.134  1.00 79.29           C  
ATOM    833  CB  VAL B 101      -3.801  21.725  -1.903  1.00 79.29           C  
ATOM    834  O   VAL B 101      -3.097  19.437   0.370  1.00 79.29           O  
ATOM    835  CG1 VAL B 101      -3.760  20.354  -2.575  1.00 79.29           C  
ATOM    836  CG2 VAL B 101      -4.975  22.548  -2.432  1.00 79.29           C  
ATOM    837  N   ILE B 102      -1.643  21.018   0.333  1.00 78.28           N  
ATOM    838  CA  ILE B 102      -0.535  20.203   0.819  1.00 78.28           C  
ATOM    839  C   ILE B 102      -0.796  19.788   2.265  1.00 78.28           C  
ATOM    840  CB  ILE B 102       0.810  20.954   0.712  1.00 78.28           C  
ATOM    841  O   ILE B 102      -0.593  18.627   2.631  1.00 78.28           O  
ATOM    842  CG1 ILE B 102       1.185  21.171  -0.759  1.00 78.28           C  
ATOM    843  CG2 ILE B 102       1.914  20.194   1.452  1.00 78.28           C  
ATOM    844  CD1 ILE B 102       2.417  22.043  -0.962  1.00 78.28           C  
ATOM    845  N   ASP B 103      -1.263  20.766   3.015  1.00 81.80           N  
ATOM    846  CA  ASP B 103      -1.563  20.481   4.415  1.00 81.80           C  
ATOM    847  C   ASP B 103      -2.672  19.438   4.538  1.00 81.80           C  
ATOM    848  CB  ASP B 103      -1.963  21.762   5.150  1.00 81.80           C  
ATOM    849  O   ASP B 103      -2.589  18.531   5.368  1.00 81.80           O  
ATOM    850  CG  ASP B 103      -1.977  21.600   6.660  1.00 81.80           C  
ATOM    851  OD1 ASP B 103      -1.003  21.057   7.224  1.00 81.80           O  
ATOM    852  OD2 ASP B 103      -2.973  22.016   7.290  1.00 81.80           O  
ATOM    853  N   GLU B 104      -3.674  19.647   3.734  1.00 79.90           N  
ATOM    854  CA  GLU B 104      -4.778  18.692   3.752  1.00 79.90           C  
ATOM    855  C   GLU B 104      -4.295  17.284   3.414  1.00 79.90           C  
ATOM    856  CB  GLU B 104      -5.876  19.119   2.776  1.00 79.90           C  
ATOM    857  O   GLU B 104      -4.691  16.314   4.062  1.00 79.90           O  
ATOM    858  CG  GLU B 104      -6.730  20.274   3.278  1.00 79.90           C  
ATOM    859  CD  GLU B 104      -7.736  20.768   2.251  1.00 79.90           C  
ATOM    860  OE1 GLU B 104      -8.480  21.732   2.544  1.00 79.90           O  
ATOM    861  OE2 GLU B 104      -7.782  20.186   1.144  1.00 79.90           O  
ATOM    862  N   GLU B 105      -3.461  17.170   2.443  1.00 85.00           N  
ATOM    863  CA  GLU B 105      -2.913  15.872   2.060  1.00 85.00           C  
ATOM    864  C   GLU B 105      -2.038  15.294   3.168  1.00 85.00           C  
ATOM    865  CB  GLU B 105      -2.110  15.988   0.762  1.00 85.00           C  
ATOM    866  O   GLU B 105      -2.078  14.090   3.433  1.00 85.00           O  
ATOM    867  CG  GLU B 105      -1.609  14.655   0.227  1.00 85.00           C  
ATOM    868  CD  GLU B 105      -2.728  13.734  -0.233  1.00 85.00           C  
ATOM    869  OE1 GLU B 105      -2.480  12.520  -0.411  1.00 85.00           O  
ATOM    870  OE2 GLU B 105      -3.861  14.231  -0.419  1.00 85.00           O  
ATOM    871  N   TRP B 106      -1.170  16.085   3.786  1.00 81.88           N  
ATOM    872  CA  TRP B 106      -0.302  15.661   4.880  1.00 81.88           C  
ATOM    873  C   TRP B 106      -1.120  15.109   6.042  1.00 81.88           C  
ATOM    874  CB  TRP B 106       0.568  16.826   5.359  1.00 81.88           C  
ATOM    875  O   TRP B 106      -0.794  14.055   6.594  1.00 81.88           O  
ATOM    876  CG  TRP B 106       1.831  16.401   6.047  1.00 81.88           C  
ATOM    877  CD1 TRP B 106       1.958  15.451   7.022  1.00 81.88           C  
ATOM    878  CD2 TRP B 106       3.145  16.916   5.814  1.00 81.88           C  
ATOM    879  CE2 TRP B 106       4.023  16.231   6.684  1.00 81.88           C  
ATOM    880  CE3 TRP B 106       3.667  17.890   4.953  1.00 81.88           C  
ATOM    881  NE1 TRP B 106       3.274  15.344   7.409  1.00 81.88           N  
ATOM    882  CH2 TRP B 106       5.879  17.449   5.864  1.00 81.88           C  
ATOM    883  CZ2 TRP B 106       5.395  16.491   6.717  1.00 81.88           C  
ATOM    884  CZ3 TRP B 106       5.033  18.147   4.987  1.00 81.88           C  
ATOM    885  N   GLN B 107      -2.227  15.722   6.385  1.00 83.65           N  
ATOM    886  CA  GLN B 107      -3.100  15.283   7.469  1.00 83.65           C  
ATOM    887  C   GLN B 107      -3.762  13.949   7.137  1.00 83.65           C  
ATOM    888  CB  GLN B 107      -4.166  16.340   7.762  1.00 83.65           C  
ATOM    889  O   GLN B 107      -3.915  13.092   8.010  1.00 83.65           O  
ATOM    890  CG  GLN B 107      -3.619  17.598   8.423  1.00 83.65           C  
ATOM    891  CD  GLN B 107      -3.012  17.328   9.787  1.00 83.65           C  
ATOM    892  NE2 GLN B 107      -2.053  18.157  10.185  1.00 83.65           N  
ATOM    893  OE1 GLN B 107      -3.404  16.383  10.479  1.00 83.65           O  
ATOM    894  N   ARG B 108      -4.055  13.787   5.890  1.00 85.82           N  
ATOM    895  CA  ARG B 108      -4.767  12.589   5.456  1.00 85.82           C  
ATOM    896  C   ARG B 108      -3.849  11.372   5.470  1.00 85.82           C  
ATOM    897  CB  ARG B 108      -5.352  12.788   4.056  1.00 85.82           C  
ATOM    898  O   ARG B 108      -4.320  10.233   5.507  1.00 85.82           O  
ATOM    899  CG  ARG B 108      -6.617  13.631   4.032  1.00 85.82           C  
ATOM    900  CD  ARG B 108      -7.226  13.694   2.638  1.00 85.82           C  
ATOM    901  NE  ARG B 108      -8.306  14.674   2.565  1.00 85.82           N  
ATOM    902  NH1 ARG B 108      -7.833  15.341   0.404  1.00 85.82           N  
ATOM    903  NH2 ARG B 108      -9.577  16.293   1.547  1.00 85.82           N  
ATOM    904  CZ  ARG B 108      -8.569  15.434   1.505  1.00 85.82           C  
ATOM    905  N   THR B 109      -2.565  11.544   5.360  1.00 87.36           N  
ATOM    906  CA  THR B 109      -1.636  10.430   5.208  1.00 87.36           C  
ATOM    907  C   THR B 109      -0.938  10.123   6.530  1.00 87.36           C  
ATOM    908  CB  THR B 109      -0.583  10.726   4.124  1.00 87.36           C  
ATOM    909  O   THR B 109      -0.014   9.309   6.575  1.00 87.36           O  
ATOM    910  CG2 THR B 109      -1.228  10.846   2.748  1.00 87.36           C  
ATOM    911  OG1 THR B 109       0.084  11.955   4.437  1.00 87.36           O  
ATOM    912  N   GLN B 110      -1.337  10.762   7.625  1.00 86.25           N  
ATOM    913  CA  GLN B 110      -0.732  10.537   8.934  1.00 86.25           C  
ATOM    914  C   GLN B 110      -1.055   9.140   9.456  1.00 86.25           C  
ATOM    915  CB  GLN B 110      -1.206  11.593   9.934  1.00 86.25           C  
ATOM    916  O   GLN B 110      -2.037   8.526   9.035  1.00 86.25           O  
ATOM    917  CG  GLN B 110      -0.621  12.978   9.689  1.00 86.25           C  
ATOM    918  CD  GLN B 110      -1.043  13.987  10.740  1.00 86.25           C  
ATOM    919  NE2 GLN B 110      -0.403  15.151  10.734  1.00 86.25           N  
ATOM    920  OE1 GLN B 110      -1.938  13.723  11.549  1.00 86.25           O  
ATOM    921  N   CYS B 111      -0.197   8.569  10.314  1.00 89.42           N  
ATOM    922  CA  CYS B 111      -0.373   7.275  10.964  1.00 89.42           C  
ATOM    923  C   CYS B 111      -1.617   7.271  11.843  1.00 89.42           C  
ATOM    924  CB  CYS B 111       0.856   6.924  11.802  1.00 89.42           C  
ATOM    925  O   CYS B 111      -1.646   7.924  12.888  1.00 89.42           O  
ATOM    926  SG  CYS B 111       0.704   5.363  12.698  1.00 89.42           S  
ATOM    927  N   SER B 112      -2.643   6.512  11.412  1.00 91.10           N  
ATOM    928  CA  SER B 112      -3.911   6.426  12.128  1.00 91.10           C  
ATOM    929  C   SER B 112      -4.684   5.172  11.735  1.00 91.10           C  
ATOM    930  CB  SER B 112      -4.765   7.666  11.859  1.00 91.10           C  
ATOM    931  O   SER B 112      -4.349   4.513  10.748  1.00 91.10           O  
ATOM    932  OG  SER B 112      -5.148   7.727  10.496  1.00 91.10           O  
ATOM    933  N   PRO B 113      -5.521   4.807  12.601  1.00 92.03           N  
ATOM    934  CA  PRO B 113      -6.398   3.717  12.168  1.00 92.03           C  
ATOM    935  C   PRO B 113      -7.199   4.065  10.915  1.00 92.03           C  
ATOM    936  CB  PRO B 113      -7.326   3.513  13.369  1.00 92.03           C  
ATOM    937  O   PRO B 113      -7.814   5.132  10.848  1.00 92.03           O  
ATOM    938  CG  PRO B 113      -6.566   4.058  14.535  1.00 92.03           C  
ATOM    939  CD  PRO B 113      -5.718   5.202  14.059  1.00 92.03           C  
ATOM    940  N   ARG B 114      -7.138   3.099   9.921  1.00 90.88           N  
ATOM    941  CA  ARG B 114      -7.819   3.328   8.651  1.00 90.88           C  
ATOM    942  C   ARG B 114      -8.679   2.129   8.266  1.00 90.88           C  
ATOM    943  CB  ARG B 114      -6.805   3.622   7.543  1.00 90.88           C  
ATOM    944  O   ARG B 114      -8.319   0.984   8.547  1.00 90.88           O  
ATOM    945  CG  ARG B 114      -5.947   4.850   7.803  1.00 90.88           C  
ATOM    946  CD  ARG B 114      -4.971   5.108   6.664  1.00 90.88           C  
ATOM    947  NE  ARG B 114      -4.364   6.433   6.763  1.00 90.88           N  
ATOM    948  NH1 ARG B 114      -5.453   7.297   4.918  1.00 90.88           N  
ATOM    949  NH2 ARG B 114      -4.000   8.606   6.114  1.00 90.88           N  
ATOM    950  CZ  ARG B 114      -4.607   7.442   5.932  1.00 90.88           C  
ATOM    951  N   GLU B 115      -9.810   2.477   7.707  1.00 87.30           N  
ATOM    952  CA  GLU B 115     -10.690   1.413   7.234  1.00 87.30           C  
ATOM    953  C   GLU B 115     -10.012   0.574   6.155  1.00 87.30           C  
ATOM    954  CB  GLU B 115     -12.001   1.997   6.700  1.00 87.30           C  
ATOM    955  O   GLU B 115      -9.457   1.117   5.197  1.00 87.30           O  
ATOM    956  CG  GLU B 115     -13.137   0.988   6.623  1.00 87.30           C  
ATOM    957  CD  GLU B 115     -14.483   1.622   6.310  1.00 87.30           C  
ATOM    958  OE1 GLU B 115     -15.529   0.984   6.568  1.00 87.30           O  
ATOM    959  OE2 GLU B 115     -14.491   2.766   5.803  1.00 87.30           O  
ATOM    960  N   THR B 116      -9.974  -0.668   6.301  1.00 85.58           N  
ATOM    961  CA  THR B 116      -9.337  -1.586   5.362  1.00 85.58           C  
ATOM    962  C   THR B 116     -10.146  -2.873   5.231  1.00 85.58           C  
ATOM    963  CB  THR B 116      -7.899  -1.922   5.797  1.00 85.58           C  
ATOM    964  O   THR B 116     -10.810  -3.295   6.181  1.00 85.58           O  
ATOM    965  CG2 THR B 116      -7.227  -2.859   4.799  1.00 85.58           C  
ATOM    966  OG1 THR B 116      -7.138  -0.711   5.887  1.00 85.58           O  
ATOM    967  N   CYS B 117     -10.168  -3.425   4.086  1.00 85.16           N  
ATOM    968  CA  CYS B 117     -10.785  -4.726   3.854  1.00 85.16           C  
ATOM    969  C   CYS B 117      -9.793  -5.854   4.110  1.00 85.16           C  
ATOM    970  CB  CYS B 117     -11.318  -4.818   2.424  1.00 85.16           C  
ATOM    971  O   CYS B 117      -8.721  -5.893   3.505  1.00 85.16           O  
ATOM    972  SG  CYS B 117     -12.914  -4.006   2.188  1.00 85.16           S  
ATOM    973  N   VAL B 118     -10.147  -6.736   4.957  1.00 88.18           N  
ATOM    974  CA  VAL B 118      -9.258  -7.829   5.336  1.00 88.18           C  
ATOM    975  C   VAL B 118      -9.891  -9.166   4.958  1.00 88.18           C  
ATOM    976  CB  VAL B 118      -8.935  -7.801   6.847  1.00 88.18           C  
ATOM    977  O   VAL B 118     -11.076  -9.393   5.215  1.00 88.18           O  
ATOM    978  CG1 VAL B 118      -8.022  -8.965   7.226  1.00 88.18           C  
ATOM    979  CG2 VAL B 118      -8.294  -6.468   7.230  1.00 88.18           C  
ATOM    980  N   GLU B 119      -9.159 -10.086   4.260  1.00 86.97           N  
ATOM    981  CA  GLU B 119      -9.620 -11.431   3.931  1.00 86.97           C  
ATOM    982  C   GLU B 119      -9.801 -12.275   5.190  1.00 86.97           C  
ATOM    983  CB  GLU B 119      -8.642 -12.116   2.974  1.00 86.97           C  
ATOM    984  O   GLU B 119      -8.863 -12.441   5.972  1.00 86.97           O  
ATOM    985  CG  GLU B 119      -9.244 -13.289   2.214  1.00 86.97           C  
ATOM    986  CD  GLU B 119      -8.904 -14.639   2.826  1.00 86.97           C  
ATOM    987  OE1 GLU B 119      -9.592 -15.637   2.513  1.00 86.97           O  
ATOM    988  OE2 GLU B 119      -7.944 -14.698   3.625  1.00 86.97           O  
ATOM    989  N   VAL B 120     -10.864 -12.870   5.345  1.00 88.29           N  
ATOM    990  CA  VAL B 120     -11.274 -13.549   6.569  1.00 88.29           C  
ATOM    991  C   VAL B 120     -10.459 -14.827   6.750  1.00 88.29           C  
ATOM    992  CB  VAL B 120     -12.784 -13.878   6.557  1.00 88.29           C  
ATOM    993  O   VAL B 120      -9.947 -15.096   7.840  1.00 88.29           O  
ATOM    994  CG1 VAL B 120     -13.186 -14.618   7.832  1.00 88.29           C  
ATOM    995  CG2 VAL B 120     -13.606 -12.601   6.395  1.00 88.29           C  
ATOM    996  N   ALA B 121     -10.400 -15.657   5.730  1.00 85.01           N  
ATOM    997  CA  ALA B 121      -9.707 -16.940   5.815  1.00 85.01           C  
ATOM    998  C   ALA B 121      -8.264 -16.754   6.277  1.00 85.01           C  
ATOM    999  CB  ALA B 121      -9.743 -17.654   4.466  1.00 85.01           C  
ATOM   1000  O   ALA B 121      -7.783 -17.489   7.143  1.00 85.01           O  
ATOM   1001  N   SER B 122      -7.575 -15.746   5.736  1.00 79.13           N  
ATOM   1002  CA  SER B 122      -6.194 -15.446   6.097  1.00 79.13           C  
ATOM   1003  C   SER B 122      -6.099 -14.917   7.524  1.00 79.13           C  
ATOM   1004  CB  SER B 122      -5.594 -14.428   5.126  1.00 79.13           C  
ATOM   1005  O   SER B 122      -5.177 -15.271   8.263  1.00 79.13           O  
ATOM   1006  OG  SER B 122      -5.553 -14.952   3.810  1.00 79.13           O  
ATOM   1007  N   GLU B 123      -7.054 -14.114   7.886  1.00 83.82           N  
ATOM   1008  CA  GLU B 123      -7.110 -13.531   9.223  1.00 83.82           C  
ATOM   1009  C   GLU B 123      -7.290 -14.610  10.288  1.00 83.82           C  
ATOM   1010  CB  GLU B 123      -8.242 -12.506   9.317  1.00 83.82           C  
ATOM   1011  O   GLU B 123      -6.696 -14.532  11.365  1.00 83.82           O  
ATOM   1012  CG  GLU B 123      -8.285 -11.756  10.641  1.00 83.82           C  
ATOM   1013  CD  GLU B 123      -7.109 -10.813  10.835  1.00 83.82           C  
ATOM   1014  OE1 GLU B 123      -6.841 -10.405  11.988  1.00 83.82           O  
ATOM   1015  OE2 GLU B 123      -6.451 -10.477   9.825  1.00 83.82           O  
ATOM   1016  N   LEU B 124      -8.088 -15.620  10.023  1.00 84.59           N  
ATOM   1017  CA  LEU B 124      -8.417 -16.673  10.978  1.00 84.59           C  
ATOM   1018  C   LEU B 124      -7.439 -17.837  10.860  1.00 84.59           C  
ATOM   1019  CB  LEU B 124      -9.848 -17.168  10.758  1.00 84.59           C  
ATOM   1020  O   LEU B 124      -7.425 -18.730  11.711  1.00 84.59           O  
ATOM   1021  CG  LEU B 124     -10.963 -16.148  10.993  1.00 84.59           C  
ATOM   1022  CD1 LEU B 124     -12.307 -16.720  10.555  1.00 84.59           C  
ATOM   1023  CD2 LEU B 124     -11.005 -15.730  12.459  1.00 84.59           C  
ATOM   1024  N   GLY B 125      -6.647 -17.903   9.948  1.00 80.22           N  
ATOM   1025  CA  GLY B 125      -5.709 -18.994   9.736  1.00 80.22           C  
ATOM   1026  C   GLY B 125      -6.387 -20.302   9.374  1.00 80.22           C  
ATOM   1027  O   GLY B 125      -5.980 -21.368   9.841  1.00 80.22           O  
ATOM   1028  N   LYS B 126      -7.485 -20.316   8.717  1.00 69.93           N  
ATOM   1029  CA  LYS B 126      -8.245 -21.517   8.381  1.00 69.93           C  
ATOM   1030  C   LYS B 126      -7.644 -22.226   7.170  1.00 69.93           C  
ATOM   1031  CB  LYS B 126      -9.709 -21.169   8.111  1.00 69.93           C  
ATOM   1032  O   LYS B 126      -6.877 -21.630   6.412  1.00 69.93           O  
ATOM   1033  CG  LYS B 126     -10.516 -20.873   9.367  1.00 69.93           C  
ATOM   1034  CD  LYS B 126     -12.013 -20.996   9.111  1.00 69.93           C  
ATOM   1035  CE  LYS B 126     -12.821 -20.731  10.374  1.00 69.93           C  
ATOM   1036  NZ  LYS B 126     -14.287 -20.877  10.135  1.00 69.93           N  
ATOM   1037  N   SER B 127      -7.890 -23.518   7.127  1.00 65.52           N  
ATOM   1038  CA  SER B 127      -7.413 -24.390   6.058  1.00 65.52           C  
ATOM   1039  C   SER B 127      -7.999 -23.983   4.710  1.00 65.52           C  
ATOM   1040  CB  SER B 127      -7.764 -25.848   6.358  1.00 65.52           C  
ATOM   1041  O   SER B 127      -8.963 -23.217   4.653  1.00 65.52           O  
ATOM   1042  OG  SER B 127      -9.158 -26.066   6.226  1.00 65.52           O  
ATOM   1043  N   THR B 128      -7.441 -24.601   3.672  1.00 72.58           N  
ATOM   1044  CA  THR B 128      -7.835 -24.273   2.307  1.00 72.58           C  
ATOM   1045  C   THR B 128      -9.183 -24.904   1.967  1.00 72.58           C  
ATOM   1046  CB  THR B 128      -6.776 -24.740   1.291  1.00 72.58           C  
ATOM   1047  O   THR B 128      -9.845 -24.489   1.013  1.00 72.58           O  
ATOM   1048  CG2 THR B 128      -5.462 -23.988   1.482  1.00 72.58           C  
ATOM   1049  OG1 THR B 128      -6.541 -26.142   1.466  1.00 72.58           O  
ATOM   1050  N   ASN B 129      -9.706 -25.823   2.718  1.00 75.73           N  
ATOM   1051  CA  ASN B 129     -10.984 -26.464   2.426  1.00 75.73           C  
ATOM   1052  C   ASN B 129     -12.145 -25.726   3.087  1.00 75.73           C  
ATOM   1053  CB  ASN B 129     -10.965 -27.928   2.869  1.00 75.73           C  
ATOM   1054  O   ASN B 129     -13.290 -26.177   3.024  1.00 75.73           O  
ATOM   1055  CG  ASN B 129     -10.639 -28.089   4.341  1.00 75.73           C  
ATOM   1056  ND2 ASN B 129     -10.714 -29.319   4.834  1.00 75.73           N  
ATOM   1057  OD1 ASN B 129     -10.324 -27.114   5.030  1.00 75.73           O  
ATOM   1058  N   THR B 130     -11.800 -24.648   3.749  1.00 80.06           N  
ATOM   1059  CA  THR B 130     -12.817 -23.824   4.392  1.00 80.06           C  
ATOM   1060  C   THR B 130     -12.768 -22.394   3.863  1.00 80.06           C  
ATOM   1061  CB  THR B 130     -12.641 -23.814   5.922  1.00 80.06           C  
ATOM   1062  O   THR B 130     -11.698 -21.785   3.801  1.00 80.06           O  
ATOM   1063  CG2 THR B 130     -13.833 -23.154   6.608  1.00 80.06           C  
ATOM   1064  OG1 THR B 130     -12.519 -25.162   6.392  1.00 80.06           O  
ATOM   1065  N   PHE B 131     -13.993 -21.909   3.281  1.00 83.86           N  
ATOM   1066  CA  PHE B 131     -13.994 -20.507   2.881  1.00 83.86           C  
ATOM   1067  C   PHE B 131     -15.222 -19.789   3.428  1.00 83.86           C  
ATOM   1068  CB  PHE B 131     -13.949 -20.381   1.355  1.00 83.86           C  
ATOM   1069  O   PHE B 131     -16.095 -20.414   4.034  1.00 83.86           O  
ATOM   1070  CG  PHE B 131     -15.076 -21.091   0.655  1.00 83.86           C  
ATOM   1071  CD1 PHE B 131     -14.986 -22.446   0.359  1.00 83.86           C  
ATOM   1072  CD2 PHE B 131     -16.227 -20.403   0.291  1.00 83.86           C  
ATOM   1073  CE1 PHE B 131     -16.027 -23.106  -0.289  1.00 83.86           C  
ATOM   1074  CE2 PHE B 131     -17.272 -21.056  -0.357  1.00 83.86           C  
ATOM   1075  CZ  PHE B 131     -17.170 -22.407  -0.647  1.00 83.86           C  
ATOM   1076  N   PHE B 132     -15.226 -18.477   3.377  1.00 87.57           N  
ATOM   1077  CA  PHE B 132     -16.242 -17.635   3.998  1.00 87.57           C  
ATOM   1078  C   PHE B 132     -16.921 -16.750   2.959  1.00 87.57           C  
ATOM   1079  CB  PHE B 132     -15.624 -16.770   5.101  1.00 87.57           C  
ATOM   1080  O   PHE B 132     -16.308 -16.381   1.955  1.00 87.57           O  
ATOM   1081  CG  PHE B 132     -15.011 -17.564   6.223  1.00 87.57           C  
ATOM   1082  CD1 PHE B 132     -15.755 -17.888   7.351  1.00 87.57           C  
ATOM   1083  CD2 PHE B 132     -13.690 -17.987   6.149  1.00 87.57           C  
ATOM   1084  CE1 PHE B 132     -15.190 -18.623   8.391  1.00 87.57           C  
ATOM   1085  CE2 PHE B 132     -13.119 -18.721   7.184  1.00 87.57           C  
ATOM   1086  CZ  PHE B 132     -13.870 -19.038   8.305  1.00 87.57           C  
ATOM   1087  N   LYS B 133     -18.167 -16.445   3.212  1.00 82.97           N  
ATOM   1088  CA  LYS B 133     -18.909 -15.479   2.407  1.00 82.97           C  
ATOM   1089  C   LYS B 133     -19.613 -14.453   3.291  1.00 82.97           C  
ATOM   1090  CB  LYS B 133     -19.929 -16.191   1.517  1.00 82.97           C  
ATOM   1091  O   LYS B 133     -20.459 -14.810   4.113  1.00 82.97           O  
ATOM   1092  CG  LYS B 133     -19.312 -16.927   0.337  1.00 82.97           C  
ATOM   1093  CD  LYS B 133     -18.757 -15.958  -0.699  1.00 82.97           C  
ATOM   1094  CE  LYS B 133     -18.162 -16.693  -1.892  1.00 82.97           C  
ATOM   1095  NZ  LYS B 133     -17.523 -15.752  -2.860  1.00 82.97           N  
ATOM   1096  N   PRO B 134     -19.428 -13.273   3.077  1.00 83.41           N  
ATOM   1097  CA  PRO B 134     -18.436 -12.701   2.164  1.00 83.41           C  
ATOM   1098  C   PRO B 134     -17.004 -13.084   2.533  1.00 83.41           C  
ATOM   1099  CB  PRO B 134     -18.652 -11.193   2.309  1.00 83.41           C  
ATOM   1100  O   PRO B 134     -16.732 -13.435   3.684  1.00 83.41           O  
ATOM   1101  CG  PRO B 134     -19.341 -11.030   3.625  1.00 83.41           C  
ATOM   1102  CD  PRO B 134     -19.994 -12.333   3.986  1.00 83.41           C  
ATOM   1103  N   PRO B 135     -16.055 -13.052   1.516  1.00 85.38           N  
ATOM   1104  CA  PRO B 135     -14.679 -13.487   1.764  1.00 85.38           C  
ATOM   1105  C   PRO B 135     -13.862 -12.452   2.533  1.00 85.38           C  
ATOM   1106  CB  PRO B 135     -14.114 -13.691   0.356  1.00 85.38           C  
ATOM   1107  O   PRO B 135     -12.828 -12.786   3.118  1.00 85.38           O  
ATOM   1108  CG  PRO B 135     -14.973 -12.844  -0.527  1.00 85.38           C  
ATOM   1109  CD  PRO B 135     -16.334 -12.731   0.099  1.00 85.38           C  
ATOM   1110  N   CYS B 136     -14.294 -11.100   2.473  1.00 89.31           N  
ATOM   1111  CA  CYS B 136     -13.582 -10.023   3.152  1.00 89.31           C  
ATOM   1112  C   CYS B 136     -14.529  -9.210   4.027  1.00 89.31           C  
ATOM   1113  CB  CYS B 136     -12.901  -9.107   2.136  1.00 89.31           C  
ATOM   1114  O   CYS B 136     -15.740  -9.203   3.799  1.00 89.31           O  
ATOM   1115  SG  CYS B 136     -12.822  -9.800   0.469  1.00 89.31           S  
ATOM   1116  N   VAL B 137     -13.933  -8.630   5.134  1.00 90.36           N  
ATOM   1117  CA  VAL B 137     -14.699  -7.768   6.027  1.00 90.36           C  
ATOM   1118  C   VAL B 137     -13.971  -6.439   6.213  1.00 90.36           C  
ATOM   1119  CB  VAL B 137     -14.940  -8.440   7.397  1.00 90.36           C  
ATOM   1120  O   VAL B 137     -12.748  -6.369   6.075  1.00 90.36           O  
ATOM   1121  CG1 VAL B 137     -15.837  -9.668   7.246  1.00 90.36           C  
ATOM   1122  CG2 VAL B 137     -13.610  -8.823   8.044  1.00 90.36           C  
ATOM   1123  N   ASN B 138     -14.746  -5.455   6.520  1.00 91.43           N  
ATOM   1124  CA  ASN B 138     -14.200  -4.124   6.763  1.00 91.43           C  
ATOM   1125  C   ASN B 138     -13.853  -3.921   8.235  1.00 91.43           C  
ATOM   1126  CB  ASN B 138     -15.183  -3.048   6.296  1.00 91.43           C  
ATOM   1127  O   ASN B 138     -14.695  -4.127   9.110  1.00 91.43           O  
ATOM   1128  CG  ASN B 138     -15.197  -2.885   4.789  1.00 91.43           C  
ATOM   1129  ND2 ASN B 138     -16.253  -2.270   4.269  1.00 91.43           N  
ATOM   1130  OD1 ASN B 138     -14.267  -3.308   4.097  1.00 91.43           O  
ATOM   1131  N   VAL B 139     -12.588  -3.522   8.477  1.00 92.28           N  
ATOM   1132  CA  VAL B 139     -12.113  -3.218   9.823  1.00 92.28           C  
ATOM   1133  C   VAL B 139     -11.160  -2.025   9.777  1.00 92.28           C  
ATOM   1134  CB  VAL B 139     -11.412  -4.436  10.466  1.00 92.28           C  
ATOM   1135  O   VAL B 139     -10.880  -1.487   8.704  1.00 92.28           O  
ATOM   1136  CG1 VAL B 139     -12.401  -5.583  10.668  1.00 92.28           C  
ATOM   1137  CG2 VAL B 139     -10.233  -4.887   9.607  1.00 92.28           C  
ATOM   1138  N   PHE B 140     -10.756  -1.616  11.004  1.00 91.34           N  
ATOM   1139  CA  PHE B 140      -9.757  -0.556  11.070  1.00 91.34           C  
ATOM   1140  C   PHE B 140      -8.375  -1.132  11.355  1.00 91.34           C  
ATOM   1141  CB  PHE B 140     -10.130   0.470  12.144  1.00 91.34           C  
ATOM   1142  O   PHE B 140      -8.208  -1.928  12.281  1.00 91.34           O  
ATOM   1143  CG  PHE B 140     -11.212   1.427  11.720  1.00 91.34           C  
ATOM   1144  CD1 PHE B 140     -10.890   2.672  11.194  1.00 91.34           C  
ATOM   1145  CD2 PHE B 140     -12.551   1.081  11.847  1.00 91.34           C  
ATOM   1146  CE1 PHE B 140     -11.889   3.560  10.800  1.00 91.34           C  
ATOM   1147  CE2 PHE B 140     -13.554   1.962  11.456  1.00 91.34           C  
ATOM   1148  CZ  PHE B 140     -13.221   3.202  10.934  1.00 91.34           C  
ATOM   1149  N   ARG B 141      -7.403  -0.764  10.518  1.00 92.25           N  
ATOM   1150  CA  ARG B 141      -6.005  -1.141  10.701  1.00 92.25           C  
ATOM   1151  C   ARG B 141      -5.092   0.075  10.590  1.00 92.25           C  
ATOM   1152  CB  ARG B 141      -5.595  -2.200   9.676  1.00 92.25           C  
ATOM   1153  O   ARG B 141      -5.401   1.027   9.870  1.00 92.25           O  
ATOM   1154  CG  ARG B 141      -6.371  -3.502   9.791  1.00 92.25           C  
ATOM   1155  CD  ARG B 141      -5.981  -4.283  11.038  1.00 92.25           C  
ATOM   1156  NE  ARG B 141      -6.597  -5.606  11.060  1.00 92.25           N  
ATOM   1157  NH1 ARG B 141      -4.795  -6.656  12.053  1.00 92.25           N  
ATOM   1158  NH2 ARG B 141      -6.670  -7.857  11.512  1.00 92.25           N  
ATOM   1159  CZ  ARG B 141      -6.019  -6.703  11.542  1.00 92.25           C  
ATOM   1160  N   CYS B 142      -4.124   0.014  11.389  1.00 87.97           N  
ATOM   1161  CA  CYS B 142      -3.167   1.114  11.361  1.00 87.97           C  
ATOM   1162  C   CYS B 142      -2.449   1.178  10.017  1.00 87.97           C  
ATOM   1163  CB  CYS B 142      -2.146   0.964  12.488  1.00 87.97           C  
ATOM   1164  O   CYS B 142      -1.984   0.157   9.508  1.00 87.97           O  
ATOM   1165  SG  CYS B 142      -2.839   1.216  14.136  1.00 87.97           S  
ATOM   1166  N   GLY B 143      -2.524   2.383   9.373  1.00 89.54           N  
ATOM   1167  CA  GLY B 143      -1.864   2.692   8.114  1.00 89.54           C  
ATOM   1168  C   GLY B 143      -1.483   4.154   7.983  1.00 89.54           C  
ATOM   1169  O   GLY B 143      -1.717   4.947   8.898  1.00 89.54           O  
ATOM   1170  N   GLY B 144      -0.762   4.495   6.993  1.00 84.34           N  
ATOM   1171  CA  GLY B 144      -0.279   5.851   6.787  1.00 84.34           C  
ATOM   1172  C   GLY B 144       1.235   5.951   6.782  1.00 84.34           C  
ATOM   1173  O   GLY B 144       1.929   4.939   6.658  1.00 84.34           O  
ATOM   1174  N   CYS B 145       1.696   7.234   6.816  1.00 82.72           N  
ATOM   1175  CA  CYS B 145       3.132   7.460   6.693  1.00 82.72           C  
ATOM   1176  C   CYS B 145       3.696   8.090   7.960  1.00 82.72           C  
ATOM   1177  CB  CYS B 145       3.432   8.354   5.490  1.00 82.72           C  
ATOM   1178  O   CYS B 145       3.023   8.888   8.615  1.00 82.72           O  
ATOM   1179  SG  CYS B 145       2.859   7.676   3.917  1.00 82.72           S  
ATOM   1180  N   CYS B 146       4.870   7.696   8.308  1.00 82.39           N  
ATOM   1181  CA  CYS B 146       5.634   8.321   9.382  1.00 82.39           C  
ATOM   1182  C   CYS B 146       6.663   9.296   8.823  1.00 82.39           C  
ATOM   1183  CB  CYS B 146       6.332   7.259  10.231  1.00 82.39           C  
ATOM   1184  O   CYS B 146       7.024   9.219   7.648  1.00 82.39           O  
ATOM   1185  SG  CYS B 146       5.200   6.080  10.998  1.00 82.39           S  
ATOM   1186  N   ASN B 147       6.999  10.344   9.490  1.00 75.99           N  
ATOM   1187  CA  ASN B 147       7.848  11.437   9.029  1.00 75.99           C  
ATOM   1188  C   ASN B 147       9.311  11.013   8.942  1.00 75.99           C  
ATOM   1189  CB  ASN B 147       7.700  12.654   9.944  1.00 75.99           C  
ATOM   1190  O   ASN B 147      10.117  11.680   8.291  1.00 75.99           O  
ATOM   1191  CG  ASN B 147       6.293  13.217   9.946  1.00 75.99           C  
ATOM   1192  ND2 ASN B 147       5.799  13.577  11.124  1.00 75.99           N  
ATOM   1193  OD1 ASN B 147       5.653  13.326   8.896  1.00 75.99           O  
ATOM   1194  N   GLU B 148       9.623   9.918   9.622  1.00 73.26           N  
ATOM   1195  CA  GLU B 148      10.972   9.362   9.577  1.00 73.26           C  
ATOM   1196  C   GLU B 148      10.974   7.967   8.957  1.00 73.26           C  
ATOM   1197  CB  GLU B 148      11.582   9.314  10.981  1.00 73.26           C  
ATOM   1198  O   GLU B 148      10.092   7.154   9.242  1.00 73.26           O  
ATOM   1199  CG  GLU B 148      12.102  10.657  11.471  1.00 73.26           C  
ATOM   1200  CD  GLU B 148      12.842  10.567  12.796  1.00 73.26           C  
ATOM   1201  OE1 GLU B 148      13.125  11.622  13.407  1.00 73.26           O  
ATOM   1202  OE2 GLU B 148      13.143   9.431  13.226  1.00 73.26           O  
ATOM   1203  N   GLU B 149      11.918   7.725   8.127  1.00 68.39           N  
ATOM   1204  CA  GLU B 149      12.005   6.467   7.392  1.00 68.39           C  
ATOM   1205  C   GLU B 149      12.221   5.289   8.339  1.00 68.39           C  
ATOM   1206  CB  GLU B 149      13.133   6.524   6.359  1.00 68.39           C  
ATOM   1207  O   GLU B 149      11.831   4.161   8.032  1.00 68.39           O  
ATOM   1208  CG  GLU B 149      12.778   7.307   5.103  1.00 68.39           C  
ATOM   1209  CD  GLU B 149      13.906   7.352   4.085  1.00 68.39           C  
ATOM   1210  OE1 GLU B 149      13.716   7.937   2.994  1.00 68.39           O  
ATOM   1211  OE2 GLU B 149      14.987   6.796   4.379  1.00 68.39           O  
ATOM   1212  N   SER B 150      12.809   5.551   9.459  1.00 71.65           N  
ATOM   1213  CA  SER B 150      13.117   4.496  10.418  1.00 71.65           C  
ATOM   1214  C   SER B 150      11.889   4.121  11.241  1.00 71.65           C  
ATOM   1215  CB  SER B 150      14.250   4.930  11.348  1.00 71.65           C  
ATOM   1216  O   SER B 150      11.919   3.154  12.005  1.00 71.65           O  
ATOM   1217  OG  SER B 150      13.896   6.104  12.058  1.00 71.65           O  
ATOM   1218  N   LEU B 151      10.909   4.863  11.060  1.00 79.99           N  
ATOM   1219  CA  LEU B 151       9.708   4.628  11.854  1.00 79.99           C  
ATOM   1220  C   LEU B 151       8.621   3.966  11.014  1.00 79.99           C  
ATOM   1221  CB  LEU B 151       9.187   5.942  12.440  1.00 79.99           C  
ATOM   1222  O   LEU B 151       8.540   4.194   9.804  1.00 79.99           O  
ATOM   1223  CG  LEU B 151      10.150   6.708  13.349  1.00 79.99           C  
ATOM   1224  CD1 LEU B 151       9.554   8.058  13.735  1.00 79.99           C  
ATOM   1225  CD2 LEU B 151      10.480   5.888  14.591  1.00 79.99           C  
ATOM   1226  N   ILE B 152       7.769   3.108  11.575  1.00 84.22           N  
ATOM   1227  CA  ILE B 152       6.634   2.460  10.928  1.00 84.22           C  
ATOM   1228  C   ILE B 152       5.377   2.655  11.774  1.00 84.22           C  
ATOM   1229  CB  ILE B 152       6.898   0.954  10.700  1.00 84.22           C  
ATOM   1230  O   ILE B 152       5.444   2.656  13.005  1.00 84.22           O  
ATOM   1231  CG1 ILE B 152       8.172   0.756   9.871  1.00 84.22           C  
ATOM   1232  CG2 ILE B 152       5.695   0.292  10.022  1.00 84.22           C  
ATOM   1233  CD1 ILE B 152       8.640  -0.691   9.792  1.00 84.22           C  
ATOM   1234  N   CYS B 153       4.254   2.826  11.050  1.00 88.58           N  
ATOM   1235  CA  CYS B 153       2.980   3.004  11.738  1.00 88.58           C  
ATOM   1236  C   CYS B 153       2.497   1.688  12.337  1.00 88.58           C  
ATOM   1237  CB  CYS B 153       1.926   3.556  10.779  1.00 88.58           C  
ATOM   1238  O   CYS B 153       2.168   0.752  11.607  1.00 88.58           O  
ATOM   1239  SG  CYS B 153       0.358   3.963  11.578  1.00 88.58           S  
ATOM   1240  N   MET B 154       2.343   1.612  13.663  1.00 87.84           N  
ATOM   1241  CA  MET B 154       1.996   0.376  14.357  1.00 87.84           C  
ATOM   1242  C   MET B 154       0.846   0.603  15.332  1.00 87.84           C  
ATOM   1243  CB  MET B 154       3.210  -0.182  15.101  1.00 87.84           C  
ATOM   1244  O   MET B 154       0.699   1.696  15.882  1.00 87.84           O  
ATOM   1245  CG  MET B 154       4.333  -0.642  14.185  1.00 87.84           C  
ATOM   1246  SD  MET B 154       5.723  -1.409  15.106  1.00 87.84           S  
ATOM   1247  CE  MET B 154       5.031  -3.058  15.412  1.00 87.84           C  
ATOM   1248  N   ASN B 155       0.129  -0.484  15.478  1.00 89.16           N  
ATOM   1249  CA  ASN B 155      -0.995  -0.377  16.402  1.00 89.16           C  
ATOM   1250  C   ASN B 155      -0.527  -0.370  17.855  1.00 89.16           C  
ATOM   1251  CB  ASN B 155      -1.991  -1.515  16.170  1.00 89.16           C  
ATOM   1252  O   ASN B 155       0.404  -1.092  18.215  1.00 89.16           O  
ATOM   1253  CG  ASN B 155      -1.394  -2.880  16.452  1.00 89.16           C  
ATOM   1254  ND2 ASN B 155      -1.959  -3.585  17.424  1.00 89.16           N  
ATOM   1255  OD1 ASN B 155      -0.431  -3.296  15.802  1.00 89.16           O  
ATOM   1256  N   THR B 156      -1.124   0.405  18.688  1.00 86.00           N  
ATOM   1257  CA  THR B 156      -0.847   0.478  20.118  1.00 86.00           C  
ATOM   1258  C   THR B 156      -2.009  -0.096  20.924  1.00 86.00           C  
ATOM   1259  CB  THR B 156      -0.579   1.928  20.561  1.00 86.00           C  
ATOM   1260  O   THR B 156      -1.828  -0.525  22.065  1.00 86.00           O  
ATOM   1261  CG2 THR B 156       0.720   2.456  19.959  1.00 86.00           C  
ATOM   1262  OG1 THR B 156      -1.664   2.761  20.134  1.00 86.00           O  
ATOM   1263  N   SER B 157      -3.150  -0.043  20.267  1.00 85.09           N  
ATOM   1264  CA  SER B 157      -4.338  -0.604  20.900  1.00 85.09           C  
ATOM   1265  C   SER B 157      -5.202  -1.352  19.890  1.00 85.09           C  
ATOM   1266  CB  SER B 157      -5.161   0.497  21.570  1.00 85.09           C  
ATOM   1267  O   SER B 157      -5.284  -0.959  18.725  1.00 85.09           O  
ATOM   1268  OG  SER B 157      -5.748   1.347  20.600  1.00 85.09           O  
ATOM   1269  N   THR B 158      -5.812  -2.461  20.324  1.00 85.60           N  
ATOM   1270  CA  THR B 158      -6.614  -3.307  19.446  1.00 85.60           C  
ATOM   1271  C   THR B 158      -7.883  -3.772  20.154  1.00 85.60           C  
ATOM   1272  CB  THR B 158      -5.813  -4.532  18.966  1.00 85.60           C  
ATOM   1273  O   THR B 158      -7.864  -4.051  21.355  1.00 85.60           O  
ATOM   1274  CG2 THR B 158      -6.594  -5.327  17.926  1.00 85.60           C  
ATOM   1275  OG1 THR B 158      -4.578  -4.091  18.387  1.00 85.60           O  
ATOM   1276  N   SER B 159      -9.029  -3.697  19.504  1.00 85.87           N  
ATOM   1277  CA  SER B 159     -10.275  -4.318  19.942  1.00 85.87           C  
ATOM   1278  C   SER B 159     -10.712  -5.418  18.981  1.00 85.87           C  
ATOM   1279  CB  SER B 159     -11.382  -3.271  20.068  1.00 85.87           C  
ATOM   1280  O   SER B 159     -10.203  -5.510  17.861  1.00 85.87           O  
ATOM   1281  OG  SER B 159     -11.763  -2.786  18.793  1.00 85.87           O  
ATOM   1282  N   TYR B 160     -11.456  -6.347  19.434  1.00 87.02           N  
ATOM   1283  CA  TYR B 160     -11.970  -7.421  18.591  1.00 87.02           C  
ATOM   1284  C   TYR B 160     -13.457  -7.233  18.315  1.00 87.02           C  
ATOM   1285  CB  TYR B 160     -11.729  -8.783  19.249  1.00 87.02           C  
ATOM   1286  O   TYR B 160     -14.239  -6.982  19.236  1.00 87.02           O  
ATOM   1287  CG  TYR B 160     -10.275  -9.188  19.292  1.00 87.02           C  
ATOM   1288  CD1 TYR B 160      -9.726  -9.991  18.294  1.00 87.02           C  
ATOM   1289  CD2 TYR B 160      -9.449  -8.770  20.329  1.00 87.02           C  
ATOM   1290  CE1 TYR B 160      -8.388 -10.368  18.330  1.00 87.02           C  
ATOM   1291  CE2 TYR B 160      -8.109  -9.141  20.375  1.00 87.02           C  
ATOM   1292  OH  TYR B 160      -6.263 -10.309  19.414  1.00 87.02           O  
ATOM   1293  CZ  TYR B 160      -7.588  -9.938  19.373  1.00 87.02           C  
ATOM   1294  N   ILE B 161     -13.800  -7.223  17.014  1.00 88.21           N  
ATOM   1295  CA  ILE B 161     -15.183  -7.027  16.596  1.00 88.21           C  
ATOM   1296  C   ILE B 161     -15.720  -8.313  15.971  1.00 88.21           C  
ATOM   1297  CB  ILE B 161     -15.312  -5.853  15.599  1.00 88.21           C  
ATOM   1298  O   ILE B 161     -14.992  -9.024  15.276  1.00 88.21           O  
ATOM   1299  CG1 ILE B 161     -14.699  -4.580  16.192  1.00 88.21           C  
ATOM   1300  CG2 ILE B 161     -16.778  -5.628  15.216  1.00 88.21           C  
ATOM   1301  CD1 ILE B 161     -14.538  -3.445  15.190  1.00 88.21           C  
ATOM   1302  N   SER B 162     -16.962  -8.601  16.268  1.00 89.78           N  
ATOM   1303  CA  SER B 162     -17.599  -9.815  15.770  1.00 89.78           C  
ATOM   1304  C   SER B 162     -18.373  -9.546  14.484  1.00 89.78           C  
ATOM   1305  CB  SER B 162     -18.537 -10.402  16.826  1.00 89.78           C  
ATOM   1306  O   SER B 162     -19.155  -8.597  14.411  1.00 89.78           O  
ATOM   1307  OG  SER B 162     -19.115 -11.612  16.369  1.00 89.78           O  
ATOM   1308  N   LYS B 163     -18.079 -10.282  13.391  1.00 89.90           N  
ATOM   1309  CA  LYS B 163     -18.774 -10.244  12.107  1.00 89.90           C  
ATOM   1310  C   LYS B 163     -19.515 -11.551  11.844  1.00 89.90           C  
ATOM   1311  CB  LYS B 163     -17.788  -9.962  10.972  1.00 89.90           C  
ATOM   1312  O   LYS B 163     -18.969 -12.635  12.057  1.00 89.90           O  
ATOM   1313  CG  LYS B 163     -17.059  -8.633  11.100  1.00 89.90           C  
ATOM   1314  CD  LYS B 163     -17.959  -7.463  10.723  1.00 89.90           C  
ATOM   1315  CE  LYS B 163     -17.192  -6.148  10.707  1.00 89.90           C  
ATOM   1316  NZ  LYS B 163     -18.085  -4.989  10.412  1.00 89.90           N  
ATOM   1317  N   GLN B 164     -20.798 -11.493  11.537  1.00 91.00           N  
ATOM   1318  CA  GLN B 164     -21.580 -12.672  11.182  1.00 91.00           C  
ATOM   1319  C   GLN B 164     -21.403 -13.027   9.709  1.00 91.00           C  
ATOM   1320  CB  GLN B 164     -23.061 -12.449  11.495  1.00 91.00           C  
ATOM   1321  O   GLN B 164     -21.712 -12.220   8.829  1.00 91.00           O  
ATOM   1322  CG  GLN B 164     -23.564 -13.248  12.689  1.00 91.00           C  
ATOM   1323  CD  GLN B 164     -24.953 -12.828  13.132  1.00 91.00           C  
ATOM   1324  NE2 GLN B 164     -25.510 -13.548  14.101  1.00 91.00           N  
ATOM   1325  OE1 GLN B 164     -25.521 -11.864  12.610  1.00 91.00           O  
ATOM   1326  N   LEU B 165     -20.930 -14.300   9.397  1.00 90.21           N  
ATOM   1327  CA  LEU B 165     -20.645 -14.726   8.032  1.00 90.21           C  
ATOM   1328  C   LEU B 165     -21.083 -16.170   7.811  1.00 90.21           C  
ATOM   1329  CB  LEU B 165     -19.153 -14.580   7.725  1.00 90.21           C  
ATOM   1330  O   LEU B 165     -21.472 -16.857   8.758  1.00 90.21           O  
ATOM   1331  CG  LEU B 165     -18.525 -13.222   8.042  1.00 90.21           C  
ATOM   1332  CD1 LEU B 165     -17.006 -13.340   8.099  1.00 90.21           C  
ATOM   1333  CD2 LEU B 165     -18.947 -12.183   7.008  1.00 90.21           C  
ATOM   1334  N   PHE B 166     -21.125 -16.612   6.542  1.00 88.58           N  
ATOM   1335  CA  PHE B 166     -21.322 -18.019   6.213  1.00 88.58           C  
ATOM   1336  C   PHE B 166     -19.988 -18.754   6.158  1.00 88.58           C  
ATOM   1337  CB  PHE B 166     -22.056 -18.162   4.876  1.00 88.58           C  
ATOM   1338  O   PHE B 166     -19.047 -18.296   5.506  1.00 88.58           O  
ATOM   1339  CG  PHE B 166     -23.515 -17.798   4.942  1.00 88.58           C  
ATOM   1340  CD1 PHE B 166     -24.430 -18.646   5.552  1.00 88.58           C  
ATOM   1341  CD2 PHE B 166     -23.970 -16.606   4.394  1.00 88.58           C  
ATOM   1342  CE1 PHE B 166     -25.781 -18.312   5.614  1.00 88.58           C  
ATOM   1343  CE2 PHE B 166     -25.319 -16.265   4.452  1.00 88.58           C  
ATOM   1344  CZ  PHE B 166     -26.222 -17.120   5.062  1.00 88.58           C  
ATOM   1345  N   GLU B 167     -19.879 -19.787   6.841  1.00 89.49           N  
ATOM   1346  CA  GLU B 167     -18.746 -20.701   6.737  1.00 89.49           C  
ATOM   1347  C   GLU B 167     -19.082 -21.898   5.851  1.00 89.49           C  
ATOM   1348  CB  GLU B 167     -18.311 -21.179   8.124  1.00 89.49           C  
ATOM   1349  O   GLU B 167     -20.084 -22.580   6.075  1.00 89.49           O  
ATOM   1350  CG  GLU B 167     -17.081 -22.075   8.108  1.00 89.49           C  
ATOM   1351  CD  GLU B 167     -16.667 -22.550   9.492  1.00 89.49           C  
ATOM   1352  OE1 GLU B 167     -15.692 -23.329   9.600  1.00 89.49           O  
ATOM   1353  OE2 GLU B 167     -17.323 -22.141  10.476  1.00 89.49           O  
ATOM   1354  N   ILE B 168     -18.319 -22.126   4.901  1.00 81.83           N  
ATOM   1355  CA  ILE B 168     -18.568 -23.196   3.941  1.00 81.83           C  
ATOM   1356  C   ILE B 168     -17.359 -24.126   3.880  1.00 81.83           C  
ATOM   1357  CB  ILE B 168     -18.884 -22.633   2.537  1.00 81.83           C  
ATOM   1358  O   ILE B 168     -16.230 -23.674   3.673  1.00 81.83           O  
ATOM   1359  CG1 ILE B 168     -20.047 -21.637   2.610  1.00 81.83           C  
ATOM   1360  CG2 ILE B 168     -19.195 -23.768   1.558  1.00 81.83           C  
ATOM   1361  CD1 ILE B 168     -20.103 -20.663   1.441  1.00 81.83           C  
ATOM   1362  N   SER B 169     -17.617 -25.359   4.135  1.00 80.32           N  
ATOM   1363  CA  SER B 169     -16.583 -26.385   4.042  1.00 80.32           C  
ATOM   1364  C   SER B 169     -16.803 -27.282   2.829  1.00 80.32           C  
ATOM   1365  CB  SER B 169     -16.553 -27.232   5.314  1.00 80.32           C  
ATOM   1366  O   SER B 169     -17.939 -27.640   2.512  1.00 80.32           O  
ATOM   1367  OG  SER B 169     -16.361 -26.417   6.458  1.00 80.32           O  
ATOM   1368  N   VAL B 170     -15.703 -27.587   2.049  1.00 77.97           N  
ATOM   1369  CA  VAL B 170     -15.794 -28.442   0.870  1.00 77.97           C  
ATOM   1370  C   VAL B 170     -15.145 -29.793   1.159  1.00 77.97           C  
ATOM   1371  CB  VAL B 170     -15.130 -27.784  -0.360  1.00 77.97           C  
ATOM   1372  O   VAL B 170     -14.101 -29.860   1.811  1.00 77.97           O  
ATOM   1373  CG1 VAL B 170     -15.653 -28.407  -1.654  1.00 77.97           C  
ATOM   1374  CG2 VAL B 170     -15.373 -26.276  -0.354  1.00 77.97           C  
ATOM   1375  N   PRO B 171     -15.793 -30.859   0.708  1.00 72.94           N  
ATOM   1376  CA  PRO B 171     -16.985 -30.886  -0.142  1.00 72.94           C  
ATOM   1377  C   PRO B 171     -18.253 -30.478   0.605  1.00 72.94           C  
ATOM   1378  CB  PRO B 171     -17.063 -32.347  -0.593  1.00 72.94           C  
ATOM   1379  O   PRO B 171     -18.317 -30.600   1.831  1.00 72.94           O  
ATOM   1380  CG  PRO B 171     -16.143 -33.081   0.328  1.00 72.94           C  
ATOM   1381  CD  PRO B 171     -15.287 -32.077   1.046  1.00 72.94           C  
ATOM   1382  N   LEU B 172     -19.163 -29.908  -0.059  1.00 71.15           N  
ATOM   1383  CA  LEU B 172     -20.410 -29.414   0.515  1.00 71.15           C  
ATOM   1384  C   LEU B 172     -21.283 -30.570   0.992  1.00 71.15           C  
ATOM   1385  CB  LEU B 172     -21.174 -28.570  -0.508  1.00 71.15           C  
ATOM   1386  O   LEU B 172     -21.824 -31.322   0.178  1.00 71.15           O  
ATOM   1387  CG  LEU B 172     -20.720 -27.118  -0.664  1.00 71.15           C  
ATOM   1388  CD1 LEU B 172     -21.126 -26.580  -2.032  1.00 71.15           C  
ATOM   1389  CD2 LEU B 172     -21.300 -26.254   0.450  1.00 71.15           C  
ATOM   1390  N   THR B 173     -21.189 -31.007   2.210  1.00 63.25           N  
ATOM   1391  CA  THR B 173     -22.025 -32.071   2.757  1.00 63.25           C  
ATOM   1392  C   THR B 173     -23.184 -31.488   3.561  1.00 63.25           C  
ATOM   1393  CB  THR B 173     -21.206 -33.023   3.647  1.00 63.25           C  
ATOM   1394  O   THR B 173     -24.229 -32.126   3.704  1.00 63.25           O  
ATOM   1395  CG2 THR B 173     -20.553 -34.125   2.820  1.00 63.25           C  
ATOM   1396  OG1 THR B 173     -20.184 -32.278   4.321  1.00 63.25           O  
ATOM   1397  N   SER B 174     -23.008 -30.286   3.965  1.00 67.93           N  
ATOM   1398  CA  SER B 174     -24.008 -29.609   4.784  1.00 67.93           C  
ATOM   1399  C   SER B 174     -24.247 -28.183   4.298  1.00 67.93           C  
ATOM   1400  CB  SER B 174     -23.577 -29.590   6.251  1.00 67.93           C  
ATOM   1401  O   SER B 174     -23.474 -27.657   3.495  1.00 67.93           O  
ATOM   1402  OG  SER B 174     -22.345 -28.906   6.404  1.00 67.93           O  
ATOM   1403  N   VAL B 175     -25.410 -27.575   4.632  1.00 78.30           N  
ATOM   1404  CA  VAL B 175     -25.751 -26.189   4.325  1.00 78.30           C  
ATOM   1405  C   VAL B 175     -24.742 -25.251   4.982  1.00 78.30           C  
ATOM   1406  CB  VAL B 175     -27.183 -25.841   4.789  1.00 78.30           C  
ATOM   1407  O   VAL B 175     -24.235 -25.536   6.069  1.00 78.30           O  
ATOM   1408  CG1 VAL B 175     -27.549 -24.414   4.387  1.00 78.30           C  
ATOM   1409  CG2 VAL B 175     -28.188 -26.837   4.211  1.00 78.30           C  
ATOM   1410  N   PRO B 176     -24.410 -24.196   4.243  1.00 82.28           N  
ATOM   1411  CA  PRO B 176     -23.510 -23.212   4.848  1.00 82.28           C  
ATOM   1412  C   PRO B 176     -23.962 -22.776   6.240  1.00 82.28           C  
ATOM   1413  CB  PRO B 176     -23.560 -22.039   3.866  1.00 82.28           C  
ATOM   1414  O   PRO B 176     -25.157 -22.578   6.471  1.00 82.28           O  
ATOM   1415  CG  PRO B 176     -24.090 -22.625   2.597  1.00 82.28           C  
ATOM   1416  CD  PRO B 176     -24.909 -23.837   2.937  1.00 82.28           C  
ATOM   1417  N   GLU B 177     -23.016 -22.711   7.250  1.00 86.11           N  
ATOM   1418  CA  GLU B 177     -23.299 -22.356   8.637  1.00 86.11           C  
ATOM   1419  C   GLU B 177     -23.071 -20.867   8.883  1.00 86.11           C  
ATOM   1420  CB  GLU B 177     -22.435 -23.185   9.591  1.00 86.11           C  
ATOM   1421  O   GLU B 177     -22.062 -20.308   8.449  1.00 86.11           O  
ATOM   1422  CG  GLU B 177     -22.879 -24.635   9.720  1.00 86.11           C  
ATOM   1423  CD  GLU B 177     -22.127 -25.399  10.798  1.00 86.11           C  
ATOM   1424  OE1 GLU B 177     -22.492 -26.562  11.084  1.00 86.11           O  
ATOM   1425  OE2 GLU B 177     -21.167 -24.830  11.363  1.00 86.11           O  
ATOM   1426  N   LEU B 178     -24.013 -20.255   9.524  1.00 90.83           N  
ATOM   1427  CA  LEU B 178     -23.862 -18.879   9.986  1.00 90.83           C  
ATOM   1428  C   LEU B 178     -23.009 -18.819  11.248  1.00 90.83           C  
ATOM   1429  CB  LEU B 178     -25.232 -18.250  10.251  1.00 90.83           C  
ATOM   1430  O   LEU B 178     -23.396 -19.353  12.290  1.00 90.83           O  
ATOM   1431  CG  LEU B 178     -25.362 -16.756   9.950  1.00 90.83           C  
ATOM   1432  CD1 LEU B 178     -26.213 -16.539   8.703  1.00 90.83           C  
ATOM   1433  CD2 LEU B 178     -25.958 -16.019  11.144  1.00 90.83           C  
ATOM   1434  N   VAL B 179     -21.843 -18.082  11.120  1.00 91.75           N  
ATOM   1435  CA  VAL B 179     -20.934 -18.106  12.261  1.00 91.75           C  
ATOM   1436  C   VAL B 179     -20.443 -16.691  12.560  1.00 91.75           C  
ATOM   1437  CB  VAL B 179     -19.732 -19.045  12.010  1.00 91.75           C  
ATOM   1438  O   VAL B 179     -20.232 -15.894  11.643  1.00 91.75           O  
ATOM   1439  CG1 VAL B 179     -20.183 -20.504  11.990  1.00 91.75           C  
ATOM   1440  CG2 VAL B 179     -19.034 -18.680  10.701  1.00 91.75           C  
ATOM   1441  N   PRO B 180     -20.373 -16.397  13.873  1.00 92.17           N  
ATOM   1442  CA  PRO B 180     -19.696 -15.152  14.245  1.00 92.17           C  
ATOM   1443  C   PRO B 180     -18.174 -15.273  14.206  1.00 92.17           C  
ATOM   1444  CB  PRO B 180     -20.187 -14.897  15.672  1.00 92.17           C  
ATOM   1445  O   PRO B 180     -17.615 -16.245  14.720  1.00 92.17           O  
ATOM   1446  CG  PRO B 180     -20.552 -16.247  16.198  1.00 92.17           C  
ATOM   1447  CD  PRO B 180     -20.911 -17.130  15.037  1.00 92.17           C  
ATOM   1448  N   VAL B 181     -17.495 -14.303  13.482  1.00 91.19           N  
ATOM   1449  CA  VAL B 181     -16.037 -14.317  13.435  1.00 91.19           C  
ATOM   1450  C   VAL B 181     -15.485 -13.065  14.113  1.00 91.19           C  
ATOM   1451  CB  VAL B 181     -15.517 -14.410  11.983  1.00 91.19           C  
ATOM   1452  O   VAL B 181     -15.944 -11.953  13.843  1.00 91.19           O  
ATOM   1453  CG1 VAL B 181     -13.990 -14.461  11.958  1.00 91.19           C  
ATOM   1454  CG2 VAL B 181     -16.107 -15.633  11.282  1.00 91.19           C  
ATOM   1455  N   LYS B 182     -14.520 -13.249  15.061  1.00 90.36           N  
ATOM   1456  CA  LYS B 182     -13.868 -12.136  15.745  1.00 90.36           C  
ATOM   1457  C   LYS B 182     -12.626 -11.676  14.987  1.00 90.36           C  
ATOM   1458  CB  LYS B 182     -13.494 -12.529  17.175  1.00 90.36           C  
ATOM   1459  O   LYS B 182     -11.694 -12.455  14.782  1.00 90.36           O  
ATOM   1460  CG  LYS B 182     -14.690 -12.744  18.091  1.00 90.36           C  
ATOM   1461  CD  LYS B 182     -14.256 -12.973  19.533  1.00 90.36           C  
ATOM   1462  CE  LYS B 182     -15.452 -13.190  20.450  1.00 90.36           C  
ATOM   1463  NZ  LYS B 182     -15.030 -13.431  21.862  1.00 90.36           N  
ATOM   1464  N   VAL B 183     -12.631 -10.360  14.574  1.00 91.47           N  
ATOM   1465  CA  VAL B 183     -11.525  -9.815  13.794  1.00 91.47           C  
ATOM   1466  C   VAL B 183     -10.913  -8.624  14.528  1.00 91.47           C  
ATOM   1467  CB  VAL B 183     -11.983  -9.391  12.380  1.00 91.47           C  
ATOM   1468  O   VAL B 183     -11.629  -7.828  15.139  1.00 91.47           O  
ATOM   1469  CG1 VAL B 183     -10.790  -8.936  11.541  1.00 91.47           C  
ATOM   1470  CG2 VAL B 183     -12.718 -10.539  11.691  1.00 91.47           C  
ATOM   1471  N   ALA B 184      -9.571  -8.503  14.429  1.00 90.70           N  
ATOM   1472  CA  ALA B 184      -8.846  -7.430  15.105  1.00 90.70           C  
ATOM   1473  C   ALA B 184      -9.182  -6.072  14.495  1.00 90.70           C  
ATOM   1474  CB  ALA B 184      -7.341  -7.681  15.040  1.00 90.70           C  
ATOM   1475  O   ALA B 184      -9.150  -5.908  13.273  1.00 90.70           O  
ATOM   1476  N   ASN B 185      -9.532  -5.124  15.306  1.00 92.27           N  
ATOM   1477  CA  ASN B 185      -9.835  -3.738  14.967  1.00 92.27           C  
ATOM   1478  C   ASN B 185      -8.916  -2.767  15.703  1.00 92.27           C  
ATOM   1479  CB  ASN B 185     -11.300  -3.418  15.273  1.00 92.27           C  
ATOM   1480  O   ASN B 185      -9.043  -2.583  16.915  1.00 92.27           O  
ATOM   1481  CG  ASN B 185     -11.750  -2.105  14.664  1.00 92.27           C  
ATOM   1482  ND2 ASN B 185     -12.292  -1.221  15.493  1.00 92.27           N  
ATOM   1483  OD1 ASN B 185     -11.614  -1.887  13.457  1.00 92.27           O  
ATOM   1484  N   HIS B 186      -8.045  -2.183  14.992  1.00 92.36           N  
ATOM   1485  CA  HIS B 186      -7.088  -1.280  15.621  1.00 92.36           C  
ATOM   1486  C   HIS B 186      -7.770  -0.003  16.102  1.00 92.36           C  
ATOM   1487  CB  HIS B 186      -5.957  -0.937  14.650  1.00 92.36           C  
ATOM   1488  O   HIS B 186      -8.523   0.624  15.353  1.00 92.36           O  
ATOM   1489  CG  HIS B 186      -5.112  -2.113  14.275  1.00 92.36           C  
ATOM   1490  CD2 HIS B 186      -5.130  -3.395  14.708  1.00 92.36           C  
ATOM   1491  ND1 HIS B 186      -4.098  -2.033  13.344  1.00 92.36           N  
ATOM   1492  CE1 HIS B 186      -3.528  -3.220  13.221  1.00 92.36           C  
ATOM   1493  NE2 HIS B 186      -4.135  -4.064  14.038  1.00 92.36           N  
ATOM   1494  N   THR B 187      -7.568   0.462  17.337  1.00 89.70           N  
ATOM   1495  CA  THR B 187      -8.210   1.632  17.925  1.00 89.70           C  
ATOM   1496  C   THR B 187      -7.187   2.732  18.194  1.00 89.70           C  
ATOM   1497  CB  THR B 187      -8.937   1.272  19.234  1.00 89.70           C  
ATOM   1498  O   THR B 187      -7.552   3.896  18.376  1.00 89.70           O  
ATOM   1499  CG2 THR B 187     -10.104   0.326  18.972  1.00 89.70           C  
ATOM   1500  OG1 THR B 187      -8.014   0.638  20.128  1.00 89.70           O  
ATOM   1501  N   GLY B 188      -5.891   2.349  18.122  1.00 90.26           N  
ATOM   1502  CA  GLY B 188      -4.811   3.306  18.302  1.00 90.26           C  
ATOM   1503  C   GLY B 188      -3.564   2.954  17.513  1.00 90.26           C  
ATOM   1504  O   GLY B 188      -3.257   1.775  17.322  1.00 90.26           O  
ATOM   1505  N   CYS B 189      -2.916   4.075  16.960  1.00 90.64           N  
ATOM   1506  CA  CYS B 189      -1.705   3.877  16.172  1.00 90.64           C  
ATOM   1507  C   CYS B 189      -0.628   4.880  16.566  1.00 90.64           C  
ATOM   1508  CB  CYS B 189      -2.011   4.003  14.680  1.00 90.64           C  
ATOM   1509  O   CYS B 189      -0.936   6.001  16.972  1.00 90.64           O  
ATOM   1510  SG  CYS B 189      -3.334   2.912  14.113  1.00 90.64           S  
ATOM   1511  N   LYS B 190       0.698   4.448  16.460  1.00 89.46           N  
ATOM   1512  CA  LYS B 190       1.845   5.326  16.675  1.00 89.46           C  
ATOM   1513  C   LYS B 190       3.016   4.929  15.780  1.00 89.46           C  
ATOM   1514  CB  LYS B 190       2.274   5.299  18.142  1.00 89.46           C  
ATOM   1515  O   LYS B 190       3.148   3.763  15.402  1.00 89.46           O  
ATOM   1516  CG  LYS B 190       1.372   6.104  19.066  1.00 89.46           C  
ATOM   1517  CD  LYS B 190       1.927   6.158  20.483  1.00 89.46           C  
ATOM   1518  CE  LYS B 190       1.000   6.920  21.420  1.00 89.46           C  
ATOM   1519  NZ  LYS B 190       1.552   6.996  22.805  1.00 89.46           N  
ATOM   1520  N   CYS B 191       3.827   5.913  15.397  1.00 86.95           N  
ATOM   1521  CA  CYS B 191       5.061   5.657  14.662  1.00 86.95           C  
ATOM   1522  C   CYS B 191       6.167   5.188  15.599  1.00 86.95           C  
ATOM   1523  CB  CYS B 191       5.510   6.912  13.915  1.00 86.95           C  
ATOM   1524  O   CYS B 191       6.605   5.938  16.473  1.00 86.95           O  
ATOM   1525  SG  CYS B 191       4.386   7.414  12.592  1.00 86.95           S  
ATOM   1526  N   LEU B 192       6.593   3.991  15.536  1.00 88.17           N  
ATOM   1527  CA  LEU B 192       7.588   3.368  16.401  1.00 88.17           C  
ATOM   1528  C   LEU B 192       8.747   2.809  15.583  1.00 88.17           C  
ATOM   1529  CB  LEU B 192       6.952   2.253  17.235  1.00 88.17           C  
ATOM   1530  O   LEU B 192       8.581   2.487  14.404  1.00 88.17           O  
ATOM   1531  CG  LEU B 192       5.843   2.675  18.199  1.00 88.17           C  
ATOM   1532  CD1 LEU B 192       5.147   1.448  18.778  1.00 88.17           C  
ATOM   1533  CD2 LEU B 192       6.407   3.551  19.313  1.00 88.17           C  
ATOM   1534  N   PRO B 193      10.034   2.999  16.198  1.00 80.89           N  
ATOM   1535  CA  PRO B 193      11.176   2.412  15.493  1.00 80.89           C  
ATOM   1536  C   PRO B 193      10.984   0.926  15.196  1.00 80.89           C  
ATOM   1537  CB  PRO B 193      12.339   2.629  16.464  1.00 80.89           C  
ATOM   1538  O   PRO B 193      10.270   0.234  15.925  1.00 80.89           O  
ATOM   1539  CG  PRO B 193      11.731   3.324  17.639  1.00 80.89           C  
ATOM   1540  CD  PRO B 193      10.248   3.419  17.423  1.00 80.89           C  
ATOM   1541  N   THR B 194      11.565   0.607  14.079  1.00 65.40           N  
ATOM   1542  CA  THR B 194      11.446  -0.793  13.687  1.00 65.40           C  
ATOM   1543  C   THR B 194      12.206  -1.692  14.659  1.00 65.40           C  
ATOM   1544  CB  THR B 194      11.970  -1.020  12.257  1.00 65.40           C  
ATOM   1545  O   THR B 194      13.371  -1.434  14.970  1.00 65.40           O  
ATOM   1546  CG2 THR B 194      11.418  -2.314  11.668  1.00 65.40           C  
ATOM   1547  OG1 THR B 194      11.570   0.078  11.428  1.00 65.40           O  
ATOM   1548  N   ALA B 195      11.739  -1.953  15.866  1.00 50.56           N  
ATOM   1549  CA  ALA B 195      12.561  -2.909  16.603  1.00 50.56           C  
ATOM   1550  C   ALA B 195      13.203  -3.922  15.660  1.00 50.56           C  
ATOM   1551  CB  ALA B 195      11.724  -3.625  17.660  1.00 50.56           C  
ATOM   1552  O   ALA B 195      12.706  -4.153  14.555  1.00 50.56           O  
ATOM   1553  N   PRO B 196      14.595  -4.125  15.853  1.00 41.13           N  
ATOM   1554  CA  PRO B 196      15.109  -5.170  14.965  1.00 41.13           C  
ATOM   1555  C   PRO B 196      14.085  -6.270  14.694  1.00 41.13           C  
ATOM   1556  CB  PRO B 196      16.313  -5.723  15.732  1.00 41.13           C  
ATOM   1557  O   PRO B 196      13.565  -6.880  15.632  1.00 41.13           O  
ATOM   1558  CG  PRO B 196      16.255  -5.054  17.068  1.00 41.13           C  
ATOM   1559  CD  PRO B 196      15.101  -4.093  17.070  1.00 41.13           C  
ATOM   1560  N   ARG B 197      13.095  -5.919  14.017  1.00 38.95           N  
ATOM   1561  CA  ARG B 197      12.330  -7.121  13.702  1.00 38.95           C  
ATOM   1562  C   ARG B 197      13.253  -8.270  13.311  1.00 38.95           C  
ATOM   1563  CB  ARG B 197      11.331  -6.844  12.577  1.00 38.95           C  
ATOM   1564  O   ARG B 197      14.228  -8.071  12.583  1.00 38.95           O  
ATOM   1565  CG  ARG B 197      10.120  -6.035  13.013  1.00 38.95           C  
ATOM   1566  CD  ARG B 197       9.122  -5.856  11.877  1.00 38.95           C  
ATOM   1567  NE  ARG B 197       7.924  -5.149  12.319  1.00 38.95           N  
ATOM   1568  NH1 ARG B 197       6.994  -4.984  10.211  1.00 38.95           N  
ATOM   1569  NH2 ARG B 197       5.895  -4.114  12.025  1.00 38.95           N  
ATOM   1570  CZ  ARG B 197       6.940  -4.750  11.517  1.00 38.95           C  
ATOM   1571  N   HIS B 198      13.620  -9.169  14.262  1.00 33.24           N  
ATOM   1572  CA  HIS B 198      14.260 -10.354  13.701  1.00 33.24           C  
ATOM   1573  C   HIS B 198      13.708 -10.675  12.316  1.00 33.24           C  
ATOM   1574  CB  HIS B 198      14.074 -11.554  14.631  1.00 33.24           C  
ATOM   1575  O   HIS B 198      12.495 -10.623  12.099  1.00 33.24           O  
ATOM   1576  CG  HIS B 198      15.153 -11.691  15.657  1.00 33.24           C  
ATOM   1577  CD2 HIS B 198      16.109 -12.635  15.822  1.00 33.24           C  
ATOM   1578  ND1 HIS B 198      15.331 -10.780  16.676  1.00 33.24           N  
ATOM   1579  CE1 HIS B 198      16.353 -11.159  17.424  1.00 33.24           C  
ATOM   1580  NE2 HIS B 198      16.843 -12.282  16.927  1.00 33.24           N  
ATOM   1581  N   PRO B 199      14.458 -10.361  11.337  1.00 30.36           N  
ATOM   1582  CA  PRO B 199      13.930 -10.820  10.050  1.00 30.36           C  
ATOM   1583  C   PRO B 199      13.083 -12.084  10.177  1.00 30.36           C  
ATOM   1584  CB  PRO B 199      15.192 -11.088   9.227  1.00 30.36           C  
ATOM   1585  O   PRO B 199      13.433 -12.992  10.935  1.00 30.36           O  
ATOM   1586  CG  PRO B 199      16.315 -10.999  10.209  1.00 30.36           C  
ATOM   1587  CD  PRO B 199      15.758 -10.557  11.532  1.00 30.36           C  
ATOM   1588  N   TYR B 200      11.773 -11.941  10.224  1.00 28.95           N  
ATOM   1589  CA  TYR B 200      11.004 -13.181  10.224  1.00 28.95           C  
ATOM   1590  C   TYR B 200      11.579 -14.179   9.227  1.00 28.95           C  
ATOM   1591  CB  TYR B 200       9.535 -12.902   9.896  1.00 28.95           C  
ATOM   1592  O   TYR B 200      11.855 -13.829   8.077  1.00 28.95           O  
ATOM   1593  CG  TYR B 200       8.854 -11.987  10.885  1.00 28.95           C  
ATOM   1594  CD1 TYR B 200       8.378 -12.474  12.101  1.00 28.95           C  
ATOM   1595  CD2 TYR B 200       8.686 -10.635  10.607  1.00 28.95           C  
ATOM   1596  CE1 TYR B 200       7.749 -11.635  13.015  1.00 28.95           C  
ATOM   1597  CE2 TYR B 200       8.058  -9.787  11.513  1.00 28.95           C  
ATOM   1598  OH  TYR B 200       6.973  -9.460  13.613  1.00 28.95           O  
ATOM   1599  CZ  TYR B 200       7.595 -10.295  12.712  1.00 28.95           C  
ATOM   1600  N   SER B 201      12.530 -15.041   9.534  1.00 25.79           N  
ATOM   1601  CA  SER B 201      12.643 -16.205   8.661  1.00 25.79           C  
ATOM   1602  C   SER B 201      11.274 -16.666   8.173  1.00 25.79           C  
ATOM   1603  CB  SER B 201      13.349 -17.352   9.384  1.00 25.79           C  
ATOM   1604  O   SER B 201      10.250 -16.326   8.770  1.00 25.79           O  
ATOM   1605  OG  SER B 201      12.535 -17.867  10.424  1.00 25.79           O  
ATOM   1606  N   ILE B 202      11.027 -17.147   6.961  1.00 25.13           N  
ATOM   1607  CA  ILE B 202       9.831 -17.700   6.334  1.00 25.13           C  
ATOM   1608  C   ILE B 202       8.979 -18.409   7.384  1.00 25.13           C  
ATOM   1609  CB  ILE B 202      10.192 -18.673   5.190  1.00 25.13           C  
ATOM   1610  O   ILE B 202       9.469 -18.750   8.463  1.00 25.13           O  
ATOM   1611  CG1 ILE B 202      11.002 -17.949   4.108  1.00 25.13           C  
ATOM   1612  CG2 ILE B 202       8.927 -19.303   4.598  1.00 25.13           C  
ATOM   1613  CD1 ILE B 202      11.613 -18.878   3.068  1.00 25.13           C  
ATOM   1614  N   ILE B 203       7.966 -19.276   7.016  1.00 28.04           N  
ATOM   1615  CA  ILE B 203       6.690 -19.731   7.557  1.00 28.04           C  
ATOM   1616  C   ILE B 203       6.927 -20.535   8.833  1.00 28.04           C  
ATOM   1617  CB  ILE B 203       5.909 -20.578   6.527  1.00 28.04           C  
ATOM   1618  O   ILE B 203       6.302 -21.577   9.043  1.00 28.04           O  
ATOM   1619  CG1 ILE B 203       5.699 -19.784   5.232  1.00 28.04           C  
ATOM   1620  CG2 ILE B 203       4.570 -21.038   7.110  1.00 28.04           C  
ATOM   1621  CD1 ILE B 203       5.207 -20.626   4.063  1.00 28.04           C  
ATOM   1622  N   ARG B 204       8.151 -20.821   9.459  1.00 23.81           N  
ATOM   1623  CA  ARG B 204       7.866 -22.020  10.240  1.00 23.81           C  
ATOM   1624  C   ARG B 204       6.705 -21.784  11.201  1.00 23.81           C  
ATOM   1625  CB  ARG B 204       9.107 -22.465  11.016  1.00 23.81           C  
ATOM   1626  O   ARG B 204       6.343 -20.638  11.476  1.00 23.81           O  
ATOM   1627  CG  ARG B 204      10.065 -23.325  10.207  1.00 23.81           C  
ATOM   1628  CD  ARG B 204      11.176 -23.901  11.074  1.00 23.81           C  
ATOM   1629  NE  ARG B 204      12.116 -24.694  10.288  1.00 23.81           N  
ATOM   1630  NH1 ARG B 204      13.419 -25.316  12.092  1.00 23.81           N  
ATOM   1631  NH2 ARG B 204      13.952 -26.040   9.984  1.00 23.81           N  
ATOM   1632  CZ  ARG B 204      13.160 -25.348  10.790  1.00 23.81           C  
ATOM   1633  N   ARG B 205       6.209 -22.797  12.013  1.00 22.73           N  
ATOM   1634  CA  ARG B 205       4.980 -23.183  12.698  1.00 22.73           C  
ATOM   1635  C   ARG B 205       4.640 -22.196  13.810  1.00 22.73           C  
ATOM   1636  CB  ARG B 205       5.104 -24.596  13.272  1.00 22.73           C  
ATOM   1637  O   ARG B 205       5.487 -21.399  14.220  1.00 22.73           O  
ATOM   1638  CG  ARG B 205       4.813 -25.697  12.265  1.00 22.73           C  
ATOM   1639  CD  ARG B 205       4.876 -27.077  12.905  1.00 22.73           C  
ATOM   1640  NE  ARG B 205       4.639 -28.136  11.927  1.00 22.73           N  
ATOM   1641  NH1 ARG B 205       5.128 -29.867  13.376  1.00 22.73           N  
ATOM   1642  NH2 ARG B 205       4.524 -30.314  11.210  1.00 22.73           N  
ATOM   1643  CZ  ARG B 205       4.764 -29.437  12.173  1.00 22.73           C  
ATOM   1644  N   SER B 206       3.566 -22.455  14.586  1.00 25.40           N  
ATOM   1645  CA  SER B 206       2.491 -21.945  15.430  1.00 25.40           C  
ATOM   1646  C   SER B 206       3.031 -21.415  16.754  1.00 25.40           C  
ATOM   1647  CB  SER B 206       1.453 -23.037  15.694  1.00 25.40           C  
ATOM   1648  O   SER B 206       2.269 -21.195  17.698  1.00 25.40           O  
ATOM   1649  OG  SER B 206       2.065 -24.189  16.250  1.00 25.40           O  
ATOM   1650  N   ILE B 207       4.362 -21.037  16.835  1.00 28.01           N  
ATOM   1651  CA  ILE B 207       4.684 -21.073  18.257  1.00 28.01           C  
ATOM   1652  C   ILE B 207       3.886 -20.000  18.995  1.00 28.01           C  
ATOM   1653  CB  ILE B 207       6.198 -20.875  18.499  1.00 28.01           C  
ATOM   1654  O   ILE B 207       3.834 -18.847  18.560  1.00 28.01           O  
ATOM   1655  CG1 ILE B 207       6.974 -22.128  18.076  1.00 28.01           C  
ATOM   1656  CG2 ILE B 207       6.470 -20.532  19.967  1.00 28.01           C  
ATOM   1657  CD1 ILE B 207       8.465 -21.894  17.879  1.00 28.01           C  
ATOM   1658  N   GLN B 208       2.897 -20.413  19.713  1.00 27.16           N  
ATOM   1659  CA  GLN B 208       1.979 -19.717  20.607  1.00 27.16           C  
ATOM   1660  C   GLN B 208       2.739 -18.903  21.651  1.00 27.16           C  
ATOM   1661  CB  GLN B 208       1.043 -20.710  21.297  1.00 27.16           C  
ATOM   1662  O   GLN B 208       3.449 -19.465  22.488  1.00 27.16           O  
ATOM   1663  CG  GLN B 208      -0.202 -21.045  20.487  1.00 27.16           C  
ATOM   1664  CD  GLN B 208      -1.241 -21.802  21.293  1.00 27.16           C  
ATOM   1665  NE2 GLN B 208      -2.386 -22.075  20.677  1.00 27.16           N  
ATOM   1666  OE1 GLN B 208      -1.016 -22.139  22.460  1.00 27.16           O  
ATOM   1667  N   ILE B 209       3.445 -17.884  21.232  1.00 31.39           N  
ATOM   1668  CA  ILE B 209       4.220 -17.275  22.307  1.00 31.39           C  
ATOM   1669  C   ILE B 209       3.281 -16.798  23.413  1.00 31.39           C  
ATOM   1670  CB  ILE B 209       5.079 -16.099  21.789  1.00 31.39           C  
ATOM   1671  O   ILE B 209       2.383 -15.989  23.167  1.00 31.39           O  
ATOM   1672  CG1 ILE B 209       5.979 -16.563  20.638  1.00 31.39           C  
ATOM   1673  CG2 ILE B 209       5.909 -15.495  22.925  1.00 31.39           C  
ATOM   1674  CD1 ILE B 209       6.639 -15.424  19.872  1.00 31.39           C  
ATOM   1675  N   PRO B 210       3.060 -17.660  24.383  1.00 29.92           N  
ATOM   1676  CA  PRO B 210       2.218 -17.209  25.493  1.00 29.92           C  
ATOM   1677  C   PRO B 210       2.691 -15.887  26.093  1.00 29.92           C  
ATOM   1678  CB  PRO B 210       2.337 -18.345  26.511  1.00 29.92           C  
ATOM   1679  O   PRO B 210       3.896 -15.671  26.246  1.00 29.92           O  
ATOM   1680  CG  PRO B 210       3.288 -19.316  25.890  1.00 29.92           C  
ATOM   1681  CD  PRO B 210       3.723 -18.773  24.559  1.00 29.92           C  
ATOM   1682  N   GLU B 211       2.167 -14.786  25.598  1.00 34.48           N  
ATOM   1683  CA  GLU B 211       2.464 -13.449  26.101  1.00 34.48           C  
ATOM   1684  C   GLU B 211       2.420 -13.410  27.626  1.00 34.48           C  
ATOM   1685  CB  GLU B 211       1.483 -12.426  25.521  1.00 34.48           C  
ATOM   1686  O   GLU B 211       1.382 -13.685  28.230  1.00 34.48           O  
ATOM   1687  CG  GLU B 211       2.009 -11.696  24.294  1.00 34.48           C  
ATOM   1688  CD  GLU B 211       1.053 -10.637  23.770  1.00 34.48           C  
ATOM   1689  OE1 GLU B 211       1.433  -9.878  22.850  1.00 34.48           O  
ATOM   1690  OE2 GLU B 211      -0.086 -10.565  24.284  1.00 34.48           O  
ATOM   1691  N   GLU B 212       3.385 -14.037  28.300  1.00 34.45           N  
ATOM   1692  CA  GLU B 212       3.468 -14.031  29.758  1.00 34.45           C  
ATOM   1693  C   GLU B 212       3.301 -12.620  30.314  1.00 34.45           C  
ATOM   1694  CB  GLU B 212       4.799 -14.626  30.224  1.00 34.45           C  
ATOM   1695  O   GLU B 212       3.906 -11.672  29.809  1.00 34.45           O  
ATOM   1696  CG  GLU B 212       4.793 -16.144  30.322  1.00 34.45           C  
ATOM   1697  CD  GLU B 212       6.116 -16.719  30.803  1.00 34.45           C  
ATOM   1698  OE1 GLU B 212       6.208 -17.954  30.992  1.00 34.45           O  
ATOM   1699  OE2 GLU B 212       7.068 -15.929  30.992  1.00 34.45           O  
ATOM   1700  N   ASP B 213       2.119 -12.316  30.735  1.00 38.10           N  
ATOM   1701  CA  ASP B 213       1.773 -11.102  31.468  1.00 38.10           C  
ATOM   1702  C   ASP B 213       2.847 -10.757  32.497  1.00 38.10           C  
ATOM   1703  CB  ASP B 213       0.416 -11.258  32.156  1.00 38.10           C  
ATOM   1704  O   ASP B 213       3.123 -11.547  33.403  1.00 38.10           O  
ATOM   1705  CG  ASP B 213      -0.730 -10.676  31.347  1.00 38.10           C  
ATOM   1706  OD1 ASP B 213      -0.477  -9.888  30.410  1.00 38.10           O  
ATOM   1707  OD2 ASP B 213      -1.897 -11.006  31.651  1.00 38.10           O  
ATOM   1708  N   ARG B 214       3.886 -10.092  32.077  1.00 40.39           N  
ATOM   1709  CA  ARG B 214       5.038  -9.787  32.920  1.00 40.39           C  
ATOM   1710  C   ARG B 214       4.598  -9.370  34.319  1.00 40.39           C  
ATOM   1711  CB  ARG B 214       5.890  -8.684  32.287  1.00 40.39           C  
ATOM   1712  O   ARG B 214       5.182  -9.804  35.314  1.00 40.39           O  
ATOM   1713  CG  ARG B 214       6.801  -9.172  31.172  1.00 40.39           C  
ATOM   1714  CD  ARG B 214       7.729  -8.071  30.679  1.00 40.39           C  
ATOM   1715  NE  ARG B 214       8.545  -8.518  29.554  1.00 40.39           N  
ATOM   1716  NH1 ARG B 214      10.039  -6.759  29.672  1.00 40.39           N  
ATOM   1717  NH2 ARG B 214      10.293  -8.379  28.070  1.00 40.39           N  
ATOM   1718  CZ  ARG B 214       9.624  -7.884  29.101  1.00 40.39           C  
ATOM   1719  N   CYS B 215       3.825  -8.280  34.371  1.00 47.40           N  
ATOM   1720  CA  CYS B 215       3.537  -7.855  35.736  1.00 47.40           C  
ATOM   1721  C   CYS B 215       2.404  -8.680  36.336  1.00 47.40           C  
ATOM   1722  CB  CYS B 215       3.173  -6.371  35.770  1.00 47.40           C  
ATOM   1723  O   CYS B 215       1.250  -8.548  35.925  1.00 47.40           O  
ATOM   1724  SG  CYS B 215       4.581  -5.270  35.510  1.00 47.40           S  
ATOM   1725  N   SER B 216       2.468  -9.972  36.313  1.00 43.12           N  
ATOM   1726  CA  SER B 216       1.344 -10.800  36.736  1.00 43.12           C  
ATOM   1727  C   SER B 216       0.696 -10.247  38.001  1.00 43.12           C  
ATOM   1728  CB  SER B 216       1.799 -12.241  36.975  1.00 43.12           C  
ATOM   1729  O   SER B 216      -0.303 -10.787  38.480  1.00 43.12           O  
ATOM   1730  OG  SER B 216       2.999 -12.271  37.727  1.00 43.12           O  
ATOM   1731  N   HIS B 217       1.507  -9.669  38.842  1.00 42.95           N  
ATOM   1732  CA  HIS B 217       0.890  -9.416  40.139  1.00 42.95           C  
ATOM   1733  C   HIS B 217      -0.272  -8.436  40.015  1.00 42.95           C  
ATOM   1734  CB  HIS B 217       1.925  -8.880  41.130  1.00 42.95           C  
ATOM   1735  O   HIS B 217      -0.313  -7.631  39.082  1.00 42.95           O  
ATOM   1736  CG  HIS B 217       2.709  -9.953  41.817  1.00 42.95           C  
ATOM   1737  CD2 HIS B 217       3.335  -9.965  43.018  1.00 42.95           C  
ATOM   1738  ND1 HIS B 217       2.920 -11.194  41.258  1.00 42.95           N  
ATOM   1739  CE1 HIS B 217       3.643 -11.927  42.088  1.00 42.95           C  
ATOM   1740  NE2 HIS B 217       3.908 -11.204  43.163  1.00 42.95           N  
ATOM   1741  N   SER B 218      -1.340  -8.656  40.755  1.00 41.25           N  
ATOM   1742  CA  SER B 218      -2.642  -8.030  40.956  1.00 41.25           C  
ATOM   1743  C   SER B 218      -2.529  -6.510  40.971  1.00 41.25           C  
ATOM   1744  CB  SER B 218      -3.275  -8.515  42.261  1.00 41.25           C  
ATOM   1745  O   SER B 218      -1.495  -5.963  41.360  1.00 41.25           O  
ATOM   1746  OG  SER B 218      -2.454  -8.189  43.369  1.00 41.25           O  
ATOM   1747  N   LYS B 219      -3.091  -5.693  39.992  1.00 46.97           N  
ATOM   1748  CA  LYS B 219      -3.425  -4.272  39.958  1.00 46.97           C  
ATOM   1749  C   LYS B 219      -3.727  -3.745  41.358  1.00 46.97           C  
ATOM   1750  CB  LYS B 219      -4.619  -4.023  39.035  1.00 46.97           C  
ATOM   1751  O   LYS B 219      -4.808  -3.987  41.898  1.00 46.97           O  
ATOM   1752  CG  LYS B 219      -4.260  -3.981  37.557  1.00 46.97           C  
ATOM   1753  CD  LYS B 219      -5.476  -3.662  36.696  1.00 46.97           C  
ATOM   1754  CE  LYS B 219      -5.139  -3.709  35.212  1.00 46.97           C  
ATOM   1755  NZ  LYS B 219      -6.345  -3.478  34.362  1.00 46.97           N  
ATOM   1756  N   LYS B 220      -2.750  -3.796  42.259  1.00 48.44           N  
ATOM   1757  CA  LYS B 220      -3.069  -3.268  43.582  1.00 48.44           C  
ATOM   1758  C   LYS B 220      -3.449  -1.791  43.508  1.00 48.44           C  
ATOM   1759  CB  LYS B 220      -1.888  -3.458  44.535  1.00 48.44           C  
ATOM   1760  O   LYS B 220      -2.968  -1.064  42.636  1.00 48.44           O  
ATOM   1761  CG  LYS B 220      -1.864  -4.812  45.229  1.00 48.44           C  
ATOM   1762  CD  LYS B 220      -0.738  -4.897  46.250  1.00 48.44           C  
ATOM   1763  CE  LYS B 220      -0.681  -6.269  46.909  1.00 48.44           C  
ATOM   1764  NZ  LYS B 220       0.462  -6.378  47.864  1.00 48.44           N  
ATOM   1765  N   LEU B 221      -4.659  -1.410  43.902  1.00 52.57           N  
ATOM   1766  CA  LEU B 221      -5.208  -0.067  44.046  1.00 52.57           C  
ATOM   1767  C   LEU B 221      -4.196   0.867  44.700  1.00 52.57           C  
ATOM   1768  CB  LEU B 221      -6.497  -0.101  44.872  1.00 52.57           C  
ATOM   1769  O   LEU B 221      -3.686   0.576  45.784  1.00 52.57           O  
ATOM   1770  CG  LEU B 221      -7.807  -0.144  44.083  1.00 52.57           C  
ATOM   1771  CD1 LEU B 221      -8.561  -1.437  44.378  1.00 52.57           C  
ATOM   1772  CD2 LEU B 221      -8.669   1.070  44.410  1.00 52.57           C  
ATOM   1773  N   CYS B 222      -3.406   1.582  43.836  1.00 61.40           N  
ATOM   1774  CA  CYS B 222      -2.467   2.552  44.389  1.00 61.40           C  
ATOM   1775  C   CYS B 222      -3.188   3.576  45.257  1.00 61.40           C  
ATOM   1776  CB  CYS B 222      -1.709   3.263  43.268  1.00 61.40           C  
ATOM   1777  O   CYS B 222      -4.383   3.816  45.079  1.00 61.40           O  
ATOM   1778  SG  CYS B 222      -0.598   2.183  42.341  1.00 61.40           S  
ATOM   1779  N   PRO B 223      -2.723   3.921  46.440  1.00 60.54           N  
ATOM   1780  CA  PRO B 223      -3.326   4.999  47.227  1.00 60.54           C  
ATOM   1781  C   PRO B 223      -3.578   6.261  46.405  1.00 60.54           C  
ATOM   1782  CB  PRO B 223      -2.288   5.259  48.322  1.00 60.54           C  
ATOM   1783  O   PRO B 223      -3.037   6.404  45.305  1.00 60.54           O  
ATOM   1784  CG  PRO B 223      -1.202   4.265  48.063  1.00 60.54           C  
ATOM   1785  CD  PRO B 223      -1.506   3.551  46.777  1.00 60.54           C  
ATOM   1786  N   ILE B 224      -4.402   7.307  46.779  1.00 59.49           N  
ATOM   1787  CA  ILE B 224      -4.994   8.440  46.076  1.00 59.49           C  
ATOM   1788  C   ILE B 224      -3.904   9.223  45.348  1.00 59.49           C  
ATOM   1789  CB  ILE B 224      -5.765   9.366  47.044  1.00 59.49           C  
ATOM   1790  O   ILE B 224      -4.110   9.689  44.225  1.00 59.49           O  
ATOM   1791  CG1 ILE B 224      -7.204   8.871  47.224  1.00 59.49           C  
ATOM   1792  CG2 ILE B 224      -5.742  10.812  46.540  1.00 59.49           C  
ATOM   1793  CD1 ILE B 224      -7.724   8.987  48.650  1.00 59.49           C  
ATOM   1794  N   ASP B 225      -2.780   9.455  45.919  1.00 58.56           N  
ATOM   1795  CA  ASP B 225      -1.782  10.377  45.385  1.00 58.56           C  
ATOM   1796  C   ASP B 225      -0.778   9.646  44.498  1.00 58.56           C  
ATOM   1797  CB  ASP B 225      -1.054  11.097  46.523  1.00 58.56           C  
ATOM   1798  O   ASP B 225       0.200  10.240  44.039  1.00 58.56           O  
ATOM   1799  CG  ASP B 225      -0.716  10.179  47.684  1.00 58.56           C  
ATOM   1800  OD1 ASP B 225      -1.447   9.191  47.914  1.00 58.56           O  
ATOM   1801  OD2 ASP B 225       0.289  10.447  48.378  1.00 58.56           O  
ATOM   1802  N   MET B 226      -0.847   8.272  44.268  1.00 63.18           N  
ATOM   1803  CA  MET B 226       0.119   7.510  43.481  1.00 63.18           C  
ATOM   1804  C   MET B 226      -0.563   6.817  42.306  1.00 63.18           C  
ATOM   1805  CB  MET B 226       0.831   6.477  44.355  1.00 63.18           C  
ATOM   1806  O   MET B 226      -1.772   6.580  42.336  1.00 63.18           O  
ATOM   1807  CG  MET B 226       1.756   7.087  45.396  1.00 63.18           C  
ATOM   1808  SD  MET B 226       2.745   5.823  46.285  1.00 63.18           S  
ATOM   1809  CE  MET B 226       3.828   6.898  47.268  1.00 63.18           C  
ATOM   1810  N   LEU B 227      -0.085   6.892  41.064  1.00 63.36           N  
ATOM   1811  CA  LEU B 227      -0.598   6.209  39.881  1.00 63.36           C  
ATOM   1812  C   LEU B 227       0.221   4.959  39.578  1.00 63.36           C  
ATOM   1813  CB  LEU B 227      -0.586   7.148  38.672  1.00 63.36           C  
ATOM   1814  O   LEU B 227       1.437   4.944  39.779  1.00 63.36           O  
ATOM   1815  CG  LEU B 227      -1.940   7.435  38.023  1.00 63.36           C  
ATOM   1816  CD1 LEU B 227      -2.328   8.895  38.231  1.00 63.36           C  
ATOM   1817  CD2 LEU B 227      -1.905   7.092  36.538  1.00 63.36           C  
ATOM   1818  N   TRP B 228      -0.422   3.910  39.254  1.00 66.06           N  
ATOM   1819  CA  TRP B 228       0.191   2.632  38.907  1.00 66.06           C  
ATOM   1820  C   TRP B 228       0.985   2.743  37.610  1.00 66.06           C  
ATOM   1821  CB  TRP B 228      -0.876   1.542  38.775  1.00 66.06           C  
ATOM   1822  O   TRP B 228       0.469   3.221  36.597  1.00 66.06           O  
ATOM   1823  CG  TRP B 228      -0.328   0.193  38.415  1.00 66.06           C  
ATOM   1824  CD1 TRP B 228      -0.299  -0.380  37.174  1.00 66.06           C  
ATOM   1825  CD2 TRP B 228       0.267  -0.753  39.309  1.00 66.06           C  
ATOM   1826  CE2 TRP B 228       0.634  -1.879  38.540  1.00 66.06           C  
ATOM   1827  CE3 TRP B 228       0.525  -0.757  40.686  1.00 66.06           C  
ATOM   1828  NE1 TRP B 228       0.278  -1.627  37.243  1.00 66.06           N  
ATOM   1829  CH2 TRP B 228       1.490  -2.979  40.454  1.00 66.06           C  
ATOM   1830  CZ2 TRP B 228       1.248  -3.001  39.104  1.00 66.06           C  
ATOM   1831  CZ3 TRP B 228       1.136  -1.874  41.245  1.00 66.06           C  
ATOM   1832  N   ASP B 229       2.347   2.483  37.628  1.00 61.30           N  
ATOM   1833  CA  ASP B 229       3.217   2.424  36.458  1.00 61.30           C  
ATOM   1834  C   ASP B 229       3.405   0.984  35.986  1.00 61.30           C  
ATOM   1835  CB  ASP B 229       4.575   3.058  36.765  1.00 61.30           C  
ATOM   1836  O   ASP B 229       4.037   0.178  36.673  1.00 61.30           O  
ATOM   1837  CG  ASP B 229       5.405   3.315  35.520  1.00 61.30           C  
ATOM   1838  OD1 ASP B 229       5.368   2.491  34.581  1.00 61.30           O  
ATOM   1839  OD2 ASP B 229       6.105   4.350  35.478  1.00 61.30           O  
ATOM   1840  N   SER B 230       2.745   0.434  34.885  1.00 62.84           N  
ATOM   1841  CA  SER B 230       2.747  -0.920  34.342  1.00 62.84           C  
ATOM   1842  C   SER B 230       4.141  -1.326  33.874  1.00 62.84           C  
ATOM   1843  CB  SER B 230       1.758  -1.034  33.181  1.00 62.84           C  
ATOM   1844  O   SER B 230       4.461  -2.515  33.818  1.00 62.84           O  
ATOM   1845  OG  SER B 230       2.029  -0.057  32.191  1.00 62.84           O  
ATOM   1846  N   ASN B 231       4.936  -0.473  33.449  1.00 63.02           N  
ATOM   1847  CA  ASN B 231       6.289  -0.775  32.994  1.00 63.02           C  
ATOM   1848  C   ASN B 231       7.218  -1.083  34.164  1.00 63.02           C  
ATOM   1849  CB  ASN B 231       6.847   0.382  32.162  1.00 63.02           C  
ATOM   1850  O   ASN B 231       8.069  -1.970  34.070  1.00 63.02           O  
ATOM   1851  CG  ASN B 231       6.225   0.462  30.782  1.00 63.02           C  
ATOM   1852  ND2 ASN B 231       6.410   1.594  30.113  1.00 63.02           N  
ATOM   1853  OD1 ASN B 231       5.583  -0.485  30.321  1.00 63.02           O  
ATOM   1854  N   LYS B 232       6.957  -0.527  35.347  1.00 65.29           N  
ATOM   1855  CA  LYS B 232       7.770  -0.733  36.542  1.00 65.29           C  
ATOM   1856  C   LYS B 232       7.070  -1.661  37.531  1.00 65.29           C  
ATOM   1857  CB  LYS B 232       8.086   0.605  37.213  1.00 65.29           C  
ATOM   1858  O   LYS B 232       7.684  -2.133  38.490  1.00 65.29           O  
ATOM   1859  CG  LYS B 232       9.008   1.503  36.401  1.00 65.29           C  
ATOM   1860  CD  LYS B 232       9.348   2.782  37.153  1.00 65.29           C  
ATOM   1861  CE  LYS B 232      10.214   3.712  36.314  1.00 65.29           C  
ATOM   1862  NZ  LYS B 232      10.530   4.979  37.039  1.00 65.29           N  
ATOM   1863  N   CYS B 233       5.931  -2.114  37.368  1.00 66.04           N  
ATOM   1864  CA  CYS B 233       5.073  -2.962  38.188  1.00 66.04           C  
ATOM   1865  C   CYS B 233       4.977  -2.425  39.612  1.00 66.04           C  
ATOM   1866  CB  CYS B 233       5.599  -4.396  38.209  1.00 66.04           C  
ATOM   1867  O   CYS B 233       5.092  -3.185  40.575  1.00 66.04           O  
ATOM   1868  SG  CYS B 233       5.457  -5.246  36.621  1.00 66.04           S  
ATOM   1869  N   LYS B 234       4.972  -1.104  39.880  1.00 72.01           N  
ATOM   1870  CA  LYS B 234       4.874  -0.505  41.207  1.00 72.01           C  
ATOM   1871  C   LYS B 234       4.051   0.779  41.172  1.00 72.01           C  
ATOM   1872  CB  LYS B 234       6.267  -0.219  41.771  1.00 72.01           C  
ATOM   1873  O   LYS B 234       3.822   1.347  40.101  1.00 72.01           O  
ATOM   1874  CG  LYS B 234       7.061   0.802  40.971  1.00 72.01           C  
ATOM   1875  CD  LYS B 234       8.448   1.020  41.562  1.00 72.01           C  
ATOM   1876  CE  LYS B 234       9.245   2.039  40.759  1.00 72.01           C  
ATOM   1877  NZ  LYS B 234      10.605   2.258  41.336  1.00 72.01           N  
ATOM   1878  N   CYS B 235       3.325   1.322  42.360  1.00 66.62           N  
ATOM   1879  CA  CYS B 235       2.612   2.583  42.523  1.00 66.62           C  
ATOM   1880  C   CYS B 235       3.585   3.753  42.610  1.00 66.62           C  
ATOM   1881  CB  CYS B 235       1.734   2.545  43.774  1.00 66.62           C  
ATOM   1882  O   CYS B 235       4.574   3.690  43.342  1.00 66.62           O  
ATOM   1883  SG  CYS B 235       0.356   1.383  43.660  1.00 66.62           S  
ATOM   1884  N   VAL B 236       3.865   4.527  41.717  1.00 66.53           N  
ATOM   1885  CA  VAL B 236       4.789   5.656  41.733  1.00 66.53           C  
ATOM   1886  C   VAL B 236       4.026   6.943  42.041  1.00 66.53           C  
ATOM   1887  CB  VAL B 236       5.543   5.792  40.391  1.00 66.53           C  
ATOM   1888  O   VAL B 236       2.821   7.032  41.794  1.00 66.53           O  
ATOM   1889  CG1 VAL B 236       6.561   4.665  40.228  1.00 66.53           C  
ATOM   1890  CG2 VAL B 236       4.557   5.798  39.224  1.00 66.53           C  
ATOM   1891  N   LEU B 237       4.543   7.830  42.989  1.00 57.92           N  
ATOM   1892  CA  LEU B 237       3.974   9.123  43.354  1.00 57.92           C  
ATOM   1893  C   LEU B 237       3.767   9.994  42.119  1.00 57.92           C  
ATOM   1894  CB  LEU B 237       4.881   9.844  44.355  1.00 57.92           C  
ATOM   1895  O   LEU B 237       4.511   9.881  41.142  1.00 57.92           O  
ATOM   1896  CG  LEU B 237       4.694   9.474  45.827  1.00 57.92           C  
ATOM   1897  CD1 LEU B 237       6.005   9.650  46.588  1.00 57.92           C  
ATOM   1898  CD2 LEU B 237       3.589  10.316  46.455  1.00 57.92           C  
ATOM   1899  N   GLN B 238       2.576  10.517  42.049  1.00 44.35           N  
ATOM   1900  CA  GLN B 238       2.282  11.426  40.946  1.00 44.35           C  
ATOM   1901  C   GLN B 238       3.316  12.545  40.864  1.00 44.35           C  
ATOM   1902  CB  GLN B 238       0.879  12.017  41.096  1.00 44.35           C  
ATOM   1903  O   GLN B 238       3.506  13.294  41.825  1.00 44.35           O  
ATOM   1904  CG  GLN B 238       0.127  12.159  39.780  1.00 44.35           C  
ATOM   1905  CD  GLN B 238      -1.373  12.279  39.970  1.00 44.35           C  
ATOM   1906  NE2 GLN B 238      -2.124  12.103  38.889  1.00 44.35           N  
ATOM   1907  OE1 GLN B 238      -1.853  12.527  41.081  1.00 44.35           O  
ATOM   1908  N   GLU B 239       4.530  12.314  40.396  1.00 40.13           N  
ATOM   1909  CA  GLU B 239       5.400  13.476  40.251  1.00 40.13           C  
ATOM   1910  C   GLU B 239       4.636  14.672  39.689  1.00 40.13           C  
ATOM   1911  CB  GLU B 239       6.594  13.145  39.352  1.00 40.13           C  
ATOM   1912  O   GLU B 239       3.804  14.518  38.793  1.00 40.13           O  
ATOM   1913  CG  GLU B 239       7.873  12.834  40.117  1.00 40.13           C  
ATOM   1914  CD  GLU B 239       9.054  12.526  39.211  1.00 40.13           C  
ATOM   1915  OE1 GLU B 239      10.173  12.306  39.727  1.00 40.13           O  
ATOM   1916  OE2 GLU B 239       8.859  12.506  37.975  1.00 40.13           O  
ATOM   1917  N   GLU B 240       4.255  15.566  40.594  1.00 34.73           N  
ATOM   1918  CA  GLU B 240       3.806  16.855  40.077  1.00 34.73           C  
ATOM   1919  C   GLU B 240       4.571  17.239  38.814  1.00 34.73           C  
ATOM   1920  CB  GLU B 240       3.963  17.945  41.140  1.00 34.73           C  
ATOM   1921  O   GLU B 240       5.772  16.983  38.707  1.00 34.73           O  
ATOM   1922  CG  GLU B 240       2.754  18.093  42.052  1.00 34.73           C  
ATOM   1923  CD  GLU B 240       2.822  19.323  42.944  1.00 34.73           C  
ATOM   1924  OE1 GLU B 240       1.798  19.674  43.573  1.00 34.73           O  
ATOM   1925  OE2 GLU B 240       3.908  19.941  43.013  1.00 34.73           O  
ATOM   1926  N   ASN B 241       3.857  17.168  37.741  1.00 32.38           N  
ATOM   1927  CA  ASN B 241       4.389  17.657  36.474  1.00 32.38           C  
ATOM   1928  C   ASN B 241       5.239  18.910  36.668  1.00 32.38           C  
ATOM   1929  CB  ASN B 241       3.254  17.933  35.486  1.00 32.38           C  
ATOM   1930  O   ASN B 241       4.762  19.911  37.204  1.00 32.38           O  
ATOM   1931  CG  ASN B 241       3.675  17.736  34.043  1.00 32.38           C  
ATOM   1932  ND2 ASN B 241       2.743  17.945  33.120  1.00 32.38           N  
ATOM   1933  OD1 ASN B 241       4.827  17.399  33.760  1.00 32.38           O  
ATOM   1934  N   PRO B 242       6.531  18.684  36.927  1.00 33.05           N  
ATOM   1935  CA  PRO B 242       7.339  19.906  36.911  1.00 33.05           C  
ATOM   1936  C   PRO B 242       6.970  20.842  35.762  1.00 33.05           C  
ATOM   1937  CB  PRO B 242       8.768  19.382  36.750  1.00 33.05           C  
ATOM   1938  O   PRO B 242       7.722  21.768  35.449  1.00 33.05           O  
ATOM   1939  CG  PRO B 242       8.607  17.960  36.319  1.00 33.05           C  
ATOM   1940  CD  PRO B 242       7.149  17.607  36.374  1.00 33.05           C  
ATOM   1941  N   LEU B 243       5.700  20.724  35.320  1.00 29.96           N  
ATOM   1942  CA  LEU B 243       5.756  21.550  34.118  1.00 29.96           C  
ATOM   1943  C   LEU B 243       6.317  22.932  34.433  1.00 29.96           C  
ATOM   1944  CB  LEU B 243       4.364  21.682  33.494  1.00 29.96           C  
ATOM   1945  O   LEU B 243       6.379  23.796  33.556  1.00 29.96           O  
ATOM   1946  CG  LEU B 243       3.795  20.425  32.833  1.00 29.96           C  
ATOM   1947  CD1 LEU B 243       2.300  20.588  32.583  1.00 29.96           C  
ATOM   1948  CD2 LEU B 243       4.531  20.125  31.531  1.00 29.96           C  
ATOM   1949  N   ALA B 244       6.234  23.210  35.774  1.00 29.59           N  
ATOM   1950  CA  ALA B 244       6.141  24.667  35.736  1.00 29.59           C  
ATOM   1951  C   ALA B 244       7.377  25.279  35.083  1.00 29.59           C  
ATOM   1952  CB  ALA B 244       5.956  25.226  37.145  1.00 29.59           C  
ATOM   1953  O   ALA B 244       7.505  26.503  35.006  1.00 29.59           O  
ATOM   1954  N   GLY B 245       8.423  24.388  35.142  1.00 29.88           N  
ATOM   1955  CA  GLY B 245       9.555  25.270  34.906  1.00 29.88           C  
ATOM   1956  C   GLY B 245       9.434  26.065  33.620  1.00 29.88           C  
ATOM   1957  O   GLY B 245      10.333  26.834  33.273  1.00 29.88           O  
ATOM   1958  N   THR B 246       8.698  25.391  32.682  1.00 30.98           N  
ATOM   1959  CA  THR B 246       9.183  25.859  31.388  1.00 30.98           C  
ATOM   1960  C   THR B 246       8.940  27.357  31.229  1.00 30.98           C  
ATOM   1961  CB  THR B 246       8.508  25.100  30.231  1.00 30.98           C  
ATOM   1962  O   THR B 246       9.317  27.948  30.215  1.00 30.98           O  
ATOM   1963  CG2 THR B 246       9.522  24.269  29.452  1.00 30.98           C  
ATOM   1964  OG1 THR B 246       7.500  24.230  30.761  1.00 30.98           O  
ATOM   1965  N   GLU B 247       7.984  27.862  32.117  1.00 31.50           N  
ATOM   1966  CA  GLU B 247       7.456  28.993  31.360  1.00 31.50           C  
ATOM   1967  C   GLU B 247       8.554  30.003  31.039  1.00 31.50           C  
ATOM   1968  CB  GLU B 247       6.322  29.674  32.131  1.00 31.50           C  
ATOM   1969  O   GLU B 247       8.281  31.067  30.480  1.00 31.50           O  
ATOM   1970  CG  GLU B 247       4.960  29.030  31.919  1.00 31.50           C  
ATOM   1971  CD  GLU B 247       3.813  29.849  32.489  1.00 31.50           C  
ATOM   1972  OE1 GLU B 247       2.647  29.613  32.100  1.00 31.50           O  
ATOM   1973  OE2 GLU B 247       4.084  30.735  33.331  1.00 31.50           O  
ATOM   1974  N   ASP B 248       9.653  29.783  31.781  1.00 30.63           N  
ATOM   1975  CA  ASP B 248      10.336  31.067  31.661  1.00 30.63           C  
ATOM   1976  C   ASP B 248      10.659  31.382  30.202  1.00 30.63           C  
ATOM   1977  CB  ASP B 248      11.618  31.072  32.496  1.00 30.63           C  
ATOM   1978  O   ASP B 248      11.428  32.302  29.915  1.00 30.63           O  
ATOM   1979  CG  ASP B 248      11.432  31.704  33.864  1.00 30.63           C  
ATOM   1980  OD1 ASP B 248      10.408  32.386  34.087  1.00 30.63           O  
ATOM   1981  OD2 ASP B 248      12.318  31.521  34.726  1.00 30.63           O  
ATOM   1982  N   HIS B 249      10.468  30.219  29.408  1.00 31.32           N  
ATOM   1983  CA  HIS B 249      11.123  30.644  28.176  1.00 31.32           C  
ATOM   1984  C   HIS B 249      10.485  31.913  27.622  1.00 31.32           C  
ATOM   1985  CB  HIS B 249      11.070  29.530  27.129  1.00 31.32           C  
ATOM   1986  O   HIS B 249      10.704  32.268  26.462  1.00 31.32           O  
ATOM   1987  CG  HIS B 249      12.082  28.451  27.349  1.00 31.32           C  
ATOM   1988  CD2 HIS B 249      11.935  27.152  27.702  1.00 31.32           C  
ATOM   1989  ND1 HIS B 249      13.437  28.662  27.210  1.00 31.32           N  
ATOM   1990  CE1 HIS B 249      14.081  27.536  27.468  1.00 31.32           C  
ATOM   1991  NE2 HIS B 249      13.192  26.604  27.769  1.00 31.32           N  
ATOM   1992  N   SER B 250       9.487  32.420  28.366  1.00 31.44           N  
ATOM   1993  CA  SER B 250       8.828  33.363  27.468  1.00 31.44           C  
ATOM   1994  C   SER B 250       9.840  34.290  26.802  1.00 31.44           C  
ATOM   1995  CB  SER B 250       7.790  34.190  28.227  1.00 31.44           C  
ATOM   1996  O   SER B 250       9.460  35.241  26.115  1.00 31.44           O  
ATOM   1997  OG  SER B 250       8.352  35.408  28.683  1.00 31.44           O  
ATOM   1998  N   HIS B 251      11.045  34.221  27.436  1.00 29.67           N  
ATOM   1999  CA  HIS B 251      11.719  35.387  26.876  1.00 29.67           C  
ATOM   2000  C   HIS B 251      11.848  35.274  25.361  1.00 29.67           C  
ATOM   2001  CB  HIS B 251      13.101  35.561  27.509  1.00 29.67           C  
ATOM   2002  O   HIS B 251      12.794  35.803  24.773  1.00 29.67           O  
ATOM   2003  CG  HIS B 251      13.056  36.031  28.928  1.00 29.67           C  
ATOM   2004  CD2 HIS B 251      13.254  35.367  30.091  1.00 29.67           C  
ATOM   2005  ND1 HIS B 251      12.775  37.336  29.271  1.00 29.67           N  
ATOM   2006  CE1 HIS B 251      12.804  37.454  30.588  1.00 29.67           C  
ATOM   2007  NE2 HIS B 251      13.092  36.274  31.109  1.00 29.67           N  
ATOM   2008  N   LEU B 252      11.106  34.220  24.872  1.00 30.14           N  
ATOM   2009  CA  LEU B 252      11.413  34.315  23.449  1.00 30.14           C  
ATOM   2010  C   LEU B 252      11.394  35.767  22.985  1.00 30.14           C  
ATOM   2011  CB  LEU B 252      10.416  33.492  22.630  1.00 30.14           C  
ATOM   2012  O   LEU B 252      10.409  36.478  23.195  1.00 30.14           O  
ATOM   2013  CG  LEU B 252      10.771  32.020  22.408  1.00 30.14           C  
ATOM   2014  CD1 LEU B 252       9.503  31.179  22.302  1.00 30.14           C  
ATOM   2015  CD2 LEU B 252      11.632  31.860  21.160  1.00 30.14           C  
ATOM   2016  N   GLN B 253      12.541  36.247  23.068  1.00 30.06           N  
ATOM   2017  CA  GLN B 253      12.810  37.506  22.382  1.00 30.06           C  
ATOM   2018  C   GLN B 253      12.104  37.559  21.031  1.00 30.06           C  
ATOM   2019  CB  GLN B 253      14.315  37.706  22.196  1.00 30.06           C  
ATOM   2020  O   GLN B 253      12.327  36.701  20.174  1.00 30.06           O  
ATOM   2021  CG  GLN B 253      14.934  38.676  23.194  1.00 30.06           C  
ATOM   2022  CD  GLN B 253      16.450  38.701  23.125  1.00 30.06           C  
ATOM   2023  NE2 GLN B 253      17.079  39.313  24.122  1.00 30.06           N  
ATOM   2024  OE1 GLN B 253      17.050  38.173  22.183  1.00 30.06           O  
ATOM   2025  N   GLU B 254      10.776  37.693  21.075  1.00 35.02           N  
ATOM   2026  CA  GLU B 254      10.090  37.962  19.815  1.00 35.02           C  
ATOM   2027  C   GLU B 254      10.986  38.736  18.852  1.00 35.02           C  
ATOM   2028  CB  GLU B 254       8.793  38.736  20.063  1.00 35.02           C  
ATOM   2029  O   GLU B 254      11.259  39.919  19.065  1.00 35.02           O  
ATOM   2030  CG  GLU B 254       7.571  38.117  19.401  1.00 35.02           C  
ATOM   2031  CD  GLU B 254       6.293  38.905  19.642  1.00 35.02           C  
ATOM   2032  OE1 GLU B 254       5.282  38.650  18.949  1.00 35.02           O  
ATOM   2033  OE2 GLU B 254       6.303  39.785  20.532  1.00 35.02           O  
ATOM   2034  N   PRO B 255      12.146  38.160  18.652  1.00 34.27           N  
ATOM   2035  CA  PRO B 255      12.892  39.175  17.904  1.00 34.27           C  
ATOM   2036  C   PRO B 255      12.026  39.910  16.883  1.00 34.27           C  
ATOM   2037  CB  PRO B 255      13.988  38.365  17.208  1.00 34.27           C  
ATOM   2038  O   PRO B 255      10.874  39.530  16.657  1.00 34.27           O  
ATOM   2039  CG  PRO B 255      13.634  36.937  17.472  1.00 34.27           C  
ATOM   2040  CD  PRO B 255      12.416  36.902  18.350  1.00 34.27           C  
ATOM   2041  N   ALA B 256      12.855  40.136  15.727  1.00 44.97           N  
ATOM   2042  CA  ALA B 256      13.371  41.139  14.798  1.00 44.97           C  
ATOM   2043  C   ALA B 256      12.517  41.207  13.535  1.00 44.97           C  
ATOM   2044  CB  ALA B 256      14.823  40.834  14.439  1.00 44.97           C  
ATOM   2045  O   ALA B 256      13.000  40.926  12.436  1.00 44.97           O  
ATOM   2046  N   LEU B 257      11.171  40.445  13.557  1.00 54.63           N  
ATOM   2047  CA  LEU B 257      10.589  40.504  12.220  1.00 54.63           C  
ATOM   2048  C   LEU B 257      10.591  41.933  11.689  1.00 54.63           C  
ATOM   2049  CB  LEU B 257       9.160  39.955  12.234  1.00 54.63           C  
ATOM   2050  O   LEU B 257      10.929  42.167  10.526  1.00 54.63           O  
ATOM   2051  CG  LEU B 257       8.986  38.505  11.778  1.00 54.63           C  
ATOM   2052  CD1 LEU B 257       8.045  37.762  12.720  1.00 54.63           C  
ATOM   2053  CD2 LEU B 257       8.467  38.453  10.345  1.00 54.63           C  
ATOM   2054  N   CYS B 258      10.146  42.619  12.521  1.00 65.39           N  
ATOM   2055  CA  CYS B 258      10.060  44.026  12.147  1.00 65.39           C  
ATOM   2056  C   CYS B 258      11.283  44.795  12.631  1.00 65.39           C  
ATOM   2057  CB  CYS B 258       8.790  44.656  12.720  1.00 65.39           C  
ATOM   2058  O   CYS B 258      11.988  44.343  13.536  1.00 65.39           O  
ATOM   2059  SG  CYS B 258       7.265  43.934  12.076  1.00 65.39           S  
ATOM   2060  N   GLY B 259      11.971  45.648  11.753  1.00 64.61           N  
ATOM   2061  CA  GLY B 259      13.079  46.519  12.111  1.00 64.61           C  
ATOM   2062  C   GLY B 259      12.962  47.087  13.513  1.00 64.61           C  
ATOM   2063  O   GLY B 259      11.975  46.839  14.209  1.00 64.61           O  
ATOM   2064  N   PRO B 260      13.928  47.577  14.084  1.00 71.64           N  
ATOM   2065  CA  PRO B 260      14.061  48.067  15.458  1.00 71.64           C  
ATOM   2066  C   PRO B 260      12.927  49.007  15.862  1.00 71.64           C  
ATOM   2067  CB  PRO B 260      15.402  48.805  15.441  1.00 71.64           C  
ATOM   2068  O   PRO B 260      12.551  49.057  17.036  1.00 71.64           O  
ATOM   2069  CG  PRO B 260      15.849  48.752  14.016  1.00 71.64           C  
ATOM   2070  CD  PRO B 260      14.851  47.949  13.232  1.00 71.64           C  
ATOM   2071  N   HIS B 261      12.319  49.648  14.918  1.00 78.68           N  
ATOM   2072  CA  HIS B 261      11.310  50.639  15.272  1.00 78.68           C  
ATOM   2073  C   HIS B 261       9.914  50.169  14.879  1.00 78.68           C  
ATOM   2074  CB  HIS B 261      11.620  51.981  14.606  1.00 78.68           C  
ATOM   2075  O   HIS B 261       8.953  50.939  14.947  1.00 78.68           O  
ATOM   2076  CG  HIS B 261      13.004  52.479  14.874  1.00 78.68           C  
ATOM   2077  CD2 HIS B 261      14.064  52.647  14.049  1.00 78.68           C  
ATOM   2078  ND1 HIS B 261      13.425  52.869  16.127  1.00 78.68           N  
ATOM   2079  CE1 HIS B 261      14.687  53.257  16.060  1.00 78.68           C  
ATOM   2080  NE2 HIS B 261      15.099  53.132  14.810  1.00 78.68           N  
ATOM   2081  N   MET B 262       9.876  48.878  14.546  1.00 78.11           N  
ATOM   2082  CA  MET B 262       8.599  48.356  14.067  1.00 78.11           C  
ATOM   2083  C   MET B 262       8.137  47.179  14.920  1.00 78.11           C  
ATOM   2084  CB  MET B 262       8.707  47.930  12.602  1.00 78.11           C  
ATOM   2085  O   MET B 262       8.935  46.581  15.644  1.00 78.11           O  
ATOM   2086  CG  MET B 262       9.039  49.071  11.654  1.00 78.11           C  
ATOM   2087  SD  MET B 262       8.964  48.565   9.892  1.00 78.11           S  
ATOM   2088  CE  MET B 262       7.291  49.127   9.469  1.00 78.11           C  
ATOM   2089  N   MET B 263       6.845  46.982  15.109  1.00 76.46           N  
ATOM   2090  CA  MET B 263       6.228  45.848  15.791  1.00 76.46           C  
ATOM   2091  C   MET B 263       5.252  45.124  14.870  1.00 76.46           C  
ATOM   2092  CB  MET B 263       5.506  46.310  17.058  1.00 76.46           C  
ATOM   2093  O   MET B 263       4.645  45.741  13.993  1.00 76.46           O  
ATOM   2094  CG  MET B 263       4.309  47.208  16.788  1.00 76.46           C  
ATOM   2095  SD  MET B 263       3.460  47.729  18.330  1.00 76.46           S  
ATOM   2096  CE  MET B 263       2.518  49.151  17.710  1.00 76.46           C  
ATOM   2097  N   PHE B 264       5.228  43.906  14.984  1.00 74.40           N  
ATOM   2098  CA  PHE B 264       4.344  43.103  14.148  1.00 74.40           C  
ATOM   2099  C   PHE B 264       2.906  43.185  14.646  1.00 74.40           C  
ATOM   2100  CB  PHE B 264       4.808  41.643  14.121  1.00 74.40           C  
ATOM   2101  O   PHE B 264       2.635  42.931  15.821  1.00 74.40           O  
ATOM   2102  CG  PHE B 264       4.047  40.782  13.149  1.00 74.40           C  
ATOM   2103  CD1 PHE B 264       3.107  39.864  13.601  1.00 74.40           C  
ATOM   2104  CD2 PHE B 264       4.272  40.891  11.783  1.00 74.40           C  
ATOM   2105  CE1 PHE B 264       2.401  39.066  12.703  1.00 74.40           C  
ATOM   2106  CE2 PHE B 264       3.571  40.097  10.880  1.00 74.40           C  
ATOM   2107  CZ  PHE B 264       2.637  39.185  11.342  1.00 74.40           C  
ATOM   2108  N   ASP B 265       1.992  43.661  13.807  1.00 72.69           N  
ATOM   2109  CA  ASP B 265       0.561  43.724  14.085  1.00 72.69           C  
ATOM   2110  C   ASP B 265      -0.134  42.422  13.692  1.00 72.69           C  
ATOM   2111  CB  ASP B 265      -0.078  44.904  13.349  1.00 72.69           C  
ATOM   2112  O   ASP B 265      -0.272  42.121  12.504  1.00 72.69           O  
ATOM   2113  CG  ASP B 265      -1.502  45.181  13.796  1.00 72.69           C  
ATOM   2114  OD1 ASP B 265      -2.284  44.221  13.972  1.00 72.69           O  
ATOM   2115  OD2 ASP B 265      -1.848  46.370  13.971  1.00 72.69           O  
ATOM   2116  N   GLU B 266      -0.664  41.686  14.593  1.00 67.07           N  
ATOM   2117  CA  GLU B 266      -1.267  40.375  14.369  1.00 67.07           C  
ATOM   2118  C   GLU B 266      -2.605  40.499  13.647  1.00 67.07           C  
ATOM   2119  CB  GLU B 266      -1.452  39.635  15.696  1.00 67.07           C  
ATOM   2120  O   GLU B 266      -3.014  39.586  12.926  1.00 67.07           O  
ATOM   2121  CG  GLU B 266      -0.150  39.145  16.315  1.00 67.07           C  
ATOM   2122  CD  GLU B 266      -0.357  38.337  17.586  1.00 67.07           C  
ATOM   2123  OE1 GLU B 266       0.640  37.840  18.158  1.00 67.07           O  
ATOM   2124  OE2 GLU B 266      -1.525  38.197  18.012  1.00 67.07           O  
ATOM   2125  N   ASP B 267      -3.285  41.604  13.846  1.00 67.08           N  
ATOM   2126  CA  ASP B 267      -4.587  41.814  13.219  1.00 67.08           C  
ATOM   2127  C   ASP B 267      -4.434  42.193  11.748  1.00 67.08           C  
ATOM   2128  CB  ASP B 267      -5.373  42.896  13.963  1.00 67.08           C  
ATOM   2129  O   ASP B 267      -5.216  41.752  10.903  1.00 67.08           O  
ATOM   2130  CG  ASP B 267      -5.781  42.477  15.364  1.00 67.08           C  
ATOM   2131  OD1 ASP B 267      -6.037  41.274  15.590  1.00 67.08           O  
ATOM   2132  OD2 ASP B 267      -5.849  43.356  16.249  1.00 67.08           O  
ATOM   2133  N   ARG B 268      -3.306  42.925  11.478  1.00 62.02           N  
ATOM   2134  CA  ARG B 268      -3.079  43.386  10.112  1.00 62.02           C  
ATOM   2135  C   ARG B 268      -2.087  42.482   9.388  1.00 62.02           C  
ATOM   2136  CB  ARG B 268      -2.571  44.829  10.109  1.00 62.02           C  
ATOM   2137  O   ARG B 268      -1.989  42.518   8.159  1.00 62.02           O  
ATOM   2138  CG  ARG B 268      -3.631  45.855  10.479  1.00 62.02           C  
ATOM   2139  CD  ARG B 268      -3.067  47.270  10.486  1.00 62.02           C  
ATOM   2140  NE  ARG B 268      -4.006  48.227   9.908  1.00 62.02           N  
ATOM   2141  NH1 ARG B 268      -2.436  49.893   9.597  1.00 62.02           N  
ATOM   2142  NH2 ARG B 268      -4.618  50.239   8.986  1.00 62.02           N  
ATOM   2143  CZ  ARG B 268      -3.685  49.451   9.498  1.00 62.02           C  
ATOM   2144  N   CYS B 269      -1.547  41.644  10.141  1.00 68.90           N  
ATOM   2145  CA  CYS B 269      -0.517  40.741   9.640  1.00 68.90           C  
ATOM   2146  C   CYS B 269       0.586  41.514   8.927  1.00 68.90           C  
ATOM   2147  CB  CYS B 269      -1.125  39.708   8.691  1.00 68.90           C  
ATOM   2148  O   CYS B 269       0.977  41.160   7.813  1.00 68.90           O  
ATOM   2149  SG  CYS B 269      -1.931  38.330   9.535  1.00 68.90           S  
ATOM   2150  N   GLU B 270       1.096  42.697   9.418  1.00 67.03           N  
ATOM   2151  CA  GLU B 270       2.163  43.519   8.854  1.00 67.03           C  
ATOM   2152  C   GLU B 270       2.980  44.194   9.952  1.00 67.03           C  
ATOM   2153  CB  GLU B 270       1.585  44.572   7.905  1.00 67.03           C  
ATOM   2154  O   GLU B 270       2.532  44.289  11.096  1.00 67.03           O  
ATOM   2155  CG  GLU B 270       0.655  45.566   8.583  1.00 67.03           C  
ATOM   2156  CD  GLU B 270       0.019  46.550   7.614  1.00 67.03           C  
ATOM   2157  OE1 GLU B 270      -0.659  47.500   8.069  1.00 67.03           O  
ATOM   2158  OE2 GLU B 270       0.198  46.370   6.389  1.00 67.03           O  
ATOM   2159  N   CYS B 271       4.152  44.499   9.555  1.00 74.12           N  
ATOM   2160  CA  CYS B 271       4.984  45.279  10.463  1.00 74.12           C  
ATOM   2161  C   CYS B 271       4.538  46.736  10.496  1.00 74.12           C  
ATOM   2162  CB  CYS B 271       6.453  45.196  10.049  1.00 74.12           C  
ATOM   2163  O   CYS B 271       4.327  47.349   9.448  1.00 74.12           O  
ATOM   2164  SG  CYS B 271       7.160  43.540  10.202  1.00 74.12           S  
ATOM   2165  N   VAL B 272       4.217  47.216  11.634  1.00 79.07           N  
ATOM   2166  CA  VAL B 272       3.782  48.598  11.807  1.00 79.07           C  
ATOM   2167  C   VAL B 272       4.724  49.321  12.767  1.00 79.07           C  
ATOM   2168  CB  VAL B 272       2.329  48.676  12.327  1.00 79.07           C  
ATOM   2169  O   VAL B 272       5.425  48.683  13.556  1.00 79.07           O  
ATOM   2170  CG1 VAL B 272       1.350  48.163  11.273  1.00 79.07           C  
ATOM   2171  CG2 VAL B 272       2.185  47.883  13.625  1.00 79.07           C  
ATOM   2172  N   CYS B 273       4.834  50.659  12.594  1.00 84.47           N  
ATOM   2173  CA  CYS B 273       5.663  51.460  13.489  1.00 84.47           C  
ATOM   2174  C   CYS B 273       5.163  51.366  14.926  1.00 84.47           C  
ATOM   2175  CB  CYS B 273       5.680  52.920  13.040  1.00 84.47           C  
ATOM   2176  O   CYS B 273       3.956  51.403  15.171  1.00 84.47           O  
ATOM   2177  SG  CYS B 273       6.462  53.179  11.432  1.00 84.47           S  
ATOM   2178  N   LYS B 274       6.027  51.185  15.889  1.00 85.16           N  
ATOM   2179  CA  LYS B 274       5.718  51.042  17.309  1.00 85.16           C  
ATOM   2180  C   LYS B 274       5.035  52.294  17.852  1.00 85.16           C  
ATOM   2181  CB  LYS B 274       6.989  50.749  18.108  1.00 85.16           C  
ATOM   2182  O   LYS B 274       4.068  52.200  18.611  1.00 85.16           O  
ATOM   2183  CG  LYS B 274       7.438  49.297  18.048  1.00 85.16           C  
ATOM   2184  CD  LYS B 274       8.668  49.055  18.914  1.00 85.16           C  
ATOM   2185  CE  LYS B 274       9.193  47.635  18.756  1.00 85.16           C  
ATOM   2186  NZ  LYS B 274      10.428  47.408  19.565  1.00 85.16           N  
ATOM   2187  N   THR B 275       5.532  53.456  17.408  1.00 86.51           N  
ATOM   2188  CA  THR B 275       5.020  54.733  17.894  1.00 86.51           C  
ATOM   2189  C   THR B 275       4.567  55.611  16.731  1.00 86.51           C  
ATOM   2190  CB  THR B 275       6.081  55.481  18.722  1.00 86.51           C  
ATOM   2191  O   THR B 275       5.356  55.924  15.838  1.00 86.51           O  
ATOM   2192  CG2 THR B 275       5.891  55.230  20.215  1.00 86.51           C  
ATOM   2193  OG1 THR B 275       7.386  55.030  18.336  1.00 86.51           O  
ATOM   2194  N   PRO B 276       3.296  55.950  16.778  1.00 82.72           N  
ATOM   2195  CA  PRO B 276       2.812  56.841  15.721  1.00 82.72           C  
ATOM   2196  C   PRO B 276       3.337  58.268  15.866  1.00 82.72           C  
ATOM   2197  CB  PRO B 276       1.292  56.799  15.892  1.00 82.72           C  
ATOM   2198  O   PRO B 276       3.629  58.712  16.979  1.00 82.72           O  
ATOM   2199  CG  PRO B 276       1.076  56.206  17.248  1.00 82.72           C  
ATOM   2200  CD  PRO B 276       2.365  55.586  17.707  1.00 82.72           C  
ATOM   2201  N   CYS B 277       3.601  58.952  14.775  1.00 85.99           N  
ATOM   2202  CA  CYS B 277       4.063  60.336  14.777  1.00 85.99           C  
ATOM   2203  C   CYS B 277       2.936  61.287  15.159  1.00 85.99           C  
ATOM   2204  CB  CYS B 277       4.621  60.716  13.405  1.00 85.99           C  
ATOM   2205  O   CYS B 277       1.762  60.988  14.934  1.00 85.99           O  
ATOM   2206  SG  CYS B 277       6.230  59.980  13.044  1.00 85.99           S  
ATOM   2207  N   PRO B 278       3.233  62.407  15.878  1.00 81.37           N  
ATOM   2208  CA  PRO B 278       2.224  63.434  16.146  1.00 81.37           C  
ATOM   2209  C   PRO B 278       1.504  63.899  14.882  1.00 81.37           C  
ATOM   2210  CB  PRO B 278       3.037  64.576  16.762  1.00 81.37           C  
ATOM   2211  O   PRO B 278       2.023  63.734  13.775  1.00 81.37           O  
ATOM   2212  CG  PRO B 278       4.438  64.056  16.824  1.00 81.37           C  
ATOM   2213  CD  PRO B 278       4.485  62.727  16.127  1.00 81.37           C  
ATOM   2214  N   LYS B 279       0.255  64.333  14.941  1.00 76.92           N  
ATOM   2215  CA  LYS B 279      -0.674  64.648  13.859  1.00 76.92           C  
ATOM   2216  C   LYS B 279      -0.053  65.630  12.870  1.00 76.92           C  
ATOM   2217  CB  LYS B 279      -1.976  65.221  14.420  1.00 76.92           C  
ATOM   2218  O   LYS B 279      -0.347  65.584  11.674  1.00 76.92           O  
ATOM   2219  CG  LYS B 279      -2.896  64.178  15.036  1.00 76.92           C  
ATOM   2220  CD  LYS B 279      -4.226  64.787  15.462  1.00 76.92           C  
ATOM   2221  CE  LYS B 279      -5.131  63.753  16.119  1.00 76.92           C  
ATOM   2222  NZ  LYS B 279      -6.430  64.349  16.552  1.00 76.92           N  
ATOM   2223  N   ASP B 280       0.958  66.379  13.160  1.00 77.03           N  
ATOM   2224  CA  ASP B 280       1.502  67.412  12.283  1.00 77.03           C  
ATOM   2225  C   ASP B 280       2.695  66.886  11.490  1.00 77.03           C  
ATOM   2226  CB  ASP B 280       1.910  68.643  13.094  1.00 77.03           C  
ATOM   2227  O   ASP B 280       3.234  67.587  10.631  1.00 77.03           O  
ATOM   2228  CG  ASP B 280       1.320  68.654  14.493  1.00 77.03           C  
ATOM   2229  OD1 ASP B 280       0.144  68.266  14.662  1.00 77.03           O  
ATOM   2230  OD2 ASP B 280       2.036  69.058  15.435  1.00 77.03           O  
ATOM   2231  N   LEU B 281       3.027  65.558  11.813  1.00 84.29           N  
ATOM   2232  CA  LEU B 281       4.195  65.011  11.132  1.00 84.29           C  
ATOM   2233  C   LEU B 281       3.821  63.780  10.313  1.00 84.29           C  
ATOM   2234  CB  LEU B 281       5.287  64.652  12.144  1.00 84.29           C  
ATOM   2235  O   LEU B 281       2.809  63.131  10.587  1.00 84.29           O  
ATOM   2236  CG  LEU B 281       5.938  65.822  12.882  1.00 84.29           C  
ATOM   2237  CD1 LEU B 281       6.406  65.382  14.265  1.00 84.29           C  
ATOM   2238  CD2 LEU B 281       7.102  66.384  12.072  1.00 84.29           C  
ATOM   2239  N   ILE B 282       4.586  63.483   9.210  1.00 81.75           N  
ATOM   2240  CA  ILE B 282       4.405  62.305   8.369  1.00 81.75           C  
ATOM   2241  C   ILE B 282       5.390  61.216   8.788  1.00 81.75           C  
ATOM   2242  CB  ILE B 282       4.586  62.645   6.873  1.00 81.75           C  
ATOM   2243  O   ILE B 282       6.560  61.498   9.056  1.00 81.75           O  
ATOM   2244  CG1 ILE B 282       3.521  63.651   6.421  1.00 81.75           C  
ATOM   2245  CG2 ILE B 282       4.535  61.373   6.020  1.00 81.75           C  
ATOM   2246  CD1 ILE B 282       3.852  64.358   5.114  1.00 81.75           C  
ATOM   2247  N   GLN B 283       4.854  60.065   8.968  1.00 84.69           N  
ATOM   2248  CA  GLN B 283       5.669  58.931   9.391  1.00 84.69           C  
ATOM   2249  C   GLN B 283       6.167  58.134   8.189  1.00 84.69           C  
ATOM   2250  CB  GLN B 283       4.877  58.022  10.332  1.00 84.69           C  
ATOM   2251  O   GLN B 283       5.384  57.779   7.304  1.00 84.69           O  
ATOM   2252  CG  GLN B 283       5.729  56.976  11.039  1.00 84.69           C  
ATOM   2253  CD  GLN B 283       4.996  56.295  12.179  1.00 84.69           C  
ATOM   2254  NE2 GLN B 283       5.714  56.012  13.261  1.00 84.69           N  
ATOM   2255  OE1 GLN B 283       3.794  56.027  12.090  1.00 84.69           O  
ATOM   2256  N   HIS B 284       7.518  57.901   8.096  1.00 75.89           N  
ATOM   2257  CA  HIS B 284       8.083  57.067   7.041  1.00 75.89           C  
ATOM   2258  C   HIS B 284       7.654  55.612   7.199  1.00 75.89           C  
ATOM   2259  CB  HIS B 284       9.610  57.167   7.040  1.00 75.89           C  
ATOM   2260  O   HIS B 284       7.731  55.053   8.296  1.00 75.89           O  
ATOM   2261  CG  HIS B 284      10.240  56.707   5.764  1.00 75.89           C  
ATOM   2262  CD2 HIS B 284      10.792  57.405   4.743  1.00 75.89           C  
ATOM   2263  ND1 HIS B 284      10.349  55.376   5.425  1.00 75.89           N  
ATOM   2264  CE1 HIS B 284      10.944  55.274   4.248  1.00 75.89           C  
ATOM   2265  NE2 HIS B 284      11.222  56.491   3.813  1.00 75.89           N  
ATOM   2266  N   PRO B 285       7.270  54.984   6.195  1.00 69.33           N  
ATOM   2267  CA  PRO B 285       6.714  53.631   6.263  1.00 69.33           C  
ATOM   2268  C   PRO B 285       7.758  52.583   6.642  1.00 69.33           C  
ATOM   2269  CB  PRO B 285       6.191  53.393   4.844  1.00 69.33           C  
ATOM   2270  O   PRO B 285       7.429  51.583   7.285  1.00 69.33           O  
ATOM   2271  CG  PRO B 285       6.689  54.559   4.053  1.00 69.33           C  
ATOM   2272  CD  PRO B 285       7.278  55.563   5.002  1.00 69.33           C  
ATOM   2273  N   LYS B 286       9.072  52.872   6.326  1.00 69.05           N  
ATOM   2274  CA  LYS B 286      10.082  51.836   6.515  1.00 69.05           C  
ATOM   2275  C   LYS B 286      10.935  52.118   7.749  1.00 69.05           C  
ATOM   2276  CB  LYS B 286      10.974  51.722   5.278  1.00 69.05           C  
ATOM   2277  O   LYS B 286      11.209  51.213   8.541  1.00 69.05           O  
ATOM   2278  CG  LYS B 286      10.314  51.015   4.103  1.00 69.05           C  
ATOM   2279  CD  LYS B 286      11.286  50.831   2.944  1.00 69.05           C  
ATOM   2280  CE  LYS B 286      10.610  50.179   1.745  1.00 69.05           C  
ATOM   2281  NZ  LYS B 286      11.550  50.029   0.594  1.00 69.05           N  
ATOM   2282  N   ASN B 287      11.336  53.361   7.987  1.00 76.37           N  
ATOM   2283  CA  ASN B 287      12.236  53.636   9.101  1.00 76.37           C  
ATOM   2284  C   ASN B 287      11.506  54.318  10.256  1.00 76.37           C  
ATOM   2285  CB  ASN B 287      13.416  54.493   8.640  1.00 76.37           C  
ATOM   2286  O   ASN B 287      12.103  54.588  11.300  1.00 76.37           O  
ATOM   2287  CG  ASN B 287      12.981  55.822   8.055  1.00 76.37           C  
ATOM   2288  ND2 ASN B 287      13.914  56.530   7.430  1.00 76.37           N  
ATOM   2289  OD1 ASN B 287      11.814  56.209   8.164  1.00 76.37           O  
ATOM   2290  N   CYS B 288      10.176  54.551  10.058  1.00 84.35           N  
ATOM   2291  CA  CYS B 288       9.269  55.085  11.069  1.00 84.35           C  
ATOM   2292  C   CYS B 288       9.744  56.446  11.563  1.00 84.35           C  
ATOM   2293  CB  CYS B 288       9.149  54.118  12.246  1.00 84.35           C  
ATOM   2294  O   CYS B 288       9.378  56.876  12.658  1.00 84.35           O  
ATOM   2295  SG  CYS B 288       8.415  52.527  11.810  1.00 84.35           S  
ATOM   2296  N   SER B 289      10.625  57.224  10.907  1.00 84.92           N  
ATOM   2297  CA  SER B 289      11.017  58.587  11.248  1.00 84.92           C  
ATOM   2298  C   SER B 289       9.892  59.575  10.958  1.00 84.92           C  
ATOM   2299  CB  SER B 289      12.273  58.992  10.475  1.00 84.92           C  
ATOM   2300  O   SER B 289       9.084  59.356  10.053  1.00 84.92           O  
ATOM   2301  OG  SER B 289      12.060  58.890   9.078  1.00 84.92           O  
ATOM   2302  N   CYS B 290       9.764  60.489  11.816  1.00 86.54           N  
ATOM   2303  CA  CYS B 290       8.746  61.522  11.662  1.00 86.54           C  
ATOM   2304  C   CYS B 290       9.334  62.778  11.029  1.00 86.54           C  
ATOM   2305  CB  CYS B 290       8.122  61.866  13.014  1.00 86.54           C  
ATOM   2306  O   CYS B 290      10.431  63.206  11.393  1.00 86.54           O  
ATOM   2307  SG  CYS B 290       7.347  60.458  13.838  1.00 86.54           S  
ATOM   2308  N   PHE B 291       8.744  63.233   9.932  1.00 85.66           N  
ATOM   2309  CA  PHE B 291       9.227  64.446   9.282  1.00 85.66           C  
ATOM   2310  C   PHE B 291       8.063  65.316   8.826  1.00 85.66           C  
ATOM   2311  CB  PHE B 291      10.122  64.098   8.088  1.00 85.66           C  
ATOM   2312  O   PHE B 291       6.932  64.839   8.711  1.00 85.66           O  
ATOM   2313  CG  PHE B 291       9.436  63.265   7.038  1.00 85.66           C  
ATOM   2314  CD1 PHE B 291       9.394  61.881   7.148  1.00 85.66           C  
ATOM   2315  CD2 PHE B 291       8.834  63.868   5.942  1.00 85.66           C  
ATOM   2316  CE1 PHE B 291       8.760  61.108   6.178  1.00 85.66           C  
ATOM   2317  CE2 PHE B 291       8.199  63.102   4.968  1.00 85.66           C  
ATOM   2318  CZ  PHE B 291       8.164  61.722   5.088  1.00 85.66           C  
ATOM   2319  N   GLU B 292       8.344  66.683   8.753  1.00 84.54           N  
ATOM   2320  CA  GLU B 292       7.353  67.645   8.279  1.00 84.54           C  
ATOM   2321  C   GLU B 292       7.261  67.638   6.756  1.00 84.54           C  
ATOM   2322  CB  GLU B 292       7.688  69.052   8.779  1.00 84.54           C  
ATOM   2323  O   GLU B 292       8.283  67.610   6.067  1.00 84.54           O  
ATOM   2324  CG  GLU B 292       6.472  69.954   8.938  1.00 84.54           C  
ATOM   2325  CD  GLU B 292       6.818  71.343   9.449  1.00 84.54           C  
ATOM   2326  OE1 GLU B 292       5.905  72.192   9.567  1.00 84.54           O  
ATOM   2327  OE2 GLU B 292       8.012  71.586   9.734  1.00 84.54           O  
ATOM   2328  N   CYS B 293       6.069  67.506   6.230  1.00 81.67           N  
ATOM   2329  CA  CYS B 293       5.875  67.518   4.785  1.00 81.67           C  
ATOM   2330  C   CYS B 293       6.129  68.908   4.213  1.00 81.67           C  
ATOM   2331  CB  CYS B 293       4.461  67.061   4.430  1.00 81.67           C  
ATOM   2332  O   CYS B 293       5.418  69.858   4.542  1.00 81.67           O  
ATOM   2333  SG  CYS B 293       4.179  66.878   2.655  1.00 81.67           S  
ATOM   2334  N   LYS B 294       7.143  69.071   3.344  1.00 79.92           N  
ATOM   2335  CA  LYS B 294       7.468  70.344   2.707  1.00 79.92           C  
ATOM   2336  C   LYS B 294       6.840  70.441   1.320  1.00 79.92           C  
ATOM   2337  CB  LYS B 294       8.983  70.525   2.610  1.00 79.92           C  
ATOM   2338  O   LYS B 294       6.855  71.505   0.699  1.00 79.92           O  
ATOM   2339  CG  LYS B 294       9.669  70.736   3.952  1.00 79.92           C  
ATOM   2340  CD  LYS B 294      11.154  71.027   3.782  1.00 79.92           C  
ATOM   2341  CE  LYS B 294      11.846  71.214   5.125  1.00 79.92           C  
ATOM   2342  NZ  LYS B 294      13.303  71.496   4.963  1.00 79.92           N  
ATOM   2343  N   GLU B 295       6.236  69.374   0.864  1.00 82.94           N  
ATOM   2344  CA  GLU B 295       5.654  69.363  -0.475  1.00 82.94           C  
ATOM   2345  C   GLU B 295       4.132  69.454  -0.416  1.00 82.94           C  
ATOM   2346  CB  GLU B 295       6.077  68.104  -1.235  1.00 82.94           C  
ATOM   2347  O   GLU B 295       3.518  69.033   0.567  1.00 82.94           O  
ATOM   2348  CG  GLU B 295       7.576  68.009  -1.483  1.00 82.94           C  
ATOM   2349  CD  GLU B 295       8.095  69.073  -2.437  1.00 82.94           C  
ATOM   2350  OE1 GLU B 295       9.314  69.357  -2.425  1.00 82.94           O  
ATOM   2351  OE2 GLU B 295       7.275  69.629  -3.202  1.00 82.94           O  
ATOM   2352  N   SER B 296       3.528  70.241  -1.197  1.00 77.51           N  
ATOM   2353  CA  SER B 296       2.083  70.375  -1.347  1.00 77.51           C  
ATOM   2354  C   SER B 296       1.657  70.183  -2.799  1.00 77.51           C  
ATOM   2355  CB  SER B 296       1.616  71.743  -0.848  1.00 77.51           C  
ATOM   2356  O   SER B 296       2.502  70.034  -3.684  1.00 77.51           O  
ATOM   2357  OG  SER B 296       2.044  72.772  -1.724  1.00 77.51           O  
ATOM   2358  N   LEU B 297       0.360  70.007  -2.944  1.00 75.31           N  
ATOM   2359  CA  LEU B 297      -0.176  69.902  -4.296  1.00 75.31           C  
ATOM   2360  C   LEU B 297       0.300  71.064  -5.162  1.00 75.31           C  
ATOM   2361  CB  LEU B 297      -1.707  69.868  -4.265  1.00 75.31           C  
ATOM   2362  O   LEU B 297       0.661  70.870  -6.325  1.00 75.31           O  
ATOM   2363  CG  LEU B 297      -2.393  69.136  -5.419  1.00 75.31           C  
ATOM   2364  CD1 LEU B 297      -3.345  68.073  -4.881  1.00 75.31           C  
ATOM   2365  CD2 LEU B 297      -3.136  70.124  -6.313  1.00 75.31           C  
ATOM   2366  N   GLU B 298       0.343  72.262  -4.568  1.00 75.55           N  
ATOM   2367  CA  GLU B 298       0.745  73.469  -5.285  1.00 75.55           C  
ATOM   2368  C   GLU B 298       2.220  73.415  -5.672  1.00 75.55           C  
ATOM   2369  CB  GLU B 298       0.469  74.714  -4.438  1.00 75.55           C  
ATOM   2370  O   GLU B 298       2.581  73.728  -6.809  1.00 75.55           O  
ATOM   2371  CG  GLU B 298      -0.967  75.211  -4.526  1.00 75.55           C  
ATOM   2372  CD  GLU B 298      -1.248  76.396  -3.615  1.00 75.55           C  
ATOM   2373  OE1 GLU B 298      -2.405  76.874  -3.582  1.00 75.55           O  
ATOM   2374  OE2 GLU B 298      -0.305  76.850  -2.931  1.00 75.55           O  
ATOM   2375  N   THR B 299       3.000  73.000  -4.697  1.00 81.63           N  
ATOM   2376  CA  THR B 299       4.438  72.944  -4.935  1.00 81.63           C  
ATOM   2377  C   THR B 299       4.772  71.881  -5.978  1.00 81.63           C  
ATOM   2378  CB  THR B 299       5.208  72.651  -3.634  1.00 81.63           C  
ATOM   2379  O   THR B 299       5.621  72.100  -6.845  1.00 81.63           O  
ATOM   2380  CG2 THR B 299       5.352  73.909  -2.785  1.00 81.63           C  
ATOM   2381  OG1 THR B 299       4.502  71.657  -2.881  1.00 81.63           O  
ATOM   2382  N   CYS B 300       4.083  70.770  -5.938  1.00 78.95           N  
ATOM   2383  CA  CYS B 300       4.338  69.686  -6.881  1.00 78.95           C  
ATOM   2384  C   CYS B 300       3.854  70.054  -8.278  1.00 78.95           C  
ATOM   2385  CB  CYS B 300       3.656  68.400  -6.417  1.00 78.95           C  
ATOM   2386  O   CYS B 300       4.482  69.688  -9.274  1.00 78.95           O  
ATOM   2387  SG  CYS B 300       4.493  67.588  -5.038  1.00 78.95           S  
ATOM   2388  N   CYS B 301       2.765  70.821  -8.269  1.00 73.41           N  
ATOM   2389  CA  CYS B 301       2.241  71.272  -9.553  1.00 73.41           C  
ATOM   2390  C   CYS B 301       3.219  72.218 -10.239  1.00 73.41           C  
ATOM   2391  CB  CYS B 301       0.892  71.967  -9.367  1.00 73.41           C  
ATOM   2392  O   CYS B 301       3.395  72.160 -11.457  1.00 73.41           O  
ATOM   2393  SG  CYS B 301      -0.523  70.949  -9.842  1.00 73.41           S  
ATOM   2394  N   GLN B 302       3.808  73.067  -9.508  1.00 74.38           N  
ATOM   2395  CA  GLN B 302       4.805  73.992 -10.037  1.00 74.38           C  
ATOM   2396  C   GLN B 302       6.002  73.240 -10.612  1.00 74.38           C  
ATOM   2397  CB  GLN B 302       5.267  74.964  -8.951  1.00 74.38           C  
ATOM   2398  O   GLN B 302       6.620  73.692 -11.578  1.00 74.38           O  
ATOM   2399  CG  GLN B 302       4.327  76.144  -8.742  1.00 74.38           C  
ATOM   2400  CD  GLN B 302       4.687  76.972  -7.522  1.00 74.38           C  
ATOM   2401  NE2 GLN B 302       3.825  77.921  -7.174  1.00 74.38           N  
ATOM   2402  OE1 GLN B 302       5.731  76.759  -6.898  1.00 74.38           O  
ATOM   2403  N   LYS B 303       6.161  72.073 -10.091  1.00 75.09           N  
ATOM   2404  CA  LYS B 303       7.263  71.233 -10.552  1.00 75.09           C  
ATOM   2405  C   LYS B 303       6.805  70.281 -11.653  1.00 75.09           C  
ATOM   2406  CB  LYS B 303       7.858  70.441  -9.387  1.00 75.09           C  
ATOM   2407  O   LYS B 303       7.567  69.416 -12.089  1.00 75.09           O  
ATOM   2408  CG  LYS B 303       8.512  71.306  -8.320  1.00 75.09           C  
ATOM   2409  CD  LYS B 303       9.071  70.462  -7.182  1.00 75.09           C  
ATOM   2410  CE  LYS B 303       9.631  71.331  -6.064  1.00 75.09           C  
ATOM   2411  NZ  LYS B 303      10.130  70.509  -4.920  1.00 75.09           N  
ATOM   2412  N   HIS B 304       5.625  70.404 -12.064  1.00 68.34           N  
ATOM   2413  CA  HIS B 304       5.034  69.547 -13.086  1.00 68.34           C  
ATOM   2414  C   HIS B 304       5.082  68.081 -12.671  1.00 68.34           C  
ATOM   2415  CB  HIS B 304       5.750  69.738 -14.424  1.00 68.34           C  
ATOM   2416  O   HIS B 304       5.434  67.215 -13.475  1.00 68.34           O  
ATOM   2417  CG  HIS B 304       5.596  71.111 -14.997  1.00 68.34           C  
ATOM   2418  CD2 HIS B 304       6.495  72.108 -15.169  1.00 68.34           C  
ATOM   2419  ND1 HIS B 304       4.393  71.589 -15.471  1.00 68.34           N  
ATOM   2420  CE1 HIS B 304       4.560  72.824 -15.912  1.00 68.34           C  
ATOM   2421  NE2 HIS B 304       5.827  73.164 -15.740  1.00 68.34           N  
ATOM   2422  N   LYS B 305       4.863  67.889 -11.423  1.00 73.20           N  
ATOM   2423  CA  LYS B 305       4.856  66.547 -10.848  1.00 73.20           C  
ATOM   2424  C   LYS B 305       3.559  66.282 -10.088  1.00 73.20           C  
ATOM   2425  CB  LYS B 305       6.056  66.354  -9.920  1.00 73.20           C  
ATOM   2426  O   LYS B 305       2.773  67.201  -9.851  1.00 73.20           O  
ATOM   2427  CG  LYS B 305       7.400  66.387 -10.631  1.00 73.20           C  
ATOM   2428  CD  LYS B 305       8.542  66.041  -9.685  1.00 73.20           C  
ATOM   2429  CE  LYS B 305       9.885  66.041 -10.403  1.00 73.20           C  
ATOM   2430  NZ  LYS B 305      10.993  65.596  -9.507  1.00 73.20           N  
ATOM   2431  N   LEU B 306       3.311  64.989  -9.790  1.00 71.21           N  
ATOM   2432  CA  LEU B 306       2.146  64.577  -9.015  1.00 71.21           C  
ATOM   2433  C   LEU B 306       2.494  64.449  -7.535  1.00 71.21           C  
ATOM   2434  CB  LEU B 306       1.598  63.246  -9.538  1.00 71.21           C  
ATOM   2435  O   LEU B 306       3.508  63.843  -7.182  1.00 71.21           O  
ATOM   2436  CG  LEU B 306       0.136  62.939  -9.210  1.00 71.21           C  
ATOM   2437  CD1 LEU B 306      -0.786  63.597 -10.232  1.00 71.21           C  
ATOM   2438  CD2 LEU B 306      -0.097  61.433  -9.164  1.00 71.21           C  
ATOM   2439  N   PHE B 307       1.716  65.073  -6.705  1.00 76.93           N  
ATOM   2440  CA  PHE B 307       1.921  65.056  -5.262  1.00 76.93           C  
ATOM   2441  C   PHE B 307       1.390  63.764  -4.654  1.00 76.93           C  
ATOM   2442  CB  PHE B 307       1.240  66.262  -4.607  1.00 76.93           C  
ATOM   2443  O   PHE B 307       0.256  63.365  -4.924  1.00 76.93           O  
ATOM   2444  CG  PHE B 307       1.343  66.276  -3.105  1.00 76.93           C  
ATOM   2445  CD1 PHE B 307       0.210  66.126  -2.316  1.00 76.93           C  
ATOM   2446  CD2 PHE B 307       2.574  66.440  -2.484  1.00 76.93           C  
ATOM   2447  CE1 PHE B 307       0.302  66.139  -0.926  1.00 76.93           C  
ATOM   2448  CE2 PHE B 307       2.675  66.454  -1.095  1.00 76.93           C  
ATOM   2449  CZ  PHE B 307       1.537  66.304  -0.318  1.00 76.93           C  
ATOM   2450  N   HIS B 308       2.209  63.042  -3.919  1.00 69.25           N  
ATOM   2451  CA  HIS B 308       1.822  61.865  -3.149  1.00 69.25           C  
ATOM   2452  C   HIS B 308       1.674  62.199  -1.669  1.00 69.25           C  
ATOM   2453  CB  HIS B 308       2.845  60.743  -3.335  1.00 69.25           C  
ATOM   2454  O   HIS B 308       2.671  62.373  -0.965  1.00 69.25           O  
ATOM   2455  CG  HIS B 308       2.245  59.373  -3.303  1.00 69.25           C  
ATOM   2456  CD2 HIS B 308       2.123  58.433  -4.269  1.00 69.25           C  
ATOM   2457  ND1 HIS B 308       1.677  58.836  -2.168  1.00 69.25           N  
ATOM   2458  CE1 HIS B 308       1.232  57.620  -2.439  1.00 69.25           C  
ATOM   2459  NE2 HIS B 308       1.490  57.352  -3.708  1.00 69.25           N  
ATOM   2460  N   PRO B 309       0.425  62.219  -1.195  1.00 70.89           N  
ATOM   2461  CA  PRO B 309       0.144  62.663   0.173  1.00 70.89           C  
ATOM   2462  C   PRO B 309       0.738  61.734   1.228  1.00 70.89           C  
ATOM   2463  CB  PRO B 309      -1.385  62.657   0.238  1.00 70.89           C  
ATOM   2464  O   PRO B 309       1.116  62.186   2.312  1.00 70.89           O  
ATOM   2465  CG  PRO B 309      -1.819  61.984  -1.024  1.00 70.89           C  
ATOM   2466  CD  PRO B 309      -0.628  61.856  -1.930  1.00 70.89           C  
ATOM   2467  N   ASP B 310       0.874  60.556   0.912  1.00 67.81           N  
ATOM   2468  CA  ASP B 310       1.321  59.580   1.902  1.00 67.81           C  
ATOM   2469  C   ASP B 310       2.833  59.655   2.103  1.00 67.81           C  
ATOM   2470  CB  ASP B 310       0.916  58.166   1.482  1.00 67.81           C  
ATOM   2471  O   ASP B 310       3.326  59.473   3.218  1.00 67.81           O  
ATOM   2472  CG  ASP B 310      -0.587  57.953   1.491  1.00 67.81           C  
ATOM   2473  OD1 ASP B 310      -1.292  58.606   2.290  1.00 67.81           O  
ATOM   2474  OD2 ASP B 310      -1.072  57.121   0.693  1.00 67.81           O  
ATOM   2475  N   THR B 311       3.499  59.988   0.942  1.00 70.66           N  
ATOM   2476  CA  THR B 311       4.954  60.046   1.028  1.00 70.66           C  
ATOM   2477  C   THR B 311       5.437  61.493   1.050  1.00 70.66           C  
ATOM   2478  CB  THR B 311       5.613  59.300  -0.147  1.00 70.66           C  
ATOM   2479  O   THR B 311       6.629  61.753   1.230  1.00 70.66           O  
ATOM   2480  CG2 THR B 311       5.337  57.802  -0.071  1.00 70.66           C  
ATOM   2481  OG1 THR B 311       5.093  59.809  -1.381  1.00 70.66           O  
ATOM   2482  N   CYS B 312       4.459  62.434   0.977  1.00 78.64           N  
ATOM   2483  CA  CYS B 312       4.816  63.845   0.895  1.00 78.64           C  
ATOM   2484  C   CYS B 312       5.911  64.072  -0.140  1.00 78.64           C  
ATOM   2485  CB  CYS B 312       5.275  64.362   2.259  1.00 78.64           C  
ATOM   2486  O   CYS B 312       6.916  64.726   0.147  1.00 78.64           O  
ATOM   2487  SG  CYS B 312       5.264  66.163   2.396  1.00 78.64           S  
ATOM   2488  N   SER B 313       5.779  63.506  -1.338  1.00 79.17           N  
ATOM   2489  CA  SER B 313       6.759  63.633  -2.411  1.00 79.17           C  
ATOM   2490  C   SER B 313       6.084  63.957  -3.740  1.00 79.17           C  
ATOM   2491  CB  SER B 313       7.577  62.348  -2.545  1.00 79.17           C  
ATOM   2492  O   SER B 313       4.874  63.774  -3.889  1.00 79.17           O  
ATOM   2493  OG  SER B 313       6.745  61.256  -2.897  1.00 79.17           O  
ATOM   2494  N   CYS B 314       6.901  64.647  -4.675  1.00 78.64           N  
ATOM   2495  CA  CYS B 314       6.449  64.929  -6.033  1.00 78.64           C  
ATOM   2496  C   CYS B 314       6.953  63.870  -7.006  1.00 78.64           C  
ATOM   2497  CB  CYS B 314       6.923  66.312  -6.479  1.00 78.64           C  
ATOM   2498  O   CYS B 314       8.162  63.696  -7.170  1.00 78.64           O  
ATOM   2499  SG  CYS B 314       6.266  67.664  -5.478  1.00 78.64           S  
ATOM   2500  N   GLU B 315       6.120  62.987  -7.504  1.00 73.56           N  
ATOM   2501  CA  GLU B 315       6.499  61.882  -8.379  1.00 73.56           C  
ATOM   2502  C   GLU B 315       6.349  62.264  -9.848  1.00 73.56           C  
ATOM   2503  CB  GLU B 315       5.658  60.640  -8.070  1.00 73.56           C  
ATOM   2504  O   GLU B 315       5.460  63.040 -10.206  1.00 73.56           O  
ATOM   2505  CG  GLU B 315       5.989  59.990  -6.734  1.00 73.56           C  
ATOM   2506  CD  GLU B 315       5.375  58.609  -6.571  1.00 73.56           C  
ATOM   2507  OE1 GLU B 315       5.677  57.925  -5.567  1.00 73.56           O  
ATOM   2508  OE2 GLU B 315       4.585  58.207  -7.455  1.00 73.56           O  
ATOM   2509  N   ASP B 316       7.324  61.909 -10.774  1.00 69.30           N  
ATOM   2510  CA  ASP B 316       7.364  62.218 -12.200  1.00 69.30           C  
ATOM   2511  C   ASP B 316       6.227  61.521 -12.945  1.00 69.30           C  
ATOM   2512  CB  ASP B 316       8.711  61.811 -12.799  1.00 69.30           C  
ATOM   2513  O   ASP B 316       6.036  61.741 -14.143  1.00 69.30           O  
ATOM   2514  CG  ASP B 316       9.821  62.800 -12.488  1.00 69.30           C  
ATOM   2515  OD1 ASP B 316       9.536  64.006 -12.325  1.00 69.30           O  
ATOM   2516  OD2 ASP B 316      10.992  62.369 -12.407  1.00 69.30           O  
ATOM   2517  N   ARG B 317       5.392  60.683 -12.471  1.00 56.00           N  
ATOM   2518  CA  ARG B 317       4.422  59.897 -13.226  1.00 56.00           C  
ATOM   2519  C   ARG B 317       3.182  60.724 -13.551  1.00 56.00           C  
ATOM   2520  CB  ARG B 317       4.025  58.641 -12.448  1.00 56.00           C  
ATOM   2521  O   ARG B 317       2.446  61.129 -12.650  1.00 56.00           O  
ATOM   2522  CG  ARG B 317       4.956  57.460 -12.667  1.00 56.00           C  
ATOM   2523  CD  ARG B 317       4.484  56.222 -11.918  1.00 56.00           C  
ATOM   2524  NE  ARG B 317       5.421  55.111 -12.067  1.00 56.00           N  
ATOM   2525  NH1 ARG B 317       4.069  53.559 -11.018  1.00 56.00           N  
ATOM   2526  NH2 ARG B 317       6.123  52.938 -11.824  1.00 56.00           N  
ATOM   2527  CZ  ARG B 317       5.202  53.872 -11.636  1.00 56.00           C  
ATOM   2528  N   CYS B 318       3.237  61.496 -14.596  1.00 53.91           N  
ATOM   2529  CA  CYS B 318       2.060  62.280 -14.952  1.00 53.91           C  
ATOM   2530  C   CYS B 318       0.990  61.400 -15.587  1.00 53.91           C  
ATOM   2531  CB  CYS B 318       2.437  63.410 -15.909  1.00 53.91           C  
ATOM   2532  O   CYS B 318       1.252  60.714 -16.577  1.00 53.91           O  
ATOM   2533  SG  CYS B 318       1.456  64.910 -15.687  1.00 53.91           S  
ATOM   2534  N   PRO B 319       0.100  60.956 -14.891  1.00 44.87           N  
ATOM   2535  CA  PRO B 319      -0.826  60.075 -15.605  1.00 44.87           C  
ATOM   2536  C   PRO B 319      -1.167  60.586 -17.003  1.00 44.87           C  
ATOM   2537  CB  PRO B 319      -2.067  60.067 -14.709  1.00 44.87           C  
ATOM   2538  O   PRO B 319      -1.647  59.821 -17.844  1.00 44.87           O  
ATOM   2539  CG  PRO B 319      -1.828  61.158 -13.716  1.00 44.87           C  
ATOM   2540  CD  PRO B 319      -0.420  61.654 -13.882  1.00 44.87           C  
ATOM   2541  N   PHE B 320      -1.561  61.909 -17.253  1.00 44.46           N  
ATOM   2542  CA  PHE B 320      -2.255  62.424 -18.428  1.00 44.46           C  
ATOM   2543  C   PHE B 320      -1.270  62.708 -19.556  1.00 44.46           C  
ATOM   2544  CB  PHE B 320      -3.035  63.695 -18.079  1.00 44.46           C  
ATOM   2545  O   PHE B 320      -0.066  62.826 -19.321  1.00 44.46           O  
ATOM   2546  CG  PHE B 320      -4.088  63.491 -17.024  1.00 44.46           C  
ATOM   2547  CD1 PHE B 320      -5.314  62.921 -17.347  1.00 44.46           C  
ATOM   2548  CD2 PHE B 320      -3.853  63.869 -15.709  1.00 44.46           C  
ATOM   2549  CE1 PHE B 320      -6.291  62.731 -16.372  1.00 44.46           C  
ATOM   2550  CE2 PHE B 320      -4.824  63.682 -14.729  1.00 44.46           C  
ATOM   2551  CZ  PHE B 320      -6.043  63.114 -15.063  1.00 44.46           C  
ATOM   2552  N   HIS B 321      -1.764  62.619 -20.824  1.00 42.83           N  
ATOM   2553  CA  HIS B 321      -1.141  62.814 -22.128  1.00 42.83           C  
ATOM   2554  C   HIS B 321      -0.316  64.096 -22.159  1.00 42.83           C  
ATOM   2555  CB  HIS B 321      -2.202  62.844 -23.230  1.00 42.83           C  
ATOM   2556  O   HIS B 321      -0.799  65.159 -21.763  1.00 42.83           O  
ATOM   2557  CG  HIS B 321      -2.620  61.487 -23.698  1.00 42.83           C  
ATOM   2558  CD2 HIS B 321      -3.842  60.908 -23.767  1.00 42.83           C  
ATOM   2559  ND1 HIS B 321      -1.723  60.551 -24.164  1.00 42.83           N  
ATOM   2560  CE1 HIS B 321      -2.377  59.453 -24.502  1.00 42.83           C  
ATOM   2561  NE2 HIS B 321      -3.664  59.643 -24.271  1.00 42.83           N  
ATOM   2562  N   THR B 322       0.955  64.023 -22.109  1.00 44.25           N  
ATOM   2563  CA  THR B 322       1.955  65.081 -22.197  1.00 44.25           C  
ATOM   2564  C   THR B 322       1.841  65.824 -23.525  1.00 44.25           C  
ATOM   2565  CB  THR B 322       3.380  64.516 -22.044  1.00 44.25           C  
ATOM   2566  O   THR B 322       1.756  65.202 -24.586  1.00 44.25           O  
ATOM   2567  CG2 THR B 322       3.717  64.265 -20.578  1.00 44.25           C  
ATOM   2568  OG1 THR B 322       3.478  63.281 -22.764  1.00 44.25           O  
ATOM   2569  N   ARG B 323       0.812  66.723 -23.682  1.00 43.23           N  
ATOM   2570  CA  ARG B 323       0.833  67.397 -24.976  1.00 43.23           C  
ATOM   2571  C   ARG B 323       1.993  68.384 -25.059  1.00 43.23           C  
ATOM   2572  CB  ARG B 323      -0.491  68.122 -25.227  1.00 43.23           C  
ATOM   2573  O   ARG B 323       2.342  69.026 -24.066  1.00 43.23           O  
ATOM   2574  CG  ARG B 323      -1.619  67.205 -25.672  1.00 43.23           C  
ATOM   2575  CD  ARG B 323      -2.860  67.992 -26.071  1.00 43.23           C  
ATOM   2576  NE  ARG B 323      -3.934  67.112 -26.523  1.00 43.23           N  
ATOM   2577  NH1 ARG B 323      -5.438  68.816 -26.935  1.00 43.23           N  
ATOM   2578  NH2 ARG B 323      -6.037  66.636 -27.315  1.00 43.23           N  
ATOM   2579  CZ  ARG B 323      -5.134  67.523 -26.923  1.00 43.23           C  
ATOM   2580  N   PRO B 324       2.856  68.135 -26.098  1.00 41.34           N  
ATOM   2581  CA  PRO B 324       4.023  68.994 -26.309  1.00 41.34           C  
ATOM   2582  C   PRO B 324       3.649  70.464 -26.488  1.00 41.34           C  
ATOM   2583  CB  PRO B 324       4.649  68.431 -27.588  1.00 41.34           C  
ATOM   2584  O   PRO B 324       2.687  70.779 -27.193  1.00 41.34           O  
ATOM   2585  CG  PRO B 324       3.623  67.492 -28.134  1.00 41.34           C  
ATOM   2586  CD  PRO B 324       2.491  67.399 -27.152  1.00 41.34           C  
ATOM   2587  N   CYS B 325       3.724  71.268 -25.470  1.00 41.84           N  
ATOM   2588  CA  CYS B 325       3.436  72.682 -25.681  1.00 41.84           C  
ATOM   2589  C   CYS B 325       4.420  73.297 -26.668  1.00 41.84           C  
ATOM   2590  CB  CYS B 325       3.486  73.443 -24.356  1.00 41.84           C  
ATOM   2591  O   CYS B 325       5.463  72.709 -26.960  1.00 41.84           O  
ATOM   2592  SG  CYS B 325       2.199  72.954 -23.187  1.00 41.84           S  
ATOM   2593  N   ALA B 326       4.029  74.197 -27.588  1.00 42.92           N  
ATOM   2594  CA  ALA B 326       4.885  74.814 -28.597  1.00 42.92           C  
ATOM   2595  C   ALA B 326       6.258  75.149 -28.022  1.00 42.92           C  
ATOM   2596  CB  ALA B 326       4.225  76.071 -29.159  1.00 42.92           C  
ATOM   2597  O   ALA B 326       7.261  75.128 -28.739  1.00 42.92           O  
ATOM   2598  N   SER B 327       6.349  75.718 -26.774  1.00 39.45           N  
ATOM   2599  CA  SER B 327       7.599  76.189 -26.187  1.00 39.45           C  
ATOM   2600  C   SER B 327       8.421  75.030 -25.634  1.00 39.45           C  
ATOM   2601  CB  SER B 327       7.321  77.204 -25.078  1.00 39.45           C  
ATOM   2602  O   SER B 327       9.569  75.216 -25.226  1.00 39.45           O  
ATOM   2603  OG  SER B 327       6.569  76.614 -24.032  1.00 39.45           O  
ATOM   2604  N   GLY B 328       8.585  73.856 -26.284  1.00 44.39           N  
ATOM   2605  CA  GLY B 328       9.305  72.620 -26.022  1.00 44.39           C  
ATOM   2606  C   GLY B 328       9.001  72.029 -24.658  1.00 44.39           C  
ATOM   2607  O   GLY B 328       9.532  70.977 -24.299  1.00 44.39           O  
ATOM   2608  N   LYS B 329       8.800  72.789 -23.574  1.00 42.85           N  
ATOM   2609  CA  LYS B 329       8.712  72.236 -22.226  1.00 42.85           C  
ATOM   2610  C   LYS B 329       7.420  71.445 -22.040  1.00 42.85           C  
ATOM   2611  CB  LYS B 329       8.799  73.349 -21.182  1.00 42.85           C  
ATOM   2612  O   LYS B 329       6.372  71.826 -22.565  1.00 42.85           O  
ATOM   2613  CG  LYS B 329      10.219  73.815 -20.891  1.00 42.85           C  
ATOM   2614  CD  LYS B 329      10.256  74.805 -19.734  1.00 42.85           C  
ATOM   2615  CE  LYS B 329      11.672  75.294 -19.461  1.00 42.85           C  
ATOM   2616  NZ  LYS B 329      11.709  76.294 -18.352  1.00 42.85           N  
ATOM   2617  N   THR B 330       7.493  70.146 -21.947  1.00 44.20           N  
ATOM   2618  CA  THR B 330       6.424  69.167 -21.787  1.00 44.20           C  
ATOM   2619  C   THR B 330       5.709  69.360 -20.453  1.00 44.20           C  
ATOM   2620  CB  THR B 330       6.966  67.729 -21.878  1.00 44.20           C  
ATOM   2621  O   THR B 330       6.352  69.454 -19.405  1.00 44.20           O  
ATOM   2622  CG2 THR B 330       7.083  67.276 -23.330  1.00 44.20           C  
ATOM   2623  OG1 THR B 330       8.261  67.672 -21.266  1.00 44.20           O  
ATOM   2624  N   ALA B 331       4.804  70.303 -20.358  1.00 43.97           N  
ATOM   2625  CA  ALA B 331       4.061  70.495 -19.116  1.00 43.97           C  
ATOM   2626  C   ALA B 331       2.897  69.513 -19.015  1.00 43.97           C  
ATOM   2627  CB  ALA B 331       3.552  71.931 -19.017  1.00 43.97           C  
ATOM   2628  O   ALA B 331       2.400  69.024 -20.032  1.00 43.97           O  
ATOM   2629  N   CYS B 332       2.825  68.676 -17.955  1.00 47.97           N  
ATOM   2630  CA  CYS B 332       1.696  67.800 -17.663  1.00 47.97           C  
ATOM   2631  C   CYS B 332       0.377  68.554 -17.777  1.00 47.97           C  
ATOM   2632  CB  CYS B 332       1.831  67.201 -16.263  1.00 47.97           C  
ATOM   2633  O   CYS B 332       0.271  69.700 -17.337  1.00 47.97           O  
ATOM   2634  SG  CYS B 332       2.648  65.590 -16.237  1.00 47.97           S  
ATOM   2635  N   ALA B 333      -0.408  68.353 -18.814  1.00 42.82           N  
ATOM   2636  CA  ALA B 333      -1.587  69.115 -19.217  1.00 42.82           C  
ATOM   2637  C   ALA B 333      -2.447  69.474 -18.008  1.00 42.82           C  
ATOM   2638  CB  ALA B 333      -2.408  68.326 -20.234  1.00 42.82           C  
ATOM   2639  O   ALA B 333      -3.046  70.551 -17.963  1.00 42.82           O  
ATOM   2640  N   LYS B 334      -2.930  68.468 -17.113  1.00 45.98           N  
ATOM   2641  CA  LYS B 334      -4.087  68.940 -16.359  1.00 45.98           C  
ATOM   2642  C   LYS B 334      -3.732  70.162 -15.516  1.00 45.98           C  
ATOM   2643  CB  LYS B 334      -4.636  67.828 -15.464  1.00 45.98           C  
ATOM   2644  O   LYS B 334      -2.614  70.269 -15.009  1.00 45.98           O  
ATOM   2645  CG  LYS B 334      -5.667  66.939 -16.144  1.00 45.98           C  
ATOM   2646  CD  LYS B 334      -6.285  65.950 -15.164  1.00 45.98           C  
ATOM   2647  CE  LYS B 334      -7.270  65.017 -15.856  1.00 45.98           C  
ATOM   2648  NZ  LYS B 334      -7.809  63.987 -14.919  1.00 45.98           N  
ATOM   2649  N   HIS B 335      -4.536  71.177 -15.738  1.00 43.41           N  
ATOM   2650  CA  HIS B 335      -4.615  72.482 -15.091  1.00 43.41           C  
ATOM   2651  C   HIS B 335      -4.543  72.349 -13.574  1.00 43.41           C  
ATOM   2652  CB  HIS B 335      -5.902  73.204 -15.495  1.00 43.41           C  
ATOM   2653  O   HIS B 335      -5.334  71.619 -12.972  1.00 43.41           O  
ATOM   2654  CG  HIS B 335      -5.874  73.744 -16.889  1.00 43.41           C  
ATOM   2655  CD2 HIS B 335      -6.876  74.012 -17.759  1.00 43.41           C  
ATOM   2656  ND1 HIS B 335      -4.702  74.071 -17.537  1.00 43.41           N  
ATOM   2657  CE1 HIS B 335      -4.987  74.519 -18.749  1.00 43.41           C  
ATOM   2658  NE2 HIS B 335      -6.299  74.493 -18.908  1.00 43.41           N  
ATOM   2659  N   CYS B 336      -3.302  72.186 -13.048  1.00 47.20           N  
ATOM   2660  CA  CYS B 336      -3.273  72.438 -11.612  1.00 47.20           C  
ATOM   2661  C   CYS B 336      -4.202  73.587 -11.240  1.00 47.20           C  
ATOM   2662  CB  CYS B 336      -1.850  72.751 -11.150  1.00 47.20           C  
ATOM   2663  O   CYS B 336      -3.998  74.721 -11.676  1.00 47.20           O  
ATOM   2664  SG  CYS B 336      -0.744  71.323 -11.180  1.00 47.20           S  
ATOM   2665  N   ARG B 337      -5.535  73.336 -11.511  1.00 42.96           N  
ATOM   2666  CA  ARG B 337      -6.446  74.416 -11.143  1.00 42.96           C  
ATOM   2667  C   ARG B 337      -6.245  74.830  -9.689  1.00 42.96           C  
ATOM   2668  CB  ARG B 337      -7.899  73.995 -11.373  1.00 42.96           C  
ATOM   2669  O   ARG B 337      -6.312  73.995  -8.785  1.00 42.96           O  
ATOM   2670  CG  ARG B 337      -8.341  74.073 -12.825  1.00 42.96           C  
ATOM   2671  CD  ARG B 337      -9.828  73.787 -12.978  1.00 42.96           C  
ATOM   2672  NE  ARG B 337     -10.243  73.823 -14.378  1.00 42.96           N  
ATOM   2673  NH1 ARG B 337     -12.489  73.510 -13.935  1.00 42.96           N  
ATOM   2674  NH2 ARG B 337     -11.763  73.739 -16.098  1.00 42.96           N  
ATOM   2675  CZ  ARG B 337     -11.497  73.690 -14.800  1.00 42.96           C  
ATOM   2676  N   PHE B 338      -5.199  75.713  -9.556  1.00 43.42           N  
ATOM   2677  CA  PHE B 338      -5.026  76.188  -8.188  1.00 43.42           C  
ATOM   2678  C   PHE B 338      -6.254  76.962  -7.724  1.00 43.42           C  
ATOM   2679  CB  PHE B 338      -3.778  77.070  -8.079  1.00 43.42           C  
ATOM   2680  O   PHE B 338      -6.806  77.769  -8.475  1.00 43.42           O  
ATOM   2681  CG  PHE B 338      -2.499  76.357  -8.427  1.00 43.42           C  
ATOM   2682  CD1 PHE B 338      -1.876  75.526  -7.503  1.00 43.42           C  
ATOM   2683  CD2 PHE B 338      -1.919  76.518  -9.678  1.00 43.42           C  
ATOM   2684  CE1 PHE B 338      -0.692  74.866  -7.822  1.00 43.42           C  
ATOM   2685  CE2 PHE B 338      -0.736  75.861 -10.005  1.00 43.42           C  
ATOM   2686  CZ  PHE B 338      -0.124  75.036  -9.075  1.00 43.42           C  
ATOM   2687  N   PRO B 339      -7.028  76.330  -6.941  1.00 36.41           N  
ATOM   2688  CA  PRO B 339      -8.126  77.198  -6.507  1.00 36.41           C  
ATOM   2689  C   PRO B 339      -7.652  78.594  -6.109  1.00 36.41           C  
ATOM   2690  CB  PRO B 339      -8.706  76.454  -5.301  1.00 36.41           C  
ATOM   2691  O   PRO B 339      -6.500  78.766  -5.703  1.00 36.41           O  
ATOM   2692  CG  PRO B 339      -7.790  75.293  -5.090  1.00 36.41           C  
ATOM   2693  CD  PRO B 339      -6.711  75.341  -6.134  1.00 36.41           C  
ATOM   2694  N   LYS B 340      -8.075  79.631  -6.840  1.00 35.85           N  
ATOM   2695  CA  LYS B 340      -7.806  81.030  -6.519  1.00 35.85           C  
ATOM   2696  C   LYS B 340      -7.867  81.270  -5.014  1.00 35.85           C  
ATOM   2697  CB  LYS B 340      -8.798  81.946  -7.237  1.00 35.85           C  
ATOM   2698  O   LYS B 340      -8.759  80.759  -4.334  1.00 35.85           O  
ATOM   2699  CG  LYS B 340      -8.334  82.405  -8.612  1.00 35.85           C  
ATOM   2700  CD  LYS B 340      -9.322  83.381  -9.238  1.00 35.85           C  
ATOM   2701  CE  LYS B 340      -8.883  83.804 -10.633  1.00 35.85           C  
ATOM   2702  NZ  LYS B 340      -9.887  84.699 -11.282  1.00 35.85           N  
ATOM   2703  N   GLU B 341      -6.696  81.427  -4.434  1.00 34.30           N  
ATOM   2704  CA  GLU B 341      -6.629  81.832  -3.033  1.00 34.30           C  
ATOM   2705  C   GLU B 341      -7.636  82.937  -2.730  1.00 34.30           C  
ATOM   2706  CB  GLU B 341      -5.215  82.296  -2.676  1.00 34.30           C  
ATOM   2707  O   GLU B 341      -7.711  83.932  -3.453  1.00 34.30           O  
ATOM   2708  CG  GLU B 341      -4.441  81.306  -1.816  1.00 34.30           C  
ATOM   2709  CD  GLU B 341      -3.088  81.832  -1.365  1.00 34.30           C  
ATOM   2710  OE1 GLU B 341      -2.424  81.168  -0.538  1.00 34.30           O  
ATOM   2711  OE2 GLU B 341      -2.689  82.918  -1.843  1.00 34.30           O  
ATOM   2712  N   LYS B 342      -8.824  82.581  -2.214  1.00 34.23           N  
ATOM   2713  CA  LYS B 342      -9.780  83.542  -1.672  1.00 34.23           C  
ATOM   2714  C   LYS B 342      -9.073  84.611  -0.842  1.00 34.23           C  
ATOM   2715  CB  LYS B 342     -10.833  82.831  -0.821  1.00 34.23           C  
ATOM   2716  O   LYS B 342      -8.260  84.293   0.027  1.00 34.23           O  
ATOM   2717  CG  LYS B 342     -12.028  82.322  -1.614  1.00 34.23           C  
ATOM   2718  CD  LYS B 342     -13.114  81.774  -0.698  1.00 34.23           C  
ATOM   2719  CE  LYS B 342     -14.286  81.212  -1.492  1.00 34.23           C  
ATOM   2720  NZ  LYS B 342     -15.341  80.646  -0.598  1.00 34.23           N  
ATOM   2721  N   ARG B 343      -8.747  85.759  -1.528  1.00 33.27           N  
ATOM   2722  CA  ARG B 343      -8.233  86.977  -0.910  1.00 33.27           C  
ATOM   2723  C   ARG B 343      -8.927  87.253   0.419  1.00 33.27           C  
ATOM   2724  CB  ARG B 343      -8.407  88.172  -1.850  1.00 33.27           C  
ATOM   2725  O   ARG B 343     -10.158  87.255   0.494  1.00 33.27           O  
ATOM   2726  CG  ARG B 343      -7.174  88.489  -2.680  1.00 33.27           C  
ATOM   2727  CD  ARG B 343      -7.363  89.747  -3.515  1.00 33.27           C  
ATOM   2728  NE  ARG B 343      -6.169  90.061  -4.295  1.00 33.27           N  
ATOM   2729  NH1 ARG B 343      -7.034  91.991  -5.226  1.00 33.27           N  
ATOM   2730  NH2 ARG B 343      -4.910  91.310  -5.754  1.00 33.27           N  
ATOM   2731  CZ  ARG B 343      -6.040  91.120  -5.090  1.00 33.27           C  
ATOM   2732  N   ALA B 344      -8.295  86.843   1.489  1.00 34.01           N  
ATOM   2733  CA  ALA B 344      -8.776  87.110   2.842  1.00 34.01           C  
ATOM   2734  C   ALA B 344      -9.207  88.566   2.994  1.00 34.01           C  
ATOM   2735  CB  ALA B 344      -7.697  86.768   3.867  1.00 34.01           C  
ATOM   2736  O   ALA B 344      -8.551  89.472   2.473  1.00 34.01           O  
ATOM   2737  N   ALA B 345     -10.525  88.784   3.060  1.00 31.12           N  
ATOM   2738  CA  ALA B 345     -11.258  90.017   3.336  1.00 31.12           C  
ATOM   2739  C   ALA B 345     -10.613  90.795   4.479  1.00 31.12           C  
ATOM   2740  CB  ALA B 345     -12.717  89.707   3.664  1.00 31.12           C  
ATOM   2741  O   ALA B 345     -10.174  90.206   5.469  1.00 31.12           O  
ATOM   2742  N   GLN B 346      -9.957  91.971   4.141  1.00 31.94           N  
ATOM   2743  CA  GLN B 346      -9.372  93.021   4.969  1.00 31.94           C  
ATOM   2744  C   GLN B 346     -10.331  93.444   6.078  1.00 31.94           C  
ATOM   2745  CB  GLN B 346      -8.991  94.230   4.114  1.00 31.94           C  
ATOM   2746  O   GLN B 346     -11.461  93.856   5.806  1.00 31.94           O  
ATOM   2747  CG  GLN B 346      -7.523  94.262   3.712  1.00 31.94           C  
ATOM   2748  CD  GLN B 346      -7.160  95.497   2.909  1.00 31.94           C  
ATOM   2749  NE2 GLN B 346      -5.872  95.667   2.633  1.00 31.94           N  
ATOM   2750  OE1 GLN B 346      -8.031  96.290   2.539  1.00 31.94           O  
ATOM   2751  N   GLY B 347     -10.431  92.655   7.132  1.00 31.63           N  
ATOM   2752  CA  GLY B 347     -11.288  93.021   8.248  1.00 31.63           C  
ATOM   2753  C   GLY B 347     -11.115  94.463   8.686  1.00 31.63           C  
ATOM   2754  O   GLY B 347     -10.141  95.118   8.310  1.00 31.63           O  
ATOM   2755  N   PRO B 348     -12.285  95.113   9.005  1.00 35.24           N  
ATOM   2756  CA  PRO B 348     -12.625  96.502   9.321  1.00 35.24           C  
ATOM   2757  C   PRO B 348     -11.739  97.093  10.415  1.00 35.24           C  
ATOM   2758  CB  PRO B 348     -14.081  96.411   9.787  1.00 35.24           C  
ATOM   2759  O   PRO B 348     -11.115  96.350  11.177  1.00 35.24           O  
ATOM   2760  CG  PRO B 348     -14.288  94.967  10.112  1.00 35.24           C  
ATOM   2761  CD  PRO B 348     -13.054  94.208   9.719  1.00 35.24           C  
ATOM   2762  N   HIS B 349     -11.323  98.405  10.241  1.00 33.05           N  
ATOM   2763  CA  HIS B 349     -10.554  99.416  10.957  1.00 33.05           C  
ATOM   2764  C   HIS B 349     -11.158  99.700  12.328  1.00 33.05           C  
ATOM   2765  CB  HIS B 349     -10.475 100.707  10.141  1.00 33.05           C  
ATOM   2766  O   HIS B 349     -11.016 100.805  12.858  1.00 33.05           O  
ATOM   2767  CG  HIS B 349      -9.341 100.733   9.167  1.00 33.05           C  
ATOM   2768  CD2 HIS B 349      -9.324 100.618   7.818  1.00 33.05           C  
ATOM   2769  ND1 HIS B 349      -8.028 100.890   9.557  1.00 33.05           N  
ATOM   2770  CE1 HIS B 349      -7.252 100.872   8.486  1.00 33.05           C  
ATOM   2771  NE2 HIS B 349      -8.013 100.708   7.418  1.00 33.05           N  
ATOM   2772  N   SER B 350     -11.612  98.689  13.101  1.00 33.46           N  
ATOM   2773  CA  SER B 350     -12.322  99.267  14.237  1.00 33.46           C  
ATOM   2774  C   SER B 350     -11.444 100.259  14.992  1.00 33.46           C  
ATOM   2775  CB  SER B 350     -12.797  98.167  15.188  1.00 33.46           C  
ATOM   2776  O   SER B 350     -10.281  99.971  15.282  1.00 33.46           O  
ATOM   2777  OG  SER B 350     -12.031  98.169  16.381  1.00 33.46           O  
ATOM   2778  N   ARG B 351     -11.741 101.567  14.932  1.00 32.46           N  
ATOM   2779  CA  ARG B 351     -11.232 102.839  15.434  1.00 32.46           C  
ATOM   2780  C   ARG B 351     -11.191 102.848  16.959  1.00 32.46           C  
ATOM   2781  CB  ARG B 351     -12.090 104.000  14.926  1.00 32.46           C  
ATOM   2782  O   ARG B 351     -11.073 103.909  17.576  1.00 32.46           O  
ATOM   2783  CG  ARG B 351     -11.365 104.926  13.963  1.00 32.46           C  
ATOM   2784  CD  ARG B 351     -12.280 106.024  13.440  1.00 32.46           C  
ATOM   2785  NE  ARG B 351     -11.519 107.145  12.895  1.00 32.46           N  
ATOM   2786  NH1 ARG B 351     -13.366 108.275  12.090  1.00 32.46           N  
ATOM   2787  NH2 ARG B 351     -11.267 109.154  11.811  1.00 32.46           N  
ATOM   2788  CZ  ARG B 351     -12.053 108.189  12.266  1.00 32.46           C  
ATOM   2789  N   LYS B 352     -11.268 101.812  17.695  1.00 30.71           N  
ATOM   2790  CA  LYS B 352     -11.684 102.258  19.022  1.00 30.71           C  
ATOM   2791  C   LYS B 352     -10.714 103.294  19.583  1.00 30.71           C  
ATOM   2792  CB  LYS B 352     -11.793 101.069  19.978  1.00 30.71           C  
ATOM   2793  O   LYS B 352      -9.497 103.103  19.535  1.00 30.71           O  
ATOM   2794  CG  LYS B 352     -13.211 100.550  20.162  1.00 30.71           C  
ATOM   2795  CD  LYS B 352     -13.252  99.360  21.111  1.00 30.71           C  
ATOM   2796  CE  LYS B 352     -14.661  98.798  21.245  1.00 30.71           C  
ATOM   2797  NZ  LYS B 352     -14.702  97.617  22.159  1.00 30.71           N  
ATOM   2798  N   ASN B 353     -11.235 104.529  20.046  1.00 33.37           N  
ATOM   2799  CA  ASN B 353     -10.910 105.856  20.557  1.00 33.37           C  
ATOM   2800  C   ASN B 353      -9.999 105.779  21.779  1.00 33.37           C  
ATOM   2801  CB  ASN B 353     -12.187 106.629  20.895  1.00 33.37           C  
ATOM   2802  O   ASN B 353      -9.809 104.704  22.350  1.00 33.37           O  
ATOM   2803  CG  ASN B 353     -12.170 108.047  20.359  1.00 33.37           C  
ATOM   2804  ND2 ASN B 353     -13.317 108.715  20.413  1.00 33.37           N  
ATOM   2805  OD1 ASN B 353     -11.136 108.538  19.898  1.00 33.37           O  
ATOM   2806  N   PRO B 354     -10.408 106.602  22.913  1.00 33.33           N  
ATOM   2807  CA  PRO B 354      -9.857 106.945  24.226  1.00 33.33           C  
ATOM   2808  C   PRO B 354      -9.783 105.744  25.166  1.00 33.33           C  
ATOM   2809  CB  PRO B 354     -10.838 107.994  24.757  1.00 33.33           C  
ATOM   2810  O   PRO B 354      -8.827 105.614  25.934  1.00 33.33           O  
ATOM   2811  CG  PRO B 354     -12.067 107.824  23.923  1.00 33.33           C  
ATOM   2812  CD  PRO B 354     -11.775 106.824  22.842  1.00 33.33           C  
TER    2813      PRO B 354                                                      
ATOM   2814  N   MET C   1      32.856 -27.155 -11.412  1.00 37.68           N  
ATOM   2815  CA  MET C   1      32.367 -28.117 -12.396  1.00 37.68           C  
ATOM   2816  C   MET C   1      30.923 -27.816 -12.780  1.00 37.68           C  
ATOM   2817  CB  MET C   1      32.478 -29.544 -11.854  1.00 37.68           C  
ATOM   2818  O   MET C   1      30.037 -27.807 -11.924  1.00 37.68           O  
ATOM   2819  CG  MET C   1      33.615 -30.345 -12.467  1.00 37.68           C  
ATOM   2820  SD  MET C   1      33.666 -32.074 -11.854  1.00 37.68           S  
ATOM   2821  CE  MET C   1      34.726 -32.831 -13.118  1.00 37.68           C  
ATOM   2822  N   ASP C   2      30.713 -26.987 -13.682  1.00 50.58           N  
ATOM   2823  CA  ASP C   2      29.379 -26.699 -14.200  1.00 50.58           C  
ATOM   2824  C   ASP C   2      28.682 -27.976 -14.664  1.00 50.58           C  
ATOM   2825  CB  ASP C   2      29.455 -25.693 -15.350  1.00 50.58           C  
ATOM   2826  O   ASP C   2      29.177 -28.671 -15.554  1.00 50.58           O  
ATOM   2827  CG  ASP C   2      29.565 -24.255 -14.875  1.00 50.58           C  
ATOM   2828  OD1 ASP C   2      29.229 -23.972 -13.705  1.00 50.58           O  
ATOM   2829  OD2 ASP C   2      29.988 -23.396 -15.679  1.00 50.58           O  
ATOM   2830  N   THR C   3      28.022 -28.619 -13.811  1.00 62.09           N  
ATOM   2831  CA  THR C   3      27.290 -29.808 -14.236  1.00 62.09           C  
ATOM   2832  C   THR C   3      26.046 -29.421 -15.030  1.00 62.09           C  
ATOM   2833  CB  THR C   3      26.884 -30.674 -13.029  1.00 62.09           C  
ATOM   2834  O   THR C   3      25.181 -28.701 -14.527  1.00 62.09           O  
ATOM   2835  CG2 THR C   3      27.797 -31.889 -12.892  1.00 62.09           C  
ATOM   2836  OG1 THR C   3      26.971 -29.889 -11.834  1.00 62.09           O  
ATOM   2837  N   ALA C   4      26.149 -29.188 -16.332  1.00 59.43           N  
ATOM   2838  CA  ALA C   4      25.062 -28.865 -17.252  1.00 59.43           C  
ATOM   2839  C   ALA C   4      23.733 -29.423 -16.749  1.00 59.43           C  
ATOM   2840  CB  ALA C   4      25.367 -29.405 -18.647  1.00 59.43           C  
ATOM   2841  O   ALA C   4      22.693 -28.772 -16.874  1.00 59.43           O  
ATOM   2842  N   SER C   5      23.787 -30.444 -15.967  1.00 77.38           N  
ATOM   2843  CA  SER C   5      22.556 -31.098 -15.535  1.00 77.38           C  
ATOM   2844  C   SER C   5      21.934 -30.376 -14.345  1.00 77.38           C  
ATOM   2845  CB  SER C   5      22.824 -32.559 -15.172  1.00 77.38           C  
ATOM   2846  O   SER C   5      20.755 -30.570 -14.040  1.00 77.38           O  
ATOM   2847  OG  SER C   5      23.759 -32.650 -14.110  1.00 77.38           O  
ATOM   2848  N   HIS C   6      22.721 -29.486 -13.691  1.00 75.30           N  
ATOM   2849  CA  HIS C   6      22.242 -28.802 -12.495  1.00 75.30           C  
ATOM   2850  C   HIS C   6      21.093 -27.856 -12.825  1.00 75.30           C  
ATOM   2851  CB  HIS C   6      23.381 -28.032 -11.826  1.00 75.30           C  
ATOM   2852  O   HIS C   6      20.094 -27.810 -12.104  1.00 75.30           O  
ATOM   2853  CG  HIS C   6      23.023 -27.478 -10.483  1.00 75.30           C  
ATOM   2854  CD2 HIS C   6      23.101 -28.023  -9.247  1.00 75.30           C  
ATOM   2855  ND1 HIS C   6      22.512 -26.209 -10.315  1.00 75.30           N  
ATOM   2856  CE1 HIS C   6      22.291 -25.998  -9.028  1.00 75.30           C  
ATOM   2857  NE2 HIS C   6      22.640 -27.083  -8.358  1.00 75.30           N  
ATOM   2858  N   SER C   7      21.234 -27.038 -13.887  1.00 80.10           N  
ATOM   2859  CA  SER C   7      20.194 -26.110 -14.319  1.00 80.10           C  
ATOM   2860  C   SER C   7      18.921 -26.851 -14.712  1.00 80.10           C  
ATOM   2861  CB  SER C   7      20.685 -25.264 -15.495  1.00 80.10           C  
ATOM   2862  O   SER C   7      17.814 -26.393 -14.420  1.00 80.10           O  
ATOM   2863  OG  SER C   7      21.058 -26.088 -16.586  1.00 80.10           O  
ATOM   2864  N   LEU C   8      19.098 -27.941 -15.345  1.00 82.23           N  
ATOM   2865  CA  LEU C   8      17.952 -28.749 -15.747  1.00 82.23           C  
ATOM   2866  C   LEU C   8      17.210 -29.284 -14.526  1.00 82.23           C  
ATOM   2867  CB  LEU C   8      18.400 -29.911 -16.637  1.00 82.23           C  
ATOM   2868  O   LEU C   8      15.977 -29.290 -14.497  1.00 82.23           O  
ATOM   2869  CG  LEU C   8      18.424 -29.642 -18.142  1.00 82.23           C  
ATOM   2870  CD1 LEU C   8      19.391 -30.595 -18.835  1.00 82.23           C  
ATOM   2871  CD2 LEU C   8      17.023 -29.771 -18.731  1.00 82.23           C  
ATOM   2872  N   VAL C   9      17.997 -29.740 -13.555  1.00 83.82           N  
ATOM   2873  CA  VAL C   9      17.386 -30.244 -12.329  1.00 83.82           C  
ATOM   2874  C   VAL C   9      16.622 -29.120 -11.633  1.00 83.82           C  
ATOM   2875  CB  VAL C   9      18.441 -30.843 -11.373  1.00 83.82           C  
ATOM   2876  O   VAL C   9      15.517 -29.332 -11.127  1.00 83.82           O  
ATOM   2877  CG1 VAL C   9      17.808 -31.212 -10.033  1.00 83.82           C  
ATOM   2878  CG2 VAL C   9      19.104 -32.064 -12.008  1.00 83.82           C  
ATOM   2879  N   LEU C  10      17.174 -27.916 -11.538  1.00 84.21           N  
ATOM   2880  CA  LEU C  10      16.522 -26.761 -10.930  1.00 84.21           C  
ATOM   2881  C   LEU C  10      15.191 -26.466 -11.615  1.00 84.21           C  
ATOM   2882  CB  LEU C  10      17.431 -25.532 -11.004  1.00 84.21           C  
ATOM   2883  O   LEU C  10      14.168 -26.299 -10.947  1.00 84.21           O  
ATOM   2884  CG  LEU C  10      16.876 -24.241 -10.400  1.00 84.21           C  
ATOM   2885  CD1 LEU C  10      16.747 -24.377  -8.887  1.00 84.21           C  
ATOM   2886  CD2 LEU C  10      17.764 -23.056 -10.762  1.00 84.21           C  
ATOM   2887  N   LEU C  11      15.199 -26.429 -12.918  1.00 84.60           N  
ATOM   2888  CA  LEU C  11      13.982 -26.136 -13.667  1.00 84.60           C  
ATOM   2889  C   LEU C  11      12.939 -27.228 -13.459  1.00 84.60           C  
ATOM   2890  CB  LEU C  11      14.293 -25.988 -15.158  1.00 84.60           C  
ATOM   2891  O   LEU C  11      11.745 -26.940 -13.348  1.00 84.60           O  
ATOM   2892  CG  LEU C  11      14.218 -24.571 -15.730  1.00 84.60           C  
ATOM   2893  CD1 LEU C  11      15.456 -24.271 -16.567  1.00 84.60           C  
ATOM   2894  CD2 LEU C  11      12.950 -24.396 -16.559  1.00 84.60           C  
ATOM   2895  N   GLN C  12      13.368 -28.450 -13.460  1.00 82.68           N  
ATOM   2896  CA  GLN C  12      12.465 -29.566 -13.197  1.00 82.68           C  
ATOM   2897  C   GLN C  12      11.813 -29.435 -11.824  1.00 82.68           C  
ATOM   2898  CB  GLN C  12      13.213 -30.897 -13.299  1.00 82.68           C  
ATOM   2899  O   GLN C  12      10.617 -29.692 -11.672  1.00 82.68           O  
ATOM   2900  CG  GLN C  12      13.306 -31.443 -14.717  1.00 82.68           C  
ATOM   2901  CD  GLN C  12      14.174 -32.684 -14.812  1.00 82.68           C  
ATOM   2902  NE2 GLN C  12      14.263 -33.255 -16.009  1.00 82.68           N  
ATOM   2903  OE1 GLN C  12      14.760 -33.125 -13.819  1.00 82.68           O  
ATOM   2904  N   GLN C  13      12.637 -29.047 -10.820  1.00 80.76           N  
ATOM   2905  CA  GLN C  13      12.111 -28.874  -9.470  1.00 80.76           C  
ATOM   2906  C   GLN C  13      11.134 -27.703  -9.406  1.00 80.76           C  
ATOM   2907  CB  GLN C  13      13.251 -28.661  -8.473  1.00 80.76           C  
ATOM   2908  O   GLN C  13      10.096 -27.790  -8.747  1.00 80.76           O  
ATOM   2909  CG  GLN C  13      14.070 -29.915  -8.199  1.00 80.76           C  
ATOM   2910  CD  GLN C  13      13.234 -31.053  -7.645  1.00 80.76           C  
ATOM   2911  NE2 GLN C  13      13.453 -32.257  -8.162  1.00 80.76           N  
ATOM   2912  OE1 GLN C  13      12.398 -30.852  -6.758  1.00 80.76           O  
ATOM   2913  N   LEU C  14      11.415 -26.626 -10.071  1.00 86.80           N  
ATOM   2914  CA  LEU C  14      10.511 -25.483 -10.127  1.00 86.80           C  
ATOM   2915  C   LEU C  14       9.205 -25.856 -10.821  1.00 86.80           C  
ATOM   2916  CB  LEU C  14      11.173 -24.311 -10.856  1.00 86.80           C  
ATOM   2917  O   LEU C  14       8.129 -25.423 -10.402  1.00 86.80           O  
ATOM   2918  CG  LEU C  14      12.300 -23.597 -10.108  1.00 86.80           C  
ATOM   2919  CD1 LEU C  14      12.955 -22.554 -11.007  1.00 86.80           C  
ATOM   2920  CD2 LEU C  14      11.772 -22.954  -8.831  1.00 86.80           C  
ATOM   2921  N   ASN C  15       9.311 -26.637 -11.850  1.00 84.54           N  
ATOM   2922  CA  ASN C  15       8.120 -27.099 -12.555  1.00 84.54           C  
ATOM   2923  C   ASN C  15       7.240 -27.967 -11.660  1.00 84.54           C  
ATOM   2924  CB  ASN C  15       8.508 -27.864 -13.822  1.00 84.54           C  
ATOM   2925  O   ASN C  15       6.013 -27.859 -11.696  1.00 84.54           O  
ATOM   2926  CG  ASN C  15       7.321 -28.147 -14.721  1.00 84.54           C  
ATOM   2927  ND2 ASN C  15       7.245 -29.368 -15.237  1.00 84.54           N  
ATOM   2928  OD1 ASN C  15       6.479 -27.275 -14.950  1.00 84.54           O  
ATOM   2929  N   MET C  16       7.856 -28.841 -10.926  1.00 72.23           N  
ATOM   2930  CA  MET C  16       7.109 -29.653  -9.970  1.00 72.23           C  
ATOM   2931  C   MET C  16       6.388 -28.773  -8.955  1.00 72.23           C  
ATOM   2932  CB  MET C  16       8.040 -30.629  -9.248  1.00 72.23           C  
ATOM   2933  O   MET C  16       5.228 -29.023  -8.621  1.00 72.23           O  
ATOM   2934  CG  MET C  16       7.925 -32.063  -9.739  1.00 72.23           C  
ATOM   2935  SD  MET C  16       8.940 -33.228  -8.750  1.00 72.23           S  
ATOM   2936  CE  MET C  16       8.407 -32.775  -7.076  1.00 72.23           C  
ATOM   2937  N   GLN C  17       7.104 -27.757  -8.395  1.00 73.49           N  
ATOM   2938  CA  GLN C  17       6.490 -26.799  -7.481  1.00 73.49           C  
ATOM   2939  C   GLN C  17       5.267 -26.141  -8.114  1.00 73.49           C  
ATOM   2940  CB  GLN C  17       7.502 -25.732  -7.061  1.00 73.49           C  
ATOM   2941  O   GLN C  17       4.215 -26.033  -7.480  1.00 73.49           O  
ATOM   2942  CG  GLN C  17       8.635 -26.266  -6.196  1.00 73.49           C  
ATOM   2943  CD  GLN C  17       9.706 -25.226  -5.924  1.00 73.49           C  
ATOM   2944  NE2 GLN C  17      10.774 -25.637  -5.250  1.00 73.49           N  
ATOM   2945  OE1 GLN C  17       9.574 -24.063  -6.317  1.00 73.49           O  
ATOM   2946  N   ARG C  18       5.314 -25.749  -9.345  1.00 79.75           N  
ATOM   2947  CA  ARG C  18       4.235 -25.107 -10.089  1.00 79.75           C  
ATOM   2948  C   ARG C  18       3.047 -26.049 -10.253  1.00 79.75           C  
ATOM   2949  CB  ARG C  18       4.730 -24.643 -11.461  1.00 79.75           C  
ATOM   2950  O   ARG C  18       1.903 -25.663 -10.003  1.00 79.75           O  
ATOM   2951  CG  ARG C  18       3.648 -24.015 -12.325  1.00 79.75           C  
ATOM   2952  CD  ARG C  18       4.081 -23.907 -13.780  1.00 79.75           C  
ATOM   2953  NE  ARG C  18       4.087 -25.210 -14.438  1.00 79.75           N  
ATOM   2954  NH1 ARG C  18       5.022 -24.443 -16.407  1.00 79.75           N  
ATOM   2955  NH2 ARG C  18       4.494 -26.661 -16.172  1.00 79.75           N  
ATOM   2956  CZ  ARG C  18       4.535 -25.435 -15.671  1.00 79.75           C  
ATOM   2957  N   GLU C  19       3.333 -27.257 -10.734  1.00 70.12           N  
ATOM   2958  CA  GLU C  19       2.279 -28.231 -10.999  1.00 70.12           C  
ATOM   2959  C   GLU C  19       1.497 -28.557  -9.729  1.00 70.12           C  
ATOM   2960  CB  GLU C  19       2.868 -29.512 -11.596  1.00 70.12           C  
ATOM   2961  O   GLU C  19       0.286 -28.782  -9.781  1.00 70.12           O  
ATOM   2962  CG  GLU C  19       3.249 -29.386 -13.064  1.00 70.12           C  
ATOM   2963  CD  GLU C  19       3.769 -30.684 -13.662  1.00 70.12           C  
ATOM   2964  OE1 GLU C  19       3.994 -30.738 -14.893  1.00 70.12           O  
ATOM   2965  OE2 GLU C  19       3.951 -31.655 -12.894  1.00 70.12           O  
ATOM   2966  N   PHE C  20       2.201 -28.432  -8.626  1.00 60.27           N  
ATOM   2967  CA  PHE C  20       1.542 -28.750  -7.365  1.00 60.27           C  
ATOM   2968  C   PHE C  20       1.036 -27.484  -6.684  1.00 60.27           C  
ATOM   2969  CB  PHE C  20       2.497 -29.502  -6.433  1.00 60.27           C  
ATOM   2970  O   PHE C  20       0.357 -27.555  -5.657  1.00 60.27           O  
ATOM   2971  CG  PHE C  20       2.707 -30.943  -6.812  1.00 60.27           C  
ATOM   2972  CD1 PHE C  20       1.800 -31.919  -6.418  1.00 60.27           C  
ATOM   2973  CD2 PHE C  20       3.812 -31.321  -7.563  1.00 60.27           C  
ATOM   2974  CE1 PHE C  20       1.992 -33.254  -6.768  1.00 60.27           C  
ATOM   2975  CE2 PHE C  20       4.011 -32.653  -7.917  1.00 60.27           C  
ATOM   2976  CZ  PHE C  20       3.100 -33.618  -7.517  1.00 60.27           C  
ATOM   2977  N   GLY C  21       1.393 -26.342  -7.280  1.00 66.40           N  
ATOM   2978  CA  GLY C  21       0.875 -25.066  -6.815  1.00 66.40           C  
ATOM   2979  C   GLY C  21       1.497 -24.610  -5.508  1.00 66.40           C  
ATOM   2980  O   GLY C  21       0.892 -23.835  -4.764  1.00 66.40           O  
ATOM   2981  N   PHE C  22       2.618 -25.093  -5.079  1.00 68.15           N  
ATOM   2982  CA  PHE C  22       3.222 -24.670  -3.821  1.00 68.15           C  
ATOM   2983  C   PHE C  22       4.506 -23.889  -4.072  1.00 68.15           C  
ATOM   2984  CB  PHE C  22       3.510 -25.881  -2.928  1.00 68.15           C  
ATOM   2985  O   PHE C  22       5.122 -24.022  -5.132  1.00 68.15           O  
ATOM   2986  CG  PHE C  22       4.628 -26.754  -3.431  1.00 68.15           C  
ATOM   2987  CD1 PHE C  22       4.376 -27.779  -4.334  1.00 68.15           C  
ATOM   2988  CD2 PHE C  22       5.933 -26.549  -3.000  1.00 68.15           C  
ATOM   2989  CE1 PHE C  22       5.408 -28.589  -4.802  1.00 68.15           C  
ATOM   2990  CE2 PHE C  22       6.970 -27.354  -3.463  1.00 68.15           C  
ATOM   2991  CZ  PHE C  22       6.705 -28.374  -4.363  1.00 68.15           C  
ATOM   2992  N   LEU C  23       4.857 -23.000  -3.242  1.00 74.20           N  
ATOM   2993  CA  LEU C  23       6.028 -22.130  -3.280  1.00 74.20           C  
ATOM   2994  C   LEU C  23       6.013 -21.253  -4.527  1.00 74.20           C  
ATOM   2995  CB  LEU C  23       7.314 -22.961  -3.241  1.00 74.20           C  
ATOM   2996  O   LEU C  23       7.070 -20.879  -5.041  1.00 74.20           O  
ATOM   2997  CG  LEU C  23       7.565 -23.761  -1.962  1.00 74.20           C  
ATOM   2998  CD1 LEU C  23       8.821 -24.614  -2.109  1.00 74.20           C  
ATOM   2999  CD2 LEU C  23       7.683 -22.829  -0.762  1.00 74.20           C  
ATOM   3000  N   CYS C  24       4.898 -21.229  -5.164  1.00 79.60           N  
ATOM   3001  CA  CYS C  24       4.723 -20.271  -6.250  1.00 79.60           C  
ATOM   3002  C   CYS C  24       4.455 -18.873  -5.706  1.00 79.60           C  
ATOM   3003  CB  CYS C  24       3.577 -20.701  -7.165  1.00 79.60           C  
ATOM   3004  O   CYS C  24       3.739 -18.714  -4.715  1.00 79.60           O  
ATOM   3005  SG  CYS C  24       3.872 -22.267  -8.015  1.00 79.60           S  
ATOM   3006  N   ASP C  25       5.042 -17.871  -6.290  1.00 80.77           N  
ATOM   3007  CA  ASP C  25       4.966 -16.518  -5.748  1.00 80.77           C  
ATOM   3008  C   ASP C  25       4.086 -15.625  -6.620  1.00 80.77           C  
ATOM   3009  CB  ASP C  25       6.365 -15.912  -5.618  1.00 80.77           C  
ATOM   3010  O   ASP C  25       4.020 -14.413  -6.408  1.00 80.77           O  
ATOM   3011  CG  ASP C  25       7.177 -16.017  -6.897  1.00 80.77           C  
ATOM   3012  OD1 ASP C  25       6.630 -16.452  -7.933  1.00 80.77           O  
ATOM   3013  OD2 ASP C  25       8.376 -15.663  -6.868  1.00 80.77           O  
ATOM   3014  N   CYS C  26       3.406 -16.182  -7.678  1.00 82.63           N  
ATOM   3015  CA  CYS C  26       2.489 -15.373  -8.473  1.00 82.63           C  
ATOM   3016  C   CYS C  26       1.416 -16.242  -9.119  1.00 82.63           C  
ATOM   3017  CB  CYS C  26       3.250 -14.602  -9.551  1.00 82.63           C  
ATOM   3018  O   CYS C  26       1.604 -17.449  -9.284  1.00 82.63           O  
ATOM   3019  SG  CYS C  26       3.738 -15.616 -10.964  1.00 82.63           S  
ATOM   3020  N   THR C  27       0.248 -15.667  -9.312  1.00 81.71           N  
ATOM   3021  CA  THR C  27      -0.855 -16.282 -10.043  1.00 81.71           C  
ATOM   3022  C   THR C  27      -1.239 -15.437 -11.254  1.00 81.71           C  
ATOM   3023  CB  THR C  27      -2.086 -16.476  -9.138  1.00 81.71           C  
ATOM   3024  O   THR C  27      -1.459 -14.230 -11.131  1.00 81.71           O  
ATOM   3025  CG2 THR C  27      -3.210 -17.187  -9.883  1.00 81.71           C  
ATOM   3026  OG1 THR C  27      -1.714 -17.259  -7.997  1.00 81.71           O  
ATOM   3027  N   VAL C  28      -1.293 -16.074 -12.419  1.00 85.99           N  
ATOM   3028  CA  VAL C  28      -1.741 -15.404 -13.636  1.00 85.99           C  
ATOM   3029  C   VAL C  28      -3.173 -15.822 -13.959  1.00 85.99           C  
ATOM   3030  CB  VAL C  28      -0.812 -15.717 -14.830  1.00 85.99           C  
ATOM   3031  O   VAL C  28      -3.444 -17.002 -14.195  1.00 85.99           O  
ATOM   3032  CG1 VAL C  28      -1.272 -14.972 -16.082  1.00 85.99           C  
ATOM   3033  CG2 VAL C  28       0.633 -15.355 -14.491  1.00 85.99           C  
ATOM   3034  N   ALA C  29      -4.049 -14.803 -13.959  1.00 79.90           N  
ATOM   3035  CA  ALA C  29      -5.453 -15.058 -14.269  1.00 79.90           C  
ATOM   3036  C   ALA C  29      -5.784 -14.637 -15.698  1.00 79.90           C  
ATOM   3037  CB  ALA C  29      -6.357 -14.327 -13.279  1.00 79.90           C  
ATOM   3038  O   ALA C  29      -5.559 -13.486 -16.081  1.00 79.90           O  
ATOM   3039  N   ILE C  30      -6.236 -15.558 -16.470  1.00 83.11           N  
ATOM   3040  CA  ILE C  30      -6.726 -15.300 -17.820  1.00 83.11           C  
ATOM   3041  C   ILE C  30      -8.171 -15.777 -17.944  1.00 83.11           C  
ATOM   3042  CB  ILE C  30      -5.840 -15.988 -18.883  1.00 83.11           C  
ATOM   3043  O   ILE C  30      -8.426 -16.976 -18.080  1.00 83.11           O  
ATOM   3044  CG1 ILE C  30      -4.371 -15.598 -18.688  1.00 83.11           C  
ATOM   3045  CG2 ILE C  30      -6.319 -15.635 -20.295  1.00 83.11           C  
ATOM   3046  CD1 ILE C  30      -3.409 -16.322 -19.621  1.00 83.11           C  
ATOM   3047  N   GLY C  31      -9.023 -14.785 -17.961  1.00 75.16           N  
ATOM   3048  CA  GLY C  31     -10.418 -15.166 -17.808  1.00 75.16           C  
ATOM   3049  C   GLY C  31     -10.708 -15.852 -16.486  1.00 75.16           C  
ATOM   3050  O   GLY C  31     -10.453 -15.289 -15.420  1.00 75.16           O  
ATOM   3051  N   ASP C  32     -11.207 -17.039 -16.552  1.00 68.47           N  
ATOM   3052  CA  ASP C  32     -11.542 -17.804 -15.355  1.00 68.47           C  
ATOM   3053  C   ASP C  32     -10.504 -18.892 -15.090  1.00 68.47           C  
ATOM   3054  CB  ASP C  32     -12.933 -18.426 -15.487  1.00 68.47           C  
ATOM   3055  O   ASP C  32     -10.735 -19.795 -14.283  1.00 68.47           O  
ATOM   3056  CG  ASP C  32     -14.038 -17.390 -15.595  1.00 68.47           C  
ATOM   3057  OD1 ASP C  32     -13.891 -16.280 -15.038  1.00 68.47           O  
ATOM   3058  OD2 ASP C  32     -15.067 -17.686 -16.241  1.00 68.47           O  
ATOM   3059  N   VAL C  33      -9.420 -18.820 -15.799  1.00 76.39           N  
ATOM   3060  CA  VAL C  33      -8.372 -19.821 -15.633  1.00 76.39           C  
ATOM   3061  C   VAL C  33      -7.179 -19.205 -14.906  1.00 76.39           C  
ATOM   3062  CB  VAL C  33      -7.925 -20.405 -16.992  1.00 76.39           C  
ATOM   3063  O   VAL C  33      -6.738 -18.104 -15.245  1.00 76.39           O  
ATOM   3064  CG1 VAL C  33      -6.919 -21.537 -16.788  1.00 76.39           C  
ATOM   3065  CG2 VAL C  33      -9.134 -20.897 -17.785  1.00 76.39           C  
ATOM   3066  N   TYR C  34      -6.655 -19.942 -13.929  1.00 78.66           N  
ATOM   3067  CA  TYR C  34      -5.581 -19.439 -13.080  1.00 78.66           C  
ATOM   3068  C   TYR C  34      -4.328 -20.296 -13.220  1.00 78.66           C  
ATOM   3069  CB  TYR C  34      -6.026 -19.401 -11.615  1.00 78.66           C  
ATOM   3070  O   TYR C  34      -4.404 -21.527 -13.186  1.00 78.66           O  
ATOM   3071  CG  TYR C  34      -7.236 -18.533 -11.370  1.00 78.66           C  
ATOM   3072  CD1 TYR C  34      -7.096 -17.203 -10.981  1.00 78.66           C  
ATOM   3073  CD2 TYR C  34      -8.522 -19.041 -11.527  1.00 78.66           C  
ATOM   3074  CE1 TYR C  34      -8.209 -16.399 -10.753  1.00 78.66           C  
ATOM   3075  CE2 TYR C  34      -9.641 -18.246 -11.302  1.00 78.66           C  
ATOM   3076  OH  TYR C  34     -10.580 -16.138 -10.692  1.00 78.66           O  
ATOM   3077  CZ  TYR C  34      -9.475 -16.929 -10.916  1.00 78.66           C  
ATOM   3078  N   PHE C  35      -3.224 -19.627 -13.373  1.00 85.07           N  
ATOM   3079  CA  PHE C  35      -1.938 -20.305 -13.487  1.00 85.07           C  
ATOM   3080  C   PHE C  35      -1.007 -19.894 -12.353  1.00 85.07           C  
ATOM   3081  CB  PHE C  35      -1.285 -19.998 -14.839  1.00 85.07           C  
ATOM   3082  O   PHE C  35      -0.689 -18.713 -12.200  1.00 85.07           O  
ATOM   3083  CG  PHE C  35      -2.125 -20.396 -16.023  1.00 85.07           C  
ATOM   3084  CD1 PHE C  35      -1.986 -21.653 -16.600  1.00 85.07           C  
ATOM   3085  CD2 PHE C  35      -3.054 -19.514 -16.558  1.00 85.07           C  
ATOM   3086  CE1 PHE C  35      -2.762 -22.024 -17.696  1.00 85.07           C  
ATOM   3087  CE2 PHE C  35      -3.833 -19.877 -17.653  1.00 85.07           C  
ATOM   3088  CZ  PHE C  35      -3.685 -21.132 -18.221  1.00 85.07           C  
ATOM   3089  N   LYS C  36      -0.564 -20.886 -11.560  1.00 81.79           N  
ATOM   3090  CA  LYS C  36       0.476 -20.635 -10.565  1.00 81.79           C  
ATOM   3091  C   LYS C  36       1.864 -20.688 -11.196  1.00 81.79           C  
ATOM   3092  CB  LYS C  36       0.380 -21.647  -9.423  1.00 81.79           C  
ATOM   3093  O   LYS C  36       2.142 -21.555 -12.027  1.00 81.79           O  
ATOM   3094  CG  LYS C  36      -0.902 -21.545  -8.610  1.00 81.79           C  
ATOM   3095  CD  LYS C  36      -0.870 -20.351  -7.664  1.00 81.79           C  
ATOM   3096  CE  LYS C  36      -2.080 -20.337  -6.739  1.00 81.79           C  
ATOM   3097  NZ  LYS C  36      -2.115 -19.107  -5.893  1.00 81.79           N  
ATOM   3098  N   ALA C  37       2.650 -19.779 -10.783  1.00 88.69           N  
ATOM   3099  CA  ALA C  37       3.977 -19.716 -11.391  1.00 88.69           C  
ATOM   3100  C   ALA C  37       4.954 -18.957 -10.498  1.00 88.69           C  
ATOM   3101  CB  ALA C  37       3.900 -19.059 -12.768  1.00 88.69           C  
ATOM   3102  O   ALA C  37       4.577 -18.465  -9.432  1.00 88.69           O  
ATOM   3103  N   HIS C  38       6.202 -19.037 -10.852  1.00 89.33           N  
ATOM   3104  CA  HIS C  38       7.251 -18.247 -10.217  1.00 89.33           C  
ATOM   3105  C   HIS C  38       7.565 -16.994 -11.029  1.00 89.33           C  
ATOM   3106  CB  HIS C  38       8.517 -19.085 -10.035  1.00 89.33           C  
ATOM   3107  O   HIS C  38       7.792 -17.074 -12.238  1.00 89.33           O  
ATOM   3108  CG  HIS C  38       8.317 -20.296  -9.181  1.00 89.33           C  
ATOM   3109  CD2 HIS C  38       8.553 -20.505  -7.864  1.00 89.33           C  
ATOM   3110  ND1 HIS C  38       7.818 -21.481  -9.676  1.00 89.33           N  
ATOM   3111  CE1 HIS C  38       7.754 -22.369  -8.697  1.00 89.33           C  
ATOM   3112  NE2 HIS C  38       8.195 -21.801  -7.587  1.00 89.33           N  
ATOM   3113  N   ARG C  39       7.654 -15.859 -10.412  1.00 90.90           N  
ATOM   3114  CA  ARG C  39       7.910 -14.581 -11.068  1.00 90.90           C  
ATOM   3115  C   ARG C  39       9.227 -14.615 -11.837  1.00 90.90           C  
ATOM   3116  CB  ARG C  39       7.932 -13.445 -10.042  1.00 90.90           C  
ATOM   3117  O   ARG C  39       9.298 -14.150 -12.977  1.00 90.90           O  
ATOM   3118  CG  ARG C  39       6.558 -13.069  -9.511  1.00 90.90           C  
ATOM   3119  CD  ARG C  39       6.629 -11.896  -8.543  1.00 90.90           C  
ATOM   3120  NE  ARG C  39       5.313 -11.557  -8.009  1.00 90.90           N  
ATOM   3121  NH1 ARG C  39       5.968  -9.528  -7.120  1.00 90.90           N  
ATOM   3122  NH2 ARG C  39       3.798 -10.233  -6.903  1.00 90.90           N  
ATOM   3123  CZ  ARG C  39       5.029 -10.440  -7.345  1.00 90.90           C  
ATOM   3124  N   ALA C  40      10.223 -15.194 -11.140  1.00 90.40           N  
ATOM   3125  CA  ALA C  40      11.561 -15.212 -11.726  1.00 90.40           C  
ATOM   3126  C   ALA C  40      11.583 -16.023 -13.018  1.00 90.40           C  
ATOM   3127  CB  ALA C  40      12.571 -15.776 -10.730  1.00 90.40           C  
ATOM   3128  O   ALA C  40      12.279 -15.666 -13.972  1.00 90.40           O  
ATOM   3129  N   VAL C  41      10.842 -17.065 -13.045  1.00 92.69           N  
ATOM   3130  CA  VAL C  41      10.793 -17.889 -14.248  1.00 92.69           C  
ATOM   3131  C   VAL C  41      10.071 -17.135 -15.362  1.00 92.69           C  
ATOM   3132  CB  VAL C  41      10.096 -19.242 -13.981  1.00 92.69           C  
ATOM   3133  O   VAL C  41      10.563 -17.061 -16.490  1.00 92.69           O  
ATOM   3134  CG1 VAL C  41       9.914 -20.021 -15.282  1.00 92.69           C  
ATOM   3135  CG2 VAL C  41      10.895 -20.063 -12.970  1.00 92.69           C  
ATOM   3136  N   LEU C  42       8.885 -16.547 -15.077  1.00 92.81           N  
ATOM   3137  CA  LEU C  42       8.133 -15.792 -16.074  1.00 92.81           C  
ATOM   3138  C   LEU C  42       8.954 -14.620 -16.601  1.00 92.81           C  
ATOM   3139  CB  LEU C  42       6.817 -15.282 -15.480  1.00 92.81           C  
ATOM   3140  O   LEU C  42       9.033 -14.407 -17.813  1.00 92.81           O  
ATOM   3141  CG  LEU C  42       5.793 -16.348 -15.087  1.00 92.81           C  
ATOM   3142  CD1 LEU C  42       4.522 -15.692 -14.557  1.00 92.81           C  
ATOM   3143  CD2 LEU C  42       5.479 -17.252 -16.274  1.00 92.81           C  
ATOM   3144  N   ALA C  43       9.632 -13.963 -15.766  1.00 90.58           N  
ATOM   3145  CA  ALA C  43      10.412 -12.783 -16.132  1.00 90.58           C  
ATOM   3146  C   ALA C  43      11.625 -13.167 -16.975  1.00 90.58           C  
ATOM   3147  CB  ALA C  43      10.855 -12.029 -14.880  1.00 90.58           C  
ATOM   3148  O   ALA C  43      12.092 -12.377 -17.799  1.00 90.58           O  
ATOM   3149  N   ALA C  44      12.083 -14.295 -16.726  1.00 91.52           N  
ATOM   3150  CA  ALA C  44      13.254 -14.760 -17.465  1.00 91.52           C  
ATOM   3151  C   ALA C  44      12.914 -15.010 -18.931  1.00 91.52           C  
ATOM   3152  CB  ALA C  44      13.816 -16.029 -16.828  1.00 91.52           C  
ATOM   3153  O   ALA C  44      13.773 -14.876 -19.806  1.00 91.52           O  
ATOM   3154  N   PHE C  45      11.672 -15.358 -19.229  1.00 92.59           N  
ATOM   3155  CA  PHE C  45      11.321 -15.787 -20.578  1.00 92.59           C  
ATOM   3156  C   PHE C  45      10.416 -14.762 -21.253  1.00 92.59           C  
ATOM   3157  CB  PHE C  45      10.633 -17.155 -20.546  1.00 92.59           C  
ATOM   3158  O   PHE C  45      10.113 -14.882 -22.442  1.00 92.59           O  
ATOM   3159  CG  PHE C  45      11.559 -18.293 -20.213  1.00 92.59           C  
ATOM   3160  CD1 PHE C  45      12.377 -18.850 -21.188  1.00 92.59           C  
ATOM   3161  CD2 PHE C  45      11.612 -18.805 -18.923  1.00 92.59           C  
ATOM   3162  CE1 PHE C  45      13.236 -19.904 -20.881  1.00 92.59           C  
ATOM   3163  CE2 PHE C  45      12.467 -19.857 -18.609  1.00 92.59           C  
ATOM   3164  CZ  PHE C  45      13.278 -20.406 -19.590  1.00 92.59           C  
ATOM   3165  N   SER C  46       9.878 -13.731 -20.573  1.00 91.91           N  
ATOM   3166  CA  SER C  46       8.932 -12.762 -21.119  1.00 91.91           C  
ATOM   3167  C   SER C  46       9.223 -11.357 -20.604  1.00 91.91           C  
ATOM   3168  CB  SER C  46       7.497 -13.157 -20.767  1.00 91.91           C  
ATOM   3169  O   SER C  46       9.104 -11.092 -19.406  1.00 91.91           O  
ATOM   3170  OG  SER C  46       6.605 -12.086 -21.021  1.00 91.91           O  
ATOM   3171  N   ASN C  47       9.539 -10.442 -21.560  1.00 85.09           N  
ATOM   3172  CA  ASN C  47       9.766  -9.050 -21.188  1.00 85.09           C  
ATOM   3173  C   ASN C  47       8.490  -8.393 -20.671  1.00 85.09           C  
ATOM   3174  CB  ASN C  47      10.327  -8.262 -22.374  1.00 85.09           C  
ATOM   3175  O   ASN C  47       8.549  -7.443 -19.888  1.00 85.09           O  
ATOM   3176  CG  ASN C  47      11.794  -8.550 -22.625  1.00 85.09           C  
ATOM   3177  ND2 ASN C  47      12.191  -8.538 -23.892  1.00 85.09           N  
ATOM   3178  OD1 ASN C  47      12.563  -8.783 -21.689  1.00 85.09           O  
ATOM   3179  N   TYR C  48       7.354  -8.917 -21.107  1.00 88.90           N  
ATOM   3180  CA  TYR C  48       6.076  -8.461 -20.572  1.00 88.90           C  
ATOM   3181  C   TYR C  48       6.017  -8.652 -19.061  1.00 88.90           C  
ATOM   3182  CB  TYR C  48       4.917  -9.207 -21.238  1.00 88.90           C  
ATOM   3183  O   TYR C  48       5.747  -7.705 -18.319  1.00 88.90           O  
ATOM   3184  CG  TYR C  48       3.564  -8.867 -20.661  1.00 88.90           C  
ATOM   3185  CD1 TYR C  48       2.963  -9.690 -19.712  1.00 88.90           C  
ATOM   3186  CD2 TYR C  48       2.884  -7.723 -21.064  1.00 88.90           C  
ATOM   3187  CE1 TYR C  48       1.716  -9.382 -19.179  1.00 88.90           C  
ATOM   3188  CE2 TYR C  48       1.637  -7.404 -20.538  1.00 88.90           C  
ATOM   3189  OH  TYR C  48      -0.173  -7.928 -19.072  1.00 88.90           O  
ATOM   3190  CZ  TYR C  48       1.062  -8.239 -19.597  1.00 88.90           C  
ATOM   3191  N   PHE C  49       6.309  -9.810 -18.628  1.00 89.63           N  
ATOM   3192  CA  PHE C  49       6.276 -10.096 -17.198  1.00 89.63           C  
ATOM   3193  C   PHE C  49       7.415  -9.384 -16.477  1.00 89.63           C  
ATOM   3194  CB  PHE C  49       6.360 -11.605 -16.949  1.00 89.63           C  
ATOM   3195  O   PHE C  49       7.247  -8.919 -15.348  1.00 89.63           O  
ATOM   3196  CG  PHE C  49       5.088 -12.345 -17.270  1.00 89.63           C  
ATOM   3197  CD1 PHE C  49       3.922 -12.090 -16.559  1.00 89.63           C  
ATOM   3198  CD2 PHE C  49       5.060 -13.295 -18.282  1.00 89.63           C  
ATOM   3199  CE1 PHE C  49       2.744 -12.772 -16.854  1.00 89.63           C  
ATOM   3200  CE2 PHE C  49       3.887 -13.981 -18.582  1.00 89.63           C  
ATOM   3201  CZ  PHE C  49       2.730 -13.719 -17.866  1.00 89.63           C  
ATOM   3202  N   LYS C  50       8.537  -9.374 -17.035  1.00 85.15           N  
ATOM   3203  CA  LYS C  50       9.661  -8.655 -16.442  1.00 85.15           C  
ATOM   3204  C   LYS C  50       9.278  -7.215 -16.109  1.00 85.15           C  
ATOM   3205  CB  LYS C  50      10.867  -8.672 -17.382  1.00 85.15           C  
ATOM   3206  O   LYS C  50       9.521  -6.744 -14.996  1.00 85.15           O  
ATOM   3207  CG  LYS C  50      12.167  -8.228 -16.729  1.00 85.15           C  
ATOM   3208  CD  LYS C  50      13.352  -8.395 -17.672  1.00 85.15           C  
ATOM   3209  CE  LYS C  50      14.667  -8.054 -16.985  1.00 85.15           C  
ATOM   3210  NZ  LYS C  50      15.839  -8.306 -17.876  1.00 85.15           N  
ATOM   3211  N   MET C  51       8.733  -6.595 -17.093  1.00 73.45           N  
ATOM   3212  CA  MET C  51       8.323  -5.204 -16.923  1.00 73.45           C  
ATOM   3213  C   MET C  51       7.285  -5.074 -15.812  1.00 73.45           C  
ATOM   3214  CB  MET C  51       7.761  -4.645 -18.231  1.00 73.45           C  
ATOM   3215  O   MET C  51       7.356  -4.154 -14.996  1.00 73.45           O  
ATOM   3216  CG  MET C  51       7.622  -3.131 -18.241  1.00 73.45           C  
ATOM   3217  SD  MET C  51       9.086  -2.296 -18.966  1.00 73.45           S  
ATOM   3218  CE  MET C  51       8.958  -2.862 -20.686  1.00 73.45           C  
ATOM   3219  N   ILE C  52       6.325  -5.976 -15.722  1.00 77.94           N  
ATOM   3220  CA  ILE C  52       5.252  -5.934 -14.735  1.00 77.94           C  
ATOM   3221  C   ILE C  52       5.828  -6.149 -13.337  1.00 77.94           C  
ATOM   3222  CB  ILE C  52       4.165  -6.990 -15.035  1.00 77.94           C  
ATOM   3223  O   ILE C  52       5.491  -5.421 -12.401  1.00 77.94           O  
ATOM   3224  CG1 ILE C  52       3.407  -6.627 -16.317  1.00 77.94           C  
ATOM   3225  CG2 ILE C  52       3.204  -7.127 -13.851  1.00 77.94           C  
ATOM   3226  CD1 ILE C  52       2.350  -7.645 -16.721  1.00 77.94           C  
ATOM   3227  N   PHE C  53       6.759  -7.057 -13.215  1.00 79.67           N  
ATOM   3228  CA  PHE C  53       7.244  -7.464 -11.901  1.00 79.67           C  
ATOM   3229  C   PHE C  53       8.214  -6.432 -11.339  1.00 79.67           C  
ATOM   3230  CB  PHE C  53       7.922  -8.836 -11.978  1.00 79.67           C  
ATOM   3231  O   PHE C  53       8.363  -6.311 -10.121  1.00 79.67           O  
ATOM   3232  CG  PHE C  53       6.973  -9.966 -12.272  1.00 79.67           C  
ATOM   3233  CD1 PHE C  53       5.681  -9.958 -11.762  1.00 79.67           C  
ATOM   3234  CD2 PHE C  53       7.375 -11.038 -13.059  1.00 79.67           C  
ATOM   3235  CE1 PHE C  53       4.801 -11.004 -12.032  1.00 79.67           C  
ATOM   3236  CE2 PHE C  53       6.501 -12.087 -13.333  1.00 79.67           C  
ATOM   3237  CZ  PHE C  53       5.215 -12.068 -12.817  1.00 79.67           C  
ATOM   3238  N   ILE C  54       8.923  -5.681 -12.178  1.00 69.68           N  
ATOM   3239  CA  ILE C  54       9.823  -4.629 -11.719  1.00 69.68           C  
ATOM   3240  C   ILE C  54       9.013  -3.486 -11.111  1.00 69.68           C  
ATOM   3241  CB  ILE C  54      10.712  -4.104 -12.868  1.00 69.68           C  
ATOM   3242  O   ILE C  54       9.451  -2.847 -10.151  1.00 69.68           O  
ATOM   3243  CG1 ILE C  54      11.722  -5.175 -13.294  1.00 69.68           C  
ATOM   3244  CG2 ILE C  54      11.425  -2.813 -12.453  1.00 69.68           C  
ATOM   3245  CD1 ILE C  54      12.466  -4.848 -14.582  1.00 69.68           C  
ATOM   3246  N   HIS C  55       7.755  -3.260 -11.576  1.00 64.79           N  
ATOM   3247  CA  HIS C  55       7.028  -2.053 -11.200  1.00 64.79           C  
ATOM   3248  C   HIS C  55       5.835  -2.382 -10.309  1.00 64.79           C  
ATOM   3249  CB  HIS C  55       6.559  -1.301 -12.447  1.00 64.79           C  
ATOM   3250  O   HIS C  55       5.334  -1.515  -9.590  1.00 64.79           O  
ATOM   3251  CG  HIS C  55       7.676  -0.705 -13.244  1.00 64.79           C  
ATOM   3252  CD2 HIS C  55       8.224   0.532 -13.220  1.00 64.79           C  
ATOM   3253  ND1 HIS C  55       8.360  -1.412 -14.209  1.00 64.79           N  
ATOM   3254  CE1 HIS C  55       9.285  -0.632 -14.744  1.00 64.79           C  
ATOM   3255  NE2 HIS C  55       9.223   0.553 -14.162  1.00 64.79           N  
ATOM   3256  N   GLN C  56       5.375  -3.614 -10.377  1.00 57.28           N  
ATOM   3257  CA  GLN C  56       4.183  -3.991  -9.624  1.00 57.28           C  
ATOM   3258  C   GLN C  56       4.495  -5.094  -8.616  1.00 57.28           C  
ATOM   3259  CB  GLN C  56       3.070  -4.443 -10.570  1.00 57.28           C  
ATOM   3260  O   GLN C  56       5.240  -6.028  -8.921  1.00 57.28           O  
ATOM   3261  CG  GLN C  56       2.487  -3.319 -11.415  1.00 57.28           C  
ATOM   3262  CD  GLN C  56       1.454  -3.810 -12.412  1.00 57.28           C  
ATOM   3263  NE2 GLN C  56       1.423  -3.190 -13.587  1.00 57.28           N  
ATOM   3264  OE1 GLN C  56       0.691  -4.739 -12.129  1.00 57.28           O  
ATOM   3265  N   THR C  57       3.989  -5.089  -7.330  1.00 56.50           N  
ATOM   3266  CA  THR C  57       4.249  -6.078  -6.289  1.00 56.50           C  
ATOM   3267  C   THR C  57       3.062  -7.024  -6.134  1.00 56.50           C  
ATOM   3268  CB  THR C  57       4.549  -5.401  -4.939  1.00 56.50           C  
ATOM   3269  O   THR C  57       3.139  -8.010  -5.398  1.00 56.50           O  
ATOM   3270  CG2 THR C  57       5.921  -4.734  -4.951  1.00 56.50           C  
ATOM   3271  OG1 THR C  57       3.550  -4.409  -4.675  1.00 56.50           O  
ATOM   3272  N   SER C  58       2.071  -6.819  -6.964  1.00 67.04           N  
ATOM   3273  CA  SER C  58       0.886  -7.662  -6.836  1.00 67.04           C  
ATOM   3274  C   SER C  58       1.208  -9.119  -7.148  1.00 67.04           C  
ATOM   3275  CB  SER C  58      -0.227  -7.167  -7.760  1.00 67.04           C  
ATOM   3276  O   SER C  58       2.023  -9.406  -8.028  1.00 67.04           O  
ATOM   3277  OG  SER C  58      -1.299  -8.093  -7.796  1.00 67.04           O  
ATOM   3278  N   GLU C  59       0.595  -9.967  -6.387  1.00 69.66           N  
ATOM   3279  CA  GLU C  59       0.828 -11.394  -6.591  1.00 69.66           C  
ATOM   3280  C   GLU C  59      -0.124 -11.964  -7.638  1.00 69.66           C  
ATOM   3281  CB  GLU C  59       0.678 -12.157  -5.272  1.00 69.66           C  
ATOM   3282  O   GLU C  59       0.083 -13.075  -8.132  1.00 69.66           O  
ATOM   3283  CG  GLU C  59       1.786 -11.873  -4.268  1.00 69.66           C  
ATOM   3284  CD  GLU C  59       1.660 -12.686  -2.990  1.00 69.66           C  
ATOM   3285  OE1 GLU C  59       2.562 -12.603  -2.126  1.00 69.66           O  
ATOM   3286  OE2 GLU C  59       0.651 -13.414  -2.851  1.00 69.66           O  
ATOM   3287  N   CYS C  60      -1.024 -11.243  -8.077  1.00 75.25           N  
ATOM   3288  CA  CYS C  60      -1.965 -11.706  -9.091  1.00 75.25           C  
ATOM   3289  C   CYS C  60      -1.939 -10.798 -10.315  1.00 75.25           C  
ATOM   3290  CB  CYS C  60      -3.381 -11.767  -8.520  1.00 75.25           C  
ATOM   3291  O   CYS C  60      -2.125  -9.586 -10.197  1.00 75.25           O  
ATOM   3292  SG  CYS C  60      -4.604 -12.427  -9.675  1.00 75.25           S  
ATOM   3293  N   ILE C  61      -1.682 -11.390 -11.476  1.00 79.72           N  
ATOM   3294  CA  ILE C  61      -1.653 -10.685 -12.752  1.00 79.72           C  
ATOM   3295  C   ILE C  61      -2.852 -11.103 -13.600  1.00 79.72           C  
ATOM   3296  CB  ILE C  61      -0.337 -10.952 -13.516  1.00 79.72           C  
ATOM   3297  O   ILE C  61      -3.025 -12.286 -13.901  1.00 79.72           O  
ATOM   3298  CG1 ILE C  61       0.870 -10.579 -12.648  1.00 79.72           C  
ATOM   3299  CG2 ILE C  61      -0.316 -10.185 -14.842  1.00 79.72           C  
ATOM   3300  CD1 ILE C  61       2.208 -11.026 -13.222  1.00 79.72           C  
ATOM   3301  N   LYS C  62      -3.688 -10.205 -13.940  1.00 80.29           N  
ATOM   3302  CA  LYS C  62      -4.864 -10.490 -14.757  1.00 80.29           C  
ATOM   3303  C   LYS C  62      -4.614 -10.141 -16.221  1.00 80.29           C  
ATOM   3304  CB  LYS C  62      -6.079  -9.722 -14.235  1.00 80.29           C  
ATOM   3305  O   LYS C  62      -4.247  -9.009 -16.541  1.00 80.29           O  
ATOM   3306  CG  LYS C  62      -6.725 -10.346 -13.007  1.00 80.29           C  
ATOM   3307  CD  LYS C  62      -8.013  -9.627 -12.627  1.00 80.29           C  
ATOM   3308  CE  LYS C  62      -8.634 -10.218 -11.368  1.00 80.29           C  
ATOM   3309  NZ  LYS C  62      -9.842  -9.454 -10.935  1.00 80.29           N  
ATOM   3310  N   ILE C  63      -4.812 -11.023 -17.058  1.00 84.81           N  
ATOM   3311  CA  ILE C  63      -4.658 -10.842 -18.497  1.00 84.81           C  
ATOM   3312  C   ILE C  63      -5.965 -11.193 -19.204  1.00 84.81           C  
ATOM   3313  CB  ILE C  63      -3.500 -11.700 -19.054  1.00 84.81           C  
ATOM   3314  O   ILE C  63      -6.600 -12.202 -18.885  1.00 84.81           O  
ATOM   3315  CG1 ILE C  63      -2.201 -11.400 -18.298  1.00 84.81           C  
ATOM   3316  CG2 ILE C  63      -3.327 -11.462 -20.557  1.00 84.81           C  
ATOM   3317  CD1 ILE C  63      -1.045 -12.320 -18.663  1.00 84.81           C  
ATOM   3318  N   GLN C  64      -6.330 -10.388 -20.135  1.00 85.81           N  
ATOM   3319  CA  GLN C  64      -7.561 -10.630 -20.880  1.00 85.81           C  
ATOM   3320  C   GLN C  64      -7.388 -11.778 -21.871  1.00 85.81           C  
ATOM   3321  CB  GLN C  64      -8.001  -9.363 -21.616  1.00 85.81           C  
ATOM   3322  O   GLN C  64      -6.355 -11.881 -22.535  1.00 85.81           O  
ATOM   3323  CG  GLN C  64      -8.372  -8.212 -20.692  1.00 85.81           C  
ATOM   3324  CD  GLN C  64      -9.660  -8.463 -19.930  1.00 85.81           C  
ATOM   3325  NE2 GLN C  64      -9.739  -7.942 -18.710  1.00 85.81           N  
ATOM   3326  OE1 GLN C  64     -10.578  -9.118 -20.434  1.00 85.81           O  
ATOM   3327  N   PRO C  65      -8.380 -12.582 -22.015  1.00 86.05           N  
ATOM   3328  CA  PRO C  65      -8.323 -13.697 -22.963  1.00 86.05           C  
ATOM   3329  C   PRO C  65      -8.180 -13.234 -24.411  1.00 86.05           C  
ATOM   3330  CB  PRO C  65      -9.659 -14.412 -22.748  1.00 86.05           C  
ATOM   3331  O   PRO C  65      -7.715 -13.994 -25.264  1.00 86.05           O  
ATOM   3332  CG  PRO C  65     -10.097 -13.999 -21.380  1.00 86.05           C  
ATOM   3333  CD  PRO C  65      -9.521 -12.645 -21.083  1.00 86.05           C  
ATOM   3334  N   THR C  66      -8.570 -12.025 -24.692  1.00 88.22           N  
ATOM   3335  CA  THR C  66      -8.435 -11.473 -26.035  1.00 88.22           C  
ATOM   3336  C   THR C  66      -6.969 -11.206 -26.365  1.00 88.22           C  
ATOM   3337  CB  THR C  66      -9.243 -10.171 -26.188  1.00 88.22           C  
ATOM   3338  O   THR C  66      -6.581 -11.203 -27.535  1.00 88.22           O  
ATOM   3339  CG2 THR C  66     -10.738 -10.459 -26.274  1.00 88.22           C  
ATOM   3340  OG1 THR C  66      -8.995  -9.326 -25.057  1.00 88.22           O  
ATOM   3341  N   ASP C  67      -6.246 -10.989 -25.360  1.00 89.36           N  
ATOM   3342  CA  ASP C  67      -4.822 -10.743 -25.565  1.00 89.36           C  
ATOM   3343  C   ASP C  67      -4.055 -12.054 -25.719  1.00 89.36           C  
ATOM   3344  CB  ASP C  67      -4.246  -9.929 -24.404  1.00 89.36           C  
ATOM   3345  O   ASP C  67      -3.169 -12.165 -26.569  1.00 89.36           O  
ATOM   3346  CG  ASP C  67      -4.815  -8.523 -24.325  1.00 89.36           C  
ATOM   3347  OD1 ASP C  67      -5.025  -7.890 -25.382  1.00 89.36           O  
ATOM   3348  OD2 ASP C  67      -5.052  -8.043 -23.195  1.00 89.36           O  
ATOM   3349  N   ILE C  68      -4.329 -12.886 -24.824  1.00 90.46           N  
ATOM   3350  CA  ILE C  68      -3.784 -14.236 -24.914  1.00 90.46           C  
ATOM   3351  C   ILE C  68      -4.767 -15.232 -24.302  1.00 90.46           C  
ATOM   3352  CB  ILE C  68      -2.411 -14.338 -24.212  1.00 90.46           C  
ATOM   3353  O   ILE C  68      -5.245 -15.033 -23.183  1.00 90.46           O  
ATOM   3354  CG1 ILE C  68      -1.793 -15.722 -24.446  1.00 90.46           C  
ATOM   3355  CG2 ILE C  68      -2.546 -14.045 -22.715  1.00 90.46           C  
ATOM   3356  CD1 ILE C  68      -0.317 -15.810 -24.085  1.00 90.46           C  
ATOM   3357  N   GLN C  69      -5.037 -16.289 -25.009  1.00 86.43           N  
ATOM   3358  CA  GLN C  69      -5.973 -17.313 -24.557  1.00 86.43           C  
ATOM   3359  C   GLN C  69      -5.319 -18.246 -23.542  1.00 86.43           C  
ATOM   3360  CB  GLN C  69      -6.503 -18.118 -25.744  1.00 86.43           C  
ATOM   3361  O   GLN C  69      -4.108 -18.472 -23.588  1.00 86.43           O  
ATOM   3362  CG  GLN C  69      -7.283 -17.286 -26.752  1.00 86.43           C  
ATOM   3363  CD  GLN C  69      -6.418 -16.779 -27.891  1.00 86.43           C  
ATOM   3364  NE2 GLN C  69      -7.037 -16.525 -29.038  1.00 86.43           N  
ATOM   3365  OE1 GLN C  69      -5.203 -16.617 -27.740  1.00 86.43           O  
ATOM   3366  N   PRO C  70      -6.074 -18.819 -22.650  1.00 86.09           N  
ATOM   3367  CA  PRO C  70      -5.538 -19.673 -21.587  1.00 86.09           C  
ATOM   3368  C   PRO C  70      -4.780 -20.883 -22.129  1.00 86.09           C  
ATOM   3369  CB  PRO C  70      -6.790 -20.111 -20.822  1.00 86.09           C  
ATOM   3370  O   PRO C  70      -3.755 -21.276 -21.566  1.00 86.09           O  
ATOM   3371  CG  PRO C  70      -7.828 -19.096 -21.175  1.00 86.09           C  
ATOM   3372  CD  PRO C  70      -7.468 -18.485 -22.498  1.00 86.09           C  
ATOM   3373  N   ASP C  71      -5.226 -21.494 -23.197  1.00 85.70           N  
ATOM   3374  CA  ASP C  71      -4.556 -22.674 -23.736  1.00 85.70           C  
ATOM   3375  C   ASP C  71      -3.199 -22.309 -24.335  1.00 85.70           C  
ATOM   3376  CB  ASP C  71      -5.431 -23.354 -24.791  1.00 85.70           C  
ATOM   3377  O   ASP C  71      -2.239 -23.074 -24.221  1.00 85.70           O  
ATOM   3378  CG  ASP C  71      -5.823 -22.424 -25.925  1.00 85.70           C  
ATOM   3379  OD1 ASP C  71      -5.971 -21.205 -25.691  1.00 85.70           O  
ATOM   3380  OD2 ASP C  71      -5.987 -22.915 -27.063  1.00 85.70           O  
ATOM   3381  N   ILE C  72      -3.184 -21.107 -24.963  1.00 88.14           N  
ATOM   3382  CA  ILE C  72      -1.921 -20.637 -25.521  1.00 88.14           C  
ATOM   3383  C   ILE C  72      -0.942 -20.327 -24.390  1.00 88.14           C  
ATOM   3384  CB  ILE C  72      -2.125 -19.389 -26.410  1.00 88.14           C  
ATOM   3385  O   ILE C  72       0.230 -20.704 -24.455  1.00 88.14           O  
ATOM   3386  CG1 ILE C  72      -3.049 -19.719 -27.588  1.00 88.14           C  
ATOM   3387  CG2 ILE C  72      -0.779 -18.851 -26.903  1.00 88.14           C  
ATOM   3388  CD1 ILE C  72      -2.502 -20.790 -28.522  1.00 88.14           C  
ATOM   3389  N   PHE C  73      -1.447 -19.700 -23.382  1.00 92.15           N  
ATOM   3390  CA  PHE C  73      -0.590 -19.376 -22.247  1.00 92.15           C  
ATOM   3391  C   PHE C  73      -0.082 -20.645 -21.573  1.00 92.15           C  
ATOM   3392  CB  PHE C  73      -1.343 -18.509 -21.233  1.00 92.15           C  
ATOM   3393  O   PHE C  73       1.092 -20.732 -21.206  1.00 92.15           O  
ATOM   3394  CG  PHE C  73      -0.506 -18.085 -20.057  1.00 92.15           C  
ATOM   3395  CD1 PHE C  73      -0.708 -18.648 -18.803  1.00 92.15           C  
ATOM   3396  CD2 PHE C  73       0.484 -17.122 -20.206  1.00 92.15           C  
ATOM   3397  CE1 PHE C  73       0.066 -18.258 -17.713  1.00 92.15           C  
ATOM   3398  CE2 PHE C  73       1.261 -16.726 -19.120  1.00 92.15           C  
ATOM   3399  CZ  PHE C  73       1.050 -17.295 -17.875  1.00 92.15           C  
ATOM   3400  N   SER C  74      -1.002 -21.516 -21.334  1.00 87.25           N  
ATOM   3401  CA  SER C  74      -0.620 -22.794 -20.742  1.00 87.25           C  
ATOM   3402  C   SER C  74       0.494 -23.462 -21.540  1.00 87.25           C  
ATOM   3403  CB  SER C  74      -1.828 -23.727 -20.656  1.00 87.25           C  
ATOM   3404  O   SER C  74       1.436 -24.008 -20.964  1.00 87.25           O  
ATOM   3405  OG  SER C  74      -1.446 -25.001 -20.164  1.00 87.25           O  
ATOM   3406  N   TYR C  75       0.312 -23.449 -22.845  1.00 87.98           N  
ATOM   3407  CA  TYR C  75       1.308 -24.003 -23.755  1.00 87.98           C  
ATOM   3408  C   TYR C  75       2.663 -23.337 -23.552  1.00 87.98           C  
ATOM   3409  CB  TYR C  75       0.857 -23.837 -25.210  1.00 87.98           C  
ATOM   3410  O   TYR C  75       3.676 -24.018 -23.375  1.00 87.98           O  
ATOM   3411  CG  TYR C  75       1.709 -24.596 -26.199  1.00 87.98           C  
ATOM   3412  CD1 TYR C  75       2.831 -24.007 -26.777  1.00 87.98           C  
ATOM   3413  CD2 TYR C  75       1.392 -25.902 -26.558  1.00 87.98           C  
ATOM   3414  CE1 TYR C  75       3.617 -24.702 -27.691  1.00 87.98           C  
ATOM   3415  CE2 TYR C  75       2.172 -26.606 -27.470  1.00 87.98           C  
ATOM   3416  OH  TYR C  75       4.055 -26.691 -28.934  1.00 87.98           O  
ATOM   3417  CZ  TYR C  75       3.280 -25.999 -28.030  1.00 87.98           C  
ATOM   3418  N   LEU C  76       2.695 -22.026 -23.540  1.00 92.03           N  
ATOM   3419  CA  LEU C  76       3.923 -21.255 -23.382  1.00 92.03           C  
ATOM   3420  C   LEU C  76       4.510 -21.446 -21.988  1.00 92.03           C  
ATOM   3421  CB  LEU C  76       3.659 -19.768 -23.638  1.00 92.03           C  
ATOM   3422  O   LEU C  76       5.730 -21.540 -21.830  1.00 92.03           O  
ATOM   3423  CG  LEU C  76       3.318 -19.379 -25.078  1.00 92.03           C  
ATOM   3424  CD1 LEU C  76       2.944 -17.902 -25.152  1.00 92.03           C  
ATOM   3425  CD2 LEU C  76       4.487 -19.687 -26.007  1.00 92.03           C  
ATOM   3426  N   LEU C  77       3.657 -21.498 -21.034  1.00 91.80           N  
ATOM   3427  CA  LEU C  77       4.093 -21.707 -19.657  1.00 91.80           C  
ATOM   3428  C   LEU C  77       4.823 -23.039 -19.515  1.00 91.80           C  
ATOM   3429  CB  LEU C  77       2.896 -21.663 -18.703  1.00 91.80           C  
ATOM   3430  O   LEU C  77       5.848 -23.120 -18.835  1.00 91.80           O  
ATOM   3431  CG  LEU C  77       3.221 -21.661 -17.209  1.00 91.80           C  
ATOM   3432  CD1 LEU C  77       3.958 -20.382 -16.828  1.00 91.80           C  
ATOM   3433  CD2 LEU C  77       1.947 -21.816 -16.385  1.00 91.80           C  
ATOM   3434  N   HIS C  78       4.275 -24.044 -20.102  1.00 86.96           N  
ATOM   3435  CA  HIS C  78       4.906 -25.359 -20.093  1.00 86.96           C  
ATOM   3436  C   HIS C  78       6.309 -25.301 -20.687  1.00 86.96           C  
ATOM   3437  CB  HIS C  78       4.052 -26.368 -20.862  1.00 86.96           C  
ATOM   3438  O   HIS C  78       7.249 -25.872 -20.128  1.00 86.96           O  
ATOM   3439  CG  HIS C  78       4.579 -27.767 -20.807  1.00 86.96           C  
ATOM   3440  CD2 HIS C  78       5.294 -28.484 -21.705  1.00 86.96           C  
ATOM   3441  ND1 HIS C  78       4.382 -28.594 -19.722  1.00 86.96           N  
ATOM   3442  CE1 HIS C  78       4.956 -29.762 -19.956  1.00 86.96           C  
ATOM   3443  NE2 HIS C  78       5.517 -29.721 -21.153  1.00 86.96           N  
ATOM   3444  N   ILE C  79       6.454 -24.647 -21.733  1.00 89.35           N  
ATOM   3445  CA  ILE C  79       7.747 -24.525 -22.398  1.00 89.35           C  
ATOM   3446  C   ILE C  79       8.713 -23.745 -21.509  1.00 89.35           C  
ATOM   3447  CB  ILE C  79       7.612 -23.837 -23.775  1.00 89.35           C  
ATOM   3448  O   ILE C  79       9.896 -24.082 -21.422  1.00 89.35           O  
ATOM   3449  CG1 ILE C  79       6.730 -24.676 -24.707  1.00 89.35           C  
ATOM   3450  CG2 ILE C  79       8.991 -23.595 -24.395  1.00 89.35           C  
ATOM   3451  CD1 ILE C  79       6.436 -24.011 -26.045  1.00 89.35           C  
ATOM   3452  N   MET C  80       8.198 -22.735 -20.883  1.00 91.62           N  
ATOM   3453  CA  MET C  80       9.034 -21.927 -20.000  1.00 91.62           C  
ATOM   3454  C   MET C  80       9.653 -22.783 -18.901  1.00 91.62           C  
ATOM   3455  CB  MET C  80       8.221 -20.789 -19.381  1.00 91.62           C  
ATOM   3456  O   MET C  80      10.813 -22.589 -18.535  1.00 91.62           O  
ATOM   3457  CG  MET C  80       7.824 -19.708 -20.374  1.00 91.62           C  
ATOM   3458  SD  MET C  80       6.862 -18.355 -19.593  1.00 91.62           S  
ATOM   3459  CE  MET C  80       6.220 -17.523 -21.073  1.00 91.62           C  
ATOM   3460  N   TYR C  81       8.940 -23.746 -18.431  1.00 88.82           N  
ATOM   3461  CA  TYR C  81       9.399 -24.531 -17.291  1.00 88.82           C  
ATOM   3462  C   TYR C  81      10.142 -25.779 -17.751  1.00 88.82           C  
ATOM   3463  CB  TYR C  81       8.218 -24.925 -16.399  1.00 88.82           C  
ATOM   3464  O   TYR C  81      10.978 -26.316 -17.021  1.00 88.82           O  
ATOM   3465  CG  TYR C  81       7.883 -23.897 -15.346  1.00 88.82           C  
ATOM   3466  CD1 TYR C  81       8.419 -23.984 -14.063  1.00 88.82           C  
ATOM   3467  CD2 TYR C  81       7.028 -22.837 -15.631  1.00 88.82           C  
ATOM   3468  CE1 TYR C  81       8.112 -23.041 -13.089  1.00 88.82           C  
ATOM   3469  CE2 TYR C  81       6.713 -21.888 -14.664  1.00 88.82           C  
ATOM   3470  OH  TYR C  81       6.951 -21.060 -12.438  1.00 88.82           O  
ATOM   3471  CZ  TYR C  81       7.260 -21.997 -13.399  1.00 88.82           C  
ATOM   3472  N   THR C  82       9.907 -26.279 -18.914  1.00 84.91           N  
ATOM   3473  CA  THR C  82      10.423 -27.598 -19.264  1.00 84.91           C  
ATOM   3474  C   THR C  82      11.395 -27.505 -20.436  1.00 84.91           C  
ATOM   3475  CB  THR C  82       9.280 -28.569 -19.617  1.00 84.91           C  
ATOM   3476  O   THR C  82      12.209 -28.406 -20.647  1.00 84.91           O  
ATOM   3477  CG2 THR C  82       8.259 -28.651 -18.487  1.00 84.91           C  
ATOM   3478  OG1 THR C  82       8.625 -28.113 -20.807  1.00 84.91           O  
ATOM   3479  N   GLY C  83      11.217 -26.396 -21.232  1.00 87.14           N  
ATOM   3480  CA  GLY C  83      12.007 -26.292 -22.448  1.00 87.14           C  
ATOM   3481  C   GLY C  83      11.556 -27.246 -23.537  1.00 87.14           C  
ATOM   3482  O   GLY C  83      12.206 -27.361 -24.578  1.00 87.14           O  
ATOM   3483  N   LYS C  84      10.530 -27.941 -23.289  1.00 80.32           N  
ATOM   3484  CA  LYS C  84       9.982 -28.897 -24.247  1.00 80.32           C  
ATOM   3485  C   LYS C  84       8.560 -28.518 -24.650  1.00 80.32           C  
ATOM   3486  CB  LYS C  84      10.002 -30.311 -23.664  1.00 80.32           C  
ATOM   3487  O   LYS C  84       7.825 -27.917 -23.863  1.00 80.32           O  
ATOM   3488  CG  LYS C  84      11.395 -30.822 -23.326  1.00 80.32           C  
ATOM   3489  CD  LYS C  84      11.355 -32.254 -22.809  1.00 80.32           C  
ATOM   3490  CE  LYS C  84      12.748 -32.763 -22.462  1.00 80.32           C  
ATOM   3491  NZ  LYS C  84      12.707 -34.143 -21.892  1.00 80.32           N  
ATOM   3492  N   GLY C  85       8.218 -28.836 -25.907  1.00 78.64           N  
ATOM   3493  CA  GLY C  85       6.854 -28.589 -26.347  1.00 78.64           C  
ATOM   3494  C   GLY C  85       5.857 -29.587 -25.788  1.00 78.64           C  
ATOM   3495  O   GLY C  85       6.149 -30.781 -25.701  1.00 78.64           O  
ATOM   3496  N   PRO C  86       4.765 -29.045 -25.293  1.00 71.44           N  
ATOM   3497  CA  PRO C  86       3.735 -29.966 -24.807  1.00 71.44           C  
ATOM   3498  C   PRO C  86       3.186 -30.871 -25.907  1.00 71.44           C  
ATOM   3499  CB  PRO C  86       2.647 -29.029 -24.276  1.00 71.44           C  
ATOM   3500  O   PRO C  86       3.364 -30.584 -27.094  1.00 71.44           O  
ATOM   3501  CG  PRO C  86       3.169 -27.652 -24.533  1.00 71.44           C  
ATOM   3502  CD  PRO C  86       4.474 -27.767 -25.267  1.00 71.44           C  
ATOM   3503  N   LYS C  87       2.609 -31.965 -25.517  1.00 66.91           N  
ATOM   3504  CA  LYS C  87       2.019 -32.901 -26.469  1.00 66.91           C  
ATOM   3505  C   LYS C  87       0.783 -32.301 -27.135  1.00 66.91           C  
ATOM   3506  CB  LYS C  87       1.654 -34.215 -25.776  1.00 66.91           C  
ATOM   3507  O   LYS C  87       0.477 -32.618 -28.287  1.00 66.91           O  
ATOM   3508  CG  LYS C  87       2.857 -35.037 -25.338  1.00 66.91           C  
ATOM   3509  CD  LYS C  87       2.432 -36.367 -24.729  1.00 66.91           C  
ATOM   3510  CE  LYS C  87       3.632 -37.169 -24.243  1.00 66.91           C  
ATOM   3511  NZ  LYS C  87       3.217 -38.452 -23.600  1.00 66.91           N  
ATOM   3512  N   GLN C  88       0.196 -31.340 -26.482  1.00 67.37           N  
ATOM   3513  CA  GLN C  88      -1.002 -30.687 -26.999  1.00 67.37           C  
ATOM   3514  C   GLN C  88      -0.666 -29.768 -28.170  1.00 67.37           C  
ATOM   3515  CB  GLN C  88      -1.701 -29.894 -25.893  1.00 67.37           C  
ATOM   3516  O   GLN C  88       0.389 -29.130 -28.182  1.00 67.37           O  
ATOM   3517  CG  GLN C  88      -3.042 -29.307 -26.312  1.00 67.37           C  
ATOM   3518  CD  GLN C  88      -3.760 -28.612 -25.171  1.00 67.37           C  
ATOM   3519  NE2 GLN C  88      -5.013 -28.233 -25.401  1.00 67.37           N  
ATOM   3520  OE1 GLN C  88      -3.195 -28.417 -24.090  1.00 67.37           O  
ATOM   3521  N   ILE C  89      -1.570 -29.784 -29.222  1.00 75.05           N  
ATOM   3522  CA  ILE C  89      -1.383 -28.894 -30.364  1.00 75.05           C  
ATOM   3523  C   ILE C  89      -2.277 -27.666 -30.212  1.00 75.05           C  
ATOM   3524  CB  ILE C  89      -1.683 -29.615 -31.697  1.00 75.05           C  
ATOM   3525  O   ILE C  89      -3.400 -27.765 -29.713  1.00 75.05           O  
ATOM   3526  CG1 ILE C  89      -0.837 -30.888 -31.819  1.00 75.05           C  
ATOM   3527  CG2 ILE C  89      -1.439 -28.679 -32.884  1.00 75.05           C  
ATOM   3528  CD1 ILE C  89      -1.331 -31.860 -32.881  1.00 75.05           C  
ATOM   3529  N   VAL C  90      -1.715 -26.578 -30.480  1.00 83.40           N  
ATOM   3530  CA  VAL C  90      -2.457 -25.322 -30.450  1.00 83.40           C  
ATOM   3531  C   VAL C  90      -2.368 -24.636 -31.811  1.00 83.40           C  
ATOM   3532  CB  VAL C  90      -1.933 -24.380 -29.342  1.00 83.40           C  
ATOM   3533  O   VAL C  90      -1.498 -24.962 -32.622  1.00 83.40           O  
ATOM   3534  CG1 VAL C  90      -2.236 -24.953 -27.959  1.00 83.40           C  
ATOM   3535  CG2 VAL C  90      -0.433 -24.144 -29.509  1.00 83.40           C  
ATOM   3536  N   ASP C  91      -3.428 -23.751 -32.066  1.00 86.81           N  
ATOM   3537  CA  ASP C  91      -3.435 -22.984 -33.307  1.00 86.81           C  
ATOM   3538  C   ASP C  91      -2.161 -22.154 -33.448  1.00 86.81           C  
ATOM   3539  CB  ASP C  91      -4.665 -22.074 -33.369  1.00 86.81           C  
ATOM   3540  O   ASP C  91      -1.816 -21.380 -32.553  1.00 86.81           O  
ATOM   3541  CG  ASP C  91      -4.760 -21.293 -34.668  1.00 86.81           C  
ATOM   3542  OD1 ASP C  91      -4.430 -20.088 -34.681  1.00 86.81           O  
ATOM   3543  OD2 ASP C  91      -5.172 -21.888 -35.687  1.00 86.81           O  
ATOM   3544  N   HIS C  92      -1.447 -22.340 -34.563  1.00 87.22           N  
ATOM   3545  CA  HIS C  92      -0.160 -21.701 -34.817  1.00 87.22           C  
ATOM   3546  C   HIS C  92      -0.287 -20.182 -34.802  1.00 87.22           C  
ATOM   3547  CB  HIS C  92       0.414 -22.167 -36.157  1.00 87.22           C  
ATOM   3548  O   HIS C  92       0.570 -19.489 -34.249  1.00 87.22           O  
ATOM   3549  CG  HIS C  92       1.815 -21.706 -36.402  1.00 87.22           C  
ATOM   3550  CD2 HIS C  92       3.003 -22.315 -36.180  1.00 87.22           C  
ATOM   3551  ND1 HIS C  92       2.108 -20.471 -36.938  1.00 87.22           N  
ATOM   3552  CE1 HIS C  92       3.421 -20.341 -37.037  1.00 87.22           C  
ATOM   3553  NE2 HIS C  92       3.987 -21.446 -36.583  1.00 87.22           N  
ATOM   3554  N   SER C  93      -1.314 -19.589 -35.489  1.00 90.38           N  
ATOM   3555  CA  SER C  93      -1.506 -18.143 -35.534  1.00 90.38           C  
ATOM   3556  C   SER C  93      -1.744 -17.573 -34.140  1.00 90.38           C  
ATOM   3557  CB  SER C  93      -2.681 -17.787 -36.447  1.00 90.38           C  
ATOM   3558  O   SER C  93      -1.198 -16.523 -33.792  1.00 90.38           O  
ATOM   3559  OG  SER C  93      -3.881 -18.372 -35.973  1.00 90.38           O  
ATOM   3560  N   ARG C  94      -2.527 -18.256 -33.343  1.00 89.97           N  
ATOM   3561  CA  ARG C  94      -2.797 -17.815 -31.978  1.00 89.97           C  
ATOM   3562  C   ARG C  94      -1.541 -17.902 -31.117  1.00 89.97           C  
ATOM   3563  CB  ARG C  94      -3.918 -18.649 -31.355  1.00 89.97           C  
ATOM   3564  O   ARG C  94      -1.313 -17.050 -30.255  1.00 89.97           O  
ATOM   3565  CG  ARG C  94      -5.289 -18.386 -31.958  1.00 89.97           C  
ATOM   3566  CD  ARG C  94      -6.342 -19.334 -31.401  1.00 89.97           C  
ATOM   3567  NE  ARG C  94      -6.493 -19.183 -29.957  1.00 89.97           N  
ATOM   3568  NH1 ARG C  94      -7.437 -21.266 -29.629  1.00 89.97           N  
ATOM   3569  NH2 ARG C  94      -7.100 -19.863 -27.848  1.00 89.97           N  
ATOM   3570  CZ  ARG C  94      -7.009 -20.104 -29.148  1.00 89.97           C  
ATOM   3571  N   LEU C  95      -0.737 -18.926 -31.339  1.00 90.95           N  
ATOM   3572  CA  LEU C  95       0.524 -19.099 -30.626  1.00 90.95           C  
ATOM   3573  C   LEU C  95       1.485 -17.955 -30.934  1.00 90.95           C  
ATOM   3574  CB  LEU C  95       1.170 -20.437 -30.997  1.00 90.95           C  
ATOM   3575  O   LEU C  95       2.071 -17.368 -30.021  1.00 90.95           O  
ATOM   3576  CG  LEU C  95       2.501 -20.759 -30.316  1.00 90.95           C  
ATOM   3577  CD1 LEU C  95       2.332 -20.773 -28.801  1.00 90.95           C  
ATOM   3578  CD2 LEU C  95       3.045 -22.095 -30.811  1.00 90.95           C  
ATOM   3579  N   GLU C  96       1.653 -17.601 -32.196  1.00 91.40           N  
ATOM   3580  CA  GLU C  96       2.523 -16.502 -32.603  1.00 91.40           C  
ATOM   3581  C   GLU C  96       2.069 -15.181 -31.987  1.00 91.40           C  
ATOM   3582  CB  GLU C  96       2.563 -16.384 -34.129  1.00 91.40           C  
ATOM   3583  O   GLU C  96       2.894 -14.384 -31.537  1.00 91.40           O  
ATOM   3584  CG  GLU C  96       3.679 -17.189 -34.779  1.00 91.40           C  
ATOM   3585  CD  GLU C  96       3.672 -17.107 -36.297  1.00 91.40           C  
ATOM   3586  OE1 GLU C  96       4.515 -17.769 -36.944  1.00 91.40           O  
ATOM   3587  OE2 GLU C  96       2.817 -16.375 -36.844  1.00 91.40           O  
ATOM   3588  N   GLU C  97       0.767 -14.947 -32.014  1.00 91.36           N  
ATOM   3589  CA  GLU C  97       0.217 -13.743 -31.398  1.00 91.36           C  
ATOM   3590  C   GLU C  97       0.508 -13.708 -29.900  1.00 91.36           C  
ATOM   3591  CB  GLU C  97      -1.291 -13.654 -31.643  1.00 91.36           C  
ATOM   3592  O   GLU C  97       0.813 -12.650 -29.346  1.00 91.36           O  
ATOM   3593  CG  GLU C  97      -1.886 -12.288 -31.332  1.00 91.36           C  
ATOM   3594  CD  GLU C  97      -3.366 -12.189 -31.661  1.00 91.36           C  
ATOM   3595  OE1 GLU C  97      -3.968 -11.115 -31.435  1.00 91.36           O  
ATOM   3596  OE2 GLU C  97      -3.930 -13.195 -32.148  1.00 91.36           O  
ATOM   3597  N   GLY C  98       0.334 -14.903 -29.235  1.00 92.25           N  
ATOM   3598  CA  GLY C  98       0.643 -14.988 -27.817  1.00 92.25           C  
ATOM   3599  C   GLY C  98       2.093 -14.673 -27.501  1.00 92.25           C  
ATOM   3600  O   GLY C  98       2.382 -13.947 -26.548  1.00 92.25           O  
ATOM   3601  N   ILE C  99       3.021 -15.150 -28.243  1.00 92.39           N  
ATOM   3602  CA  ILE C  99       4.448 -14.902 -28.071  1.00 92.39           C  
ATOM   3603  C   ILE C  99       4.738 -13.412 -28.241  1.00 92.39           C  
ATOM   3604  CB  ILE C  99       5.290 -15.729 -29.068  1.00 92.39           C  
ATOM   3605  O   ILE C  99       5.487 -12.826 -27.457  1.00 92.39           O  
ATOM   3606  CG1 ILE C  99       5.203 -17.222 -28.730  1.00 92.39           C  
ATOM   3607  CG2 ILE C  99       6.745 -15.252 -29.072  1.00 92.39           C  
ATOM   3608  CD1 ILE C  99       5.839 -18.131 -29.773  1.00 92.39           C  
ATOM   3609  N   ARG C 100       4.145 -12.825 -29.279  1.00 91.40           N  
ATOM   3610  CA  ARG C 100       4.314 -11.395 -29.511  1.00 91.40           C  
ATOM   3611  C   ARG C 100       3.757 -10.582 -28.347  1.00 91.40           C  
ATOM   3612  CB  ARG C 100       3.632 -10.977 -30.815  1.00 91.40           C  
ATOM   3613  O   ARG C 100       4.387  -9.624 -27.894  1.00 91.40           O  
ATOM   3614  CG  ARG C 100       4.237  -9.739 -31.458  1.00 91.40           C  
ATOM   3615  CD  ARG C 100       3.454  -9.301 -32.687  1.00 91.40           C  
ATOM   3616  NE  ARG C 100       3.559 -10.276 -33.769  1.00 91.40           N  
ATOM   3617  NH1 ARG C 100       1.303 -10.771 -33.822  1.00 91.40           N  
ATOM   3618  NH2 ARG C 100       2.745 -11.816 -35.266  1.00 91.40           N  
ATOM   3619  CZ  ARG C 100       2.536 -10.952 -34.283  1.00 91.40           C  
ATOM   3620  N   PHE C 101       2.607 -10.955 -27.910  1.00 92.05           N  
ATOM   3621  CA  PHE C 101       1.962 -10.252 -26.807  1.00 92.05           C  
ATOM   3622  C   PHE C 101       2.839 -10.280 -25.561  1.00 92.05           C  
ATOM   3623  CB  PHE C 101       0.594 -10.870 -26.501  1.00 92.05           C  
ATOM   3624  O   PHE C 101       3.019  -9.256 -24.899  1.00 92.05           O  
ATOM   3625  CG  PHE C 101      -0.045 -10.337 -25.247  1.00 92.05           C  
ATOM   3626  CD1 PHE C 101      -0.065 -11.096 -24.083  1.00 92.05           C  
ATOM   3627  CD2 PHE C 101      -0.626  -9.076 -25.232  1.00 92.05           C  
ATOM   3628  CE1 PHE C 101      -0.657 -10.605 -22.921  1.00 92.05           C  
ATOM   3629  CE2 PHE C 101      -1.219  -8.578 -24.075  1.00 92.05           C  
ATOM   3630  CZ  PHE C 101      -1.234  -9.345 -22.921  1.00 92.05           C  
ATOM   3631  N   LEU C 102       3.426 -11.479 -25.260  1.00 92.11           N  
ATOM   3632  CA  LEU C 102       4.223 -11.654 -24.051  1.00 92.11           C  
ATOM   3633  C   LEU C 102       5.647 -11.147 -24.260  1.00 92.11           C  
ATOM   3634  CB  LEU C 102       4.249 -13.127 -23.635  1.00 92.11           C  
ATOM   3635  O   LEU C 102       6.442 -11.112 -23.318  1.00 92.11           O  
ATOM   3636  CG  LEU C 102       2.938 -13.703 -23.098  1.00 92.11           C  
ATOM   3637  CD1 LEU C 102       3.085 -15.198 -22.832  1.00 92.11           C  
ATOM   3638  CD2 LEU C 102       2.511 -12.970 -21.831  1.00 92.11           C  
ATOM   3639  N   HIS C 103       5.890 -10.679 -25.543  1.00 89.37           N  
ATOM   3640  CA  HIS C 103       7.265 -10.324 -25.877  1.00 89.37           C  
ATOM   3641  C   HIS C 103       8.234 -11.430 -25.473  1.00 89.37           C  
ATOM   3642  CB  HIS C 103       7.657  -9.009 -25.201  1.00 89.37           C  
ATOM   3643  O   HIS C 103       9.247 -11.166 -24.822  1.00 89.37           O  
ATOM   3644  CG  HIS C 103       6.933  -7.817 -25.742  1.00 89.37           C  
ATOM   3645  CD2 HIS C 103       5.644  -7.425 -25.611  1.00 89.37           C  
ATOM   3646  ND1 HIS C 103       7.548  -6.866 -26.527  1.00 89.37           N  
ATOM   3647  CE1 HIS C 103       6.665  -5.937 -26.855  1.00 89.37           C  
ATOM   3648  NE2 HIS C 103       5.502  -6.254 -26.312  1.00 89.37           N  
ATOM   3649  N   ALA C 104       7.851 -12.659 -25.689  1.00 91.53           N  
ATOM   3650  CA  ALA C 104       8.623 -13.853 -25.356  1.00 91.53           C  
ATOM   3651  C   ALA C 104       9.395 -14.363 -26.570  1.00 91.53           C  
ATOM   3652  CB  ALA C 104       7.704 -14.947 -24.817  1.00 91.53           C  
ATOM   3653  O   ALA C 104       9.303 -15.541 -26.922  1.00 91.53           O  
ATOM   3654  N   ASP C 105      10.251 -13.618 -27.102  1.00 85.80           N  
ATOM   3655  CA  ASP C 105      10.949 -13.858 -28.361  1.00 85.80           C  
ATOM   3656  C   ASP C 105      11.818 -15.111 -28.278  1.00 85.80           C  
ATOM   3657  CB  ASP C 105      11.806 -12.648 -28.739  1.00 85.80           C  
ATOM   3658  O   ASP C 105      11.993 -15.819 -29.272  1.00 85.80           O  
ATOM   3659  CG  ASP C 105      10.984 -11.397 -28.997  1.00 85.80           C  
ATOM   3660  OD1 ASP C 105       9.942 -11.482 -29.682  1.00 85.80           O  
ATOM   3661  OD2 ASP C 105      11.384 -10.316 -28.513  1.00 85.80           O  
ATOM   3662  N   TYR C 106      12.301 -15.274 -27.061  1.00 87.48           N  
ATOM   3663  CA  TYR C 106      13.148 -16.445 -26.865  1.00 87.48           C  
ATOM   3664  C   TYR C 106      12.383 -17.728 -27.166  1.00 87.48           C  
ATOM   3665  CB  TYR C 106      13.689 -16.483 -25.432  1.00 87.48           C  
ATOM   3666  O   TYR C 106      12.971 -18.721 -27.601  1.00 87.48           O  
ATOM   3667  CG  TYR C 106      14.631 -17.633 -25.169  1.00 87.48           C  
ATOM   3668  CD1 TYR C 106      14.189 -18.787 -24.526  1.00 87.48           C  
ATOM   3669  CD2 TYR C 106      15.963 -17.569 -25.562  1.00 87.48           C  
ATOM   3670  CE1 TYR C 106      15.053 -19.849 -24.280  1.00 87.48           C  
ATOM   3671  CE2 TYR C 106      16.836 -18.624 -25.321  1.00 87.48           C  
ATOM   3672  OH  TYR C 106      17.232 -20.807 -24.440  1.00 87.48           O  
ATOM   3673  CZ  TYR C 106      16.372 -19.759 -24.681  1.00 87.48           C  
ATOM   3674  N   LEU C 107      11.056 -17.709 -27.023  1.00 89.71           N  
ATOM   3675  CA  LEU C 107      10.240 -18.911 -27.158  1.00 89.71           C  
ATOM   3676  C   LEU C 107       9.805 -19.114 -28.605  1.00 89.71           C  
ATOM   3677  CB  LEU C 107       9.010 -18.828 -26.250  1.00 89.71           C  
ATOM   3678  O   LEU C 107       9.256 -20.162 -28.952  1.00 89.71           O  
ATOM   3679  CG  LEU C 107       9.279 -18.797 -24.744  1.00 89.71           C  
ATOM   3680  CD1 LEU C 107       7.977 -18.595 -23.977  1.00 89.71           C  
ATOM   3681  CD2 LEU C 107       9.975 -20.079 -24.299  1.00 89.71           C  
ATOM   3682  N   SER C 108       9.912 -18.174 -29.436  1.00 86.23           N  
ATOM   3683  CA  SER C 108       9.393 -18.182 -30.800  1.00 86.23           C  
ATOM   3684  C   SER C 108       9.866 -19.413 -31.565  1.00 86.23           C  
ATOM   3685  CB  SER C 108       9.819 -16.915 -31.543  1.00 86.23           C  
ATOM   3686  O   SER C 108       9.056 -20.144 -32.138  1.00 86.23           O  
ATOM   3687  OG  SER C 108      11.229 -16.855 -31.669  1.00 86.23           O  
ATOM   3688  N   HIS C 109      11.160 -19.695 -31.507  1.00 80.39           N  
ATOM   3689  CA  HIS C 109      11.707 -20.796 -32.291  1.00 80.39           C  
ATOM   3690  C   HIS C 109      11.356 -22.143 -31.667  1.00 80.39           C  
ATOM   3691  CB  HIS C 109      13.225 -20.658 -32.423  1.00 80.39           C  
ATOM   3692  O   HIS C 109      10.997 -23.086 -32.377  1.00 80.39           O  
ATOM   3693  CG  HIS C 109      13.650 -19.752 -33.534  1.00 80.39           C  
ATOM   3694  CD2 HIS C 109      14.320 -18.575 -33.514  1.00 80.39           C  
ATOM   3695  ND1 HIS C 109      13.385 -20.023 -34.859  1.00 80.39           N  
ATOM   3696  CE1 HIS C 109      13.876 -19.050 -35.608  1.00 80.39           C  
ATOM   3697  NE2 HIS C 109      14.448 -18.159 -34.816  1.00 80.39           N  
ATOM   3698  N   ILE C 110      11.418 -22.186 -30.288  1.00 79.48           N  
ATOM   3699  CA  ILE C 110      11.158 -23.427 -29.566  1.00 79.48           C  
ATOM   3700  C   ILE C 110       9.685 -23.806 -29.704  1.00 79.48           C  
ATOM   3701  CB  ILE C 110      11.542 -23.304 -28.074  1.00 79.48           C  
ATOM   3702  O   ILE C 110       9.360 -24.951 -30.026  1.00 79.48           O  
ATOM   3703  CG1 ILE C 110      13.032 -22.974 -27.932  1.00 79.48           C  
ATOM   3704  CG2 ILE C 110      11.192 -24.590 -27.319  1.00 79.48           C  
ATOM   3705  CD1 ILE C 110      13.447 -22.579 -26.521  1.00 79.48           C  
ATOM   3706  N   ALA C 111       8.846 -22.848 -29.606  1.00 82.12           N  
ATOM   3707  CA  ALA C 111       7.405 -23.086 -29.565  1.00 82.12           C  
ATOM   3708  C   ALA C 111       6.864 -23.417 -30.953  1.00 82.12           C  
ATOM   3709  CB  ALA C 111       6.681 -21.870 -28.992  1.00 82.12           C  
ATOM   3710  O   ALA C 111       6.008 -24.292 -31.100  1.00 82.12           O  
ATOM   3711  N   THR C 112       7.317 -22.807 -31.935  1.00 78.12           N  
ATOM   3712  CA  THR C 112       6.831 -22.998 -33.297  1.00 78.12           C  
ATOM   3713  C   THR C 112       7.340 -24.316 -33.873  1.00 78.12           C  
ATOM   3714  CB  THR C 112       7.260 -21.836 -34.211  1.00 78.12           C  
ATOM   3715  O   THR C 112       6.594 -25.039 -34.537  1.00 78.12           O  
ATOM   3716  CG2 THR C 112       6.252 -21.619 -35.335  1.00 78.12           C  
ATOM   3717  OG1 THR C 112       7.359 -20.636 -33.434  1.00 78.12           O  
ATOM   3718  N   GLU C 113       8.572 -24.669 -33.646  1.00 76.66           N  
ATOM   3719  CA  GLU C 113       9.167 -25.910 -34.133  1.00 76.66           C  
ATOM   3720  C   GLU C 113       8.518 -27.127 -33.480  1.00 76.66           C  
ATOM   3721  CB  GLU C 113      10.677 -25.919 -33.878  1.00 76.66           C  
ATOM   3722  O   GLU C 113       8.251 -28.128 -34.149  1.00 76.66           O  
ATOM   3723  CG  GLU C 113      11.438 -26.928 -34.725  1.00 76.66           C  
ATOM   3724  CD  GLU C 113      12.940 -26.893 -34.494  1.00 76.66           C  
ATOM   3725  OE1 GLU C 113      13.667 -27.713 -35.100  1.00 76.66           O  
ATOM   3726  OE2 GLU C 113      13.395 -26.040 -33.699  1.00 76.66           O  
ATOM   3727  N   MET C 114       8.299 -27.109 -32.214  1.00 73.74           N  
ATOM   3728  CA  MET C 114       7.747 -28.218 -31.441  1.00 73.74           C  
ATOM   3729  C   MET C 114       6.277 -28.439 -31.780  1.00 73.74           C  
ATOM   3730  CB  MET C 114       7.904 -27.960 -29.941  1.00 73.74           C  
ATOM   3731  O   MET C 114       5.775 -29.561 -31.686  1.00 73.74           O  
ATOM   3732  CG  MET C 114       9.323 -28.156 -29.431  1.00 73.74           C  
ATOM   3733  SD  MET C 114       9.371 -28.674 -27.671  1.00 73.74           S  
ATOM   3734  CE  MET C 114      11.164 -28.799 -27.424  1.00 73.74           C  
ATOM   3735  N   ASN C 115       5.534 -27.389 -32.057  1.00 71.26           N  
ATOM   3736  CA  ASN C 115       4.124 -27.477 -32.420  1.00 71.26           C  
ATOM   3737  C   ASN C 115       3.934 -28.164 -33.769  1.00 71.26           C  
ATOM   3738  CB  ASN C 115       3.487 -26.086 -32.438  1.00 71.26           C  
ATOM   3739  O   ASN C 115       2.908 -28.804 -34.006  1.00 71.26           O  
ATOM   3740  CG  ASN C 115       1.972 -26.136 -32.401  1.00 71.26           C  
ATOM   3741  ND2 ASN C 115       1.331 -25.135 -32.992  1.00 71.26           N  
ATOM   3742  OD1 ASN C 115       1.384 -27.067 -31.845  1.00 71.26           O  
ATOM   3743  N   GLN C 116       4.837 -28.147 -34.743  1.00 63.15           N  
ATOM   3744  CA  GLN C 116       4.772 -28.701 -36.091  1.00 63.15           C  
ATOM   3745  C   GLN C 116       5.050 -30.202 -36.084  1.00 63.15           C  
ATOM   3746  CB  GLN C 116       5.763 -27.988 -37.013  1.00 63.15           C  
ATOM   3747  O   GLN C 116       4.543 -30.936 -36.934  1.00 63.15           O  
ATOM   3748  CG  GLN C 116       5.254 -26.659 -37.553  1.00 63.15           C  
ATOM   3749  CD  GLN C 116       6.307 -25.902 -38.339  1.00 63.15           C  
ATOM   3750  NE2 GLN C 116       5.984 -24.676 -38.737  1.00 63.15           N  
ATOM   3751  OE1 GLN C 116       7.404 -26.415 -38.587  1.00 63.15           O  
ATOM   3752  N   VAL C 117       5.954 -30.739 -35.266  1.00 57.74           N  
ATOM   3753  CA  VAL C 117       6.444 -32.113 -35.308  1.00 57.74           C  
ATOM   3754  C   VAL C 117       5.362 -33.063 -34.800  1.00 57.74           C  
ATOM   3755  CB  VAL C 117       7.734 -32.281 -34.475  1.00 57.74           C  
ATOM   3756  O   VAL C 117       5.324 -34.234 -35.185  1.00 57.74           O  
ATOM   3757  CG1 VAL C 117       8.281 -33.702 -34.606  1.00 57.74           C  
ATOM   3758  CG2 VAL C 117       8.784 -31.259 -34.907  1.00 57.74           C  
ATOM   3759  N   PHE C 118       4.502 -32.659 -33.958  1.00 50.47           N  
ATOM   3760  CA  PHE C 118       3.540 -33.629 -33.447  1.00 50.47           C  
ATOM   3761  C   PHE C 118       2.346 -33.753 -34.385  1.00 50.47           C  
ATOM   3762  CB  PHE C 118       3.067 -33.231 -32.045  1.00 50.47           C  
ATOM   3763  O   PHE C 118       1.996 -32.798 -35.082  1.00 50.47           O  
ATOM   3764  CG  PHE C 118       4.103 -33.439 -30.973  1.00 50.47           C  
ATOM   3765  CD1 PHE C 118       4.333 -34.704 -30.446  1.00 50.47           C  
ATOM   3766  CD2 PHE C 118       4.847 -32.369 -30.493  1.00 50.47           C  
ATOM   3767  CE1 PHE C 118       5.291 -34.900 -29.454  1.00 50.47           C  
ATOM   3768  CE2 PHE C 118       5.806 -32.557 -29.502  1.00 50.47           C  
ATOM   3769  CZ  PHE C 118       6.026 -33.823 -28.983  1.00 50.47           C  
ATOM   3770  N   SER C 119       2.067 -34.921 -35.011  1.00 40.57           N  
ATOM   3771  CA  SER C 119       0.911 -35.324 -35.804  1.00 40.57           C  
ATOM   3772  C   SER C 119      -0.394 -34.959 -35.104  1.00 40.57           C  
ATOM   3773  CB  SER C 119       0.947 -36.828 -36.079  1.00 40.57           C  
ATOM   3774  O   SER C 119      -0.430 -34.822 -33.879  1.00 40.57           O  
ATOM   3775  OG  SER C 119       1.555 -37.522 -35.004  1.00 40.57           O  
ATOM   3776  N   PRO C 120      -1.384 -34.322 -35.973  1.00 36.94           N  
ATOM   3777  CA  PRO C 120      -2.701 -33.873 -35.515  1.00 36.94           C  
ATOM   3778  C   PRO C 120      -3.404 -34.906 -34.638  1.00 36.94           C  
ATOM   3779  CB  PRO C 120      -3.471 -33.651 -36.820  1.00 36.94           C  
ATOM   3780  O   PRO C 120      -4.613 -34.808 -34.409  1.00 36.94           O  
ATOM   3781  CG  PRO C 120      -2.568 -34.175 -37.890  1.00 36.94           C  
ATOM   3782  CD  PRO C 120      -1.276 -34.605 -37.256  1.00 36.94           C  
ATOM   3783  N   GLU C 121      -2.806 -35.940 -34.184  1.00 34.43           N  
ATOM   3784  CA  GLU C 121      -3.833 -36.579 -33.366  1.00 34.43           C  
ATOM   3785  C   GLU C 121      -4.449 -35.590 -32.381  1.00 34.43           C  
ATOM   3786  CB  GLU C 121      -3.251 -37.778 -32.612  1.00 34.43           C  
ATOM   3787  O   GLU C 121      -3.732 -34.928 -31.627  1.00 34.43           O  
ATOM   3788  CG  GLU C 121      -3.438 -39.106 -33.330  1.00 34.43           C  
ATOM   3789  CD  GLU C 121      -2.821 -40.281 -32.589  1.00 34.43           C  
ATOM   3790  OE1 GLU C 121      -2.959 -41.435 -33.057  1.00 34.43           O  
ATOM   3791  OE2 GLU C 121      -2.194 -40.048 -31.532  1.00 34.43           O  
ATOM   3792  N   THR C 122      -5.487 -34.870 -32.809  1.00 36.23           N  
ATOM   3793  CA  THR C 122      -6.335 -33.808 -32.280  1.00 36.23           C  
ATOM   3794  C   THR C 122      -6.717 -34.092 -30.830  1.00 36.23           C  
ATOM   3795  CB  THR C 122      -7.611 -33.638 -33.126  1.00 36.23           C  
ATOM   3796  O   THR C 122      -7.716 -34.764 -30.567  1.00 36.23           O  
ATOM   3797  CG2 THR C 122      -7.645 -32.271 -33.802  1.00 36.23           C  
ATOM   3798  OG1 THR C 122      -7.648 -34.657 -34.133  1.00 36.23           O  
ATOM   3799  N   VAL C 123      -6.007 -34.894 -30.055  1.00 35.57           N  
ATOM   3800  CA  VAL C 123      -6.697 -34.906 -28.769  1.00 35.57           C  
ATOM   3801  C   VAL C 123      -6.720 -33.497 -28.182  1.00 35.57           C  
ATOM   3802  CB  VAL C 123      -6.032 -35.886 -27.777  1.00 35.57           C  
ATOM   3803  O   VAL C 123      -5.669 -32.879 -27.993  1.00 35.57           O  
ATOM   3804  CG1 VAL C 123      -6.821 -35.951 -26.471  1.00 35.57           C  
ATOM   3805  CG2 VAL C 123      -5.910 -37.275 -28.401  1.00 35.57           C  
ATOM   3806  N   GLN C 124      -7.669 -32.643 -28.565  1.00 36.13           N  
ATOM   3807  CA  GLN C 124      -8.012 -31.386 -27.910  1.00 36.13           C  
ATOM   3808  C   GLN C 124      -7.995 -31.534 -26.391  1.00 36.13           C  
ATOM   3809  CB  GLN C 124      -9.385 -30.895 -28.374  1.00 36.13           C  
ATOM   3810  O   GLN C 124      -8.800 -32.278 -25.826  1.00 36.13           O  
ATOM   3811  CG  GLN C 124      -9.349 -30.115 -29.681  1.00 36.13           C  
ATOM   3812  CD  GLN C 124     -10.678 -29.461 -30.011  1.00 36.13           C  
ATOM   3813  NE2 GLN C 124     -10.765 -28.856 -31.191  1.00 36.13           N  
ATOM   3814  OE1 GLN C 124     -11.619 -29.500 -29.212  1.00 36.13           O  
ATOM   3815  N   SER C 125      -6.888 -31.835 -25.852  1.00 35.86           N  
ATOM   3816  CA  SER C 125      -6.902 -32.043 -24.408  1.00 35.86           C  
ATOM   3817  C   SER C 125      -7.371 -30.792 -23.673  1.00 35.86           C  
ATOM   3818  CB  SER C 125      -5.513 -32.447 -23.911  1.00 35.86           C  
ATOM   3819  O   SER C 125      -6.883 -29.691 -23.939  1.00 35.86           O  
ATOM   3820  OG  SER C 125      -4.642 -31.329 -23.890  1.00 35.86           O  
ATOM   3821  N   SER C 126      -8.596 -30.631 -23.387  1.00 36.68           N  
ATOM   3822  CA  SER C 126      -9.156 -29.606 -22.512  1.00 36.68           C  
ATOM   3823  C   SER C 126      -8.311 -29.431 -21.254  1.00 36.68           C  
ATOM   3824  CB  SER C 126     -10.593 -29.956 -22.126  1.00 36.68           C  
ATOM   3825  O   SER C 126      -8.215 -28.328 -20.713  1.00 36.68           O  
ATOM   3826  OG  SER C 126     -10.688 -31.309 -21.716  1.00 36.68           O  
ATOM   3827  N   ASN C 127      -7.853 -30.532 -20.608  1.00 35.10           N  
ATOM   3828  CA  ASN C 127      -7.236 -30.477 -19.287  1.00 35.10           C  
ATOM   3829  C   ASN C 127      -5.732 -30.235 -19.381  1.00 35.10           C  
ATOM   3830  CB  ASN C 127      -7.519 -31.764 -18.509  1.00 35.10           C  
ATOM   3831  O   ASN C 127      -4.986 -31.104 -19.836  1.00 35.10           O  
ATOM   3832  CG  ASN C 127      -8.473 -31.548 -17.351  1.00 35.10           C  
ATOM   3833  ND2 ASN C 127      -8.838 -32.631 -16.674  1.00 35.10           N  
ATOM   3834  OD1 ASN C 127      -8.878 -30.418 -17.067  1.00 35.10           O  
ATOM   3835  N   LEU C 128      -5.379 -29.168 -20.036  1.00 37.73           N  
ATOM   3836  CA  LEU C 128      -3.942 -28.918 -20.049  1.00 37.73           C  
ATOM   3837  C   LEU C 128      -3.429 -28.628 -18.642  1.00 37.73           C  
ATOM   3838  CB  LEU C 128      -3.610 -27.747 -20.977  1.00 37.73           C  
ATOM   3839  O   LEU C 128      -3.900 -27.698 -17.984  1.00 37.73           O  
ATOM   3840  CG  LEU C 128      -2.905 -28.100 -22.288  1.00 37.73           C  
ATOM   3841  CD1 LEU C 128      -3.807 -27.782 -23.476  1.00 37.73           C  
ATOM   3842  CD2 LEU C 128      -1.580 -27.355 -22.401  1.00 37.73           C  
ATOM   3843  N   TYR C 129      -2.514 -29.333 -18.174  1.00 37.35           N  
ATOM   3844  CA  TYR C 129      -1.754 -29.306 -16.930  1.00 37.35           C  
ATOM   3845  C   TYR C 129      -2.680 -29.179 -15.727  1.00 37.35           C  
ATOM   3846  CB  TYR C 129      -0.748 -28.151 -16.939  1.00 37.35           C  
ATOM   3847  O   TYR C 129      -2.438 -28.365 -14.832  1.00 37.35           O  
ATOM   3848  CG  TYR C 129       0.343 -28.305 -17.970  1.00 37.35           C  
ATOM   3849  CD1 TYR C 129       1.431 -29.144 -17.742  1.00 37.35           C  
ATOM   3850  CD2 TYR C 129       0.289 -27.610 -19.174  1.00 37.35           C  
ATOM   3851  CE1 TYR C 129       2.441 -29.287 -18.689  1.00 37.35           C  
ATOM   3852  CE2 TYR C 129       1.293 -27.746 -20.128  1.00 37.35           C  
ATOM   3853  OH  TYR C 129       3.358 -28.723 -20.817  1.00 37.35           O  
ATOM   3854  CZ  TYR C 129       2.362 -28.585 -19.877  1.00 37.35           C  
ATOM   3855  N   GLY C 130      -3.794 -29.928 -15.771  1.00 35.74           N  
ATOM   3856  CA  GLY C 130      -4.749 -29.947 -14.674  1.00 35.74           C  
ATOM   3857  C   GLY C 130      -5.734 -28.795 -14.720  1.00 35.74           C  
ATOM   3858  O   GLY C 130      -6.569 -28.649 -13.825  1.00 35.74           O  
ATOM   3859  N   ILE C 131      -5.309 -27.864 -15.582  1.00 33.84           N  
ATOM   3860  CA  ILE C 131      -6.262 -26.776 -15.772  1.00 33.84           C  
ATOM   3861  C   ILE C 131      -7.246 -27.139 -16.881  1.00 33.84           C  
ATOM   3862  CB  ILE C 131      -5.545 -25.448 -16.106  1.00 33.84           C  
ATOM   3863  O   ILE C 131      -6.838 -27.512 -17.984  1.00 33.84           O  
ATOM   3864  CG1 ILE C 131      -4.536 -25.095 -15.006  1.00 33.84           C  
ATOM   3865  CG2 ILE C 131      -6.561 -24.319 -16.300  1.00 33.84           C  
ATOM   3866  CD1 ILE C 131      -3.639 -23.913 -15.346  1.00 33.84           C  
ATOM   3867  N   GLN C 132      -8.491 -27.581 -16.534  1.00 38.48           N  
ATOM   3868  CA  GLN C 132      -9.548 -27.885 -17.493  1.00 38.48           C  
ATOM   3869  C   GLN C 132      -9.899 -26.659 -18.331  1.00 38.48           C  
ATOM   3870  CB  GLN C 132     -10.794 -28.402 -16.773  1.00 38.48           C  
ATOM   3871  O   GLN C 132     -10.293 -25.623 -17.791  1.00 38.48           O  
ATOM   3872  CG  GLN C 132     -11.052 -29.889 -16.981  1.00 38.48           C  
ATOM   3873  CD  GLN C 132     -12.234 -30.398 -16.178  1.00 38.48           C  
ATOM   3874  NE2 GLN C 132     -12.730 -31.577 -16.535  1.00 38.48           N  
ATOM   3875  OE1 GLN C 132     -12.697 -29.736 -15.243  1.00 38.48           O  
ATOM   3876  N   ILE C 133      -9.242 -26.438 -19.475  1.00 33.48           N  
ATOM   3877  CA  ILE C 133      -9.587 -25.310 -20.333  1.00 33.48           C  
ATOM   3878  C   ILE C 133     -10.800 -25.666 -21.190  1.00 33.48           C  
ATOM   3879  CB  ILE C 133      -8.399 -24.898 -21.231  1.00 33.48           C  
ATOM   3880  O   ILE C 133     -10.795 -26.679 -21.894  1.00 33.48           O  
ATOM   3881  CG1 ILE C 133      -7.177 -24.549 -20.373  1.00 33.48           C  
ATOM   3882  CG2 ILE C 133      -8.786 -23.724 -22.135  1.00 33.48           C  
ATOM   3883  CD1 ILE C 133      -5.886 -24.400 -21.165  1.00 33.48           C  
ATOM   3884  N   SER C 134     -12.084 -25.255 -20.860  1.00 31.03           N  
ATOM   3885  CA  SER C 134     -13.339 -25.517 -21.556  1.00 31.03           C  
ATOM   3886  C   SER C 134     -13.295 -25.000 -22.990  1.00 31.03           C  
ATOM   3887  CB  SER C 134     -14.510 -24.875 -20.810  1.00 31.03           C  
ATOM   3888  O   SER C 134     -12.781 -23.909 -23.247  1.00 31.03           O  
ATOM   3889  OG  SER C 134     -14.628 -25.411 -19.503  1.00 31.03           O  
ATOM   3890  N   THR C 135     -13.164 -25.865 -24.007  1.00 31.87           N  
ATOM   3891  CA  THR C 135     -13.198 -25.462 -25.408  1.00 31.87           C  
ATOM   3892  C   THR C 135     -14.596 -24.992 -25.802  1.00 31.87           C  
ATOM   3893  CB  THR C 135     -12.762 -26.615 -26.332  1.00 31.87           C  
ATOM   3894  O   THR C 135     -15.548 -25.774 -25.780  1.00 31.87           O  
ATOM   3895  CG2 THR C 135     -11.242 -26.694 -26.433  1.00 31.87           C  
ATOM   3896  OG1 THR C 135     -13.260 -27.852 -25.809  1.00 31.87           O  
ATOM   3897  N   THR C 136     -15.267 -24.102 -25.234  1.00 29.14           N  
ATOM   3898  CA  THR C 136     -16.602 -23.756 -25.710  1.00 29.14           C  
ATOM   3899  C   THR C 136     -16.548 -23.246 -27.148  1.00 29.14           C  
ATOM   3900  CB  THR C 136     -17.258 -22.692 -24.810  1.00 29.14           C  
ATOM   3901  O   THR C 136     -15.824 -22.295 -27.448  1.00 29.14           O  
ATOM   3902  CG2 THR C 136     -18.730 -23.009 -24.568  1.00 29.14           C  
ATOM   3903  OG1 THR C 136     -16.576 -22.654 -23.550  1.00 29.14           O  
ATOM   3904  N   GLN C 137     -16.463 -24.092 -28.183  1.00 30.80           N  
ATOM   3905  CA  GLN C 137     -16.700 -23.634 -29.548  1.00 30.80           C  
ATOM   3906  C   GLN C 137     -18.048 -22.928 -29.666  1.00 30.80           C  
ATOM   3907  CB  GLN C 137     -16.634 -24.806 -30.528  1.00 30.80           C  
ATOM   3908  O   GLN C 137     -19.088 -23.510 -29.351  1.00 30.80           O  
ATOM   3909  CG  GLN C 137     -15.749 -24.547 -31.739  1.00 30.80           C  
ATOM   3910  CD  GLN C 137     -15.257 -25.826 -32.392  1.00 30.80           C  
ATOM   3911  NE2 GLN C 137     -14.279 -25.699 -33.282  1.00 30.80           N  
ATOM   3912  OE1 GLN C 137     -15.752 -26.918 -32.097  1.00 30.80           O  
ATOM   3913  N   LYS C 138     -18.114 -21.645 -29.383  1.00 27.98           N  
ATOM   3914  CA  LYS C 138     -19.356 -20.903 -29.583  1.00 27.98           C  
ATOM   3915  C   LYS C 138     -19.840 -21.021 -31.025  1.00 27.98           C  
ATOM   3916  CB  LYS C 138     -19.167 -19.431 -29.213  1.00 27.98           C  
ATOM   3917  O   LYS C 138     -19.097 -20.722 -31.962  1.00 27.98           O  
ATOM   3918  CG  LYS C 138     -19.689 -19.069 -27.830  1.00 27.98           C  
ATOM   3919  CD  LYS C 138     -19.517 -17.583 -27.539  1.00 27.98           C  
ATOM   3920  CE  LYS C 138     -19.954 -17.236 -26.123  1.00 27.98           C  
ATOM   3921  NZ  LYS C 138     -19.704 -15.798 -25.803  1.00 27.98           N  
ATOM   3922  N   THR C 139     -20.495 -22.102 -31.435  1.00 27.26           N  
ATOM   3923  CA  THR C 139     -21.214 -22.238 -32.697  1.00 27.26           C  
ATOM   3924  C   THR C 139     -22.103 -21.022 -32.947  1.00 27.26           C  
ATOM   3925  CB  THR C 139     -22.072 -23.517 -32.717  1.00 27.26           C  
ATOM   3926  O   THR C 139     -22.870 -20.617 -32.071  1.00 27.26           O  
ATOM   3927  CG2 THR C 139     -21.407 -24.612 -33.544  1.00 27.26           C  
ATOM   3928  OG1 THR C 139     -22.249 -23.987 -31.375  1.00 27.26           O  
ATOM   3929  N   VAL C 140     -21.527 -20.067 -33.634  1.00 26.41           N  
ATOM   3930  CA  VAL C 140     -22.272 -18.902 -34.100  1.00 26.41           C  
ATOM   3931  C   VAL C 140     -23.500 -19.355 -34.886  1.00 26.41           C  
ATOM   3932  CB  VAL C 140     -21.393 -17.977 -34.971  1.00 26.41           C  
ATOM   3933  O   VAL C 140     -23.380 -20.095 -35.866  1.00 26.41           O  
ATOM   3934  CG1 VAL C 140     -22.188 -16.759 -35.438  1.00 26.41           C  
ATOM   3935  CG2 VAL C 140     -20.148 -17.543 -34.199  1.00 26.41           C  
ATOM   3936  N   VAL C 141     -24.604 -19.632 -34.298  1.00 23.53           N  
ATOM   3937  CA  VAL C 141     -25.925 -19.979 -34.813  1.00 23.53           C  
ATOM   3938  C   VAL C 141     -26.433 -18.865 -35.724  1.00 23.53           C  
ATOM   3939  CB  VAL C 141     -26.931 -20.233 -33.668  1.00 23.53           C  
ATOM   3940  O   VAL C 141     -26.375 -17.686 -35.366  1.00 23.53           O  
ATOM   3941  CG1 VAL C 141     -28.288 -20.660 -34.227  1.00 23.53           C  
ATOM   3942  CG2 VAL C 141     -26.390 -21.288 -32.706  1.00 23.53           C  
ATOM   3943  N   LYS C 142     -26.260 -19.110 -37.041  1.00 24.12           N  
ATOM   3944  CA  LYS C 142     -26.851 -18.325 -38.121  1.00 24.12           C  
ATOM   3945  C   LYS C 142     -28.351 -18.141 -37.909  1.00 24.12           C  
ATOM   3946  CB  LYS C 142     -26.590 -18.989 -39.473  1.00 24.12           C  
ATOM   3947  O   LYS C 142     -29.099 -19.120 -37.849  1.00 24.12           O  
ATOM   3948  CG  LYS C 142     -25.279 -18.572 -40.125  1.00 24.12           C  
ATOM   3949  CD  LYS C 142     -25.157 -19.125 -41.539  1.00 24.12           C  
ATOM   3950  CE  LYS C 142     -23.840 -18.720 -42.187  1.00 24.12           C  
ATOM   3951  NZ  LYS C 142     -23.650 -19.379 -43.513  1.00 24.12           N  
ATOM   3952  N   GLN C 143     -28.760 -17.255 -37.080  1.00 21.15           N  
ATOM   3953  CA  GLN C 143     -30.189 -17.059 -36.861  1.00 21.15           C  
ATOM   3954  C   GLN C 143     -30.887 -16.618 -38.145  1.00 21.15           C  
ATOM   3955  CB  GLN C 143     -30.428 -16.031 -35.754  1.00 21.15           C  
ATOM   3956  O   GLN C 143     -30.445 -15.676 -38.805  1.00 21.15           O  
ATOM   3957  CG  GLN C 143     -30.714 -16.649 -34.392  1.00 21.15           C  
ATOM   3958  CD  GLN C 143     -31.035 -15.612 -33.333  1.00 21.15           C  
ATOM   3959  NE2 GLN C 143     -31.615 -16.057 -32.224  1.00 21.15           N  
ATOM   3960  OE1 GLN C 143     -30.764 -14.420 -33.510  1.00 21.15           O  
ATOM   3961  N   GLY C 144     -31.552 -17.556 -38.823  1.00 24.90           N  
ATOM   3962  CA  GLY C 144     -32.471 -17.434 -39.943  1.00 24.90           C  
ATOM   3963  C   GLY C 144     -33.587 -16.437 -39.693  1.00 24.90           C  
ATOM   3964  O   GLY C 144     -34.614 -16.782 -39.106  1.00 24.90           O  
ATOM   3965  N   LEU C 145     -33.286 -15.201 -39.470  1.00 20.72           N  
ATOM   3966  CA  LEU C 145     -34.422 -14.460 -38.931  1.00 20.72           C  
ATOM   3967  C   LEU C 145     -35.605 -14.504 -39.892  1.00 20.72           C  
ATOM   3968  CB  LEU C 145     -34.030 -13.006 -38.653  1.00 20.72           C  
ATOM   3969  O   LEU C 145     -35.428 -14.723 -41.092  1.00 20.72           O  
ATOM   3970  CG  LEU C 145     -33.283 -12.744 -37.344  1.00 20.72           C  
ATOM   3971  CD1 LEU C 145     -32.530 -11.419 -37.419  1.00 20.72           C  
ATOM   3972  CD2 LEU C 145     -34.251 -12.748 -36.166  1.00 20.72           C  
ATOM   3973  N   GLU C 146     -36.797 -14.151 -39.377  1.00 20.93           N  
ATOM   3974  CA  GLU C 146     -38.236 -14.358 -39.508  1.00 20.93           C  
ATOM   3975  C   GLU C 146     -38.796 -13.597 -40.707  1.00 20.93           C  
ATOM   3976  CB  GLU C 146     -38.961 -13.930 -38.229  1.00 20.93           C  
ATOM   3977  O   GLU C 146     -39.487 -14.175 -41.548  1.00 20.93           O  
ATOM   3978  CG  GLU C 146     -39.281 -15.082 -37.289  1.00 20.93           C  
ATOM   3979  CD  GLU C 146     -40.080 -14.656 -36.067  1.00 20.93           C  
ATOM   3980  OE1 GLU C 146     -40.528 -15.536 -35.298  1.00 20.93           O  
ATOM   3981  OE2 GLU C 146     -40.260 -13.432 -35.879  1.00 20.93           O  
ATOM   3982  N   VAL C 147     -39.430 -12.405 -40.496  1.00 21.71           N  
ATOM   3983  CA  VAL C 147     -40.883 -12.270 -40.499  1.00 21.71           C  
ATOM   3984  C   VAL C 147     -41.344 -11.667 -41.824  1.00 21.71           C  
ATOM   3985  CB  VAL C 147     -41.375 -11.403 -39.318  1.00 21.71           C  
ATOM   3986  O   VAL C 147     -42.244 -12.201 -42.476  1.00 21.71           O  
ATOM   3987  CG1 VAL C 147     -42.876 -11.140 -39.430  1.00 21.71           C  
ATOM   3988  CG2 VAL C 147     -41.046 -12.077 -37.988  1.00 21.71           C  
ATOM   3989  N   LYS C 148     -41.483 -10.313 -41.956  1.00 20.79           N  
ATOM   3990  CA  LYS C 148     -42.805  -9.705 -41.827  1.00 20.79           C  
ATOM   3991  C   LYS C 148     -43.428  -9.449 -43.196  1.00 20.79           C  
ATOM   3992  CB  LYS C 148     -42.719  -8.398 -41.038  1.00 20.79           C  
ATOM   3993  O   LYS C 148     -42.727  -9.427 -44.209  1.00 20.79           O  
ATOM   3994  CG  LYS C 148     -43.042  -8.546 -39.558  1.00 20.79           C  
ATOM   3995  CD  LYS C 148     -43.038  -7.198 -38.848  1.00 20.79           C  
ATOM   3996  CE  LYS C 148     -43.330  -7.349 -37.361  1.00 20.79           C  
ATOM   3997  NZ  LYS C 148     -43.265  -6.038 -36.648  1.00 20.79           N  
ATOM   3998  N   GLU C 149     -44.556  -8.722 -43.209  1.00 21.24           N  
ATOM   3999  CA  GLU C 149     -45.881  -8.669 -43.821  1.00 21.24           C  
ATOM   4000  C   GLU C 149     -45.874  -7.799 -45.075  1.00 21.24           C  
ATOM   4001  CB  GLU C 149     -46.914  -8.144 -42.822  1.00 21.24           C  
ATOM   4002  O   GLU C 149     -46.448  -8.173 -46.100  1.00 21.24           O  
ATOM   4003  CG  GLU C 149     -47.759  -9.235 -42.180  1.00 21.24           C  
ATOM   4004  CD  GLU C 149     -48.923  -8.692 -41.367  1.00 21.24           C  
ATOM   4005  OE1 GLU C 149     -49.894  -9.443 -41.119  1.00 21.24           O  
ATOM   4006  OE2 GLU C 149     -48.865  -7.505 -40.974  1.00 21.24           O  
ATOM   4007  N   ALA C 150     -45.605  -6.499 -44.952  1.00 20.57           N  
ATOM   4008  CA  ALA C 150     -46.786  -5.649 -45.078  1.00 20.57           C  
ATOM   4009  C   ALA C 150     -47.124  -5.393 -46.544  1.00 20.57           C  
ATOM   4010  CB  ALA C 150     -46.570  -4.327 -44.346  1.00 20.57           C  
ATOM   4011  O   ALA C 150     -46.319  -5.683 -47.433  1.00 20.57           O  
ATOM   4012  N   PRO C 151     -47.518  -4.073 -46.880  1.00 21.83           N  
ATOM   4013  CA  PRO C 151     -48.783  -3.496 -47.340  1.00 21.83           C  
ATOM   4014  C   PRO C 151     -48.818  -3.276 -48.850  1.00 21.83           C  
ATOM   4015  CB  PRO C 151     -48.854  -2.162 -46.592  1.00 21.83           C  
ATOM   4016  O   PRO C 151     -47.805  -3.466 -49.529  1.00 21.83           O  
ATOM   4017  CG  PRO C 151     -47.428  -1.783 -46.352  1.00 21.83           C  
ATOM   4018  CD  PRO C 151     -46.554  -2.938 -46.747  1.00 21.83           C  
ATOM   4019  N   SER C 152     -49.385  -2.081 -49.250  1.00 22.06           N  
ATOM   4020  CA  SER C 152     -50.497  -1.635 -50.082  1.00 22.06           C  
ATOM   4021  C   SER C 152     -50.019  -1.224 -51.470  1.00 22.06           C  
ATOM   4022  CB  SER C 152     -51.229  -0.468 -49.419  1.00 22.06           C  
ATOM   4023  O   SER C 152     -50.548  -1.693 -52.480  1.00 22.06           O  
ATOM   4024  OG  SER C 152     -50.392   0.673 -49.344  1.00 22.06           O  
ATOM   4025  N   SER C 153     -50.029   0.166 -51.667  1.00 20.62           N  
ATOM   4026  CA  SER C 153     -50.931   0.978 -52.477  1.00 20.62           C  
ATOM   4027  C   SER C 153     -50.343   1.246 -53.859  1.00 20.62           C  
ATOM   4028  CB  SER C 153     -51.234   2.304 -51.777  1.00 20.62           C  
ATOM   4029  O   SER C 153     -49.170   0.958 -54.106  1.00 20.62           O  
ATOM   4030  OG  SER C 153     -50.433   3.346 -52.307  1.00 20.62           O  
ATOM   4031  N   ASN C 154     -50.470   2.538 -54.269  1.00 22.47           N  
ATOM   4032  CA  ASN C 154     -51.162   3.224 -55.355  1.00 22.47           C  
ATOM   4033  C   ASN C 154     -50.214   3.555 -56.504  1.00 22.47           C  
ATOM   4034  CB  ASN C 154     -51.839   4.496 -54.841  1.00 22.47           C  
ATOM   4035  O   ASN C 154     -50.543   3.332 -57.670  1.00 22.47           O  
ATOM   4036  CG  ASN C 154     -53.250   4.247 -54.344  1.00 22.47           C  
ATOM   4037  ND2 ASN C 154     -53.824   5.237 -53.670  1.00 22.47           N  
ATOM   4038  OD1 ASN C 154     -53.818   3.174 -54.564  1.00 22.47           O  
ATOM   4039  N   SER C 155     -49.412   4.677 -56.290  1.00 20.03           N  
ATOM   4040  CA  SER C 155     -49.688   5.955 -56.937  1.00 20.03           C  
ATOM   4041  C   SER C 155     -48.975   6.060 -58.281  1.00 20.03           C  
ATOM   4042  CB  SER C 155     -49.266   7.116 -56.035  1.00 20.03           C  
ATOM   4043  O   SER C 155     -48.071   5.274 -58.573  1.00 20.03           O  
ATOM   4044  OG  SER C 155     -49.555   8.360 -56.649  1.00 20.03           O  
ATOM   4045  N   GLY C 156     -49.009   7.272 -58.787  1.00 23.05           N  
ATOM   4046  CA  GLY C 156     -49.293   7.999 -60.014  1.00 23.05           C  
ATOM   4047  C   GLY C 156     -48.073   8.179 -60.897  1.00 23.05           C  
ATOM   4048  O   GLY C 156     -48.150   8.000 -62.114  1.00 23.05           O  
ATOM   4049  N   ASN C 157     -47.051   8.963 -60.374  1.00 20.15           N  
ATOM   4050  CA  ASN C 157     -46.902  10.302 -60.934  1.00 20.15           C  
ATOM   4051  C   ASN C 157     -46.017  10.294 -62.177  1.00 20.15           C  
ATOM   4052  CB  ASN C 157     -46.336  11.263 -59.886  1.00 20.15           C  
ATOM   4053  O   ASN C 157     -46.394  10.839 -63.216  1.00 20.15           O  
ATOM   4054  CG  ASN C 157     -47.286  12.400 -59.564  1.00 20.15           C  
ATOM   4055  ND2 ASN C 157     -46.845  13.317 -58.711  1.00 20.15           N  
ATOM   4056  OD1 ASN C 157     -48.406  12.454 -60.077  1.00 20.15           O  
ATOM   4057  N   ARG C 158     -44.861  10.998 -62.020  1.00 18.97           N  
ATOM   4058  CA  ARG C 158     -44.578  12.321 -62.566  1.00 18.97           C  
ATOM   4059  C   ARG C 158     -43.735  12.222 -63.833  1.00 18.97           C  
ATOM   4060  CB  ARG C 158     -43.864  13.190 -61.528  1.00 18.97           C  
ATOM   4061  O   ARG C 158     -44.062  12.833 -64.852  1.00 18.97           O  
ATOM   4062  CG  ARG C 158     -44.718  14.322 -60.980  1.00 18.97           C  
ATOM   4063  CD  ARG C 158     -43.946  15.181 -59.988  1.00 18.97           C  
ATOM   4064  NE  ARG C 158     -44.730  16.331 -59.547  1.00 18.97           N  
ATOM   4065  NH1 ARG C 158     -43.323  16.882 -57.799  1.00 18.97           N  
ATOM   4066  NH2 ARG C 158     -45.201  18.133 -58.203  1.00 18.97           N  
ATOM   4067  CZ  ARG C 158     -44.416  17.113 -58.517  1.00 18.97           C  
ATOM   4068  N   ALA C 159     -42.354  12.524 -63.715  1.00 18.30           N  
ATOM   4069  CA  ALA C 159     -41.797  13.806 -64.141  1.00 18.30           C  
ATOM   4070  C   ALA C 159     -41.080  13.674 -65.482  1.00 18.30           C  
ATOM   4071  CB  ALA C 159     -40.842  14.350 -63.081  1.00 18.30           C  
ATOM   4072  O   ALA C 159     -41.328  14.453 -66.405  1.00 18.30           O  
ATOM   4073  N   ALA C 160     -39.682  13.722 -65.466  1.00 18.30           N  
ATOM   4074  CA  ALA C 160     -38.927  14.921 -65.820  1.00 18.30           C  
ATOM   4075  C   ALA C 160     -38.346  14.808 -67.226  1.00 18.30           C  
ATOM   4076  CB  ALA C 160     -37.814  15.168 -64.805  1.00 18.30           C  
ATOM   4077  O   ALA C 160     -38.317  13.721 -67.807  1.00 18.30           O  
ATOM   4078  N   VAL C 161     -36.990  15.189 -67.359  1.00 18.91           N  
ATOM   4079  CA  VAL C 161     -36.384  16.388 -67.927  1.00 18.91           C  
ATOM   4080  C   VAL C 161     -35.713  16.049 -69.256  1.00 18.91           C  
ATOM   4081  CB  VAL C 161     -35.359  17.019 -66.958  1.00 18.91           C  
ATOM   4082  O   VAL C 161     -35.957  16.710 -70.268  1.00 18.91           O  
ATOM   4083  CG1 VAL C 161     -34.848  18.351 -67.505  1.00 18.91           C  
ATOM   4084  CG2 VAL C 161     -35.980  17.209 -65.575  1.00 18.91           C  
ATOM   4085  N   GLN C 162     -34.237  16.122 -69.283  1.00 18.47           N  
ATOM   4086  CA  GLN C 162     -33.414  17.248 -69.711  1.00 18.47           C  
ATOM   4087  C   GLN C 162     -32.777  16.978 -71.071  1.00 18.47           C  
ATOM   4088  CB  GLN C 162     -32.330  17.547 -68.674  1.00 18.47           C  
ATOM   4089  O   GLN C 162     -32.725  15.832 -71.521  1.00 18.47           O  
ATOM   4090  CG  GLN C 162     -32.390  18.960 -68.111  1.00 18.47           C  
ATOM   4091  CD  GLN C 162     -31.372  19.198 -67.011  1.00 18.47           C  
ATOM   4092  NE2 GLN C 162     -31.179  20.460 -66.645  1.00 18.47           N  
ATOM   4093  OE1 GLN C 162     -30.765  18.255 -66.495  1.00 18.47           O  
ATOM   4094  N   GLY C 163     -31.442  17.340 -71.135  1.00 19.33           N  
ATOM   4095  CA  GLY C 163     -30.821  18.418 -71.888  1.00 19.33           C  
ATOM   4096  C   GLY C 163     -30.095  17.937 -73.130  1.00 19.33           C  
ATOM   4097  O   GLY C 163     -30.301  18.472 -74.222  1.00 19.33           O  
ATOM   4098  N   ASP C 164     -28.814  17.396 -73.031  1.00 18.00           N  
ATOM   4099  CA  ASP C 164     -27.682  18.275 -73.308  1.00 18.00           C  
ATOM   4100  C   ASP C 164     -27.182  18.092 -74.739  1.00 18.00           C  
ATOM   4101  CB  ASP C 164     -26.546  18.018 -72.317  1.00 18.00           C  
ATOM   4102  O   ASP C 164     -27.509  17.100 -75.395  1.00 18.00           O  
ATOM   4103  CG  ASP C 164     -26.563  18.970 -71.134  1.00 18.00           C  
ATOM   4104  OD1 ASP C 164     -27.182  20.052 -71.231  1.00 18.00           O  
ATOM   4105  OD2 ASP C 164     -25.949  18.638 -70.097  1.00 18.00           O  
ATOM   4106  N   HIS C 165     -25.780  17.824 -74.838  1.00 18.31           N  
ATOM   4107  CA  HIS C 165     -24.775  18.743 -75.360  1.00 18.31           C  
ATOM   4108  C   HIS C 165     -24.440  18.426 -76.814  1.00 18.31           C  
ATOM   4109  CB  HIS C 165     -23.508  18.693 -74.506  1.00 18.31           C  
ATOM   4110  O   HIS C 165     -24.765  17.344 -77.308  1.00 18.31           O  
ATOM   4111  CG  HIS C 165     -23.361  19.859 -73.581  1.00 18.31           C  
ATOM   4112  CD2 HIS C 165     -23.484  19.948 -72.235  1.00 18.31           C  
ATOM   4113  ND1 HIS C 165     -23.052  21.127 -74.025  1.00 18.31           N  
ATOM   4114  CE1 HIS C 165     -22.991  21.946 -72.989  1.00 18.31           C  
ATOM   4115  NE2 HIS C 165     -23.249  21.256 -71.891  1.00 18.31           N  
ATOM   4116  N   PRO C 166     -22.993  18.364 -77.018  1.00 19.10           N  
ATOM   4117  CA  PRO C 166     -22.186  19.313 -77.788  1.00 19.10           C  
ATOM   4118  C   PRO C 166     -21.796  18.776 -79.163  1.00 19.10           C  
ATOM   4119  CB  PRO C 166     -20.949  19.518 -76.911  1.00 19.10           C  
ATOM   4120  O   PRO C 166     -22.058  17.610 -79.472  1.00 19.10           O  
ATOM   4121  CG  PRO C 166     -20.947  18.352 -75.975  1.00 19.10           C  
ATOM   4122  CD  PRO C 166     -22.222  17.582 -76.170  1.00 19.10           C  
ATOM   4123  N   GLN C 167     -20.370  18.660 -79.298  1.00 18.26           N  
ATOM   4124  CA  GLN C 167     -19.511  19.515 -80.111  1.00 18.26           C  
ATOM   4125  C   GLN C 167     -19.104  18.815 -81.404  1.00 18.26           C  
ATOM   4126  CB  GLN C 167     -18.267  19.930 -79.325  1.00 18.26           C  
ATOM   4127  O   GLN C 167     -19.546  17.697 -81.677  1.00 18.26           O  
ATOM   4128  CG  GLN C 167     -18.336  21.345 -78.767  1.00 18.26           C  
ATOM   4129  CD  GLN C 167     -17.211  21.649 -77.796  1.00 18.26           C  
ATOM   4130  NE2 GLN C 167     -17.352  22.737 -77.046  1.00 18.26           N  
ATOM   4131  OE1 GLN C 167     -16.222  20.912 -77.720  1.00 18.26           O  
ATOM   4132  N   LEU C 168     -17.689  18.575 -81.470  1.00 17.33           N  
ATOM   4133  CA  LEU C 168     -16.730  19.309 -82.289  1.00 17.33           C  
ATOM   4134  C   LEU C 168     -16.345  18.506 -83.526  1.00 17.33           C  
ATOM   4135  CB  LEU C 168     -15.478  19.647 -81.475  1.00 17.33           C  
ATOM   4136  O   LEU C 168     -16.673  17.322 -83.630  1.00 17.33           O  
ATOM   4137  CG  LEU C 168     -15.595  20.827 -80.509  1.00 17.33           C  
ATOM   4138  CD1 LEU C 168     -14.523  20.737 -79.429  1.00 17.33           C  
ATOM   4139  CD2 LEU C 168     -15.491  22.148 -81.264  1.00 17.33           C  
ATOM   4140  N   GLN C 169     -14.872  18.219 -83.605  1.00 17.65           N  
ATOM   4141  CA  GLN C 169     -13.861  18.882 -84.422  1.00 17.65           C  
ATOM   4142  C   GLN C 169     -13.430  17.998 -85.589  1.00 17.65           C  
ATOM   4143  CB  GLN C 169     -12.646  19.258 -83.572  1.00 17.65           C  
ATOM   4144  O   GLN C 169     -13.651  16.786 -85.571  1.00 17.65           O  
ATOM   4145  CG  GLN C 169     -12.089  20.643 -83.874  1.00 17.65           C  
ATOM   4146  CD  GLN C 169     -11.070  21.102 -82.848  1.00 17.65           C  
ATOM   4147  NE2 GLN C 169     -10.669  22.366 -82.935  1.00 17.65           N  
ATOM   4148  OE1 GLN C 169     -10.646  20.328 -81.984  1.00 17.65           O  
ATOM   4149  N   LEU C 170     -12.018  18.039 -85.903  1.00 17.76           N  
ATOM   4150  CA  LEU C 170     -11.226  18.559 -87.014  1.00 17.76           C  
ATOM   4151  C   LEU C 170     -10.689  17.422 -87.877  1.00 17.76           C  
ATOM   4152  CB  LEU C 170     -10.066  19.411 -86.493  1.00 17.76           C  
ATOM   4153  O   LEU C 170     -10.848  16.248 -87.533  1.00 17.76           O  
ATOM   4154  CG  LEU C 170     -10.349  20.904 -86.314  1.00 17.76           C  
ATOM   4155  CD1 LEU C 170      -9.596  21.444 -85.103  1.00 17.76           C  
ATOM   4156  CD2 LEU C 170      -9.969  21.674 -87.574  1.00 17.76           C  
ATOM   4157  N   SER C 171      -9.237  17.327 -88.026  1.00 18.85           N  
ATOM   4158  CA  SER C 171      -8.381  17.796 -89.110  1.00 18.85           C  
ATOM   4159  C   SER C 171      -7.751  16.628 -89.862  1.00 18.85           C  
ATOM   4160  CB  SER C 171      -7.284  18.715 -88.569  1.00 18.85           C  
ATOM   4161  O   SER C 171      -7.849  16.548 -91.088  1.00 18.85           O  
ATOM   4162  OG  SER C 171      -7.841  19.754 -87.782  1.00 18.85           O  
ATOM   4163  N   LEU C 172      -6.435  16.235 -89.498  1.00 16.69           N  
ATOM   4164  CA  LEU C 172      -5.203  16.696 -90.130  1.00 16.69           C  
ATOM   4165  C   LEU C 172      -4.652  15.638 -91.081  1.00 16.69           C  
ATOM   4166  CB  LEU C 172      -4.154  17.042 -89.070  1.00 16.69           C  
ATOM   4167  O   LEU C 172      -5.065  14.478 -91.032  1.00 16.69           O  
ATOM   4168  CG  LEU C 172      -4.008  18.524 -88.720  1.00 16.69           C  
ATOM   4169  CD1 LEU C 172      -3.865  18.701 -87.212  1.00 16.69           C  
ATOM   4170  CD2 LEU C 172      -2.815  19.131 -89.450  1.00 16.69           C  
ATOM   4171  N   ALA C 173      -3.220  15.344 -90.994  1.00 18.07           N  
ATOM   4172  CA  ALA C 173      -2.068  15.787 -91.774  1.00 18.07           C  
ATOM   4173  C   ALA C 173      -1.464  14.630 -92.565  1.00 18.07           C  
ATOM   4174  CB  ALA C 173      -1.015  16.411 -90.861  1.00 18.07           C  
ATOM   4175  O   ALA C 173      -1.843  13.473 -92.372  1.00 18.07           O  
ATOM   4176  N   ILE C 174      -0.090  14.313 -92.308  1.00 18.14           N  
ATOM   4177  CA  ILE C 174       1.139  14.702 -92.990  1.00 18.14           C  
ATOM   4178  C   ILE C 174       1.687  13.518 -93.783  1.00 18.14           C  
ATOM   4179  CB  ILE C 174       2.201  15.215 -91.990  1.00 18.14           C  
ATOM   4180  O   ILE C 174       1.279  12.375 -93.566  1.00 18.14           O  
ATOM   4181  CG1 ILE C 174       1.738  16.526 -91.345  1.00 18.14           C  
ATOM   4182  CG2 ILE C 174       3.554  15.394 -92.685  1.00 18.14           C  
ATOM   4183  CD1 ILE C 174       2.478  16.880 -90.063  1.00 18.14           C  
ATOM   4184  N   GLY C 175       3.149  13.320 -93.698  1.00 19.01           N  
ATOM   4185  CA  GLY C 175       4.306  13.587 -94.537  1.00 19.01           C  
ATOM   4186  C   GLY C 175       4.931  12.328 -95.108  1.00 19.01           C  
ATOM   4187  O   GLY C 175       4.463  11.219 -94.841  1.00 19.01           O  
ATOM   4188  N   LEU C 176       6.378  12.165 -95.015  1.00 18.56           N  
ATOM   4189  CA  LEU C 176       7.554  12.360 -95.856  1.00 18.56           C  
ATOM   4190  C   LEU C 176       8.203  11.023 -96.200  1.00 18.56           C  
ATOM   4191  CB  LEU C 176       8.569  13.268 -95.157  1.00 18.56           C  
ATOM   4192  O   LEU C 176       7.768   9.975 -95.719  1.00 18.56           O  
ATOM   4193  CG  LEU C 176       8.337  14.774 -95.293  1.00 18.56           C  
ATOM   4194  CD1 LEU C 176       8.806  15.498 -94.035  1.00 18.56           C  
ATOM   4195  CD2 LEU C 176       9.051  15.316 -96.526  1.00 18.56           C  
ATOM   4196  N   ASP C 177       9.524  10.800 -95.739  1.00 19.99           N  
ATOM   4197  CA  ASP C 177      10.783  11.090 -96.419  1.00 19.99           C  
ATOM   4198  C   ASP C 177      11.498   9.802 -96.823  1.00 19.99           C  
ATOM   4199  CB  ASP C 177      11.691  11.939 -95.528  1.00 19.99           C  
ATOM   4200  O   ASP C 177      11.890   9.640 -97.981  1.00 19.99           O  
ATOM   4201  CG  ASP C 177      12.320  13.108 -96.266  1.00 19.99           C  
ATOM   4202  OD1 ASP C 177      12.163  13.205 -97.502  1.00 19.99           O  
ATOM   4203  OD2 ASP C 177      12.982  13.938 -95.606  1.00 19.99           O  
ATOM   4204  N   ASP C 178      12.639   9.460 -96.110  1.00 19.65           N  
ATOM   4205  CA  ASP C 178      14.052   9.587 -96.454  1.00 19.65           C  
ATOM   4206  C   ASP C 178      14.616   8.261 -96.959  1.00 19.65           C  
ATOM   4207  CB  ASP C 178      14.856  10.076 -95.248  1.00 19.65           C  
ATOM   4208  O   ASP C 178      14.068   7.196 -96.668  1.00 19.65           O  
ATOM   4209  CG  ASP C 178      15.851  11.167 -95.601  1.00 19.65           C  
ATOM   4210  OD1 ASP C 178      15.991  11.501 -96.797  1.00 19.65           O  
ATOM   4211  OD2 ASP C 178      16.504  11.695 -94.675  1.00 19.65           O  
ATOM   4212  N   GLY C 179      16.032   8.235 -97.421  1.00 23.11           N  
ATOM   4213  CA  GLY C 179      16.981   7.877 -98.463  1.00 23.11           C  
ATOM   4214  C   GLY C 179      17.748   6.604 -98.161  1.00 23.11           C  
ATOM   4215  O   GLY C 179      17.867   5.726 -99.018  1.00 23.11           O  
ATOM   4216  N   THR C 180      18.556   6.579 -97.109  1.00 21.29           N  
ATOM   4217  CA  THR C 180      19.998   6.621 -97.327  1.00 21.29           C  
ATOM   4218  C   THR C 180      20.528   5.243 -97.711  1.00 21.29           C  
ATOM   4219  CB  THR C 180      20.737   7.127 -96.074  1.00 21.29           C  
ATOM   4220  O   THR C 180      19.852   4.232 -97.504  1.00 21.29           O  
ATOM   4221  CG2 THR C 180      20.506   8.620 -95.864  1.00 21.29           C  
ATOM   4222  OG1 THR C 180      20.261   6.414 -94.925  1.00 21.29           O  
ATOM   4223  N   ALA C 181      21.945   5.036 -97.443  1.00 21.07           N  
ATOM   4224  CA  ALA C 181      23.191   4.765 -98.155  1.00 21.07           C  
ATOM   4225  C   ALA C 181      23.563   3.288 -98.068  1.00 21.07           C  
ATOM   4226  CB  ALA C 181      24.320   5.629 -97.599  1.00 21.07           C  
ATOM   4227  O   ALA C 181      23.806   2.641 -99.089  1.00 21.07           O  
ATOM   4228  N   ASP C 182      24.751   2.982 -97.313  1.00 20.74           N  
ATOM   4229  CA  ASP C 182      26.107   2.752 -97.801  1.00 20.74           C  
ATOM   4230  C   ASP C 182      26.432   1.261 -97.837  1.00 20.74           C  
ATOM   4231  CB  ASP C 182      27.124   3.491 -96.928  1.00 20.74           C  
ATOM   4232  O   ASP C 182      25.725   0.451 -97.234  1.00 20.74           O  
ATOM   4233  CG  ASP C 182      27.567   4.815 -97.526  1.00 20.74           C  
ATOM   4234  OD1 ASP C 182      27.476   4.988 -98.760  1.00 20.74           O  
ATOM   4235  OD2 ASP C 182      28.015   5.692 -96.755  1.00 20.74           O  
ATOM   4236  N   GLN C 183      27.834   0.927 -97.464  1.00 20.14           N  
ATOM   4237  CA  GLN C 183      29.037   0.409 -98.106  1.00 20.14           C  
ATOM   4238  C   GLN C 183      29.263  -1.058 -97.750  1.00 20.14           C  
ATOM   4239  CB  GLN C 183      30.258   1.239 -97.710  1.00 20.14           C  
ATOM   4240  O   GLN C 183      28.647  -1.577 -96.816  1.00 20.14           O  
ATOM   4241  CG  GLN C 183      30.697   2.236 -98.775  1.00 20.14           C  
ATOM   4242  CD  GLN C 183      31.739   3.215 -98.269  1.00 20.14           C  
ATOM   4243  NE2 GLN C 183      32.139   4.150 -99.124  1.00 20.14           N  
ATOM   4244  OE1 GLN C 183      32.180   3.133 -97.118  1.00 20.14           O  
ATOM   4245  N   GLN C 184      30.635  -1.415 -97.464  1.00 19.93           N  
ATOM   4246  CA  GLN C 184      31.616  -2.216 -98.189  1.00 19.93           C  
ATOM   4247  C   GLN C 184      31.834  -3.565 -97.510  1.00 19.93           C  
ATOM   4248  CB  GLN C 184      32.943  -1.465 -98.304  1.00 19.93           C  
ATOM   4249  O   GLN C 184      31.797  -4.609 -98.165  1.00 19.93           O  
ATOM   4250  CG  GLN C 184      33.161  -0.804 -99.658  1.00 19.93           C  
ATOM   4251  CD  GLN C 184      34.457  -0.019 -99.726  1.00 19.93           C  
ATOM   4252  NE2 GLN C 184      34.756   0.532-100.898  1.00 19.93           N  
ATOM   4253  OE1 GLN C 184      35.184   0.092 -98.734  1.00 19.93           O  
ATOM   4254  N   ARG C 185      32.880  -3.624 -96.549  1.00 19.57           N  
ATOM   4255  CA  ARG C 185      34.195  -4.195 -96.820  1.00 19.57           C  
ATOM   4256  C   ARG C 185      34.255  -5.658 -96.395  1.00 19.57           C  
ATOM   4257  CB  ARG C 185      35.286  -3.396 -96.102  1.00 19.57           C  
ATOM   4258  O   ARG C 185      33.427  -6.115 -95.604  1.00 19.57           O  
ATOM   4259  CG  ARG C 185      36.434  -2.973 -97.005  1.00 19.57           C  
ATOM   4260  CD  ARG C 185      37.491  -2.187 -96.242  1.00 19.57           C  
ATOM   4261  NE  ARG C 185      37.663  -0.844 -96.787  1.00 19.57           N  
ATOM   4262  NH1 ARG C 185      39.948  -0.776 -96.452  1.00 19.57           N  
ATOM   4263  NH2 ARG C 185      38.868   1.017 -97.388  1.00 19.57           N  
ATOM   4264  CZ  ARG C 185      38.826  -0.204 -96.874  1.00 19.57           C  
ATOM   4265  N   ALA C 186      35.523  -6.087 -95.994  1.00 19.53           N  
ATOM   4266  CA  ALA C 186      36.490  -7.040 -96.533  1.00 19.53           C  
ATOM   4267  C   ALA C 186      36.595  -8.277 -95.646  1.00 19.53           C  
ATOM   4268  CB  ALA C 186      37.859  -6.380 -96.686  1.00 19.53           C  
ATOM   4269  O   ALA C 186      36.551  -9.407 -96.137  1.00 19.53           O  
ATOM   4270  N   CYS C 187      37.310  -8.219 -94.445  1.00 20.27           N  
ATOM   4271  CA  CYS C 187      38.674  -8.735 -94.477  1.00 20.27           C  
ATOM   4272  C   CYS C 187      38.695 -10.236 -94.216  1.00 20.27           C  
ATOM   4273  CB  CYS C 187      39.544  -8.016 -93.446  1.00 20.27           C  
ATOM   4274  O   CYS C 187      37.729 -10.793 -93.692  1.00 20.27           O  
ATOM   4275  SG  CYS C 187      40.439  -6.595 -94.112  1.00 20.27           S  
ATOM   4276  N   PRO C 188      39.827 -10.671 -93.488  1.00 19.25           N  
ATOM   4277  CA  PRO C 188      40.953 -11.519 -93.886  1.00 19.25           C  
ATOM   4278  C   PRO C 188      40.838 -12.944 -93.350  1.00 19.25           C  
ATOM   4279  CB  PRO C 188      42.164 -10.804 -93.280  1.00 19.25           C  
ATOM   4280  O   PRO C 188      41.035 -13.906 -94.096  1.00 19.25           O  
ATOM   4281  CG  PRO C 188      41.596  -9.937 -92.203  1.00 19.25           C  
ATOM   4282  CD  PRO C 188      40.100 -10.066 -92.226  1.00 19.25           C  
ATOM   4283  N   ALA C 189      41.283 -13.129 -92.081  1.00 20.41           N  
ATOM   4284  CA  ALA C 189      42.611 -13.712 -91.906  1.00 20.41           C  
ATOM   4285  C   ALA C 189      42.543 -15.236 -91.888  1.00 20.41           C  
ATOM   4286  CB  ALA C 189      43.253 -13.196 -90.620  1.00 20.41           C  
ATOM   4287  O   ALA C 189      41.476 -15.814 -91.669  1.00 20.41           O  
ATOM   4288  N   THR C 190      43.573 -15.775 -91.114  1.00 20.16           N  
ATOM   4289  CA  THR C 190      44.665 -16.676 -91.466  1.00 20.16           C  
ATOM   4290  C   THR C 190      44.260 -18.130 -91.241  1.00 20.16           C  
ATOM   4291  CB  THR C 190      45.934 -16.362 -90.651  1.00 20.16           C  
ATOM   4292  O   THR C 190      44.408 -18.967 -92.134  1.00 20.16           O  
ATOM   4293  CG2 THR C 190      47.183 -16.872 -91.361  1.00 20.16           C  
ATOM   4294  OG1 THR C 190      46.042 -14.944 -90.476  1.00 20.16           O  
ATOM   4295  N   GLN C 191      45.146 -18.783 -90.297  1.00 19.09           N  
ATOM   4296  CA  GLN C 191      46.155 -19.782 -90.633  1.00 19.09           C  
ATOM   4297  C   GLN C 191      45.602 -21.196 -90.478  1.00 19.09           C  
ATOM   4298  CB  GLN C 191      47.398 -19.607 -89.758  1.00 19.09           C  
ATOM   4299  O   GLN C 191      44.569 -21.397 -89.836  1.00 19.09           O  
ATOM   4300  CG  GLN C 191      48.385 -18.577 -90.292  1.00 19.09           C  
ATOM   4301  CD  GLN C 191      49.623 -18.447 -89.426  1.00 19.09           C  
ATOM   4302  NE2 GLN C 191      50.529 -17.556 -89.815  1.00 19.09           N  
ATOM   4303  OE1 GLN C 191      49.765 -19.141 -88.413  1.00 19.09           O  
ATOM   4304  N   ALA C 192      46.610 -22.047 -90.114  1.00 19.03           N  
ATOM   4305  CA  ALA C 192      47.117 -23.197 -90.859  1.00 19.03           C  
ATOM   4306  C   ALA C 192      46.483 -24.494 -90.363  1.00 19.03           C  
ATOM   4307  CB  ALA C 192      48.638 -23.275 -90.746  1.00 19.03           C  
ATOM   4308  O   ALA C 192      45.964 -25.281 -91.158  1.00 19.03           O  
ATOM   4309  N   LEU C 193      47.342 -25.115 -89.452  1.00 17.76           N  
ATOM   4310  CA  LEU C 193      48.120 -26.226 -89.990  1.00 17.76           C  
ATOM   4311  C   LEU C 193      47.395 -27.551 -89.778  1.00 17.76           C  
ATOM   4312  CB  LEU C 193      49.503 -26.278 -89.335  1.00 17.76           C  
ATOM   4313  O   LEU C 193      46.327 -27.587 -89.162  1.00 17.76           O  
ATOM   4314  CG  LEU C 193      50.600 -25.446 -90.001  1.00 17.76           C  
ATOM   4315  CD1 LEU C 193      51.613 -24.976 -88.962  1.00 17.76           C  
ATOM   4316  CD2 LEU C 193      51.287 -26.247 -91.101  1.00 17.76           C  
ATOM   4317  N   GLU C 194      48.189 -28.380 -88.991  1.00 18.28           N  
ATOM   4318  CA  GLU C 194      48.890 -29.524 -89.566  1.00 18.28           C  
ATOM   4319  C   GLU C 194      48.081 -30.807 -89.400  1.00 18.28           C  
ATOM   4320  CB  GLU C 194      50.271 -29.686 -88.927  1.00 18.28           C  
ATOM   4321  O   GLU C 194      47.874 -31.546 -90.365  1.00 18.28           O  
ATOM   4322  CG  GLU C 194      51.365 -28.882 -89.614  1.00 18.28           C  
ATOM   4323  CD  GLU C 194      52.767 -29.340 -89.245  1.00 18.28           C  
ATOM   4324  OE1 GLU C 194      53.690 -29.202 -90.079  1.00 18.28           O  
ATOM   4325  OE2 GLU C 194      52.944 -29.840 -88.112  1.00 18.28           O  
ATOM   4326  N   GLU C 195      48.745 -31.644 -88.559  1.00 18.42           N  
ATOM   4327  CA  GLU C 195      49.373 -32.860 -89.068  1.00 18.42           C  
ATOM   4328  C   GLU C 195      48.419 -34.048 -88.993  1.00 18.42           C  
ATOM   4329  CB  GLU C 195      50.657 -33.166 -88.293  1.00 18.42           C  
ATOM   4330  O   GLU C 195      47.459 -34.032 -88.220  1.00 18.42           O  
ATOM   4331  CG  GLU C 195      51.657 -34.012 -89.068  1.00 18.42           C  
ATOM   4332  CD  GLU C 195      52.985 -34.183 -88.348  1.00 18.42           C  
ATOM   4333  OE1 GLU C 195      53.860 -34.921 -88.855  1.00 18.42           O  
ATOM   4334  OE2 GLU C 195      53.151 -33.576 -87.266  1.00 18.42           O  
ATOM   4335  N   HIS C 196      49.150 -35.145 -88.864  1.00 18.13           N  
ATOM   4336  CA  HIS C 196      49.158 -36.326 -89.720  1.00 18.13           C  
ATOM   4337  C   HIS C 196      48.212 -37.398 -89.189  1.00 18.13           C  
ATOM   4338  CB  HIS C 196      50.575 -36.890 -89.843  1.00 18.13           C  
ATOM   4339  O   HIS C 196      47.390 -37.932 -89.937  1.00 18.13           O  
ATOM   4340  CG  HIS C 196      51.318 -36.389 -91.040  1.00 18.13           C  
ATOM   4341  CD2 HIS C 196      52.458 -35.665 -91.139  1.00 18.13           C  
ATOM   4342  ND1 HIS C 196      50.894 -36.620 -92.330  1.00 18.13           N  
ATOM   4343  CE1 HIS C 196      51.744 -36.059 -93.174  1.00 18.13           C  
ATOM   4344  NE2 HIS C 196      52.702 -35.473 -92.477  1.00 18.13           N  
ATOM   4345  N   GLN C 197      48.976 -38.308 -88.418  1.00 17.35           N  
ATOM   4346  CA  GLN C 197      49.256 -39.579 -89.078  1.00 17.35           C  
ATOM   4347  C   GLN C 197      48.154 -40.597 -88.801  1.00 17.35           C  
ATOM   4348  CB  GLN C 197      50.608 -40.133 -88.626  1.00 17.35           C  
ATOM   4349  O   GLN C 197      47.345 -40.412 -87.889  1.00 17.35           O  
ATOM   4350  CG  GLN C 197      51.761 -39.773 -89.554  1.00 17.35           C  
ATOM   4351  CD  GLN C 197      53.084 -40.362 -89.102  1.00 17.35           C  
ATOM   4352  NE2 GLN C 197      54.182 -39.730 -89.503  1.00 17.35           N  
ATOM   4353  OE1 GLN C 197      53.119 -41.376 -88.397  1.00 17.35           O  
ATOM   4354  N   LYS C 198      48.758 -41.757 -88.524  1.00 17.87           N  
ATOM   4355  CA  LYS C 198      48.634 -42.959 -89.342  1.00 17.87           C  
ATOM   4356  C   LYS C 198      47.538 -43.877 -88.808  1.00 17.87           C  
ATOM   4357  CB  LYS C 198      49.965 -43.711 -89.396  1.00 17.87           C  
ATOM   4358  O   LYS C 198      46.639 -44.277 -89.552  1.00 17.87           O  
ATOM   4359  CG  LYS C 198      50.549 -43.834 -90.796  1.00 17.87           C  
ATOM   4360  CD  LYS C 198      51.902 -44.535 -90.778  1.00 17.87           C  
ATOM   4361  CE  LYS C 198      52.509 -44.617 -92.172  1.00 17.87           C  
ATOM   4362  NZ  LYS C 198      53.896 -45.170 -92.140  1.00 17.87           N  
ATOM   4363  N   PRO C 199      48.113 -45.017 -88.435  1.00 19.01           N  
ATOM   4364  CA  PRO C 199      47.823 -46.208 -89.238  1.00 19.01           C  
ATOM   4365  C   PRO C 199      46.715 -47.069 -88.635  1.00 19.01           C  
ATOM   4366  CB  PRO C 199      49.156 -46.960 -89.248  1.00 19.01           C  
ATOM   4367  O   PRO C 199      45.759 -46.540 -88.063  1.00 19.01           O  
ATOM   4368  CG  PRO C 199      49.922 -46.395 -88.096  1.00 19.01           C  
ATOM   4369  CD  PRO C 199      49.155 -45.230 -87.538  1.00 19.01           C  
ATOM   4370  N   PRO C 200      47.255 -48.250 -88.220  1.00 19.19           N  
ATOM   4371  CA  PRO C 200      46.925 -49.443 -89.002  1.00 19.19           C  
ATOM   4372  C   PRO C 200      45.816 -50.278 -88.365  1.00 19.19           C  
ATOM   4373  CB  PRO C 200      48.244 -50.220 -89.033  1.00 19.19           C  
ATOM   4374  O   PRO C 200      44.826 -50.603 -89.025  1.00 19.19           O  
ATOM   4375  CG  PRO C 200      49.000 -49.737 -87.838  1.00 19.19           C  
ATOM   4376  CD  PRO C 200      48.266 -48.566 -87.251  1.00 19.19           C  
ATOM   4377  N   VAL C 201      46.387 -51.322 -87.716  1.00 18.36           N  
ATOM   4378  CA  VAL C 201      46.283 -52.651 -88.310  1.00 18.36           C  
ATOM   4379  C   VAL C 201      45.078 -53.385 -87.727  1.00 18.36           C  
ATOM   4380  CB  VAL C 201      47.570 -53.475 -88.085  1.00 18.36           C  
ATOM   4381  O   VAL C 201      44.561 -53.004 -86.674  1.00 18.36           O  
ATOM   4382  CG1 VAL C 201      47.446 -54.856 -88.727  1.00 18.36           C  
ATOM   4383  CG2 VAL C 201      48.784 -52.732 -88.639  1.00 18.36           C  
ATOM   4384  N   SER C 202      45.429 -54.631 -87.287  1.00 18.82           N  
ATOM   4385  CA  SER C 202      45.136 -55.899 -87.947  1.00 18.82           C  
ATOM   4386  C   SER C 202      44.001 -56.638 -87.247  1.00 18.82           C  
ATOM   4387  CB  SER C 202      46.383 -56.783 -87.988  1.00 18.82           C  
ATOM   4388  O   SER C 202      43.029 -57.045 -87.888  1.00 18.82           O  
ATOM   4389  OG  SER C 202      46.122 -57.988 -88.687  1.00 18.82           O  
ATOM   4390  N   ILE C 203      44.460 -57.753 -86.613  1.00 19.12           N  
ATOM   4391  CA  ILE C 203      44.147 -59.073 -87.149  1.00 19.12           C  
ATOM   4392  C   ILE C 203      42.946 -59.659 -86.409  1.00 19.12           C  
ATOM   4393  CB  ILE C 203      45.358 -60.027 -87.044  1.00 19.12           C  
ATOM   4394  O   ILE C 203      42.048 -58.924 -85.991  1.00 19.12           O  
ATOM   4395  CG1 ILE C 203      46.550 -59.465 -87.829  1.00 19.12           C  
ATOM   4396  CG2 ILE C 203      44.987 -61.427 -87.541  1.00 19.12           C  
ATOM   4397  CD1 ILE C 203      47.858 -60.204 -87.581  1.00 19.12           C  
ATOM   4398  N   LYS C 204      43.272 -60.849 -85.877  1.00 19.02           N  
ATOM   4399  CA  LYS C 204      42.803 -62.135 -86.386  1.00 19.02           C  
ATOM   4400  C   LYS C 204      41.647 -62.670 -85.546  1.00 19.02           C  
ATOM   4401  CB  LYS C 204      43.946 -63.151 -86.411  1.00 19.02           C  
ATOM   4402  O   LYS C 204      40.588 -63.006 -86.080  1.00 19.02           O  
ATOM   4403  CG  LYS C 204      44.662 -63.243 -87.751  1.00 19.02           C  
ATOM   4404  CD  LYS C 204      45.720 -64.339 -87.745  1.00 19.02           C  
ATOM   4405  CE  LYS C 204      46.455 -64.416 -89.076  1.00 19.02           C  
ATOM   4406  NZ  LYS C 204      47.549 -65.432 -89.047  1.00 19.02           N  
ATOM   4407  N   GLN C 205      41.964 -63.917 -84.972  1.00 19.00           N  
ATOM   4408  CA  GLN C 205      41.412 -65.196 -85.406  1.00 19.00           C  
ATOM   4409  C   GLN C 205      40.319 -65.675 -84.454  1.00 19.00           C  
ATOM   4410  CB  GLN C 205      42.515 -66.250 -85.512  1.00 19.00           C  
ATOM   4411  O   GLN C 205      39.237 -66.071 -84.892  1.00 19.00           O  
ATOM   4412  CG  GLN C 205      42.293 -67.262 -86.628  1.00 19.00           C  
ATOM   4413  CD  GLN C 205      43.423 -67.278 -87.640  1.00 19.00           C  
ATOM   4414  NE2 GLN C 205      43.301 -68.130 -88.652  1.00 19.00           N  
ATOM   4415  OE1 GLN C 205      44.397 -66.529 -87.514  1.00 19.00           O  
ATOM   4416  N   GLU C 206      40.795 -66.549 -83.494  1.00 18.89           N  
ATOM   4417  CA  GLU C 206      40.525 -67.977 -83.636  1.00 18.89           C  
ATOM   4418  C   GLU C 206      39.259 -68.377 -82.885  1.00 18.89           C  
ATOM   4419  CB  GLU C 206      41.715 -68.801 -83.138  1.00 18.89           C  
ATOM   4420  O   GLU C 206      38.803 -67.654 -81.996  1.00 18.89           O  
ATOM   4421  CG  GLU C 206      42.024 -70.018 -83.998  1.00 18.89           C  
ATOM   4422  CD  GLU C 206      43.228 -70.808 -83.510  1.00 18.89           C  
ATOM   4423  OE1 GLU C 206      43.499 -71.901 -84.058  1.00 18.89           O  
ATOM   4424  OE2 GLU C 206      43.905 -70.331 -82.573  1.00 18.89           O  
ATOM   4425  N   ARG C 207      39.288 -69.686 -82.338  1.00 19.87           N  
ATOM   4426  CA  ARG C 207      38.571 -70.919 -82.646  1.00 19.87           C  
ATOM   4427  C   ARG C 207      37.505 -71.210 -81.595  1.00 19.87           C  
ATOM   4428  CB  ARG C 207      39.543 -72.096 -82.747  1.00 19.87           C  
ATOM   4429  O   ARG C 207      36.328 -71.372 -81.925  1.00 19.87           O  
ATOM   4430  CG  ARG C 207      39.529 -72.794 -84.097  1.00 19.87           C  
ATOM   4431  CD  ARG C 207      40.558 -73.913 -84.165  1.00 19.87           C  
ATOM   4432  NE  ARG C 207      40.457 -74.664 -85.414  1.00 19.87           N  
ATOM   4433  NH1 ARG C 207      42.477 -75.756 -85.162  1.00 19.87           N  
ATOM   4434  NH2 ARG C 207      41.178 -76.150 -87.009  1.00 19.87           N  
ATOM   4435  CZ  ARG C 207      41.371 -75.521 -85.859  1.00 19.87           C  
ATOM   4436  N   CYS C 208      37.681 -72.438 -80.915  1.00 19.25           N  
ATOM   4437  CA  CYS C 208      36.926 -73.670 -81.112  1.00 19.25           C  
ATOM   4438  C   CYS C 208      35.951 -73.901 -79.964  1.00 19.25           C  
ATOM   4439  CB  CYS C 208      37.871 -74.864 -81.240  1.00 19.25           C  
ATOM   4440  O   CYS C 208      34.770 -74.169 -80.191  1.00 19.25           O  
ATOM   4441  SG  CYS C 208      37.942 -75.562 -82.904  1.00 19.25           S  
ATOM   4442  N   ASP C 209      36.452 -74.603 -78.903  1.00 20.00           N  
ATOM   4443  CA  ASP C 209      36.124 -76.008 -78.684  1.00 20.00           C  
ATOM   4444  C   ASP C 209      34.910 -76.152 -77.768  1.00 20.00           C  
ATOM   4445  CB  ASP C 209      37.321 -76.753 -78.091  1.00 20.00           C  
ATOM   4446  O   ASP C 209      34.580 -75.231 -77.017  1.00 20.00           O  
ATOM   4447  CG  ASP C 209      38.212 -77.380 -79.149  1.00 20.00           C  
ATOM   4448  OD1 ASP C 209      37.709 -77.742 -80.234  1.00 20.00           O  
ATOM   4449  OD2 ASP C 209      39.429 -77.515 -78.895  1.00 20.00           O  
ATOM   4450  N   PRO C 210      34.660 -77.473 -77.349  1.00 21.70           N  
ATOM   4451  CA  PRO C 210      33.532 -78.407 -77.398  1.00 21.70           C  
ATOM   4452  C   PRO C 210      32.767 -78.478 -76.079  1.00 21.70           C  
ATOM   4453  CB  PRO C 210      34.199 -79.748 -77.715  1.00 21.70           C  
ATOM   4454  O   PRO C 210      31.535 -78.403 -76.071  1.00 21.70           O  
ATOM   4455  CG  PRO C 210      35.618 -79.583 -77.274  1.00 21.70           C  
ATOM   4456  CD  PRO C 210      35.838 -78.145 -76.903  1.00 21.70           C  
ATOM   4457  N   GLU C 211      33.385 -79.238 -75.102  1.00 21.09           N  
ATOM   4458  CA  GLU C 211      32.882 -80.566 -74.767  1.00 21.09           C  
ATOM   4459  C   GLU C 211      31.800 -80.491 -73.693  1.00 21.09           C  
ATOM   4460  CB  GLU C 211      34.024 -81.472 -74.300  1.00 21.09           C  
ATOM   4461  O   GLU C 211      31.687 -79.488 -72.987  1.00 21.09           O  
ATOM   4462  CG  GLU C 211      34.359 -82.592 -75.275  1.00 21.09           C  
ATOM   4463  CD  GLU C 211      35.388 -83.572 -74.734  1.00 21.09           C  
ATOM   4464  OE1 GLU C 211      35.449 -84.721 -75.226  1.00 21.09           O  
ATOM   4465  OE2 GLU C 211      36.137 -83.187 -73.808  1.00 21.09           O  
ATOM   4466  N   SER C 212      31.568 -81.693 -72.947  1.00 22.20           N  
ATOM   4467  CA  SER C 212      30.485 -82.648 -72.736  1.00 22.20           C  
ATOM   4468  C   SER C 212      29.939 -82.559 -71.315  1.00 22.20           C  
ATOM   4469  CB  SER C 212      30.962 -84.072 -73.019  1.00 22.20           C  
ATOM   4470  O   SER C 212      28.894 -83.136 -71.008  1.00 22.20           O  
ATOM   4471  OG  SER C 212      32.183 -84.336 -72.349  1.00 22.20           O  
ATOM   4472  N   VAL C 213      30.662 -82.116 -70.414  1.00 20.74           N  
ATOM   4473  CA  VAL C 213      30.931 -83.065 -69.340  1.00 20.74           C  
ATOM   4474  C   VAL C 213      29.643 -83.359 -68.574  1.00 20.74           C  
ATOM   4475  CB  VAL C 213      32.016 -82.537 -68.374  1.00 20.74           C  
ATOM   4476  O   VAL C 213      28.818 -82.465 -68.368  1.00 20.74           O  
ATOM   4477  CG1 VAL C 213      32.236 -83.515 -67.222  1.00 20.74           C  
ATOM   4478  CG2 VAL C 213      33.323 -82.289 -69.125  1.00 20.74           C  
ATOM   4479  N   ILE C 214      29.704 -84.346 -67.685  1.00 21.11           N  
ATOM   4480  CA  ILE C 214      28.991 -85.565 -67.318  1.00 21.11           C  
ATOM   4481  C   ILE C 214      27.928 -85.244 -66.270  1.00 21.11           C  
ATOM   4482  CB  ILE C 214      29.958 -86.647 -66.787  1.00 21.11           C  
ATOM   4483  O   ILE C 214      27.968 -84.185 -65.640  1.00 21.11           O  
ATOM   4484  CG1 ILE C 214      30.981 -87.024 -67.864  1.00 21.11           C  
ATOM   4485  CG2 ILE C 214      29.182 -87.879 -66.314  1.00 21.11           C  
ATOM   4486  CD1 ILE C 214      32.156 -87.840 -67.344  1.00 21.11           C  
ATOM   4487  N   SER C 215      27.760 -86.200 -65.375  1.00 20.71           N  
ATOM   4488  CA  SER C 215      26.626 -87.070 -65.083  1.00 20.71           C  
ATOM   4489  C   SER C 215      25.875 -86.600 -63.841  1.00 20.71           C  
ATOM   4490  CB  SER C 215      27.092 -88.513 -64.891  1.00 20.71           C  
ATOM   4491  O   SER C 215      24.650 -86.463 -63.865  1.00 20.71           O  
ATOM   4492  OG  SER C 215      27.375 -89.121 -66.140  1.00 20.71           O  
ATOM   4493  N   GLN C 216      26.379 -87.085 -62.628  1.00 20.38           N  
ATOM   4494  CA  GLN C 216      25.711 -88.172 -61.921  1.00 20.38           C  
ATOM   4495  C   GLN C 216      24.748 -87.633 -60.866  1.00 20.38           C  
ATOM   4496  CB  GLN C 216      26.737 -89.100 -61.269  1.00 20.38           C  
ATOM   4497  O   GLN C 216      24.829 -86.464 -60.485  1.00 20.38           O  
ATOM   4498  CG  GLN C 216      27.402 -90.063 -62.243  1.00 20.38           C  
ATOM   4499  CD  GLN C 216      28.219 -91.134 -61.544  1.00 20.38           C  
ATOM   4500  NE2 GLN C 216      28.659 -92.133 -62.302  1.00 20.38           N  
ATOM   4501  OE1 GLN C 216      28.453 -91.064 -60.334  1.00 20.38           O  
ATOM   4502  N   SER C 217      24.415 -88.459 -59.872  1.00 22.55           N  
ATOM   4503  CA  SER C 217      23.208 -89.080 -59.336  1.00 22.55           C  
ATOM   4504  C   SER C 217      22.818 -88.465 -57.996  1.00 22.55           C  
ATOM   4505  CB  SER C 217      23.406 -90.588 -59.176  1.00 22.55           C  
ATOM   4506  O   SER C 217      21.669 -88.582 -57.564  1.00 22.55           O  
ATOM   4507  OG  SER C 217      24.544 -90.864 -58.376  1.00 22.55           O  
ATOM   4508  N   HIS C 218      23.758 -88.097 -57.166  1.00 21.60           N  
ATOM   4509  CA  HIS C 218      23.722 -88.929 -55.968  1.00 21.60           C  
ATOM   4510  C   HIS C 218      22.528 -88.575 -55.088  1.00 21.60           C  
ATOM   4511  CB  HIS C 218      25.021 -88.782 -55.175  1.00 21.60           C  
ATOM   4512  O   HIS C 218      21.948 -87.496 -55.225  1.00 21.60           O  
ATOM   4513  CG  HIS C 218      26.012 -89.871 -55.439  1.00 21.60           C  
ATOM   4514  CD2 HIS C 218      27.138 -89.886 -56.191  1.00 21.60           C  
ATOM   4515  ND1 HIS C 218      25.893 -91.133 -54.898  1.00 21.60           N  
ATOM   4516  CE1 HIS C 218      26.906 -91.878 -55.306  1.00 21.60           C  
ATOM   4517  NE2 HIS C 218      27.676 -91.145 -56.092  1.00 21.60           N  
ATOM   4518  N   PRO C 219      22.763 -88.664 -53.753  1.00 22.59           N  
ATOM   4519  CA  PRO C 219      22.172 -89.577 -52.772  1.00 22.59           C  
ATOM   4520  C   PRO C 219      21.001 -88.954 -52.017  1.00 22.59           C  
ATOM   4521  CB  PRO C 219      23.336 -89.877 -51.824  1.00 22.59           C  
ATOM   4522  O   PRO C 219      20.730 -87.759 -52.166  1.00 22.59           O  
ATOM   4523  CG  PRO C 219      24.245 -88.697 -51.950  1.00 22.59           C  
ATOM   4524  CD  PRO C 219      23.795 -87.871 -53.121  1.00 22.59           C  
ATOM   4525  N   SER C 220      21.102 -88.987 -50.710  1.00 22.30           N  
ATOM   4526  CA  SER C 220      20.308 -89.807 -49.801  1.00 22.30           C  
ATOM   4527  C   SER C 220      19.225 -88.981 -49.115  1.00 22.30           C  
ATOM   4528  CB  SER C 220      21.204 -90.462 -48.749  1.00 22.30           C  
ATOM   4529  O   SER C 220      18.049 -89.349 -49.137  1.00 22.30           O  
ATOM   4530  OG  SER C 220      22.175 -91.293 -49.363  1.00 22.30           O  
ATOM   4531  N   PRO C 221      19.372 -88.813 -47.765  1.00 23.39           N  
ATOM   4532  CA  PRO C 221      18.509 -89.470 -46.780  1.00 23.39           C  
ATOM   4533  C   PRO C 221      17.382 -88.567 -46.286  1.00 23.39           C  
ATOM   4534  CB  PRO C 221      19.473 -89.813 -45.641  1.00 23.39           C  
ATOM   4535  O   PRO C 221      17.361 -87.373 -46.597  1.00 23.39           O  
ATOM   4536  CG  PRO C 221      20.641 -88.903 -45.842  1.00 23.39           C  
ATOM   4537  CD  PRO C 221      20.473 -88.193 -47.155  1.00 23.39           C  
ATOM   4538  N   SER C 222      17.225 -88.523 -44.973  1.00 23.30           N  
ATOM   4539  CA  SER C 222      16.094 -89.036 -44.206  1.00 23.30           C  
ATOM   4540  C   SER C 222      15.182 -87.906 -43.741  1.00 23.30           C  
ATOM   4541  CB  SER C 222      16.584 -89.836 -42.998  1.00 23.30           C  
ATOM   4542  O   SER C 222      13.963 -87.977 -43.907  1.00 23.30           O  
ATOM   4543  OG  SER C 222      17.973 -90.097 -43.098  1.00 23.30           O  
ATOM   4544  N   SER C 223      15.543 -87.178 -42.631  1.00 23.97           N  
ATOM   4545  CA  SER C 223      14.826 -87.399 -41.379  1.00 23.97           C  
ATOM   4546  C   SER C 223      13.673 -86.414 -41.222  1.00 23.97           C  
ATOM   4547  CB  SER C 223      15.777 -87.278 -40.188  1.00 23.97           C  
ATOM   4548  O   SER C 223      13.649 -85.369 -41.874  1.00 23.97           O  
ATOM   4549  OG  SER C 223      16.269 -85.954 -40.069  1.00 23.97           O  
ATOM   4550  N   GLU C 224      12.797 -86.625 -40.198  1.00 25.22           N  
ATOM   4551  CA  GLU C 224      11.363 -86.564 -39.929  1.00 25.22           C  
ATOM   4552  C   GLU C 224      10.967 -85.212 -39.345  1.00 25.22           C  
ATOM   4553  CB  GLU C 224      10.946 -87.690 -38.979  1.00 25.22           C  
ATOM   4554  O   GLU C 224       9.779 -84.909 -39.215  1.00 25.22           O  
ATOM   4555  CG  GLU C 224       9.557 -88.247 -39.258  1.00 25.22           C  
ATOM   4556  CD  GLU C 224       9.181 -89.403 -38.345  1.00 25.22           C  
ATOM   4557  OE1 GLU C 224       8.012 -89.852 -38.384  1.00 25.22           O  
ATOM   4558  OE2 GLU C 224      10.060 -89.864 -37.584  1.00 25.22           O  
ATOM   4559  N   VAL C 225      11.888 -84.299 -39.089  1.00 25.84           N  
ATOM   4560  CA  VAL C 225      11.686 -83.715 -37.768  1.00 25.84           C  
ATOM   4561  C   VAL C 225      10.409 -82.878 -37.761  1.00 25.84           C  
ATOM   4562  CB  VAL C 225      12.893 -82.850 -37.340  1.00 25.84           C  
ATOM   4563  O   VAL C 225      10.137 -82.143 -38.713  1.00 25.84           O  
ATOM   4564  CG1 VAL C 225      12.685 -82.290 -35.934  1.00 25.84           C  
ATOM   4565  CG2 VAL C 225      14.184 -83.663 -37.409  1.00 25.84           C  
ATOM   4566  N   THR C 226       9.547 -83.035 -36.702  1.00 25.94           N  
ATOM   4567  CA  THR C 226       8.155 -82.833 -36.315  1.00 25.94           C  
ATOM   4568  C   THR C 226       7.897 -81.370 -35.968  1.00 25.94           C  
ATOM   4569  CB  THR C 226       7.773 -83.723 -35.118  1.00 25.94           C  
ATOM   4570  O   THR C 226       8.605 -80.787 -35.145  1.00 25.94           O  
ATOM   4571  CG2 THR C 226       6.424 -84.397 -35.341  1.00 25.94           C  
ATOM   4572  OG1 THR C 226       8.775 -84.732 -34.941  1.00 25.94           O  
ATOM   4573  N   GLY C 227       7.447 -80.545 -36.832  1.00 27.21           N  
ATOM   4574  CA  GLY C 227       7.327 -79.098 -36.752  1.00 27.21           C  
ATOM   4575  C   GLY C 227       6.302 -78.640 -35.731  1.00 27.21           C  
ATOM   4576  O   GLY C 227       5.111 -78.926 -35.868  1.00 27.21           O  
ATOM   4577  N   PRO C 228       6.663 -78.773 -34.441  1.00 28.68           N  
ATOM   4578  CA  PRO C 228       5.571 -78.589 -33.483  1.00 28.68           C  
ATOM   4579  C   PRO C 228       4.930 -77.206 -33.577  1.00 28.68           C  
ATOM   4580  CB  PRO C 228       6.256 -78.782 -32.127  1.00 28.68           C  
ATOM   4581  O   PRO C 228       5.525 -76.283 -34.139  1.00 28.68           O  
ATOM   4582  CG  PRO C 228       7.717 -78.656 -32.415  1.00 28.68           C  
ATOM   4583  CD  PRO C 228       7.904 -78.578 -33.903  1.00 28.68           C  
ATOM   4584  N   THR C 229       3.657 -77.043 -33.081  1.00 25.67           N  
ATOM   4585  CA  THR C 229       2.455 -76.224 -33.193  1.00 25.67           C  
ATOM   4586  C   THR C 229       2.604 -74.934 -32.392  1.00 25.67           C  
ATOM   4587  CB  THR C 229       1.210 -76.990 -32.710  1.00 25.67           C  
ATOM   4588  O   THR C 229       2.913 -74.969 -31.199  1.00 25.67           O  
ATOM   4589  CG2 THR C 229       0.721 -77.971 -33.771  1.00 25.67           C  
ATOM   4590  OG1 THR C 229       1.535 -77.716 -31.518  1.00 25.67           O  
ATOM   4591  N   PHE C 230       3.288 -73.867 -32.880  1.00 27.00           N  
ATOM   4592  CA  PHE C 230       3.657 -72.620 -32.219  1.00 27.00           C  
ATOM   4593  C   PHE C 230       2.415 -71.850 -31.785  1.00 27.00           C  
ATOM   4594  CB  PHE C 230       4.516 -71.753 -33.144  1.00 27.00           C  
ATOM   4595  O   PHE C 230       1.591 -71.470 -32.619  1.00 27.00           O  
ATOM   4596  CG  PHE C 230       5.965 -71.691 -32.745  1.00 27.00           C  
ATOM   4597  CD1 PHE C 230       6.411 -70.737 -31.839  1.00 27.00           C  
ATOM   4598  CD2 PHE C 230       6.883 -72.588 -33.276  1.00 27.00           C  
ATOM   4599  CE1 PHE C 230       7.753 -70.678 -31.467  1.00 27.00           C  
ATOM   4600  CE2 PHE C 230       8.225 -72.535 -32.910  1.00 27.00           C  
ATOM   4601  CZ  PHE C 230       8.658 -71.578 -32.006  1.00 27.00           C  
ATOM   4602  N   THR C 231       1.700 -72.245 -30.668  1.00 28.47           N  
ATOM   4603  CA  THR C 231       0.488 -71.622 -30.150  1.00 28.47           C  
ATOM   4604  C   THR C 231       0.749 -70.168 -29.766  1.00 28.47           C  
ATOM   4605  CB  THR C 231      -0.058 -72.388 -28.931  1.00 28.47           C  
ATOM   4606  O   THR C 231       1.743 -69.865 -29.103  1.00 28.47           O  
ATOM   4607  CG2 THR C 231      -0.922 -73.568 -29.365  1.00 28.47           C  
ATOM   4608  OG1 THR C 231       1.040 -72.876 -28.150  1.00 28.47           O  
ATOM   4609  N   GLU C 232       0.323 -69.198 -30.542  1.00 31.71           N  
ATOM   4610  CA  GLU C 232       0.476 -67.748 -30.619  1.00 31.71           C  
ATOM   4611  C   GLU C 232      -0.127 -67.063 -29.396  1.00 31.71           C  
ATOM   4612  CB  GLU C 232      -0.170 -67.207 -31.897  1.00 31.71           C  
ATOM   4613  O   GLU C 232      -1.345 -67.081 -29.206  1.00 31.71           O  
ATOM   4614  CG  GLU C 232       0.762 -67.194 -33.100  1.00 31.71           C  
ATOM   4615  CD  GLU C 232       0.185 -66.457 -34.298  1.00 31.71           C  
ATOM   4616  OE1 GLU C 232       0.938 -66.178 -35.259  1.00 31.71           O  
ATOM   4617  OE2 GLU C 232      -1.029 -66.156 -34.276  1.00 31.71           O  
ATOM   4618  N   ASN C 233       0.294 -67.364 -28.135  1.00 32.24           N  
ATOM   4619  CA  ASN C 233      -0.299 -66.781 -26.936  1.00 32.24           C  
ATOM   4620  C   ASN C 233      -0.130 -65.264 -26.909  1.00 32.24           C  
ATOM   4621  CB  ASN C 233       0.307 -67.405 -25.678  1.00 32.24           C  
ATOM   4622  O   ASN C 233       0.992 -64.759 -26.970  1.00 32.24           O  
ATOM   4623  CG  ASN C 233      -0.349 -68.720 -25.304  1.00 32.24           C  
ATOM   4624  ND2 ASN C 233       0.083 -69.303 -24.193  1.00 32.24           N  
ATOM   4625  OD1 ASN C 233      -1.236 -69.208 -26.010  1.00 32.24           O  
ATOM   4626  N   SER C 234      -1.119 -64.419 -27.346  1.00 38.49           N  
ATOM   4627  CA  SER C 234      -1.325 -62.984 -27.515  1.00 38.49           C  
ATOM   4628  C   SER C 234      -1.076 -62.233 -26.211  1.00 38.49           C  
ATOM   4629  CB  SER C 234      -2.743 -62.701 -28.012  1.00 38.49           C  
ATOM   4630  O   SER C 234      -1.794 -62.429 -25.228  1.00 38.49           O  
ATOM   4631  OG  SER C 234      -3.693 -62.942 -26.989  1.00 38.49           O  
ATOM   4632  N   VAL C 235       0.138 -62.191 -25.600  1.00 43.21           N  
ATOM   4633  CA  VAL C 235       0.522 -61.600 -24.322  1.00 43.21           C  
ATOM   4634  C   VAL C 235       0.343 -60.084 -24.379  1.00 43.21           C  
ATOM   4635  CB  VAL C 235       1.980 -61.951 -23.950  1.00 43.21           C  
ATOM   4636  O   VAL C 235       0.904 -59.419 -25.253  1.00 43.21           O  
ATOM   4637  CG1 VAL C 235       2.376 -61.284 -22.634  1.00 43.21           C  
ATOM   4638  CG2 VAL C 235       2.156 -63.466 -23.859  1.00 43.21           C  
ATOM   4639  N   LYS C 236      -0.776 -59.418 -23.889  1.00 53.12           N  
ATOM   4640  CA  LYS C 236      -1.146 -58.017 -23.714  1.00 53.12           C  
ATOM   4641  C   LYS C 236      -0.056 -57.248 -22.974  1.00 53.12           C  
ATOM   4642  CB  LYS C 236      -2.472 -57.901 -22.960  1.00 53.12           C  
ATOM   4643  O   LYS C 236       0.329 -57.620 -21.863  1.00 53.12           O  
ATOM   4644  CG  LYS C 236      -3.700 -57.932 -23.859  1.00 53.12           C  
ATOM   4645  CD  LYS C 236      -4.979 -57.699 -23.066  1.00 53.12           C  
ATOM   4646  CE  LYS C 236      -6.213 -57.797 -23.952  1.00 53.12           C  
ATOM   4647  NZ  LYS C 236      -7.474 -57.649 -23.165  1.00 53.12           N  
ATOM   4648  N   ILE C 237       0.950 -56.532 -23.661  1.00 60.19           N  
ATOM   4649  CA  ILE C 237       2.148 -55.843 -23.193  1.00 60.19           C  
ATOM   4650  C   ILE C 237       1.781 -54.444 -22.704  1.00 60.19           C  
ATOM   4651  CB  ILE C 237       3.221 -55.759 -24.302  1.00 60.19           C  
ATOM   4652  O   ILE C 237       1.007 -53.736 -23.353  1.00 60.19           O  
ATOM   4653  CG1 ILE C 237       3.666 -57.164 -24.723  1.00 60.19           C  
ATOM   4654  CG2 ILE C 237       4.416 -54.923 -23.834  1.00 60.19           C  
ATOM   4655  CD1 ILE C 237       4.379 -57.210 -26.067  1.00 60.19           C  
ATOM   4656  N   HIS C 238       1.936 -54.047 -21.353  1.00 59.67           N  
ATOM   4657  CA  HIS C 238       1.731 -52.758 -20.703  1.00 59.67           C  
ATOM   4658  C   HIS C 238       3.010 -51.927 -20.708  1.00 59.67           C  
ATOM   4659  CB  HIS C 238       1.239 -52.955 -19.267  1.00 59.67           C  
ATOM   4660  O   HIS C 238       4.093 -52.446 -20.429  1.00 59.67           O  
ATOM   4661  CG  HIS C 238      -0.010 -53.771 -19.168  1.00 59.67           C  
ATOM   4662  CD2 HIS C 238      -0.203 -55.059 -18.797  1.00 59.67           C  
ATOM   4663  ND1 HIS C 238      -1.255 -53.267 -19.475  1.00 59.67           N  
ATOM   4664  CE1 HIS C 238      -2.163 -54.212 -19.296  1.00 59.67           C  
ATOM   4665  NE2 HIS C 238      -1.550 -55.309 -18.885  1.00 59.67           N  
ATOM   4666  N   LEU C 239       3.069 -50.592 -21.160  1.00 57.93           N  
ATOM   4667  CA  LEU C 239       4.238 -49.741 -21.352  1.00 57.93           C  
ATOM   4668  C   LEU C 239       4.343 -48.704 -20.239  1.00 57.93           C  
ATOM   4669  CB  LEU C 239       4.176 -49.043 -22.713  1.00 57.93           C  
ATOM   4670  O   LEU C 239       3.334 -48.133 -19.819  1.00 57.93           O  
ATOM   4671  CG  LEU C 239       5.339 -49.314 -23.668  1.00 57.93           C  
ATOM   4672  CD1 LEU C 239       4.860 -50.124 -24.869  1.00 57.93           C  
ATOM   4673  CD2 LEU C 239       5.977 -48.005 -24.120  1.00 57.93           C  
ATOM   4674  N   CYS C 240       5.609 -48.485 -19.604  1.00 51.76           N  
ATOM   4675  CA  CYS C 240       5.904 -47.431 -18.641  1.00 51.76           C  
ATOM   4676  C   CYS C 240       6.062 -46.084 -19.338  1.00 51.76           C  
ATOM   4677  CB  CYS C 240       7.173 -47.761 -17.857  1.00 51.76           C  
ATOM   4678  O   CYS C 240       6.872 -45.947 -20.256  1.00 51.76           O  
ATOM   4679  SG  CYS C 240       7.704 -46.443 -16.741  1.00 51.76           S  
ATOM   4680  N   HIS C 241       5.272 -45.129 -18.969  1.00 49.67           N  
ATOM   4681  CA  HIS C 241       5.251 -43.828 -19.628  1.00 49.67           C  
ATOM   4682  C   HIS C 241       6.519 -43.037 -19.326  1.00 49.67           C  
ATOM   4683  CB  HIS C 241       4.019 -43.030 -19.198  1.00 49.67           C  
ATOM   4684  O   HIS C 241       6.879 -42.125 -20.074  1.00 49.67           O  
ATOM   4685  CG  HIS C 241       3.091 -43.792 -18.306  1.00 49.67           C  
ATOM   4686  CD2 HIS C 241       1.807 -43.554 -17.947  1.00 49.67           C  
ATOM   4687  ND1 HIS C 241       3.462 -44.954 -17.666  1.00 49.67           N  
ATOM   4688  CE1 HIS C 241       2.443 -45.400 -16.950  1.00 49.67           C  
ATOM   4689  NE2 HIS C 241       1.427 -44.569 -17.103  1.00 49.67           N  
ATOM   4690  N   TYR C 242       7.304 -43.357 -18.257  1.00 46.53           N  
ATOM   4691  CA  TYR C 242       8.506 -42.628 -17.870  1.00 46.53           C  
ATOM   4692  C   TYR C 242       9.719 -43.122 -18.650  1.00 46.53           C  
ATOM   4693  CB  TYR C 242       8.760 -42.770 -16.366  1.00 46.53           C  
ATOM   4694  O   TYR C 242      10.483 -42.322 -19.194  1.00 46.53           O  
ATOM   4695  CG  TYR C 242       7.876 -41.890 -15.516  1.00 46.53           C  
ATOM   4696  CD1 TYR C 242       8.153 -40.534 -15.360  1.00 46.53           C  
ATOM   4697  CD2 TYR C 242       6.764 -42.413 -14.866  1.00 46.53           C  
ATOM   4698  CE1 TYR C 242       7.343 -39.720 -14.576  1.00 46.53           C  
ATOM   4699  CE2 TYR C 242       5.946 -41.608 -14.079  1.00 46.53           C  
ATOM   4700  OH  TYR C 242       5.438 -39.464 -13.163  1.00 46.53           O  
ATOM   4701  CZ  TYR C 242       6.243 -40.265 -13.941  1.00 46.53           C  
ATOM   4702  N   CYS C 243      10.016 -44.342 -18.743  1.00 50.21           N  
ATOM   4703  CA  CYS C 243      11.236 -44.898 -19.316  1.00 50.21           C  
ATOM   4704  C   CYS C 243      10.929 -45.714 -20.566  1.00 50.21           C  
ATOM   4705  CB  CYS C 243      11.961 -45.770 -18.292  1.00 50.21           C  
ATOM   4706  O   CYS C 243      11.836 -46.059 -21.326  1.00 50.21           O  
ATOM   4707  SG  CYS C 243      11.055 -47.264 -17.836  1.00 50.21           S  
ATOM   4708  N   GLY C 244       9.580 -45.858 -21.058  1.00 58.19           N  
ATOM   4709  CA  GLY C 244       9.196 -46.578 -22.262  1.00 58.19           C  
ATOM   4710  C   GLY C 244       9.280 -48.085 -22.108  1.00 58.19           C  
ATOM   4711  O   GLY C 244       9.046 -48.826 -23.065  1.00 58.19           O  
ATOM   4712  N   GLU C 245       9.632 -48.661 -20.889  1.00 64.36           N  
ATOM   4713  CA  GLU C 245       9.743 -50.100 -20.672  1.00 64.36           C  
ATOM   4714  C   GLU C 245       8.384 -50.783 -20.789  1.00 64.36           C  
ATOM   4715  CB  GLU C 245      10.361 -50.391 -19.302  1.00 64.36           C  
ATOM   4716  O   GLU C 245       7.364 -50.221 -20.385  1.00 64.36           O  
ATOM   4717  CG  GLU C 245      11.871 -50.577 -19.335  1.00 64.36           C  
ATOM   4718  CD  GLU C 245      12.403 -51.383 -18.161  1.00 64.36           C  
ATOM   4719  OE1 GLU C 245      13.592 -51.773 -18.180  1.00 64.36           O  
ATOM   4720  OE2 GLU C 245      11.622 -51.629 -17.214  1.00 64.36           O  
ATOM   4721  N   ARG C 246       8.306 -51.877 -21.456  1.00 73.45           N  
ATOM   4722  CA  ARG C 246       7.083 -52.626 -21.726  1.00 73.45           C  
ATOM   4723  C   ARG C 246       6.861 -53.709 -20.676  1.00 73.45           C  
ATOM   4724  CB  ARG C 246       7.133 -53.251 -23.122  1.00 73.45           C  
ATOM   4725  O   ARG C 246       7.816 -54.331 -20.206  1.00 73.45           O  
ATOM   4726  CG  ARG C 246       7.208 -52.235 -24.250  1.00 73.45           C  
ATOM   4727  CD  ARG C 246       7.282 -52.910 -25.613  1.00 73.45           C  
ATOM   4728  NE  ARG C 246       7.365 -51.932 -26.694  1.00 73.45           N  
ATOM   4729  NH1 ARG C 246       6.803 -53.426 -28.365  1.00 73.45           N  
ATOM   4730  NH2 ARG C 246       7.239 -51.235 -28.879  1.00 73.45           N  
ATOM   4731  CZ  ARG C 246       7.135 -52.200 -27.977  1.00 73.45           C  
ATOM   4732  N   PHE C 247       5.764 -53.835 -20.004  1.00 69.19           N  
ATOM   4733  CA  PHE C 247       5.426 -54.791 -18.957  1.00 69.19           C  
ATOM   4734  C   PHE C 247       4.273 -55.687 -19.392  1.00 69.19           C  
ATOM   4735  CB  PHE C 247       5.064 -54.062 -17.659  1.00 69.19           C  
ATOM   4736  O   PHE C 247       3.411 -55.265 -20.166  1.00 69.19           O  
ATOM   4737  CG  PHE C 247       6.195 -53.256 -17.080  1.00 69.19           C  
ATOM   4738  CD1 PHE C 247       7.060 -53.815 -16.147  1.00 69.19           C  
ATOM   4739  CD2 PHE C 247       6.394 -51.938 -17.469  1.00 69.19           C  
ATOM   4740  CE1 PHE C 247       8.108 -53.071 -15.609  1.00 69.19           C  
ATOM   4741  CE2 PHE C 247       7.438 -51.188 -16.936  1.00 69.19           C  
ATOM   4742  CZ  PHE C 247       8.294 -51.756 -16.006  1.00 69.19           C  
ATOM   4743  N   ASP C 248       4.214 -57.011 -19.212  1.00 70.03           N  
ATOM   4744  CA  ASP C 248       3.255 -58.027 -19.636  1.00 70.03           C  
ATOM   4745  C   ASP C 248       2.019 -58.023 -18.739  1.00 70.03           C  
ATOM   4746  CB  ASP C 248       3.904 -59.413 -19.632  1.00 70.03           C  
ATOM   4747  O   ASP C 248       1.008 -58.648 -19.065  1.00 70.03           O  
ATOM   4748  CG  ASP C 248       5.419 -59.359 -19.724  1.00 70.03           C  
ATOM   4749  OD1 ASP C 248       5.962 -58.375 -20.272  1.00 70.03           O  
ATOM   4750  OD2 ASP C 248       6.075 -60.310 -19.247  1.00 70.03           O  
ATOM   4751  N   SER C 249       2.112 -57.548 -17.525  1.00 70.71           N  
ATOM   4752  CA  SER C 249       0.995 -57.424 -16.595  1.00 70.71           C  
ATOM   4753  C   SER C 249       0.965 -56.044 -15.947  1.00 70.71           C  
ATOM   4754  CB  SER C 249       1.075 -58.502 -15.514  1.00 70.71           C  
ATOM   4755  O   SER C 249       2.001 -55.384 -15.831  1.00 70.71           O  
ATOM   4756  OG  SER C 249       1.824 -58.044 -14.401  1.00 70.71           O  
ATOM   4757  N   ARG C 250      -0.182 -55.533 -15.569  1.00 58.91           N  
ATOM   4758  CA  ARG C 250      -0.414 -54.241 -14.931  1.00 58.91           C  
ATOM   4759  C   ARG C 250       0.284 -54.166 -13.577  1.00 58.91           C  
ATOM   4760  CB  ARG C 250      -1.913 -53.986 -14.763  1.00 58.91           C  
ATOM   4761  O   ARG C 250       0.821 -53.120 -13.206  1.00 58.91           O  
ATOM   4762  CG  ARG C 250      -2.319 -52.536 -14.977  1.00 58.91           C  
ATOM   4763  CD  ARG C 250      -3.831 -52.362 -14.939  1.00 58.91           C  
ATOM   4764  NE  ARG C 250      -4.210 -50.953 -14.880  1.00 58.91           N  
ATOM   4765  NH1 ARG C 250      -6.468 -51.334 -15.186  1.00 58.91           N  
ATOM   4766  NH2 ARG C 250      -5.686 -49.195 -14.929  1.00 58.91           N  
ATOM   4767  CZ  ARG C 250      -5.454 -50.497 -14.998  1.00 58.91           C  
ATOM   4768  N   SER C 251       0.424 -55.283 -12.876  1.00 62.82           N  
ATOM   4769  CA  SER C 251       1.074 -55.344 -11.571  1.00 62.82           C  
ATOM   4770  C   SER C 251       2.565 -55.042 -11.682  1.00 62.82           C  
ATOM   4771  CB  SER C 251       0.870 -56.719 -10.933  1.00 62.82           C  
ATOM   4772  O   SER C 251       3.119 -54.313 -10.856  1.00 62.82           O  
ATOM   4773  OG  SER C 251       1.130 -57.751 -11.869  1.00 62.82           O  
ATOM   4774  N   ASN C 252       3.176 -55.624 -12.763  1.00 68.87           N  
ATOM   4775  CA  ASN C 252       4.597 -55.384 -12.990  1.00 68.87           C  
ATOM   4776  C   ASN C 252       4.869 -53.927 -13.356  1.00 68.87           C  
ATOM   4777  CB  ASN C 252       5.132 -56.314 -14.080  1.00 68.87           C  
ATOM   4778  O   ASN C 252       5.872 -53.352 -12.930  1.00 68.87           O  
ATOM   4779  CG  ASN C 252       5.364 -57.727 -13.581  1.00 68.87           C  
ATOM   4780  ND2 ASN C 252       5.450 -58.676 -14.505  1.00 68.87           N  
ATOM   4781  OD1 ASN C 252       5.463 -57.963 -12.374  1.00 68.87           O  
ATOM   4782  N   LEU C 253       3.967 -53.335 -14.208  1.00 63.50           N  
ATOM   4783  CA  LEU C 253       4.070 -51.915 -14.527  1.00 63.50           C  
ATOM   4784  C   LEU C 253       3.953 -51.065 -13.266  1.00 63.50           C  
ATOM   4785  CB  LEU C 253       2.987 -51.512 -15.531  1.00 63.50           C  
ATOM   4786  O   LEU C 253       4.738 -50.136 -13.064  1.00 63.50           O  
ATOM   4787  CG  LEU C 253       2.927 -50.030 -15.905  1.00 63.50           C  
ATOM   4788  CD1 LEU C 253       4.215 -49.608 -16.604  1.00 63.50           C  
ATOM   4789  CD2 LEU C 253       1.716 -49.750 -16.789  1.00 63.50           C  
ATOM   4790  N   ARG C 254       3.085 -51.465 -12.347  1.00 59.47           N  
ATOM   4791  CA  ARG C 254       2.896 -50.735 -11.098  1.00 59.47           C  
ATOM   4792  C   ARG C 254       4.149 -50.798 -10.231  1.00 59.47           C  
ATOM   4793  CB  ARG C 254       1.696 -51.290 -10.326  1.00 59.47           C  
ATOM   4794  O   ARG C 254       4.569 -49.788  -9.663  1.00 59.47           O  
ATOM   4795  CG  ARG C 254       0.906 -50.232  -9.572  1.00 59.47           C  
ATOM   4796  CD  ARG C 254      -0.330 -50.821  -8.906  1.00 59.47           C  
ATOM   4797  NE  ARG C 254      -0.260 -50.715  -7.451  1.00 59.47           N  
ATOM   4798  NH1 ARG C 254      -2.547 -50.603  -7.143  1.00 59.47           N  
ATOM   4799  NH2 ARG C 254      -1.137 -50.523  -5.337  1.00 59.47           N  
ATOM   4800  CZ  ARG C 254      -1.315 -50.614  -6.647  1.00 59.47           C  
ATOM   4801  N   GLN C 255       4.759 -51.967 -10.013  1.00 60.89           N  
ATOM   4802  CA  GLN C 255       5.998 -52.142  -9.263  1.00 60.89           C  
ATOM   4803  C   GLN C 255       7.134 -51.331  -9.879  1.00 60.89           C  
ATOM   4804  CB  GLN C 255       6.383 -53.621  -9.199  1.00 60.89           C  
ATOM   4805  O   GLN C 255       7.923 -50.714  -9.162  1.00 60.89           O  
ATOM   4806  CG  GLN C 255       7.334 -53.960  -8.059  1.00 60.89           C  
ATOM   4807  CD  GLN C 255       7.179 -55.388  -7.570  1.00 60.89           C  
ATOM   4808  NE2 GLN C 255       7.749 -55.682  -6.407  1.00 60.89           N  
ATOM   4809  OE1 GLN C 255       6.551 -56.220  -8.232  1.00 60.89           O  
ATOM   4810  N   HIS C 256       7.168 -51.340 -11.201  1.00 61.61           N  
ATOM   4811  CA  HIS C 256       8.185 -50.578 -11.916  1.00 61.61           C  
ATOM   4812  C   HIS C 256       8.032 -49.082 -11.664  1.00 61.61           C  
ATOM   4813  CB  HIS C 256       8.115 -50.867 -13.417  1.00 61.61           C  
ATOM   4814  O   HIS C 256       9.020 -48.383 -11.430  1.00 61.61           O  
ATOM   4815  CG  HIS C 256       9.025 -50.008 -14.236  1.00 61.61           C  
ATOM   4816  CD2 HIS C 256       8.764 -48.947 -15.036  1.00 61.61           C  
ATOM   4817  ND1 HIS C 256      10.387 -50.208 -14.292  1.00 61.61           N  
ATOM   4818  CE1 HIS C 256      10.926 -49.304 -15.092  1.00 61.61           C  
ATOM   4819  NE2 HIS C 256       9.963 -48.527 -15.556  1.00 61.61           N  
ATOM   4820  N   LEU C 257       6.825 -48.641 -11.867  1.00 54.33           N  
ATOM   4821  CA  LEU C 257       6.552 -47.218 -11.698  1.00 54.33           C  
ATOM   4822  C   LEU C 257       6.948 -46.750 -10.302  1.00 54.33           C  
ATOM   4823  CB  LEU C 257       5.070 -46.924 -11.946  1.00 54.33           C  
ATOM   4824  O   LEU C 257       7.372 -45.606 -10.123  1.00 54.33           O  
ATOM   4825  CG  LEU C 257       4.660 -46.682 -13.399  1.00 54.33           C  
ATOM   4826  CD1 LEU C 257       3.178 -46.987 -13.590  1.00 54.33           C  
ATOM   4827  CD2 LEU C 257       4.974 -45.248 -13.812  1.00 54.33           C  
ATOM   4828  N   HIS C 258       6.825 -47.712  -9.252  1.00 48.84           N  
ATOM   4829  CA  HIS C 258       7.264 -47.430  -7.890  1.00 48.84           C  
ATOM   4830  C   HIS C 258       8.769 -47.185  -7.836  1.00 48.84           C  
ATOM   4831  CB  HIS C 258       6.886 -48.581  -6.956  1.00 48.84           C  
ATOM   4832  O   HIS C 258       9.242 -46.382  -7.029  1.00 48.84           O  
ATOM   4833  CG  HIS C 258       6.946 -48.221  -5.506  1.00 48.84           C  
ATOM   4834  CD2 HIS C 258       7.824 -48.574  -4.538  1.00 48.84           C  
ATOM   4835  ND1 HIS C 258       6.015 -47.402  -4.904  1.00 48.84           N  
ATOM   4836  CE1 HIS C 258       6.321 -47.265  -3.624  1.00 48.84           C  
ATOM   4837  NE2 HIS C 258       7.414 -47.966  -3.377  1.00 48.84           N  
ATOM   4838  N   THR C 259       9.483 -47.867  -8.641  1.00 46.35           N  
ATOM   4839  CA  THR C 259      10.935 -47.731  -8.675  1.00 46.35           C  
ATOM   4840  C   THR C 259      11.337 -46.337  -9.149  1.00 46.35           C  
ATOM   4841  CB  THR C 259      11.573 -48.791  -9.592  1.00 46.35           C  
ATOM   4842  O   THR C 259      12.385 -45.821  -8.756  1.00 46.35           O  
ATOM   4843  CG2 THR C 259      12.080 -49.982  -8.786  1.00 46.35           C  
ATOM   4844  OG1 THR C 259      10.597 -49.248 -10.537  1.00 46.35           O  
ATOM   4845  N   HIS C 260      10.498 -45.869 -10.186  1.00 43.24           N  
ATOM   4846  CA  HIS C 260      10.817 -44.506 -10.595  1.00 43.24           C  
ATOM   4847  C   HIS C 260      10.737 -43.543  -9.415  1.00 43.24           C  
ATOM   4848  CB  HIS C 260       9.876 -44.049 -11.711  1.00 43.24           C  
ATOM   4849  O   HIS C 260      11.523 -42.597  -9.327  1.00 43.24           O  
ATOM   4850  CG  HIS C 260      10.186 -44.654 -13.043  1.00 43.24           C  
ATOM   4851  CD2 HIS C 260       9.449 -45.454 -13.849  1.00 43.24           C  
ATOM   4852  ND1 HIS C 260      11.388 -44.457 -13.689  1.00 43.24           N  
ATOM   4853  CE1 HIS C 260      11.376 -45.111 -14.838  1.00 43.24           C  
ATOM   4854  NE2 HIS C 260      10.211 -45.725 -14.959  1.00 43.24           N  
ATOM   4855  N   VAL C 261       9.637 -43.605  -8.738  1.00 35.68           N  
ATOM   4856  CA  VAL C 261       9.346 -42.679  -7.648  1.00 35.68           C  
ATOM   4857  C   VAL C 261      10.366 -42.865  -6.526  1.00 35.68           C  
ATOM   4858  CB  VAL C 261       7.914 -42.876  -7.103  1.00 35.68           C  
ATOM   4859  O   VAL C 261      10.793 -41.892  -5.900  1.00 35.68           O  
ATOM   4860  CG1 VAL C 261       7.622 -41.882  -5.980  1.00 35.68           C  
ATOM   4861  CG2 VAL C 261       6.891 -42.729  -8.229  1.00 35.68           C  
ATOM   4862  N   SER C 262      10.548 -44.159  -6.174  1.00 35.24           N  
ATOM   4863  CA  SER C 262      11.446 -44.405  -5.050  1.00 35.24           C  
ATOM   4864  C   SER C 262      12.854 -43.902  -5.347  1.00 35.24           C  
ATOM   4865  CB  SER C 262      11.489 -45.896  -4.714  1.00 35.24           C  
ATOM   4866  O   SER C 262      13.631 -43.637  -4.428  1.00 35.24           O  
ATOM   4867  OG  SER C 262      10.239 -46.334  -4.210  1.00 35.24           O  
ATOM   4868  N   GLY C 263      13.332 -43.947  -6.580  1.00 31.21           N  
ATOM   4869  CA  GLY C 263      14.695 -43.441  -6.609  1.00 31.21           C  
ATOM   4870  C   GLY C 263      14.806 -41.997  -6.156  1.00 31.21           C  
ATOM   4871  O   GLY C 263      15.767 -41.626  -5.478  1.00 31.21           O  
ATOM   4872  N   SER C 264      14.211 -41.009  -6.898  1.00 28.71           N  
ATOM   4873  CA  SER C 264      14.480 -39.642  -6.467  1.00 28.71           C  
ATOM   4874  C   SER C 264      13.681 -39.289  -5.216  1.00 28.71           C  
ATOM   4875  CB  SER C 264      14.154 -38.652  -7.586  1.00 28.71           C  
ATOM   4876  O   SER C 264      13.863 -38.215  -4.640  1.00 28.71           O  
ATOM   4877  OG  SER C 264      12.980 -39.043  -8.277  1.00 28.71           O  
ATOM   4878  N   LEU C 265      12.473 -39.842  -5.060  1.00 26.40           N  
ATOM   4879  CA  LEU C 265      11.666 -39.159  -4.055  1.00 26.40           C  
ATOM   4880  C   LEU C 265      12.111 -39.544  -2.648  1.00 26.40           C  
ATOM   4881  CB  LEU C 265      10.183 -39.489  -4.242  1.00 26.40           C  
ATOM   4882  O   LEU C 265      12.278 -40.728  -2.347  1.00 26.40           O  
ATOM   4883  CG  LEU C 265       9.449 -38.716  -5.339  1.00 26.40           C  
ATOM   4884  CD1 LEU C 265       8.273 -39.532  -5.866  1.00 26.40           C  
ATOM   4885  CD2 LEU C 265       8.977 -37.364  -4.816  1.00 26.40           C  
ATOM   4886  N   PRO C 266      12.968 -38.648  -1.932  1.00 26.01           N  
ATOM   4887  CA  PRO C 266      13.284 -39.081  -0.569  1.00 26.01           C  
ATOM   4888  C   PRO C 266      12.055 -39.569   0.196  1.00 26.01           C  
ATOM   4889  CB  PRO C 266      13.863 -37.820   0.077  1.00 26.01           C  
ATOM   4890  O   PRO C 266      12.139 -40.542   0.949  1.00 26.01           O  
ATOM   4891  CG  PRO C 266      13.576 -36.725  -0.900  1.00 26.01           C  
ATOM   4892  CD  PRO C 266      13.005 -37.336  -2.147  1.00 26.01           C  
ATOM   4893  N   PHE C 267      10.935 -38.717   0.355  1.00 24.17           N  
ATOM   4894  CA  PHE C 267      10.005 -38.785   1.476  1.00 24.17           C  
ATOM   4895  C   PHE C 267       9.002 -39.915   1.280  1.00 24.17           C  
ATOM   4896  CB  PHE C 267       9.269 -37.453   1.647  1.00 24.17           C  
ATOM   4897  O   PHE C 267       8.716 -40.308   0.147  1.00 24.17           O  
ATOM   4898  CG  PHE C 267      10.182 -36.258   1.711  1.00 24.17           C  
ATOM   4899  CD1 PHE C 267      10.770 -35.879   2.912  1.00 24.17           C  
ATOM   4900  CD2 PHE C 267      10.453 -35.515   0.570  1.00 24.17           C  
ATOM   4901  CE1 PHE C 267      11.615 -34.774   2.974  1.00 24.17           C  
ATOM   4902  CE2 PHE C 267      11.297 -34.409   0.625  1.00 24.17           C  
ATOM   4903  CZ  PHE C 267      11.877 -34.040   1.828  1.00 24.17           C  
ATOM   4904  N   GLY C 268       8.882 -40.905   2.217  1.00 25.58           N  
ATOM   4905  CA  GLY C 268       8.081 -42.089   2.482  1.00 25.58           C  
ATOM   4906  C   GLY C 268       6.592 -41.852   2.312  1.00 25.58           C  
ATOM   4907  O   GLY C 268       6.008 -41.015   3.003  1.00 25.58           O  
ATOM   4908  N   VAL C 269       6.052 -41.667   1.061  1.00 25.07           N  
ATOM   4909  CA  VAL C 269       4.626 -41.364   0.983  1.00 25.07           C  
ATOM   4910  C   VAL C 269       3.828 -42.445   1.708  1.00 25.07           C  
ATOM   4911  CB  VAL C 269       4.151 -41.241  -0.482  1.00 25.07           C  
ATOM   4912  O   VAL C 269       4.128 -43.634   1.584  1.00 25.07           O  
ATOM   4913  CG1 VAL C 269       2.848 -40.447  -0.563  1.00 25.07           C  
ATOM   4914  CG2 VAL C 269       5.232 -40.588  -1.341  1.00 25.07           C  
ATOM   4915  N   PRO C 270       2.987 -42.149   2.763  1.00 24.90           N  
ATOM   4916  CA  PRO C 270       2.308 -43.088   3.659  1.00 24.90           C  
ATOM   4917  C   PRO C 270       1.327 -44.000   2.926  1.00 24.90           C  
ATOM   4918  CB  PRO C 270       1.573 -42.170   4.640  1.00 24.90           C  
ATOM   4919  O   PRO C 270       0.808 -43.631   1.869  1.00 24.90           O  
ATOM   4920  CG  PRO C 270       2.094 -40.801   4.344  1.00 24.90           C  
ATOM   4921  CD  PRO C 270       2.878 -40.854   3.064  1.00 24.90           C  
ATOM   4922  N   ALA C 271       1.393 -45.316   3.174  1.00 25.27           N  
ATOM   4923  CA  ALA C 271       0.758 -46.535   2.680  1.00 25.27           C  
ATOM   4924  C   ALA C 271      -0.761 -46.450   2.801  1.00 25.27           C  
ATOM   4925  CB  ALA C 271       1.282 -47.753   3.438  1.00 25.27           C  
ATOM   4926  O   ALA C 271      -1.484 -47.235   2.183  1.00 25.27           O  
ATOM   4927  N   SER C 272      -1.313 -45.572   3.656  1.00 25.01           N  
ATOM   4928  CA  SER C 272      -2.638 -45.854   4.196  1.00 25.01           C  
ATOM   4929  C   SER C 272      -3.703 -45.803   3.105  1.00 25.01           C  
ATOM   4930  CB  SER C 272      -2.987 -44.862   5.307  1.00 25.01           C  
ATOM   4931  O   SER C 272      -4.819 -46.290   3.296  1.00 25.01           O  
ATOM   4932  OG  SER C 272      -2.902 -43.528   4.834  1.00 25.01           O  
ATOM   4933  N   ILE C 273      -3.393 -45.095   2.053  1.00 22.75           N  
ATOM   4934  CA  ILE C 273      -4.586 -44.707   1.309  1.00 22.75           C  
ATOM   4935  C   ILE C 273      -5.181 -45.930   0.613  1.00 22.75           C  
ATOM   4936  CB  ILE C 273      -4.274 -43.601   0.276  1.00 22.75           C  
ATOM   4937  O   ILE C 273      -6.347 -45.918   0.214  1.00 22.75           O
[truncated: 106,597 more chars]
