# Supplementary material for: AI-guided pipeline for protein–protein interaction drug discovery identifies a SARS-CoV-2 inhibitor
Source: Mol Syst Biol. 2024 Mar 11;20(4):428–57. doi: 10.1038/s44320-024-00019-8 (PMC10987651; doi:10.1038/s44320-024-00019-8)
Supplement: Supplementary file 12 — Source Data Fig. 2 [file 44320_2024_19_MOESM12_ESM.zip › Source Data Figure EV3-EV4/ColabFold/CASP2_CRADD_unrelaxed_rank_3_model_2.pdb]

MODEL     1                                                                     
ATOM      1  N   MET B   1     -87.609 -40.951  45.325  1.00 17.87           N  
ATOM      2  CA  MET B   1     -88.257 -39.849  44.618  1.00 17.87           C  
ATOM      3  C   MET B   1     -88.588 -40.244  43.182  1.00 17.87           C  
ATOM      4  CB  MET B   1     -87.365 -38.606  44.625  1.00 17.87           C  
ATOM      5  O   MET B   1     -87.991 -41.173  42.636  1.00 17.87           O  
ATOM      6  CG  MET B   1     -87.746 -37.586  45.686  1.00 17.87           C  
ATOM      7  SD  MET B   1     -86.766 -36.040  45.557  1.00 17.87           S  
ATOM      8  CE  MET B   1     -87.830 -34.907  46.494  1.00 17.87           C  
ATOM      9  N   ALA B   2     -88.086 -39.477  42.137  1.00 17.90           N  
ATOM     10  CA  ALA B   2     -89.056 -39.287  41.062  1.00 17.90           C  
ATOM     11  C   ALA B   2     -89.112 -40.509  40.150  1.00 17.90           C  
ATOM     12  CB  ALA B   2     -88.715 -38.038  40.252  1.00 17.90           C  
ATOM     13  O   ALA B   2     -88.203 -41.343  40.163  1.00 17.90           O  
ATOM     14  N   ALA B   3     -88.662 -40.292  38.742  1.00 18.83           N  
ATOM     15  CA  ALA B   3     -89.543 -40.260  37.578  1.00 18.83           C  
ATOM     16  C   ALA B   3     -89.393 -41.526  36.741  1.00 18.83           C  
ATOM     17  CB  ALA B   3     -89.254 -39.025  36.727  1.00 18.83           C  
ATOM     18  O   ALA B   3     -88.400 -42.247  36.867  1.00 18.83           O  
ATOM     19  N   PRO B   4     -89.256 -41.363  35.261  1.00 21.44           N  
ATOM     20  CA  PRO B   4     -90.208 -41.746  34.217  1.00 21.44           C  
ATOM     21  C   PRO B   4     -89.684 -42.869  33.324  1.00 21.44           C  
ATOM     22  CB  PRO B   4     -90.394 -40.454  33.417  1.00 21.44           C  
ATOM     23  O   PRO B   4     -90.358 -43.887  33.146  1.00 21.44           O  
ATOM     24  CG  PRO B   4     -89.248 -39.585  33.824  1.00 21.44           C  
ATOM     25  CD  PRO B   4     -88.466 -40.296  34.891  1.00 21.44           C  
ATOM     26  N   SER B   5     -89.108 -42.569  31.960  1.00 20.40           N  
ATOM     27  CA  SER B   5     -89.882 -42.688  30.729  1.00 20.40           C  
ATOM     28  C   SER B   5     -89.350 -43.814  29.848  1.00 20.40           C  
ATOM     29  CB  SER B   5     -89.862 -41.370  29.953  1.00 20.40           C  
ATOM     30  O   SER B   5     -88.267 -44.346  30.099  1.00 20.40           O  
ATOM     31  OG  SER B   5     -89.198 -41.528  28.711  1.00 20.40           O  
ATOM     32  N   ALA B   6     -88.705 -43.458  28.492  1.00 20.22           N  
ATOM     33  CA  ALA B   6     -89.357 -43.622  27.196  1.00 20.22           C  
ATOM     34  C   ALA B   6     -88.741 -44.779  26.414  1.00 20.22           C  
ATOM     35  CB  ALA B   6     -89.269 -42.331  26.387  1.00 20.22           C  
ATOM     36  O   ALA B   6     -87.643 -45.239  26.738  1.00 20.22           O  
ATOM     37  N   GLY B   7     -88.601 -44.698  24.883  1.00 21.14           N  
ATOM     38  CA  GLY B   7     -89.226 -45.351  23.744  1.00 21.14           C  
ATOM     39  C   GLY B   7     -88.242 -46.124  22.885  1.00 21.14           C  
ATOM     40  O   GLY B   7     -87.050 -46.179  23.195  1.00 21.14           O  
ATOM     41  N   SER B   8     -87.933 -45.738  21.460  1.00 20.54           N  
ATOM     42  CA  SER B   8     -88.300 -46.325  20.175  1.00 20.54           C  
ATOM     43  C   SER B   8     -87.087 -46.936  19.481  1.00 20.54           C  
ATOM     44  CB  SER B   8     -88.941 -45.274  19.269  1.00 20.54           C  
ATOM     45  O   SER B   8     -85.945 -46.638  19.838  1.00 20.54           O  
ATOM     46  OG  SER B   8     -88.012 -44.805  18.307  1.00 20.54           O  
ATOM     47  N   TRP B   9     -86.867 -46.891  17.938  1.00 21.58           N  
ATOM     48  CA  TRP B   9     -87.077 -47.836  16.847  1.00 21.58           C  
ATOM     49  C   TRP B   9     -85.759 -48.183  16.164  1.00 21.58           C  
ATOM     50  CB  TRP B   9     -88.062 -47.265  15.823  1.00 21.58           C  
ATOM     51  O   TRP B   9     -85.408 -49.358  16.037  1.00 21.58           O  
ATOM     52  CG  TRP B   9     -89.500 -47.560  16.130  1.00 21.58           C  
ATOM     53  CD1 TRP B   9     -90.187 -47.217  17.262  1.00 21.58           C  
ATOM     54  CD2 TRP B   9     -90.425 -48.262  15.295  1.00 21.58           C  
ATOM     55  CE2 TRP B   9     -91.658 -48.308  15.984  1.00 21.58           C  
ATOM     56  CE3 TRP B   9     -90.332 -48.857  14.030  1.00 21.58           C  
ATOM     57  NE1 TRP B   9     -91.486 -47.664  17.180  1.00 21.58           N  
ATOM     58  CH2 TRP B   9     -92.672 -49.501  14.209  1.00 21.58           C  
ATOM     59  CZ2 TRP B   9     -92.790 -48.927  15.448  1.00 21.58           C  
ATOM     60  CZ3 TRP B   9     -91.460 -49.472  13.498  1.00 21.58           C  
ATOM     61  N   SER B  10     -85.312 -47.664  14.786  1.00 20.32           N  
ATOM     62  CA  SER B  10     -85.343 -48.265  13.456  1.00 20.32           C  
ATOM     63  C   SER B  10     -83.933 -48.487  12.918  1.00 20.32           C  
ATOM     64  CB  SER B  10     -86.134 -47.384  12.488  1.00 20.32           C  
ATOM     65  O   SER B  10     -82.959 -48.002  13.496  1.00 20.32           O  
ATOM     66  OG  SER B  10     -85.474 -46.147  12.279  1.00 20.32           O  
ATOM     67  N   THR B  11     -83.478 -47.963  11.619  1.00 21.06           N  
ATOM     68  CA  THR B  11     -83.308 -48.489  10.270  1.00 21.06           C  
ATOM     69  C   THR B  11     -81.834 -48.500   9.875  1.00 21.06           C  
ATOM     70  CB  THR B  11     -84.111 -47.667   9.244  1.00 21.06           C  
ATOM     71  O   THR B  11     -81.310 -49.526   9.437  1.00 21.06           O  
ATOM     72  CG2 THR B  11     -84.998 -48.568   8.391  1.00 21.06           C  
ATOM     73  OG1 THR B  11     -84.935 -46.722   9.938  1.00 21.06           O  
ATOM     74  N   PHE B  12     -81.260 -47.647   8.851  1.00 20.97           N  
ATOM     75  CA  PHE B  12     -80.897 -47.866   7.456  1.00 20.97           C  
ATOM     76  C   PHE B  12     -79.384 -47.822   7.278  1.00 20.97           C  
ATOM     77  CB  PHE B  12     -81.562 -46.820   6.555  1.00 20.97           C  
ATOM     78  O   PHE B  12     -78.820 -48.612   6.517  1.00 20.97           O  
ATOM     79  CG  PHE B  12     -82.775 -47.331   5.826  1.00 20.97           C  
ATOM     80  CD1 PHE B  12     -82.648 -47.964   4.596  1.00 20.97           C  
ATOM     81  CD2 PHE B  12     -84.043 -47.177   6.370  1.00 20.97           C  
ATOM     82  CE1 PHE B  12     -83.769 -48.438   3.918  1.00 20.97           C  
ATOM     83  CE2 PHE B  12     -85.168 -47.648   5.699  1.00 20.97           C  
ATOM     84  CZ  PHE B  12     -85.029 -48.277   4.473  1.00 20.97           C  
ATOM     85  N   GLN B  13     -78.558 -46.746   7.566  1.00 18.39           N  
ATOM     86  CA  GLN B  13     -77.918 -45.955   6.519  1.00 18.39           C  
ATOM     87  C   GLN B  13     -76.534 -46.503   6.185  1.00 18.39           C  
ATOM     88  CB  GLN B  13     -77.815 -44.489   6.941  1.00 18.39           C  
ATOM     89  O   GLN B  13     -75.708 -46.706   7.078  1.00 18.39           O  
ATOM     90  CG  GLN B  13     -79.024 -43.650   6.552  1.00 18.39           C  
ATOM     91  CD  GLN B  13     -78.842 -42.176   6.864  1.00 18.39           C  
ATOM     92  NE2 GLN B  13     -79.704 -41.339   6.298  1.00 18.39           N  
ATOM     93  OE1 GLN B  13     -77.933 -41.794   7.608  1.00 18.39           O  
ATOM     94  N   HIS B  14     -76.076 -46.810   4.912  1.00 21.16           N  
ATOM     95  CA  HIS B  14     -75.229 -47.675   4.099  1.00 21.16           C  
ATOM     96  C   HIS B  14     -73.804 -47.137   4.022  1.00 21.16           C  
ATOM     97  CB  HIS B  14     -75.811 -47.825   2.692  1.00 21.16           C  
ATOM     98  O   HIS B  14     -72.843 -47.909   4.039  1.00 21.16           O  
ATOM     99  CG  HIS B  14     -76.232 -49.222   2.363  1.00 21.16           C  
ATOM    100  CD2 HIS B  14     -77.462 -49.777   2.255  1.00 21.16           C  
ATOM    101  ND1 HIS B  14     -75.329 -50.230   2.102  1.00 21.16           N  
ATOM    102  CE1 HIS B  14     -75.988 -51.348   1.847  1.00 21.16           C  
ATOM    103  NE2 HIS B  14     -77.283 -51.100   1.933  1.00 21.16           N  
ATOM    104  N   LYS B  15     -73.466 -45.827   3.857  1.00 20.96           N  
ATOM    105  CA  LYS B  15     -72.815 -45.464   2.601  1.00 20.96           C  
ATOM    106  C   LYS B  15     -71.335 -45.836   2.621  1.00 20.96           C  
ATOM    107  CB  LYS B  15     -72.976 -43.968   2.326  1.00 20.96           C  
ATOM    108  O   LYS B  15     -70.759 -46.055   3.688  1.00 20.96           O  
ATOM    109  CG  LYS B  15     -73.938 -43.648   1.192  1.00 20.96           C  
ATOM    110  CD  LYS B  15     -74.025 -42.148   0.940  1.00 20.96           C  
ATOM    111  CE  LYS B  15     -75.013 -41.823  -0.173  1.00 20.96           C  
ATOM    112  NZ  LYS B  15     -75.157 -40.350  -0.373  1.00 20.96           N  
ATOM    113  N   GLU B  16     -70.281 -45.200   1.758  1.00 21.62           N  
ATOM    114  CA  GLU B  16     -69.422 -45.422   0.598  1.00 21.62           C  
ATOM    115  C   GLU B  16     -67.950 -45.458   1.001  1.00 21.62           C  
ATOM    116  CB  GLU B  16     -69.652 -44.337  -0.457  1.00 21.62           C  
ATOM    117  O   GLU B  16     -67.238 -46.413   0.683  1.00 21.62           O  
ATOM    118  CG  GLU B  16     -70.523 -44.787  -1.621  1.00 21.62           C  
ATOM    119  CD  GLU B  16     -70.681 -43.724  -2.698  1.00 21.62           C  
ATOM    120  OE1 GLU B  16     -71.298 -44.012  -3.748  1.00 21.62           O  
ATOM    121  OE2 GLU B  16     -70.182 -42.596  -2.489  1.00 21.62           O  
ATOM    122  N   LEU B  17     -66.943 -44.449   0.564  1.00 21.04           N  
ATOM    123  CA  LEU B  17     -65.884 -44.430  -0.439  1.00 21.04           C  
ATOM    124  C   LEU B  17     -64.511 -44.354   0.220  1.00 21.04           C  
ATOM    125  CB  LEU B  17     -66.071 -43.247  -1.393  1.00 21.04           C  
ATOM    126  O   LEU B  17     -63.486 -44.455  -0.457  1.00 21.04           O  
ATOM    127  CG  LEU B  17     -66.988 -43.483  -2.594  1.00 21.04           C  
ATOM    128  CD1 LEU B  17     -67.599 -42.166  -3.061  1.00 21.04           C  
ATOM    129  CD2 LEU B  17     -66.223 -44.155  -3.729  1.00 21.04           C  
ATOM    130  N   MET B  18     -64.277 -44.081   1.493  1.00 21.85           N  
ATOM    131  CA  MET B  18     -63.241 -43.060   1.625  1.00 21.85           C  
ATOM    132  C   MET B  18     -61.864 -43.637   1.314  1.00 21.85           C  
ATOM    133  CB  MET B  18     -63.252 -42.462   3.033  1.00 21.85           C  
ATOM    134  O   MET B  18     -61.536 -44.741   1.753  1.00 21.85           O  
ATOM    135  CG  MET B  18     -64.346 -41.431   3.253  1.00 21.85           C  
ATOM    136  SD  MET B  18     -63.721 -39.709   3.147  1.00 21.85           S  
ATOM    137  CE  MET B  18     -65.285 -38.794   3.245  1.00 21.85           C  
ATOM    138  N   ALA B  19     -61.026 -42.994   0.397  1.00 25.07           N  
ATOM    139  CA  ALA B  19     -59.856 -43.179  -0.457  1.00 25.07           C  
ATOM    140  C   ALA B  19     -58.572 -43.197   0.367  1.00 25.07           C  
ATOM    141  CB  ALA B  19     -59.789 -42.079  -1.514  1.00 25.07           C  
ATOM    142  O   ALA B  19     -58.398 -42.381   1.275  1.00 25.07           O  
ATOM    143  N   ALA B  20     -57.924 -44.323   0.555  1.00 24.31           N  
ATOM    144  CA  ALA B  20     -56.792 -44.729   1.384  1.00 24.31           C  
ATOM    145  C   ALA B  20     -55.523 -43.984   0.981  1.00 24.31           C  
ATOM    146  CB  ALA B  20     -56.574 -46.237   1.287  1.00 24.31           C  
ATOM    147  O   ALA B  20     -54.973 -44.220  -0.098  1.00 24.31           O  
ATOM    148  N   ASP B  21     -55.539 -42.613   0.914  1.00 24.47           N  
ATOM    149  CA  ASP B  21     -54.438 -41.935   0.237  1.00 24.47           C  
ATOM    150  C   ASP B  21     -53.109 -42.213   0.935  1.00 24.47           C  
ATOM    151  CB  ASP B  21     -54.694 -40.428   0.173  1.00 24.47           C  
ATOM    152  O   ASP B  21     -52.935 -41.874   2.107  1.00 24.47           O  
ATOM    153  CG  ASP B  21     -54.252 -39.807  -1.140  1.00 24.47           C  
ATOM    154  OD1 ASP B  21     -53.790 -40.543  -2.038  1.00 24.47           O  
ATOM    155  OD2 ASP B  21     -54.364 -38.569  -1.277  1.00 24.47           O  
ATOM    156  N   ARG B  22     -52.500 -43.388   0.793  1.00 24.13           N  
ATOM    157  CA  ARG B  22     -51.209 -43.832   1.309  1.00 24.13           C  
ATOM    158  C   ARG B  22     -50.100 -42.858   0.924  1.00 24.13           C  
ATOM    159  CB  ARG B  22     -50.877 -45.234   0.792  1.00 24.13           C  
ATOM    160  O   ARG B  22     -49.816 -42.669  -0.261  1.00 24.13           O  
ATOM    161  CG  ARG B  22     -51.414 -46.356   1.667  1.00 24.13           C  
ATOM    162  CD  ARG B  22     -50.957 -47.722   1.175  1.00 24.13           C  
ATOM    163  NE  ARG B  22     -51.502 -48.800   1.995  1.00 24.13           N  
ATOM    164  NH1 ARG B  22     -50.749 -50.502   0.626  1.00 24.13           N  
ATOM    165  NH2 ARG B  22     -51.925 -50.993   2.531  1.00 24.13           N  
ATOM    166  CZ  ARG B  22     -51.391 -50.096   1.716  1.00 24.13           C  
ATOM    167  N   GLY B  23     -50.083 -41.668   1.529  1.00 24.70           N  
ATOM    168  CA  GLY B  23     -49.216 -40.549   1.198  1.00 24.70           C  
ATOM    169  C   GLY B  23     -47.745 -40.919   1.175  1.00 24.70           C  
ATOM    170  O   GLY B  23     -47.294 -41.739   1.977  1.00 24.70           O  
ATOM    171  N   ARG B  24     -46.993 -41.042  -0.008  1.00 25.73           N  
ATOM    172  CA  ARG B  24     -45.623 -41.213  -0.479  1.00 25.73           C  
ATOM    173  C   ARG B  24     -44.658 -40.339   0.314  1.00 25.73           C  
ATOM    174  CB  ARG B  24     -45.522 -40.886  -1.971  1.00 25.73           C  
ATOM    175  O   ARG B  24     -44.790 -39.113   0.327  1.00 25.73           O  
ATOM    176  CG  ARG B  24     -45.181 -42.084  -2.842  1.00 25.73           C  
ATOM    177  CD  ARG B  24     -45.084 -41.702  -4.313  1.00 25.73           C  
ATOM    178  NE  ARG B  24     -45.329 -42.847  -5.185  1.00 25.73           N  
ATOM    179  NH1 ARG B  24     -44.316 -41.914  -7.040  1.00 25.73           N  
ATOM    180  NH2 ARG B  24     -45.234 -44.012  -7.162  1.00 25.73           N  
ATOM    181  CZ  ARG B  24     -44.959 -42.922  -6.460  1.00 25.73           C  
ATOM    182  N   ARG B  25     -44.221 -40.774   1.471  1.00 25.59           N  
ATOM    183  CA  ARG B  25     -43.252 -40.058   2.295  1.00 25.59           C  
ATOM    184  C   ARG B  25     -42.098 -39.531   1.449  1.00 25.59           C  
ATOM    185  CB  ARG B  25     -42.717 -40.963   3.406  1.00 25.59           C  
ATOM    186  O   ARG B  25     -41.425 -40.299   0.759  1.00 25.59           O  
ATOM    187  CG  ARG B  25     -43.444 -40.805   4.733  1.00 25.59           C  
ATOM    188  CD  ARG B  25     -42.811 -41.653   5.827  1.00 25.59           C  
ATOM    189  NE  ARG B  25     -43.693 -41.788   6.983  1.00 25.59           N  
ATOM    190  NH1 ARG B  25     -42.148 -42.899   8.292  1.00 25.59           N  
ATOM    191  NH2 ARG B  25     -44.239 -42.445   9.114  1.00 25.59           N  
ATOM    192  CZ  ARG B  25     -43.358 -42.377   8.127  1.00 25.59           C  
ATOM    193  N   ILE B  26     -42.162 -38.390   0.777  1.00 27.43           N  
ATOM    194  CA  ILE B  26     -41.173 -37.650   0.001  1.00 27.43           C  
ATOM    195  C   ILE B  26     -39.839 -37.635   0.746  1.00 27.43           C  
ATOM    196  CB  ILE B  26     -41.643 -36.206  -0.285  1.00 27.43           C  
ATOM    197  O   ILE B  26     -39.781 -37.263   1.920  1.00 27.43           O  
ATOM    198  CG1 ILE B  26     -42.964 -36.220  -1.063  1.00 27.43           C  
ATOM    199  CG2 ILE B  26     -40.567 -35.428  -1.047  1.00 27.43           C  
ATOM    200  CD1 ILE B  26     -43.583 -34.842  -1.255  1.00 27.43           C  
ATOM    201  N   LEU B  27     -38.922 -38.581   0.584  1.00 27.50           N  
ATOM    202  CA  LEU B  27     -37.528 -38.520   1.008  1.00 27.50           C  
ATOM    203  C   LEU B  27     -36.999 -37.091   0.935  1.00 27.50           C  
ATOM    204  CB  LEU B  27     -36.664 -39.440   0.142  1.00 27.50           C  
ATOM    205  O   LEU B  27     -37.092 -36.443  -0.110  1.00 27.50           O  
ATOM    206  CG  LEU B  27     -36.758 -40.937   0.441  1.00 27.50           C  
ATOM    207  CD1 LEU B  27     -36.171 -41.746  -0.712  1.00 27.50           C  
ATOM    208  CD2 LEU B  27     -36.048 -41.268   1.749  1.00 27.50           C  
ATOM    209  N   GLY B  28     -37.152 -36.301   2.008  1.00 32.08           N  
ATOM    210  CA  GLY B  28     -36.696 -34.940   2.241  1.00 32.08           C  
ATOM    211  C   GLY B  28     -35.286 -34.690   1.741  1.00 32.08           C  
ATOM    212  O   GLY B  28     -34.395 -35.519   1.938  1.00 32.08           O  
ATOM    213  N   VAL B  29     -34.961 -34.300   0.549  1.00 42.46           N  
ATOM    214  CA  VAL B  29     -33.718 -33.820  -0.045  1.00 42.46           C  
ATOM    215  C   VAL B  29     -32.900 -33.069   1.004  1.00 42.46           C  
ATOM    216  CB  VAL B  29     -33.986 -32.909  -1.264  1.00 42.46           C  
ATOM    217  O   VAL B  29     -33.401 -32.143   1.645  1.00 42.46           O  
ATOM    218  CG1 VAL B  29     -32.683 -32.584  -1.993  1.00 42.46           C  
ATOM    219  CG2 VAL B  29     -34.984 -33.569  -2.214  1.00 42.46           C  
ATOM    220  N   CYS B  30     -31.859 -33.768   1.645  1.00 52.35           N  
ATOM    221  CA  CYS B  30     -30.907 -33.224   2.606  1.00 52.35           C  
ATOM    222  C   CYS B  30     -30.030 -32.157   1.961  1.00 52.35           C  
ATOM    223  CB  CYS B  30     -30.031 -34.336   3.182  1.00 52.35           C  
ATOM    224  O   CYS B  30     -29.544 -32.339   0.843  1.00 52.35           O  
ATOM    225  SG  CYS B  30     -29.987 -34.367   4.987  1.00 52.35           S  
ATOM    226  N   GLY B  31     -30.395 -30.872   2.085  1.00 64.86           N  
ATOM    227  CA  GLY B  31     -29.639 -29.714   1.636  1.00 64.86           C  
ATOM    228  C   GLY B  31     -30.391 -28.864   0.630  1.00 64.86           C  
ATOM    229  O   GLY B  31     -31.535 -29.167   0.285  1.00 64.86           O  
ATOM    230  N   MET B  32     -29.634 -27.824   0.179  1.00 84.66           N  
ATOM    231  CA  MET B  32     -30.231 -26.904  -0.785  1.00 84.66           C  
ATOM    232  C   MET B  32     -30.350 -27.556  -2.159  1.00 84.66           C  
ATOM    233  CB  MET B  32     -29.407 -25.619  -0.885  1.00 84.66           C  
ATOM    234  O   MET B  32     -29.443 -28.268  -2.592  1.00 84.66           O  
ATOM    235  CG  MET B  32     -30.032 -24.558  -1.776  1.00 84.66           C  
ATOM    236  SD  MET B  32     -29.033 -23.020  -1.844  1.00 84.66           S  
ATOM    237  CE  MET B  32     -29.359 -22.353  -0.188  1.00 84.66           C  
ATOM    238  N   HIS B  33     -31.461 -27.452  -2.821  1.00 84.08           N  
ATOM    239  CA  HIS B  33     -31.708 -27.967  -4.163  1.00 84.08           C  
ATOM    240  C   HIS B  33     -30.618 -27.522  -5.133  1.00 84.08           C  
ATOM    241  CB  HIS B  33     -33.078 -27.513  -4.668  1.00 84.08           C  
ATOM    242  O   HIS B  33     -30.156 -26.381  -5.071  1.00 84.08           O  
ATOM    243  CG  HIS B  33     -33.587 -28.313  -5.825  1.00 84.08           C  
ATOM    244  CD2 HIS B  33     -34.536 -29.276  -5.891  1.00 84.08           C  
ATOM    245  ND1 HIS B  33     -33.103 -28.159  -7.106  1.00 84.08           N  
ATOM    246  CE1 HIS B  33     -33.735 -28.995  -7.912  1.00 84.08           C  
ATOM    247  NE2 HIS B  33     -34.610 -29.684  -7.200  1.00 84.08           N  
ATOM    248  N   PRO B  34     -30.206 -28.425  -6.006  1.00 85.57           N  
ATOM    249  CA  PRO B  34     -29.123 -28.146  -6.953  1.00 85.57           C  
ATOM    250  C   PRO B  34     -29.379 -26.896  -7.791  1.00 85.57           C  
ATOM    251  CB  PRO B  34     -29.095 -29.397  -7.834  1.00 85.57           C  
ATOM    252  O   PRO B  34     -28.448 -26.140  -8.079  1.00 85.57           O  
ATOM    253  CG  PRO B  34     -29.770 -30.454  -7.020  1.00 85.57           C  
ATOM    254  CD  PRO B  34     -30.641 -29.783  -5.997  1.00 85.57           C  
ATOM    255  N   HIS B  35     -30.612 -26.711  -8.237  1.00 89.06           N  
ATOM    256  CA  HIS B  35     -30.925 -25.521  -9.019  1.00 89.06           C  
ATOM    257  C   HIS B  35     -30.772 -24.255  -8.181  1.00 89.06           C  
ATOM    258  CB  HIS B  35     -32.344 -25.608  -9.584  1.00 89.06           C  
ATOM    259  O   HIS B  35     -30.372 -23.209  -8.697  1.00 89.06           O  
ATOM    260  CG  HIS B  35     -32.482 -26.582 -10.711  1.00 89.06           C  
ATOM    261  CD2 HIS B  35     -33.227 -27.706 -10.829  1.00 89.06           C  
ATOM    262  ND1 HIS B  35     -31.794 -26.448 -11.898  1.00 89.06           N  
ATOM    263  CE1 HIS B  35     -32.113 -27.451 -12.699  1.00 89.06           C  
ATOM    264  NE2 HIS B  35     -32.980 -28.228 -12.074  1.00 89.06           N  
ATOM    265  N   HIS B  36     -31.034 -24.386  -6.890  1.00 91.95           N  
ATOM    266  CA  HIS B  36     -30.851 -23.261  -5.980  1.00 91.95           C  
ATOM    267  C   HIS B  36     -29.371 -22.951  -5.778  1.00 91.95           C  
ATOM    268  CB  HIS B  36     -31.516 -23.547  -4.633  1.00 91.95           C  
ATOM    269  O   HIS B  36     -28.968 -21.786  -5.797  1.00 91.95           O  
ATOM    270  CG  HIS B  36     -33.009 -23.606  -4.702  1.00 91.95           C  
ATOM    271  CD2 HIS B  36     -33.868 -23.263  -5.691  1.00 91.95           C  
ATOM    272  ND1 HIS B  36     -33.785 -24.060  -3.657  1.00 91.95           N  
ATOM    273  CE1 HIS B  36     -35.060 -23.995  -4.003  1.00 91.95           C  
ATOM    274  NE2 HIS B  36     -35.137 -23.515  -5.232  1.00 91.95           N  
ATOM    275  N   GLN B  37     -28.582 -23.999  -5.606  1.00 90.17           N  
ATOM    276  CA  GLN B  37     -27.141 -23.832  -5.455  1.00 90.17           C  
ATOM    277  C   GLN B  37     -26.530 -23.175  -6.689  1.00 90.17           C  
ATOM    278  CB  GLN B  37     -26.469 -25.181  -5.191  1.00 90.17           C  
ATOM    279  O   GLN B  37     -25.712 -22.260  -6.571  1.00 90.17           O  
ATOM    280  CG  GLN B  37     -26.810 -25.784  -3.835  1.00 90.17           C  
ATOM    281  CD  GLN B  37     -26.139 -27.125  -3.604  1.00 90.17           C  
ATOM    282  NE2 GLN B  37     -26.358 -27.702  -2.427  1.00 90.17           N  
ATOM    283  OE1 GLN B  37     -25.429 -27.638  -4.475  1.00 90.17           O  
ATOM    284  N   GLU B  38     -26.942 -23.637  -7.839  1.00 91.48           N  
ATOM    285  CA  GLU B  38     -26.442 -23.098  -9.100  1.00 91.48           C  
ATOM    286  C   GLU B  38     -26.875 -21.647  -9.291  1.00 91.48           C  
ATOM    287  CB  GLU B  38     -26.923 -23.949 -10.277  1.00 91.48           C  
ATOM    288  O   GLU B  38     -26.123 -20.835  -9.834  1.00 91.48           O  
ATOM    289  CG  GLU B  38     -26.179 -23.679 -11.577  1.00 91.48           C  
ATOM    290  CD  GLU B  38     -24.682 -23.926 -11.474  1.00 91.48           C  
ATOM    291  OE1 GLU B  38     -23.934 -23.513 -12.389  1.00 91.48           O  
ATOM    292  OE2 GLU B  38     -24.254 -24.540 -10.471  1.00 91.48           O  
ATOM    293  N   THR B  39     -28.069 -21.327  -8.898  1.00 92.86           N  
ATOM    294  CA  THR B  39     -28.570 -19.959  -8.971  1.00 92.86           C  
ATOM    295  C   THR B  39     -27.704 -19.021  -8.136  1.00 92.86           C  
ATOM    296  CB  THR B  39     -30.032 -19.874  -8.495  1.00 92.86           C  
ATOM    297  O   THR B  39     -27.333 -17.938  -8.594  1.00 92.86           O  
ATOM    298  CG2 THR B  39     -30.564 -18.449  -8.606  1.00 92.86           C  
ATOM    299  OG1 THR B  39     -30.842 -20.739  -9.299  1.00 92.86           O  
ATOM    300  N   LEU B  40     -27.341 -19.432  -6.911  1.00 93.93           N  
ATOM    301  CA  LEU B  40     -26.483 -18.635  -6.042  1.00 93.93           C  
ATOM    302  C   LEU B  40     -25.091 -18.481  -6.645  1.00 93.93           C  
ATOM    303  CB  LEU B  40     -26.382 -19.276  -4.655  1.00 93.93           C  
ATOM    304  O   LEU B  40     -24.519 -17.389  -6.627  1.00 93.93           O  
ATOM    305  CG  LEU B  40     -27.641 -19.218  -3.788  1.00 93.93           C  
ATOM    306  CD1 LEU B  40     -27.438 -20.015  -2.504  1.00 93.93           C  
ATOM    307  CD2 LEU B  40     -28.008 -17.772  -3.474  1.00 93.93           C  
ATOM    308  N   LYS B  41     -24.593 -19.531  -7.217  1.00 91.38           N  
ATOM    309  CA  LYS B  41     -23.265 -19.534  -7.823  1.00 91.38           C  
ATOM    310  C   LYS B  41     -23.204 -18.584  -9.016  1.00 91.38           C  
ATOM    311  CB  LYS B  41     -22.876 -20.947  -8.258  1.00 91.38           C  
ATOM    312  O   LYS B  41     -22.267 -17.792  -9.139  1.00 91.38           O  
ATOM    313  CG  LYS B  41     -21.457 -21.061  -8.796  1.00 91.38           C  
ATOM    314  CD  LYS B  41     -21.142 -22.481  -9.248  1.00 91.38           C  
ATOM    315  CE  LYS B  41     -19.786 -22.563  -9.934  1.00 91.38           C  
ATOM    316  NZ  LYS B  41     -19.481 -23.950 -10.396  1.00 91.38           N  
ATOM    317  N   LYS B  42     -24.188 -18.571  -9.914  1.00 89.79           N  
ATOM    318  CA  LYS B  42     -24.217 -17.765 -11.131  1.00 89.79           C  
ATOM    319  C   LYS B  42     -24.324 -16.278 -10.803  1.00 89.79           C  
ATOM    320  CB  LYS B  42     -25.380 -18.189 -12.028  1.00 89.79           C  
ATOM    321  O   LYS B  42     -24.000 -15.429 -11.635  1.00 89.79           O  
ATOM    322  CG  LYS B  42     -25.102 -19.437 -12.853  1.00 89.79           C  
ATOM    323  CD  LYS B  42     -26.143 -19.626 -13.949  1.00 89.79           C  
ATOM    324  CE  LYS B  42     -25.793 -20.795 -14.859  1.00 89.79           C  
ATOM    325  NZ  LYS B  42     -26.821 -20.997 -15.924  1.00 89.79           N  
ATOM    326  N   ASN B  43     -24.841 -16.020  -9.608  1.00 92.65           N  
ATOM    327  CA  ASN B  43     -25.033 -14.628  -9.216  1.00 92.65           C  
ATOM    328  C   ASN B  43     -24.105 -14.236  -8.069  1.00 92.65           C  
ATOM    329  CB  ASN B  43     -26.492 -14.375  -8.829  1.00 92.65           C  
ATOM    330  O   ASN B  43     -24.359 -13.255  -7.368  1.00 92.65           O  
ATOM    331  CG  ASN B  43     -27.441 -14.520 -10.002  1.00 92.65           C  
ATOM    332  ND2 ASN B  43     -28.167 -15.631 -10.044  1.00 92.65           N  
ATOM    333  OD1 ASN B  43     -27.519 -13.641 -10.864  1.00 92.65           O  
ATOM    334  N   ARG B  44     -23.067 -15.016  -7.913  1.00 91.22           N  
ATOM    335  CA  ARG B  44     -22.187 -14.901  -6.754  1.00 91.22           C  
ATOM    336  C   ARG B  44     -21.520 -13.531  -6.707  1.00 91.22           C  
ATOM    337  CB  ARG B  44     -21.124 -16.002  -6.774  1.00 91.22           C  
ATOM    338  O   ARG B  44     -21.463 -12.898  -5.651  1.00 91.22           O  
ATOM    339  CG  ARG B  44     -20.312 -16.097  -5.492  1.00 91.22           C  
ATOM    340  CD  ARG B  44     -19.503 -17.385  -5.432  1.00 91.22           C  
ATOM    341  NE  ARG B  44     -18.725 -17.475  -4.200  1.00 91.22           N  
ATOM    342  NH1 ARG B  44     -20.253 -18.803  -3.086  1.00 91.22           N  
ATOM    343  NH2 ARG B  44     -18.312 -18.162  -2.047  1.00 91.22           N  
ATOM    344  CZ  ARG B  44     -19.098 -18.147  -3.114  1.00 91.22           C  
ATOM    345  N   VAL B  45     -21.005 -12.958  -7.774  1.00 90.15           N  
ATOM    346  CA  VAL B  45     -20.258 -11.706  -7.833  1.00 90.15           C  
ATOM    347  C   VAL B  45     -21.171 -10.541  -7.458  1.00 90.15           C  
ATOM    348  CB  VAL B  45     -19.647 -11.476  -9.234  1.00 90.15           C  
ATOM    349  O   VAL B  45     -20.828  -9.729  -6.595  1.00 90.15           O  
ATOM    350  CG1 VAL B  45     -19.002 -10.094  -9.320  1.00 90.15           C  
ATOM    351  CG2 VAL B  45     -18.627 -12.566  -9.557  1.00 90.15           C  
ATOM    352  N   VAL B  46     -22.305 -10.510  -8.014  1.00 88.04           N  
ATOM    353  CA  VAL B  46     -23.253  -9.434  -7.744  1.00 88.04           C  
ATOM    354  C   VAL B  46     -23.688  -9.482  -6.281  1.00 88.04           C  
ATOM    355  CB  VAL B  46     -24.487  -9.520  -8.670  1.00 88.04           C  
ATOM    356  O   VAL B  46     -23.760  -8.447  -5.614  1.00 88.04           O  
ATOM    357  CG1 VAL B  46     -25.540  -8.490  -8.264  1.00 88.04           C  
ATOM    358  CG2 VAL B  46     -24.075  -9.321 -10.128  1.00 88.04           C  
ATOM    359  N   LEU B  47     -23.929 -10.702  -5.791  1.00 92.92           N  
ATOM    360  CA  LEU B  47     -24.347 -10.866  -4.403  1.00 92.92           C  
ATOM    361  C   LEU B  47     -23.237 -10.442  -3.447  1.00 92.92           C  
ATOM    362  CB  LEU B  47     -24.742 -12.320  -4.131  1.00 92.92           C  
ATOM    363  O   LEU B  47     -23.493  -9.744  -2.463  1.00 92.92           O  
ATOM    364  CG  LEU B  47     -26.034 -12.806  -4.789  1.00 92.92           C  
ATOM    365  CD1 LEU B  47     -26.176 -14.316  -4.629  1.00 92.92           C  
ATOM    366  CD2 LEU B  47     -27.241 -12.085  -4.197  1.00 92.92           C  
ATOM    367  N   ALA B  48     -22.070 -10.820  -3.753  1.00 90.73           N  
ATOM    368  CA  ALA B  48     -20.925 -10.486  -2.910  1.00 90.73           C  
ATOM    369  C   ALA B  48     -20.709  -8.976  -2.851  1.00 90.73           C  
ATOM    370  CB  ALA B  48     -19.666 -11.181  -3.422  1.00 90.73           C  
ATOM    371  O   ALA B  48     -20.328  -8.438  -1.809  1.00 90.73           O  
ATOM    372  N   LYS B  49     -21.075  -8.196  -3.866  1.00 84.11           N  
ATOM    373  CA  LYS B  49     -20.823  -6.763  -3.991  1.00 84.11           C  
ATOM    374  C   LYS B  49     -21.968  -5.951  -3.393  1.00 84.11           C  
ATOM    375  CB  LYS B  49     -20.618  -6.379  -5.457  1.00 84.11           C  
ATOM    376  O   LYS B  49     -21.742  -4.898  -2.792  1.00 84.11           O  
ATOM    377  CG  LYS B  49     -19.181  -6.520  -5.938  1.00 84.11           C  
ATOM    378  CD  LYS B  49     -19.024  -6.045  -7.376  1.00 84.11           C  
ATOM    379  CE  LYS B  49     -17.586  -6.180  -7.857  1.00 84.11           C  
ATOM    380  NZ  LYS B  49     -17.432  -5.736  -9.275  1.00 84.11           N  
ATOM    381  N   GLN B  50     -23.158  -6.467  -3.439  1.00 85.09           N  
ATOM    382  CA  GLN B  50     -24.290  -5.563  -3.270  1.00 85.09           C  
ATOM    383  C   GLN B  50     -25.105  -5.928  -2.033  1.00 85.09           C  
ATOM    384  CB  GLN B  50     -25.183  -5.581  -4.511  1.00 85.09           C  
ATOM    385  O   GLN B  50     -25.905  -5.123  -1.551  1.00 85.09           O  
ATOM    386  CG  GLN B  50     -24.516  -5.012  -5.757  1.00 85.09           C  
ATOM    387  CD  GLN B  50     -25.449  -4.965  -6.952  1.00 85.09           C  
ATOM    388  NE2 GLN B  50     -24.876  -4.888  -8.149  1.00 85.09           N  
ATOM    389  OE1 GLN B  50     -26.674  -4.998  -6.802  1.00 85.09           O  
ATOM    390  N   LEU B  51     -24.890  -7.096  -1.417  1.00 90.03           N  
ATOM    391  CA  LEU B  51     -25.700  -7.557  -0.294  1.00 90.03           C  
ATOM    392  C   LEU B  51     -25.521  -6.646   0.916  1.00 90.03           C  
ATOM    393  CB  LEU B  51     -25.331  -8.996   0.077  1.00 90.03           C  
ATOM    394  O   LEU B  51     -24.397  -6.261   1.247  1.00 90.03           O  
ATOM    395  CG  LEU B  51     -26.494  -9.923   0.436  1.00 90.03           C  
ATOM    396  CD1 LEU B  51     -26.905 -10.752  -0.777  1.00 90.03           C  
ATOM    397  CD2 LEU B  51     -26.117 -10.826   1.605  1.00 90.03           C  
ATOM    398  N   LEU B  52     -26.587  -6.224   1.451  1.00 89.83           N  
ATOM    399  CA  LEU B  52     -26.592  -5.542   2.741  1.00 89.83           C  
ATOM    400  C   LEU B  52     -27.017  -6.491   3.856  1.00 89.83           C  
ATOM    401  CB  LEU B  52     -27.527  -4.330   2.703  1.00 89.83           C  
ATOM    402  O   LEU B  52     -28.172  -6.920   3.905  1.00 89.83           O  
ATOM    403  CG  LEU B  52     -27.151  -3.214   1.727  1.00 89.83           C  
ATOM    404  CD1 LEU B  52     -28.332  -2.272   1.517  1.00 89.83           C  
ATOM    405  CD2 LEU B  52     -25.933  -2.448   2.234  1.00 89.83           C  
ATOM    406  N   LEU B  53     -26.188  -6.802   4.821  1.00 89.80           N  
ATOM    407  CA  LEU B  53     -26.322  -7.936   5.729  1.00 89.80           C  
ATOM    408  C   LEU B  53     -27.039  -7.524   7.011  1.00 89.80           C  
ATOM    409  CB  LEU B  53     -24.947  -8.519   6.065  1.00 89.80           C  
ATOM    410  O   LEU B  53     -27.657  -8.357   7.677  1.00 89.80           O  
ATOM    411  CG  LEU B  53     -24.370  -9.516   5.059  1.00 89.80           C  
ATOM    412  CD1 LEU B  53     -22.848  -9.540   5.150  1.00 89.80           C  
ATOM    413  CD2 LEU B  53     -24.946 -10.908   5.294  1.00 89.80           C  
ATOM    414  N   SER B  54     -26.972  -6.375   7.474  1.00 82.44           N  
ATOM    415  CA  SER B  54     -27.409  -6.010   8.817  1.00 82.44           C  
ATOM    416  C   SER B  54     -28.825  -6.504   9.091  1.00 82.44           C  
ATOM    417  CB  SER B  54     -27.343  -4.494   9.010  1.00 82.44           C  
ATOM    418  O   SER B  54     -29.026  -7.414   9.898  1.00 82.44           O  
ATOM    419  OG  SER B  54     -27.973  -3.823   7.932  1.00 82.44           O  
ATOM    420  N   GLU B  55     -29.862  -6.038   8.412  1.00 87.98           N  
ATOM    421  CA  GLU B  55     -31.247  -6.444   8.632  1.00 87.98           C  
ATOM    422  C   GLU B  55     -31.516  -7.829   8.051  1.00 87.98           C  
ATOM    423  CB  GLU B  55     -32.210  -5.422   8.022  1.00 87.98           C  
ATOM    424  O   GLU B  55     -32.352  -8.573   8.567  1.00 87.98           O  
ATOM    425  CG  GLU B  55     -32.272  -4.105   8.782  1.00 87.98           C  
ATOM    426  CD  GLU B  55     -33.317  -3.145   8.236  1.00 87.98           C  
ATOM    427  OE1 GLU B  55     -33.440  -2.017   8.764  1.00 87.98           O  
ATOM    428  OE2 GLU B  55     -34.020  -3.526   7.273  1.00 87.98           O  
ATOM    429  N   LEU B  56     -30.745  -8.257   7.073  1.00 92.80           N  
ATOM    430  CA  LEU B  56     -30.908  -9.540   6.396  1.00 92.80           C  
ATOM    431  C   LEU B  56     -30.584 -10.695   7.337  1.00 92.80           C  
ATOM    432  CB  LEU B  56     -30.013  -9.609   5.157  1.00 92.80           C  
ATOM    433  O   LEU B  56     -31.319 -11.685   7.387  1.00 92.80           O  
ATOM    434  CG  LEU B  56     -30.249 -10.791   4.215  1.00 92.80           C  
ATOM    435  CD1 LEU B  56     -30.959 -10.325   2.948  1.00 92.80           C  
ATOM    436  CD2 LEU B  56     -28.930 -11.475   3.874  1.00 92.80           C  
ATOM    437  N   LEU B  57     -29.578 -10.542   8.132  1.00 93.59           N  
ATOM    438  CA  LEU B  57     -29.155 -11.586   9.058  1.00 93.59           C  
ATOM    439  C   LEU B  57     -30.204 -11.807  10.143  1.00 93.59           C  
ATOM    440  CB  LEU B  57     -27.811 -11.225   9.697  1.00 93.59           C  
ATOM    441  O   LEU B  57     -30.417 -12.938  10.586  1.00 93.59           O  
ATOM    442  CG  LEU B  57     -26.584 -11.315   8.789  1.00 93.59           C  
ATOM    443  CD1 LEU B  57     -25.348 -10.794   9.515  1.00 93.59           C  
ATOM    444  CD2 LEU B  57     -26.369 -12.750   8.319  1.00 93.59           C  
ATOM    445  N   GLU B  58     -30.879 -10.701  10.606  1.00 91.77           N  
ATOM    446  CA  GLU B  58     -31.937 -10.813  11.605  1.00 91.77           C  
ATOM    447  C   GLU B  58     -33.091 -11.670  11.093  1.00 91.77           C  
ATOM    448  CB  GLU B  58     -32.448  -9.427  12.005  1.00 91.77           C  
ATOM    449  O   GLU B  58     -33.624 -12.505  11.827  1.00 91.77           O  
ATOM    450  CG  GLU B  58     -31.470  -8.635  12.862  1.00 91.77           C  
ATOM    451  CD  GLU B  58     -31.229  -9.257  14.228  1.00 91.77           C  
ATOM    452  OE1 GLU B  58     -30.202  -8.935  14.868  1.00 91.77           O  
ATOM    453  OE2 GLU B  58     -32.072 -10.074  14.661  1.00 91.77           O  
ATOM    454  N   HIS B  59     -33.353 -11.525   9.816  1.00 91.61           N  
ATOM    455  CA  HIS B  59     -34.429 -12.299   9.207  1.00 91.61           C  
ATOM    456  C   HIS B  59     -34.054 -13.773   9.096  1.00 91.61           C  
ATOM    457  CB  HIS B  59     -34.775 -11.740   7.826  1.00 91.61           C  
ATOM    458  O   HIS B  59     -34.877 -14.649   9.368  1.00 91.61           O  
ATOM    459  CG  HIS B  59     -35.828 -10.678   7.855  1.00 91.61           C  
ATOM    460  CD2 HIS B  59     -37.142 -10.719   7.530  1.00 91.61           C  
ATOM    461  ND1 HIS B  59     -35.570  -9.385   8.255  1.00 91.61           N  
ATOM    462  CE1 HIS B  59     -36.683  -8.675   8.175  1.00 91.61           C  
ATOM    463  NE2 HIS B  59     -37.651  -9.461   7.738  1.00 91.61           N  
ATOM    464  N   LEU B  60     -32.843 -14.012   8.744  1.00 92.66           N  
ATOM    465  CA  LEU B  60     -32.373 -15.384   8.588  1.00 92.66           C  
ATOM    466  C   LEU B  60     -32.259 -16.077   9.941  1.00 92.66           C  
ATOM    467  CB  LEU B  60     -31.020 -15.410   7.872  1.00 92.66           C  
ATOM    468  O   LEU B  60     -32.450 -17.291  10.040  1.00 92.66           O  
ATOM    469  CG  LEU B  60     -31.018 -14.958   6.410  1.00 92.66           C  
ATOM    470  CD1 LEU B  60     -29.596 -14.954   5.860  1.00 92.66           C  
ATOM    471  CD2 LEU B  60     -31.919 -15.858   5.571  1.00 92.66           C  
ATOM    472  N   LEU B  61     -31.974 -15.277  10.922  1.00 90.91           N  
ATOM    473  CA  LEU B  61     -31.946 -15.803  12.283  1.00 90.91           C  
ATOM    474  C   LEU B  61     -33.348 -16.185  12.747  1.00 90.91           C  
ATOM    475  CB  LEU B  61     -31.340 -14.776  13.242  1.00 90.91           C  
ATOM    476  O   LEU B  61     -33.542 -17.247  13.343  1.00 90.91           O  
ATOM    477  CG  LEU B  61     -30.147 -15.247  14.075  1.00 90.91           C  
ATOM    478  CD1 LEU B  61     -28.898 -14.454  13.708  1.00 90.91           C  
ATOM    479  CD2 LEU B  61     -30.450 -15.119  15.564  1.00 90.91           C  
ATOM    480  N   GLU B  62     -34.277 -15.368  12.471  1.00 89.85           N  
ATOM    481  CA  GLU B  62     -35.667 -15.590  12.857  1.00 89.85           C  
ATOM    482  C   GLU B  62     -36.231 -16.843  12.193  1.00 89.85           C  
ATOM    483  CB  GLU B  62     -36.526 -14.374  12.500  1.00 89.85           C  
ATOM    484  O   GLU B  62     -37.041 -17.556  12.788  1.00 89.85           O  
ATOM    485  CG  GLU B  62     -37.876 -14.348  13.201  1.00 89.85           C  
ATOM    486  CD  GLU B  62     -38.703 -13.118  12.864  1.00 89.85           C  
ATOM    487  OE1 GLU B  62     -39.842 -12.995  13.370  1.00 89.85           O  
ATOM    488  OE2 GLU B  62     -38.209 -12.270  12.087  1.00 89.85           O  
ATOM    489  N   LYS B  63     -35.703 -17.153  11.017  1.00 89.47           N  
ATOM    490  CA  LYS B  63     -36.191 -18.307  10.268  1.00 89.47           C  
ATOM    491  C   LYS B  63     -35.334 -19.540  10.538  1.00 89.47           C  
ATOM    492  CB  LYS B  63     -36.214 -18.003   8.769  1.00 89.47           C  
ATOM    493  O   LYS B  63     -35.495 -20.571   9.881  1.00 89.47           O  
ATOM    494  CG  LYS B  63     -37.275 -16.992   8.359  1.00 89.47           C  
ATOM    495  CD  LYS B  63     -38.651 -17.637   8.256  1.00 89.47           C  
ATOM    496  CE  LYS B  63     -39.702 -16.642   7.781  1.00 89.47           C  
ATOM    497  NZ  LYS B  63     -41.073 -17.234   7.799  1.00 89.47           N  
ATOM    498  N   ASP B  64     -34.431 -19.413  11.383  1.00 86.58           N  
ATOM    499  CA  ASP B  64     -33.565 -20.493  11.847  1.00 86.58           C  
ATOM    500  C   ASP B  64     -32.718 -21.048  10.703  1.00 86.58           C  
ATOM    501  CB  ASP B  64     -34.395 -21.613  12.479  1.00 86.58           C  
ATOM    502  O   ASP B  64     -32.427 -22.245  10.664  1.00 86.58           O  
ATOM    503  CG  ASP B  64     -35.007 -21.217  13.811  1.00 86.58           C  
ATOM    504  OD1 ASP B  64     -34.325 -20.558  14.624  1.00 86.58           O  
ATOM    505  OD2 ASP B  64     -36.182 -21.571  14.050  1.00 86.58           O  
ATOM    506  N   ILE B  65     -32.440 -20.187   9.800  1.00 89.95           N  
ATOM    507  CA  ILE B  65     -31.550 -20.581   8.713  1.00 89.95           C  
ATOM    508  C   ILE B  65     -30.098 -20.484   9.175  1.00 89.95           C  
ATOM    509  CB  ILE B  65     -31.772 -19.711   7.456  1.00 89.95           C  
ATOM    510  O   ILE B  65     -29.269 -21.326   8.821  1.00 89.95           O  
ATOM    511  CG1 ILE B  65     -33.202 -19.887   6.931  1.00 89.95           C  
ATOM    512  CG2 ILE B  65     -30.745 -20.054   6.373  1.00 89.95           C  
ATOM    513  CD1 ILE B  65     -33.551 -21.320   6.554  1.00 89.95           C  
ATOM    514  N   ILE B  66     -29.830 -19.371   9.977  1.00 91.26           N  
ATOM    515  CA  ILE B  66     -28.513 -19.228  10.588  1.00 91.26           C  
ATOM    516  C   ILE B  66     -28.651 -19.191  12.108  1.00 91.26           C  
ATOM    517  CB  ILE B  66     -27.791 -17.959  10.084  1.00 91.26           C  
ATOM    518  O   ILE B  66     -29.719 -18.867  12.633  1.00 91.26           O  
ATOM    519  CG1 ILE B  66     -28.602 -16.707  10.437  1.00 91.26           C  
ATOM    520  CG2 ILE B  66     -27.541 -18.042   8.576  1.00 91.26           C  
ATOM    521  CD1 ILE B  66     -27.851 -15.401  10.221  1.00 91.26           C  
ATOM    522  N   THR B  67     -27.639 -19.627  12.747  1.00 86.04           N  
ATOM    523  CA  THR B  67     -27.584 -19.579  14.204  1.00 86.04           C  
ATOM    524  C   THR B  67     -26.890 -18.305  14.678  1.00 86.04           C  
ATOM    525  CB  THR B  67     -26.854 -20.808  14.776  1.00 86.04           C  
ATOM    526  O   THR B  67     -26.302 -17.577  13.875  1.00 86.04           O  
ATOM    527  CG2 THR B  67     -27.503 -22.104  14.300  1.00 86.04           C  
ATOM    528  OG1 THR B  67     -25.487 -20.786  14.349  1.00 86.04           O  
ATOM    529  N   LEU B  68     -27.079 -18.084  15.993  1.00 86.12           N  
ATOM    530  CA  LEU B  68     -26.396 -16.935  16.577  1.00 86.12           C  
ATOM    531  C   LEU B  68     -24.886 -17.054  16.403  1.00 86.12           C  
ATOM    532  CB  LEU B  68     -26.742 -16.804  18.063  1.00 86.12           C  
ATOM    533  O   LEU B  68     -24.203 -16.054  16.168  1.00 86.12           O  
ATOM    534  CG  LEU B  68     -26.542 -15.422  18.687  1.00 86.12           C  
ATOM    535  CD1 LEU B  68     -27.537 -14.427  18.100  1.00 86.12           C  
ATOM    536  CD2 LEU B  68     -26.680 -15.495  20.203  1.00 86.12           C  
ATOM    537  N   GLU B  69     -24.356 -18.236  16.490  1.00 83.65           N  
ATOM    538  CA  GLU B  69     -22.931 -18.494  16.312  1.00 83.65           C  
ATOM    539  C   GLU B  69     -22.490 -18.195  14.882  1.00 83.65           C  
ATOM    540  CB  GLU B  69     -22.597 -19.944  16.673  1.00 83.65           C  
ATOM    541  O   GLU B  69     -21.425 -17.614  14.664  1.00 83.65           O  
ATOM    542  CG  GLU B  69     -22.613 -20.225  18.168  1.00 83.65           C  
ATOM    543  CD  GLU B  69     -23.985 -20.623  18.690  1.00 83.65           C  
ATOM    544  OE1 GLU B  69     -24.139 -20.797  19.920  1.00 83.65           O  
ATOM    545  OE2 GLU B  69     -24.912 -20.763  17.861  1.00 83.65           O  
ATOM    546  N   MET B  70     -23.284 -18.567  13.912  1.00 87.57           N  
ATOM    547  CA  MET B  70     -22.977 -18.320  12.506  1.00 87.57           C  
ATOM    548  C   MET B  70     -23.016 -16.828  12.194  1.00 87.57           C  
ATOM    549  CB  MET B  70     -23.956 -19.070  11.601  1.00 87.57           C  
ATOM    550  O   MET B  70     -22.221 -16.336  11.392  1.00 87.57           O  
ATOM    551  CG  MET B  70     -23.756 -20.577  11.596  1.00 87.57           C  
ATOM    552  SD  MET B  70     -25.036 -21.453  10.616  1.00 87.57           S  
ATOM    553  CE  MET B  70     -24.438 -23.160  10.761  1.00 87.57           C  
ATOM    554  N   ARG B  71     -23.920 -16.175  12.813  1.00 89.36           N  
ATOM    555  CA  ARG B  71     -23.967 -14.723  12.672  1.00 89.36           C  
ATOM    556  C   ARG B  71     -22.671 -14.084  13.160  1.00 89.36           C  
ATOM    557  CB  ARG B  71     -25.157 -14.145  13.440  1.00 89.36           C  
ATOM    558  O   ARG B  71     -22.124 -13.196  12.502  1.00 89.36           O  
ATOM    559  CG  ARG B  71     -25.278 -12.633  13.342  1.00 89.36           C  
ATOM    560  CD  ARG B  71     -26.365 -12.094  14.261  1.00 89.36           C  
ATOM    561  NE  ARG B  71     -26.485 -10.642  14.160  1.00 89.36           N  
ATOM    562  NH1 ARG B  71     -28.074 -10.450  15.826  1.00 89.36           N  
ATOM    563  NH2 ARG B  71     -27.324  -8.581  14.731  1.00 89.36           N  
ATOM    564  CZ  ARG B  71     -27.294  -9.894  14.906  1.00 89.36           C  
ATOM    565  N   GLU B  72     -22.191 -14.506  14.232  1.00 87.29           N  
ATOM    566  CA  GLU B  72     -20.949 -13.985  14.795  1.00 87.29           C  
ATOM    567  C   GLU B  72     -19.765 -14.266  13.874  1.00 87.29           C  
ATOM    568  CB  GLU B  72     -20.692 -14.585  16.179  1.00 87.29           C  
ATOM    569  O   GLU B  72     -18.882 -13.421  13.714  1.00 87.29           O  
ATOM    570  CG  GLU B  72     -21.607 -14.039  17.266  1.00 87.29           C  
ATOM    571  CD  GLU B  72     -21.317 -14.619  18.641  1.00 87.29           C  
ATOM    572  OE1 GLU B  72     -21.945 -14.178  19.631  1.00 87.29           O  
ATOM    573  OE2 GLU B  72     -20.455 -15.521  18.731  1.00 87.29           O  
ATOM    574  N   LEU B  73     -19.873 -15.474  13.283  1.00 84.67           N  
ATOM    575  CA  LEU B  73     -18.825 -15.861  12.345  1.00 84.67           C  
ATOM    576  C   LEU B  73     -18.814 -14.939  11.131  1.00 84.67           C  
ATOM    577  CB  LEU B  73     -19.017 -17.313  11.897  1.00 84.67           C  
ATOM    578  O   LEU B  73     -17.749 -14.504  10.686  1.00 84.67           O  
ATOM    579  CG  LEU B  73     -17.770 -18.033  11.382  1.00 84.67           C  
ATOM    580  CD1 LEU B  73     -17.340 -19.117  12.365  1.00 84.67           C  
ATOM    581  CD2 LEU B  73     -18.027 -18.627  10.001  1.00 84.67           C  
ATOM    582  N   ILE B  74     -19.977 -14.608  10.649  1.00 91.09           N  
ATOM    583  CA  ILE B  74     -20.115 -13.738   9.486  1.00 91.09           C  
ATOM    584  C   ILE B  74     -19.643 -12.329   9.836  1.00 91.09           C  
ATOM    585  CB  ILE B  74     -21.574 -13.703   8.977  1.00 91.09           C  
ATOM    586  O   ILE B  74     -18.844 -11.736   9.106  1.00 91.09           O  
ATOM    587  CG1 ILE B  74     -21.995 -15.087   8.468  1.00 91.09           C  
ATOM    588  CG2 ILE B  74     -21.739 -12.644   7.883  1.00 91.09           C  
ATOM    589  CD1 ILE B  74     -23.491 -15.227   8.220  1.00 91.09           C  
ATOM    590  N   GLN B  75     -19.956 -11.862  10.968  1.00 87.92           N  
ATOM    591  CA  GLN B  75     -19.674 -10.494  11.390  1.00 87.92           C  
ATOM    592  C   GLN B  75     -18.213 -10.334  11.800  1.00 87.92           C  
ATOM    593  CB  GLN B  75     -20.591 -10.089  12.546  1.00 87.92           C  
ATOM    594  O   GLN B  75     -17.710  -9.213  11.901  1.00 87.92           O  
ATOM    595  CG  GLN B  75     -22.039  -9.862  12.133  1.00 87.92           C  
ATOM    596  CD  GLN B  75     -22.930  -9.483  13.300  1.00 87.92           C  
ATOM    597  NE2 GLN B  75     -23.911  -8.624  13.043  1.00 87.92           N  
ATOM    598  OE1 GLN B  75     -22.739  -9.958  14.424  1.00 87.92           O  
ATOM    599  N   ALA B  76     -17.567 -11.505  12.035  1.00 83.17           N  
ATOM    600  CA  ALA B  76     -16.157 -11.480  12.417  1.00 83.17           C  
ATOM    601  C   ALA B  76     -15.272 -11.132  11.224  1.00 83.17           C  
ATOM    602  CB  ALA B  76     -15.743 -12.824  13.010  1.00 83.17           C  
ATOM    603  O   ALA B  76     -14.137 -10.679  11.396  1.00 83.17           O  
ATOM    604  N   LYS B  77     -15.842 -11.373  10.039  1.00 83.86           N  
ATOM    605  CA  LYS B  77     -15.079 -11.027   8.842  1.00 83.86           C  
ATOM    606  C   LYS B  77     -14.937  -9.514   8.700  1.00 83.86           C  
ATOM    607  CB  LYS B  77     -15.744 -11.610   7.595  1.00 83.86           C  
ATOM    608  O   LYS B  77     -15.827  -8.761   9.101  1.00 83.86           O  
ATOM    609  CG  LYS B  77     -15.799 -13.131   7.576  1.00 83.86           C  
ATOM    610  CD  LYS B  77     -14.410 -13.738   7.424  1.00 83.86           C  
ATOM    611  CE  LYS B  77     -14.470 -15.257   7.333  1.00 83.86           C  
ATOM    612  NZ  LYS B  77     -13.106 -15.862   7.256  1.00 83.86           N  
ATOM    613  N   VAL B  78     -13.873  -9.203   8.227  1.00 74.96           N  
ATOM    614  CA  VAL B  78     -13.596  -7.778   8.081  1.00 74.96           C  
ATOM    615  C   VAL B  78     -14.128  -7.282   6.739  1.00 74.96           C  
ATOM    616  CB  VAL B  78     -12.084  -7.480   8.198  1.00 74.96           C  
ATOM    617  O   VAL B  78     -13.740  -7.791   5.684  1.00 74.96           O  
ATOM    618  CG1 VAL B  78     -11.819  -5.980   8.079  1.00 74.96           C  
ATOM    619  CG2 VAL B  78     -11.535  -8.019   9.518  1.00 74.96           C  
ATOM    620  N   GLY B  79     -15.025  -6.234   6.749  1.00 76.79           N  
ATOM    621  CA  GLY B  79     -15.566  -5.671   5.522  1.00 76.79           C  
ATOM    622  C   GLY B  79     -16.844  -6.349   5.067  1.00 76.79           C  
ATOM    623  O   GLY B  79     -17.047  -7.538   5.321  1.00 76.79           O  
ATOM    624  N   SER B  80     -17.660  -5.604   4.400  1.00 83.91           N  
ATOM    625  CA  SER B  80     -18.959  -6.087   3.943  1.00 83.91           C  
ATOM    626  C   SER B  80     -18.804  -7.189   2.901  1.00 83.91           C  
ATOM    627  CB  SER B  80     -19.785  -4.938   3.364  1.00 83.91           C  
ATOM    628  O   SER B  80     -19.562  -8.161   2.899  1.00 83.91           O  
ATOM    629  OG  SER B  80     -19.135  -4.368   2.241  1.00 83.91           O  
ATOM    630  N   PHE B  81     -17.831  -7.048   2.035  1.00 85.08           N  
ATOM    631  CA  PHE B  81     -17.612  -8.033   0.982  1.00 85.08           C  
ATOM    632  C   PHE B  81     -17.319  -9.405   1.577  1.00 85.08           C  
ATOM    633  CB  PHE B  81     -16.461  -7.600   0.069  1.00 85.08           C  
ATOM    634  O   PHE B  81     -17.952 -10.396   1.208  1.00 85.08           O  
ATOM    635  CG  PHE B  81     -16.154  -8.583  -1.028  1.00 85.08           C  
ATOM    636  CD1 PHE B  81     -15.142  -9.523  -0.875  1.00 85.08           C  
ATOM    637  CD2 PHE B  81     -16.877  -8.567  -2.213  1.00 85.08           C  
ATOM    638  CE1 PHE B  81     -14.855 -10.434  -1.889  1.00 85.08           C  
ATOM    639  CE2 PHE B  81     -16.597  -9.474  -3.231  1.00 85.08           C  
ATOM    640  CZ  PHE B  81     -15.584 -10.406  -3.067  1.00 85.08           C  
ATOM    641  N   SER B  82     -16.288  -9.448   2.479  1.00 86.00           N  
ATOM    642  CA  SER B  82     -15.902 -10.706   3.110  1.00 86.00           C  
ATOM    643  C   SER B  82     -17.055 -11.297   3.914  1.00 86.00           C  
ATOM    644  CB  SER B  82     -14.689 -10.500   4.017  1.00 86.00           C  
ATOM    645  O   SER B  82     -17.225 -12.517   3.960  1.00 86.00           O  
ATOM    646  OG  SER B  82     -13.572 -10.049   3.270  1.00 86.00           O  
ATOM    647  N   GLN B  83     -17.785 -10.422   4.557  1.00 91.02           N  
ATOM    648  CA  GLN B  83     -18.962 -10.889   5.282  1.00 91.02           C  
ATOM    649  C   GLN B  83     -19.982 -11.512   4.334  1.00 91.02           C  
ATOM    650  CB  GLN B  83     -19.603  -9.740   6.062  1.00 91.02           C  
ATOM    651  O   GLN B  83     -20.532 -12.577   4.619  1.00 91.02           O  
ATOM    652  CG  GLN B  83     -18.767  -9.251   7.237  1.00 91.02           C  
ATOM    653  CD  GLN B  83     -19.403  -8.081   7.964  1.00 91.02           C  
ATOM    654  NE2 GLN B  83     -18.851  -7.731   9.121  1.00 91.02           N  
ATOM    655  OE1 GLN B  83     -20.382  -7.496   7.489  1.00 91.02           O  
ATOM    656  N   ASN B  84     -20.230 -10.853   3.176  1.00 92.82           N  
ATOM    657  CA  ASN B  84     -21.150 -11.369   2.168  1.00 92.82           C  
ATOM    658  C   ASN B  84     -20.691 -12.721   1.629  1.00 92.82           C  
ATOM    659  CB  ASN B  84     -21.308 -10.367   1.023  1.00 92.82           C  
ATOM    660  O   ASN B  84     -21.499 -13.637   1.470  1.00 92.82           O  
ATOM    661  CG  ASN B  84     -21.993  -9.086   1.458  1.00 92.82           C  
ATOM    662  ND2 ASN B  84     -21.929  -8.063   0.613  1.00 92.82           N  
ATOM    663  OD1 ASN B  84     -22.574  -9.016   2.544  1.00 92.82           O  
ATOM    664  N   VAL B  85     -19.462 -12.793   1.377  1.00 91.12           N  
ATOM    665  CA  VAL B  85     -18.900 -14.033   0.851  1.00 91.12           C  
ATOM    666  C   VAL B  85     -19.084 -15.157   1.869  1.00 91.12           C  
ATOM    667  CB  VAL B  85     -17.404 -13.873   0.499  1.00 91.12           C  
ATOM    668  O   VAL B  85     -19.428 -16.283   1.503  1.00 91.12           O  
ATOM    669  CG1 VAL B  85     -16.782 -15.226   0.157  1.00 91.12           C  
ATOM    670  CG2 VAL B  85     -17.231 -12.893  -0.660  1.00 91.12           C  
ATOM    671  N   GLU B  86     -18.885 -14.821   3.126  1.00 91.78           N  
ATOM    672  CA  GLU B  86     -19.066 -15.813   4.181  1.00 91.78           C  
ATOM    673  C   GLU B  86     -20.509 -16.307   4.231  1.00 91.78           C  
ATOM    674  CB  GLU B  86     -18.661 -15.234   5.539  1.00 91.78           C  
ATOM    675  O   GLU B  86     -20.755 -17.507   4.372  1.00 91.78           O  
ATOM    676  CG  GLU B  86     -18.675 -16.252   6.670  1.00 91.78           C  
ATOM    677  CD  GLU B  86     -17.688 -17.390   6.465  1.00 91.78           C  
ATOM    678  OE1 GLU B  86     -17.872 -18.470   7.072  1.00 91.78           O  
ATOM    679  OE2 GLU B  86     -16.722 -17.200   5.693  1.00 91.78           O  
ATOM    680  N   LEU B  87     -21.421 -15.424   4.161  1.00 94.43           N  
ATOM    681  CA  LEU B  87     -22.829 -15.806   4.135  1.00 94.43           C  
ATOM    682  C   LEU B  87     -23.129 -16.698   2.935  1.00 94.43           C  
ATOM    683  CB  LEU B  87     -23.721 -14.562   4.097  1.00 94.43           C  
ATOM    684  O   LEU B  87     -23.786 -17.731   3.073  1.00 94.43           O  
ATOM    685  CG  LEU B  87     -25.224 -14.810   3.957  1.00 94.43           C  
ATOM    686  CD1 LEU B  87     -25.758 -15.537   5.186  1.00 94.43           C  
ATOM    687  CD2 LEU B  87     -25.965 -13.495   3.743  1.00 94.43           C  
ATOM    688  N   LEU B  88     -22.651 -16.370   1.774  1.00 93.25           N  
ATOM    689  CA  LEU B  88     -22.909 -17.099   0.537  1.00 93.25           C  
ATOM    690  C   LEU B  88     -22.301 -18.497   0.593  1.00 93.25           C  
ATOM    691  CB  LEU B  88     -22.346 -16.333  -0.664  1.00 93.25           C  
ATOM    692  O   LEU B  88     -22.809 -19.425  -0.041  1.00 93.25           O  
ATOM    693  CG  LEU B  88     -23.075 -15.044  -1.048  1.00 93.25           C  
ATOM    694  CD1 LEU B  88     -22.317 -14.315  -2.152  1.00 93.25           C  
ATOM    695  CD2 LEU B  88     -24.504 -15.348  -1.484  1.00 93.25           C  
ATOM    696  N   ASN B  89     -21.228 -18.606   1.396  1.00 89.88           N  
ATOM    697  CA  ASN B  89     -20.627 -19.921   1.597  1.00 89.88           C  
ATOM    698  C   ASN B  89     -21.476 -20.790   2.519  1.00 89.88           C  
ATOM    699  CB  ASN B  89     -19.208 -19.783   2.153  1.00 89.88           C  
ATOM    700  O   ASN B  89     -21.536 -22.009   2.349  1.00 89.88           O  
ATOM    701  CG  ASN B  89     -18.227 -19.252   1.127  1.00 89.88           C  
ATOM    702  ND2 ASN B  89     -17.125 -18.681   1.599  1.00 89.88           N  
ATOM    703  OD1 ASN B  89     -18.458 -19.352  -0.081  1.00 89.88           O  
ATOM    704  N   LEU B  90     -22.211 -20.217   3.414  1.00 89.90           N  
ATOM    705  CA  LEU B  90     -22.970 -20.921   4.442  1.00 89.90           C  
ATOM    706  C   LEU B  90     -24.336 -21.345   3.914  1.00 89.90           C  
ATOM    707  CB  LEU B  90     -23.140 -20.038   5.681  1.00 89.90           C  
ATOM    708  O   LEU B  90     -24.820 -22.433   4.235  1.00 89.90           O  
ATOM    709  CG  LEU B  90     -21.939 -19.953   6.623  1.00 89.90           C  
ATOM    710  CD1 LEU B  90     -22.105 -18.785   7.590  1.00 89.90           C  
ATOM    711  CD2 LEU B  90     -21.761 -21.263   7.384  1.00 89.90           C  
ATOM    712  N   LEU B  91     -24.947 -20.596   3.063  1.00 92.74           N  
ATOM    713  CA  LEU B  91     -26.344 -20.727   2.664  1.00 92.74           C  
ATOM    714  C   LEU B  91     -26.609 -22.101   2.057  1.00 92.74           C  
ATOM    715  CB  LEU B  91     -26.720 -19.633   1.661  1.00 92.74           C  
ATOM    716  O   LEU B  91     -27.570 -22.776   2.434  1.00 92.74           O  
ATOM    717  CG  LEU B  91     -27.196 -18.305   2.254  1.00 92.74           C  
ATOM    718  CD1 LEU B  91     -27.333 -17.255   1.157  1.00 92.74           C  
ATOM    719  CD2 LEU B  91     -28.517 -18.491   2.992  1.00 92.74           C  
ATOM    720  N   PRO B  92     -25.810 -22.594   1.134  1.00 88.75           N  
ATOM    721  CA  PRO B  92     -26.070 -23.882   0.487  1.00 88.75           C  
ATOM    722  C   PRO B  92     -26.038 -25.053   1.467  1.00 88.75           C  
ATOM    723  CB  PRO B  92     -24.938 -23.997  -0.537  1.00 88.75           C  
ATOM    724  O   PRO B  92     -26.572 -26.125   1.172  1.00 88.75           O  
ATOM    725  CG  PRO B  92     -24.497 -22.589  -0.779  1.00 88.75           C  
ATOM    726  CD  PRO B  92     -24.702 -21.802   0.484  1.00 88.75           C  
ATOM    727  N   LYS B  93     -25.456 -24.770   2.627  1.00 84.82           N  
ATOM    728  CA  LYS B  93     -25.293 -25.825   3.624  1.00 84.82           C  
ATOM    729  C   LYS B  93     -26.389 -25.754   4.683  1.00 84.82           C  
ATOM    730  CB  LYS B  93     -23.918 -25.731   4.286  1.00 84.82           C  
ATOM    731  O   LYS B  93     -26.384 -26.529   5.642  1.00 84.82           O  
ATOM    732  CG  LYS B  93     -22.753 -25.849   3.313  1.00 84.82           C  
ATOM    733  CD  LYS B  93     -21.419 -25.607   4.007  1.00 84.82           C  
ATOM    734  CE  LYS B  93     -20.265 -25.595   3.013  1.00 84.82           C  
ATOM    735  NZ  LYS B  93     -18.965 -25.280   3.677  1.00 84.82           N  
ATOM    736  N   ARG B  94     -27.366 -24.892   4.476  1.00 86.95           N  
ATOM    737  CA  ARG B  94     -28.302 -24.615   5.562  1.00 86.95           C  
ATOM    738  C   ARG B  94     -29.665 -25.238   5.281  1.00 86.95           C  
ATOM    739  CB  ARG B  94     -28.448 -23.107   5.774  1.00 86.95           C  
ATOM    740  O   ARG B  94     -30.673 -24.823   5.857  1.00 86.95           O  
ATOM    741  CG  ARG B  94     -27.154 -22.412   6.166  1.00 86.95           C  
ATOM    742  CD  ARG B  94     -26.525 -23.044   7.400  1.00 86.95           C  
ATOM    743  NE  ARG B  94     -27.408 -22.956   8.560  1.00 86.95           N  
ATOM    744  NH1 ARG B  94     -26.005 -24.125   9.975  1.00 86.95           N  
ATOM    745  NH2 ARG B  94     -28.015 -23.333  10.743  1.00 86.95           N  
ATOM    746  CZ  ARG B  94     -27.141 -23.471   9.757  1.00 86.95           C  
ATOM    747  N   GLY B  95     -29.763 -26.198   4.363  1.00 80.54           N  
ATOM    748  CA  GLY B  95     -30.984 -26.964   4.174  1.00 80.54           C  
ATOM    749  C   GLY B  95     -31.789 -26.515   2.968  1.00 80.54           C  
ATOM    750  O   GLY B  95     -31.458 -25.512   2.333  1.00 80.54           O  
ATOM    751  N   PRO B  96     -32.753 -27.232   2.655  1.00 83.60           N  
ATOM    752  CA  PRO B  96     -33.544 -27.030   1.439  1.00 83.60           C  
ATOM    753  C   PRO B  96     -34.371 -25.747   1.479  1.00 83.60           C  
ATOM    754  CB  PRO B  96     -34.451 -28.263   1.400  1.00 83.60           C  
ATOM    755  O   PRO B  96     -34.735 -25.210   0.429  1.00 83.60           O  
ATOM    756  CG  PRO B  96     -34.405 -28.814   2.788  1.00 83.60           C  
ATOM    757  CD  PRO B  96     -33.138 -28.348   3.446  1.00 83.60           C  
ATOM    758  N   GLN B  97     -34.621 -25.255   2.688  1.00 87.42           N  
ATOM    759  CA  GLN B  97     -35.469 -24.076   2.826  1.00 87.42           C  
ATOM    760  C   GLN B  97     -34.636 -22.797   2.826  1.00 87.42           C  
ATOM    761  CB  GLN B  97     -36.302 -24.160   4.106  1.00 87.42           C  
ATOM    762  O   GLN B  97     -35.184 -21.693   2.804  1.00 87.42           O  
ATOM    763  CG  GLN B  97     -37.335 -25.278   4.094  1.00 87.42           C  
ATOM    764  CD  GLN B  97     -38.296 -25.201   5.266  1.00 87.42           C  
ATOM    765  NE2 GLN B  97     -39.267 -26.108   5.297  1.00 87.42           N  
ATOM    766  OE1 GLN B  97     -38.166 -24.335   6.137  1.00 87.42           O  
ATOM    767  N   ALA B  98     -33.305 -22.936   2.840  1.00 91.13           N  
ATOM    768  CA  ALA B  98     -32.399 -21.803   3.007  1.00 91.13           C  
ATOM    769  C   ALA B  98     -32.545 -20.810   1.858  1.00 91.13           C  
ATOM    770  CB  ALA B  98     -30.954 -22.287   3.107  1.00 91.13           C  
ATOM    771  O   ALA B  98     -32.591 -19.597   2.079  1.00 91.13           O  
ATOM    772  N   PHE B  99     -32.644 -21.272   0.645  1.00 94.55           N  
ATOM    773  CA  PHE B  99     -32.752 -20.412  -0.527  1.00 94.55           C  
ATOM    774  C   PHE B  99     -34.035 -19.590  -0.479  1.00 94.55           C  
ATOM    775  CB  PHE B  99     -32.709 -21.243  -1.813  1.00 94.55           C  
ATOM    776  O   PHE B  99     -34.005 -18.371  -0.654  1.00 94.55           O  
ATOM    777  CG  PHE B  99     -32.790 -20.421  -3.070  1.00 94.55           C  
ATOM    778  CD1 PHE B  99     -34.007 -20.222  -3.710  1.00 94.55           C  
ATOM    779  CD2 PHE B  99     -31.647 -19.848  -3.614  1.00 94.55           C  
ATOM    780  CE1 PHE B  99     -34.085 -19.461  -4.874  1.00 94.55           C  
ATOM    781  CE2 PHE B  99     -31.717 -19.087  -4.777  1.00 94.55           C  
ATOM    782  CZ  PHE B  99     -32.936 -18.896  -5.406  1.00 94.55           C  
ATOM    783  N   ASP B 100     -35.173 -20.236  -0.164  1.00 92.98           N  
ATOM    784  CA  ASP B 100     -36.462 -19.555  -0.092  1.00 92.98           C  
ATOM    785  C   ASP B 100     -36.477 -18.527   1.038  1.00 92.98           C  
ATOM    786  CB  ASP B 100     -37.594 -20.566   0.102  1.00 92.98           C  
ATOM    787  O   ASP B 100     -36.983 -17.416   0.866  1.00 92.98           O  
ATOM    788  CG  ASP B 100     -37.798 -21.466  -1.104  1.00 92.98           C  
ATOM    789  OD1 ASP B 100     -37.594 -21.007  -2.249  1.00 92.98           O  
ATOM    790  OD2 ASP B 100     -38.170 -22.643  -0.908  1.00 92.98           O  
ATOM    791  N   ALA B 101     -35.934 -18.970   2.118  1.00 93.13           N  
ATOM    792  CA  ALA B 101     -35.850 -18.051   3.251  1.00 93.13           C  
ATOM    793  C   ALA B 101     -34.987 -16.839   2.911  1.00 93.13           C  
ATOM    794  CB  ALA B 101     -35.294 -18.768   4.478  1.00 93.13           C  
ATOM    795  O   ALA B 101     -35.290 -15.718   3.326  1.00 93.13           O  
ATOM    796  N   PHE B 102     -33.920 -17.067   2.183  1.00 96.15           N  
ATOM    797  CA  PHE B 102     -33.018 -16.011   1.742  1.00 96.15           C  
ATOM    798  C   PHE B 102     -33.731 -15.046   0.803  1.00 96.15           C  
ATOM    799  CB  PHE B 102     -31.789 -16.607   1.047  1.00 96.15           C  
ATOM    800  O   PHE B 102     -33.625 -13.828   0.958  1.00 96.15           O  
ATOM    801  CG  PHE B 102     -30.816 -15.576   0.544  1.00 96.15           C  
ATOM    802  CD1 PHE B 102     -30.537 -15.467  -0.813  1.00 96.15           C  
ATOM    803  CD2 PHE B 102     -30.180 -14.714   1.429  1.00 96.15           C  
ATOM    804  CE1 PHE B 102     -29.637 -14.513  -1.282  1.00 96.15           C  
ATOM    805  CE2 PHE B 102     -29.279 -13.759   0.968  1.00 96.15           C  
ATOM    806  CZ  PHE B 102     -29.008 -13.660  -0.388  1.00 96.15           C  
ATOM    807  N   CYS B 103     -34.479 -15.537  -0.102  1.00 94.63           N  
ATOM    808  CA  CYS B 103     -35.247 -14.714  -1.029  1.00 94.63           C  
ATOM    809  C   CYS B 103     -36.303 -13.900  -0.291  1.00 94.63           C  
ATOM    810  CB  CYS B 103     -35.913 -15.584  -2.094  1.00 94.63           C  
ATOM    811  O   CYS B 103     -36.499 -12.719  -0.582  1.00 94.63           O  
ATOM    812  SG  CYS B 103     -34.758 -16.267  -3.303  1.00 94.63           S  
ATOM    813  N   GLU B 104     -36.942 -14.530   0.627  1.00 94.08           N  
ATOM    814  CA  GLU B 104     -37.918 -13.820   1.449  1.00 94.08           C  
ATOM    815  C   GLU B 104     -37.259 -12.691   2.236  1.00 94.08           C  
ATOM    816  CB  GLU B 104     -38.620 -14.788   2.406  1.00 94.08           C  
ATOM    817  O   GLU B 104     -37.821 -11.601   2.356  1.00 94.08           O  
ATOM    818  CG  GLU B 104     -40.135 -14.802   2.264  1.00 94.08           C  
ATOM    819  CD  GLU B 104     -40.819 -15.752   3.233  1.00 94.08           C  
ATOM    820  OE1 GLU B 104     -42.070 -15.788   3.266  1.00 94.08           O  
ATOM    821  OE2 GLU B 104     -40.099 -16.467   3.966  1.00 94.08           O  
ATOM    822  N   ALA B 105     -36.090 -12.999   2.749  1.00 93.88           N  
ATOM    823  CA  ALA B 105     -35.343 -12.002   3.512  1.00 93.88           C  
ATOM    824  C   ALA B 105     -34.954 -10.817   2.632  1.00 93.88           C  
ATOM    825  CB  ALA B 105     -34.098 -12.630   4.134  1.00 93.88           C  
ATOM    826  O   ALA B 105     -35.004  -9.666   3.072  1.00 93.88           O  
ATOM    827  N   LEU B 106     -34.540 -11.048   1.434  1.00 93.92           N  
ATOM    828  CA  LEU B 106     -34.203  -9.989   0.490  1.00 93.92           C  
ATOM    829  C   LEU B 106     -35.409  -9.096   0.220  1.00 93.92           C  
ATOM    830  CB  LEU B 106     -33.691 -10.586  -0.824  1.00 93.92           C  
ATOM    831  O   LEU B 106     -35.278  -7.872   0.152  1.00 93.92           O  
ATOM    832  CG  LEU B 106     -32.299 -11.218  -0.784  1.00 93.92           C  
ATOM    833  CD1 LEU B 106     -32.003 -11.932  -2.099  1.00 93.92           C  
ATOM    834  CD2 LEU B 106     -31.239 -10.161  -0.493  1.00 93.92           C  
ATOM    835  N   ARG B 107     -36.561  -9.667   0.129  1.00 91.78           N  
ATOM    836  CA  ARG B 107     -37.799  -8.928  -0.102  1.00 91.78           C  
ATOM    837  C   ARG B 107     -38.138  -8.042   1.093  1.00 91.78           C  
ATOM    838  CB  ARG B 107     -38.954  -9.890  -0.386  1.00 91.78           C  
ATOM    839  O   ARG B 107     -38.468  -6.866   0.926  1.00 91.78           O  
ATOM    840  CG  ARG B 107     -40.241  -9.199  -0.807  1.00 91.78           C  
ATOM    841  CD  ARG B 107     -41.338 -10.201  -1.137  1.00 91.78           C  
ATOM    842  NE  ARG B 107     -40.817 -11.346  -1.879  1.00 91.78           N  
ATOM    843  NH1 ARG B 107     -41.877 -12.934  -0.578  1.00 91.78           N  
ATOM    844  NH2 ARG B 107     -40.557 -13.581  -2.338  1.00 91.78           N  
ATOM    845  CZ  ARG B 107     -41.085 -12.618  -1.597  1.00 91.78           C  
ATOM    846  N   GLU B 108     -37.953  -8.527   2.219  1.00 88.81           N  
ATOM    847  CA  GLU B 108     -38.343  -7.836   3.445  1.00 88.81           C  
ATOM    848  C   GLU B 108     -37.353  -6.728   3.792  1.00 88.81           C  
ATOM    849  CB  GLU B 108     -38.454  -8.825   4.608  1.00 88.81           C  
ATOM    850  O   GLU B 108     -37.706  -5.764   4.474  1.00 88.81           O  
ATOM    851  CG  GLU B 108     -39.602  -9.814   4.466  1.00 88.81           C  
ATOM    852  CD  GLU B 108     -40.967  -9.185   4.693  1.00 88.81           C  
ATOM    853  OE1 GLU B 108     -41.990  -9.800   4.314  1.00 88.81           O  
ATOM    854  OE2 GLU B 108     -41.015  -8.067   5.254  1.00 88.81           O  
ATOM    855  N   THR B 109     -36.133  -6.869   3.298  1.00 90.17           N  
ATOM    856  CA  THR B 109     -35.101  -5.891   3.625  1.00 90.17           C  
ATOM    857  C   THR B 109     -34.911  -4.901   2.479  1.00 90.17           C  
ATOM    858  CB  THR B 109     -33.760  -6.578   3.941  1.00 90.17           C  
ATOM    859  O   THR B 109     -33.866  -4.256   2.376  1.00 90.17           O  
ATOM    860  CG2 THR B 109     -33.866  -7.444   5.192  1.00 90.17           C  
ATOM    861  OG1 THR B 109     -33.380  -7.404   2.833  1.00 90.17           O  
ATOM    862  N   LYS B 110     -35.900  -4.769   1.639  1.00 83.78           N  
ATOM    863  CA  LYS B 110     -35.971  -3.814   0.537  1.00 83.78           C  
ATOM    864  C   LYS B 110     -34.832  -4.033  -0.454  1.00 83.78           C  
ATOM    865  CB  LYS B 110     -35.938  -2.380   1.067  1.00 83.78           C  
ATOM    866  O   LYS B 110     -34.274  -3.072  -0.988  1.00 83.78           O  
ATOM    867  CG  LYS B 110     -37.122  -2.018   1.951  1.00 83.78           C  
ATOM    868  CD  LYS B 110     -37.123  -0.537   2.306  1.00 83.78           C  
ATOM    869  CE  LYS B 110     -38.297  -0.177   3.207  1.00 83.78           C  
ATOM    870  NZ  LYS B 110     -38.340   1.286   3.503  1.00 83.78           N  
ATOM    871  N   GLN B 111     -34.311  -5.206  -0.554  1.00 90.07           N  
ATOM    872  CA  GLN B 111     -33.334  -5.584  -1.570  1.00 90.07           C  
ATOM    873  C   GLN B 111     -33.972  -6.455  -2.649  1.00 90.07           C  
ATOM    874  CB  GLN B 111     -32.153  -6.318  -0.933  1.00 90.07           C  
ATOM    875  O   GLN B 111     -33.400  -7.469  -3.054  1.00 90.07           O  
ATOM    876  CG  GLN B 111     -31.404  -5.494   0.105  1.00 90.07           C  
ATOM    877  CD  GLN B 111     -30.209  -6.227   0.686  1.00 90.07           C  
ATOM    878  NE2 GLN B 111     -30.317  -6.629   1.948  1.00 90.07           N  
ATOM    879  OE1 GLN B 111     -29.198  -6.431   0.006  1.00 90.07           O  
ATOM    880  N   GLY B 112     -35.180  -6.059  -3.147  1.00 86.82           N  
ATOM    881  CA  GLY B 112     -36.005  -6.783  -4.102  1.00 86.82           C  
ATOM    882  C   GLY B 112     -35.325  -6.987  -5.443  1.00 86.82           C  
ATOM    883  O   GLY B 112     -35.574  -7.983  -6.126  1.00 86.82           O  
ATOM    884  N   HIS B 113     -34.507  -6.085  -5.810  1.00 90.68           N  
ATOM    885  CA  HIS B 113     -33.807  -6.201  -7.084  1.00 90.68           C  
ATOM    886  C   HIS B 113     -32.916  -7.439  -7.112  1.00 90.68           C  
ATOM    887  CB  HIS B 113     -32.972  -4.948  -7.353  1.00 90.68           C  
ATOM    888  O   HIS B 113     -32.768  -8.080  -8.155  1.00 90.68           O  
ATOM    889  CG  HIS B 113     -31.802  -4.797  -6.434  1.00 90.68           C  
ATOM    890  CD2 HIS B 113     -30.478  -4.987  -6.642  1.00 90.68           C  
ATOM    891  ND1 HIS B 113     -31.934  -4.408  -5.119  1.00 90.68           N  
ATOM    892  CE1 HIS B 113     -30.738  -4.364  -4.556  1.00 90.68           C  
ATOM    893  NE2 HIS B 113     -29.837  -4.712  -5.459  1.00 90.68           N  
ATOM    894  N   LEU B 114     -32.283  -7.749  -5.944  1.00 93.10           N  
ATOM    895  CA  LEU B 114     -31.447  -8.941  -5.849  1.00 93.10           C  
ATOM    896  C   LEU B 114     -32.299 -10.206  -5.887  1.00 93.10           C  
ATOM    897  CB  LEU B 114     -30.615  -8.911  -4.564  1.00 93.10           C  
ATOM    898  O   LEU B 114     -31.921 -11.194  -6.520  1.00 93.10           O  
ATOM    899  CG  LEU B 114     -29.566  -7.802  -4.461  1.00 93.10           C  
ATOM    900  CD1 LEU B 114     -28.877  -7.849  -3.102  1.00 93.10           C  
ATOM    901  CD2 LEU B 114     -28.546  -7.924  -5.588  1.00 93.10           C  
ATOM    902  N   GLU B 115     -33.427 -10.131  -5.213  1.00 93.27           N  
ATOM    903  CA  GLU B 115     -34.351 -11.259  -5.268  1.00 93.27           C  
ATOM    904  C   GLU B 115     -34.823 -11.518  -6.696  1.00 93.27           C  
ATOM    905  CB  GLU B 115     -35.554 -11.014  -4.353  1.00 93.27           C  
ATOM    906  O   GLU B 115     -34.839 -12.663  -7.152  1.00 93.27           O  
ATOM    907  CG  GLU B 115     -36.562 -12.155  -4.343  1.00 93.27           C  
ATOM    908  CD  GLU B 115     -37.869 -11.794  -3.656  1.00 93.27           C  
ATOM    909  OE1 GLU B 115     -38.672 -12.708  -3.360  1.00 93.27           O  
ATOM    910  OE2 GLU B 115     -38.093 -10.587  -3.412  1.00 93.27           O  
ATOM    911  N   ASP B 116     -35.255 -10.522  -7.404  1.00 89.41           N  
ATOM    912  CA  ASP B 116     -35.721 -10.630  -8.783  1.00 89.41           C  
ATOM    913  C   ASP B 116     -34.655 -11.263  -9.675  1.00 89.41           C  
ATOM    914  CB  ASP B 116     -36.112  -9.254  -9.327  1.00 89.41           C  
ATOM    915  O   ASP B 116     -34.963 -12.116 -10.510  1.00 89.41           O  
ATOM    916  CG  ASP B 116     -37.425  -8.744  -8.759  1.00 89.41           C  
ATOM    917  OD1 ASP B 116     -38.202  -9.549  -8.201  1.00 89.41           O  
ATOM    918  OD2 ASP B 116     -37.686  -7.527  -8.873  1.00 89.41           O  
ATOM    919  N   MET B 117     -33.445 -10.804  -9.457  1.00 90.58           N  
ATOM    920  CA  MET B 117     -32.321 -11.343 -10.216  1.00 90.58           C  
ATOM    921  C   MET B 117     -32.173 -12.842  -9.979  1.00 90.58           C  
ATOM    922  CB  MET B 117     -31.024 -10.624  -9.841  1.00 90.58           C  
ATOM    923  O   MET B 117     -31.985 -13.609 -10.925  1.00 90.58           O  
ATOM    924  CG  MET B 117     -29.815 -11.086 -10.639  1.00 90.58           C  
ATOM    925  SD  MET B 117     -28.235 -10.456  -9.948  1.00 90.58           S  
ATOM    926  CE  MET B 117     -28.464 -10.872  -8.197  1.00 90.58           C  
ATOM    927  N   LEU B 118     -32.285 -13.244  -8.745  1.00 93.87           N  
ATOM    928  CA  LEU B 118     -32.153 -14.652  -8.388  1.00 93.87           C  
ATOM    929  C   LEU B 118     -33.288 -15.474  -8.989  1.00 93.87           C  
ATOM    930  CB  LEU B 118     -32.135 -14.821  -6.866  1.00 93.87           C  
ATOM    931  O   LEU B 118     -33.053 -16.546  -9.553  1.00 93.87           O  
ATOM    932  CG  LEU B 118     -30.879 -14.330  -6.144  1.00 93.87           C  
ATOM    933  CD1 LEU B 118     -31.057 -14.447  -4.634  1.00 93.87           C  
ATOM    934  CD2 LEU B 118     -29.656 -15.115  -6.606  1.00 93.87           C  
ATOM    935  N   LEU B 119     -34.493 -15.031  -8.911  1.00 92.00           N  
ATOM    936  CA  LEU B 119     -35.661 -15.749  -9.409  1.00 92.00           C  
ATOM    937  C   LEU B 119     -35.634 -15.841 -10.931  1.00 92.00           C  
ATOM    938  CB  LEU B 119     -36.949 -15.060  -8.950  1.00 92.00           C  
ATOM    939  O   LEU B 119     -36.081 -16.837 -11.505  1.00 92.00           O  
ATOM    940  CG  LEU B 119     -37.248 -15.111  -7.451  1.00 92.00           C  
ATOM    941  CD1 LEU B 119     -38.482 -14.275  -7.129  1.00 92.00           C  
ATOM    942  CD2 LEU B 119     -37.437 -16.553  -6.992  1.00 92.00           C  
ATOM    943  N   THR B 120     -35.184 -14.798 -11.598  1.00 87.40           N  
ATOM    944  CA  THR B 120     -35.016 -14.824 -13.047  1.00 87.40           C  
ATOM    945  C   THR B 120     -33.995 -15.882 -13.455  1.00 87.40           C  
ATOM    946  CB  THR B 120     -34.575 -13.449 -13.582  1.00 87.40           C  
ATOM    947  O   THR B 120     -34.219 -16.634 -14.406  1.00 87.40           O  
ATOM    948  CG2 THR B 120     -34.517 -13.445 -15.106  1.00 87.40           C  
ATOM    949  OG1 THR B 120     -35.509 -12.452 -13.149  1.00 87.40           O  
ATOM    950  N   THR B 121     -32.879 -15.857 -12.689  1.00 91.54           N  
ATOM    951  CA  THR B 121     -31.847 -16.855 -12.948  1.00 91.54           C  
ATOM    952  C   THR B 121     -32.388 -18.263 -12.721  1.00 91.54           C  
ATOM    953  CB  THR B 121     -30.613 -16.627 -12.056  1.00 91.54           C  
ATOM    954  O   THR B 121     -32.119 -19.172 -13.509  1.00 91.54           O  
ATOM    955  CG2 THR B 121     -29.482 -17.579 -12.428  1.00 91.54           C  
ATOM    956  OG1 THR B 121     -30.158 -15.277 -12.216  1.00 91.54           O  
ATOM    957  N   LEU B 122     -33.125 -18.462 -11.698  1.00 89.89           N  
ATOM    958  CA  LEU B 122     -33.693 -19.760 -11.351  1.00 89.89           C  
ATOM    959  C   LEU B 122     -34.668 -20.232 -12.424  1.00 89.89           C  
ATOM    960  CB  LEU B 122     -34.403 -19.688  -9.996  1.00 89.89           C  
ATOM    961  O   LEU B 122     -34.678 -21.411 -12.784  1.00 89.89           O  
ATOM    962  CG  LEU B 122     -34.826 -21.023  -9.381  1.00 89.89           C  
ATOM    963  CD1 LEU B 122     -33.613 -21.753  -8.813  1.00 89.89           C  
ATOM    964  CD2 LEU B 122     -35.879 -20.805  -8.300  1.00 89.89           C  
ATOM    965  N   SER B 123     -35.554 -19.469 -12.953  1.00 84.11           N  
ATOM    966  CA  SER B 123     -36.510 -19.788 -14.008  1.00 84.11           C  
ATOM    967  C   SER B 123     -35.800 -20.234 -15.282  1.00 84.11           C  
ATOM    968  CB  SER B 123     -37.401 -18.582 -14.307  1.00 84.11           C  
ATOM    969  O   SER B 123     -36.280 -21.122 -15.988  1.00 84.11           O  
ATOM    970  OG  SER B 123     -38.158 -18.220 -13.164  1.00 84.11           O  
ATOM    971  N   GLY B 124     -34.706 -19.596 -15.628  1.00 79.70           N  
ATOM    972  CA  GLY B 124     -33.914 -19.956 -16.793  1.00 79.70           C  
ATOM    973  C   GLY B 124     -33.294 -21.337 -16.689  1.00 79.70           C  
ATOM    974  O   GLY B 124     -33.115 -22.020 -17.700  1.00 79.70           O  
ATOM    975  N   LEU B 125     -32.973 -21.711 -15.459  1.00 76.29           N  
ATOM    976  CA  LEU B 125     -32.349 -23.007 -15.215  1.00 76.29           C  
ATOM    977  C   LEU B 125     -33.382 -24.128 -15.273  1.00 76.29           C  
ATOM    978  CB  LEU B 125     -31.646 -23.016 -13.855  1.00 76.29           C  
ATOM    979  O   LEU B 125     -33.055 -25.261 -15.631  1.00 76.29           O  
ATOM    980  CG  LEU B 125     -30.294 -22.303 -13.786  1.00 76.29           C  
ATOM    981  CD1 LEU B 125     -30.016 -21.831 -12.363  1.00 76.29           C  
ATOM    982  CD2 LEU B 125     -29.180 -23.220 -14.279  1.00 76.29           C  
ATOM    983  N   GLN B 126     -34.618 -24.037 -14.878  1.00 60.24           N  
ATOM    984  CA  GLN B 126     -35.673 -25.043 -14.809  1.00 60.24           C  
ATOM    985  C   GLN B 126     -36.226 -25.356 -16.197  1.00 60.24           C  
ATOM    986  CB  GLN B 126     -36.801 -24.577 -13.887  1.00 60.24           C  
ATOM    987  O   GLN B 126     -36.660 -26.480 -16.459  1.00 60.24           O  
ATOM    988  CG  GLN B 126     -36.489 -24.736 -12.405  1.00 60.24           C  
ATOM    989  CD  GLN B 126     -37.601 -24.217 -11.513  1.00 60.24           C  
ATOM    990  NE2 GLN B 126     -37.476 -24.454 -10.211  1.00 60.24           N  
ATOM    991  OE1 GLN B 126     -38.564 -23.608 -11.989  1.00 60.24           O  
ATOM    992  N   HIS B 127     -36.301 -24.533 -17.200  1.00 48.13           N  
ATOM    993  CA  HIS B 127     -36.862 -24.764 -18.526  1.00 48.13           C  
ATOM    994  C   HIS B 127     -35.913 -25.587 -19.391  1.00 48.13           C  
ATOM    995  CB  HIS B 127     -37.177 -23.434 -19.214  1.00 48.13           C  
ATOM    996  O   HIS B 127     -36.286 -26.034 -20.478  1.00 48.13           O  
ATOM    997  CG  HIS B 127     -38.515 -22.873 -18.850  1.00 48.13           C  
ATOM    998  CD2 HIS B 127     -38.859 -21.699 -18.271  1.00 48.13           C  
ATOM    999  ND1 HIS B 127     -39.693 -23.551 -19.079  1.00 48.13           N  
ATOM   1000  CE1 HIS B 127     -40.707 -22.815 -18.655  1.00 48.13           C  
ATOM   1001  NE2 HIS B 127     -40.228 -21.686 -18.161  1.00 48.13           N  
ATOM   1002  N   VAL B 128     -34.711 -25.694 -19.145  1.00 40.38           N  
ATOM   1003  CA  VAL B 128     -33.786 -26.274 -20.113  1.00 40.38           C  
ATOM   1004  C   VAL B 128     -33.914 -27.795 -20.103  1.00 40.38           C  
ATOM   1005  CB  VAL B 128     -32.327 -25.859 -19.822  1.00 40.38           C  
ATOM   1006  O   VAL B 128     -33.173 -28.491 -20.801  1.00 40.38           O  
ATOM   1007  CG1 VAL B 128     -31.405 -26.291 -20.962  1.00 40.38           C  
ATOM   1008  CG2 VAL B 128     -32.235 -24.351 -19.599  1.00 40.38           C  
ATOM   1009  N   LEU B 129     -34.784 -28.506 -19.364  1.00 33.43           N  
ATOM   1010  CA  LEU B 129     -34.562 -29.937 -19.541  1.00 33.43           C  
ATOM   1011  C   LEU B 129     -35.164 -30.423 -20.855  1.00 33.43           C  
ATOM   1012  CB  LEU B 129     -35.162 -30.721 -18.371  1.00 33.43           C  
ATOM   1013  O   LEU B 129     -36.387 -30.436 -21.015  1.00 33.43           O  
ATOM   1014  CG  LEU B 129     -34.256 -30.923 -17.155  1.00 33.43           C  
ATOM   1015  CD1 LEU B 129     -35.091 -31.017 -15.882  1.00 33.43           C  
ATOM   1016  CD2 LEU B 129     -33.396 -32.170 -17.329  1.00 33.43           C  
ATOM   1017  N   PRO B 130     -34.700 -30.027 -22.035  1.00 28.71           N  
ATOM   1018  CA  PRO B 130     -35.349 -30.532 -23.247  1.00 28.71           C  
ATOM   1019  C   PRO B 130     -35.286 -32.054 -23.360  1.00 28.71           C  
ATOM   1020  CB  PRO B 130     -34.556 -29.867 -24.374  1.00 28.71           C  
ATOM   1021  O   PRO B 130     -34.395 -32.683 -22.784  1.00 28.71           O  
ATOM   1022  CG  PRO B 130     -33.410 -29.195 -23.690  1.00 28.71           C  
ATOM   1023  CD  PRO B 130     -33.554 -29.396 -22.209  1.00 28.71           C  
ATOM   1024  N   PRO B 131     -36.429 -32.693 -23.657  1.00 24.54           N  
ATOM   1025  CA  PRO B 131     -36.596 -34.089 -24.069  1.00 24.54           C  
ATOM   1026  C   PRO B 131     -35.728 -34.457 -25.270  1.00 24.54           C  
ATOM   1027  CB  PRO B 131     -38.083 -34.177 -24.423  1.00 24.54           C  
ATOM   1028  O   PRO B 131     -35.308 -33.578 -26.027  1.00 24.54           O  
ATOM   1029  CG  PRO B 131     -38.592 -32.779 -24.285  1.00 24.54           C  
ATOM   1030  CD  PRO B 131     -37.451 -31.895 -23.870  1.00 24.54           C  
ATOM   1031  N   LEU B 132     -35.096 -35.656 -25.255  1.00 25.15           N  
ATOM   1032  CA  LEU B 132     -34.126 -36.253 -26.166  1.00 25.15           C  
ATOM   1033  C   LEU B 132     -34.735 -36.462 -27.548  1.00 25.15           C  
ATOM   1034  CB  LEU B 132     -33.621 -37.588 -25.611  1.00 25.15           C  
ATOM   1035  O   LEU B 132     -34.148 -37.142 -28.393  1.00 25.15           O  
ATOM   1036  CG  LEU B 132     -32.539 -37.509 -24.533  1.00 25.15           C  
ATOM   1037  CD1 LEU B 132     -32.527 -38.785 -23.699  1.00 25.15           C  
ATOM   1038  CD2 LEU B 132     -31.172 -37.264 -25.164  1.00 25.15           C  
ATOM   1039  N   SER B 133     -35.871 -35.931 -27.895  1.00 20.98           N  
ATOM   1040  CA  SER B 133     -36.458 -36.474 -29.116  1.00 20.98           C  
ATOM   1041  C   SER B 133     -35.548 -36.244 -30.317  1.00 20.98           C  
ATOM   1042  CB  SER B 133     -37.828 -35.847 -29.377  1.00 20.98           C  
ATOM   1043  O   SER B 133     -34.733 -35.318 -30.317  1.00 20.98           O  
ATOM   1044  OG  SER B 133     -37.694 -34.605 -30.047  1.00 20.98           O  
ATOM   1045  N   CYS B 134     -35.325 -37.381 -31.200  1.00 21.74           N  
ATOM   1046  CA  CYS B 134     -34.517 -37.773 -32.350  1.00 21.74           C  
ATOM   1047  C   CYS B 134     -34.799 -36.872 -33.546  1.00 21.74           C  
ATOM   1048  CB  CYS B 134     -34.786 -39.230 -32.723  1.00 21.74           C  
ATOM   1049  O   CYS B 134     -34.075 -36.913 -34.543  1.00 21.74           O  
ATOM   1050  SG  CYS B 134     -33.899 -40.421 -31.694  1.00 21.74           S  
ATOM   1051  N   ASP B 135     -36.048 -36.382 -33.722  1.00 19.41           N  
ATOM   1052  CA  ASP B 135     -36.413 -36.299 -35.133  1.00 19.41           C  
ATOM   1053  C   ASP B 135     -35.585 -35.237 -35.853  1.00 19.41           C  
ATOM   1054  CB  ASP B 135     -37.905 -35.995 -35.284  1.00 19.41           C  
ATOM   1055  O   ASP B 135     -35.389 -34.137 -35.332  1.00 19.41           O  
ATOM   1056  CG  ASP B 135     -38.752 -37.245 -35.443  1.00 19.41           C  
ATOM   1057  OD1 ASP B 135     -38.205 -38.311 -35.801  1.00 19.41           O  
ATOM   1058  OD2 ASP B 135     -39.978 -37.164 -35.212  1.00 19.41           O  
ATOM   1059  N   TYR B 136     -34.842 -35.637 -36.954  1.00 20.47           N  
ATOM   1060  CA  TYR B 136     -33.818 -35.031 -37.798  1.00 20.47           C  
ATOM   1061  C   TYR B 136     -34.391 -33.871 -38.603  1.00 20.47           C  
ATOM   1062  CB  TYR B 136     -33.215 -36.074 -38.744  1.00 20.47           C  
ATOM   1063  O   TYR B 136     -33.679 -33.241 -39.389  1.00 20.47           O  
ATOM   1064  CG  TYR B 136     -32.251 -37.020 -38.069  1.00 20.47           C  
ATOM   1065  CD1 TYR B 136     -30.919 -36.665 -37.871  1.00 20.47           C  
ATOM   1066  CD2 TYR B 136     -32.671 -38.271 -37.630  1.00 20.47           C  
ATOM   1067  CE1 TYR B 136     -30.027 -37.534 -37.251  1.00 20.47           C  
ATOM   1068  CE2 TYR B 136     -31.788 -39.149 -37.009  1.00 20.47           C  
ATOM   1069  OH  TYR B 136     -29.592 -39.636 -36.210  1.00 20.47           O  
ATOM   1070  CZ  TYR B 136     -30.470 -38.772 -36.824  1.00 20.47           C  
ATOM   1071  N   ASP B 137     -35.737 -33.695 -38.649  1.00 19.79           N  
ATOM   1072  CA  ASP B 137     -36.104 -33.231 -39.983  1.00 19.79           C  
ATOM   1073  C   ASP B 137     -35.474 -31.873 -40.285  1.00 19.79           C  
ATOM   1074  CB  ASP B 137     -37.625 -33.148 -40.124  1.00 19.79           C  
ATOM   1075  O   ASP B 137     -35.300 -31.050 -39.383  1.00 19.79           O  
ATOM   1076  CG  ASP B 137     -38.221 -34.349 -40.838  1.00 19.79           C  
ATOM   1077  OD1 ASP B 137     -37.481 -35.066 -41.546  1.00 19.79           O  
ATOM   1078  OD2 ASP B 137     -39.441 -34.578 -40.694  1.00 19.79           O  
ATOM   1079  N   LEU B 138     -35.165 -31.532 -41.591  1.00 18.09           N  
ATOM   1080  CA  LEU B 138     -34.298 -30.765 -42.480  1.00 18.09           C  
ATOM   1081  C   LEU B 138     -34.716 -29.299 -42.514  1.00 18.09           C  
ATOM   1082  CB  LEU B 138     -34.328 -31.350 -43.894  1.00 18.09           C  
ATOM   1083  O   LEU B 138     -33.887 -28.418 -42.757  1.00 18.09           O  
ATOM   1084  CG  LEU B 138     -33.192 -32.307 -44.256  1.00 18.09           C  
ATOM   1085  CD1 LEU B 138     -33.739 -33.523 -44.997  1.00 18.09           C  
ATOM   1086  CD2 LEU B 138     -32.137 -31.593 -45.095  1.00 18.09           C  
ATOM   1087  N   SER B 139     -36.060 -28.948 -42.678  1.00 18.87           N  
ATOM   1088  CA  SER B 139     -36.349 -28.048 -43.790  1.00 18.87           C  
ATOM   1089  C   SER B 139     -35.955 -26.613 -43.456  1.00 18.87           C  
ATOM   1090  CB  SER B 139     -37.834 -28.106 -44.153  1.00 18.87           C  
ATOM   1091  O   SER B 139     -36.118 -26.167 -42.319  1.00 18.87           O  
ATOM   1092  OG  SER B 139     -38.641 -27.891 -43.009  1.00 18.87           O  
ATOM   1093  N   LEU B 140     -35.288 -25.901 -44.394  1.00 18.67           N  
ATOM   1094  CA  LEU B 140     -34.346 -24.791 -44.483  1.00 18.67           C  
ATOM   1095  C   LEU B 140     -35.080 -23.454 -44.481  1.00 18.67           C  
ATOM   1096  CB  LEU B 140     -33.488 -24.914 -45.745  1.00 18.67           C  
ATOM   1097  O   LEU B 140     -34.458 -22.400 -44.630  1.00 18.67           O  
ATOM   1098  CG  LEU B 140     -32.321 -25.900 -45.677  1.00 18.67           C  
ATOM   1099  CD1 LEU B 140     -31.939 -26.366 -47.078  1.00 18.67           C  
ATOM   1100  CD2 LEU B 140     -31.125 -25.266 -44.975  1.00 18.67           C  
ATOM   1101  N   PRO B 141     -36.431 -23.381 -44.356  1.00 18.54           N  
ATOM   1102  CA  PRO B 141     -36.840 -22.268 -45.217  1.00 18.54           C  
ATOM   1103  C   PRO B 141     -36.310 -20.921 -44.731  1.00 18.54           C  
ATOM   1104  CB  PRO B 141     -38.368 -22.311 -45.146  1.00 18.54           C  
ATOM   1105  O   PRO B 141     -35.902 -20.795 -43.573  1.00 18.54           O  
ATOM   1106  CG  PRO B 141     -38.672 -23.232 -44.009  1.00 18.54           C  
ATOM   1107  CD  PRO B 141     -37.385 -23.839 -43.529  1.00 18.54           C  
ATOM   1108  N   PHE B 142     -36.530 -19.799 -45.555  1.00 18.21           N  
ATOM   1109  CA  PHE B 142     -35.822 -18.616 -46.030  1.00 18.21           C  
ATOM   1110  C   PHE B 142     -36.155 -17.404 -45.168  1.00 18.21           C  
ATOM   1111  CB  PHE B 142     -36.172 -18.331 -47.494  1.00 18.21           C  
ATOM   1112  O   PHE B 142     -35.429 -16.408 -45.182  1.00 18.21           O  
ATOM   1113  CG  PHE B 142     -35.418 -19.186 -48.476  1.00 18.21           C  
ATOM   1114  CD1 PHE B 142     -34.133 -18.841 -48.877  1.00 18.21           C  
ATOM   1115  CD2 PHE B 142     -35.994 -20.337 -48.998  1.00 18.21           C  
ATOM   1116  CE1 PHE B 142     -33.433 -19.631 -49.786  1.00 18.21           C  
ATOM   1117  CE2 PHE B 142     -35.300 -21.132 -49.906  1.00 18.21           C  
ATOM   1118  CZ  PHE B 142     -34.020 -20.776 -50.300  1.00 18.21           C  
ATOM   1119  N   PRO B 143     -37.300 -17.363 -44.404  1.00 17.51           N  
ATOM   1120  CA  PRO B 143     -37.977 -16.090 -44.664  1.00 17.51           C  
ATOM   1121  C   PRO B 143     -37.241 -14.897 -44.059  1.00 17.51           C  
ATOM   1122  CB  PRO B 143     -39.346 -16.279 -44.007  1.00 17.51           C  
ATOM   1123  O   PRO B 143     -36.429 -15.066 -43.146  1.00 17.51           O  
ATOM   1124  CG  PRO B 143     -39.212 -17.526 -43.195  1.00 17.51           C  
ATOM   1125  CD  PRO B 143     -37.874 -18.143 -43.485  1.00 17.51           C  
ATOM   1126  N   VAL B 144     -37.623 -13.664 -44.493  1.00 18.78           N  
ATOM   1127  CA  VAL B 144     -37.026 -12.345 -44.678  1.00 18.78           C  
ATOM   1128  C   VAL B 144     -36.939 -11.623 -43.336  1.00 18.78           C  
ATOM   1129  CB  VAL B 144     -37.829 -11.496 -45.689  1.00 18.78           C  
ATOM   1130  O   VAL B 144     -37.629 -11.989 -42.381  1.00 18.78           O  
ATOM   1131  CG1 VAL B 144     -37.140 -10.155 -45.936  1.00 18.78           C  
ATOM   1132  CG2 VAL B 144     -38.009 -12.257 -47.001  1.00 18.78           C  
ATOM   1133  N   CYS B 145     -36.678 -10.284 -43.422  1.00 17.63           N  
ATOM   1134  CA  CYS B 145     -35.837  -9.265 -42.802  1.00 17.63           C  
ATOM   1135  C   CYS B 145     -36.554  -8.605 -41.630  1.00 17.63           C  
ATOM   1136  CB  CYS B 145     -35.435  -8.206 -43.828  1.00 17.63           C  
ATOM   1137  O   CYS B 145     -37.763  -8.376 -41.687  1.00 17.63           O  
ATOM   1138  SG  CYS B 145     -33.912  -8.594 -44.717  1.00 17.63           S  
ATOM   1139  N   GLU B 146     -35.904  -8.564 -40.480  1.00 19.38           N  
ATOM   1140  CA  GLU B 146     -36.229  -8.451 -39.062  1.00 19.38           C  
ATOM   1141  C   GLU B 146     -36.696  -7.040 -38.713  1.00 19.38           C  
ATOM   1142  CB  GLU B 146     -35.022  -8.833 -38.201  1.00 19.38           C  
ATOM   1143  O   GLU B 146     -35.953  -6.073 -38.890  1.00 19.38           O  
ATOM   1144  CG  GLU B 146     -34.925 -10.322 -37.904  1.00 19.38           C  
ATOM   1145  CD  GLU B 146     -33.844 -10.663 -36.890  1.00 19.38           C  
ATOM   1146  OE1 GLU B 146     -33.776 -11.831 -36.446  1.00 19.38           O  
ATOM   1147  OE2 GLU B 146     -33.061  -9.754 -36.537  1.00 19.38           O  
ATOM   1148  N   SER B 147     -37.987  -6.738 -38.863  1.00 18.89           N  
ATOM   1149  CA  SER B 147     -38.559  -5.397 -38.791  1.00 18.89           C  
ATOM   1150  C   SER B 147     -38.371  -4.789 -37.405  1.00 18.89           C  
ATOM   1151  CB  SER B 147     -40.046  -5.428 -39.145  1.00 18.89           C  
ATOM   1152  O   SER B 147     -38.780  -3.652 -37.159  1.00 18.89           O  
ATOM   1153  OG  SER B 147     -40.694  -6.512 -38.503  1.00 18.89           O  
ATOM   1154  N   CYS B 148     -37.980  -5.535 -36.408  1.00 18.17           N  
ATOM   1155  CA  CYS B 148     -38.701  -5.192 -35.187  1.00 18.17           C  
ATOM   1156  C   CYS B 148     -38.324  -3.795 -34.706  1.00 18.17           C  
ATOM   1157  CB  CYS B 148     -38.413  -6.214 -34.088  1.00 18.17           C  
ATOM   1158  O   CYS B 148     -37.143  -3.451 -34.652  1.00 18.17           O  
ATOM   1159  SG  CYS B 148     -39.617  -7.559 -34.011  1.00 18.17           S  
ATOM   1160  N   PRO B 149     -39.285  -2.871 -34.658  1.00 19.95           N  
ATOM   1161  CA  PRO B 149     -39.282  -1.426 -34.420  1.00 19.95           C  
ATOM   1162  C   PRO B 149     -38.960  -1.067 -32.971  1.00 19.95           C  
ATOM   1163  CB  PRO B 149     -40.710  -1.007 -34.781  1.00 19.95           C  
ATOM   1164  O   PRO B 149     -39.590  -0.176 -32.397  1.00 19.95           O  
ATOM   1165  CG  PRO B 149     -41.480  -2.286 -34.842  1.00 19.95           C  
ATOM   1166  CD  PRO B 149     -40.516  -3.430 -34.707  1.00 19.95           C  
ATOM   1167  N   LEU B 150     -37.899  -1.596 -32.426  1.00 18.90           N  
ATOM   1168  CA  LEU B 150     -37.858  -1.571 -30.968  1.00 18.90           C  
ATOM   1169  C   LEU B 150     -38.035  -0.150 -30.444  1.00 18.90           C  
ATOM   1170  CB  LEU B 150     -36.536  -2.153 -30.459  1.00 18.90           C  
ATOM   1171  O   LEU B 150     -37.600   0.811 -31.083  1.00 18.90           O  
ATOM   1172  CG  LEU B 150     -36.503  -3.666 -30.238  1.00 18.90           C  
ATOM   1173  CD1 LEU B 150     -35.115  -4.217 -30.547  1.00 18.90           C  
ATOM   1174  CD2 LEU B 150     -36.913  -4.007 -28.809  1.00 18.90           C  
ATOM   1175  N   TYR B 151     -38.838   0.048 -29.408  1.00 18.34           N  
ATOM   1176  CA  TYR B 151     -39.490   1.137 -28.689  1.00 18.34           C  
ATOM   1177  C   TYR B 151     -38.463   2.031 -28.006  1.00 18.34           C  
ATOM   1178  CB  TYR B 151     -40.474   0.584 -27.653  1.00 18.34           C  
ATOM   1179  O   TYR B 151     -38.825   2.958 -27.277  1.00 18.34           O  
ATOM   1180  CG  TYR B 151     -41.806   0.179 -28.236  1.00 18.34           C  
ATOM   1181  CD1 TYR B 151     -42.819   1.115 -28.425  1.00 18.34           C  
ATOM   1182  CD2 TYR B 151     -42.053  -1.141 -28.597  1.00 18.34           C  
ATOM   1183  CE1 TYR B 151     -44.049   0.745 -28.960  1.00 18.34           C  
ATOM   1184  CE2 TYR B 151     -43.279  -1.522 -29.132  1.00 18.34           C  
ATOM   1185  OH  TYR B 151     -45.485  -0.945 -29.840  1.00 18.34           O  
ATOM   1186  CZ  TYR B 151     -44.269  -0.573 -29.310  1.00 18.34           C  
ATOM   1187  N   LYS B 152     -37.222   1.966 -28.315  1.00 18.39           N  
ATOM   1188  CA  LYS B 152     -36.394   2.314 -27.164  1.00 18.39           C  
ATOM   1189  C   LYS B 152     -36.651   3.751 -26.717  1.00 18.39           C  
ATOM   1190  CB  LYS B 152     -34.912   2.124 -27.492  1.00 18.39           C  
ATOM   1191  O   LYS B 152     -36.620   4.675 -27.533  1.00 18.39           O  
ATOM   1192  CG  LYS B 152     -34.369   0.751 -27.125  1.00 18.39           C  
ATOM   1193  CD  LYS B 152     -32.868   0.661 -27.369  1.00 18.39           C  
ATOM   1194  CE  LYS B 152     -32.339  -0.741 -27.096  1.00 18.39           C  
ATOM   1195  NZ  LYS B 152     -30.873  -0.842 -27.363  1.00 18.39           N  
ATOM   1196  N   LYS B 153     -37.263   3.978 -25.548  1.00 18.21           N  
ATOM   1197  CA  LYS B 153     -37.780   5.240 -25.027  1.00 18.21           C  
ATOM   1198  C   LYS B 153     -36.667   6.276 -24.891  1.00 18.21           C  
ATOM   1199  CB  LYS B 153     -38.463   5.024 -23.675  1.00 18.21           C  
ATOM   1200  O   LYS B 153     -36.926   7.480 -24.916  1.00 18.21           O  
ATOM   1201  CG  LYS B 153     -39.973   4.861 -23.764  1.00 18.21           C  
ATOM   1202  CD  LYS B 153     -40.609   4.789 -22.382  1.00 18.21           C  
ATOM   1203  CE  LYS B 153     -42.112   4.559 -22.469  1.00 18.21           C  
ATOM   1204  NZ  LYS B 153     -42.731   4.421 -21.116  1.00 18.21           N  
ATOM   1205  N   LEU B 154     -35.438   5.806 -24.594  1.00 18.48           N  
ATOM   1206  CA  LEU B 154     -34.844   6.652 -23.565  1.00 18.48           C  
ATOM   1207  C   LEU B 154     -34.744   8.097 -24.040  1.00 18.48           C  
ATOM   1208  CB  LEU B 154     -33.457   6.132 -23.178  1.00 18.48           C  
ATOM   1209  O   LEU B 154     -34.544   8.351 -25.230  1.00 18.48           O  
ATOM   1210  CG  LEU B 154     -33.304   5.607 -21.750  1.00 18.48           C  
ATOM   1211  CD1 LEU B 154     -32.830   4.157 -21.766  1.00 18.48           C  
ATOM   1212  CD2 LEU B 154     -32.337   6.482 -20.959  1.00 18.48           C  
ATOM   1213  N   ARG B 155     -34.901   9.054 -23.138  1.00 17.64           N  
ATOM   1214  CA  ARG B 155     -35.101  10.496 -23.033  1.00 17.64           C  
ATOM   1215  C   ARG B 155     -33.949  11.257 -23.681  1.00 17.64           C  
ATOM   1216  CB  ARG B 155     -35.247  10.914 -21.568  1.00 17.64           C  
ATOM   1217  O   ARG B 155     -32.897  10.679 -23.962  1.00 17.64           O  
ATOM   1218  CG  ARG B 155     -36.649  10.724 -21.011  1.00 17.64           C  
ATOM   1219  CD  ARG B 155     -36.810  11.390 -19.651  1.00 17.64           C  
ATOM   1220  NE  ARG B 155     -38.150  11.188 -19.108  1.00 17.64           N  
ATOM   1221  NH1 ARG B 155     -37.693  12.166 -17.065  1.00 17.64           N  
ATOM   1222  NH2 ARG B 155     -39.782  11.329 -17.498  1.00 17.64           N  
ATOM   1223  CZ  ARG B 155     -38.539  11.562 -17.892  1.00 17.64           C  
ATOM   1224  N   LEU B 156     -34.063  12.590 -23.703  1.00 18.11           N  
ATOM   1225  CA  LEU B 156     -33.532  13.812 -24.297  1.00 18.11           C  
ATOM   1226  C   LEU B 156     -32.106  14.071 -23.823  1.00 18.11           C  
ATOM   1227  CB  LEU B 156     -34.423  15.007 -23.951  1.00 18.11           C  
ATOM   1228  O   LEU B 156     -31.877  14.323 -22.638  1.00 18.11           O  
ATOM   1229  CG  LEU B 156     -35.713  15.148 -24.761  1.00 18.11           C  
ATOM   1230  CD1 LEU B 156     -36.703  16.046 -24.027  1.00 18.11           C  
ATOM   1231  CD2 LEU B 156     -35.414  15.697 -26.152  1.00 18.11           C  
ATOM   1232  N   SER B 157     -31.279  13.266 -24.190  1.00 19.41           N  
ATOM   1233  CA  SER B 157     -29.967  13.308 -23.553  1.00 19.41           C  
ATOM   1234  C   SER B 157     -29.265  14.636 -23.821  1.00 19.41           C  
ATOM   1235  CB  SER B 157     -29.094  12.153 -24.045  1.00 19.41           C  
ATOM   1236  O   SER B 157     -29.024  14.995 -24.975  1.00 19.41           O  
ATOM   1237  OG  SER B 157     -28.508  12.463 -25.298  1.00 19.41           O  
ATOM   1238  N   THR B 158     -29.748  15.685 -23.200  1.00 20.20           N  
ATOM   1239  CA  THR B 158     -29.164  16.961 -23.600  1.00 20.20           C  
ATOM   1240  C   THR B 158     -27.640  16.886 -23.587  1.00 20.20           C  
ATOM   1241  CB  THR B 158     -29.633  18.103 -22.679  1.00 20.20           C  
ATOM   1242  O   THR B 158     -27.061  16.034 -22.910  1.00 20.20           O  
ATOM   1243  CG2 THR B 158     -30.575  19.051 -23.414  1.00 20.20           C  
ATOM   1244  OG1 THR B 158     -30.318  17.547 -21.550  1.00 20.20           O  
ATOM   1245  N   ASP B 159     -26.958  17.737 -24.299  1.00 20.47           N  
ATOM   1246  CA  ASP B 159     -25.675  18.009 -24.940  1.00 20.47           C  
ATOM   1247  C   ASP B 159     -24.566  18.167 -23.903  1.00 20.47           C  
ATOM   1248  CB  ASP B 159     -25.765  19.265 -25.810  1.00 20.47           C  
ATOM   1249  O   ASP B 159     -23.391  18.286 -24.256  1.00 20.47           O  
ATOM   1250  CG  ASP B 159     -26.566  19.048 -27.083  1.00 20.47           C  
ATOM   1251  OD1 ASP B 159     -26.667  17.894 -27.550  1.00 20.47           O  
ATOM   1252  OD2 ASP B 159     -27.097  20.042 -27.624  1.00 20.47           O  
ATOM   1253  N   THR B 160     -24.897  18.212 -22.631  1.00 20.52           N  
ATOM   1254  CA  THR B 160     -24.053  19.279 -22.104  1.00 20.52           C  
ATOM   1255  C   THR B 160     -22.585  18.865 -22.120  1.00 20.52           C  
ATOM   1256  CB  THR B 160     -24.466  19.661 -20.671  1.00 20.52           C  
ATOM   1257  O   THR B 160     -22.265  17.684 -21.966  1.00 20.52           O  
ATOM   1258  CG2 THR B 160     -25.604  20.676 -20.678  1.00 20.52           C  
ATOM   1259  OG1 THR B 160     -24.894  18.484 -19.974  1.00 20.52           O  
ATOM   1260  N   VAL B 161     -21.756  19.641 -22.670  1.00 23.29           N  
ATOM   1261  CA  VAL B 161     -20.352  19.702 -23.066  1.00 23.29           C  
ATOM   1262  C   VAL B 161     -19.463  19.364 -21.872  1.00 23.29           C  
ATOM   1263  CB  VAL B 161     -19.981  21.092 -23.630  1.00 23.29           C  
ATOM   1264  O   VAL B 161     -19.492  20.057 -20.852  1.00 23.29           O  
ATOM   1265  CG1 VAL B 161     -18.540  21.103 -24.135  1.00 23.29           C  
ATOM   1266  CG2 VAL B 161     -20.946  21.490 -24.746  1.00 23.29           C  
ATOM   1267  N   GLU B 162     -19.532  18.091 -21.536  1.00 22.72           N  
ATOM   1268  CA  GLU B 162     -18.901  17.777 -20.258  1.00 22.72           C  
ATOM   1269  C   GLU B 162     -17.457  18.269 -20.220  1.00 22.72           C  
ATOM   1270  CB  GLU B 162     -18.950  16.270 -19.990  1.00 22.72           C  
ATOM   1271  O   GLU B 162     -16.693  18.041 -21.159  1.00 22.72           O  
ATOM   1272  CG  GLU B 162     -20.216  15.814 -19.278  1.00 22.72           C  
ATOM   1273  CD  GLU B 162     -20.142  14.377 -18.785  1.00 22.72           C  
ATOM   1274  OE1 GLU B 162     -21.024  13.958 -18.002  1.00 22.72           O  
ATOM   1275  OE2 GLU B 162     -19.193  13.665 -19.185  1.00 22.72           O  
ATOM   1276  N   HIS B 163     -17.232  19.206 -19.436  1.00 22.70           N  
ATOM   1277  CA  HIS B 163     -15.997  19.966 -19.287  1.00 22.70           C  
ATOM   1278  C   HIS B 163     -14.826  19.053 -18.939  1.00 22.70           C  
ATOM   1279  CB  HIS B 163     -16.158  21.045 -18.215  1.00 22.70           C  
ATOM   1280  O   HIS B 163     -14.973  18.127 -18.137  1.00 22.70           O  
ATOM   1281  CG  HIS B 163     -16.952  22.228 -18.669  1.00 22.70           C  
ATOM   1282  CD2 HIS B 163     -18.185  22.661 -18.314  1.00 22.70           C  
ATOM   1283  ND1 HIS B 163     -16.485  23.122 -19.608  1.00 22.70           N  
ATOM   1284  CE1 HIS B 163     -17.398  24.057 -19.810  1.00 22.70           C  
ATOM   1285  NE2 HIS B 163     -18.439  23.800 -19.037  1.00 22.70           N  
ATOM   1286  N   SER B 164     -14.162  18.622 -20.007  1.00 24.95           N  
ATOM   1287  CA  SER B 164     -12.993  17.750 -20.038  1.00 24.95           C  
ATOM   1288  C   SER B 164     -12.089  17.993 -18.834  1.00 24.95           C  
ATOM   1289  CB  SER B 164     -12.202  17.960 -21.330  1.00 24.95           C  
ATOM   1290  O   SER B 164     -11.517  19.075 -18.688  1.00 24.95           O  
ATOM   1291  OG  SER B 164     -11.116  17.052 -21.409  1.00 24.95           O  
ATOM   1292  N   LEU B 165     -12.555  17.456 -17.749  1.00 23.74           N  
ATOM   1293  CA  LEU B 165     -11.994  18.003 -16.518  1.00 23.74           C  
ATOM   1294  C   LEU B 165     -10.473  17.895 -16.520  1.00 23.74           C  
ATOM   1295  CB  LEU B 165     -12.567  17.277 -15.299  1.00 23.74           C  
ATOM   1296  O   LEU B 165      -9.793  18.630 -15.800  1.00 23.74           O  
ATOM   1297  CG  LEU B 165     -13.957  17.720 -14.837  1.00 23.74           C  
ATOM   1298  CD1 LEU B 165     -14.688  16.560 -14.169  1.00 23.74           C  
ATOM   1299  CD2 LEU B 165     -13.851  18.909 -13.889  1.00 23.74           C  
ATOM   1300  N   ASP B 166     -10.029  16.575 -16.894  1.00 27.05           N  
ATOM   1301  CA  ASP B 166      -8.799  16.128 -16.247  1.00 27.05           C  
ATOM   1302  C   ASP B 166      -7.576  16.798 -16.871  1.00 27.05           C  
ATOM   1303  CB  ASP B 166      -8.668  14.606 -16.337  1.00 27.05           C  
ATOM   1304  O   ASP B 166      -6.447  16.339 -16.683  1.00 27.05           O  
ATOM   1305  CG  ASP B 166      -9.356  13.883 -15.193  1.00 27.05           C  
ATOM   1306  OD1 ASP B 166      -9.705  14.532 -14.183  1.00 27.05           O  
ATOM   1307  OD2 ASP B 166      -9.548  12.653 -15.300  1.00 27.05           O  
ATOM   1308  N   ASN B 167      -7.720  17.625 -17.852  1.00 29.06           N  
ATOM   1309  CA  ASN B 167      -6.684  17.851 -18.854  1.00 29.06           C  
ATOM   1310  C   ASN B 167      -5.322  18.089 -18.208  1.00 29.06           C  
ATOM   1311  CB  ASN B 167      -7.057  19.028 -19.757  1.00 29.06           C  
ATOM   1312  O   ASN B 167      -4.357  18.434 -18.893  1.00 29.06           O  
ATOM   1313  CG  ASN B 167      -7.914  18.611 -20.936  1.00 29.06           C  
ATOM   1314  ND2 ASN B 167      -8.476  19.590 -21.637  1.00 29.06           N  
ATOM   1315  OD1 ASN B 167      -8.070  17.420 -21.215  1.00 29.06           O  
ATOM   1316  N   LYS B 168      -5.329  18.635 -16.969  1.00 31.23           N  
ATOM   1317  CA  LYS B 168      -4.111  19.393 -16.697  1.00 31.23           C  
ATOM   1318  C   LYS B 168      -2.940  18.463 -16.394  1.00 31.23           C  
ATOM   1319  CB  LYS B 168      -4.329  20.359 -15.531  1.00 31.23           C  
ATOM   1320  O   LYS B 168      -2.808  17.968 -15.273  1.00 31.23           O  
ATOM   1321  CG  LYS B 168      -4.943  21.691 -15.936  1.00 31.23           C  
ATOM   1322  CD  LYS B 168      -5.081  22.628 -14.744  1.00 31.23           C  
ATOM   1323  CE  LYS B 168      -5.799  23.916 -15.125  1.00 31.23           C  
ATOM   1324  NZ  LYS B 168      -5.975  24.821 -13.949  1.00 31.23           N  
ATOM   1325  N   ASP B 169      -2.754  17.345 -17.060  1.00 33.14           N  
ATOM   1326  CA  ASP B 169      -1.792  16.295 -16.739  1.00 33.14           C  
ATOM   1327  C   ASP B 169      -0.468  16.890 -16.265  1.00 33.14           C  
ATOM   1328  CB  ASP B 169      -1.558  15.392 -17.952  1.00 33.14           C  
ATOM   1329  O   ASP B 169       0.478  16.157 -15.968  1.00 33.14           O  
ATOM   1330  CG  ASP B 169      -2.634  14.334 -18.119  1.00 33.14           C  
ATOM   1331  OD1 ASP B 169      -3.334  14.015 -17.134  1.00 33.14           O  
ATOM   1332  OD2 ASP B 169      -2.782  13.813 -19.246  1.00 33.14           O  
ATOM   1333  N   GLY B 170       0.022  17.820 -16.995  1.00 31.85           N  
ATOM   1334  CA  GLY B 170       1.386  18.225 -16.698  1.00 31.85           C  
ATOM   1335  C   GLY B 170       1.594  18.599 -15.242  1.00 31.85           C  
ATOM   1336  O   GLY B 170       0.640  18.628 -14.461  1.00 31.85           O  
ATOM   1337  N   PRO B 171       2.817  18.366 -14.642  1.00 36.10           N  
ATOM   1338  CA  PRO B 171       2.966  18.796 -13.249  1.00 36.10           C  
ATOM   1339  C   PRO B 171       2.113  20.018 -12.915  1.00 36.10           C  
ATOM   1340  CB  PRO B 171       4.457  19.124 -13.139  1.00 36.10           C  
ATOM   1341  O   PRO B 171       2.006  20.941 -13.726  1.00 36.10           O  
ATOM   1342  CG  PRO B 171       4.973  19.033 -14.539  1.00 36.10           C  
ATOM   1343  CD  PRO B 171       3.861  18.551 -15.426  1.00 36.10           C  
ATOM   1344  N   VAL B 172       0.810  19.898 -12.567  1.00 42.89           N  
ATOM   1345  CA  VAL B 172       0.136  21.096 -12.079  1.00 42.89           C  
ATOM   1346  C   VAL B 172       1.160  22.056 -11.477  1.00 42.89           C  
ATOM   1347  CB  VAL B 172      -0.949  20.752 -11.035  1.00 42.89           C  
ATOM   1348  O   VAL B 172       1.989  21.655 -10.656  1.00 42.89           O  
ATOM   1349  CG1 VAL B 172      -1.800  21.979 -10.714  1.00 42.89           C  
ATOM   1350  CG2 VAL B 172      -1.826  19.606 -11.536  1.00 42.89           C  
ATOM   1351  N   CYS B 173       1.714  22.950 -12.244  1.00 58.63           N  
ATOM   1352  CA  CYS B 173       2.572  24.002 -11.709  1.00 58.63           C  
ATOM   1353  C   CYS B 173       2.038  24.517 -10.379  1.00 58.63           C  
ATOM   1354  CB  CYS B 173       2.688  25.156 -12.704  1.00 58.63           C  
ATOM   1355  O   CYS B 173       0.934  25.061 -10.317  1.00 58.63           O  
ATOM   1356  SG  CYS B 173       4.178  25.092 -13.723  1.00 58.63           S  
ATOM   1357  N   LEU B 174       2.366  23.801  -9.365  1.00 76.48           N  
ATOM   1358  CA  LEU B 174       2.061  24.289  -8.024  1.00 76.48           C  
ATOM   1359  C   LEU B 174       2.220  25.804  -7.948  1.00 76.48           C  
ATOM   1360  CB  LEU B 174       2.968  23.617  -6.990  1.00 76.48           C  
ATOM   1361  O   LEU B 174       3.237  26.348  -8.385  1.00 76.48           O  
ATOM   1362  CG  LEU B 174       2.266  22.824  -5.886  1.00 76.48           C  
ATOM   1363  CD1 LEU B 174       2.691  21.360  -5.933  1.00 76.48           C  
ATOM   1364  CD2 LEU B 174       2.565  23.430  -4.519  1.00 76.48           C  
ATOM   1365  N   GLN B 175       1.150  26.542  -7.771  1.00 84.56           N  
ATOM   1366  CA  GLN B 175       1.182  27.981  -7.533  1.00 84.56           C  
ATOM   1367  C   GLN B 175       0.740  28.313  -6.111  1.00 84.56           C  
ATOM   1368  CB  GLN B 175       0.295  28.712  -8.543  1.00 84.56           C  
ATOM   1369  O   GLN B 175      -0.231  27.744  -5.608  1.00 84.56           O  
ATOM   1370  CG  GLN B 175       0.901  28.809  -9.936  1.00 84.56           C  
ATOM   1371  CD  GLN B 175       0.041  29.612 -10.895  1.00 84.56           C  
ATOM   1372  NE2 GLN B 175       0.520  29.779 -12.123  1.00 84.56           N  
ATOM   1373  OE1 GLN B 175      -1.044  30.078 -10.535  1.00 84.56           O  
ATOM   1374  N   VAL B 176       1.497  29.072  -5.480  1.00 92.90           N  
ATOM   1375  CA  VAL B 176       1.151  29.508  -4.131  1.00 92.90           C  
ATOM   1376  C   VAL B 176       0.483  30.879  -4.187  1.00 92.90           C  
ATOM   1377  CB  VAL B 176       2.394  29.557  -3.215  1.00 92.90           C  
ATOM   1378  O   VAL B 176       1.014  31.811  -4.796  1.00 92.90           O  
ATOM   1379  CG1 VAL B 176       2.051  30.204  -1.874  1.00 92.90           C  
ATOM   1380  CG2 VAL B 176       2.958  28.153  -3.005  1.00 92.90           C  
ATOM   1381  N   LYS B 177      -0.719  31.011  -3.647  1.00 91.17           N  
ATOM   1382  CA  LYS B 177      -1.444  32.277  -3.599  1.00 91.17           C  
ATOM   1383  C   LYS B 177      -0.710  33.299  -2.734  1.00 91.17           C  
ATOM   1384  CB  LYS B 177      -2.862  32.064  -3.070  1.00 91.17           C  
ATOM   1385  O   LYS B 177      -0.333  33.001  -1.599  1.00 91.17           O  
ATOM   1386  CG  LYS B 177      -3.768  31.293  -4.018  1.00 91.17           C  
ATOM   1387  CD  LYS B 177      -5.189  31.193  -3.477  1.00 91.17           C  
ATOM   1388  CE  LYS B 177      -6.074  30.346  -4.381  1.00 91.17           C  
ATOM   1389  NZ  LYS B 177      -7.445  30.177  -3.814  1.00 91.17           N  
ATOM   1390  N   PRO B 178      -0.557  34.471  -3.273  1.00 91.51           N  
ATOM   1391  CA  PRO B 178       0.148  35.502  -2.508  1.00 91.51           C  
ATOM   1392  C   PRO B 178      -0.708  36.100  -1.394  1.00 91.51           C  
ATOM   1393  CB  PRO B 178       0.484  36.558  -3.566  1.00 91.51           C  
ATOM   1394  O   PRO B 178      -1.935  36.145  -1.510  1.00 91.51           O  
ATOM   1395  CG  PRO B 178      -0.542  36.365  -4.636  1.00 91.51           C  
ATOM   1396  CD  PRO B 178      -0.983  34.929  -4.621  1.00 91.51           C  
ATOM   1397  N   CYS B 179      -0.037  36.473  -0.383  1.00 92.03           N  
ATOM   1398  CA  CYS B 179      -0.660  37.159   0.743  1.00 92.03           C  
ATOM   1399  C   CYS B 179      -0.981  38.606   0.391  1.00 92.03           C  
ATOM   1400  CB  CYS B 179       0.250  37.112   1.970  1.00 92.03           C  
ATOM   1401  O   CYS B 179      -0.190  39.278  -0.273  1.00 92.03           O  
ATOM   1402  SG  CYS B 179      -0.406  38.002   3.398  1.00 92.03           S  
ATOM   1403  N   THR B 180      -2.129  39.139   0.814  1.00 89.32           N  
ATOM   1404  CA  THR B 180      -2.479  40.536   0.579  1.00 89.32           C  
ATOM   1405  C   THR B 180      -1.722  41.452   1.537  1.00 89.32           C  
ATOM   1406  CB  THR B 180      -3.994  40.765   0.735  1.00 89.32           C  
ATOM   1407  O   THR B 180      -1.427  41.066   2.670  1.00 89.32           O  
ATOM   1408  CG2 THR B 180      -4.786  39.867  -0.210  1.00 89.32           C  
ATOM   1409  OG1 THR B 180      -4.379  40.477   2.084  1.00 89.32           O  
ATOM   1410  N   PRO B 181      -1.421  42.614   1.105  1.00 89.90           N  
ATOM   1411  CA  PRO B 181      -0.754  43.578   1.983  1.00 89.90           C  
ATOM   1412  C   PRO B 181      -1.550  43.869   3.254  1.00 89.90           C  
ATOM   1413  CB  PRO B 181      -0.641  44.830   1.111  1.00 89.90           C  
ATOM   1414  O   PRO B 181      -0.965  44.058   4.323  1.00 89.90           O  
ATOM   1415  CG  PRO B 181      -0.705  44.324  -0.294  1.00 89.90           C  
ATOM   1416  CD  PRO B 181      -1.532  43.071  -0.312  1.00 89.90           C  
ATOM   1417  N   GLU B 182      -2.863  43.905   3.133  1.00 87.25           N  
ATOM   1418  CA  GLU B 182      -3.731  44.157   4.280  1.00 87.25           C  
ATOM   1419  C   GLU B 182      -3.584  43.062   5.334  1.00 87.25           C  
ATOM   1420  CB  GLU B 182      -5.191  44.266   3.835  1.00 87.25           C  
ATOM   1421  O   GLU B 182      -3.482  43.352   6.527  1.00 87.25           O  
ATOM   1422  CG  GLU B 182      -5.470  45.455   2.927  1.00 87.25           C  
ATOM   1423  CD  GLU B 182      -5.092  45.202   1.476  1.00 87.25           C  
ATOM   1424  OE1 GLU B 182      -4.888  46.181   0.722  1.00 87.25           O  
ATOM   1425  OE2 GLU B 182      -5.001  44.015   1.089  1.00 87.25           O  
ATOM   1426  N   PHE B 183      -3.565  41.883   4.890  1.00 90.59           N  
ATOM   1427  CA  PHE B 183      -3.418  40.755   5.802  1.00 90.59           C  
ATOM   1428  C   PHE B 183      -2.053  40.780   6.478  1.00 90.59           C  
ATOM   1429  CB  PHE B 183      -3.611  39.431   5.057  1.00 90.59           C  
ATOM   1430  O   PHE B 183      -1.950  40.571   7.689  1.00 90.59           O  
ATOM   1431  CG  PHE B 183      -3.594  38.222   5.954  1.00 90.59           C  
ATOM   1432  CD1 PHE B 183      -2.433  37.477   6.119  1.00 90.59           C  
ATOM   1433  CD2 PHE B 183      -4.742  37.830   6.631  1.00 90.59           C  
ATOM   1434  CE1 PHE B 183      -2.415  36.358   6.948  1.00 90.59           C  
ATOM   1435  CE2 PHE B 183      -4.732  36.713   7.462  1.00 90.59           C  
ATOM   1436  CZ  PHE B 183      -3.568  35.978   7.618  1.00 90.59           C  
ATOM   1437  N   TYR B 184      -1.030  41.021   5.684  1.00 91.70           N  
ATOM   1438  CA  TYR B 184       0.324  41.106   6.219  1.00 91.70           C  
ATOM   1439  C   TYR B 184       0.417  42.177   7.300  1.00 91.70           C  
ATOM   1440  CB  TYR B 184       1.327  41.405   5.100  1.00 91.70           C  
ATOM   1441  O   TYR B 184       0.909  41.917   8.400  1.00 91.70           O  
ATOM   1442  CG  TYR B 184       2.743  41.590   5.588  1.00 91.70           C  
ATOM   1443  CD1 TYR B 184       3.313  42.859   5.668  1.00 91.70           C  
ATOM   1444  CD2 TYR B 184       3.515  40.497   5.969  1.00 91.70           C  
ATOM   1445  CE1 TYR B 184       4.619  43.034   6.115  1.00 91.70           C  
ATOM   1446  CE2 TYR B 184       4.821  40.660   6.417  1.00 91.70           C  
ATOM   1447  OH  TYR B 184       6.657  42.098   6.931  1.00 91.70           O  
ATOM   1448  CZ  TYR B 184       5.364  41.930   6.487  1.00 91.70           C  
ATOM   1449  N   GLN B 185      -0.053  43.365   7.080  1.00 88.77           N  
ATOM   1450  CA  GLN B 185       0.031  44.498   7.995  1.00 88.77           C  
ATOM   1451  C   GLN B 185      -0.736  44.222   9.285  1.00 88.77           C  
ATOM   1452  CB  GLN B 185      -0.502  45.768   7.329  1.00 88.77           C  
ATOM   1453  O   GLN B 185      -0.318  44.645  10.365  1.00 88.77           O  
ATOM   1454  CG  GLN B 185       0.439  46.356   6.286  1.00 88.77           C  
ATOM   1455  CD  GLN B 185      -0.160  47.547   5.561  1.00 88.77           C  
ATOM   1456  NE2 GLN B 185       0.571  48.078   4.587  1.00 88.77           N  
ATOM   1457  OE1 GLN B 185      -1.272  47.986   5.874  1.00 88.77           O  
ATOM   1458  N   THR B 186      -1.785  43.468   9.149  1.00 83.28           N  
ATOM   1459  CA  THR B 186      -2.658  43.184  10.283  1.00 83.28           C  
ATOM   1460  C   THR B 186      -2.028  42.142  11.203  1.00 83.28           C  
ATOM   1461  CB  THR B 186      -4.040  42.692   9.816  1.00 83.28           C  
ATOM   1462  O   THR B 186      -2.233  42.174  12.418  1.00 83.28           O  
ATOM   1463  CG2 THR B 186      -4.971  42.461  11.001  1.00 83.28           C  
ATOM   1464  OG1 THR B 186      -4.622  43.673   8.949  1.00 83.28           O  
ATOM   1465  N   HIS B 187      -1.144  41.272  10.684  1.00 87.06           N  
ATOM   1466  CA  HIS B 187      -0.802  40.085  11.459  1.00 87.06           C  
ATOM   1467  C   HIS B 187       0.700  40.009  11.716  1.00 87.06           C  
ATOM   1468  CB  HIS B 187      -1.275  38.821  10.739  1.00 87.06           C  
ATOM   1469  O   HIS B 187       1.143  39.302  12.623  1.00 87.06           O  
ATOM   1470  CG  HIS B 187      -2.764  38.693  10.667  1.00 87.06           C  
ATOM   1471  CD2 HIS B 187      -3.625  38.890   9.641  1.00 87.06           C  
ATOM   1472  ND1 HIS B 187      -3.532  38.323  11.750  1.00 87.06           N  
ATOM   1473  CE1 HIS B 187      -4.804  38.297  11.391  1.00 87.06           C  
ATOM   1474  NE2 HIS B 187      -4.888  38.637  10.117  1.00 87.06           N  
ATOM   1475  N   PHE B 188       1.513  40.750  10.970  1.00 88.88           N  
ATOM   1476  CA  PHE B 188       2.952  40.517  10.986  1.00 88.88           C  
ATOM   1477  C   PHE B 188       3.543  40.874  12.344  1.00 88.88           C  
ATOM   1478  CB  PHE B 188       3.641  41.327   9.884  1.00 88.88           C  
ATOM   1479  O   PHE B 188       4.509  40.252  12.790  1.00 88.88           O  
ATOM   1480  CG  PHE B 188       3.879  42.767  10.247  1.00 88.88           C  
ATOM   1481  CD1 PHE B 188       2.894  43.724  10.035  1.00 88.88           C  
ATOM   1482  CD2 PHE B 188       5.089  43.165  10.802  1.00 88.88           C  
ATOM   1483  CE1 PHE B 188       3.111  45.058  10.370  1.00 88.88           C  
ATOM   1484  CE2 PHE B 188       5.313  44.497  11.140  1.00 88.88           C  
ATOM   1485  CZ  PHE B 188       4.324  45.442  10.922  1.00 88.88           C  
ATOM   1486  N   GLN B 189       2.934  41.761  13.092  1.00 82.56           N  
ATOM   1487  CA  GLN B 189       3.493  42.240  14.352  1.00 82.56           C  
ATOM   1488  C   GLN B 189       3.255  41.237  15.477  1.00 82.56           C  
ATOM   1489  CB  GLN B 189       2.894  43.597  14.724  1.00 82.56           C  
ATOM   1490  O   GLN B 189       4.064  41.130  16.402  1.00 82.56           O  
ATOM   1491  CG  GLN B 189       3.415  44.752  13.879  1.00 82.56           C  
ATOM   1492  CD  GLN B 189       2.835  46.091  14.292  1.00 82.56           C  
ATOM   1493  NE2 GLN B 189       3.366  47.169  13.725  1.00 82.56           N  
ATOM   1494  OE1 GLN B 189       1.915  46.157  15.114  1.00 82.56           O  
ATOM   1495  N   LEU B 190       2.116  40.490  15.506  1.00 82.65           N  
ATOM   1496  CA  LEU B 190       1.755  39.590  16.596  1.00 82.65           C  
ATOM   1497  C   LEU B 190       2.208  38.165  16.297  1.00 82.65           C  
ATOM   1498  CB  LEU B 190       0.243  39.618  16.836  1.00 82.65           C  
ATOM   1499  O   LEU B 190       2.193  37.306  17.181  1.00 82.65           O  
ATOM   1500  CG  LEU B 190      -0.336  40.934  17.356  1.00 82.65           C  
ATOM   1501  CD1 LEU B 190      -1.819  41.032  17.014  1.00 82.65           C  
ATOM   1502  CD2 LEU B 190      -0.121  41.056  18.861  1.00 82.65           C  
ATOM   1503  N   ALA B 191       2.801  37.937  15.128  1.00 91.29           N  
ATOM   1504  CA  ALA B 191       3.204  36.599  14.702  1.00 91.29           C  
ATOM   1505  C   ALA B 191       4.722  36.445  14.740  1.00 91.29           C  
ATOM   1506  CB  ALA B 191       2.677  36.306  13.300  1.00 91.29           C  
ATOM   1507  O   ALA B 191       5.437  37.375  15.118  1.00 91.29           O  
ATOM   1508  N   TYR B 192       5.203  35.222  14.586  1.00 93.95           N  
ATOM   1509  CA  TYR B 192       6.636  35.004  14.422  1.00 93.95           C  
ATOM   1510  C   TYR B 192       7.196  35.872  13.302  1.00 93.95           C  
ATOM   1511  CB  TYR B 192       6.926  33.528  14.134  1.00 93.95           C  
ATOM   1512  O   TYR B 192       6.525  36.103  12.293  1.00 93.95           O  
ATOM   1513  CG  TYR B 192       6.822  32.640  15.350  1.00 93.95           C  
ATOM   1514  CD1 TYR B 192       7.833  32.617  16.308  1.00 93.95           C  
ATOM   1515  CD2 TYR B 192       5.714  31.822  15.543  1.00 93.95           C  
ATOM   1516  CE1 TYR B 192       7.742  31.799  17.429  1.00 93.95           C  
ATOM   1517  CE2 TYR B 192       5.613  31.000  16.660  1.00 93.95           C  
ATOM   1518  OH  TYR B 192       6.535  30.183  18.705  1.00 93.95           O  
ATOM   1519  CZ  TYR B 192       6.630  30.995  17.597  1.00 93.95           C  
ATOM   1520  N   ARG B 193       8.433  36.190  13.594  1.00 89.53           N  
ATOM   1521  CA  ARG B 193       9.106  37.011  12.594  1.00 89.53           C  
ATOM   1522  C   ARG B 193       9.461  36.189  11.359  1.00 89.53           C  
ATOM   1523  CB  ARG B 193      10.368  37.647  13.180  1.00 89.53           C  
ATOM   1524  O   ARG B 193      10.105  35.143  11.468  1.00 89.53           O  
ATOM   1525  CG  ARG B 193      11.080  38.595  12.228  1.00 89.53           C  
ATOM   1526  CD  ARG B 193      12.346  39.170  12.847  1.00 89.53           C  
ATOM   1527  NE  ARG B 193      13.124  39.932  11.873  1.00 89.53           N  
ATOM   1528  NH1 ARG B 193      14.705  40.656  13.394  1.00 89.53           N  
ATOM   1529  NH2 ARG B 193      14.856  41.278  11.193  1.00 89.53           N  
ATOM   1530  CZ  ARG B 193      14.226  40.620  12.156  1.00 89.53           C  
ATOM   1531  N   LEU B 194       8.842  36.515  10.119  1.00 92.37           N  
ATOM   1532  CA  LEU B 194       9.156  35.875   8.846  1.00 92.37           C  
ATOM   1533  C   LEU B 194       9.434  36.916   7.768  1.00 92.37           C  
ATOM   1534  CB  LEU B 194       8.006  34.963   8.408  1.00 92.37           C  
ATOM   1535  O   LEU B 194       8.805  36.900   6.707  1.00 92.37           O  
ATOM   1536  CG  LEU B 194       8.124  33.489   8.797  1.00 92.37           C  
ATOM   1537  CD1 LEU B 194       7.487  33.248  10.161  1.00 92.37           C  
ATOM   1538  CD2 LEU B 194       7.481  32.602   7.736  1.00 92.37           C  
ATOM   1539  N   GLN B 195      10.489  37.659   8.073  1.00 89.79           N  
ATOM   1540  CA  GLN B 195      10.787  38.782   7.191  1.00 89.79           C  
ATOM   1541  C   GLN B 195      12.106  38.568   6.454  1.00 89.79           C  
ATOM   1542  CB  GLN B 195      10.836  40.090   7.983  1.00 89.79           C  
ATOM   1543  O   GLN B 195      12.409  39.279   5.493  1.00 89.79           O  
ATOM   1544  CG  GLN B 195       9.493  40.502   8.572  1.00 89.79           C  
ATOM   1545  CD  GLN B 195       9.564  41.812   9.335  1.00 89.79           C  
ATOM   1546  NE2 GLN B 195       8.405  42.371   9.662  1.00 89.79           N  
ATOM   1547  OE1 GLN B 195      10.653  42.315   9.630  1.00 89.79           O  
ATOM   1548  N   SER B 196      12.835  37.565   6.906  1.00 92.90           N  
ATOM   1549  CA  SER B 196      14.123  37.309   6.269  1.00 92.90           C  
ATOM   1550  C   SER B 196      13.942  36.792   4.846  1.00 92.90           C  
ATOM   1551  CB  SER B 196      14.936  36.304   7.086  1.00 92.90           C  
ATOM   1552  O   SER B 196      12.904  36.213   4.517  1.00 92.90           O  
ATOM   1553  OG  SER B 196      14.304  35.036   7.097  1.00 92.90           O  
ATOM   1554  N   ARG B 197      15.044  37.015   3.936  1.00 90.62           N  
ATOM   1555  CA  ARG B 197      15.095  36.491   2.574  1.00 90.62           C  
ATOM   1556  C   ARG B 197      16.393  35.728   2.329  1.00 90.62           C  
ATOM   1557  CB  ARG B 197      14.954  37.625   1.556  1.00 90.62           C  
ATOM   1558  O   ARG B 197      17.466  36.329   2.245  1.00 90.62           O  
ATOM   1559  CG  ARG B 197      13.585  38.287   1.557  1.00 90.62           C  
ATOM   1560  CD  ARG B 197      13.463  39.331   0.457  1.00 90.62           C  
ATOM   1561  NE  ARG B 197      12.173  40.015   0.503  1.00 90.62           N  
ATOM   1562  NH1 ARG B 197      12.533  41.262  -1.408  1.00 90.62           N  
ATOM   1563  NH2 ARG B 197      10.568  41.477  -0.246  1.00 90.62           N  
ATOM   1564  CZ  ARG B 197      11.761  40.916  -0.384  1.00 90.62           C  
ATOM   1565  N   PRO B 198      16.278  34.495   2.281  1.00 92.50           N  
ATOM   1566  CA  PRO B 198      15.098  33.628   2.323  1.00 92.50           C  
ATOM   1567  C   PRO B 198      14.426  33.611   3.694  1.00 92.50           C  
ATOM   1568  CB  PRO B 198      15.662  32.248   1.974  1.00 92.50           C  
ATOM   1569  O   PRO B 198      15.024  34.041   4.684  1.00 92.50           O  
ATOM   1570  CG  PRO B 198      17.086  32.292   2.425  1.00 92.50           C  
ATOM   1571  CD  PRO B 198      17.572  33.710   2.334  1.00 92.50           C  
ATOM   1572  N   ARG B 199      13.125  33.210   3.710  1.00 94.85           N  
ATOM   1573  CA  ARG B 199      12.338  33.157   4.938  1.00 94.85           C  
ATOM   1574  C   ARG B 199      12.979  32.222   5.958  1.00 94.85           C  
ATOM   1575  CB  ARG B 199      10.907  32.706   4.641  1.00 94.85           C  
ATOM   1576  O   ARG B 199      12.873  32.446   7.166  1.00 94.85           O  
ATOM   1577  CG  ARG B 199       9.941  32.922   5.795  1.00 94.85           C  
ATOM   1578  CD  ARG B 199       8.500  32.659   5.382  1.00 94.85           C  
ATOM   1579  NE  ARG B 199       8.054  33.596   4.355  1.00 94.85           N  
ATOM   1580  NH1 ARG B 199       6.059  34.112   5.399  1.00 94.85           N  
ATOM   1581  NH2 ARG B 199       6.598  35.094   3.399  1.00 94.85           N  
ATOM   1582  CZ  ARG B 199       6.905  34.265   4.387  1.00 94.85           C  
ATOM   1583  N   GLY B 200      13.581  31.229   5.497  1.00 96.70           N  
ATOM   1584  CA  GLY B 200      14.265  30.220   6.291  1.00 96.70           C  
ATOM   1585  C   GLY B 200      14.840  29.092   5.455  1.00 96.70           C  
ATOM   1586  O   GLY B 200      14.908  29.194   4.228  1.00 96.70           O  
ATOM   1587  N   LEU B 201      15.341  28.102   6.127  1.00 97.74           N  
ATOM   1588  CA  LEU B 201      15.898  26.925   5.470  1.00 97.74           C  
ATOM   1589  C   LEU B 201      14.937  25.744   5.563  1.00 97.74           C  
ATOM   1590  CB  LEU B 201      17.246  26.551   6.091  1.00 97.74           C  
ATOM   1591  O   LEU B 201      14.266  25.563   6.582  1.00 97.74           O  
ATOM   1592  CG  LEU B 201      18.327  27.633   6.067  1.00 97.74           C  
ATOM   1593  CD1 LEU B 201      19.610  27.114   6.707  1.00 97.74           C  
ATOM   1594  CD2 LEU B 201      18.585  28.099   4.639  1.00 97.74           C  
ATOM   1595  N   ALA B 202      14.875  25.006   4.456  1.00 98.45           N  
ATOM   1596  CA  ALA B 202      14.056  23.797   4.426  1.00 98.45           C  
ATOM   1597  C   ALA B 202      14.879  22.588   3.991  1.00 98.45           C  
ATOM   1598  CB  ALA B 202      12.861  23.987   3.494  1.00 98.45           C  
ATOM   1599  O   ALA B 202      15.713  22.689   3.089  1.00 98.45           O  
ATOM   1600  N   LEU B 203      14.691  21.478   4.670  1.00 98.53           N  
ATOM   1601  CA  LEU B 203      15.335  20.220   4.309  1.00 98.53           C  
ATOM   1602  C   LEU B 203      14.298  19.164   3.943  1.00 98.53           C  
ATOM   1603  CB  LEU B 203      16.209  19.716   5.461  1.00 98.53           C  
ATOM   1604  O   LEU B 203      13.380  18.893   4.720  1.00 98.53           O  
ATOM   1605  CG  LEU B 203      16.918  18.379   5.238  1.00 98.53           C  
ATOM   1606  CD1 LEU B 203      18.035  18.535   4.212  1.00 98.53           C  
ATOM   1607  CD2 LEU B 203      17.466  17.838   6.555  1.00 98.53           C  
ATOM   1608  N   VAL B 204      14.432  18.656   2.743  1.00 98.22           N  
ATOM   1609  CA  VAL B 204      13.583  17.550   2.313  1.00 98.22           C  
ATOM   1610  C   VAL B 204      14.418  16.279   2.178  1.00 98.22           C  
ATOM   1611  CB  VAL B 204      12.873  17.865   0.977  1.00 98.22           C  
ATOM   1612  O   VAL B 204      15.259  16.173   1.281  1.00 98.22           O  
ATOM   1613  CG1 VAL B 204      11.985  16.698   0.549  1.00 98.22           C  
ATOM   1614  CG2 VAL B 204      12.053  19.148   1.099  1.00 98.22           C  
ATOM   1615  N   LEU B 205      14.167  15.368   3.071  1.00 97.72           N  
ATOM   1616  CA  LEU B 205      14.821  14.065   3.033  1.00 97.72           C  
ATOM   1617  C   LEU B 205      13.872  12.996   2.500  1.00 97.72           C  
ATOM   1618  CB  LEU B 205      15.319  13.673   4.426  1.00 97.72           C  
ATOM   1619  O   LEU B 205      12.840  12.714   3.114  1.00 97.72           O  
ATOM   1620  CG  LEU B 205      16.185  12.415   4.508  1.00 97.72           C  
ATOM   1621  CD1 LEU B 205      17.122  12.494   5.708  1.00 97.72           C  
ATOM   1622  CD2 LEU B 205      15.311  11.168   4.587  1.00 97.72           C  
ATOM   1623  N   SER B 206      14.274  12.368   1.382  1.00 96.45           N  
ATOM   1624  CA  SER B 206      13.382  11.408   0.741  1.00 96.45           C  
ATOM   1625  C   SER B 206      14.101  10.097   0.444  1.00 96.45           C  
ATOM   1626  CB  SER B 206      12.809  11.989  -0.552  1.00 96.45           C  
ATOM   1627  O   SER B 206      14.989  10.050  -0.410  1.00 96.45           O  
ATOM   1628  OG  SER B 206      11.934  11.064  -1.175  1.00 96.45           O  
ATOM   1629  N   ASN B 207      13.709   9.043   1.168  1.00 94.26           N  
ATOM   1630  CA  ASN B 207      14.192   7.696   0.884  1.00 94.26           C  
ATOM   1631  C   ASN B 207      13.195   6.910   0.037  1.00 94.26           C  
ATOM   1632  CB  ASN B 207      14.491   6.947   2.184  1.00 94.26           C  
ATOM   1633  O   ASN B 207      12.067   6.663   0.468  1.00 94.26           O  
ATOM   1634  CG  ASN B 207      15.735   7.460   2.881  1.00 94.26           C  
ATOM   1635  ND2 ASN B 207      15.884   7.121   4.156  1.00 94.26           N  
ATOM   1636  OD1 ASN B 207      16.556   8.157   2.279  1.00 94.26           O  
ATOM   1637  N   VAL B 208      13.603   6.471  -1.132  1.00 88.73           N  
ATOM   1638  CA  VAL B 208      12.691   5.810  -2.060  1.00 88.73           C  
ATOM   1639  C   VAL B 208      13.203   4.407  -2.376  1.00 88.73           C  
ATOM   1640  CB  VAL B 208      12.521   6.622  -3.364  1.00 88.73           C  
ATOM   1641  O   VAL B 208      12.421   3.455  -2.442  1.00 88.73           O  
ATOM   1642  CG1 VAL B 208      11.608   5.886  -4.343  1.00 88.73           C  
ATOM   1643  CG2 VAL B 208      11.970   8.014  -3.058  1.00 88.73           C  
ATOM   1644  N   HIS B 209      14.542   4.225  -2.557  1.00 85.98           N  
ATOM   1645  CA  HIS B 209      15.159   2.955  -2.923  1.00 85.98           C  
ATOM   1646  C   HIS B 209      15.871   2.325  -1.731  1.00 85.98           C  
ATOM   1647  CB  HIS B 209      16.143   3.151  -4.078  1.00 85.98           C  
ATOM   1648  O   HIS B 209      16.969   2.748  -1.362  1.00 85.98           O  
ATOM   1649  CG  HIS B 209      15.516   3.717  -5.312  1.00 85.98           C  
ATOM   1650  CD2 HIS B 209      14.917   3.110  -6.363  1.00 85.98           C  
ATOM   1651  ND1 HIS B 209      15.462   5.071  -5.565  1.00 85.98           N  
ATOM   1652  CE1 HIS B 209      14.855   5.271  -6.723  1.00 85.98           C  
ATOM   1653  NE2 HIS B 209      14.515   4.098  -7.228  1.00 85.98           N  
ATOM   1654  N   PHE B 210      15.344   1.237  -1.282  1.00 80.73           N  
ATOM   1655  CA  PHE B 210      15.872   0.614  -0.074  1.00 80.73           C  
ATOM   1656  C   PHE B 210      16.691  -0.625  -0.417  1.00 80.73           C  
ATOM   1657  CB  PHE B 210      14.734   0.243   0.883  1.00 80.73           C  
ATOM   1658  O   PHE B 210      16.339  -1.374  -1.330  1.00 80.73           O  
ATOM   1659  CG  PHE B 210      14.004   1.431   1.448  1.00 80.73           C  
ATOM   1660  CD1 PHE B 210      14.303   1.908   2.718  1.00 80.73           C  
ATOM   1661  CD2 PHE B 210      13.019   2.072   0.708  1.00 80.73           C  
ATOM   1662  CE1 PHE B 210      13.629   3.008   3.244  1.00 80.73           C  
ATOM   1663  CE2 PHE B 210      12.341   3.171   1.227  1.00 80.73           C  
ATOM   1664  CZ  PHE B 210      12.647   3.637   2.496  1.00 80.73           C  
ATOM   1665  N   THR B 211      17.942  -0.771   0.050  1.00 72.78           N  
ATOM   1666  CA  THR B 211      18.879  -1.846  -0.257  1.00 72.78           C  
ATOM   1667  C   THR B 211      19.167  -2.684   0.985  1.00 72.78           C  
ATOM   1668  CB  THR B 211      20.200  -1.292  -0.823  1.00 72.78           C  
ATOM   1669  O   THR B 211      19.943  -3.640   0.930  1.00 72.78           O  
ATOM   1670  CG2 THR B 211      19.978  -0.608  -2.168  1.00 72.78           C  
ATOM   1671  OG1 THR B 211      20.746  -0.341   0.100  1.00 72.78           O  
ATOM   1672  N   GLY B 212      18.491  -2.523   2.021  1.00 59.44           N  
ATOM   1673  CA  GLY B 212      18.829  -3.145   3.290  1.00 59.44           C  
ATOM   1674  C   GLY B 212      18.325  -4.571   3.410  1.00 59.44           C  
ATOM   1675  O   GLY B 212      17.733  -5.106   2.470  1.00 59.44           O  
ATOM   1676  N   GLU B 213      18.830  -5.137   4.446  1.00 52.97           N  
ATOM   1677  CA  GLU B 213      18.480  -6.520   4.754  1.00 52.97           C  
ATOM   1678  C   GLU B 213      16.983  -6.667   5.013  1.00 52.97           C  
ATOM   1679  CB  GLU B 213      19.275  -7.020   5.964  1.00 52.97           C  
ATOM   1680  O   GLU B 213      16.406  -7.728   4.768  1.00 52.97           O  
ATOM   1681  CG  GLU B 213      20.750  -7.254   5.676  1.00 52.97           C  
ATOM   1682  CD  GLU B 213      21.505  -7.847   6.855  1.00 52.97           C  
ATOM   1683  OE1 GLU B 213      22.719  -8.124   6.722  1.00 52.97           O  
ATOM   1684  OE2 GLU B 213      20.877  -8.037   7.921  1.00 52.97           O  
ATOM   1685  N   LYS B 214      16.475  -5.467   5.386  1.00 53.55           N  
ATOM   1686  CA  LYS B 214      15.041  -5.491   5.660  1.00 53.55           C  
ATOM   1687  C   LYS B 214      14.234  -5.417   4.367  1.00 53.55           C  
ATOM   1688  CB  LYS B 214      14.652  -4.338   6.587  1.00 53.55           C  
ATOM   1689  O   LYS B 214      14.699  -4.864   3.369  1.00 53.55           O  
ATOM   1690  CG  LYS B 214      15.004  -4.574   8.049  1.00 53.55           C  
ATOM   1691  CD  LYS B 214      14.306  -3.572   8.960  1.00 53.55           C  
ATOM   1692  CE  LYS B 214      14.681  -3.788  10.420  1.00 53.55           C  
ATOM   1693  NZ  LYS B 214      14.084  -2.743  11.305  1.00 53.55           N  
ATOM   1694  N   GLU B 215      13.670  -6.382   3.903  1.00 56.61           N  
ATOM   1695  CA  GLU B 215      12.875  -6.488   2.683  1.00 56.61           C  
ATOM   1696  C   GLU B 215      11.914  -5.310   2.547  1.00 56.61           C  
ATOM   1697  CB  GLU B 215      12.097  -7.806   2.660  1.00 56.61           C  
ATOM   1698  O   GLU B 215      10.702  -5.502   2.430  1.00 56.61           O  
ATOM   1699  CG  GLU B 215      12.943  -9.013   2.278  1.00 56.61           C  
ATOM   1700  CD  GLU B 215      12.137 -10.296   2.154  1.00 56.61           C  
ATOM   1701  OE1 GLU B 215      12.718 -11.346   1.798  1.00 56.61           O  
ATOM   1702  OE2 GLU B 215      10.914 -10.250   2.415  1.00 56.61           O  
ATOM   1703  N   LEU B 216      12.450  -4.040   2.785  1.00 63.24           N  
ATOM   1704  CA  LEU B 216      11.594  -2.879   2.566  1.00 63.24           C  
ATOM   1705  C   LEU B 216      11.389  -2.629   1.075  1.00 63.24           C  
ATOM   1706  CB  LEU B 216      12.198  -1.635   3.225  1.00 63.24           C  
ATOM   1707  O   LEU B 216      12.346  -2.659   0.299  1.00 63.24           O  
ATOM   1708  CG  LEU B 216      12.298  -1.658   4.751  1.00 63.24           C  
ATOM   1709  CD1 LEU B 216      13.260  -0.578   5.235  1.00 63.24           C  
ATOM   1710  CD2 LEU B 216      10.922  -1.477   5.380  1.00 63.24           C  
ATOM   1711  N   GLU B 217      10.224  -2.395   0.755  1.00 64.90           N  
ATOM   1712  CA  GLU B 217       9.843  -2.251  -0.647  1.00 64.90           C  
ATOM   1713  C   GLU B 217      10.142  -0.844  -1.157  1.00 64.90           C  
ATOM   1714  CB  GLU B 217       8.359  -2.575  -0.837  1.00 64.90           C  
ATOM   1715  O   GLU B 217      10.256   0.097  -0.369  1.00 64.90           O  
ATOM   1716  CG  GLU B 217       8.013  -4.036  -0.588  1.00 64.90           C  
ATOM   1717  CD  GLU B 217       6.545  -4.353  -0.824  1.00 64.90           C  
ATOM   1718  OE1 GLU B 217       6.160  -5.542  -0.743  1.00 64.90           O  
ATOM   1719  OE2 GLU B 217       5.773  -3.405  -1.093  1.00 64.90           O  
ATOM   1720  N   PHE B 218      10.312  -0.806  -2.403  1.00 76.45           N  
ATOM   1721  CA  PHE B 218      10.397   0.462  -3.117  1.00 76.45           C  
ATOM   1722  C   PHE B 218       9.209   1.355  -2.777  1.00 76.45           C  
ATOM   1723  CB  PHE B 218      10.461   0.227  -4.629  1.00 76.45           C  
ATOM   1724  O   PHE B 218       8.077   0.877  -2.671  1.00 76.45           O  
ATOM   1725  CG  PHE B 218      10.417   1.491  -5.443  1.00 76.45           C  
ATOM   1726  CD1 PHE B 218       9.256   1.867  -6.108  1.00 76.45           C  
ATOM   1727  CD2 PHE B 218      11.537   2.306  -5.543  1.00 76.45           C  
ATOM   1728  CE1 PHE B 218       9.212   3.037  -6.862  1.00 76.45           C  
ATOM   1729  CE2 PHE B 218      11.502   3.477  -6.295  1.00 76.45           C  
ATOM   1730  CZ  PHE B 218      10.338   3.840  -6.954  1.00 76.45           C  
ATOM   1731  N   ARG B 219       9.469   2.625  -2.498  1.00 81.43           N  
ATOM   1732  CA  ARG B 219       8.408   3.573  -2.175  1.00 81.43           C  
ATOM   1733  C   ARG B 219       7.839   4.210  -3.438  1.00 81.43           C  
ATOM   1734  CB  ARG B 219       8.925   4.658  -1.228  1.00 81.43           C  
ATOM   1735  O   ARG B 219       8.245   5.308  -3.823  1.00 81.43           O  
ATOM   1736  CG  ARG B 219       8.234   4.675   0.126  1.00 81.43           C  
ATOM   1737  CD  ARG B 219       8.724   5.825   0.995  1.00 81.43           C  
ATOM   1738  NE  ARG B 219       7.762   6.923   1.027  1.00 81.43           N  
ATOM   1739  NH1 ARG B 219       9.324   8.575   0.614  1.00 81.43           N  
ATOM   1740  NH2 ARG B 219       7.116   9.123   0.895  1.00 81.43           N  
ATOM   1741  CZ  ARG B 219       8.070   8.205   0.845  1.00 81.43           C  
ATOM   1742  N   SER B 220       6.879   3.547  -3.985  1.00 70.27           N  
ATOM   1743  CA  SER B 220       6.250   4.053  -5.200  1.00 70.27           C  
ATOM   1744  C   SER B 220       5.607   5.416  -4.963  1.00 70.27           C  
ATOM   1745  CB  SER B 220       5.200   3.067  -5.712  1.00 70.27           C  
ATOM   1746  O   SER B 220       4.935   5.624  -3.951  1.00 70.27           O  
ATOM   1747  OG  SER B 220       4.754   2.220  -4.666  1.00 70.27           O  
ATOM   1748  N   GLY B 221       5.762   6.431  -5.868  1.00 73.86           N  
ATOM   1749  CA  GLY B 221       5.228   7.776  -5.720  1.00 73.86           C  
ATOM   1750  C   GLY B 221       6.115   8.682  -4.887  1.00 73.86           C  
ATOM   1751  O   GLY B 221       5.806   9.860  -4.700  1.00 73.86           O  
ATOM   1752  N   GLY B 222       7.199   8.111  -4.377  1.00 85.06           N  
ATOM   1753  CA  GLY B 222       8.126   8.871  -3.553  1.00 85.06           C  
ATOM   1754  C   GLY B 222       8.752  10.043  -4.286  1.00 85.06           C  
ATOM   1755  O   GLY B 222       8.973  11.103  -3.698  1.00 85.06           O  
ATOM   1756  N   ASP B 223       8.977   9.881  -5.533  1.00 85.13           N  
ATOM   1757  CA  ASP B 223       9.562  10.944  -6.345  1.00 85.13           C  
ATOM   1758  C   ASP B 223       8.592  12.112  -6.503  1.00 85.13           C  
ATOM   1759  CB  ASP B 223       9.969  10.408  -7.719  1.00 85.13           C  
ATOM   1760  O   ASP B 223       9.008  13.272  -6.538  1.00 85.13           O  
ATOM   1761  CG  ASP B 223      11.118   9.417  -7.653  1.00 85.13           C  
ATOM   1762  OD1 ASP B 223      11.964   9.525  -6.739  1.00 85.13           O  
ATOM   1763  OD2 ASP B 223      11.180   8.523  -8.524  1.00 85.13           O  
ATOM   1764  N   VAL B 224       7.354  11.755  -6.627  1.00 85.22           N  
ATOM   1765  CA  VAL B 224       6.330  12.789  -6.746  1.00 85.22           C  
ATOM   1766  C   VAL B 224       6.253  13.592  -5.450  1.00 85.22           C  
ATOM   1767  CB  VAL B 224       4.949  12.183  -7.082  1.00 85.22           C  
ATOM   1768  O   VAL B 224       6.190  14.823  -5.478  1.00 85.22           O  
ATOM   1769  CG1 VAL B 224       3.880  13.273  -7.135  1.00 85.22           C  
ATOM   1770  CG2 VAL B 224       5.007  11.422  -8.405  1.00 85.22           C  
ATOM   1771  N   ASP B 225       6.218  12.884  -4.333  1.00 91.60           N  
ATOM   1772  CA  ASP B 225       6.203  13.555  -3.037  1.00 91.60           C  
ATOM   1773  C   ASP B 225       7.387  14.509  -2.898  1.00 91.60           C  
ATOM   1774  CB  ASP B 225       6.218  12.529  -1.902  1.00 91.60           C  
ATOM   1775  O   ASP B 225       7.218  15.663  -2.497  1.00 91.60           O  
ATOM   1776  CG  ASP B 225       4.892  11.806  -1.738  1.00 91.60           C  
ATOM   1777  OD1 ASP B 225       3.874  12.267  -2.297  1.00 91.60           O  
ATOM   1778  OD2 ASP B 225       4.866  10.769  -1.042  1.00 91.60           O  
ATOM   1779  N   HIS B 226       8.497  13.987  -3.207  1.00 91.98           N  
ATOM   1780  CA  HIS B 226       9.735  14.756  -3.135  1.00 91.98           C  
ATOM   1781  C   HIS B 226       9.644  16.025  -3.976  1.00 91.98           C  
ATOM   1782  CB  HIS B 226      10.921  13.907  -3.593  1.00 91.98           C  
ATOM   1783  O   HIS B 226       9.879  17.126  -3.473  1.00 91.98           O  
ATOM   1784  CG  HIS B 226      12.141  14.707  -3.921  1.00 91.98           C  
ATOM   1785  CD2 HIS B 226      12.435  15.481  -4.992  1.00 91.98           C  
ATOM   1786  ND1 HIS B 226      13.239  14.764  -3.091  1.00 91.98           N  
ATOM   1787  CE1 HIS B 226      14.158  15.541  -3.638  1.00 91.98           C  
ATOM   1788  NE2 HIS B 226      13.695  15.989  -4.793  1.00 91.98           N  
ATOM   1789  N   SER B 227       9.358  15.919  -5.169  1.00 91.08           N  
ATOM   1790  CA  SER B 227       9.290  17.049  -6.091  1.00 91.08           C  
ATOM   1791  C   SER B 227       8.236  18.059  -5.651  1.00 91.08           C  
ATOM   1792  CB  SER B 227       8.985  16.566  -7.509  1.00 91.08           C  
ATOM   1793  O   SER B 227       8.448  19.269  -5.750  1.00 91.08           O  
ATOM   1794  OG  SER B 227       7.723  15.923  -7.561  1.00 91.08           O  
ATOM   1795  N   THR B 228       7.138  17.580  -5.182  1.00 92.09           N  
ATOM   1796  CA  THR B 228       6.042  18.431  -4.732  1.00 92.09           C  
ATOM   1797  C   THR B 228       6.481  19.305  -3.561  1.00 92.09           C  
ATOM   1798  CB  THR B 228       4.817  17.593  -4.320  1.00 92.09           C  
ATOM   1799  O   THR B 228       6.262  20.518  -3.569  1.00 92.09           O  
ATOM   1800  CG2 THR B 228       3.686  18.484  -3.817  1.00 92.09           C  
ATOM   1801  OG1 THR B 228       4.355  16.845  -5.451  1.00 92.09           O  
ATOM   1802  N   LEU B 229       7.152  18.750  -2.625  1.00 96.09           N  
ATOM   1803  CA  LEU B 229       7.562  19.493  -1.439  1.00 96.09           C  
ATOM   1804  C   LEU B 229       8.675  20.481  -1.774  1.00 96.09           C  
ATOM   1805  CB  LEU B 229       8.028  18.535  -0.340  1.00 96.09           C  
ATOM   1806  O   LEU B 229       8.687  21.605  -1.267  1.00 96.09           O  
ATOM   1807  CG  LEU B 229       6.928  17.813   0.441  1.00 96.09           C  
ATOM   1808  CD1 LEU B 229       7.540  16.923   1.517  1.00 96.09           C  
ATOM   1809  CD2 LEU B 229       5.963  18.820   1.058  1.00 96.09           C  
ATOM   1810  N   VAL B 230       9.574  20.023  -2.601  1.00 95.24           N  
ATOM   1811  CA  VAL B 230      10.658  20.912  -3.003  1.00 95.24           C  
ATOM   1812  C   VAL B 230      10.084  22.155  -3.680  1.00 95.24           C  
ATOM   1813  CB  VAL B 230      11.654  20.202  -3.948  1.00 95.24           C  
ATOM   1814  O   VAL B 230      10.441  23.282  -3.328  1.00 95.24           O  
ATOM   1815  CG1 VAL B 230      12.612  21.211  -4.580  1.00 95.24           C  
ATOM   1816  CG2 VAL B 230      12.429  19.124  -3.194  1.00 95.24           C  
ATOM   1817  N   THR B 231       9.220  21.930  -4.586  1.00 94.08           N  
ATOM   1818  CA  THR B 231       8.589  23.030  -5.308  1.00 94.08           C  
ATOM   1819  C   THR B 231       7.784  23.910  -4.357  1.00 94.08           C  
ATOM   1820  CB  THR B 231       7.672  22.508  -6.429  1.00 94.08           C  
ATOM   1821  O   THR B 231       7.883  25.138  -4.406  1.00 94.08           O  
ATOM   1822  CG2 THR B 231       7.089  23.659  -7.243  1.00 94.08           C  
ATOM   1823  OG1 THR B 231       8.427  21.656  -7.300  1.00 94.08           O  
ATOM   1824  N   LEU B 232       6.978  23.306  -3.515  1.00 96.40           N  
ATOM   1825  CA  LEU B 232       6.138  24.036  -2.571  1.00 96.40           C  
ATOM   1826  C   LEU B 232       6.983  24.932  -1.672  1.00 96.40           C  
ATOM   1827  CB  LEU B 232       5.319  23.063  -1.719  1.00 96.40           C  
ATOM   1828  O   LEU B 232       6.710  26.127  -1.546  1.00 96.40           O  
ATOM   1829  CG  LEU B 232       4.434  23.688  -0.639  1.00 96.40           C  
ATOM   1830  CD1 LEU B 232       3.361  24.566  -1.275  1.00 96.40           C  
ATOM   1831  CD2 LEU B 232       3.801  22.604   0.227  1.00 96.40           C  
ATOM   1832  N   PHE B 233       8.049  24.392  -1.078  1.00 97.26           N  
ATOM   1833  CA  PHE B 233       8.872  25.144  -0.138  1.00 97.26           C  
ATOM   1834  C   PHE B 233       9.610  26.272  -0.848  1.00 97.26           C  
ATOM   1835  CB  PHE B 233       9.874  24.219   0.560  1.00 97.26           C  
ATOM   1836  O   PHE B 233       9.794  27.352  -0.283  1.00 97.26           O  
ATOM   1837  CG  PHE B 233       9.235  23.227   1.494  1.00 97.26           C  
ATOM   1838  CD1 PHE B 233       7.963  23.451   2.005  1.00 97.26           C  
ATOM   1839  CD2 PHE B 233       9.908  22.069   1.862  1.00 97.26           C  
ATOM   1840  CE1 PHE B 233       7.369  22.534   2.869  1.00 97.26           C  
ATOM   1841  CE2 PHE B 233       9.321  21.148   2.726  1.00 97.26           C  
ATOM   1842  CZ  PHE B 233       8.052  21.383   3.229  1.00 97.26           C  
ATOM   1843  N   LYS B 234      10.025  26.047  -2.066  1.00 94.75           N  
ATOM   1844  CA  LYS B 234      10.645  27.114  -2.846  1.00 94.75           C  
ATOM   1845  C   LYS B 234       9.666  28.259  -3.089  1.00 94.75           C  
ATOM   1846  CB  LYS B 234      11.160  26.573  -4.181  1.00 94.75           C  
ATOM   1847  O   LYS B 234      10.019  29.429  -2.932  1.00 94.75           O  
ATOM   1848  CG  LYS B 234      12.457  25.785  -4.071  1.00 94.75           C  
ATOM   1849  CD  LYS B 234      12.934  25.300  -5.434  1.00 94.75           C  
ATOM   1850  CE  LYS B 234      14.224  24.499  -5.323  1.00 94.75           C  
ATOM   1851  NZ  LYS B 234      14.627  23.912  -6.636  1.00 94.75           N  
ATOM   1852  N   LEU B 235       8.453  27.911  -3.421  1.00 93.85           N  
ATOM   1853  CA  LEU B 235       7.426  28.910  -3.697  1.00 93.85           C  
ATOM   1854  C   LEU B 235       7.053  29.670  -2.429  1.00 93.85           C  
ATOM   1855  CB  LEU B 235       6.181  28.248  -4.294  1.00 93.85           C  
ATOM   1856  O   LEU B 235       6.597  30.814  -2.497  1.00 93.85           O  
ATOM   1857  CG  LEU B 235       6.298  27.764  -5.740  1.00 93.85           C  
ATOM   1858  CD1 LEU B 235       5.073  26.942  -6.125  1.00 93.85           C  
ATOM   1859  CD2 LEU B 235       6.474  28.947  -6.687  1.00 93.85           C  
ATOM   1860  N   LEU B 236       7.240  29.053  -1.294  1.00 95.98           N  
ATOM   1861  CA  LEU B 236       6.928  29.692  -0.020  1.00 95.98           C  
ATOM   1862  C   LEU B 236       8.099  30.542   0.462  1.00 95.98           C  
ATOM   1863  CB  LEU B 236       6.576  28.641   1.035  1.00 95.98           C  
ATOM   1864  O   LEU B 236       8.033  31.146   1.535  1.00 95.98           O  
ATOM   1865  CG  LEU B 236       5.221  27.951   0.880  1.00 95.98           C  
ATOM   1866  CD1 LEU B 236       5.094  26.800   1.872  1.00 95.98           C  
ATOM   1867  CD2 LEU B 236       4.086  28.952   1.067  1.00 95.98           C  
ATOM   1868  N   GLY B 237       9.242  30.560  -0.289  1.00 94.63           N  
ATOM   1869  CA  GLY B 237      10.338  31.478  -0.020  1.00 94.63           C  
ATOM   1870  C   GLY B 237      11.446  30.857   0.810  1.00 94.63           C  
ATOM   1871  O   GLY B 237      12.153  31.560   1.535  1.00 94.63           O  
ATOM   1872  N   TYR B 238      11.557  29.530   0.816  1.00 96.65           N  
ATOM   1873  CA  TYR B 238      12.598  28.841   1.571  1.00 96.65           C  
ATOM   1874  C   TYR B 238      13.748  28.427   0.661  1.00 96.65           C  
ATOM   1875  CB  TYR B 238      12.024  27.611   2.280  1.00 96.65           C  
ATOM   1876  O   TYR B 238      13.552  28.209  -0.537  1.00 96.65           O  
ATOM   1877  CG  TYR B 238      11.196  27.943   3.497  1.00 96.65           C  
ATOM   1878  CD1 TYR B 238      11.747  27.886   4.776  1.00 96.65           C  
ATOM   1879  CD2 TYR B 238       9.861  28.313   3.372  1.00 96.65           C  
ATOM   1880  CE1 TYR B 238      10.987  28.189   5.900  1.00 96.65           C  
ATOM   1881  CE2 TYR B 238       9.092  28.619   4.490  1.00 96.65           C  
ATOM   1882  OH  TYR B 238       8.905  28.856   6.858  1.00 96.65           O  
ATOM   1883  CZ  TYR B 238       9.662  28.555   5.748  1.00 96.65           C  
ATOM   1884  N   ASP B 239      14.927  28.429   1.214  1.00 96.83           N  
ATOM   1885  CA  ASP B 239      16.063  27.755   0.594  1.00 96.83           C  
ATOM   1886  C   ASP B 239      16.052  26.260   0.904  1.00 96.83           C  
ATOM   1887  CB  ASP B 239      17.379  28.380   1.063  1.00 96.83           C  
ATOM   1888  O   ASP B 239      16.326  25.853   2.035  1.00 96.83           O  
ATOM   1889  CG  ASP B 239      18.580  27.901   0.267  1.00 96.83           C  
ATOM   1890  OD1 ASP B 239      18.402  27.134  -0.704  1.00 96.83           O  
ATOM   1891  OD2 ASP B 239      19.715  28.292   0.615  1.00 96.83           O  
ATOM   1892  N   VAL B 240      15.891  25.463  -0.164  1.00 97.31           N  
ATOM   1893  CA  VAL B 240      15.554  24.059   0.048  1.00 97.31           C  
ATOM   1894  C   VAL B 240      16.798  23.194  -0.147  1.00 97.31           C  
ATOM   1895  CB  VAL B 240      14.428  23.596  -0.903  1.00 97.31           C  
ATOM   1896  O   VAL B 240      17.455  23.267  -1.188  1.00 97.31           O  
ATOM   1897  CG1 VAL B 240      14.063  22.136  -0.637  1.00 97.31           C  
ATOM   1898  CG2 VAL B 240      13.201  24.493  -0.753  1.00 97.31           C  
ATOM   1899  N   HIS B 241      17.126  22.382   0.878  1.00 97.00           N  
ATOM   1900  CA  HIS B 241      18.150  21.343   0.833  1.00 97.00           C  
ATOM   1901  C   HIS B 241      17.528  19.965   0.630  1.00 97.00           C  
ATOM   1902  CB  HIS B 241      18.985  21.359   2.114  1.00 97.00           C  
ATOM   1903  O   HIS B 241      16.536  19.625   1.279  1.00 97.00           O  
ATOM   1904  CG  HIS B 241      19.686  22.657   2.358  1.00 97.00           C  
ATOM   1905  CD2 HIS B 241      19.225  23.842   2.822  1.00 97.00           C  
ATOM   1906  ND1 HIS B 241      21.030  22.835   2.113  1.00 97.00           N  
ATOM   1907  CE1 HIS B 241      21.367  24.077   2.419  1.00 97.00           C  
ATOM   1908  NE2 HIS B 241      20.290  24.709   2.851  1.00 97.00           N  
ATOM   1909  N   VAL B 242      18.161  19.206  -0.254  1.00 97.25           N  
ATOM   1910  CA  VAL B 242      17.548  17.927  -0.598  1.00 97.25           C  
ATOM   1911  C   VAL B 242      18.512  16.788  -0.272  1.00 97.25           C  
ATOM   1912  CB  VAL B 242      17.146  17.873  -2.089  1.00 97.25           C  
ATOM   1913  O   VAL B 242      19.706  16.872  -0.568  1.00 97.25           O  
ATOM   1914  CG1 VAL B 242      16.569  16.504  -2.444  1.00 97.25           C  
ATOM   1915  CG2 VAL B 242      16.141  18.978  -2.410  1.00 97.25           C  
ATOM   1916  N   LEU B 243      17.984  15.750   0.384  1.00 96.86           N  
ATOM   1917  CA  LEU B 243      18.698  14.504   0.639  1.00 96.86           C  
ATOM   1918  C   LEU B 243      17.915  13.309   0.105  1.00 96.86           C  
ATOM   1919  CB  LEU B 243      18.957  14.331   2.138  1.00 96.86           C  
ATOM   1920  O   LEU B 243      16.752  13.113   0.465  1.00 96.86           O  
ATOM   1921  CG  LEU B 243      19.756  15.441   2.820  1.00 96.86           C  
ATOM   1922  CD1 LEU B 243      19.799  15.214   4.328  1.00 96.86           C  
ATOM   1923  CD2 LEU B 243      21.167  15.516   2.246  1.00 96.86           C  
ATOM   1924  N   CYS B 244      18.589  12.478  -0.702  1.00 95.78           N  
ATOM   1925  CA  CYS B 244      17.909  11.328  -1.286  1.00 95.78           C  
ATOM   1926  C   CYS B 244      18.616  10.030  -0.914  1.00 95.78           C  
ATOM   1927  CB  CYS B 244      17.837  11.462  -2.807  1.00 95.78           C  
ATOM   1928  O   CYS B 244      19.844   9.948  -0.972  1.00 95.78           O  
ATOM   1929  SG  CYS B 244      16.908  12.906  -3.367  1.00 95.78           S  
ATOM   1930  N   ASP B 245      17.763   9.046  -0.561  1.00 95.19           N  
ATOM   1931  CA  ASP B 245      18.218   7.678  -0.332  1.00 95.19           C  
ATOM   1932  C   ASP B 245      19.431   7.650   0.595  1.00 95.19           C  
ATOM   1933  CB  ASP B 245      18.555   6.995  -1.659  1.00 95.19           C  
ATOM   1934  O   ASP B 245      20.516   7.224   0.195  1.00 95.19           O  
ATOM   1935  CG  ASP B 245      17.334   6.759  -2.531  1.00 95.19           C  
ATOM   1936  OD1 ASP B 245      16.208   6.675  -1.995  1.00 95.19           O  
ATOM   1937  OD2 ASP B 245      17.500   6.652  -3.766  1.00 95.19           O  
ATOM   1938  N   GLN B 246      19.218   8.057   1.804  1.00 94.82           N  
ATOM   1939  CA  GLN B 246      20.249   8.117   2.836  1.00 94.82           C  
ATOM   1940  C   GLN B 246      20.151   6.923   3.781  1.00 94.82           C  
ATOM   1941  CB  GLN B 246      20.143   9.422   3.626  1.00 94.82           C  
ATOM   1942  O   GLN B 246      19.051   6.464   4.099  1.00 94.82           O  
ATOM   1943  CG  GLN B 246      20.213  10.673   2.760  1.00 94.82           C  
ATOM   1944  CD  GLN B 246      21.549  10.824   2.056  1.00 94.82           C  
ATOM   1945  NE2 GLN B 246      21.507  11.146   0.767  1.00 94.82           N  
ATOM   1946  OE1 GLN B 246      22.610  10.653   2.665  1.00 94.82           O  
ATOM   1947  N   THR B 247      21.273   6.368   4.153  1.00 94.64           N  
ATOM   1948  CA  THR B 247      21.288   5.387   5.233  1.00 94.64           C  
ATOM   1949  C   THR B 247      20.969   6.050   6.570  1.00 94.64           C  
ATOM   1950  CB  THR B 247      22.651   4.676   5.323  1.00 94.64           C  
ATOM   1951  O   THR B 247      20.973   7.278   6.677  1.00 94.64           O  
ATOM   1952  CG2 THR B 247      23.035   4.051   3.985  1.00 94.64           C  
ATOM   1953  OG1 THR B 247      23.656   5.626   5.699  1.00 94.64           O  
ATOM   1954  N   ALA B 248      20.648   5.281   7.572  1.00 94.69           N  
ATOM   1955  CA  ALA B 248      20.316   5.819   8.889  1.00 94.69           C  
ATOM   1956  C   ALA B 248      21.449   6.688   9.428  1.00 94.69           C  
ATOM   1957  CB  ALA B 248      20.007   4.686   9.865  1.00 94.69           C  
ATOM   1958  O   ALA B 248      21.209   7.784   9.941  1.00 94.69           O  
ATOM   1959  N   GLN B 249      22.658   6.200   9.303  1.00 94.65           N  
ATOM   1960  CA  GLN B 249      23.822   6.949   9.765  1.00 94.65           C  
ATOM   1961  C   GLN B 249      23.991   8.243   8.975  1.00 94.65           C  
ATOM   1962  CB  GLN B 249      25.087   6.097   9.655  1.00 94.65           C  
ATOM   1963  O   GLN B 249      24.270   9.297   9.552  1.00 94.65           O  
ATOM   1964  CG  GLN B 249      26.313   6.731  10.298  1.00 94.65           C  
ATOM   1965  CD  GLN B 249      27.537   5.836  10.238  1.00 94.65           C  
ATOM   1966  NE2 GLN B 249      28.657   6.328  10.755  1.00 94.65           N  
ATOM   1967  OE1 GLN B 249      27.475   4.711   9.732  1.00 94.65           O  
ATOM   1968  N   GLU B 250      23.865   8.151   7.682  1.00 96.38           N  
ATOM   1969  CA  GLU B 250      23.956   9.338   6.837  1.00 96.38           C  
ATOM   1970  C   GLU B 250      22.884  10.360   7.204  1.00 96.38           C  
ATOM   1971  CB  GLU B 250      23.836   8.957   5.360  1.00 96.38           C  
ATOM   1972  O   GLU B 250      23.149  11.564   7.230  1.00 96.38           O  
ATOM   1973  CG  GLU B 250      25.063   8.247   4.806  1.00 96.38           C  
ATOM   1974  CD  GLU B 250      24.853   7.689   3.407  1.00 96.38           C  
ATOM   1975  OE1 GLU B 250      25.849   7.315   2.747  1.00 96.38           O  
ATOM   1976  OE2 GLU B 250      23.683   7.627   2.967  1.00 96.38           O  
ATOM   1977  N   MET B 251      21.650   9.894   7.430  1.00 97.11           N  
ATOM   1978  CA  MET B 251      20.574  10.785   7.854  1.00 97.11           C  
ATOM   1979  C   MET B 251      20.969  11.557   9.108  1.00 97.11           C  
ATOM   1980  CB  MET B 251      19.290   9.994   8.110  1.00 97.11           C  
ATOM   1981  O   MET B 251      20.835  12.781   9.157  1.00 97.11           O  
ATOM   1982  CG  MET B 251      18.625   9.479   6.843  1.00 97.11           C  
ATOM   1983  SD  MET B 251      16.906   8.907   7.135  1.00 97.11           S  
ATOM   1984  CE  MET B 251      17.226   7.422   8.127  1.00 97.11           C  
ATOM   1985  N   GLN B 252      21.415  10.823  10.086  1.00 95.71           N  
ATOM   1986  CA  GLN B 252      21.820  11.433  11.348  1.00 95.71           C  
ATOM   1987  C   GLN B 252      22.881  12.507  11.125  1.00 95.71           C  
ATOM   1988  CB  GLN B 252      22.345  10.369  12.314  1.00 95.71           C  
ATOM   1989  O   GLN B 252      22.749  13.629  11.618  1.00 95.71           O  
ATOM   1990  CG  GLN B 252      22.666  10.904  13.703  1.00 95.71           C  
ATOM   1991  CD  GLN B 252      22.927   9.801  14.711  1.00 95.71           C  
ATOM   1992  NE2 GLN B 252      23.241  10.186  15.944  1.00 95.71           N  
ATOM   1993  OE1 GLN B 252      22.846   8.612  14.385  1.00 95.71           O  
ATOM   1994  N   GLU B 253      23.891  12.219  10.376  1.00 97.16           N  
ATOM   1995  CA  GLU B 253      25.000  13.135  10.127  1.00 97.16           C  
ATOM   1996  C   GLU B 253      24.539  14.360   9.342  1.00 97.16           C  
ATOM   1997  CB  GLU B 253      26.128  12.423   9.376  1.00 97.16           C  
ATOM   1998  O   GLU B 253      24.832  15.495   9.724  1.00 97.16           O  
ATOM   1999  CG  GLU B 253      26.888  11.412  10.222  1.00 97.16           C  
ATOM   2000  CD  GLU B 253      27.897  10.600   9.425  1.00 97.16           C  
ATOM   2001  OE1 GLU B 253      28.520   9.677   9.996  1.00 97.16           O  
ATOM   2002  OE2 GLU B 253      28.065  10.890   8.219  1.00 97.16           O  
ATOM   2003  N   LYS B 254      23.806  14.130   8.341  1.00 97.68           N  
ATOM   2004  CA  LYS B 254      23.378  15.211   7.458  1.00 97.68           C  
ATOM   2005  C   LYS B 254      22.341  16.100   8.139  1.00 97.68           C  
ATOM   2006  CB  LYS B 254      22.809  14.647   6.155  1.00 97.68           C  
ATOM   2007  O   LYS B 254      22.296  17.308   7.897  1.00 97.68           O  
ATOM   2008  CG  LYS B 254      23.859  14.051   5.228  1.00 97.68           C  
ATOM   2009  CD  LYS B 254      23.245  13.583   3.916  1.00 97.68           C  
ATOM   2010  CE  LYS B 254      24.299  13.019   2.974  1.00 97.68           C  
ATOM   2011  NZ  LYS B 254      23.691  12.475   1.722  1.00 97.68           N  
ATOM   2012  N   LEU B 255      21.490  15.538   8.930  1.00 97.61           N  
ATOM   2013  CA  LEU B 255      20.555  16.330   9.723  1.00 97.61           C  
ATOM   2014  C   LEU B 255      21.297  17.173  10.755  1.00 97.61           C  
ATOM   2015  CB  LEU B 255      19.542  15.421  10.423  1.00 97.61           C  
ATOM   2016  O   LEU B 255      20.955  18.338  10.972  1.00 97.61           O  
ATOM   2017  CG  LEU B 255      18.373  14.926   9.569  1.00 97.61           C  
ATOM   2018  CD1 LEU B 255      17.719  13.711  10.220  1.00 97.61           C  
ATOM   2019  CD2 LEU B 255      17.353  16.040   9.360  1.00 97.61           C  
ATOM   2020  N   GLN B 256      22.275  16.560  11.348  1.00 96.66           N  
ATOM   2021  CA  GLN B 256      23.111  17.294  12.292  1.00 96.66           C  
ATOM   2022  C   GLN B 256      23.814  18.464  11.610  1.00 96.66           C  
ATOM   2023  CB  GLN B 256      24.142  16.363  12.933  1.00 96.66           C  
ATOM   2024  O   GLN B 256      23.832  19.577  12.138  1.00 96.66           O  
ATOM   2025  CG  GLN B 256      24.978  17.026  14.020  1.00 96.66           C  
ATOM   2026  CD  GLN B 256      25.757  16.027  14.853  1.00 96.66           C  
ATOM   2027  NE2 GLN B 256      26.209  16.457  16.026  1.00 96.66           N  
ATOM   2028  OE1 GLN B 256      25.950  14.876  14.447  1.00 96.66           O  
ATOM   2029  N   ASN B 257      24.371  18.229  10.452  1.00 97.44           N  
ATOM   2030  CA  ASN B 257      25.034  19.284   9.692  1.00 97.44           C  
ATOM   2031  C   ASN B 257      24.065  20.405   9.327  1.00 97.44           C  
ATOM   2032  CB  ASN B 257      25.682  18.711   8.430  1.00 97.44           C  
ATOM   2033  O   ASN B 257      24.412  21.584   9.412  1.00 97.44           O  
ATOM   2034  CG  ASN B 257      26.868  17.817   8.737  1.00 97.44           C  
ATOM   2035  ND2 ASN B 257      27.228  16.963   7.787  1.00 97.44           N  
ATOM   2036  OD1 ASN B 257      27.454  17.893   9.820  1.00 97.44           O  
ATOM   2037  N   PHE B 258      22.871  20.005   8.939  1.00 98.06           N  
ATOM   2038  CA  PHE B 258      21.846  20.978   8.577  1.00 98.06           C  
ATOM   2039  C   PHE B 258      21.470  21.840   9.776  1.00 98.06           C  
ATOM   2040  CB  PHE B 258      20.603  20.271   8.028  1.00 98.06           C  
ATOM   2041  O   PHE B 258      21.327  23.058   9.651  1.00 98.06           O  
ATOM   2042  CG  PHE B 258      19.495  21.211   7.634  1.00 98.06           C  
ATOM   2043  CD1 PHE B 258      18.388  21.386   8.455  1.00 98.06           C  
ATOM   2044  CD2 PHE B 258      19.562  21.919   6.441  1.00 98.06           C  
ATOM   2045  CE1 PHE B 258      17.362  22.255   8.092  1.00 98.06           C  
ATOM   2046  CE2 PHE B 258      18.540  22.789   6.072  1.00 98.06           C  
ATOM   2047  CZ  PHE B 258      17.440  22.955   6.898  1.00 98.06           C  
ATOM   2048  N   ALA B 259      21.369  21.218  10.894  1.00 96.80           N  
ATOM   2049  CA  ALA B 259      20.987  21.909  12.123  1.00 96.80           C  
ATOM   2050  C   ALA B 259      22.050  22.925  12.534  1.00 96.80           C  
ATOM   2051  CB  ALA B 259      20.754  20.904  13.249  1.00 96.80           C  
ATOM   2052  O   ALA B 259      21.743  23.921  13.193  1.00 96.80           O  
ATOM   2053  N   GLN B 260      23.278  22.731  12.091  1.00 95.31           N  
ATOM   2054  CA  GLN B 260      24.398  23.560  12.524  1.00 95.31           C  
ATOM   2055  C   GLN B 260      24.747  24.607  11.470  1.00 95.31           C  
ATOM   2056  CB  GLN B 260      25.622  22.693  12.827  1.00 95.31           C  
ATOM   2057  O   GLN B 260      25.717  25.352  11.624  1.00 95.31           O  
ATOM   2058  CG  GLN B 260      25.450  21.791  14.041  1.00 95.31           C  
ATOM   2059  CD  GLN B 260      25.280  22.569  15.332  1.00 95.31           C  
ATOM   2060  NE2 GLN B 260      24.796  21.896  16.371  1.00 95.31           N  
ATOM   2061  OE1 GLN B 260      25.582  23.765  15.396  1.00 95.31           O  
ATOM   2062  N   LEU B 261      23.997  24.699  10.451  1.00 96.65           N  
ATOM   2063  CA  LEU B 261      24.262  25.694   9.418  1.00 96.65           C  
ATOM   2064  C   LEU B 261      24.166  27.106   9.985  1.00 96.65           C  
ATOM   2065  CB  LEU B 261      23.282  25.531   8.253  1.00 96.65           C  
ATOM   2066  O   LEU B 261      23.196  27.440  10.669  1.00 96.65           O  
ATOM   2067  CG  LEU B 261      23.517  24.333   7.332  1.00 96.65           C  
ATOM   2068  CD1 LEU B 261      22.361  24.187   6.347  1.00 96.65           C  
ATOM   2069  CD2 LEU B 261      24.842  24.479   6.591  1.00 96.65           C  
ATOM   2070  N   PRO B 262      25.116  27.944   9.695  1.00 94.11           N  
ATOM   2071  CA  PRO B 262      25.123  29.329  10.170  1.00 94.11           C  
ATOM   2072  C   PRO B 262      23.982  30.159   9.587  1.00 94.11           C  
ATOM   2073  CB  PRO B 262      26.480  29.857   9.697  1.00 94.11           C  
ATOM   2074  O   PRO B 262      23.539  31.128  10.208  1.00 94.11           O  
ATOM   2075  CG  PRO B 262      27.293  28.633   9.424  1.00 94.11           C  
ATOM   2076  CD  PRO B 262      26.358  27.492   9.145  1.00 94.11           C  
ATOM   2077  N   ALA B 263      23.497  29.741   8.481  1.00 95.49           N  
ATOM   2078  CA  ALA B 263      22.423  30.450   7.790  1.00 95.49           C  
ATOM   2079  C   ALA B 263      21.169  30.525   8.656  1.00 95.49           C  
ATOM   2080  CB  ALA B 263      22.107  29.771   6.459  1.00 95.49           C  
ATOM   2081  O   ALA B 263      20.330  31.410   8.471  1.00 95.49           O  
ATOM   2082  N   HIS B 264      21.059  29.616   9.633  1.00 96.07           N  
ATOM   2083  CA  HIS B 264      19.901  29.624  10.520  1.00 96.07           C  
ATOM   2084  C   HIS B 264      19.870  30.888  11.373  1.00 96.07           C  
ATOM   2085  CB  HIS B 264      19.904  28.385  11.416  1.00 96.07           C  
ATOM   2086  O   HIS B 264      18.797  31.343  11.777  1.00 96.07           O  
ATOM   2087  CG  HIS B 264      19.494  27.132  10.709  1.00 96.07           C  
ATOM   2088  CD2 HIS B 264      20.107  25.929  10.605  1.00 96.07           C  
ATOM   2089  ND1 HIS B 264      18.320  27.030   9.996  1.00 96.07           N  
ATOM   2090  CE1 HIS B 264      18.227  25.814   9.483  1.00 96.07           C  
ATOM   2091  NE2 HIS B 264      19.300  25.127   9.837  1.00 96.07           N  
ATOM   2092  N   ARG B 265      20.949  31.491  11.557  1.00 94.01           N  
ATOM   2093  CA  ARG B 265      21.068  32.685  12.388  1.00 94.01           C  
ATOM   2094  C   ARG B 265      20.419  33.889  11.713  1.00 94.01           C  
ATOM   2095  CB  ARG B 265      22.537  32.984  12.694  1.00 94.01           C  
ATOM   2096  O   ARG B 265      19.799  34.721  12.379  1.00 94.01           O  
ATOM   2097  CG  ARG B 265      22.741  34.077  13.731  1.00 94.01           C  
ATOM   2098  CD  ARG B 265      24.216  34.302  14.031  1.00 94.01           C  
ATOM   2099  NE  ARG B 265      24.406  35.040  15.277  1.00 94.01           N  
ATOM   2100  NH1 ARG B 265      26.696  35.247  15.046  1.00 94.01           N  
ATOM   2101  NH2 ARG B 265      25.639  36.135  16.876  1.00 94.01           N  
ATOM   2102  CZ  ARG B 265      25.580  35.472  15.730  1.00 94.01           C  
ATOM   2103  N   VAL B 266      20.547  33.912  10.424  1.00 94.78           N  
ATOM   2104  CA  VAL B 266      20.121  35.109   9.706  1.00 94.78           C  
ATOM   2105  C   VAL B 266      18.756  34.869   9.064  1.00 94.78           C  
ATOM   2106  CB  VAL B 266      21.150  35.523   8.631  1.00 94.78           C  
ATOM   2107  O   VAL B 266      18.233  35.736   8.360  1.00 94.78           O  
ATOM   2108  CG1 VAL B 266      22.450  35.994   9.280  1.00 94.78           C  
ATOM   2109  CG2 VAL B 266      21.418  34.362   7.674  1.00 94.78           C  
ATOM   2110  N   THR B 267      18.191  33.736   9.202  1.00 96.27           N  
ATOM   2111  CA  THR B 267      16.865  33.444   8.671  1.00 96.27           C  
ATOM   2112  C   THR B 267      15.852  33.287   9.801  1.00 96.27           C  
ATOM   2113  CB  THR B 267      16.877  32.169   7.808  1.00 96.27           C  
ATOM   2114  O   THR B 267      16.230  33.153  10.967  1.00 96.27           O  
ATOM   2115  CG2 THR B 267      17.761  32.346   6.578  1.00 96.27           C  
ATOM   2116  OG1 THR B 267      17.376  31.076   8.588  1.00 96.27           O  
ATOM   2117  N   ASP B 268      14.576  33.206   9.491  1.00 96.72           N  
ATOM   2118  CA  ASP B 268      13.559  33.402  10.520  1.00 96.72           C  
ATOM   2119  C   ASP B 268      12.826  32.097  10.823  1.00 96.72           C  
ATOM   2120  CB  ASP B 268      12.561  34.479  10.091  1.00 96.72           C  
ATOM   2121  O   ASP B 268      12.062  32.018  11.787  1.00 96.72           O  
ATOM   2122  CG  ASP B 268      13.156  35.876  10.099  1.00 96.72           C  
ATOM   2123  OD1 ASP B 268      14.044  36.156  10.934  1.00 96.72           O  
ATOM   2124  OD2 ASP B 268      12.732  36.705   9.266  1.00 96.72           O  
ATOM   2125  N   SER B 269      13.037  31.055  10.029  1.00 97.29           N  
ATOM   2126  CA  SER B 269      12.284  29.823  10.236  1.00 97.29           C  
ATOM   2127  C   SER B 269      13.010  28.623   9.637  1.00 97.29           C  
ATOM   2128  CB  SER B 269      10.886  29.940   9.626  1.00 97.29           C  
ATOM   2129  O   SER B 269      13.969  28.786   8.880  1.00 97.29           O  
ATOM   2130  OG  SER B 269      10.946  29.860   8.212  1.00 97.29           O  
ATOM   2131  N   CYS B 270      12.519  27.404  10.008  1.00 98.04           N  
ATOM   2132  CA  CYS B 270      13.116  26.161   9.532  1.00 98.04           C  
ATOM   2133  C   CYS B 270      12.048  25.104   9.280  1.00 98.04           C  
ATOM   2134  CB  CYS B 270      14.137  25.636  10.542  1.00 98.04           C  
ATOM   2135  O   CYS B 270      11.108  24.966  10.064  1.00 98.04           O  
ATOM   2136  SG  CYS B 270      14.827  24.024  10.109  1.00 98.04           S  
ATOM   2137  N   ILE B 271      12.248  24.412   8.153  1.00 98.32           N  
ATOM   2138  CA  ILE B 271      11.355  23.302   7.836  1.00 98.32           C  
ATOM   2139  C   ILE B 271      12.171  22.030   7.620  1.00 98.32           C  
ATOM   2140  CB  ILE B 271      10.496  23.607   6.588  1.00 98.32           C  
ATOM   2141  O   ILE B 271      13.192  22.049   6.929  1.00 98.32           O  
ATOM   2142  CG1 ILE B 271       9.656  24.869   6.813  1.00 98.32           C  
ATOM   2143  CG2 ILE B 271       9.606  22.410   6.241  1.00 98.32           C  
ATOM   2144  CD1 ILE B 271       8.861  25.309   5.591  1.00 98.32           C  
ATOM   2145  N   VAL B 272      11.711  20.917   8.194  1.00 98.48           N  
ATOM   2146  CA  VAL B 272      12.305  19.606   7.958  1.00 98.48           C  
ATOM   2147  C   VAL B 272      11.218  18.609   7.565  1.00 98.48           C  
ATOM   2148  CB  VAL B 272      13.070  19.097   9.201  1.00 98.48           C  
ATOM   2149  O   VAL B 272      10.294  18.351   8.339  1.00 98.48           O  
ATOM   2150  CG1 VAL B 272      13.653  17.709   8.946  1.00 98.48           C  
ATOM   2151  CG2 VAL B 272      14.173  20.081   9.587  1.00 98.48           C  
ATOM   2152  N   ALA B 273      11.366  18.116   6.382  1.00 98.39           N  
ATOM   2153  CA  ALA B 273      10.437  17.093   5.907  1.00 98.39           C  
ATOM   2154  C   ALA B 273      11.140  15.749   5.742  1.00 98.39           C  
ATOM   2155  CB  ALA B 273       9.802  17.523   4.588  1.00 98.39           C  
ATOM   2156  O   ALA B 273      12.143  15.649   5.031  1.00 98.39           O  
ATOM   2157  N   LEU B 274      10.608  14.701   6.365  1.00 97.42           N  
ATOM   2158  CA  LEU B 274      11.184  13.361   6.323  1.00 97.42           C  
ATOM   2159  C   LEU B 274      10.233  12.382   5.643  1.00 97.42           C  
ATOM   2160  CB  LEU B 274      11.511  12.874   7.738  1.00 97.42           C  
ATOM   2161  O   LEU B 274       9.138  12.121   6.148  1.00 97.42           O  
ATOM   2162  CG  LEU B 274      12.362  13.810   8.597  1.00 97.42           C  
ATOM   2163  CD1 LEU B 274      12.484  13.264  10.015  1.00 97.42           C  
ATOM   2164  CD2 LEU B 274      13.740  14.004   7.973  1.00 97.42           C  
ATOM   2165  N   LEU B 275      10.672  11.847   4.514  1.00 95.91           N  
ATOM   2166  CA  LEU B 275       9.856  10.934   3.721  1.00 95.91           C  
ATOM   2167  C   LEU B 275      10.525   9.568   3.606  1.00 95.91           C  
ATOM   2168  CB  LEU B 275       9.605  11.512   2.326  1.00 95.91           C  
ATOM   2169  O   LEU B 275      11.514   9.416   2.885  1.00 95.91           O  
ATOM   2170  CG  LEU B 275       8.985  12.910   2.273  1.00 95.91           C  
ATOM   2171  CD1 LEU B 275      10.059  13.974   2.470  1.00 95.91           C  
ATOM   2172  CD2 LEU B 275       8.253  13.120   0.952  1.00 95.91           C  
ATOM   2173  N   SER B 276       9.979   8.585   4.267  1.00 93.16           N  
ATOM   2174  CA  SER B 276      10.536   7.236   4.263  1.00 93.16           C  
ATOM   2175  C   SER B 276       9.538   6.224   4.816  1.00 93.16           C  
ATOM   2176  CB  SER B 276      11.829   7.188   5.079  1.00 93.16           C  
ATOM   2177  O   SER B 276       8.380   6.562   5.072  1.00 93.16           O  
ATOM   2178  OG  SER B 276      12.497   5.953   4.888  1.00 93.16           O  
ATOM   2179  N   HIS B 277       9.960   4.951   4.751  1.00 87.93           N  
ATOM   2180  CA  HIS B 277       9.256   3.978   5.577  1.00 87.93           C  
ATOM   2181  C   HIS B 277       9.536   4.207   7.059  1.00 87.93           C  
ATOM   2182  CB  HIS B 277       9.651   2.554   5.182  1.00 87.93           C  
ATOM   2183  O   HIS B 277      10.564   4.786   7.418  1.00 87.93           O  
ATOM   2184  CG  HIS B 277       9.111   2.128   3.854  1.00 87.93           C  
ATOM   2185  CD2 HIS B 277       9.742   1.759   2.714  1.00 87.93           C  
ATOM   2186  ND1 HIS B 277       7.760   2.051   3.590  1.00 87.93           N  
ATOM   2187  CE1 HIS B 277       7.584   1.651   2.342  1.00 87.93           C  
ATOM   2188  NE2 HIS B 277       8.770   1.467   1.788  1.00 87.93           N  
ATOM   2189  N   GLY B 278       8.511   3.786   7.854  1.00 86.20           N  
ATOM   2190  CA  GLY B 278       8.749   4.023   9.269  1.00 86.20           C  
ATOM   2191  C   GLY B 278       7.927   3.122  10.170  1.00 86.20           C  
ATOM   2192  O   GLY B 278       7.164   2.282   9.689  1.00 86.20           O  
ATOM   2193  N   VAL B 279       8.291   3.177  11.413  1.00 82.36           N  
ATOM   2194  CA  VAL B 279       7.541   2.587  12.516  1.00 82.36           C  
ATOM   2195  C   VAL B 279       7.222   3.658  13.557  1.00 82.36           C  
ATOM   2196  CB  VAL B 279       8.316   1.421  13.171  1.00 82.36           C  
ATOM   2197  O   VAL B 279       7.577   4.826  13.383  1.00 82.36           O  
ATOM   2198  CG1 VAL B 279       8.511   0.277  12.177  1.00 82.36           C  
ATOM   2199  CG2 VAL B 279       9.663   1.908  13.701  1.00 82.36           C  
ATOM   2200  N   GLU B 280       6.566   3.251  14.533  1.00 78.95           N  
ATOM   2201  CA  GLU B 280       6.199   4.228  15.554  1.00 78.95           C  
ATOM   2202  C   GLU B 280       7.436   4.890  16.154  1.00 78.95           C  
ATOM   2203  CB  GLU B 280       5.369   3.567  16.657  1.00 78.95           C  
ATOM   2204  O   GLU B 280       8.256   4.224  16.791  1.00 78.95           O  
ATOM   2205  CG  GLU B 280       4.832   4.545  17.693  1.00 78.95           C  
ATOM   2206  CD  GLU B 280       3.892   3.898  18.698  1.00 78.95           C  
ATOM   2207  OE1 GLU B 280       3.472   4.579  19.661  1.00 78.95           O  
ATOM   2208  OE2 GLU B 280       3.575   2.701  18.522  1.00 78.95           O  
ATOM   2209  N   GLY B 281       7.628   6.128  15.905  1.00 84.55           N  
ATOM   2210  CA  GLY B 281       8.653   6.945  16.536  1.00 84.55           C  
ATOM   2211  C   GLY B 281       9.978   6.914  15.798  1.00 84.55           C  
ATOM   2212  O   GLY B 281      10.974   7.461  16.278  1.00 84.55           O  
ATOM   2213  N   ALA B 282       9.954   6.197  14.662  1.00 88.48           N  
ATOM   2214  CA  ALA B 282      11.227   6.092  13.955  1.00 88.48           C  
ATOM   2215  C   ALA B 282      11.011   5.962  12.450  1.00 88.48           C  
ATOM   2216  CB  ALA B 282      12.030   4.904  14.479  1.00 88.48           C  
ATOM   2217  O   ALA B 282       9.933   5.560  12.004  1.00 88.48           O  
ATOM   2218  N   ILE B 283      12.058   6.339  11.648  1.00 91.66           N  
ATOM   2219  CA  ILE B 283      12.012   6.198  10.197  1.00 91.66           C  
ATOM   2220  C   ILE B 283      13.202   5.367   9.721  1.00 91.66           C  
ATOM   2221  CB  ILE B 283      12.005   7.574   9.494  1.00 91.66           C  
ATOM   2222  O   ILE B 283      14.275   5.403  10.328  1.00 91.66           O  
ATOM   2223  CG1 ILE B 283      13.285   8.349   9.826  1.00 91.66           C  
ATOM   2224  CG2 ILE B 283      10.761   8.375   9.889  1.00 91.66           C  
ATOM   2225  CD1 ILE B 283      13.503   9.583   8.961  1.00 91.66           C  
ATOM   2226  N   TYR B 284      13.036   4.683   8.607  1.00 89.97           N  
ATOM   2227  CA  TYR B 284      14.063   3.786   8.088  1.00 89.97           C  
ATOM   2228  C   TYR B 284      15.027   4.532   7.174  1.00 89.97           C  
ATOM   2229  CB  TYR B 284      13.424   2.618   7.331  1.00 89.97           C  
ATOM   2230  O   TYR B 284      14.613   5.396   6.397  1.00 89.97           O  
ATOM   2231  CG  TYR B 284      12.875   1.538   8.232  1.00 89.97           C  
ATOM   2232  CD1 TYR B 284      13.724   0.638   8.870  1.00 89.97           C  
ATOM   2233  CD2 TYR B 284      11.506   1.416   8.446  1.00 89.97           C  
ATOM   2234  CE1 TYR B 284      13.223  -0.360   9.700  1.00 89.97           C  
ATOM   2235  CE2 TYR B 284      10.993   0.422   9.273  1.00 89.97           C  
ATOM   2236  OH  TYR B 284      11.356  -1.445  10.715  1.00 89.97           O  
ATOM   2237  CZ  TYR B 284      11.858  -0.459   9.895  1.00 89.97           C  
ATOM   2238  N   GLY B 285      16.242   4.297   7.351  1.00 93.32           N  
ATOM   2239  CA  GLY B 285      17.187   4.573   6.280  1.00 93.32           C  
ATOM   2240  C   GLY B 285      17.139   3.546   5.164  1.00 93.32           C  
ATOM   2241  O   GLY B 285      16.540   2.480   5.319  1.00 93.32           O  
ATOM   2242  N   VAL B 286      17.838   3.811   4.053  1.00 92.47           N  
ATOM   2243  CA  VAL B 286      17.760   2.912   2.907  1.00 92.47           C  
ATOM   2244  C   VAL B 286      18.443   1.588   3.240  1.00 92.47           C  
ATOM   2245  CB  VAL B 286      18.401   3.540   1.649  1.00 92.47           C  
ATOM   2246  O   VAL B 286      18.226   0.582   2.560  1.00 92.47           O  
ATOM   2247  CG1 VAL B 286      17.583   4.738   1.167  1.00 92.47           C  
ATOM   2248  CG2 VAL B 286      19.843   3.954   1.935  1.00 92.47           C  
ATOM   2249  N   ASP B 287      19.226   1.587   4.257  1.00 90.33           N  
ATOM   2250  CA  ASP B 287      19.928   0.379   4.681  1.00 90.33           C  
ATOM   2251  C   ASP B 287      19.052  -0.472   5.597  1.00 90.33           C  
ATOM   2252  CB  ASP B 287      21.236   0.738   5.388  1.00 90.33           C  
ATOM   2253  O   ASP B 287      19.479  -1.529   6.066  1.00 90.33           O  
ATOM   2254  CG  ASP B 287      21.031   1.643   6.591  1.00 90.33           C  
ATOM   2255  OD1 ASP B 287      19.953   2.264   6.710  1.00 90.33           O  
ATOM   2256  OD2 ASP B 287      21.956   1.737   7.425  1.00 90.33           O  
ATOM   2257  N   GLY B 288      17.893  -0.052   5.928  1.00 85.78           N  
ATOM   2258  CA  GLY B 288      16.960  -0.811   6.746  1.00 85.78           C  
ATOM   2259  C   GLY B 288      17.115  -0.543   8.231  1.00 85.78           C  
ATOM   2260  O   GLY B 288      16.400  -1.124   9.050  1.00 85.78           O  
ATOM   2261  N   LYS B 289      18.024   0.315   8.610  1.00 88.78           N  
ATOM   2262  CA  LYS B 289      18.211   0.702  10.005  1.00 88.78           C  
ATOM   2263  C   LYS B 289      17.330   1.894  10.368  1.00 88.78           C  
ATOM   2264  CB  LYS B 289      19.679   1.034  10.278  1.00 88.78           C  
ATOM   2265  O   LYS B 289      16.896   2.642   9.489  1.00 88.78           O  
ATOM   2266  CG  LYS B 289      20.623  -0.147  10.106  1.00 88.78           C  
ATOM   2267  CD  LYS B 289      22.044   0.207  10.527  1.00 88.78           C  
ATOM   2268  CE  LYS B 289      22.988  -0.976  10.364  1.00 88.78           C  
ATOM   2269  NZ  LYS B 289      24.393  -0.618  10.720  1.00 88.78           N  
ATOM   2270  N   LEU B 290      17.066   2.034  11.636  1.00 90.60           N  
ATOM   2271  CA  LEU B 290      16.081   3.011  12.088  1.00 90.60           C  
ATOM   2272  C   LEU B 290      16.765   4.239  12.679  1.00 90.60           C  
ATOM   2273  CB  LEU B 290      15.143   2.386  13.124  1.00 90.60           C  
ATOM   2274  O   LEU B 290      17.779   4.118  13.369  1.00 90.60           O  
ATOM   2275  CG  LEU B 290      14.105   1.398  12.591  1.00 90.60           C  
ATOM   2276  CD1 LEU B 290      13.520   0.575  13.734  1.00 90.60           C  
ATOM   2277  CD2 LEU B 290      13.003   2.134  11.836  1.00 90.60           C  
ATOM   2278  N   LEU B 291      16.250   5.399  12.369  1.00 94.25           N  
ATOM   2279  CA  LEU B 291      16.558   6.660  13.034  1.00 94.25           C  
ATOM   2280  C   LEU B 291      15.379   7.132  13.878  1.00 94.25           C  
ATOM   2281  CB  LEU B 291      16.926   7.733  12.005  1.00 94.25           C  
ATOM   2282  O   LEU B 291      14.278   7.327  13.360  1.00 94.25           O  
ATOM   2283  CG  LEU B 291      17.230   9.126  12.557  1.00 94.25           C  
ATOM   2284  CD1 LEU B 291      18.521   9.105  13.368  1.00 94.25           C  
ATOM   2285  CD2 LEU B 291      17.321  10.143  11.424  1.00 94.25           C  
ATOM   2286  N   GLN B 292      15.651   7.330  15.123  1.00 91.69           N  
ATOM   2287  CA  GLN B 292      14.596   7.761  16.033  1.00 91.69           C  
ATOM   2288  C   GLN B 292      14.239   9.228  15.806  1.00 91.69           C  
ATOM   2289  CB  GLN B 292      15.018   7.542  17.487  1.00 91.69           C  
ATOM   2290  O   GLN B 292      15.124  10.083  15.734  1.00 91.69           O  
ATOM   2291  CG  GLN B 292      15.299   6.087  17.833  1.00 91.69           C  
ATOM   2292  CD  GLN B 292      14.065   5.210  17.730  1.00 91.69           C  
ATOM   2293  NE2 GLN B 292      14.271   3.927  17.449  1.00 91.69           N  
ATOM   2294  OE1 GLN B 292      12.936   5.680  17.902  1.00 91.69           O  
ATOM   2295  N   LEU B 293      12.958   9.521  15.766  1.00 92.73           N  
ATOM   2296  CA  LEU B 293      12.487  10.880  15.523  1.00 92.73           C  
ATOM   2297  C   LEU B 293      12.845  11.796  16.689  1.00 92.73           C  
ATOM   2298  CB  LEU B 293      10.973  10.890  15.297  1.00 92.73           C  
ATOM   2299  O   LEU B 293      13.141  12.976  16.489  1.00 92.73           O  
ATOM   2300  CG  LEU B 293      10.486  10.366  13.945  1.00 92.73           C  
ATOM   2301  CD1 LEU B 293       8.962  10.323  13.911  1.00 92.73           C  
ATOM   2302  CD2 LEU B 293      11.027  11.229  12.810  1.00 92.73           C  
ATOM   2303  N   GLN B 294      12.779  11.253  17.859  1.00 88.53           N  
ATOM   2304  CA  GLN B 294      13.157  12.038  19.029  1.00 88.53           C  
ATOM   2305  C   GLN B 294      14.579  12.575  18.895  1.00 88.53           C  
ATOM   2306  CB  GLN B 294      13.031  11.200  20.302  1.00 88.53           C  
ATOM   2307  O   GLN B 294      14.869  13.694  19.324  1.00 88.53           O  
ATOM   2308  CG  GLN B 294      12.848  12.027  21.568  1.00 88.53           C  
ATOM   2309  CD  GLN B 294      12.248  11.228  22.709  1.00 88.53           C  
ATOM   2310  NE2 GLN B 294      12.068  11.875  23.856  1.00 88.53           N  
ATOM   2311  OE1 GLN B 294      11.948  10.039  22.562  1.00 88.53           O  
ATOM   2312  N   GLU B 295      15.446  11.749  18.342  1.00 91.90           N  
ATOM   2313  CA  GLU B 295      16.822  12.178  18.112  1.00 91.90           C  
ATOM   2314  C   GLU B 295      16.884  13.304  17.084  1.00 91.90           C  
ATOM   2315  CB  GLU B 295      17.683  10.999  17.652  1.00 91.90           C  
ATOM   2316  O   GLU B 295      17.707  14.215  17.201  1.00 91.90           O  
ATOM   2317  CG  GLU B 295      17.907   9.945  18.727  1.00 91.90           C  
ATOM   2318  CD  GLU B 295      18.716   8.754  18.240  1.00 91.90           C  
ATOM   2319  OE1 GLU B 295      18.979   7.830  19.043  1.00 91.90           O  
ATOM   2320  OE2 GLU B 295      19.090   8.744  17.046  1.00 91.90           O  
ATOM   2321  N   VAL B 296      16.061  13.236  16.132  1.00 95.22           N  
ATOM   2322  CA  VAL B 296      15.996  14.280  15.115  1.00 95.22           C  
ATOM   2323  C   VAL B 296      15.527  15.588  15.746  1.00 95.22           C  
ATOM   2324  CB  VAL B 296      15.059  13.882  13.953  1.00 95.22           C  
ATOM   2325  O   VAL B 296      16.159  16.632  15.569  1.00 95.22           O  
ATOM   2326  CG1 VAL B 296      14.895  15.041  12.971  1.00 95.22           C  
ATOM   2327  CG2 VAL B 296      15.593  12.643  13.237  1.00 95.22           C  
ATOM   2328  N   PHE B 297      14.491  15.571  16.515  1.00 93.80           N  
ATOM   2329  CA  PHE B 297      13.948  16.765  17.152  1.00 93.80           C  
ATOM   2330  C   PHE B 297      14.964  17.379  18.108  1.00 93.80           C  
ATOM   2331  CB  PHE B 297      12.654  16.435  17.903  1.00 93.80           C  
ATOM   2332  O   PHE B 297      15.065  18.603  18.213  1.00 93.80           O  
ATOM   2333  CG  PHE B 297      11.567  15.879  17.023  1.00 93.80           C  
ATOM   2334  CD1 PHE B 297      11.335  16.411  15.760  1.00 93.80           C  
ATOM   2335  CD2 PHE B 297      10.776  14.824  17.459  1.00 93.80           C  
ATOM   2336  CE1 PHE B 297      10.330  15.899  14.944  1.00 93.80           C  
ATOM   2337  CE2 PHE B 297       9.770  14.306  16.648  1.00 93.80           C  
ATOM   2338  CZ  PHE B 297       9.547  14.846  15.392  1.00 93.80           C  
ATOM   2339  N   GLN B 298      15.676  16.523  18.764  1.00 90.94           N  
ATOM   2340  CA  GLN B 298      16.692  16.980  19.705  1.00 90.94           C  
ATOM   2341  C   GLN B 298      17.768  17.801  18.999  1.00 90.94           C  
ATOM   2342  CB  GLN B 298      17.329  15.792  20.428  1.00 90.94           C  
ATOM   2343  O   GLN B 298      18.317  18.742  19.576  1.00 90.94           O  
ATOM   2344  CG  GLN B 298      18.028  16.165  21.728  1.00 90.94           C  
ATOM   2345  CD  GLN B 298      18.471  14.953  22.525  1.00 90.94           C  
ATOM   2346  NE2 GLN B 298      18.821  15.169  23.789  1.00 90.94           N  
ATOM   2347  OE1 GLN B 298      18.498  13.830  22.010  1.00 90.94           O  
ATOM   2348  N   LEU B 299      18.056  17.486  17.774  1.00 95.19           N  
ATOM   2349  CA  LEU B 299      19.063  18.213  17.009  1.00 95.19           C  
ATOM   2350  C   LEU B 299      18.651  19.668  16.815  1.00 95.19           C  
ATOM   2351  CB  LEU B 299      19.287  17.548  15.649  1.00 95.19           C  
ATOM   2352  O   LEU B 299      19.502  20.537  16.608  1.00 95.19           O  
ATOM   2353  CG  LEU B 299      19.929  16.160  15.671  1.00 95.19           C  
ATOM   2354  CD1 LEU B 299      19.911  15.545  14.275  1.00 95.19           C  
ATOM   2355  CD2 LEU B 299      21.355  16.238  16.207  1.00 95.19           C  
ATOM   2356  N   PHE B 300      17.331  19.968  16.881  1.00 94.99           N  
ATOM   2357  CA  PHE B 300      16.826  21.296  16.553  1.00 94.99           C  
ATOM   2358  C   PHE B 300      16.263  21.982  17.792  1.00 94.99           C  
ATOM   2359  CB  PHE B 300      15.751  21.210  15.466  1.00 94.99           C  
ATOM   2360  O   PHE B 300      15.638  23.040  17.692  1.00 94.99           O  
ATOM   2361  CG  PHE B 300      16.272  20.751  14.131  1.00 94.99           C  
ATOM   2362  CD1 PHE B 300      16.714  21.671  13.188  1.00 94.99           C  
ATOM   2363  CD2 PHE B 300      16.321  19.399  13.819  1.00 94.99           C  
ATOM   2364  CE1 PHE B 300      17.198  21.249  11.951  1.00 94.99           C  
ATOM   2365  CE2 PHE B 300      16.803  18.969  12.585  1.00 94.99           C  
ATOM   2366  CZ  PHE B 300      17.240  19.896  11.653  1.00 94.99           C  
ATOM   2367  N   ASP B 301      16.435  21.408  18.937  1.00 89.89           N  
ATOM   2368  CA  ASP B 301      15.915  22.041  20.145  1.00 89.89           C  
ATOM   2369  C   ASP B 301      16.781  23.229  20.559  1.00 89.89           C  
ATOM   2370  CB  ASP B 301      15.829  21.029  21.288  1.00 89.89           C  
ATOM   2371  O   ASP B 301      17.796  23.516  19.921  1.00 89.89           O  
ATOM   2372  CG  ASP B 301      17.192  20.581  21.787  1.00 89.89           C  
ATOM   2373  OD1 ASP B 301      18.209  21.220  21.439  1.00 89.89           O  
ATOM   2374  OD2 ASP B 301      17.250  19.580  22.533  1.00 89.89           O  
ATOM   2375  N   ASN B 302      16.440  23.972  21.585  1.00 87.53           N  
ATOM   2376  CA  ASN B 302      17.047  25.235  21.989  1.00 87.53           C  
ATOM   2377  C   ASN B 302      18.481  25.039  22.472  1.00 87.53           C  
ATOM   2378  CB  ASN B 302      16.208  25.912  23.075  1.00 87.53           C  
ATOM   2379  O   ASN B 302      19.328  25.915  22.288  1.00 87.53           O  
ATOM   2380  CG  ASN B 302      14.866  26.394  22.562  1.00 87.53           C  
ATOM   2381  ND2 ASN B 302      13.857  26.367  23.424  1.00 87.53           N  
ATOM   2382  OD1 ASN B 302      14.737  26.786  21.399  1.00 87.53           O  
ATOM   2383  N   ALA B 303      18.784  23.859  22.992  1.00 84.34           N  
ATOM   2384  CA  ALA B 303      20.117  23.574  23.515  1.00 84.34           C  
ATOM   2385  C   ALA B 303      21.081  23.208  22.390  1.00 84.34           C  
ATOM   2386  CB  ALA B 303      20.055  22.449  24.545  1.00 84.34           C  
ATOM   2387  O   ALA B 303      22.221  23.678  22.363  1.00 84.34           O  
ATOM   2388  N   ASN B 304      20.616  22.452  21.451  1.00 89.32           N  
ATOM   2389  CA  ASN B 304      21.485  21.888  20.424  1.00 89.32           C  
ATOM   2390  C   ASN B 304      21.530  22.772  19.181  1.00 89.32           C  
ATOM   2391  CB  ASN B 304      21.033  20.474  20.054  1.00 89.32           C  
ATOM   2392  O   ASN B 304      22.430  22.636  18.349  1.00 89.32           O  
ATOM   2393  CG  ASN B 304      21.185  19.494  21.200  1.00 89.32           C  
ATOM   2394  ND2 ASN B 304      20.095  18.825  21.557  1.00 89.32           N  
ATOM   2395  OD1 ASN B 304      22.273  19.339  21.761  1.00 89.32           O  
ATOM   2396  N   CYS B 305      20.586  23.652  18.992  1.00 92.54           N  
ATOM   2397  CA  CYS B 305      20.539  24.570  17.860  1.00 92.54           C  
ATOM   2398  C   CYS B 305      20.160  25.975  18.313  1.00 92.54           C  
ATOM   2399  CB  CYS B 305      19.543  24.077  16.810  1.00 92.54           C  
ATOM   2400  O   CYS B 305      19.079  26.467  17.985  1.00 92.54           O  
ATOM   2401  SG  CYS B 305      19.719  24.884  15.204  1.00 92.54           S  
ATOM   2402  N   PRO B 306      21.072  26.670  18.912  1.00 90.12           N  
ATOM   2403  CA  PRO B 306      20.807  28.003  19.459  1.00 90.12           C  
ATOM   2404  C   PRO B 306      20.401  29.011  18.386  1.00 90.12           C  
ATOM   2405  CB  PRO B 306      22.142  28.394  20.098  1.00 90.12           C  
ATOM   2406  O   PRO B 306      19.661  29.956  18.670  1.00 90.12           O  
ATOM   2407  CG  PRO B 306      22.876  27.103  20.268  1.00 90.12           C  
ATOM   2408  CD  PRO B 306      22.308  26.101  19.305  1.00 90.12           C  
ATOM   2409  N   SER B 307      20.860  28.820  17.194  1.00 92.65           N  
ATOM   2410  CA  SER B 307      20.566  29.730  16.092  1.00 92.65           C  
ATOM   2411  C   SER B 307      19.077  29.737  15.763  1.00 92.65           C  
ATOM   2412  CB  SER B 307      21.369  29.346  14.849  1.00 92.65           C  
ATOM   2413  O   SER B 307      18.587  30.651  15.097  1.00 92.65           O  
ATOM   2414  OG  SER B 307      21.186  27.976  14.536  1.00 92.65           O  
ATOM   2415  N   LEU B 308      18.353  28.768  16.283  1.00 93.35           N  
ATOM   2416  CA  LEU B 308      16.932  28.667  15.970  1.00 93.35           C  
ATOM   2417  C   LEU B 308      16.082  28.939  17.207  1.00 93.35           C  
ATOM   2418  CB  LEU B 308      16.605  27.281  15.407  1.00 93.35           C  
ATOM   2419  O   LEU B 308      14.867  28.729  17.189  1.00 93.35           O  
ATOM   2420  CG  LEU B 308      16.979  27.038  13.944  1.00 93.35           C  
ATOM   2421  CD1 LEU B 308      16.736  25.580  13.570  1.00 93.35           C  
ATOM   2422  CD2 LEU B 308      16.192  27.969  13.029  1.00 93.35           C  
ATOM   2423  N   GLN B 309      16.647  29.418  18.240  1.00 90.96           N  
ATOM   2424  CA  GLN B 309      15.891  29.783  19.434  1.00 90.96           C  
ATOM   2425  C   GLN B 309      14.876  30.881  19.129  1.00 90.96           C  
ATOM   2426  CB  GLN B 309      16.834  30.236  20.550  1.00 90.96           C  
ATOM   2427  O   GLN B 309      15.192  31.849  18.434  1.00 90.96           O  
ATOM   2428  CG  GLN B 309      17.593  29.095  21.215  1.00 90.96           C  
ATOM   2429  CD  GLN B 309      18.546  29.573  22.293  1.00 90.96           C  
ATOM   2430  NE2 GLN B 309      19.164  28.632  22.999  1.00 90.96           N  
ATOM   2431  OE1 GLN B 309      18.727  30.779  22.490  1.00 90.96           O  
ATOM   2432  N   ASN B 310      13.659  30.676  19.590  1.00 89.37           N  
ATOM   2433  CA  ASN B 310      12.563  31.628  19.444  1.00 89.37           C  
ATOM   2434  C   ASN B 310      12.136  31.772  17.986  1.00 89.37           C  
ATOM   2435  CB  ASN B 310      12.954  32.990  20.020  1.00 89.37           C  
ATOM   2436  O   ASN B 310      11.523  32.773  17.610  1.00 89.37           O  
ATOM   2437  CG  ASN B 310      13.164  32.952  21.521  1.00 89.37           C  
ATOM   2438  ND2 ASN B 310      14.207  33.624  21.991  1.00 89.37           N  
ATOM   2439  OD1 ASN B 310      12.394  32.322  22.251  1.00 89.37           O  
ATOM   2440  N   LYS B 311      12.610  30.876  17.137  1.00 94.73           N  
ATOM   2441  CA  LYS B 311      12.189  30.805  15.740  1.00 94.73           C  
ATOM   2442  C   LYS B 311      11.333  29.567  15.486  1.00 94.73           C  
ATOM   2443  CB  LYS B 311      13.404  30.802  14.812  1.00 94.73           C  
ATOM   2444  O   LYS B 311      11.582  28.506  16.062  1.00 94.73           O  
ATOM   2445  CG  LYS B 311      14.274  32.045  14.927  1.00 94.73           C  
ATOM   2446  CD  LYS B 311      15.478  31.972  13.996  1.00 94.73           C  
ATOM   2447  CE  LYS B 311      16.399  33.171  14.178  1.00 94.73           C  
ATOM   2448  NZ  LYS B 311      17.600  33.086  13.293  1.00 94.73           N  
ATOM   2449  N   PRO B 312      10.315  29.728  14.715  1.00 96.64           N  
ATOM   2450  CA  PRO B 312       9.430  28.587  14.468  1.00 96.64           C  
ATOM   2451  C   PRO B 312      10.098  27.489  13.643  1.00 96.64           C  
ATOM   2452  CB  PRO B 312       8.258  29.208  13.704  1.00 96.64           C  
ATOM   2453  O   PRO B 312      10.773  27.781  12.653  1.00 96.64           O  
ATOM   2454  CG  PRO B 312       8.842  30.396  13.010  1.00 96.64           C  
ATOM   2455  CD  PRO B 312       9.927  30.969  13.877  1.00 96.64           C  
ATOM   2456  N   LYS B 313       9.945  26.210  14.032  1.00 96.87           N  
ATOM   2457  CA  LYS B 313      10.434  25.021  13.340  1.00 96.87           C  
ATOM   2458  C   LYS B 313       9.283  24.094  12.961  1.00 96.87           C  
ATOM   2459  CB  LYS B 313      11.445  24.273  14.209  1.00 96.87           C  
ATOM   2460  O   LYS B 313       8.494  23.691  13.818  1.00 96.87           O  
ATOM   2461  CG  LYS B 313      12.621  25.125  14.664  1.00 96.87           C  
ATOM   2462  CD  LYS B 313      13.361  24.480  15.828  1.00 96.87           C  
ATOM   2463  CE  LYS B 313      12.578  24.604  17.128  1.00 96.87           C  
ATOM   2464  NZ  LYS B 313      12.617  25.997  17.667  1.00 96.87           N  
ATOM   2465  N   MET B 314       9.223  23.773  11.683  1.00 98.02           N  
ATOM   2466  CA  MET B 314       8.156  22.907  11.189  1.00 98.02           C  
ATOM   2467  C   MET B 314       8.711  21.558  10.745  1.00 98.02           C  
ATOM   2468  CB  MET B 314       7.415  23.575  10.029  1.00 98.02           C  
ATOM   2469  O   MET B 314       9.691  21.500  10.001  1.00 98.02           O  
ATOM   2470  CG  MET B 314       6.681  24.847  10.422  1.00 98.02           C  
ATOM   2471  SD  MET B 314       6.013  25.750   8.971  1.00 98.02           S  
ATOM   2472  CE  MET B 314       7.484  26.689   8.474  1.00 98.02           C  
ATOM   2473  N   PHE B 315       8.044  20.487  11.218  1.00 97.39           N  
ATOM   2474  CA  PHE B 315       8.418  19.131  10.836  1.00 97.39           C  
ATOM   2475  C   PHE B 315       7.250  18.414  10.170  1.00 97.39           C  
ATOM   2476  CB  PHE B 315       8.893  18.338  12.058  1.00 97.39           C  
ATOM   2477  O   PHE B 315       6.132  18.424  10.688  1.00 97.39           O  
ATOM   2478  CG  PHE B 315      10.126  18.905  12.709  1.00 97.39           C  
ATOM   2479  CD1 PHE B 315      11.386  18.419  12.383  1.00 97.39           C  
ATOM   2480  CD2 PHE B 315      10.024  19.925  13.646  1.00 97.39           C  
ATOM   2481  CE1 PHE B 315      12.529  18.941  12.983  1.00 97.39           C  
ATOM   2482  CE2 PHE B 315      11.162  20.452  14.250  1.00 97.39           C  
ATOM   2483  CZ  PHE B 315      12.414  19.958  13.918  1.00 97.39           C  
ATOM   2484  N   PHE B 316       7.492  17.893   9.023  1.00 97.51           N  
ATOM   2485  CA  PHE B 316       6.506  17.078   8.323  1.00 97.51           C  
ATOM   2486  C   PHE B 316       7.039  15.670   8.084  1.00 97.51           C  
ATOM   2487  CB  PHE B 316       6.119  17.726   6.990  1.00 97.51           C  
ATOM   2488  O   PHE B 316       8.036  15.489   7.382  1.00 97.51           O  
ATOM   2489  CG  PHE B 316       5.563  19.117   7.130  1.00 97.51           C  
ATOM   2490  CD1 PHE B 316       4.276  19.321   7.612  1.00 97.51           C  
ATOM   2491  CD2 PHE B 316       6.329  20.222   6.780  1.00 97.51           C  
ATOM   2492  CE1 PHE B 316       3.759  20.608   7.743  1.00 97.51           C  
ATOM   2493  CE2 PHE B 316       5.819  21.511   6.908  1.00 97.51           C  
ATOM   2494  CZ  PHE B 316       4.534  21.702   7.389  1.00 97.51           C  
ATOM   2495  N   ILE B 317       6.327  14.699   8.655  1.00 94.96           N  
ATOM   2496  CA  ILE B 317       6.806  13.322   8.612  1.00 94.96           C  
ATOM   2497  C   ILE B 317       5.840  12.464   7.798  1.00 94.96           C  
ATOM   2498  CB  ILE B 317       6.975  12.738  10.032  1.00 94.96           C  
ATOM   2499  O   ILE B 317       4.682  12.287   8.183  1.00 94.96           O  
ATOM   2500  CG1 ILE B 317       7.799  13.690  10.907  1.00 94.96           C  
ATOM   2501  CG2 ILE B 317       7.623  11.351   9.972  1.00 94.96           C  
ATOM   2502  CD1 ILE B 317       9.275  13.749  10.537  1.00 94.96           C  
ATOM   2503  N   GLN B 318       6.323  12.022   6.686  1.00 93.47           N  
ATOM   2504  CA  GLN B 318       5.582  11.067   5.869  1.00 93.47           C  
ATOM   2505  C   GLN B 318       6.165   9.663   5.999  1.00 93.47           C  
ATOM   2506  CB  GLN B 318       5.580  11.502   4.403  1.00 93.47           C  
ATOM   2507  O   GLN B 318       7.004   9.256   5.192  1.00 93.47           O  
ATOM   2508  CG  GLN B 318       4.885  10.519   3.471  1.00 93.47           C  
ATOM   2509  CD  GLN B 318       3.397  10.403   3.745  1.00 93.47           C  
ATOM   2510  NE2 GLN B 318       2.844   9.216   3.523  1.00 93.47           N  
ATOM   2511  OE1 GLN B 318       2.750  11.373   4.154  1.00 93.47           O  
ATOM   2512  N   ALA B 319       5.733   8.980   6.964  1.00 89.41           N  
ATOM   2513  CA  ALA B 319       6.164   7.619   7.270  1.00 89.41           C  
ATOM   2514  C   ALA B 319       5.105   6.878   8.082  1.00 89.41           C  
ATOM   2515  CB  ALA B 319       7.491   7.638   8.023  1.00 89.41           C  
ATOM   2516  O   ALA B 319       4.376   7.489   8.867  1.00 89.41           O  
ATOM   2517  N   CYS B 320       5.027   5.541   7.849  1.00 79.13           N  
ATOM   2518  CA  CYS B 320       4.101   4.729   8.631  1.00 79.13           C  
ATOM   2519  C   CYS B 320       4.510   4.699  10.099  1.00 79.13           C  
ATOM   2520  CB  CYS B 320       4.038   3.305   8.080  1.00 79.13           C  
ATOM   2521  O   CYS B 320       5.693   4.818  10.421  1.00 79.13           O  
ATOM   2522  SG  CYS B 320       3.453   3.210   6.374  1.00 79.13           S  
ATOM   2523  N   ARG B 321       3.537   4.589  11.010  1.00 78.35           N  
ATOM   2524  CA  ARG B 321       3.791   4.471  12.442  1.00 78.35           C  
ATOM   2525  C   ARG B 321       3.236   3.161  12.990  1.00 78.35           C  
ATOM   2526  CB  ARG B 321       3.182   5.655  13.196  1.00 78.35           C  
ATOM   2527  O   ARG B 321       2.938   3.057  14.182  1.00 78.35           O  
ATOM   2528  CG  ARG B 321       3.791   6.999  12.828  1.00 78.35           C  
ATOM   2529  CD  ARG B 321       3.081   8.149  13.529  1.00 78.35           C  
ATOM   2530  NE  ARG B 321       3.360   8.162  14.962  1.00 78.35           N  
ATOM   2531  NH1 ARG B 321       1.868   9.858  15.447  1.00 78.35           N  
ATOM   2532  NH2 ARG B 321       3.106   8.900  17.122  1.00 78.35           N  
ATOM   2533  CZ  ARG B 321       2.777   8.973  15.840  1.00 78.35           C  
ATOM   2534  N   GLY B 322       3.105   2.302  12.096  1.00 69.86           N  
ATOM   2535  CA  GLY B 322       2.574   0.975  12.368  1.00 69.86           C  
ATOM   2536  C   GLY B 322       2.011   0.293  11.136  1.00 69.86           C  
ATOM   2537  O   GLY B 322       2.100   0.828  10.028  1.00 69.86           O  
ATOM   2538  N   ASP B 323       1.463  -0.894  11.286  1.00 59.28           N  
ATOM   2539  CA  ASP B 323       1.019  -1.682  10.141  1.00 59.28           C  
ATOM   2540  C   ASP B 323      -0.505  -1.759  10.085  1.00 59.28           C  
ATOM   2541  CB  ASP B 323       1.615  -3.090  10.195  1.00 59.28           C  
ATOM   2542  O   ASP B 323      -1.071  -2.244   9.103  1.00 59.28           O  
ATOM   2543  CG  ASP B 323       3.122  -3.104  10.007  1.00 59.28           C  
ATOM   2544  OD1 ASP B 323       3.666  -2.177   9.368  1.00 59.28           O  
ATOM   2545  OD2 ASP B 323       3.771  -4.053  10.498  1.00 59.28           O  
ATOM   2546  N   GLU B 324      -1.202  -1.204  11.022  1.00 58.59           N  
ATOM   2547  CA  GLU B 324      -2.655  -1.330  11.068  1.00 58.59           C  
ATOM   2548  C   GLU B 324      -3.322  -0.403  10.056  1.00 58.59           C  
ATOM   2549  CB  GLU B 324      -3.177  -1.034  12.476  1.00 58.59           C  
ATOM   2550  O   GLU B 324      -2.888   0.736   9.871  1.00 58.59           O  
ATOM   2551  CG  GLU B 324      -3.004  -2.189  13.452  1.00 58.59           C  
ATOM   2552  CD  GLU B 324      -3.676  -1.947  14.794  1.00 58.59           C  
ATOM   2553  OE1 GLU B 324      -3.681  -2.865  15.645  1.00 58.59           O  
ATOM   2554  OE2 GLU B 324      -4.202  -0.830  14.996  1.00 58.59           O  
ATOM   2555  N   THR B 325      -4.241  -0.938   9.229  1.00 53.47           N  
ATOM   2556  CA  THR B 325      -5.042  -0.129   8.318  1.00 53.47           C  
ATOM   2557  C   THR B 325      -6.287   0.405   9.020  1.00 53.47           C  
ATOM   2558  CB  THR B 325      -5.457  -0.935   7.073  1.00 53.47           C  
ATOM   2559  O   THR B 325      -6.963  -0.331   9.742  1.00 53.47           O  
ATOM   2560  CG2 THR B 325      -4.340  -0.959   6.035  1.00 53.47           C  
ATOM   2561  OG1 THR B 325      -5.761  -2.280   7.462  1.00 53.47           O  
ATOM   2562  N   ASP B 326      -6.499   1.708   9.022  1.00 56.43           N  
ATOM   2563  CA  ASP B 326      -7.696   2.311   9.601  1.00 56.43           C  
ATOM   2564  C   ASP B 326      -8.924   2.033   8.736  1.00 56.43           C  
ATOM   2565  CB  ASP B 326      -7.506   3.820   9.775  1.00 56.43           C  
ATOM   2566  O   ASP B 326      -9.021   2.525   7.610  1.00 56.43           O  
ATOM   2567  CG  ASP B 326      -8.593   4.460  10.621  1.00 56.43           C  
ATOM   2568  OD1 ASP B 326      -9.637   3.816  10.862  1.00 56.43           O  
ATOM   2569  OD2 ASP B 326      -8.405   5.620  11.048  1.00 56.43           O  
ATOM   2570  N   ARG B 327      -9.887   1.276   9.186  1.00 47.66           N  
ATOM   2571  CA  ARG B 327     -11.064   0.885   8.416  1.00 47.66           C  
ATOM   2572  C   ARG B 327     -12.171   1.926   8.544  1.00 47.66           C  
ATOM   2573  CB  ARG B 327     -11.575  -0.483   8.872  1.00 47.66           C  
ATOM   2574  O   ARG B 327     -13.158   1.883   7.807  1.00 47.66           O  
ATOM   2575  CG  ARG B 327     -10.636  -1.632   8.543  1.00 47.66           C  
ATOM   2576  CD  ARG B 327     -11.256  -2.982   8.878  1.00 47.66           C  
ATOM   2577  NE  ARG B 327     -10.292  -4.068   8.737  1.00 47.66           N  
ATOM   2578  NH1 ARG B 327     -11.735  -5.720   9.463  1.00 47.66           N  
ATOM   2579  NH2 ARG B 327      -9.590  -6.252   8.853  1.00 47.66           N  
ATOM   2580  CZ  ARG B 327     -10.541  -5.344   9.018  1.00 47.66           C  
ATOM   2581  N   GLY B 328     -12.040   3.084   9.158  1.00 46.95           N  
ATOM   2582  CA  GLY B 328     -13.029   4.135   9.333  1.00 46.95           C  
ATOM   2583  C   GLY B 328     -14.333   3.635   9.926  1.00 46.95           C  
ATOM   2584  O   GLY B 328     -14.445   2.463  10.291  1.00 46.95           O  
ATOM   2585  N   VAL B 329     -15.225   4.439  10.593  1.00 45.97           N  
ATOM   2586  CA  VAL B 329     -16.553   4.128  11.112  1.00 45.97           C  
ATOM   2587  C   VAL B 329     -17.603   4.953  10.372  1.00 45.97           C  
ATOM   2588  CB  VAL B 329     -16.643   4.389  12.632  1.00 45.97           C  
ATOM   2589  O   VAL B 329     -17.325   6.069   9.928  1.00 45.97           O  
ATOM   2590  CG1 VAL B 329     -17.190   3.162  13.360  1.00 45.97           C  
ATOM   2591  CG2 VAL B 329     -15.275   4.779  13.189  1.00 45.97           C  
ATOM   2592  N   ASP B 330     -18.788   4.441  10.017  1.00 40.00           N  
ATOM   2593  CA  ASP B 330     -19.871   5.141   9.333  1.00 40.00           C  
ATOM   2594  C   ASP B 330     -20.369   6.323  10.161  1.00 40.00           C  
ATOM   2595  CB  ASP B 330     -21.026   4.183   9.035  1.00 40.00           C  
ATOM   2596  O   ASP B 330     -20.439   6.242  11.389  1.00 40.00           O  
ATOM   2597  CG  ASP B 330     -20.709   3.199   7.923  1.00 40.00           C  
ATOM   2598  OD1 ASP B 330     -19.839   3.496   7.076  1.00 40.00           O  
ATOM   2599  OD2 ASP B 330     -21.336   2.119   7.892  1.00 40.00           O  
ATOM   2600  N   GLN B 331     -20.351   7.555   9.535  1.00 35.03           N  
ATOM   2601  CA  GLN B 331     -20.786   8.781  10.196  1.00 35.03           C  
ATOM   2602  C   GLN B 331     -22.254   8.696  10.602  1.00 35.03           C  
ATOM   2603  CB  GLN B 331     -20.561   9.991   9.288  1.00 35.03           C  
ATOM   2604  O   GLN B 331     -23.099   8.272   9.810  1.00 35.03           O  
ATOM   2605  CG  GLN B 331     -20.465  11.313  10.037  1.00 35.03           C  
ATOM   2606  CD  GLN B 331     -19.904  12.433   9.181  1.00 35.03           C  
ATOM   2607  NE2 GLN B 331     -19.580  13.556   9.813  1.00 35.03           N  
ATOM   2608  OE1 GLN B 331     -19.763  12.290   7.963  1.00 35.03           O  
ATOM   2609  N   GLN B 332     -22.603   8.697  11.913  1.00 28.84           N  
ATOM   2610  CA  GLN B 332     -23.981   8.926  12.333  1.00 28.84           C  
ATOM   2611  C   GLN B 332     -24.336  10.409  12.269  1.00 28.84           C  
ATOM   2612  CB  GLN B 332     -24.207   8.392  13.748  1.00 28.84           C  
ATOM   2613  O   GLN B 332     -23.458  11.268  12.373  1.00 28.84           O  
ATOM   2614  CG  GLN B 332     -24.744   6.968  13.790  1.00 28.84           C  
ATOM   2615  CD  GLN B 332     -24.983   6.472  15.204  1.00 28.84           C  
ATOM   2616  NE2 GLN B 332     -25.591   5.297  15.325  1.00 28.84           N  
ATOM   2617  OE1 GLN B 332     -24.622   7.139  16.179  1.00 28.84           O  
ATOM   2618  N   ASP B 333     -25.361  10.851  11.682  1.00 28.88           N  
ATOM   2619  CA  ASP B 333     -25.829  12.212  11.441  1.00 28.88           C  
ATOM   2620  C   ASP B 333     -25.849  13.024  12.735  1.00 28.88           C  
ATOM   2621  CB  ASP B 333     -27.222  12.197  10.808  1.00 28.88           C  
ATOM   2622  O   ASP B 333     -26.658  13.942  12.885  1.00 28.88           O  
ATOM   2623  CG  ASP B 333     -27.184  12.134   9.292  1.00 28.88           C  
ATOM   2624  OD1 ASP B 333     -26.113  12.381   8.698  1.00 28.88           O  
ATOM   2625  OD2 ASP B 333     -28.236  11.838   8.685  1.00 28.88           O  
ATOM   2626  N   GLY B 334     -24.940  12.929  13.615  1.00 24.96           N  
ATOM   2627  CA  GLY B 334     -25.225  13.694  14.819  1.00 24.96           C  
ATOM   2628  C   GLY B 334     -25.188  15.194  14.595  1.00 24.96           C  
ATOM   2629  O   GLY B 334     -24.685  15.662  13.572  1.00 24.96           O  
ATOM   2630  N   LYS B 335     -26.189  15.930  15.036  1.00 26.75           N  
ATOM   2631  CA  LYS B 335     -26.492  17.358  15.053  1.00 26.75           C  
ATOM   2632  C   LYS B 335     -25.390  18.146  15.756  1.00 26.75           C  
ATOM   2633  CB  LYS B 335     -27.836  17.614  15.737  1.00 26.75           C  
ATOM   2634  O   LYS B 335     -25.153  17.960  16.951  1.00 26.75           O  
ATOM   2635  CG  LYS B 335     -29.041  17.389  14.835  1.00 26.75           C  
ATOM   2636  CD  LYS B 335     -30.336  17.810  15.519  1.00 26.75           C  
ATOM   2637  CE  LYS B 335     -31.544  17.574  14.622  1.00 26.75           C  
ATOM   2638  NZ  LYS B 335     -32.826  17.867  15.332  1.00 26.75           N  
ATOM   2639  N   ASN B 336     -24.219  18.209  15.184  1.00 25.70           N  
ATOM   2640  CA  ASN B 336     -23.061  18.749  15.891  1.00 25.70           C  
ATOM   2641  C   ASN B 336     -23.256  20.221  16.243  1.00 25.70           C  
ATOM   2642  CB  ASN B 336     -21.791  18.565  15.058  1.00 25.70           C  
ATOM   2643  O   ASN B 336     -23.347  21.069  15.353  1.00 25.70           O  
ATOM   2644  CG  ASN B 336     -21.055  17.281  15.391  1.00 25.70           C  
ATOM   2645  ND2 ASN B 336     -20.173  16.854  14.495  1.00 25.70           N  
ATOM   2646  OD1 ASN B 336     -21.279  16.679  16.444  1.00 25.70           O  
ATOM   2647  N   HIS B 337     -24.013  20.575  17.238  1.00 22.67           N  
ATOM   2648  CA  HIS B 337     -24.218  21.972  17.602  1.00 22.67           C  
ATOM   2649  C   HIS B 337     -22.933  22.597  18.135  1.00 22.67           C  
ATOM   2650  CB  HIS B 337     -25.333  22.097  18.643  1.00 22.67           C  
ATOM   2651  O   HIS B 337     -22.968  23.655  18.767  1.00 22.67           O  
ATOM   2652  CG  HIS B 337     -26.709  22.027  18.060  1.00 22.67           C  
ATOM   2653  CD2 HIS B 337     -27.668  21.077  18.157  1.00 22.67           C  
ATOM   2654  ND1 HIS B 337     -27.230  23.022  17.262  1.00 22.67           N  
ATOM   2655  CE1 HIS B 337     -28.455  22.687  16.894  1.00 22.67           C  
ATOM   2656  NE2 HIS B 337     -28.745  21.511  17.424  1.00 22.67           N  
ATOM   2657  N   ALA B 338     -21.802  22.427  17.566  1.00 23.40           N  
ATOM   2658  CA  ALA B 338     -20.626  22.800  18.348  1.00 23.40           C  
ATOM   2659  C   ALA B 338     -20.555  24.312  18.544  1.00 23.40           C  
ATOM   2660  CB  ALA B 338     -19.354  22.295  17.671  1.00 23.40           C  
ATOM   2661  O   ALA B 338     -20.479  25.068  17.572  1.00 23.40           O  
ATOM   2662  N   GLY B 339     -21.386  24.930  19.386  1.00 21.87           N  
ATOM   2663  CA  GLY B 339     -21.329  26.371  19.573  1.00 21.87           C  
ATOM   2664  C   GLY B 339     -20.015  26.844  20.166  1.00 21.87           C  
ATOM   2665  O   GLY B 339     -19.765  26.662  21.359  1.00 21.87           O  
ATOM   2666  N   SER B 340     -18.890  26.622  19.553  1.00 23.49           N  
ATOM   2667  CA  SER B 340     -17.670  26.889  20.309  1.00 23.49           C  
ATOM   2668  C   SER B 340     -17.534  28.373  20.632  1.00 23.49           C  
ATOM   2669  CB  SER B 340     -16.442  26.413  19.532  1.00 23.49           C  
ATOM   2670  O   SER B 340     -17.688  29.222  19.752  1.00 23.49           O  
ATOM   2671  OG  SER B 340     -16.322  25.003  19.597  1.00 23.49           O  
ATOM   2672  N   PRO B 341     -17.815  28.739  21.883  1.00 22.87           N  
ATOM   2673  CA  PRO B 341     -17.726  30.088  22.445  1.00 22.87           C  
ATOM   2674  C   PRO B 341     -16.321  30.678  22.346  1.00 22.87           C  
ATOM   2675  CB  PRO B 341     -18.133  29.889  23.907  1.00 22.87           C  
ATOM   2676  O   PRO B 341     -15.333  29.963  22.536  1.00 22.87           O  
ATOM   2677  CG  PRO B 341     -18.201  28.407  24.086  1.00 22.87           C  
ATOM   2678  CD  PRO B 341     -17.898  27.753  22.768  1.00 22.87           C  
ATOM   2679  N   GLY B 342     -16.073  31.604  21.438  1.00 19.68           N  
ATOM   2680  CA  GLY B 342     -14.808  32.199  21.038  1.00 19.68           C  
ATOM   2681  C   GLY B 342     -14.027  32.780  22.202  1.00 19.68           C  
ATOM   2682  O   GLY B 342     -14.407  32.604  23.361  1.00 19.68           O  
ATOM   2683  N   CYS B 343     -13.466  34.044  22.020  1.00 19.83           N  
ATOM   2684  CA  CYS B 343     -12.127  34.615  21.936  1.00 19.83           C  
ATOM   2685  C   CYS B 343     -11.750  35.315  23.236  1.00 19.83           C  
ATOM   2686  CB  CYS B 343     -12.037  35.601  20.771  1.00 19.83           C  
ATOM   2687  O   CYS B 343     -12.293  36.374  23.556  1.00 19.83           O  
ATOM   2688  SG  CYS B 343     -11.980  34.808  19.149  1.00 19.83           S  
ATOM   2689  N   GLU B 344     -11.786  34.681  24.401  1.00 22.47           N  
ATOM   2690  CA  GLU B 344     -11.514  35.579  25.520  1.00 22.47           C  
ATOM   2691  C   GLU B 344     -10.123  36.196  25.405  1.00 22.47           C  
ATOM   2692  CB  GLU B 344     -11.652  34.836  26.851  1.00 22.47           C  
ATOM   2693  O   GLU B 344      -9.129  35.479  25.273  1.00 22.47           O  
ATOM   2694  CG  GLU B 344     -13.013  35.006  27.512  1.00 22.47           C  
ATOM   2695  CD  GLU B 344     -13.109  34.328  28.869  1.00 22.47           C  
ATOM   2696  OE1 GLU B 344     -14.148  34.481  29.551  1.00 22.47           O  
ATOM   2697  OE2 GLU B 344     -12.138  33.640  29.255  1.00 22.47           O  
ATOM   2698  N   GLU B 345      -9.924  37.368  24.818  1.00 22.76           N  
ATOM   2699  CA  GLU B 345      -8.659  38.025  24.505  1.00 22.76           C  
ATOM   2700  C   GLU B 345      -7.926  38.445  25.776  1.00 22.76           C  
ATOM   2701  CB  GLU B 345      -8.894  39.243  23.607  1.00 22.76           C  
ATOM   2702  O   GLU B 345      -8.423  39.274  26.541  1.00 22.76           O  
ATOM   2703  CG  GLU B 345      -8.561  39.000  22.142  1.00 22.76           C  
ATOM   2704  CD  GLU B 345      -8.762  40.229  21.269  1.00 22.76           C  
ATOM   2705  OE1 GLU B 345      -8.368  40.200  20.081  1.00 22.76           O  
ATOM   2706  OE2 GLU B 345      -9.318  41.228  21.778  1.00 22.76           O  
ATOM   2707  N   SER B 346      -7.325  37.539  26.573  1.00 22.34           N  
ATOM   2708  CA  SER B 346      -6.727  37.907  27.852  1.00 22.34           C  
ATOM   2709  C   SER B 346      -5.489  38.776  27.654  1.00 22.34           C  
ATOM   2710  CB  SER B 346      -6.359  36.657  28.652  1.00 22.34           C  
ATOM   2711  O   SER B 346      -4.570  38.398  26.924  1.00 22.34           O  
ATOM   2712  OG  SER B 346      -7.276  35.607  28.395  1.00 22.34           O  
ATOM   2713  N   ASP B 347      -5.509  40.013  27.434  1.00 22.82           N  
ATOM   2714  CA  ASP B 347      -4.372  40.856  27.076  1.00 22.82           C  
ATOM   2715  C   ASP B 347      -3.379  40.958  28.232  1.00 22.82           C  
ATOM   2716  CB  ASP B 347      -4.846  42.251  26.665  1.00 22.82           C  
ATOM   2717  O   ASP B 347      -3.670  41.584  29.253  1.00 22.82           O  
ATOM   2718  CG  ASP B 347      -4.754  42.492  25.168  1.00 22.82           C  
ATOM   2719  OD1 ASP B 347      -4.165  41.654  24.451  1.00 22.82           O  
ATOM   2720  OD2 ASP B 347      -5.273  43.529  24.702  1.00 22.82           O  
ATOM   2721  N   ALA B 348      -2.668  39.846  28.665  1.00 24.40           N  
ATOM   2722  CA  ALA B 348      -1.826  39.888  29.858  1.00 24.40           C  
ATOM   2723  C   ALA B 348      -0.652  40.845  29.667  1.00 24.40           C  
ATOM   2724  CB  ALA B 348      -1.319  38.490  30.201  1.00 24.40           C  
ATOM   2725  O   ALA B 348      -0.163  41.021  28.549  1.00 24.40           O  
ATOM   2726  N   GLY B 349      -0.454  41.833  30.500  1.00 24.18           N  
ATOM   2727  CA  GLY B 349       0.460  42.950  30.677  1.00 24.18           C  
ATOM   2728  C   GLY B 349       1.905  42.519  30.844  1.00 24.18           C  
ATOM   2729  O   GLY B 349       2.178  41.367  31.188  1.00 24.18           O  
ATOM   2730  N   LYS B 350       2.930  42.935  30.010  1.00 27.80           N  
ATOM   2731  CA  LYS B 350       4.306  42.666  29.604  1.00 27.80           C  
ATOM   2732  C   LYS B 350       5.281  42.948  30.744  1.00 27.80           C  
ATOM   2733  CB  LYS B 350       4.678  43.501  28.378  1.00 27.80           C  
ATOM   2734  O   LYS B 350       5.915  44.004  30.779  1.00 27.80           O  
ATOM   2735  CG  LYS B 350       4.329  42.842  27.052  1.00 27.80           C  
ATOM   2736  CD  LYS B 350       4.862  43.645  25.872  1.00 27.80           C  
ATOM   2737  CE  LYS B 350       4.488  43.003  24.543  1.00 27.80           C  
ATOM   2738  NZ  LYS B 350       4.976  43.806  23.382  1.00 27.80           N  
ATOM   2739  N   GLU B 351       5.100  42.556  31.999  1.00 27.89           N  
ATOM   2740  CA  GLU B 351       6.106  43.069  32.923  1.00 27.89           C  
ATOM   2741  C   GLU B 351       7.491  42.522  32.591  1.00 27.89           C  
ATOM   2742  CB  GLU B 351       5.736  42.723  34.368  1.00 27.89           C  
ATOM   2743  O   GLU B 351       7.621  41.387  32.127  1.00 27.89           O  
ATOM   2744  CG  GLU B 351       4.987  43.831  35.093  1.00 27.89           C  
ATOM   2745  CD  GLU B 351       4.937  43.635  36.600  1.00 27.89           C  
ATOM   2746  OE1 GLU B 351       4.484  44.556  37.318  1.00 27.89           O  
ATOM   2747  OE2 GLU B 351       5.356  42.552  37.067  1.00 27.89           O  
ATOM   2748  N   LYS B 352       8.612  43.246  32.535  1.00 30.98           N  
ATOM   2749  CA  LYS B 352      10.003  43.205  32.093  1.00 30.98           C  
ATOM   2750  C   LYS B 352      10.797  42.161  32.873  1.00 30.98           C  
ATOM   2751  CB  LYS B 352      10.655  44.580  32.244  1.00 30.98           C  
ATOM   2752  O   LYS B 352      11.359  42.462  33.928  1.00 30.98           O  
ATOM   2753  CG  LYS B 352      10.359  45.536  31.098  1.00 30.98           C  
ATOM   2754  CD  LYS B 352      11.156  46.827  31.225  1.00 30.98           C  
ATOM   2755  CE  LYS B 352      10.822  47.805  30.107  1.00 30.98           C  
ATOM   2756  NZ  LYS B 352      11.595  49.076  30.233  1.00 30.98           N  
ATOM   2757  N   LEU B 353      10.295  40.915  33.229  1.00 28.65           N  
ATOM   2758  CA  LEU B 353      10.971  40.164  34.281  1.00 28.65           C  
ATOM   2759  C   LEU B 353      12.380  39.770  33.849  1.00 28.65           C  
ATOM   2760  CB  LEU B 353      10.168  38.914  34.648  1.00 28.65           C  
ATOM   2761  O   LEU B 353      12.698  39.796  32.658  1.00 28.65           O  
ATOM   2762  CG  LEU B 353       9.452  38.939  35.999  1.00 28.65           C  
ATOM   2763  CD1 LEU B 353       7.963  39.206  35.805  1.00 28.65           C  
ATOM   2764  CD2 LEU B 353       9.673  37.629  36.747  1.00 28.65           C  
ATOM   2765  N   PRO B 354      13.164  38.968  34.686  1.00 32.55           N  
ATOM   2766  CA  PRO B 354      14.501  38.369  34.699  1.00 32.55           C  
ATOM   2767  C   PRO B 354      14.757  37.472  33.490  1.00 32.55           C  
ATOM   2768  CB  PRO B 354      14.510  37.555  35.995  1.00 32.55           C  
ATOM   2769  O   PRO B 354      13.820  37.112  32.773  1.00 32.55           O  
ATOM   2770  CG  PRO B 354      13.097  37.595  36.481  1.00 32.55           C  
ATOM   2771  CD  PRO B 354      12.298  38.465  35.554  1.00 32.55           C  
ATOM   2772  N   LYS B 355      16.129  37.166  33.114  1.00 36.32           N  
ATOM   2773  CA  LYS B 355      16.495  36.324  31.979  1.00 36.32           C  
ATOM   2774  C   LYS B 355      15.644  35.059  31.936  1.00 36.32           C  
ATOM   2775  CB  LYS B 355      17.978  35.956  32.040  1.00 36.32           C  
ATOM   2776  O   LYS B 355      15.635  34.277  32.889  1.00 36.32           O  
ATOM   2777  CG  LYS B 355      18.911  37.063  31.570  1.00 36.32           C  
ATOM   2778  CD  LYS B 355      20.361  36.598  31.541  1.00 36.32           C  
ATOM   2779  CE  LYS B 355      21.300  37.719  31.117  1.00 36.32           C  
ATOM   2780  NZ  LYS B 355      22.730  37.291  31.165  1.00 36.32           N  
ATOM   2781  N   MET B 356      14.638  35.069  31.296  1.00 35.80           N  
ATOM   2782  CA  MET B 356      13.590  34.053  31.260  1.00 35.80           C  
ATOM   2783  C   MET B 356      14.109  32.756  30.649  1.00 35.80           C  
ATOM   2784  CB  MET B 356      12.380  34.556  30.470  1.00 35.80           C  
ATOM   2785  O   MET B 356      14.835  32.781  29.653  1.00 35.80           O  
ATOM   2786  CG  MET B 356      11.044  34.132  31.059  1.00 35.80           C  
ATOM   2787  SD  MET B 356       9.620  34.687  30.043  1.00 35.80           S  
ATOM   2788  CE  MET B 356      10.102  34.020  28.426  1.00 35.80           C  
ATOM   2789  N   ARG B 357      14.362  31.728  31.332  1.00 50.57           N  
ATOM   2790  CA  ARG B 357      14.697  30.364  30.936  1.00 50.57           C  
ATOM   2791  C   ARG B 357      13.669  29.810  29.957  1.00 50.57           C  
ATOM   2792  CB  ARG B 357      14.794  29.456  32.164  1.00 50.57           C  
ATOM   2793  O   ARG B 357      12.466  30.022  30.125  1.00 50.57           O  
ATOM   2794  CG  ARG B 357      16.080  29.627  32.957  1.00 50.57           C  
ATOM   2795  CD  ARG B 357      16.262  28.517  33.982  1.00 50.57           C  
ATOM   2796  NE  ARG B 357      17.422  28.757  34.836  1.00 50.57           N  
ATOM   2797  NH1 ARG B 357      17.094  26.891  36.158  1.00 50.57           N  
ATOM   2798  NH2 ARG B 357      18.864  28.291  36.562  1.00 50.57           N  
ATOM   2799  CZ  ARG B 357      17.791  27.979  35.850  1.00 50.57           C  
ATOM   2800  N   LEU B 358      14.187  29.293  28.757  1.00 56.67           N  
ATOM   2801  CA  LEU B 358      13.295  28.678  27.780  1.00 56.67           C  
ATOM   2802  C   LEU B 358      13.197  27.173  28.006  1.00 56.67           C  
ATOM   2803  CB  LEU B 358      13.782  28.962  26.357  1.00 56.67           C  
ATOM   2804  O   LEU B 358      14.173  26.536  28.408  1.00 56.67           O  
ATOM   2805  CG  LEU B 358      13.552  30.380  25.832  1.00 56.67           C  
ATOM   2806  CD1 LEU B 358      14.565  30.712  24.741  1.00 56.67           C  
ATOM   2807  CD2 LEU B 358      12.127  30.533  25.311  1.00 56.67           C  
ATOM   2808  N   PRO B 359      12.061  26.583  27.668  1.00 63.95           N  
ATOM   2809  CA  PRO B 359      11.984  25.120  27.649  1.00 63.95           C  
ATOM   2810  C   PRO B 359      12.849  24.498  26.555  1.00 63.95           C  
ATOM   2811  CB  PRO B 359      10.500  24.848  27.392  1.00 63.95           C  
ATOM   2812  O   PRO B 359      13.150  25.153  25.554  1.00 63.95           O  
ATOM   2813  CG  PRO B 359       9.816  26.141  27.700  1.00 63.95           C  
ATOM   2814  CD  PRO B 359      10.816  27.253  27.567  1.00 63.95           C  
ATOM   2815  N   THR B 360      13.208  23.296  26.748  1.00 67.22           N  
ATOM   2816  CA  THR B 360      14.116  22.621  25.827  1.00 67.22           C  
ATOM   2817  C   THR B 360      13.511  22.543  24.429  1.00 67.22           C  
ATOM   2818  CB  THR B 360      14.459  21.203  26.321  1.00 67.22           C  
ATOM   2819  O   THR B 360      14.188  22.821  23.437  1.00 67.22           O  
ATOM   2820  CG2 THR B 360      15.675  20.645  25.587  1.00 67.22           C  
ATOM   2821  OG1 THR B 360      14.741  21.247  27.725  1.00 67.22           O  
ATOM   2822  N   ARG B 361      12.227  22.241  24.345  1.00 70.96           N  
ATOM   2823  CA  ARG B 361      11.562  22.100  23.053  1.00 70.96           C  
ATOM   2824  C   ARG B 361      10.396  23.075  22.928  1.00 70.96           C  
ATOM   2825  CB  ARG B 361      11.068  20.665  22.856  1.00 70.96           C  
ATOM   2826  O   ARG B 361       9.305  22.816  23.440  1.00 70.96           O  
ATOM   2827  CG  ARG B 361      12.181  19.661  22.599  1.00 70.96           C  
ATOM   2828  CD  ARG B 361      11.630  18.277  22.285  1.00 70.96           C  
ATOM   2829  NE  ARG B 361      12.575  17.485  21.503  1.00 70.96           N  
ATOM   2830  NH1 ARG B 361      11.179  15.657  21.283  1.00 70.96           N  
ATOM   2831  NH2 ARG B 361      13.270  15.629  20.343  1.00 70.96           N  
ATOM   2832  CZ  ARG B 361      12.339  16.259  21.045  1.00 70.96           C  
ATOM   2833  N   SER B 362      10.648  24.157  22.351  1.00 82.09           N  
ATOM   2834  CA  SER B 362       9.618  25.162  22.108  1.00 82.09           C  
ATOM   2835  C   SER B 362       9.629  25.625  20.655  1.00 82.09           C  
ATOM   2836  CB  SER B 362       9.811  26.362  23.036  1.00 82.09           C  
ATOM   2837  O   SER B 362      10.574  25.343  19.916  1.00 82.09           O  
ATOM   2838  OG  SER B 362      11.025  27.033  22.745  1.00 82.09           O  
ATOM   2839  N   ASP B 363       8.475  26.227  20.209  1.00 92.47           N  
ATOM   2840  CA  ASP B 363       8.357  26.849  18.894  1.00 92.47           C  
ATOM   2841  C   ASP B 363       8.450  25.807  17.782  1.00 92.47           C  
ATOM   2842  CB  ASP B 363       9.438  27.916  18.706  1.00 92.47           C  
ATOM   2843  O   ASP B 363       9.130  26.023  16.777  1.00 92.47           O  
ATOM   2844  CG  ASP B 363       9.393  28.999  19.770  1.00 92.47           C  
ATOM   2845  OD1 ASP B 363       8.435  29.802  19.783  1.00 92.47           O  
ATOM   2846  OD2 ASP B 363      10.326  29.052  20.600  1.00 92.47           O  
ATOM   2847  N   MET B 364       7.908  24.591  18.036  1.00 93.50           N  
ATOM   2848  CA  MET B 364       7.932  23.516  17.048  1.00 93.50           C  
ATOM   2849  C   MET B 364       6.519  23.045  16.721  1.00 93.50           C  
ATOM   2850  CB  MET B 364       8.772  22.341  17.552  1.00 93.50           C  
ATOM   2851  O   MET B 364       5.662  22.980  17.605  1.00 93.50           O  
ATOM   2852  CG  MET B 364      10.235  22.686  17.779  1.00 93.50           C  
ATOM   2853  SD  MET B 364      11.222  21.239  18.325  1.00 93.50           S  
ATOM   2854  CE  MET B 364      12.862  22.002  18.461  1.00 93.50           C  
ATOM   2855  N   ILE B 365       6.282  22.818  15.514  1.00 94.61           N  
ATOM   2856  CA  ILE B 365       5.051  22.165  15.081  1.00 94.61           C  
ATOM   2857  C   ILE B 365       5.387  20.967  14.195  1.00 94.61           C  
ATOM   2858  CB  ILE B 365       4.126  23.146  14.327  1.00 94.61           C  
ATOM   2859  O   ILE B 365       6.218  21.070  13.290  1.00 94.61           O  
ATOM   2860  CG1 ILE B 365       2.766  22.494  14.052  1.00 94.61           C  
ATOM   2861  CG2 ILE B 365       4.782  23.614  13.025  1.00 94.61           C  
ATOM   2862  CD1 ILE B 365       1.677  23.479  13.650  1.00 94.61           C  
ATOM   2863  N   CYS B 366       4.799  19.838  14.542  1.00 93.39           N  
ATOM   2864  CA  CYS B 366       5.127  18.590  13.861  1.00 93.39           C  
ATOM   2865  C   CYS B 366       3.874  17.932  13.295  1.00 93.39           C  
ATOM   2866  CB  CYS B 366       5.832  17.628  14.816  1.00 93.39           C  
ATOM   2867  O   CYS B 366       2.943  17.618  14.038  1.00 93.39           O  
ATOM   2868  SG  CYS B 366       7.363  18.285  15.514  1.00 93.39           S  
ATOM   2869  N   GLY B 367       3.889  17.758  11.985  1.00 95.31           N  
ATOM   2870  CA  GLY B 367       2.811  17.039  11.325  1.00 95.31           C  
ATOM   2871  C   GLY B 367       3.179  15.614  10.961  1.00 95.31           C  
ATOM   2872  O   GLY B 367       4.274  15.360  10.454  1.00 95.31           O  
ATOM   2873  N   TYR B 368       2.263  14.670  11.248  1.00 92.10           N  
ATOM   2874  CA  TYR B 368       2.443  13.259  10.925  1.00 92.10           C  
ATOM   2875  C   TYR B 368       1.393  12.791   9.924  1.00 92.10           C  
ATOM   2876  CB  TYR B 368       2.373  12.403  12.193  1.00 92.10           C  
ATOM   2877  O   TYR B 368       0.223  13.167  10.021  1.00 92.10           O  
ATOM   2878  CG  TYR B 368       3.430  12.746  13.215  1.00 92.10           C  
ATOM   2879  CD1 TYR B 368       4.664  12.100  13.213  1.00 92.10           C  
ATOM   2880  CD2 TYR B 368       3.196  13.715  14.185  1.00 92.10           C  
ATOM   2881  CE1 TYR B 368       5.640  12.411  14.154  1.00 92.10           C  
ATOM   2882  CE2 TYR B 368       4.165  14.034  15.130  1.00 92.10           C  
ATOM   2883  OH  TYR B 368       6.345  13.690  16.041  1.00 92.10           O  
ATOM   2884  CZ  TYR B 368       5.382  13.378  15.107  1.00 92.10           C  
ATOM   2885  N   ALA B 369       1.847  11.949   8.995  1.00 90.95           N  
ATOM   2886  CA  ALA B 369       0.959  11.476   7.936  1.00 90.95           C  
ATOM   2887  C   ALA B 369      -0.119  10.553   8.496  1.00 90.95           C  
ATOM   2888  CB  ALA B 369       1.760  10.759   6.852  1.00 90.95           C  
ATOM   2889  O   ALA B 369      -1.180  10.388   7.889  1.00 90.95           O  
ATOM   2890  N   CYS B 370       0.150   9.946   9.657  1.00 84.66           N  
ATOM   2891  CA  CYS B 370      -0.802   8.982  10.196  1.00 84.66           C  
ATOM   2892  C   CYS B 370      -0.762   8.967  11.719  1.00 84.66           C  
ATOM   2893  CB  CYS B 370      -0.511   7.582   9.656  1.00 84.66           C  
ATOM   2894  O   CYS B 370       0.147   9.538  12.326  1.00 84.66           O  
ATOM   2895  SG  CYS B 370       1.170   7.009   9.986  1.00 84.66           S  
ATOM   2896  N   LEU B 371      -1.837   8.400  12.312  1.00 77.74           N  
ATOM   2897  CA  LEU B 371      -1.896   8.261  13.763  1.00 77.74           C  
ATOM   2898  C   LEU B 371      -0.911   7.203  14.249  1.00 77.74           C  
ATOM   2899  CB  LEU B 371      -3.315   7.897  14.210  1.00 77.74           C  
ATOM   2900  O   LEU B 371      -0.447   6.374  13.464  1.00 77.74           O  
ATOM   2901  CG  LEU B 371      -4.408   8.920  13.896  1.00 77.74           C  
ATOM   2902  CD1 LEU B 371      -5.779   8.358  14.258  1.00 77.74           C  
ATOM   2903  CD2 LEU B 371      -4.147  10.226  14.637  1.00 77.74           C  
ATOM   2904  N   LYS B 372      -0.630   7.266  15.514  1.00 74.62           N  
ATOM   2905  CA  LYS B 372       0.229   6.251  16.116  1.00 74.62           C  
ATOM   2906  C   LYS B 372      -0.352   4.853  15.923  1.00 74.62           C  
ATOM   2907  CB  LYS B 372       0.430   6.533  17.606  1.00 74.62           C  
ATOM   2908  O   LYS B 372      -1.537   4.627  16.178  1.00 74.62           O  
ATOM   2909  CG  LYS B 372       1.330   7.727  17.894  1.00 74.62           C  
ATOM   2910  CD  LYS B 372       1.552   7.911  19.389  1.00 74.62           C  
ATOM   2911  CE  LYS B 372       2.370   9.162  19.684  1.00 74.62           C  
ATOM   2912  NZ  LYS B 372       2.532   9.384  21.152  1.00 74.62           N  
ATOM   2913  N   GLY B 373       0.474   3.922  15.334  1.00 69.80           N  
ATOM   2914  CA  GLY B 373       0.055   2.539  15.178  1.00 69.80           C  
ATOM   2915  C   GLY B 373      -0.571   2.254  13.826  1.00 69.80           C  
ATOM   2916  O   GLY B 373      -0.949   1.116  13.538  1.00 69.80           O  
ATOM   2917  N   THR B 374      -0.675   3.283  13.001  1.00 68.72           N  
ATOM   2918  CA  THR B 374      -1.376   3.087  11.737  1.00 68.72           C  
ATOM   2919  C   THR B 374      -0.435   3.312  10.556  1.00 68.72           C  
ATOM   2920  CB  THR B 374      -2.588   4.029  11.618  1.00 68.72           C  
ATOM   2921  O   THR B 374       0.654   3.867  10.720  1.00 68.72           O  
ATOM   2922  CG2 THR B 374      -3.591   3.779  12.738  1.00 68.72           C  
ATOM   2923  OG1 THR B 374      -2.138   5.388  11.689  1.00 68.72           O  
ATOM   2924  N   ALA B 375      -0.961   2.854   9.383  1.00 71.33           N  
ATOM   2925  CA  ALA B 375      -0.175   2.966   8.157  1.00 71.33           C  
ATOM   2926  C   ALA B 375      -0.551   4.222   7.377  1.00 71.33           C  
ATOM   2927  CB  ALA B 375      -0.367   1.725   7.288  1.00 71.33           C  
ATOM   2928  O   ALA B 375      -1.708   4.647   7.393  1.00 71.33           O  
ATOM   2929  N   ALA B 376       0.549   4.778   6.808  1.00 73.62           N  
ATOM   2930  CA  ALA B 376       0.335   5.903   5.900  1.00 73.62           C  
ATOM   2931  C   ALA B 376       0.079   5.417   4.476  1.00 73.62           C  
ATOM   2932  CB  ALA B 376       1.535   6.846   5.930  1.00 73.62           C  
ATOM   2933  O   ALA B 376       0.747   4.497   3.998  1.00 73.62           O  
ATOM   2934  N   MET B 377      -0.885   6.033   3.822  1.00 70.87           N  
ATOM   2935  CA  MET B 377      -1.309   5.582   2.500  1.00 70.87           C  
ATOM   2936  C   MET B 377      -0.579   6.349   1.403  1.00 70.87           C  
ATOM   2937  CB  MET B 377      -2.821   5.745   2.335  1.00 70.87           C  
ATOM   2938  O   MET B 377      -0.279   7.534   1.563  1.00 70.87           O  
ATOM   2939  CG  MET B 377      -3.637   4.934   3.328  1.00 70.87           C  
ATOM   2940  SD  MET B 377      -3.419   3.126   3.108  1.00 70.87           S  
ATOM   2941  CE  MET B 377      -4.133   2.917   1.453  1.00 70.87           C  
ATOM   2942  N   ARG B 378      -0.338   5.562   0.298  1.00 71.41           N  
ATOM   2943  CA  ARG B 378       0.345   6.167  -0.841  1.00 71.41           C  
ATOM   2944  C   ARG B 378      -0.305   5.747  -2.155  1.00 71.41           C  
ATOM   2945  CB  ARG B 378       1.827   5.785  -0.844  1.00 71.41           C  
ATOM   2946  O   ARG B 378      -0.928   4.686  -2.235  1.00 71.41           O  
ATOM   2947  CG  ARG B 378       2.103   4.385  -0.319  1.00 71.41           C  
ATOM   2948  CD  ARG B 378       3.589   4.055  -0.348  1.00 71.41           C  
ATOM   2949  NE  ARG B 378       3.844   2.682   0.080  1.00 71.41           N  
ATOM   2950  NH1 ARG B 378       6.089   3.016   0.514  1.00 71.41           N  
ATOM   2951  NH2 ARG B 378       5.147   0.953   0.848  1.00 71.41           N  
ATOM   2952  CZ  ARG B 378       5.026   2.220   0.480  1.00 71.41           C  
ATOM   2953  N   ASN B 379      -0.195   6.706  -3.093  1.00 57.60           N  
ATOM   2954  CA  ASN B 379      -0.551   6.421  -4.479  1.00 57.60           C  
ATOM   2955  C   ASN B 379       0.686   6.325  -5.367  1.00 57.60           C  
ATOM   2956  CB  ASN B 379      -1.510   7.484  -5.017  1.00 57.60           C  
ATOM   2957  O   ASN B 379       1.596   7.149  -5.262  1.00 57.60           O  
ATOM   2958  CG  ASN B 379      -2.039   7.149  -6.398  1.00 57.60           C  
ATOM   2959  ND2 ASN B 379      -3.330   6.849  -6.482  1.00 57.60           N  
ATOM   2960  OD1 ASN B 379      -1.294   7.159  -7.381  1.00 57.60           O  
ATOM   2961  N   THR B 380       0.728   5.364  -6.210  1.00 54.04           N  
ATOM   2962  CA  THR B 380       1.909   5.094  -7.024  1.00 54.04           C  
ATOM   2963  C   THR B 380       2.157   6.232  -8.011  1.00 54.04           C  
ATOM   2964  CB  THR B 380       1.767   3.767  -7.791  1.00 54.04           C  
ATOM   2965  O   THR B 380       3.303   6.516  -8.363  1.00 54.04           O  
ATOM   2966  CG2 THR B 380       1.842   2.574  -6.844  1.00 54.04           C  
ATOM   2967  OG1 THR B 380       0.505   3.746  -8.469  1.00 54.04           O  
ATOM   2968  N   LYS B 381       1.168   6.996  -8.379  1.00 57.82           N  
ATOM   2969  CA  LYS B 381       1.292   8.010  -9.423  1.00 57.82           C  
ATOM   2970  C   LYS B 381       1.238   9.416  -8.832  1.00 57.82           C  
ATOM   2971  CB  LYS B 381       0.192   7.838 -10.471  1.00 57.82           C  
ATOM   2972  O   LYS B 381       1.957  10.311  -9.280  1.00 57.82           O  
ATOM   2973  CG  LYS B 381       0.432   6.688 -11.438  1.00 57.82           C  
ATOM   2974  CD  LYS B 381      -0.625   6.649 -12.533  1.00 57.82           C  
ATOM   2975  CE  LYS B 381      -0.425   5.459 -13.463  1.00 57.82           C  
ATOM   2976  NZ  LYS B 381      -1.483   5.395 -14.516  1.00 57.82           N  
ATOM   2977  N   ARG B 382       0.452   9.630  -7.846  1.00 68.18           N  
ATOM   2978  CA  ARG B 382       0.168  10.976  -7.359  1.00 68.18           C  
ATOM   2979  C   ARG B 382       0.920  11.260  -6.063  1.00 68.18           C  
ATOM   2980  CB  ARG B 382      -1.335  11.164  -7.145  1.00 68.18           C  
ATOM   2981  O   ARG B 382       0.915  12.390  -5.571  1.00 68.18           O  
ATOM   2982  CG  ARG B 382      -2.138  11.227  -8.434  1.00 68.18           C  
ATOM   2983  CD  ARG B 382      -3.593  11.595  -8.175  1.00 68.18           C  
ATOM   2984  NE  ARG B 382      -4.410  11.441  -9.376  1.00 68.18           N  
ATOM   2985  NH1 ARG B 382      -6.183  12.689  -8.579  1.00 68.18           N  
ATOM   2986  NH2 ARG B 382      -6.277  11.762 -10.673  1.00 68.18           N  
ATOM   2987  CZ  ARG B 382      -5.621  11.964  -9.540  1.00 68.18           C  
ATOM   2988  N   GLY B 383       1.656  10.248  -5.558  1.00 77.80           N  
ATOM   2989  CA  GLY B 383       2.351  10.413  -4.291  1.00 77.80           C  
ATOM   2990  C   GLY B 383       1.492  10.062  -3.091  1.00 77.80           C  
ATOM   2991  O   GLY B 383       0.468   9.391  -3.229  1.00 77.80           O  
ATOM   2992  N   SER B 384       1.844  10.490  -1.929  1.00 84.10           N  
ATOM   2993  CA  SER B 384       1.142  10.149  -0.696  1.00 84.10           C  
ATOM   2994  C   SER B 384      -0.030  11.093  -0.447  1.00 84.10           C  
ATOM   2995  CB  SER B 384       2.100  10.189   0.495  1.00 84.10           C  
ATOM   2996  O   SER B 384       0.001  12.253  -0.865  1.00 84.10           O  
ATOM   2997  OG  SER B 384       2.610  11.497   0.687  1.00 84.10           O  
ATOM   2998  N   TRP B 385      -1.103  10.546   0.241  1.00 83.77           N  
ATOM   2999  CA  TRP B 385      -2.265  11.353   0.599  1.00 83.77           C  
ATOM   3000  C   TRP B 385      -1.849  12.576   1.411  1.00 83.77           C  
ATOM   3001  CB  TRP B 385      -3.276  10.519   1.391  1.00 83.77           C  
ATOM   3002  O   TRP B 385      -2.316  13.688   1.153  1.00 83.77           O  
ATOM   3003  CG  TRP B 385      -3.957   9.457   0.581  1.00 83.77           C  
ATOM   3004  CD1 TRP B 385      -3.661   9.081  -0.700  1.00 83.77           C  
ATOM   3005  CD2 TRP B 385      -5.054   8.638   0.996  1.00 83.77           C  
ATOM   3006  CE2 TRP B 385      -5.371   7.785  -0.084  1.00 83.77           C  
ATOM   3007  CE3 TRP B 385      -5.799   8.540   2.179  1.00 83.77           C  
ATOM   3008  NE1 TRP B 385      -4.508   8.076  -1.106  1.00 83.77           N  
ATOM   3009  CH2 TRP B 385      -7.117   6.772   1.152  1.00 83.77           C  
ATOM   3010  CZ2 TRP B 385      -6.404   6.847  -0.017  1.00 83.77           C  
ATOM   3011  CZ3 TRP B 385      -6.826   7.606   2.244  1.00 83.77           C  
ATOM   3012  N   TYR B 386      -0.961  12.412   2.277  1.00 91.45           N  
ATOM   3013  CA  TYR B 386      -0.537  13.453   3.205  1.00 91.45           C  
ATOM   3014  C   TYR B 386       0.145  14.598   2.466  1.00 91.45           C  
ATOM   3015  CB  TYR B 386       0.411  12.877   4.262  1.00 91.45           C  
ATOM   3016  O   TYR B 386      -0.207  15.765   2.656  1.00 91.45           O  
ATOM   3017  CG  TYR B 386       0.810  13.872   5.326  1.00 91.45           C  
ATOM   3018  CD1 TYR B 386       2.143  14.237   5.500  1.00 91.45           C  
ATOM   3019  CD2 TYR B 386      -0.144  14.447   6.158  1.00 91.45           C  
ATOM   3020  CE1 TYR B 386       2.516  15.151   6.480  1.00 91.45           C  
ATOM   3021  CE2 TYR B 386       0.218  15.363   7.141  1.00 91.45           C  
ATOM   3022  OH  TYR B 386       1.911  16.614   8.265  1.00 91.45           O  
ATOM   3023  CZ  TYR B 386       1.548  15.708   7.293  1.00 91.45           C  
ATOM   3024  N   ILE B 387       1.104  14.256   1.578  1.00 92.35           N  
ATOM   3025  CA  ILE B 387       1.859  15.280   0.864  1.00 92.35           C  
ATOM   3026  C   ILE B 387       0.946  15.995  -0.130  1.00 92.35           C  
ATOM   3027  CB  ILE B 387       3.078  14.676   0.132  1.00 92.35           C  
ATOM   3028  O   ILE B 387       1.047  17.211  -0.311  1.00 92.35           O  
ATOM   3029  CG1 ILE B 387       4.040  14.033   1.139  1.00 92.35           C  
ATOM   3030  CG2 ILE B 387       3.792  15.744  -0.701  1.00 92.35           C  
ATOM   3031  CD1 ILE B 387       4.536  14.987   2.217  1.00 92.35           C  
ATOM   3032  N   GLU B 388       0.028  15.246  -0.747  1.00 89.52           N  
ATOM   3033  CA  GLU B 388      -0.957  15.871  -1.625  1.00 89.52           C  
ATOM   3034  C   GLU B 388      -1.798  16.896  -0.869  1.00 89.52           C  
ATOM   3035  CB  GLU B 388      -1.862  14.811  -2.258  1.00 89.52           C  
ATOM   3036  O   GLU B 388      -2.022  18.005  -1.359  1.00 89.52           O  
ATOM   3037  CG  GLU B 388      -1.210  14.051  -3.404  1.00 89.52           C  
ATOM   3038  CD  GLU B 388      -2.150  13.066  -4.081  1.00 89.52           C  
ATOM   3039  OE1 GLU B 388      -1.945  11.838  -3.943  1.00 89.52           O  
ATOM   3040  OE2 GLU B 388      -3.098  13.525  -4.756  1.00 89.52           O  
ATOM   3041  N   ALA B 389      -2.255  16.454   0.270  1.00 91.61           N  
ATOM   3042  CA  ALA B 389      -3.075  17.338   1.093  1.00 91.61           C  
ATOM   3043  C   ALA B 389      -2.276  18.553   1.557  1.00 91.61           C  
ATOM   3044  CB  ALA B 389      -3.632  16.581   2.296  1.00 91.61           C  
ATOM   3045  O   ALA B 389      -2.774  19.681   1.524  1.00 91.61           O  
ATOM   3046  N   LEU B 390      -1.041  18.368   1.952  1.00 95.30           N  
ATOM   3047  CA  LEU B 390      -0.178  19.464   2.376  1.00 95.30           C  
ATOM   3048  C   LEU B 390       0.002  20.480   1.253  1.00 95.30           C  
ATOM   3049  CB  LEU B 390       1.186  18.932   2.823  1.00 95.30           C  
ATOM   3050  O   LEU B 390      -0.172  21.682   1.464  1.00 95.30           O  
ATOM   3051  CG  LEU B 390       1.277  18.422   4.262  1.00 95.30           C  
ATOM   3052  CD1 LEU B 390       2.625  17.752   4.503  1.00 95.30           C  
ATOM   3053  CD2 LEU B 390       1.057  19.564   5.249  1.00 95.30           C  
ATOM   3054  N   ALA B 391       0.351  19.947   0.111  1.00 93.60           N  
ATOM   3055  CA  ALA B 391       0.595  20.807  -1.044  1.00 93.60           C  
ATOM   3056  C   ALA B 391      -0.655  21.604  -1.407  1.00 93.60           C  
ATOM   3057  CB  ALA B 391       1.058  19.976  -2.238  1.00 93.60           C  
ATOM   3058  O   ALA B 391      -0.574  22.802  -1.689  1.00 93.60           O  
ATOM   3059  N   GLN B 392      -1.762  20.949  -1.349  1.00 91.31           N  
ATOM   3060  CA  GLN B 392      -3.023  21.598  -1.691  1.00 91.31           C  
ATOM   3061  C   GLN B 392      -3.355  22.711  -0.701  1.00 91.31           C  
ATOM   3062  CB  GLN B 392      -4.160  20.576  -1.733  1.00 91.31           C  
ATOM   3063  O   GLN B 392      -3.626  23.845  -1.102  1.00 91.31           O  
ATOM   3064  CG  GLN B 392      -5.500  21.164  -2.153  1.00 91.31           C  
ATOM   3065  CD  GLN B 392      -6.602  20.123  -2.221  1.00 91.31           C  
ATOM   3066  NE2 GLN B 392      -7.850  20.579  -2.200  1.00 91.31           N  
ATOM   3067  OE1 GLN B 392      -6.334  18.920  -2.292  1.00 91.31           O  
ATOM   3068  N   VAL B 393      -3.293  22.455   0.555  1.00 95.70           N  
ATOM   3069  CA  VAL B 393      -3.699  23.395   1.594  1.00 95.70           C  
ATOM   3070  C   VAL B 393      -2.688  24.535   1.684  1.00 95.70           C  
ATOM   3071  CB  VAL B 393      -3.841  22.698   2.966  1.00 95.70           C  
ATOM   3072  O   VAL B 393      -3.066  25.709   1.699  1.00 95.70           O  
ATOM   3073  CG1 VAL B 393      -4.047  23.727   4.076  1.00 95.70           C  
ATOM   3074  CG2 VAL B 393      -4.996  21.699   2.939  1.00 95.70           C  
ATOM   3075  N   PHE B 394      -1.423  24.248   1.646  1.00 96.85           N  
ATOM   3076  CA  PHE B 394      -0.395  25.267   1.828  1.00 96.85           C  
ATOM   3077  C   PHE B 394      -0.312  26.176   0.607  1.00 96.85           C  
ATOM   3078  CB  PHE B 394       0.966  24.617   2.093  1.00 96.85           C  
ATOM   3079  O   PHE B 394      -0.005  27.363   0.731  1.00 96.85           O  
ATOM   3080  CG  PHE B 394       1.215  24.298   3.542  1.00 96.85           C  
ATOM   3081  CD1 PHE B 394       2.176  24.992   4.267  1.00 96.85           C  
ATOM   3082  CD2 PHE B 394       0.486  23.303   4.181  1.00 96.85           C  
ATOM   3083  CE1 PHE B 394       2.408  24.699   5.608  1.00 96.85           C  
ATOM   3084  CE2 PHE B 394       0.712  23.004   5.522  1.00 96.85           C  
ATOM   3085  CZ  PHE B 394       1.674  23.702   6.233  1.00 96.85           C  
ATOM   3086  N   SER B 395      -0.593  25.618  -0.511  1.00 94.21           N  
ATOM   3087  CA  SER B 395      -0.583  26.436  -1.719  1.00 94.21           C  
ATOM   3088  C   SER B 395      -1.775  27.387  -1.753  1.00 94.21           C  
ATOM   3089  CB  SER B 395      -0.592  25.551  -2.966  1.00 94.21           C  
ATOM   3090  O   SER B 395      -1.657  28.521  -2.222  1.00 94.21           O  
ATOM   3091  OG  SER B 395      -1.767  24.761  -3.014  1.00 94.21           O  
ATOM   3092  N   GLU B 396      -2.839  26.987  -1.163  1.00 92.32           N  
ATOM   3093  CA  GLU B 396      -4.081  27.748  -1.268  1.00 92.32           C  
ATOM   3094  C   GLU B 396      -4.273  28.660  -0.060  1.00 92.32           C  
ATOM   3095  CB  GLU B 396      -5.278  26.805  -1.411  1.00 92.32           C  
ATOM   3096  O   GLU B 396      -4.790  29.772  -0.191  1.00 92.32           O  
ATOM   3097  CG  GLU B 396      -5.380  26.143  -2.777  1.00 92.32           C  
ATOM   3098  CD  GLU B 396      -6.515  25.136  -2.873  1.00 92.32           C  
ATOM   3099  OE1 GLU B 396      -6.640  24.459  -3.919  1.00 92.32           O  
ATOM   3100  OE2 GLU B 396      -7.287  25.024  -1.895  1.00 92.32           O  
ATOM   3101  N   ARG B 397      -3.761  28.245   1.094  1.00 95.41           N  
ATOM   3102  CA  ARG B 397      -4.229  28.929   2.295  1.00 95.41           C  
ATOM   3103  C   ARG B 397      -3.066  29.560   3.054  1.00 95.41           C  
ATOM   3104  CB  ARG B 397      -4.986  27.960   3.206  1.00 95.41           C  
ATOM   3105  O   ARG B 397      -3.274  30.275   4.036  1.00 95.41           O  
ATOM   3106  CG  ARG B 397      -6.266  27.412   2.595  1.00 95.41           C  
ATOM   3107  CD  ARG B 397      -7.244  28.525   2.246  1.00 95.41           C  
ATOM   3108  NE  ARG B 397      -7.653  29.275   3.430  1.00 95.41           N  
ATOM   3109  NH1 ARG B 397      -9.431  27.894   3.946  1.00 95.41           N  
ATOM   3110  NH2 ARG B 397      -8.965  29.711   5.263  1.00 95.41           N  
ATOM   3111  CZ  ARG B 397      -8.682  28.959   4.210  1.00 95.41           C  
ATOM   3112  N   ALA B 398      -1.815  29.308   2.545  1.00 96.12           N  
ATOM   3113  CA  ALA B 398      -0.667  29.925   3.206  1.00 96.12           C  
ATOM   3114  C   ALA B 398      -0.754  31.448   3.147  1.00 96.12           C  
ATOM   3115  CB  ALA B 398       0.635  29.445   2.570  1.00 96.12           C  
ATOM   3116  O   ALA B 398      -0.127  32.143   3.949  1.00 96.12           O  
ATOM   3117  N   CYS B 399      -1.521  32.077   2.327  1.00 93.36           N  
ATOM   3118  CA  CYS B 399      -1.646  33.513   2.099  1.00 93.36           C  
ATOM   3119  C   CYS B 399      -2.455  34.173   3.208  1.00 93.36           C  
ATOM   3120  CB  CYS B 399      -2.301  33.785   0.745  1.00 93.36           C  
ATOM   3121  O   CYS B 399      -2.342  35.380   3.431  1.00 93.36           O  
ATOM   3122  SG  CYS B 399      -3.964  33.097   0.591  1.00 93.36           S  
ATOM   3123  N   ASP B 400      -3.294  33.369   3.971  1.00 92.74           N  
ATOM   3124  CA  ASP B 400      -4.182  34.058   4.902  1.00 92.74           C  
ATOM   3125  C   ASP B 400      -4.468  33.195   6.129  1.00 92.74           C  
ATOM   3126  CB  ASP B 400      -5.492  34.440   4.211  1.00 92.74           C  
ATOM   3127  O   ASP B 400      -5.438  33.435   6.851  1.00 92.74           O  
ATOM   3128  CG  ASP B 400      -6.231  33.244   3.636  1.00 92.74           C  
ATOM   3129  OD1 ASP B 400      -5.700  32.114   3.694  1.00 92.74           O  
ATOM   3130  OD2 ASP B 400      -7.353  33.434   3.119  1.00 92.74           O  
ATOM   3131  N   MET B 401      -3.744  32.087   6.275  1.00 93.14           N  
ATOM   3132  CA  MET B 401      -4.094  31.199   7.380  1.00 93.14           C  
ATOM   3133  C   MET B 401      -2.859  30.828   8.193  1.00 93.14           C  
ATOM   3134  CB  MET B 401      -4.775  29.933   6.857  1.00 93.14           C  
ATOM   3135  O   MET B 401      -1.777  30.638   7.635  1.00 93.14           O  
ATOM   3136  CG  MET B 401      -5.558  29.176   7.918  1.00 93.14           C  
ATOM   3137  SD  MET B 401      -6.549  27.802   7.213  1.00 93.14           S  
ATOM   3138  CE  MET B 401      -7.918  28.739   6.478  1.00 93.14           C  
ATOM   3139  N   HIS B 402      -3.024  30.705   9.556  1.00 90.91           N  
ATOM   3140  CA  HIS B 402      -2.033  30.187  10.492  1.00 90.91           C  
ATOM   3141  C   HIS B 402      -1.727  28.719  10.213  1.00 90.91           C  
ATOM   3142  CB  HIS B 402      -2.515  30.358  11.933  1.00 90.91           C  
ATOM   3143  O   HIS B 402      -2.624  27.949   9.863  1.00 90.91           O  
ATOM   3144  CG  HIS B 402      -1.652  29.668  12.941  1.00 90.91           C  
ATOM   3145  CD2 HIS B 402      -1.956  28.761  13.900  1.00 90.91           C  
ATOM   3146  ND1 HIS B 402      -0.295  29.890  13.036  1.00 90.91           N  
ATOM   3147  CE1 HIS B 402       0.199  29.147  14.011  1.00 90.91           C  
ATOM   3148  NE2 HIS B 402      -0.788  28.453  14.552  1.00 90.91           N  
ATOM   3149  N   VAL B 403      -0.493  28.291  10.357  1.00 96.13           N  
ATOM   3150  CA  VAL B 403      -0.019  26.967   9.970  1.00 96.13           C  
ATOM   3151  C   VAL B 403      -0.811  25.895  10.716  1.00 96.13           C  
ATOM   3152  CB  VAL B 403       1.492  26.801  10.246  1.00 96.13           C  
ATOM   3153  O   VAL B 403      -1.199  24.881  10.131  1.00 96.13           O  
ATOM   3154  CG1 VAL B 403       1.904  25.334  10.132  1.00 96.13           C  
ATOM   3155  CG2 VAL B 403       2.307  27.665   9.285  1.00 96.13           C  
ATOM   3156  N   ALA B 404      -1.055  26.076  12.022  1.00 91.67           N  
ATOM   3157  CA  ALA B 404      -1.809  25.094  12.795  1.00 91.67           C  
ATOM   3158  C   ALA B 404      -3.211  24.904  12.222  1.00 91.67           C  
ATOM   3159  CB  ALA B 404      -1.890  25.517  14.260  1.00 91.67           C  
ATOM   3160  O   ALA B 404      -3.708  23.778  12.142  1.00 91.67           O  
ATOM   3161  N   ASP B 405      -3.841  25.979  11.841  1.00 92.52           N  
ATOM   3162  CA  ASP B 405      -5.160  25.904  11.220  1.00 92.52           C  
ATOM   3163  C   ASP B 405      -5.087  25.221   9.857  1.00 92.52           C  
ATOM   3164  CB  ASP B 405      -5.766  27.301  11.077  1.00 92.52           C  
ATOM   3165  O   ASP B 405      -6.018  24.518   9.458  1.00 92.52           O  
ATOM   3166  CG  ASP B 405      -6.110  27.939  12.411  1.00 92.52           C  
ATOM   3167  OD1 ASP B 405      -6.395  27.205  13.382  1.00 92.52           O  
ATOM   3168  OD2 ASP B 405      -6.098  29.186  12.492  1.00 92.52           O  
ATOM   3169  N   MET B 406      -4.050  25.476   9.106  1.00 95.18           N  
ATOM   3170  CA  MET B 406      -3.856  24.795   7.829  1.00 95.18           C  
ATOM   3171  C   MET B 406      -3.744  23.287   8.029  1.00 95.18           C  
ATOM   3172  CB  MET B 406      -2.608  25.323   7.121  1.00 95.18           C  
ATOM   3173  O   MET B 406      -4.260  22.510   7.224  1.00 95.18           O  
ATOM   3174  CG  MET B 406      -2.787  26.703   6.510  1.00 95.18           C  
ATOM   3175  SD  MET B 406      -1.424  27.148   5.365  1.00 95.18           S  
ATOM   3176  CE  MET B 406      -0.094  27.464   6.559  1.00 95.18           C  
ATOM   3177  N   LEU B 407      -3.064  22.855   9.111  1.00 94.28           N  
ATOM   3178  CA  LEU B 407      -2.904  21.431   9.385  1.00 94.28           C  
ATOM   3179  C   LEU B 407      -4.241  20.795   9.752  1.00 94.28           C  
ATOM   3180  CB  LEU B 407      -1.894  21.213  10.515  1.00 94.28           C  
ATOM   3181  O   LEU B 407      -4.461  19.610   9.492  1.00 94.28           O  
ATOM   3182  CG  LEU B 407      -0.424  21.452  10.166  1.00 94.28           C  
ATOM   3183  CD1 LEU B 407       0.442  21.339  11.416  1.00 94.28           C  
ATOM   3184  CD2 LEU B 407       0.039  20.468   9.097  1.00 94.28           C  
ATOM   3185  N   VAL B 408      -5.136  21.596  10.383  1.00 91.02           N  
ATOM   3186  CA  VAL B 408      -6.496  21.120  10.612  1.00 91.02           C  
ATOM   3187  C   VAL B 408      -7.177  20.841   9.274  1.00 91.02           C  
ATOM   3188  CB  VAL B 408      -7.323  22.138  11.429  1.00 91.02           C  
ATOM   3189  O   VAL B 408      -7.869  19.831   9.122  1.00 91.02           O  
ATOM   3190  CG1 VAL B 408      -8.797  21.736  11.458  1.00 91.02           C  
ATOM   3191  CG2 VAL B 408      -6.771  22.257  12.848  1.00 91.02           C  
ATOM   3192  N   LYS B 409      -6.979  21.684   8.340  1.00 92.65           N  
ATOM   3193  CA  LYS B 409      -7.550  21.501   7.009  1.00 92.65           C  
ATOM   3194  C   LYS B 409      -6.944  20.286   6.313  1.00 92.65           C  
ATOM   3195  CB  LYS B 409      -7.338  22.754   6.158  1.00 92.65           C  
ATOM   3196  O   LYS B 409      -7.635  19.577   5.578  1.00 92.65           O  
ATOM   3197  CG  LYS B 409      -8.239  23.920   6.536  1.00 92.65           C  
ATOM   3198  CD  LYS B 409      -8.140  25.054   5.524  1.00 92.65           C  
ATOM   3199  CE  LYS B 409      -9.104  26.185   5.855  1.00 92.65           C  
ATOM   3200  NZ  LYS B 409     -10.460  25.944   5.278  1.00 92.65           N  
ATOM   3201  N   VAL B 410      -5.663  20.164   6.472  1.00 93.91           N  
ATOM   3202  CA  VAL B 410      -5.011  18.974   5.936  1.00 93.91           C  
ATOM   3203  C   VAL B 410      -5.672  17.721   6.506  1.00 93.91           C  
ATOM   3204  CB  VAL B 410      -3.498  18.966   6.248  1.00 93.91           C  
ATOM   3205  O   VAL B 410      -6.007  16.795   5.763  1.00 93.91           O  
ATOM   3206  CG1 VAL B 410      -2.883  17.609   5.912  1.00 93.91           C  
ATOM   3207  CG2 VAL B 410      -2.790  20.081   5.479  1.00 93.91           C  
ATOM   3208  N   ASN B 411      -5.871  17.702   7.838  1.00 89.94           N  
ATOM   3209  CA  ASN B 411      -6.553  16.585   8.484  1.00 89.94           C  
ATOM   3210  C   ASN B 411      -7.926  16.334   7.866  1.00 89.94           C  
ATOM   3211  CB  ASN B 411      -6.686  16.834   9.988  1.00 89.94           C  
ATOM   3212  O   ASN B 411      -8.297  15.186   7.615  1.00 89.94           O  
ATOM   3213  CG  ASN B 411      -5.372  16.668  10.725  1.00 89.94           C  
ATOM   3214  ND2 ASN B 411      -5.327  17.131  11.969  1.00 89.94           N  
ATOM   3215  OD1 ASN B 411      -4.404  16.129  10.181  1.00 89.94           O  
ATOM   3216  N   ALA B 412      -8.629  17.425   7.647  1.00 87.45           N  
ATOM   3217  CA  ALA B 412      -9.971  17.328   7.078  1.00 87.45           C  
ATOM   3218  C   ALA B 412      -9.934  16.690   5.693  1.00 87.45           C  
ATOM   3219  CB  ALA B 412     -10.621  18.708   7.009  1.00 87.45           C  
ATOM   3220  O   ALA B 412     -10.772  15.845   5.369  1.00 87.45           O  
ATOM   3221  N   LEU B 413      -8.956  17.058   4.856  1.00 87.81           N  
ATOM   3222  CA  LEU B 413      -8.830  16.522   3.505  1.00 87.81           C  
ATOM   3223  C   LEU B 413      -8.510  15.031   3.540  1.00 87.81           C  
ATOM   3224  CB  LEU B 413      -7.744  17.271   2.730  1.00 87.81           C  
ATOM   3225  O   LEU B 413      -9.048  14.257   2.744  1.00 87.81           O  
ATOM   3226  CG  LEU B 413      -8.115  18.663   2.216  1.00 87.81           C  
ATOM   3227  CD1 LEU B 413      -6.902  19.334   1.580  1.00 87.81           C  
ATOM   3228  CD2 LEU B 413      -9.267  18.576   1.221  1.00 87.81           C  
ATOM   3229  N   ILE B 414      -7.646  14.675   4.455  1.00 84.87           N  
ATOM   3230  CA  ILE B 414      -7.228  13.282   4.565  1.00 84.87           C  
ATOM   3231  C   ILE B 414      -8.389  12.434   5.079  1.00 84.87           C  
ATOM   3232  CB  ILE B 414      -6.002  13.131   5.493  1.00 84.87           C  
ATOM   3233  O   ILE B 414      -8.604  11.314   4.609  1.00 84.87           O  
ATOM   3234  CG1 ILE B 414      -4.763  13.763   4.848  1.00 84.87           C  
ATOM   3235  CG2 ILE B 414      -5.755  11.657   5.826  1.00 84.87           C  
ATOM   3236  CD1 ILE B 414      -3.497  13.637   5.684  1.00 84.87           C  
ATOM   3237  N   LYS B 415      -9.130  12.896   6.089  1.00 80.83           N  
ATOM   3238  CA  LYS B 415     -10.276  12.203   6.670  1.00 80.83           C  
ATOM   3239  C   LYS B 415     -11.292  11.826   5.596  1.00 80.83           C  
ATOM   3240  CB  LYS B 415     -10.941  13.069   7.741  1.00 80.83           C  
ATOM   3241  O   LYS B 415     -11.910  10.761   5.666  1.00 80.83           O  
ATOM   3242  CG  LYS B 415     -12.160  12.426   8.388  1.00 80.83           C  
ATOM   3243  CD  LYS B 415     -12.829  13.370   9.378  1.00 80.83           C  
ATOM   3244  CE  LYS B 415     -14.100  12.763   9.957  1.00 80.83           C  
ATOM   3245  NZ  LYS B 415     -14.795  13.710  10.881  1.00 80.83           N  
ATOM   3246  N   ASP B 416     -11.437  12.752   4.600  1.00 75.09           N  
ATOM   3247  CA  ASP B 416     -12.469  12.579   3.582  1.00 75.09           C  
ATOM   3248  C   ASP B 416     -12.023  11.588   2.510  1.00 75.09           C  
ATOM   3249  CB  ASP B 416     -12.821  13.923   2.941  1.00 75.09           C  
ATOM   3250  O   ASP B 416     -12.829  11.153   1.685  1.00 75.09           O  
ATOM   3251  CG  ASP B 416     -13.635  14.821   3.856  1.00 75.09           C  
ATOM   3252  OD1 ASP B 416     -14.229  14.318   4.834  1.00 75.09           O  
ATOM   3253  OD2 ASP B 416     -13.685  16.043   3.595  1.00 75.09           O  
ATOM   3254  N   ARG B 417     -10.780  11.179   2.550  1.00 71.50           N  
ATOM   3255  CA  ARG B 417     -10.262  10.277   1.526  1.00 71.50           C  
ATOM   3256  C   ARG B 417     -10.501   8.820   1.907  1.00 71.50           C  
ATOM   3257  CB  ARG B 417      -8.768  10.521   1.300  1.00 71.50           C  
ATOM   3258  O   ARG B 417     -10.595   8.490   3.091  1.00 71.50           O  
ATOM   3259  CG  ARG B 417      -8.467  11.706   0.395  1.00 71.50           C  
ATOM   3260  CD  ARG B 417      -7.050  11.646  -0.159  1.00 71.50           C  
ATOM   3261  NE  ARG B 417      -6.728  12.836  -0.942  1.00 71.50           N  
ATOM   3262  NH1 ARG B 417      -4.567  12.181  -1.430  1.00 71.50           N  
ATOM   3263  NH2 ARG B 417      -5.369  14.179  -2.217  1.00 71.50           N  
ATOM   3264  CZ  ARG B 417      -5.555  13.062  -1.528  1.00 71.50           C  
ATOM   3265  N   GLU B 418     -10.768   8.060   0.912  1.00 68.21           N  
ATOM   3266  CA  GLU B 418     -10.929   6.619   1.084  1.00 68.21           C  
ATOM   3267  C   GLU B 418     -10.129   5.846   0.039  1.00 68.21           C  
ATOM   3268  CB  GLU B 418     -12.407   6.230   1.008  1.00 68.21           C  
ATOM   3269  O   GLU B 418     -10.092   6.230  -1.132  1.00 68.21           O  
ATOM   3270  CG  GLU B 418     -12.709   4.847   1.569  1.00 68.21           C  
ATOM   3271  CD  GLU B 418     -14.192   4.516   1.582  1.00 68.21           C  
ATOM   3272  OE1 GLU B 418     -14.559   3.389   1.987  1.00 68.21           O  
ATOM   3273  OE2 GLU B 418     -14.995   5.389   1.183  1.00 68.21           O  
ATOM   3274  N   GLY B 419      -9.421   4.940   0.697  1.00 55.07           N  
ATOM   3275  CA  GLY B 419      -8.699   4.107  -0.251  1.00 55.07           C  
ATOM   3276  C   GLY B 419      -9.613   3.335  -1.184  1.00 55.07           C  
ATOM   3277  O   GLY B 419     -10.722   2.955  -0.801  1.00 55.07           O  
ATOM   3278  N   TYR B 420      -9.251   3.267  -2.465  1.00 47.18           N  
ATOM   3279  CA  TYR B 420      -9.995   2.466  -3.430  1.00 47.18           C  
ATOM   3280  C   TYR B 420      -9.133   1.336  -3.980  1.00 47.18           C  
ATOM   3281  CB  TYR B 420     -10.502   3.343  -4.579  1.00 47.18           C  
ATOM   3282  O   TYR B 420      -8.336   1.545  -4.899  1.00 47.18           O  
ATOM   3283  CG  TYR B 420     -11.482   2.644  -5.489  1.00 47.18           C  
ATOM   3284  CD1 TYR B 420     -11.084   2.157  -6.732  1.00 47.18           C  
ATOM   3285  CD2 TYR B 420     -12.808   2.469  -5.109  1.00 47.18           C  
ATOM   3286  CE1 TYR B 420     -11.984   1.514  -7.575  1.00 47.18           C  
ATOM   3287  CE2 TYR B 420     -13.717   1.827  -5.944  1.00 47.18           C  
ATOM   3288  OH  TYR B 420     -14.192   0.718  -8.003  1.00 47.18           O  
ATOM   3289  CZ  TYR B 420     -13.296   1.354  -7.173  1.00 47.18           C  
ATOM   3290  N   ALA B 421      -9.110   0.336  -3.299  1.00 39.62           N  
ATOM   3291  CA  ALA B 421      -8.378  -0.860  -3.708  1.00 39.62           C  
ATOM   3292  C   ALA B 421      -9.196  -2.121  -3.445  1.00 39.62           C  
ATOM   3293  CB  ALA B 421      -7.038  -0.938  -2.980  1.00 39.62           C  
ATOM   3294  O   ALA B 421      -8.932  -2.852  -2.487  1.00 39.62           O  
ATOM   3295  N   PRO B 422     -10.208  -2.110  -4.260  1.00 42.61           N  
ATOM   3296  CA  PRO B 422     -11.118  -3.236  -4.040  1.00 42.61           C  
ATOM   3297  C   PRO B 422     -10.394  -4.580  -4.000  1.00 42.61           C  
ATOM   3298  CB  PRO B 422     -12.066  -3.162  -5.239  1.00 42.61           C  
ATOM   3299  O   PRO B 422      -9.509  -4.833  -4.821  1.00 42.61           O  
ATOM   3300  CG  PRO B 422     -11.783  -1.836  -5.869  1.00 42.61           C  
ATOM   3301  CD  PRO B 422     -10.498  -1.304  -5.302  1.00 42.61           C  
ATOM   3302  N   GLY B 423     -10.607  -5.407  -3.053  1.00 36.28           N  
ATOM   3303  CA  GLY B 423     -10.030  -6.736  -2.932  1.00 36.28           C  
ATOM   3304  C   GLY B 423      -8.808  -6.777  -2.034  1.00 36.28           C  
ATOM   3305  O   GLY B 423      -8.229  -7.842  -1.813  1.00 36.28           O  
ATOM   3306  N   THR B 424      -8.305  -5.576  -1.661  1.00 42.63           N  
ATOM   3307  CA  THR B 424      -7.164  -5.496  -0.756  1.00 42.63           C  
ATOM   3308  C   THR B 424      -7.592  -4.959   0.607  1.00 42.63           C  
ATOM   3309  CB  THR B 424      -6.052  -4.602  -1.336  1.00 42.63           C  
ATOM   3310  O   THR B 424      -8.712  -4.468   0.763  1.00 42.63           O  
ATOM   3311  CG2 THR B 424      -5.753  -4.969  -2.786  1.00 42.63           C  
ATOM   3312  OG1 THR B 424      -6.469  -3.232  -1.278  1.00 42.63           O  
ATOM   3313  N   GLU B 425      -6.767  -5.325   1.696  1.00 49.54           N  
ATOM   3314  CA  GLU B 425      -7.024  -4.783   3.027  1.00 49.54           C  
ATOM   3315  C   GLU B 425      -7.046  -3.257   3.007  1.00 49.54           C  
ATOM   3316  CB  GLU B 425      -5.973  -5.281   4.022  1.00 49.54           C  
ATOM   3317  O   GLU B 425      -7.533  -2.626   3.946  1.00 49.54           O  
ATOM   3318  CG  GLU B 425      -4.549  -4.881   3.664  1.00 49.54           C  
ATOM   3319  CD  GLU B 425      -3.510  -5.437   4.625  1.00 49.54           C  
ATOM   3320  OE1 GLU B 425      -2.296  -5.297   4.353  1.00 49.54           O  
ATOM   3321  OE2 GLU B 425      -3.913  -6.017   5.657  1.00 49.54           O  
ATOM   3322  N   PHE B 426      -6.730  -2.690   1.841  1.00 49.53           N  
ATOM   3323  CA  PHE B 426      -6.571  -1.241   1.794  1.00 49.53           C  
ATOM   3324  C   PHE B 426      -7.790  -0.583   1.158  1.00 49.53           C  
ATOM   3325  CB  PHE B 426      -5.306  -0.863   1.018  1.00 49.53           C  
ATOM   3326  O   PHE B 426      -7.876   0.645   1.093  1.00 49.53           O  
ATOM   3327  CG  PHE B 426      -4.041  -1.428   1.607  1.00 49.53           C  
ATOM   3328  CD1 PHE B 426      -3.496  -0.887   2.765  1.00 49.53           C  
ATOM   3329  CD2 PHE B 426      -3.397  -2.499   1.002  1.00 49.53           C  
ATOM   3330  CE1 PHE B 426      -2.326  -1.407   3.312  1.00 49.53           C  
ATOM   3331  CE2 PHE B 426      -2.228  -3.025   1.543  1.00 49.53           C  
ATOM   3332  CZ  PHE B 426      -1.693  -2.477   2.698  1.00 49.53           C  
ATOM   3333  N   HIS B 427      -8.659  -1.497   0.684  1.00 46.74           N  
ATOM   3334  CA  HIS B 427      -9.888  -0.950   0.120  1.00 46.74           C  
ATOM   3335  C   HIS B 427     -10.743  -0.293   1.198  1.00 46.74           C  
ATOM   3336  CB  HIS B 427     -10.687  -2.047  -0.587  1.00 46.74           C  
ATOM   3337  O   HIS B 427     -10.950  -0.868   2.269  1.00 46.74           O  
ATOM   3338  CG  HIS B 427     -11.871  -1.533  -1.342  1.00 46.74           C  
ATOM   3339  CD2 HIS B 427     -13.194  -1.786  -1.200  1.00 46.74           C  
ATOM   3340  ND1 HIS B 427     -11.758  -0.647  -2.391  1.00 46.74           N  
ATOM   3341  CE1 HIS B 427     -12.964  -0.375  -2.862  1.00 46.74           C  
ATOM   3342  NE2 HIS B 427     -13.852  -1.054  -2.157  1.00 46.74           N  
ATOM   3343  N   ARG B 428     -11.144   0.913   0.921  1.00 56.00           N  
ATOM   3344  CA  ARG B 428     -11.991   1.722   1.792  1.00 56.00           C  
ATOM   3345  C   ARG B 428     -11.266   2.077   3.085  1.00 56.00           C  
ATOM   3346  CB  ARG B 428     -13.295   0.986   2.107  1.00 56.00           C  
ATOM   3347  O   ARG B 428     -11.902   2.393   4.093  1.00 56.00           O  
ATOM   3348  CG  ARG B 428     -14.224   0.838   0.913  1.00 56.00           C  
ATOM   3349  CD  ARG B 428     -15.609   0.363   1.330  1.00 56.00           C  
ATOM   3350  NE  ARG B 428     -16.581   1.452   1.309  1.00 56.00           N  
ATOM   3351  NH1 ARG B 428     -18.366   0.146   1.976  1.00 56.00           N  
ATOM   3352  NH2 ARG B 428     -18.666   2.381   1.563  1.00 56.00           N  
ATOM   3353  CZ  ARG B 428     -17.869   1.324   1.616  1.00 56.00           C  
ATOM   3354  N   CYS B 429      -9.921   1.769   3.045  1.00 61.08           N  
ATOM   3355  CA  CYS B 429      -9.142   2.150   4.218  1.00 61.08           C  
ATOM   3356  C   CYS B 429      -9.131   3.663   4.398  1.00 61.08           C  
ATOM   3357  CB  CYS B 429      -7.709   1.631   4.101  1.00 61.08           C  
ATOM   3358  O   CYS B 429      -9.336   4.408   3.438  1.00 61.08           O  
ATOM   3359  SG  CYS B 429      -6.808   2.295   2.684  1.00 61.08           S  
ATOM   3360  N   LYS B 430      -9.029   4.026   5.627  1.00 70.36           N  
ATOM   3361  CA  LYS B 430      -8.972   5.440   5.987  1.00 70.36           C  
ATOM   3362  C   LYS B 430      -7.616   5.800   6.588  1.00 70.36           C  
ATOM   3363  CB  LYS B 430     -10.091   5.789   6.970  1.00 70.36           C  
ATOM   3364  O   LYS B 430      -6.840   4.916   6.956  1.00 70.36           O  
ATOM   3365  CG  LYS B 430     -11.485   5.741   6.364  1.00 70.36           C  
ATOM   3366  CD  LYS B 430     -11.771   6.977   5.521  1.00 70.36           C  
ATOM   3367  CE  LYS B 430     -13.224   7.021   5.066  1.00 70.36           C  
ATOM   3368  NZ  LYS B 430     -13.516   8.245   4.262  1.00 70.36           N  
ATOM   3369  N   GLU B 431      -7.259   6.932   6.432  1.00 74.31           N  
ATOM   3370  CA  GLU B 431      -6.073   7.507   7.062  1.00 74.31           C  
ATOM   3371  C   GLU B 431      -6.417   8.785   7.821  1.00 74.31           C  
ATOM   3372  CB  GLU B 431      -4.993   7.790   6.016  1.00 74.31           C  
ATOM   3373  O   GLU B 431      -7.367   9.487   7.468  1.00 74.31           O  
ATOM   3374  CG  GLU B 431      -3.713   8.374   6.596  1.00 74.31           C  
ATOM   3375  CD  GLU B 431      -2.640   8.628   5.549  1.00 74.31           C  
ATOM   3376  OE1 GLU B 431      -1.770   9.501   5.770  1.00 74.31           O  
ATOM   3377  OE2 GLU B 431      -2.670   7.949   4.498  1.00 74.31           O  
ATOM   3378  N   MET B 432      -5.743   8.964   8.883  1.00 79.95           N  
ATOM   3379  CA  MET B 432      -5.877  10.219   9.618  1.00 79.95           C  
ATOM   3380  C   MET B 432      -4.509  10.771  10.006  1.00 79.95           C  
ATOM   3381  CB  MET B 432      -6.735  10.021  10.869  1.00 79.95           C  
ATOM   3382  O   MET B 432      -3.703  10.069  10.618  1.00 79.95           O  
ATOM   3383  CG  MET B 432      -7.046  11.312  11.609  1.00 79.95           C  
ATOM   3384  SD  MET B 432      -8.101  12.448  10.627  1.00 79.95           S  
ATOM   3385  CE  MET B 432      -8.277  13.818  11.804  1.00 79.95           C  
ATOM   3386  N   SER B 433      -4.340  11.976   9.557  1.00 86.60           N  
ATOM   3387  CA  SER B 433      -3.109  12.644   9.967  1.00 86.60           C  
ATOM   3388  C   SER B 433      -3.269  13.311  11.329  1.00 86.60           C  
ATOM   3389  CB  SER B 433      -2.691  13.683   8.927  1.00 86.60           C  
ATOM   3390  O   SER B 433      -4.385  13.431  11.840  1.00 86.60           O  
ATOM   3391  OG  SER B 433      -3.652  14.721   8.838  1.00 86.60           O  
ATOM   3392  N   GLU B 434      -2.117  13.593  11.935  1.00 86.81           N  
ATOM   3393  CA  GLU B 434      -2.120  14.301  13.212  1.00 86.81           C  
ATOM   3394  C   GLU B 434      -0.930  15.250  13.319  1.00 86.81           C  
ATOM   3395  CB  GLU B 434      -2.108  13.308  14.377  1.00 86.81           C  
ATOM   3396  O   GLU B 434       0.017  15.158  12.536  1.00 86.81           O  
ATOM   3397  CG  GLU B 434      -0.788  12.570  14.542  1.00 86.81           C  
ATOM   3398  CD  GLU B 434      -0.774  11.624  15.733  1.00 86.81           C  
ATOM   3399  OE1 GLU B 434       0.223  10.889  15.912  1.00 86.81           O  
ATOM   3400  OE2 GLU B 434      -1.769  11.618  16.491  1.00 86.81           O  
ATOM   3401  N   TYR B 435      -1.120  16.236  14.226  1.00 89.71           N  
ATOM   3402  CA  TYR B 435      -0.005  17.148  14.460  1.00 89.71           C  
ATOM   3403  C   TYR B 435       0.084  17.534  15.931  1.00 89.71           C  
ATOM   3404  CB  TYR B 435      -0.149  18.406  13.598  1.00 89.71           C  
ATOM   3405  O   TYR B 435      -0.877  17.358  16.685  1.00 89.71           O  
ATOM   3406  CG  TYR B 435      -1.167  19.389  14.124  1.00 89.71           C  
ATOM   3407  CD1 TYR B 435      -2.523  19.234  13.845  1.00 89.71           C  
ATOM   3408  CD2 TYR B 435      -0.775  20.474  14.901  1.00 89.71           C  
ATOM   3409  CE1 TYR B 435      -3.464  20.139  14.326  1.00 89.71           C  
ATOM   3410  CE2 TYR B 435      -1.707  21.384  15.387  1.00 89.71           C  
ATOM   3411  OH  TYR B 435      -3.975  22.107  15.574  1.00 89.71           O  
ATOM   3412  CZ  TYR B 435      -3.047  21.208  15.095  1.00 89.71           C  
ATOM   3413  N   CYS B 436       1.226  17.927  16.368  1.00 86.35           N  
ATOM   3414  CA  CYS B 436       1.472  18.504  17.685  1.00 86.35           C  
ATOM   3415  C   CYS B 436       2.257  19.806  17.572  1.00 86.35           C  
ATOM   3416  CB  CYS B 436       2.230  17.516  18.570  1.00 86.35           C  
ATOM   3417  O   CYS B 436       3.023  19.993  16.625  1.00 86.35           O  
ATOM   3418  SG  CYS B 436       3.870  17.087  17.945  1.00 86.35           S  
ATOM   3419  N   SER B 437       1.946  20.730  18.549  1.00 88.08           N  
ATOM   3420  CA  SER B 437       2.560  22.048  18.424  1.00 88.08           C  
ATOM   3421  C   SER B 437       2.983  22.592  19.784  1.00 88.08           C  
ATOM   3422  CB  SER B 437       1.596  23.027  17.751  1.00 88.08           C  
ATOM   3423  O   SER B 437       2.284  22.400  20.780  1.00 88.08           O  
ATOM   3424  OG  SER B 437       2.126  24.341  17.760  1.00 88.08           O  
ATOM   3425  N   THR B 438       4.144  23.168  19.868  1.00 86.56           N  
ATOM   3426  CA  THR B 438       4.615  23.942  21.012  1.00 86.56           C  
ATOM   3427  C   THR B 438       4.827  25.403  20.626  1.00 86.56           C  
ATOM   3428  CB  THR B 438       5.924  23.362  21.577  1.00 86.56           C  
ATOM   3429  O   THR B 438       5.651  26.096  21.226  1.00 86.56           O  
ATOM   3430  CG2 THR B 438       5.713  21.952  22.119  1.00 86.56           C  
ATOM   3431  OG1 THR B 438       6.910  23.321  20.538  1.00 86.56           O  
ATOM   3432  N   LEU B 439       4.207  25.858  19.508  1.00 90.22           N  
ATOM   3433  CA  LEU B 439       4.282  27.250  19.077  1.00 90.22           C  
ATOM   3434  C   LEU B 439       3.748  28.183  20.159  1.00 90.22           C  
ATOM   3435  CB  LEU B 439       3.496  27.452  17.779  1.00 90.22           C  
ATOM   3436  O   LEU B 439       2.778  27.853  20.845  1.00 90.22           O  
ATOM   3437  CG  LEU B 439       4.026  26.721  16.544  1.00 90.22           C  
ATOM   3438  CD1 LEU B 439       3.090  26.934  15.359  1.00 90.22           C  
ATOM   3439  CD2 LEU B 439       5.437  27.192  16.209  1.00 90.22           C  
ATOM   3440  N   CYS B 440       4.355  29.369  20.275  1.00 84.13           N  
ATOM   3441  CA  CYS B 440       3.949  30.328  21.296  1.00 84.13           C  
ATOM   3442  C   CYS B 440       3.392  31.597  20.662  1.00 84.13           C  
ATOM   3443  CB  CYS B 440       5.129  30.677  22.203  1.00 84.13           C  
ATOM   3444  O   CYS B 440       2.971  32.516  21.367  1.00 84.13           O  
ATOM   3445  SG  CYS B 440       5.773  29.269  23.133  1.00 84.13           S  
ATOM   3446  N   ARG B 441       3.457  31.658  19.386  1.00 88.38           N  
ATOM   3447  CA  ARG B 441       2.882  32.721  18.567  1.00 88.38           C  
ATOM   3448  C   ARG B 441       2.249  32.155  17.300  1.00 88.38           C  
ATOM   3449  CB  ARG B 441       3.948  33.756  18.203  1.00 88.38           C  
ATOM   3450  O   ARG B 441       2.536  31.021  16.910  1.00 88.38           O  
ATOM   3451  CG  ARG B 441       4.603  34.415  19.407  1.00 88.38           C  
ATOM   3452  CD  ARG B 441       5.630  35.458  18.989  1.00 88.38           C  
ATOM   3453  NE  ARG B 441       6.250  36.098  20.146  1.00 88.38           N  
ATOM   3454  NH1 ARG B 441       7.441  37.645  18.912  1.00 88.38           N  
ATOM   3455  NH2 ARG B 441       7.600  37.628  21.199  1.00 88.38           N  
ATOM   3456  CZ  ARG B 441       7.096  37.122  20.083  1.00 88.38           C  
ATOM   3457  N   HIS B 442       1.409  32.987  16.749  1.00 89.15           N  
ATOM   3458  CA  HIS B 442       0.882  32.563  15.456  1.00 89.15           C  
ATOM   3459  C   HIS B 442       1.991  32.464  14.414  1.00 89.15           C  
ATOM   3460  CB  HIS B 442      -0.203  33.529  14.977  1.00 89.15           C  
ATOM   3461  O   HIS B 442       2.914  33.282  14.405  1.00 89.15           O  
ATOM   3462  CG  HIS B 442      -1.506  33.371  15.695  1.00 89.15           C  
ATOM   3463  CD2 HIS B 442      -2.163  34.202  16.538  1.00 89.15           C  
ATOM   3464  ND1 HIS B 442      -2.286  32.241  15.580  1.00 89.15           N  
ATOM   3465  CE1 HIS B 442      -3.370  32.385  16.324  1.00 89.15           C  
ATOM   3466  NE2 HIS B 442      -3.320  33.566  16.916  1.00 89.15           N  
ATOM   3467  N   LEU B 443       1.909  31.429  13.576  1.00 96.29           N  
ATOM   3468  CA  LEU B 443       2.871  31.244  12.494  1.00 96.29           C  
ATOM   3469  C   LEU B 443       2.202  31.423  11.136  1.00 96.29           C  
ATOM   3470  CB  LEU B 443       3.514  29.858  12.581  1.00 96.29           C  
ATOM   3471  O   LEU B 443       1.506  30.524  10.658  1.00 96.29           O  
ATOM   3472  CG  LEU B 443       4.489  29.492  11.460  1.00 96.29           C  
ATOM   3473  CD1 LEU B 443       5.638  30.493  11.409  1.00 96.29           C  
ATOM   3474  CD2 LEU B 443       5.016  28.074  11.652  1.00 96.29           C  
ATOM   3475  N   TYR B 444       2.413  32.631  10.582  1.00 95.63           N  
ATOM   3476  CA  TYR B 444       1.964  32.943   9.230  1.00 95.63           C  
ATOM   3477  C   TYR B 444       3.127  32.902   8.246  1.00 95.63           C  
ATOM   3478  CB  TYR B 444       1.295  34.320   9.189  1.00 95.63           C  
ATOM   3479  O   TYR B 444       4.198  33.451   8.517  1.00 95.63           O  
ATOM   3480  CG  TYR B 444       0.053  34.416  10.041  1.00 95.63           C  
ATOM   3481  CD1 TYR B 444      -1.151  33.857   9.618  1.00 95.63           C  
ATOM   3482  CD2 TYR B 444       0.079  35.067  11.270  1.00 95.63           C  
ATOM   3483  CE1 TYR B 444      -2.299  33.945  10.399  1.00 95.63           C  
ATOM   3484  CE2 TYR B 444      -1.062  35.161  12.059  1.00 95.63           C  
ATOM   3485  OH  TYR B 444      -3.378  34.687  12.393  1.00 95.63           O  
ATOM   3486  CZ  TYR B 444      -2.245  34.597  11.616  1.00 95.63           C  
ATOM   3487  N   LEU B 445       2.943  32.334   6.939  1.00 95.98           N  
ATOM   3488  CA  LEU B 445       4.030  32.158   5.983  1.00 95.98           C  
ATOM   3489  C   LEU B 445       4.098  33.336   5.016  1.00 95.98           C  
ATOM   3490  CB  LEU B 445       3.853  30.853   5.203  1.00 95.98           C  
ATOM   3491  O   LEU B 445       5.107  33.525   4.332  1.00 95.98           O  
ATOM   3492  CG  LEU B 445       3.982  29.559   6.009  1.00 95.98           C  
ATOM   3493  CD1 LEU B 445       3.648  28.355   5.135  1.00 95.98           C  
ATOM   3494  CD2 LEU B 445       5.384  29.430   6.592  1.00 95.98           C  
ATOM   3495  N   PHE B 446       3.063  34.113   4.914  1.00 94.26           N  
ATOM   3496  CA  PHE B 446       3.002  35.359   4.159  1.00 94.26           C  
ATOM   3497  C   PHE B 446       3.644  35.193   2.787  1.00 94.26           C  
ATOM   3498  CB  PHE B 446       3.692  36.490   4.929  1.00 94.26           C  
ATOM   3499  O   PHE B 446       4.536  35.960   2.417  1.00 94.26           O  
ATOM   3500  CG  PHE B 446       3.101  36.746   6.289  1.00 94.26           C  
ATOM   3501  CD1 PHE B 446       1.761  37.085   6.428  1.00 94.26           C  
ATOM   3502  CD2 PHE B 446       3.888  36.650   7.430  1.00 94.26           C  
ATOM   3503  CE1 PHE B 446       1.212  37.323   7.686  1.00 94.26           C  
ATOM   3504  CE2 PHE B 446       3.346  36.886   8.690  1.00 94.26           C  
ATOM   3505  CZ  PHE B 446       2.008  37.224   8.816  1.00 94.26           C  
ATOM   3506  N   PRO B 447       3.206  34.329   1.926  1.00 93.60           N  
ATOM   3507  CA  PRO B 447       3.803  34.215   0.593  1.00 93.60           C  
ATOM   3508  C   PRO B 447       3.773  35.530  -0.182  1.00 93.60           C  
ATOM   3509  CB  PRO B 447       2.934  33.157  -0.092  1.00 93.60           C  
ATOM   3510  O   PRO B 447       2.721  36.166  -0.285  1.00 93.60           O  
ATOM   3511  CG  PRO B 447       2.150  32.530   1.015  1.00 93.60           C  
ATOM   3512  CD  PRO B 447       2.140  33.472   2.185  1.00 93.60           C  
ATOM   3513  N   GLY B 448       4.925  35.970  -0.743  1.00 88.75           N  
ATOM   3514  CA  GLY B 448       5.020  37.187  -1.533  1.00 88.75           C  
ATOM   3515  C   GLY B 448       5.366  38.410  -0.704  1.00 88.75           C  
ATOM   3516  O   GLY B 448       5.618  39.486  -1.251  1.00 88.75           O  
ATOM   3517  N   HIS B 449       5.319  38.393   0.646  1.00 86.01           N  
ATOM   3518  CA  HIS B 449       5.617  39.520   1.522  1.00 86.01           C  
ATOM   3519  C   HIS B 449       6.719  39.169   2.516  1.00 86.01           C  
ATOM   3520  CB  HIS B 449       4.358  39.964   2.270  1.00 86.01           C  
ATOM   3521  O   HIS B 449       6.787  38.038   3.001  1.00 86.01           O  
ATOM   3522  CG  HIS B 449       3.427  40.789   1.440  1.00 86.01           C  
ATOM   3523  CD2 HIS B 449       2.303  40.453   0.765  1.00 86.01           C  
ATOM   3524  ND1 HIS B 449       3.614  42.139   1.231  1.00 86.01           N  
ATOM   3525  CE1 HIS B 449       2.641  42.598   0.461  1.00 86.01           C  
ATOM   3526  NE2 HIS B 449       1.832  41.595   0.165  1.00 86.01           N  
ATOM   3527  N   PRO B 450       7.453  40.053   3.024  1.00 71.94           N  
ATOM   3528  CA  PRO B 450       7.488  41.416   2.490  1.00 71.94           C  
ATOM   3529  C   PRO B 450       7.963  41.470   1.040  1.00 71.94           C  
ATOM   3530  CB  PRO B 450       8.475  42.132   3.415  1.00 71.94           C  
ATOM   3531  O   PRO B 450       8.633  40.545   0.571  1.00 71.94           O  
ATOM   3532  CG  PRO B 450       9.153  41.035   4.172  1.00 71.94           C  
ATOM   3533  CD  PRO B 450       8.399  39.758   3.938  1.00 71.94           C  
ATOM   3534  N   PRO B 451       7.245  42.538   0.361  1.00 54.57           N  
ATOM   3535  CA  PRO B 451       7.620  42.605  -1.054  1.00 54.57           C  
ATOM   3536  C   PRO B 451       9.127  42.739  -1.258  1.00 54.57           C  
ATOM   3537  CB  PRO B 451       6.887  43.852  -1.554  1.00 54.57           C  
ATOM   3538  O   PRO B 451       9.830  43.250  -0.382  1.00 54.57           O  
ATOM   3539  CG  PRO B 451       6.254  44.439  -0.334  1.00 54.57           C  
ATOM   3540  CD  PRO B 451       6.557  43.547   0.836  1.00 54.57           C  
ATOM   3541  N   THR B 452       9.675  42.101  -2.308  1.00 45.92           N  
ATOM   3542  CA  THR B 452      11.063  42.275  -2.720  1.00 45.92           C  
ATOM   3543  C   THR B 452      11.357  43.741  -3.026  1.00 45.92           C  
ATOM   3544  CB  THR B 452      11.391  41.414  -3.955  1.00 45.92           C  
ATOM   3545  O   THR B 452      10.493  44.461  -3.531  1.00 45.92           O  
ATOM   3546  CG2 THR B 452      11.822  40.009  -3.546  1.00 45.92           C  
ATOM   3547  OG1 THR B 452      10.230  41.323  -4.789  1.00 45.92           O  
TER    3548      THR B 452                                                      
ATOM   3549  N   MET C   1      -5.685 -25.805 -21.568  1.00 81.31           N  
ATOM   3550  CA  MET C   1      -5.341 -24.444 -21.969  1.00 81.31           C  
ATOM   3551  C   MET C   1      -4.358 -24.452 -23.134  1.00 81.31           C  
ATOM   3552  CB  MET C   1      -4.749 -23.670 -20.790  1.00 81.31           C  
ATOM   3553  O   MET C   1      -3.452 -25.286 -23.183  1.00 81.31           O  
ATOM   3554  CG  MET C   1      -4.458 -22.210 -21.099  1.00 81.31           C  
ATOM   3555  SD  MET C   1      -3.806 -21.300 -19.645  1.00 81.31           S  
ATOM   3556  CE  MET C   1      -5.298 -21.231 -18.615  1.00 81.31           C  
ATOM   3557  N   GLU C   2      -4.510 -23.467 -24.088  1.00 78.50           N  
ATOM   3558  CA  GLU C   2      -3.635 -23.377 -25.253  1.00 78.50           C  
ATOM   3559  C   GLU C   2      -2.187 -23.130 -24.837  1.00 78.50           C  
ATOM   3560  CB  GLU C   2      -4.107 -22.267 -26.196  1.00 78.50           C  
ATOM   3561  O   GLU C   2      -1.928 -22.426 -23.860  1.00 78.50           O  
ATOM   3562  CG  GLU C   2      -5.384 -22.605 -26.952  1.00 78.50           C  
ATOM   3563  CD  GLU C   2      -5.704 -21.616 -28.062  1.00 78.50           C  
ATOM   3564  OE1 GLU C   2      -6.625 -21.884 -28.866  1.00 78.50           O  
ATOM   3565  OE2 GLU C   2      -5.027 -20.566 -28.128  1.00 78.50           O  
ATOM   3566  N   ALA C   3      -1.330 -23.776 -25.601  1.00 78.18           N  
ATOM   3567  CA  ALA C   3       0.104 -23.695 -25.332  1.00 78.18           C  
ATOM   3568  C   ALA C   3       0.558 -22.243 -25.214  1.00 78.18           C  
ATOM   3569  CB  ALA C   3       0.892 -24.408 -26.428  1.00 78.18           C  
ATOM   3570  O   ALA C   3       1.349 -21.903 -24.331  1.00 78.18           O  
ATOM   3571  N   ARG C   4       0.072 -21.462 -26.048  1.00 80.63           N  
ATOM   3572  CA  ARG C   4       0.429 -20.047 -26.054  1.00 80.63           C  
ATOM   3573  C   ARG C   4       0.047 -19.380 -24.737  1.00 80.63           C  
ATOM   3574  CB  ARG C   4      -0.250 -19.327 -27.222  1.00 80.63           C  
ATOM   3575  O   ARG C   4       0.839 -18.630 -24.162  1.00 80.63           O  
ATOM   3576  CG  ARG C   4       0.034 -17.834 -27.273  1.00 80.63           C  
ATOM   3577  CD  ARG C   4      -0.758 -17.147 -28.376  1.00 80.63           C  
ATOM   3578  NE  ARG C   4      -0.679 -15.693 -28.271  1.00 80.63           N  
ATOM   3579  NH1 ARG C   4      -2.225 -15.281 -29.938  1.00 80.63           N  
ATOM   3580  NH2 ARG C   4      -1.228 -13.535 -28.836  1.00 80.63           N  
ATOM   3581  CZ  ARG C   4      -1.378 -14.840 -29.015  1.00 80.63           C  
ATOM   3582  N   ASP C   5      -1.142 -19.623 -24.316  1.00 88.24           N  
ATOM   3583  CA  ASP C   5      -1.656 -19.039 -23.082  1.00 88.24           C  
ATOM   3584  C   ASP C   5      -0.875 -19.541 -21.869  1.00 88.24           C  
ATOM   3585  CB  ASP C   5      -3.144 -19.355 -22.917  1.00 88.24           C  
ATOM   3586  O   ASP C   5      -0.585 -18.773 -20.950  1.00 88.24           O  
ATOM   3587  CG  ASP C   5      -4.017 -18.653 -23.942  1.00 88.24           C  
ATOM   3588  OD1 ASP C   5      -3.577 -17.639 -24.525  1.00 88.24           O  
ATOM   3589  OD2 ASP C   5      -5.155 -19.117 -24.167  1.00 88.24           O  
ATOM   3590  N   LYS C   6      -0.565 -20.741 -21.845  1.00 84.13           N  
ATOM   3591  CA  LYS C   6       0.261 -21.297 -20.776  1.00 84.13           C  
ATOM   3592  C   LYS C   6       1.618 -20.602 -20.714  1.00 84.13           C  
ATOM   3593  CB  LYS C   6       0.451 -22.802 -20.972  1.00 84.13           C  
ATOM   3594  O   LYS C   6       2.110 -20.286 -19.628  1.00 84.13           O  
ATOM   3595  CG  LYS C   6      -0.815 -23.618 -20.756  1.00 84.13           C  
ATOM   3596  CD  LYS C   6      -0.552 -25.110 -20.916  1.00 84.13           C  
ATOM   3597  CE  LYS C   6      -1.835 -25.921 -20.792  1.00 84.13           C  
ATOM   3598  NZ  LYS C   6      -1.588 -27.381 -20.992  1.00 84.13           N  
ATOM   3599  N   GLN C   7       2.226 -20.368 -21.862  1.00 80.08           N  
ATOM   3600  CA  GLN C   7       3.517 -19.695 -21.960  1.00 80.08           C  
ATOM   3601  C   GLN C   7       3.434 -18.267 -21.430  1.00 80.08           C  
ATOM   3602  CB  GLN C   7       4.012 -19.691 -23.407  1.00 80.08           C  
ATOM   3603  O   GLN C   7       4.350 -17.797 -20.752  1.00 80.08           O  
ATOM   3604  CG  GLN C   7       5.428 -19.157 -23.571  1.00 80.08           C  
ATOM   3605  CD  GLN C   7       6.025 -19.483 -24.927  1.00 80.08           C  
ATOM   3606  NE2 GLN C   7       7.233 -18.989 -25.178  1.00 80.08           N  
ATOM   3607  OE1 GLN C   7       5.407 -20.175 -25.743  1.00 80.08           O  
ATOM   3608  N   VAL C   8       2.412 -17.621 -21.753  1.00 85.18           N  
ATOM   3609  CA  VAL C   8       2.215 -16.246 -21.306  1.00 85.18           C  
ATOM   3610  C   VAL C   8       2.157 -16.201 -19.781  1.00 85.18           C  
ATOM   3611  CB  VAL C   8       0.931 -15.632 -21.907  1.00 85.18           C  
ATOM   3612  O   VAL C   8       2.828 -15.380 -19.152  1.00 85.18           O  
ATOM   3613  CG1 VAL C   8       0.597 -14.305 -21.228  1.00 85.18           C  
ATOM   3614  CG2 VAL C   8       1.086 -15.440 -23.414  1.00 85.18           C  
ATOM   3615  N   LEU C   9       1.363 -17.090 -19.160  1.00 87.22           N  
ATOM   3616  CA  LEU C   9       1.247 -17.133 -17.707  1.00 87.22           C  
ATOM   3617  C   LEU C   9       2.594 -17.444 -17.063  1.00 87.22           C  
ATOM   3618  CB  LEU C   9       0.212 -18.177 -17.282  1.00 87.22           C  
ATOM   3619  O   LEU C   9       2.966 -16.827 -16.062  1.00 87.22           O  
ATOM   3620  CG  LEU C   9      -1.255 -17.808 -17.507  1.00 87.22           C  
ATOM   3621  CD1 LEU C   9      -2.158 -18.986 -17.158  1.00 87.22           C  
ATOM   3622  CD2 LEU C   9      -1.630 -16.579 -16.685  1.00 87.22           C  
ATOM   3623  N   ARG C  10       3.325 -18.290 -17.663  1.00 77.90           N  
ATOM   3624  CA  ARG C  10       4.630 -18.680 -17.140  1.00 77.90           C  
ATOM   3625  C   ARG C  10       5.622 -17.525 -17.228  1.00 77.90           C  
ATOM   3626  CB  ARG C  10       5.172 -19.894 -17.897  1.00 77.90           C  
ATOM   3627  O   ARG C  10       6.391 -17.287 -16.294  1.00 77.90           O  
ATOM   3628  CG  ARG C  10       4.703 -21.228 -17.337  1.00 77.90           C  
ATOM   3629  CD  ARG C  10       5.286 -22.401 -18.112  1.00 77.90           C  
ATOM   3630  NE  ARG C  10       4.579 -23.645 -17.820  1.00 77.90           N  
ATOM   3631  NH1 ARG C  10       5.592 -24.859 -19.504  1.00 77.90           N  
ATOM   3632  NH2 ARG C  10       4.046 -25.856 -18.137  1.00 77.90           N  
ATOM   3633  CZ  ARG C  10       4.741 -24.784 -18.488  1.00 77.90           C  
ATOM   3634  N   SER C  11       5.618 -16.800 -18.357  1.00 76.97           N  
ATOM   3635  CA  SER C  11       6.557 -15.707 -18.586  1.00 76.97           C  
ATOM   3636  C   SER C  11       6.305 -14.552 -17.623  1.00 76.97           C  
ATOM   3637  CB  SER C  11       6.459 -15.209 -20.029  1.00 76.97           C  
ATOM   3638  O   SER C  11       7.229 -13.810 -17.280  1.00 76.97           O  
ATOM   3639  OG  SER C  11       5.219 -14.562 -20.255  1.00 76.97           O  
ATOM   3640  N   LEU C  12       5.099 -14.471 -17.171  1.00 80.17           N  
ATOM   3641  CA  LEU C  12       4.752 -13.335 -16.324  1.00 80.17           C  
ATOM   3642  C   LEU C  12       4.517 -13.782 -14.885  1.00 80.17           C  
ATOM   3643  CB  LEU C  12       3.505 -12.627 -16.861  1.00 80.17           C  
ATOM   3644  O   LEU C  12       4.008 -13.012 -14.067  1.00 80.17           O  
ATOM   3645  CG  LEU C  12       3.661 -11.897 -18.196  1.00 80.17           C  
ATOM   3646  CD1 LEU C  12       2.305 -11.411 -18.696  1.00 80.17           C  
ATOM   3647  CD2 LEU C  12       4.635 -10.732 -18.057  1.00 80.17           C  
ATOM   3648  N   ARG C  13       4.871 -14.979 -14.610  1.00 80.61           N  
ATOM   3649  CA  ARG C  13       4.562 -15.619 -13.336  1.00 80.61           C  
ATOM   3650  C   ARG C  13       5.029 -14.761 -12.165  1.00 80.61           C  
ATOM   3651  CB  ARG C  13       5.206 -17.005 -13.260  1.00 80.61           C  
ATOM   3652  O   ARG C  13       4.272 -14.524 -11.221  1.00 80.61           O  
ATOM   3653  CG  ARG C  13       4.802 -17.806 -12.032  1.00 80.61           C  
ATOM   3654  CD  ARG C  13       5.327 -19.233 -12.092  1.00 80.61           C  
ATOM   3655  NE  ARG C  13       5.019 -19.972 -10.871  1.00 80.61           N  
ATOM   3656  NH1 ARG C  13       2.968 -20.740 -11.606  1.00 80.61           N  
ATOM   3657  NH2 ARG C  13       3.728 -21.306  -9.518  1.00 80.61           N  
ATOM   3658  CZ  ARG C  13       3.906 -20.671 -10.668  1.00 80.61           C  
ATOM   3659  N   LEU C  14       6.250 -14.331 -12.061  1.00 72.46           N  
ATOM   3660  CA  LEU C  14       6.807 -13.563 -10.953  1.00 72.46           C  
ATOM   3661  C   LEU C  14       6.133 -12.200 -10.844  1.00 72.46           C  
ATOM   3662  CB  LEU C  14       8.317 -13.387 -11.128  1.00 72.46           C  
ATOM   3663  O   LEU C  14       5.808 -11.749  -9.743  1.00 72.46           O  
ATOM   3664  CG  LEU C  14       9.183 -14.611 -10.826  1.00 72.46           C  
ATOM   3665  CD1 LEU C  14      10.608 -14.388 -11.321  1.00 72.46           C  
ATOM   3666  CD2 LEU C  14       9.172 -14.918  -9.333  1.00 72.46           C  
ATOM   3667  N   GLU C  15       5.916 -11.630 -11.991  1.00 71.31           N  
ATOM   3668  CA  GLU C  15       5.270 -10.321 -12.005  1.00 71.31           C  
ATOM   3669  C   GLU C  15       3.837 -10.407 -11.487  1.00 71.31           C  
ATOM   3670  CB  GLU C  15       5.285  -9.729 -13.416  1.00 71.31           C  
ATOM   3671  O   GLU C  15       3.391  -9.538 -10.735  1.00 71.31           O  
ATOM   3672  CG  GLU C  15       6.559  -8.967 -13.751  1.00 71.31           C  
ATOM   3673  CD  GLU C  15       6.596  -8.459 -15.183  1.00 71.31           C  
ATOM   3674  OE1 GLU C  15       7.655  -8.576 -15.842  1.00 71.31           O  
ATOM   3675  OE2 GLU C  15       5.559  -7.940 -15.651  1.00 71.31           O  
ATOM   3676  N   LEU C  16       3.163 -11.472 -11.915  1.00 79.82           N  
ATOM   3677  CA  LEU C  16       1.788 -11.665 -11.467  1.00 79.82           C  
ATOM   3678  C   LEU C  16       1.743 -12.000  -9.980  1.00 79.82           C  
ATOM   3679  CB  LEU C  16       1.113 -12.778 -12.273  1.00 79.82           C  
ATOM   3680  O   LEU C  16       0.808 -11.608  -9.278  1.00 79.82           O  
ATOM   3681  CG  LEU C  16       0.854 -12.483 -13.751  1.00 79.82           C  
ATOM   3682  CD1 LEU C  16       0.389 -13.745 -14.470  1.00 79.82           C  
ATOM   3683  CD2 LEU C  16      -0.174 -11.366 -13.902  1.00 79.82           C  
ATOM   3684  N   GLY C  17       2.657 -12.758  -9.544  1.00 74.81           N  
ATOM   3685  CA  GLY C  17       2.732 -13.132  -8.141  1.00 74.81           C  
ATOM   3686  C   GLY C  17       2.841 -11.939  -7.210  1.00 74.81           C  
ATOM   3687  O   GLY C  17       2.397 -11.999  -6.061  1.00 74.81           O  
ATOM   3688  N   ALA C  18       3.423 -10.842  -7.686  1.00 62.03           N  
ATOM   3689  CA  ALA C  18       3.639  -9.640  -6.885  1.00 62.03           C  
ATOM   3690  C   ALA C  18       2.363  -8.808  -6.791  1.00 62.03           C  
ATOM   3691  CB  ALA C  18       4.773  -8.805  -7.473  1.00 62.03           C  
ATOM   3692  O   ALA C  18       2.277  -7.882  -5.980  1.00 62.03           O  
ATOM   3693  N   GLU C  19       1.453  -9.215  -7.621  1.00 60.09           N  
ATOM   3694  CA  GLU C  19       0.181  -8.499  -7.615  1.00 60.09           C  
ATOM   3695  C   GLU C  19      -0.787  -9.102  -6.601  1.00 60.09           C  
ATOM   3696  CB  GLU C  19      -0.447  -8.506  -9.011  1.00 60.09           C  
ATOM   3697  O   GLU C  19      -0.699 -10.289  -6.281  1.00 60.09           O  
ATOM   3698  CG  GLU C  19       0.431  -7.881 -10.084  1.00 60.09           C  
ATOM   3699  CD  GLU C  19       0.521  -6.367  -9.979  1.00 60.09           C  
ATOM   3700  OE1 GLU C  19       1.488  -5.778 -10.514  1.00 60.09           O  
ATOM   3701  OE2 GLU C  19      -0.382  -5.765  -9.356  1.00 60.09           O  
ATOM   3702  N   VAL C  20      -1.580  -8.304  -5.944  1.00 56.44           N  
ATOM   3703  CA  VAL C  20      -2.579  -8.803  -5.005  1.00 56.44           C  
ATOM   3704  C   VAL C  20      -3.855  -9.175  -5.756  1.00 56.44           C  
ATOM   3705  CB  VAL C  20      -2.891  -7.765  -3.904  1.00 56.44           C  
ATOM   3706  O   VAL C  20      -4.880  -8.504  -5.620  1.00 56.44           O  
ATOM   3707  CG1 VAL C  20      -3.789  -8.373  -2.828  1.00 56.44           C  
ATOM   3708  CG2 VAL C  20      -1.598  -7.235  -3.288  1.00 56.44           C  
ATOM   3709  N   LEU C  21      -3.887 -10.423  -6.452  1.00 68.38           N  
ATOM   3710  CA  LEU C  21      -4.961 -10.796  -7.365  1.00 68.38           C  
ATOM   3711  C   LEU C  21      -6.043 -11.586  -6.637  1.00 68.38           C  
ATOM   3712  CB  LEU C  21      -4.411 -11.618  -8.534  1.00 68.38           C  
ATOM   3713  O   LEU C  21      -7.197 -11.612  -7.071  1.00 68.38           O  
ATOM   3714  CG  LEU C  21      -3.404 -10.913  -9.444  1.00 68.38           C  
ATOM   3715  CD1 LEU C  21      -2.736 -11.919 -10.375  1.00 68.38           C  
ATOM   3716  CD2 LEU C  21      -4.087  -9.809 -10.244  1.00 68.38           C  
ATOM   3717  N   VAL C  22      -5.630 -12.199  -5.556  1.00 71.08           N  
ATOM   3718  CA  VAL C  22      -6.489 -13.224  -4.971  1.00 71.08           C  
ATOM   3719  C   VAL C  22      -7.331 -12.615  -3.852  1.00 71.08           C  
ATOM   3720  CB  VAL C  22      -5.665 -14.414  -4.430  1.00 71.08           C  
ATOM   3721  O   VAL C  22      -8.177 -13.293  -3.264  1.00 71.08           O  
ATOM   3722  CG1 VAL C  22      -5.276 -15.361  -5.565  1.00 71.08           C  
ATOM   3723  CG2 VAL C  22      -4.421 -13.913  -3.699  1.00 71.08           C  
ATOM   3724  N   GLU C  23      -7.079 -11.342  -3.701  1.00 62.63           N  
ATOM   3725  CA  GLU C  23      -7.885 -10.643  -2.705  1.00 62.63           C  
ATOM   3726  C   GLU C  23      -9.029  -9.875  -3.360  1.00 62.63           C  
ATOM   3727  CB  GLU C  23      -7.015  -9.690  -1.881  1.00 62.63           C  
ATOM   3728  O   GLU C  23      -8.909  -9.429  -4.504  1.00 62.63           O  
ATOM   3729  CG  GLU C  23      -6.082 -10.395  -0.908  1.00 62.63           C  
ATOM   3730  CD  GLU C  23      -5.429  -9.450   0.089  1.00 62.63           C  
ATOM   3731  OE1 GLU C  23      -4.674  -9.923   0.969  1.00 62.63           O  
ATOM   3732  OE2 GLU C  23      -5.674  -8.227  -0.012  1.00 62.63           O  
ATOM   3733  N   GLY C  24     -10.265 -10.435  -3.507  1.00 67.29           N  
ATOM   3734  CA  GLY C  24     -11.361  -9.696  -4.112  1.00 67.29           C  
ATOM   3735  C   GLY C  24     -12.255 -10.559  -4.982  1.00 67.29           C  
ATOM   3736  O   GLY C  24     -12.602 -11.680  -4.604  1.00 67.29           O  
ATOM   3737  N   LEU C  25     -12.521  -9.924  -6.203  1.00 79.30           N  
ATOM   3738  CA  LEU C  25     -13.572 -10.481  -7.047  1.00 79.30           C  
ATOM   3739  C   LEU C  25     -13.016 -11.567  -7.962  1.00 79.30           C  
ATOM   3740  CB  LEU C  25     -14.228  -9.379  -7.883  1.00 79.30           C  
ATOM   3741  O   LEU C  25     -13.769 -12.394  -8.481  1.00 79.30           O  
ATOM   3742  CG  LEU C  25     -15.170  -8.432  -7.138  1.00 79.30           C  
ATOM   3743  CD1 LEU C  25     -15.513  -7.230  -8.011  1.00 79.30           C  
ATOM   3744  CD2 LEU C  25     -16.435  -9.166  -6.707  1.00 79.30           C  
ATOM   3745  N   VAL C  26     -11.765 -11.631  -8.055  1.00 88.30           N  
ATOM   3746  CA  VAL C  26     -11.172 -12.516  -9.052  1.00 88.30           C  
ATOM   3747  C   VAL C  26     -11.550 -13.964  -8.749  1.00 88.30           C  
ATOM   3748  CB  VAL C  26      -9.635 -12.365  -9.103  1.00 88.30           C  
ATOM   3749  O   VAL C  26     -12.072 -14.670  -9.615  1.00 88.30           O  
ATOM   3750  CG1 VAL C  26      -9.017 -13.436 -10.000  1.00 88.30           C  
ATOM   3751  CG2 VAL C  26      -9.253 -10.969  -9.590  1.00 88.30           C  
ATOM   3752  N   LEU C  27     -11.349 -14.398  -7.487  1.00 90.19           N  
ATOM   3753  CA  LEU C  27     -11.627 -15.786  -7.135  1.00 90.19           C  
ATOM   3754  C   LEU C  27     -13.118 -16.088  -7.252  1.00 90.19           C  
ATOM   3755  CB  LEU C  27     -11.144 -16.086  -5.713  1.00 90.19           C  
ATOM   3756  O   LEU C  27     -13.503 -17.171  -7.698  1.00 90.19           O  
ATOM   3757  CG  LEU C  27      -9.631 -16.060  -5.492  1.00 90.19           C  
ATOM   3758  CD1 LEU C  27      -9.297 -16.468  -4.061  1.00 90.19           C  
ATOM   3759  CD2 LEU C  27      -8.928 -16.972  -6.491  1.00 90.19           C  
ATOM   3760  N   GLN C  28     -13.882 -15.063  -6.838  1.00 89.21           N  
ATOM   3761  CA  GLN C  28     -15.328 -15.252  -6.908  1.00 89.21           C  
ATOM   3762  C   GLN C  28     -15.797 -15.372  -8.355  1.00 89.21           C  
ATOM   3763  CB  GLN C  28     -16.054 -14.099  -6.214  1.00 89.21           C  
ATOM   3764  O   GLN C  28     -16.666 -16.189  -8.666  1.00 89.21           O  
ATOM   3765  CG  GLN C  28     -15.682 -13.932  -4.747  1.00 89.21           C  
ATOM   3766  CD  GLN C  28     -15.746 -15.236  -3.973  1.00 89.21           C  
ATOM   3767  NE2 GLN C  28     -14.722 -15.497  -3.168  1.00 89.21           N  
ATOM   3768  OE1 GLN C  28     -16.707 -16.001  -4.098  1.00 89.21           O  
ATOM   3769  N   TYR C  29     -15.235 -14.552  -9.173  1.00 91.17           N  
ATOM   3770  CA  TYR C  29     -15.586 -14.602 -10.588  1.00 91.17           C  
ATOM   3771  C   TYR C  29     -15.193 -15.941 -11.200  1.00 91.17           C  
ATOM   3772  CB  TYR C  29     -14.907 -13.460 -11.351  1.00 91.17           C  
ATOM   3773  O   TYR C  29     -15.989 -16.565 -11.906  1.00 91.17           O  
ATOM   3774  CG  TYR C  29     -15.402 -13.299 -12.767  1.00 91.17           C  
ATOM   3775  CD1 TYR C  29     -14.828 -14.019 -13.813  1.00 91.17           C  
ATOM   3776  CD2 TYR C  29     -16.443 -12.425 -13.064  1.00 91.17           C  
ATOM   3777  CE1 TYR C  29     -15.280 -13.872 -15.120  1.00 91.17           C  
ATOM   3778  CE2 TYR C  29     -16.902 -12.270 -14.368  1.00 91.17           C  
ATOM   3779  OH  TYR C  29     -16.767 -12.848 -16.680  1.00 91.17           O  
ATOM   3780  CZ  TYR C  29     -16.316 -12.997 -15.387  1.00 91.17           C  
ATOM   3781  N   LEU C  30     -14.019 -16.333 -10.902  1.00 93.11           N  
ATOM   3782  CA  LEU C  30     -13.539 -17.600 -11.444  1.00 93.11           C  
ATOM   3783  C   LEU C  30     -14.365 -18.766 -10.912  1.00 93.11           C  
ATOM   3784  CB  LEU C  30     -12.062 -17.805 -11.098  1.00 93.11           C  
ATOM   3785  O   LEU C  30     -14.592 -19.747 -11.623  1.00 93.11           O  
ATOM   3786  CG  LEU C  30     -11.075 -16.825 -11.732  1.00 93.11           C  
ATOM   3787  CD1 LEU C  30      -9.660 -17.098 -11.232  1.00 93.11           C  
ATOM   3788  CD2 LEU C  30     -11.135 -16.913 -13.254  1.00 93.11           C  
ATOM   3789  N   TYR C  31     -14.770 -18.689  -9.685  1.00 92.65           N  
ATOM   3790  CA  TYR C  31     -15.663 -19.688  -9.109  1.00 92.65           C  
ATOM   3791  C   TYR C  31     -17.018 -19.676  -9.807  1.00 92.65           C  
ATOM   3792  CB  TYR C  31     -15.847 -19.443  -7.608  1.00 92.65           C  
ATOM   3793  O   TYR C  31     -17.536 -20.728 -10.188  1.00 92.65           O  
ATOM   3794  CG  TYR C  31     -16.780 -20.426  -6.943  1.00 92.65           C  
ATOM   3795  CD1 TYR C  31     -17.977 -20.002  -6.370  1.00 92.65           C  
ATOM   3796  CD2 TYR C  31     -16.466 -21.779  -6.885  1.00 92.65           C  
ATOM   3797  CE1 TYR C  31     -18.839 -20.904  -5.754  1.00 92.65           C  
ATOM   3798  CE2 TYR C  31     -17.320 -22.690  -6.271  1.00 92.65           C  
ATOM   3799  OH  TYR C  31     -19.352 -23.141  -5.102  1.00 92.65           O  
ATOM   3800  CZ  TYR C  31     -18.502 -22.244  -5.710  1.00 92.65           C  
ATOM   3801  N   GLN C  32     -17.547 -18.553  -9.993  1.00 89.35           N  
ATOM   3802  CA  GLN C  32     -18.836 -18.378 -10.653  1.00 89.35           C  
ATOM   3803  C   GLN C  32     -18.817 -18.964 -12.062  1.00 89.35           C  
ATOM   3804  CB  GLN C  32     -19.216 -16.897 -10.706  1.00 89.35           C  
ATOM   3805  O   GLN C  32     -19.800 -19.563 -12.504  1.00 89.35           O  
ATOM   3806  CG  GLN C  32     -20.516 -16.622 -11.449  1.00 89.35           C  
ATOM   3807  CD  GLN C  32     -20.923 -15.161 -11.398  1.00 89.35           C  
ATOM   3808  NE2 GLN C  32     -21.036 -14.536 -12.565  1.00 89.35           N  
ATOM   3809  OE1 GLN C  32     -21.135 -14.599 -10.319  1.00 89.35           O  
ATOM   3810  N   GLU C  33     -17.747 -18.815 -12.747  1.00 90.94           N  
ATOM   3811  CA  GLU C  33     -17.646 -19.256 -14.135  1.00 90.94           C  
ATOM   3812  C   GLU C  33     -17.224 -20.720 -14.219  1.00 90.94           C  
ATOM   3813  CB  GLU C  33     -16.658 -18.378 -14.907  1.00 90.94           C  
ATOM   3814  O   GLU C  33     -17.056 -21.260 -15.314  1.00 90.94           O  
ATOM   3815  CG  GLU C  33     -17.143 -16.953 -15.128  1.00 90.94           C  
ATOM   3816  CD  GLU C  33     -18.408 -16.874 -15.968  1.00 90.94           C  
ATOM   3817  OE1 GLU C  33     -19.342 -16.130 -15.591  1.00 90.94           O  
ATOM   3818  OE2 GLU C  33     -18.467 -17.563 -17.011  1.00 90.94           O  
ATOM   3819  N   GLY C  34     -16.974 -21.282 -13.096  1.00 89.89           N  
ATOM   3820  CA  GLY C  34     -16.690 -22.707 -13.039  1.00 89.89           C  
ATOM   3821  C   GLY C  34     -15.240 -23.039 -13.336  1.00 89.89           C  
ATOM   3822  O   GLY C  34     -14.907 -24.191 -13.619  1.00 89.89           O  
ATOM   3823  N   ILE C  35     -14.444 -22.030 -13.345  1.00 92.42           N  
ATOM   3824  CA  ILE C  35     -13.019 -22.258 -13.560  1.00 92.42           C  
ATOM   3825  C   ILE C  35     -12.385 -22.804 -12.283  1.00 92.42           C  
ATOM   3826  CB  ILE C  35     -12.300 -20.964 -14.005  1.00 92.42           C  
ATOM   3827  O   ILE C  35     -11.524 -23.685 -12.337  1.00 92.42           O  
ATOM   3828  CG1 ILE C  35     -12.888 -20.453 -15.325  1.00 92.42           C  
ATOM   3829  CG2 ILE C  35     -10.792 -21.201 -14.132  1.00 92.42           C  
ATOM   3830  CD1 ILE C  35     -12.824 -21.463 -16.463  1.00 92.42           C  
ATOM   3831  N   LEU C  36     -12.826 -22.253 -11.168  1.00 92.94           N  
ATOM   3832  CA  LEU C  36     -12.378 -22.740  -9.868  1.00 92.94           C  
ATOM   3833  C   LEU C  36     -13.494 -23.496  -9.156  1.00 92.94           C  
ATOM   3834  CB  LEU C  36     -11.896 -21.577  -8.997  1.00 92.94           C  
ATOM   3835  O   LEU C  36     -14.667 -23.134  -9.273  1.00 92.94           O  
ATOM   3836  CG  LEU C  36     -10.640 -20.847  -9.474  1.00 92.94           C  
ATOM   3837  CD1 LEU C  36     -10.307 -19.694  -8.533  1.00 92.94           C  
ATOM   3838  CD2 LEU C  36      -9.466 -21.814  -9.578  1.00 92.94           C  
ATOM   3839  N   THR C  37     -13.094 -24.546  -8.444  1.00 90.45           N  
ATOM   3840  CA  THR C  37     -14.016 -25.274  -7.580  1.00 90.45           C  
ATOM   3841  C   THR C  37     -13.908 -24.785  -6.139  1.00 90.45           C  
ATOM   3842  CB  THR C  37     -13.751 -26.790  -7.632  1.00 90.45           C  
ATOM   3843  O   THR C  37     -13.015 -24.001  -5.809  1.00 90.45           O  
ATOM   3844  CG2 THR C  37     -13.783 -27.306  -9.067  1.00 90.45           C  
ATOM   3845  OG1 THR C  37     -12.463 -27.063  -7.067  1.00 90.45           O  
ATOM   3846  N   GLU C  38     -14.898 -25.271  -5.340  1.00 84.19           N  
ATOM   3847  CA  GLU C  38     -14.854 -24.932  -3.921  1.00 84.19           C  
ATOM   3848  C   GLU C  38     -13.542 -25.385  -3.286  1.00 84.19           C  
ATOM   3849  CB  GLU C  38     -16.039 -25.558  -3.182  1.00 84.19           C  
ATOM   3850  O   GLU C  38     -12.982 -24.686  -2.439  1.00 84.19           O  
ATOM   3851  CG  GLU C  38     -16.309 -24.939  -1.818  1.00 84.19           C  
ATOM   3852  CD  GLU C  38     -17.771 -24.581  -1.600  1.00 84.19           C  
ATOM   3853  OE1 GLU C  38     -18.076 -23.827  -0.648  1.00 84.19           O  
ATOM   3854  OE2 GLU C  38     -18.618 -25.060  -2.387  1.00 84.19           O  
ATOM   3855  N   ASN C  39     -13.107 -26.535  -3.665  1.00 87.63           N  
ATOM   3856  CA  ASN C  39     -11.852 -27.073  -3.150  1.00 87.63           C  
ATOM   3857  C   ASN C  39     -10.663 -26.205  -3.553  1.00 87.63           C  
ATOM   3858  CB  ASN C  39     -11.646 -28.511  -3.630  1.00 87.63           C  
ATOM   3859  O   ASN C  39      -9.762 -25.966  -2.746  1.00 87.63           O  
ATOM   3860  CG  ASN C  39     -12.422 -29.519  -2.805  1.00 87.63           C  
ATOM   3861  ND2 ASN C  39     -12.543 -30.737  -3.318  1.00 87.63           N  
ATOM   3862  OD1 ASN C  39     -12.909 -29.204  -1.716  1.00 87.63           O  
ATOM   3863  N   HIS C  40     -10.667 -25.706  -4.803  1.00 91.39           N  
ATOM   3864  CA  HIS C  40      -9.613 -24.804  -5.253  1.00 91.39           C  
ATOM   3865  C   HIS C  40      -9.550 -23.553  -4.383  1.00 91.39           C  
ATOM   3866  CB  HIS C  40      -9.829 -24.416  -6.717  1.00 91.39           C  
ATOM   3867  O   HIS C  40      -8.469 -23.146  -3.952  1.00 91.39           O  
ATOM   3868  CG  HIS C  40      -9.567 -25.532  -7.678  1.00 91.39           C  
ATOM   3869  CD2 HIS C  40      -8.613 -26.492  -7.687  1.00 91.39           C  
ATOM   3870  ND1 HIS C  40     -10.342 -25.747  -8.797  1.00 91.39           N  
ATOM   3871  CE1 HIS C  40      -9.875 -26.795  -9.454  1.00 91.39           C  
ATOM   3872  NE2 HIS C  40      -8.826 -27.266  -8.801  1.00 91.39           N  
ATOM   3873  N   ILE C  41     -10.691 -23.017  -4.191  1.00 88.90           N  
ATOM   3874  CA  ILE C  41     -10.776 -21.779  -3.424  1.00 88.90           C  
ATOM   3875  C   ILE C  41     -10.256 -22.013  -2.008  1.00 88.90           C  
ATOM   3876  CB  ILE C  41     -12.223 -21.238  -3.381  1.00 88.90           C  
ATOM   3877  O   ILE C  41      -9.502 -21.196  -1.473  1.00 88.90           O  
ATOM   3878  CG1 ILE C  41     -12.658 -20.767  -4.773  1.00 88.90           C  
ATOM   3879  CG2 ILE C  41     -12.346 -20.107  -2.356  1.00 88.90           C  
ATOM   3880  CD1 ILE C  41     -14.073 -20.206  -4.823  1.00 88.90           C  
ATOM   3881  N   GLN C  42     -10.614 -23.123  -1.387  1.00 86.03           N  
ATOM   3882  CA  GLN C  42     -10.155 -23.456  -0.043  1.00 86.03           C  
ATOM   3883  C   GLN C  42      -8.637 -23.607  -0.002  1.00 86.03           C  
ATOM   3884  CB  GLN C  42     -10.824 -24.739   0.451  1.00 86.03           C  
ATOM   3885  O   GLN C  42      -7.983 -23.110   0.917  1.00 86.03           O  
ATOM   3886  CG  GLN C  42     -12.266 -24.547   0.901  1.00 86.03           C  
ATOM   3887  CD  GLN C  42     -12.896 -25.828   1.415  1.00 86.03           C  
ATOM   3888  NE2 GLN C  42     -14.087 -25.712   1.993  1.00 86.03           N  
ATOM   3889  OE1 GLN C  42     -12.318 -26.912   1.293  1.00 86.03           O  
ATOM   3890  N   GLU C  43      -8.076 -24.284  -0.989  1.00 88.30           N  
ATOM   3891  CA  GLU C  43      -6.633 -24.487  -1.076  1.00 88.30           C  
ATOM   3892  C   GLU C  43      -5.898 -23.159  -1.241  1.00 88.30           C  
ATOM   3893  CB  GLU C  43      -6.290 -25.425  -2.236  1.00 88.30           C  
ATOM   3894  O   GLU C  43      -4.876 -22.925  -0.592  1.00 88.30           O  
ATOM   3895  CG  GLU C  43      -6.440 -26.901  -1.899  1.00 88.30           C  
ATOM   3896  CD  GLU C  43      -6.086 -27.820  -3.056  1.00 88.30           C  
ATOM   3897  OE1 GLU C  43      -6.364 -29.038  -2.971  1.00 88.30           O  
ATOM   3898  OE2 GLU C  43      -5.525 -27.319  -4.056  1.00 88.30           O  
ATOM   3899  N   ILE C  44      -6.448 -22.306  -2.102  1.00 89.57           N  
ATOM   3900  CA  ILE C  44      -5.838 -21.004  -2.344  1.00 89.57           C  
ATOM   3901  C   ILE C  44      -5.878 -20.169  -1.066  1.00 89.57           C  
ATOM   3902  CB  ILE C  44      -6.544 -20.254  -3.496  1.00 89.57           C  
ATOM   3903  O   ILE C  44      -4.867 -19.588  -0.665  1.00 89.57           O  
ATOM   3904  CG1 ILE C  44      -6.280 -20.958  -4.833  1.00 89.57           C  
ATOM   3905  CG2 ILE C  44      -6.092 -18.792  -3.548  1.00 89.57           C  
ATOM   3906  CD1 ILE C  44      -7.143 -20.452  -5.980  1.00 89.57           C  
ATOM   3907  N   ASN C  45      -6.983 -20.200  -0.364  1.00 85.24           N  
ATOM   3908  CA  ASN C  45      -7.164 -19.400   0.843  1.00 85.24           C  
ATOM   3909  C   ASN C  45      -6.338 -19.944   2.005  1.00 85.24           C  
ATOM   3910  CB  ASN C  45      -8.644 -19.335   1.228  1.00 85.24           C  
ATOM   3911  O   ASN C  45      -6.064 -19.225   2.968  1.00 85.24           O  
ATOM   3912  CG  ASN C  45      -9.433 -18.378   0.356  1.00 85.24           C  
ATOM   3913  ND2 ASN C  45     -10.723 -18.647   0.197  1.00 85.24           N  
ATOM   3914  OD1 ASN C  45      -8.887 -17.405  -0.171  1.00 85.24           O  
ATOM   3915  N   ALA C  46      -5.957 -21.218   1.936  1.00 80.70           N  
ATOM   3916  CA  ALA C  46      -5.180 -21.859   2.993  1.00 80.70           C  
ATOM   3917  C   ALA C  46      -3.721 -21.415   2.948  1.00 80.70           C  
ATOM   3918  CB  ALA C  46      -5.275 -23.378   2.877  1.00 80.70           C  
ATOM   3919  O   ALA C  46      -2.975 -21.615   3.909  1.00 80.70           O  
ATOM   3920  N   GLN C  47      -3.308 -20.760   1.795  1.00 80.00           N  
ATOM   3921  CA  GLN C  47      -1.939 -20.264   1.702  1.00 80.00           C  
ATOM   3922  C   GLN C  47      -1.710 -19.097   2.659  1.00 80.00           C  
ATOM   3923  CB  GLN C  47      -1.617 -19.839   0.268  1.00 80.00           C  
ATOM   3924  O   GLN C  47      -2.638 -18.343   2.960  1.00 80.00           O  
ATOM   3925  CG  GLN C  47      -1.772 -20.956  -0.754  1.00 80.00           C  
ATOM   3926  CD  GLN C  47      -0.904 -22.161  -0.443  1.00 80.00           C  
ATOM   3927  NE2 GLN C  47      -1.528 -23.328  -0.329  1.00 80.00           N  
ATOM   3928  OE1 GLN C  47       0.318 -22.043  -0.306  1.00 80.00           O  
ATOM   3929  N   THR C  48      -0.507 -18.940   3.109  1.00 70.03           N  
ATOM   3930  CA  THR C  48      -0.164 -18.046   4.209  1.00 70.03           C  
ATOM   3931  C   THR C  48      -0.046 -16.606   3.719  1.00 70.03           C  
ATOM   3932  CB  THR C  48       1.152 -18.471   4.885  1.00 70.03           C  
ATOM   3933  O   THR C  48      -0.420 -15.671   4.430  1.00 70.03           O  
ATOM   3934  CG2 THR C  48       0.886 -19.322   6.122  1.00 70.03           C  
ATOM   3935  OG1 THR C  48       1.936 -19.231   3.956  1.00 70.03           O  
ATOM   3936  N   THR C  49       0.505 -16.417   2.526  1.00 70.71           N  
ATOM   3937  CA  THR C  49       0.763 -15.077   2.010  1.00 70.71           C  
ATOM   3938  C   THR C  49       0.022 -14.852   0.695  1.00 70.71           C  
ATOM   3939  CB  THR C  49       2.270 -14.840   1.799  1.00 70.71           C  
ATOM   3940  O   THR C  49      -0.368 -15.809   0.024  1.00 70.71           O  
ATOM   3941  CG2 THR C  49       3.050 -15.078   3.089  1.00 70.71           C  
ATOM   3942  OG1 THR C  49       2.753 -15.736   0.790  1.00 70.71           O  
ATOM   3943  N   GLY C  50      -0.241 -13.564   0.413  1.00 72.08           N  
ATOM   3944  CA  GLY C  50      -0.852 -13.210  -0.858  1.00 72.08           C  
ATOM   3945  C   GLY C  50      -0.079 -13.727  -2.056  1.00 72.08           C  
ATOM   3946  O   GLY C  50      -0.673 -14.177  -3.038  1.00 72.08           O  
ATOM   3947  N   LEU C  51       1.202 -13.633  -1.973  1.00 71.55           N  
ATOM   3948  CA  LEU C  51       2.058 -14.137  -3.041  1.00 71.55           C  
ATOM   3949  C   LEU C  51       1.823 -15.627  -3.268  1.00 71.55           C  
ATOM   3950  CB  LEU C  51       3.531 -13.885  -2.712  1.00 71.55           C  
ATOM   3951  O   LEU C  51       1.659 -16.067  -4.408  1.00 71.55           O  
ATOM   3952  CG  LEU C  51       4.551 -14.396  -3.731  1.00 71.55           C  
ATOM   3953  CD1 LEU C  51       4.564 -13.499  -4.964  1.00 71.55           C  
ATOM   3954  CD2 LEU C  51       5.939 -14.475  -3.106  1.00 71.55           C  
ATOM   3955  N   ARG C  52       1.780 -16.403  -2.239  1.00 77.00           N  
ATOM   3956  CA  ARG C  52       1.576 -17.845  -2.332  1.00 77.00           C  
ATOM   3957  C   ARG C  52       0.185 -18.168  -2.866  1.00 77.00           C  
ATOM   3958  CB  ARG C  52       1.780 -18.506  -0.967  1.00 77.00           C  
ATOM   3959  O   ARG C  52       0.007 -19.140  -3.603  1.00 77.00           O  
ATOM   3960  CG  ARG C  52       3.236 -18.598  -0.539  1.00 77.00           C  
ATOM   3961  CD  ARG C  52       3.417 -19.531   0.651  1.00 77.00           C  
ATOM   3962  NE  ARG C  52       4.819 -19.639   1.043  1.00 77.00           N  
ATOM   3963  NH1 ARG C  52       4.421 -21.027   2.846  1.00 77.00           N  
ATOM   3964  NH2 ARG C  52       6.562 -20.378   2.344  1.00 77.00           N  
ATOM   3965  CZ  ARG C  52       5.264 -20.348   2.077  1.00 77.00           C  
ATOM   3966  N   LYS C  53      -0.772 -17.381  -2.413  1.00 84.71           N  
ATOM   3967  CA  LYS C  53      -2.126 -17.552  -2.933  1.00 84.71           C  
ATOM   3968  C   LYS C  53      -2.165 -17.344  -4.444  1.00 84.71           C  
ATOM   3969  CB  LYS C  53      -3.091 -16.584  -2.246  1.00 84.71           C  
ATOM   3970  O   LYS C  53      -2.720 -18.167  -5.175  1.00 84.71           O  
ATOM   3971  CG  LYS C  53      -3.379 -16.925  -0.791  1.00 84.71           C  
ATOM   3972  CD  LYS C  53      -4.389 -15.962  -0.181  1.00 84.71           C  
ATOM   3973  CE  LYS C  53      -4.622 -16.257   1.295  1.00 84.71           C  
ATOM   3974  NZ  LYS C  53      -5.612 -15.315   1.898  1.00 84.71           N  
ATOM   3975  N   THR C  54      -1.569 -16.282  -4.924  1.00 84.91           N  
ATOM   3976  CA  THR C  54      -1.543 -15.969  -6.349  1.00 84.91           C  
ATOM   3977  C   THR C  54      -0.764 -17.031  -7.121  1.00 84.91           C  
ATOM   3978  CB  THR C  54      -0.921 -14.584  -6.606  1.00 84.91           C  
ATOM   3979  O   THR C  54      -1.173 -17.438  -8.210  1.00 84.91           O  
ATOM   3980  CG2 THR C  54      -1.016 -14.204  -8.080  1.00 84.91           C  
ATOM   3981  OG1 THR C  54      -1.615 -13.603  -5.826  1.00 84.91           O  
ATOM   3982  N   MET C  55       0.319 -17.452  -6.548  1.00 84.10           N  
ATOM   3983  CA  MET C  55       1.125 -18.482  -7.197  1.00 84.10           C  
ATOM   3984  C   MET C  55       0.324 -19.768  -7.375  1.00 84.10           C  
ATOM   3985  CB  MET C  55       2.392 -18.764  -6.387  1.00 84.10           C  
ATOM   3986  O   MET C  55       0.405 -20.414  -8.422  1.00 84.10           O  
ATOM   3987  CG  MET C  55       3.421 -17.646  -6.450  1.00 84.10           C  
ATOM   3988  SD  MET C  55       4.081 -17.393  -8.144  1.00 84.10           S  
ATOM   3989  CE  MET C  55       5.850 -17.232  -7.777  1.00 84.10           C  
ATOM   3990  N   LEU C  56      -0.378 -20.098  -6.357  1.00 88.91           N  
ATOM   3991  CA  LEU C  56      -1.208 -21.295  -6.441  1.00 88.91           C  
ATOM   3992  C   LEU C  56      -2.297 -21.128  -7.495  1.00 88.91           C  
ATOM   3993  CB  LEU C  56      -1.840 -21.605  -5.082  1.00 88.91           C  
ATOM   3994  O   LEU C  56      -2.597 -22.066  -8.238  1.00 88.91           O  
ATOM   3995  CG  LEU C  56      -2.581 -22.938  -4.968  1.00 88.91           C  
ATOM   3996  CD1 LEU C  56      -1.652 -24.094  -5.324  1.00 88.91           C  
ATOM   3997  CD2 LEU C  56      -3.150 -23.115  -3.564  1.00 88.91           C  
ATOM   3998  N   LEU C  57      -2.909 -20.025  -7.542  1.00 91.69           N  
ATOM   3999  CA  LEU C  57      -3.885 -19.735  -8.587  1.00 91.69           C  
ATOM   4000  C   LEU C  57      -3.276 -19.936  -9.970  1.00 91.69           C  
ATOM   4001  CB  LEU C  57      -4.408 -18.302  -8.450  1.00 91.69           C  
ATOM   4002  O   LEU C  57      -3.867 -20.605 -10.822  1.00 91.69           O  
ATOM   4003  CG  LEU C  57      -5.310 -17.799  -9.578  1.00 91.69           C  
ATOM   4004  CD1 LEU C  57      -6.596 -18.616  -9.633  1.00 91.69           C  
ATOM   4005  CD2 LEU C  57      -5.619 -16.317  -9.395  1.00 91.69           C  
ATOM   4006  N   LEU C  58      -2.137 -19.429 -10.166  1.00 88.93           N  
ATOM   4007  CA  LEU C  58      -1.464 -19.508 -11.458  1.00 88.93           C  
ATOM   4008  C   LEU C  58      -1.089 -20.949 -11.788  1.00 88.93           C  
ATOM   4009  CB  LEU C  58      -0.212 -18.628 -11.465  1.00 88.93           C  
ATOM   4010  O   LEU C  58      -0.988 -21.316 -12.961  1.00 88.93           O  
ATOM   4011  CG  LEU C  58      -0.443 -17.120 -11.351  1.00 88.93           C  
ATOM   4012  CD1 LEU C  58       0.891 -16.385 -11.271  1.00 88.93           C  
ATOM   4013  CD2 LEU C  58      -1.268 -16.615 -12.530  1.00 88.93           C  
ATOM   4014  N   ASP C  59      -0.866 -21.761 -10.766  1.00 88.30           N  
ATOM   4015  CA  ASP C  59      -0.581 -23.180 -10.960  1.00 88.30           C  
ATOM   4016  C   ASP C  59      -1.834 -23.938 -11.392  1.00 88.30           C  
ATOM   4017  CB  ASP C  59      -0.011 -23.793  -9.679  1.00 88.30           C  
ATOM   4018  O   ASP C  59      -1.751 -24.896 -12.163  1.00 88.30           O  
ATOM   4019  CG  ASP C  59       1.420 -23.364  -9.403  1.00 88.30           C  
ATOM   4020  OD1 ASP C  59       2.080 -22.819 -10.313  1.00 88.30           O  
ATOM   4021  OD2 ASP C  59       1.892 -23.576  -8.265  1.00 88.30           O  
ATOM   4022  N   ILE C  60      -2.975 -23.488 -10.952  1.00 91.44           N  
ATOM   4023  CA  ILE C  60      -4.240 -24.182 -11.170  1.00 91.44           C  
ATOM   4024  C   ILE C  60      -4.793 -23.826 -12.549  1.00 91.44           C  
ATOM   4025  CB  ILE C  60      -5.271 -23.835 -10.073  1.00 91.44           C  
ATOM   4026  O   ILE C  60      -5.315 -24.691 -13.257  1.00 91.44           O  
ATOM   4027  CG1 ILE C  60      -4.835 -24.419  -8.725  1.00 91.44           C  
ATOM   4028  CG2 ILE C  60      -6.664 -24.338 -10.463  1.00 91.44           C  
ATOM   4029  CD1 ILE C  60      -5.649 -23.919  -7.540  1.00 91.44           C  
ATOM   4030  N   LEU C  61      -4.671 -22.676 -13.000  1.00 92.61           N  
ATOM   4031  CA  LEU C  61      -5.340 -22.104 -14.164  1.00 92.61           C  
ATOM   4032  C   LEU C  61      -5.049 -22.924 -15.416  1.00 92.61           C  
ATOM   4033  CB  LEU C  61      -4.898 -20.653 -14.376  1.00 92.61           C  
ATOM   4034  O   LEU C  61      -5.968 -23.278 -16.158  1.00 92.61           O  
ATOM   4035  CG  LEU C  61      -5.581 -19.601 -13.501  1.00 92.61           C  
ATOM   4036  CD1 LEU C  61      -4.946 -18.233 -13.725  1.00 92.61           C  
ATOM   4037  CD2 LEU C  61      -7.077 -19.556 -13.789  1.00 92.61           C  
ATOM   4038  N   PRO C  62      -3.758 -23.246 -15.678  1.00 88.35           N  
ATOM   4039  CA  PRO C  62      -3.437 -23.950 -16.922  1.00 88.35           C  
ATOM   4040  C   PRO C  62      -4.144 -25.299 -17.037  1.00 88.35           C  
ATOM   4041  CB  PRO C  62      -1.919 -24.134 -16.841  1.00 88.35           C  
ATOM   4042  O   PRO C  62      -4.328 -25.811 -18.144  1.00 88.35           O  
ATOM   4043  CG  PRO C  62      -1.452 -23.055 -15.919  1.00 88.35           C  
ATOM   4044  CD  PRO C  62      -2.533 -22.787 -14.911  1.00 88.35           C  
ATOM   4045  N   SER C  63      -4.574 -25.899 -15.932  1.00 85.67           N  
ATOM   4046  CA  SER C  63      -5.205 -27.215 -15.937  1.00 85.67           C  
ATOM   4047  C   SER C  63      -6.724 -27.099 -16.007  1.00 85.67           C  
ATOM   4048  CB  SER C  63      -4.804 -28.007 -14.692  1.00 85.67           C  
ATOM   4049  O   SER C  63      -7.431 -28.109 -15.996  1.00 85.67           O  
ATOM   4050  OG  SER C  63      -5.312 -27.394 -13.520  1.00 85.67           O  
ATOM   4051  N   ARG C  64      -7.275 -25.940 -16.198  1.00 88.24           N  
ATOM   4052  CA  ARG C  64      -8.717 -25.759 -16.065  1.00 88.24           C  
ATOM   4053  C   ARG C  64      -9.376 -25.592 -17.430  1.00 88.24           C  
ATOM   4054  CB  ARG C  64      -9.028 -24.548 -15.182  1.00 88.24           C  
ATOM   4055  O   ARG C  64     -10.494 -25.080 -17.528  1.00 88.24           O  
ATOM   4056  CG  ARG C  64      -8.502 -24.672 -13.761  1.00 88.24           C  
ATOM   4057  CD  ARG C  64      -9.046 -25.911 -13.064  1.00 88.24           C  
ATOM   4058  NE  ARG C  64     -10.500 -25.866 -12.941  1.00 88.24           N  
ATOM   4059  NH1 ARG C  64     -10.708 -28.029 -12.157  1.00 88.24           N  
ATOM   4060  NH2 ARG C  64     -12.571 -26.724 -12.440  1.00 88.24           N  
ATOM   4061  CZ  ARG C  64     -11.257 -26.873 -12.513  1.00 88.24           C  
ATOM   4062  N   GLY C  65      -8.668 -25.882 -18.485  1.00 83.23           N  
ATOM   4063  CA  GLY C  65      -9.289 -25.923 -19.800  1.00 83.23           C  
ATOM   4064  C   GLY C  65      -8.967 -24.710 -20.651  1.00 83.23           C  
ATOM   4065  O   GLY C  65      -8.318 -23.771 -20.183  1.00 83.23           O  
ATOM   4066  N   PRO C  66      -9.352 -24.775 -21.893  1.00 80.14           N  
ATOM   4067  CA  PRO C  66      -8.981 -23.762 -22.884  1.00 80.14           C  
ATOM   4068  C   PRO C  66      -9.631 -22.407 -22.614  1.00 80.14           C  
ATOM   4069  CB  PRO C  66      -9.486 -24.356 -24.201  1.00 80.14           C  
ATOM   4070  O   PRO C  66      -9.110 -21.373 -23.039  1.00 80.14           O  
ATOM   4071  CG  PRO C  66     -10.474 -25.401 -23.796  1.00 80.14           C  
ATOM   4072  CD  PRO C  66     -10.143 -25.856 -22.403  1.00 80.14           C  
ATOM   4073  N   LYS C  67     -10.784 -22.377 -21.823  1.00 87.19           N  
ATOM   4074  CA  LYS C  67     -11.500 -21.132 -21.562  1.00 87.19           C  
ATOM   4075  C   LYS C  67     -10.937 -20.422 -20.333  1.00 87.19           C  
ATOM   4076  CB  LYS C  67     -12.994 -21.400 -21.373  1.00 87.19           C  
ATOM   4077  O   LYS C  67     -11.280 -19.269 -20.065  1.00 87.19           O  
ATOM   4078  CG  LYS C  67     -13.711 -21.826 -22.646  1.00 87.19           C  
ATOM   4079  CD  LYS C  67     -15.206 -22.005 -22.412  1.00 87.19           C  
ATOM   4080  CE  LYS C  67     -15.923 -22.441 -23.682  1.00 87.19           C  
ATOM   4081  NZ  LYS C  67     -17.386 -22.640 -23.452  1.00 87.19           N  
ATOM   4082  N   ALA C  68     -10.082 -21.094 -19.557  1.00 92.44           N  
ATOM   4083  CA  ALA C  68      -9.611 -20.614 -18.260  1.00 92.44           C  
ATOM   4084  C   ALA C  68      -8.849 -19.300 -18.406  1.00 92.44           C  
ATOM   4085  CB  ALA C  68      -8.728 -21.665 -17.592  1.00 92.44           C  
ATOM   4086  O   ALA C  68      -9.042 -18.372 -17.617  1.00 92.44           O  
ATOM   4087  N   PHE C  69      -7.980 -19.156 -19.392  1.00 93.48           N  
ATOM   4088  CA  PHE C  69      -7.184 -17.948 -19.580  1.00 93.48           C  
ATOM   4089  C   PHE C  69      -8.081 -16.744 -19.842  1.00 93.48           C  
ATOM   4090  CB  PHE C  69      -6.196 -18.128 -20.737  1.00 93.48           C  
ATOM   4091  O   PHE C  69      -7.955 -15.714 -19.177  1.00 93.48           O  
ATOM   4092  CG  PHE C  69      -5.224 -16.990 -20.888  1.00 93.48           C  
ATOM   4093  CD1 PHE C  69      -5.507 -15.923 -21.731  1.00 93.48           C  
ATOM   4094  CD2 PHE C  69      -4.026 -16.986 -20.185  1.00 93.48           C  
ATOM   4095  CE1 PHE C  69      -4.610 -14.867 -21.873  1.00 93.48           C  
ATOM   4096  CE2 PHE C  69      -3.124 -15.935 -20.322  1.00 93.48           C  
ATOM   4097  CZ  PHE C  69      -3.417 -14.877 -21.167  1.00 93.48           C  
ATOM   4098  N   ASP C  70      -9.009 -16.885 -20.799  1.00 92.77           N  
ATOM   4099  CA  ASP C  70      -9.914 -15.793 -21.144  1.00 92.77           C  
ATOM   4100  C   ASP C  70     -10.796 -15.414 -19.957  1.00 92.77           C  
ATOM   4101  CB  ASP C  70     -10.782 -16.174 -22.345  1.00 92.77           C  
ATOM   4102  O   ASP C  70     -11.060 -14.233 -19.724  1.00 92.77           O  
ATOM   4103  CG  ASP C  70      -9.999 -16.245 -23.644  1.00 92.77           C  
ATOM   4104  OD1 ASP C  70      -9.051 -15.452 -23.829  1.00 92.77           O  
ATOM   4105  OD2 ASP C  70     -10.336 -17.100 -24.492  1.00 92.77           O  
ATOM   4106  N   THR C  71     -11.254 -16.461 -19.297  1.00 93.53           N  
ATOM   4107  CA  THR C  71     -12.072 -16.201 -18.118  1.00 93.53           C  
ATOM   4108  C   THR C  71     -11.263 -15.472 -17.049  1.00 93.53           C  
ATOM   4109  CB  THR C  71     -12.642 -17.507 -17.534  1.00 93.53           C  
ATOM   4110  O   THR C  71     -11.785 -14.592 -16.361  1.00 93.53           O  
ATOM   4111  CG2 THR C  71     -13.634 -17.221 -16.412  1.00 93.53           C  
ATOM   4112  OG1 THR C  71     -13.308 -18.237 -18.572  1.00 93.53           O  
ATOM   4113  N   PHE C  72     -10.003 -15.862 -16.901  1.00 94.46           N  
ATOM   4114  CA  PHE C  72      -9.100 -15.172 -15.987  1.00 94.46           C  
ATOM   4115  C   PHE C  72      -8.936 -13.711 -16.388  1.00 94.46           C  
ATOM   4116  CB  PHE C  72      -7.734 -15.864 -15.954  1.00 94.46           C  
ATOM   4117  O   PHE C  72      -9.005 -12.818 -15.541  1.00 94.46           O  
ATOM   4118  CG  PHE C  72      -6.736 -15.196 -15.047  1.00 94.46           C  
ATOM   4119  CD1 PHE C  72      -5.498 -14.791 -15.530  1.00 94.46           C  
ATOM   4120  CD2 PHE C  72      -7.037 -14.972 -13.710  1.00 94.46           C  
ATOM   4121  CE1 PHE C  72      -4.573 -14.172 -14.693  1.00 94.46           C  
ATOM   4122  CE2 PHE C  72      -6.118 -14.355 -12.867  1.00 94.46           C  
ATOM   4123  CZ  PHE C  72      -4.886 -13.956 -13.360  1.00 94.46           C  
ATOM   4124  N   LEU C  73      -8.734 -13.426 -17.629  1.00 92.08           N  
ATOM   4125  CA  LEU C  73      -8.638 -12.061 -18.135  1.00 92.08           C  
ATOM   4126  C   LEU C  73      -9.882 -11.257 -17.769  1.00 92.08           C  
ATOM   4127  CB  LEU C  73      -8.448 -12.065 -19.654  1.00 92.08           C  
ATOM   4128  O   LEU C  73      -9.776 -10.121 -17.304  1.00 92.08           O  
ATOM   4129  CG  LEU C  73      -7.028 -12.330 -20.159  1.00 92.08           C  
ATOM   4130  CD1 LEU C  73      -7.034 -12.551 -21.667  1.00 92.08           C  
ATOM   4131  CD2 LEU C  73      -6.104 -11.175 -19.786  1.00 92.08           C  
ATOM   4132  N   ASP C  74     -11.054 -11.874 -17.925  1.00 91.05           N  
ATOM   4133  CA  ASP C  74     -12.321 -11.209 -17.635  1.00 91.05           C  
ATOM   4134  C   ASP C  74     -12.459 -10.921 -16.142  1.00 91.05           C  
ATOM   4135  CB  ASP C  74     -13.497 -12.060 -18.117  1.00 91.05           C  
ATOM   4136  O   ASP C  74     -13.084  -9.933 -15.750  1.00 91.05           O  
ATOM   4137  CG  ASP C  74     -13.589 -12.141 -19.631  1.00 91.05           C  
ATOM   4138  OD1 ASP C  74     -13.021 -11.270 -20.324  1.00 91.05           O  
ATOM   4139  OD2 ASP C  74     -14.239 -13.082 -20.135  1.00 91.05           O  
ATOM   4140  N   SER C  75     -11.858 -11.789 -15.351  1.00 90.01           N  
ATOM   4141  CA  SER C  75     -11.972 -11.652 -13.903  1.00 90.01           C  
ATOM   4142  C   SER C  75     -11.113 -10.502 -13.387  1.00 90.01           C  
ATOM   4143  CB  SER C  75     -11.569 -12.952 -13.207  1.00 90.01           C  
ATOM   4144  O   SER C  75     -11.276 -10.061 -12.247  1.00 90.01           O  
ATOM   4145  OG  SER C  75     -10.161 -13.111 -13.214  1.00 90.01           O  
ATOM   4146  N   LEU C  76     -10.206 -10.004 -14.147  1.00 82.57           N  
ATOM   4147  CA  LEU C  76      -9.222  -9.011 -13.733  1.00 82.57           C  
ATOM   4148  C   LEU C  76      -9.771  -7.598 -13.899  1.00 82.57           C  
ATOM   4149  CB  LEU C  76      -7.930  -9.167 -14.540  1.00 82.57           C  
ATOM   4150  O   LEU C  76      -9.014  -6.659 -14.153  1.00 82.57           O  
ATOM   4151  CG  LEU C  76      -7.149 -10.464 -14.324  1.00 82.57           C  
ATOM   4152  CD1 LEU C  76      -6.003 -10.565 -15.325  1.00 82.57           C  
ATOM   4153  CD2 LEU C  76      -6.625 -10.542 -12.894  1.00 82.57           C  
ATOM   4154  N   GLN C  77     -11.047  -7.371 -13.787  1.00 72.57           N  
ATOM   4155  CA  GLN C  77     -11.700  -6.078 -13.965  1.00 72.57           C  
ATOM   4156  C   GLN C  77     -11.128  -5.036 -13.009  1.00 72.57           C  
ATOM   4157  CB  GLN C  77     -13.210  -6.205 -13.760  1.00 72.57           C  
ATOM   4158  O   GLN C  77     -10.992  -3.864 -13.367  1.00 72.57           O  
ATOM   4159  CG  GLN C  77     -13.904  -7.058 -14.814  1.00 72.57           C  
ATOM   4160  CD  GLN C  77     -15.395  -7.197 -14.568  1.00 72.57           C  
ATOM   4161  NE2 GLN C  77     -16.023  -8.145 -15.254  1.00 72.57           N  
ATOM   4162  OE1 GLN C  77     -15.977  -6.458 -13.767  1.00 72.57           O  
ATOM   4163  N   GLU C  78     -10.780  -5.482 -11.799  1.00 66.80           N  
ATOM   4164  CA  GLU C  78     -10.230  -4.571 -10.799  1.00 66.80           C  
ATOM   4165  C   GLU C  78      -8.734  -4.357 -11.011  1.00 66.80           C  
ATOM   4166  CB  GLU C  78     -10.491  -5.102  -9.387  1.00 66.80           C  
ATOM   4167  O   GLU C  78      -8.104  -3.583 -10.287  1.00 66.80           O  
ATOM   4168  CG  GLU C  78     -11.961  -5.111  -8.996  1.00 66.80           C  
ATOM   4169  CD  GLU C  78     -12.185  -5.331  -7.508  1.00 66.80           C  
ATOM   4170  OE1 GLU C  78     -13.174  -4.797  -6.957  1.00 66.80           O  
ATOM   4171  OE2 GLU C  78     -11.363  -6.043  -6.888  1.00 66.80           O  
ATOM   4172  N   PHE C  79      -8.148  -5.094 -11.928  1.00 73.15           N  
ATOM   4173  CA  PHE C  79      -6.725  -5.010 -12.233  1.00 73.15           C  
ATOM   4174  C   PHE C  79      -6.502  -4.826 -13.730  1.00 73.15           C  
ATOM   4175  CB  PHE C  79      -5.994  -6.264 -11.744  1.00 73.15           C  
ATOM   4176  O   PHE C  79      -5.843  -5.648 -14.370  1.00 73.15           O  
ATOM   4177  CG  PHE C  79      -6.223  -6.571 -10.289  1.00 73.15           C  
ATOM   4178  CD1 PHE C  79      -5.428  -5.990  -9.308  1.00 73.15           C  
ATOM   4179  CD2 PHE C  79      -7.233  -7.441  -9.901  1.00 73.15           C  
ATOM   4180  CE1 PHE C  79      -5.637  -6.272  -7.960  1.00 73.15           C  
ATOM   4181  CE2 PHE C  79      -7.449  -7.728  -8.556  1.00 73.15           C  
ATOM   4182  CZ  PHE C  79      -6.649  -7.143  -7.587  1.00 73.15           C  
ATOM   4183  N   PRO C  80      -6.981  -3.682 -14.339  1.00 70.65           N  
ATOM   4184  CA  PRO C  80      -6.900  -3.491 -15.789  1.00 70.65           C  
ATOM   4185  C   PRO C  80      -5.464  -3.496 -16.306  1.00 70.65           C  
ATOM   4186  CB  PRO C  80      -7.552  -2.121 -16.000  1.00 70.65           C  
ATOM   4187  O   PRO C  80      -5.207  -3.953 -17.423  1.00 70.65           O  
ATOM   4188  CG  PRO C  80      -7.861  -1.629 -14.623  1.00 70.65           C  
ATOM   4189  CD  PRO C  80      -7.548  -2.723 -13.644  1.00 70.65           C  
ATOM   4190  N   TRP C  81      -4.528  -3.033 -15.507  1.00 75.07           N  
ATOM   4191  CA  TRP C  81      -3.131  -2.999 -15.929  1.00 75.07           C  
ATOM   4192  C   TRP C  81      -2.575  -4.410 -16.084  1.00 75.07           C  
ATOM   4193  CB  TRP C  81      -2.286  -2.211 -14.925  1.00 75.07           C  
ATOM   4194  O   TRP C  81      -1.752  -4.666 -16.966  1.00 75.07           O  
ATOM   4195  CG  TRP C  81      -2.287  -2.789 -13.541  1.00 75.07           C  
ATOM   4196  CD1 TRP C  81      -1.434  -3.734 -13.043  1.00 75.07           C  
ATOM   4197  CD2 TRP C  81      -3.188  -2.462 -12.480  1.00 75.07           C  
ATOM   4198  CE2 TRP C  81      -2.823  -3.247 -11.364  1.00 75.07           C  
ATOM   4199  CE3 TRP C  81      -4.270  -1.579 -12.363  1.00 75.07           C  
ATOM   4200  NE1 TRP C  81      -1.751  -4.014 -11.734  1.00 75.07           N  
ATOM   4201  CH2 TRP C  81      -4.557  -2.305 -10.058  1.00 75.07           C  
ATOM   4202  CZ2 TRP C  81      -3.502  -3.176 -10.146  1.00 75.07           C  
ATOM   4203  CZ3 TRP C  81      -4.946  -1.510 -11.150  1.00 75.07           C  
ATOM   4204  N   VAL C  82      -2.924  -5.304 -15.156  1.00 80.81           N  
ATOM   4205  CA  VAL C  82      -2.517  -6.701 -15.266  1.00 80.81           C  
ATOM   4206  C   VAL C  82      -3.150  -7.328 -16.506  1.00 80.81           C  
ATOM   4207  CB  VAL C  82      -2.903  -7.506 -14.006  1.00 80.81           C  
ATOM   4208  O   VAL C  82      -2.489  -8.060 -17.246  1.00 80.81           O  
ATOM   4209  CG1 VAL C  82      -2.524  -8.977 -14.167  1.00 80.81           C  
ATOM   4210  CG2 VAL C  82      -2.233  -6.912 -12.768  1.00 80.81           C  
ATOM   4211  N   ARG C  83      -4.432  -7.053 -16.713  1.00 83.61           N  
ATOM   4212  CA  ARG C  83      -5.158  -7.557 -17.874  1.00 83.61           C  
ATOM   4213  C   ARG C  83      -4.490  -7.116 -19.172  1.00 83.61           C  
ATOM   4214  CB  ARG C  83      -6.613  -7.083 -17.846  1.00 83.61           C  
ATOM   4215  O   ARG C  83      -4.283  -7.928 -20.076  1.00 83.61           O  
ATOM   4216  CG  ARG C  83      -7.499  -7.755 -18.883  1.00 83.61           C  
ATOM   4217  CD  ARG C  83      -8.942  -7.278 -18.785  1.00 83.61           C  
ATOM   4218  NE  ARG C  83      -9.132  -5.995 -19.455  1.00 83.61           N  
ATOM   4219  NH1 ARG C  83     -11.394  -5.862 -19.006  1.00 83.61           N  
ATOM   4220  NH2 ARG C  83     -10.353  -4.188 -20.177  1.00 83.61           N  
ATOM   4221  CZ  ARG C  83     -10.293  -5.351 -19.544  1.00 83.61           C  
ATOM   4222  N   GLU C  84      -4.150  -5.846 -19.272  1.00 78.65           N  
ATOM   4223  CA  GLU C  84      -3.494  -5.302 -20.458  1.00 78.65           C  
ATOM   4224  C   GLU C  84      -2.135  -5.957 -20.686  1.00 78.65           C  
ATOM   4225  CB  GLU C  84      -3.333  -3.785 -20.335  1.00 78.65           C  
ATOM   4226  O   GLU C  84      -1.774  -6.270 -21.823  1.00 78.65           O  
ATOM   4227  CG  GLU C  84      -4.583  -3.001 -20.711  1.00 78.65           C  
ATOM   4228  CD  GLU C  84      -5.015  -3.216 -22.153  1.00 78.65           C  
ATOM   4229  OE1 GLU C  84      -6.227  -3.403 -22.401  1.00 78.65           O  
ATOM   4230  OE2 GLU C  84      -4.133  -3.199 -23.041  1.00 78.65           O  
ATOM   4231  N   LYS C  85      -1.421  -6.115 -19.635  1.00 81.62           N  
ATOM   4232  CA  LYS C  85      -0.114  -6.759 -19.721  1.00 81.62           C  
ATOM   4233  C   LYS C  85      -0.235  -8.180 -20.261  1.00 81.62           C  
ATOM   4234  CB  LYS C  85       0.567  -6.775 -18.351  1.00 81.62           C  
ATOM   4235  O   LYS C  85       0.570  -8.605 -21.092  1.00 81.62           O  
ATOM   4236  CG  LYS C  85       2.074  -6.980 -18.411  1.00 81.62           C  
ATOM   4237  CD  LYS C  85       2.725  -6.734 -17.057  1.00 81.62           C  
ATOM   4238  CE  LYS C  85       4.243  -6.831 -17.140  1.00 81.62           C  
ATOM   4239  NZ  LYS C  85       4.890  -6.517 -15.831  1.00 81.62           N  
ATOM   4240  N   LEU C  86      -1.157  -8.922 -19.798  1.00 88.75           N  
ATOM   4241  CA  LEU C  86      -1.389 -10.292 -20.243  1.00 88.75           C  
ATOM   4242  C   LEU C  86      -1.819 -10.323 -21.706  1.00 88.75           C  
ATOM   4243  CB  LEU C  86      -2.453 -10.965 -19.372  1.00 88.75           C  
ATOM   4244  O   LEU C  86      -1.338 -11.154 -22.481  1.00 88.75           O  
ATOM   4245  CG  LEU C  86      -2.003 -11.424 -17.984  1.00 88.75           C  
ATOM   4246  CD1 LEU C  86      -3.211 -11.787 -17.128  1.00 88.75           C  
ATOM   4247  CD2 LEU C  86      -1.046 -12.606 -18.096  1.00 88.75           C  
ATOM   4248  N   LYS C  87      -2.697  -9.451 -22.100  1.00 88.17           N  
ATOM   4249  CA  LYS C  87      -3.163  -9.377 -23.481  1.00 88.17           C  
ATOM   4250  C   LYS C  87      -2.014  -9.055 -24.433  1.00 88.17           C  
ATOM   4251  CB  LYS C  87      -4.268  -8.328 -23.620  1.00 88.17           C  
ATOM   4252  O   LYS C  87      -1.901  -9.656 -25.503  1.00 88.17           O  
ATOM   4253  CG  LYS C  87      -5.627  -8.790 -23.114  1.00 88.17           C  
ATOM   4254  CD  LYS C  87      -6.710  -7.758 -23.400  1.00 88.17           C  
ATOM   4255  CE  LYS C  87      -8.086  -8.262 -22.988  1.00 88.17           C  
ATOM   4256  NZ  LYS C  87      -9.148  -7.241 -23.237  1.00 88.17           N  
ATOM   4257  N   LYS C  88      -1.244  -8.074 -24.000  1.00 84.31           N  
ATOM   4258  CA  LYS C  88      -0.088  -7.693 -24.806  1.00 84.31           C  
ATOM   4259  C   LYS C  88       0.888  -8.857 -24.952  1.00 84.31           C  
ATOM   4260  CB  LYS C  88       0.622  -6.488 -24.189  1.00 84.31           C  
ATOM   4261  O   LYS C  88       1.392  -9.117 -26.047  1.00 84.31           O  
ATOM   4262  CG  LYS C  88       1.670  -5.857 -25.094  1.00 84.31           C  
ATOM   4263  CD  LYS C  88       2.294  -4.624 -24.452  1.00 84.31           C  
ATOM   4264  CE  LYS C  88       3.403  -4.042 -25.318  1.00 84.31           C  
ATOM   4265  NZ  LYS C  88       4.038  -2.851 -24.678  1.00 84.31           N  
ATOM   4266  N   ALA C  89       1.156  -9.498 -23.863  1.00 85.35           N  
ATOM   4267  CA  ALA C  89       2.058 -10.647 -23.883  1.00 85.35           C  
ATOM   4268  C   ALA C  89       1.516 -11.754 -24.781  1.00 85.35           C  
ATOM   4269  CB  ALA C  89       2.280 -11.174 -22.468  1.00 85.35           C  
ATOM   4270  O   ALA C  89       2.281 -12.444 -25.459  1.00 85.35           O  
ATOM   4271  N   ARG C  90       0.256 -11.969 -24.780  1.00 86.33           N  
ATOM   4272  CA  ARG C  90      -0.382 -12.980 -25.617  1.00 86.33           C  
ATOM   4273  C   ARG C  90      -0.234 -12.639 -27.096  1.00 86.33           C  
ATOM   4274  CB  ARG C  90      -1.863 -13.118 -25.257  1.00 86.33           C  
ATOM   4275  O   ARG C  90       0.030 -13.520 -27.917  1.00 86.33           O  
ATOM   4276  CG  ARG C  90      -2.562 -14.273 -25.957  1.00 86.33           C  
ATOM   4277  CD  ARG C  90      -4.020 -14.390 -25.535  1.00 86.33           C  
ATOM   4278  NE  ARG C  90      -4.745 -15.350 -26.363  1.00 86.33           N  
ATOM   4279  NH1 ARG C  90      -6.822 -14.853 -25.481  1.00 86.33           N  
ATOM   4280  NH2 ARG C  90      -6.617 -16.447 -27.116  1.00 86.33           N  
ATOM   4281  CZ  ARG C  90      -6.060 -15.548 -26.318  1.00 86.33           C  
ATOM   4282  N   GLU C  91      -0.430 -11.410 -27.437  1.00 83.55           N  
ATOM   4283  CA  GLU C  91      -0.289 -10.945 -28.814  1.00 83.55           C  
ATOM   4284  C   GLU C  91       1.142 -11.123 -29.313  1.00 83.55           C  
ATOM   4285  CB  GLU C  91      -0.708  -9.477 -28.931  1.00 83.55           C  
ATOM   4286  O   GLU C  91       1.360 -11.515 -30.461  1.00 83.55           O  
ATOM   4287  CG  GLU C  91      -2.211  -9.257 -28.838  1.00 83.55           C  
ATOM   4288  CD  GLU C  91      -2.608  -7.791 -28.909  1.00 83.55           C  
ATOM   4289  OE1 GLU C  91      -3.822  -7.488 -28.863  1.00 83.55           O  
ATOM   4290  OE2 GLU C  91      -1.698  -6.938 -29.012  1.00 83.55           O  
ATOM   4291  N   GLU C  92       2.056 -10.848 -28.453  1.00 76.91           N  
ATOM   4292  CA  GLU C  92       3.466 -10.977 -28.807  1.00 76.91           C  
ATOM   4293  C   GLU C  92       3.859 -12.440 -28.986  1.00 76.91           C  
ATOM   4294  CB  GLU C  92       4.350 -10.321 -27.743  1.00 76.91           C  
ATOM   4295  O   GLU C  92       4.731 -12.760 -29.796  1.00 76.91           O  
ATOM   4296  CG  GLU C  92       4.273  -8.801 -27.731  1.00 76.91           C  
ATOM   4297  CD  GLU C  92       5.029  -8.172 -26.572  1.00 76.91           C  
ATOM   4298  OE1 GLU C  92       5.042  -6.925 -26.461  1.00 76.91           O  
ATOM   4299  OE2 GLU C  92       5.614  -8.932 -25.768  1.00 76.91           O  
ATOM   4300  N   ALA C  93       3.282 -13.288 -28.195  1.00 69.88           N  
ATOM   4301  CA  ALA C  93       3.545 -14.721 -28.295  1.00 69.88           C  
ATOM   4302  C   ALA C  93       2.986 -15.292 -29.596  1.00 69.88           C  
ATOM   4303  CB  ALA C  93       2.951 -15.456 -27.096  1.00 69.88           C  
ATOM   4304  O   ALA C  93       3.514 -16.270 -30.129  1.00 69.88           O  
ATOM   4305  N   MET C  94       1.866 -14.894 -30.086  1.00 59.70           N  
ATOM   4306  CA  MET C  94       1.241 -15.322 -31.334  1.00 59.70           C  
ATOM   4307  C   MET C  94       2.151 -15.036 -32.524  1.00 59.70           C  
ATOM   4308  CB  MET C  94      -0.107 -14.625 -31.528  1.00 59.70           C  
ATOM   4309  O   MET C  94       2.197 -15.816 -33.477  1.00 59.70           O  
ATOM   4310  CG  MET C  94      -1.304 -15.502 -31.197  1.00 59.70           C  
ATOM   4311  SD  MET C  94      -2.902 -14.669 -31.541  1.00 59.70           S  
ATOM   4312  CE  MET C  94      -3.527 -15.718 -32.884  1.00 59.70           C  
ATOM   4313  N   THR C  95       2.775 -14.006 -32.493  1.00 54.61           N  
ATOM   4314  CA  THR C  95       3.636 -13.602 -33.599  1.00 54.61           C  
ATOM   4315  C   THR C  95       4.904 -14.450 -33.636  1.00 54.61           C  
ATOM   4316  CB  THR C  95       4.014 -12.112 -33.496  1.00 54.61           C  
ATOM   4317  O   THR C  95       5.448 -14.716 -34.710  1.00 54.61           O  
ATOM   4318  CG2 THR C  95       2.997 -11.235 -34.220  1.00 54.61           C  
ATOM   4319  OG1 THR C  95       4.060 -11.731 -32.115  1.00 54.61           O  
ATOM   4320  N   ASP C  96       5.264 -14.944 -32.507  1.00 46.62           N  
ATOM   4321  CA  ASP C  96       6.534 -15.659 -32.421  1.00 46.62           C  
ATOM   4322  C   ASP C  96       6.350 -17.144 -32.724  1.00 46.62           C  
ATOM   4323  CB  ASP C  96       7.158 -15.478 -31.036  1.00 46.62           C  
ATOM   4324  O   ASP C  96       7.303 -17.922 -32.644  1.00 46.62           O  
ATOM   4325  CG  ASP C  96       8.181 -14.356 -30.989  1.00 46.62           C  
ATOM   4326  OD1 ASP C  96       8.662 -13.924 -32.059  1.00 46.62           O  
ATOM   4327  OD2 ASP C  96       8.510 -13.902 -29.872  1.00 46.62           O  
ATOM   4328  N   LEU C  97       5.162 -17.738 -32.864  1.00 41.51           N  
ATOM   4329  CA  LEU C  97       5.005 -19.188 -32.909  1.00 41.51           C  
ATOM   4330  C   LEU C  97       5.716 -19.774 -34.124  1.00 41.51           C  
ATOM   4331  CB  LEU C  97       3.521 -19.566 -32.940  1.00 41.51           C  
ATOM   4332  O   LEU C  97       5.690 -20.988 -34.338  1.00 41.51           O  
ATOM   4333  CG  LEU C  97       2.817 -19.657 -31.586  1.00 41.51           C  
ATOM   4334  CD1 LEU C  97       1.387 -19.139 -31.696  1.00 41.51           C  
ATOM   4335  CD2 LEU C  97       2.832 -21.092 -31.070  1.00 41.51           C  
ATOM   4336  N   PRO C  98       5.766 -19.181 -35.194  1.00 36.41           N  
ATOM   4337  CA  PRO C  98       6.187 -20.122 -36.234  1.00 36.41           C  
ATOM   4338  C   PRO C  98       7.427 -20.921 -35.840  1.00 36.41           C  
ATOM   4339  CB  PRO C  98       6.479 -19.216 -37.433  1.00 36.41           C  
ATOM   4340  O   PRO C  98       7.882 -21.778 -36.602  1.00 36.41           O  
ATOM   4341  CG  PRO C  98       6.164 -17.835 -36.953  1.00 36.41           C  
ATOM   4342  CD  PRO C  98       5.794 -17.908 -35.500  1.00 36.41           C  
ATOM   4343  N   ALA C  99       8.353 -20.222 -35.147  1.00 34.54           N  
ATOM   4344  CA  ALA C  99       9.661 -20.800 -35.442  1.00 34.54           C  
ATOM   4345  C   ALA C  99       9.753 -22.237 -34.935  1.00 34.54           C  
ATOM   4346  CB  ALA C  99      10.770 -19.950 -34.826  1.00 34.54           C  
ATOM   4347  O   ALA C  99       9.273 -22.548 -33.842  1.00 34.54           O  
ATOM   4348  N   GLY C 100       9.735 -23.286 -35.719  1.00 33.12           N  
ATOM   4349  CA  GLY C 100      10.200 -24.649 -35.515  1.00 33.12           C  
ATOM   4350  C   GLY C 100      11.127 -24.790 -34.322  1.00 33.12           C  
ATOM   4351  O   GLY C 100      11.304 -23.844 -33.551  1.00 33.12           O  
ATOM   4352  N   ASP C 101      11.951 -25.921 -34.256  1.00 36.30           N  
ATOM   4353  CA  ASP C 101      12.992 -26.467 -33.390  1.00 36.30           C  
ATOM   4354  C   ASP C 101      14.053 -25.415 -33.077  1.00 36.30           C  
ATOM   4355  CB  ASP C 101      13.641 -27.692 -34.038  1.00 36.30           C  
ATOM   4356  O   ASP C 101      15.065 -25.319 -33.774  1.00 36.30           O  
ATOM   4357  CG  ASP C 101      13.391 -28.975 -33.264  1.00 36.30           C  
ATOM   4358  OD1 ASP C 101      12.774 -28.921 -32.178  1.00 36.30           O  
ATOM   4359  OD2 ASP C 101      13.817 -30.048 -33.743  1.00 36.30           O  
ATOM   4360  N   ARG C 102      13.886 -24.152 -33.127  1.00 37.49           N  
ATOM   4361  CA  ARG C 102      15.037 -23.263 -33.013  1.00 37.49           C  
ATOM   4362  C   ARG C 102      15.783 -23.500 -31.703  1.00 37.49           C  
ATOM   4363  CB  ARG C 102      14.600 -21.800 -33.110  1.00 37.49           C  
ATOM   4364  O   ARG C 102      15.375 -23.002 -30.652  1.00 37.49           O  
ATOM   4365  CG  ARG C 102      14.391 -21.313 -34.535  1.00 37.49           C  
ATOM   4366  CD  ARG C 102      14.083 -19.823 -34.582  1.00 37.49           C  
ATOM   4367  NE  ARG C 102      13.317 -19.469 -35.774  1.00 37.49           N  
ATOM   4368  NH1 ARG C 102      13.161 -17.222 -35.258  1.00 37.49           N  
ATOM   4369  NH2 ARG C 102      12.206 -18.031 -37.178  1.00 37.49           N  
ATOM   4370  CZ  ARG C 102      12.896 -18.242 -36.067  1.00 37.49           C  
ATOM   4371  N   LEU C 103      15.765 -24.502 -31.033  1.00 45.29           N  
ATOM   4372  CA  LEU C 103      16.844 -24.572 -30.053  1.00 45.29           C  
ATOM   4373  C   LEU C 103      18.048 -23.756 -30.512  1.00 45.29           C  
ATOM   4374  CB  LEU C 103      17.259 -26.027 -29.816  1.00 45.29           C  
ATOM   4375  O   LEU C 103      19.110 -23.803 -29.886  1.00 45.29           O  
ATOM   4376  CG  LEU C 103      16.731 -26.683 -28.540  1.00 45.29           C  
ATOM   4377  CD1 LEU C 103      16.172 -28.068 -28.848  1.00 45.29           C  
ATOM   4378  CD2 LEU C 103      17.832 -26.768 -27.487  1.00 45.29           C  
ATOM   4379  N   THR C 104      17.937 -23.184 -31.749  1.00 49.83           N  
ATOM   4380  CA  THR C 104      18.959 -22.666 -32.652  1.00 49.83           C  
ATOM   4381  C   THR C 104      19.687 -21.482 -32.021  1.00 49.83           C  
ATOM   4382  CB  THR C 104      18.349 -22.237 -33.999  1.00 49.83           C  
ATOM   4383  O   THR C 104      20.798 -21.140 -32.432  1.00 49.83           O  
ATOM   4384  CG2 THR C 104      17.977 -23.451 -34.845  1.00 49.83           C  
ATOM   4385  OG1 THR C 104      17.172 -21.457 -33.758  1.00 49.83           O  
ATOM   4386  N   GLY C 105      19.217 -21.045 -30.829  1.00 58.85           N  
ATOM   4387  CA  GLY C 105      20.003 -19.886 -30.435  1.00 58.85           C  
ATOM   4388  C   GLY C 105      21.031 -20.199 -29.364  1.00 58.85           C  
ATOM   4389  O   GLY C 105      21.840 -19.341 -29.003  1.00 58.85           O  
ATOM   4390  N   ILE C 106      20.957 -21.300 -28.809  1.00 67.87           N  
ATOM   4391  CA  ILE C 106      21.967 -21.617 -27.805  1.00 67.87           C  
ATOM   4392  C   ILE C 106      23.173 -22.271 -28.475  1.00 67.87           C  
ATOM   4393  CB  ILE C 106      21.399 -22.541 -26.705  1.00 67.87           C  
ATOM   4394  O   ILE C 106      23.039 -23.304 -29.137  1.00 67.87           O  
ATOM   4395  CG1 ILE C 106      20.172 -21.897 -26.048  1.00 67.87           C  
ATOM   4396  CG2 ILE C 106      22.473 -22.862 -25.662  1.00 67.87           C  
ATOM   4397  CD1 ILE C 106      19.466 -22.795 -25.041  1.00 67.87           C  
ATOM   4398  N   PRO C 107      24.296 -21.643 -28.455  1.00 72.59           N  
ATOM   4399  CA  PRO C 107      25.512 -22.216 -29.036  1.00 72.59           C  
ATOM   4400  C   PRO C 107      25.803 -23.625 -28.524  1.00 72.59           C  
ATOM   4401  CB  PRO C 107      26.606 -21.240 -28.598  1.00 72.59           C  
ATOM   4402  O   PRO C 107      25.488 -23.946 -27.375  1.00 72.59           O  
ATOM   4403  CG  PRO C 107      25.870 -20.072 -28.025  1.00 72.59           C  
ATOM   4404  CD  PRO C 107      24.444 -20.479 -27.784  1.00 72.59           C  
ATOM   4405  N   SER C 108      26.352 -24.474 -29.341  1.00 74.18           N  
ATOM   4406  CA  SER C 108      26.635 -25.876 -29.051  1.00 74.18           C  
ATOM   4407  C   SER C 108      27.518 -26.018 -27.816  1.00 74.18           C  
ATOM   4408  CB  SER C 108      27.310 -26.545 -30.249  1.00 74.18           C  
ATOM   4409  O   SER C 108      27.339 -26.944 -27.022  1.00 74.18           O  
ATOM   4410  OG  SER C 108      28.477 -25.837 -30.630  1.00 74.18           O  
ATOM   4411  N   HIS C 109      28.426 -25.075 -27.651  1.00 79.49           N  
ATOM   4412  CA  HIS C 109      29.323 -25.176 -26.506  1.00 79.49           C  
ATOM   4413  C   HIS C 109      28.564 -24.997 -25.195  1.00 79.49           C  
ATOM   4414  CB  HIS C 109      30.443 -24.140 -26.609  1.00 79.49           C  
ATOM   4415  O   HIS C 109      28.948 -25.564 -24.169  1.00 79.49           O  
ATOM   4416  CG  HIS C 109      29.968 -22.727 -26.484  1.00 79.49           C  
ATOM   4417  CD2 HIS C 109      29.993 -21.871 -25.436  1.00 79.49           C  
ATOM   4418  ND1 HIS C 109      29.378 -22.046 -27.526  1.00 79.49           N  
ATOM   4419  CE1 HIS C 109      29.061 -20.826 -27.123  1.00 79.49           C  
ATOM   4420  NE2 HIS C 109      29.424 -20.695 -25.859  1.00 79.49           N  
ATOM   4421  N   ILE C 110      27.528 -24.316 -25.234  1.00 84.20           N  
ATOM   4422  CA  ILE C 110      26.703 -24.120 -24.048  1.00 84.20           C  
ATOM   4423  C   ILE C 110      25.782 -25.323 -23.855  1.00 84.20           C  
ATOM   4424  CB  ILE C 110      25.873 -22.820 -24.145  1.00 84.20           C  
ATOM   4425  O   ILE C 110      25.562 -25.771 -22.727  1.00 84.20           O  
ATOM   4426  CG1 ILE C 110      26.799 -21.604 -24.261  1.00 84.20           C  
ATOM   4427  CG2 ILE C 110      24.939 -22.684 -22.939  1.00 84.20           C  
ATOM   4428  CD1 ILE C 110      26.119 -20.277 -23.952  1.00 84.20           C  
ATOM   4429  N   LEU C 111      25.335 -25.783 -24.938  1.00 82.91           N  
ATOM   4430  CA  LEU C 111      24.439 -26.933 -24.885  1.00 82.91           C  
ATOM   4431  C   LEU C 111      25.126 -28.129 -24.234  1.00 82.91           C  
ATOM   4432  CB  LEU C 111      23.963 -27.307 -26.291  1.00 82.91           C  
ATOM   4433  O   LEU C 111      24.476 -28.934 -23.563  1.00 82.91           O  
ATOM   4434  CG  LEU C 111      22.598 -26.760 -26.713  1.00 82.91           C  
ATOM   4435  CD1 LEU C 111      22.568 -26.510 -28.217  1.00 82.91           C  
ATOM   4436  CD2 LEU C 111      21.487 -27.721 -26.303  1.00 82.91           C  
ATOM   4437  N   ASN C 112      26.406 -28.188 -24.449  1.00 84.34           N  
ATOM   4438  CA  ASN C 112      27.163 -29.322 -23.930  1.00 84.34           C  
ATOM   4439  C   ASN C 112      27.739 -29.026 -22.548  1.00 84.34           C  
ATOM   4440  CB  ASN C 112      28.281 -29.710 -24.900  1.00 84.34           C  
ATOM   4441  O   ASN C 112      28.397 -29.879 -21.950  1.00 84.34           O  
ATOM   4442  CG  ASN C 112      27.755 -30.319 -26.184  1.00 84.34           C  
ATOM   4443  ND2 ASN C 112      28.551 -30.247 -27.245  1.00 84.34           N  
ATOM   4444  OD1 ASN C 112      26.642 -30.850 -26.224  1.00 84.34           O  
ATOM   4445  N   SER C 113      27.385 -27.884 -22.022  1.00 90.02           N  
ATOM   4446  CA  SER C 113      27.915 -27.508 -20.715  1.00 90.02           C  
ATOM   4447  C   SER C 113      26.889 -27.749 -19.612  1.00 90.02           C  
ATOM   4448  CB  SER C 113      28.344 -26.041 -20.712  1.00 90.02           C  
ATOM   4449  O   SER C 113      25.688 -27.827 -19.880  1.00 90.02           O  
ATOM   4450  OG  SER C 113      27.224 -25.189 -20.880  1.00 90.02           O  
ATOM   4451  N   SER C 114      27.374 -27.896 -18.377  1.00 91.48           N  
ATOM   4452  CA  SER C 114      26.534 -28.083 -17.199  1.00 91.48           C  
ATOM   4453  C   SER C 114      26.101 -26.745 -16.610  1.00 91.48           C  
ATOM   4454  CB  SER C 114      27.272 -28.901 -16.138  1.00 91.48           C  
ATOM   4455  O   SER C 114      26.900 -25.810 -16.526  1.00 91.48           O  
ATOM   4456  OG  SER C 114      27.320 -30.270 -16.502  1.00 91.48           O  
ATOM   4457  N   PRO C 115      24.874 -26.653 -16.225  1.00 93.07           N  
ATOM   4458  CA  PRO C 115      24.370 -25.400 -15.658  1.00 93.07           C  
ATOM   4459  C   PRO C 115      24.950 -25.101 -14.278  1.00 93.07           C  
ATOM   4460  CB  PRO C 115      22.859 -25.632 -15.577  1.00 93.07           C  
ATOM   4461  O   PRO C 115      25.207 -26.023 -13.500  1.00 93.07           O  
ATOM   4462  CG  PRO C 115      22.692 -27.111 -15.712  1.00 93.07           C  
ATOM   4463  CD  PRO C 115      23.949 -27.681 -16.306  1.00 93.07           C  
ATOM   4464  N   SER C 116      25.212 -23.856 -13.948  1.00 92.18           N  
ATOM   4465  CA  SER C 116      25.686 -23.410 -12.642  1.00 92.18           C  
ATOM   4466  C   SER C 116      24.546 -23.351 -11.630  1.00 92.18           C  
ATOM   4467  CB  SER C 116      26.351 -22.037 -12.753  1.00 92.18           C  
ATOM   4468  O   SER C 116      23.377 -23.490 -11.996  1.00 92.18           O  
ATOM   4469  OG  SER C 116      25.385 -21.029 -12.997  1.00 92.18           O  
ATOM   4470  N   ASP C 117      24.923 -23.147 -10.400  1.00 89.63           N  
ATOM   4471  CA  ASP C 117      23.921 -23.002  -9.349  1.00 89.63           C  
ATOM   4472  C   ASP C 117      22.985 -21.831  -9.639  1.00 89.63           C  
ATOM   4473  CB  ASP C 117      24.595 -22.812  -7.988  1.00 89.63           C  
ATOM   4474  O   ASP C 117      21.774 -21.933  -9.437  1.00 89.63           O  
ATOM   4475  CG  ASP C 117      25.223 -24.088  -7.454  1.00 89.63           C  
ATOM   4476  OD1 ASP C 117      25.093 -25.149  -8.101  1.00 89.63           O  
ATOM   4477  OD2 ASP C 117      25.850 -24.032  -6.374  1.00 89.63           O  
ATOM   4478  N   ARG C 118      23.573 -20.818 -10.095  1.00 90.76           N  
ATOM   4479  CA  ARG C 118      22.784 -19.634 -10.419  1.00 90.76           C  
ATOM   4480  C   ARG C 118      21.787 -19.929 -11.535  1.00 90.76           C  
ATOM   4481  CB  ARG C 118      23.696 -18.474 -10.825  1.00 90.76           C  
ATOM   4482  O   ARG C 118      20.625 -19.523 -11.459  1.00 90.76           O  
ATOM   4483  CG  ARG C 118      23.002 -17.122 -10.842  1.00 90.76           C  
ATOM   4484  CD  ARG C 118      23.950 -16.006 -11.258  1.00 90.76           C  
ATOM   4485  NE  ARG C 118      23.250 -14.735 -11.420  1.00 90.76           N  
ATOM   4486  NH1 ARG C 118      25.158 -13.499 -11.829  1.00 90.76           N  
ATOM   4487  NH2 ARG C 118      23.106 -12.477 -11.813  1.00 90.76           N  
ATOM   4488  CZ  ARG C 118      23.839 -13.573 -11.687  1.00 90.76           C  
ATOM   4489  N   GLN C 119      22.173 -20.597 -12.499  1.00 90.85           N  
ATOM   4490  CA  GLN C 119      21.330 -20.953 -13.635  1.00 90.85           C  
ATOM   4491  C   GLN C 119      20.223 -21.917 -13.218  1.00 90.85           C  
ATOM   4492  CB  GLN C 119      22.170 -21.571 -14.754  1.00 90.85           C  
ATOM   4493  O   GLN C 119      19.079 -21.783 -13.657  1.00 90.85           O  
ATOM   4494  CG  GLN C 119      23.062 -20.571 -15.478  1.00 90.85           C  
ATOM   4495  CD  GLN C 119      24.036 -21.236 -16.431  1.00 90.85           C  
ATOM   4496  NE2 GLN C 119      24.234 -20.629 -17.596  1.00 90.85           N  
ATOM   4497  OE1 GLN C 119      24.608 -22.287 -16.123  1.00 90.85           O  
ATOM   4498  N   ILE C 120      20.498 -22.816 -12.367  1.00 92.73           N  
ATOM   4499  CA  ILE C 120      19.517 -23.755 -11.834  1.00 92.73           C  
ATOM   4500  C   ILE C 120      18.465 -22.999 -11.026  1.00 92.73           C  
ATOM   4501  CB  ILE C 120      20.188 -24.838 -10.960  1.00 92.73           C  
ATOM   4502  O   ILE C 120      17.272 -23.300 -11.111  1.00 92.73           O  
ATOM   4503  CG1 ILE C 120      20.962 -25.829 -11.837  1.00 92.73           C  
ATOM   4504  CG2 ILE C 120      19.145 -25.563 -10.104  1.00 92.73           C  
ATOM   4505  CD1 ILE C 120      21.768 -26.854 -11.051  1.00 92.73           C  
ATOM   4506  N   ASN C 121      18.972 -22.057 -10.233  1.00 90.27           N  
ATOM   4507  CA  ASN C 121      18.046 -21.219  -9.478  1.00 90.27           C  
ATOM   4508  C   ASN C 121      17.096 -20.461 -10.401  1.00 90.27           C  
ATOM   4509  CB  ASN C 121      18.813 -20.242  -8.585  1.00 90.27           C  
ATOM   4510  O   ASN C 121      15.910 -20.320 -10.098  1.00 90.27           O  
ATOM   4511  CG  ASN C 121      18.037 -19.854  -7.342  1.00 90.27           C  
ATOM   4512  ND2 ASN C 121      18.719 -19.232  -6.387  1.00 90.27           N  
ATOM   4513  OD1 ASN C 121      16.835 -20.112  -7.240  1.00 90.27           O  
ATOM   4514  N   GLN C 122      17.568 -19.948 -11.487  1.00 87.82           N  
ATOM   4515  CA  GLN C 122      16.749 -19.245 -12.468  1.00 87.82           C  
ATOM   4516  C   GLN C 122      15.703 -20.173 -13.079  1.00 87.82           C  
ATOM   4517  CB  GLN C 122      17.626 -18.645 -13.569  1.00 87.82           C  
ATOM   4518  O   GLN C 122      14.552 -19.778 -13.272  1.00 87.82           O  
ATOM   4519  CG  GLN C 122      18.202 -17.279 -13.220  1.00 87.82           C  
ATOM   4520  CD  GLN C 122      19.136 -16.746 -14.290  1.00 87.82           C  
ATOM   4521  NE2 GLN C 122      19.461 -15.460 -14.207  1.00 87.82           N  
ATOM   4522  OE1 GLN C 122      19.563 -17.483 -15.184  1.00 87.82           O  
ATOM   4523  N   LEU C 123      16.099 -21.366 -13.415  1.00 89.68           N  
ATOM   4524  CA  LEU C 123      15.178 -22.371 -13.934  1.00 89.68           C  
ATOM   4525  C   LEU C 123      14.078 -22.675 -12.922  1.00 89.68           C  
ATOM   4526  CB  LEU C 123      15.931 -23.657 -14.287  1.00 89.68           C  
ATOM   4527  O   LEU C 123      12.898 -22.724 -13.277  1.00 89.68           O  
ATOM   4528  CG  LEU C 123      15.090 -24.800 -14.858  1.00 89.68           C  
ATOM   4529  CD1 LEU C 123      14.624 -24.461 -16.270  1.00 89.68           C  
ATOM   4530  CD2 LEU C 123      15.883 -26.103 -14.848  1.00 89.68           C  
ATOM   4531  N   ALA C 124      14.428 -22.834 -11.663  1.00 89.57           N  
ATOM   4532  CA  ALA C 124      13.498 -23.172 -10.589  1.00 89.57           C  
ATOM   4533  C   ALA C 124      12.426 -22.096 -10.434  1.00 89.57           C  
ATOM   4534  CB  ALA C 124      14.249 -23.364  -9.274  1.00 89.57           C  
ATOM   4535  O   ALA C 124      11.271 -22.402 -10.128  1.00 89.57           O  
ATOM   4536  N   GLN C 125      12.832 -20.891 -10.688  1.00 83.67           N  
ATOM   4537  CA  GLN C 125      11.930 -19.755 -10.535  1.00 83.67           C  
ATOM   4538  C   GLN C 125      10.856 -19.755 -11.619  1.00 83.67           C  
ATOM   4539  CB  GLN C 125      12.710 -18.440 -10.568  1.00 83.67           C  
ATOM   4540  O   GLN C 125       9.759 -19.233 -11.414  1.00 83.67           O  
ATOM   4541  CG  GLN C 125      13.333 -18.061  -9.232  1.00 83.67           C  
ATOM   4542  CD  GLN C 125      14.157 -16.790  -9.308  1.00 83.67           C  
ATOM   4543  NE2 GLN C 125      14.890 -16.493  -8.240  1.00 83.67           N  
ATOM   4544  OE1 GLN C 125      14.137 -16.080 -10.319  1.00 83.67           O  
ATOM   4545  N   ARG C 126      11.115 -20.392 -12.689  1.00 80.46           N  
ATOM   4546  CA  ARG C 126      10.232 -20.288 -13.847  1.00 80.46           C  
ATOM   4547  C   ARG C 126       9.478 -21.593 -14.080  1.00 80.46           C  
ATOM   4548  CB  ARG C 126      11.028 -19.912 -15.098  1.00 80.46           C  
ATOM   4549  O   ARG C 126       8.453 -21.610 -14.764  1.00 80.46           O  
ATOM   4550  CG  ARG C 126      11.585 -18.497 -15.072  1.00 80.46           C  
ATOM   4551  CD  ARG C 126      12.008 -18.032 -16.458  1.00 80.46           C  
ATOM   4552  NE  ARG C 126      12.522 -16.665 -16.434  1.00 80.46           N  
ATOM   4553  NH1 ARG C 126      12.641 -16.450 -18.731  1.00 80.46           N  
ATOM   4554  NH2 ARG C 126      13.275 -14.711 -17.378  1.00 80.46           N  
ATOM   4555  CZ  ARG C 126      12.812 -15.945 -17.515  1.00 80.46           C  
ATOM   4556  N   LEU C 127      10.058 -22.635 -13.462  1.00 83.52           N  
ATOM   4557  CA  LEU C 127       9.432 -23.940 -13.643  1.00 83.52           C  
ATOM   4558  C   LEU C 127       8.240 -24.106 -12.707  1.00 83.52           C  
ATOM   4559  CB  LEU C 127      10.447 -25.060 -13.400  1.00 83.52           C  
ATOM   4560  O   LEU C 127       8.323 -23.770 -11.523  1.00 83.52           O  
ATOM   4561  CG  LEU C 127      10.540 -26.138 -14.481  1.00 83.52           C  
ATOM   4562  CD1 LEU C 127      11.709 -25.849 -15.417  1.00 83.52           C  
ATOM   4563  CD2 LEU C 127      10.682 -27.519 -13.850  1.00 83.52           C  
ATOM   4564  N   GLY C 128       7.116 -24.499 -13.100  1.00 76.27           N  
ATOM   4565  CA  GLY C 128       5.942 -24.769 -12.285  1.00 76.27           C  
ATOM   4566  C   GLY C 128       5.863 -26.208 -11.811  1.00 76.27           C  
ATOM   4567  O   GLY C 128       6.863 -26.776 -11.365  1.00 76.27           O  
ATOM   4568  N   PRO C 129       4.655 -26.751 -11.747  1.00 78.12           N  
ATOM   4569  CA  PRO C 129       4.439 -28.114 -11.257  1.00 78.12           C  
ATOM   4570  C   PRO C 129       5.100 -29.170 -12.139  1.00 78.12           C  
ATOM   4571  CB  PRO C 129       2.915 -28.259 -11.279  1.00 78.12           C  
ATOM   4572  O   PRO C 129       5.284 -30.312 -11.710  1.00 78.12           O  
ATOM   4573  CG  PRO C 129       2.431 -27.088 -12.072  1.00 78.12           C  
ATOM   4574  CD  PRO C 129       3.542 -26.081 -12.162  1.00 78.12           C  
ATOM   4575  N   GLU C 130       5.496 -28.732 -13.264  1.00 85.83           N  
ATOM   4576  CA  GLU C 130       6.067 -29.663 -14.234  1.00 85.83           C  
ATOM   4577  C   GLU C 130       7.476 -30.085 -13.830  1.00 85.83           C  
ATOM   4578  CB  GLU C 130       6.084 -29.039 -15.632  1.00 85.83           C  
ATOM   4579  O   GLU C 130       8.058 -30.986 -14.438  1.00 85.83           O  
ATOM   4580  CG  GLU C 130       6.993 -27.824 -15.752  1.00 85.83           C  
ATOM   4581  CD  GLU C 130       6.316 -26.526 -15.343  1.00 85.83           C  
ATOM   4582  OE1 GLU C 130       6.869 -25.438 -15.623  1.00 85.83           O  
ATOM   4583  OE2 GLU C 130       5.224 -26.597 -14.737  1.00 85.83           O  
ATOM   4584  N   TRP C 131       8.045 -29.587 -12.759  1.00 92.23           N  
ATOM   4585  CA  TRP C 131       9.419 -29.915 -12.392  1.00 92.23           C  
ATOM   4586  C   TRP C 131       9.540 -31.380 -11.986  1.00 92.23           C  
ATOM   4587  CB  TRP C 131       9.901 -29.014 -11.252  1.00 92.23           C  
ATOM   4588  O   TRP C 131      10.577 -32.009 -12.208  1.00 92.23           O  
ATOM   4589  CG  TRP C 131       9.299 -29.344  -9.919  1.00 92.23           C  
ATOM   4590  CD1 TRP C 131       8.160 -28.819  -9.377  1.00 92.23           C  
ATOM   4591  CD2 TRP C 131       9.810 -30.273  -8.958  1.00 92.23           C  
ATOM   4592  CE2 TRP C 131       8.928 -30.260  -7.855  1.00 92.23           C  
ATOM   4593  CE3 TRP C 131      10.929 -31.116  -8.922  1.00 92.23           C  
ATOM   4594  NE1 TRP C 131       7.930 -29.365  -8.135  1.00 92.23           N  
ATOM   4595  CH2 TRP C 131      10.232 -31.874  -6.718  1.00 92.23           C  
ATOM   4596  CZ2 TRP C 131       9.130 -31.059  -6.727  1.00 92.23           C  
ATOM   4597  CZ3 TRP C 131      11.129 -31.910  -7.799  1.00 92.23           C  
ATOM   4598  N   GLU C 132       8.453 -31.896 -11.411  1.00 91.34           N  
ATOM   4599  CA  GLU C 132       8.504 -33.279 -10.944  1.00 91.34           C  
ATOM   4600  C   GLU C 132       8.631 -34.252 -12.113  1.00 91.34           C  
ATOM   4601  CB  GLU C 132       7.262 -33.613 -10.114  1.00 91.34           C  
ATOM   4602  O   GLU C 132       9.555 -35.067 -12.151  1.00 91.34           O  
ATOM   4603  CG  GLU C 132       7.220 -32.916  -8.762  1.00 91.34           C  
ATOM   4604  CD  GLU C 132       5.986 -33.264  -7.945  1.00 91.34           C  
ATOM   4605  OE1 GLU C 132       5.667 -32.529  -6.983  1.00 91.34           O  
ATOM   4606  OE2 GLU C 132       5.332 -34.281  -8.270  1.00 91.34           O  
ATOM   4607  N   PRO C 133       7.663 -34.145 -13.070  1.00 90.81           N  
ATOM   4608  CA  PRO C 133       7.852 -35.057 -14.201  1.00 90.81           C  
ATOM   4609  C   PRO C 133       9.140 -34.780 -14.973  1.00 90.81           C  
ATOM   4610  CB  PRO C 133       6.624 -34.792 -15.076  1.00 90.81           C  
ATOM   4611  O   PRO C 133       9.707 -35.691 -15.582  1.00 90.81           O  
ATOM   4612  CG  PRO C 133       6.070 -33.497 -14.575  1.00 90.81           C  
ATOM   4613  CD  PRO C 133       6.553 -33.284 -13.169  1.00 90.81           C  
ATOM   4614  N   MET C 134       9.568 -33.555 -14.963  1.00 91.42           N  
ATOM   4615  CA  MET C 134      10.792 -33.203 -15.678  1.00 91.42           C  
ATOM   4616  C   MET C 134      11.997 -33.922 -15.081  1.00 91.42           C  
ATOM   4617  CB  MET C 134      11.017 -31.690 -15.647  1.00 91.42           C  
ATOM   4618  O   MET C 134      12.808 -34.494 -15.811  1.00 91.42           O  
ATOM   4619  CG  MET C 134      12.235 -31.235 -16.434  1.00 91.42           C  
ATOM   4620  SD  MET C 134      12.425 -29.410 -16.443  1.00 91.42           S  
ATOM   4621  CE  MET C 134      14.006 -29.258 -17.321  1.00 91.42           C  
ATOM   4622  N   VAL C 135      12.133 -33.829 -13.798  1.00 94.17           N  
ATOM   4623  CA  VAL C 135      13.303 -34.439 -13.174  1.00 94.17           C  
ATOM   4624  C   VAL C 135      13.224 -35.958 -13.302  1.00 94.17           C  
ATOM   4625  CB  VAL C 135      13.428 -34.035 -11.687  1.00 94.17           C  
ATOM   4626  O   VAL C 135      14.252 -36.637 -13.355  1.00 94.17           O  
ATOM   4627  CG1 VAL C 135      13.765 -32.551 -11.557  1.00 94.17           C  
ATOM   4628  CG2 VAL C 135      12.139 -34.362 -10.936  1.00 94.17           C  
ATOM   4629  N   LEU C 136      12.047 -36.555 -13.312  1.00 91.49           N  
ATOM   4630  CA  LEU C 136      11.896 -37.980 -13.583  1.00 91.49           C  
ATOM   4631  C   LEU C 136      12.398 -38.324 -14.982  1.00 91.49           C  
ATOM   4632  CB  LEU C 136      10.431 -38.401 -13.437  1.00 91.49           C  
ATOM   4633  O   LEU C 136      13.071 -39.340 -15.172  1.00 91.49           O  
ATOM   4634  CG  LEU C 136       9.886 -38.473 -12.010  1.00 91.49           C  
ATOM   4635  CD1 LEU C 136       8.377 -38.698 -12.029  1.00 91.49           C  
ATOM   4636  CD2 LEU C 136      10.586 -39.577 -11.225  1.00 91.49           C  
ATOM   4637  N   SER C 137      12.019 -37.433 -15.871  1.00 90.75           N  
ATOM   4638  CA  SER C 137      12.463 -37.642 -17.245  1.00 90.75           C  
ATOM   4639  C   SER C 137      13.978 -37.518 -17.362  1.00 90.75           C  
ATOM   4640  CB  SER C 137      11.787 -36.642 -18.185  1.00 90.75           C  
ATOM   4641  O   SER C 137      14.585 -38.092 -18.269  1.00 90.75           O  
ATOM   4642  OG  SER C 137      12.413 -35.373 -18.103  1.00 90.75           O  
ATOM   4643  N   LEU C 138      14.606 -36.790 -16.477  1.00 92.28           N  
ATOM   4644  CA  LEU C 138      16.048 -36.571 -16.498  1.00 92.28           C  
ATOM   4645  C   LEU C 138      16.781 -37.711 -15.798  1.00 92.28           C  
ATOM   4646  CB  LEU C 138      16.398 -35.239 -15.830  1.00 92.28           C  
ATOM   4647  O   LEU C 138      18.011 -37.790 -15.852  1.00 92.28           O  
ATOM   4648  CG  LEU C 138      15.956 -33.974 -16.568  1.00 92.28           C  
ATOM   4649  CD1 LEU C 138      16.232 -32.740 -15.716  1.00 92.28           C  
ATOM   4650  CD2 LEU C 138      16.659 -33.868 -17.916  1.00 92.28           C  
ATOM   4651  N   GLY C 139      16.049 -38.564 -15.063  1.00 86.99           N  
ATOM   4652  CA  GLY C 139      16.672 -39.759 -14.515  1.00 86.99           C  
ATOM   4653  C   GLY C 139      16.580 -39.839 -13.003  1.00 86.99           C  
ATOM   4654  O   GLY C 139      17.009 -40.825 -12.401  1.00 86.99           O  
ATOM   4655  N   LEU C 140      16.046 -38.837 -12.383  1.00 91.73           N  
ATOM   4656  CA  LEU C 140      15.858 -38.921 -10.939  1.00 91.73           C  
ATOM   4657  C   LEU C 140      14.669 -39.811 -10.596  1.00 91.73           C  
ATOM   4658  CB  LEU C 140      15.655 -37.525 -10.343  1.00 91.73           C  
ATOM   4659  O   LEU C 140      13.794 -40.036 -11.435  1.00 91.73           O  
ATOM   4660  CG  LEU C 140      16.882 -36.613 -10.320  1.00 91.73           C  
ATOM   4661  CD1 LEU C 140      16.482 -35.196  -9.923  1.00 91.73           C  
ATOM   4662  CD2 LEU C 140      17.939 -37.162  -9.367  1.00 91.73           C  
ATOM   4663  N   SER C 141      14.669 -40.424  -9.421  1.00 82.72           N  
ATOM   4664  CA  SER C 141      13.622 -41.341  -8.983  1.00 82.72           C  
ATOM   4665  C   SER C 141      12.560 -40.617  -8.163  1.00 82.72           C  
ATOM   4666  CB  SER C 141      14.220 -42.485  -8.162  1.00 82.72           C  
ATOM   4667  O   SER C 141      12.762 -39.475  -7.746  1.00 82.72           O  
ATOM   4668  OG  SER C 141      14.698 -42.011  -6.914  1.00 82.72           O  
ATOM   4669  N   GLN C 142      11.415 -41.364  -8.003  1.00 79.63           N  
ATOM   4670  CA  GLN C 142      10.348 -40.848  -7.152  1.00 79.63           C  
ATOM   4671  C   GLN C 142      10.838 -40.636  -5.723  1.00 79.63           C  
ATOM   4672  CB  GLN C 142       9.148 -41.797  -7.159  1.00 79.63           C  
ATOM   4673  O   GLN C 142      10.389 -39.715  -5.037  1.00 79.63           O  
ATOM   4674  CG  GLN C 142       7.816 -41.107  -6.898  1.00 79.63           C  
ATOM   4675  CD  GLN C 142       7.419 -40.155  -8.011  1.00 79.63           C  
ATOM   4676  NE2 GLN C 142       6.684 -39.106  -7.660  1.00 79.63           N  
ATOM   4677  OE1 GLN C 142       7.771 -40.362  -9.177  1.00 79.63           O  
ATOM   4678  N   THR C 143      11.749 -41.471  -5.283  1.00 76.87           N  
ATOM   4679  CA  THR C 143      12.349 -41.345  -3.959  1.00 76.87           C  
ATOM   4680  C   THR C 143      13.128 -40.039  -3.840  1.00 76.87           C  
ATOM   4681  CB  THR C 143      13.281 -42.532  -3.654  1.00 76.87           C  
ATOM   4682  O   THR C 143      13.098 -39.385  -2.796  1.00 76.87           O  
ATOM   4683  CG2 THR C 143      13.587 -42.621  -2.162  1.00 76.87           C  
ATOM   4684  OG1 THR C 143      12.650 -43.748  -4.074  1.00 76.87           O  
ATOM   4685  N   ASP C 144      13.823 -39.718  -4.893  1.00 85.38           N  
ATOM   4686  CA  ASP C 144      14.561 -38.458  -4.918  1.00 85.38           C  
ATOM   4687  C   ASP C 144      13.620 -37.267  -4.749  1.00 85.38           C  
ATOM   4688  CB  ASP C 144      15.350 -38.324  -6.222  1.00 85.38           C  
ATOM   4689  O   ASP C 144      13.922 -36.332  -4.005  1.00 85.38           O  
ATOM   4690  CG  ASP C 144      16.458 -39.354  -6.353  1.00 85.38           C  
ATOM   4691  OD1 ASP C 144      17.124 -39.665  -5.342  1.00 85.38           O  
ATOM   4692  OD2 ASP C 144      16.670 -39.856  -7.478  1.00 85.38           O  
ATOM   4693  N   ILE C 145      12.467 -37.252  -5.525  1.00 86.77           N  
ATOM   4694  CA  ILE C 145      11.465 -36.194  -5.448  1.00 86.77           C  
ATOM   4695  C   ILE C 145      10.915 -36.107  -4.027  1.00 86.77           C  
ATOM   4696  CB  ILE C 145      10.316 -36.429  -6.455  1.00 86.77           C  
ATOM   4697  O   ILE C 145      10.797 -35.015  -3.466  1.00 86.77           O  
ATOM   4698  CG1 ILE C 145      10.838 -36.333  -7.893  1.00 86.77           C  
ATOM   4699  CG2 ILE C 145       9.178 -35.432  -6.217  1.00 86.77           C  
ATOM   4700  CD1 ILE C 145       9.790 -36.639  -8.953  1.00 86.77           C  
ATOM   4701  N   TYR C 146      10.620 -37.294  -3.442  1.00 77.54           N  
ATOM   4702  CA  TYR C 146      10.114 -37.336  -2.074  1.00 77.54           C  
ATOM   4703  C   TYR C 146      11.103 -36.696  -1.107  1.00 77.54           C  
ATOM   4704  CB  TYR C 146       9.831 -38.781  -1.650  1.00 77.54           C  
ATOM   4705  O   TYR C 146      10.712 -35.914  -0.237  1.00 77.54           O  
ATOM   4706  CG  TYR C 146       9.266 -38.904  -0.256  1.00 77.54           C  
ATOM   4707  CD1 TYR C 146      10.086 -39.225   0.823  1.00 77.54           C  
ATOM   4708  CD2 TYR C 146       7.911 -38.701  -0.015  1.00 77.54           C  
ATOM   4709  CE1 TYR C 146       9.570 -39.342   2.109  1.00 77.54           C  
ATOM   4710  CE2 TYR C 146       7.384 -38.815   1.267  1.00 77.54           C  
ATOM   4711  OH  TYR C 146       7.703 -39.249   3.593  1.00 77.54           O  
ATOM   4712  CZ  TYR C 146       8.220 -39.135   2.321  1.00 77.54           C  
ATOM   4713  N   ARG C 147      12.354 -36.980  -1.201  1.00 78.59           N  
ATOM   4714  CA  ARG C 147      13.396 -36.426  -0.342  1.00 78.59           C  
ATOM   4715  C   ARG C 147      13.475 -34.910  -0.484  1.00 78.59           C  
ATOM   4716  CB  ARG C 147      14.752 -37.055  -0.668  1.00 78.59           C  
ATOM   4717  O   ARG C 147      13.591 -34.193   0.513  1.00 78.59           O  
ATOM   4718  CG  ARG C 147      14.959 -38.429  -0.051  1.00 78.59           C  
ATOM   4719  CD  ARG C 147      16.353 -38.971  -0.336  1.00 78.59           C  
ATOM   4720  NE  ARG C 147      16.494 -40.355   0.108  1.00 78.59           N  
ATOM   4721  NH1 ARG C 147      18.624 -40.628  -0.742  1.00 78.59           N  
ATOM   4722  NH2 ARG C 147      17.591 -42.358   0.352  1.00 78.59           N  
ATOM   4723  CZ  ARG C 147      17.569 -41.111  -0.095  1.00 78.59           C  
ATOM   4724  N   CYS C 148      13.396 -34.413  -1.752  1.00 86.30           N  
ATOM   4725  CA  CYS C 148      13.443 -32.977  -2.006  1.00 86.30           C  
ATOM   4726  C   CYS C 148      12.275 -32.266  -1.334  1.00 86.30           C  
ATOM   4727  CB  CYS C 148      13.425 -32.698  -3.509  1.00 86.30           C  
ATOM   4728  O   CYS C 148      12.451 -31.203  -0.736  1.00 86.30           O  
ATOM   4729  SG  CYS C 148      14.899 -33.279  -4.375  1.00 86.30           S  
ATOM   4730  N   LYS C 149      11.082 -32.848  -1.436  1.00 79.88           N  
ATOM   4731  CA  LYS C 149       9.883 -32.282  -0.825  1.00 79.88           C  
ATOM   4732  C   LYS C 149       9.956 -32.355   0.698  1.00 79.88           C  
ATOM   4733  CB  LYS C 149       8.632 -33.005  -1.325  1.00 79.88           C  
ATOM   4734  O   LYS C 149       9.596 -31.400   1.389  1.00 79.88           O  
ATOM   4735  CG  LYS C 149       8.270 -32.688  -2.769  1.00 79.88           C  
ATOM   4736  CD  LYS C 149       6.967 -33.363  -3.179  1.00 79.88           C  
ATOM   4737  CE  LYS C 149       6.539 -32.949  -4.581  1.00 79.88           C  
ATOM   4738  NZ  LYS C 149       5.259 -33.603  -4.985  1.00 79.88           N  
ATOM   4739  N   ALA C 150      10.503 -33.439   1.261  1.00 72.67           N  
ATOM   4740  CA  ALA C 150      10.615 -33.634   2.704  1.00 72.67           C  
ATOM   4741  C   ALA C 150      11.633 -32.672   3.310  1.00 72.67           C  
ATOM   4742  CB  ALA C 150      10.999 -35.078   3.018  1.00 72.67           C  
ATOM   4743  O   ALA C 150      11.444 -32.179   4.424  1.00 72.67           O  
ATOM   4744  N   ASN C 151      12.666 -32.420   2.575  1.00 79.29           N  
ATOM   4745  CA  ASN C 151      13.727 -31.546   3.066  1.00 79.29           C  
ATOM   4746  C   ASN C 151      13.306 -30.080   3.033  1.00 79.29           C  
ATOM   4747  CB  ASN C 151      15.008 -31.750   2.254  1.00 79.29           C  
ATOM   4748  O   ASN C 151      13.855 -29.255   3.766  1.00 79.29           O  
ATOM   4749  CG  ASN C 151      15.687 -33.071   2.555  1.00 79.29           C  
ATOM   4750  ND2 ASN C 151      16.598 -33.483   1.681  1.00 79.29           N  
ATOM   4751  OD1 ASN C 151      15.394 -33.717   3.565  1.00 79.29           O  
ATOM   4752  N   HIS C 152      12.386 -29.766   2.104  1.00 80.99           N  
ATOM   4753  CA  HIS C 152      11.879 -28.407   1.952  1.00 80.99           C  
ATOM   4754  C   HIS C 152      10.358 -28.395   1.842  1.00 80.99           C  
ATOM   4755  CB  HIS C 152      12.498 -27.738   0.723  1.00 80.99           C  
ATOM   4756  O   HIS C 152       9.808 -28.020   0.804  1.00 80.99           O  
ATOM   4757  CG  HIS C 152      13.994 -27.755   0.721  1.00 80.99           C  
ATOM   4758  CD2 HIS C 152      14.873 -28.497   0.007  1.00 80.99           C  
ATOM   4759  ND1 HIS C 152      14.749 -26.936   1.532  1.00 80.99           N  
ATOM   4760  CE1 HIS C 152      16.032 -27.173   1.315  1.00 80.99           C  
ATOM   4761  NE2 HIS C 152      16.134 -28.116   0.394  1.00 80.99           N  
ATOM   4762  N   PRO C 153       9.595 -28.870   2.944  1.00 71.50           N  
ATOM   4763  CA  PRO C 153       8.148 -29.098   2.917  1.00 71.50           C  
ATOM   4764  C   PRO C 153       7.360 -27.842   2.553  1.00 71.50           C  
ATOM   4765  CB  PRO C 153       7.835 -29.544   4.348  1.00 71.50           C  
ATOM   4766  O   PRO C 153       6.268 -27.937   1.986  1.00 71.50           O  
ATOM   4767  CG  PRO C 153       9.135 -29.430   5.077  1.00 71.50           C  
ATOM   4768  CD  PRO C 153      10.214 -29.115   4.081  1.00 71.50           C  
ATOM   4769  N   HIS C 154       7.957 -26.650   2.715  1.00 72.42           N  
ATOM   4770  CA  HIS C 154       7.154 -25.446   2.533  1.00 72.42           C  
ATOM   4771  C   HIS C 154       7.805 -24.497   1.532  1.00 72.42           C  
ATOM   4772  CB  HIS C 154       6.943 -24.735   3.870  1.00 72.42           C  
ATOM   4773  O   HIS C 154       7.477 -23.309   1.493  1.00 72.42           O  
ATOM   4774  CG  HIS C 154       6.395 -25.623   4.942  1.00 72.42           C  
ATOM   4775  CD2 HIS C 154       6.805 -25.838   6.214  1.00 72.42           C  
ATOM   4776  ND1 HIS C 154       5.288 -26.422   4.752  1.00 72.42           N  
ATOM   4777  CE1 HIS C 154       5.040 -27.091   5.866  1.00 72.42           C  
ATOM   4778  NE2 HIS C 154       5.946 -26.755   6.768  1.00 72.42           N  
ATOM   4779  N   ASN C 155       8.711 -24.965   0.756  1.00 78.53           N  
ATOM   4780  CA  ASN C 155       9.414 -24.147  -0.226  1.00 78.53           C  
ATOM   4781  C   ASN C 155       9.660 -24.914  -1.522  1.00 78.53           C  
ATOM   4782  CB  ASN C 155      10.737 -23.636   0.348  1.00 78.53           C  
ATOM   4783  O   ASN C 155      10.663 -25.619  -1.650  1.00 78.53           O  
ATOM   4784  CG  ASN C 155      11.366 -22.553  -0.507  1.00 78.53           C  
ATOM   4785  ND2 ASN C 155      12.142 -21.678   0.121  1.00 78.53           N  
ATOM   4786  OD1 ASN C 155      11.155 -22.503  -1.721  1.00 78.53           O  
ATOM   4787  N   VAL C 156       8.692 -24.753  -2.401  1.00 83.74           N  
ATOM   4788  CA  VAL C 156       8.717 -25.503  -3.652  1.00 83.74           C  
ATOM   4789  C   VAL C 156       9.976 -25.151  -4.441  1.00 83.74           C  
ATOM   4790  CB  VAL C 156       7.459 -25.226  -4.505  1.00 83.74           C  
ATOM   4791  O   VAL C 156      10.580 -26.017  -5.077  1.00 83.74           O  
ATOM   4792  CG1 VAL C 156       7.577 -25.894  -5.874  1.00 83.74           C  
ATOM   4793  CG2 VAL C 156       6.205 -25.709  -3.778  1.00 83.74           C  
ATOM   4794  N   GLN C 157      10.281 -23.819  -4.357  1.00 85.68           N  
ATOM   4795  CA  GLN C 157      11.479 -23.400  -5.076  1.00 85.68           C  
ATOM   4796  C   GLN C 157      12.708 -24.162  -4.588  1.00 85.68           C  
ATOM   4797  CB  GLN C 157      11.699 -21.894  -4.922  1.00 85.68           C  
ATOM   4798  O   GLN C 157      13.520 -24.621  -5.394  1.00 85.68           O  
ATOM   4799  CG  GLN C 157      12.712 -21.317  -5.901  1.00 85.68           C  
ATOM   4800  CD  GLN C 157      12.843 -19.810  -5.790  1.00 85.68           C  
ATOM   4801  NE2 GLN C 157      13.767 -19.237  -6.553  1.00 85.68           N  
ATOM   4802  OE1 GLN C 157      12.120 -19.165  -5.024  1.00 85.68           O  
ATOM   4803  N   SER C 158      12.848 -24.215  -3.328  1.00 87.20           N  
ATOM   4804  CA  SER C 158      13.975 -24.943  -2.756  1.00 87.20           C  
ATOM   4805  C   SER C 158      13.910 -26.426  -3.104  1.00 87.20           C  
ATOM   4806  CB  SER C 158      14.011 -24.769  -1.237  1.00 87.20           C  
ATOM   4807  O   SER C 158      14.944 -27.073  -3.283  1.00 87.20           O  
ATOM   4808  OG  SER C 158      14.271 -23.420  -0.891  1.00 87.20           O  
ATOM   4809  N   GLN C 159      12.715 -26.945  -3.196  1.00 89.06           N  
ATOM   4810  CA  GLN C 159      12.536 -28.328  -3.625  1.00 89.06           C  
ATOM   4811  C   GLN C 159      13.080 -28.542  -5.034  1.00 89.06           C  
ATOM   4812  CB  GLN C 159      11.060 -28.722  -3.566  1.00 89.06           C  
ATOM   4813  O   GLN C 159      13.821 -29.495  -5.282  1.00 89.06           O  
ATOM   4814  CG  GLN C 159      10.466 -28.677  -2.165  1.00 89.06           C  
ATOM   4815  CD  GLN C 159       8.958 -28.847  -2.160  1.00 89.06           C  
ATOM   4816  NE2 GLN C 159       8.346 -28.675  -0.993  1.00 89.06           N  
ATOM   4817  OE1 GLN C 159       8.349 -29.129  -3.196  1.00 89.06           O  
ATOM   4818  N   VAL C 160      12.683 -27.631  -5.936  1.00 93.56           N  
ATOM   4819  CA  VAL C 160      13.080 -27.707  -7.338  1.00 93.56           C  
ATOM   4820  C   VAL C 160      14.594 -27.554  -7.456  1.00 93.56           C  
ATOM   4821  CB  VAL C 160      12.367 -26.631  -8.188  1.00 93.56           C  
ATOM   4822  O   VAL C 160      15.247 -28.318  -8.172  1.00 93.56           O  
ATOM   4823  CG1 VAL C 160      12.776 -26.744  -9.655  1.00 93.56           C  
ATOM   4824  CG2 VAL C 160      10.852 -26.752  -8.041  1.00 93.56           C  
ATOM   4825  N   VAL C 161      15.168 -26.618  -6.769  1.00 94.27           N  
ATOM   4826  CA  VAL C 161      16.604 -26.364  -6.812  1.00 94.27           C  
ATOM   4827  C   VAL C 161      17.363 -27.599  -6.333  1.00 94.27           C  
ATOM   4828  CB  VAL C 161      16.989 -25.137  -5.955  1.00 94.27           C  
ATOM   4829  O   VAL C 161      18.312 -28.044  -6.983  1.00 94.27           O  
ATOM   4830  CG1 VAL C 161      18.506 -25.030  -5.815  1.00 94.27           C  
ATOM   4831  CG2 VAL C 161      16.414 -23.859  -6.565  1.00 94.27           C  
ATOM   4832  N   GLU C 162      16.941 -28.083  -5.273  1.00 91.70           N  
ATOM   4833  CA  GLU C 162      17.600 -29.274  -4.745  1.00 91.70           C  
ATOM   4834  C   GLU C 162      17.537 -30.427  -5.743  1.00 91.70           C  
ATOM   4835  CB  GLU C 162      16.968 -29.694  -3.416  1.00 91.70           C  
ATOM   4836  O   GLU C 162      18.511 -31.164  -5.911  1.00 91.70           O  
ATOM   4837  CG  GLU C 162      17.633 -30.903  -2.773  1.00 91.70           C  
ATOM   4838  CD  GLU C 162      17.072 -31.237  -1.400  1.00 91.70           C  
ATOM   4839  OE1 GLU C 162      17.473 -32.269  -0.815  1.00 91.70           O  
ATOM   4840  OE2 GLU C 162      16.222 -30.462  -0.906  1.00 91.70           O  
ATOM   4841  N   ALA C 163      16.398 -30.610  -6.318  1.00 94.15           N  
ATOM   4842  CA  ALA C 163      16.222 -31.689  -7.286  1.00 94.15           C  
ATOM   4843  C   ALA C 163      17.221 -31.565  -8.433  1.00 94.15           C  
ATOM   4844  CB  ALA C 163      14.794 -31.692  -7.826  1.00 94.15           C  
ATOM   4845  O   ALA C 163      17.870 -32.544  -8.808  1.00 94.15           O  
ATOM   4846  N   PHE C 164      17.404 -30.370  -8.960  1.00 95.65           N  
ATOM   4847  CA  PHE C 164      18.264 -30.173 -10.121  1.00 95.65           C  
ATOM   4848  C   PHE C 164      19.733 -30.179  -9.714  1.00 95.65           C  
ATOM   4849  CB  PHE C 164      17.921 -28.859 -10.830  1.00 95.65           C  
ATOM   4850  O   PHE C 164      20.598 -30.569 -10.500  1.00 95.65           O  
ATOM   4851  CG  PHE C 164      16.713 -28.949 -11.724  1.00 95.65           C  
ATOM   4852  CD1 PHE C 164      16.804 -29.538 -12.980  1.00 95.65           C  
ATOM   4853  CD2 PHE C 164      15.488 -28.445 -11.309  1.00 95.65           C  
ATOM   4854  CE1 PHE C 164      15.688 -29.622 -13.809  1.00 95.65           C  
ATOM   4855  CE2 PHE C 164      14.369 -28.526 -12.132  1.00 95.65           C  
ATOM   4856  CZ  PHE C 164      14.471 -29.114 -13.383  1.00 95.65           C  
ATOM   4857  N   ILE C 165      20.037 -29.769  -8.524  1.00 94.49           N  
ATOM   4858  CA  ILE C 165      21.395 -29.908  -8.010  1.00 94.49           C  
ATOM   4859  C   ILE C 165      21.736 -31.387  -7.844  1.00 94.49           C  
ATOM   4860  CB  ILE C 165      21.570 -29.164  -6.666  1.00 94.49           C  
ATOM   4861  O   ILE C 165      22.830 -31.823  -8.208  1.00 94.49           O  
ATOM   4862  CG1 ILE C 165      21.500 -27.648  -6.882  1.00 94.49           C  
ATOM   4863  CG2 ILE C 165      22.889 -29.562  -5.997  1.00 94.49           C  
ATOM   4864  CD1 ILE C 165      21.615 -26.834  -5.601  1.00 94.49           C  
ATOM   4865  N   ARG C 166      20.786 -32.074  -7.310  1.00 91.64           N  
ATOM   4866  CA  ARG C 166      20.968 -33.517  -7.187  1.00 91.64           C  
ATOM   4867  C   ARG C 166      21.161 -34.163  -8.555  1.00 91.64           C  
ATOM   4868  CB  ARG C 166      19.773 -34.151  -6.473  1.00 91.64           C  
ATOM   4869  O   ARG C 166      21.992 -35.060  -8.712  1.00 91.64           O  
ATOM   4870  CG  ARG C 166      20.115 -35.420  -5.707  1.00 91.64           C  
ATOM   4871  CD  ARG C 166      18.939 -35.909  -4.873  1.00 91.64           C  
ATOM   4872  NE  ARG C 166      19.310 -37.046  -4.034  1.00 91.64           N  
ATOM   4873  NH1 ARG C 166      17.900 -36.485  -2.292  1.00 91.64           N  
ATOM   4874  NH2 ARG C 166      19.216 -38.357  -2.151  1.00 91.64           N  
ATOM   4875  CZ  ARG C 166      18.808 -37.293  -2.828  1.00 91.64           C  
ATOM   4876  N   TRP C 167      20.328 -33.806  -9.504  1.00 94.71           N  
ATOM   4877  CA  TRP C 167      20.466 -34.283 -10.876  1.00 94.71           C  
ATOM   4878  C   TRP C 167      21.870 -34.014 -11.407  1.00 94.71           C  
ATOM   4879  CB  TRP C 167      19.428 -33.617 -11.784  1.00 94.71           C  
ATOM   4880  O   TRP C 167      22.508 -34.906 -11.973  1.00 94.71           O  
ATOM   4881  CG  TRP C 167      19.696 -33.795 -13.248  1.00 94.71           C  
ATOM   4882  CD1 TRP C 167      19.543 -34.939 -13.981  1.00 94.71           C  
ATOM   4883  CD2 TRP C 167      20.170 -32.797 -14.157  1.00 94.71           C  
ATOM   4884  CE2 TRP C 167      20.280 -33.406 -15.427  1.00 94.71           C  
ATOM   4885  CE3 TRP C 167      20.511 -31.444 -14.021  1.00 94.71           C  
ATOM   4886  NE1 TRP C 167      19.892 -34.711 -15.292  1.00 94.71           N  
ATOM   4887  CH2 TRP C 167      21.046 -31.386 -16.394  1.00 94.71           C  
ATOM   4888  CZ2 TRP C 167      20.718 -32.707 -16.554  1.00 94.71           C  
ATOM   4889  CZ3 TRP C 167      20.947 -30.751 -15.144  1.00 94.71           C  
ATOM   4890  N   ARG C 168      22.334 -32.821 -11.245  1.00 93.96           N  
ATOM   4891  CA  ARG C 168      23.658 -32.444 -11.729  1.00 93.96           C  
ATOM   4892  C   ARG C 168      24.746 -33.258 -11.036  1.00 93.96           C  
ATOM   4893  CB  ARG C 168      23.905 -30.949 -11.514  1.00 93.96           C  
ATOM   4894  O   ARG C 168      25.709 -33.687 -11.675  1.00 93.96           O  
ATOM   4895  CG  ARG C 168      25.200 -30.443 -12.129  1.00 93.96           C  
ATOM   4896  CD  ARG C 168      25.373 -28.945 -11.926  1.00 93.96           C  
ATOM   4897  NE  ARG C 168      25.545 -28.609 -10.515  1.00 93.96           N  
ATOM   4898  NH1 ARG C 168      25.521 -26.322 -10.844  1.00 93.96           N  
ATOM   4899  NH2 ARG C 168      25.769 -27.179  -8.732  1.00 93.96           N  
ATOM   4900  CZ  ARG C 168      25.611 -27.371 -10.034  1.00 93.96           C  
ATOM   4901  N   GLN C 169      24.652 -33.420  -9.721  1.00 90.13           N  
ATOM   4902  CA  GLN C 169      25.632 -34.177  -8.949  1.00 90.13           C  
ATOM   4903  C   GLN C 169      25.652 -35.643  -9.372  1.00 90.13           C  
ATOM   4904  CB  GLN C 169      25.338 -34.067  -7.452  1.00 90.13           C  
ATOM   4905  O   GLN C 169      26.721 -36.241  -9.508  1.00 90.13           O  
ATOM   4906  CG  GLN C 169      25.786 -32.750  -6.832  1.00 90.13           C  
ATOM   4907  CD  GLN C 169      25.376 -32.616  -5.378  1.00 90.13           C  
ATOM   4908  NE2 GLN C 169      25.803 -31.532  -4.739  1.00 90.13           N  
ATOM   4909  OE1 GLN C 169      24.681 -33.479  -4.833  1.00 90.13           O  
ATOM   4910  N   ARG C 170      24.515 -36.203  -9.589  1.00 88.91           N  
ATOM   4911  CA  ARG C 170      24.374 -37.619  -9.913  1.00 88.91           C  
ATOM   4912  C   ARG C 170      24.834 -37.903 -11.339  1.00 88.91           C  
ATOM   4913  CB  ARG C 170      22.923 -38.070  -9.731  1.00 88.91           C  
ATOM   4914  O   ARG C 170      25.453 -38.936 -11.604  1.00 88.91           O  
ATOM   4915  CG  ARG C 170      22.722 -39.571  -9.873  1.00 88.91           C  
ATOM   4916  CD  ARG C 170      21.293 -39.981  -9.547  1.00 88.91           C  
ATOM   4917  NE  ARG C 170      21.036 -39.947  -8.110  1.00 88.91           N  
ATOM   4918  NH1 ARG C 170      18.839 -40.641  -8.277  1.00 88.91           N  
ATOM   4919  NH2 ARG C 170      19.752 -40.195  -6.222  1.00 88.91           N  
ATOM   4920  CZ  ARG C 170      19.876 -40.261  -7.540  1.00 88.91           C  
ATOM   4921  N   PHE C 171      24.546 -37.055 -12.305  1.00 87.28           N  
ATOM   4922  CA  PHE C 171      24.772 -37.362 -13.712  1.00 87.28           C  
ATOM   4923  C   PHE C 171      26.006 -36.635 -14.233  1.00 87.28           C  
ATOM   4924  CB  PHE C 171      23.547 -36.983 -14.550  1.00 87.28           C  
ATOM   4925  O   PHE C 171      26.433 -36.861 -15.367  1.00 87.28           O  
ATOM   4926  CG  PHE C 171      22.351 -37.865 -14.310  1.00 87.28           C  
ATOM   4927  CD1 PHE C 171      22.149 -39.008 -15.073  1.00 87.28           C  
ATOM   4928  CD2 PHE C 171      21.429 -37.550 -13.321  1.00 87.28           C  
ATOM   4929  CE1 PHE C 171      21.043 -39.826 -14.853  1.00 87.28           C  
ATOM   4930  CE2 PHE C 171      20.322 -38.363 -13.095  1.00 87.28           C  
ATOM   4931  CZ  PHE C 171      20.130 -39.500 -13.863  1.00 87.28           C  
ATOM   4932  N   GLY C 172      26.629 -35.792 -13.437  1.00 85.80           N  
ATOM   4933  CA  GLY C 172      27.912 -35.170 -13.721  1.00 85.80           C  
ATOM   4934  C   GLY C 172      27.983 -34.553 -15.105  1.00 85.80           C  
ATOM   4935  O   GLY C 172      27.191 -33.669 -15.438  1.00 85.80           O  
ATOM   4936  N   LYS C 173      28.815 -35.151 -16.019  1.00 83.93           N  
ATOM   4937  CA  LYS C 173      29.108 -34.609 -17.342  1.00 83.93           C
[truncated: 17,335 more chars]
