# Supplementary material for: AI-guided pipeline for protein–protein interaction drug discovery identifies a SARS-CoV-2 inhibitor
Source: Mol Syst Biol. 2024 Mar 11;20(4):428–57. doi: 10.1038/s44320-024-00019-8 (PMC10987651; doi:10.1038/s44320-024-00019-8)
Supplement: Supplementary file 12 — Source Data Fig. 2 [file 44320_2024_19_MOESM12_ESM.zip › Source Data Figure EV3-EV4/ColabFold/MAOB_CTCF_unrelaxed_rank_4_model_1.pdb]

MODEL     1                                                                     
ATOM      1  N   MET B   1      35.335  -4.207  10.940  1.00 36.16           N  
ATOM      2  CA  MET B   1      35.724  -3.985   9.551  1.00 36.16           C  
ATOM      3  C   MET B   1      34.519  -3.587   8.705  1.00 36.16           C  
ATOM      4  CB  MET B   1      36.381  -5.238   8.969  1.00 36.16           C  
ATOM      5  O   MET B   1      33.512  -4.297   8.678  1.00 36.16           O  
ATOM      6  CG  MET B   1      37.893  -5.262   9.115  1.00 36.16           C  
ATOM      7  SD  MET B   1      38.672  -6.610   8.144  1.00 36.16           S  
ATOM      8  CE  MET B   1      40.388  -6.466   8.716  1.00 36.16           C  
ATOM      9  N   SER B   2      34.307  -2.234   8.547  1.00 55.51           N  
ATOM     10  CA  SER B   2      33.200  -1.718   7.748  1.00 55.51           C  
ATOM     11  C   SER B   2      33.382  -2.052   6.271  1.00 55.51           C  
ATOM     12  CB  SER B   2      33.071  -0.205   7.925  1.00 55.51           C  
ATOM     13  O   SER B   2      34.484  -1.928   5.732  1.00 55.51           O  
ATOM     14  OG  SER B   2      33.567   0.479   6.786  1.00 55.51           O  
ATOM     15  N   ASN B   3      32.487  -2.999   5.662  1.00 72.36           N  
ATOM     16  CA  ASN B   3      32.458  -3.269   4.228  1.00 72.36           C  
ATOM     17  C   ASN B   3      31.945  -2.066   3.441  1.00 72.36           C  
ATOM     18  CB  ASN B   3      31.602  -4.502   3.931  1.00 72.36           C  
ATOM     19  O   ASN B   3      30.814  -1.621   3.646  1.00 72.36           O  
ATOM     20  CG  ASN B   3      32.281  -5.796   4.334  1.00 72.36           C  
ATOM     21  ND2 ASN B   3      31.504  -6.736   4.857  1.00 72.36           N  
ATOM     22  OD1 ASN B   3      33.496  -5.948   4.177  1.00 72.36           O  
ATOM     23  N   LYS B   4      32.873  -1.350   2.758  1.00 86.85           N  
ATOM     24  CA  LYS B   4      32.496  -0.160   2.002  1.00 86.85           C  
ATOM     25  C   LYS B   4      32.020  -0.528   0.599  1.00 86.85           C  
ATOM     26  CB  LYS B   4      33.669   0.818   1.917  1.00 86.85           C  
ATOM     27  O   LYS B   4      32.623  -1.374  -0.064  1.00 86.85           O  
ATOM     28  CG  LYS B   4      33.938   1.575   3.209  1.00 86.85           C  
ATOM     29  CD  LYS B   4      35.013   2.638   3.020  1.00 86.85           C  
ATOM     30  CE  LYS B   4      35.323   3.359   4.325  1.00 86.85           C  
ATOM     31  NZ  LYS B   4      36.395   4.384   4.151  1.00 86.85           N  
ATOM     32  N   CYS B   5      30.813  -0.110   0.201  1.00 93.91           N  
ATOM     33  CA  CYS B   5      30.263  -0.308  -1.136  1.00 93.91           C  
ATOM     34  C   CYS B   5      29.475   0.916  -1.588  1.00 93.91           C  
ATOM     35  CB  CYS B   5      29.365  -1.544  -1.168  1.00 93.91           C  
ATOM     36  O   CYS B   5      29.341   1.885  -0.839  1.00 93.91           O  
ATOM     37  SG  CYS B   5      27.968  -1.460  -0.028  1.00 93.91           S  
ATOM     38  N   ASP B   6      29.174   0.953  -2.860  1.00 96.52           N  
ATOM     39  CA  ASP B   6      28.424   2.087  -3.391  1.00 96.52           C  
ATOM     40  C   ASP B   6      26.963   2.034  -2.950  1.00 96.52           C  
ATOM     41  CB  ASP B   6      28.512   2.121  -4.918  1.00 96.52           C  
ATOM     42  O   ASP B   6      26.395   3.049  -2.542  1.00 96.52           O  
ATOM     43  CG  ASP B   6      29.929   2.318  -5.426  1.00 96.52           C  
ATOM     44  OD1 ASP B   6      30.662   3.168  -4.876  1.00 96.52           O  
ATOM     45  OD2 ASP B   6      30.316   1.619  -6.388  1.00 96.52           O  
ATOM     46  N   VAL B   7      26.410   0.804  -2.963  1.00 98.63           N  
ATOM     47  CA  VAL B   7      24.988   0.660  -2.670  1.00 98.63           C  
ATOM     48  C   VAL B   7      24.753  -0.621  -1.872  1.00 98.63           C  
ATOM     49  CB  VAL B   7      24.141   0.646  -3.961  1.00 98.63           C  
ATOM     50  O   VAL B   7      25.307  -1.673  -2.197  1.00 98.63           O  
ATOM     51  CG1 VAL B   7      22.654   0.529  -3.630  1.00 98.63           C  
ATOM     52  CG2 VAL B   7      24.410   1.902  -4.789  1.00 98.63           C  
ATOM     53  N   VAL B   8      23.969  -0.523  -0.796  1.00 98.73           N  
ATOM     54  CA  VAL B   8      23.479  -1.698  -0.083  1.00 98.73           C  
ATOM     55  C   VAL B   8      22.027  -1.968  -0.470  1.00 98.73           C  
ATOM     56  CB  VAL B   8      23.599  -1.524   1.447  1.00 98.73           C  
ATOM     57  O   VAL B   8      21.188  -1.065  -0.428  1.00 98.73           O  
ATOM     58  CG1 VAL B   8      22.850  -2.638   2.178  1.00 98.73           C  
ATOM     59  CG2 VAL B   8      25.068  -1.499   1.867  1.00 98.73           C  
ATOM     60  N   VAL B   9      21.709  -3.181  -0.917  1.00 98.93           N  
ATOM     61  CA  VAL B   9      20.340  -3.600  -1.200  1.00 98.93           C  
ATOM     62  C   VAL B   9      19.823  -4.479  -0.063  1.00 98.93           C  
ATOM     63  CB  VAL B   9      20.244  -4.356  -2.544  1.00 98.93           C  
ATOM     64  O   VAL B   9      20.406  -5.523   0.237  1.00 98.93           O  
ATOM     65  CG1 VAL B   9      18.814  -4.832  -2.794  1.00 98.93           C  
ATOM     66  CG2 VAL B   9      20.723  -3.467  -3.691  1.00 98.93           C  
ATOM     67  N   VAL B  10      18.750  -4.009   0.548  1.00 98.87           N  
ATOM     68  CA  VAL B  10      18.130  -4.775   1.624  1.00 98.87           C  
ATOM     69  C   VAL B  10      17.016  -5.653   1.059  1.00 98.87           C  
ATOM     70  CB  VAL B  10      17.572  -3.850   2.729  1.00 98.87           C  
ATOM     71  O   VAL B  10      16.013  -5.144   0.552  1.00 98.87           O  
ATOM     72  CG1 VAL B  10      16.956  -4.672   3.860  1.00 98.87           C  
ATOM     73  CG2 VAL B  10      18.672  -2.936   3.266  1.00 98.87           C  
ATOM     74  N   GLY B  11      17.130  -7.022   1.128  1.00 98.60           N  
ATOM     75  CA  GLY B  11      16.169  -7.988   0.620  1.00 98.60           C  
ATOM     76  C   GLY B  11      16.610  -8.646  -0.674  1.00 98.60           C  
ATOM     77  O   GLY B  11      16.837  -7.965  -1.676  1.00 98.60           O  
ATOM     78  N   GLY B  12      16.722  -9.941  -0.625  1.00 98.58           N  
ATOM     79  CA  GLY B  12      17.206 -10.687  -1.775  1.00 98.58           C  
ATOM     80  C   GLY B  12      16.099 -11.383  -2.544  1.00 98.58           C  
ATOM     81  O   GLY B  12      16.263 -12.523  -2.984  1.00 98.58           O  
ATOM     82  N   GLY B  13      14.874 -10.823  -2.613  1.00 98.26           N  
ATOM     83  CA  GLY B  13      13.854 -11.272  -3.548  1.00 98.26           C  
ATOM     84  C   GLY B  13      14.116 -10.828  -4.974  1.00 98.26           C  
ATOM     85  O   GLY B  13      15.176 -10.275  -5.274  1.00 98.26           O  
ATOM     86  N   ILE B  14      13.219 -10.968  -5.867  1.00 98.70           N  
ATOM     87  CA  ILE B  14      13.413 -10.629  -7.273  1.00 98.70           C  
ATOM     88  C   ILE B  14      13.671  -9.131  -7.412  1.00 98.70           C  
ATOM     89  CB  ILE B  14      12.195 -11.045  -8.127  1.00 98.70           C  
ATOM     90  O   ILE B  14      14.544  -8.713  -8.177  1.00 98.70           O  
ATOM     91  CG1 ILE B  14      12.146 -12.570  -8.281  1.00 98.70           C  
ATOM     92  CG2 ILE B  14      12.235 -10.358  -9.495  1.00 98.70           C  
ATOM     93  CD1 ILE B  14      10.979 -13.070  -9.122  1.00 98.70           C  
ATOM     94  N   SER B  15      12.953  -8.328  -6.644  1.00 98.64           N  
ATOM     95  CA  SER B  15      13.154  -6.884  -6.715  1.00 98.64           C  
ATOM     96  C   SER B  15      14.590  -6.508  -6.366  1.00 98.64           C  
ATOM     97  CB  SER B  15      12.187  -6.161  -5.777  1.00 98.64           C  
ATOM     98  O   SER B  15      15.264  -5.825  -7.139  1.00 98.64           O  
ATOM     99  OG  SER B  15      10.856  -6.257  -6.256  1.00 98.64           O  
ATOM    100  N   GLY B  16      15.059  -7.011  -5.214  1.00 98.90           N  
ATOM    101  CA  GLY B  16      16.414  -6.722  -4.775  1.00 98.90           C  
ATOM    102  C   GLY B  16      17.474  -7.252  -5.721  1.00 98.90           C  
ATOM    103  O   GLY B  16      18.445  -6.557  -6.028  1.00 98.90           O  
ATOM    104  N   MET B  17      17.241  -8.403  -6.198  1.00 98.90           N  
ATOM    105  CA  MET B  17      18.211  -9.044  -7.081  1.00 98.90           C  
ATOM    106  C   MET B  17      18.264  -8.340  -8.433  1.00 98.90           C  
ATOM    107  CB  MET B  17      17.868 -10.522  -7.275  1.00 98.90           C  
ATOM    108  O   MET B  17      19.343  -8.149  -8.996  1.00 98.90           O  
ATOM    109  CG  MET B  17      17.946 -11.342  -5.997  1.00 98.90           C  
ATOM    110  SD  MET B  17      19.593 -11.239  -5.195  1.00 98.90           S  
ATOM    111  CE  MET B  17      20.557 -12.303  -6.304  1.00 98.90           C  
ATOM    112  N   ALA B  18      17.133  -7.944  -8.936  1.00 98.87           N  
ATOM    113  CA  ALA B  18      17.095  -7.204 -10.195  1.00 98.87           C  
ATOM    114  C   ALA B  18      17.794  -5.854 -10.059  1.00 98.87           C  
ATOM    115  CB  ALA B  18      15.653  -7.009 -10.655  1.00 98.87           C  
ATOM    116  O   ALA B  18      18.526  -5.434 -10.958  1.00 98.87           O  
ATOM    117  N   ALA B  19      17.575  -5.173  -8.933  1.00 98.92           N  
ATOM    118  CA  ALA B  19      18.250  -3.904  -8.669  1.00 98.92           C  
ATOM    119  C   ALA B  19      19.763  -4.090  -8.606  1.00 98.92           C  
ATOM    120  CB  ALA B  19      17.737  -3.290  -7.368  1.00 98.92           C  
ATOM    121  O   ALA B  19      20.512  -3.352  -9.251  1.00 98.92           O  
ATOM    122  N   ALA B  20      20.205  -5.077  -7.849  1.00 98.89           N  
ATOM    123  CA  ALA B  20      21.629  -5.343  -7.664  1.00 98.89           C  
ATOM    124  C   ALA B  20      22.300  -5.690  -8.990  1.00 98.89           C  
ATOM    125  CB  ALA B  20      21.833  -6.472  -6.656  1.00 98.89           C  
ATOM    126  O   ALA B  20      23.407  -5.227  -9.273  1.00 98.89           O  
ATOM    127  N   LYS B  21      21.619  -6.499  -9.758  1.00 98.74           N  
ATOM    128  CA  LYS B  21      22.166  -6.900 -11.051  1.00 98.74           C  
ATOM    129  C   LYS B  21      22.383  -5.689 -11.955  1.00 98.74           C  
ATOM    130  CB  LYS B  21      21.242  -7.907 -11.736  1.00 98.74           C  
ATOM    131  O   LYS B  21      23.446  -5.543 -12.560  1.00 98.74           O  
ATOM    132  CG  LYS B  21      21.771  -8.429 -13.064  1.00 98.74           C  
ATOM    133  CD  LYS B  21      20.822  -9.447 -13.683  1.00 98.74           C  
ATOM    134  CE  LYS B  21      21.297  -9.890 -15.060  1.00 98.74           C  
ATOM    135  NZ  LYS B  21      21.148  -8.803 -16.073  1.00 98.74           N  
ATOM    136  N   LEU B  22      21.354  -4.867 -12.030  1.00 98.53           N  
ATOM    137  CA  LEU B  22      21.470  -3.693 -12.888  1.00 98.53           C  
ATOM    138  C   LEU B  22      22.591  -2.777 -12.406  1.00 98.53           C  
ATOM    139  CB  LEU B  22      20.147  -2.923 -12.926  1.00 98.53           C  
ATOM    140  O   LEU B  22      23.362  -2.256 -13.215  1.00 98.53           O  
ATOM    141  CG  LEU B  22      20.101  -1.699 -13.842  1.00 98.53           C  
ATOM    142  CD1 LEU B  22      20.386  -2.106 -15.284  1.00 98.53           C  
ATOM    143  CD2 LEU B  22      18.749  -1.001 -13.735  1.00 98.53           C  
ATOM    144  N   LEU B  23      22.706  -2.522 -11.124  1.00 98.63           N  
ATOM    145  CA  LEU B  23      23.747  -1.670 -10.559  1.00 98.63           C  
ATOM    146  C   LEU B  23      25.131  -2.255 -10.825  1.00 98.63           C  
ATOM    147  CB  LEU B  23      23.536  -1.492  -9.054  1.00 98.63           C  
ATOM    148  O   LEU B  23      26.057  -1.527 -11.188  1.00 98.63           O  
ATOM    149  CG  LEU B  23      22.353  -0.619  -8.634  1.00 98.63           C  
ATOM    150  CD1 LEU B  23      22.065  -0.795  -7.147  1.00 98.63           C  
ATOM    151  CD2 LEU B  23      22.625   0.845  -8.961  1.00 98.63           C  
ATOM    152  N   HIS B  24      25.214  -3.524 -10.616  1.00 97.48           N  
ATOM    153  CA  HIS B  24      26.472  -4.205 -10.902  1.00 97.48           C  
ATOM    154  C   HIS B  24      26.848  -4.070 -12.374  1.00 97.48           C  
ATOM    155  CB  HIS B  24      26.380  -5.683 -10.517  1.00 97.48           C  
ATOM    156  O   HIS B  24      27.989  -3.732 -12.698  1.00 97.48           O  
ATOM    157  CG  HIS B  24      27.619  -6.462 -10.828  1.00 97.48           C  
ATOM    158  CD2 HIS B  24      28.753  -6.650 -10.113  1.00 97.48           C  
ATOM    159  ND1 HIS B  24      27.784  -7.159 -12.005  1.00 97.48           N  
ATOM    160  CE1 HIS B  24      28.970  -7.744 -12.000  1.00 97.48           C  
ATOM    161  NE2 HIS B  24      29.578  -7.451 -10.863  1.00 97.48           N  
ATOM    162  N   ASP B  25      25.920  -4.262 -13.291  1.00 94.17           N  
ATOM    163  CA  ASP B  25      26.164  -4.156 -14.727  1.00 94.17           C  
ATOM    164  C   ASP B  25      26.533  -2.727 -15.118  1.00 94.17           C  
ATOM    165  CB  ASP B  25      24.935  -4.617 -15.514  1.00 94.17           C  
ATOM    166  O   ASP B  25      27.173  -2.506 -16.148  1.00 94.17           O  
ATOM    167  CG  ASP B  25      24.701  -6.115 -15.426  1.00 94.17           C  
ATOM    168  OD1 ASP B  25      25.601  -6.846 -14.959  1.00 94.17           O  
ATOM    169  OD2 ASP B  25      23.609  -6.568 -15.831  1.00 94.17           O  
ATOM    170  N   SER B  26      26.075  -1.868 -14.255  1.00 94.16           N  
ATOM    171  CA  SER B  26      26.369  -0.466 -14.534  1.00 94.16           C  
ATOM    172  C   SER B  26      27.704  -0.050 -13.926  1.00 94.16           C  
ATOM    173  CB  SER B  26      25.254   0.432 -13.998  1.00 94.16           C  
ATOM    174  O   SER B  26      28.052   1.132 -13.929  1.00 94.16           O  
ATOM    175  OG  SER B  26      24.031   0.170 -14.665  1.00 94.16           O  
ATOM    176  N   GLY B  27      28.427  -0.979 -13.283  1.00 94.46           N  
ATOM    177  CA  GLY B  27      29.788  -0.752 -12.823  1.00 94.46           C  
ATOM    178  C   GLY B  27      29.862  -0.317 -11.372  1.00 94.46           C  
ATOM    179  O   GLY B  27      30.924   0.086 -10.893  1.00 94.46           O  
ATOM    180  N   LEU B  28      28.762  -0.416 -10.617  1.00 95.93           N  
ATOM    181  CA  LEU B  28      28.753  -0.010  -9.215  1.00 95.93           C  
ATOM    182  C   LEU B  28      29.026  -1.201  -8.303  1.00 95.93           C  
ATOM    183  CB  LEU B  28      27.410   0.629  -8.852  1.00 95.93           C  
ATOM    184  O   LEU B  28      28.715  -2.342  -8.654  1.00 95.93           O  
ATOM    185  CG  LEU B  28      27.094   1.969  -9.518  1.00 95.93           C  
ATOM    186  CD1 LEU B  28      25.713   2.459  -9.095  1.00 95.93           C  
ATOM    187  CD2 LEU B  28      28.162   3.002  -9.174  1.00 95.93           C  
ATOM    188  N   ASN B  29      29.762  -0.905  -7.202  1.00 95.95           N  
ATOM    189  CA  ASN B  29      29.947  -1.908  -6.158  1.00 95.95           C  
ATOM    190  C   ASN B  29      28.708  -2.036  -5.278  1.00 95.95           C  
ATOM    191  CB  ASN B  29      31.173  -1.573  -5.304  1.00 95.95           C  
ATOM    192  O   ASN B  29      28.401  -1.135  -4.495  1.00 95.95           O  
ATOM    193  CG  ASN B  29      31.554  -2.700  -4.364  1.00 95.95           C  
ATOM    194  ND2 ASN B  29      32.461  -2.416  -3.436  1.00 95.95           N  
ATOM    195  OD1 ASN B  29      31.039  -3.816  -4.471  1.00 95.95           O  
ATOM    196  N   VAL B  30      28.059  -3.199  -5.342  1.00 98.16           N  
ATOM    197  CA  VAL B  30      26.785  -3.383  -4.654  1.00 98.16           C  
ATOM    198  C   VAL B  30      26.865  -4.602  -3.737  1.00 98.16           C  
ATOM    199  CB  VAL B  30      25.618  -3.544  -5.653  1.00 98.16           C  
ATOM    200  O   VAL B  30      27.506  -5.600  -4.074  1.00 98.16           O  
ATOM    201  CG1 VAL B  30      25.836  -4.763  -6.547  1.00 98.16           C  
ATOM    202  CG2 VAL B  30      24.289  -3.654  -4.907  1.00 98.16           C  
ATOM    203  N   VAL B  31      26.236  -4.522  -2.563  1.00 98.49           N  
ATOM    204  CA  VAL B  31      26.110  -5.648  -1.644  1.00 98.49           C  
ATOM    205  C   VAL B  31      24.637  -5.897  -1.330  1.00 98.49           C  
ATOM    206  CB  VAL B  31      26.899  -5.405  -0.338  1.00 98.49           C  
ATOM    207  O   VAL B  31      23.898  -4.963  -1.006  1.00 98.49           O  
ATOM    208  CG1 VAL B  31      26.594  -6.495   0.689  1.00 98.49           C  
ATOM    209  CG2 VAL B  31      28.399  -5.343  -0.625  1.00 98.49           C  
ATOM    210  N   VAL B  32      24.165  -7.131  -1.461  1.00 98.85           N  
ATOM    211  CA  VAL B  32      22.800  -7.515  -1.117  1.00 98.85           C  
ATOM    212  C   VAL B  32      22.780  -8.178   0.258  1.00 98.85           C  
ATOM    213  CB  VAL B  32      22.193  -8.463  -2.175  1.00 98.85           C  
ATOM    214  O   VAL B  32      23.528  -9.126   0.508  1.00 98.85           O  
ATOM    215  CG1 VAL B  32      20.768  -8.858  -1.792  1.00 98.85           C  
ATOM    216  CG2 VAL B  32      22.217  -7.808  -3.555  1.00 98.85           C  
ATOM    217  N   LEU B  33      21.996  -7.674   1.156  1.00 98.79           N  
ATOM    218  CA  LEU B  33      21.812  -8.282   2.469  1.00 98.79           C  
ATOM    219  C   LEU B  33      20.451  -8.962   2.567  1.00 98.79           C  
ATOM    220  CB  LEU B  33      21.949  -7.228   3.571  1.00 98.79           C  
ATOM    221  O   LEU B  33      19.418  -8.291   2.612  1.00 98.79           O  
ATOM    222  CG  LEU B  33      23.264  -6.447   3.603  1.00 98.79           C  
ATOM    223  CD1 LEU B  33      23.206  -5.355   4.666  1.00 98.79           C  
ATOM    224  CD2 LEU B  33      24.438  -7.386   3.857  1.00 98.79           C  
ATOM    225  N   GLU B  34      20.417 -10.305   2.583  1.00 98.64           N  
ATOM    226  CA  GLU B  34      19.198 -11.102   2.675  1.00 98.64           C  
ATOM    227  C   GLU B  34      19.038 -11.707   4.066  1.00 98.64           C  
ATOM    228  CB  GLU B  34      19.198 -12.209   1.617  1.00 98.64           C  
ATOM    229  O   GLU B  34      19.986 -12.270   4.617  1.00 98.64           O  
ATOM    230  CG  GLU B  34      18.060 -13.208   1.772  1.00 98.64           C  
ATOM    231  CD  GLU B  34      16.685 -12.557   1.765  1.00 98.64           C  
ATOM    232  OE1 GLU B  34      15.819 -12.960   2.574  1.00 98.64           O  
ATOM    233  OE2 GLU B  34      16.473 -11.637   0.944  1.00 98.64           O  
ATOM    234  N   ALA B  35      17.835 -11.587   4.628  1.00 96.96           N  
ATOM    235  CA  ALA B  35      17.559 -11.974   6.009  1.00 96.96           C  
ATOM    236  C   ALA B  35      17.609 -13.491   6.174  1.00 96.96           C  
ATOM    237  CB  ALA B  35      16.199 -11.439   6.450  1.00 96.96           C  
ATOM    238  O   ALA B  35      18.062 -13.995   7.205  1.00 96.96           O  
ATOM    239  N   ARG B  36      17.274 -14.278   5.171  1.00 95.44           N  
ATOM    240  CA  ARG B  36      17.144 -15.729   5.261  1.00 95.44           C  
ATOM    241  C   ARG B  36      18.398 -16.424   4.741  1.00 95.44           C  
ATOM    242  CB  ARG B  36      15.918 -16.208   4.481  1.00 95.44           C  
ATOM    243  O   ARG B  36      19.345 -15.764   4.306  1.00 95.44           O  
ATOM    244  CG  ARG B  36      14.594 -15.749   5.071  1.00 95.44           C  
ATOM    245  CD  ARG B  36      13.417 -16.143   4.191  1.00 95.44           C  
ATOM    246  NE  ARG B  36      12.705 -14.972   3.686  1.00 95.44           N  
ATOM    247  NH1 ARG B  36      11.812 -16.049   1.848  1.00 95.44           N  
ATOM    248  NH2 ARG B  36      11.356 -13.833   2.218  1.00 95.44           N  
ATOM    249  CZ  ARG B  36      11.959 -14.954   2.585  1.00 95.44           C  
ATOM    250  N   ASP B  37      18.405 -17.668   4.770  1.00 95.06           N  
ATOM    251  CA  ASP B  37      19.547 -18.462   4.326  1.00 95.06           C  
ATOM    252  C   ASP B  37      19.441 -18.790   2.838  1.00 95.06           C  
ATOM    253  CB  ASP B  37      19.655 -19.751   5.143  1.00 95.06           C  
ATOM    254  O   ASP B  37      20.134 -19.682   2.343  1.00 95.06           O  
ATOM    255  CG  ASP B  37      18.454 -20.665   4.971  1.00 95.06           C  
ATOM    256  OD1 ASP B  37      17.408 -20.208   4.461  1.00 95.06           O  
ATOM    257  OD2 ASP B  37      18.554 -21.851   5.351  1.00 95.06           O  
ATOM    258  N   ARG B  38      18.540 -18.109   2.217  1.00 96.49           N  
ATOM    259  CA  ARG B  38      18.311 -18.278   0.785  1.00 96.49           C  
ATOM    260  C   ARG B  38      17.840 -16.975   0.148  1.00 96.49           C  
ATOM    261  CB  ARG B  38      17.287 -19.386   0.531  1.00 96.49           C  
ATOM    262  O   ARG B  38      17.304 -16.101   0.833  1.00 96.49           O  
ATOM    263  CG  ARG B  38      15.891 -19.063   1.039  1.00 96.49           C  
ATOM    264  CD  ARG B  38      14.854 -20.036   0.495  1.00 96.49           C  
ATOM    265  NE  ARG B  38      13.530 -19.781   1.056  1.00 96.49           N  
ATOM    266  NH1 ARG B  38      12.981 -18.122  -0.456  1.00 96.49           N  
ATOM    267  NH2 ARG B  38      11.492 -18.730   1.178  1.00 96.49           N  
ATOM    268  CZ  ARG B  38      12.671 -18.878   0.591  1.00 96.49           C  
ATOM    269  N   VAL B  39      17.989 -16.790  -1.192  1.00 98.45           N  
ATOM    270  CA  VAL B  39      17.427 -15.665  -1.931  1.00 98.45           C  
ATOM    271  C   VAL B  39      16.061 -16.048  -2.496  1.00 98.45           C  
ATOM    272  CB  VAL B  39      18.366 -15.208  -3.071  1.00 98.45           C  
ATOM    273  O   VAL B  39      15.660 -17.212  -2.431  1.00 98.45           O  
ATOM    274  CG1 VAL B  39      19.663 -14.635  -2.504  1.00 98.45           C  
ATOM    275  CG2 VAL B  39      18.660 -16.370  -4.017  1.00 98.45           C  
ATOM    276  N   GLY B  40      15.303 -15.085  -3.010  1.00 97.46           N  
ATOM    277  CA  GLY B  40      14.083 -15.379  -3.744  1.00 97.46           C  
ATOM    278  C   GLY B  40      12.838 -14.823  -3.079  1.00 97.46           C  
ATOM    279  O   GLY B  40      11.791 -14.696  -3.717  1.00 97.46           O  
ATOM    280  N   GLY B  41      13.046 -14.318  -1.809  1.00 95.30           N  
ATOM    281  CA  GLY B  41      11.847 -13.866  -1.122  1.00 95.30           C  
ATOM    282  C   GLY B  41      10.703 -14.860  -1.202  1.00 95.30           C  
ATOM    283  O   GLY B  41      10.844 -16.011  -0.783  1.00 95.30           O  
ATOM    284  N   ARG B  42       9.587 -14.451  -1.857  1.00 95.40           N  
ATOM    285  CA  ARG B  42       8.406 -15.305  -1.936  1.00 95.40           C  
ATOM    286  C   ARG B  42       8.476 -16.226  -3.149  1.00 95.40           C  
ATOM    287  CB  ARG B  42       7.132 -14.459  -1.994  1.00 95.40           C  
ATOM    288  O   ARG B  42       7.537 -16.978  -3.420  1.00 95.40           O  
ATOM    289  CG  ARG B  42       6.734 -13.853  -0.657  1.00 95.40           C  
ATOM    290  CD  ARG B  42       5.760 -12.696  -0.830  1.00 95.40           C  
ATOM    291  NE  ARG B  42       6.453 -11.451  -1.149  1.00 95.40           N  
ATOM    292  NH1 ARG B  42       4.551 -10.141  -1.107  1.00 95.40           N  
ATOM    293  NH2 ARG B  42       6.589  -9.197  -1.567  1.00 95.40           N  
ATOM    294  CZ  ARG B  42       5.863 -10.266  -1.274  1.00 95.40           C  
ATOM    295  N   THR B  43       9.518 -16.156  -3.957  1.00 97.21           N  
ATOM    296  CA  THR B  43       9.787 -17.152  -4.988  1.00 97.21           C  
ATOM    297  C   THR B  43      10.660 -18.276  -4.439  1.00 97.21           C  
ATOM    298  CB  THR B  43      10.472 -16.517  -6.212  1.00 97.21           C  
ATOM    299  O   THR B  43      11.824 -18.408  -4.821  1.00 97.21           O  
ATOM    300  CG2 THR B  43       9.540 -15.536  -6.917  1.00 97.21           C  
ATOM    301  OG1 THR B  43      11.648 -15.819  -5.786  1.00 97.21           O  
ATOM    302  N   TYR B  44      10.063 -19.152  -3.684  1.00 96.87           N  
ATOM    303  CA  TYR B  44      10.726 -20.251  -2.989  1.00 96.87           C  
ATOM    304  C   TYR B  44      10.450 -21.580  -3.682  1.00 96.87           C  
ATOM    305  CB  TYR B  44      10.267 -20.318  -1.529  1.00 96.87           C  
ATOM    306  O   TYR B  44       9.319 -22.072  -3.667  1.00 96.87           O  
ATOM    307  CG  TYR B  44      10.919 -21.426  -0.739  1.00 96.87           C  
ATOM    308  CD1 TYR B  44      10.213 -22.116   0.244  1.00 96.87           C  
ATOM    309  CD2 TYR B  44      12.243 -21.785  -0.972  1.00 96.87           C  
ATOM    310  CE1 TYR B  44      10.810 -23.136   0.977  1.00 96.87           C  
ATOM    311  CE2 TYR B  44      12.850 -22.804  -0.245  1.00 96.87           C  
ATOM    312  OH  TYR B  44      12.723 -24.482   1.447  1.00 96.87           O  
ATOM    313  CZ  TYR B  44      12.127 -23.473   0.725  1.00 96.87           C  
ATOM    314  N   THR B  45      11.539 -22.215  -4.192  1.00 97.84           N  
ATOM    315  CA  THR B  45      11.420 -23.495  -4.881  1.00 97.84           C  
ATOM    316  C   THR B  45      12.041 -24.615  -4.051  1.00 97.84           C  
ATOM    317  CB  THR B  45      12.089 -23.448  -6.267  1.00 97.84           C  
ATOM    318  O   THR B  45      13.236 -24.584  -3.753  1.00 97.84           O  
ATOM    319  CG2 THR B  45      11.923 -24.774  -7.003  1.00 97.84           C  
ATOM    320  OG1 THR B  45      11.489 -22.405  -7.045  1.00 97.84           O  
ATOM    321  N   LEU B  46      11.225 -25.555  -3.680  1.00 96.14           N  
ATOM    322  CA  LEU B  46      11.702 -26.756  -3.003  1.00 96.14           C  
ATOM    323  C   LEU B  46      12.106 -27.824  -4.013  1.00 96.14           C  
ATOM    324  CB  LEU B  46      10.625 -27.306  -2.064  1.00 96.14           C  
ATOM    325  O   LEU B  46      11.396 -28.058  -4.993  1.00 96.14           O  
ATOM    326  CG  LEU B  46      11.011 -28.530  -1.232  1.00 96.14           C  
ATOM    327  CD1 LEU B  46      11.918 -28.121  -0.076  1.00 96.14           C  
ATOM    328  CD2 LEU B  46       9.765 -29.241  -0.716  1.00 96.14           C  
ATOM    329  N   ARG B  47      13.219 -28.466  -3.776  1.00 95.58           N  
ATOM    330  CA  ARG B  47      13.718 -29.514  -4.660  1.00 95.58           C  
ATOM    331  C   ARG B  47      14.050 -30.780  -3.877  1.00 95.58           C  
ATOM    332  CB  ARG B  47      14.954 -29.031  -5.423  1.00 95.58           C  
ATOM    333  O   ARG B  47      14.871 -30.750  -2.958  1.00 95.58           O  
ATOM    334  CG  ARG B  47      14.685 -27.859  -6.353  1.00 95.58           C  
ATOM    335  CD  ARG B  47      15.959 -27.366  -7.023  1.00 95.58           C  
ATOM    336  NE  ARG B  47      15.743 -26.109  -7.734  1.00 95.58           N  
ATOM    337  NH1 ARG B  47      16.360 -24.761  -5.962  1.00 95.58           N  
ATOM    338  NH2 ARG B  47      15.711 -23.823  -7.951  1.00 95.58           N  
ATOM    339  CZ  ARG B  47      15.938 -24.901  -7.214  1.00 95.58           C  
ATOM    340  N   ASN B  48      13.425 -31.853  -4.286  1.00 91.51           N  
ATOM    341  CA  ASN B  48      13.728 -33.159  -3.712  1.00 91.51           C  
ATOM    342  C   ASN B  48      13.208 -34.292  -4.592  1.00 91.51           C  
ATOM    343  CB  ASN B  48      13.148 -33.274  -2.301  1.00 91.51           C  
ATOM    344  O   ASN B  48      12.698 -34.050  -5.687  1.00 91.51           O  
ATOM    345  CG  ASN B  48      11.639 -33.132  -2.277  1.00 91.51           C  
ATOM    346  ND2 ASN B  48      11.131 -32.361  -1.323  1.00 91.51           N  
ATOM    347  OD1 ASN B  48      10.936 -33.711  -3.108  1.00 91.51           O  
ATOM    348  N   GLN B  49      13.385 -35.488  -4.222  1.00 92.35           N  
ATOM    349  CA  GLN B  49      13.068 -36.653  -5.041  1.00 92.35           C  
ATOM    350  C   GLN B  49      11.559 -36.864  -5.137  1.00 92.35           C  
ATOM    351  CB  GLN B  49      13.738 -37.906  -4.476  1.00 92.35           C  
ATOM    352  O   GLN B  49      11.067 -37.425  -6.118  1.00 92.35           O  
ATOM    353  CG  GLN B  49      15.249 -37.932  -4.661  1.00 92.35           C  
ATOM    354  CD  GLN B  49      15.885 -39.199  -4.121  1.00 92.35           C  
ATOM    355  NE2 GLN B  49      17.193 -39.335  -4.314  1.00 92.35           N  
ATOM    356  OE1 GLN B  49      15.207 -40.049  -3.536  1.00 92.35           O  
ATOM    357  N   LYS B  50      10.850 -36.344  -4.166  1.00 92.21           N  
ATOM    358  CA  LYS B  50       9.409 -36.577  -4.114  1.00 92.21           C  
ATOM    359  C   LYS B  50       8.662 -35.606  -5.024  1.00 92.21           C  
ATOM    360  CB  LYS B  50       8.896 -36.450  -2.679  1.00 92.21           C  
ATOM    361  O   LYS B  50       7.575 -35.918  -5.514  1.00 92.21           O  
ATOM    362  CG  LYS B  50       9.412 -37.529  -1.739  1.00 92.21           C  
ATOM    363  CD  LYS B  50       8.813 -37.390  -0.345  1.00 92.21           C  
ATOM    364  CE  LYS B  50       9.302 -38.490   0.587  1.00 92.21           C  
ATOM    365  NZ  LYS B  50       8.729 -38.349   1.959  1.00 92.21           N  
ATOM    366  N   VAL B  51       9.275 -34.424  -5.324  1.00 93.70           N  
ATOM    367  CA  VAL B  51       8.535 -33.401  -6.056  1.00 93.70           C  
ATOM    368  C   VAL B  51       9.352 -32.932  -7.258  1.00 93.70           C  
ATOM    369  CB  VAL B  51       8.183 -32.199  -5.150  1.00 93.70           C  
ATOM    370  O   VAL B  51       8.850 -32.192  -8.107  1.00 93.70           O  
ATOM    371  CG1 VAL B  51       7.275 -32.637  -4.002  1.00 93.70           C  
ATOM    372  CG2 VAL B  51       9.454 -31.546  -4.612  1.00 93.70           C  
ATOM    373  N   LYS B  52      10.603 -33.417  -7.403  1.00 94.67           N  
ATOM    374  CA  LYS B  52      11.563 -32.876  -8.361  1.00 94.67           C  
ATOM    375  C   LYS B  52      11.840 -31.401  -8.088  1.00 94.67           C  
ATOM    376  CB  LYS B  52      11.053 -33.057  -9.792  1.00 94.67           C  
ATOM    377  O   LYS B  52      12.857 -31.057  -7.482  1.00 94.67           O  
ATOM    378  CG  LYS B  52      12.111 -32.824 -10.860  1.00 94.67           C  
ATOM    379  CD  LYS B  52      11.576 -33.126 -12.254  1.00 94.67           C  
ATOM    380  CE  LYS B  52      12.655 -32.968 -13.315  1.00 94.67           C  
ATOM    381  NZ  LYS B  52      12.125 -33.227 -14.688  1.00 94.67           N  
ATOM    382  N   TYR B  53      10.873 -30.553  -8.288  1.00 97.38           N  
ATOM    383  CA  TYR B  53      10.875 -29.158  -7.861  1.00 97.38           C  
ATOM    384  C   TYR B  53       9.454 -28.621  -7.742  1.00 97.38           C  
ATOM    385  CB  TYR B  53      11.679 -28.297  -8.840  1.00 97.38           C  
ATOM    386  O   TYR B  53       8.558 -29.053  -8.471  1.00 97.38           O  
ATOM    387  CG  TYR B  53      11.115 -28.285 -10.241  1.00 97.38           C  
ATOM    388  CD1 TYR B  53      11.525 -29.223 -11.186  1.00 97.38           C  
ATOM    389  CD2 TYR B  53      10.173 -27.336 -10.622  1.00 97.38           C  
ATOM    390  CE1 TYR B  53      11.011 -29.215 -12.478  1.00 97.38           C  
ATOM    391  CE2 TYR B  53       9.651 -27.318 -11.911  1.00 97.38           C  
ATOM    392  OH  TYR B  53       9.562 -28.247 -14.108  1.00 97.38           O  
ATOM    393  CZ  TYR B  53      10.075 -28.260 -12.831  1.00 97.38           C  
ATOM    394  N   VAL B  54       9.220 -27.722  -6.779  1.00 97.80           N  
ATOM    395  CA  VAL B  54       7.895 -27.130  -6.626  1.00 97.80           C  
ATOM    396  C   VAL B  54       8.020 -25.727  -6.038  1.00 97.80           C  
ATOM    397  CB  VAL B  54       6.983 -28.003  -5.734  1.00 97.80           C  
ATOM    398  O   VAL B  54       8.788 -25.507  -5.098  1.00 97.80           O  
ATOM    399  CG1 VAL B  54       7.547 -28.101  -4.318  1.00 97.80           C  
ATOM    400  CG2 VAL B  54       5.564 -27.438  -5.710  1.00 97.80           C  
ATOM    401  N   ASP B  55       7.352 -24.816  -6.672  1.00 98.07           N  
ATOM    402  CA  ASP B  55       7.315 -23.447  -6.165  1.00 98.07           C  
ATOM    403  C   ASP B  55       6.296 -23.307  -5.036  1.00 98.07           C  
ATOM    404  CB  ASP B  55       6.989 -22.466  -7.293  1.00 98.07           C  
ATOM    405  O   ASP B  55       5.108 -23.574  -5.229  1.00 98.07           O  
ATOM    406  CG  ASP B  55       8.118 -22.320  -8.298  1.00 98.07           C  
ATOM    407  OD1 ASP B  55       9.290 -22.186  -7.883  1.00 98.07           O  
ATOM    408  OD2 ASP B  55       7.833 -22.337  -9.515  1.00 98.07           O  
ATOM    409  N   LEU B  56       6.680 -22.845  -3.885  1.00 97.18           N  
ATOM    410  CA  LEU B  56       5.804 -22.686  -2.730  1.00 97.18           C  
ATOM    411  C   LEU B  56       5.257 -21.264  -2.654  1.00 97.18           C  
ATOM    412  CB  LEU B  56       6.552 -23.027  -1.438  1.00 97.18           C  
ATOM    413  O   LEU B  56       4.349 -20.985  -1.868  1.00 97.18           O  
ATOM    414  CG  LEU B  56       7.026 -24.474  -1.291  1.00 97.18           C  
ATOM    415  CD1 LEU B  56       7.811 -24.645   0.005  1.00 97.18           C  
ATOM    416  CD2 LEU B  56       5.840 -25.432  -1.335  1.00 97.18           C  
ATOM    417  N   GLY B  57       5.797 -20.323  -3.463  1.00 95.43           N  
ATOM    418  CA  GLY B  57       5.328 -18.956  -3.620  1.00 95.43           C  
ATOM    419  C   GLY B  57       5.099 -18.566  -5.068  1.00 95.43           C  
ATOM    420  O   GLY B  57       4.420 -19.279  -5.809  1.00 95.43           O  
ATOM    421  N   GLY B  58       5.577 -17.434  -5.487  1.00 95.76           N  
ATOM    422  CA  GLY B  58       5.407 -16.992  -6.862  1.00 95.76           C  
ATOM    423  C   GLY B  58       5.829 -18.036  -7.879  1.00 95.76           C  
ATOM    424  O   GLY B  58       6.978 -18.483  -7.878  1.00 95.76           O  
ATOM    425  N   SER B  59       4.928 -18.324  -8.853  1.00 96.88           N  
ATOM    426  CA  SER B  59       5.191 -19.460  -9.730  1.00 96.88           C  
ATOM    427  C   SER B  59       4.887 -19.118 -11.185  1.00 96.88           C  
ATOM    428  CB  SER B  59       4.365 -20.672  -9.299  1.00 96.88           C  
ATOM    429  O   SER B  59       5.389 -19.774 -12.100  1.00 96.88           O  
ATOM    430  OG  SER B  59       4.595 -20.979  -7.935  1.00 96.88           O  
ATOM    431  N   TYR B  60       4.063 -18.119 -11.342  1.00 97.27           N  
ATOM    432  CA  TYR B  60       3.455 -17.992 -12.662  1.00 97.27           C  
ATOM    433  C   TYR B  60       3.915 -16.714 -13.353  1.00 97.27           C  
ATOM    434  CB  TYR B  60       1.927 -18.006 -12.554  1.00 97.27           C  
ATOM    435  O   TYR B  60       4.169 -15.702 -12.696  1.00 97.27           O  
ATOM    436  CG  TYR B  60       1.381 -19.212 -11.828  1.00 97.27           C  
ATOM    437  CD1 TYR B  60       1.228 -20.432 -12.482  1.00 97.27           C  
ATOM    438  CD2 TYR B  60       1.015 -19.133 -10.489  1.00 97.27           C  
ATOM    439  CE1 TYR B  60       0.723 -21.546 -11.819  1.00 97.27           C  
ATOM    440  CE2 TYR B  60       0.509 -20.240  -9.815  1.00 97.27           C  
ATOM    441  OH  TYR B  60      -0.133 -22.539  -9.826  1.00 97.27           O  
ATOM    442  CZ  TYR B  60       0.368 -21.440 -10.488  1.00 97.27           C  
ATOM    443  N   VAL B  61       4.005 -16.826 -14.631  1.00 98.09           N  
ATOM    444  CA  VAL B  61       4.279 -15.691 -15.505  1.00 98.09           C  
ATOM    445  C   VAL B  61       3.444 -15.806 -16.779  1.00 98.09           C  
ATOM    446  CB  VAL B  61       5.781 -15.597 -15.859  1.00 98.09           C  
ATOM    447  O   VAL B  61       2.955 -16.888 -17.112  1.00 98.09           O  
ATOM    448  CG1 VAL B  61       6.224 -16.818 -16.662  1.00 98.09           C  
ATOM    449  CG2 VAL B  61       6.066 -14.312 -16.634  1.00 98.09           C  
ATOM    450  N   GLY B  62       3.212 -14.718 -17.432  1.00 97.76           N  
ATOM    451  CA  GLY B  62       2.435 -14.760 -18.661  1.00 97.76           C  
ATOM    452  C   GLY B  62       2.621 -13.528 -19.527  1.00 97.76           C  
ATOM    453  O   GLY B  62       3.527 -12.726 -19.289  1.00 97.76           O  
ATOM    454  N   PRO B  63       1.778 -13.390 -20.602  1.00 96.22           N  
ATOM    455  CA  PRO B  63       1.872 -12.252 -21.519  1.00 96.22           C  
ATOM    456  C   PRO B  63       1.793 -10.907 -20.801  1.00 96.22           C  
ATOM    457  CB  PRO B  63       0.671 -12.447 -22.447  1.00 96.22           C  
ATOM    458  O   PRO B  63       1.084 -10.778 -19.800  1.00 96.22           O  
ATOM    459  CG  PRO B  63       0.402 -13.917 -22.421  1.00 96.22           C  
ATOM    460  CD  PRO B  63       0.687 -14.429 -21.038  1.00 96.22           C  
ATOM    461  N   THR B  64       2.461  -9.906 -21.330  1.00 96.65           N  
ATOM    462  CA  THR B  64       2.558  -8.522 -20.879  1.00 96.65           C  
ATOM    463  C   THR B  64       3.517  -8.404 -19.699  1.00 96.65           C  
ATOM    464  CB  THR B  64       1.178  -7.966 -20.481  1.00 96.65           C  
ATOM    465  O   THR B  64       3.812  -7.298 -19.240  1.00 96.65           O  
ATOM    466  CG2 THR B  64       0.187  -8.075 -21.635  1.00 96.65           C  
ATOM    467  OG1 THR B  64       0.676  -8.706 -19.362  1.00 96.65           O  
ATOM    468  N   GLN B  65       3.946  -9.483 -19.131  1.00 98.20           N  
ATOM    469  CA  GLN B  65       4.973  -9.475 -18.094  1.00 98.20           C  
ATOM    470  C   GLN B  65       6.370  -9.570 -18.702  1.00 98.20           C  
ATOM    471  CB  GLN B  65       4.750 -10.622 -17.108  1.00 98.20           C  
ATOM    472  O   GLN B  65       7.081 -10.553 -18.484  1.00 98.20           O  
ATOM    473  CG  GLN B  65       3.405 -10.568 -16.395  1.00 98.20           C  
ATOM    474  CD  GLN B  65       3.227 -11.692 -15.392  1.00 98.20           C  
ATOM    475  NE2 GLN B  65       1.980 -11.967 -15.025  1.00 98.20           N  
ATOM    476  OE1 GLN B  65       4.202 -12.309 -14.951  1.00 98.20           O  
ATOM    477  N   ASN B  66       6.726  -8.568 -19.427  1.00 97.25           N  
ATOM    478  CA  ASN B  66       7.834  -8.521 -20.375  1.00 97.25           C  
ATOM    479  C   ASN B  66       9.178  -8.407 -19.662  1.00 97.25           C  
ATOM    480  CB  ASN B  66       7.653  -7.361 -21.356  1.00 97.25           C  
ATOM    481  O   ASN B  66      10.172  -8.983 -20.106  1.00 97.25           O  
ATOM    482  CG  ASN B  66       6.392  -7.491 -22.188  1.00 97.25           C  
ATOM    483  ND2 ASN B  66       5.629  -6.408 -22.281  1.00 97.25           N  
ATOM    484  OD1 ASN B  66       6.106  -8.555 -22.741  1.00 97.25           O  
ATOM    485  N   ARG B  67       9.362  -7.792 -18.559  1.00 98.42           N  
ATOM    486  CA  ARG B  67      10.629  -7.614 -17.857  1.00 98.42           C  
ATOM    487  C   ARG B  67      11.106  -8.929 -17.249  1.00 98.42           C  
ATOM    488  CB  ARG B  67      10.494  -6.551 -16.765  1.00 98.42           C  
ATOM    489  O   ARG B  67      12.267  -9.310 -17.416  1.00 98.42           O  
ATOM    490  CG  ARG B  67      10.324  -5.137 -17.299  1.00 98.42           C  
ATOM    491  CD  ARG B  67      10.085  -4.136 -16.178  1.00 98.42           C  
ATOM    492  NE  ARG B  67      10.100  -2.761 -16.671  1.00 98.42           N  
ATOM    493  NH1 ARG B  67       7.997  -2.859 -17.621  1.00 98.42           N  
ATOM    494  NH2 ARG B  67       9.228  -0.929 -17.746  1.00 98.42           N  
ATOM    495  CZ  ARG B  67       9.108  -2.186 -17.345  1.00 98.42           C  
ATOM    496  N   ILE B  68      10.167  -9.591 -16.560  1.00 98.73           N  
ATOM    497  CA  ILE B  68      10.562 -10.855 -15.947  1.00 98.73           C  
ATOM    498  C   ILE B  68      10.903 -11.871 -17.034  1.00 98.73           C  
ATOM    499  CB  ILE B  68       9.452 -11.407 -15.025  1.00 98.73           C  
ATOM    500  O   ILE B  68      11.826 -12.673 -16.875  1.00 98.73           O  
ATOM    501  CG1 ILE B  68       9.942 -12.659 -14.289  1.00 98.73           C  
ATOM    502  CG2 ILE B  68       8.183 -11.706 -15.828  1.00 98.73           C  
ATOM    503  CD1 ILE B  68      11.143 -12.414 -13.385  1.00 98.73           C  
ATOM    504  N   LEU B  69      10.166 -11.849 -18.150  1.00 98.42           N  
ATOM    505  CA  LEU B  69      10.452 -12.752 -19.259  1.00 98.42           C  
ATOM    506  C   LEU B  69      11.801 -12.426 -19.892  1.00 98.42           C  
ATOM    507  CB  LEU B  69       9.347 -12.671 -20.316  1.00 98.42           C  
ATOM    508  O   LEU B  69      12.559 -13.331 -20.248  1.00 98.42           O  
ATOM    509  CG  LEU B  69       7.991 -13.262 -19.925  1.00 98.42           C  
ATOM    510  CD1 LEU B  69       6.915 -12.816 -20.910  1.00 98.42           C  
ATOM    511  CD2 LEU B  69       8.068 -14.784 -19.864  1.00 98.42           C  
ATOM    512  N   ARG B  70      12.062 -11.093 -20.008  1.00 97.21           N  
ATOM    513  CA  ARG B  70      13.377 -10.684 -20.492  1.00 97.21           C  
ATOM    514  C   ARG B  70      14.480 -11.167 -19.557  1.00 97.21           C  
ATOM    515  CB  ARG B  70      13.445  -9.162 -20.642  1.00 97.21           C  
ATOM    516  O   ARG B  70      15.467 -11.755 -20.004  1.00 97.21           O  
ATOM    517  CG  ARG B  70      14.816  -8.645 -21.049  1.00 97.21           C  
ATOM    518  CD  ARG B  70      14.940  -7.143 -20.830  1.00 97.21           C  
ATOM    519  NE  ARG B  70      14.608  -6.770 -19.458  1.00 97.21           N  
ATOM    520  NH1 ARG B  70      16.759  -7.017 -18.652  1.00 97.21           N  
ATOM    521  NH2 ARG B  70      15.070  -6.366 -17.245  1.00 97.21           N  
ATOM    522  CZ  ARG B  70      15.480  -6.719 -18.455  1.00 97.21           C  
ATOM    523  N   LEU B  71      14.312 -10.914 -18.331  1.00 97.88           N  
ATOM    524  CA  LEU B  71      15.298 -11.310 -17.331  1.00 97.88           C  
ATOM    525  C   LEU B  71      15.508 -12.821 -17.344  1.00 97.88           C  
ATOM    526  CB  LEU B  71      14.860 -10.857 -15.936  1.00 97.88           C  
ATOM    527  O   LEU B  71      16.646 -13.294 -17.290  1.00 97.88           O  
ATOM    528  CG  LEU B  71      15.853 -11.103 -14.800  1.00 97.88           C  
ATOM    529  CD1 LEU B  71      17.172 -10.392 -15.085  1.00 97.88           C  
ATOM    530  CD2 LEU B  71      15.268 -10.642 -13.469  1.00 97.88           C  
ATOM    531  N   ALA B  72      14.464 -13.606 -17.388  1.00 97.21           N  
ATOM    532  CA  ALA B  72      14.540 -15.064 -17.437  1.00 97.21           C  
ATOM    533  C   ALA B  72      15.345 -15.531 -18.647  1.00 97.21           C  
ATOM    534  CB  ALA B  72      13.139 -15.670 -17.468  1.00 97.21           C  
ATOM    535  O   ALA B  72      16.196 -16.416 -18.530  1.00 97.21           O  
ATOM    536  N   LYS B  73      15.089 -14.895 -19.756  1.00 95.43           N  
ATOM    537  CA  LYS B  73      15.818 -15.241 -20.973  1.00 95.43           C  
ATOM    538  C   LYS B  73      17.308 -14.947 -20.824  1.00 95.43           C  
ATOM    539  CB  LYS B  73      15.251 -14.482 -22.173  1.00 95.43           C  
ATOM    540  O   LYS B  73      18.148 -15.780 -21.170  1.00 95.43           O  
ATOM    541  CG  LYS B  73      15.812 -14.933 -23.513  1.00 95.43           C  
ATOM    542  CD  LYS B  73      15.118 -14.234 -24.675  1.00 95.43           C  
ATOM    543  CE  LYS B  73      15.673 -14.691 -26.017  1.00 95.43           C  
ATOM    544  NZ  LYS B  73      14.969 -14.037 -27.160  1.00 95.43           N  
ATOM    545  N   GLU B  74      17.623 -13.811 -20.294  1.00 95.26           N  
ATOM    546  CA  GLU B  74      19.013 -13.432 -20.058  1.00 95.26           C  
ATOM    547  C   GLU B  74      19.711 -14.436 -19.144  1.00 95.26           C  
ATOM    548  CB  GLU B  74      19.092 -12.028 -19.453  1.00 95.26           C  
ATOM    549  O   GLU B  74      20.904 -14.702 -19.303  1.00 95.26           O  
ATOM    550  CG  GLU B  74      18.725 -10.918 -20.427  1.00 95.26           C  
ATOM    551  CD  GLU B  74      18.659  -9.546 -19.776  1.00 95.26           C  
ATOM    552  OE1 GLU B  74      18.246  -8.574 -20.448  1.00 95.26           O  
ATOM    553  OE2 GLU B  74      19.023  -9.442 -18.583  1.00 95.26           O  
ATOM    554  N   LEU B  75      19.000 -15.027 -18.250  1.00 97.49           N  
ATOM    555  CA  LEU B  75      19.564 -15.927 -17.250  1.00 97.49           C  
ATOM    556  C   LEU B  75      19.514 -17.374 -17.731  1.00 97.49           C  
ATOM    557  CB  LEU B  75      18.814 -15.792 -15.923  1.00 97.49           C  
ATOM    558  O   LEU B  75      19.877 -18.291 -16.992  1.00 97.49           O  
ATOM    559  CG  LEU B  75      18.915 -14.437 -15.222  1.00 97.49           C  
ATOM    560  CD1 LEU B  75      17.918 -14.361 -14.069  1.00 97.49           C  
ATOM    561  CD2 LEU B  75      20.336 -14.197 -14.723  1.00 97.49           C  
ATOM    562  N   GLY B  76      18.971 -17.590 -18.913  1.00 96.63           N  
ATOM    563  CA  GLY B  76      18.942 -18.907 -19.529  1.00 96.63           C  
ATOM    564  C   GLY B  76      17.857 -19.805 -18.966  1.00 96.63           C  
ATOM    565  O   GLY B  76      18.022 -21.025 -18.906  1.00 96.63           O  
ATOM    566  N   LEU B  77      16.784 -19.239 -18.545  1.00 97.67           N  
ATOM    567  CA  LEU B  77      15.709 -20.019 -17.942  1.00 97.67           C  
ATOM    568  C   LEU B  77      14.581 -20.253 -18.941  1.00 97.67           C  
ATOM    569  CB  LEU B  77      15.166 -19.312 -16.698  1.00 97.67           C  
ATOM    570  O   LEU B  77      14.172 -19.330 -19.649  1.00 97.67           O  
ATOM    571  CG  LEU B  77      16.160 -19.089 -15.557  1.00 97.67           C  
ATOM    572  CD1 LEU B  77      15.534 -18.219 -14.471  1.00 97.67           C  
ATOM    573  CD2 LEU B  77      16.621 -20.423 -14.980  1.00 97.67           C  
ATOM    574  N   GLU B  78      14.109 -21.425 -18.956  1.00 96.18           N  
ATOM    575  CA  GLU B  78      13.011 -21.802 -19.841  1.00 96.18           C  
ATOM    576  C   GLU B  78      11.691 -21.879 -19.080  1.00 96.18           C  
ATOM    577  CB  GLU B  78      13.305 -23.142 -20.521  1.00 96.18           C  
ATOM    578  O   GLU B  78      11.681 -22.045 -17.858  1.00 96.18           O  
ATOM    579  CG  GLU B  78      14.502 -23.105 -21.460  1.00 96.18           C  
ATOM    580  CD  GLU B  78      14.755 -24.430 -22.161  1.00 96.18           C  
ATOM    581  OE1 GLU B  78      15.671 -24.502 -23.012  1.00 96.18           O  
ATOM    582  OE2 GLU B  78      14.031 -25.405 -21.859  1.00 96.18           O  
ATOM    583  N   THR B  79      10.631 -21.700 -19.808  1.00 97.00           N  
ATOM    584  CA  THR B  79       9.305 -21.801 -19.208  1.00 97.00           C  
ATOM    585  C   THR B  79       8.467 -22.856 -19.924  1.00 97.00           C  
ATOM    586  CB  THR B  79       8.572 -20.448 -19.243  1.00 97.00           C  
ATOM    587  O   THR B  79       8.846 -23.338 -20.993  1.00 97.00           O  
ATOM    588  CG2 THR B  79       9.343 -19.384 -18.469  1.00 97.00           C  
ATOM    589  OG1 THR B  79       8.429 -20.023 -20.604  1.00 97.00           O  
ATOM    590  N   TYR B  80       7.367 -23.296 -19.346  1.00 96.30           N  
ATOM    591  CA  TYR B  80       6.369 -24.165 -19.960  1.00 96.30           C  
ATOM    592  C   TYR B  80       4.958 -23.712 -19.602  1.00 96.30           C  
ATOM    593  CB  TYR B  80       6.578 -25.617 -19.521  1.00 96.30           C  
ATOM    594  O   TYR B  80       4.752 -23.048 -18.584  1.00 96.30           O  
ATOM    595  CG  TYR B  80       6.350 -25.845 -18.047  1.00 96.30           C  
ATOM    596  CD1 TYR B  80       7.363 -25.610 -17.121  1.00 96.30           C  
ATOM    597  CD2 TYR B  80       5.121 -26.297 -17.577  1.00 96.30           C  
ATOM    598  CE1 TYR B  80       7.158 -25.821 -15.761  1.00 96.30           C  
ATOM    599  CE2 TYR B  80       4.905 -26.511 -16.219  1.00 96.30           C  
ATOM    600  OH  TYR B  80       5.719 -26.480 -13.976  1.00 96.30           O  
ATOM    601  CZ  TYR B  80       5.928 -26.270 -15.321  1.00 96.30           C  
ATOM    602  N   LYS B  81       3.973 -24.060 -20.402  1.00 96.15           N  
ATOM    603  CA  LYS B  81       2.600 -23.601 -20.214  1.00 96.15           C  
ATOM    604  C   LYS B  81       1.870 -24.456 -19.182  1.00 96.15           C  
ATOM    605  CB  LYS B  81       1.841 -23.619 -21.541  1.00 96.15           C  
ATOM    606  O   LYS B  81       2.031 -25.678 -19.156  1.00 96.15           O  
ATOM    607  CG  LYS B  81       2.235 -22.502 -22.495  1.00 96.15           C  
ATOM    608  CD  LYS B  81       1.349 -22.486 -23.734  1.00 96.15           C  
ATOM    609  CE  LYS B  81       1.703 -21.331 -24.661  1.00 96.15           C  
ATOM    610  NZ  LYS B  81       0.847 -21.321 -25.886  1.00 96.15           N  
ATOM    611  N   VAL B  82       1.141 -23.825 -18.347  1.00 95.88           N  
ATOM    612  CA  VAL B  82       0.226 -24.524 -17.451  1.00 95.88           C  
ATOM    613  C   VAL B  82      -0.851 -25.237 -18.265  1.00 95.88           C  
ATOM    614  CB  VAL B  82      -0.425 -23.557 -16.437  1.00 95.88           C  
ATOM    615  O   VAL B  82      -1.420 -24.658 -19.194  1.00 95.88           O  
ATOM    616  CG1 VAL B  82      -1.458 -24.288 -15.581  1.00 95.88           C  
ATOM    617  CG2 VAL B  82       0.643 -22.911 -15.555  1.00 95.88           C  
ATOM    618  N   ASN B  83      -1.153 -26.453 -17.922  1.00 95.01           N  
ATOM    619  CA  ASN B  83      -2.068 -27.274 -18.709  1.00 95.01           C  
ATOM    620  C   ASN B  83      -3.500 -26.755 -18.626  1.00 95.01           C  
ATOM    621  CB  ASN B  83      -2.005 -28.734 -18.254  1.00 95.01           C  
ATOM    622  O   ASN B  83      -4.056 -26.625 -17.534  1.00 95.01           O  
ATOM    623  CG  ASN B  83      -2.932 -29.633 -19.047  1.00 95.01           C  
ATOM    624  ND2 ASN B  83      -3.522 -30.616 -18.377  1.00 95.01           N  
ATOM    625  OD1 ASN B  83      -3.116 -29.447 -20.253  1.00 95.01           O  
ATOM    626  N   GLU B  84      -4.012 -26.463 -19.755  1.00 91.49           N  
ATOM    627  CA  GLU B  84      -5.426 -26.122 -19.879  1.00 91.49           C  
ATOM    628  C   GLU B  84      -6.024 -26.703 -21.157  1.00 91.49           C  
ATOM    629  CB  GLU B  84      -5.617 -24.603 -19.853  1.00 91.49           C  
ATOM    630  O   GLU B  84      -6.875 -26.077 -21.791  1.00 91.49           O  
ATOM    631  CG  GLU B  84      -6.813 -24.149 -19.029  1.00 91.49           C  
ATOM    632  CD  GLU B  84      -6.895 -22.638 -18.874  1.00 91.49           C  
ATOM    633  OE1 GLU B  84      -8.011 -22.109 -18.666  1.00 91.49           O  
ATOM    634  OE2 GLU B  84      -5.836 -21.979 -18.962  1.00 91.49           O  
ATOM    635  N   VAL B  85      -5.442 -27.798 -21.563  1.00 92.34           N  
ATOM    636  CA  VAL B  85      -5.922 -28.467 -22.768  1.00 92.34           C  
ATOM    637  C   VAL B  85      -7.277 -29.116 -22.493  1.00 92.34           C  
ATOM    638  CB  VAL B  85      -4.915 -29.527 -23.267  1.00 92.34           C  
ATOM    639  O   VAL B  85      -8.209 -28.981 -23.288  1.00 92.34           O  
ATOM    640  CG1 VAL B  85      -5.488 -30.301 -24.453  1.00 92.34           C  
ATOM    641  CG2 VAL B  85      -3.590 -28.867 -23.646  1.00 92.34           C  
ATOM    642  N   GLU B  86      -7.381 -29.799 -21.353  1.00 94.32           N  
ATOM    643  CA  GLU B  86      -8.648 -30.415 -20.971  1.00 94.32           C  
ATOM    644  C   GLU B  86      -9.603 -29.387 -20.370  1.00 94.32           C  
ATOM    645  CB  GLU B  86      -8.413 -31.557 -19.979  1.00 94.32           C  
ATOM    646  O   GLU B  86      -9.313 -28.189 -20.371  1.00 94.32           O  
ATOM    647  CG  GLU B  86      -7.572 -32.695 -20.538  1.00 94.32           C  
ATOM    648  CD  GLU B  86      -6.076 -32.448 -20.425  1.00 94.32           C  
ATOM    649  OE1 GLU B  86      -5.283 -33.299 -20.887  1.00 94.32           O  
ATOM    650  OE2 GLU B  86      -5.694 -31.394 -19.868  1.00 94.32           O  
ATOM    651  N   ARG B  87     -10.711 -29.850 -19.798  1.00 93.44           N  
ATOM    652  CA  ARG B  87     -11.741 -28.941 -19.307  1.00 93.44           C  
ATOM    653  C   ARG B  87     -11.478 -28.548 -17.857  1.00 93.44           C  
ATOM    654  CB  ARG B  87     -13.126 -29.578 -19.435  1.00 93.44           C  
ATOM    655  O   ARG B  87     -10.909 -29.328 -17.090  1.00 93.44           O  
ATOM    656  CG  ARG B  87     -13.587 -29.767 -20.871  1.00 93.44           C  
ATOM    657  CD  ARG B  87     -14.963 -30.413 -20.942  1.00 93.44           C  
ATOM    658  NE  ARG B  87     -14.925 -31.810 -20.518  1.00 93.44           N  
ATOM    659  NH1 ARG B  87     -17.205 -32.141 -20.696  1.00 93.44           N  
ATOM    660  NH2 ARG B  87     -15.842 -33.855 -20.017  1.00 93.44           N  
ATOM    661  CZ  ARG B  87     -15.991 -32.599 -20.411  1.00 93.44           C  
ATOM    662  N   LEU B  88     -11.984 -27.345 -17.525  1.00 95.64           N  
ATOM    663  CA  LEU B  88     -11.991 -26.891 -16.138  1.00 95.64           C  
ATOM    664  C   LEU B  88     -13.259 -27.345 -15.424  1.00 95.64           C  
ATOM    665  CB  LEU B  88     -11.872 -25.366 -16.074  1.00 95.64           C  
ATOM    666  O   LEU B  88     -14.205 -27.809 -16.064  1.00 95.64           O  
ATOM    667  CG  LEU B  88     -10.529 -24.771 -16.498  1.00 95.64           C  
ATOM    668  CD1 LEU B  88     -10.413 -24.756 -18.019  1.00 95.64           C  
ATOM    669  CD2 LEU B  88     -10.361 -23.367 -15.929  1.00 95.64           C  
ATOM    670  N   ILE B  89     -13.230 -27.210 -14.078  1.00 96.02           N  
ATOM    671  CA  ILE B  89     -14.418 -27.599 -13.327  1.00 96.02           C  
ATOM    672  C   ILE B  89     -14.919 -26.414 -12.504  1.00 96.02           C  
ATOM    673  CB  ILE B  89     -14.135 -28.808 -12.407  1.00 96.02           C  
ATOM    674  O   ILE B  89     -14.132 -25.728 -11.849  1.00 96.02           O  
ATOM    675  CG1 ILE B  89     -13.749 -30.035 -13.242  1.00 96.02           C  
ATOM    676  CG2 ILE B  89     -15.347 -29.108 -11.520  1.00 96.02           C  
ATOM    677  CD1 ILE B  89     -13.273 -31.221 -12.415  1.00 96.02           C  
ATOM    678  N   HIS B  90     -16.121 -26.186 -12.612  1.00 92.81           N  
ATOM    679  CA  HIS B  90     -16.814 -25.303 -11.681  1.00 92.81           C  
ATOM    680  C   HIS B  90     -17.674 -26.098 -10.705  1.00 92.81           C  
ATOM    681  CB  HIS B  90     -17.677 -24.294 -12.440  1.00 92.81           C  
ATOM    682  O   HIS B  90     -18.654 -26.730 -11.107  1.00 92.81           O  
ATOM    683  CG  HIS B  90     -18.341 -23.287 -11.556  1.00 92.81           C  
ATOM    684  CD2 HIS B  90     -17.962 -22.759 -10.369  1.00 92.81           C  
ATOM    685  ND1 HIS B  90     -19.553 -22.709 -11.867  1.00 92.81           N  
ATOM    686  CE1 HIS B  90     -19.891 -21.865 -10.906  1.00 92.81           C  
ATOM    687  NE2 HIS B  90     -18.942 -21.877  -9.985  1.00 92.81           N  
ATOM    688  N   HIS B  91     -17.333 -26.116  -9.453  1.00 93.28           N  
ATOM    689  CA  HIS B  91     -18.079 -26.839  -8.429  1.00 93.28           C  
ATOM    690  C   HIS B  91     -18.940 -25.891  -7.602  1.00 93.28           C  
ATOM    691  CB  HIS B  91     -17.124 -27.613  -7.517  1.00 93.28           C  
ATOM    692  O   HIS B  91     -18.416 -25.080  -6.835  1.00 93.28           O  
ATOM    693  CG  HIS B  91     -17.819 -28.518  -6.551  1.00 93.28           C  
ATOM    694  CD2 HIS B  91     -18.050 -28.393  -5.223  1.00 93.28           C  
ATOM    695  ND1 HIS B  91     -18.370 -29.725  -6.927  1.00 93.28           N  
ATOM    696  CE1 HIS B  91     -18.911 -30.303  -5.868  1.00 93.28           C  
ATOM    697  NE2 HIS B  91     -18.731 -29.516  -4.821  1.00 93.28           N  
ATOM    698  N   VAL B  92     -20.153 -26.034  -7.698  1.00 85.03           N  
ATOM    699  CA  VAL B  92     -21.089 -25.136  -7.028  1.00 85.03           C  
ATOM    700  C   VAL B  92     -22.296 -25.927  -6.529  1.00 85.03           C  
ATOM    701  CB  VAL B  92     -21.548 -23.996  -7.964  1.00 85.03           C  
ATOM    702  O   VAL B  92     -22.826 -26.781  -7.244  1.00 85.03           O  
ATOM    703  CG1 VAL B  92     -22.283 -24.557  -9.180  1.00 85.03           C  
ATOM    704  CG2 VAL B  92     -22.437 -23.011  -7.206  1.00 85.03           C  
ATOM    705  N   LYS B  93     -22.699 -25.724  -5.317  1.00 81.68           N  
ATOM    706  CA  LYS B  93     -23.842 -26.359  -4.668  1.00 81.68           C  
ATOM    707  C   LYS B  93     -23.730 -27.880  -4.723  1.00 81.68           C  
ATOM    708  CB  LYS B  93     -25.150 -25.905  -5.319  1.00 81.68           C  
ATOM    709  O   LYS B  93     -24.699 -28.567  -5.053  1.00 81.68           O  
ATOM    710  CG  LYS B  93     -25.444 -24.422  -5.149  1.00 81.68           C  
ATOM    711  CD  LYS B  93     -26.797 -24.049  -5.741  1.00 81.68           C  
ATOM    712  CE  LYS B  93     -27.075 -22.558  -5.607  1.00 81.68           C  
ATOM    713  NZ  LYS B  93     -28.396 -22.186  -6.197  1.00 81.68           N  
ATOM    714  N   GLY B  94     -22.589 -28.382  -4.596  1.00 83.91           N  
ATOM    715  CA  GLY B  94     -22.354 -29.810  -4.455  1.00 83.91           C  
ATOM    716  C   GLY B  94     -22.243 -30.531  -5.785  1.00 83.91           C  
ATOM    717  O   GLY B  94     -22.084 -31.753  -5.823  1.00 83.91           O  
ATOM    718  N   LYS B  95     -22.339 -29.767  -6.915  1.00 87.45           N  
ATOM    719  CA  LYS B  95     -22.253 -30.386  -8.234  1.00 87.45           C  
ATOM    720  C   LYS B  95     -21.101 -29.797  -9.044  1.00 87.45           C  
ATOM    721  CB  LYS B  95     -23.569 -30.214  -8.994  1.00 87.45           C  
ATOM    722  O   LYS B  95     -20.803 -28.606  -8.933  1.00 87.45           O  
ATOM    723  CG  LYS B  95     -24.699 -31.095  -8.483  1.00 87.45           C  
ATOM    724  CD  LYS B  95     -25.936 -30.987  -9.365  1.00 87.45           C  
ATOM    725  CE  LYS B  95     -27.088 -31.821  -8.821  1.00 87.45           C  
ATOM    726  NZ  LYS B  95     -28.305 -31.711  -9.678  1.00 87.45           N  
ATOM    727  N   SER B  96     -20.474 -30.616  -9.840  1.00 91.11           N  
ATOM    728  CA  SER B  96     -19.340 -30.200 -10.659  1.00 91.11           C  
ATOM    729  C   SER B  96     -19.732 -30.078 -12.127  1.00 91.11           C  
ATOM    730  CB  SER B  96     -18.182 -31.188 -10.512  1.00 91.11           C  
ATOM    731  O   SER B  96     -20.353 -30.985 -12.686  1.00 91.11           O  
ATOM    732  OG  SER B  96     -17.654 -31.153  -9.197  1.00 91.11           O  
ATOM    733  N   TYR B  97     -19.395 -28.994 -12.718  1.00 87.34           N  
ATOM    734  CA  TYR B  97     -19.696 -28.732 -14.121  1.00 87.34           C  
ATOM    735  C   TYR B  97     -18.421 -28.461 -14.911  1.00 87.34           C  
ATOM    736  CB  TYR B  97     -20.654 -27.544 -14.253  1.00 87.34           C  
ATOM    737  O   TYR B  97     -17.706 -27.495 -14.635  1.00 87.34           O  
ATOM    738  CG  TYR B  97     -21.952 -27.724 -13.503  1.00 87.34           C  
ATOM    739  CD1 TYR B  97     -23.040 -28.358 -14.098  1.00 87.34           C  
ATOM    740  CD2 TYR B  97     -22.092 -27.261 -12.199  1.00 87.34           C  
ATOM    741  CE1 TYR B  97     -24.239 -28.525 -13.411  1.00 87.34           C  
ATOM    742  CE2 TYR B  97     -23.285 -27.423 -11.503  1.00 87.34           C  
ATOM    743  OH  TYR B  97     -25.535 -28.217 -11.432  1.00 87.34           O  
ATOM    744  CZ  TYR B  97     -24.351 -28.055 -12.116  1.00 87.34           C  
ATOM    745  N   PRO B  98     -18.147 -29.280 -15.915  1.00 90.79           N  
ATOM    746  CA  PRO B  98     -16.990 -29.004 -16.771  1.00 90.79           C  
ATOM    747  C   PRO B  98     -17.208 -27.802 -17.687  1.00 90.79           C  
ATOM    748  CB  PRO B  98     -16.839 -30.291 -17.585  1.00 90.79           C  
ATOM    749  O   PRO B  98     -18.335 -27.546 -18.119  1.00 90.79           O  
ATOM    750  CG  PRO B  98     -18.121 -31.030 -17.374  1.00 90.79           C  
ATOM    751  CD  PRO B  98     -18.840 -30.414 -16.208  1.00 90.79           C  
ATOM    752  N   PHE B  99     -16.178 -27.031 -17.900  1.00 89.06           N  
ATOM    753  CA  PHE B  99     -16.319 -25.899 -18.808  1.00 89.06           C  
ATOM    754  C   PHE B  99     -14.972 -25.512 -19.405  1.00 89.06           C  
ATOM    755  CB  PHE B  99     -16.935 -24.700 -18.080  1.00 89.06           C  
ATOM    756  O   PHE B  99     -13.933 -26.034 -18.996  1.00 89.06           O  
ATOM    757  CG  PHE B  99     -16.005 -24.043 -17.097  1.00 89.06           C  
ATOM    758  CD1 PHE B  99     -15.790 -24.601 -15.843  1.00 89.06           C  
ATOM    759  CD2 PHE B  99     -15.345 -22.866 -17.427  1.00 89.06           C  
ATOM    760  CE1 PHE B  99     -14.929 -23.995 -14.930  1.00 89.06           C  
ATOM    761  CE2 PHE B  99     -14.483 -22.255 -16.521  1.00 89.06           C  
ATOM    762  CZ  PHE B  99     -14.277 -22.821 -15.273  1.00 89.06           C  
ATOM    763  N   ARG B 100     -14.940 -24.600 -20.479  1.00 85.98           N  
ATOM    764  CA  ARG B 100     -13.745 -24.044 -21.106  1.00 85.98           C  
ATOM    765  C   ARG B 100     -13.744 -22.521 -21.026  1.00 85.98           C  
ATOM    766  CB  ARG B 100     -13.646 -24.492 -22.566  1.00 85.98           C  
ATOM    767  O   ARG B 100     -14.805 -21.895 -20.994  1.00 85.98           O  
ATOM    768  CG  ARG B 100     -13.406 -25.984 -22.737  1.00 85.98           C  
ATOM    769  CD  ARG B 100     -13.086 -26.341 -24.182  1.00 85.98           C  
ATOM    770  NE  ARG B 100     -12.802 -27.765 -24.335  1.00 85.98           N  
ATOM    771  NH1 ARG B 100     -11.375 -27.499 -26.132  1.00 85.98           N  
ATOM    772  NH2 ARG B 100     -11.808 -29.593 -25.307  1.00 85.98           N  
ATOM    773  CZ  ARG B 100     -11.996 -28.283 -25.257  1.00 85.98           C  
ATOM    774  N   GLY B 101     -12.522 -21.899 -20.915  1.00 78.35           N  
ATOM    775  CA  GLY B 101     -12.396 -20.451 -20.869  1.00 78.35           C  
ATOM    776  C   GLY B 101     -12.067 -19.924 -19.486  1.00 78.35           C  
ATOM    777  O   GLY B 101     -11.912 -20.700 -18.540  1.00 78.35           O  
ATOM    778  N   PRO B 102     -12.073 -18.660 -19.374  1.00 78.20           N  
ATOM    779  CA  PRO B 102     -11.621 -18.066 -18.115  1.00 78.20           C  
ATOM    780  C   PRO B 102     -12.713 -18.043 -17.047  1.00 78.20           C  
ATOM    781  CB  PRO B 102     -11.223 -16.644 -18.519  1.00 78.20           C  
ATOM    782  O   PRO B 102     -12.412 -18.059 -15.851  1.00 78.20           O  
ATOM    783  CG  PRO B 102     -11.954 -16.392 -19.798  1.00 78.20           C  
ATOM    784  CD  PRO B 102     -12.221 -17.712 -20.463  1.00 78.20           C  
ATOM    785  N   PHE B 103     -13.993 -18.006 -17.515  1.00 81.61           N  
ATOM    786  CA  PHE B 103     -15.100 -17.900 -16.571  1.00 81.61           C  
ATOM    787  C   PHE B 103     -16.086 -19.046 -16.761  1.00 81.61           C  
ATOM    788  CB  PHE B 103     -15.819 -16.557 -16.733  1.00 81.61           C  
ATOM    789  O   PHE B 103     -16.313 -19.496 -17.886  1.00 81.61           O  
ATOM    790  CG  PHE B 103     -14.924 -15.362 -16.542  1.00 81.61           C  
ATOM    791  CD1 PHE B 103     -14.554 -14.950 -15.267  1.00 81.61           C  
ATOM    792  CD2 PHE B 103     -14.452 -14.650 -17.637  1.00 81.61           C  
ATOM    793  CE1 PHE B 103     -13.725 -13.845 -15.087  1.00 81.61           C  
ATOM    794  CE2 PHE B 103     -13.624 -13.545 -17.465  1.00 81.61           C  
ATOM    795  CZ  PHE B 103     -13.263 -13.143 -16.189  1.00 81.61           C  
ATOM    796  N   PRO B 104     -16.664 -19.510 -15.629  1.00 82.80           N  
ATOM    797  CA  PRO B 104     -17.683 -20.552 -15.778  1.00 82.80           C  
ATOM    798  C   PRO B 104     -18.904 -20.075 -16.561  1.00 82.80           C  
ATOM    799  CB  PRO B 104     -18.058 -20.889 -14.333  1.00 82.80           C  
ATOM    800  O   PRO B 104     -19.300 -18.913 -16.445  1.00 82.80           O  
ATOM    801  CG  PRO B 104     -17.046 -20.173 -13.499  1.00 82.80           C  
ATOM    802  CD  PRO B 104     -16.358 -19.150 -14.357  1.00 82.80           C  
ATOM    803  N   PRO B 105     -19.453 -20.959 -17.365  1.00 72.63           N  
ATOM    804  CA  PRO B 105     -20.641 -20.562 -18.126  1.00 72.63           C  
ATOM    805  C   PRO B 105     -21.881 -20.413 -17.248  1.00 72.63           C  
ATOM    806  CB  PRO B 105     -20.816 -21.706 -19.128  1.00 72.63           C  
ATOM    807  O   PRO B 105     -21.987 -21.065 -16.206  1.00 72.63           O  
ATOM    808  CG  PRO B 105     -20.032 -22.841 -18.554  1.00 72.63           C  
ATOM    809  CD  PRO B 105     -19.036 -22.286 -17.576  1.00 72.63           C  
ATOM    810  N   VAL B 106     -22.689 -19.485 -17.595  1.00 73.71           N  
ATOM    811  CA  VAL B 106     -23.951 -19.256 -16.898  1.00 73.71           C  
ATOM    812  C   VAL B 106     -25.118 -19.464 -17.860  1.00 73.71           C  
ATOM    813  CB  VAL B 106     -24.011 -17.840 -16.284  1.00 73.71           C  
ATOM    814  O   VAL B 106     -25.056 -19.051 -19.020  1.00 73.71           O  
ATOM    815  CG1 VAL B 106     -23.039 -17.717 -15.112  1.00 73.71           C  
ATOM    816  CG2 VAL B 106     -23.709 -16.785 -17.347  1.00 73.71           C  
ATOM    817  N   TRP B 107     -26.081 -20.229 -17.470  1.00 68.16           N  
ATOM    818  CA  TRP B 107     -27.196 -20.517 -18.367  1.00 68.16           C  
ATOM    819  C   TRP B 107     -28.344 -19.539 -18.139  1.00 68.16           C  
ATOM    820  CB  TRP B 107     -27.687 -21.954 -18.171  1.00 68.16           C  
ATOM    821  O   TRP B 107     -29.097 -19.230 -19.066  1.00 68.16           O  
ATOM    822  CG  TRP B 107     -28.078 -22.277 -16.761  1.00 68.16           C  
ATOM    823  CD1 TRP B 107     -27.493 -21.812 -15.616  1.00 68.16           C  
ATOM    824  CD2 TRP B 107     -29.140 -23.142 -16.346  1.00 68.16           C  
ATOM    825  CE2 TRP B 107     -29.141 -23.154 -14.934  1.00 68.16           C  
ATOM    826  CE3 TRP B 107     -30.091 -23.909 -17.032  1.00 68.16           C  
ATOM    827  NE1 TRP B 107     -28.128 -22.335 -14.514  1.00 68.16           N  
ATOM    828  CH2 TRP B 107     -30.980 -24.645 -14.890  1.00 68.16           C  
ATOM    829  CZ2 TRP B 107     -30.060 -23.904 -14.194  1.00 68.16           C  
ATOM    830  CZ3 TRP B 107     -31.004 -24.654 -16.295  1.00 68.16           C  
ATOM    831  N   ASN B 108     -28.521 -19.004 -16.928  1.00 72.31           N  
ATOM    832  CA  ASN B 108     -29.540 -18.011 -16.605  1.00 72.31           C  
ATOM    833  C   ASN B 108     -29.202 -16.646 -17.199  1.00 72.31           C  
ATOM    834  CB  ASN B 108     -29.719 -17.900 -15.089  1.00 72.31           C  
ATOM    835  O   ASN B 108     -28.180 -16.050 -16.854  1.00 72.31           O  
ATOM    836  CG  ASN B 108     -30.844 -16.959 -14.702  1.00 72.31           C  
ATOM    837  ND2 ASN B 108     -31.362 -17.122 -13.490  1.00 72.31           N  
ATOM    838  OD1 ASN B 108     -31.244 -16.094 -15.485  1.00 72.31           O  
ATOM    839  N   PRO B 109     -30.008 -16.175 -18.109  1.00 75.80           N  
ATOM    840  CA  PRO B 109     -29.728 -14.917 -18.806  1.00 75.80           C  
ATOM    841  C   PRO B 109     -29.557 -13.739 -17.849  1.00 75.80           C  
ATOM    842  CB  PRO B 109     -30.958 -14.724 -19.695  1.00 75.80           C  
ATOM    843  O   PRO B 109     -28.755 -12.838 -18.111  1.00 75.80           O  
ATOM    844  CG  PRO B 109     -31.959 -15.708 -19.181  1.00 75.80           C  
ATOM    845  CD  PRO B 109     -31.235 -16.750 -18.378  1.00 75.80           C  
ATOM    846  N   ILE B 110     -30.294 -13.729 -16.784  1.00 78.53           N  
ATOM    847  CA  ILE B 110     -30.178 -12.640 -15.820  1.00 78.53           C  
ATOM    848  C   ILE B 110     -28.805 -12.685 -15.154  1.00 78.53           C  
ATOM    849  CB  ILE B 110     -31.294 -12.709 -14.753  1.00 78.53           C  
ATOM    850  O   ILE B 110     -28.153 -11.651 -14.992  1.00 78.53           O  
ATOM    851  CG1 ILE B 110     -32.667 -12.494 -15.402  1.00 78.53           C  
ATOM    852  CG2 ILE B 110     -31.045 -11.682 -13.645  1.00 78.53           C  
ATOM    853  CD1 ILE B 110     -33.826 -12.505 -14.415  1.00 78.53           C  
ATOM    854  N   THR B 111     -28.375 -13.871 -14.873  1.00 81.42           N  
ATOM    855  CA  THR B 111     -27.064 -14.046 -14.258  1.00 81.42           C  
ATOM    856  C   THR B 111     -25.953 -13.683 -15.239  1.00 81.42           C  
ATOM    857  CB  THR B 111     -26.866 -15.492 -13.767  1.00 81.42           C  
ATOM    858  O   THR B 111     -24.966 -13.048 -14.861  1.00 81.42           O  
ATOM    859  CG2 THR B 111     -25.545 -15.643 -13.020  1.00 81.42           C  
ATOM    860  OG1 THR B 111     -27.941 -15.843 -12.888  1.00 81.42           O  
ATOM    861  N   TYR B 112     -26.181 -14.039 -16.427  1.00 83.46           N  
ATOM    862  CA  TYR B 112     -25.200 -13.699 -17.452  1.00 83.46           C  
ATOM    863  C   TYR B 112     -25.049 -12.188 -17.582  1.00 83.46           C  
ATOM    864  CB  TYR B 112     -25.601 -14.302 -18.801  1.00 83.46           C  
ATOM    865  O   TYR B 112     -23.930 -11.670 -17.614  1.00 83.46           O  
ATOM    866  CG  TYR B 112     -24.634 -13.990 -19.917  1.00 83.46           C  
ATOM    867  CD1 TYR B 112     -24.893 -12.964 -20.823  1.00 83.46           C  
ATOM    868  CD2 TYR B 112     -23.460 -14.721 -20.069  1.00 83.46           C  
ATOM    869  CE1 TYR B 112     -24.006 -12.675 -21.855  1.00 83.46           C  
ATOM    870  CE2 TYR B 112     -22.566 -14.439 -21.096  1.00 83.46           C  
ATOM    871  OH  TYR B 112     -21.965 -13.133 -23.001  1.00 83.46           O  
ATOM    872  CZ  TYR B 112     -22.847 -13.416 -21.982  1.00 83.46           C  
ATOM    873  N   LEU B 113     -26.254 -11.460 -17.655  1.00 86.49           N  
ATOM    874  CA  LEU B 113     -26.238 -10.005 -17.762  1.00 86.49           C  
ATOM    875  C   LEU B 113     -25.527  -9.380 -16.566  1.00 86.49           C  
ATOM    876  CB  LEU B 113     -27.665  -9.460 -17.864  1.00 86.49           C  
ATOM    877  O   LEU B 113     -24.744  -8.441 -16.726  1.00 86.49           O  
ATOM    878  CG  LEU B 113     -28.385  -9.690 -19.193  1.00 86.49           C  
ATOM    879  CD1 LEU B 113     -29.839  -9.239 -19.093  1.00 86.49           C  
ATOM    880  CD2 LEU B 113     -27.669  -8.958 -20.323  1.00 86.49           C  
ATOM    881  N   ASP B 114     -25.785  -9.958 -15.449  1.00 90.70           N  
ATOM    882  CA  ASP B 114     -25.189  -9.439 -14.222  1.00 90.70           C  
ATOM    883  C   ASP B 114     -23.674  -9.628 -14.225  1.00 90.70           C  
ATOM    884  CB  ASP B 114     -25.802 -10.123 -12.997  1.00 90.70           C  
ATOM    885  O   ASP B 114     -22.925  -8.685 -13.959  1.00 90.70           O  
ATOM    886  CG  ASP B 114     -25.644  -9.311 -11.724  1.00 90.70           C  
ATOM    887  OD1 ASP B 114     -25.368  -8.094 -11.806  1.00 90.70           O  
ATOM    888  OD2 ASP B 114     -25.794  -9.893 -10.628  1.00 90.70           O  
ATOM    889  N   HIS B 115     -23.139 -10.825 -14.608  1.00 90.10           N  
ATOM    890  CA  HIS B 115     -21.711 -11.105 -14.706  1.00 90.10           C  
ATOM    891  C   HIS B 115     -21.034 -10.173 -15.706  1.00 90.10           C  
ATOM    892  CB  HIS B 115     -21.476 -12.563 -15.105  1.00 90.10           C  
ATOM    893  O   HIS B 115     -20.023  -9.543 -15.387  1.00 90.10           O  
ATOM    894  CG  HIS B 115     -21.575 -13.521 -13.961  1.00 90.10           C  
ATOM    895  CD2 HIS B 115     -22.532 -14.422 -13.636  1.00 90.10           C  
ATOM    896  ND1 HIS B 115     -20.606 -13.619 -12.987  1.00 90.10           N  
ATOM    897  CE1 HIS B 115     -20.963 -14.543 -12.110  1.00 90.10           C  
ATOM    898  NE2 HIS B 115     -22.128 -15.045 -12.481  1.00 90.10           N  
ATOM    899  N   ASN B 116     -21.643 -10.112 -16.809  1.00 88.95           N  
ATOM    900  CA  ASN B 116     -21.082  -9.270 -17.860  1.00 88.95           C  
ATOM    901  C   ASN B 116     -20.968  -7.816 -17.412  1.00 88.95           C  
ATOM    902  CB  ASN B 116     -21.925  -9.368 -19.134  1.00 88.95           C  
ATOM    903  O   ASN B 116     -19.928  -7.183 -17.601  1.00 88.95           O  
ATOM    904  CG  ASN B 116     -21.310  -8.620 -20.300  1.00 88.95           C  
ATOM    905  ND2 ASN B 116     -22.043  -7.652 -20.837  1.00 88.95           N  
ATOM    906  OD1 ASN B 116     -20.185  -8.910 -20.716  1.00 88.95           O  
ATOM    907  N   ASN B 117     -22.090  -7.288 -16.821  1.00 91.22           N  
ATOM    908  CA  ASN B 117     -22.086  -5.906 -16.353  1.00 91.22           C  
ATOM    909  C   ASN B 117     -21.012  -5.677 -15.293  1.00 91.22           C  
ATOM    910  CB  ASN B 117     -23.462  -5.520 -15.807  1.00 91.22           C  
ATOM    911  O   ASN B 117     -20.324  -4.655 -15.311  1.00 91.22           O  
ATOM    912  CG  ASN B 117     -23.545  -4.059 -15.413  1.00 91.22           C  
ATOM    913  ND2 ASN B 117     -23.804  -3.803 -14.136  1.00 91.22           N  
ATOM    914  OD1 ASN B 117     -23.378  -3.167 -16.249  1.00 91.22           O  
ATOM    915  N   PHE B 118     -20.865  -6.629 -14.489  1.00 94.88           N  
ATOM    916  CA  PHE B 118     -19.882  -6.514 -13.418  1.00 94.88           C  
ATOM    917  C   PHE B 118     -18.474  -6.383 -13.988  1.00 94.88           C  
ATOM    918  CB  PHE B 118     -19.959  -7.725 -12.484  1.00 94.88           C  
ATOM    919  O   PHE B 118     -17.759  -5.429 -13.676  1.00 94.88           O  
ATOM    920  CG  PHE B 118     -18.812  -7.818 -11.514  1.00 94.88           C  
ATOM    921  CD1 PHE B 118     -17.867  -8.831 -11.629  1.00 94.88           C  
ATOM    922  CD2 PHE B 118     -18.678  -6.893 -10.488  1.00 94.88           C  
ATOM    923  CE1 PHE B 118     -16.804  -8.920 -10.734  1.00 94.88           C  
ATOM    924  CE2 PHE B 118     -17.618  -6.975  -9.589  1.00 94.88           C  
ATOM    925  CZ  PHE B 118     -16.683  -7.990  -9.713  1.00 94.88           C  
ATOM    926  N   TRP B 119     -18.052  -7.324 -14.807  1.00 93.16           N  
ATOM    927  CA  TRP B 119     -16.704  -7.330 -15.365  1.00 93.16           C  
ATOM    928  C   TRP B 119     -16.460  -6.086 -16.213  1.00 93.16           C  
ATOM    929  CB  TRP B 119     -16.474  -8.589 -16.205  1.00 93.16           C  
ATOM    930  O   TRP B 119     -15.415  -5.443 -16.097  1.00 93.16           O  
ATOM    931  CG  TRP B 119     -16.666  -9.869 -15.448  1.00 93.16           C  
ATOM    932  CD1 TRP B 119     -17.600 -10.838 -15.691  1.00 93.16           C  
ATOM    933  CD2 TRP B 119     -15.907 -10.317 -14.321  1.00 93.16           C  
ATOM    934  CE2 TRP B 119     -16.436 -11.568 -13.931  1.00 93.16           C  
ATOM    935  CE3 TRP B 119     -14.829  -9.783 -13.602  1.00 93.16           C  
ATOM    936  NE1 TRP B 119     -17.467 -11.862 -14.782  1.00 93.16           N  
ATOM    937  CH2 TRP B 119     -14.868 -11.747 -12.167  1.00 93.16           C  
ATOM    938  CZ2 TRP B 119     -15.922 -12.293 -12.853  1.00 93.16           C  
ATOM    939  CZ3 TRP B 119     -14.320 -10.505 -12.530  1.00 93.16           C  
ATOM    940  N   ARG B 120     -17.349  -5.725 -16.981  1.00 93.20           N  
ATOM    941  CA  ARG B 120     -17.238  -4.549 -17.838  1.00 93.20           C  
ATOM    942  C   ARG B 120     -17.095  -3.278 -17.007  1.00 93.20           C  
ATOM    943  CB  ARG B 120     -18.454  -4.438 -18.760  1.00 93.20           C  
ATOM    944  O   ARG B 120     -16.244  -2.434 -17.296  1.00 93.20           O  
ATOM    945  CG  ARG B 120     -18.368  -3.296 -19.760  1.00 93.20           C  
ATOM    946  CD  ARG B 120     -19.569  -3.273 -20.695  1.00 93.20           C  
ATOM    947  NE  ARG B 120     -20.816  -3.064 -19.965  1.00 93.20           N  
ATOM    948  NH1 ARG B 120     -22.188  -3.628 -21.736  1.00 93.20           N  
ATOM    949  NH2 ARG B 120     -23.099  -3.019 -19.722  1.00 93.20           N  
ATOM    950  CZ  ARG B 120     -22.032  -3.238 -20.476  1.00 93.20           C  
ATOM    951  N   THR B 121     -17.966  -3.188 -16.025  1.00 94.92           N  
ATOM    952  CA  THR B 121     -17.954  -1.993 -15.188  1.00 94.92           C  
ATOM    953  C   THR B 121     -16.631  -1.872 -14.438  1.00 94.92           C  
ATOM    954  CB  THR B 121     -19.119  -2.005 -14.181  1.00 94.92           C  
ATOM    955  O   THR B 121     -16.076  -0.777 -14.321  1.00 94.92           O  
ATOM    956  CG2 THR B 121     -19.165  -0.710 -13.378  1.00 94.92           C  
ATOM    957  OG1 THR B 121     -20.354  -2.159 -14.890  1.00 94.92           O  
ATOM    958  N   MET B 122     -16.096  -2.974 -13.976  1.00 96.11           N  
ATOM    959  CA  MET B 122     -14.798  -2.970 -13.308  1.00 96.11           C  
ATOM    960  C   MET B 122     -13.712  -2.431 -14.233  1.00 96.11           C  
ATOM    961  CB  MET B 122     -14.431  -4.378 -12.836  1.00 96.11           C  
ATOM    962  O   MET B 122     -12.936  -1.557 -13.843  1.00 96.11           O  
ATOM    963  CG  MET B 122     -15.209  -4.837 -11.613  1.00 96.11           C  
ATOM    964  SD  MET B 122     -14.653  -4.008 -10.074  1.00 96.11           S  
ATOM    965  CE  MET B 122     -13.022  -4.775  -9.868  1.00 96.11           C  
ATOM    966  N   ASP B 123     -13.670  -2.913 -15.417  1.00 94.08           N  
ATOM    967  CA  ASP B 123     -12.664  -2.482 -16.383  1.00 94.08           C  
ATOM    968  C   ASP B 123     -12.871  -1.021 -16.776  1.00 94.08           C  
ATOM    969  CB  ASP B 123     -12.701  -3.372 -17.628  1.00 94.08           C  
ATOM    970  O   ASP B 123     -11.905  -0.266 -16.909  1.00 94.08           O  
ATOM    971  CG  ASP B 123     -12.064  -4.732 -17.404  1.00 94.08           C  
ATOM    972  OD1 ASP B 123     -11.303  -4.895 -16.426  1.00 94.08           O  
ATOM    973  OD2 ASP B 123     -12.323  -5.648 -18.214  1.00 94.08           O  
ATOM    974  N   ASP B 124     -14.162  -0.562 -16.942  1.00 93.11           N  
ATOM    975  CA  ASP B 124     -14.449   0.832 -17.265  1.00 93.11           C  
ATOM    976  C   ASP B 124     -13.962   1.764 -16.158  1.00 93.11           C  
ATOM    977  CB  ASP B 124     -15.948   1.031 -17.499  1.00 93.11           C  
ATOM    978  O   ASP B 124     -13.344   2.794 -16.434  1.00 93.11           O  
ATOM    979  CG  ASP B 124     -16.426   0.441 -18.814  1.00 93.11           C  
ATOM    980  OD1 ASP B 124     -15.584   0.093 -19.669  1.00 93.11           O  
ATOM    981  OD2 ASP B 124     -17.658   0.325 -18.997  1.00 93.11           O  
ATOM    982  N   MET B 125     -14.273   1.334 -14.965  1.00 95.61           N  
ATOM    983  CA  MET B 125     -13.803   2.128 -13.834  1.00 95.61           C  
ATOM    984  C   MET B 125     -12.279   2.180 -13.802  1.00 95.61           C  
ATOM    985  CB  MET B 125     -14.334   1.558 -12.517  1.00 95.61           C  
ATOM    986  O   MET B 125     -11.694   3.244 -13.591  1.00 95.61           O  
ATOM    987  CG  MET B 125     -15.844   1.653 -12.373  1.00 95.61           C  
ATOM    988  SD  MET B 125     -16.455   0.863 -10.834  1.00 95.61           S  
ATOM    989  CE  MET B 125     -15.964   2.114  -9.615  1.00 95.61           C  
ATOM    990  N   GLY B 126     -11.552   1.046 -14.066  1.00 96.51           N  
ATOM    991  CA  GLY B 126     -10.100   0.973 -14.081  1.00 96.51           C  
ATOM    992  C   GLY B 126      -9.468   1.882 -15.118  1.00 96.51           C  
ATOM    993  O   GLY B 126      -8.389   2.434 -14.893  1.00 96.51           O  
ATOM    994  N   ARG B 127     -10.120   2.130 -16.202  1.00 91.95           N  
ATOM    995  CA  ARG B 127      -9.596   2.948 -17.291  1.00 91.95           C  
ATOM    996  C   ARG B 127      -9.455   4.405 -16.862  1.00 91.95           C  
ATOM    997  CB  ARG B 127     -10.500   2.849 -18.521  1.00 91.95           C  
ATOM    998  O   ARG B 127      -8.654   5.150 -17.430  1.00 91.95           O  
ATOM    999  CG  ARG B 127     -10.324   1.563 -19.313  1.00 91.95           C  
ATOM   1000  CD  ARG B 127     -11.093   1.600 -20.626  1.00 91.95           C  
ATOM   1001  NE  ARG B 127     -12.425   1.018 -20.487  1.00 91.95           N  
ATOM   1002  NH1 ARG B 127     -12.794   0.802 -22.757  1.00 91.95           N  
ATOM   1003  NH2 ARG B 127     -14.398   0.133 -21.262  1.00 91.95           N  
ATOM   1004  CZ  ARG B 127     -13.203   0.652 -21.503  1.00 91.95           C  
ATOM   1005  N   GLU B 128     -10.217   4.816 -15.864  1.00 93.73           N  
ATOM   1006  CA  GLU B 128     -10.183   6.197 -15.392  1.00 93.73           C  
ATOM   1007  C   GLU B 128      -9.032   6.418 -14.414  1.00 93.73           C  
ATOM   1008  CB  GLU B 128     -11.512   6.573 -14.732  1.00 93.73           C  
ATOM   1009  O   GLU B 128      -8.777   7.548 -13.992  1.00 93.73           O  
ATOM   1010  CG  GLU B 128     -12.701   6.540 -15.682  1.00 93.73           C  
ATOM   1011  CD  GLU B 128     -14.005   6.967 -15.026  1.00 93.73           C  
ATOM   1012  OE1 GLU B 128     -15.072   6.420 -15.385  1.00 93.73           O  
ATOM   1013  OE2 GLU B 128     -13.958   7.856 -14.147  1.00 93.73           O  
ATOM   1014  N   ILE B 129      -8.336   5.374 -14.094  1.00 95.94           N  
ATOM   1015  CA  ILE B 129      -7.327   5.460 -13.044  1.00 95.94           C  
ATOM   1016  C   ILE B 129      -5.934   5.482 -13.668  1.00 95.94           C  
ATOM   1017  CB  ILE B 129      -7.449   4.287 -12.046  1.00 95.94           C  
ATOM   1018  O   ILE B 129      -5.545   4.544 -14.367  1.00 95.94           O  
ATOM   1019  CG1 ILE B 129      -8.847   4.264 -11.417  1.00 95.94           C  
ATOM   1020  CG2 ILE B 129      -6.366   4.381 -10.968  1.00 95.94           C  
ATOM   1021  CD1 ILE B 129      -9.131   3.021 -10.585  1.00 95.94           C  
ATOM   1022  N   PRO B 130      -5.147   6.554 -13.377  1.00 93.27           N  
ATOM   1023  CA  PRO B 130      -3.759   6.553 -13.844  1.00 93.27           C  
ATOM   1024  C   PRO B 130      -2.900   5.506 -13.140  1.00 93.27           C  
ATOM   1025  CB  PRO B 130      -3.275   7.968 -13.515  1.00 93.27           C  
ATOM   1026  O   PRO B 130      -2.936   5.397 -11.911  1.00 93.27           O  
ATOM   1027  CG  PRO B 130      -4.522   8.744 -13.240  1.00 93.27           C  
ATOM   1028  CD  PRO B 130      -5.592   7.787 -12.798  1.00 93.27           C  
ATOM   1029  N   SER B 131      -2.086   4.738 -13.833  1.00 91.78           N  
ATOM   1030  CA  SER B 131      -1.308   3.626 -13.296  1.00 91.78           C  
ATOM   1031  C   SER B 131      -0.240   4.117 -12.325  1.00 91.78           C  
ATOM   1032  CB  SER B 131      -0.654   2.832 -14.428  1.00 91.78           C  
ATOM   1033  O   SER B 131       0.057   3.451 -11.331  1.00 91.78           O  
ATOM   1034  OG  SER B 131      -1.635   2.185 -15.220  1.00 91.78           O  
ATOM   1035  N   ASP B 132       0.329   5.271 -12.552  1.00 91.41           N  
ATOM   1036  CA  ASP B 132       1.445   5.755 -11.745  1.00 91.41           C  
ATOM   1037  C   ASP B 132       0.948   6.570 -10.553  1.00 91.41           C  
ATOM   1038  CB  ASP B 132       2.397   6.597 -12.597  1.00 91.41           C  
ATOM   1039  O   ASP B 132       1.677   6.762  -9.578  1.00 91.41           O  
ATOM   1040  CG  ASP B 132       1.702   7.747 -13.304  1.00 91.41           C  
ATOM   1041  OD1 ASP B 132       0.483   7.654 -13.566  1.00 91.41           O  
ATOM   1042  OD2 ASP B 132       2.380   8.753 -13.604  1.00 91.41           O  
ATOM   1043  N   ALA B 133      -0.270   7.077 -10.620  1.00 94.25           N  
ATOM   1044  CA  ALA B 133      -0.801   7.919  -9.550  1.00 94.25           C  
ATOM   1045  C   ALA B 133      -2.304   7.716  -9.388  1.00 94.25           C  
ATOM   1046  CB  ALA B 133      -0.492   9.388  -9.827  1.00 94.25           C  
ATOM   1047  O   ALA B 133      -3.093   8.624  -9.662  1.00 94.25           O  
ATOM   1048  N   PRO B 134      -2.745   6.595  -8.883  1.00 96.43           N  
ATOM   1049  CA  PRO B 134      -4.171   6.288  -8.754  1.00 96.43           C  
ATOM   1050  C   PRO B 134      -4.920   7.307  -7.899  1.00 96.43           C  
ATOM   1051  CB  PRO B 134      -4.176   4.909  -8.089  1.00 96.43           C  
ATOM   1052  O   PRO B 134      -6.130   7.485  -8.061  1.00 96.43           O  
ATOM   1053  CG  PRO B 134      -2.829   4.787  -7.452  1.00 96.43           C  
ATOM   1054  CD  PRO B 134      -1.848   5.596  -8.251  1.00 96.43           C  
ATOM   1055  N   TRP B 135      -4.318   8.023  -6.989  1.00 94.88           N  
ATOM   1056  CA  TRP B 135      -4.934   9.017  -6.115  1.00 94.88           C  
ATOM   1057  C   TRP B 135      -5.339  10.258  -6.903  1.00 94.88           C  
ATOM   1058  CB  TRP B 135      -3.977   9.405  -4.984  1.00 94.88           C  
ATOM   1059  O   TRP B 135      -6.015  11.144  -6.373  1.00 94.88           O  
ATOM   1060  CG  TRP B 135      -2.587   9.724  -5.444  1.00 94.88           C  
ATOM   1061  CD1 TRP B 135      -2.124  10.929  -5.896  1.00 94.88           C  
ATOM   1062  CD2 TRP B 135      -1.478   8.821  -5.503  1.00 94.88           C  
ATOM   1063  CE2 TRP B 135      -0.373   9.548  -6.000  1.00 94.88           C  
ATOM   1064  CE3 TRP B 135      -1.311   7.467  -5.183  1.00 94.88           C  
ATOM   1065  NE1 TRP B 135      -0.794  10.830  -6.231  1.00 94.88           N  
ATOM   1066  CH2 TRP B 135       1.018   7.638  -5.862  1.00 94.88           C  
ATOM   1067  CZ2 TRP B 135       0.883   8.964  -6.183  1.00 94.88           C  
ATOM   1068  CZ3 TRP B 135      -0.061   6.888  -5.367  1.00 94.88           C  
ATOM   1069  N   LYS B 136      -4.962  10.320  -8.187  1.00 91.30           N  
ATOM   1070  CA  LYS B 136      -5.315  11.459  -9.029  1.00 91.30           C  
ATOM   1071  C   LYS B 136      -6.526  11.144  -9.901  1.00 91.30           C  
ATOM   1072  CB  LYS B 136      -4.130  11.868  -9.905  1.00 91.30           C  
ATOM   1073  O   LYS B 136      -6.946  11.972 -10.713  1.00 91.30           O  
ATOM   1074  CG  LYS B 136      -2.999  12.542  -9.142  1.00 91.30           C  
ATOM   1075  CD  LYS B 136      -1.918  13.057 -10.084  1.00 91.30           C  
ATOM   1076  CE  LYS B 136      -0.818  13.788  -9.327  1.00 91.30           C  
ATOM   1077  NZ  LYS B 136       0.269  14.251 -10.241  1.00 91.30           N  
ATOM   1078  N   ALA B 137      -7.075   9.944  -9.781  1.00 89.27           N  
ATOM   1079  CA  ALA B 137      -8.291   9.623 -10.523  1.00 89.27           C  
ATOM   1080  C   ALA B 137      -9.429  10.566 -10.144  1.00 89.27           C  
ATOM   1081  CB  ALA B 137      -8.700   8.173 -10.274  1.00 89.27           C  
ATOM   1082  O   ALA B 137      -9.495  11.046  -9.010  1.00 89.27           O  
ATOM   1083  N   PRO B 138     -10.372  10.859 -11.094  1.00 90.18           N  
ATOM   1084  CA  PRO B 138     -11.459  11.809 -10.845  1.00 90.18           C  
ATOM   1085  C   PRO B 138     -12.291  11.445  -9.618  1.00 90.18           C  
ATOM   1086  CB  PRO B 138     -12.300  11.725 -12.121  1.00 90.18           C  
ATOM   1087  O   PRO B 138     -12.663  12.325  -8.837  1.00 90.18           O  
ATOM   1088  CG  PRO B 138     -11.346  11.275 -13.179  1.00 90.18           C  
ATOM   1089  CD  PRO B 138     -10.325  10.372 -12.548  1.00 90.18           C  
ATOM   1090  N   LEU B 139     -12.504  10.157  -9.389  1.00 94.27           N  
ATOM   1091  CA  LEU B 139     -13.325   9.727  -8.263  1.00 94.27           C  
ATOM   1092  C   LEU B 139     -12.484   8.985  -7.229  1.00 94.27           C  
ATOM   1093  CB  LEU B 139     -14.469   8.831  -8.744  1.00 94.27           C  
ATOM   1094  O   LEU B 139     -12.977   8.076  -6.558  1.00 94.27           O  
ATOM   1095  CG  LEU B 139     -15.529   9.499  -9.622  1.00 94.27           C  
ATOM   1096  CD1 LEU B 139     -16.462   8.449 -10.217  1.00 94.27           C  
ATOM   1097  CD2 LEU B 139     -16.317  10.529  -8.820  1.00 94.27           C  
ATOM   1098  N   ALA B 140     -11.249   9.375  -7.114  1.00 95.93           N  
ATOM   1099  CA  ALA B 140     -10.292   8.680  -6.257  1.00 95.93           C  
ATOM   1100  C   ALA B 140     -10.759   8.674  -4.805  1.00 95.93           C  
ATOM   1101  CB  ALA B 140      -8.913   9.325  -6.367  1.00 95.93           C  
ATOM   1102  O   ALA B 140     -10.786   7.623  -4.159  1.00 95.93           O  
ATOM   1103  N   GLU B 141     -11.177   9.822  -4.236  1.00 95.51           N  
ATOM   1104  CA  GLU B 141     -11.578   9.921  -2.836  1.00 95.51           C  
ATOM   1105  C   GLU B 141     -12.793   9.045  -2.546  1.00 95.51           C  
ATOM   1106  CB  GLU B 141     -11.877  11.375  -2.463  1.00 95.51           C  
ATOM   1107  O   GLU B 141     -12.801   8.289  -1.572  1.00 95.51           O  
ATOM   1108  CG  GLU B 141     -11.841  11.647  -0.966  1.00 95.51           C  
ATOM   1109  CD  GLU B 141     -11.936  13.125  -0.622  1.00 95.51           C  
ATOM   1110  OE1 GLU B 141     -11.964  13.467   0.582  1.00 95.51           O  
ATOM   1111  OE2 GLU B 141     -11.982  13.947  -1.564  1.00 95.51           O  
ATOM   1112  N   GLU B 142     -13.785   9.119  -3.468  1.00 96.01           N  
ATOM   1113  CA  GLU B 142     -14.996   8.322  -3.297  1.00 96.01           C  
ATOM   1114  C   GLU B 142     -14.687   6.829  -3.350  1.00 96.01           C  
ATOM   1115  CB  GLU B 142     -16.033   8.682  -4.364  1.00 96.01           C  
ATOM   1116  O   GLU B 142     -15.089   6.074  -2.461  1.00 96.01           O  
ATOM   1117  CG  GLU B 142     -17.346   7.927  -4.226  1.00 96.01           C  
ATOM   1118  CD  GLU B 142     -18.349   8.262  -5.318  1.00 96.01           C  
ATOM   1119  OE1 GLU B 142     -19.271   7.452  -5.565  1.00 96.01           O  
ATOM   1120  OE2 GLU B 142     -18.211   9.343  -5.933  1.00 96.01           O  
ATOM   1121  N   TRP B 143     -13.938   6.430  -4.290  1.00 98.26           N  
ATOM   1122  CA  TRP B 143     -13.656   5.012  -4.484  1.00 98.26           C  
ATOM   1123  C   TRP B 143     -12.719   4.489  -3.401  1.00 98.26           C  
ATOM   1124  CB  TRP B 143     -13.045   4.769  -5.867  1.00 98.26           C  
ATOM   1125  O   TRP B 143     -12.838   3.339  -2.970  1.00 98.26           O  
ATOM   1126  CG  TRP B 143     -14.000   4.984  -7.002  1.00 98.26           C  
ATOM   1127  CD1 TRP B 143     -15.358   5.123  -6.921  1.00 98.26           C  
ATOM   1128  CD2 TRP B 143     -13.669   5.080  -8.390  1.00 98.26           C  
ATOM   1129  CE2 TRP B 143     -14.877   5.278  -9.096  1.00 98.26           C  
ATOM   1130  CE3 TRP B 143     -12.467   5.019  -9.108  1.00 98.26           C  
ATOM   1131  NE1 TRP B 143     -15.891   5.300  -8.177  1.00 98.26           N  
ATOM   1132  CH2 TRP B 143     -13.726   5.351 -11.163  1.00 98.26           C  
ATOM   1133  CZ2 TRP B 143     -14.916   5.415 -10.485  1.00 98.26           C  
ATOM   1134  CZ3 TRP B 143     -12.508   5.155 -10.491  1.00 98.26           C  
ATOM   1135  N   ASP B 144     -11.806   5.329  -2.891  1.00 98.39           N  
ATOM   1136  CA  ASP B 144     -10.866   4.905  -1.859  1.00 98.39           C  
ATOM   1137  C   ASP B 144     -11.562   4.758  -0.508  1.00 98.39           C  
ATOM   1138  CB  ASP B 144      -9.706   5.897  -1.749  1.00 98.39           C  
ATOM   1139  O   ASP B 144     -11.122   3.981   0.342  1.00 98.39           O  
ATOM   1140  CG  ASP B 144      -8.476   5.300  -1.087  1.00 98.39           C  
ATOM   1141  OD1 ASP B 144      -8.255   4.075  -1.201  1.00 98.39           O  
ATOM   1142  OD2 ASP B 144      -7.723   6.062  -0.442  1.00 98.39           O  
ATOM   1143  N   ASN B 145     -12.665   5.464  -0.286  1.00 97.10           N  
ATOM   1144  CA  ASN B 145     -13.414   5.379   0.963  1.00 97.10           C  
ATOM   1145  C   ASN B 145     -14.442   4.252   0.924  1.00 97.10           C  
ATOM   1146  CB  ASN B 145     -14.099   6.713   1.269  1.00 97.10           C  
ATOM   1147  O   ASN B 145     -15.136   4.006   1.912  1.00 97.10           O  
ATOM   1148  CG  ASN B 145     -13.129   7.768   1.763  1.00 97.10           C  
ATOM   1149  ND2 ASN B 145     -13.420   9.028   1.464  1.00 97.10           N  
ATOM   1150  OD1 ASN B 145     -12.125   7.453   2.408  1.00 97.10           O  
ATOM   1151  N   MET B 146     -14.481   3.550  -0.157  1.00 97.77           N  
ATOM   1152  CA  MET B 146     -15.408   2.441  -0.365  1.00 97.77           C  
ATOM   1153  C   MET B 146     -14.672   1.105  -0.336  1.00 97.77           C  
ATOM   1154  CB  MET B 146     -16.150   2.601  -1.693  1.00 97.77           C  
ATOM   1155  O   MET B 146     -13.591   0.974  -0.913  1.00 97.77           O  
ATOM   1156  CG  MET B 146     -17.187   1.520  -1.949  1.00 97.77           C  
ATOM   1157  SD  MET B 146     -17.942   1.651  -3.617  1.00 97.77           S  
ATOM   1158  CE  MET B 146     -18.690   3.300  -3.501  1.00 97.77           C  
ATOM   1159  N   THR B 147     -15.291   0.099   0.426  1.00 98.09           N  
ATOM   1160  CA  THR B 147     -14.707  -1.238   0.393  1.00 98.09           C  
ATOM   1161  C   THR B 147     -15.110  -1.973  -0.882  1.00 98.09           C  
ATOM   1162  CB  THR B 147     -15.132  -2.063   1.621  1.00 98.09           C  
ATOM   1163  O   THR B 147     -16.092  -1.607  -1.532  1.00 98.09           O  
ATOM   1164  CG2 THR B 147     -14.827  -1.319   2.917  1.00 98.09           C  
ATOM   1165  OG1 THR B 147     -16.540  -2.322   1.552  1.00 98.09           O  
ATOM   1166  N   MET B 148     -14.433  -2.953  -1.221  1.00 98.50           N  
ATOM   1167  CA  MET B 148     -14.840  -3.788  -2.348  1.00 98.50           C  
ATOM   1168  C   MET B 148     -16.181  -4.460  -2.072  1.00 98.50           C  
ATOM   1169  CB  MET B 148     -13.776  -4.846  -2.646  1.00 98.50           C  
ATOM   1170  O   MET B 148     -16.954  -4.715  -2.997  1.00 98.50           O  
ATOM   1171  CG  MET B 148     -12.622  -4.334  -3.492  1.00 98.50           C  
ATOM   1172  SD  MET B 148     -13.185  -3.583  -5.069  1.00 98.50           S  
ATOM   1173  CE  MET B 148     -13.823  -5.056  -5.915  1.00 98.50           C  
ATOM   1174  N   LYS B 149     -16.448  -4.797  -0.785  1.00 97.91           N  
ATOM   1175  CA  LYS B 149     -17.759  -5.342  -0.440  1.00 97.91           C  
ATOM   1176  C   LYS B 149     -18.875  -4.382  -0.841  1.00 97.91           C  
ATOM   1177  CB  LYS B 149     -17.838  -5.642   1.057  1.00 97.91           C  
ATOM   1178  O   LYS B 149     -19.860  -4.792  -1.460  1.00 97.91           O  
ATOM   1179  CG  LYS B 149     -19.145  -6.291   1.490  1.00 97.91           C  
ATOM   1180  CD  LYS B 149     -19.130  -6.645   2.971  1.00 97.91           C  
ATOM   1181  CE  LYS B 149     -20.411  -7.353   3.391  1.00 97.91           C  
ATOM   1182  NZ  LYS B 149     -21.622  -6.531   3.092  1.00 97.91           N  
ATOM   1183  N   GLU B 150     -18.750  -3.094  -0.500  1.00 97.53           N  
ATOM   1184  CA  GLU B 150     -19.748  -2.090  -0.853  1.00 97.53           C  
ATOM   1185  C   GLU B 150     -19.891  -1.962  -2.367  1.00 97.53           C  
ATOM   1186  CB  GLU B 150     -19.386  -0.733  -0.242  1.00 97.53           C  
ATOM   1187  O   GLU B 150     -21.006  -1.870  -2.885  1.00 97.53           O  
ATOM   1188  CG  GLU B 150     -19.566  -0.671   1.268  1.00 97.53           C  
ATOM   1189  CD  GLU B 150     -18.985   0.589   1.890  1.00 97.53           C  
ATOM   1190  OE1 GLU B 150     -19.435   0.986   2.989  1.00 97.53           O  
ATOM   1191  OE2 GLU B 150     -18.074   1.184   1.273  1.00 97.53           O  
ATOM   1192  N   LEU B 151     -18.752  -1.930  -3.070  1.00 98.12           N  
ATOM   1193  CA  LEU B 151     -18.809  -1.833  -4.524  1.00 98.12           C  
ATOM   1194  C   LEU B 151     -19.526  -3.040  -5.122  1.00 98.12           C  
ATOM   1195  CB  LEU B 151     -17.399  -1.721  -5.109  1.00 98.12           C  
ATOM   1196  O   LEU B 151     -20.377  -2.889  -6.001  1.00 98.12           O  
ATOM   1197  CG  LEU B 151     -17.306  -1.562  -6.628  1.00 98.12           C  
ATOM   1198  CD1 LEU B 151     -18.035  -0.299  -7.074  1.00 98.12           C  
ATOM   1199  CD2 LEU B 151     -15.848  -1.530  -7.074  1.00 98.12           C  
ATOM   1200  N   LEU B 152     -19.254  -4.235  -4.602  1.00 96.66           N  
ATOM   1201  CA  LEU B 152     -19.896  -5.448  -5.097  1.00 96.66           C  
ATOM   1202  C   LEU B 152     -21.396  -5.420  -4.824  1.00 96.66           C  
ATOM   1203  CB  LEU B 152     -19.271  -6.687  -4.451  1.00 96.66           C  
ATOM   1204  O   LEU B 152     -22.195  -5.804  -5.681  1.00 96.66           O  
ATOM   1205  CG  LEU B 152     -17.793  -6.938  -4.756  1.00 96.66           C  
ATOM   1206  CD1 LEU B 152     -17.321  -8.217  -4.073  1.00 96.66           C  
ATOM   1207  CD2 LEU B 152     -17.562  -7.013  -6.261  1.00 96.66           C  
ATOM   1208  N   ASP B 153     -21.757  -4.919  -3.665  1.00 94.71           N  
ATOM   1209  CA  ASP B 153     -23.168  -4.802  -3.313  1.00 94.71           C  
ATOM   1210  C   ASP B 153     -23.895  -3.853  -4.263  1.00 94.71           C  
ATOM   1211  CB  ASP B 153     -23.323  -4.320  -1.869  1.00 94.71           C  
ATOM   1212  O   ASP B 153     -25.057  -4.080  -4.607  1.00 94.71           O  
ATOM   1213  CG  ASP B 153     -22.971  -5.387  -0.847  1.00 94.71           C  
ATOM   1214  OD1 ASP B 153     -22.927  -6.584  -1.205  1.00 94.71           O  
ATOM   1215  OD2 ASP B 153     -22.738  -5.028   0.328  1.00 94.71           O  
ATOM   1216  N   LYS B 154     -23.177  -2.904  -4.714  1.00 93.69           N  
ATOM   1217  CA  LYS B 154     -23.759  -1.913  -5.614  1.00 93.69           C  
ATOM   1218  C   LYS B 154     -23.854  -2.451  -7.038  1.00 93.69           C  
ATOM   1219  CB  LYS B 154     -22.939  -0.622  -5.594  1.00 93.69           C  
ATOM   1220  O   LYS B 154     -24.843  -2.213  -7.733  1.00 93.69           O  
ATOM   1221  CG  LYS B 154     -23.586   0.534  -6.343  1.00 93.69           C  
ATOM   1222  CD  LYS B 154     -22.741   1.798  -6.257  1.00 93.69           C  
ATOM   1223  CE  LYS B 154     -23.293   2.902  -7.148  1.00 93.69           C  
ATOM   1224  NZ  LYS B 154     -22.469   4.145  -7.065  1.00 93.69           N  
ATOM   1225  N   LEU B 155     -22.899  -3.189  -7.438  1.00 93.09           N  
ATOM   1226  CA  LEU B 155     -22.787  -3.565  -8.843  1.00 93.09           C  
ATOM   1227  C   LEU B 155     -23.498  -4.888  -9.109  1.00 93.09           C  
ATOM   1228  CB  LEU B 155     -21.316  -3.672  -9.253  1.00 93.09           C  
ATOM   1229  O   LEU B 155     -24.099  -5.071 -10.171  1.00 93.09           O  
ATOM   1230  CG  LEU B 155     -20.527  -2.362  -9.298  1.00 93.09           C  
ATOM   1231  CD1 LEU B 155     -19.077  -2.629  -9.688  1.00 93.09           C  
ATOM   1232  CD2 LEU B 155     -21.176  -1.381 -10.269  1.00 93.09           C  
ATOM   1233  N   CYS B 156     -23.440  -5.850  -8.138  1.00 92.03           N  
ATOM   1234  CA  CYS B 156     -23.950  -7.194  -8.385  1.00 92.03           C  
ATOM   1235  C   CYS B 156     -25.416  -7.304  -7.982  1.00 92.03           C  
ATOM   1236  CB  CYS B 156     -23.124  -8.230  -7.623  1.00 92.03           C  
ATOM   1237  O   CYS B 156     -25.786  -6.941  -6.864  1.00 92.03           O  
ATOM   1238  SG  CYS B 156     -21.407  -8.341  -8.175  1.00 92.03           S  
ATOM   1239  N   TRP B 157     -26.203  -7.892  -8.846  1.00 88.16           N  
ATOM   1240  CA  TRP B 157     -27.634  -8.058  -8.615  1.00 88.16           C  
ATOM   1241  C   TRP B 157     -27.949  -9.475  -8.147  1.00 88.16           C  
ATOM   1242  CB  TRP B 157     -28.425  -7.739  -9.887  1.00 88.16           C  
ATOM   1243  O   TRP B 157     -28.791  -9.672  -7.267  1.00 88.16           O  
ATOM   1244  CG  TRP B 157     -29.828  -7.278  -9.631  1.00 88.16           C  
ATOM   1245  CD1 TRP B 157     -30.220  -6.062  -9.143  1.00 88.16           C  
ATOM   1246  CD2 TRP B 157     -31.027  -8.029  -9.846  1.00 88.16           C  
ATOM   1247  CE2 TRP B 157     -32.110  -7.205  -9.468  1.00 88.16           C  
ATOM   1248  CE3 TRP B 157     -31.290  -9.320 -10.324  1.00 88.16           C  
ATOM   1249  NE1 TRP B 157     -31.591  -6.012  -9.043  1.00 88.16           N  
ATOM   1250  CH2 TRP B 157     -33.667  -8.899 -10.023  1.00 88.16           C  
ATOM   1251  CZ2 TRP B 157     -33.438  -7.632  -9.552  1.00 88.16           C  
ATOM   1252  CZ3 TRP B 157     -32.612  -9.742 -10.407  1.00 88.16           C  
ATOM   1253  N   THR B 158     -27.258 -10.456  -8.664  1.00 87.32           N  
ATOM   1254  CA  THR B 158     -27.512 -11.853  -8.332  1.00 87.32           C  
ATOM   1255  C   THR B 158     -26.492 -12.362  -7.317  1.00 87.32           C  
ATOM   1256  CB  THR B 158     -27.476 -12.742  -9.589  1.00 87.32           C  
ATOM   1257  O   THR B 158     -25.371 -11.853  -7.248  1.00 87.32           O  
ATOM   1258  CG2 THR B 158     -28.503 -12.281 -10.618  1.00 87.32           C  
ATOM   1259  OG1 THR B 158     -26.169 -12.680 -10.174  1.00 87.32           O  
ATOM   1260  N   GLU B 159     -26.879 -13.355  -6.564  1.00 85.27           N  
ATOM   1261  CA  GLU B 159     -25.980 -13.980  -5.598  1.00 85.27           C  
ATOM   1262  C   GLU B 159     -24.820 -14.682  -6.298  1.00 85.27           C  
ATOM   1263  CB  GLU B 159     -26.743 -14.974  -4.718  1.00 85.27           C  
ATOM   1264  O   GLU B 159     -23.691 -14.670  -5.803  1.00 85.27           O  
ATOM   1265  CG  GLU B 159     -25.937 -15.491  -3.535  1.00 85.27           C  
ATOM   1266  CD  GLU B 159     -25.508 -14.393  -2.575  1.00 85.27           C  
ATOM   1267  OE1 GLU B 159     -24.531 -14.596  -1.819  1.00 85.27           O  
ATOM   1268  OE2 GLU B 159     -26.155 -13.322  -2.579  1.00 85.27           O  
ATOM   1269  N   SER B 160     -25.075 -15.242  -7.444  1.00 83.97           N  
ATOM   1270  CA  SER B 160     -24.046 -15.921  -8.225  1.00 83.97           C  
ATOM   1271  C   SER B 160     -22.936 -14.958  -8.633  1.00 83.97           C  
ATOM   1272  CB  SER B 160     -24.656 -16.566  -9.470  1.00 83.97           C  
ATOM   1273  O   SER B 160     -21.753 -15.257  -8.461  1.00 83.97           O  
ATOM   1274  OG  SER B 160     -23.668 -17.260 -10.213  1.00 83.97           O  
ATOM   1275  N   ALA B 161     -23.339 -13.790  -9.109  1.00 89.50           N  
ATOM   1276  CA  ALA B 161     -22.360 -12.784  -9.511  1.00 89.50           C  
ATOM   1277  C   ALA B 161     -21.555 -12.293  -8.311  1.00 89.50           C  
ATOM   1278  CB  ALA B 161     -23.055 -11.610 -10.197  1.00 89.50           C  
ATOM   1279  O   ALA B 161     -20.334 -12.143  -8.395  1.00 89.50           O  
ATOM   1280  N   LYS B 162     -22.205 -12.131  -7.248  1.00 93.87           N  
ATOM   1281  CA  LYS B 162     -21.548 -11.650  -6.036  1.00 93.87           C  
ATOM   1282  C   LYS B 162     -20.536 -12.668  -5.518  1.00 93.87           C  
ATOM   1283  CB  LYS B 162     -22.581 -11.339  -4.952  1.00 93.87           C  
ATOM   1284  O   LYS B 162     -19.435 -12.301  -5.103  1.00 93.87           O  
ATOM   1285  CG  LYS B 162     -22.026 -10.551  -3.775  1.00 93.87           C  
ATOM   1286  CD  LYS B 162     -23.134 -10.096  -2.834  1.00 93.87           C  
ATOM   1287  CE  LYS B 162     -22.584  -9.277  -1.675  1.00 93.87           C  
ATOM   1288  NZ  LYS B 162     -23.673  -8.774  -0.785  1.00 93.87           N  
ATOM   1289  N   GLN B 163     -20.882 -13.894  -5.539  1.00 90.19           N  
ATOM   1290  CA  GLN B 163     -19.994 -14.950  -5.065  1.00 90.19           C  
ATOM   1291  C   GLN B 163     -18.744 -15.050  -5.934  1.00 90.19           C  
ATOM   1292  CB  GLN B 163     -20.724 -16.294  -5.039  1.00 90.19           C  
ATOM   1293  O   GLN B 163     -17.631 -15.175  -5.418  1.00 90.19           O  
ATOM   1294  CG  GLN B 163     -21.710 -16.436  -3.887  1.00 90.19           C  
ATOM   1295  CD  GLN B 163     -22.476 -17.745  -3.928  1.00 90.19           C  
ATOM   1296  NE2 GLN B 163     -23.268 -18.001  -2.893  1.00 90.19           N  
ATOM   1297  OE1 GLN B 163     -22.357 -18.519  -4.884  1.00 90.19           O  
ATOM   1298  N   LEU B 164     -18.946 -14.979  -7.214  1.00 90.59           N  
ATOM   1299  CA  LEU B 164     -17.805 -15.023  -8.123  1.00 90.59           C  
ATOM   1300  C   LEU B 164     -16.914 -13.800  -7.936  1.00 90.59           C  
ATOM   1301  CB  LEU B 164     -18.280 -15.106  -9.576  1.00 90.59           C  
ATOM   1302  O   LEU B 164     -15.686 -13.914  -7.939  1.00 90.59           O  
ATOM   1303  CG  LEU B 164     -17.195 -15.316 -10.633  1.00 90.59           C  
ATOM   1304  CD1 LEU B 164     -16.459 -16.628 -10.383  1.00 90.59           C  
ATOM   1305  CD2 LEU B 164     -17.800 -15.294 -12.032  1.00 90.59           C  
ATOM   1306  N   ALA B 165     -17.526 -12.652  -7.746  1.00 94.89           N  
ATOM   1307  CA  ALA B 165     -16.782 -11.417  -7.511  1.00 94.89           C  
ATOM   1308  C   ALA B 165     -15.982 -11.497  -6.214  1.00 94.89           C  
ATOM   1309  CB  ALA B 165     -17.732 -10.223  -7.474  1.00 94.89           C  
ATOM   1310  O   ALA B 165     -14.826 -11.072  -6.163  1.00 94.89           O  
ATOM   1311  N   THR B 166     -16.621 -12.044  -5.196  1.00 95.54           N  
ATOM   1312  CA  THR B 166     -15.937 -12.223  -3.920  1.00 95.54           C  
ATOM   1313  C   THR B 166     -14.716 -13.124  -4.083  1.00 95.54           C  
ATOM   1314  CB  THR B 166     -16.880 -12.818  -2.859  1.00 95.54           C  
ATOM   1315  O   THR B 166     -13.632 -12.805  -3.590  1.00 95.54           O  
ATOM   1316  CG2 THR B 166     -16.144 -13.069  -1.547  1.00 95.54           C  
ATOM   1317  OG1 THR B 166     -17.959 -11.905  -2.621  1.00 95.54           O  
ATOM   1318  N   LEU B 167     -14.897 -14.181  -4.815  1.00 93.45           N  
ATOM   1319  CA  LEU B 167     -13.783 -15.087  -5.073  1.00 93.45           C  
ATOM   1320  C   LEU B 167     -12.671 -14.378  -5.838  1.00 93.45           C  
ATOM   1321  CB  LEU B 167     -14.259 -16.311  -5.860  1.00 93.45           C  
ATOM   1322  O   LEU B 167     -11.489 -14.565  -5.540  1.00 93.45           O  
ATOM   1323  CG  LEU B 167     -13.183 -17.326  -6.250  1.00 93.45           C  
ATOM   1324  CD1 LEU B 167     -12.514 -17.896  -5.004  1.00 93.45           C  
ATOM   1325  CD2 LEU B 167     -13.784 -18.442  -7.098  1.00 93.45           C  
ATOM   1326  N   PHE B 168     -13.067 -13.531  -6.747  1.00 95.01           N  
ATOM   1327  CA  PHE B 168     -12.119 -12.771  -7.554  1.00 95.01           C  
ATOM   1328  C   PHE B 168     -11.223 -11.913  -6.670  1.00 95.01           C  
ATOM   1329  CB  PHE B 168     -12.858 -11.890  -8.566  1.00 95.01           C  
ATOM   1330  O   PHE B 168      -9.997 -11.952  -6.796  1.00 95.01           O  
ATOM   1331  CG  PHE B 168     -11.949 -11.012  -9.383  1.00 95.01           C  
ATOM   1332  CD1 PHE B 168     -12.016  -9.628  -9.277  1.00 95.01           C  
ATOM   1333  CD2 PHE B 168     -11.027 -11.571 -10.258  1.00 95.01           C  
ATOM   1334  CE1 PHE B 168     -11.176  -8.813 -10.033  1.00 95.01           C  
ATOM   1335  CE2 PHE B 168     -10.184 -10.764 -11.017  1.00 95.01           C  
ATOM   1336  CZ  PHE B 168     -10.261  -9.385 -10.903  1.00 95.01           C  
ATOM   1337  N   VAL B 169     -11.767 -11.239  -5.728  1.00 96.71           N  
ATOM   1338  CA  VAL B 169     -11.006 -10.389  -4.820  1.00 96.71           C  
ATOM   1339  C   VAL B 169     -10.120 -11.252  -3.923  1.00 96.71           C  
ATOM   1340  CB  VAL B 169     -11.934  -9.504  -3.958  1.00 96.71           C  
ATOM   1341  O   VAL B 169      -8.921 -10.997  -3.795  1.00 96.71           O  
ATOM   1342  CG1 VAL B 169     -11.129  -8.732  -2.914  1.00 96.71           C  
ATOM   1343  CG2 VAL B 169     -12.727  -8.544  -4.843  1.00 96.71           C  
ATOM   1344  N   ASN B 170     -10.681 -12.313  -3.371  1.00 95.92           N  
ATOM   1345  CA  ASN B 170      -9.942 -13.202  -2.480  1.00 95.92           C  
ATOM   1346  C   ASN B 170      -8.750 -13.840  -3.187  1.00 95.92           C  
ATOM   1347  CB  ASN B 170     -10.865 -14.284  -1.915  1.00 95.92           C  
ATOM   1348  O   ASN B 170      -7.658 -13.920  -2.621  1.00 95.92           O  
ATOM   1349  CG  ASN B 170     -11.897 -13.728  -0.954  1.00 95.92           C  
ATOM   1350  ND2 ASN B 170     -11.502 -12.732  -0.171  1.00 95.92           N  
ATOM   1351  OD1 ASN B 170     -13.040 -14.191  -0.915  1.00 95.92           O  
ATOM   1352  N   LEU B 171      -8.947 -14.190  -4.410  1.00 94.16           N  
ATOM   1353  CA  LEU B 171      -7.915 -14.876  -5.179  1.00 94.16           C  
ATOM   1354  C   LEU B 171      -6.780 -13.923  -5.538  1.00 94.16           C  
ATOM   1355  CB  LEU B 171      -8.510 -15.484  -6.452  1.00 94.16           C  
ATOM   1356  O   LEU B 171      -5.608 -14.305  -5.502  1.00 94.16           O  
ATOM   1357  CG  LEU B 171      -7.591 -16.403  -7.258  1.00 94.16           C  
ATOM   1358  CD1 LEU B 171      -7.307 -17.683  -6.480  1.00 94.16           C  
ATOM   1359  CD2 LEU B 171      -8.210 -16.722  -8.615  1.00 94.16           C  
ATOM   1360  N   CYS B 172      -7.053 -12.691  -5.782  1.00 95.14           N  
ATOM   1361  CA  CYS B 172      -6.068 -11.748  -6.299  1.00 95.14           C  
ATOM   1362  C   CYS B 172      -5.189 -11.208  -5.177  1.00 95.14           C  
ATOM   1363  CB  CYS B 172      -6.759 -10.590  -7.019  1.00 95.14           C  
ATOM   1364  O   CYS B 172      -3.982 -11.036  -5.356  1.00 95.14           O  
ATOM   1365  SG  CYS B 172      -7.451 -11.042  -8.625  1.00 95.14           S  
ATOM   1366  N   VAL B 173      -5.812 -11.045  -3.991  1.00 95.14           N  
ATOM   1367  CA  VAL B 173      -5.000 -10.332  -3.010  1.00 95.14           C  
ATOM   1368  C   VAL B 173      -5.047 -11.063  -1.671  1.00 95.14           C  
ATOM   1369  CB  VAL B 173      -5.473  -8.871  -2.837  1.00 95.14           C  
ATOM   1370  O   VAL B 173      -4.404 -10.645  -0.705  1.00 95.14           O  
ATOM   1371  CG1 VAL B 173      -5.128  -8.041  -4.073  1.00 95.14           C  
ATOM   1372  CG2 VAL B 173      -6.974  -8.825  -2.561  1.00 95.14           C  
ATOM   1373  N   THR B 174      -5.859 -12.122  -1.603  1.00 96.36           N  
ATOM   1374  CA  THR B 174      -5.928 -13.019  -0.455  1.00 96.36           C  
ATOM   1375  C   THR B 174      -6.435 -12.279   0.779  1.00 96.36           C  
ATOM   1376  CB  THR B 174      -4.554 -13.646  -0.153  1.00 96.36           C  
ATOM   1377  O   THR B 174      -5.903 -12.456   1.877  1.00 96.36           O  
ATOM   1378  CG2 THR B 174      -4.062 -14.483  -1.329  1.00 96.36           C  
ATOM   1379  OG1 THR B 174      -3.607 -12.603   0.107  1.00 96.36           O  
ATOM   1380  N   ALA B 175      -7.361 -11.397   0.639  1.00 96.82           N  
ATOM   1381  CA  ALA B 175      -8.047 -10.647   1.688  1.00 96.82           C  
ATOM   1382  C   ALA B 175      -9.555 -10.633   1.456  1.00 96.82           C  
ATOM   1383  CB  ALA B 175      -7.509  -9.220   1.761  1.00 96.82           C  
ATOM   1384  O   ALA B 175     -10.023 -10.943   0.358  1.00 96.82           O  
ATOM   1385  N   GLU B 176     -10.304 -10.279   2.566  1.00 96.91           N  
ATOM   1386  CA  GLU B 176     -11.754 -10.173   2.433  1.00 96.91           C  
ATOM   1387  C   GLU B 176     -12.151  -8.879   1.727  1.00 96.91           C  
ATOM   1388  CB  GLU B 176     -12.427 -10.250   3.806  1.00 96.91           C  
ATOM   1389  O   GLU B 176     -11.416  -7.890   1.774  1.00 96.91           O  
ATOM   1390  CG  GLU B 176     -12.170 -11.556   4.544  1.00 96.91           C  
ATOM   1391  CD  GLU B 176     -12.704 -12.775   3.810  1.00 96.91           C  
ATOM   1392  OE1 GLU B 176     -12.014 -13.819   3.786  1.00 96.91           O  
ATOM   1393  OE2 GLU B 176     -13.822 -12.685   3.254  1.00 96.91           O  
ATOM   1394  N   THR B 177     -13.330  -8.897   1.124  1.00 97.68           N  
ATOM   1395  CA  THR B 177     -13.778  -7.779   0.301  1.00 97.68           C  
ATOM   1396  C   THR B 177     -13.972  -6.526   1.151  1.00 97.68           C  
ATOM   1397  CB  THR B 177     -15.091  -8.115  -0.430  1.00 97.68           C  
ATOM   1398  O   THR B 177     -13.799  -5.407   0.664  1.00 97.68           O  
ATOM   1399  CG2 THR B 177     -14.885  -9.237  -1.442  1.00 97.68           C  
ATOM   1400  OG1 THR B 177     -16.074  -8.525   0.528  1.00 97.68           O  
ATOM   1401  N   HIS B 178     -14.299  -6.694   2.437  1.00 97.50           N  
ATOM   1402  CA  HIS B 178     -14.538  -5.535   3.289  1.00 97.50           C  
ATOM   1403  C   HIS B 178     -13.227  -4.946   3.798  1.00 97.50           C  
ATOM   1404  CB  HIS B 178     -15.438  -5.912   4.467  1.00 97.50           C  
ATOM   1405  O   HIS B 178     -13.220  -3.881   4.420  1.00 97.50           O  
ATOM   1406  CG  HIS B 178     -14.880  -7.005   5.322  1.00 97.50           C  
ATOM   1407  CD2 HIS B 178     -14.122  -6.959   6.442  1.00 97.50           C  
ATOM   1408  ND1 HIS B 178     -15.085  -8.340   5.049  1.00 97.50           N  
ATOM   1409  CE1 HIS B 178     -14.475  -9.070   5.968  1.00 97.50           C  
ATOM   1410  NE2 HIS B 178     -13.883  -8.256   6.825  1.00 97.50           N  
ATOM   1411  N   GLU B 179     -12.155  -5.573   3.494  1.00 97.30           N  
ATOM   1412  CA  GLU B 179     -10.850  -5.121   3.967  1.00 97.30           C  
ATOM   1413  C   GLU B 179     -10.131  -4.300   2.899  1.00 97.30           C  
ATOM   1414  CB  GLU B 179      -9.986  -6.313   4.384  1.00 97.30           C  
ATOM   1415  O   GLU B 179      -9.166  -3.593   3.198  1.00 97.30           O  
ATOM   1416  CG  GLU B 179     -10.553  -7.103   5.555  1.00 97.30           C  
ATOM   1417  CD  GLU B 179      -9.748  -8.351   5.882  1.00 97.30           C  
ATOM   1418  OE1 GLU B 179      -9.327  -8.513   7.050  1.00 97.30           O  
ATOM   1419  OE2 GLU B 179      -9.536  -9.173   4.963  1.00 97.30           O  
ATOM   1420  N   VAL B 180     -10.570  -4.305   1.678  1.00 98.41           N  
ATOM   1421  CA  VAL B 180      -9.789  -3.780   0.563  1.00 98.41           C  
ATOM   1422  C   VAL B 180     -10.475  -2.543  -0.011  1.00 98.41           C  
ATOM   1423  CB  VAL B 180      -9.593  -4.842  -0.543  1.00 98.41           C  
ATOM   1424  O   VAL B 180     -11.675  -2.566  -0.296  1.00 98.41           O  
ATOM   1425  CG1 VAL B 180      -8.706  -4.299  -1.661  1.00 98.41           C  
ATOM   1426  CG2 VAL B 180      -8.996  -6.119   0.045  1.00 98.41           C  
ATOM   1427  N   SER B 181      -9.715  -1.440  -0.173  1.00 98.69           N  
ATOM   1428  CA  SER B 181     -10.214  -0.248  -0.850  1.00 98.69           C  
ATOM   1429  C   SER B 181     -10.607  -0.554  -2.291  1.00 98.69           C  
ATOM   1430  CB  SER B 181      -9.164   0.863  -0.824  1.00 98.69           C  
ATOM   1431  O   SER B 181      -9.861  -1.216  -3.016  1.00 98.69           O  
ATOM   1432  OG  SER B 181      -9.472   1.870  -1.772  1.00 98.69           O  
ATOM   1433  N   ALA B 182     -11.801  -0.028  -2.711  1.00 98.69           N  
ATOM   1434  CA  ALA B 182     -12.246  -0.194  -4.092  1.00 98.69           C  
ATOM   1435  C   ALA B 182     -11.266   0.452  -5.067  1.00 98.69           C  
ATOM   1436  CB  ALA B 182     -13.642   0.397  -4.276  1.00 98.69           C  
ATOM   1437  O   ALA B 182     -10.924  -0.137  -6.095  1.00 98.69           O  
ATOM   1438  N   LEU B 183     -10.761   1.650  -4.733  1.00 98.75           N  
ATOM   1439  CA  LEU B 183      -9.821   2.338  -5.611  1.00 98.75           C  
ATOM   1440  C   LEU B 183      -8.563   1.502  -5.824  1.00 98.75           C  
ATOM   1441  CB  LEU B 183      -9.446   3.704  -5.031  1.00 98.75           C  
ATOM   1442  O   LEU B 183      -8.152   1.271  -6.963  1.00 98.75           O  
ATOM   1443  CG  LEU B 183      -8.418   4.518  -5.819  1.00 98.75           C  
ATOM   1444  CD1 LEU B 183      -8.979   4.899  -7.185  1.00 98.75           C  
ATOM   1445  CD2 LEU B 183      -8.007   5.761  -5.038  1.00 98.75           C  
ATOM   1446  N   TRP B 184      -8.020   1.062  -4.706  1.00 98.57           N  
ATOM   1447  CA  TRP B 184      -6.769   0.317  -4.804  1.00 98.57           C  
ATOM   1448  C   TRP B 184      -6.946  -0.933  -5.659  1.00 98.57           C  
ATOM   1449  CB  TRP B 184      -6.261  -0.068  -3.412  1.00 98.57           C  
ATOM   1450  O   TRP B 184      -6.129  -1.211  -6.540  1.00 98.57           O  
ATOM   1451  CG  TRP B 184      -4.941  -0.779  -3.421  1.00 98.57           C  
ATOM   1452  CD1 TRP B 184      -3.698  -0.210  -3.409  1.00 98.57           C  
ATOM   1453  CD2 TRP B 184      -4.734  -2.195  -3.449  1.00 98.57           C  
ATOM   1454  CE2 TRP B 184      -3.338  -2.413  -3.452  1.00 98.57           C  
ATOM   1455  CE3 TRP B 184      -5.593  -3.301  -3.472  1.00 98.57           C  
ATOM   1456  NE1 TRP B 184      -2.730  -1.187  -3.427  1.00 98.57           N  
ATOM   1457  CH2 TRP B 184      -3.646  -4.759  -3.498  1.00 98.57           C  
ATOM   1458  CZ2 TRP B 184      -2.783  -3.694  -3.476  1.00 98.57           C  
ATOM   1459  CZ3 TRP B 184      -5.039  -4.576  -3.496  1.00 98.57           C  
ATOM   1460  N   PHE B 185      -8.026  -1.663  -5.344  1.00 98.56           N  
ATOM   1461  CA  PHE B 185      -8.228  -2.916  -6.063  1.00 98.56           C  
ATOM   1462  C   PHE B 185      -8.439  -2.659  -7.550  1.00 98.56           C  
ATOM   1463  CB  PHE B 185      -9.425  -3.680  -5.488  1.00 98.56           C  
ATOM   1464  O   PHE B 185      -7.896  -3.376  -8.392  1.00 98.56           O  
ATOM   1465  CG  PHE B 185      -9.524  -5.103  -5.968  1.00 98.56           C  
ATOM   1466  CD1 PHE B 185     -10.423  -5.452  -6.969  1.00 98.56           C  
ATOM   1467  CD2 PHE B 185      -8.719  -6.091  -5.419  1.00 98.56           C  
ATOM   1468  CE1 PHE B 185     -10.518  -6.768  -7.415  1.00 98.56           C  
ATOM   1469  CE2 PHE B 185      -8.807  -7.409  -5.860  1.00 98.56           C  
ATOM   1470  CZ  PHE B 185      -9.708  -7.745  -6.858  1.00 98.56           C  
ATOM   1471  N   LEU B 186      -9.274  -1.640  -7.929  1.00 98.58           N  
ATOM   1472  CA  LEU B 186      -9.486  -1.276  -9.325  1.00 98.58           C  
ATOM   1473  C   LEU B 186      -8.163  -0.947 -10.008  1.00 98.58           C  
ATOM   1474  CB  LEU B 186     -10.438  -0.082  -9.430  1.00 98.58           C  
ATOM   1475  O   LEU B 186      -7.917  -1.379 -11.136  1.00 98.58           O  
ATOM   1476  CG  LEU B 186     -11.899  -0.345  -9.059  1.00 98.58           C  
ATOM   1477  CD1 LEU B 186     -12.638   0.972  -8.849  1.00 98.58           C  
ATOM   1478  CD2 LEU B 186     -12.581  -1.182 -10.136  1.00 98.58           C  
ATOM   1479  N   TRP B 187      -7.348  -0.230  -9.347  1.00 98.44           N  
ATOM   1480  CA  TRP B 187      -6.018   0.106  -9.845  1.00 98.44           C  
ATOM   1481  C   TRP B 187      -5.176  -1.150 -10.042  1.00 98.44           C  
ATOM   1482  CB  TRP B 187      -5.310   1.065  -8.883  1.00 98.44           C  
ATOM   1483  O   TRP B 187      -4.525  -1.313 -11.076  1.00 98.44           O  
ATOM   1484  CG  TRP B 187      -3.851   1.251  -9.173  1.00 98.44           C  
ATOM   1485  CD1 TRP B 187      -3.298   2.020 -10.159  1.00 98.44           C  
ATOM   1486  CD2 TRP B 187      -2.758   0.652  -8.471  1.00 98.44           C  
ATOM   1487  CE2 TRP B 187      -1.569   1.103  -9.086  1.00 98.44           C  
ATOM   1488  CE3 TRP B 187      -2.668  -0.224  -7.381  1.00 98.44           C  
ATOM   1489  NE1 TRP B 187      -1.926   1.936 -10.112  1.00 98.44           N  
ATOM   1490  CH2 TRP B 187      -0.244  -0.149  -7.577  1.00 98.44           C  
ATOM   1491  CZ2 TRP B 187      -0.303   0.707  -8.646  1.00 98.44           C  
ATOM   1492  CZ3 TRP B 187      -1.408  -0.616  -6.944  1.00 98.44           C  
ATOM   1493  N   TYR B 188      -5.183  -2.016  -9.034  1.00 97.95           N  
ATOM   1494  CA  TYR B 188      -4.422  -3.260  -9.060  1.00 97.95           C  
ATOM   1495  C   TYR B 188      -4.774  -4.089 -10.290  1.00 97.95           C  
ATOM   1496  CB  TYR B 188      -4.681  -4.076  -7.790  1.00 97.95           C  
ATOM   1497  O   TYR B 188      -3.886  -4.582 -10.989  1.00 97.95           O  
ATOM   1498  CG  TYR B 188      -3.805  -5.298  -7.664  1.00 97.95           C  
ATOM   1499  CD1 TYR B 188      -4.324  -6.575  -7.868  1.00 97.95           C  
ATOM   1500  CD2 TYR B 188      -2.457  -5.180  -7.341  1.00 97.95           C  
ATOM   1501  CE1 TYR B 188      -3.521  -7.705  -7.752  1.00 97.95           C  
ATOM   1502  CE2 TYR B 188      -1.645  -6.303  -7.222  1.00 97.95           C  
ATOM   1503  OH  TYR B 188      -1.385  -8.674  -7.312  1.00 97.95           O  
ATOM   1504  CZ  TYR B 188      -2.185  -7.559  -7.429  1.00 97.95           C  
ATOM   1505  N   VAL B 189      -6.030  -4.181 -10.628  1.00 97.85           N  
ATOM   1506  CA  VAL B 189      -6.527  -4.938 -11.772  1.00 97.85           C  
ATOM   1507  C   VAL B 189      -6.160  -4.218 -13.068  1.00 97.85           C  
ATOM   1508  CB  VAL B 189      -8.056  -5.147 -11.693  1.00 97.85           C  
ATOM   1509  O   VAL B 189      -5.662  -4.839 -14.010  1.00 97.85           O  
ATOM   1510  CG1 VAL B 189      -8.585  -5.759 -12.989  1.00 97.85           C  
ATOM   1511  CG2 VAL B 189      -8.412  -6.029 -10.498  1.00 97.85           C  
ATOM   1512  N   LYS B 190      -6.368  -2.928 -13.094  1.00 96.95           N  
ATOM   1513  CA  LYS B 190      -6.088  -2.119 -14.277  1.00 96.95           C  
ATOM   1514  C   LYS B 190      -4.636  -2.277 -14.720  1.00 96.95           C  
ATOM   1515  CB  LYS B 190      -6.395  -0.646 -14.006  1.00 96.95           C  
ATOM   1516  O   LYS B 190      -4.360  -2.459 -15.908  1.00 96.95           O  
ATOM   1517  CG  LYS B 190      -5.748   0.314 -14.994  1.00 96.95           C  
ATOM   1518  CD  LYS B 190      -6.504   0.349 -16.316  1.00 96.95           C  
ATOM   1519  CE  LYS B 190      -5.880   1.337 -17.291  1.00 96.95           C  
ATOM   1520  NZ  LYS B 190      -6.605   1.360 -18.597  1.00 96.95           N  
ATOM   1521  N   GLN B 191      -3.689  -2.223 -13.841  1.00 95.47           N  
ATOM   1522  CA  GLN B 191      -2.276  -2.251 -14.205  1.00 95.47           C  
ATOM   1523  C   GLN B 191      -1.867  -3.630 -14.715  1.00 95.47           C  
ATOM   1524  CB  GLN B 191      -1.406  -1.853 -13.012  1.00 95.47           C  
ATOM   1525  O   GLN B 191      -0.804  -3.783 -15.320  1.00 95.47           O  
ATOM   1526  CG  GLN B 191      -1.508  -2.809 -11.830  1.00 95.47           C  
ATOM   1527  CD  GLN B 191      -0.336  -2.687 -10.874  1.00 95.47           C  
ATOM   1528  NE2 GLN B 191      -0.440  -3.342  -9.723  1.00 95.47           N  
ATOM   1529  OE1 GLN B 191       0.654  -2.011 -11.168  1.00 95.47           O  
ATOM   1530  N   CYS B 192      -2.691  -4.642 -14.580  1.00 96.12           N  
ATOM   1531  CA  CYS B 192      -2.415  -5.983 -15.083  1.00 96.12           C  
ATOM   1532  C   CYS B 192      -3.005  -6.175 -16.476  1.00 96.12           C  
ATOM   1533  CB  CYS B 192      -2.977  -7.039 -14.132  1.00 96.12           C  
ATOM   1534  O   CYS B 192      -2.819  -7.225 -17.093  1.00 96.12           O  
ATOM   1535  SG  CYS B 192      -2.250  -6.989 -12.479  1.00 96.12           S  
ATOM   1536  N   GLY B 193      -3.758  -5.274 -16.934  1.00 94.31           N  
ATOM   1537  CA  GLY B 193      -4.370  -5.341 -18.252  1.00 94.31           C  
ATOM   1538  C   GLY B 193      -5.861  -5.615 -18.204  1.00 94.31           C  
ATOM   1539  O   GLY B 193      -6.466  -5.971 -19.217  1.00 94.31           O  
ATOM   1540  N   GLY B 194      -6.469  -5.573 -17.017  1.00 95.22           N  
ATOM   1541  CA  GLY B 194      -7.908  -5.724 -16.877  1.00 95.22           C  
ATOM   1542  C   GLY B 194      -8.310  -7.033 -16.224  1.00 95.22           C  
ATOM   1543  O   GLY B 194      -7.454  -7.855 -15.890  1.00 95.22           O  
ATOM   1544  N   THR B 195      -9.592  -7.246 -16.065  1.00 94.54           N  
ATOM   1545  CA  THR B 195     -10.145  -8.367 -15.313  1.00 94.54           C  
ATOM   1546  C   THR B 195      -9.858  -9.688 -16.022  1.00 94.54           C  
ATOM   1547  CB  THR B 195     -11.663  -8.209 -15.111  1.00 94.54           C  
ATOM   1548  O   THR B 195      -9.486 -10.673 -15.382  1.00 94.54           O  
ATOM   1549  CG2 THR B 195     -11.976  -7.044 -14.178  1.00 94.54           C  
ATOM   1550  OG1 THR B 195     -12.286  -7.971 -16.380  1.00 94.54           O  
ATOM   1551  N   THR B 196      -9.935  -9.701 -17.344  1.00 92.01           N  
ATOM   1552  CA  THR B 196      -9.742 -10.937 -18.095  1.00 92.01           C  
ATOM   1553  C   THR B 196      -8.277 -11.363 -18.068  1.00 92.01           C  
ATOM   1554  CB  THR B 196     -10.209 -10.782 -19.554  1.00 92.01           C  
ATOM   1555  O   THR B 196      -7.969 -12.531 -17.826  1.00 92.01           O  
ATOM   1556  CG2 THR B 196     -10.050 -12.089 -20.324  1.00 92.01           C  
ATOM   1557  OG1 THR B 196     -11.588 -10.395 -19.571  1.00 92.01           O  
ATOM   1558  N   ARG B 197      -7.397 -10.467 -18.210  1.00 94.99           N  
ATOM   1559  CA  ARG B 197      -5.968 -10.763 -18.246  1.00 94.99           C  
ATOM   1560  C   ARG B 197      -5.487 -11.302 -16.903  1.00 94.99           C  
ATOM   1561  CB  ARG B 197      -5.170  -9.514 -18.626  1.00 94.99           C  
ATOM   1562  O   ARG B 197      -4.770 -12.303 -16.851  1.00 94.99           O  
ATOM   1563  CG  ARG B 197      -3.673  -9.752 -18.741  1.00 94.99           C  
ATOM   1564  CD  ARG B 197      -3.316 -10.491 -20.023  1.00 94.99           C  
ATOM   1565  NE  ARG B 197      -3.719  -9.740 -21.209  1.00 94.99           N  
ATOM   1566  NH1 ARG B 197      -3.274 -11.449 -22.698  1.00 94.99           N  
ATOM   1567  NH2 ARG B 197      -4.078  -9.441 -23.458  1.00 94.99           N  
ATOM   1568  CZ  ARG B 197      -3.689 -10.212 -22.452  1.00 94.99           C  
ATOM   1569  N   ILE B 198      -5.856 -10.673 -15.877  1.00 96.19           N  
ATOM   1570  CA  ILE B 198      -5.323 -10.994 -14.557  1.00 96.19           C  
ATOM   1571  C   ILE B 198      -5.834 -12.364 -14.114  1.00 96.19           C  
ATOM   1572  CB  ILE B 198      -5.705  -9.917 -13.517  1.00 96.19           C  
ATOM   1573  O   ILE B 198      -5.122 -13.108 -13.435  1.00 96.19           O  
ATOM   1574  CG1 ILE B 198      -4.951 -10.154 -12.203  1.00 96.19           C  
ATOM   1575  CG2 ILE B 198      -7.218  -9.902 -13.285  1.00 96.19           C  
ATOM   1576  CD1 ILE B 198      -5.104  -9.028 -11.190  1.00 96.19           C  
ATOM   1577  N   ILE B 199      -7.043 -12.770 -14.513  1.00 92.28           N  
ATOM   1578  CA  ILE B 199      -7.645 -13.986 -13.978  1.00 92.28           C  
ATOM   1579  C   ILE B 199      -7.342 -15.162 -14.904  1.00 92.28           C  
ATOM   1580  CB  ILE B 199      -9.171 -13.828 -13.794  1.00 92.28           C  
ATOM   1581  O   ILE B 199      -7.386 -16.320 -14.482  1.00 92.28           O  
ATOM   1582  CG1 ILE B 199      -9.714 -14.922 -12.868  1.00 92.28           C  
ATOM   1583  CG2 ILE B 199      -9.884 -13.854 -15.149  1.00 92.28           C  
ATOM   1584  CD1 ILE B 199     -11.096 -14.625 -12.303  1.00 92.28           C  
ATOM   1585  N   SER B 200      -7.000 -14.939 -16.134  1.00 92.67           N  
ATOM   1586  CA  SER B 200      -6.858 -15.992 -17.134  1.00 92.67           C  
ATOM   1587  C   SER B 200      -5.523 -16.715 -16.989  1.00 92.67           C  
ATOM   1588  CB  SER B 200      -6.984 -15.413 -18.544  1.00 92.67           C  
ATOM   1589  O   SER B 200      -4.538 -16.126 -16.540  1.00 92.67           O  
ATOM   1590  OG  SER B 200      -8.267 -14.846 -18.742  1.00 92.67           O  
ATOM   1591  N   THR B 201      -5.586 -18.008 -17.324  1.00 94.34           N  
ATOM   1592  CA  THR B 201      -4.349 -18.761 -17.502  1.00 94.34           C  
ATOM   1593  C   THR B 201      -3.815 -18.598 -18.922  1.00 94.34           C  
ATOM   1594  CB  THR B 201      -4.557 -20.256 -17.197  1.00 94.34           C  
ATOM   1595  O   THR B 201      -2.775 -17.970 -19.132  1.00 94.34           O  
ATOM   1596  CG2 THR B 201      -3.249 -21.030 -17.324  1.00 94.34           C  
ATOM   1597  OG1 THR B 201      -5.057 -20.401 -15.862  1.00 94.34           O  
ATOM   1598  N   THR B 202      -4.670 -19.039 -19.861  1.00 92.63           N  
ATOM   1599  CA  THR B 202      -4.273 -18.841 -21.251  1.00 92.63           C  
ATOM   1600  C   THR B 202      -4.340 -17.363 -21.627  1.00 92.63           C  
ATOM   1601  CB  THR B 202      -5.162 -19.657 -22.207  1.00 92.63           C  
ATOM   1602  O   THR B 202      -5.369 -16.713 -21.431  1.00 92.63           O  
ATOM   1603  CG2 THR B 202      -4.717 -19.483 -23.655  1.00 92.63           C  
ATOM   1604  OG1 THR B 202      -5.082 -21.044 -21.858  1.00 92.63           O  
ATOM   1605  N   ASN B 203      -3.283 -16.840 -22.145  1.00 94.20           N  
ATOM   1606  CA  ASN B 203      -3.156 -15.435 -22.517  1.00 94.20           C  
ATOM   1607  C   ASN B 203      -3.304 -14.519 -21.306  1.00 94.20           C  
ATOM   1608  CB  ASN B 203      -4.184 -15.068 -23.589  1.00 94.20           C  
ATOM   1609  O   ASN B 203      -3.744 -13.375 -21.437  1.00 94.20           O  
ATOM   1610  CG  ASN B 203      -3.859 -13.762 -24.287  1.00 94.20           C  
ATOM   1611  ND2 ASN B 203      -4.891 -12.994 -24.618  1.00 94.20           N  
ATOM   1612  OD1 ASN B 203      -2.691 -13.446 -24.528  1.00 94.20           O  
ATOM   1613  N   GLY B 204      -3.093 -15.133 -20.078  1.00 95.61           N  
ATOM   1614  CA  GLY B 204      -3.184 -14.369 -18.844  1.00 95.61           C  
ATOM   1615  C   GLY B 204      -1.909 -14.408 -18.023  1.00 95.61           C  
ATOM   1616  O   GLY B 204      -0.869 -14.863 -18.503  1.00 95.61           O  
ATOM   1617  N   GLY B 205      -1.954 -13.917 -16.826  1.00 94.56           N  
ATOM   1618  CA  GLY B 205      -0.790 -13.779 -15.965  1.00 94.56           C  
ATOM   1619  C   GLY B 205      -0.266 -15.107 -15.452  1.00 94.56           C  
ATOM   1620  O   GLY B 205       0.869 -15.191 -14.977  1.00 94.56           O  
ATOM   1621  N   GLN B 206      -1.057 -16.190 -15.602  1.00 94.90           N  
ATOM   1622  CA  GLN B 206      -0.677 -17.488 -15.055  1.00 94.90           C  
ATOM   1623  C   GLN B 206      -0.448 -18.508 -16.167  1.00 94.90           C  
ATOM   1624  CB  GLN B 206      -1.747 -17.997 -14.088  1.00 94.90           C  
ATOM   1625  O   GLN B 206      -0.600 -19.712 -15.952  1.00 94.90           O  
ATOM   1626  CG  GLN B 206      -1.973 -17.089 -12.887  1.00 94.90           C  
ATOM   1627  CD  GLN B 206      -2.811 -15.869 -13.223  1.00 94.90           C  
ATOM   1628  NE2 GLN B 206      -2.386 -14.707 -12.739  1.00 94.90           N  
ATOM   1629  OE1 GLN B 206      -3.831 -15.971 -13.912  1.00 94.90           O  
ATOM   1630  N   GLU B 207      -0.053 -18.115 -17.318  1.00 97.14           N  
ATOM   1631  CA  GLU B 207       0.019 -18.953 -18.511  1.00 97.14           C  
ATOM   1632  C   GLU B 207       1.184 -19.935 -18.426  1.00 97.14           C  
ATOM   1633  CB  GLU B 207       0.150 -18.088 -19.768  1.00 97.14           C  
ATOM   1634  O   GLU B 207       1.092 -21.059 -18.924  1.00 97.14           O  
ATOM   1635  CG  GLU B 207       0.149 -18.885 -21.065  1.00 97.14           C  
ATOM   1636  CD  GLU B 207       0.257 -18.012 -22.305  1.00 97.14           C  
ATOM   1637  OE1 GLU B 207      -0.733 -17.910 -23.064  1.00 97.14           O  
ATOM   1638  OE2 GLU B 207       1.342 -17.426 -22.520  1.00 97.14           O  
ATOM   1639  N   ARG B 208       2.282 -19.482 -17.694  1.00 97.92           N  
ATOM   1640  CA  ARG B 208       3.495 -20.291 -17.751  1.00 97.92           C  
ATOM   1641  C   ARG B 208       4.138 -20.412 -16.373  1.00 97.92           C  
ATOM   1642  CB  ARG B 208       4.494 -19.693 -18.745  1.00 97.92           C  
ATOM   1643  O   ARG B 208       3.861 -19.608 -15.481  1.00 97.92           O  
ATOM   1644  CG  ARG B 208       3.959 -19.582 -20.164  1.00 97.92           C  
ATOM   1645  CD  ARG B 208       5.004 -19.021 -21.118  1.00 97.92           C  
ATOM   1646  NE  ARG B 208       4.650 -19.268 -22.512  1.00 97.92           N  
ATOM   1647  NH1 ARG B 208       6.309 -20.835 -22.871  1.00 97.92           N  
ATOM   1648  NH2 ARG B 208       4.872 -20.272 -24.566  1.00 97.92           N  
ATOM   1649  CZ  ARG B 208       5.278 -20.125 -23.313  1.00 97.92           C  
ATOM   1650  N   LYS B 209       4.939 -21.442 -16.209  1.00 97.88           N  
ATOM   1651  CA  LYS B 209       5.833 -21.657 -15.075  1.00 97.88           C  
ATOM   1652  C   LYS B 209       7.273 -21.850 -15.539  1.00 97.88           C  
ATOM   1653  CB  LYS B 209       5.380 -22.867 -14.256  1.00 97.88           C  
ATOM   1654  O   LYS B 209       7.523 -22.090 -16.722  1.00 97.88           O  
ATOM   1655  CG  LYS B 209       4.014 -22.699 -13.607  1.00 97.88           C  
ATOM   1656  CD  LYS B 209       3.643 -23.912 -12.763  1.00 97.88           C  
ATOM   1657  CE  LYS B 209       4.427 -23.947 -11.458  1.00 97.88           C  
ATOM   1658  NZ  LYS B 209       4.007 -25.088 -10.591  1.00 97.88           N  
ATOM   1659  N   PHE B 210       8.224 -21.786 -14.703  1.00 98.03           N  
ATOM   1660  CA  PHE B 210       9.635 -21.949 -15.029  1.00 98.03           C  
ATOM   1661  C   PHE B 210      10.061 -23.405 -14.881  1.00 98.03           C  
ATOM   1662  CB  PHE B 210      10.502 -21.055 -14.135  1.00 98.03           C  
ATOM   1663  O   PHE B 210       9.765 -24.043 -13.869  1.00 98.03           O  
ATOM   1664  CG  PHE B 210      10.298 -19.583 -14.369  1.00 98.03           C  
ATOM   1665  CD1 PHE B 210      11.077 -18.897 -15.293  1.00 98.03           C  
ATOM   1666  CD2 PHE B 210       9.326 -18.884 -13.664  1.00 98.03           C  
ATOM   1667  CE1 PHE B 210      10.890 -17.534 -15.511  1.00 98.03           C  
ATOM   1668  CE2 PHE B 210       9.134 -17.522 -13.877  1.00 98.03           C  
ATOM   1669  CZ  PHE B 210       9.918 -16.849 -14.800  1.00 98.03           C  
ATOM   1670  N   VAL B 211      10.717 -23.890 -15.880  1.00 97.32           N  
ATOM   1671  CA  VAL B 211      11.320 -25.212 -15.742  1.00 97.32           C  
ATOM   1672  C   VAL B 211      12.382 -25.184 -14.645  1.00 97.32           C  
ATOM   1673  CB  VAL B 211      11.941 -25.695 -17.072  1.00 97.32           C  
ATOM   1674  O   VAL B 211      13.334 -24.404 -14.714  1.00 97.32           O  
ATOM   1675  CG1 VAL B 211      12.621 -27.051 -16.889  1.00 97.32           C  
ATOM   1676  CG2 VAL B 211      10.873 -25.772 -18.161  1.00 97.32           C  
ATOM   1677  N   GLY B 212      12.247 -25.979 -13.637  1.00 96.50           N  
ATOM   1678  CA  GLY B 212      13.160 -26.010 -12.506  1.00 96.50           C  
ATOM   1679  C   GLY B 212      12.736 -25.097 -11.371  1.00 96.50           C  
ATOM   1680  O   GLY B 212      13.372 -25.073 -10.315  1.00 96.50           O  
ATOM   1681  N   GLY B 213      11.684 -24.271 -11.537  1.00 97.70           N  
ATOM   1682  CA  GLY B 213      11.127 -23.420 -10.499  1.00 97.70           C  
ATOM   1683  C   GLY B 213      11.529 -21.964 -10.641  1.00 97.70           C  
ATOM   1684  O   GLY B 213      12.614 -21.660 -11.141  1.00 97.70           O  
ATOM   1685  N   SER B 214      10.742 -21.102 -10.146  1.00 98.23           N  
ATOM   1686  CA  SER B 214      10.936 -19.663 -10.290  1.00 98.23           C  
ATOM   1687  C   SER B 214      12.042 -19.159  -9.369  1.00 98.23           C  
ATOM   1688  CB  SER B 214       9.635 -18.914  -9.995  1.00 98.23           C  
ATOM   1689  O   SER B 214      12.601 -18.083  -9.593  1.00 98.23           O  
ATOM   1690  OG  SER B 214       9.209 -19.151  -8.665  1.00 98.23           O  
ATOM   1691  N   GLY B 215      12.298 -19.918  -8.294  1.00 97.99           N  
ATOM   1692  CA  GLY B 215      13.381 -19.530  -7.404  1.00 97.99           C  
ATOM   1693  C   GLY B 215      14.707 -19.353  -8.120  1.00 97.99           C  
ATOM   1694  O   GLY B 215      15.584 -18.629  -7.643  1.00 97.99           O  
ATOM   1695  N   GLN B 216      14.870 -19.914  -9.301  1.00 98.01           N  
ATOM   1696  CA  GLN B 216      16.105 -19.894 -10.076  1.00 98.01           C  
ATOM   1697  C   GLN B 216      16.442 -18.480 -10.540  1.00 98.01           C  
ATOM   1698  CB  GLN B 216      15.999 -20.831 -11.281  1.00 98.01           C  
ATOM   1699  O   GLN B 216      17.613 -18.143 -10.724  1.00 98.01           O  
ATOM   1700  CG  GLN B 216      15.980 -22.308 -10.912  1.00 98.01           C  
ATOM   1701  CD  GLN B 216      16.008 -23.216 -12.127  1.00 98.01           C  
ATOM   1702  NE2 GLN B 216      14.830 -23.622 -12.591  1.00 98.01           N  
ATOM   1703  OE1 GLN B 216      17.078 -23.550 -12.645  1.00 98.01           O  
ATOM   1704  N   VAL B 217      15.397 -17.670 -10.710  1.00 98.53           N  
ATOM   1705  CA  VAL B 217      15.654 -16.311 -11.174  1.00 98.53           C  
ATOM   1706  C   VAL B 217      16.623 -15.614 -10.222  1.00 98.53           C  
ATOM   1707  CB  VAL B 217      14.347 -15.496 -11.295  1.00 98.53           C  
ATOM   1708  O   VAL B 217      17.683 -15.142 -10.641  1.00 98.53           O  
ATOM   1709  CG1 VAL B 217      14.648 -14.042 -11.653  1.00 98.53           C  
ATOM   1710  CG2 VAL B 217      13.421 -16.125 -12.335  1.00 98.53           C  
ATOM   1711  N   SER B 218      16.334 -15.626  -8.954  1.00 98.77           N  
ATOM   1712  CA  SER B 218      17.173 -14.985  -7.947  1.00 98.77           C  
ATOM   1713  C   SER B 218      18.468 -15.760  -7.730  1.00 98.77           C  
ATOM   1714  CB  SER B 218      16.418 -14.856  -6.624  1.00 98.77           C  
ATOM   1715  O   SER B 218      19.531 -15.165  -7.546  1.00 98.77           O  
ATOM   1716  OG  SER B 218      15.260 -14.054  -6.781  1.00 98.77           O  
ATOM   1717  N   GLU B 219      18.416 -17.069  -7.794  1.00 98.63           N  
ATOM   1718  CA  GLU B 219      19.590 -17.913  -7.593  1.00 98.63           C  
ATOM   1719  C   GLU B 219      20.641 -17.662  -8.671  1.00 98.63           C  
ATOM   1720  CB  GLU B 219      19.194 -19.392  -7.578  1.00 98.63           C  
ATOM   1721  O   GLU B 219      21.833 -17.567  -8.373  1.00 98.63           O  
ATOM   1722  CG  GLU B 219      18.366 -19.794  -6.367  1.00 98.63           C  
ATOM   1723  CD  GLU B 219      17.666 -21.134  -6.537  1.00 98.63           C  
ATOM   1724  OE1 GLU B 219      16.906 -21.541  -5.629  1.00 98.63           O  
ATOM   1725  OE2 GLU B 219      17.881 -21.782  -7.585  1.00 98.63           O  
ATOM   1726  N   ARG B 220      20.226 -17.524  -9.919  1.00 98.39           N  
ATOM   1727  CA  ARG B 220      21.160 -17.284 -11.014  1.00 98.39           C  
ATOM   1728  C   ARG B 220      21.792 -15.900 -10.902  1.00 98.39           C  
ATOM   1729  CB  ARG B 220      20.456 -17.430 -12.364  1.00 98.39           C  
ATOM   1730  O   ARG B 220      22.962 -15.717 -11.242  1.00 98.39           O  
ATOM   1731  CG  ARG B 220      19.973 -18.842 -12.657  1.00 98.39           C  
ATOM   1732  CD  ARG B 220      21.132 -19.783 -12.957  1.00 98.39           C  
ATOM   1733  NE  ARG B 220      20.661 -21.100 -13.376  1.00 98.39           N  
ATOM   1734  NH1 ARG B 220      21.303 -20.856 -15.582  1.00 98.39           N  
ATOM   1735  NH2 ARG B 220      20.293 -22.793 -14.884  1.00 98.39           N  
ATOM   1736  CZ  ARG B 220      20.753 -21.580 -14.613  1.00 98.39           C  
ATOM   1737  N   ILE B 221      21.025 -14.929 -10.470  1.00 98.72           N  
ATOM   1738  CA  ILE B 221      21.593 -13.602 -10.257  1.00 98.72           C  
ATOM   1739  C   ILE B 221      22.616 -13.654  -9.125  1.00 98.72           C  
ATOM   1740  CB  ILE B 221      20.495 -12.562  -9.941  1.00 98.72           C  
ATOM   1741  O   ILE B 221      23.672 -13.022  -9.204  1.00 98.72           O  
ATOM   1742  CG1 ILE B 221      19.538 -12.417 -11.129  1.00 98.72           C  
ATOM   1743  CG2 ILE B 221      21.120 -11.212  -9.573  1.00 98.72           C  
ATOM   1744  CD1 ILE B 221      18.345 -11.512 -10.857  1.00 98.72           C  
ATOM   1745  N   MET B 222      22.227 -14.388  -8.061  1.00 98.60           N  
ATOM   1746  CA  MET B 222      23.170 -14.565  -6.960  1.00 98.60           C  
ATOM   1747  C   MET B 222      24.484 -15.157  -7.460  1.00 98.60           C  
ATOM   1748  CB  MET B 222      22.570 -15.463  -5.877  1.00 98.60           C  
ATOM   1749  O   MET B 222      25.561 -14.728  -7.041  1.00 98.60           O  
ATOM   1750  CG  MET B 222      23.480 -15.665  -4.676  1.00 98.60           C  
ATOM   1751  SD  MET B 222      22.735 -16.762  -3.407  1.00 98.60           S  
ATOM   1752  CE  MET B 222      24.225 -17.255  -2.497  1.00 98.60           C  
ATOM   1753  N   ASP B 223      24.410 -16.133  -8.389  1.00 97.83           N  
ATOM   1754  CA  ASP B 223      25.606 -16.740  -8.966  1.00 97.83           C  
ATOM   1755  C   ASP B 223      26.441 -15.704  -9.714  1.00 97.83           C  
ATOM   1756  CB  ASP B 223      25.227 -17.888  -9.904  1.00 97.83           C  
ATOM   1757  O   ASP B 223      27.671 -15.707  -9.623  1.00 97.83           O  
ATOM   1758  CG  ASP B 223      24.630 -19.078  -9.174  1.00 97.83           C  
ATOM   1759  OD1 ASP B 223      24.806 -19.188  -7.941  1.00 97.83           O  
ATOM   1760  OD2 ASP B 223      23.980 -19.915  -9.837  1.00 97.83           O  
ATOM   1761  N   LEU B 224      25.749 -14.816 -10.406  1.00 96.72           N  
ATOM   1762  CA  LEU B 224      26.425 -13.763 -11.156  1.00 96.72           C  
ATOM   1763  C   LEU B 224      27.114 -12.782 -10.213  1.00 96.72           C  
ATOM   1764  CB  LEU B 224      25.431 -13.019 -12.050  1.00 96.72           C  
ATOM   1765  O   LEU B 224      28.237 -12.346 -10.477  1.00 96.72           O  
ATOM   1766  CG  LEU B 224      24.849 -13.810 -13.223  1.00 96.72           C  
ATOM   1767  CD1 LEU B 224      23.739 -13.013 -13.900  1.00 96.72           C  
ATOM   1768  CD2 LEU B 224      25.944 -14.168 -14.222  1.00 96.72           C  
ATOM   1769  N   LEU B 225      26.534 -12.428  -9.065  1.00 97.35           N  
ATOM   1770  CA  LEU B 225      27.015 -11.403  -8.145  1.00 97.35           C  
ATOM   1771  C   LEU B 225      28.035 -11.983  -7.171  1.00 97.35           C  
ATOM   1772  CB  LEU B 225      25.847 -10.785  -7.372  1.00 97.35           C  
ATOM   1773  O   LEU B 225      28.851 -11.249  -6.609  1.00 97.35           O  
ATOM   1774  CG  LEU B 225      24.866  -9.940  -8.186  1.00 97.35           C  
ATOM   1775  CD1 LEU B 225      23.695  -9.500  -7.315  1.00 97.35           C  
ATOM   1776  CD2 LEU B 225      25.574  -8.732  -8.790  1.00 97.35           C  
ATOM   1777  N   GLY B 226      28.009 -13.319  -6.914  1.00 95.43           N  
ATOM   1778  CA  GLY B 226      28.969 -14.014  -6.071  1.00 95.43           C  
ATOM   1779  C   GLY B 226      28.902 -13.589  -4.616  1.00 95.43           C  
ATOM   1780  O   GLY B 226      27.826 -13.582  -4.015  1.00 95.43           O  
ATOM   1781  N   ASP B 227      29.992 -13.177  -4.098  1.00 94.25           N  
ATOM   1782  CA  ASP B 227      30.143 -12.904  -2.672  1.00 94.25           C  
ATOM   1783  C   ASP B 227      29.485 -11.578  -2.294  1.00 94.25           C  
ATOM   1784  CB  ASP B 227      31.622 -12.887  -2.283  1.00 94.25           C  
ATOM   1785  O   ASP B 227      29.424 -11.224  -1.115  1.00 94.25           O  
ATOM   1786  CG  ASP B 227      32.261 -14.264  -2.321  1.00 94.25           C  
ATOM   1787  OD1 ASP B 227      31.537 -15.276  -2.198  1.00 94.25           O  
ATOM   1788  OD2 ASP B 227      33.500 -14.338  -2.471  1.00 94.25           O  
ATOM   1789  N   ARG B 228      28.921 -10.896  -3.239  1.00 97.18           N  
ATOM   1790  CA  ARG B 228      28.238  -9.633  -2.979  1.00 97.18           C  
ATOM   1791  C   ARG B 228      26.868  -9.870  -2.351  1.00 97.18           C  
ATOM   1792  CB  ARG B 228      28.090  -8.826  -4.270  1.00 97.18           C  
ATOM   1793  O   ARG B 228      26.267  -8.950  -1.794  1.00 97.18           O  
ATOM   1794  CG  ARG B 228      29.412  -8.361  -4.860  1.00 97.18           C  
ATOM   1795  CD  ARG B 228      29.219  -7.677  -6.207  1.00 97.18           C  
ATOM   1796  NE  ARG B 228      30.493  -7.278  -6.796  1.00 97.18           N  
ATOM   1797  NH1 ARG B 228      30.098  -5.008  -6.623  1.00 97.18           N  
ATOM   1798  NH2 ARG B 228      32.063  -5.769  -7.526  1.00 97.18           N  
ATOM   1799  CZ  ARG B 228      30.882  -6.019  -6.981  1.00 97.18           C  
ATOM   1800  N   VAL B 229      26.399 -11.092  -2.415  1.00 98.59           N  
ATOM   1801  CA  VAL B 229      25.140 -11.458  -1.773  1.00 98.59           C  
ATOM   1802  C   VAL B 229      25.421 -12.143  -0.438  1.00 98.59           C  
ATOM   1803  CB  VAL B 229      24.289 -12.378  -2.676  1.00 98.59           C  
ATOM   1804  O   VAL B 229      26.011 -13.226  -0.400  1.00 98.59           O  
ATOM   1805  CG1 VAL B 229      22.966 -12.726  -1.997  1.00 98.59           C  
ATOM   1806  CG2 VAL B 229      24.041 -11.715  -4.029  1.00 98.59           C  
ATOM   1807  N   LYS B 230      25.034 -11.483   0.602  1.00 97.76           N  
ATOM   1808  CA  LYS B 230      25.239 -12.021   1.944  1.00 97.76           C  
ATOM   1809  C   LYS B 230      23.935 -12.559   2.525  1.00 97.76           C  
ATOM   1810  CB  LYS B 230      25.822 -10.951   2.869  1.00 97.76           C  
ATOM   1811  O   LYS B 230      22.983 -11.804   2.734  1.00 97.76           O  
ATOM   1812  CG  LYS B 230      27.047 -10.246   2.304  1.00 97.76           C  
ATOM   1813  CD  LYS B 230      28.249 -11.180   2.242  1.00 97.76           C  
ATOM   1814  CE  LYS B 230      29.503 -10.448   1.782  1.00 97.76           C  
ATOM   1815  NZ  LYS B 230      30.654 -11.383   1.598  1.00 97.76           N  
ATOM   1816  N   LEU B 231      23.876 -13.882   2.868  1.00 97.01           N  
ATOM   1817  CA  LEU B 231      22.678 -14.511   3.413  1.00 97.01           C  
ATOM   1818  C   LEU B 231      22.675 -14.446   4.936  1.00 97.01           C  
ATOM   1819  CB  LEU B 231      22.581 -15.968   2.953  1.00 97.01           C  
ATOM   1820  O   LEU B 231      23.699 -14.140   5.551  1.00 97.01           O  
ATOM   1821  CG  LEU B 231      22.562 -16.202   1.441  1.00 97.01           C  
ATOM   1822  CD1 LEU B 231      22.572 -17.696   1.136  1.00 97.01           C  
ATOM   1823  CD2 LEU B 231      21.347 -15.530   0.811  1.00 97.01           C  
ATOM   1824  N   GLU B 232      21.547 -14.685   5.556  1.00 94.21           N  
ATOM   1825  CA  GLU B 232      21.370 -14.693   7.005  1.00 94.21           C  
ATOM   1826  C   GLU B 232      21.881 -13.399   7.631  1.00 94.21           C  
ATOM   1827  CB  GLU B 232      22.085 -15.896   7.627  1.00 94.21           C  
ATOM   1828  O   GLU B 232      22.574 -13.427   8.650  1.00 94.21           O  
ATOM   1829  CG  GLU B 232      21.554 -17.240   7.151  1.00 94.21           C  
ATOM   1830  CD  GLU B 232      22.230 -18.424   7.824  1.00 94.21           C  
ATOM   1831  OE1 GLU B 232      21.651 -18.991   8.779  1.00 94.21           O  
ATOM   1832  OE2 GLU B 232      23.347 -18.788   7.394  1.00 94.21           O  
ATOM   1833  N   ARG B 233      21.585 -12.353   6.844  1.00 95.58           N  
ATOM   1834  CA  ARG B 233      21.984 -11.027   7.307  1.00 95.58           C  
ATOM   1835  C   ARG B 233      20.778 -10.100   7.414  1.00 95.58           C  
ATOM   1836  CB  ARG B 233      23.029 -10.422   6.367  1.00 95.58           C  
ATOM   1837  O   ARG B 233      20.665  -9.130   6.662  1.00 95.58           O  
ATOM   1838  CG  ARG B 233      24.428 -10.986   6.557  1.00 95.58           C  
ATOM   1839  CD  ARG B 233      24.514 -12.440   6.115  1.00 95.58           C  
ATOM   1840  NE  ARG B 233      25.863 -12.974   6.280  1.00 95.58           N  
ATOM   1841  NH1 ARG B 233      25.181 -15.157   6.608  1.00 95.58           N  
ATOM   1842  NH2 ARG B 233      27.412 -14.630   6.644  1.00 95.58           N  
ATOM   1843  CZ  ARG B 233      26.149 -14.253   6.510  1.00 95.58           C  
ATOM   1844  N   PRO B 234      19.900 -10.321   8.424  1.00 93.97           N  
ATOM   1845  CA  PRO B 234      18.770  -9.406   8.600  1.00 93.97           C  
ATOM   1846  C   PRO B 234      19.206  -8.004   9.019  1.00 93.97           C  
ATOM   1847  CB  PRO B 234      17.944 -10.074   9.702  1.00 93.97           C  
ATOM   1848  O   PRO B 234      19.929  -7.848  10.006  1.00 93.97           O  
ATOM   1849  CG  PRO B 234      18.915 -10.944  10.433  1.00 93.97           C  
ATOM   1850  CD  PRO B 234      20.042 -11.287   9.502  1.00 93.97           C  
ATOM   1851  N   VAL B 235      18.745  -7.025   8.306  1.00 98.00           N  
ATOM   1852  CA  VAL B 235      19.084  -5.640   8.620  1.00 98.00           C  
ATOM   1853  C   VAL B 235      18.177  -5.126   9.736  1.00 98.00           C  
ATOM   1854  CB  VAL B 235      18.966  -4.731   7.375  1.00 98.00           C  
ATOM   1855  O   VAL B 235      16.951  -5.223   9.642  1.00 98.00           O  
ATOM   1856  CG1 VAL B 235      19.158  -3.265   7.757  1.00 98.00           C  
ATOM   1857  CG2 VAL B 235      19.981  -5.148   6.313  1.00 98.00           C  
ATOM   1858  N   ILE B 236      18.713  -4.471  10.756  1.00 92.86           N  
ATOM   1859  CA  ILE B 236      17.910  -4.063  11.904  1.00 92.86           C  
ATOM   1860  C   ILE B 236      18.071  -2.563  12.139  1.00 92.86           C  
ATOM   1861  CB  ILE B 236      18.301  -4.850  13.175  1.00 92.86           C  
ATOM   1862  O   ILE B 236      17.292  -1.957  12.879  1.00 92.86           O  
ATOM   1863  CG1 ILE B 236      19.788  -4.650  13.491  1.00 92.86           C  
ATOM   1864  CG2 ILE B 236      17.971  -6.336  13.014  1.00 92.86           C  
ATOM   1865  CD1 ILE B 236      20.176  -5.032  14.912  1.00 92.86           C  
ATOM   1866  N   TYR B 237      19.128  -1.972  11.486  1.00 91.87           N  
ATOM   1867  CA  TYR B 237      19.397  -0.566  11.766  1.00 91.87           C  
ATOM   1868  C   TYR B 237      20.014   0.123  10.555  1.00 91.87           C  
ATOM   1869  CB  TYR B 237      20.327  -0.427  12.975  1.00 91.87           C  
ATOM   1870  O   TYR B 237      20.931  -0.413   9.928  1.00 91.87           O  
ATOM   1871  CG  TYR B 237      20.490   0.994  13.456  1.00 91.87           C  
ATOM   1872  CD1 TYR B 237      21.668   1.699  13.220  1.00 91.87           C  
ATOM   1873  CD2 TYR B 237      19.468   1.634  14.148  1.00 91.87           C  
ATOM   1874  CE1 TYR B 237      21.823   3.009  13.663  1.00 91.87           C  
ATOM   1875  CE2 TYR B 237      19.612   2.943  14.596  1.00 91.87           C  
ATOM   1876  OH  TYR B 237      20.940   4.918  14.789  1.00 91.87           O  
ATOM   1877  CZ  TYR B 237      20.791   3.622  14.348  1.00 91.87           C  
ATOM   1878  N   ILE B 238      19.502   1.286  10.156  1.00 94.08           N  
ATOM   1879  CA  ILE B 238      20.052   2.112   9.087  1.00 94.08           C  
ATOM   1880  C   ILE B 238      20.276   3.534   9.596  1.00 94.08           C  
ATOM   1881  CB  ILE B 238      19.127   2.126   7.849  1.00 94.08           C  
ATOM   1882  O   ILE B 238      19.332   4.202  10.026  1.00 94.08           O  
ATOM   1883  CG1 ILE B 238      18.975   0.710   7.280  1.00 94.08           C  
ATOM   1884  CG2 ILE B 238      19.661   3.089   6.786  1.00 94.08           C  
ATOM   1885  CD1 ILE B 238      18.005   0.613   6.111  1.00 94.08           C  
ATOM   1886  N   ASP B 239      21.507   3.934   9.577  1.00 89.67           N  
ATOM   1887  CA  ASP B 239      21.923   5.256  10.037  1.00 89.67           C  
ATOM   1888  C   ASP B 239      22.460   6.096   8.881  1.00 89.67           C  
ATOM   1889  CB  ASP B 239      22.981   5.133  11.135  1.00 89.67           C  
ATOM   1890  O   ASP B 239      23.449   5.725   8.244  1.00 89.67           O  
ATOM   1891  CG  ASP B 239      23.312   6.463  11.791  1.00 89.67           C  
ATOM   1892  OD1 ASP B 239      22.713   7.493  11.416  1.00 89.67           O  
ATOM   1893  OD2 ASP B 239      24.183   6.480  12.688  1.00 89.67           O  
ATOM   1894  N   GLN B 240      21.651   7.122   8.583  1.00 84.34           N  
ATOM   1895  CA  GLN B 240      22.061   7.981   7.477  1.00 84.34           C  
ATOM   1896  C   GLN B 240      22.823   9.202   7.982  1.00 84.34           C  
ATOM   1897  CB  GLN B 240      20.845   8.421   6.660  1.00 84.34           C  
ATOM   1898  O   GLN B 240      22.442   9.806   8.988  1.00 84.34           O  
ATOM   1899  CG  GLN B 240      20.061   7.266   6.052  1.00 84.34           C  
ATOM   1900  CD  GLN B 240      18.921   7.732   5.166  1.00 84.34           C  
ATOM   1901  NE2 GLN B 240      17.694   7.596   5.657  1.00 84.34           N  
ATOM   1902  OE1 GLN B 240      19.142   8.212   4.049  1.00 84.34           O  
ATOM   1903  N   THR B 241      24.061   9.373   7.393  1.00 70.75           N  
ATOM   1904  CA  THR B 241      24.734  10.662   7.507  1.00 70.75           C  
ATOM   1905  C   THR B 241      24.622  11.448   6.203  1.00 70.75           C  
ATOM   1906  CB  THR B 241      26.218  10.487   7.878  1.00 70.75           C  
ATOM   1907  O   THR B 241      23.981  10.995   5.253  1.00 70.75           O  
ATOM   1908  CG2 THR B 241      26.372   9.680   9.163  1.00 70.75           C  
ATOM   1909  OG1 THR B 241      26.893   9.804   6.814  1.00 70.75           O  
ATOM   1910  N   ARG B 242      25.169  12.771   6.148  1.00 67.50           N  
ATOM   1911  CA  ARG B 242      25.047  13.596   4.950  1.00 67.50           C  
ATOM   1912  C   ARG B 242      25.791  12.968   3.776  1.00 67.50           C  
ATOM   1913  CB  ARG B 242      25.577  15.007   5.212  1.00 67.50           C  
ATOM   1914  O   ARG B 242      25.367  13.098   2.625  1.00 67.50           O  
ATOM   1915  CG  ARG B 242      24.592  15.911   5.935  1.00 67.50           C  
ATOM   1916  CD  ARG B 242      25.105  17.341   6.033  1.00 67.50           C  
ATOM   1917  NE  ARG B 242      24.166  18.203   6.745  1.00 67.50           N  
ATOM   1918  NH1 ARG B 242      25.459  20.109   6.566  1.00 67.50           N  
ATOM   1919  NH2 ARG B 242      23.435  20.188   7.639  1.00 67.50           N  
ATOM   1920  CZ  ARG B 242      24.355  19.498   6.982  1.00 67.50           C  
ATOM   1921  N   GLU B 243      26.863  12.105   4.072  1.00 76.97           N  
ATOM   1922  CA  GLU B 243      27.703  11.623   2.980  1.00 76.97           C  
ATOM   1923  C   GLU B 243      27.534  10.120   2.777  1.00 76.97           C  
ATOM   1924  CB  GLU B 243      29.173  11.956   3.245  1.00 76.97           C  
ATOM   1925  O   GLU B 243      27.769   9.607   1.681  1.00 76.97           O  
ATOM   1926  CG  GLU B 243      29.487  13.444   3.186  1.00 76.97           C  
ATOM   1927  CD  GLU B 243      30.974  13.748   3.268  1.00 76.97           C  
ATOM   1928  OE1 GLU B 243      31.361  14.930   3.128  1.00 76.97           O  
ATOM   1929  OE2 GLU B 243      31.759  12.795   3.472  1.00 76.97           O  
ATOM   1930  N   ASN B 244      27.104   9.536   3.794  1.00 85.10           N  
ATOM   1931  CA  ASN B 244      27.072   8.081   3.686  1.00 85.10           C  
ATOM   1932  C   ASN B 244      25.958   7.480   4.539  1.00 85.10           C  
ATOM   1933  CB  ASN B 244      28.424   7.484   4.080  1.00 85.10           C  
ATOM   1934  O   ASN B 244      25.266   8.200   5.260  1.00 85.10           O  
ATOM   1935  CG  ASN B 244      29.542   7.900   3.144  1.00 85.10           C  
ATOM   1936  ND2 ASN B 244      30.713   8.177   3.706  1.00 85.10           N  
ATOM   1937  OD1 ASN B 244      29.354   7.972   1.927  1.00 85.10           O  
ATOM   1938  N   VAL B 245      25.677   6.123   4.356  1.00 92.06           N  
ATOM   1939  CA  VAL B 245      24.685   5.384   5.131  1.00 92.06           C  
ATOM   1940  C   VAL B 245      25.335   4.158   5.767  1.00 92.06           C  
ATOM   1941  CB  VAL B 245      23.485   4.958   4.256  1.00 92.06           C  
ATOM   1942  O   VAL B 245      26.146   3.478   5.134  1.00 92.06           O  
ATOM   1943  CG1 VAL B 245      22.423   4.258   5.101  1.00 92.06           C  
ATOM   1944  CG2 VAL B 245      22.890   6.170   3.540  1.00 92.06           C  
ATOM   1945  N   LEU B 246      25.149   4.051   6.992  1.00 89.57           N  
ATOM   1946  CA  LEU B 246      25.616   2.868   7.706  1.00 89.57           C  
ATOM   1947  C   LEU B 246      24.475   1.881   7.929  1.00 89.57           C  
ATOM   1948  CB  LEU B 246      26.235   3.262   9.050  1.00 89.57           C  
ATOM   1949  O   LEU B 246      23.435   2.244   8.484  1.00 89.57           O  
ATOM   1950  CG  LEU B 246      27.624   3.899   8.995  1.00 89.57           C  
ATOM   1951  CD1 LEU B 246      27.930   4.616  10.306  1.00 89.57           C  
ATOM   1952  CD2 LEU B 246      28.685   2.845   8.697  1.00 89.57           C  
ATOM   1953  N   VAL B 247      24.650   0.608   7.557  1.00 95.74           N  
ATOM   1954  CA  VAL B 247      23.632  -0.429   7.693  1.00 95.74           C  
ATOM   1955  C   VAL B 247      24.133  -1.526   8.629  1.00 95.74           C  
ATOM   1956  CB  VAL B 247      23.248  -1.031   6.323  1.00 95.74           C  
ATOM   1957  O   VAL B 247      25.229  -2.060   8.440  1.00 95.74           O  
ATOM   1958  CG1 VAL B 247      22.184  -2.114   6.488  1.00 95.74           C  
ATOM   1959  CG2 VAL B 247      22.759   0.064   5.377  1.00 95.74           C  
ATOM   1960  N   GLU B 248      23.357  -1.810   9.594  1.00 89.31           N  
ATOM   1961  CA  GLU B 248      23.740  -2.830  10.566  1.00 89.31           C  
ATOM   1962  C   GLU B 248      22.822  -4.046  10.480  1.00 89.31           C  
ATOM   1963  CB  GLU B 248      23.721  -2.255  11.984  1.00 89.31           C  
ATOM   1964  O   GLU B 248      21.605  -3.904  10.347  1.00 89.31           O  
ATOM   1965  CG  GLU B 248      24.193  -3.233  13.050  1.00 89.31           C  
ATOM   1966  CD  GLU B 248      24.120  -2.667  14.459  1.00 89.31           C  
ATOM   1967  OE1 GLU B 248      24.488  -3.380  15.420  1.00 89.31           O  
ATOM   1968  OE2 GLU B 248      23.691  -1.500  14.603  1.00 89.31           O  
ATOM   1969  N   THR B 249      23.430  -5.290  10.540  1.00 93.49           N  
ATOM   1970  CA  THR B 249      22.653  -6.524  10.533  1.00 93.49           C  
ATOM   1971  C   THR B 249      22.497  -7.073  11.948  1.00 93.49           C  
ATOM   1972  CB  THR B 249      23.306  -7.590   9.634  1.00 93.49           C  
ATOM   1973  O   THR B 249      23.136  -6.585  12.883  1.00 93.49           O  
ATOM   1974  CG2 THR B 249      23.498  -7.069   8.214  1.00 93.49           C  
ATOM   1975  OG1 THR B 249      24.583  -7.948  10.178  1.00 93.49           O  
ATOM   1976  N   LEU B 250      21.604  -7.983  12.123  1.00 86.56           N  
ATOM   1977  CA  LEU B 250      21.276  -8.564  13.420  1.00 86.56           C  
ATOM   1978  C   LEU B 250      22.504  -9.209  14.054  1.00 86.56           C  
ATOM   1979  CB  LEU B 250      20.158  -9.599  13.277  1.00 86.56           C  
ATOM   1980  O   LEU B 250      22.660  -9.190  15.277  1.00 86.56           O  
ATOM   1981  CG  LEU B 250      19.560 -10.136  14.579  1.00 86.56           C  
ATOM   1982  CD1 LEU B 250      18.881  -9.011  15.353  1.00 86.56           C  
ATOM   1983  CD2 LEU B 250      18.575 -11.264  14.290  1.00 86.56           C  
ATOM   1984  N   ASN B 251      23.405  -9.819  13.200  1.00 81.49           N  
ATOM   1985  CA  ASN B 251      24.631 -10.411  13.725  1.00 81.49           C  
ATOM   1986  C   ASN B 251      25.714  -9.358  13.941  1.00 81.49           C  
ATOM   1987  CB  ASN B 251      25.138 -11.512  12.792  1.00 81.49           C  
ATOM   1988  O   ASN B 251      26.890  -9.693  14.094  1.00 81.49           O  
ATOM   1989  CG  ASN B 251      25.482 -10.993  11.409  1.00 81.49           C  
ATOM   1990  ND2 ASN B 251      26.083 -11.846  10.589  1.00 81.49           N  
ATOM   1991  OD1 ASN B 251      25.209  -9.835  11.082  1.00 81.49           O  
ATOM   1992  N   HIS B 252      25.378  -7.958  13.835  1.00 81.64           N  
ATOM   1993  CA  HIS B 252      26.155  -6.780  14.202  1.00 81.64           C  
ATOM   1994  C   HIS B 252      27.261  -6.510  13.187  1.00 81.64           C  
ATOM   1995  CB  HIS B 252      26.755  -6.948  15.599  1.00 81.64           C  
ATOM   1996  O   HIS B 252      28.263  -5.868  13.509  1.00 81.64           O  
ATOM   1997  CG  HIS B 252      25.731  -7.098  16.678  1.00 81.64           C  
ATOM   1998  CD2 HIS B 252      25.464  -8.128  17.515  1.00 81.64           C  
ATOM   1999  ND1 HIS B 252      24.829  -6.104  16.991  1.00 81.64           N  
ATOM   2000  CE1 HIS B 252      24.051  -6.518  17.977  1.00 81.64           C  
ATOM   2001  NE2 HIS B 252      24.416  -7.743  18.313  1.00 81.64           N  
ATOM   2002  N   GLU B 253      27.152  -6.990  11.914  1.00 86.05           N  
ATOM   2003  CA  GLU B 253      28.003  -6.543  10.816  1.00 86.05           C  
ATOM   2004  C   GLU B 253      27.596  -5.155  10.332  1.00 86.05           C  
ATOM   2005  CB  GLU B 253      27.953  -7.541   9.655  1.00 86.05           C  
ATOM   2006  O   GLU B 253      26.410  -4.819  10.320  1.00 86.05           O  
ATOM   2007  CG  GLU B 253      28.566  -8.895   9.981  1.00 86.05           C  
ATOM   2008  CD  GLU B 253      28.565  -9.853   8.801  1.00 86.05           C  
ATOM   2009  OE1 GLU B 253      29.112 -10.972   8.927  1.00 86.05           O  
ATOM   2010  OE2 GLU B 253      28.013  -9.482   7.741  1.00 86.05           O  
ATOM   2011  N   MET B 254      28.614  -4.342   9.995  1.00 88.52           N  
ATOM   2012  CA  MET B 254      28.345  -2.975   9.560  1.00 88.52           C  
ATOM   2013  C   MET B 254      28.736  -2.781   8.098  1.00 88.52           C  
ATOM   2014  CB  MET B 254      29.095  -1.973  10.439  1.00 88.52           C  
ATOM   2015  O   MET B 254      29.802  -3.230   7.672  1.00 88.52           O  
ATOM   2016  CG  MET B 254      28.623  -1.951  11.883  1.00 88.52           C  
ATOM   2017  SD  MET B 254      26.907  -1.323  12.053  1.00 88.52           S  
ATOM   2018  CE  MET B 254      27.164   0.426  11.641  1.00 88.52           C  
ATOM   2019  N   TYR B 255      27.888  -2.178   7.363  1.00 92.37           N  
ATOM   2020  CA  TYR B 255      28.143  -1.845   5.966  1.00 92.37           C  
ATOM   2021  C   TYR B 255      28.003  -0.346   5.728  1.00 92.37           C  
ATOM   2022  CB  TYR B 255      27.186  -2.611   5.047  1.00 92.37           C  
ATOM   2023  O   TYR B 255      27.026   0.269   6.160  1.00 92.37           O  
ATOM   2024  CG  TYR B 255      27.330  -4.111   5.136  1.00 92.37           C  
ATOM   2025  CD1 TYR B 255      28.099  -4.813   4.210  1.00 92.37           C  
ATOM   2026  CD2 TYR B 255      26.696  -4.829   6.144  1.00 92.37           C  
ATOM   2027  CE1 TYR B 255      28.232  -6.195   4.286  1.00 92.37           C  
ATOM   2028  CE2 TYR B 255      26.823  -6.212   6.230  1.00 92.37           C  
ATOM   2029  OH  TYR B 255      27.721  -8.253   5.379  1.00 92.37           O  
ATOM   2030  CZ  TYR B 255      27.592  -6.885   5.299  1.00 92.37           C  
ATOM   2031  N   GLU B 256      29.021   0.163   5.110  1.00 91.18           N  
ATOM   2032  CA  GLU B 256      28.980   1.576   4.744  1.00 91.18           C  
ATOM   2033  C   GLU B 256      28.764   1.751   3.243  1.00 91.18           C  
ATOM   2034  CB  GLU B 256      30.268   2.281   5.176  1.00 91.18           C  
ATOM   2035  O   GLU B 256      29.457   1.130   2.435  1.00 91.18           O  
ATOM   2036  CG  GLU B 256      30.232   3.792   4.995  1.00 91.18           C  
ATOM   2037  CD  GLU B 256      31.504   4.482   5.461  1.00 91.18           C  
ATOM   2038  OE1 GLU B 256      31.625   5.716   5.282  1.00 91.18           O  
ATOM   2039  OE2 GLU B 256      32.386   3.784   6.009  1.00 91.18           O  
ATOM   2040  N   ALA B 257      27.716   2.572   2.878  1.00 94.23           N  
ATOM   2041  CA  ALA B 257      27.402   2.781   1.466  1.00 94.23           C  
ATOM   2042  C   ALA B 257      26.950   4.216   1.211  1.00 94.23           C  
ATOM   2043  CB  ALA B 257      26.327   1.798   1.010  1.00 94.23           C  
ATOM   2044  O   ALA B 257      26.690   4.968   2.154  1.00 94.23           O  
ATOM   2045  N   LYS B 258      26.970   4.569  -0.076  1.00 94.71           N  
ATOM   2046  CA  LYS B 258      26.452   5.881  -0.453  1.00 94.71           C  
ATOM   2047  C   LYS B 258      24.926   5.891  -0.449  1.00 94.71           C  
ATOM   2048  CB  LYS B 258      26.975   6.290  -1.830  1.00 94.71           C  
ATOM   2049  O   LYS B 258      24.307   6.888  -0.070  1.00 94.71           O  
ATOM   2050  CG  LYS B 258      28.478   6.524  -1.877  1.00 94.71           C  
ATOM   2051  CD  LYS B 258      28.927   6.996  -3.254  1.00 94.71           C  
ATOM   2052  CE  LYS B 258      30.434   7.212  -3.308  1.00 94.71           C  
ATOM   2053  NZ  LYS B 258      30.881   7.658  -4.661  1.00 94.71           N  
ATOM   2054  N   TYR B 259      24.330   4.841  -0.845  1.00 98.15           N  
ATOM   2055  CA  TYR B 259      22.878   4.734  -0.936  1.00 98.15           C  
ATOM   2056  C   TYR B 259      22.401   3.367  -0.461  1.00 98.15           C  
ATOM   2057  CB  TYR B 259      22.409   4.980  -2.373  1.00 98.15           C  
ATOM   2058  O   TYR B 259      23.179   2.410  -0.424  1.00 98.15           O  
ATOM   2059  CG  TYR B 259      22.747   6.356  -2.895  1.00 98.15           C  
ATOM   2060  CD1 TYR B 259      21.919   7.444  -2.632  1.00 98.15           C  
ATOM   2061  CD2 TYR B 259      23.894   6.570  -3.652  1.00 98.15           C  
ATOM   2062  CE1 TYR B 259      22.225   8.714  -3.112  1.00 98.15           C  
ATOM   2063  CE2 TYR B 259      24.210   7.834  -4.137  1.00 98.15           C  
ATOM   2064  OH  TYR B 259      23.679  10.153  -4.339  1.00 98.15           O  
ATOM   2065  CZ  TYR B 259      23.371   8.898  -3.862  1.00 98.15           C  
ATOM   2066  N   VAL B 260      21.098   3.268  -0.105  1.00 98.68           N  
ATOM   2067  CA  VAL B 260      20.454   2.014   0.274  1.00 98.68           C  
ATOM   2068  C   VAL B 260      19.183   1.817  -0.548  1.00 98.68           C  
ATOM   2069  CB  VAL B 260      20.124   1.980   1.783  1.00 98.68           C  
ATOM   2070  O   VAL B 260      18.435   2.768  -0.784  1.00 98.68           O  
ATOM   2071  CG1 VAL B 260      19.292   0.745   2.125  1.00 98.68           C  
ATOM   2072  CG2 VAL B 260      21.408   2.010   2.610  1.00 98.68           C  
ATOM   2073  N   ILE B 261      18.991   0.641  -1.064  1.00 98.90           N  
ATOM   2074  CA  ILE B 261      17.700   0.252  -1.621  1.00 98.90           C  
ATOM   2075  C   ILE B 261      16.991  -0.700  -0.661  1.00 98.90           C  
ATOM   2076  CB  ILE B 261      17.859  -0.407  -3.009  1.00 98.90           C  
ATOM   2077  O   ILE B 261      17.531  -1.751  -0.306  1.00 98.90           O  
ATOM   2078  CG1 ILE B 261      18.379   0.614  -4.028  1.00 98.90           C  
ATOM   2079  CG2 ILE B 261      16.533  -1.017  -3.472  1.00 98.90           C  
ATOM   2080  CD1 ILE B 261      18.668   0.025  -5.402  1.00 98.90           C  
ATOM   2081  N   SER B 262      15.815  -0.315  -0.197  1.00 98.79           N  
ATOM   2082  CA  SER B 262      14.960  -1.228   0.555  1.00 98.79           C  
ATOM   2083  C   SER B 262      13.989  -1.960  -0.366  1.00 98.79           C  
ATOM   2084  CB  SER B 262      14.181  -0.471   1.631  1.00 98.79           C  
ATOM   2085  O   SER B 262      12.985  -1.390  -0.797  1.00 98.79           O  
ATOM   2086  OG  SER B 262      13.373  -1.358   2.385  1.00 98.79           O  
ATOM   2087  N   ALA B 263      14.248  -3.222  -0.640  1.00 98.64           N  
ATOM   2088  CA  ALA B 263      13.445  -4.024  -1.560  1.00 98.64           C  
ATOM   2089  C   ALA B 263      12.568  -5.016  -0.801  1.00 98.64           C  
ATOM   2090  CB  ALA B 263      14.344  -4.761  -2.548  1.00 98.64           C  
ATOM   2091  O   ALA B 263      12.386  -6.154  -1.238  1.00 98.64           O  
ATOM   2092  N   ILE B 264      12.069  -4.670   0.337  1.00 97.48           N  
ATOM   2093  CA  ILE B 264      11.208  -5.499   1.174  1.00 97.48           C  
ATOM   2094  C   ILE B 264       9.795  -4.918   1.195  1.00 97.48           C  
ATOM   2095  CB  ILE B 264      11.761  -5.616   2.612  1.00 97.48           C  
ATOM   2096  O   ILE B 264       9.592  -3.752   0.849  1.00 97.48           O  
ATOM   2097  CG1 ILE B 264      11.871  -4.229   3.256  1.00 97.48           C  
ATOM   2098  CG2 ILE B 264      13.115  -6.330   2.613  1.00 97.48           C  
ATOM   2099  CD1 ILE B 264      12.301  -4.258   4.717  1.00 97.48           C  
ATOM   2100  N   PRO B 265       8.786  -5.762   1.534  1.00 95.08           N  
ATOM   2101  CA  PRO B 265       7.443  -5.193   1.671  1.00 95.08           C  
ATOM   2102  C   PRO B 265       7.385  -4.055   2.687  1.00 95.08           C  
ATOM   2103  CB  PRO B 265       6.602  -6.384   2.137  1.00 95.08           C  
ATOM   2104  O   PRO B 265       8.106  -4.078   3.688  1.00 95.08           O  
ATOM   2105  CG  PRO B 265       7.387  -7.589   1.729  1.00 95.08           C  
ATOM   2106  CD  PRO B 265       8.848  -7.243   1.768  1.00 95.08           C  
ATOM   2107  N   PRO B 266       6.506  -3.086   2.458  1.00 94.74           N  
ATOM   2108  CA  PRO B 266       6.454  -1.913   3.334  1.00 94.74           C  
ATOM   2109  C   PRO B 266       6.286  -2.283   4.806  1.00 94.74           C  
ATOM   2110  CB  PRO B 266       5.233  -1.146   2.821  1.00 94.74           C  
ATOM   2111  O   PRO B 266       6.960  -1.715   5.669  1.00 94.74           O  
ATOM   2112  CG  PRO B 266       5.160  -1.472   1.364  1.00 94.74           C  
ATOM   2113  CD  PRO B 266       5.559  -2.907   1.176  1.00 94.74           C  
ATOM   2114  N   THR B 267       5.462  -3.268   5.125  1.00 90.26           N  
ATOM   2115  CA  THR B 267       5.168  -3.614   6.511  1.00 90.26           C  
ATOM   2116  C   THR B 267       6.419  -4.131   7.216  1.00 90.26           C  
ATOM   2117  CB  THR B 267       4.052  -4.670   6.599  1.00 90.26           C  
ATOM   2118  O   THR B 267       6.585  -3.932   8.422  1.00 90.26           O  
ATOM   2119  CG2 THR B 267       2.677  -4.033   6.427  1.00 90.26           C  
ATOM   2120  OG1 THR B 267       4.245  -5.648   5.569  1.00 90.26           O  
ATOM   2121  N   LEU B 268       7.307  -4.718   6.513  1.00 93.63           N  
ATOM   2122  CA  LEU B 268       8.510  -5.283   7.116  1.00 93.63           C  
ATOM   2123  C   LEU B 268       9.510  -4.186   7.465  1.00 93.63           C  
ATOM   2124  CB  LEU B 268       9.157  -6.298   6.170  1.00 93.63           C  
ATOM   2125  O   LEU B 268      10.447  -4.416   8.233  1.00 93.63           O  
ATOM   2126  CG  LEU B 268       8.448  -7.646   6.033  1.00 93.63           C  
ATOM   2127  CD1 LEU B 268       9.260  -8.585   5.148  1.00 93.63           C  
ATOM   2128  CD2 LEU B 268       8.210  -8.267   7.405  1.00 93.63           C  
ATOM   2129  N   GLY B 269       9.302  -2.987   6.909  1.00 92.08           N  
ATOM   2130  CA  GLY B 269      10.119  -1.842   7.277  1.00 92.08           C  
ATOM   2131  C   GLY B 269      10.068  -1.525   8.759  1.00 92.08           C  
ATOM   2132  O   GLY B 269      10.990  -0.910   9.300  1.00 92.08           O  
ATOM   2133  N   MET B 270       9.065  -1.982   9.469  1.00 90.92           N  
ATOM   2134  CA  MET B 270       8.880  -1.720  10.894  1.00 90.92           C  
ATOM   2135  C   MET B 270       9.898  -2.493  11.726  1.00 90.92           C  
ATOM   2136  CB  MET B 270       7.461  -2.089  11.329  1.00 90.92           C  
ATOM   2137  O   MET B 270      10.121  -2.174  12.895  1.00 90.92           O  
ATOM   2138  CG  MET B 270       6.390  -1.162  10.777  1.00 90.92           C  
ATOM   2139  SD  MET B 270       4.725  -1.530  11.454  1.00 90.92           S  
ATOM   2140  CE  MET B 270       4.464  -3.193  10.777  1.00 90.92           C  
ATOM   2141  N   LYS B 271      10.510  -3.469  11.150  1.00 89.58           N  
ATOM   2142  CA  LYS B 271      11.499  -4.275  11.861  1.00 89.58           C  
ATOM   2143  C   LYS B 271      12.877  -3.622  11.813  1.00 89.58           C  
ATOM   2144  CB  LYS B 271      11.566  -5.685  11.272  1.00 89.58           C  
ATOM   2145  O   LYS B 271      13.824  -4.114  12.430  1.00 89.58           O  
ATOM   2146  CG  LYS B 271      10.318  -6.520  11.520  1.00 89.58           C  
ATOM   2147  CD  LYS B 271      10.492  -7.947  11.017  1.00 89.58           C  
ATOM   2148  CE  LYS B 271       9.261  -8.796  11.306  1.00 89.58           C  
ATOM   2149  NZ  LYS B 271       9.353  -9.472  12.634  1.00 89.58           N  
ATOM   2150  N   ILE B 272      13.021  -2.492  11.142  1.00 94.19           N  
ATOM   2151  CA  ILE B 272      14.289  -1.787  10.985  1.00 94.19           C  
ATOM   2152  C   ILE B 272      14.220  -0.437  11.694  1.00 94.19           C  
ATOM   2153  CB  ILE B 272      14.646  -1.592   9.494  1.00 94.19           C  
ATOM   2154  O   ILE B 272      13.249   0.307  11.534  1.00 94.19           O  
ATOM   2155  CG1 ILE B 272      14.715  -2.946   8.780  1.00 94.19           C  
ATOM   2156  CG2 ILE B 272      15.966  -0.829   9.351  1.00 94.19           C  
ATOM   2157  CD1 ILE B 272      14.875  -2.842   7.270  1.00 94.19           C  
ATOM   2158  N   HIS B 273      15.188  -0.137  12.567  1.00 92.09           N  
ATOM   2159  CA  HIS B 273      15.309   1.182  13.178  1.00 92.09           C  
ATOM   2160  C   HIS B 273      16.068   2.143  12.270  1.00 92.09           C  
ATOM   2161  CB  HIS B 273      16.007   1.081  14.536  1.00 92.09           C  
ATOM   2162  O   HIS B 273      17.086   1.774  11.681  1.00 92.09           O  
ATOM   2163  CG  HIS B 273      15.184   0.400  15.584  1.00 92.09           C  
ATOM   2164  CD2 HIS B 273      15.163  -0.888  16.000  1.00 92.09           C  
ATOM   2165  ND1 HIS B 273      14.242   1.065  16.338  1.00 92.09           N  
ATOM   2166  CE1 HIS B 273      13.676   0.213  17.176  1.00 92.09           C  
ATOM   2167  NE2 HIS B 273      14.217  -0.979  16.991  1.00 92.09           N  
ATOM   2168  N   PHE B 274      15.519   3.319  12.054  1.00 90.76           N  
ATOM   2169  CA  PHE B 274      16.120   4.306  11.165  1.00 90.76           C  
ATOM   2170  C   PHE B 274      16.634   5.504  11.955  1.00 90.76           C  
ATOM   2171  CB  PHE B 274      15.110   4.768  10.110  1.00 90.76           C  
ATOM   2172  O   PHE B 274      15.997   5.940  12.916  1.00 90.76           O  
ATOM   2173  CG  PHE B 274      14.648   3.670   9.191  1.00 90.76           C  
ATOM   2174  CD1 PHE B 274      15.298   3.433   7.986  1.00 90.76           C  
ATOM   2175  CD2 PHE B 274      13.562   2.873   9.533  1.00 90.76           C  
ATOM   2176  CE1 PHE B 274      14.872   2.417   7.133  1.00 90.76           C  
ATOM   2177  CE2 PHE B 274      13.131   1.856   8.686  1.00 90.76           C  
ATOM   2178  CZ  PHE B 274      13.786   1.630   7.486  1.00 90.76           C  
ATOM   2179  N   ASN B 275      17.809   5.989  11.596  1.00 84.64           N  
ATOM   2180  CA  ASN B 275      18.373   7.226  12.125  1.00 84.64           C  
ATOM   2181  C   ASN B 275      18.890   8.129  11.008  1.00 84.64           C  
ATOM   2182  CB  ASN B 275      19.491   6.923  13.124  1.00 84.64           C  
ATOM   2183  O   ASN B 275      19.889   7.812  10.361  1.00 84.64           O  
ATOM   2184  CG  ASN B 275      19.985   8.164  13.842  1.00 84.64           C  
ATOM   2185  ND2 ASN B 275      21.255   8.160  14.228  1.00 84.64           N  
ATOM   2186  OD1 ASN B 275      19.230   9.118  14.049  1.00 84.64           O  
ATOM   2187  N   PRO B 276      18.201   9.339  10.816  1.00 84.26           N  
ATOM   2188  CA  PRO B 276      17.024   9.768  11.574  1.00 84.26           C  
ATOM   2189  C   PRO B 276      15.799   8.898  11.304  1.00 84.26           C  
ATOM   2190  CB  PRO B 276      16.794  11.201  11.087  1.00 84.26           C  
ATOM   2191  O   PRO B 276      15.789   8.119  10.347  1.00 84.26           O  
ATOM   2192  CG  PRO B 276      17.373  11.234   9.710  1.00 84.26           C  
ATOM   2193  CD  PRO B 276      18.474  10.216   9.631  1.00 84.26           C  
ATOM   2194  N   PRO B 277      14.701   8.939  12.225  1.00 83.13           N  
ATOM   2195  CA  PRO B 277      13.470   8.190  11.961  1.00 83.13           C  
ATOM   2196  C   PRO B 277      12.845   8.539  10.613  1.00 83.13           C  
ATOM   2197  CB  PRO B 277      12.551   8.606  13.113  1.00 83.13           C  
ATOM   2198  O   PRO B 277      13.036   9.649  10.109  1.00 83.13           O  
ATOM   2199  CG  PRO B 277      13.474   9.102  14.178  1.00 83.13           C  
ATOM   2200  CD  PRO B 277      14.685   9.700  13.520  1.00 83.13           C  
ATOM   2201  N   LEU B 278      12.189   7.597   9.993  1.00 91.87           N  
ATOM   2202  CA  LEU B 278      11.486   7.877   8.746  1.00 91.87           C  
ATOM   2203  C   LEU B 278      10.451   8.980   8.941  1.00 91.87           C  
ATOM   2204  CB  LEU B 278      10.807   6.612   8.217  1.00 91.87           C  
ATOM   2205  O   LEU B 278       9.956   9.183  10.052  1.00 91.87           O  
ATOM   2206  CG  LEU B 278      11.733   5.465   7.808  1.00 91.87           C  
ATOM   2207  CD1 LEU B 278      10.917   4.233   7.433  1.00 91.87           C  
ATOM   2208  CD2 LEU B 278      12.633   5.890   6.653  1.00 91.87           C  
ATOM   2209  N   PRO B 279      10.127   9.764   7.858  1.00 88.85           N  
ATOM   2210  CA  PRO B 279       9.111  10.813   7.968  1.00 88.85           C  
ATOM   2211  C   PRO B 279       7.756  10.277   8.423  1.00 88.85           C  
ATOM   2212  CB  PRO B 279       9.027  11.373   6.546  1.00 88.85           C  
ATOM   2213  O   PRO B 279       7.425   9.118   8.157  1.00 88.85           O  
ATOM   2214  CG  PRO B 279      10.334  11.014   5.916  1.00 88.85           C  
ATOM   2215  CD  PRO B 279      10.795   9.704   6.488  1.00 88.85           C  
ATOM   2216  N   MET B 280       6.934  11.084   9.090  1.00 85.48           N  
ATOM   2217  CA  MET B 280       5.665  10.723   9.717  1.00 85.48           C  
ATOM   2218  C   MET B 280       4.732  10.055   8.712  1.00 85.48           C  
ATOM   2219  CB  MET B 280       4.991  11.957  10.318  1.00 85.48           C  
ATOM   2220  O   MET B 280       4.138   9.017   9.006  1.00 85.48           O  
ATOM   2221  CG  MET B 280       3.612  11.682  10.896  1.00 85.48           C  
ATOM   2222  SD  MET B 280       2.712  13.221  11.329  1.00 85.48           S  
ATOM   2223  CE  MET B 280       2.345  13.856   9.669  1.00 85.48           C  
ATOM   2224  N   MET B 281       4.652  10.647   7.518  1.00 92.91           N  
ATOM   2225  CA  MET B 281       3.714  10.148   6.516  1.00 92.91           C  
ATOM   2226  C   MET B 281       4.071   8.725   6.098  1.00 92.91           C  
ATOM   2227  CB  MET B 281       3.696  11.064   5.292  1.00 92.91           C  
ATOM   2228  O   MET B 281       3.187   7.888   5.912  1.00 92.91           O  
ATOM   2229  CG  MET B 281       2.985  12.387   5.526  1.00 92.91           C  
ATOM   2230  SD  MET B 281       1.232  12.164   6.019  1.00 92.91           S  
ATOM   2231  CE  MET B 281       0.517  11.646   4.434  1.00 92.91           C  
ATOM   2232  N   ARG B 282       5.308   8.430   5.955  1.00 94.19           N  
ATOM   2233  CA  ARG B 282       5.735   7.079   5.605  1.00 94.19           C  
ATOM   2234  C   ARG B 282       5.490   6.111   6.758  1.00 94.19           C  
ATOM   2235  CB  ARG B 282       7.215   7.067   5.217  1.00 94.19           C  
ATOM   2236  O   ARG B 282       5.001   4.999   6.548  1.00 94.19           O  
ATOM   2237  CG  ARG B 282       7.704   5.725   4.696  1.00 94.19           C  
ATOM   2238  CD  ARG B 282       9.128   5.811   4.165  1.00 94.19           C  
ATOM   2239  NE  ARG B 282       9.550   4.557   3.546  1.00 94.19           N  
ATOM   2240  NH1 ARG B 282       8.697   5.060   1.459  1.00 94.19           N  
ATOM   2241  NH2 ARG B 282       9.762   3.062   1.816  1.00 94.19           N  
ATOM   2242  CZ  ARG B 282       9.335   4.229   2.275  1.00 94.19           C  
ATOM   2243  N   ASN B 283       5.826   6.517   8.001  1.00 90.48           N  
ATOM   2244  CA  ASN B 283       5.570   5.675   9.164  1.00 90.48           C  
ATOM   2245  C   ASN B 283       4.090   5.327   9.291  1.00 90.48           C  
ATOM   2246  CB  ASN B 283       6.067   6.357  10.441  1.00 90.48           C  
ATOM   2247  O   ASN B 283       3.740   4.185   9.595  1.00 90.48           O  
ATOM   2248  CG  ASN B 283       7.538   6.105  10.704  1.00 90.48           C  
ATOM   2249  ND2 ASN B 283       8.176   7.016  11.428  1.00 90.48           N  
ATOM   2250  OD1 ASN B 283       8.097   5.099  10.259  1.00 90.48           O  
ATOM   2251  N   GLN B 284       3.242   6.296   8.975  1.00 91.78           N  
ATOM   2252  CA  GLN B 284       1.804   6.052   9.036  1.00 91.78           C  
ATOM   2253  C   GLN B 284       1.363   5.086   7.941  1.00 91.78           C  
ATOM   2254  CB  GLN B 284       1.031   7.367   8.920  1.00 91.78           C  
ATOM   2255  O   GLN B 284       0.541   4.199   8.182  1.00 91.78           O  
ATOM   2256  CG  GLN B 284       1.115   8.242  10.163  1.00 91.78           C  
ATOM   2257  CD  GLN B 284       0.359   7.660  11.343  1.00 91.78           C  
ATOM   2258  NE2 GLN B 284       0.987   7.671  12.513  1.00 91.78           N  
ATOM   2259  OE1 GLN B 284      -0.781   7.205  11.203  1.00 91.78           O  
ATOM   2260  N   MET B 285       1.917   5.183   6.823  1.00 95.16           N  
ATOM   2261  CA  MET B 285       1.561   4.302   5.715  1.00 95.16           C  
ATOM   2262  C   MET B 285       1.941   2.858   6.024  1.00 95.16           C  
ATOM   2263  CB  MET B 285       2.244   4.758   4.424  1.00 95.16           C  
ATOM   2264  O   MET B 285       1.109   1.956   5.911  1.00 95.16           O  
ATOM   2265  CG  MET B 285       1.903   3.903   3.215  1.00 95.16           C  
ATOM   2266  SD  MET B 285       3.191   3.984   1.910  1.00 95.16           S  
ATOM   2267  CE  MET B 285       4.514   3.031   2.707  1.00 95.16           C  
ATOM   2268  N   ILE B 286       3.202   2.603   6.468  1.00 93.78           N  
ATOM   2269  CA  ILE B 286       3.725   1.249   6.614  1.00 93.78           C  
ATOM   2270  C   ILE B 286       2.968   0.519   7.721  1.00 93.78           C  
ATOM   2271  CB  ILE B 286       5.240   1.258   6.918  1.00 93.78           C  
ATOM   2272  O   ILE B 286       2.867  -0.710   7.707  1.00 93.78           O  
ATOM   2273  CG1 ILE B 286       5.518   2.011   8.224  1.00 93.78           C  
ATOM   2274  CG2 ILE B 286       6.021   1.874   5.753  1.00 93.78           C  
ATOM   2275  CD1 ILE B 286       6.969   1.944   8.680  1.00 93.78           C  
ATOM   2276  N   THR B 287       2.345   1.254   8.676  1.00 91.12           N  
ATOM   2277  CA  THR B 287       1.604   0.628   9.766  1.00 91.12           C  
ATOM   2278  C   THR B 287       0.165   0.340   9.346  1.00 91.12           C  
ATOM   2279  CB  THR B 287       1.606   1.514  11.025  1.00 91.12           C  
ATOM   2280  O   THR B 287      -0.567  -0.352  10.056  1.00 91.12           O  
ATOM   2281  CG2 THR B 287       3.028   1.774  11.512  1.00 91.12           C  
ATOM   2282  OG1 THR B 287       0.981   2.767  10.721  1.00 91.12           O  
ATOM   2283  N   ARG B 288      -0.260   0.690   8.184  1.00 94.67           N  
ATOM   2284  CA  ARG B 288      -1.674   0.610   7.832  1.00 94.67           C  
ATOM   2285  C   ARG B 288      -1.886  -0.288   6.617  1.00 94.67           C  
ATOM   2286  CB  ARG B 288      -2.240   2.005   7.557  1.00 94.67           C  
ATOM   2287  O   ARG B 288      -3.021  -0.505   6.190  1.00 94.67           O  
ATOM   2288  CG  ARG B 288      -2.420   2.854   8.805  1.00 94.67           C  
ATOM   2289  CD  ARG B 288      -2.751   4.299   8.461  1.00 94.67           C  
ATOM   2290  NE  ARG B 288      -3.154   5.056   9.644  1.00 94.67           N  
ATOM   2291  NH1 ARG B 288      -1.008   5.331  10.453  1.00 94.67           N  
ATOM   2292  NH2 ARG B 288      -2.791   6.204  11.599  1.00 94.67           N  
ATOM   2293  CZ  ARG B 288      -2.317   5.529  10.563  1.00 94.67           C  
ATOM   2294  N   VAL B 289      -0.811  -0.765   6.035  1.00 95.51           N  
ATOM   2295  CA  VAL B 289      -0.973  -1.558   4.821  1.00 95.51           C  
ATOM   2296  C   VAL B 289      -0.557  -3.002   5.088  1.00 95.51           C  
ATOM   2297  CB  VAL B 289      -0.152  -0.975   3.649  1.00 95.51           C  
ATOM   2298  O   VAL B 289       0.617  -3.354   4.944  1.00 95.51           O  
ATOM   2299  CG1 VAL B 289      -0.753   0.348   3.175  1.00 95.51           C  
ATOM   2300  CG2 VAL B 289       1.306  -0.785   4.061  1.00 95.51           C  
ATOM   2301  N   PRO B 290      -1.482  -3.893   5.263  1.00 93.64           N  
ATOM   2302  CA  PRO B 290      -1.206  -5.280   5.643  1.00 93.64           C  
ATOM   2303  C   PRO B 290      -0.920  -6.176   4.440  1.00 93.64           C  
ATOM   2304  CB  PRO B 290      -2.491  -5.714   6.353  1.00 93.64           C  
ATOM   2305  O   PRO B 290      -1.162  -5.778   3.297  1.00 93.64           O  
ATOM   2306  CG  PRO B 290      -3.579  -4.943   5.678  1.00 93.64           C  
ATOM   2307  CD  PRO B 290      -3.041  -3.596   5.292  1.00 93.64           C  
ATOM   2308  N   LEU B 291      -0.394  -7.404   4.661  1.00 95.06           N  
ATOM   2309  CA  LEU B 291      -0.254  -8.466   3.671  1.00 95.06           C  
ATOM   2310  C   LEU B 291      -1.432  -9.432   3.739  1.00 95.06           C  
ATOM   2311  CB  LEU B 291       1.058  -9.226   3.881  1.00 95.06           C  
ATOM   2312  O   LEU B 291      -2.036  -9.606   4.800  1.00 95.06           O  
ATOM   2313  CG  LEU B 291       2.326  -8.548   3.360  1.00 95.06           C  
ATOM   2314  CD1 LEU B 291       3.552  -9.081   4.093  1.00 95.06           C  
ATOM   2315  CD2 LEU B 291       2.464  -8.756   1.856  1.00 95.06           C  
ATOM   2316  N   GLY B 292      -1.722 -10.039   2.578  1.00 94.14           N  
ATOM   2317  CA  GLY B 292      -2.801 -11.014   2.540  1.00 94.14           C  
ATOM   2318  C   GLY B 292      -2.432 -12.337   3.185  1.00 94.14           C  
ATOM   2319  O   GLY B 292      -1.258 -12.596   3.454  1.00 94.14           O  
ATOM   2320  N   SER B 293      -3.497 -13.178   3.448  1.00 95.47           N  
ATOM   2321  CA  SER B 293      -3.312 -14.487   4.066  1.00 95.47           C  
ATOM   2322  C   SER B 293      -3.623 -15.611   3.084  1.00 95.47           C  
ATOM   2323  CB  SER B 293      -4.195 -14.624   5.307  1.00 95.47           C  
ATOM   2324  O   SER B 293      -4.735 -15.692   2.557  1.00 95.47           O  
ATOM   2325  OG  SER B 293      -3.923 -13.587   6.235  1.00 95.47           O  
ATOM   2326  N   VAL B 294      -2.648 -16.548   2.962  1.00 95.38           N  
ATOM   2327  CA  VAL B 294      -2.867 -17.654   2.036  1.00 95.38           C  
ATOM   2328  C   VAL B 294      -1.981 -18.836   2.424  1.00 95.38           C  
ATOM   2329  CB  VAL B 294      -2.587 -17.236   0.575  1.00 95.38           C  
ATOM   2330  O   VAL B 294      -0.864 -18.649   2.911  1.00 95.38           O  
ATOM   2331  CG1 VAL B 294      -1.115 -16.871   0.390  1.00 95.38           C  
ATOM   2332  CG2 VAL B 294      -2.989 -18.353  -0.386  1.00 95.38           C  
ATOM   2333  N   ILE B 295      -2.520 -20.012   2.254  1.00 97.04           N  
ATOM   2334  CA  ILE B 295      -1.728 -21.236   2.328  1.00 97.04           C  
ATOM   2335  C   ILE B 295      -1.732 -21.935   0.970  1.00 97.04           C  
ATOM   2336  CB  ILE B 295      -2.261 -22.188   3.422  1.00 97.04           C  
ATOM   2337  O   ILE B 295      -2.793 -22.279   0.444  1.00 97.04           O  
ATOM   2338  CG1 ILE B 295      -2.314 -21.470   4.775  1.00 97.04           C  
ATOM   2339  CG2 ILE B 295      -1.398 -23.451   3.505  1.00 97.04           C  
ATOM   2340  CD1 ILE B 295      -2.981 -22.279   5.879  1.00 97.04           C  
ATOM   2341  N   LYS B 296      -0.626 -22.085   0.370  1.00 96.99           N  
ATOM   2342  CA  LYS B 296      -0.485 -22.812  -0.888  1.00 96.99           C  
ATOM   2343  C   LYS B 296      -0.278 -24.304  -0.641  1.00 96.99           C  
ATOM   2344  CB  LYS B 296       0.679 -22.250  -1.706  1.00 96.99           C  
ATOM   2345  O   LYS B 296       0.654 -24.698   0.063  1.00 96.99           O  
ATOM   2346  CG  LYS B 296       0.717 -22.740  -3.146  1.00 96.99           C  
ATOM   2347  CD  LYS B 296       1.767 -21.996  -3.962  1.00 96.99           C  
ATOM   2348  CE  LYS B 296       1.702 -22.373  -5.436  1.00 96.99           C  
ATOM   2349  NZ  LYS B 296       2.701 -21.615  -6.246  1.00 96.99           N  
ATOM   2350  N   CYS B 297      -1.145 -25.117  -1.216  1.00 97.93           N  
ATOM   2351  CA  CYS B 297      -1.120 -26.556  -0.983  1.00 97.93           C  
ATOM   2352  C   CYS B 297      -0.901 -27.316  -2.285  1.00 97.93           C  
ATOM   2353  CB  CYS B 297      -2.422 -27.015  -0.326  1.00 97.93           C  
ATOM   2354  O   CYS B 297      -1.573 -27.052  -3.284  1.00 97.93           O  
ATOM   2355  SG  CYS B 297      -2.834 -26.112   1.183  1.00 97.93           S  
ATOM   2356  N   ILE B 298      -0.010 -28.285  -2.245  1.00 98.49           N  
ATOM   2357  CA  ILE B 298       0.271 -29.098  -3.423  1.00 98.49           C  
ATOM   2358  C   ILE B 298       0.105 -30.577  -3.080  1.00 98.49           C  
ATOM   2359  CB  ILE B 298       1.692 -28.830  -3.969  1.00 98.49           C  
ATOM   2360  O   ILE B 298       0.890 -31.134  -2.309  1.00 98.49           O  
ATOM   2361  CG1 ILE B 298       1.899 -27.330  -4.205  1.00 98.49           C  
ATOM   2362  CG2 ILE B 298       1.935 -29.626  -5.254  1.00 98.49           C  
ATOM   2363  CD1 ILE B 298       2.443 -26.582  -2.996  1.00 98.49           C  
ATOM   2364  N   VAL B 299      -0.836 -31.192  -3.727  1.00 98.40           N  
ATOM   2365  CA  VAL B 299      -1.097 -32.607  -3.485  1.00 98.40           C  
ATOM   2366  C   VAL B 299      -0.614 -33.433  -4.675  1.00 98.40           C  
ATOM   2367  CB  VAL B 299      -2.598 -32.871  -3.228  1.00 98.40           C  
ATOM   2368  O   VAL B 299      -1.066 -33.231  -5.804  1.00 98.40           O  
ATOM   2369  CG1 VAL B 299      -2.831 -34.332  -2.845  1.00 98.40           C  
ATOM   2370  CG2 VAL B 299      -3.124 -31.939  -2.139  1.00 98.40           C  
ATOM   2371  N   TYR B 300       0.231 -34.451  -4.401  1.00 98.17           N  
ATOM   2372  CA  TYR B 300       0.809 -35.288  -5.447  1.00 98.17           C  
ATOM   2373  C   TYR B 300       0.107 -36.639  -5.514  1.00 98.17           C  
ATOM   2374  CB  TYR B 300       2.308 -35.489  -5.207  1.00 98.17           C  
ATOM   2375  O   TYR B 300      -0.276 -37.199  -4.484  1.00 98.17           O  
ATOM   2376  CG  TYR B 300       3.136 -34.256  -5.475  1.00 98.17           C  
ATOM   2377  CD1 TYR B 300       3.756 -34.063  -6.707  1.00 98.17           C  
ATOM   2378  CD2 TYR B 300       3.301 -33.282  -4.495  1.00 98.17           C  
ATOM   2379  CE1 TYR B 300       4.522 -32.929  -6.957  1.00 98.17           C  
ATOM   2380  CE2 TYR B 300       4.065 -32.144  -4.734  1.00 98.17           C  
ATOM   2381  OH  TYR B 300       5.427 -30.852  -6.209  1.00 98.17           O  
ATOM   2382  CZ  TYR B 300       4.670 -31.977  -5.966  1.00 98.17           C  
ATOM   2383  N   TYR B 301      -0.057 -37.133  -6.721  1.00 97.81           N  
ATOM   2384  CA  TYR B 301      -0.671 -38.430  -6.977  1.00 97.81           C  
ATOM   2385  C   TYR B 301       0.229 -39.297  -7.849  1.00 97.81           C  
ATOM   2386  CB  TYR B 301      -2.037 -38.256  -7.649  1.00 97.81           C  
ATOM   2387  O   TYR B 301       1.237 -38.822  -8.377  1.00 97.81           O  
ATOM   2388  CG  TYR B 301      -3.033 -37.494  -6.810  1.00 97.81           C  
ATOM   2389  CD1 TYR B 301      -3.818 -38.146  -5.861  1.00 97.81           C  
ATOM   2390  CD2 TYR B 301      -3.192 -36.121  -6.963  1.00 97.81           C  
ATOM   2391  CE1 TYR B 301      -4.739 -37.448  -5.087  1.00 97.81           C  
ATOM   2392  CE2 TYR B 301      -4.110 -35.413  -6.194  1.00 97.81           C  
ATOM   2393  OH  TYR B 301      -5.787 -35.388  -4.496  1.00 97.81           O  
ATOM   2394  CZ  TYR B 301      -4.877 -36.084  -5.260  1.00 97.81           C  
ATOM   2395  N   LYS B 302      -0.059 -40.537  -7.931  1.00 95.77           N  
ATOM   2396  CA  LYS B 302       0.729 -41.472  -8.729  1.00 95.77           C  
ATOM   2397  C   LYS B 302       0.678 -41.109 -10.210  1.00 95.77           C  
ATOM   2398  CB  LYS B 302       0.233 -42.904  -8.523  1.00 95.77           C  
ATOM   2399  O   LYS B 302       1.694 -41.175 -10.906  1.00 95.77           O  
ATOM   2400  CG  LYS B 302       0.661 -43.523  -7.201  1.00 95.77           C  
ATOM   2401  CD  LYS B 302       0.206 -44.973  -7.089  1.00 95.77           C  
ATOM   2402  CE  LYS B 302       0.548 -45.564  -5.728  1.00 95.77           C  
ATOM   2403  NZ  LYS B 302       0.086 -46.979  -5.606  1.00 95.77           N  
ATOM   2404  N   GLU B 303      -0.446 -40.715 -10.712  1.00 94.86           N  
ATOM   2405  CA  GLU B 303      -0.680 -40.292 -12.090  1.00 94.86           C  
ATOM   2406  C   GLU B 303      -1.747 -39.204 -12.159  1.00 94.86           C  
ATOM   2407  CB  GLU B 303      -1.089 -41.485 -12.957  1.00 94.86           C  
ATOM   2408  O   GLU B 303      -2.552 -39.057 -11.236  1.00 94.86           O  
ATOM   2409  CG  GLU B 303      -2.371 -42.167 -12.500  1.00 94.86           C  
ATOM   2410  CD  GLU B 303      -2.709 -43.412 -13.306  1.00 94.86           C  
ATOM   2411  OE1 GLU B 303      -3.712 -44.088 -12.985  1.00 94.86           O  
ATOM   2412  OE2 GLU B 303      -1.963 -43.713 -14.265  1.00 94.86           O  
ATOM   2413  N   PRO B 304      -1.679 -38.427 -13.149  1.00 96.18           N  
ATOM   2414  CA  PRO B 304      -2.731 -37.419 -13.304  1.00 96.18           C  
ATOM   2415  C   PRO B 304      -4.069 -38.022 -13.726  1.00 96.18           C  
ATOM   2416  CB  PRO B 304      -2.178 -36.498 -14.394  1.00 96.18           C  
ATOM   2417  O   PRO B 304      -4.560 -37.736 -14.821  1.00 96.18           O  
ATOM   2418  CG  PRO B 304      -1.316 -37.379 -15.238  1.00 96.18           C  
ATOM   2419  CD  PRO B 304      -0.715 -38.440 -14.361  1.00 96.18           C  
ATOM   2420  N   PHE B 305      -4.724 -38.759 -12.943  1.00 96.52           N  
ATOM   2421  CA  PHE B 305      -5.933 -39.523 -13.228  1.00 96.52           C  
ATOM   2422  C   PHE B 305      -7.058 -38.604 -13.690  1.00 96.52           C  
ATOM   2423  CB  PHE B 305      -6.375 -40.313 -11.992  1.00 96.52           C  
ATOM   2424  O   PHE B 305      -7.977 -39.040 -14.385  1.00 96.52           O  
ATOM   2425  CG  PHE B 305      -6.722 -39.448 -10.811  1.00 96.52           C  
ATOM   2426  CD1 PHE B 305      -5.774 -39.170  -9.833  1.00 96.52           C  
ATOM   2427  CD2 PHE B 305      -7.996 -38.912 -10.678  1.00 96.52           C  
ATOM   2428  CE1 PHE B 305      -6.092 -38.370  -8.738  1.00 96.52           C  
ATOM   2429  CE2 PHE B 305      -8.322 -38.111  -9.586  1.00 96.52           C  
ATOM   2430  CZ  PHE B 305      -7.368 -37.842  -8.617  1.00 96.52           C  
ATOM   2431  N   TRP B 306      -7.071 -37.295 -13.281  1.00 96.89           N  
ATOM   2432  CA  TRP B 306      -8.120 -36.352 -13.654  1.00 96.89           C  
ATOM   2433  C   TRP B 306      -8.109 -36.092 -15.157  1.00 96.89           C  
ATOM   2434  CB  TRP B 306      -7.954 -35.033 -12.894  1.00 96.89           C  
ATOM   2435  O   TRP B 306      -9.129 -35.712 -15.735  1.00 96.89           O  
ATOM   2436  CG  TRP B 306      -6.574 -34.452 -12.976  1.00 96.89           C  
ATOM   2437  CD1 TRP B 306      -6.084 -33.628 -13.950  1.00 96.89           C  
ATOM   2438  CD2 TRP B 306      -5.504 -34.657 -12.048  1.00 96.89           C  
ATOM   2439  CE2 TRP B 306      -4.394 -33.925 -12.523  1.00 96.89           C  
ATOM   2440  CE3 TRP B 306      -5.377 -35.389 -10.860  1.00 96.89           C  
ATOM   2441  NE1 TRP B 306      -4.773 -33.307 -13.684  1.00 96.89           N  
ATOM   2442  CH2 TRP B 306      -3.073 -34.628 -10.689  1.00 96.89           C  
ATOM   2443  CZ2 TRP B 306      -3.170 -33.904 -11.849  1.00 96.89           C  
ATOM   2444  CZ3 TRP B 306      -4.159 -35.367 -10.191  1.00 96.89           C  
ATOM   2445  N   ARG B 307      -6.957 -36.263 -15.788  1.00 95.46           N  
ATOM   2446  CA  ARG B 307      -6.863 -36.066 -17.231  1.00 95.46           C  
ATOM   2447  C   ARG B 307      -7.638 -37.143 -17.983  1.00 95.46           C  
ATOM   2448  CB  ARG B 307      -5.400 -36.064 -17.679  1.00 95.46           C  
ATOM   2449  O   ARG B 307      -8.172 -36.890 -19.065  1.00 95.46           O  
ATOM   2450  CG  ARG B 307      -4.599 -34.879 -17.163  1.00 95.46           C  
ATOM   2451  CD  ARG B 307      -3.217 -34.813 -17.798  1.00 95.46           C  
ATOM   2452  NE  ARG B 307      -2.376 -33.807 -17.155  1.00 95.46           N  
ATOM   2453  NH1 ARG B 307      -0.553 -34.153 -18.531  1.00 95.46           N  
ATOM   2454  NH2 ARG B 307      -0.455 -32.584 -16.863  1.00 95.46           N  
ATOM   2455  CZ  ARG B 307      -1.130 -33.517 -17.518  1.00 95.46           C  
ATOM   2456  N   LYS B 308      -7.720 -38.350 -17.390  1.00 94.74           N  
ATOM   2457  CA  LYS B 308      -8.489 -39.433 -17.996  1.00 94.74           C  
ATOM   2458  C   LYS B 308      -9.979 -39.102 -18.022  1.00 94.74           C  
ATOM   2459  CB  LYS B 308      -8.257 -40.743 -17.242  1.00 94.74           C  
ATOM   2460  O   LYS B 308     -10.721 -39.619 -18.859  1.00 94.74           O  
ATOM   2461  CG  LYS B 308      -6.836 -41.278 -17.353  1.00 94.74           C  
ATOM   2462  CD  LYS B 308      -6.658 -42.562 -16.555  1.00 94.74           C  
ATOM   2463  CE  LYS B 308      -5.216 -43.048 -16.589  1.00 94.74           C  
ATOM   2464  NZ  LYS B 308      -5.019 -44.262 -15.741  1.00 94.74           N  
ATOM   2465  N   LYS B 309     -10.338 -38.201 -17.171  1.00 93.56           N  
ATOM   2466  CA  LYS B 309     -11.729 -37.761 -17.125  1.00 93.56           C  
ATOM   2467  C   LYS B 309     -11.923 -36.468 -17.912  1.00 93.56           C  
ATOM   2468  CB  LYS B 309     -12.183 -37.566 -15.677  1.00 93.56           C  
ATOM   2469  O   LYS B 309     -12.946 -35.795 -17.769  1.00 93.56           O  
ATOM   2470  CG  LYS B 309     -12.240 -38.853 -14.868  1.00 93.56           C  
ATOM   2471  CD  LYS B 309     -12.860 -38.623 -13.495  1.00 93.56           C  
ATOM   2472  CE  LYS B 309     -13.150 -39.938 -12.784  1.00 93.56           C  
ATOM   2473  NZ  LYS B 309     -14.384 -39.855 -11.947  1.00 93.56           N  
ATOM   2474  N   ASP B 310     -10.921 -36.074 -18.592  1.00 95.78           N  
ATOM   2475  CA  ASP B 310     -10.921 -34.899 -19.459  1.00 95.78           C  
ATOM   2476  C   ASP B 310     -10.916 -33.611 -18.638  1.00 95.78           C  
ATOM   2477  CB  ASP B 310     -12.133 -34.923 -20.393  1.00 95.78           C  
ATOM   2478  O   ASP B 310     -11.557 -32.628 -19.014  1.00 95.78           O  
ATOM   2479  CG  ASP B 310     -12.032 -33.911 -21.521  1.00 95.78           C  
ATOM   2480  OD1 ASP B 310     -10.914 -33.673 -22.029  1.00 95.78           O  
ATOM   2481  OD2 ASP B 310     -13.078 -33.344 -21.903  1.00 95.78           O  
ATOM   2482  N   TYR B 311     -10.293 -33.645 -17.481  1.00 96.74           N  
ATOM   2483  CA  TYR B 311     -10.102 -32.458 -16.656  1.00 96.74           C  
ATOM   2484  C   TYR B 311      -8.639 -32.031 -16.643  1.00 96.74           C  
ATOM   2485  CB  TYR B 311     -10.584 -32.714 -15.225  1.00 96.74           C  
ATOM   2486  O   TYR B 311      -7.740 -32.875 -16.662  1.00 96.74           O  
ATOM   2487  CG  TYR B 311     -12.049 -33.065 -15.131  1.00 96.74           C  
ATOM   2488  CD1 TYR B 311     -13.009 -32.317 -15.808  1.00 96.74           C  
ATOM   2489  CD2 TYR B 311     -12.476 -34.145 -14.365  1.00 96.74           C  
ATOM   2490  CE1 TYR B 311     -14.361 -32.635 -15.723  1.00 96.74           C  
ATOM   2491  CE2 TYR B 311     -13.824 -34.472 -14.273  1.00 96.74           C  
ATOM   2492  OH  TYR B 311     -16.094 -34.033 -14.866  1.00 96.74           O  
ATOM   2493  CZ  TYR B 311     -14.758 -33.713 -14.954  1.00 96.74           C  
ATOM   2494  N   CYS B 312      -8.376 -30.743 -16.532  1.00 96.00           N  
ATOM   2495  CA  CYS B 312      -7.006 -30.245 -16.609  1.00 96.00           C  
ATOM   2496  C   CYS B 312      -6.439 -29.994 -15.218  1.00 96.00           C  
ATOM   2497  CB  CYS B 312      -6.949 -28.960 -17.434  1.00 96.00           C  
ATOM   2498  O   CYS B 312      -5.251 -29.701 -15.071  1.00 96.00           O  
ATOM   2499  SG  CYS B 312      -7.776 -27.557 -16.653  1.00 96.00           S  
ATOM   2500  N   GLY B 313      -7.252 -30.111 -14.151  1.00 95.27           N  
ATOM   2501  CA  GLY B 313      -6.803 -29.898 -12.784  1.00 95.27           C  
ATOM   2502  C   GLY B 313      -7.178 -28.533 -12.238  1.00 95.27           C  
ATOM   2503  O   GLY B 313      -7.103 -28.300 -11.030  1.00 95.27           O  
ATOM   2504  N   THR B 314      -7.566 -27.627 -13.076  1.00 96.06           N  
ATOM   2505  CA  THR B 314      -8.048 -26.322 -12.636  1.00 96.06           C  
ATOM   2506  C   THR B 314      -9.504 -26.408 -12.187  1.00 96.06           C  
ATOM   2507  CB  THR B 314      -7.914 -25.271 -13.754  1.00 96.06           C  
ATOM   2508  O   THR B 314     -10.370 -26.844 -12.948  1.00 96.06           O  
ATOM   2509  CG2 THR B 314      -8.430 -23.912 -13.295  1.00 96.06           C  
ATOM   2510  OG1 THR B 314      -6.534 -25.147 -14.121  1.00 96.06           O  
ATOM   2511  N   MET B 315      -9.783 -25.987 -10.959  1.00 96.41           N  
ATOM   2512  CA  MET B 315     -11.130 -26.060 -10.401  1.00 96.41           C  
ATOM   2513  C   MET B 315     -11.500 -24.757  -9.700  1.00 96.41           C  
ATOM   2514  CB  MET B 315     -11.245 -27.230  -9.422  1.00 96.41           C  
ATOM   2515  O   MET B 315     -10.701 -24.206  -8.941  1.00 96.41           O  
ATOM   2516  CG  MET B 315     -10.842 -28.569 -10.019  1.00 96.41           C  
ATOM   2517  SD  MET B 315     -10.711 -29.891  -8.753  1.00 96.41           S  
ATOM   2518  CE  MET B 315      -9.051 -29.551  -8.106  1.00 96.41           C  
ATOM   2519  N   ILE B 316     -12.585 -24.263  -9.991  1.00 94.56           N  
ATOM   2520  CA  ILE B 316     -13.196 -23.173  -9.238  1.00 94.56           C  
ATOM   2521  C   ILE B 316     -14.255 -23.730  -8.290  1.00 94.56           C  
ATOM   2522  CB  ILE B 316     -13.819 -22.116 -10.177  1.00 94.56           C  
ATOM   2523  O   ILE B 316     -15.294 -24.227  -8.733  1.00 94.56           O  
ATOM   2524  CG1 ILE B 316     -12.766 -21.584 -11.156  1.00 94.56           C  
ATOM   2525  CG2 ILE B 316     -14.441 -20.974  -9.368  1.00 94.56           C  
ATOM   2526  CD1 ILE B 316     -13.319 -20.620 -12.196  1.00 94.56           C  
ATOM   2527  N   ILE B 317     -14.075 -23.584  -7.014  1.00 94.25           N  
ATOM   2528  CA  ILE B 317     -14.925 -24.265  -6.044  1.00 94.25           C  
ATOM   2529  C   ILE B 317     -15.626 -23.237  -5.160  1.00 94.25           C  
ATOM   2530  CB  ILE B 317     -14.113 -25.253  -5.176  1.00 94.25           C  
ATOM   2531  O   ILE B 317     -14.975 -22.514  -4.402  1.00 94.25           O  
ATOM   2532  CG1 ILE B 317     -13.335 -26.230  -6.066  1.00 94.25           C  
ATOM   2533  CG2 ILE B 317     -15.032 -26.006  -4.210  1.00 94.25           C  
ATOM   2534  CD1 ILE B 317     -12.298 -27.057  -5.318  1.00 94.25           C  
ATOM   2535  N   ASP B 318     -16.838 -23.324  -5.261  1.00 87.83           N  
ATOM   2536  CA  ASP B 318     -17.660 -22.427  -4.454  1.00 87.83           C  
ATOM   2537  C   ASP B 318     -18.060 -23.086  -3.136  1.00 87.83           C  
ATOM   2538  CB  ASP B 318     -18.908 -22.000  -5.229  1.00 87.83           C  
ATOM   2539  O   ASP B 318     -18.205 -24.308  -3.065  1.00 87.83           O  
ATOM   2540  CG  ASP B 318     -18.616 -20.959  -6.296  1.00 87.83           C  
ATOM   2541  OD1 ASP B 318     -17.475 -20.453  -6.359  1.00 87.83           O  
ATOM   2542  OD2 ASP B 318     -19.536 -20.640  -7.079  1.00 87.83           O  
ATOM   2543  N   GLY B 319     -18.154 -22.320  -2.083  1.00 84.25           N  
ATOM   2544  CA  GLY B 319     -18.684 -22.815  -0.823  1.00 84.25           C  
ATOM   2545  C   GLY B 319     -17.841 -22.421   0.375  1.00 84.25           C  
ATOM   2546  O   GLY B 319     -16.616 -22.557   0.351  1.00 84.25           O  
ATOM   2547  N   GLU B 320     -18.509 -22.006   1.345  1.00 83.36           N  
ATOM   2548  CA  GLU B 320     -17.858 -21.581   2.581  1.00 83.36           C  
ATOM   2549  C   GLU B 320     -17.149 -22.749   3.261  1.00 83.36           C  
ATOM   2550  CB  GLU B 320     -18.877 -20.956   3.537  1.00 83.36           C  
ATOM   2551  O   GLU B 320     -16.103 -22.567   3.886  1.00 83.36           O  
ATOM   2552  CG  GLU B 320     -18.261 -20.394   4.810  1.00 83.36           C  
ATOM   2553  CD  GLU B 320     -17.280 -19.261   4.553  1.00 83.36           C  
ATOM   2554  OE1 GLU B 320     -16.421 -18.993   5.423  1.00 83.36           O  
ATOM   2555  OE2 GLU B 320     -17.371 -18.637   3.472  1.00 83.36           O  
ATOM   2556  N   GLU B 321     -17.640 -23.931   3.029  1.00 85.54           N  
ATOM   2557  CA  GLU B 321     -17.099 -25.094   3.727  1.00 85.54           C  
ATOM   2558  C   GLU B 321     -15.935 -25.709   2.955  1.00 85.54           C  
ATOM   2559  CB  GLU B 321     -18.192 -26.142   3.954  1.00 85.54           C  
ATOM   2560  O   GLU B 321     -15.176 -26.512   3.501  1.00 85.54           O  
ATOM   2561  CG  GLU B 321     -19.319 -25.668   4.860  1.00 85.54           C  
ATOM   2562  CD  GLU B 321     -19.039 -25.897   6.336  1.00 85.54           C  
ATOM   2563  OE1 GLU B 321     -19.641 -25.199   7.184  1.00 85.54           O  
ATOM   2564  OE2 GLU B 321     -18.209 -26.780   6.648  1.00 85.54           O  
ATOM   2565  N   ALA B 322     -15.800 -25.319   1.721  1.00 91.94           N  
ATOM   2566  CA  ALA B 322     -14.692 -25.839   0.924  1.00 91.94           C  
ATOM   2567  C   ALA B 322     -13.375 -25.176   1.318  1.00 91.94           C  
ATOM   2568  CB  ALA B 322     -14.964 -25.633  -0.564  1.00 91.94           C  
ATOM   2569  O   ALA B 322     -13.248 -23.950   1.260  1.00 91.94           O  
ATOM   2570  N   PRO B 323     -12.411 -25.958   1.734  1.00 92.55           N  
ATOM   2571  CA  PRO B 323     -11.137 -25.379   2.165  1.00 92.55           C  
ATOM   2572  C   PRO B 323     -10.422 -24.625   1.046  1.00 92.55           C  
ATOM   2573  CB  PRO B 323     -10.326 -26.601   2.605  1.00 92.55           C  
ATOM   2574  O   PRO B 323      -9.806 -23.585   1.293  1.00 92.55           O  
ATOM   2575  CG  PRO B 323     -11.012 -27.765   1.967  1.00 92.55           C  
ATOM   2576  CD  PRO B 323     -12.445 -27.394   1.714  1.00 92.55           C  
ATOM   2577  N   VAL B 324     -10.489 -25.119  -0.178  1.00 95.92           N  
ATOM   2578  CA  VAL B 324      -9.805 -24.523  -1.320  1.00 95.92           C  
ATOM   2579  C   VAL B 324     -10.829 -23.923  -2.281  1.00 95.92           C  
ATOM   2580  CB  VAL B 324      -8.924 -25.556  -2.058  1.00 95.92           C  
ATOM   2581  O   VAL B 324     -11.887 -24.512  -2.517  1.00 95.92           O  
ATOM   2582  CG1 VAL B 324      -8.426 -24.990  -3.386  1.00 95.92           C  
ATOM   2583  CG2 VAL B 324      -7.749 -25.979  -1.179  1.00 95.92           C  
ATOM   2584  N   ALA B 325     -10.449 -22.776  -2.794  1.00 92.18           N  
ATOM   2585  CA  ALA B 325     -11.367 -22.084  -3.695  1.00 92.18           C  
ATOM   2586  C   ALA B 325     -10.908 -22.205  -5.145  1.00 92.18           C  
ATOM   2587  CB  ALA B 325     -11.493 -20.614  -3.301  1.00 92.18           C  
ATOM   2588  O   ALA B 325     -11.712 -22.074  -6.071  1.00 92.18           O  
ATOM   2589  N   TYR B 326      -9.666 -22.403  -5.340  1.00 94.65           N  
ATOM   2590  CA  TYR B 326      -9.105 -22.420  -6.686  1.00 94.65           C  
ATOM   2591  C   TYR B 326      -7.892 -23.340  -6.760  1.00 94.65           C  
ATOM   2592  CB  TYR B 326      -8.714 -21.005  -7.123  1.00 94.65           C  
ATOM   2593  O   TYR B 326      -7.050 -23.340  -5.859  1.00 94.65           O  
ATOM   2594  CG  TYR B 326      -8.312 -20.908  -8.575  1.00 94.65           C  
ATOM   2595  CD1 TYR B 326      -6.971 -20.817  -8.942  1.00 94.65           C  
ATOM   2596  CD2 TYR B 326      -9.271 -20.905  -9.582  1.00 94.65           C  
ATOM   2597  CE1 TYR B 326      -6.595 -20.725 -10.278  1.00 94.65           C  
ATOM   2598  CE2 TYR B 326      -8.907 -20.814 -10.922  1.00 94.65           C  
ATOM   2599  OH  TYR B 326      -7.203 -20.634 -12.583  1.00 94.65           O  
ATOM   2600  CZ  TYR B 326      -7.569 -20.725 -11.259  1.00 94.65           C  
ATOM   2601  N   THR B 327      -7.843 -24.120  -7.842  1.00 97.34           N  
ATOM   2602  CA  THR B 327      -6.711 -25.020  -8.032  1.00 97.34           C  
ATOM   2603  C   THR B 327      -6.154 -24.898  -9.447  1.00 97.34           C  
ATOM   2604  CB  THR B 327      -7.108 -26.483  -7.758  1.00 97.34           C  
ATOM   2605  O   THR B 327      -6.849 -24.439 -10.356  1.00 97.34           O  
ATOM   2606  CG2 THR B 327      -7.769 -26.626  -6.391  1.00 97.34           C  
ATOM   2607  OG1 THR B 327      -8.026 -26.920  -8.768  1.00 97.34           O  
ATOM   2608  N   LEU B 328      -4.920 -25.304  -9.630  1.00 97.20           N  
ATOM   2609  CA  LEU B 328      -4.265 -25.411 -10.929  1.00 97.20           C  
ATOM   2610  C   LEU B 328      -3.457 -26.701 -11.025  1.00 97.20           C  
ATOM   2611  CB  LEU B 328      -3.353 -24.205 -11.170  1.00 97.20           C  
ATOM   2612  O   LEU B 328      -3.062 -27.269 -10.004  1.00 97.20           O  
ATOM   2613  CG  LEU B 328      -4.050 -22.863 -11.395  1.00 97.20           C  
ATOM   2614  CD1 LEU B 328      -3.070 -21.714 -11.178  1.00 97.20           C  
ATOM   2615  CD2 LEU B 328      -4.654 -22.800 -12.794  1.00 97.20           C  
ATOM   2616  N   ASP B 329      -3.327 -27.132 -12.229  1.00 96.22           N  
ATOM   2617  CA  ASP B 329      -2.454 -28.277 -12.471  1.00 96.22           C  
ATOM   2618  C   ASP B 329      -0.991 -27.913 -12.232  1.00 96.22           C  
ATOM   2619  CB  ASP B 329      -2.639 -28.801 -13.897  1.00 96.22           C  
ATOM   2620  O   ASP B 329      -0.522 -26.870 -12.693  1.00 96.22           O  
ATOM   2621  CG  ASP B 329      -1.903 -30.105 -14.150  1.00 96.22           C  
ATOM   2622  OD1 ASP B 329      -2.395 -31.174 -13.730  1.00 96.22           O  
ATOM   2623  OD2 ASP B 329      -0.820 -30.062 -14.773  1.00 96.22           O  
ATOM   2624  N   ASP B 330      -0.305 -28.687 -11.479  1.00 96.94           N  
ATOM   2625  CA  ASP B 330       1.113 -28.438 -11.237  1.00 96.94           C  
ATOM   2626  C   ASP B 330       1.962 -29.632 -11.666  1.00 96.94           C  
ATOM   2627  CB  ASP B 330       1.358 -28.123  -9.759  1.00 96.94           C  
ATOM   2628  O   ASP B 330       3.084 -29.808 -11.187  1.00 96.94           O  
ATOM   2629  CG  ASP B 330       2.626 -27.322  -9.526  1.00 96.94           C  
ATOM   2630  OD1 ASP B 330       2.827 -26.288 -10.199  1.00 96.94           O  
ATOM   2631  OD2 ASP B 330       3.434 -27.730  -8.664  1.00 96.94           O  
ATOM   2632  N   THR B 331       1.423 -30.473 -12.533  1.00 96.03           N  
ATOM   2633  CA  THR B 331       2.158 -31.614 -13.067  1.00 96.03           C  
ATOM   2634  C   THR B 331       3.334 -31.149 -13.920  1.00 96.03           C  
ATOM   2635  CB  THR B 331       1.242 -32.526 -13.905  1.00 96.03           C  
ATOM   2636  O   THR B 331       3.215 -30.184 -14.679  1.00 96.03           O  
ATOM   2637  CG2 THR B 331       1.986 -33.771 -14.375  1.00 96.03           C  
ATOM   2638  OG1 THR B 331       0.119 -32.926 -13.109  1.00 96.03           O  
ATOM   2639  N   LYS B 332       4.473 -31.748 -13.769  1.00 94.12           N  
ATOM   2640  CA  LYS B 332       5.638 -31.376 -14.566  1.00 94.12           C  
ATOM   2641  C   LYS B 332       5.397 -31.645 -16.049  1.00 94.12           C  
ATOM   2642  CB  LYS B 332       6.878 -32.135 -14.091  1.00 94.12           C  
ATOM   2643  O   LYS B 332       4.580 -32.495 -16.407  1.00 94.12           O  
ATOM   2644  CG  LYS B 332       7.226 -31.897 -12.629  1.00 94.12           C  
ATOM   2645  CD  LYS B 332       7.512 -30.426 -12.355  1.00 94.12           C  
ATOM   2646  CE  LYS B 332       7.838 -30.183 -10.887  1.00 94.12           C  
ATOM   2647  NZ  LYS B 332       6.605 -29.957 -10.076  1.00 94.12           N  
ATOM   2648  N   PRO B 333       6.151 -30.969 -16.926  1.00 87.73           N  
ATOM   2649  CA  PRO B 333       5.895 -31.029 -18.367  1.00 87.73           C  
ATOM   2650  C   PRO B 333       6.079 -32.432 -18.941  1.00 87.73           C  
ATOM   2651  CB  PRO B 333       6.928 -30.061 -18.950  1.00 87.73           C  
ATOM   2652  O   PRO B 333       5.432 -32.788 -19.930  1.00 87.73           O  
ATOM   2653  CG  PRO B 333       7.858 -29.768 -17.817  1.00 87.73           C  
ATOM   2654  CD  PRO B 333       7.188 -30.167 -16.534  1.00 87.73           C  
ATOM   2655  N   GLU B 334       6.913 -33.265 -18.322  1.00 87.29           N  
ATOM   2656  CA  GLU B 334       7.155 -34.621 -18.806  1.00 87.29           C  
ATOM   2657  C   GLU B 334       6.017 -35.559 -18.415  1.00 87.29           C  
ATOM   2658  CB  GLU B 334       8.485 -35.155 -18.266  1.00 87.29           C  
ATOM   2659  O   GLU B 334       5.951 -36.695 -18.888  1.00 87.29           O  
ATOM   2660  CG  GLU B 334       9.693 -34.330 -18.684  1.00 87.29           C  
ATOM   2661  CD  GLU B 334       9.932 -33.121 -17.793  1.00 87.29           C  
ATOM   2662  OE1 GLU B 334      10.793 -32.278 -18.131  1.00 87.29           O  
ATOM   2663  OE2 GLU B 334       9.252 -33.017 -16.748  1.00 87.29           O  
ATOM   2664  N   GLY B 335       5.122 -35.041 -17.660  1.00 85.73           N  
ATOM   2665  CA  GLY B 335       3.945 -35.801 -17.269  1.00 85.73           C  
ATOM   2666  C   GLY B 335       4.126 -36.553 -15.965  1.00 85.73           C  
ATOM   2667  O   GLY B 335       3.185 -37.173 -15.464  1.00 85.73           O  
ATOM   2668  N   ASN B 336       5.386 -36.532 -15.447  1.00 88.48           N  
ATOM   2669  CA  ASN B 336       5.643 -37.163 -14.157  1.00 88.48           C  
ATOM   2670  C   ASN B 336       5.394 -36.196 -13.002  1.00 88.48           C  
ATOM   2671  CB  ASN B 336       7.073 -37.703 -14.098  1.00 88.48           C  
ATOM   2672  O   ASN B 336       5.011 -35.046 -13.221  1.00 88.48           O  
ATOM   2673  CG  ASN B 336       7.344 -38.753 -15.158  1.00 88.48           C  
ATOM   2674  ND2 ASN B 336       8.618 -38.989 -15.446  1.00 88.48           N  
ATOM   2675  OD1 ASN B 336       6.416 -39.345 -15.715  1.00 88.48           O  
ATOM   2676  N   TYR B 337       5.245 -36.661 -11.806  1.00 95.40           N  
ATOM   2677  CA  TYR B 337       4.966 -35.890 -10.600  1.00 95.40           C  
ATOM   2678  C   TYR B 337       3.614 -35.193 -10.697  1.00 95.40           C  
ATOM   2679  CB  TYR B 337       6.070 -34.856 -10.356  1.00 95.40           C  
ATOM   2680  O   TYR B 337       3.537 -33.963 -10.644  1.00 95.40           O  
ATOM   2681  CG  TYR B 337       7.422 -35.465 -10.077  1.00 95.40           C  
ATOM   2682  CD1 TYR B 337       7.818 -35.763  -8.775  1.00 95.40           C  
ATOM   2683  CD2 TYR B 337       8.307 -35.744 -11.113  1.00 95.40           C  
ATOM   2684  CE1 TYR B 337       9.064 -36.323  -8.512  1.00 95.40           C  
ATOM   2685  CE2 TYR B 337       9.555 -36.303 -10.863  1.00 95.40           C  
ATOM   2686  OH  TYR B 337      11.159 -37.144  -9.307  1.00 95.40           O  
ATOM   2687  CZ  TYR B 337       9.924 -36.590  -9.561  1.00 95.40           C  
ATOM   2688  N   ALA B 338       2.566 -35.959 -10.927  1.00 97.03           N  
ATOM   2689  CA  ALA B 338       1.202 -35.453 -11.053  1.00 97.03           C  
ATOM   2690  C   ALA B 338       0.763 -34.738  -9.778  1.00 97.03           C  
ATOM   2691  CB  ALA B 338       0.239 -36.592 -11.379  1.00 97.03           C  
ATOM   2692  O   ALA B 338       0.736 -35.338  -8.700  1.00 97.03           O  
ATOM   2693  N   ALA B 339       0.402 -33.454  -9.945  1.00 98.08           N  
ATOM   2694  CA  ALA B 339       0.070 -32.707  -8.735  1.00 98.08           C  
ATOM   2695  C   ALA B 339      -1.010 -31.665  -9.013  1.00 98.08           C  
ATOM   2696  CB  ALA B 339       1.317 -32.037  -8.165  1.00 98.08           C  
ATOM   2697  O   ALA B 339      -1.118 -31.157 -10.131  1.00 98.08           O  
ATOM   2698  N   ILE B 340      -1.817 -31.368  -7.997  1.00 98.19           N  
ATOM   2699  CA  ILE B 340      -2.790 -30.282  -8.012  1.00 98.19           C  
ATOM   2700  C   ILE B 340      -2.426 -29.247  -6.949  1.00 98.19           C  
ATOM   2701  CB  ILE B 340      -4.225 -30.805  -7.780  1.00 98.19           C  
ATOM   2702  O   ILE B 340      -2.313 -29.576  -5.766  1.00 98.19           O  
ATOM   2703  CG1 ILE B 340      -4.645 -31.739  -8.921  1.00 98.19           C  
ATOM   2704  CG2 ILE B 340      -5.209 -29.640  -7.636  1.00 98.19           C  
ATOM   2705  CD1 ILE B 340      -6.015 -32.374  -8.730  1.00 98.19           C  
ATOM   2706  N   MET B 341      -2.196 -28.121  -7.426  1.00 97.80           N  
ATOM   2707  CA  MET B 341      -1.922 -27.004  -6.526  1.00 97.80           C  
ATOM   2708  C   MET B 341      -3.209 -26.274  -6.156  1.00 97.80           C  
ATOM   2709  CB  MET B 341      -0.933 -26.028  -7.165  1.00 97.80           C  
ATOM   2710  O   MET B 341      -4.032 -25.979  -7.025  1.00 97.80           O  
ATOM   2711  CG  MET B 341      -0.578 -24.846  -6.278  1.00 97.80           C  
ATOM   2712  SD  MET B 341      -1.838 -23.513  -6.347  1.00 97.80           S  
ATOM   2713  CE  MET B 341      -1.655 -22.988  -8.074  1.00 97.80           C  
ATOM   2714  N   GLY B 342      -3.427 -25.991  -4.836  1.00 97.39           N  
ATOM   2715  CA  GLY B 342      -4.599 -25.262  -4.379  1.00 97.39           C  
ATOM   2716  C   GLY B 342      -4.264 -24.129  -3.428  1.00 97.39           C  
ATOM   2717  O   GLY B 342      -3.245 -24.174  -2.735  1.00 97.39           O  
ATOM   2718  N   PHE B 343      -5.200 -23.154  -3.380  1.00 96.60           N  
ATOM   2719  CA  PHE B 343      -5.026 -22.011  -2.493  1.00 96.60           C  
ATOM   2720  C   PHE B 343      -6.100 -21.995  -1.412  1.00 96.60           C  
ATOM   2721  CB  PHE B 343      -5.061 -20.702  -3.287  1.00 96.60           C  
ATOM   2722  O   PHE B 343      -7.295 -21.990  -1.717  1.00 96.60           O  
ATOM   2723  CG  PHE B 343      -3.883 -20.517  -4.205  1.00 96.60           C  
ATOM   2724  CD1 PHE B 343      -2.637 -20.166  -3.699  1.00 96.60           C  
ATOM   2725  CD2 PHE B 343      -4.021 -20.695  -5.576  1.00 96.60           C  
ATOM   2726  CE1 PHE B 343      -1.545 -19.995  -4.546  1.00 96.60           C  
ATOM   2727  CE2 PHE B 343      -2.934 -20.525  -6.429  1.00 96.60           C  
ATOM   2728  CZ  PHE B 343      -1.697 -20.174  -5.912  1.00 96.60           C  
ATOM   2729  N   ILE B 344      -5.693 -22.036  -0.140  1.00 96.91           N  
ATOM   2730  CA  ILE B 344      -6.593 -21.677   0.950  1.00 96.91           C  
ATOM   2731  C   ILE B 344      -6.534 -20.170   1.193  1.00 96.91           C  
ATOM   2732  CB  ILE B 344      -6.246 -22.443   2.246  1.00 96.91           C  
ATOM   2733  O   ILE B 344      -5.526 -19.653   1.682  1.00 96.91           O  
ATOM   2734  CG1 ILE B 344      -6.179 -23.950   1.973  1.00 96.91           C  
ATOM   2735  CG2 ILE B 344      -7.262 -22.130   3.347  1.00 96.91           C  
ATOM   2736  CD1 ILE B 344      -5.764 -24.779   3.181  1.00 96.91           C  
ATOM   2737  N   LEU B 345      -7.593 -19.521   1.049  1.00 95.58           N  
ATOM   2738  CA  LEU B 345      -7.539 -18.075   0.865  1.00 95.58           C  
ATOM   2739  C   LEU B 345      -8.101 -17.350   2.083  1.00 95.58           C  
ATOM   2740  CB  LEU B 345      -8.315 -17.665  -0.390  1.00 95.58           C  
ATOM   2741  O   LEU B 345      -9.103 -17.780   2.659  1.00 95.58           O  
ATOM   2742  CG  LEU B 345      -7.812 -18.239  -1.716  1.00 95.58           C  
ATOM   2743  CD1 LEU B 345      -8.872 -18.076  -2.800  1.00 95.58           C  
ATOM   2744  CD2 LEU B 345      -6.508 -17.565  -2.130  1.00 95.58           C  
ATOM   2745  N   ALA B 346      -7.502 -16.168   2.415  1.00 94.73           N  
ATOM   2746  CA  ALA B 346      -8.025 -15.123   3.291  1.00 94.73           C  
ATOM   2747  C   ALA B 346      -8.475 -15.702   4.629  1.00 94.73           C  
ATOM   2748  CB  ALA B 346      -9.182 -14.391   2.615  1.00 94.73           C  
ATOM   2749  O   ALA B 346      -7.683 -16.324   5.341  1.00 94.73           O  
ATOM   2750  N   HIS B 347      -9.783 -15.526   4.974  1.00 93.44           N  
ATOM   2751  CA  HIS B 347     -10.237 -15.945   6.295  1.00 93.44           C  
ATOM   2752  C   HIS B 347     -10.163 -17.461   6.448  1.00 93.44           C  
ATOM   2753  CB  HIS B 347     -11.666 -15.462   6.549  1.00 93.44           C  
ATOM   2754  O   HIS B 347      -9.935 -17.968   7.549  1.00 93.44           O  
ATOM   2755  CG  HIS B 347     -12.701 -16.215   5.775  1.00 93.44           C  
ATOM   2756  CD2 HIS B 347     -13.559 -17.191   6.154  1.00 93.44           C  
ATOM   2757  ND1 HIS B 347     -12.937 -15.991   4.436  1.00 93.44           N  
ATOM   2758  CE1 HIS B 347     -13.900 -16.799   4.024  1.00 93.44           C  
ATOM   2759  NE2 HIS B 347     -14.294 -17.538   5.047  1.00 93.44           N  
ATOM   2760  N   LYS B 348     -10.328 -18.169   5.346  1.00 94.54           N  
ATOM   2761  CA  LYS B 348     -10.231 -19.624   5.418  1.00 94.54           C  
ATOM   2762  C   LYS B 348      -8.818 -20.063   5.791  1.00 94.54           C  
ATOM   2763  CB  LYS B 348     -10.642 -20.256   4.087  1.00 94.54           C  
ATOM   2764  O   LYS B 348      -8.640 -21.015   6.554  1.00 94.54           O  
ATOM   2765  CG  LYS B 348     -12.113 -20.074   3.743  1.00 94.54           C  
ATOM   2766  CD  LYS B 348     -12.461 -20.728   2.412  1.00 94.54           C  
ATOM   2767  CE  LYS B 348     -13.911 -20.472   2.024  1.00 94.54           C  
ATOM   2768  NZ  LYS B 348     -14.259 -21.120   0.724  1.00 94.54           N  
ATOM   2769  N   ALA B 349      -7.849 -19.369   5.277  1.00 95.29           N  
ATOM   2770  CA  ALA B 349      -6.464 -19.661   5.640  1.00 95.29           C  
ATOM   2771  C   ALA B 349      -6.234 -19.455   7.134  1.00 95.29           C  
ATOM   2772  CB  ALA B 349      -5.507 -18.788   4.832  1.00 95.29           C  
ATOM   2773  O   ALA B 349      -5.608 -20.290   7.793  1.00 95.29           O  
ATOM   2774  N   ARG B 350      -6.759 -18.374   7.727  1.00 93.11           N  
ATOM   2775  CA  ARG B 350      -6.600 -18.085   9.149  1.00 93.11           C  
ATOM   2776  C   ARG B 350      -7.313 -19.130  10.002  1.00 93.11           C  
ATOM   2777  CB  ARG B 350      -7.133 -16.689   9.478  1.00 93.11           C  
ATOM   2778  O   ARG B 350      -6.791 -19.557  11.034  1.00 93.11           O  
ATOM   2779  CG  ARG B 350      -6.294 -15.559   8.902  1.00 93.11           C  
ATOM   2780  CD  ARG B 350      -6.751 -14.200   9.414  1.00 93.11           C  
ATOM   2781  NE  ARG B 350      -8.065 -13.840   8.889  1.00 93.11           N  
ATOM   2782  NH1 ARG B 350      -7.248 -12.692   7.058  1.00 93.11           N  
ATOM   2783  NH2 ARG B 350      -9.509 -12.862   7.395  1.00 93.11           N  
ATOM   2784  CZ  ARG B 350      -8.271 -13.132   7.782  1.00 93.11           C  
ATOM   2785  N   LYS B 351      -8.491 -19.531   9.481  1.00 91.89           N  
ATOM   2786  CA  LYS B 351      -9.279 -20.522  10.208  1.00 91.89           C  
ATOM   2787  C   LYS B 351      -8.612 -21.894  10.165  1.00 91.89           C  
ATOM   2788  CB  LYS B 351     -10.694 -20.609   9.635  1.00 91.89           C  
ATOM   2789  O   LYS B 351      -8.460 -22.549  11.198  1.00 91.89           O  
ATOM   2790  CG  LYS B 351     -11.621 -21.534  10.410  1.00 91.89           C  
ATOM   2791  CD  LYS B 351     -13.013 -21.576   9.794  1.00 91.89           C  
ATOM   2792  CE  LYS B 351     -13.905 -22.593  10.493  1.00 91.89           C  
ATOM   2793  NZ  LYS B 351     -15.269 -22.642   9.888  1.00 91.89           N  
ATOM   2794  N   LEU B 352      -8.150 -22.302   9.053  1.00 93.87           N  
ATOM   2795  CA  LEU B 352      -7.649 -23.660   8.874  1.00 93.87           C  
ATOM   2796  C   LEU B 352      -6.199 -23.771   9.334  1.00 93.87           C  
ATOM   2797  CB  LEU B 352      -7.765 -24.086   7.407  1.00 93.87           C  
ATOM   2798  O   LEU B 352      -5.668 -24.876   9.468  1.00 93.87           O  
ATOM   2799  CG  LEU B 352      -9.181 -24.314   6.878  1.00 93.87           C  
ATOM   2800  CD1 LEU B 352      -9.143 -24.657   5.392  1.00 93.87           C  
ATOM   2801  CD2 LEU B 352      -9.877 -25.416   7.669  1.00 93.87           C  
ATOM   2802  N   ALA B 353      -5.583 -22.621   9.578  1.00 89.96           N  
ATOM   2803  CA  ALA B 353      -4.212 -22.622  10.082  1.00 89.96           C  
ATOM   2804  C   ALA B 353      -4.133 -23.285  11.454  1.00 89.96           C  
ATOM   2805  CB  ALA B 353      -3.670 -21.196  10.151  1.00 89.96           C  
ATOM   2806  O   ALA B 353      -3.060 -23.721  11.879  1.00 89.96           O  
ATOM   2807  N   ARG B 354      -5.257 -23.384  12.148  1.00 88.55           N  
ATOM   2808  CA  ARG B 354      -5.314 -23.987  13.476  1.00 88.55           C  
ATOM   2809  C   ARG B 354      -5.261 -25.508  13.390  1.00 88.55           C  
ATOM   2810  CB  ARG B 354      -6.581 -23.547  14.213  1.00 88.55           C  
ATOM   2811  O   ARG B 354      -4.962 -26.182  14.378  1.00 88.55           O  
ATOM   2812  CG  ARG B 354      -6.651 -22.053  14.482  1.00 88.55           C  
ATOM   2813  CD  ARG B 354      -7.952 -21.663  15.169  1.00 88.55           C  
ATOM   2814  NE  ARG B 354      -8.034 -20.222  15.391  1.00 88.55           N  
ATOM   2815  NH1 ARG B 354     -10.213 -20.255  16.157  1.00 88.55           N  
ATOM   2816  NH2 ARG B 354      -9.072 -18.272  16.019  1.00 88.55           N  
ATOM   2817  CZ  ARG B 354      -9.106 -19.586  15.855  1.00 88.55           C  
ATOM   2818  N   LEU B 355      -5.579 -26.061  12.233  1.00 90.69           N  
ATOM   2819  CA  LEU B 355      -5.533 -27.505  12.030  1.00 90.69           C  
ATOM   2820  C   LEU B 355      -4.107 -27.970  11.754  1.00 90.69           C  
ATOM   2821  CB  LEU B 355      -6.448 -27.913  10.872  1.00 90.69           C  
ATOM   2822  O   LEU B 355      -3.253 -27.170  11.366  1.00 90.69           O  
ATOM   2823  CG  LEU B 355      -7.926 -27.545  11.014  1.00 90.69           C  
ATOM   2824  CD1 LEU B 355      -8.700 -27.974   9.772  1.00 90.69           C  
ATOM   2825  CD2 LEU B 355      -8.518 -28.184  12.266  1.00 90.69           C  
ATOM   2826  N   THR B 356      -3.882 -29.280  12.018  1.00 89.09           N  
ATOM   2827  CA  THR B 356      -2.586 -29.858  11.681  1.00 89.09           C  
ATOM   2828  C   THR B 356      -2.459 -30.059  10.174  1.00 89.09           C  
ATOM   2829  CB  THR B 356      -2.370 -31.202  12.401  1.00 89.09           C  
ATOM   2830  O   THR B 356      -3.462 -30.086   9.459  1.00 89.09           O  
ATOM   2831  CG2 THR B 356      -2.551 -31.055  13.908  1.00 89.09           C  
ATOM   2832  OG1 THR B 356      -3.318 -32.158  11.909  1.00 89.09           O  
ATOM   2833  N   LYS B 357      -1.264 -30.156   9.651  1.00 93.00           N  
ATOM   2834  CA  LYS B 357      -1.001 -30.395   8.234  1.00 93.00           C  
ATOM   2835  C   LYS B 357      -1.749 -31.628   7.737  1.00 93.00           C  
ATOM   2836  CB  LYS B 357       0.500 -30.556   7.986  1.00 93.00           C  
ATOM   2837  O   LYS B 357      -2.332 -31.611   6.651  1.00 93.00           O  
ATOM   2838  CG  LYS B 357       0.877 -30.653   6.516  1.00 93.00           C  
ATOM   2839  CD  LYS B 357       2.386 -30.755   6.331  1.00 93.00           C  
ATOM   2840  CE  LYS B 357       2.758 -30.964   4.869  1.00 93.00           C  
ATOM   2841  NZ  LYS B 357       4.236 -31.070   4.684  1.00 93.00           N  
ATOM   2842  N   GLU B 358      -1.849 -32.702   8.513  1.00 94.98           N  
ATOM   2843  CA  GLU B 358      -2.526 -33.946   8.157  1.00 94.98           C  
ATOM   2844  C   GLU B 358      -4.035 -33.744   8.055  1.00 94.98           C  
ATOM   2845  CB  GLU B 358      -2.210 -35.042   9.178  1.00 94.98           C  
ATOM   2846  O   GLU B 358      -4.678 -34.274   7.147  1.00 94.98           O  
ATOM   2847  CG  GLU B 358      -0.770 -35.531   9.129  1.00 94.98           C  
ATOM   2848  CD  GLU B 358       0.206 -34.598   9.827  1.00 94.98           C  
ATOM   2849  OE1 GLU B 358       1.419 -34.647   9.519  1.00 94.98           O  
ATOM   2850  OE2 GLU B 358      -0.245 -33.811  10.689  1.00 94.98           O  
ATOM   2851  N   GLU B 359      -4.583 -32.979   9.025  1.00 95.09           N  
ATOM   2852  CA  GLU B 359      -6.015 -32.694   9.003  1.00 95.09           C  
ATOM   2853  C   GLU B 359      -6.397 -31.884   7.767  1.00 95.09           C  
ATOM   2854  CB  GLU B 359      -6.435 -31.948  10.272  1.00 95.09           C  
ATOM   2855  O   GLU B 359      -7.419 -32.155   7.133  1.00 95.09           O  
ATOM   2856  CG  GLU B 359      -6.417 -32.810  11.526  1.00 95.09           C  
ATOM   2857  CD  GLU B 359      -6.641 -32.016  12.803  1.00 95.09           C  
ATOM   2858  OE1 GLU B 359      -7.228 -32.564  13.764  1.00 95.09           O  
ATOM   2859  OE2 GLU B 359      -6.228 -30.835  12.842  1.00 95.09           O  
ATOM   2860  N   ARG B 360      -5.501 -30.896   7.437  1.00 96.73           N  
ATOM   2861  CA  ARG B 360      -5.751 -30.088   6.248  1.00 96.73           C  
ATOM   2862  C   ARG B 360      -5.690 -30.939   4.984  1.00 96.73           C  
ATOM   2863  CB  ARG B 360      -4.743 -28.940   6.155  1.00 96.73           C  
ATOM   2864  O   ARG B 360      -6.538 -30.808   4.099  1.00 96.73           O  
ATOM   2865  CG  ARG B 360      -5.052 -27.772   7.078  1.00 96.73           C  
ATOM   2866  CD  ARG B 360      -4.156 -26.575   6.793  1.00 96.73           C  
ATOM   2867  NE  ARG B 360      -2.755 -26.870   7.081  1.00 96.73           N  
ATOM   2868  NH1 ARG B 360      -2.794 -25.990   9.216  1.00 96.73           N  
ATOM   2869  NH2 ARG B 360      -0.862 -26.898   8.381  1.00 96.73           N  
ATOM   2870  CZ  ARG B 360      -2.140 -26.585   8.225  1.00 96.73           C  
ATOM   2871  N   LEU B 361      -4.705 -31.832   4.884  1.00 97.50           N  
ATOM   2872  CA  LEU B 361      -4.580 -32.732   3.742  1.00 97.50           C  
ATOM   2873  C   LEU B 361      -5.824 -33.600   3.594  1.00 97.50           C  
ATOM   2874  CB  LEU B 361      -3.340 -33.617   3.891  1.00 97.50           C  
ATOM   2875  O   LEU B 361      -6.341 -33.769   2.488  1.00 97.50           O  
ATOM   2876  CG  LEU B 361      -3.150 -34.702   2.829  1.00 97.50           C  
ATOM   2877  CD1 LEU B 361      -3.020 -34.072   1.446  1.00 97.50           C  
ATOM   2878  CD2 LEU B 361      -1.928 -35.556   3.150  1.00 97.50           C  
ATOM   2879  N   LYS B 362      -6.311 -34.116   4.710  1.00 96.69           N  
ATOM   2880  CA  LYS B 362      -7.509 -34.951   4.679  1.00 96.69           C  
ATOM   2881  C   LYS B 362      -8.699 -34.183   4.110  1.00 96.69           C  
ATOM   2882  CB  LYS B 362      -7.840 -35.467   6.080  1.00 96.69           C  
ATOM   2883  O   LYS B 362      -9.407 -34.686   3.234  1.00 96.69           O  
ATOM   2884  CG  LYS B 362      -8.982 -36.471   6.116  1.00 96.69           C  
ATOM   2885  CD  LYS B 362      -9.242 -36.972   7.531  1.00 96.69           C  
ATOM   2886  CE  LYS B 362     -10.436 -37.917   7.580  1.00 96.69           C  
ATOM   2887  NZ  LYS B 362     -10.706 -38.395   8.969  1.00 96.69           N  
ATOM   2888  N   LYS B 363      -8.873 -32.955   4.559  1.00 95.82           N  
ATOM   2889  CA  LYS B 363      -9.972 -32.121   4.082  1.00 95.82           C  
ATOM   2890  C   LYS B 363      -9.833 -31.829   2.590  1.00 95.82           C  
ATOM   2891  CB  LYS B 363     -10.034 -30.811   4.869  1.00 95.82           C  
ATOM   2892  O   LYS B 363     -10.819 -31.863   1.851  1.00 95.82           O  
ATOM   2893  CG  LYS B 363     -10.582 -30.962   6.280  1.00 95.82           C  
ATOM   2894  CD  LYS B 363     -10.756 -29.610   6.960  1.00 95.82           C  
ATOM   2895  CE  LYS B 363     -11.424 -29.750   8.321  1.00 95.82           C  
ATOM   2896  NZ  LYS B 363     -12.911 -29.649   8.221  1.00 95.82           N  
ATOM   2897  N   LEU B 364      -8.639 -31.622   2.147  1.00 97.68           N  
ATOM   2898  CA  LEU B 364      -8.378 -31.339   0.740  1.00 97.68           C  
ATOM   2899  C   LEU B 364      -8.700 -32.551  -0.128  1.00 97.68           C  
ATOM   2900  CB  LEU B 364      -6.917 -30.927   0.539  1.00 97.68           C  
ATOM   2901  O   LEU B 364      -9.399 -32.429  -1.136  1.00 97.68           O  
ATOM   2902  CG  LEU B 364      -6.531 -29.533   1.038  1.00 97.68           C  
ATOM   2903  CD1 LEU B 364      -5.019 -29.345   0.969  1.00 97.68           C  
ATOM   2904  CD2 LEU B 364      -7.246 -28.458   0.226  1.00 97.68           C  
ATOM   2905  N   CYS B 365      -8.274 -33.697   0.293  1.00 97.15           N  
ATOM   2906  CA  CYS B 365      -8.467 -34.919  -0.479  1.00 97.15           C  
ATOM   2907  C   CYS B 365      -9.945 -35.280  -0.568  1.00 97.15           C  
ATOM   2908  CB  CYS B 365      -7.688 -36.077   0.144  1.00 97.15           C  
ATOM   2909  O   CYS B 365     -10.426 -35.691  -1.626  1.00 97.15           O  
ATOM   2910  SG  CYS B 365      -5.895 -35.913  -0.010  1.00 97.15           S  
ATOM   2911  N   GLU B 366     -10.685 -35.063   0.591  1.00 96.32           N  
ATOM   2912  CA  GLU B 366     -12.123 -35.313   0.578  1.00 96.32           C  
ATOM   2913  C   GLU B 366     -12.837 -34.380  -0.395  1.00 96.32           C  
ATOM   2914  CB  GLU B 366     -12.709 -35.157   1.983  1.00 96.32           C  
ATOM   2915  O   GLU B 366     -13.715 -34.810  -1.146  1.00 96.32           O  
ATOM   2916  CG  GLU B 366     -12.306 -36.265   2.945  1.00 96.32           C  
ATOM   2917  CD  GLU B 366     -12.732 -35.999   4.380  1.00 96.32           C  
ATOM   2918  OE1 GLU B 366     -12.521 -36.875   5.249  1.00 96.32           O  
ATOM   2919  OE2 GLU B 366     -13.282 -34.905   4.638  1.00 96.32           O  
ATOM   2920  N   LEU B 367     -12.385 -33.144  -0.388  1.00 97.01           N  
ATOM   2921  CA  LEU B 367     -12.966 -32.168  -1.303  1.00 97.01           C  
ATOM   2922  C   LEU B 367     -12.642 -32.521  -2.751  1.00 97.01           C  
ATOM   2923  CB  LEU B 367     -12.456 -30.761  -0.982  1.00 97.01           C  
ATOM   2924  O   LEU B 367     -13.536 -32.562  -3.600  1.00 97.01           O  
ATOM   2925  CG  LEU B 367     -12.935 -29.639  -1.905  1.00 97.01           C  
ATOM   2926  CD1 LEU B 367     -14.445 -29.461  -1.784  1.00 97.01           C  
ATOM   2927  CD2 LEU B 367     -12.210 -28.337  -1.585  1.00 97.01           C  
ATOM   2928  N   TYR B 368     -11.362 -32.849  -3.073  1.00 97.94           N  
ATOM   2929  CA  TYR B 368     -10.962 -33.191  -4.433  1.00 97.94           C  
ATOM   2930  C   TYR B 368     -11.713 -34.420  -4.930  1.00 97.94           C  
ATOM   2931  CB  TYR B 368      -9.452 -33.439  -4.503  1.00 97.94           C  
ATOM   2932  O   TYR B 368     -12.135 -34.471  -6.088  1.00 97.94           O  
ATOM   2933  CG  TYR B 368      -8.623 -32.187  -4.351  1.00 97.94           C  
ATOM   2934  CD1 TYR B 368      -9.219 -30.928  -4.367  1.00 97.94           C  
ATOM   2935  CD2 TYR B 368      -7.243 -32.260  -4.193  1.00 97.94           C  
ATOM   2936  CE1 TYR B 368      -8.459 -29.771  -4.229  1.00 97.94           C  
ATOM   2937  CE2 TYR B 368      -6.474 -31.109  -4.055  1.00 97.94           C  
ATOM   2938  OH  TYR B 368      -6.333 -28.729  -3.937  1.00 97.94           O  
ATOM   2939  CZ  TYR B 368      -7.090 -29.871  -4.074  1.00 97.94           C  
ATOM   2940  N   ALA B 369     -11.917 -35.421  -4.044  1.00 96.80           N  
ATOM   2941  CA  ALA B 369     -12.660 -36.623  -4.415  1.00 96.80           C  
ATOM   2942  C   ALA B 369     -14.085 -36.277  -4.840  1.00 96.80           C  
ATOM   2943  CB  ALA B 369     -12.680 -37.615  -3.255  1.00 96.80           C  
ATOM   2944  O   ALA B 369     -14.582 -36.794  -5.843  1.00 96.80           O  
ATOM   2945  N   LYS B 370     -14.654 -35.325  -4.069  1.00 95.39           N  
ATOM   2946  CA  LYS B 370     -16.021 -34.906  -4.368  1.00 95.39           C  
ATOM   2947  C   LYS B 370     -16.083 -34.125  -5.677  1.00 95.39           C  
ATOM   2948  CB  LYS B 370     -16.585 -34.060  -3.225  1.00 95.39           C  
ATOM   2949  O   LYS B 370     -16.899 -34.429  -6.550  1.00 95.39           O  
ATOM   2950  CG  LYS B 370     -18.065 -33.737  -3.367  1.00 95.39           C  
ATOM   2951  CD  LYS B 370     -18.572 -32.912  -2.191  1.00 95.39           C  
ATOM   2952  CE  LYS B 370     -20.013 -32.468  -2.399  1.00 95.39           C  
ATOM   2953  NZ  LYS B 370     -20.515 -31.658  -1.248  1.00 95.39           N  
ATOM   2954  N   VAL B 371     -15.130 -33.240  -5.925  1.00 97.33           N  
ATOM   2955  CA  VAL B 371     -15.156 -32.325  -7.062  1.00 97.33           C  
ATOM   2956  C   VAL B 371     -14.768 -33.073  -8.335  1.00 97.33           C  
ATOM   2957  CB  VAL B 371     -14.215 -31.120  -6.842  1.00 97.33           C  
ATOM   2958  O   VAL B 371     -15.396 -32.897  -9.382  1.00 97.33           O  
ATOM   2959  CG1 VAL B 371     -14.159 -30.244  -8.093  1.00 97.33           C  
ATOM   2960  CG2 VAL B 371     -14.667 -30.303  -5.633  1.00 97.33           C  
ATOM   2961  N   LEU B 372     -13.836 -34.014  -8.261  1.00 97.37           N  
ATOM   2962  CA  LEU B 372     -13.344 -34.736  -9.429  1.00 97.37           C  
ATOM   2963  C   LEU B 372     -14.163 -36.000  -9.671  1.00 97.37           C  
ATOM   2964  CB  LEU B 372     -11.867 -35.097  -9.254  1.00 97.37           C  
ATOM   2965  O   LEU B 372     -14.106 -36.583 -10.756  1.00 97.37           O  
ATOM   2966  CG  LEU B 372     -10.873 -33.936  -9.322  1.00 97.37           C  
ATOM   2967  CD1 LEU B 372      -9.513 -34.370  -8.784  1.00 97.37           C  
ATOM   2968  CD2 LEU B 372     -10.749 -33.422 -10.753  1.00 97.37           C  
ATOM   2969  N   GLY B 373     -14.988 -36.426  -8.655  1.00 95.26           N  
ATOM   2970  CA  GLY B 373     -15.767 -37.651  -8.743  1.00 95.26           C  
ATOM   2971  C   GLY B 373     -14.908 -38.897  -8.847  1.00 95.26           C  
ATOM   2972  O   GLY B 373     -15.216 -39.806  -9.621  1.00 95.26           O  
ATOM   2973  N   SER B 374     -13.839 -38.876  -8.187  1.00 95.68           N  
ATOM   2974  CA  SER B 374     -12.932 -40.017  -8.266  1.00 95.68           C  
ATOM   2975  C   SER B 374     -12.326 -40.337  -6.904  1.00 95.68           C  
ATOM   2976  CB  SER B 374     -11.818 -39.747  -9.278  1.00 95.68           C  
ATOM   2977  O   SER B 374     -11.785 -39.454  -6.237  1.00 95.68           O  
ATOM   2978  OG  SER B 374     -10.876 -40.806  -9.284  1.00 95.68           O  
ATOM   2979  N   LEU B 375     -12.335 -41.516  -6.427  1.00 94.95           N  
ATOM   2980  CA  LEU B 375     -11.788 -41.957  -5.147  1.00 94.95           C  
ATOM   2981  C   LEU B 375     -10.264 -41.902  -5.159  1.00 94.95           C  
ATOM   2982  CB  LEU B 375     -12.257 -43.378  -4.824  1.00 94.95           C  
ATOM   2983  O   LEU B 375      -9.631 -41.906  -4.102  1.00 94.95           O  
ATOM   2984  CG  LEU B 375     -13.733 -43.537  -4.455  1.00 94.95           C  
ATOM   2985  CD1 LEU B 375     -14.140 -45.005  -4.519  1.00 94.95           C  
ATOM   2986  CD2 LEU B 375     -14.002 -42.962  -3.068  1.00 94.95           C  
ATOM   2987  N   GLU B 376      -9.684 -41.853  -6.417  1.00 95.71           N  
ATOM   2988  CA  GLU B 376      -8.232 -41.762  -6.533  1.00 95.71           C  
ATOM   2989  C   GLU B 376      -7.698 -40.521  -5.823  1.00 95.71           C  
ATOM   2990  CB  GLU B 376      -7.809 -41.749  -8.004  1.00 95.71           C  
ATOM   2991  O   GLU B 376      -6.548 -40.498  -5.381  1.00 95.71           O  
ATOM   2992  CG  GLU B 376      -7.993 -43.085  -8.709  1.00 95.71           C  
ATOM   2993  CD  GLU B 376      -7.562 -43.059 -10.166  1.00 95.71           C  
ATOM   2994  OE1 GLU B 376      -8.439 -43.091 -11.059  1.00 95.71           O  
ATOM   2995  OE2 GLU B 376      -6.337 -43.008 -10.418  1.00 95.71           O  
ATOM   2996  N   ALA B 377      -8.520 -39.489  -5.696  1.00 97.54           N  
ATOM   2997  CA  ALA B 377      -8.137 -38.232  -5.059  1.00 97.54           C  
ATOM   2998  C   ALA B 377      -7.880 -38.428  -3.567  1.00 97.54           C  
ATOM   2999  CB  ALA B 377      -9.217 -37.175  -5.275  1.00 97.54           C  
ATOM   3000  O   ALA B 377      -7.261 -37.580  -2.921  1.00 97.54           O  
ATOM   3001  N   LEU B 378      -8.300 -39.569  -2.978  1.00 97.74           N  
ATOM   3002  CA  LEU B 378      -8.139 -39.857  -1.557  1.00 97.74           C  
ATOM   3003  C   LEU B 378      -6.792 -40.519  -1.286  1.00 97.74           C  
ATOM   3004  CB  LEU B 378      -9.272 -40.759  -1.061  1.00 97.74           C  
ATOM   3005  O   LEU B 378      -6.431 -40.752  -0.130  1.00 97.74           O  
ATOM   3006  CG  LEU B 378     -10.674 -40.147  -1.061  1.00 97.74           C  
ATOM   3007  CD1 LEU B 378     -11.719 -41.216  -0.756  1.00 97.74           C  
ATOM   3008  CD2 LEU B 378     -10.760 -39.006  -0.053  1.00 97.74           C  
ATOM   3009  N   GLU B 379      -6.050 -40.779  -2.338  1.00 96.49           N  
ATOM   3010  CA  GLU B 379      -4.803 -41.520  -2.171  1.00 96.49           C  
ATOM   3011  C   GLU B 379      -3.605 -40.695  -2.632  1.00 96.49           C  
ATOM   3012  CB  GLU B 379      -4.857 -42.844  -2.938  1.00 96.49           C  
ATOM   3013  O   GLU B 379      -2.919 -41.067  -3.586  1.00 96.49           O  
ATOM   3014  CG  GLU B 379      -5.949 -43.788  -2.459  1.00 96.49           C  
ATOM   3015  CD  GLU B 379      -5.985 -45.102  -3.223  1.00 96.49           C  
ATOM   3016  OE1 GLU B 379      -6.802 -45.985  -2.876  1.00 96.49           O  
ATOM   3017  OE2 GLU B 379      -5.189 -45.250  -4.177  1.00 96.49           O  
ATOM   3018  N   PRO B 380      -3.322 -39.638  -1.942  1.00 97.33           N  
ATOM   3019  CA  PRO B 380      -2.145 -38.849  -2.314  1.00 97.33           C  
ATOM   3020  C   PRO B 380      -0.833 -39.578  -2.033  1.00 97.33           C  
ATOM   3021  CB  PRO B 380      -2.271 -37.597  -1.442  1.00 97.33           C  
ATOM   3022  O   PRO B 380      -0.758 -40.386  -1.104  1.00 97.33           O  
ATOM   3023  CG  PRO B 380      -2.982 -38.058  -0.211  1.00 97.33           C  
ATOM   3024  CD  PRO B 380      -3.967 -39.123  -0.600  1.00 97.33           C  
ATOM   3025  N   VAL B 381       0.202 -39.339  -2.827  1.00 97.10           N  
ATOM   3026  CA  VAL B 381       1.480 -40.010  -2.616  1.00 97.10           C  
ATOM   3027  C   VAL B 381       2.446 -39.070  -1.899  1.00 97.10           C  
ATOM   3028  CB  VAL B 381       2.096 -40.491  -3.949  1.00 97.10           C  
ATOM   3029  O   VAL B 381       3.455 -39.512  -1.343  1.00 97.10           O  
ATOM   3030  CG1 VAL B 381       1.240 -41.592  -4.573  1.00 97.10           C  
ATOM   3031  CG2 VAL B 381       2.253 -39.320  -4.917  1.00 97.10           C  
ATOM   3032  N   HIS B 382       2.175 -37.760  -1.955  1.00 97.47           N  
ATOM   3033  CA  HIS B 382       2.983 -36.753  -1.276  1.00 97.47           C  
ATOM   3034  C   HIS B 382       2.226 -35.436  -1.144  1.00 97.47           C  
ATOM   3035  CB  HIS B 382       4.299 -36.530  -2.024  1.00 97.47           C  
ATOM   3036  O   HIS B 382       1.293 -35.173  -1.906  1.00 97.47           O  
ATOM   3037  CG  HIS B 382       5.267 -35.659  -1.288  1.00 97.47           C  
ATOM   3038  CD2 HIS B 382       5.772 -34.440  -1.588  1.00 97.47           C  
ATOM   3039  ND1 HIS B 382       5.831 -36.026  -0.085  1.00 97.47           N  
ATOM   3040  CE1 HIS B 382       6.643 -35.065   0.324  1.00 97.47           C  
ATOM   3041  NE2 HIS B 382       6.625 -34.091  -0.570  1.00 97.47           N  
ATOM   3042  N   TYR B 383       2.573 -34.588  -0.123  1.00 98.16           N  
ATOM   3043  CA  TYR B 383       1.887 -33.327   0.137  1.00 98.16           C  
ATOM   3044  C   TYR B 383       2.871 -32.255   0.591  1.00 98.16           C  
ATOM   3045  CB  TYR B 383       0.796 -33.516   1.195  1.00 98.16           C  
ATOM   3046  O   TYR B 383       3.710 -32.501   1.460  1.00 98.16           O  
ATOM   3047  CG  TYR B 383       0.099 -32.234   1.584  1.00 98.16           C  
ATOM   3048  CD1 TYR B 383       0.076 -31.805   2.909  1.00 98.16           C  
ATOM   3049  CD2 TYR B 383      -0.538 -31.451   0.627  1.00 98.16           C  
ATOM   3050  CE1 TYR B 383      -0.567 -30.626   3.272  1.00 98.16           C  
ATOM   3051  CE2 TYR B 383      -1.184 -30.270   0.979  1.00 98.16           C  
ATOM   3052  OH  TYR B 383      -1.830 -28.699   2.655  1.00 98.16           O  
ATOM   3053  CZ  TYR B 383      -1.192 -29.867   2.302  1.00 98.16           C  
ATOM   3054  N   GLU B 384       2.839 -31.092  -0.127  1.00 97.99           N  
ATOM   3055  CA  GLU B 384       3.595 -29.914   0.287  1.00 97.99           C  
ATOM   3056  C   GLU B 384       2.671 -28.729   0.552  1.00 97.99           C  
ATOM   3057  CB  GLU B 384       4.636 -29.543  -0.773  1.00 97.99           C  
ATOM   3058  O   GLU B 384       1.628 -28.593  -0.092  1.00 97.99           O  
ATOM   3059  CG  GLU B 384       5.692 -30.614  -0.999  1.00 97.99           C  
ATOM   3060  CD  GLU B 384       6.653 -30.766   0.169  1.00 97.99           C  
ATOM   3061  OE1 GLU B 384       7.440 -31.740   0.185  1.00 97.99           O  
ATOM   3062  OE2 GLU B 384       6.619 -29.904   1.075  1.00 97.99           O  
ATOM   3063  N   GLU B 385       2.976 -27.934   1.535  1.00 97.15           N  
ATOM   3064  CA  GLU B 385       2.230 -26.704   1.783  1.00 97.15           C  
ATOM   3065  C   GLU B 385       3.144 -25.600   2.309  1.00 97.15           C  
ATOM   3066  CB  GLU B 385       1.089 -26.957   2.772  1.00 97.15           C  
ATOM   3067  O   GLU B 385       4.229 -25.878   2.823  1.00 97.15           O  
ATOM   3068  CG  GLU B 385       1.554 -27.183   4.203  1.00 97.15           C  
ATOM   3069  CD  GLU B 385       0.407 -27.361   5.185  1.00 97.15           C  
ATOM   3070  OE1 GLU B 385       0.590 -27.076   6.390  1.00 97.15           O  
ATOM   3071  OE2 GLU B 385      -0.684 -27.789   4.746  1.00 97.15           O  
ATOM   3072  N   LYS B 386       2.701 -24.433   2.037  1.00 96.96           N  
ATOM   3073  CA  LYS B 386       3.423 -23.286   2.578  1.00 96.96           C  
ATOM   3074  C   LYS B 386       2.458 -22.212   3.073  1.00 96.96           C  
ATOM   3075  CB  LYS B 386       4.364 -22.699   1.525  1.00 96.96           C  
ATOM   3076  O   LYS B 386       1.616 -21.729   2.313  1.00 96.96           O  
ATOM   3077  CG  LYS B 386       5.234 -21.560   2.038  1.00 96.96           C  
ATOM   3078  CD  LYS B 386       6.294 -22.061   3.010  1.00 96.96           C  
ATOM   3079  CE  LYS B 386       7.266 -20.955   3.397  1.00 96.96           C  
ATOM   3080  NZ  LYS B 386       8.300 -21.438   4.361  1.00 96.96           N  
ATOM   3081  N   ASN B 387       2.549 -21.955   4.386  1.00 95.97           N  
ATOM   3082  CA  ASN B 387       1.849 -20.842   5.017  1.00 95.97           C  
ATOM   3083  C   ASN B 387       2.766 -19.636   5.204  1.00 95.97           C  
ATOM   3084  CB  ASN B 387       1.258 -21.272   6.362  1.00 95.97           C  
ATOM   3085  O   ASN B 387       3.532 -19.577   6.167  1.00 95.97           O  
ATOM   3086  CG  ASN B 387       0.414 -20.187   7.002  1.00 95.97           C  
ATOM   3087  ND2 ASN B 387      -0.292 -20.539   8.071  1.00 95.97           N  
ATOM   3088  OD1 ASN B 387       0.396 -19.044   6.540  1.00 95.97           O  
ATOM   3089  N   TRP B 388       2.629 -18.686   4.398  1.00 92.27           N  
ATOM   3090  CA  TRP B 388       3.554 -17.558   4.377  1.00 92.27           C  
ATOM   3091  C   TRP B 388       3.311 -16.632   5.564  1.00 92.27           C  
ATOM   3092  CB  TRP B 388       3.420 -16.777   3.067  1.00 92.27           C  
ATOM   3093  O   TRP B 388       4.167 -15.813   5.906  1.00 92.27           O  
ATOM   3094  CG  TRP B 388       4.061 -17.447   1.889  1.00 92.27           C  
ATOM   3095  CD1 TRP B 388       3.437 -18.176   0.915  1.00 92.27           C  
ATOM   3096  CD2 TRP B 388       5.455 -17.455   1.565  1.00 92.27           C  
ATOM   3097  CE2 TRP B 388       5.604 -18.207   0.379  1.00 92.27           C  
ATOM   3098  CE3 TRP B 388       6.593 -16.897   2.163  1.00 92.27           C  
ATOM   3099  NE1 TRP B 388       4.359 -18.635   0.004  1.00 92.27           N  
ATOM   3100  CH2 TRP B 388       7.945 -17.859   0.384  1.00 92.27           C  
ATOM   3101  CZ2 TRP B 388       6.848 -18.416  -0.221  1.00 92.27           C  
ATOM   3102  CZ3 TRP B 388       7.830 -17.106   1.564  1.00 92.27           C  
ATOM   3103  N   CYS B 389       2.179 -16.730   6.182  1.00 90.80           N  
ATOM   3104  CA  CYS B 389       1.874 -15.906   7.345  1.00 90.80           C  
ATOM   3105  C   CYS B 389       2.791 -16.250   8.513  1.00 90.80           C  
ATOM   3106  CB  CYS B 389       0.414 -16.085   7.762  1.00 90.80           C  
ATOM   3107  O   CYS B 389       2.965 -15.445   9.429  1.00 90.80           O  
ATOM   3108  SG  CYS B 389      -0.771 -15.602   6.487  1.00 90.80           S  
ATOM   3109  N   GLU B 390       3.333 -17.400   8.438  1.00 90.39           N  
ATOM   3110  CA  GLU B 390       4.175 -17.857   9.539  1.00 90.39           C  
ATOM   3111  C   GLU B 390       5.626 -17.428   9.340  1.00 90.39           C  
ATOM   3112  CB  GLU B 390       4.091 -19.379   9.685  1.00 90.39           C  
ATOM   3113  O   GLU B 390       6.448 -17.558  10.250  1.00 90.39           O  
ATOM   3114  CG  GLU B 390       2.751 -19.873  10.209  1.00 90.39           C  
ATOM   3115  CD  GLU B 390       2.676 -21.387  10.331  1.00 90.39           C  
ATOM   3116  OE1 GLU B 390       1.747 -21.897  10.998  1.00 90.39           O  
ATOM   3117  OE2 GLU B 390       3.554 -22.068   9.756  1.00 90.39           O  
ATOM   3118  N   GLU B 391       5.948 -16.900   8.240  1.00 90.34           N  
ATOM   3119  CA  GLU B 391       7.327 -16.532   7.931  1.00 90.34           C  
ATOM   3120  C   GLU B 391       7.674 -15.161   8.503  1.00 90.34           C  
ATOM   3121  CB  GLU B 391       7.561 -16.546   6.418  1.00 90.34           C  
ATOM   3122  O   GLU B 391       7.051 -14.158   8.147  1.00 90.34           O  
ATOM   3123  CG  GLU B 391       7.643 -17.943   5.821  1.00 90.34           C  
ATOM   3124  CD  GLU B 391       8.932 -18.670   6.171  1.00 90.34           C  
ATOM   3125  OE1 GLU B 391       8.922 -19.920   6.248  1.00 90.34           O  
ATOM   3126  OE2 GLU B 391       9.959 -17.984   6.370  1.00 90.34           O  
ATOM   3127  N   GLN B 392       8.713 -15.104   9.202  1.00 88.48           N  
ATOM   3128  CA  GLN B 392       9.124 -13.913   9.937  1.00 88.48           C  
ATOM   3129  C   GLN B 392       9.428 -12.758   8.988  1.00 88.48           C  
ATOM   3130  CB  GLN B 392      10.346 -14.213  10.807  1.00 88.48           C  
ATOM   3131  O   GLN B 392       9.074 -11.610   9.265  1.00 88.48           O  
ATOM   3132  CG  GLN B 392      10.827 -13.022  11.624  1.00 88.48           C  
ATOM   3133  CD  GLN B 392      11.898 -13.395  12.632  1.00 88.48           C  
ATOM   3134  NE2 GLN B 392      12.441 -12.395  13.317  1.00 88.48           N  
ATOM   3135  OE1 GLN B 392      12.233 -14.573  12.794  1.00 88.48           O  
ATOM   3136  N   TYR B 393       9.991 -13.059   7.787  1.00 92.35           N  
ATOM   3137  CA  TYR B 393      10.470 -11.986   6.923  1.00 92.35           C  
ATOM   3138  C   TYR B 393       9.634 -11.894   5.653  1.00 92.35           C  
ATOM   3139  CB  TYR B 393      11.943 -12.201   6.564  1.00 92.35           C  
ATOM   3140  O   TYR B 393      10.096 -11.377   4.633  1.00 92.35           O  
ATOM   3141  CG  TYR B 393      12.871 -12.158   7.754  1.00 92.35           C  
ATOM   3142  CD1 TYR B 393      13.070 -10.975   8.463  1.00 92.35           C  
ATOM   3143  CD2 TYR B 393      13.551 -13.297   8.171  1.00 92.35           C  
ATOM   3144  CE1 TYR B 393      13.926 -10.929   9.559  1.00 92.35           C  
ATOM   3145  CE2 TYR B 393      14.408 -13.263   9.265  1.00 92.35           C  
ATOM   3146  OH  TYR B 393      15.437 -12.037  11.036  1.00 92.35           O  
ATOM   3147  CZ  TYR B 393      14.589 -12.077   9.952  1.00 92.35           C  
ATOM   3148  N   SER B 394       8.438 -12.476   5.661  1.00 90.22           N  
ATOM   3149  CA  SER B 394       7.445 -12.292   4.608  1.00 90.22           C  
ATOM   3150  C   SER B 394       6.155 -11.697   5.162  1.00 90.22           C  
ATOM   3151  CB  SER B 394       7.147 -13.622   3.914  1.00 90.22           C  
ATOM   3152  O   SER B 394       5.621 -10.735   4.607  1.00 90.22           O  
ATOM   3153  OG  SER B 394       8.304 -14.123   3.267  1.00 90.22           O  
ATOM   3154  N   GLY B 395       5.681 -12.365   6.259  1.00 87.78           N  
ATOM   3155  CA  GLY B 395       4.532 -11.875   7.004  1.00 87.78           C  
ATOM   3156  C   GLY B 395       3.213 -12.119   6.295  1.00 87.78           C  
ATOM   3157  O   GLY B 395       2.147 -11.825   6.839  1.00 87.78           O  
ATOM   3158  N   GLY B 396       3.203 -12.575   5.119  1.00 91.00           N  
ATOM   3159  CA  GLY B 396       2.011 -12.847   4.332  1.00 91.00           C  
ATOM   3160  C   GLY B 396       2.287 -12.941   2.844  1.00 91.00           C  
ATOM   3161  O   GLY B 396       3.445 -12.971   2.423  1.00 91.00           O  
ATOM   3162  N   CYS B 397       1.134 -12.973   2.000  1.00 87.25           N  
ATOM   3163  CA  CYS B 397       1.243 -13.123   0.554  1.00 87.25           C  
ATOM   3164  C   CYS B 397      -0.069 -12.763  -0.133  1.00 87.25           C  
ATOM   3165  CB  CYS B 397       1.644 -14.552   0.191  1.00 87.25           C  
ATOM   3166  O   CYS B 397      -1.130 -12.793   0.493  1.00 87.25           O  
ATOM   3167  SG  CYS B 397       2.086 -14.766  -1.547  1.00 87.25           S  
ATOM   3168  N   TYR B 398      -0.145 -12.341  -1.288  1.00 88.42           N  
ATOM   3169  CA  TYR B 398       0.939 -12.230  -2.258  1.00 88.42           C  
ATOM   3170  C   TYR B 398       1.661 -10.895  -2.117  1.00 88.42           C  
ATOM   3171  CB  TYR B 398       0.402 -12.385  -3.684  1.00 88.42           C  
ATOM   3172  O   TYR B 398       2.877 -10.817  -2.310  1.00 88.42           O  
ATOM   3173  CG  TYR B 398      -0.426 -13.630  -3.889  1.00 88.42           C  
ATOM   3174  CD1 TYR B 398      -0.112 -14.815  -3.228  1.00 88.42           C  
ATOM   3175  CD2 TYR B 398      -1.522 -13.625  -4.745  1.00 88.42           C  
ATOM   3176  CE1 TYR B 398      -0.871 -15.966  -3.415  1.00 88.42           C  
ATOM   3177  CE2 TYR B 398      -2.288 -14.769  -4.940  1.00 88.42           C  
ATOM   3178  OH  TYR B 398      -2.710 -17.069  -4.461  1.00 88.42           O  
ATOM   3179  CZ  TYR B 398      -1.955 -15.933  -4.271  1.00 88.42           C  
ATOM   3180  N   THR B 399       0.857  -9.881  -1.790  1.00 92.71           N  
ATOM   3181  CA  THR B 399       1.316  -8.498  -1.732  1.00 92.71           C  
ATOM   3182  C   THR B 399       0.555  -7.719  -0.663  1.00 92.71           C  
ATOM   3183  CB  THR B 399       1.154  -7.798  -3.094  1.00 92.71           C  
ATOM   3184  O   THR B 399      -0.424  -8.217  -0.105  1.00 92.71           O  
ATOM   3185  CG2 THR B 399      -0.319  -7.607  -3.442  1.00 92.71           C  
ATOM   3186  OG1 THR B 399       1.792  -6.516  -3.046  1.00 92.71           O  
ATOM   3187  N   THR B 400       1.107  -6.545  -0.404  1.00 95.11           N  
ATOM   3188  CA  THR B 400       0.385  -5.636   0.479  1.00 95.11           C  
ATOM   3189  C   THR B 400      -0.835  -5.051  -0.227  1.00 95.11           C  
ATOM   3190  CB  THR B 400       1.294  -4.495   0.970  1.00 95.11           C  
ATOM   3191  O   THR B 400      -0.782  -4.750  -1.421  1.00 95.11           O  
ATOM   3192  CG2 THR B 400       0.525  -3.522   1.858  1.00 95.11           C  
ATOM   3193  OG1 THR B 400       2.384  -5.048   1.718  1.00 95.11           O  
ATOM   3194  N   TYR B 401      -1.962  -5.049   0.471  1.00 96.48           N  
ATOM   3195  CA  TYR B 401      -3.121  -4.337  -0.055  1.00 96.48           C  
ATOM   3196  C   TYR B 401      -3.430  -3.102   0.783  1.00 96.48           C  
ATOM   3197  CB  TYR B 401      -4.344  -5.258  -0.097  1.00 96.48           C  
ATOM   3198  O   TYR B 401      -2.976  -2.990   1.925  1.00 96.48           O  
ATOM   3199  CG  TYR B 401      -4.775  -5.758   1.260  1.00 96.48           C  
ATOM   3200  CD1 TYR B 401      -4.314  -6.977   1.753  1.00 96.48           C  
ATOM   3201  CD2 TYR B 401      -5.643  -5.014   2.052  1.00 96.48           C  
ATOM   3202  CE1 TYR B 401      -4.710  -7.443   3.003  1.00 96.48           C  
ATOM   3203  CE2 TYR B 401      -6.045  -5.470   3.303  1.00 96.48           C  
ATOM   3204  OH  TYR B 401      -5.968  -7.140   5.007  1.00 96.48           O  
ATOM   3205  CZ  TYR B 401      -5.573  -6.684   3.769  1.00 96.48           C  
ATOM   3206  N   PHE B 402      -4.168  -2.189   0.156  1.00 97.97           N  
ATOM   3207  CA  PHE B 402      -4.521  -0.956   0.851  1.00 97.97           C  
ATOM   3208  C   PHE B 402      -5.973  -0.991   1.311  1.00 97.97           C  
ATOM   3209  CB  PHE B 402      -4.286   0.258  -0.053  1.00 97.97           C  
ATOM   3210  O   PHE B 402      -6.879  -1.230   0.509  1.00 97.97           O  
ATOM   3211  CG  PHE B 402      -2.839   0.654  -0.172  1.00 97.97           C  
ATOM   3212  CD1 PHE B 402      -2.421   1.930   0.186  1.00 97.97           C  
ATOM   3213  CD2 PHE B 402      -1.896  -0.250  -0.643  1.00 97.97           C  
ATOM   3214  CE1 PHE B 402      -1.082   2.300   0.076  1.00 97.97           C  
ATOM   3215  CE2 PHE B 402      -0.556   0.112  -0.756  1.00 97.97           C  
ATOM   3216  CZ  PHE B 402      -0.152   1.387  -0.396  1.00 97.97           C  
ATOM   3217  N   PRO B 403      -6.253  -0.757   2.645  1.00 97.50           N  
ATOM   3218  CA  PRO B 403      -7.618  -0.634   3.162  1.00 97.50           C  
ATOM   3219  C   PRO B 403      -8.293   0.669   2.741  1.00 97.50           C  
ATOM   3220  CB  PRO B 403      -7.426  -0.683   4.680  1.00 97.50           C  
ATOM   3221  O   PRO B 403      -7.632   1.570   2.216  1.00 97.50           O  
ATOM   3222  CG  PRO B 403      -6.085  -1.314   4.875  1.00 97.50           C  
ATOM   3223  CD  PRO B 403      -5.195  -0.905   3.737  1.00 97.50           C  
ATOM   3224  N   PRO B 404      -9.643   0.759   2.891  1.00 97.91           N  
ATOM   3225  CA  PRO B 404     -10.364   1.966   2.481  1.00 97.91           C  
ATOM   3226  C   PRO B 404      -9.804   3.234   3.122  1.00 97.91           C  
ATOM   3227  CB  PRO B 404     -11.795   1.701   2.955  1.00 97.91           C  
ATOM   3228  O   PRO B 404      -9.542   3.257   4.328  1.00 97.91           O  
ATOM   3229  CG  PRO B 404     -11.928   0.213   2.956  1.00 97.91           C  
ATOM   3230  CD  PRO B 404     -10.621  -0.383   3.396  1.00 97.91           C  
ATOM   3231  N   GLY B 405      -9.542   4.289   2.319  1.00 95.69           N  
ATOM   3232  CA  GLY B 405      -9.129   5.611   2.761  1.00 95.69           C  
ATOM   3233  C   GLY B 405      -7.622   5.779   2.811  1.00 95.69           C  
ATOM   3234  O   GLY B 405      -7.121   6.896   2.961  1.00 95.69           O  
ATOM   3235  N   ILE B 406      -6.890   4.761   2.583  1.00 97.15           N  
ATOM   3236  CA  ILE B 406      -5.459   4.802   2.864  1.00 97.15           C  
ATOM   3237  C   ILE B 406      -4.700   5.245   1.615  1.00 97.15           C  
ATOM   3238  CB  ILE B 406      -4.939   3.430   3.349  1.00 97.15           C  
ATOM   3239  O   ILE B 406      -3.791   6.074   1.695  1.00 97.15           O  
ATOM   3240  CG1 ILE B 406      -5.629   3.030   4.658  1.00 97.15           C  
ATOM   3241  CG2 ILE B 406      -3.417   3.459   3.519  1.00 97.15           C  
ATOM   3242  CD1 ILE B 406      -5.464   4.045   5.781  1.00 97.15           C  
ATOM   3243  N   LEU B 407      -5.015   4.784   0.394  1.00 97.58           N  
ATOM   3244  CA  LEU B 407      -4.273   5.054  -0.832  1.00 97.58           C  
ATOM   3245  C   LEU B 407      -4.257   6.548  -1.140  1.00 97.58           C  
ATOM   3246  CB  LEU B 407      -4.881   4.286  -2.008  1.00 97.58           C  
ATOM   3247  O   LEU B 407      -3.201   7.114  -1.433  1.00 97.58           O  
ATOM   3248  CG  LEU B 407      -4.134   4.381  -3.340  1.00 97.58           C  
ATOM   3249  CD1 LEU B 407      -2.691   3.919  -3.172  1.00 97.58           C  
ATOM   3250  CD2 LEU B 407      -4.843   3.559  -4.411  1.00 97.58           C  
ATOM   3251  N   THR B 408      -5.374   7.280  -1.040  1.00 96.44           N  
ATOM   3252  CA  THR B 408      -5.450   8.701  -1.359  1.00 96.44           C  
ATOM   3253  C   THR B 408      -4.690   9.528  -0.326  1.00 96.44           C  
ATOM   3254  CB  THR B 408      -6.911   9.181  -1.429  1.00 96.44           C  
ATOM   3255  O   THR B 408      -4.139  10.582  -0.650  1.00 96.44           O  
ATOM   3256  CG2 THR B 408      -7.627   8.586  -2.638  1.00 96.44           C  
ATOM   3257  OG1 THR B 408      -7.598   8.781  -0.237  1.00 96.44           O  
ATOM   3258  N   GLN B 409      -4.591   9.031   0.908  1.00 93.17           N  
ATOM   3259  CA  GLN B 409      -3.945   9.788   1.976  1.00 93.17           C  
ATOM   3260  C   GLN B 409      -2.433   9.584   1.957  1.00 93.17           C  
ATOM   3261  CB  GLN B 409      -4.513   9.386   3.338  1.00 93.17           C  
ATOM   3262  O   GLN B 409      -1.672  10.519   2.216  1.00 93.17           O  
ATOM   3263  CG  GLN B 409      -5.952   9.831   3.560  1.00 93.17           C  
ATOM   3264  CD  GLN B 409      -6.444   9.544   4.967  1.00 93.17           C  
ATOM   3265  NE2 GLN B 409      -7.684   9.079   5.077  1.00 93.17           N  
ATOM   3266  OE1 GLN B 409      -5.716   9.738   5.945  1.00 93.17           O  
ATOM   3267  N   TYR B 410      -2.014   8.385   1.598  1.00 93.65           N  
ATOM   3268  CA  TYR B 410      -0.608   8.074   1.827  1.00 93.65           C  
ATOM   3269  C   TYR B 410       0.057   7.578   0.548  1.00 93.65           C  
ATOM   3270  CB  TYR B 410      -0.462   7.024   2.932  1.00 93.65           C  
ATOM   3271  O   TYR B 410       1.275   7.388   0.507  1.00 93.65           O  
ATOM   3272  CG  TYR B 410      -1.047   7.451   4.256  1.00 93.65           C  
ATOM   3273  CD1 TYR B 410      -0.357   8.320   5.098  1.00 93.65           C  
ATOM   3274  CD2 TYR B 410      -2.291   6.986   4.669  1.00 93.65           C  
ATOM   3275  CE1 TYR B 410      -0.891   8.714   6.320  1.00 93.65           C  
ATOM   3276  CE2 TYR B 410      -2.836   7.374   5.889  1.00 93.65           C  
ATOM   3277  OH  TYR B 410      -2.664   8.624   7.914  1.00 93.65           O  
ATOM   3278  CZ  TYR B 410      -2.130   8.237   6.706  1.00 93.65           C  
ATOM   3279  N   GLY B 411      -0.655   7.310  -0.563  1.00 93.60           N  
ATOM   3280  CA  GLY B 411      -0.156   6.718  -1.794  1.00 93.60           C  
ATOM   3281  C   GLY B 411       1.017   7.475  -2.387  1.00 93.60           C  
ATOM   3282  O   GLY B 411       1.912   6.874  -2.985  1.00 93.60           O  
ATOM   3283  N   ARG B 412       1.180   8.786  -2.146  1.00 92.69           N  
ATOM   3284  CA  ARG B 412       2.199   9.640  -2.747  1.00 92.69           C  
ATOM   3285  C   ARG B 412       3.582   9.317  -2.191  1.00 92.69           C  
ATOM   3286  CB  ARG B 412       1.871  11.116  -2.511  1.00 92.69           C  
ATOM   3287  O   ARG B 412       4.595   9.566  -2.848  1.00 92.69           O  
ATOM   3288  CG  ARG B 412       0.656  11.608  -3.281  1.00 92.69           C  
ATOM   3289  CD  ARG B 412       0.377  13.080  -3.013  1.00 92.69           C  
ATOM   3290  NE  ARG B 412      -0.891  13.504  -3.601  1.00 92.69           N  
ATOM   3291  NH1 ARG B 412       0.056  15.019  -5.065  1.00 92.69           N  
ATOM   3292  NH2 ARG B 412      -2.217  14.725  -5.024  1.00 92.69           N  
ATOM   3293  CZ  ARG B 412      -1.014  14.415  -4.562  1.00 92.69           C  
ATOM   3294  N   VAL B 413       3.674   8.807  -1.024  1.00 93.97           N  
ATOM   3295  CA  VAL B 413       4.970   8.575  -0.396  1.00 93.97           C  
ATOM   3296  C   VAL B 413       5.413   7.135  -0.644  1.00 93.97           C  
ATOM   3297  CB  VAL B 413       4.927   8.866   1.120  1.00 93.97           C  
ATOM   3298  O   VAL B 413       6.496   6.729  -0.214  1.00 93.97           O  
ATOM   3299  CG1 VAL B 413       4.664  10.349   1.378  1.00 93.97           C  
ATOM   3300  CG2 VAL B 413       3.862   8.005   1.798  1.00 93.97           C  
ATOM   3301  N   LEU B 414       4.650   6.395  -1.354  1.00 95.31           N  
ATOM   3302  CA  LEU B 414       4.927   4.983  -1.590  1.00 95.31           C  
ATOM   3303  C   LEU B 414       6.286   4.800  -2.258  1.00 95.31           C  
ATOM   3304  CB  LEU B 414       3.831   4.359  -2.458  1.00 95.31           C  
ATOM   3305  O   LEU B 414       7.077   3.951  -1.842  1.00 95.31           O  
ATOM   3306  CG  LEU B 414       3.965   2.864  -2.750  1.00 95.31           C  
ATOM   3307  CD1 LEU B 414       3.886   2.062  -1.456  1.00 95.31           C  
ATOM   3308  CD2 LEU B 414       2.890   2.412  -3.732  1.00 95.31           C  
ATOM   3309  N   ARG B 415       6.642   5.700  -3.222  1.00 95.97           N  
ATOM   3310  CA  ARG B 415       7.851   5.544  -4.024  1.00 95.97           C  
ATOM   3311  C   ARG B 415       8.893   6.595  -3.654  1.00 95.97           C  
ATOM   3312  CB  ARG B 415       7.522   5.635  -5.516  1.00 95.97           C  
ATOM   3313  O   ARG B 415      10.019   6.563  -4.155  1.00 95.97           O  
ATOM   3314  CG  ARG B 415       6.652   4.497  -6.025  1.00 95.97           C  
ATOM   3315  CD  ARG B 415       6.332   4.651  -7.506  1.00 95.97           C  
ATOM   3316  NE  ARG B 415       5.173   3.851  -7.893  1.00 95.97           N  
ATOM   3317  NH1 ARG B 415       3.742   5.652  -8.106  1.00 95.97           N  
ATOM   3318  NH2 ARG B 415       2.985   3.526  -8.511  1.00 95.97           N  
ATOM   3319  CZ  ARG B 415       3.970   4.345  -8.169  1.00 95.97           C  
ATOM   3320  N   GLN B 416       8.537   7.576  -2.842  1.00 95.23           N  
ATOM   3321  CA  GLN B 416       9.407   8.705  -2.531  1.00 95.23           C  
ATOM   3322  C   GLN B 416      10.620   8.257  -1.721  1.00 95.23           C  
ATOM   3323  CB  GLN B 416       8.635   9.783  -1.768  1.00 95.23           C  
ATOM   3324  O   GLN B 416      10.474   7.654  -0.655  1.00 95.23           O  
ATOM   3325  CG  GLN B 416       9.411  11.081  -1.585  1.00 95.23           C  
ATOM   3326  CD  GLN B 416       8.588  12.167  -0.917  1.00 95.23           C  
ATOM   3327  NE2 GLN B 416       9.134  13.377  -0.866  1.00 95.23           N  
ATOM   3328  OE1 GLN B 416       7.471  11.920  -0.452  1.00 95.23           O  
ATOM   3329  N   PRO B 417      11.792   8.525  -2.256  1.00 96.28           N  
ATOM   3330  CA  PRO B 417      12.975   8.221  -1.447  1.00 96.28           C  
ATOM   3331  C   PRO B 417      13.036   9.041  -0.160  1.00 96.28           C  
ATOM   3332  CB  PRO B 417      14.138   8.575  -2.376  1.00 96.28           C  
ATOM   3333  O   PRO B 417      12.455  10.127  -0.088  1.00 96.28           O  
ATOM   3334  CG  PRO B 417      13.532   8.637  -3.741  1.00 96.28           C  
ATOM   3335  CD  PRO B 417      12.074   8.970  -3.601  1.00 96.28           C  
ATOM   3336  N   VAL B 418      13.579   8.517   0.825  1.00 94.87           N  
ATOM   3337  CA  VAL B 418      13.914   9.245   2.045  1.00 94.87           C  
ATOM   3338  C   VAL B 418      15.429   9.404   2.152  1.00 94.87           C  
ATOM   3339  CB  VAL B 418      13.363   8.533   3.300  1.00 94.87           C  
ATOM   3340  O   VAL B 418      16.137   8.451   2.485  1.00 94.87           O  
ATOM   3341  CG1 VAL B 418      13.743   9.299   4.566  1.00 94.87           C  
ATOM   3342  CG2 VAL B 418      11.846   8.377   3.202  1.00 94.87           C  
ATOM   3343  N   ASP B 419      15.951  10.585   1.861  1.00 92.01           N  
ATOM   3344  CA  ASP B 419      17.384  10.851   1.785  1.00 92.01           C  
ATOM   3345  C   ASP B 419      18.083   9.837   0.881  1.00 92.01           C  
ATOM   3346  CB  ASP B 419      18.009  10.830   3.181  1.00 92.01           C  
ATOM   3347  O   ASP B 419      17.865   9.825  -0.332  1.00 92.01           O  
ATOM   3348  CG  ASP B 419      17.515  11.958   4.069  1.00 92.01           C  
ATOM   3349  OD1 ASP B 419      17.274  13.074   3.560  1.00 92.01           O  
ATOM   3350  OD2 ASP B 419      17.369  11.731   5.289  1.00 92.01           O  
ATOM   3351  N   ARG B 420      18.888   9.037   1.474  1.00 95.43           N  
ATOM   3352  CA  ARG B 420      19.702   8.135   0.664  1.00 95.43           C  
ATOM   3353  C   ARG B 420      19.104   6.733   0.638  1.00 95.43           C  
ATOM   3354  CB  ARG B 420      21.137   8.084   1.193  1.00 95.43           C  
ATOM   3355  O   ARG B 420      19.763   5.779   0.220  1.00 95.43           O  
ATOM   3356  CG  ARG B 420      21.889   9.398   1.061  1.00 95.43           C  
ATOM   3357  CD  ARG B 420      23.326   9.277   1.551  1.00 95.43           C  
ATOM   3358  NE  ARG B 420      24.059  10.529   1.386  1.00 95.43           N  
ATOM   3359  NH1 ARG B 420      24.972   9.965  -0.660  1.00 95.43           N  
ATOM   3360  NH2 ARG B 420      25.446  11.996   0.292  1.00 95.43           N  
ATOM   3361  CZ  ARG B 420      24.824  10.827   0.340  1.00 95.43           C  
ATOM   3362  N   ILE B 421      17.801   6.664   1.052  1.00 98.07           N  
ATOM   3363  CA  ILE B 421      17.122   5.373   1.042  1.00 98.07           C  
ATOM   3364  C   ILE B 421      16.073   5.350  -0.067  1.00 98.07           C  
ATOM   3365  CB  ILE B 421      16.466   5.070   2.408  1.00 98.07           C  
ATOM   3366  O   ILE B 421      15.160   6.179  -0.084  1.00 98.07           O  
ATOM   3367  CG1 ILE B 421      17.500   5.180   3.534  1.00 98.07           C  
ATOM   3368  CG2 ILE B 421      15.813   3.684   2.397  1.00 98.07           C  
ATOM   3369  CD1 ILE B 421      16.902   5.112   4.932  1.00 98.07           C  
ATOM   3370  N   TYR B 422      16.173   4.408  -0.942  1.00 98.68           N  
ATOM   3371  CA  TYR B 422      15.225   4.237  -2.038  1.00 98.68           C  
ATOM   3372  C   TYR B 422      14.413   2.960  -1.861  1.00 98.68           C  
ATOM   3373  CB  TYR B 422      15.958   4.208  -3.383  1.00 98.68           C  
ATOM   3374  O   TYR B 422      14.949   1.927  -1.454  1.00 98.68           O  
ATOM   3375  CG  TYR B 422      16.577   5.530  -3.765  1.00 98.68           C  
ATOM   3376  CD1 TYR B 422      15.990   6.343  -4.733  1.00 98.68           C  
ATOM   3377  CD2 TYR B 422      17.750   5.969  -3.161  1.00 98.68           C  
ATOM   3378  CE1 TYR B 422      16.559   7.561  -5.090  1.00 98.68           C  
ATOM   3379  CE2 TYR B 422      18.327   7.186  -3.510  1.00 98.68           C  
ATOM   3380  OH  TYR B 422      18.292   9.179  -4.824  1.00 98.68           O  
ATOM   3381  CZ  TYR B 422      17.725   7.974  -4.474  1.00 98.68           C  
ATOM   3382  N   PHE B 423      13.081   2.935  -2.191  1.00 98.64           N  
ATOM   3383  CA  PHE B 423      12.172   1.830  -1.911  1.00 98.64           C  
ATOM   3384  C   PHE B 423      11.809   1.089  -3.193  1.00 98.64           C  
ATOM   3385  CB  PHE B 423      10.902   2.338  -1.221  1.00 98.64           C  
ATOM   3386  O   PHE B 423      11.465   1.712  -4.199  1.00 98.64           O  
ATOM   3387  CG  PHE B 423      11.156   2.997   0.108  1.00 98.64           C  
ATOM   3388  CD1 PHE B 423      11.300   2.235   1.261  1.00 98.64           C  
ATOM   3389  CD2 PHE B 423      11.250   4.379   0.205  1.00 98.64           C  
ATOM   3390  CE1 PHE B 423      11.535   2.842   2.493  1.00 98.64           C  
ATOM   3391  CE2 PHE B 423      11.485   4.993   1.432  1.00 98.64           C  
ATOM   3392  CZ  PHE B 423      11.626   4.223   2.575  1.00 98.64           C  
ATOM   3393  N   ALA B 424      11.831  -0.278  -3.123  1.00 98.53           N  
ATOM   3394  CA  ALA B 424      11.700  -1.030  -4.369  1.00 98.53           C  
ATOM   3395  C   ALA B 424      10.860  -2.287  -4.165  1.00 98.53           C  
ATOM   3396  CB  ALA B 424      13.078  -1.397  -4.915  1.00 98.53           C  
ATOM   3397  O   ALA B 424      11.049  -3.288  -4.861  1.00 98.53           O  
ATOM   3398  N   GLY B 425      10.041  -2.378  -3.113  1.00 97.06           N  
ATOM   3399  CA  GLY B 425       9.121  -3.502  -3.052  1.00 97.06           C  
ATOM   3400  C   GLY B 425       8.214  -3.597  -4.264  1.00 97.06           C  
ATOM   3401  O   GLY B 425       7.913  -2.586  -4.902  1.00 97.06           O  
ATOM   3402  N   THR B 426       7.775  -4.760  -4.587  1.00 97.12           N  
ATOM   3403  CA  THR B 426       6.924  -4.932  -5.759  1.00 97.12           C  
ATOM   3404  C   THR B 426       5.739  -3.971  -5.714  1.00 97.12           C  
ATOM   3405  CB  THR B 426       6.410  -6.380  -5.868  1.00 97.12           C  
ATOM   3406  O   THR B 426       5.230  -3.556  -6.756  1.00 97.12           O  
ATOM   3407  CG2 THR B 426       5.450  -6.710  -4.730  1.00 97.12           C  
ATOM   3408  OG1 THR B 426       5.727  -6.546  -7.117  1.00 97.12           O  
ATOM   3409  N   GLU B 427       5.324  -3.522  -4.506  1.00 96.51           N  
ATOM   3410  CA  GLU B 427       4.174  -2.647  -4.297  1.00 96.51           C  
ATOM   3411  C   GLU B 427       4.399  -1.278  -4.934  1.00 96.51           C  
ATOM   3412  CB  GLU B 427       3.882  -2.489  -2.803  1.00 96.51           C  
ATOM   3413  O   GLU B 427       3.449  -0.523  -5.148  1.00 96.51           O  
ATOM   3414  CG  GLU B 427       3.407  -3.770  -2.131  1.00 96.51           C  
ATOM   3415  CD  GLU B 427       4.543  -4.708  -1.757  1.00 96.51           C  
ATOM   3416  OE1 GLU B 427       4.269  -5.832  -1.277  1.00 96.51           O  
ATOM   3417  OE2 GLU B 427       5.716  -4.316  -1.944  1.00 96.51           O  
ATOM   3418  N   THR B 428       5.685  -1.015  -5.272  1.00 97.70           N  
ATOM   3419  CA  THR B 428       6.010   0.295  -5.826  1.00 97.70           C  
ATOM   3420  C   THR B 428       5.942   0.270  -7.350  1.00 97.70           C  
ATOM   3421  CB  THR B 428       7.408   0.760  -5.379  1.00 97.70           C  
ATOM   3422  O   THR B 428       6.126   1.300  -8.002  1.00 97.70           O  
ATOM   3423  CG2 THR B 428       7.524   0.771  -3.859  1.00 97.70           C  
ATOM   3424  OG1 THR B 428       8.395  -0.129  -5.916  1.00 97.70           O  
ATOM   3425  N   ALA B 429       5.591  -0.817  -7.887  1.00 97.78           N  
ATOM   3426  CA  ALA B 429       5.512  -0.952  -9.339  1.00 97.78           C  
ATOM   3427  C   ALA B 429       4.230  -0.324  -9.879  1.00 97.78           C  
ATOM   3428  CB  ALA B 429       5.591  -2.422  -9.742  1.00 97.78           C  
ATOM   3429  O   ALA B 429       3.234  -0.214  -9.160  1.00 97.78           O  
ATOM   3430  N   THR B 430       4.249   0.056 -11.142  1.00 96.14           N  
ATOM   3431  CA  THR B 430       3.076   0.635 -11.787  1.00 96.14           C  
ATOM   3432  C   THR B 430       2.504  -0.321 -12.830  1.00 96.14           C  
ATOM   3433  CB  THR B 430       3.413   1.982 -12.453  1.00 96.14           C  
ATOM   3434  O   THR B 430       1.507  -0.010 -13.484  1.00 96.14           O  
ATOM   3435  CG2 THR B 430       3.908   2.995 -11.425  1.00 96.14           C  
ATOM   3436  OG1 THR B 430       4.434   1.780 -13.438  1.00 96.14           O  
ATOM   3437  N   HIS B 431       3.154  -1.391 -13.023  1.00 95.75           N  
ATOM   3438  CA  HIS B 431       2.716  -2.481 -13.888  1.00 95.75           C  
ATOM   3439  C   HIS B 431       2.911  -3.833 -13.211  1.00 95.75           C  
ATOM   3440  CB  HIS B 431       3.470  -2.446 -15.218  1.00 95.75           C  
ATOM   3441  O   HIS B 431       4.010  -4.149 -12.750  1.00 95.75           O  
ATOM   3442  CG  HIS B 431       2.827  -3.263 -16.294  1.00 95.75           C  
ATOM   3443  CD2 HIS B 431       3.212  -4.419 -16.882  1.00 95.75           C  
ATOM   3444  ND1 HIS B 431       1.637  -2.904 -16.889  1.00 95.75           N  
ATOM   3445  CE1 HIS B 431       1.317  -3.809 -17.799  1.00 95.75           C  
ATOM   3446  NE2 HIS B 431       2.257  -4.739 -17.815  1.00 95.75           N  
ATOM   3447  N   TRP B 432       1.767  -4.594 -13.066  1.00 97.54           N  
ATOM   3448  CA  TRP B 432       1.749  -5.927 -12.473  1.00 97.54           C  
ATOM   3449  C   TRP B 432       2.340  -5.906 -11.067  1.00 97.54           C  
ATOM   3450  CB  TRP B 432       2.521  -6.917 -13.350  1.00 97.54           C  
ATOM   3451  O   TRP B 432       3.114  -6.792 -10.699  1.00 97.54           O  
ATOM   3452  CG  TRP B 432       1.796  -7.318 -14.599  1.00 97.54           C  
ATOM   3453  CD1 TRP B 432       1.974  -6.809 -15.855  1.00 97.54           C  
ATOM   3454  CD2 TRP B 432       0.771  -8.311 -14.711  1.00 97.54           C  
ATOM   3455  CE2 TRP B 432       0.374  -8.352 -16.066  1.00 97.54           C  
ATOM   3456  CE3 TRP B 432       0.151  -9.172 -13.796  1.00 97.54           C  
ATOM   3457  NE1 TRP B 432       1.123  -7.426 -16.742  1.00 97.54           N  
ATOM   3458  CH2 TRP B 432      -1.208 -10.053 -15.612  1.00 97.54           C  
ATOM   3459  CZ2 TRP B 432      -0.617  -9.221 -16.528  1.00 97.54           C  
ATOM   3460  CZ3 TRP B 432      -0.835 -10.037 -14.258  1.00 97.54           C  
ATOM   3461  N   SER B 433       2.053  -4.893 -10.269  1.00 96.66           N  
ATOM   3462  CA  SER B 433       2.424  -4.858  -8.858  1.00 96.66           C  
ATOM   3463  C   SER B 433       2.005  -6.138  -8.144  1.00 96.66           C  
ATOM   3464  CB  SER B 433       1.793  -3.648  -8.168  1.00 96.66           C  
ATOM   3465  O   SER B 433       0.912  -6.657  -8.380  1.00 96.66           O  
ATOM   3466  OG  SER B 433       2.070  -3.661  -6.778  1.00 96.66           O  
ATOM   3467  N   GLY B 434       2.842  -6.684  -7.264  1.00 95.12           N  
ATOM   3468  CA  GLY B 434       2.552  -7.902  -6.526  1.00 95.12           C  
ATOM   3469  C   GLY B 434       2.992  -9.159  -7.252  1.00 95.12           C  
ATOM   3470  O   GLY B 434       3.002 -10.247  -6.671  1.00 95.12           O  
ATOM   3471  N   TYR B 435       3.342  -9.015  -8.512  1.00 97.19           N  
ATOM   3472  CA  TYR B 435       3.832 -10.118  -9.331  1.00 97.19           C  
ATOM   3473  C   TYR B 435       5.339 -10.023  -9.530  1.00 97.19           C  
ATOM   3474  CB  TYR B 435       3.125 -10.134 -10.690  1.00 97.19           C  
ATOM   3475  O   TYR B 435       5.967  -9.047  -9.113  1.00 97.19           O  
ATOM   3476  CG  TYR B 435       1.678 -10.557 -10.618  1.00 97.19           C  
ATOM   3477  CD1 TYR B 435       1.283 -11.828 -11.026  1.00 97.19           C  
ATOM   3478  CD2 TYR B 435       0.704  -9.686 -10.142  1.00 97.19           C  
ATOM   3479  CE1 TYR B 435      -0.050 -12.222 -10.963  1.00 97.19           C  
ATOM   3480  CE2 TYR B 435      -0.632 -10.069 -10.074  1.00 97.19           C  
ATOM   3481  OH  TYR B 435      -2.319 -11.721 -10.421  1.00 97.19           O  
ATOM   3482  CZ  TYR B 435      -0.998 -11.337 -10.486  1.00 97.19           C  
ATOM   3483  N   MET B 436       5.954 -11.075 -10.106  1.00 98.51           N  
ATOM   3484  CA  MET B 436       7.384 -11.071 -10.399  1.00 98.51           C  
ATOM   3485  C   MET B 436       7.741  -9.935 -11.352  1.00 98.51           C  
ATOM   3486  CB  MET B 436       7.814 -12.411 -10.999  1.00 98.51           C  
ATOM   3487  O   MET B 436       8.784  -9.296 -11.200  1.00 98.51           O  
ATOM   3488  CG  MET B 436       7.728 -13.574 -10.024  1.00 98.51           C  
ATOM   3489  SD  MET B 436       8.319 -15.150 -10.756  1.00 98.51           S  
ATOM   3490  CE  MET B 436       6.739 -16.017 -10.967  1.00 98.51           C  
ATOM   3491  N   GLU B 437       6.831  -9.660 -12.316  1.00 98.19           N  
ATOM   3492  CA  GLU B 437       7.014  -8.558 -13.256  1.00 98.19           C  
ATOM   3493  C   GLU B 437       7.164  -7.228 -12.524  1.00 98.19           C  
ATOM   3494  CB  GLU B 437       5.842  -8.489 -14.238  1.00 98.19           C  
ATOM   3495  O   GLU B 437       8.101  -6.471 -12.787  1.00 98.19           O  
ATOM   3496  CG  GLU B 437       5.873  -7.269 -15.147  1.00 98.19           C  
ATOM   3497  CD  GLU B 437       6.928  -7.360 -16.238  1.00 98.19           C  
ATOM   3498  OE1 GLU B 437       7.172  -6.347 -16.932  1.00 98.19           O  
ATOM   3499  OE2 GLU B 437       7.514  -8.453 -16.401  1.00 98.19           O  
ATOM   3500  N   GLY B 438       6.237  -6.998 -11.620  1.00 98.24           N  
ATOM   3501  CA  GLY B 438       6.311  -5.780 -10.830  1.00 98.24           C  
ATOM   3502  C   GLY B 438       7.567  -5.692  -9.984  1.00 98.24           C  
ATOM   3503  O   GLY B 438       8.119  -4.606  -9.794  1.00 98.24           O  
ATOM   3504  N   ALA B 439       8.030  -6.776  -9.470  1.00 98.62           N  
ATOM   3505  CA  ALA B 439       9.248  -6.813  -8.663  1.00 98.62           C  
ATOM   3506  C   ALA B 439      10.461  -6.378  -9.481  1.00 98.62           C  
ATOM   3507  CB  ALA B 439       9.467  -8.212  -8.094  1.00 98.62           C  
ATOM   3508  O   ALA B 439      11.282  -5.587  -9.012  1.00 98.62           O  
ATOM   3509  N   VAL B 440      10.568  -6.850 -10.723  1.00 98.88           N  
ATOM   3510  CA  VAL B 440      11.677  -6.459 -11.587  1.00 98.88           C  
ATOM   3511  C   VAL B 440      11.599  -4.963 -11.884  1.00 98.88           C  
ATOM   3512  CB  VAL B 440      11.683  -7.265 -12.905  1.00 98.88           C  
ATOM   3513  O   VAL B 440      12.597  -4.248 -11.771  1.00 98.88           O  
ATOM   3514  CG1 VAL B 440      12.846  -6.835 -13.796  1.00 98.88           C  
ATOM   3515  CG2 VAL B 440      11.755  -8.763 -12.613  1.00 98.88           C  
ATOM   3516  N   GLU B 441      10.407  -4.503 -12.236  1.00 98.67           N  
ATOM   3517  CA  GLU B 441      10.237  -3.086 -12.545  1.00 98.67           C  
ATOM   3518  C   GLU B 441      10.637  -2.211 -11.361  1.00 98.67           C  
ATOM   3519  CB  GLU B 441       8.789  -2.794 -12.949  1.00 98.67           C  
ATOM   3520  O   GLU B 441      11.379  -1.240 -11.523  1.00 98.67           O  
ATOM   3521  CG  GLU B 441       8.549  -1.353 -13.377  1.00 98.67           C  
ATOM   3522  CD  GLU B 441       7.076  -0.989 -13.458  1.00 98.67           C  
ATOM   3523  OE1 GLU B 441       6.710  -0.117 -14.278  1.00 98.67           O  
ATOM   3524  OE2 GLU B 441       6.280  -1.580 -12.694  1.00 98.67           O  
ATOM   3525  N   ALA B 442      10.119  -2.578 -10.198  1.00 98.65           N  
ATOM   3526  CA  ALA B 442      10.399  -1.810  -8.987  1.00 98.65           C  
ATOM   3527  C   ALA B 442      11.897  -1.769  -8.697  1.00 98.65           C  
ATOM   3528  CB  ALA B 442       9.646  -2.400  -7.797  1.00 98.65           C  
ATOM   3529  O   ALA B 442      12.453  -0.703  -8.422  1.00 98.65           O  
ATOM   3530  N   GLY B 443      12.550  -2.916  -8.776  1.00 98.90           N  
ATOM   3531  CA  GLY B 443      13.981  -2.996  -8.531  1.00 98.90           C  
ATOM   3532  C   GLY B 443      14.801  -2.183  -9.515  1.00 98.90           C  
ATOM   3533  O   GLY B 443      15.679  -1.416  -9.115  1.00 98.90           O  
ATOM   3534  N   GLU B 444      14.522  -2.287 -10.770  1.00 98.78           N  
ATOM   3535  CA  GLU B 444      15.272  -1.585 -11.808  1.00 98.78           C  
ATOM   3536  C   GLU B 444      15.026  -0.080 -11.744  1.00 98.78           C  
ATOM   3537  CB  GLU B 444      14.902  -2.120 -13.194  1.00 98.78           C  
ATOM   3538  O   GLU B 444      15.942   0.714 -11.969  1.00 98.78           O  
ATOM   3539  CG  GLU B 444      15.422  -3.523 -13.470  1.00 98.78           C  
ATOM   3540  CD  GLU B 444      15.056  -4.037 -14.853  1.00 98.78           C  
ATOM   3541  OE1 GLU B 444      15.605  -5.079 -15.278  1.00 98.78           O  
ATOM   3542  OE2 GLU B 444      14.214  -3.392 -15.517  1.00 98.78           O  
ATOM   3543  N   ARG B 445      13.796   0.270 -11.428  1.00 98.74           N  
ATOM   3544  CA  ARG B 445      13.502   1.690 -11.257  1.00 98.74           C  
ATOM   3545  C   ARG B 445      14.342   2.292 -10.136  1.00 98.74           C  
ATOM   3546  CB  ARG B 445      12.014   1.900 -10.968  1.00 98.74           C  
ATOM   3547  O   ARG B 445      14.960   3.344 -10.312  1.00 98.74           O  
ATOM   3548  CG  ARG B 445      11.635   3.350 -10.713  1.00 98.74           C  
ATOM   3549  CD  ARG B 445      10.551   3.470  -9.650  1.00 98.74           C  
ATOM   3550  NE  ARG B 445      10.926   2.782  -8.418  1.00 98.74           N  
ATOM   3551  NH1 ARG B 445      10.740   4.651  -7.073  1.00 98.74           N  
ATOM   3552  NH2 ARG B 445      11.357   2.638  -6.167  1.00 98.74           N  
ATOM   3553  CZ  ARG B 445      11.007   3.359  -7.222  1.00 98.74           C  
ATOM   3554  N   ALA B 446      14.350   1.651  -8.925  1.00 98.80           N  
ATOM   3555  CA  ALA B 446      15.124   2.148  -7.790  1.00 98.80           C  
ATOM   3556  C   ALA B 446      16.609   2.231  -8.132  1.00 98.80           C  
ATOM   3557  CB  ALA B 446      14.911   1.256  -6.570  1.00 98.80           C  
ATOM   3558  O   ALA B 446      17.287   3.187  -7.752  1.00 98.80           O  
ATOM   3559  N   ALA B 447      17.138   1.275  -8.875  1.00 98.83           N  
ATOM   3560  CA  ALA B 447      18.529   1.288  -9.319  1.00 98.83           C  
ATOM   3561  C   ALA B 447      18.806   2.490 -10.218  1.00 98.83           C  
ATOM   3562  CB  ALA B 447      18.867  -0.008 -10.050  1.00 98.83           C  
ATOM   3563  O   ALA B 447      19.808   3.187 -10.042  1.00 98.83           O  
ATOM   3564  N   ARG B 448      17.913   2.785 -11.102  1.00 98.59           N  
ATOM   3565  CA  ARG B 448      18.103   3.905 -12.018  1.00 98.59           C  
ATOM   3566  C   ARG B 448      17.963   5.237 -11.291  1.00 98.59           C  
ATOM   3567  CB  ARG B 448      17.103   3.831 -13.174  1.00 98.59           C  
ATOM   3568  O   ARG B 448      18.622   6.217 -11.645  1.00 98.59           O  
ATOM   3569  CG  ARG B 448      17.425   2.757 -14.200  1.00 98.59           C  
ATOM   3570  CD  ARG B 448      16.464   2.798 -15.380  1.00 98.59           C  
ATOM   3571  NE  ARG B 448      16.566   1.593 -16.200  1.00 98.59           N  
ATOM   3572  NH1 ARG B 448      14.636   0.623 -15.380  1.00 98.59           N  
ATOM   3573  NH2 ARG B 448      15.884  -0.460 -16.969  1.00 98.59           N  
ATOM   3574  CZ  ARG B 448      15.695   0.588 -16.181  1.00 98.59           C  
ATOM   3575  N   GLU B 449      17.076   5.229 -10.284  1.00 98.67           N  
ATOM   3576  CA  GLU B 449      17.013   6.431  -9.458  1.00 98.67           C  
ATOM   3577  C   GLU B 449      18.365   6.729  -8.814  1.00 98.67           C  
ATOM   3578  CB  GLU B 449      15.938   6.286  -8.378  1.00 98.67           C  
ATOM   3579  O   GLU B 449      18.794   7.883  -8.768  1.00 98.67           O  
ATOM   3580  CG  GLU B 449      14.515   6.391  -8.910  1.00 98.67           C  
ATOM   3581  CD  GLU B 449      13.459   6.075  -7.863  1.00 98.67           C  
ATOM   3582  OE1 GLU B 449      12.301   6.525  -8.014  1.00 98.67           O  
ATOM   3583  OE2 GLU B 449      13.792   5.371  -6.883  1.00 98.67           O  
ATOM   3584  N   ILE B 450      19.069   5.745  -8.360  1.00 98.22           N  
ATOM   3585  CA  ILE B 450      20.382   5.914  -7.745  1.00 98.22           C  
ATOM   3586  C   ILE B 450      21.405   6.300  -8.811  1.00 98.22           C  
ATOM   3587  CB  ILE B 450      20.831   4.632  -7.009  1.00 98.22           C  
ATOM   3588  O   ILE B 450      22.246   7.173  -8.585  1.00 98.22           O  
ATOM   3589  CG1 ILE B 450      20.026   4.448  -5.717  1.00 98.22           C  
ATOM   3590  CG2 ILE B 450      22.334   4.675  -6.717  1.00 98.22           C  
ATOM   3591  CD1 ILE B 450      20.342   3.160  -4.969  1.00 98.22           C  
ATOM   3592  N   LEU B 451      21.343   5.700  -9.990  1.00 96.98           N  
ATOM   3593  CA  LEU B 451      22.231   6.068 -11.087  1.00 96.98           C  
ATOM   3594  C   LEU B 451      22.061   7.538 -11.455  1.00 96.98           C  
ATOM   3595  CB  LEU B 451      21.963   5.189 -12.312  1.00 96.98           C  
ATOM   3596  O   LEU B 451      23.044   8.231 -11.731  1.00 96.98           O  
ATOM   3597  CG  LEU B 451      22.395   3.726 -12.204  1.00 96.98           C  
ATOM   3598  CD1 LEU B 451      21.859   2.926 -13.387  1.00 96.98           C  
ATOM   3599  CD2 LEU B 451      23.914   3.621 -12.125  1.00 96.98           C  
ATOM   3600  N   HIS B 452      20.803   7.959 -11.457  1.00 95.96           N  
ATOM   3601  CA  HIS B 452      20.556   9.374 -11.706  1.00 95.96           C  
ATOM   3602  C   HIS B 452      21.164  10.241 -10.608  1.00 95.96           C  
ATOM   3603  CB  HIS B 452      19.055   9.645 -11.817  1.00 95.96           C  
ATOM   3604  O   HIS B 452      21.807  11.254 -10.895  1.00 95.96           O  
ATOM   3605  CG  HIS B 452      18.707  11.099 -11.843  1.00 95.96           C  
ATOM   3606  CD2 HIS B 452      18.058  11.874 -10.943  1.00 95.96           C  
ATOM   3607  ND1 HIS B 452      19.034  11.924 -12.898  1.00 95.96           N  
ATOM   3608  CE1 HIS B 452      18.601  13.147 -12.643  1.00 95.96           C  
ATOM   3609  NE2 HIS B 452      18.004  13.144 -11.463  1.00 95.96           N  
ATOM   3610  N   ALA B 453      20.907   9.846  -9.333  1.00 93.41           N  
ATOM   3611  CA  ALA B 453      21.440  10.597  -8.199  1.00 93.41           C  
ATOM   3612  C   ALA B 453      22.962  10.680  -8.262  1.00 93.41           C  
ATOM   3613  CB  ALA B 453      20.999   9.958  -6.884  1.00 93.41           C  
ATOM   3614  O   ALA B 453      23.555  11.664  -7.815  1.00 93.41           O  
ATOM   3615  N   MET B 454      23.603   9.742  -8.938  1.00 90.34           N  
ATOM   3616  CA  MET B 454      25.057   9.702  -9.076  1.00 90.34           C  
ATOM   3617  C   MET B 454      25.502  10.415 -10.348  1.00 90.34           C  
ATOM   3618  CB  MET B 454      25.557   8.256  -9.084  1.00 90.34           C  
ATOM   3619  O   MET B 454      26.696  10.465 -10.651  1.00 90.34           O  
ATOM   3620  CG  MET B 454      25.402   7.546  -7.749  1.00 90.34           C  
ATOM   3621  SD  MET B 454      26.123   5.859  -7.762  1.00 90.34           S  
ATOM   3622  CE  MET B 454      27.882   6.261  -7.569  1.00 90.34           C  
ATOM   3623  N   GLY B 455      24.569  10.872 -11.114  1.00 90.02           N  
ATOM   3624  CA  GLY B 455      24.849  11.631 -12.323  1.00 90.02           C  
ATOM   3625  C   GLY B 455      25.215  10.755 -13.506  1.00 90.02           C  
ATOM   3626  O   GLY B 455      25.814  11.229 -14.474  1.00 90.02           O  
ATOM   3627  N   LYS B 456      24.825   9.505 -13.449  1.00 89.96           N  
ATOM   3628  CA  LYS B 456      25.220   8.576 -14.504  1.00 89.96           C  
ATOM   3629  C   LYS B 456      24.164   8.512 -15.604  1.00 89.96           C  
ATOM   3630  CB  LYS B 456      25.462   7.180 -13.928  1.00 89.96           C  
ATOM   3631  O   LYS B 456      24.470   8.159 -16.745  1.00 89.96           O  
ATOM   3632  CG  LYS B 456      26.676   7.089 -13.016  1.00 89.96           C  
ATOM   3633  CD  LYS B 456      27.002   5.643 -12.662  1.00 89.96           C  
ATOM   3634  CE  LYS B 456      28.297   5.540 -11.867  1.00 89.96           C  
ATOM   3635  NZ  LYS B 456      29.185   4.460 -12.393  1.00 89.96           N  
ATOM   3636  N   ILE B 457      22.841   8.797 -15.248  1.00 88.44           N  
ATOM   3637  CA  ILE B 457      21.768   8.840 -16.236  1.00 88.44           C  
ATOM   3638  C   ILE B 457      20.878  10.054 -15.979  1.00 88.44           C  
ATOM   3639  CB  ILE B 457      20.928   7.544 -16.215  1.00 88.44           C  
ATOM   3640  O   ILE B 457      20.819  10.561 -14.857  1.00 88.44           O  
ATOM   3641  CG1 ILE B 457      20.226   7.385 -14.861  1.00 88.44           C  
ATOM   3642  CG2 ILE B 457      21.804   6.326 -16.523  1.00 88.44           C  
ATOM   3643  CD1 ILE B 457      19.192   6.268 -14.827  1.00 88.44           C  
ATOM   3644  N   PRO B 458      20.261  10.549 -17.091  1.00 88.86           N  
ATOM   3645  CA  PRO B 458      19.312  11.647 -16.894  1.00 88.86           C  
ATOM   3646  C   PRO B 458      18.011  11.191 -16.236  1.00 88.86           C  
ATOM   3647  CB  PRO B 458      19.057  12.152 -18.316  1.00 88.86           C  
ATOM   3648  O   PRO B 458      17.710   9.995 -16.218  1.00 88.86           O  
ATOM   3649  CG  PRO B 458      19.316  10.970 -19.193  1.00 88.86           C  
ATOM   3650  CD  PRO B 458      20.325  10.086 -18.518  1.00 88.86           C  
ATOM   3651  N   GLU B 459      17.231  12.028 -15.692  1.00 87.49           N  
ATOM   3652  CA  GLU B 459      15.996  11.743 -14.966  1.00 87.49           C  
ATOM   3653  C   GLU B 459      14.986  11.026 -15.857  1.00 87.49           C  
ATOM   3654  CB  GLU B 459      15.387  13.034 -14.413  1.00 87.49           C  
ATOM   3655  O   GLU B 459      14.250  10.153 -15.391  1.00 87.49           O  
ATOM   3656  CG  GLU B 459      14.194  12.807 -13.496  1.00 87.49           C  
ATOM   3657  CD  GLU B 459      13.697  14.081 -12.832  1.00 87.49           C  
ATOM   3658  OE1 GLU B 459      12.858  13.996 -11.906  1.00 87.49           O  
ATOM   3659  OE2 GLU B 459      14.149  15.174 -13.242  1.00 87.49           O  
ATOM   3660  N   ASP B 460      14.867  11.406 -17.139  1.00 86.46           N  
ATOM   3661  CA  ASP B 460      13.859  10.881 -18.055  1.00 86.46           C  
ATOM   3662  C   ASP B 460      14.162   9.432 -18.434  1.00 86.46           C  
ATOM   3663  CB  ASP B 460      13.774  11.746 -19.314  1.00 86.46           C  
ATOM   3664  O   ASP B 460      13.365   8.783 -19.114  1.00 86.46           O  
ATOM   3665  CG  ASP B 460      15.091  11.830 -20.066  1.00 86.46           C  
ATOM   3666  OD1 ASP B 460      16.162  11.838 -19.421  1.00 86.46           O  
ATOM   3667  OD2 ASP B 460      15.057  11.892 -21.314  1.00 86.46           O  
ATOM   3668  N   GLU B 461      15.283   8.871 -17.882  1.00 85.68           N  
ATOM   3669  CA  GLU B 461      15.652   7.488 -18.172  1.00 85.68           C  
ATOM   3670  C   GLU B 461      15.379   6.581 -16.976  1.00 85.68           C  
ATOM   3671  CB  GLU B 461      17.126   7.399 -18.575  1.00 85.68           C  
ATOM   3672  O   GLU B 461      15.721   5.397 -16.997  1.00 85.68           O  
ATOM   3673  CG  GLU B 461      17.424   7.977 -19.951  1.00 85.68           C  
ATOM   3674  CD  GLU B 461      18.830   7.668 -20.440  1.00 85.68           C  
ATOM   3675  OE1 GLU B 461      19.266   8.265 -21.450  1.00 85.68           O  
ATOM   3676  OE2 GLU B 461      19.501   6.822 -19.807  1.00 85.68           O  
ATOM   3677  N   ILE B 462      14.797   7.126 -15.950  1.00 92.65           N  
ATOM   3678  CA  ILE B 462      14.501   6.337 -14.760  1.00 92.65           C  
ATOM   3679  C   ILE B 462      13.379   5.348 -15.062  1.00 92.65           C  
ATOM   3680  CB  ILE B 462      14.114   7.239 -13.566  1.00 92.65           C  
ATOM   3681  O   ILE B 462      13.534   4.141 -14.858  1.00 92.65           O  
ATOM   3682  CG1 ILE B 462      15.322   8.063 -13.105  1.00 92.65           C  
ATOM   3683  CG2 ILE B 462      13.553   6.399 -12.415  1.00 92.65           C  
ATOM   3684  CD1 ILE B 462      14.988   9.118 -12.059  1.00 92.65           C  
ATOM   3685  N   TRP B 463      12.238   5.910 -15.575  1.00 90.32           N  
ATOM   3686  CA  TRP B 463      11.104   5.067 -15.937  1.00 90.32           C  
ATOM   3687  C   TRP B 463      11.212   4.601 -17.385  1.00 90.32           C  
ATOM   3688  CB  TRP B 463       9.786   5.817 -15.726  1.00 90.32           C  
ATOM   3689  O   TRP B 463      11.181   5.417 -18.310  1.00 90.32           O  
ATOM   3690  CG  TRP B 463       9.454   6.072 -14.286  1.00 90.32           C  
ATOM   3691  CD1 TRP B 463       9.677   7.221 -13.580  1.00 90.32           C  
ATOM   3692  CD2 TRP B 463       8.843   5.153 -13.375  1.00 90.32           C  
ATOM   3693  CE2 TRP B 463       8.724   5.814 -12.132  1.00 90.32           C  
ATOM   3694  CE3 TRP B 463       8.382   3.835 -13.490  1.00 90.32           C  
ATOM   3695  NE1 TRP B 463       9.241   7.073 -12.284  1.00 90.32           N  
ATOM   3696  CH2 TRP B 463       7.721   3.909 -11.150  1.00 90.32           C  
ATOM   3697  CZ2 TRP B 463       8.163   5.199 -11.010  1.00 90.32           C  
ATOM   3698  CZ3 TRP B 463       7.824   3.225 -12.372  1.00 90.32           C  
ATOM   3699  N   GLN B 464      11.361   3.326 -17.575  1.00 84.58           N  
ATOM   3700  CA  GLN B 464      11.553   2.765 -18.908  1.00 84.58           C  
ATOM   3701  C   GLN B 464      10.416   1.815 -19.274  1.00 84.58           C  
ATOM   3702  CB  GLN B 464      12.895   2.036 -18.996  1.00 84.58           C  
ATOM   3703  O   GLN B 464       9.972   1.021 -18.443  1.00 84.58           O  
ATOM   3704  CG  GLN B 464      14.096   2.919 -18.689  1.00 84.58           C  
ATOM   3705  CD  GLN B 464      14.462   3.834 -19.842  1.00 84.58           C  
ATOM   3706  NE2 GLN B 464      15.124   4.944 -19.532  1.00 84.58           N  
ATOM   3707  OE1 GLN B 464      14.154   3.546 -21.003  1.00 84.58           O  
ATOM   3708  N   SER B 465       9.958   1.920 -20.483  1.00 85.15           N  
ATOM   3709  CA  SER B 465       9.012   0.933 -20.996  1.00 85.15           C  
ATOM   3710  C   SER B 465       9.731  -0.321 -21.480  1.00 85.15           C  
ATOM   3711  CB  SER B 465       8.183   1.528 -22.135  1.00 85.15           C  
ATOM   3712  O   SER B 465      10.892  -0.259 -21.891  1.00 85.15           O  
ATOM   3713  OG  SER B 465       9.020   1.969 -23.190  1.00 85.15           O  
ATOM   3714  N   GLU B 466       9.133  -1.422 -21.290  1.00 88.15           N  
ATOM   3715  CA  GLU B 466       9.718  -2.688 -21.724  1.00 88.15           C  
ATOM   3716  C   GLU B 466       9.035  -3.207 -22.986  1.00 88.15           C  
ATOM   3717  CB  GLU B 466       9.626  -3.733 -20.609  1.00 88.15           C  
ATOM   3718  O   GLU B 466       7.806  -3.289 -23.045  1.00 88.15           O  
ATOM   3719  CG  GLU B 466      10.402  -5.010 -20.898  1.00 88.15           C  
ATOM   3720  CD  GLU B 466      11.909  -4.813 -20.885  1.00 88.15           C  
ATOM   3721  OE1 GLU B 466      12.610  -5.439 -21.712  1.00 88.15           O  
ATOM   3722  OE2 GLU B 466      12.393  -4.026 -20.041  1.00 88.15           O  
ATOM   3723  N   PRO B 467       9.869  -3.483 -24.030  1.00 86.45           N  
ATOM   3724  CA  PRO B 467       9.256  -4.052 -25.232  1.00 86.45           C  
ATOM   3725  C   PRO B 467       8.578  -5.395 -24.970  1.00 86.45           C  
ATOM   3726  CB  PRO B 467      10.442  -4.217 -26.187  1.00 86.45           C  
ATOM   3727  O   PRO B 467       8.991  -6.135 -24.073  1.00 86.45           O  
ATOM   3728  CG  PRO B 467      11.519  -3.357 -25.610  1.00 86.45           C  
ATOM   3729  CD  PRO B 467      11.267  -3.199 -24.138  1.00 86.45           C  
ATOM   3730  N   GLU B 468       7.611  -5.687 -25.770  1.00 87.53           N  
ATOM   3731  CA  GLU B 468       6.875  -6.941 -25.647  1.00 87.53           C  
ATOM   3732  C   GLU B 468       7.784  -8.141 -25.899  1.00 87.53           C  
ATOM   3733  CB  GLU B 468       5.689  -6.967 -26.614  1.00 87.53           C  
ATOM   3734  O   GLU B 468       8.651  -8.097 -26.774  1.00 87.53           O  
ATOM   3735  CG  GLU B 468       4.776  -8.172 -26.436  1.00 87.53           C  
ATOM   3736  CD  GLU B 468       3.569  -8.152 -27.360  1.00 87.53           C  
ATOM   3737  OE1 GLU B 468       2.423  -8.084 -26.860  1.00 87.53           O  
ATOM   3738  OE2 GLU B 468       3.770  -8.205 -28.594  1.00 87.53           O  
ATOM   3739  N   SER B 469       7.562  -9.162 -25.169  1.00 90.53           N  
ATOM   3740  CA  SER B 469       8.328 -10.391 -25.348  1.00 90.53           C  
ATOM   3741  C   SER B 469       7.996 -11.060 -26.678  1.00 90.53           C  
ATOM   3742  CB  SER B 469       8.061 -11.363 -24.198  1.00 90.53           C  
ATOM   3743  O   SER B 469       6.825 -11.289 -26.988  1.00 90.53           O  
ATOM   3744  OG  SER B 469       8.645 -12.627 -24.462  1.00 90.53           O  
ATOM   3745  N   VAL B 470       9.015 -11.392 -27.406  1.00 87.81           N  
ATOM   3746  CA  VAL B 470       8.819 -12.046 -28.695  1.00 87.81           C  
ATOM   3747  C   VAL B 470       8.391 -13.496 -28.480  1.00 87.81           C  
ATOM   3748  CB  VAL B 470      10.099 -11.991 -29.560  1.00 87.81           C  
ATOM   3749  O   VAL B 470       7.577 -14.028 -29.239  1.00 87.81           O  
ATOM   3750  CG1 VAL B 470       9.869 -12.669 -30.909  1.00 87.81           C  
ATOM   3751  CG2 VAL B 470      10.549 -10.544 -29.755  1.00 87.81           C  
ATOM   3752  N   ASP B 471       8.816 -14.101 -27.421  1.00 88.00           N  
ATOM   3753  CA  ASP B 471       8.556 -15.510 -27.143  1.00 88.00           C  
ATOM   3754  C   ASP B 471       7.160 -15.706 -26.558  1.00 88.00           C  
ATOM   3755  CB  ASP B 471       9.611 -16.071 -26.186  1.00 88.00           C  
ATOM   3756  O   ASP B 471       6.540 -16.754 -26.753  1.00 88.00           O  
ATOM   3757  CG  ASP B 471      11.015 -16.033 -26.763  1.00 88.00           C  
ATOM   3758  OD1 ASP B 471      11.172 -16.169 -27.995  1.00 88.00           O  
ATOM   3759  OD2 ASP B 471      11.973 -15.867 -25.977  1.00 88.00           O  
ATOM   3760  N   VAL B 472       6.655 -14.700 -25.835  1.00 94.41           N  
ATOM   3761  CA  VAL B 472       5.348 -14.792 -25.192  1.00 94.41           C  
ATOM   3762  C   VAL B 472       4.517 -13.557 -25.531  1.00 94.41           C  
ATOM   3763  CB  VAL B 472       5.479 -14.943 -23.660  1.00 94.41           C  
ATOM   3764  O   VAL B 472       4.236 -12.732 -24.658  1.00 94.41           O  
ATOM   3765  CG1 VAL B 472       4.120 -15.239 -23.028  1.00 94.41           C  
ATOM   3766  CG2 VAL B 472       6.483 -16.042 -23.316  1.00 94.41           C  
ATOM   3767  N   PRO B 473       4.156 -13.425 -26.775  1.00 88.76           N  
ATOM   3768  CA  PRO B 473       3.380 -12.251 -27.182  1.00 88.76           C  
ATOM   3769  C   PRO B 473       1.974 -12.237 -26.588  1.00 88.76           C  
ATOM   3770  CB  PRO B 473       3.328 -12.374 -28.707  1.00 88.76           C  
ATOM   3771  O   PRO B 473       1.365 -13.295 -26.409  1.00 88.76           O  
ATOM   3772  CG  PRO B 473       3.479 -13.837 -28.977  1.00 88.76           C  
ATOM   3773  CD  PRO B 473       4.301 -14.443 -27.876  1.00 88.76           C  
ATOM   3774  N   ALA B 474       1.534 -11.076 -26.289  1.00 88.20           N  
ATOM   3775  CA  ALA B 474       0.177 -10.930 -25.767  1.00 88.20           C  
ATOM   3776  C   ALA B 474      -0.838 -10.823 -26.902  1.00 88.20           C  
ATOM   3777  CB  ALA B 474       0.085  -9.707 -24.858  1.00 88.20           C  
ATOM   3778  O   ALA B 474      -0.615 -10.101 -27.876  1.00 88.20           O  
ATOM   3779  N   GLN B 475      -1.905 -11.585 -26.792  1.00 86.53           N  
ATOM   3780  CA  GLN B 475      -3.024 -11.425 -27.715  1.00 86.53           C  
ATOM   3781  C   GLN B 475      -4.046 -10.430 -27.173  1.00 86.53           C  
ATOM   3782  CB  GLN B 475      -3.695 -12.773 -27.985  1.00 86.53           C  
ATOM   3783  O   GLN B 475      -4.283 -10.371 -25.965  1.00 86.53           O  
ATOM   3784  CG  GLN B 475      -2.774 -13.799 -28.631  1.00 86.53           C  
ATOM   3785  CD  GLN B 475      -3.495 -15.082 -29.002  1.00 86.53           C  
ATOM   3786  NE2 GLN B 475      -2.764 -16.024 -29.589  1.00 86.53           N  
ATOM   3787  OE1 GLN B 475      -4.698 -15.226 -28.762  1.00 86.53           O  
ATOM   3788  N   PRO B 476      -4.568  -9.662 -28.042  1.00 84.38           N  
ATOM   3789  CA  PRO B 476      -5.569  -8.699 -27.576  1.00 84.38           C  
ATOM   3790  C   PRO B 476      -6.796  -9.373 -26.964  1.00 84.38           C  
ATOM   3791  CB  PRO B 476      -5.943  -7.937 -28.850  1.00 84.38           C  
ATOM   3792  O   PRO B 476      -7.237 -10.417 -27.449  1.00 84.38           O  
ATOM   3793  CG  PRO B 476      -4.872  -8.285 -29.832  1.00 84.38           C  
ATOM   3794  CD  PRO B 476      -4.215  -9.561 -29.390  1.00 84.38           C  
ATOM   3795  N   ILE B 477      -7.166  -8.892 -25.835  1.00 81.95           N  
ATOM   3796  CA  ILE B 477      -8.421  -9.332 -25.234  1.00 81.95           C  
ATOM   3797  C   ILE B 477      -9.584  -8.541 -25.829  1.00 81.95           C  
ATOM   3798  CB  ILE B 477      -8.396  -9.173 -23.697  1.00 81.95           C  
ATOM   3799  O   ILE B 477      -9.672  -7.325 -25.648  1.00 81.95           O  
ATOM   3800  CG1 ILE B 477      -7.300 -10.054 -23.087  1.00 81.95           C  
ATOM   3801  CG2 ILE B 477      -9.765  -9.509 -23.098  1.00 81.95           C  
ATOM   3802  CD1 ILE B 477      -7.109  -9.857 -21.589  1.00 81.95           C  
ATOM   3803  N   THR B 478     -10.337  -9.243 -26.666  1.00 71.83           N  
ATOM   3804  CA  THR B 478     -11.419  -8.546 -27.353  1.00 71.83           C  
ATOM   3805  C   THR B 478     -12.772  -8.937 -26.767  1.00 71.83           C  
ATOM   3806  CB  THR B 478     -11.405  -8.845 -28.864  1.00 71.83           C  
ATOM   3807  O   THR B 478     -12.946 -10.059 -26.286  1.00 71.83           O  
ATOM   3808  CG2 THR B 478     -10.202  -8.199 -29.541  1.00 71.83           C  
ATOM   3809  OG1 THR B 478     -11.348 -10.263 -29.064  1.00 71.83           O  
ATOM   3810  N   THR B 479     -13.564  -7.938 -26.627  1.00 71.86           N  
ATOM   3811  CA  THR B 479     -14.934  -8.178 -26.188  1.00 71.86           C  
ATOM   3812  C   THR B 479     -15.897  -8.132 -27.371  1.00 71.86           C  
ATOM   3813  CB  THR B 479     -15.370  -7.150 -25.128  1.00 71.86           C  
ATOM   3814  O   THR B 479     -15.679  -7.384 -28.326  1.00 71.86           O  
ATOM   3815  CG2 THR B 479     -14.632  -7.371 -23.811  1.00 71.86           C  
ATOM   3816  OG1 THR B 479     -15.085  -5.830 -25.606  1.00 71.86           O  
ATOM   3817  N   THR B 480     -16.848  -8.987 -27.381  1.00 66.26           N  
ATOM   3818  CA  THR B 480     -17.844  -8.994 -28.446  1.00 66.26           C  
ATOM   3819  C   THR B 480     -18.762  -7.780 -28.336  1.00 66.26           C  
ATOM   3820  CB  THR B 480     -18.686 -10.282 -28.416  1.00 66.26           C  
ATOM   3821  O   THR B 480     -18.809  -7.123 -27.294  1.00 66.26           O  
ATOM   3822  CG2 THR B 480     -17.801 -11.520 -28.518  1.00 66.26           C  
ATOM   3823  OG1 THR B 480     -19.423 -10.335 -27.188  1.00 66.26           O  
ATOM   3824  N   PHE B 481     -19.407  -7.455 -29.439  1.00 68.06           N  
ATOM   3825  CA  PHE B 481     -20.360  -6.352 -29.458  1.00 68.06           C  
ATOM   3826  C   PHE B 481     -21.398  -6.513 -28.353  1.00 68.06           C  
ATOM   3827  CB  PHE B 481     -21.055  -6.263 -30.821  1.00 68.06           C  
ATOM   3828  O   PHE B 481     -21.703  -5.557 -27.637  1.00 68.06           O  
ATOM   3829  CG  PHE B 481     -22.059  -5.147 -30.919  1.00 68.06           C  
ATOM   3830  CD1 PHE B 481     -23.409  -5.386 -30.695  1.00 68.06           C  
ATOM   3831  CD2 PHE B 481     -21.653  -3.857 -31.235  1.00 68.06           C  
ATOM   3832  CE1 PHE B 481     -24.341  -4.355 -30.785  1.00 68.06           C  
ATOM   3833  CE2 PHE B 481     -22.578  -2.821 -31.327  1.00 68.06           C  
ATOM   3834  CZ  PHE B 481     -23.922  -3.073 -31.102  1.00 68.06           C  
ATOM   3835  N   LEU B 482     -21.890  -7.679 -28.183  1.00 67.56           N  
ATOM   3836  CA  LEU B 482     -22.917  -7.937 -27.178  1.00 67.56           C  
ATOM   3837  C   LEU B 482     -22.371  -7.707 -25.773  1.00 67.56           C  
ATOM   3838  CB  LEU B 482     -23.445  -9.368 -27.306  1.00 67.56           C  
ATOM   3839  O   LEU B 482     -23.035  -7.087 -24.939  1.00 67.56           O  
ATOM   3840  CG  LEU B 482     -24.365  -9.648 -28.495  1.00 67.56           C  
ATOM   3841  CD1 LEU B 482     -24.538 -11.150 -28.689  1.00 67.56           C  
ATOM   3842  CD2 LEU B 482     -25.717  -8.970 -28.296  1.00 67.56           C  
ATOM   3843  N   GLU B 483     -21.133  -8.145 -25.535  1.00 75.55           N  
ATOM   3844  CA  GLU B 483     -20.525  -7.982 -24.218  1.00 75.55           C  
ATOM   3845  C   GLU B 483     -20.322  -6.507 -23.883  1.00 75.55           C  
ATOM   3846  CB  GLU B 483     -19.188  -8.726 -24.148  1.00 75.55           C  
ATOM   3847  O   GLU B 483     -20.460  -6.104 -22.726  1.00 75.55           O  
ATOM   3848  CG  GLU B 483     -19.331 -10.236 -24.027  1.00 75.55           C  
ATOM   3849  CD  GLU B 483     -18.008 -10.975 -24.153  1.00 75.55           C  
ATOM   3850  OE1 GLU B 483     -17.939 -12.165 -23.771  1.00 75.55           O  
ATOM   3851  OE2 GLU B 483     -17.032 -10.359 -24.636  1.00 75.55           O  
ATOM   3852  N   ARG B 484     -20.192  -5.722 -24.961  1.00 79.94           N  
ATOM   3853  CA  ARG B 484     -19.913  -4.302 -24.772  1.00 79.94           C  
ATOM   3854  C   ARG B 484     -21.201  -3.513 -24.566  1.00 79.94           C  
ATOM   3855  CB  ARG B 484     -19.140  -3.742 -25.968  1.00 79.94           C  
ATOM   3856  O   ARG B 484     -21.207  -2.492 -23.876  1.00 79.94           O  
ATOM   3857  CG  ARG B 484     -17.663  -4.103 -25.972  1.00 79.94           C  
ATOM   3858  CD  ARG B 484     -16.938  -3.502 -27.168  1.00 79.94           C  
ATOM   3859  NE  ARG B 484     -16.077  -4.482 -27.824  1.00 79.94           N  
ATOM   3860  NH1 ARG B 484     -16.053  -3.400 -29.865  1.00 79.94           N  
ATOM   3861  NH2 ARG B 484     -14.893  -5.357 -29.586  1.00 79.94           N  
ATOM   3862  CZ  ARG B 484     -15.676  -4.411 -29.090  1.00 79.94           C  
ATOM   3863  N   HIS B 485     -22.372  -4.050 -25.101  1.00 73.24           N  
ATOM   3864  CA  HIS B 485     -23.526  -3.161 -25.188  1.00 73.24           C  
ATOM   3865  C   HIS B 485     -24.730  -3.748 -24.460  1.00 73.24           C  
ATOM   3866  CB  HIS B 485     -23.880  -2.884 -26.650  1.00 73.24           C  
ATOM   3867  O   HIS B 485     -25.772  -3.098 -24.351  1.00 73.24           O  
ATOM   3868  CG  HIS B 485     -22.856  -2.066 -27.371  1.00 73.24           C  
ATOM   3869  CD2 HIS B 485     -22.815  -0.743 -27.657  1.00 73.24           C  
ATOM   3870  ND1 HIS B 485     -21.703  -2.610 -27.894  1.00 73.24           N  
ATOM   3871  CE1 HIS B 485     -20.995  -1.654 -28.472  1.00 73.24           C  
ATOM   3872  NE2 HIS B 485     -21.648  -0.512 -28.342  1.00 73.24           N  
ATOM   3873  N   LEU B 486     -24.566  -4.999 -23.972  1.00 76.39           N  
ATOM   3874  CA  LEU B 486     -25.684  -5.556 -23.217  1.00 76.39           C  
ATOM   3875  C   LEU B 486     -26.000  -4.694 -22.000  1.00 76.39           C  
ATOM   3876  CB  LEU B 486     -25.372  -6.989 -22.777  1.00 76.39           C  
ATOM   3877  O   LEU B 486     -25.092  -4.157 -21.361  1.00 76.39           O  
ATOM   3878  CG  LEU B 486     -25.515  -8.073 -23.845  1.00 76.39           C  
ATOM   3879  CD1 LEU B 486     -24.909  -9.384 -23.355  1.00 76.39           C  
ATOM   3880  CD2 LEU B 486     -26.981  -8.263 -24.222  1.00 76.39           C  
ATOM   3881  N   PRO B 487     -27.306  -4.499 -21.711  1.00 78.64           N  
ATOM   3882  CA  PRO B 487     -27.659  -3.689 -20.543  1.00 78.64           C  
ATOM   3883  C   PRO B 487     -27.409  -4.415 -19.224  1.00 78.64           C  
ATOM   3884  CB  PRO B 487     -29.152  -3.416 -20.742  1.00 78.64           C  
ATOM   3885  O   PRO B 487     -27.245  -5.638 -19.209  1.00 78.64           O  
ATOM   3886  CG  PRO B 487     -29.648  -4.573 -21.549  1.00 78.64           C  
ATOM   3887  CD  PRO B 487     -28.513  -5.093 -22.384  1.00 78.64           C  
ATOM   3888  N   SER B 488     -27.301  -3.673 -18.194  1.00 83.92           N  
ATOM   3889  CA  SER B 488     -27.319  -4.247 -16.852  1.00 83.92           C  
ATOM   3890  C   SER B 488     -28.699  -4.795 -16.503  1.00 83.92           C  
ATOM   3891  CB  SER B 488     -26.898  -3.204 -15.816  1.00 83.92           C  
ATOM   3892  O   SER B 488     -29.668  -4.557 -17.227  1.00 83.92           O  
ATOM   3893  OG  SER B 488     -27.896  -2.209 -15.670  1.00 83.92           O  
ATOM   3894  N   VAL B 489     -28.848  -5.557 -15.488  1.00 81.88           N  
ATOM   3895  CA  VAL B 489     -30.135  -6.113 -15.081  1.00 81.88           C  
ATOM   3896  C   VAL B 489     -31.120  -4.982 -14.795  1.00 81.88           C  
ATOM   3897  CB  VAL B 489     -29.993  -7.023 -13.840  1.00 81.88           C  
ATOM   3898  O   VAL B 489     -32.219  -4.952 -15.354  1.00 81.88           O  
ATOM   3899  CG1 VAL B 489     -31.365  -7.462 -13.332  1.00 81.88           C  
ATOM   3900  CG2 VAL B 489     -29.126  -8.238 -14.165  1.00 81.88           C  
ATOM   3901  N   PRO B 490     -30.749  -4.069 -14.027  1.00 76.60           N  
ATOM   3902  CA  PRO B 490     -31.681  -2.957 -13.827  1.00 76.60           C  
ATOM   3903  C   PRO B 490     -32.000  -2.214 -15.122  1.00 76.60           C  
ATOM   3904  CB  PRO B 490     -30.938  -2.047 -12.844  1.00 76.60           C  
ATOM   3905  O   PRO B 490     -33.129  -1.756 -15.313  1.00 76.60           O  
ATOM   3906  CG  PRO B 490     -29.973  -2.948 -12.145  1.00 76.60           C  
ATOM   3907  CD  PRO B 490     -29.569  -4.042 -13.091  1.00 76.60           C  
ATOM   3908  N   GLY B 491     -30.954  -2.065 -15.957  1.00 75.19           N  
ATOM   3909  CA  GLY B 491     -31.186  -1.451 -17.255  1.00 75.19           C  
ATOM   3910  C   GLY B 491     -32.229  -2.179 -18.081  1.00 75.19           C  
ATOM   3911  O   GLY B 491     -33.085  -1.549 -18.706  1.00 75.19           O  
ATOM   3912  N   LEU B 492     -32.154  -3.489 -18.013  1.00 75.67           N  
ATOM   3913  CA  LEU B 492     -33.134  -4.305 -18.721  1.00 75.67           C  
ATOM   3914  C   LEU B 492     -34.525  -4.126 -18.122  1.00 75.67           C  
ATOM   3915  CB  LEU B 492     -32.733  -5.782 -18.679  1.00 75.67           C  
ATOM   3916  O   LEU B 492     -35.505  -3.966 -18.854  1.00 75.67           O  
ATOM   3917  CG  LEU B 492     -33.667  -6.759 -19.396  1.00 75.67           C  
ATOM   3918  CD1 LEU B 492     -33.684  -6.472 -20.894  1.00 75.67           C  
ATOM   3919  CD2 LEU B 492     -33.243  -8.199 -19.127  1.00 75.67           C  
ATOM   3920  N   LEU B 493     -34.620  -4.070 -16.801  1.00 74.02           N  
ATOM   3921  CA  LEU B 493     -35.898  -3.899 -16.119  1.00 74.02           C  
ATOM   3922  C   LEU B 493     -36.506  -2.536 -16.436  1.00 74.02           C  
ATOM   3923  CB  LEU B 493     -35.723  -4.052 -14.606  1.00 74.02           C  
ATOM   3924  O   LEU B 493     -37.720  -2.421 -16.621  1.00 74.02           O  
ATOM   3925  CG  LEU B 493     -35.415  -5.462 -14.098  1.00 74.02           C  
ATOM   3926  CD1 LEU B 493     -35.105  -5.432 -12.605  1.00 74.02           C  
ATOM   3927  CD2 LEU B 493     -36.580  -6.401 -14.389  1.00 74.02           C  
ATOM   3928  N   ARG B 494     -35.670  -1.549 -16.516  1.00 75.08           N  
ATOM   3929  CA  ARG B 494     -36.129  -0.212 -16.876  1.00 75.08           C  
ATOM   3930  C   ARG B 494     -36.651  -0.179 -18.309  1.00 75.08           C  
ATOM   3931  CB  ARG B 494     -35.001   0.808 -16.706  1.00 75.08           C  
ATOM   3932  O   ARG B 494     -37.679   0.443 -18.586  1.00 75.08           O  
ATOM   3933  CG  ARG B 494     -34.934   1.427 -15.319  1.00 75.08           C  
ATOM   3934  CD  ARG B 494     -33.798   2.435 -15.206  1.00 75.08           C  
ATOM   3935  NE  ARG B 494     -33.550   2.812 -13.817  1.00 75.08           N  
ATOM   3936  NH1 ARG B 494     -31.577   3.930 -14.258  1.00 75.08           N  
ATOM   3937  NH2 ARG B 494     -32.372   3.802 -12.112  1.00 75.08           N  
ATOM   3938  CZ  ARG B 494     -32.500   3.514 -13.399  1.00 75.08           C  
ATOM   3939  N   LEU B 495     -35.916  -0.909 -19.178  1.00 73.02           N  
ATOM   3940  CA  LEU B 495     -36.331  -0.968 -20.576  1.00 73.02           C  
ATOM   3941  C   LEU B 495     -37.678  -1.668 -20.713  1.00 73.02           C  
ATOM   3942  CB  LEU B 495     -35.277  -1.692 -21.418  1.00 73.02           C  
ATOM   3943  O   LEU B 495     -38.548  -1.210 -21.458  1.00 73.02           O  
ATOM   3944  CG  LEU B 495     -34.198  -0.815 -22.054  1.00 73.02           C  
ATOM   3945  CD1 LEU B 495     -32.897  -1.597 -22.201  1.00 73.02           C  
ATOM   3946  CD2 LEU B 495     -34.665  -0.286 -23.406  1.00 73.02           C  
ATOM   3947  N   ILE B 496     -37.827  -2.756 -19.970  1.00 69.89           N  
ATOM   3948  CA  ILE B 496     -39.085  -3.495 -19.999  1.00 69.89           C  
ATOM   3949  C   ILE B 496     -40.204  -2.630 -19.424  1.00 69.89           C  
ATOM   3950  CB  ILE B 496     -38.979  -4.824 -19.219  1.00 69.89           C  
ATOM   3951  O   ILE B 496     -41.316  -2.607 -19.958  1.00 69.89           O  
ATOM   3952  CG1 ILE B 496     -37.991  -5.772 -19.909  1.00 69.89           C  
ATOM   3953  CG2 ILE B 496     -40.356  -5.477 -19.075  1.00 69.89           C  
ATOM   3954  CD1 ILE B 496     -37.722  -7.055 -19.136  1.00 69.89           C  
ATOM   3955  N   GLY B 497     -39.882  -1.914 -18.419  1.00 70.84           N  
ATOM   3956  CA  GLY B 497     -40.855  -1.013 -17.822  1.00 70.84           C  
ATOM   3957  C   GLY B 497     -41.313   0.082 -18.767  1.00 70.84           C  
ATOM   3958  O   GLY B 497     -42.510   0.355 -18.876  1.00 70.84           O  
ATOM   3959  N   LEU B 498     -40.413   0.606 -19.475  1.00 73.71           N  
ATOM   3960  CA  LEU B 498     -40.721   1.681 -20.411  1.00 73.71           C  
ATOM   3961  C   LEU B 498     -41.534   1.159 -21.591  1.00 73.71           C  
ATOM   3962  CB  LEU B 498     -39.433   2.339 -20.914  1.00 73.71           C  
ATOM   3963  O   LEU B 498     -42.475   1.816 -22.041  1.00 73.71           O  
ATOM   3964  CG  LEU B 498     -38.778   3.353 -19.974  1.00 73.71           C  
ATOM   3965  CD1 LEU B 498     -37.342   3.627 -20.409  1.00 73.71           C  
ATOM   3966  CD2 LEU B 498     -39.586   4.645 -19.934  1.00 73.71           C  
ATOM   3967  N   THR B 499     -41.225  -0.045 -22.003  1.00 69.68           N  
ATOM   3968  CA  THR B 499     -41.928  -0.641 -23.134  1.00 69.68           C  
ATOM   3969  C   THR B 499     -43.367  -0.983 -22.756  1.00 69.68           C  
ATOM   3970  CB  THR B 499     -41.211  -1.909 -23.632  1.00 69.68           C  
ATOM   3971  O   THR B 499     -44.284  -0.808 -23.562  1.00 69.68           O  
ATOM   3972  CG2 THR B 499     -39.890  -1.562 -24.311  1.00 69.68           C  
ATOM   3973  OG1 THR B 499     -40.950  -2.773 -22.519  1.00 69.68           O  
ATOM   3974  N   THR B 500     -43.490  -1.390 -21.483  1.00 70.19           N  
ATOM   3975  CA  THR B 500     -44.823  -1.730 -20.998  1.00 70.19           C  
ATOM   3976  C   THR B 500     -45.702  -0.486 -20.914  1.00 70.19           C  
ATOM   3977  CB  THR B 500     -44.759  -2.411 -19.618  1.00 70.19           C  
ATOM   3978  O   THR B 500     -46.870  -0.517 -21.307  1.00 70.19           O  
ATOM   3979  CG2 THR B 500     -45.849  -3.467 -19.475  1.00 70.19           C  
ATOM   3980  OG1 THR B 500     -43.479  -3.036 -19.459  1.00 70.19           O  
ATOM   3981  N   ILE B 501     -45.152   0.615 -20.539  1.00 72.68           N  
ATOM   3982  CA  ILE B 501     -45.879   1.874 -20.408  1.00 72.68           C  
ATOM   3983  C   ILE B 501     -46.266   2.392 -21.791  1.00 72.68           C  
ATOM   3984  CB  ILE B 501     -45.044   2.932 -19.653  1.00 72.68           C  
ATOM   3985  O   ILE B 501     -47.406   2.809 -22.008  1.00 72.68           O  
ATOM   3986  CG1 ILE B 501     -44.838   2.508 -18.194  1.00 72.68           C  
ATOM   3987  CG2 ILE B 501     -45.715   4.307 -19.734  1.00 72.68           C  
ATOM   3988  CD1 ILE B 501     -43.892   3.412 -17.415  1.00 72.68           C  
ATOM   3989  N   PHE B 502     -45.373   2.236 -22.714  1.00 73.25           N  
ATOM   3990  CA  PHE B 502     -45.634   2.717 -24.066  1.00 73.25           C  
ATOM   3991  C   PHE B 502     -46.698   1.865 -24.747  1.00 73.25           C  
ATOM   3992  CB  PHE B 502     -44.348   2.715 -24.897  1.00 73.25           C  
ATOM   3993  O   PHE B 502     -47.573   2.391 -25.439  1.00 73.25           O  
ATOM   3994  CG  PHE B 502     -43.566   3.998 -24.810  1.00 73.25           C  
ATOM   3995  CD1 PHE B 502     -43.991   5.134 -25.489  1.00 73.25           C  
ATOM   3996  CD2 PHE B 502     -42.407   4.068 -24.049  1.00 73.25           C  
ATOM   3997  CE1 PHE B 502     -43.269   6.323 -25.410  1.00 73.25           C  
ATOM   3998  CE2 PHE B 502     -41.681   5.253 -23.966  1.00 73.25           C  
ATOM   3999  CZ  PHE B 502     -42.113   6.379 -24.648  1.00 73.25           C  
ATOM   4000  N   SER B 503     -46.577   0.575 -24.464  1.00 74.17           N  
ATOM   4001  CA  SER B 503     -47.568  -0.320 -25.052  1.00 74.17           C  
ATOM   4002  C   SER B 503     -48.954  -0.073 -24.466  1.00 74.17           C  
ATOM   4003  CB  SER B 503     -47.167  -1.780 -24.837  1.00 74.17           C  
ATOM   4004  O   SER B 503     -49.950  -0.073 -25.192  1.00 74.17           O  
ATOM   4005  OG  SER B 503     -45.794  -1.973 -25.127  1.00 74.17           O  
ATOM   4006  N   ALA B 504     -48.971   0.229 -23.138  1.00 76.47           N  
ATOM   4007  CA  ALA B 504     -50.239   0.508 -22.469  1.00 76.47           C  
ATOM   4008  C   ALA B 504     -50.840   1.823 -22.957  1.00 76.47           C  
ATOM   4009  CB  ALA B 504     -50.045   0.545 -20.955  1.00 76.47           C  
ATOM   4010  O   ALA B 504     -52.051   1.920 -23.166  1.00 76.47           O  
ATOM   4011  N   THR B 505     -49.955   2.804 -23.199  1.00 76.00           N  
ATOM   4012  CA  THR B 505     -50.398   4.103 -23.694  1.00 76.00           C  
ATOM   4013  C   THR B 505     -50.910   3.989 -25.128  1.00 76.00           C  
ATOM   4014  CB  THR B 505     -49.263   5.142 -23.633  1.00 76.00           C  
ATOM   4015  O   THR B 505     -51.927   4.590 -25.479  1.00 76.00           O  
ATOM   4016  CG2 THR B 505     -49.696   6.384 -22.862  1.00 76.00           C  
ATOM   4017  OG1 THR B 505     -48.127   4.561 -22.982  1.00 76.00           O  
ATOM   4018  N   ALA B 506     -50.246   3.139 -25.905  1.00 75.13           N  
ATOM   4019  CA  ALA B 506     -50.649   2.932 -27.294  1.00 75.13           C  
ATOM   4020  C   ALA B 506     -51.985   2.198 -27.374  1.00 75.13           C  
ATOM   4021  CB  ALA B 506     -49.573   2.156 -28.050  1.00 75.13           C  
ATOM   4022  O   ALA B 506     -52.852   2.560 -28.172  1.00 75.13           O  
ATOM   4023  N   LEU B 507     -52.083   1.269 -26.468  1.00 77.86           N  
ATOM   4024  CA  LEU B 507     -53.342   0.533 -26.432  1.00 77.86           C  
ATOM   4025  C   LEU B 507     -54.477   1.419 -25.930  1.00 77.86           C  
ATOM   4026  CB  LEU B 507     -53.213  -0.705 -25.540  1.00 77.86           C  
ATOM   4027  O   LEU B 507     -55.606   1.325 -26.417  1.00 77.86           O  
ATOM   4028  CG  LEU B 507     -52.618  -1.953 -26.195  1.00 77.86           C  
ATOM   4029  CD1 LEU B 507     -52.119  -2.923 -25.129  1.00 77.86           C  
ATOM   4030  CD2 LEU B 507     -53.647  -2.625 -27.098  1.00 77.86           C  
ATOM   4031  N   GLY B 508     -54.119   2.240 -24.953  1.00 74.50           N  
ATOM   4032  CA  GLY B 508     -55.091   3.206 -24.465  1.00 74.50           C  
ATOM   4033  C   GLY B 508     -55.536   4.193 -25.527  1.00 74.50           C  
ATOM   4034  O   GLY B 508     -56.723   4.510 -25.629  1.00 74.50           O  
ATOM   4035  N   PHE B 509     -54.648   4.606 -26.332  1.00 75.11           N  
ATOM   4036  CA  PHE B 509     -54.936   5.532 -27.422  1.00 75.11           C  
ATOM   4037  C   PHE B 509     -55.801   4.865 -28.484  1.00 75.11           C  
ATOM   4038  CB  PHE B 509     -53.636   6.045 -28.049  1.00 75.11           C  
ATOM   4039  O   PHE B 509     -56.745   5.472 -28.994  1.00 75.11           O  
ATOM   4040  CG  PHE B 509     -53.817   7.273 -28.900  1.00 75.11           C  
ATOM   4041  CD1 PHE B 509     -53.961   7.165 -30.278  1.00 75.11           C  
ATOM   4042  CD2 PHE B 509     -53.842   8.535 -28.322  1.00 75.11           C  
ATOM   4043  CE1 PHE B 509     -54.128   8.300 -31.068  1.00 75.11           C  
ATOM   4044  CE2 PHE B 509     -54.008   9.674 -29.105  1.00 75.11           C  
ATOM   4045  CZ  PHE B 509     -54.151   9.554 -30.478  1.00 75.11           C  
ATOM   4046  N   LEU B 510     -55.500   3.639 -28.728  1.00 76.36           N  
ATOM   4047  CA  LEU B 510     -56.282   2.893 -29.708  1.00 76.36           C  
ATOM   4048  C   LEU B 510     -57.692   2.630 -29.191  1.00 76.36           C  
ATOM   4049  CB  LEU B 510     -55.594   1.567 -30.045  1.00 76.36           C  
ATOM   4050  O   LEU B 510     -58.659   2.698 -29.953  1.00 76.36           O  
ATOM   4051  CG  LEU B 510     -54.770   1.539 -31.334  1.00 76.36           C  
ATOM   4052  CD1 LEU B 510     -53.454   0.804 -31.105  1.00 76.36           C  
ATOM   4053  CD2 LEU B 510     -55.564   0.888 -32.462  1.00 76.36           C  
ATOM   4054  N   ALA B 511     -57.699   2.340 -27.907  1.00 76.44           N  
ATOM   4055  CA  ALA B 511     -58.998   2.118 -27.276  1.00 76.44           C  
ATOM   4056  C   ALA B 511     -59.834   3.394 -27.279  1.00 76.44           C  
ATOM   4057  CB  ALA B 511     -58.815   1.609 -25.848  1.00 76.44           C  
ATOM   4058  O   ALA B 511     -61.047   3.348 -27.497  1.00 76.44           O  
ATOM   4059  N   HIS B 512     -59.177   4.511 -27.127  1.00 74.89           N  
ATOM   4060  CA  HIS B 512     -59.854   5.802 -27.181  1.00 74.89           C  
ATOM   4061  C   HIS B 512     -60.324   6.118 -28.597  1.00 74.89           C  
ATOM   4062  CB  HIS B 512     -58.931   6.912 -26.674  1.00 74.89           C  
ATOM   4063  O   HIS B 512     -61.436   6.617 -28.789  1.00 74.89           O  
ATOM   4064  CG  HIS B 512     -59.617   8.231 -26.505  1.00 74.89           C  
ATOM   4065  CD2 HIS B 512     -59.811   8.997 -25.406  1.00 74.89           C  
ATOM   4066  ND1 HIS B 512     -60.202   8.905 -27.554  1.00 74.89           N  
ATOM   4067  CE1 HIS B 512     -60.728  10.033 -27.106  1.00 74.89           C  
ATOM   4068  NE2 HIS B 512     -60.505  10.112 -25.806  1.00 74.89           N  
ATOM   4069  N   LYS B 513     -59.535   5.736 -29.534  1.00 75.87           N  
ATOM   4070  CA  LYS B 513     -59.856   6.005 -30.932  1.00 75.87           C  
ATOM   4071  C   LYS B 513     -60.979   5.097 -31.423  1.00 75.87           C  
ATOM   4072  CB  LYS B 513     -58.617   5.827 -31.811  1.00 75.87           C  
ATOM   4073  O   LYS B 513     -61.805   5.509 -32.240  1.00 75.87           O  
ATOM   4074  CG  LYS B 513     -58.520   6.827 -32.954  1.00 75.87           C  
ATOM   4075  CD  LYS B 513     -57.240   6.635 -33.758  1.00 75.87           C  
ATOM   4076  CE  LYS B 513     -57.177   7.586 -34.945  1.00 75.87           C  
ATOM   4077  NZ  LYS B 513     -55.884   7.466 -35.683  1.00 75.87           N  
ATOM   4078  N   ARG B 514     -60.953   3.868 -30.776  1.00 78.57           N  
ATOM   4079  CA  ARG B 514     -61.972   2.911 -31.195  1.00 78.57           C  
ATOM   4080  C   ARG B 514     -63.228   3.038 -30.338  1.00 78.57           C  
ATOM   4081  CB  ARG B 514     -61.431   1.482 -31.122  1.00 78.57           C  
ATOM   4082  O   ARG B 514     -64.209   2.324 -30.556  1.00 78.57           O  
ATOM   4083  CG  ARG B 514     -60.669   1.048 -32.365  1.00 78.57           C  
ATOM   4084  CD  ARG B 514     -60.370  -0.445 -32.350  1.00 78.57           C  
ATOM   4085  NE  ARG B 514     -59.692  -0.871 -33.571  1.00 78.57           N  
ATOM   4086  NH1 ARG B 514     -59.472  -3.078 -32.926  1.00 78.57           N  
ATOM   4087  NH2 ARG B 514     -58.675  -2.389 -34.962  1.00 78.57           N  
ATOM   4088  CZ  ARG B 514     -59.281  -2.112 -33.817  1.00 78.57           C  
ATOM   4089  N   GLY B 515     -63.391   4.096 -29.698  1.00 74.93           N  
ATOM   4090  CA  GLY B 515     -64.593   4.425 -28.948  1.00 74.93           C  
ATOM   4091  C   GLY B 515     -64.889   3.440 -27.833  1.00 74.93           C  
ATOM   4092  O   GLY B 515     -66.045   3.264 -27.443  1.00 74.93           O  
ATOM   4093  N   LEU B 516     -63.950   2.642 -27.571  1.00 67.93           N  
ATOM   4094  CA  LEU B 516     -64.136   1.578 -26.591  1.00 67.93           C  
ATOM   4095  C   LEU B 516     -63.990   2.116 -25.171  1.00 67.93           C  
ATOM   4096  CB  LEU B 516     -63.128   0.450 -26.827  1.00 67.93           C  
ATOM   4097  O   LEU B 516     -64.329   1.428 -24.205  1.00 67.93           O  
ATOM   4098  CG  LEU B 516     -63.502  -0.581 -27.894  1.00 67.93           C  
ATOM   4099  CD1 LEU B 516     -62.246  -1.151 -28.544  1.00 67.93           C  
ATOM   4100  CD2 LEU B 516     -64.349  -1.695 -27.287  1.00 67.93           C  
ATOM   4101  N   LEU B 517     -63.391   3.203 -25.002  1.00 57.08           N  
ATOM   4102  CA  LEU B 517     -63.305   3.764 -23.658  1.00 57.08           C  
ATOM   4103  C   LEU B 517     -64.633   4.389 -23.244  1.00 57.08           C  
ATOM   4104  CB  LEU B 517     -62.190   4.810 -23.584  1.00 57.08           C  
ATOM   4105  O   LEU B 517     -65.154   5.266 -23.937  1.00 57.08           O  
ATOM   4106  CG  LEU B 517     -60.779   4.280 -23.324  1.00 57.08           C  
ATOM   4107  CD1 LEU B 517     -59.739   5.244 -23.884  1.00 57.08           C  
ATOM   4108  CD2 LEU B 517     -60.559   4.055 -21.832  1.00 57.08           C  
ATOM   4109  N   VAL B 518     -65.544   3.460 -22.893  1.00 49.00           N  
ATOM   4110  CA  VAL B 518     -66.846   3.841 -22.357  1.00 49.00           C  
ATOM   4111  C   VAL B 518     -66.681   4.996 -21.371  1.00 49.00           C  
ATOM   4112  CB  VAL B 518     -67.548   2.649 -21.668  1.00 49.00           C  
ATOM   4113  O   VAL B 518     -65.667   5.085 -20.673  1.00 49.00           O  
ATOM   4114  CG1 VAL B 518     -68.987   3.008 -21.301  1.00 49.00           C  
ATOM   4115  CG2 VAL B 518     -67.515   1.418 -22.572  1.00 49.00           C  
ATOM   4116  N   ARG B 519     -67.167   6.107 -21.767  1.00 44.89           N  
ATOM   4117  CA  ARG B 519     -67.347   7.152 -20.765  1.00 44.89           C  
ATOM   4118  C   ARG B 519     -67.664   6.552 -19.399  1.00 44.89           C  
ATOM   4119  CB  ARG B 519     -68.460   8.115 -21.185  1.00 44.89           C  
ATOM   4120  O   ARG B 519     -68.691   5.893 -19.227  1.00 44.89           O  
ATOM   4121  CG  ARG B 519     -67.961   9.488 -21.605  1.00 44.89           C  
ATOM   4122  CD  ARG B 519     -69.109  10.417 -21.973  1.00 44.89           C  
ATOM   4123  NE  ARG B 519     -68.626  11.724 -22.410  1.00 44.89           N  
ATOM   4124  NH1 ARG B 519     -70.728  12.654 -22.641  1.00 44.89           N  
ATOM   4125  NH2 ARG B 519     -68.861  13.900 -23.105  1.00 44.89           N  
ATOM   4126  CZ  ARG B 519     -69.406  12.756 -22.718  1.00 44.89           C  
ATOM   4127  N   VAL B 520     -66.637   5.831 -18.839  1.00 38.08           N  
ATOM   4128  CA  VAL B 520     -66.978   5.765 -17.422  1.00 38.08           C  
ATOM   4129  C   VAL B 520     -67.046   7.176 -16.841  1.00 38.08           C  
ATOM   4130  CB  VAL B 520     -65.961   4.912 -16.632  1.00 38.08           C  
ATOM   4131  O   VAL B 520     -66.161   7.999 -17.087  1.00 38.08           O  
ATOM   4132  CG1 VAL B 520     -66.369   4.808 -15.163  1.00 38.08           C  
ATOM   4133  CG2 VAL B 520     -65.833   3.523 -17.254  1.00 38.08           C  
TER    4134      VAL B 520                                                      
ATOM   4135  N   MET C   1      13.891-124.489 -52.221  1.00 17.29           N  
ATOM   4136  CA  MET C   1      15.095-123.730 -52.547  1.00 17.29           C  
ATOM   4137  C   MET C   1      16.231-124.076 -51.590  1.00 17.29           C  
ATOM   4138  CB  MET C   1      14.813-122.228 -52.503  1.00 17.29           C  
ATOM   4139  O   MET C   1      17.354-124.342 -52.023  1.00 17.29           O  
ATOM   4140  CG  MET C   1      14.212-121.679 -53.787  1.00 17.29           C  
ATOM   4141  SD  MET C   1      14.736-119.954 -54.127  1.00 17.29           S  
ATOM   4142  CE  MET C   1      13.146-119.225 -54.610  1.00 17.29           C  
ATOM   4143  N   GLU C   2      16.657-123.257 -50.681  1.00 17.63           N  
ATOM   4144  CA  GLU C   2      17.946-122.575 -50.607  1.00 17.63           C  
ATOM   4145  C   GLU C   2      18.948-123.375 -49.780  1.00 17.63           C  
ATOM   4146  CB  GLU C   2      17.779-121.172 -50.018  1.00 17.63           C  
ATOM   4147  O   GLU C   2      18.561-124.254 -49.007  1.00 17.63           O  
ATOM   4148  CG  GLU C   2      17.584-120.084 -51.064  1.00 17.63           C  
ATOM   4149  CD  GLU C   2      17.489-118.689 -50.468  1.00 17.63           C  
ATOM   4150  OE1 GLU C   2      17.465-117.701 -51.237  1.00 17.63           O  
ATOM   4151  OE2 GLU C   2      17.439-118.582 -49.223  1.00 17.63           O  
ATOM   4152  N   GLY C   3      19.889-122.704 -49.097  1.00 17.37           N  
ATOM   4153  CA  GLY C   3      21.327-122.547 -48.940  1.00 17.37           C  
ATOM   4154  C   GLY C   3      21.901-123.393 -47.819  1.00 17.37           C  
ATOM   4155  O   GLY C   3      21.156-123.952 -47.012  1.00 17.37           O  
ATOM   4156  N   ASP C   4      23.060-123.277 -47.228  1.00 17.94           N  
ATOM   4157  CA  ASP C   4      24.481-123.607 -47.177  1.00 17.94           C  
ATOM   4158  C   ASP C   4      24.909-123.973 -45.758  1.00 17.94           C  
ATOM   4159  CB  ASP C   4      25.322-122.438 -47.695  1.00 17.94           C  
ATOM   4160  O   ASP C   4      24.172-123.731 -44.800  1.00 17.94           O  
ATOM   4161  CG  ASP C   4      25.772-122.624 -49.133  1.00 17.94           C  
ATOM   4162  OD1 ASP C   4      26.131-123.757 -49.519  1.00 17.94           O  
ATOM   4163  OD2 ASP C   4      25.772-121.627 -49.887  1.00 17.94           O  
ATOM   4164  N   ALA C   5      26.048-123.497 -45.179  1.00 21.55           N  
ATOM   4165  CA  ALA C   5      27.415-123.794 -44.759  1.00 21.55           C  
ATOM   4166  C   ALA C   5      27.525-123.831 -43.238  1.00 21.55           C  
ATOM   4167  CB  ALA C   5      28.384-122.765 -45.335  1.00 21.55           C  
ATOM   4168  O   ALA C   5      26.992-122.958 -42.549  1.00 21.55           O  
ATOM   4169  N   VAL C   6      27.617-125.056 -42.561  1.00 19.94           N  
ATOM   4170  CA  VAL C   6      27.187-125.124 -41.168  1.00 19.94           C  
ATOM   4171  C   VAL C   6      28.140-124.314 -40.292  1.00 19.94           C  
ATOM   4172  CB  VAL C   6      27.112-126.584 -40.667  1.00 19.94           C  
ATOM   4173  O   VAL C   6      27.954-124.228 -39.076  1.00 19.94           O  
ATOM   4174  CG1 VAL C   6      26.482-126.646 -39.277  1.00 19.94           C  
ATOM   4175  CG2 VAL C   6      26.326-127.446 -41.653  1.00 19.94           C  
ATOM   4176  N   GLU C   7      29.262-123.834 -41.050  1.00 23.19           N  
ATOM   4177  CA  GLU C   7      30.489-124.477 -40.589  1.00 23.19           C  
ATOM   4178  C   GLU C   7      30.744-124.185 -39.114  1.00 23.19           C  
ATOM   4179  CB  GLU C   7      31.684-124.022 -41.430  1.00 23.19           C  
ATOM   4180  O   GLU C   7      30.201-123.226 -38.562  1.00 23.19           O  
ATOM   4181  CG  GLU C   7      32.287-125.124 -42.289  1.00 23.19           C  
ATOM   4182  CD  GLU C   7      33.474-124.657 -43.117  1.00 23.19           C  
ATOM   4183  OE1 GLU C   7      34.118-125.499 -43.783  1.00 23.19           O  
ATOM   4184  OE2 GLU C   7      33.763-123.440 -43.099  1.00 23.19           O  
ATOM   4185  N   ALA C   8      32.003-123.948 -38.721  1.00 25.40           N  
ATOM   4186  CA  ALA C   8      33.207-124.381 -38.017  1.00 25.40           C  
ATOM   4187  C   ALA C   8      33.370-123.632 -36.698  1.00 25.40           C  
ATOM   4188  CB  ALA C   8      34.439-124.179 -38.896  1.00 25.40           C  
ATOM   4189  O   ALA C   8      32.776-122.569 -36.503  1.00 25.40           O  
ATOM   4190  N   ILE C   9      34.586-123.388 -36.115  1.00 21.41           N  
ATOM   4191  CA  ILE C   9      35.635-123.058 -35.156  1.00 21.41           C  
ATOM   4192  C   ILE C   9      35.568-121.573 -34.809  1.00 21.41           C  
ATOM   4193  CB  ILE C   9      37.034-123.418 -35.704  1.00 21.41           C  
ATOM   4194  O   ILE C   9      36.318-121.094 -33.955  1.00 21.41           O  
ATOM   4195  CG1 ILE C   9      37.117-124.917 -36.014  1.00 21.41           C  
ATOM   4196  CG2 ILE C   9      38.125-123.002 -34.713  1.00 21.41           C  
ATOM   4197  CD1 ILE C   9      38.357-125.318 -36.801  1.00 21.41           C  
ATOM   4198  N   VAL C  10      34.524-120.550 -34.735  1.00 20.02           N  
ATOM   4199  CA  VAL C  10      34.404-119.431 -35.664  1.00 20.02           C  
ATOM   4200  C   VAL C  10      35.200-118.237 -35.141  1.00 20.02           C  
ATOM   4201  CB  VAL C  10      32.928-119.032 -35.883  1.00 20.02           C  
ATOM   4202  O   VAL C  10      35.344-118.062 -33.928  1.00 20.02           O  
ATOM   4203  CG1 VAL C  10      32.824-117.860 -36.859  1.00 20.02           C  
ATOM   4204  CG2 VAL C  10      32.122-120.226 -36.391  1.00 20.02           C  
ATOM   4205  N   GLU C  11      35.205-116.762 -35.607  1.00 20.14           N  
ATOM   4206  CA  GLU C  11      35.465-115.783 -36.659  1.00 20.14           C  
ATOM   4207  C   GLU C  11      35.784-114.412 -36.071  1.00 20.14           C  
ATOM   4208  CB  GLU C  11      34.269-115.683 -37.609  1.00 20.14           C  
ATOM   4209  O   GLU C  11      36.685-113.720 -36.549  1.00 20.14           O  
ATOM   4210  CG  GLU C  11      34.609-115.988 -39.061  1.00 20.14           C  
ATOM   4211  CD  GLU C  11      33.402-115.929 -39.984  1.00 20.14           C  
ATOM   4212  OE1 GLU C  11      33.574-116.069 -41.216  1.00 20.14           O  
ATOM   4213  OE2 GLU C  11      32.277-115.740 -39.472  1.00 20.14           O  
ATOM   4214  N   GLU C  12      34.938-113.585 -35.429  1.00 19.05           N  
ATOM   4215  CA  GLU C  12      34.339-112.628 -36.354  1.00 19.05           C  
ATOM   4216  C   GLU C  12      34.838-111.212 -36.083  1.00 19.05           C  
ATOM   4217  CB  GLU C  12      32.812-112.675 -36.263  1.00 19.05           C  
ATOM   4218  O   GLU C  12      35.179-110.875 -34.947  1.00 19.05           O  
ATOM   4219  CG  GLU C  12      32.146-113.368 -37.442  1.00 19.05           C  
ATOM   4220  CD  GLU C  12      30.628-113.380 -37.353  1.00 19.05           C  
ATOM   4221  OE1 GLU C  12      29.965-113.798 -38.329  1.00 19.05           O  
ATOM   4222  OE2 GLU C  12      30.097-112.967 -36.298  1.00 19.05           O  
ATOM   4223  N   SER C  13      33.897-110.170 -35.932  1.00 17.81           N  
ATOM   4224  CA  SER C  13      33.346-109.335 -36.994  1.00 17.81           C  
ATOM   4225  C   SER C  13      33.848-107.899 -36.886  1.00 17.81           C  
ATOM   4226  CB  SER C  13      31.817-109.354 -36.953  1.00 17.81           C  
ATOM   4227  O   SER C  13      34.291-107.470 -35.818  1.00 17.81           O  
ATOM   4228  OG  SER C  13      31.354-110.009 -35.784  1.00 17.81           O  
ATOM   4229  N   GLU C  14      32.980-107.053 -37.215  1.00 19.04           N  
ATOM   4230  CA  GLU C  14      32.842-105.982 -38.198  1.00 19.04           C  
ATOM   4231  C   GLU C  14      33.519-104.702 -37.718  1.00 19.04           C  
ATOM   4232  CB  GLU C  14      31.365-105.716 -38.500  1.00 19.04           C  
ATOM   4233  O   GLU C  14      34.210-104.032 -38.489  1.00 19.04           O  
ATOM   4234  CG  GLU C  14      30.802-106.575 -39.622  1.00 19.04           C  
ATOM   4235  CD  GLU C  14      29.397-106.171 -40.040  1.00 19.04           C  
ATOM   4236  OE1 GLU C  14      28.941-106.594 -41.127  1.00 19.04           O  
ATOM   4237  OE2 GLU C  14      28.747-105.424 -39.275  1.00 19.04           O  
ATOM   4238  N   THR C  15      32.638-103.672 -37.514  1.00 18.12           N  
ATOM   4239  CA  THR C  15      32.161-102.737 -38.527  1.00 18.12           C  
ATOM   4240  C   THR C  15      32.808-101.367 -38.344  1.00 18.12           C  
ATOM   4241  CB  THR C  15      30.629-102.595 -38.479  1.00 18.12           C  
ATOM   4242  O   THR C  15      33.252-101.025 -37.246  1.00 18.12           O  
ATOM   4243  CG2 THR C  15      29.944-103.813 -39.089  1.00 18.12           C  
ATOM   4244  OG1 THR C  15      30.210-102.458 -37.115  1.00 18.12           O  
ATOM   4245  N   PHE C  16      31.940-100.369 -38.906  1.00 16.49           N  
ATOM   4246  CA  PHE C  16      31.958 -99.307 -39.905  1.00 16.49           C  
ATOM   4247  C   PHE C  16      32.503 -98.014 -39.311  1.00 16.49           C  
ATOM   4248  CB  PHE C  16      30.552 -99.075 -40.469  1.00 16.49           C  
ATOM   4249  O   PHE C  16      33.315 -97.330 -39.938  1.00 16.49           O  
ATOM   4250  CG  PHE C  16      30.482 -99.139 -41.971  1.00 16.49           C  
ATOM   4251  CD1 PHE C  16      30.657 -97.994 -42.738  1.00 16.49           C  
ATOM   4252  CD2 PHE C  16      30.242-100.346 -42.615  1.00 16.49           C  
ATOM   4253  CE1 PHE C  16      30.592 -98.051 -44.129  1.00 16.49           C  
ATOM   4254  CE2 PHE C  16      30.176-100.411 -44.004  1.00 16.49           C  
ATOM   4255  CZ  PHE C  16      30.351 -99.262 -44.759  1.00 16.49           C  
ATOM   4256  N   ILE C  17      31.619 -97.357 -38.475  1.00 17.37           N  
ATOM   4257  CA  ILE C  17      30.771 -96.335 -39.077  1.00 17.37           C  
ATOM   4258  C   ILE C  17      31.561 -95.038 -39.239  1.00 17.37           C  
ATOM   4259  CB  ILE C  17      29.500 -96.086 -38.234  1.00 17.37           C  
ATOM   4260  O   ILE C  17      32.386 -94.696 -38.388  1.00 17.37           O  
ATOM   4261  CG1 ILE C  17      28.691 -97.380 -38.093  1.00 17.37           C  
ATOM   4262  CG2 ILE C  17      28.650 -94.973 -38.854  1.00 17.37           C  
ATOM   4263  CD1 ILE C  17      27.557 -97.294 -37.080  1.00 17.37           C  
ATOM   4264  N   LYS C  18      30.757 -93.880 -39.996  1.00 17.68           N  
ATOM   4265  CA  LYS C  18      30.814 -92.898 -41.075  1.00 17.68           C  
ATOM   4266  C   LYS C  18      31.584 -91.652 -40.646  1.00 17.68           C  
ATOM   4267  CB  LYS C  18      29.404 -92.514 -41.526  1.00 17.68           C  
ATOM   4268  O   LYS C  18      32.380 -91.112 -41.416  1.00 17.68           O  
ATOM   4269  CG  LYS C  18      29.043 -93.007 -42.919  1.00 17.68           C  
ATOM   4270  CD  LYS C  18      27.632 -92.589 -43.313  1.00 17.68           C  
ATOM   4271  CE  LYS C  18      27.262 -93.101 -44.698  1.00 17.68           C  
ATOM   4272  NZ  LYS C  18      25.879 -92.693 -45.088  1.00 17.68           N  
ATOM   4273  N   GLY C  19      30.910 -90.905 -39.685  1.00 14.80           N  
ATOM   4274  CA  GLY C  19      30.208 -89.765 -40.252  1.00 14.80           C  
ATOM   4275  C   GLY C  19      31.140 -88.669 -40.733  1.00 14.80           C  
ATOM   4276  O   GLY C  19      32.309 -88.627 -40.344  1.00 14.80           O  
ATOM   4277  N   LYS C  20      30.749 -87.305 -41.005  1.00 16.99           N  
ATOM   4278  CA  LYS C  20      30.386 -86.210 -41.901  1.00 16.99           C  
ATOM   4279  C   LYS C  20      31.483 -85.150 -41.947  1.00 16.99           C  
ATOM   4280  CB  LYS C  20      29.063 -85.577 -41.467  1.00 16.99           C  
ATOM   4281  O   LYS C  20      32.352 -85.111 -41.074  1.00 16.99           O  
ATOM   4282  CG  LYS C  20      27.938 -85.739 -42.479  1.00 16.99           C  
ATOM   4283  CD  LYS C  20      26.643 -85.111 -41.981  1.00 16.99           C  
ATOM   4284  CE  LYS C  20      25.517 -85.273 -42.992  1.00 16.99           C  
ATOM   4285  NZ  LYS C  20      24.253 -84.628 -42.523  1.00 16.99           N  
ATOM   4286  N   GLU C  21      31.114 -83.987 -41.865  1.00 17.13           N  
ATOM   4287  CA  GLU C  21      30.883 -82.859 -42.762  1.00 17.13           C  
ATOM   4288  C   GLU C  21      32.094 -81.931 -42.805  1.00 17.13           C  
ATOM   4289  CB  GLU C  21      29.637 -82.078 -42.336  1.00 17.13           C  
ATOM   4290  O   GLU C  21      32.512 -81.496 -43.880  1.00 17.13           O  
ATOM   4291  CG  GLU C  21      28.529 -82.071 -43.379  1.00 17.13           C  
ATOM   4292  CD  GLU C  21      27.286 -81.321 -42.928  1.00 17.13           C  
ATOM   4293  OE1 GLU C  21      26.345 -81.162 -43.740  1.00 17.13           O  
ATOM   4294  OE2 GLU C  21      27.252 -80.888 -41.755  1.00 17.13           O  
ATOM   4295  N   ARG C  22      32.147 -80.752 -42.146  1.00 16.05           N  
ATOM   4296  CA  ARG C  22      31.908 -79.367 -42.541  1.00 16.05           C  
ATOM   4297  C   ARG C  22      33.208 -78.569 -42.554  1.00 16.05           C  
ATOM   4298  CB  ARG C  22      30.897 -78.707 -41.601  1.00 16.05           C  
ATOM   4299  O   ARG C  22      33.464 -77.807 -43.488  1.00 16.05           O  
ATOM   4300  CG  ARG C  22      29.459 -78.788 -42.088  1.00 16.05           C  
ATOM   4301  CD  ARG C  22      28.504 -78.068 -41.146  1.00 16.05           C  
ATOM   4302  NE  ARG C  22      27.130 -78.105 -41.640  1.00 16.05           N  
ATOM   4303  NH1 ARG C  22      26.285 -76.709 -40.005  1.00 16.05           N  
ATOM   4304  NH2 ARG C  22      24.899 -77.563 -41.618  1.00 16.05           N  
ATOM   4305  CZ  ARG C  22      26.108 -77.459 -41.086  1.00 16.05           C  
ATOM   4306  N   LYS C  23      33.599 -77.992 -41.494  1.00 16.08           N  
ATOM   4307  CA  LYS C  23      33.539 -76.535 -41.415  1.00 16.08           C  
ATOM   4308  C   LYS C  23      34.844 -75.904 -41.894  1.00 16.08           C  
ATOM   4309  CB  LYS C  23      33.234 -76.087 -39.985  1.00 16.08           C  
ATOM   4310  O   LYS C  23      35.896 -76.547 -41.870  1.00 16.08           O  
ATOM   4311  CG  LYS C  23      31.752 -76.070 -39.644  1.00 16.08           C  
ATOM   4312  CD  LYS C  23      31.496 -75.415 -38.293  1.00 16.08           C  
ATOM   4313  CE  LYS C  23      30.014 -75.410 -37.945  1.00 16.08           C  
ATOM   4314  NZ  LYS C  23      29.756 -74.756 -36.627  1.00 16.08           N  
ATOM   4315  N   THR C  24      35.481 -74.917 -41.091  1.00 16.67           N  
ATOM   4316  CA  THR C  24      35.472 -73.462 -41.191  1.00 16.67           C  
ATOM   4317  C   THR C  24      36.841 -72.940 -41.616  1.00 16.67           C  
ATOM   4318  CB  THR C  24      35.063 -72.812 -39.856  1.00 16.67           C  
ATOM   4319  O   THR C  24      37.860 -73.596 -41.387  1.00 16.67           O  
ATOM   4320  CG2 THR C  24      33.546 -72.743 -39.719  1.00 16.67           C  
ATOM   4321  OG1 THR C  24      35.595 -73.585 -38.773  1.00 16.67           O  
ATOM   4322  N   TYR C  25      37.421 -71.563 -41.189  1.00 16.99           N  
ATOM   4323  CA  TYR C  25      37.666 -70.169 -41.542  1.00 16.99           C  
ATOM   4324  C   TYR C  25      39.160 -69.871 -41.585  1.00 16.99           C  
ATOM   4325  CB  TYR C  25      36.976 -69.233 -40.545  1.00 16.99           C  
ATOM   4326  O   TYR C  25      39.949 -70.522 -40.897  1.00 16.99           O  
ATOM   4327  CG  TYR C  25      35.873 -68.402 -41.155  1.00 16.99           C  
ATOM   4328  CD1 TYR C  25      36.135 -67.140 -41.684  1.00 16.99           C  
ATOM   4329  CD2 TYR C  25      34.566 -68.877 -41.204  1.00 16.99           C  
ATOM   4330  CE1 TYR C  25      35.121 -66.371 -42.245  1.00 16.99           C  
ATOM   4331  CE2 TYR C  25      33.545 -68.117 -41.764  1.00 16.99           C  
ATOM   4332  OH  TYR C  25      32.825 -66.109 -42.836  1.00 16.99           O  
ATOM   4333  CZ  TYR C  25      33.832 -66.867 -42.281  1.00 16.99           C  
ATOM   4334  N   GLN C  26      39.702 -68.387 -41.575  1.00 21.25           N  
ATOM   4335  CA  GLN C  26      40.201 -67.362 -42.485  1.00 21.25           C  
ATOM   4336  C   GLN C  26      41.701 -67.147 -42.302  1.00 21.25           C  
ATOM   4337  CB  GLN C  26      39.453 -66.045 -42.273  1.00 21.25           C  
ATOM   4338  O   GLN C  26      42.440 -67.028 -43.281  1.00 21.25           O  
ATOM   4339  CG  GLN C  26      38.456 -65.720 -43.377  1.00 21.25           C  
ATOM   4340  CD  GLN C  26      37.696 -64.432 -43.121  1.00 21.25           C  
ATOM   4341  NE2 GLN C  26      36.732 -64.130 -43.984  1.00 21.25           N  
ATOM   4342  OE1 GLN C  26      37.973 -63.714 -42.154  1.00 21.25           O  
ATOM   4343  N   ARG C  27      42.397 -66.049 -41.595  1.00 16.19           N  
ATOM   4344  CA  ARG C  27      42.825 -64.764 -42.136  1.00 16.19           C  
ATOM   4345  C   ARG C  27      44.345 -64.686 -42.225  1.00 16.19           C  
ATOM   4346  CB  ARG C  27      42.291 -63.614 -41.279  1.00 16.19           C  
ATOM   4347  O   ARG C  27      45.052 -65.365 -41.477  1.00 16.19           O  
ATOM   4348  CG  ARG C  27      41.693 -62.472 -42.085  1.00 16.19           C  
ATOM   4349  CD  ARG C  27      41.158 -61.367 -41.185  1.00 16.19           C  
ATOM   4350  NE  ARG C  27      40.320 -60.428 -41.924  1.00 16.19           N  
ATOM   4351  NH1 ARG C  27      40.308 -58.815 -40.270  1.00 16.19           N  
ATOM   4352  NH2 ARG C  27      39.172 -58.462 -42.230  1.00 16.19           N  
ATOM   4353  CZ  ARG C  27      39.935 -59.237 -41.473  1.00 16.19           C  
ATOM   4354  N   ARG C  28      45.219 -63.280 -41.906  1.00 19.10           N  
ATOM   4355  CA  ARG C  28      45.722 -62.150 -42.681  1.00 19.10           C  
ATOM   4356  C   ARG C  28      47.246 -62.124 -42.685  1.00 19.10           C  
ATOM   4357  CB  ARG C  28      45.176 -60.833 -42.127  1.00 19.10           C  
ATOM   4358  O   ARG C  28      47.883 -62.591 -41.738  1.00 19.10           O  
ATOM   4359  CG  ARG C  28      44.716 -59.857 -43.199  1.00 19.10           C  
ATOM   4360  CD  ARG C  28      44.102 -58.603 -42.594  1.00 19.10           C  
ATOM   4361  NE  ARG C  28      43.258 -57.898 -43.555  1.00 19.10           N  
ATOM   4362  NH1 ARG C  28      42.505 -56.317 -42.048  1.00 19.10           N  
ATOM   4363  NH2 ARG C  28      41.788 -56.266 -44.225  1.00 19.10           N  
ATOM   4364  CZ  ARG C  28      42.519 -56.829 -43.274  1.00 19.10           C  
ATOM   4365  N   ARG C  29      48.167 -60.998 -43.213  1.00 20.98           N  
ATOM   4366  CA  ARG C  29      49.046 -60.360 -44.187  1.00 20.98           C  
ATOM   4367  C   ARG C  29      50.512 -60.568 -43.822  1.00 20.98           C  
ATOM   4368  CB  ARG C  29      48.740 -58.864 -44.290  1.00 20.98           C  
ATOM   4369  O   ARG C  29      50.833 -60.872 -42.671  1.00 20.98           O  
ATOM   4370  CG  ARG C  29      48.490 -58.382 -45.710  1.00 20.98           C  
ATOM   4371  CD  ARG C  29      48.192 -56.890 -45.755  1.00 20.98           C  
ATOM   4372  NE  ARG C  29      47.951 -56.429 -47.120  1.00 20.98           N  
ATOM   4373  NH1 ARG C  29      47.506 -54.242 -46.523  1.00 20.98           N  
ATOM   4374  NH2 ARG C  29      47.435 -54.872 -48.726  1.00 20.98           N  
ATOM   4375  CZ  ARG C  29      47.632 -55.182 -47.453  1.00 20.98           C  
ATOM   4376  N   GLU C  30      51.311 -59.368 -43.771  1.00 21.44           N  
ATOM   4377  CA  GLU C  30      52.439 -58.657 -44.364  1.00 21.44           C  
ATOM   4378  C   GLU C  30      53.757 -59.079 -43.720  1.00 21.44           C  
ATOM   4379  CB  GLU C  30      52.251 -57.143 -44.233  1.00 21.44           C  
ATOM   4380  O   GLU C  30      53.781 -59.503 -42.563  1.00 21.44           O  
ATOM   4381  CG  GLU C  30      51.864 -56.457 -45.534  1.00 21.44           C  
ATOM   4382  CD  GLU C  30      51.702 -54.952 -45.394  1.00 21.44           C  
ATOM   4383  OE1 GLU C  30      51.504 -54.264 -46.421  1.00 21.44           O  
ATOM   4384  OE2 GLU C  30      51.775 -54.456 -44.247  1.00 21.44           O  
ATOM   4385  N   GLY C  31      54.393 -57.963 -43.379  1.00 21.00           N  
ATOM   4386  CA  GLY C  31      55.276 -56.901 -43.834  1.00 21.00           C  
ATOM   4387  C   GLY C  31      56.492 -56.715 -42.947  1.00 21.00           C  
ATOM   4388  O   GLY C  31      57.611 -56.565 -43.442  1.00 21.00           O  
ATOM   4389  N   GLY C  32      56.410 -56.212 -41.861  1.00 18.80           N  
ATOM   4390  CA  GLY C  32      57.006 -54.896 -41.697  1.00 18.80           C  
ATOM   4391  C   GLY C  32      58.402 -54.943 -41.103  1.00 18.80           C  
ATOM   4392  O   GLY C  32      58.798 -55.951 -40.515  1.00 18.80           O  
ATOM   4393  N   GLN C  33      58.811 -53.827 -40.269  1.00 19.70           N  
ATOM   4394  CA  GLN C  33      59.622 -52.614 -40.260  1.00 19.70           C  
ATOM   4395  C   GLN C  33      60.880 -52.800 -39.417  1.00 19.70           C  
ATOM   4396  CB  GLN C  33      58.810 -51.428 -39.737  1.00 19.70           C  
ATOM   4397  O   GLN C  33      60.897 -53.608 -38.487  1.00 19.70           O  
ATOM   4398  CG  GLN C  33      58.163 -50.594 -40.835  1.00 19.70           C  
ATOM   4399  CD  GLN C  33      57.510 -49.332 -40.305  1.00 19.70           C  
ATOM   4400  NE2 GLN C  33      57.351 -48.337 -41.172  1.00 19.70           N  
ATOM   4401  OE1 GLN C  33      57.151 -49.250 -39.126  1.00 19.70           O  
ATOM   4402  N   GLU C  34      61.449 -52.014 -38.904  1.00 19.41           N  
ATOM   4403  CA  GLU C  34      62.437 -50.939 -38.907  1.00 19.41           C  
ATOM   4404  C   GLU C  34      63.333 -51.010 -37.674  1.00 19.41           C  
ATOM   4405  CB  GLU C  34      61.747 -49.574 -38.979  1.00 19.41           C  
ATOM   4406  O   GLU C  34      62.924 -51.525 -36.631  1.00 19.41           O  
ATOM   4407  CG  GLU C  34      61.848 -48.905 -40.342  1.00 19.41           C  
ATOM   4408  CD  GLU C  34      61.150 -47.556 -40.401  1.00 19.41           C  
ATOM   4409  OE1 GLU C  34      61.247 -46.867 -41.442  1.00 19.41           O  
ATOM   4410  OE2 GLU C  34      60.503 -47.183 -39.397  1.00 19.41           O  
ATOM   4411  N   GLU C  35      63.431 -50.205 -37.203  1.00 20.94           N  
ATOM   4412  CA  GLU C  35      64.483 -49.223 -36.958  1.00 20.94           C  
ATOM   4413  C   GLU C  35      65.168 -49.472 -35.618  1.00 20.94           C  
ATOM   4414  CB  GLU C  35      63.913 -47.803 -37.002  1.00 20.94           C  
ATOM   4415  O   GLU C  35      66.389 -49.342 -35.506  1.00 20.94           O  
ATOM   4416  CG  GLU C  35      64.351 -47.003 -38.221  1.00 20.94           C  
ATOM   4417  CD  GLU C  35      63.784 -45.592 -38.247  1.00 20.94           C  
ATOM   4418  OE1 GLU C  35      64.165 -44.801 -39.140  1.00 20.94           O  
ATOM   4419  OE2 GLU C  35      62.955 -45.274 -37.366  1.00 20.94           O  
ATOM   4420  N   ASP C  36      64.869 -48.981 -34.735  1.00 18.83           N  
ATOM   4421  CA  ASP C  36      65.306 -47.606 -34.512  1.00 18.83           C  
ATOM   4422  C   ASP C  36      66.056 -47.476 -33.188  1.00 18.83           C  
ATOM   4423  CB  ASP C  36      64.110 -46.652 -34.535  1.00 18.83           C  
ATOM   4424  O   ASP C  36      67.081 -46.795 -33.114  1.00 18.83           O  
ATOM   4425  CG  ASP C  36      64.346 -45.426 -35.400  1.00 18.83           C  
ATOM   4426  OD1 ASP C  36      65.493 -45.204 -35.843  1.00 18.83           O  
ATOM   4427  OD2 ASP C  36      63.376 -44.675 -35.638  1.00 18.83           O  
ATOM   4428  N   ALA C  37      65.487 -46.995 -32.310  1.00 18.68           N  
ATOM   4429  CA  ALA C  37      65.718 -45.605 -31.925  1.00 18.68           C  
ATOM   4430  C   ALA C  37      66.629 -45.519 -30.703  1.00 18.68           C  
ATOM   4431  CB  ALA C  37      64.392 -44.902 -31.647  1.00 18.68           C  
ATOM   4432  O   ALA C  37      66.762 -46.487 -29.951  1.00 18.68           O  
ATOM   4433  N   CYS C  38      66.457 -45.217 -29.899  1.00 17.99           N  
ATOM   4434  CA  CYS C  38      66.864 -43.911 -29.394  1.00 17.99           C  
ATOM   4435  C   CYS C  38      67.910 -44.053 -28.295  1.00 17.99           C  
ATOM   4436  CB  CYS C  38      65.656 -43.140 -28.865  1.00 17.99           C  
ATOM   4437  O   CYS C  38      68.035 -45.116 -27.685  1.00 17.99           O  
ATOM   4438  SG  CYS C  38      64.341 -42.921 -30.083  1.00 17.99           S  
ATOM   4439  N   HIS C  39      67.725 -43.419 -27.496  1.00 22.30           N  
ATOM   4440  CA  HIS C  39      68.527 -42.235 -27.207  1.00 22.30           C  
ATOM   4441  C   HIS C  39      69.652 -42.557 -26.229  1.00 22.30           C  
ATOM   4442  CB  HIS C  39      67.647 -41.117 -26.645  1.00 22.30           C  
ATOM   4443  O   HIS C  39      70.793 -42.136 -26.429  1.00 22.30           O  
ATOM   4444  CG  HIS C  39      66.943 -40.321 -27.698  1.00 22.30           C  
ATOM   4445  CD2 HIS C  39      65.626 -40.086 -27.903  1.00 22.30           C  
ATOM   4446  ND1 HIS C  39      67.614 -39.657 -28.702  1.00 22.30           N  
ATOM   4447  CE1 HIS C  39      66.737 -39.046 -29.481  1.00 22.30           C  
ATOM   4448  NE2 HIS C  39      65.523 -39.290 -29.017  1.00 22.30           N  
ATOM   4449  N   LEU C  40      69.979 -42.309 -25.343  1.00 21.62           N  
ATOM   4450  CA  LEU C  40      70.332 -40.979 -24.860  1.00 21.62           C  
ATOM   4451  C   LEU C  40      71.112 -41.064 -23.552  1.00 21.62           C  
ATOM   4452  CB  LEU C  40      69.075 -40.128 -24.662  1.00 21.62           C  
ATOM   4453  O   LEU C  40      70.962 -42.028 -22.797  1.00 21.62           O  
ATOM   4454  CG  LEU C  40      68.632 -39.284 -25.859  1.00 21.62           C  
ATOM   4455  CD1 LEU C  40      67.164 -39.544 -26.177  1.00 21.62           C  
ATOM   4456  CD2 LEU C  40      68.872 -37.803 -25.587  1.00 21.62           C  
ATOM   4457  N   PRO C  41      70.838 -40.797 -22.559  1.00 18.38           N  
ATOM   4458  CA  PRO C  41      71.139 -39.466 -22.025  1.00 18.38           C  
ATOM   4459  C   PRO C  41      71.664 -39.511 -20.592  1.00 18.38           C  
ATOM   4460  CB  PRO C  41      69.790 -38.747 -22.089  1.00 18.38           C  
ATOM   4461  O   PRO C  41      72.569 -38.750 -20.238  1.00 18.38           O  
ATOM   4462  CG  PRO C  41      68.781 -39.839 -22.242  1.00 18.38           C  
ATOM   4463  CD  PRO C  41      69.509 -41.146 -22.374  1.00 18.38           C  
ATOM   4464  N   GLN C  42      71.298 -40.134 -19.762  1.00 20.10           N  
ATOM   4465  CA  GLN C  42      71.095 -39.002 -18.864  1.00 20.10           C  
ATOM   4466  C   GLN C  42      72.208 -38.918 -17.823  1.00 20.10           C  
ATOM   4467  CB  GLN C  42      69.735 -39.104 -18.171  1.00 20.10           C  
ATOM   4468  O   GLN C  42      72.564 -39.924 -17.205  1.00 20.10           O  
ATOM   4469  CG  GLN C  42      68.656 -38.234 -18.803  1.00 20.10           C  
ATOM   4470  CD  GLN C  42      67.299 -38.416 -18.150  1.00 20.10           C  
ATOM   4471  NE2 GLN C  42      66.385 -37.488 -18.414  1.00 20.10           N  
ATOM   4472  OE1 GLN C  42      67.073 -39.382 -17.415  1.00 20.10           O  
ATOM   4473  N   ASN C  43      72.536 -37.632 -17.677  1.00 23.61           N  
ATOM   4474  CA  ASN C  43      73.522 -36.705 -17.130  1.00 23.61           C  
ATOM   4475  C   ASN C  43      73.691 -36.891 -15.625  1.00 23.61           C  
ATOM   4476  CB  ASN C  43      73.132 -35.259 -17.446  1.00 23.61           C  
ATOM   4477  O   ASN C  43      74.799 -36.767 -15.101  1.00 23.61           O  
ATOM   4478  CG  ASN C  43      73.998 -34.645 -18.528  1.00 23.61           C  
ATOM   4479  ND2 ASN C  43      73.678 -33.416 -18.917  1.00 23.61           N  
ATOM   4480  OD1 ASN C  43      74.947 -35.269 -19.011  1.00 23.61           O  
ATOM   4481  N   GLN C  44      72.856 -37.286 -15.079  1.00 21.94           N  
ATOM   4482  CA  GLN C  44      72.790 -35.919 -14.573  1.00 21.94           C  
ATOM   4483  C   GLN C  44      73.115 -35.868 -13.083  1.00 21.94           C  
ATOM   4484  CB  GLN C  44      71.408 -35.316 -14.830  1.00 21.94           C  
ATOM   4485  O   GLN C  44      72.926 -36.853 -12.367  1.00 21.94           O  
ATOM   4486  CG  GLN C  44      71.330 -34.474 -16.096  1.00 21.94           C  
ATOM   4487  CD  GLN C  44      69.951 -33.883 -16.324  1.00 21.94           C  
ATOM   4488  NE2 GLN C  44      69.732 -33.331 -17.512  1.00 21.94           N  
ATOM   4489  OE1 GLN C  44      69.090 -33.923 -15.439  1.00 21.94           O  
ATOM   4490  N   THR C  45      72.520 -35.256 -12.135  1.00 20.24           N  
ATOM   4491  CA  THR C  45      72.683 -33.854 -11.766  1.00 20.24           C  
ATOM   4492  C   THR C  45      73.013 -33.720 -10.282  1.00 20.24           C  
ATOM   4493  CB  THR C  45      71.415 -33.041 -12.088  1.00 20.24           C  
ATOM   4494  O   THR C  45      73.892 -32.943  -9.904  1.00 20.24           O  
ATOM   4495  CG2 THR C  45      71.695 -31.982 -13.149  1.00 20.24           C  
ATOM   4496  OG1 THR C  45      70.396 -33.926 -12.569  1.00 20.24           O  
ATOM   4497  N   ASP C  46      72.215 -34.391  -9.915  1.00 24.37           N  
ATOM   4498  CA  ASP C  46      71.910 -33.394  -8.893  1.00 24.37           C  
ATOM   4499  C   ASP C  46      72.619 -33.719  -7.580  1.00 24.37           C  
ATOM   4500  CB  ASP C  46      70.400 -33.302  -8.666  1.00 24.37           C  
ATOM   4501  O   ASP C  46      72.864 -34.888  -7.273  1.00 24.37           O  
ATOM   4502  CG  ASP C  46      69.948 -31.918  -8.234  1.00 24.37           C  
ATOM   4503  OD1 ASP C  46      70.782 -30.988  -8.200  1.00 24.37           O  
ATOM   4504  OD2 ASP C  46      68.748 -31.758  -7.922  1.00 24.37           O  
ATOM   4505  N   GLY C  47      72.285 -33.407  -6.497  1.00 22.07           N  
ATOM   4506  CA  GLY C  47      71.986 -32.075  -5.996  1.00 22.07           C  
ATOM   4507  C   GLY C  47      72.046 -31.979  -4.484  1.00 22.07           C  
ATOM   4508  O   GLY C  47      72.547 -30.994  -3.938  1.00 22.07           O  
ATOM   4509  N   GLY C  48      71.214 -33.080  -3.914  1.00 21.43           N  
ATOM   4510  CA  GLY C  48      70.095 -32.563  -3.141  1.00 21.43           C  
ATOM   4511  C   GLY C  48      70.447 -32.290  -1.691  1.00 21.43           C  
ATOM   4512  O   GLY C  48      71.374 -32.894  -1.147  1.00 21.43           O  
ATOM   4513  N   GLU C  49      69.637 -32.239  -0.808  1.00 23.13           N  
ATOM   4514  CA  GLU C  49      68.641 -31.179  -0.680  1.00 23.13           C  
ATOM   4515  C   GLU C  49      68.404 -30.819   0.784  1.00 23.13           C  
ATOM   4516  CB  GLU C  49      67.324 -31.595  -1.339  1.00 23.13           C  
ATOM   4517  O   GLU C  49      68.258 -29.643   1.124  1.00 23.13           O  
ATOM   4518  CG  GLU C  49      66.773 -30.567  -2.317  1.00 23.13           C  
ATOM   4519  CD  GLU C  49      65.496 -31.019  -3.007  1.00 23.13           C  
ATOM   4520  OE1 GLU C  49      64.833 -30.184  -3.663  1.00 23.13           O  
ATOM   4521  OE2 GLU C  49      65.155 -32.217  -2.889  1.00 23.13           O  
ATOM   4522  N   VAL C  50      67.546 -31.580   1.821  1.00 19.32           N  
ATOM   4523  CA  VAL C  50      66.165 -31.110   1.816  1.00 19.32           C  
ATOM   4524  C   VAL C  50      65.851 -30.411   3.137  1.00 19.32           C  
ATOM   4525  CB  VAL C  50      65.172 -32.269   1.577  1.00 19.32           C  
ATOM   4526  O   VAL C  50      66.465 -30.707   4.164  1.00 19.32           O  
ATOM   4527  CG1 VAL C  50      63.800 -31.731   1.175  1.00 19.32           C  
ATOM   4528  CG2 VAL C  50      65.709 -33.221   0.510  1.00 19.32           C  
ATOM   4529  N   VAL C  51      64.840 -30.958   3.783  1.00 20.49           N  
ATOM   4530  CA  VAL C  51      63.619 -30.212   4.070  1.00 20.49           C  
ATOM   4531  C   VAL C  51      63.686 -29.635   5.482  1.00 20.49           C  
ATOM   4532  CB  VAL C  51      62.363 -31.099   3.916  1.00 20.49           C  
ATOM   4533  O   VAL C  51      64.289 -30.234   6.376  1.00 20.49           O  
ATOM   4534  CG1 VAL C  51      61.092 -30.259   4.027  1.00 20.49           C  
ATOM   4535  CG2 VAL C  51      62.399 -31.846   2.583  1.00 20.49           C  
ATOM   4536  N   GLN C  52      62.631 -29.557   6.252  1.00 24.09           N  
ATOM   4537  CA  GLN C  52      61.708 -28.432   6.362  1.00 24.09           C  
ATOM   4538  C   GLN C  52      61.534 -28.003   7.816  1.00 24.09           C  
ATOM   4539  CB  GLN C  52      60.351 -28.790   5.754  1.00 24.09           C  
ATOM   4540  O   GLN C  52      61.444 -26.810   8.110  1.00 24.09           O  
ATOM   4541  CG  GLN C  52      60.276 -28.577   4.248  1.00 24.09           C  
ATOM   4542  CD  GLN C  52      58.877 -28.777   3.696  1.00 24.09           C  
ATOM   4543  NE2 GLN C  52      58.732 -28.632   2.383  1.00 24.09           N  
ATOM   4544  OE1 GLN C  52      57.935 -29.060   4.443  1.00 24.09           O  
ATOM   4545  N   ASP C  53      60.495 -28.513   8.709  1.00 19.05           N  
ATOM   4546  CA  ASP C  53      59.375 -27.576   8.724  1.00 19.05           C  
ATOM   4547  C   ASP C  53      59.151 -27.011  10.124  1.00 19.05           C  
ATOM   4548  CB  ASP C  53      58.100 -28.256   8.219  1.00 19.05           C  
ATOM   4549  O   ASP C  53      58.915 -25.812  10.285  1.00 19.05           O  
ATOM   4550  CG  ASP C  53      57.278 -27.367   7.302  1.00 19.05           C  
ATOM   4551  OD1 ASP C  53      57.641 -26.187   7.110  1.00 19.05           O  
ATOM   4552  OD2 ASP C  53      56.257 -27.852   6.768  1.00 19.05           O  
ATOM   4553  N   VAL C  54      57.593 -27.275  10.569  1.00 16.31           N  
ATOM   4554  CA  VAL C  54      56.963 -26.073  11.105  1.00 16.31           C  
ATOM   4555  C   VAL C  54      57.397 -25.865  12.555  1.00 16.31           C  
ATOM   4556  CB  VAL C  54      55.423 -26.151  11.015  1.00 16.31           C  
ATOM   4557  O   VAL C  54      56.878 -24.983  13.244  1.00 16.31           O  
ATOM   4558  CG1 VAL C  54      54.856 -24.892  10.362  1.00 16.31           C  
ATOM   4559  CG2 VAL C  54      54.997 -27.397  10.241  1.00 16.31           C  
ATOM   4560  N   ASN C  55      58.272 -25.879  13.055  1.00 17.00           N  
ATOM   4561  CA  ASN C  55      58.405 -26.499  14.369  1.00 17.00           C  
ATOM   4562  C   ASN C  55      57.295 -26.051  15.315  1.00 17.00           C  
ATOM   4563  CB  ASN C  55      59.776 -26.189  14.973  1.00 17.00           C  
ATOM   4564  O   ASN C  55      57.130 -24.855  15.563  1.00 17.00           O  
ATOM   4565  CG  ASN C  55      60.531 -27.439  15.379  1.00 17.00           C  
ATOM   4566  ND2 ASN C  55      61.795 -27.272  15.754  1.00 17.00           N  
ATOM   4567  OD1 ASN C  55      59.985 -28.544  15.356  1.00 17.00           O  
ATOM   4568  N   SER C  56      56.472 -26.917  15.564  1.00 14.93           N  
ATOM   4569  CA  SER C  56      55.086 -26.484  15.710  1.00 14.93           C  
ATOM   4570  C   SER C  56      54.991 -25.208  16.540  1.00 14.93           C  
ATOM   4571  CB  SER C  56      54.245 -27.586  16.356  1.00 14.93           C  
ATOM   4572  O   SER C  56      54.191 -24.321  16.234  1.00 14.93           O  
ATOM   4573  OG  SER C  56      54.731 -28.867  15.994  1.00 14.93           O  
ATOM   4574  N   SER C  57      54.321 -25.620  17.874  1.00 18.03           N  
ATOM   4575  CA  SER C  57      53.208 -24.726  18.178  1.00 18.03           C  
ATOM   4576  C   SER C  57      53.591 -23.268  17.945  1.00 18.03           C  
ATOM   4577  CB  SER C  57      52.748 -24.915  19.624  1.00 18.03           C  
ATOM   4578  O   SER C  57      54.775 -22.927  17.925  1.00 18.03           O  
ATOM   4579  OG  SER C  57      53.831 -24.747  20.523  1.00 18.03           O  
ATOM   4580  N   VAL C  58      52.528 -22.438  18.304  1.00 16.77           N  
ATOM   4581  CA  VAL C  58      51.689 -21.248  18.390  1.00 16.77           C  
ATOM   4582  C   VAL C  58      52.434 -20.142  19.134  1.00 16.77           C  
ATOM   4583  CB  VAL C  58      50.345 -21.550  19.091  1.00 16.77           C  
ATOM   4584  O   VAL C  58      53.322 -20.420  19.945  1.00 16.77           O  
ATOM   4585  CG1 VAL C  58      49.434 -20.325  19.063  1.00 16.77           C  
ATOM   4586  CG2 VAL C  58      49.658 -22.746  18.434  1.00 16.77           C  
ATOM   4587  N   GLN C  59      51.507 -19.103  19.410  1.00 17.00           N  
ATOM   4588  CA  GLN C  59      51.429 -17.646  19.405  1.00 17.00           C  
ATOM   4589  C   GLN C  59      51.997 -17.059  20.694  1.00 17.00           C  
ATOM   4590  CB  GLN C  59      49.983 -17.186  19.212  1.00 17.00           C  
ATOM   4591  O   GLN C  59      52.767 -16.097  20.658  1.00 17.00           O  
ATOM   4592  CG  GLN C  59      49.675 -16.703  17.801  1.00 17.00           C  
ATOM   4593  CD  GLN C  59      48.201 -16.409  17.590  1.00 17.00           C  
ATOM   4594  NE2 GLN C  59      47.796 -16.280  16.331  1.00 17.00           N  
ATOM   4595  OE1 GLN C  59      47.433 -16.299  18.551  1.00 17.00           O  
ATOM   4596  N   MET C  60      50.993 -17.152  21.638  1.00 16.75           N  
ATOM   4597  CA  MET C  60      50.503 -15.872  22.144  1.00 16.75           C  
ATOM   4598  C   MET C  60      51.534 -15.218  23.057  1.00 16.75           C  
ATOM   4599  CB  MET C  60      49.184 -16.060  22.895  1.00 16.75           C  
ATOM   4600  O   MET C  60      52.379 -15.902  23.637  1.00 16.75           O  
ATOM   4601  CG  MET C  60      47.951 -15.826  22.036  1.00 16.75           C  
ATOM   4602  SD  MET C  60      46.466 -15.419  23.035  1.00 16.75           S  
ATOM   4603  CE  MET C  60      46.300 -16.948  23.998  1.00 16.75           C  
ATOM   4604  N   VAL C  61      51.096 -13.971  23.555  1.00 16.90           N  
ATOM   4605  CA  VAL C  61      51.525 -12.770  24.264  1.00 16.90           C  
ATOM   4606  C   VAL C  61      51.858 -13.116  25.714  1.00 16.90           C  
ATOM   4607  CB  VAL C  61      50.446 -11.665  24.214  1.00 16.90           C  
ATOM   4608  O   VAL C  61      52.862 -12.648  26.256  1.00 16.90           O  
ATOM   4609  CG1 VAL C  61      50.941 -10.395  24.903  1.00 16.90           C  
ATOM   4610  CG2 VAL C  61      50.050 -11.373  22.768  1.00 16.90           C  
ATOM   4611  N   MET C  62      51.056 -13.973  26.435  1.00 16.15           N  
ATOM   4612  CA  MET C  62      49.936 -13.250  27.031  1.00 16.15           C  
ATOM   4613  C   MET C  62      50.215 -12.926  28.495  1.00 16.15           C  
ATOM   4614  CB  MET C  62      48.646 -14.064  26.912  1.00 16.15           C  
ATOM   4615  O   MET C  62      50.926 -13.668  29.175  1.00 16.15           O  
ATOM   4616  CG  MET C  62      47.977 -13.957  25.552  1.00 16.15           C  
ATOM   4617  SD  MET C  62      46.252 -14.583  25.565  1.00 16.15           S  
ATOM   4618  CE  MET C  62      45.359 -13.050  25.946  1.00 16.15           C  
ATOM   4619  N   MET C  63      49.297 -12.783  29.286  1.00 15.44           N  
ATOM   4620  CA  MET C  63      48.980 -11.447  29.784  1.00 15.44           C  
ATOM   4621  C   MET C  63      49.251 -11.346  31.281  1.00 15.44           C  
ATOM   4622  CB  MET C  63      47.519 -11.097  29.492  1.00 15.44           C  
ATOM   4623  O   MET C  63      49.598 -10.275  31.782  1.00 15.44           O  
ATOM   4624  CG  MET C  63      47.347  -9.875  28.605  1.00 15.44           C  
ATOM   4625  SD  MET C  63      45.621  -9.668  28.020  1.00 15.44           S  
ATOM   4626  CE  MET C  63      45.665  -7.931  27.500  1.00 15.44           C  
ATOM   4627  N   GLU C  64      48.902 -12.225  32.062  1.00 18.60           N  
ATOM   4628  CA  GLU C  64      47.530 -11.774  32.276  1.00 18.60           C  
ATOM   4629  C   GLU C  64      47.463 -10.708  33.367  1.00 18.60           C  
ATOM   4630  CB  GLU C  64      46.625 -12.955  32.638  1.00 18.60           C  
ATOM   4631  O   GLU C  64      46.785  -9.691  33.207  1.00 18.60           O  
ATOM   4632  CG  GLU C  64      45.862 -13.531  31.455  1.00 18.60           C  
ATOM   4633  CD  GLU C  64      44.927 -14.666  31.839  1.00 18.60           C  
ATOM   4634  OE1 GLU C  64      44.167 -15.147  30.968  1.00 18.60           O  
ATOM   4635  OE2 GLU C  64      44.953 -15.076  33.021  1.00 18.60           O  
ATOM   4636  N   GLN C  65      46.655 -11.140  34.520  1.00 16.40           N  
ATOM   4637  CA  GLN C  65      45.434 -10.558  35.067  1.00 16.40           C  
ATOM   4638  C   GLN C  65      45.745  -9.612  36.223  1.00 16.40           C  
ATOM   4639  CB  GLN C  65      44.477 -11.657  35.531  1.00 16.40           C  
ATOM   4640  O   GLN C  65      46.787  -9.736  36.871  1.00 16.40           O  
ATOM   4641  CG  GLN C  65      43.472 -12.086  34.471  1.00 16.40           C  
ATOM   4642  CD  GLN C  65      42.527 -13.167  34.961  1.00 16.40           C  
ATOM   4643  NE2 GLN C  65      41.589 -13.566  34.108  1.00 16.40           N  
ATOM   4644  OE1 GLN C  65      42.640 -13.642  36.096  1.00 16.40           O  
ATOM   4645  N   LEU C  66      44.721  -9.319  36.695  1.00 17.92           N  
ATOM   4646  CA  LEU C  66      44.345  -7.981  37.138  1.00 17.92           C  
ATOM   4647  C   LEU C  66      45.069  -7.612  38.428  1.00 17.92           C  
ATOM   4648  CB  LEU C  66      42.831  -7.891  37.345  1.00 17.92           C  
ATOM   4649  O   LEU C  66      45.612  -8.484  39.111  1.00 17.92           O  
ATOM   4650  CG  LEU C  66      41.989  -7.632  36.094  1.00 17.92           C  
ATOM   4651  CD1 LEU C  66      40.807  -8.594  36.042  1.00 17.92           C  
ATOM   4652  CD2 LEU C  66      41.510  -6.185  36.061  1.00 17.92           C  
ATOM   4653  N   ASP C  67      44.260  -7.224  39.217  1.00 17.82           N  
ATOM   4654  CA  ASP C  67      43.927  -5.888  39.703  1.00 17.82           C  
ATOM   4655  C   ASP C  67      44.431  -5.682  41.130  1.00 17.82           C  
ATOM   4656  CB  ASP C  67      42.416  -5.655  39.640  1.00 17.82           C  
ATOM   4657  O   ASP C  67      44.974  -4.625  41.456  1.00 17.82           O  
ATOM   4658  CG  ASP C  67      42.052  -4.220  39.303  1.00 17.82           C  
ATOM   4659  OD1 ASP C  67      42.907  -3.321  39.456  1.00 17.82           O  
ATOM   4660  OD2 ASP C  67      40.897  -3.985  38.885  1.00 17.82           O  
ATOM   4661  N   PRO C  68      43.779  -6.612  41.904  1.00 18.98           N  
ATOM   4662  CA  PRO C  68      42.610  -5.793  42.236  1.00 18.98           C  
ATOM   4663  C   PRO C  68      42.939  -4.663  43.209  1.00 18.98           C  
ATOM   4664  CB  PRO C  68      41.645  -6.798  42.870  1.00 18.98           C  
ATOM   4665  O   PRO C  68      42.413  -3.555  43.074  1.00 18.98           O  
ATOM   4666  CG  PRO C  68      42.394  -8.091  42.885  1.00 18.98           C  
ATOM   4667  CD  PRO C  68      43.750  -7.864  42.280  1.00 18.98           C  
ATOM   4668  N   THR C  69      43.185  -5.101  44.167  1.00 19.57           N  
ATOM   4669  CA  THR C  69      42.208  -4.832  45.216  1.00 19.57           C  
ATOM   4670  C   THR C  69      42.774  -3.857  46.244  1.00 19.57           C  
ATOM   4671  CB  THR C  69      41.773  -6.130  45.921  1.00 19.57           C  
ATOM   4672  O   THR C  69      43.989  -3.797  46.448  1.00 19.57           O  
ATOM   4673  CG2 THR C  69      40.291  -6.409  45.694  1.00 19.57           C  
ATOM   4674  OG1 THR C  69      42.539  -7.226  45.406  1.00 19.57           O  
ATOM   4675  N   LEU C  70      42.338  -4.389  47.371  1.00 17.28           N  
ATOM   4676  CA  LEU C  70      41.518  -4.167  48.556  1.00 17.28           C  
ATOM   4677  C   LEU C  70      42.368  -3.665  49.719  1.00 17.28           C  
ATOM   4678  CB  LEU C  70      40.794  -5.455  48.957  1.00 17.28           C  
ATOM   4679  O   LEU C  70      43.323  -4.329  50.128  1.00 17.28           O  
ATOM   4680  CG  LEU C  70      39.347  -5.595  48.483  1.00 17.28           C  
ATOM   4681  CD1 LEU C  70      39.045  -7.045  48.122  1.00 17.28           C  
ATOM   4682  CD2 LEU C  70      38.383  -5.092  49.552  1.00 17.28           C  
ATOM   4683  N   LEU C  71      42.328  -2.356  49.776  1.00 14.25           N  
ATOM   4684  CA  LEU C  71      42.750  -1.502  50.880  1.00 14.25           C  
ATOM   4685  C   LEU C  71      42.446  -2.160  52.222  1.00 14.25           C  
ATOM   4686  CB  LEU C  71      42.057  -0.139  50.799  1.00 14.25           C  
ATOM   4687  O   LEU C  71      41.306  -2.128  52.691  1.00 14.25           O  
ATOM   4688  CG  LEU C  71      42.825   0.969  50.076  1.00 14.25           C  
ATOM   4689  CD1 LEU C  71      41.893   1.740  49.147  1.00 14.25           C  
ATOM   4690  CD2 LEU C  71      43.483   1.908  51.082  1.00 14.25           C  
ATOM   4691  N   GLN C  72      42.508  -3.769  52.179  1.00 15.62           N  
ATOM   4692  CA  GLN C  72      41.504  -3.757  53.238  1.00 15.62           C  
ATOM   4693  C   GLN C  72      41.566  -2.459  54.039  1.00 15.62           C  
ATOM   4694  CB  GLN C  72      41.690  -4.957  54.167  1.00 15.62           C  
ATOM   4695  O   GLN C  72      42.648  -1.914  54.266  1.00 15.62           O  
ATOM   4696  CG  GLN C  72      40.389  -5.659  54.532  1.00 15.62           C  
ATOM   4697  CD  GLN C  72      40.585  -7.129  54.855  1.00 15.62           C  
ATOM   4698  NE2 GLN C  72      39.483  -7.860  54.984  1.00 15.62           N  
ATOM   4699  OE1 GLN C  72      41.718  -7.603  54.987  1.00 15.62           O  
ATOM   4700  N   MET C  73      40.499  -2.316  54.677  1.00 14.78           N  
ATOM   4701  CA  MET C  73      39.829  -1.364  55.559  1.00 14.78           C  
ATOM   4702  C   MET C  73      40.663  -1.098  56.807  1.00 14.78           C  
ATOM   4703  CB  MET C  73      38.444  -1.879  55.954  1.00 14.78           C  
ATOM   4704  O   MET C  73      40.795   0.048  57.239  1.00 14.78           O  
ATOM   4705  CG  MET C  73      37.342  -1.478  54.988  1.00 14.78           C  
ATOM   4706  SD  MET C  73      35.666  -1.721  55.693  1.00 14.78           S  
ATOM   4707  CE  MET C  73      34.696  -0.658  54.588  1.00 14.78           C  
ATOM   4708  N   LYS C  74      40.735  -1.899  57.927  1.00 17.03           N  
ATOM   4709  CA  LYS C  74      39.425  -1.751  58.555  1.00 17.03           C  
ATOM   4710  C   LYS C  74      39.522  -0.944  59.846  1.00 17.03           C  
ATOM   4711  CB  LYS C  74      38.808  -3.122  58.839  1.00 17.03           C  
ATOM   4712  O   LYS C  74      40.520  -1.030  60.565  1.00 17.03           O  
ATOM   4713  CG  LYS C  74      37.694  -3.511  57.879  1.00 17.03           C  
ATOM   4714  CD  LYS C  74      37.100  -4.868  58.232  1.00 17.03           C  
ATOM   4715  CE  LYS C  74      35.968  -5.247  57.287  1.00 17.03           C  
ATOM   4716  NZ  LYS C  74      35.388  -6.581  57.624  1.00 17.03           N  
ATOM   4717  N   THR C  75      38.361  -0.853  60.608  1.00 15.03           N  
ATOM   4718  CA  THR C  75      37.733   0.208  61.387  1.00 15.03           C  
ATOM   4719  C   THR C  75      38.351   0.297  62.779  1.00 15.03           C  
ATOM   4720  CB  THR C  75      36.214  -0.013  61.510  1.00 15.03           C  
ATOM   4721  O   THR C  75      38.664   1.389  63.257  1.00 15.03           O  
ATOM   4722  CG2 THR C  75      35.441   1.234  61.094  1.00 15.03           C  
ATOM   4723  OG1 THR C  75      35.827  -1.106  60.667  1.00 15.03           O  
ATOM   4724  N   GLU C  76      37.638  -0.468  63.742  1.00 15.56           N  
ATOM   4725  CA  GLU C  76      36.882   0.319  64.712  1.00 15.56           C  
ATOM   4726  C   GLU C  76      37.738   0.666  65.927  1.00 15.56           C  
ATOM   4727  CB  GLU C  76      35.625  -0.435  65.153  1.00 15.56           C  
ATOM   4728  O   GLU C  76      38.684  -0.054  66.253  1.00 15.56           O  
ATOM   4729  CG  GLU C  76      34.337   0.119  64.560  1.00 15.56           C  
ATOM   4730  CD  GLU C  76      33.096  -0.636  65.010  1.00 15.56           C  
ATOM   4731  OE1 GLU C  76      31.969  -0.203  64.680  1.00 15.56           O  
ATOM   4732  OE2 GLU C  76      33.253  -1.669  65.698  1.00 15.56           O  
ATOM   4733  N   VAL C  77      36.896   0.494  67.021  1.00 15.72           N  
ATOM   4734  CA  VAL C  77      36.737   1.676  67.862  1.00 15.72           C  
ATOM   4735  C   VAL C  77      37.866   1.735  68.889  1.00 15.72           C  
ATOM   4736  CB  VAL C  77      35.367   1.685  68.576  1.00 15.72           C  
ATOM   4737  O   VAL C  77      38.478   2.787  69.088  1.00 15.72           O  
ATOM   4738  CG1 VAL C  77      35.230   2.920  69.465  1.00 15.72           C  
ATOM   4739  CG2 VAL C  77      34.233   1.630  67.554  1.00 15.72           C  
ATOM   4740  N   MET C  78      37.565   1.111  70.086  1.00 14.88           N  
ATOM   4741  CA  MET C  78      37.090   1.886  71.229  1.00 14.88           C  
ATOM   4742  C   MET C  78      38.101   1.850  72.369  1.00 14.88           C  
ATOM   4743  CB  MET C  78      35.737   1.359  71.712  1.00 14.88           C  
ATOM   4744  O   MET C  78      38.882   0.903  72.483  1.00 14.88           O  
ATOM   4745  CG  MET C  78      34.549   1.952  70.973  1.00 14.88           C  
ATOM   4746  SD  MET C  78      33.141   2.325  72.089  1.00 14.88           S  
ATOM   4747  CE  MET C  78      31.755   2.114  70.938  1.00 14.88           C  
ATOM   4748  N   GLU C  79      37.484   1.390  73.718  1.00 15.05           N  
ATOM   4749  CA  GLU C  79      37.482   2.402  74.770  1.00 15.05           C  
ATOM   4750  C   GLU C  79      38.567   2.124  75.806  1.00 15.05           C  
ATOM   4751  CB  GLU C  79      36.111   2.470  75.448  1.00 15.05           C  
ATOM   4752  O   GLU C  79      39.202   3.051  76.313  1.00 15.05           O  
ATOM   4753  CG  GLU C  79      35.428   3.824  75.319  1.00 15.05           C  
ATOM   4754  CD  GLU C  79      34.028   3.847  75.912  1.00 15.05           C  
ATOM   4755  OE1 GLU C  79      33.401   4.931  75.944  1.00 15.05           O  
ATOM   4756  OE2 GLU C  79      33.554   2.774  76.348  1.00 15.05           O  
ATOM   4757  N   GLY C  80      38.452   1.021  76.723  1.00 14.41           N  
ATOM   4758  CA  GLY C  80      38.106   1.597  78.013  1.00 14.41           C  
ATOM   4759  C   GLY C  80      39.311   1.826  78.906  1.00 14.41           C  
ATOM   4760  O   GLY C  80      40.380   1.259  78.673  1.00 14.41           O  
ATOM   4761  N   THR C  81      38.732   2.137  80.329  1.00 16.56           N  
ATOM   4762  CA  THR C  81      39.233   3.248  81.130  1.00 16.56           C  
ATOM   4763  C   THR C  81      40.419   2.809  81.983  1.00 16.56           C  
ATOM   4764  CB  THR C  81      38.130   3.825  82.037  1.00 16.56           C  
ATOM   4765  O   THR C  81      41.440   3.498  82.038  1.00 16.56           O  
ATOM   4766  CG2 THR C  81      37.215   4.766  81.260  1.00 16.56           C  
ATOM   4767  OG1 THR C  81      37.348   2.750  82.572  1.00 16.56           O  
ATOM   4768  N   VAL C  82      40.132   2.385  83.285  1.00 15.66           N  
ATOM   4769  CA  VAL C  82      40.137   3.579  84.124  1.00 15.66           C  
ATOM   4770  C   VAL C  82      41.301   3.512  85.110  1.00 15.66           C  
ATOM   4771  CB  VAL C  82      38.802   3.744  84.885  1.00 15.66           C  
ATOM   4772  O   VAL C  82      42.015   4.499  85.305  1.00 15.66           O  
ATOM   4773  CG1 VAL C  82      38.656   5.169  85.415  1.00 15.66           C  
ATOM   4774  CG2 VAL C  82      37.625   3.384  83.980  1.00 15.66           C  
ATOM   4775  N   ALA C  83      41.228   2.379  86.187  1.00 15.08           N  
ATOM   4776  CA  ALA C  83      40.707   3.125  87.330  1.00 15.08           C  
ATOM   4777  C   ALA C  83      41.794   3.355  88.376  1.00 15.08           C  
ATOM   4778  CB  ALA C  83      39.523   2.388  87.951  1.00 15.08           C  
ATOM   4779  O   ALA C  83      42.771   2.604  88.442  1.00 15.08           O  
ATOM   4780  N   PRO C  84      41.046   3.229  89.537  1.00 16.99           N  
ATOM   4781  CA  PRO C  84      41.277   4.348  90.453  1.00 16.99           C  
ATOM   4782  C   PRO C  84      42.515   4.151  91.326  1.00 16.99           C  
ATOM   4783  CB  PRO C  84      40.006   4.374  91.306  1.00 16.99           C  
ATOM   4784  O   PRO C  84      43.313   5.077  91.490  1.00 16.99           O  
ATOM   4785  CG  PRO C  84      39.355   3.051  91.061  1.00 16.99           C  
ATOM   4786  CD  PRO C  84      40.103   2.347  89.966  1.00 16.99           C  
ATOM   4787  N   GLU C  85      42.337   3.384  92.448  1.00 17.46           N  
ATOM   4788  CA  GLU C  85      41.993   4.260  93.564  1.00 17.46           C  
ATOM   4789  C   GLU C  85      43.050   4.194  94.663  1.00 17.46           C  
ATOM   4790  CB  GLU C  85      40.620   3.893  94.132  1.00 17.46           C  
ATOM   4791  O   GLU C  85      43.718   3.171  94.828  1.00 17.46           O  
ATOM   4792  CG  GLU C  85      39.473   4.697  93.536  1.00 17.46           C  
ATOM   4793  CD  GLU C  85      38.137   4.426  94.210  1.00 17.46           C  
ATOM   4794  OE1 GLU C  85      37.159   5.157  93.934  1.00 17.46           O  
ATOM   4795  OE2 GLU C  85      38.068   3.476  95.021  1.00 17.46           O  
ATOM   4796  N   ALA C  86      42.537   3.972  95.646  1.00 17.43           N  
ATOM   4797  CA  ALA C  86      42.676   5.141  96.510  1.00 17.43           C  
ATOM   4798  C   ALA C  86      43.882   4.999  97.434  1.00 17.43           C  
ATOM   4799  CB  ALA C  86      41.404   5.353  97.328  1.00 17.43           C  
ATOM   4800  O   ALA C  86      44.678   5.931  97.574  1.00 17.43           O  
ATOM   4801  N   GLU C  87      43.550   4.607  98.694  1.00 17.63           N  
ATOM   4802  CA  GLU C  87      43.422   5.572  99.782  1.00 17.63           C  
ATOM   4803  C   GLU C  87      44.543   5.403 100.803  1.00 17.63           C  
ATOM   4804  CB  GLU C  87      42.061   5.431 100.468  1.00 17.63           C  
ATOM   4805  O   GLU C  87      44.807   4.291 101.266  1.00 17.63           O  
ATOM   4806  CG  GLU C  87      40.995   6.367  99.916  1.00 17.63           C  
ATOM   4807  CD  GLU C  87      39.712   6.364 100.733  1.00 17.63           C  
ATOM   4808  OE1 GLU C  87      38.809   7.182 100.448  1.00 17.63           O  
ATOM   4809  OE2 GLU C  87      39.611   5.537 101.667  1.00 17.63           O  
ATOM   4810  N   ALA C  88      44.925   6.545 101.167  1.00 18.81           N  
ATOM   4811  CA  ALA C  88      46.012   7.190 101.899  1.00 18.81           C  
ATOM   4812  C   ALA C  88      45.949   6.851 103.385  1.00 18.81           C  
ATOM   4813  CB  ALA C  88      45.965   8.703 101.698  1.00 18.81           C  
ATOM   4814  O   ALA C  88      46.971   6.543 104.002  1.00 18.81           O  
ATOM   4815  N   ALA C  89      44.909   7.264 104.241  1.00 18.97           N  
ATOM   4816  CA  ALA C  89      45.230   8.586 104.772  1.00 18.97           C  
ATOM   4817  C   ALA C  89      45.377   8.546 106.291  1.00 18.97           C  
ATOM   4818  CB  ALA C  89      44.159   9.596 104.370  1.00 18.97           C  
ATOM   4819  O   ALA C  89      44.903   7.613 106.942  1.00 18.97           O  
ATOM   4820  N   VAL C  90      44.532   9.318 107.121  1.00 16.58           N  
ATOM   4821  CA  VAL C  90      44.856  10.573 107.792  1.00 16.58           C  
ATOM   4822  C   VAL C  90      44.596  10.439 109.291  1.00 16.58           C  
ATOM   4823  CB  VAL C  90      44.042  11.752 107.213  1.00 16.58           C  
ATOM   4824  O   VAL C  90      45.412  10.870 110.109  1.00 16.58           O  
ATOM   4825  CG1 VAL C  90      44.555  13.083 107.762  1.00 16.58           C  
ATOM   4826  CG2 VAL C  90      44.100  11.742 105.687  1.00 16.58           C  
ATOM   4827  N   ASP C  91      43.540   9.958 109.907  1.00 18.32           N  
ATOM   4828  CA  ASP C  91      42.713  11.105 110.268  1.00 18.32           C  
ATOM   4829  C   ASP C  91      42.775  11.377 111.770  1.00 18.32           C  
ATOM   4830  CB  ASP C  91      41.263  10.880 109.835  1.00 18.32           C  
ATOM   4831  O   ASP C  91      43.092  10.481 112.555  1.00 18.32           O  
ATOM   4832  CG  ASP C  91      40.742  11.971 108.916  1.00 18.32           C  
ATOM   4833  OD1 ASP C  91      41.429  13.000 108.741  1.00 18.32           O  
ATOM   4834  OD2 ASP C  91      39.632  11.802 108.366  1.00 18.32           O  
ATOM   4835  N   ASP C  92      41.682  11.578 112.612  1.00 19.10           N  
ATOM   4836  CA  ASP C  92      41.218  12.911 112.983  1.00 19.10           C  
ATOM   4837  C   ASP C  92      41.264  13.107 114.496  1.00 19.10           C  
ATOM   4838  CB  ASP C  92      39.798  13.148 112.464  1.00 19.10           C  
ATOM   4839  O   ASP C  92      41.253  12.134 115.254  1.00 19.10           O  
ATOM   4840  CG  ASP C  92      39.768  13.721 111.058  1.00 19.10           C  
ATOM   4841  OD1 ASP C  92      40.815  14.204 110.574  1.00 19.10           O  
ATOM   4842  OD2 ASP C  92      38.688  13.692 110.430  1.00 19.10           O  
ATOM   4843  N   THR C  93      40.339  13.813 115.118  1.00 20.97           N  
ATOM   4844  CA  THR C  93      40.326  15.176 115.638  1.00 20.97           C  
ATOM   4845  C   THR C  93      40.053  15.179 117.139  1.00 20.97           C  
ATOM   4846  CB  THR C  93      39.270  16.037 114.919  1.00 20.97           C  
ATOM   4847  O   THR C  93      39.495  14.220 117.676  1.00 20.97           O  
ATOM   4848  CG2 THR C  93      39.845  16.673 113.658  1.00 20.97           C  
ATOM   4849  OG1 THR C  93      38.154  15.213 114.560  1.00 20.97           O  
ATOM   4850  N   GLN C  94      39.561  16.318 117.918  1.00 17.97           N  
ATOM   4851  CA  GLN C  94      39.637  17.570 118.662  1.00 17.97           C  
ATOM   4852  C   GLN C  94      38.442  17.728 119.598  1.00 17.97           C  
ATOM   4853  CB  GLN C  94      39.715  18.761 117.705  1.00 17.97           C  
ATOM   4854  O   GLN C  94      38.359  18.701 120.349  1.00 17.97           O  
ATOM   4855  CG  GLN C  94      41.115  19.031 117.173  1.00 17.97           C  
ATOM   4856  CD  GLN C  94      41.181  20.268 116.296  1.00 17.97           C  
ATOM   4857  NE2 GLN C  94      42.293  20.434 115.587  1.00 17.97           N  
ATOM   4858  OE1 GLN C  94      40.240  21.067 116.255  1.00 17.97           O  
ATOM   4859  N   ILE C  95      37.613  16.363 120.160  1.00 15.55           N  
ATOM   4860  CA  ILE C  95      36.456  17.225 120.376  1.00 15.55           C  
ATOM   4861  C   ILE C  95      36.887  18.495 121.106  1.00 15.55           C  
ATOM   4862  CB  ILE C  95      35.351  16.497 121.173  1.00 15.55           C  
ATOM   4863  O   ILE C  95      37.503  18.427 122.172  1.00 15.55           O  
ATOM   4864  CG1 ILE C  95      34.914  15.223 120.441  1.00 15.55           C  
ATOM   4865  CG2 ILE C  95      34.158  17.427 121.414  1.00 15.55           C  
ATOM   4866  CD1 ILE C  95      33.984  14.331 121.251  1.00 15.55           C  
ATOM   4867  N   ILE C  96      36.602  19.821 120.743  1.00 17.60           N  
ATOM   4868  CA  ILE C  96      36.702  21.276 120.756  1.00 17.60           C  
ATOM   4869  C   ILE C  96      35.623  21.859 121.667  1.00 17.60           C  
ATOM   4870  CB  ILE C  96      36.577  21.864 119.333  1.00 17.60           C  
ATOM   4871  O   ILE C  96      34.430  21.740 121.380  1.00 17.60           O  
ATOM   4872  CG1 ILE C  96      37.609  21.223 118.398  1.00 17.60           C  
ATOM   4873  CG2 ILE C  96      36.737  23.387 119.363  1.00 17.60           C  
ATOM   4874  CD1 ILE C  96      37.409  21.565 116.928  1.00 17.60           C  
ATOM   4875  N   THR C  97      35.910  21.495 122.836  1.00 16.25           N  
ATOM   4876  CA  THR C  97      34.644  21.700 123.531  1.00 16.25           C  
ATOM   4877  C   THR C  97      34.028  23.043 123.149  1.00 16.25           C  
ATOM   4878  CB  THR C  97      34.828  21.632 125.059  1.00 16.25           C  
ATOM   4879  O   THR C  97      32.932  23.380 123.601  1.00 16.25           O  
ATOM   4880  CG2 THR C  97      33.781  20.726 125.699  1.00 16.25           C  
ATOM   4881  OG1 THR C  97      36.133  21.120 125.355  1.00 16.25           O  
ATOM   4882  N   LEU C  98      34.653  23.971 122.578  1.00 15.18           N  
ATOM   4883  CA  LEU C  98      34.637  25.289 123.202  1.00 15.18           C  
ATOM   4884  C   LEU C  98      33.422  26.090 122.747  1.00 15.18           C  
ATOM   4885  CB  LEU C  98      35.921  26.055 122.870  1.00 15.18           C  
ATOM   4886  O   LEU C  98      33.362  27.305 122.951  1.00 15.18           O  
ATOM   4887  CG  LEU C  98      37.207  25.532 123.512  1.00 15.18           C  
ATOM   4888  CD1 LEU C  98      38.426  26.083 122.780  1.00 15.18           C  
ATOM   4889  CD2 LEU C  98      37.254  25.899 124.991  1.00 15.18           C  
ATOM   4890  N   GLN C  99      32.191  25.494 122.705  1.00 18.77           N  
ATOM   4891  CA  GLN C  99      31.758  26.427 121.669  1.00 18.77           C  
ATOM   4892  C   GLN C  99      32.219  27.848 121.981  1.00 18.77           C  
ATOM   4893  CB  GLN C  99      30.237  26.390 121.515  1.00 18.77           C  
ATOM   4894  O   GLN C  99      32.532  28.166 123.130  1.00 18.77           O  
ATOM   4895  CG  GLN C  99      29.765  25.716 120.234  1.00 18.77           C  
ATOM   4896  CD  GLN C  99      28.258  25.543 120.182  1.00 18.77           C  
ATOM   4897  NE2 GLN C  99      27.775  24.857 119.152  1.00 18.77           N  
ATOM   4898  OE1 GLN C  99      27.535  26.021 121.062  1.00 18.77           O  
ATOM   4899  N   VAL C 100      31.650  28.726 121.202  1.00 17.86           N  
ATOM   4900  CA  VAL C 100      31.320  30.070 120.740  1.00 17.86           C  
ATOM   4901  C   VAL C 100      30.700  30.872 121.881  1.00 17.86           C  
ATOM   4902  CB  VAL C 100      30.359  30.034 119.530  1.00 17.86           C  
ATOM   4903  O   VAL C 100      29.729  30.433 122.501  1.00 17.86           O  
ATOM   4904  CG1 VAL C 100      30.001  31.450 119.083  1.00 17.86           C  
ATOM   4905  CG2 VAL C 100      30.981  29.248 118.378  1.00 17.86           C  
ATOM   4906  N   VAL C 101      31.593  32.106 122.299  1.00 17.71           N  
ATOM   4907  CA  VAL C 101      31.663  33.433 122.901  1.00 17.71           C  
ATOM   4908  C   VAL C 101      30.498  34.288 122.407  1.00 17.71           C  
ATOM   4909  CB  VAL C 101      33.006  34.129 122.587  1.00 17.71           C  
ATOM   4910  O   VAL C 101      29.899  33.991 121.371  1.00 17.71           O  
ATOM   4911  CG1 VAL C 101      33.246  35.297 123.542  1.00 17.71           C  
ATOM   4912  CG2 VAL C 101      34.157  33.127 122.664  1.00 17.71           C  
ATOM   4913  N   ASN C 102      30.734  35.345 121.950  1.00 20.73           N  
ATOM   4914  CA  ASN C 102      29.766  36.390 122.266  1.00 20.73           C  
ATOM   4915  C   ASN C 102      28.478  36.222 121.465  1.00 20.73           C  
ATOM   4916  CB  ASN C 102      30.369  37.774 122.018  1.00 20.73           C  
ATOM   4917  O   ASN C 102      28.520  35.956 120.263  1.00 20.73           O  
ATOM   4918  CG  ASN C 102      29.971  38.783 123.077  1.00 20.73           C  
ATOM   4919  ND2 ASN C 102      30.608  39.948 123.056  1.00 20.73           N  
ATOM   4920  OD1 ASN C 102      29.099  38.517 123.909  1.00 20.73           O  
ATOM   4921  N   MET C 103      27.258  36.433 121.371  1.00 18.70           N  
ATOM   4922  CA  MET C 103      26.757  36.457 120.000  1.00 18.70           C  
ATOM   4923  C   MET C 103      27.674  37.279 119.100  1.00 18.70           C  
ATOM   4924  CB  MET C 103      25.337  37.024 119.956  1.00 18.70           C  
ATOM   4925  O   MET C 103      28.517  38.033 119.589  1.00 18.70           O  
ATOM   4926  CG  MET C 103      24.269  36.035 120.397  1.00 18.70           C  
ATOM   4927  SD  MET C 103      22.736  36.165 119.397  1.00 18.70           S  
ATOM   4928  CE  MET C 103      23.376  35.689 117.767  1.00 18.70           C  
ATOM   4929  N   GLU C 104      27.360  37.945 118.276  1.00 21.48           N  
ATOM   4930  CA  GLU C 104      27.743  38.178 116.887  1.00 21.48           C  
ATOM   4931  C   GLU C 104      29.099  38.872 116.797  1.00 21.48           C  
ATOM   4932  CB  GLU C 104      26.679  39.010 116.167  1.00 21.48           C  
ATOM   4933  O   GLU C 104      29.609  39.381 117.797  1.00 21.48           O  
ATOM   4934  CG  GLU C 104      25.675  38.177 115.382  1.00 21.48           C  
ATOM   4935  CD  GLU C 104      24.582  39.011 114.732  1.00 21.48           C  
ATOM   4936  OE1 GLU C 104      23.709  38.436 114.042  1.00 21.48           O  
ATOM   4937  OE2 GLU C 104      24.599  40.249 114.914  1.00 21.48           O
[truncated: 403,624 more chars]
