# Supplementary material for: AI-guided pipeline for protein–protein interaction drug discovery identifies a SARS-CoV-2 inhibitor
Source: Mol Syst Biol. 2024 Mar 11;20(4):428–57. doi: 10.1038/s44320-024-00019-8 (PMC10987651; doi:10.1038/s44320-024-00019-8)
Supplement: Supplementary file 12 — Source Data Fig. 2 [file 44320_2024_19_MOESM12_ESM.zip › Source Data Figure EV3-EV4/ColabFold/IFIT1_EIF3E_unrelaxed_rank_5_model_1.pdb]

MODEL     1                                                                     
ATOM      1  N   MET B   1     -38.522 -18.615 -39.489  1.00 31.58           N  
ATOM      2  CA  MET B   1     -38.647 -17.926 -38.208  1.00 31.58           C  
ATOM      3  C   MET B   1     -38.830 -18.925 -37.070  1.00 31.58           C  
ATOM      4  CB  MET B   1     -39.819 -16.944 -38.236  1.00 31.58           C  
ATOM      5  O   MET B   1     -38.793 -18.549 -35.897  1.00 31.58           O  
ATOM      6  CG  MET B   1     -39.471 -15.591 -38.833  1.00 31.58           C  
ATOM      7  SD  MET B   1     -40.660 -14.281 -38.347  1.00 31.58           S  
ATOM      8  CE  MET B   1     -40.094 -12.924 -39.410  1.00 31.58           C  
ATOM      9  N   SER B   2     -39.477 -20.002 -37.361  1.00 37.51           N  
ATOM     10  CA  SER B   2     -39.742 -21.114 -36.455  1.00 37.51           C  
ATOM     11  C   SER B   2     -38.453 -21.830 -36.066  1.00 37.51           C  
ATOM     12  CB  SER B   2     -40.714 -22.107 -37.095  1.00 37.51           C  
ATOM     13  O   SER B   2     -38.385 -22.469 -35.013  1.00 37.51           O  
ATOM     14  OG  SER B   2     -40.010 -23.134 -37.772  1.00 37.51           O  
ATOM     15  N   THR B   3     -37.416 -21.685 -36.898  1.00 45.82           N  
ATOM     16  CA  THR B   3     -36.114 -22.314 -36.706  1.00 45.82           C  
ATOM     17  C   THR B   3     -35.408 -21.733 -35.484  1.00 45.82           C  
ATOM     18  CB  THR B   3     -35.221 -22.139 -37.949  1.00 45.82           C  
ATOM     19  O   THR B   3     -34.761 -22.462 -34.729  1.00 45.82           O  
ATOM     20  CG2 THR B   3     -35.338 -23.340 -38.882  1.00 45.82           C  
ATOM     21  OG1 THR B   3     -35.620 -20.958 -38.655  1.00 45.82           O  
ATOM     22  N   ASN B   4     -35.613 -20.383 -35.182  1.00 53.44           N  
ATOM     23  CA  ASN B   4     -34.972 -19.708 -34.059  1.00 53.44           C  
ATOM     24  C   ASN B   4     -35.551 -20.167 -32.724  1.00 53.44           C  
ATOM     25  CB  ASN B   4     -35.102 -18.190 -34.200  1.00 53.44           C  
ATOM     26  O   ASN B   4     -34.818 -20.319 -31.745  1.00 53.44           O  
ATOM     27  CG  ASN B   4     -33.847 -17.544 -34.753  1.00 53.44           C  
ATOM     28  ND2 ASN B   4     -33.949 -16.275 -35.130  1.00 53.44           N  
ATOM     29  OD1 ASN B   4     -32.794 -18.181 -34.841  1.00 53.44           O  
ATOM     30  N   GLY B   5     -36.854 -20.508 -32.606  1.00 56.92           N  
ATOM     31  CA  GLY B   5     -37.499 -20.970 -31.388  1.00 56.92           C  
ATOM     32  C   GLY B   5     -37.061 -22.361 -30.970  1.00 56.92           C  
ATOM     33  O   GLY B   5     -36.800 -22.607 -29.791  1.00 56.92           O  
ATOM     34  N   ASP B   6     -36.906 -23.267 -31.924  1.00 61.95           N  
ATOM     35  CA  ASP B   6     -36.463 -24.634 -31.665  1.00 61.95           C  
ATOM     36  C   ASP B   6     -35.012 -24.661 -31.193  1.00 61.95           C  
ATOM     37  CB  ASP B   6     -36.625 -25.496 -32.919  1.00 61.95           C  
ATOM     38  O   ASP B   6     -34.662 -25.422 -30.288  1.00 61.95           O  
ATOM     39  CG  ASP B   6     -38.033 -26.040 -33.087  1.00 61.95           C  
ATOM     40  OD1 ASP B   6     -38.826 -25.988 -32.123  1.00 61.95           O  
ATOM     41  OD2 ASP B   6     -38.350 -26.528 -34.193  1.00 61.95           O  
ATOM     42  N   ASP B   7     -34.213 -23.749 -31.685  1.00 74.69           N  
ATOM     43  CA  ASP B   7     -32.808 -23.643 -31.302  1.00 74.69           C  
ATOM     44  C   ASP B   7     -32.668 -23.227 -29.840  1.00 74.69           C  
ATOM     45  CB  ASP B   7     -32.079 -22.647 -32.205  1.00 74.69           C  
ATOM     46  O   ASP B   7     -31.866 -23.801 -29.100  1.00 74.69           O  
ATOM     47  CG  ASP B   7     -30.578 -22.872 -32.246  1.00 74.69           C  
ATOM     48  OD1 ASP B   7     -30.095 -23.871 -31.670  1.00 74.69           O  
ATOM     49  OD2 ASP B   7     -29.871 -22.042 -32.857  1.00 74.69           O  
ATOM     50  N   HIS B   8     -33.528 -22.308 -29.415  1.00 79.48           N  
ATOM     51  CA  HIS B   8     -33.465 -21.819 -28.043  1.00 79.48           C  
ATOM     52  C   HIS B   8     -33.898 -22.895 -27.053  1.00 79.48           C  
ATOM     53  CB  HIS B   8     -34.335 -20.572 -27.877  1.00 79.48           C  
ATOM     54  O   HIS B   8     -33.321 -23.018 -25.971  1.00 79.48           O  
ATOM     55  CG  HIS B   8     -33.551 -19.310 -27.710  1.00 79.48           C  
ATOM     56  CD2 HIS B   8     -33.921 -18.084 -27.269  1.00 79.48           C  
ATOM     57  ND1 HIS B   8     -32.210 -19.221 -28.018  1.00 79.48           N  
ATOM     58  CE1 HIS B   8     -31.789 -17.991 -27.771  1.00 79.48           C  
ATOM     59  NE2 HIS B   8     -32.807 -17.282 -27.316  1.00 79.48           N  
ATOM     60  N   GLN B   9     -34.806 -23.683 -27.436  1.00 78.09           N  
ATOM     61  CA  GLN B   9     -35.294 -24.745 -26.562  1.00 78.09           C  
ATOM     62  C   GLN B   9     -34.246 -25.840 -26.387  1.00 78.09           C  
ATOM     63  CB  GLN B   9     -36.590 -25.342 -27.114  1.00 78.09           C  
ATOM     64  O   GLN B   9     -34.017 -26.316 -25.273  1.00 78.09           O  
ATOM     65  CG  GLN B   9     -37.651 -25.594 -26.052  1.00 78.09           C  
ATOM     66  CD  GLN B   9     -38.971 -26.059 -26.640  1.00 78.09           C  
ATOM     67  NE2 GLN B   9     -39.945 -26.323 -25.776  1.00 78.09           N  
ATOM     68  OE1 GLN B   9     -39.114 -26.178 -27.861  1.00 78.09           O  
ATOM     69  N   VAL B  10     -33.520 -26.235 -27.449  1.00 86.72           N  
ATOM     70  CA  VAL B  10     -32.483 -27.260 -27.386  1.00 86.72           C  
ATOM     71  C   VAL B  10     -31.306 -26.754 -26.555  1.00 86.72           C  
ATOM     72  CB  VAL B  10     -32.003 -27.669 -28.796  1.00 86.72           C  
ATOM     73  O   VAL B  10     -30.774 -27.481 -25.713  1.00 86.72           O  
ATOM     74  CG1 VAL B  10     -30.813 -28.622 -28.706  1.00 86.72           C  
ATOM     75  CG2 VAL B  10     -33.145 -28.308 -29.583  1.00 86.72           C  
ATOM     76  N   LYS B  11     -30.996 -25.501 -26.741  1.00 88.03           N  
ATOM     77  CA  LYS B  11     -29.887 -24.914 -25.994  1.00 88.03           C  
ATOM     78  C   LYS B  11     -30.177 -24.905 -24.496  1.00 88.03           C  
ATOM     79  CB  LYS B  11     -29.604 -23.492 -26.481  1.00 88.03           C  
ATOM     80  O   LYS B  11     -29.303 -25.223 -23.687  1.00 88.03           O  
ATOM     81  CG  LYS B  11     -28.355 -22.868 -25.878  1.00 88.03           C  
ATOM     82  CD  LYS B  11     -28.066 -21.499 -26.482  1.00 88.03           C  
ATOM     83  CE  LYS B  11     -26.829 -20.863 -25.861  1.00 88.03           C  
ATOM     84  NZ  LYS B  11     -26.523 -19.536 -26.473  1.00 88.03           N  
ATOM     85  N   ASP B  12     -31.409 -24.589 -24.138  1.00 88.42           N  
ATOM     86  CA  ASP B  12     -31.812 -24.580 -22.735  1.00 88.42           C  
ATOM     87  C   ASP B  12     -31.661 -25.966 -22.112  1.00 88.42           C  
ATOM     88  CB  ASP B  12     -33.256 -24.095 -22.594  1.00 88.42           C  
ATOM     89  O   ASP B  12     -31.215 -26.094 -20.970  1.00 88.42           O  
ATOM     90  CG  ASP B  12     -33.386 -22.585 -22.686  1.00 88.42           C  
ATOM     91  OD1 ASP B  12     -32.352 -21.882 -22.672  1.00 88.42           O  
ATOM     92  OD2 ASP B  12     -34.532 -22.093 -22.769  1.00 88.42           O  
ATOM     93  N   SER B  13     -32.000 -26.983 -22.891  1.00 90.30           N  
ATOM     94  CA  SER B  13     -31.847 -28.356 -22.422  1.00 90.30           C  
ATOM     95  C   SER B  13     -30.376 -28.730 -22.277  1.00 90.30           C  
ATOM     96  CB  SER B  13     -32.538 -29.330 -23.378  1.00 90.30           C  
ATOM     97  O   SER B  13     -29.982 -29.349 -21.286  1.00 90.30           O  
ATOM     98  OG  SER B  13     -33.919 -29.032 -23.488  1.00 90.30           O  
ATOM     99  N   LEU B  14     -29.548 -28.205 -23.188  1.00 93.13           N  
ATOM    100  CA  LEU B  14     -28.124 -28.521 -23.205  1.00 93.13           C  
ATOM    101  C   LEU B  14     -27.421 -27.929 -21.989  1.00 93.13           C  
ATOM    102  CB  LEU B  14     -27.475 -27.999 -24.490  1.00 93.13           C  
ATOM    103  O   LEU B  14     -26.540 -28.564 -21.405  1.00 93.13           O  
ATOM    104  CG  LEU B  14     -27.821 -28.748 -25.777  1.00 93.13           C  
ATOM    105  CD1 LEU B  14     -27.304 -27.982 -26.991  1.00 93.13           C  
ATOM    106  CD2 LEU B  14     -27.246 -30.160 -25.746  1.00 93.13           C  
ATOM    107  N   GLU B  15     -27.814 -26.831 -21.584  1.00 91.49           N  
ATOM    108  CA  GLU B  15     -27.173 -26.119 -20.482  1.00 91.49           C  
ATOM    109  C   GLU B  15     -27.389 -26.844 -19.157  1.00 91.49           C  
ATOM    110  CB  GLU B  15     -27.700 -24.685 -20.389  1.00 91.49           C  
ATOM    111  O   GLU B  15     -26.671 -26.599 -18.185  1.00 91.49           O  
ATOM    112  CG  GLU B  15     -27.161 -23.760 -21.470  1.00 91.49           C  
ATOM    113  CD  GLU B  15     -27.766 -22.366 -21.424  1.00 91.49           C  
ATOM    114  OE1 GLU B  15     -27.298 -21.476 -22.170  1.00 91.49           O  
ATOM    115  OE2 GLU B  15     -28.717 -22.162 -20.636  1.00 91.49           O  
ATOM    116  N   GLN B  16     -28.250 -27.782 -19.152  1.00 90.58           N  
ATOM    117  CA  GLN B  16     -28.556 -28.523 -17.933  1.00 90.58           C  
ATOM    118  C   GLN B  16     -27.661 -29.751 -17.797  1.00 90.58           C  
ATOM    119  CB  GLN B  16     -30.027 -28.941 -17.913  1.00 90.58           C  
ATOM    120  O   GLN B  16     -27.548 -30.327 -16.712  1.00 90.58           O  
ATOM    121  CG  GLN B  16     -30.998 -27.771 -17.832  1.00 90.58           C  
ATOM    122  CD  GLN B  16     -32.449 -28.213 -17.789  1.00 90.58           C  
ATOM    123  NE2 GLN B  16     -33.304 -27.511 -18.524  1.00 90.58           N  
ATOM    124  OE1 GLN B  16     -32.797 -29.179 -17.103  1.00 90.58           O  
ATOM    125  N   LEU B  17     -27.049 -30.105 -18.872  1.00 92.91           N  
ATOM    126  CA  LEU B  17     -26.228 -31.311 -18.890  1.00 92.91           C  
ATOM    127  C   LEU B  17     -24.976 -31.130 -18.037  1.00 92.91           C  
ATOM    128  CB  LEU B  17     -25.833 -31.670 -20.326  1.00 92.91           C  
ATOM    129  O   LEU B  17     -24.498 -30.007 -17.860  1.00 92.91           O  
ATOM    130  CG  LEU B  17     -26.979 -32.022 -21.275  1.00 92.91           C  
ATOM    131  CD1 LEU B  17     -26.476 -32.084 -22.713  1.00 92.91           C  
ATOM    132  CD2 LEU B  17     -27.623 -33.343 -20.871  1.00 92.91           C  
ATOM    133  N   ARG B  18     -24.453 -32.154 -17.455  1.00 93.53           N  
ATOM    134  CA  ARG B  18     -23.161 -32.165 -16.775  1.00 93.53           C  
ATOM    135  C   ARG B  18     -22.100 -32.854 -17.627  1.00 93.53           C  
ATOM    136  CB  ARG B  18     -23.275 -32.860 -15.416  1.00 93.53           C  
ATOM    137  O   ARG B  18     -21.978 -34.080 -17.604  1.00 93.53           O  
ATOM    138  CG  ARG B  18     -24.162 -32.128 -14.423  1.00 93.53           C  
ATOM    139  CD  ARG B  18     -24.104 -32.763 -13.040  1.00 93.53           C  
ATOM    140  NE  ARG B  18     -22.804 -32.558 -12.407  1.00 93.53           N  
ATOM    141  NH1 ARG B  18     -23.163 -34.075 -10.703  1.00 93.53           N  
ATOM    142  NH2 ARG B  18     -21.185 -32.923 -10.820  1.00 93.53           N  
ATOM    143  CZ  ARG B  18     -22.387 -33.186 -11.312  1.00 93.53           C  
ATOM    144  N   CYS B  19     -21.324 -32.021 -18.303  1.00 95.64           N  
ATOM    145  CA  CYS B  19     -20.270 -32.512 -19.185  1.00 95.64           C  
ATOM    146  C   CYS B  19     -19.211 -31.440 -19.417  1.00 95.64           C  
ATOM    147  CB  CYS B  19     -20.856 -32.960 -20.523  1.00 95.64           C  
ATOM    148  O   CYS B  19     -19.240 -30.385 -18.782  1.00 95.64           O  
ATOM    149  SG  CYS B  19     -21.607 -31.621 -21.474  1.00 95.64           S  
ATOM    150  N   HIS B  20     -18.240 -31.676 -20.338  1.00 95.73           N  
ATOM    151  CA  HIS B  20     -17.078 -30.818 -20.543  1.00 95.73           C  
ATOM    152  C   HIS B  20     -17.495 -29.433 -21.026  1.00 95.73           C  
ATOM    153  CB  HIS B  20     -16.112 -31.454 -21.545  1.00 95.73           C  
ATOM    154  O   HIS B  20     -16.813 -28.443 -20.747  1.00 95.73           O  
ATOM    155  CG  HIS B  20     -15.449 -32.694 -21.034  1.00 95.73           C  
ATOM    156  CD2 HIS B  20     -14.177 -32.918 -20.629  1.00 95.73           C  
ATOM    157  ND1 HIS B  20     -16.115 -33.893 -20.900  1.00 95.73           N  
ATOM    158  CE1 HIS B  20     -15.278 -34.804 -20.431  1.00 95.73           C  
ATOM    159  NE2 HIS B  20     -14.096 -34.238 -20.258  1.00 95.73           N  
ATOM    160  N   PHE B  21     -18.711 -29.381 -21.678  1.00 94.05           N  
ATOM    161  CA  PHE B  21     -19.164 -28.115 -22.242  1.00 94.05           C  
ATOM    162  C   PHE B  21     -19.817 -27.249 -21.172  1.00 94.05           C  
ATOM    163  CB  PHE B  21     -20.148 -28.359 -23.391  1.00 94.05           C  
ATOM    164  O   PHE B  21     -19.974 -26.040 -21.355  1.00 94.05           O  
ATOM    165  CG  PHE B  21     -19.509 -28.939 -24.624  1.00 94.05           C  
ATOM    166  CD1 PHE B  21     -19.071 -28.113 -25.652  1.00 94.05           C  
ATOM    167  CD2 PHE B  21     -19.345 -30.312 -24.755  1.00 94.05           C  
ATOM    168  CE1 PHE B  21     -18.479 -28.647 -26.794  1.00 94.05           C  
ATOM    169  CE2 PHE B  21     -18.755 -30.853 -25.893  1.00 94.05           C  
ATOM    170  CZ  PHE B  21     -18.323 -30.019 -26.912  1.00 94.05           C  
ATOM    171  N   THR B  22     -20.167 -27.816 -20.004  1.00 92.98           N  
ATOM    172  CA  THR B  22     -20.880 -27.060 -18.980  1.00 92.98           C  
ATOM    173  C   THR B  22     -20.058 -26.977 -17.698  1.00 92.98           C  
ATOM    174  CB  THR B  22     -22.251 -27.690 -18.674  1.00 92.98           C  
ATOM    175  O   THR B  22     -20.464 -26.323 -16.735  1.00 92.98           O  
ATOM    176  CG2 THR B  22     -23.182 -27.594 -19.879  1.00 92.98           C  
ATOM    177  OG1 THR B  22     -22.071 -29.070 -18.332  1.00 92.98           O  
ATOM    178  N   TRP B  23     -18.897 -27.570 -17.656  1.00 91.68           N  
ATOM    179  CA  TRP B  23     -18.086 -27.603 -16.443  1.00 91.68           C  
ATOM    180  C   TRP B  23     -17.205 -26.362 -16.344  1.00 91.68           C  
ATOM    181  CB  TRP B  23     -17.219 -28.865 -16.410  1.00 91.68           C  
ATOM    182  O   TRP B  23     -16.502 -26.171 -15.349  1.00 91.68           O  
ATOM    183  CG  TRP B  23     -17.981 -30.119 -16.104  1.00 91.68           C  
ATOM    184  CD1 TRP B  23     -19.220 -30.213 -15.535  1.00 91.68           C  
ATOM    185  CD2 TRP B  23     -17.549 -31.461 -16.348  1.00 91.68           C  
ATOM    186  CE2 TRP B  23     -18.578 -32.319 -15.902  1.00 91.68           C  
ATOM    187  CE3 TRP B  23     -16.390 -32.022 -16.902  1.00 91.68           C  
ATOM    188  NE1 TRP B  23     -19.585 -31.533 -15.410  1.00 91.68           N  
ATOM    189  CH2 TRP B  23     -17.339 -34.233 -16.538  1.00 91.68           C  
ATOM    190  CZ2 TRP B  23     -18.483 -33.710 -15.993  1.00 91.68           C  
ATOM    191  CZ3 TRP B  23     -16.297 -33.406 -16.992  1.00 91.68           C  
ATOM    192  N   GLU B  24     -17.288 -25.492 -17.211  1.00 88.70           N  
ATOM    193  CA  GLU B  24     -16.515 -24.254 -17.218  1.00 88.70           C  
ATOM    194  C   GLU B  24     -15.031 -24.528 -16.990  1.00 88.70           C  
ATOM    195  CB  GLU B  24     -17.040 -23.285 -16.155  1.00 88.70           C  
ATOM    196  O   GLU B  24     -14.423 -23.962 -16.079  1.00 88.70           O  
ATOM    197  CG  GLU B  24     -18.461 -22.803 -16.411  1.00 88.70           C  
ATOM    198  CD  GLU B  24     -18.957 -21.818 -15.365  1.00 88.70           C  
ATOM    199  OE1 GLU B  24     -20.126 -21.378 -15.453  1.00 88.70           O  
ATOM    200  OE2 GLU B  24     -18.171 -21.483 -14.452  1.00 88.70           O  
ATOM    201  N   LEU B  25     -14.449 -25.333 -17.824  1.00 87.89           N  
ATOM    202  CA  LEU B  25     -13.033 -25.670 -17.741  1.00 87.89           C  
ATOM    203  C   LEU B  25     -12.167 -24.491 -18.170  1.00 87.89           C  
ATOM    204  CB  LEU B  25     -12.720 -26.891 -18.610  1.00 87.89           C  
ATOM    205  O   LEU B  25     -12.330 -23.965 -19.274  1.00 87.89           O  
ATOM    206  CG  LEU B  25     -13.512 -28.163 -18.302  1.00 87.89           C  
ATOM    207  CD1 LEU B  25     -13.276 -29.210 -19.386  1.00 87.89           C  
ATOM    208  CD2 LEU B  25     -13.132 -28.711 -16.930  1.00 87.89           C  
ATOM    209  N   SER B  26     -11.497 -23.821 -17.264  1.00 81.96           N  
ATOM    210  CA  SER B  26     -10.630 -22.689 -17.576  1.00 81.96           C  
ATOM    211  C   SER B  26      -9.360 -23.146 -18.285  1.00 81.96           C  
ATOM    212  CB  SER B  26     -10.267 -21.924 -16.303  1.00 81.96           C  
ATOM    213  O   SER B  26      -8.451 -23.688 -17.654  1.00 81.96           O  
ATOM    214  OG  SER B  26      -9.816 -20.617 -16.613  1.00 81.96           O  
ATOM    215  N   ILE B  27      -9.327 -22.910 -19.652  1.00 84.04           N  
ATOM    216  CA  ILE B  27      -8.152 -23.315 -20.417  1.00 84.04           C  
ATOM    217  C   ILE B  27      -7.631 -22.131 -21.228  1.00 84.04           C  
ATOM    218  CB  ILE B  27      -8.469 -24.506 -21.350  1.00 84.04           C  
ATOM    219  O   ILE B  27      -8.356 -21.565 -22.048  1.00 84.04           O  
ATOM    220  CG1 ILE B  27      -9.102 -25.654 -20.555  1.00 84.04           C  
ATOM    221  CG2 ILE B  27      -7.204 -24.974 -22.075  1.00 84.04           C  
ATOM    222  CD1 ILE B  27      -9.734 -26.733 -21.423  1.00 84.04           C  
ATOM    223  N   ASP B  28      -6.396 -21.781 -21.018  1.00 77.97           N  
ATOM    224  CA  ASP B  28      -5.778 -20.722 -21.810  1.00 77.97           C  
ATOM    225  C   ASP B  28      -5.405 -21.224 -23.203  1.00 77.97           C  
ATOM    226  CB  ASP B  28      -4.539 -20.174 -21.099  1.00 77.97           C  
ATOM    227  O   ASP B  28      -4.961 -22.364 -23.360  1.00 77.97           O  
ATOM    228  CG  ASP B  28      -4.878 -19.280 -19.920  1.00 77.97           C  
ATOM    229  OD1 ASP B  28      -5.937 -18.617 -19.942  1.00 77.97           O  
ATOM    230  OD2 ASP B  28      -4.078 -19.236 -18.961  1.00 77.97           O  
ATOM    231  N   ASP B  29      -5.519 -20.300 -24.187  1.00 79.50           N  
ATOM    232  CA  ASP B  29      -5.241 -20.664 -25.573  1.00 79.50           C  
ATOM    233  C   ASP B  29      -3.797 -21.130 -25.739  1.00 79.50           C  
ATOM    234  CB  ASP B  29      -5.523 -19.483 -26.505  1.00 79.50           C  
ATOM    235  O   ASP B  29      -3.527 -22.081 -26.476  1.00 79.50           O  
ATOM    236  CG  ASP B  29      -7.006 -19.226 -26.705  1.00 79.50           C  
ATOM    237  OD1 ASP B  29      -7.826 -20.121 -26.403  1.00 79.50           O  
ATOM    238  OD2 ASP B  29      -7.358 -18.121 -27.171  1.00 79.50           O  
ATOM    239  N   ASP B  30      -3.015 -20.525 -24.938  1.00 79.49           N  
ATOM    240  CA  ASP B  30      -1.593 -20.824 -25.075  1.00 79.49           C  
ATOM    241  C   ASP B  30      -1.256 -22.182 -24.463  1.00 79.49           C  
ATOM    242  CB  ASP B  30      -0.748 -19.729 -24.420  1.00 79.49           C  
ATOM    243  O   ASP B  30      -0.194 -22.746 -24.735  1.00 79.49           O  
ATOM    244  CG  ASP B  30      -0.832 -18.400 -25.150  1.00 79.49           C  
ATOM    245  OD1 ASP B  30      -1.078 -18.391 -26.375  1.00 79.49           O  
ATOM    246  OD2 ASP B  30      -0.647 -17.352 -24.494  1.00 79.49           O  
ATOM    247  N   GLU B  31      -2.171 -22.810 -23.752  1.00 85.51           N  
ATOM    248  CA  GLU B  31      -1.929 -24.084 -23.080  1.00 85.51           C  
ATOM    249  C   GLU B  31      -2.525 -25.246 -23.870  1.00 85.51           C  
ATOM    250  CB  GLU B  31      -2.505 -24.061 -21.662  1.00 85.51           C  
ATOM    251  O   GLU B  31      -2.282 -26.411 -23.548  1.00 85.51           O  
ATOM    252  CG  GLU B  31      -1.764 -23.131 -20.712  1.00 85.51           C  
ATOM    253  CD  GLU B  31      -2.174 -23.307 -19.259  1.00 85.51           C  
ATOM    254  OE1 GLU B  31      -1.613 -22.611 -18.381  1.00 85.51           O  
ATOM    255  OE2 GLU B  31      -3.063 -24.147 -18.995  1.00 85.51           O  
ATOM    256  N   MET B  32      -3.231 -24.977 -24.882  1.00 88.99           N  
ATOM    257  CA  MET B  32      -4.043 -25.962 -25.590  1.00 88.99           C  
ATOM    258  C   MET B  32      -3.167 -27.039 -26.219  1.00 88.99           C  
ATOM    259  CB  MET B  32      -4.893 -25.285 -26.667  1.00 88.99           C  
ATOM    260  O   MET B  32      -3.418 -28.233 -26.041  1.00 88.99           O  
ATOM    261  CG  MET B  32      -5.974 -26.182 -27.249  1.00 88.99           C  
ATOM    262  SD  MET B  32      -7.173 -26.750 -25.981  1.00 88.99           S  
ATOM    263  CE  MET B  32      -8.070 -25.204 -25.672  1.00 88.99           C  
ATOM    264  N   PRO B  33      -2.118 -26.641 -26.923  1.00 86.72           N  
ATOM    265  CA  PRO B  33      -1.290 -27.681 -27.538  1.00 86.72           C  
ATOM    266  C   PRO B  33      -0.690 -28.642 -26.514  1.00 86.72           C  
ATOM    267  CB  PRO B  33      -0.193 -26.884 -28.248  1.00 86.72           C  
ATOM    268  O   PRO B  33      -0.718 -29.859 -26.713  1.00 86.72           O  
ATOM    269  CG  PRO B  33      -0.802 -25.545 -28.511  1.00 86.72           C  
ATOM    270  CD  PRO B  33      -1.761 -25.231 -27.399  1.00 86.72           C  
ATOM    271  N   ASP B  34      -0.165 -28.119 -25.495  1.00 89.30           N  
ATOM    272  CA  ASP B  34       0.404 -28.957 -24.443  1.00 89.30           C  
ATOM    273  C   ASP B  34      -0.669 -29.830 -23.797  1.00 89.30           C  
ATOM    274  CB  ASP B  34       1.090 -28.095 -23.382  1.00 89.30           C  
ATOM    275  O   ASP B  34      -0.440 -31.013 -23.536  1.00 89.30           O  
ATOM    276  CG  ASP B  34       1.644 -28.908 -22.225  1.00 89.30           C  
ATOM    277  OD1 ASP B  34       2.550 -29.740 -22.443  1.00 89.30           O  
ATOM    278  OD2 ASP B  34       1.167 -28.717 -21.085  1.00 89.30           O  
ATOM    279  N   LEU B  35      -1.780 -29.285 -23.551  1.00 93.41           N  
ATOM    280  CA  LEU B  35      -2.872 -30.052 -22.961  1.00 93.41           C  
ATOM    281  C   LEU B  35      -3.247 -31.235 -23.847  1.00 93.41           C  
ATOM    282  CB  LEU B  35      -4.095 -29.159 -22.737  1.00 93.41           C  
ATOM    283  O   LEU B  35      -3.379 -32.361 -23.364  1.00 93.41           O  
ATOM    284  CG  LEU B  35      -5.359 -29.854 -22.228  1.00 93.41           C  
ATOM    285  CD1 LEU B  35      -5.088 -30.528 -20.887  1.00 93.41           C  
ATOM    286  CD2 LEU B  35      -6.507 -28.857 -22.108  1.00 93.41           C  
ATOM    287  N   GLU B  36      -3.455 -30.977 -25.135  1.00 94.00           N  
ATOM    288  CA  GLU B  36      -3.787 -32.047 -26.071  1.00 94.00           C  
ATOM    289  C   GLU B  36      -2.739 -33.156 -26.036  1.00 94.00           C  
ATOM    290  CB  GLU B  36      -3.922 -31.495 -27.492  1.00 94.00           C  
ATOM    291  O   GLU B  36      -3.081 -34.338 -25.969  1.00 94.00           O  
ATOM    292  CG  GLU B  36      -4.338 -32.538 -28.520  1.00 94.00           C  
ATOM    293  CD  GLU B  36      -4.547 -31.959 -29.911  1.00 94.00           C  
ATOM    294  OE1 GLU B  36      -5.066 -32.678 -30.795  1.00 94.00           O  
ATOM    295  OE2 GLU B  36      -4.189 -30.779 -30.118  1.00 94.00           O  
ATOM    296  N   ASN B  37      -1.484 -32.737 -26.059  1.00 91.45           N  
ATOM    297  CA  ASN B  37      -0.401 -33.714 -26.019  1.00 91.45           C  
ATOM    298  C   ASN B  37      -0.447 -34.550 -24.743  1.00 91.45           C  
ATOM    299  CB  ASN B  37       0.956 -33.018 -26.149  1.00 91.45           C  
ATOM    300  O   ASN B  37      -0.280 -35.770 -24.789  1.00 91.45           O  
ATOM    301  CG  ASN B  37       1.329 -32.731 -27.590  1.00 91.45           C  
ATOM    302  ND2 ASN B  37       2.149 -31.707 -27.798  1.00 91.45           N  
ATOM    303  OD1 ASN B  37       0.885 -33.424 -28.509  1.00 91.45           O  
ATOM    304  N   ARG B  38      -0.699 -33.949 -23.670  1.00 91.73           N  
ATOM    305  CA  ARG B  38      -0.763 -34.656 -22.395  1.00 91.73           C  
ATOM    306  C   ARG B  38      -1.930 -35.638 -22.370  1.00 91.73           C  
ATOM    307  CB  ARG B  38      -0.887 -33.665 -21.236  1.00 91.73           C  
ATOM    308  O   ARG B  38      -1.808 -36.742 -21.837  1.00 91.73           O  
ATOM    309  CG  ARG B  38       0.417 -32.971 -20.876  1.00 91.73           C  
ATOM    310  CD  ARG B  38       0.300 -32.191 -19.574  1.00 91.73           C  
ATOM    311  NE  ARG B  38      -0.759 -31.188 -19.639  1.00 91.73           N  
ATOM    312  NH1 ARG B  38      -1.970 -32.052 -17.872  1.00 91.73           N  
ATOM    313  NH2 ARG B  38      -2.717 -30.188 -18.977  1.00 91.73           N  
ATOM    314  CZ  ARG B  38      -1.813 -31.145 -18.829  1.00 91.73           C  
ATOM    315  N   VAL B  39      -3.032 -35.208 -22.921  1.00 95.33           N  
ATOM    316  CA  VAL B  39      -4.193 -36.089 -23.000  1.00 95.33           C  
ATOM    317  C   VAL B  39      -3.861 -37.305 -23.861  1.00 95.33           C  
ATOM    318  CB  VAL B  39      -5.426 -35.352 -23.570  1.00 95.33           C  
ATOM    319  O   VAL B  39      -4.116 -38.444 -23.462  1.00 95.33           O  
ATOM    320  CG1 VAL B  39      -6.557 -36.337 -23.859  1.00 95.33           C  
ATOM    321  CG2 VAL B  39      -5.893 -34.266 -22.603  1.00 95.33           C  
ATOM    322  N   LEU B  40      -3.222 -37.104 -24.976  1.00 94.10           N  
ATOM    323  CA  LEU B  40      -2.846 -38.193 -25.870  1.00 94.10           C  
ATOM    324  C   LEU B  40      -1.832 -39.117 -25.204  1.00 94.10           C  
ATOM    325  CB  LEU B  40      -2.269 -37.641 -27.176  1.00 94.10           C  
ATOM    326  O   LEU B  40      -1.933 -40.341 -25.317  1.00 94.10           O  
ATOM    327  CG  LEU B  40      -3.259 -36.952 -28.117  1.00 94.10           C  
ATOM    328  CD1 LEU B  40      -2.515 -36.250 -29.248  1.00 94.10           C  
ATOM    329  CD2 LEU B  40      -4.259 -37.961 -28.673  1.00 94.10           C  
ATOM    330  N   ASP B  41      -0.914 -38.520 -24.519  1.00 88.57           N  
ATOM    331  CA  ASP B  41       0.072 -39.321 -23.800  1.00 88.57           C  
ATOM    332  C   ASP B  41      -0.598 -40.209 -22.755  1.00 88.57           C  
ATOM    333  CB  ASP B  41       1.114 -38.419 -23.134  1.00 88.57           C  
ATOM    334  O   ASP B  41      -0.251 -41.384 -22.615  1.00 88.57           O  
ATOM    335  CG  ASP B  41       2.102 -37.825 -24.122  1.00 88.57           C  
ATOM    336  OD1 ASP B  41       2.107 -38.237 -25.302  1.00 88.57           O  
ATOM    337  OD2 ASP B  41       2.885 -36.939 -23.716  1.00 88.57           O  
ATOM    338  N   GLN B  42      -1.515 -39.637 -22.076  1.00 90.33           N  
ATOM    339  CA  GLN B  42      -2.210 -40.420 -21.060  1.00 90.33           C  
ATOM    340  C   GLN B  42      -2.955 -41.595 -21.687  1.00 90.33           C  
ATOM    341  CB  GLN B  42      -3.183 -39.539 -20.275  1.00 90.33           C  
ATOM    342  O   GLN B  42      -2.934 -42.706 -21.153  1.00 90.33           O  
ATOM    343  CG  GLN B  42      -3.857 -40.254 -19.112  1.00 90.33           C  
ATOM    344  CD  GLN B  42      -4.659 -39.314 -18.231  1.00 90.33           C  
ATOM    345  NE2 GLN B  42      -5.687 -39.846 -17.578  1.00 90.33           N  
ATOM    346  OE1 GLN B  42      -4.357 -38.120 -18.138  1.00 90.33           O  
ATOM    347  N   ILE B  43      -3.637 -41.424 -22.786  1.00 91.91           N  
ATOM    348  CA  ILE B  43      -4.390 -42.469 -23.471  1.00 91.91           C  
ATOM    349  C   ILE B  43      -3.452 -43.612 -23.855  1.00 91.91           C  
ATOM    350  CB  ILE B  43      -5.107 -41.920 -24.724  1.00 91.91           C  
ATOM    351  O   ILE B  43      -3.786 -44.785 -23.672  1.00 91.91           O  
ATOM    352  CG1 ILE B  43      -6.239 -40.969 -24.318  1.00 91.91           C  
ATOM    353  CG2 ILE B  43      -5.639 -43.067 -25.588  1.00 91.91           C  
ATOM    354  CD1 ILE B  43      -6.868 -40.220 -25.485  1.00 91.91           C  
ATOM    355  N   GLU B  44      -2.260 -43.240 -24.165  1.00 88.79           N  
ATOM    356  CA  GLU B  44      -1.343 -44.227 -24.728  1.00 88.79           C  
ATOM    357  C   GLU B  44      -0.510 -44.892 -23.637  1.00 88.79           C  
ATOM    358  CB  GLU B  44      -0.426 -43.577 -25.768  1.00 88.79           C  
ATOM    359  O   GLU B  44      -0.236 -46.092 -23.703  1.00 88.79           O  
ATOM    360  CG  GLU B  44       0.309 -44.576 -26.649  1.00 88.79           C  
ATOM    361  CD  GLU B  44       0.808 -43.973 -27.953  1.00 88.79           C  
ATOM    362  OE1 GLU B  44       1.422 -44.703 -28.764  1.00 88.79           O  
ATOM    363  OE2 GLU B  44       0.584 -42.760 -28.164  1.00 88.79           O  
ATOM    364  N   PHE B  45      -0.190 -44.127 -22.599  1.00 88.36           N  
ATOM    365  CA  PHE B  45       0.908 -44.641 -21.790  1.00 88.36           C  
ATOM    366  C   PHE B  45       0.481 -44.796 -20.335  1.00 88.36           C  
ATOM    367  CB  PHE B  45       2.126 -43.718 -21.885  1.00 88.36           C  
ATOM    368  O   PHE B  45       1.229 -45.337 -19.517  1.00 88.36           O  
ATOM    369  CG  PHE B  45       2.694 -43.603 -23.273  1.00 88.36           C  
ATOM    370  CD1 PHE B  45       3.386 -44.663 -23.846  1.00 88.36           C  
ATOM    371  CD2 PHE B  45       2.536 -42.434 -24.006  1.00 88.36           C  
ATOM    372  CE1 PHE B  45       3.913 -44.560 -25.131  1.00 88.36           C  
ATOM    373  CE2 PHE B  45       3.060 -42.324 -25.291  1.00 88.36           C  
ATOM    374  CZ  PHE B  45       3.749 -43.387 -25.852  1.00 88.36           C  
ATOM    375  N   LEU B  46      -0.699 -44.286 -19.972  1.00 86.44           N  
ATOM    376  CA  LEU B  46      -1.110 -44.401 -18.577  1.00 86.44           C  
ATOM    377  C   LEU B  46      -2.181 -45.474 -18.412  1.00 86.44           C  
ATOM    378  CB  LEU B  46      -1.633 -43.058 -18.060  1.00 86.44           C  
ATOM    379  O   LEU B  46      -3.224 -45.422 -19.068  1.00 86.44           O  
ATOM    380  CG  LEU B  46      -1.955 -42.985 -16.567  1.00 86.44           C  
ATOM    381  CD1 LEU B  46      -0.693 -43.209 -15.741  1.00 86.44           C  
ATOM    382  CD2 LEU B  46      -2.594 -41.644 -16.223  1.00 86.44           C  
ATOM    383  N   ASP B  47      -1.883 -46.443 -17.596  1.00 84.97           N  
ATOM    384  CA  ASP B  47      -2.869 -47.468 -17.271  1.00 84.97           C  
ATOM    385  C   ASP B  47      -3.843 -46.975 -16.203  1.00 84.97           C  
ATOM    386  CB  ASP B  47      -2.176 -48.749 -16.800  1.00 84.97           C  
ATOM    387  O   ASP B  47      -3.492 -46.897 -15.024  1.00 84.97           O  
ATOM    388  CG  ASP B  47      -1.392 -49.438 -17.902  1.00 84.97           C  
ATOM    389  OD1 ASP B  47      -1.693 -49.218 -19.095  1.00 84.97           O  
ATOM    390  OD2 ASP B  47      -0.465 -50.211 -17.574  1.00 84.97           O  
ATOM    391  N   THR B  48      -5.020 -46.599 -16.649  1.00 78.51           N  
ATOM    392  CA  THR B  48      -5.997 -46.049 -15.716  1.00 78.51           C  
ATOM    393  C   THR B  48      -7.406 -46.515 -16.072  1.00 78.51           C  
ATOM    394  CB  THR B  48      -5.950 -44.510 -15.701  1.00 78.51           C  
ATOM    395  O   THR B  48      -7.665 -46.912 -17.210  1.00 78.51           O  
ATOM    396  CG2 THR B  48      -6.120 -43.941 -17.106  1.00 78.51           C  
ATOM    397  OG1 THR B  48      -7.004 -44.014 -14.867  1.00 78.51           O  
ATOM    398  N   LYS B  49      -8.270 -46.481 -15.039  1.00 75.77           N  
ATOM    399  CA  LYS B  49      -9.673 -46.813 -15.268  1.00 75.77           C  
ATOM    400  C   LYS B  49     -10.422 -45.639 -15.891  1.00 75.77           C  
ATOM    401  CB  LYS B  49     -10.346 -47.229 -13.959  1.00 75.77           C  
ATOM    402  O   LYS B  49     -11.552 -45.794 -16.358  1.00 75.77           O  
ATOM    403  CG  LYS B  49      -9.885 -48.578 -13.427  1.00 75.77           C  
ATOM    404  CD  LYS B  49     -10.802 -49.087 -12.323  1.00 75.77           C  
ATOM    405  CE  LYS B  49     -10.352 -50.444 -11.801  1.00 75.77           C  
ATOM    406  NZ  LYS B  49     -11.257 -50.954 -10.728  1.00 75.77           N  
ATOM    407  N   TYR B  50      -9.844 -44.540 -15.887  1.00 78.76           N  
ATOM    408  CA  TYR B  50     -10.416 -43.336 -16.480  1.00 78.76           C  
ATOM    409  C   TYR B  50     -10.191 -43.310 -17.987  1.00 78.76           C  
ATOM    410  CB  TYR B  50      -9.811 -42.083 -15.839  1.00 78.76           C  
ATOM    411  O   TYR B  50      -9.806 -42.280 -18.545  1.00 78.76           O  
ATOM    412  CG  TYR B  50     -10.448 -40.796 -16.306  1.00 78.76           C  
ATOM    413  CD1 TYR B  50      -9.696 -39.821 -16.959  1.00 78.76           C  
ATOM    414  CD2 TYR B  50     -11.800 -40.551 -16.094  1.00 78.76           C  
ATOM    415  CE1 TYR B  50     -10.278 -38.633 -17.389  1.00 78.76           C  
ATOM    416  CE2 TYR B  50     -12.392 -39.367 -16.519  1.00 78.76           C  
ATOM    417  OH  TYR B  50     -12.205 -37.241 -17.589  1.00 78.76           O  
ATOM    418  CZ  TYR B  50     -11.624 -38.415 -17.165  1.00 78.76           C  
ATOM    419  N   SER B  51     -10.488 -44.328 -18.709  1.00 84.14           N  
ATOM    420  CA  SER B  51     -10.210 -44.460 -20.135  1.00 84.14           C  
ATOM    421  C   SER B  51     -11.294 -43.792 -20.974  1.00 84.14           C  
ATOM    422  CB  SER B  51     -10.088 -45.934 -20.524  1.00 84.14           C  
ATOM    423  O   SER B  51     -10.997 -43.144 -21.980  1.00 84.14           O  
ATOM    424  OG  SER B  51     -11.218 -46.666 -20.081  1.00 84.14           O  
ATOM    425  N   VAL B  52     -12.545 -43.839 -20.506  1.00 89.36           N  
ATOM    426  CA  VAL B  52     -13.643 -43.203 -21.226  1.00 89.36           C  
ATOM    427  C   VAL B  52     -13.560 -41.687 -21.062  1.00 89.36           C  
ATOM    428  CB  VAL B  52     -15.016 -43.717 -20.737  1.00 89.36           C  
ATOM    429  O   VAL B  52     -13.618 -40.945 -22.045  1.00 89.36           O  
ATOM    430  CG1 VAL B  52     -16.152 -42.955 -21.417  1.00 89.36           C  
ATOM    431  CG2 VAL B  52     -15.146 -45.217 -20.995  1.00 89.36           C  
ATOM    432  N   GLY B  53     -13.292 -41.251 -19.872  1.00 91.69           N  
ATOM    433  CA  GLY B  53     -13.257 -39.836 -19.541  1.00 91.69           C  
ATOM    434  C   GLY B  53     -12.183 -39.073 -20.293  1.00 91.69           C  
ATOM    435  O   GLY B  53     -12.408 -37.944 -20.732  1.00 91.69           O  
ATOM    436  N   ILE B  54     -11.095 -39.714 -20.502  1.00 94.21           N  
ATOM    437  CA  ILE B  54      -9.978 -39.024 -21.138  1.00 94.21           C  
ATOM    438  C   ILE B  54     -10.288 -38.793 -22.615  1.00 94.21           C  
ATOM    439  CB  ILE B  54      -8.662 -39.819 -20.984  1.00 94.21           C  
ATOM    440  O   ILE B  54      -9.882 -37.780 -23.189  1.00 94.21           O  
ATOM    441  CG1 ILE B  54      -7.458 -38.922 -21.294  1.00 94.21           C  
ATOM    442  CG2 ILE B  54      -8.670 -41.056 -21.885  1.00 94.21           C  
ATOM    443  CD1 ILE B  54      -7.247 -37.799 -20.288  1.00 94.21           C  
ATOM    444  N   HIS B  55     -11.042 -39.736 -23.240  1.00 95.31           N  
ATOM    445  CA  HIS B  55     -11.475 -39.535 -24.619  1.00 95.31           C  
ATOM    446  C   HIS B  55     -12.519 -38.428 -24.712  1.00 95.31           C  
ATOM    447  CB  HIS B  55     -12.035 -40.835 -25.199  1.00 95.31           C  
ATOM    448  O   HIS B  55     -12.536 -37.665 -25.681  1.00 95.31           O  
ATOM    449  CG  HIS B  55     -10.986 -41.853 -25.515  1.00 95.31           C  
ATOM    450  CD2 HIS B  55     -10.400 -42.191 -26.688  1.00 95.31           C  
ATOM    451  ND1 HIS B  55     -10.422 -42.663 -24.554  1.00 95.31           N  
ATOM    452  CE1 HIS B  55      -9.532 -43.458 -25.124  1.00 95.31           C  
ATOM    453  NE2 HIS B  55      -9.500 -43.192 -26.418  1.00 95.31           N  
ATOM    454  N   ASN B  56     -13.382 -38.394 -23.674  1.00 95.54           N  
ATOM    455  CA  ASN B  56     -14.331 -37.286 -23.624  1.00 95.54           C  
ATOM    456  C   ASN B  56     -13.617 -35.939 -23.567  1.00 95.54           C  
ATOM    457  CB  ASN B  56     -15.273 -37.440 -22.428  1.00 95.54           C  
ATOM    458  O   ASN B  56     -13.986 -35.005 -24.282  1.00 95.54           O  
ATOM    459  CG  ASN B  56     -16.297 -38.539 -22.628  1.00 95.54           C  
ATOM    460  ND2 ASN B  56     -16.731 -39.152 -21.533  1.00 95.54           N  
ATOM    461  OD1 ASN B  56     -16.695 -38.835 -23.758  1.00 95.54           O  
ATOM    462  N   LEU B  57     -12.597 -35.874 -22.801  1.00 95.65           N  
ATOM    463  CA  LEU B  57     -11.832 -34.637 -22.679  1.00 95.65           C  
ATOM    464  C   LEU B  57     -11.125 -34.304 -23.989  1.00 95.65           C  
ATOM    465  CB  LEU B  57     -10.807 -34.750 -21.548  1.00 95.65           C  
ATOM    466  O   LEU B  57     -11.098 -33.145 -24.407  1.00 95.65           O  
ATOM    467  CG  LEU B  57      -9.922 -33.525 -21.310  1.00 95.65           C  
ATOM    468  CD1 LEU B  57     -10.779 -32.306 -20.986  1.00 95.65           C  
ATOM    469  CD2 LEU B  57      -8.922 -33.796 -20.191  1.00 95.65           C  
ATOM    470  N   LEU B  58     -10.595 -35.346 -24.618  1.00 96.16           N  
ATOM    471  CA  LEU B  58      -9.936 -35.146 -25.905  1.00 96.16           C  
ATOM    472  C   LEU B  58     -10.904 -34.557 -26.925  1.00 96.16           C  
ATOM    473  CB  LEU B  58      -9.366 -36.467 -26.427  1.00 96.16           C  
ATOM    474  O   LEU B  58     -10.549 -33.638 -27.666  1.00 96.16           O  
ATOM    475  CG  LEU B  58      -8.618 -36.403 -27.759  1.00 96.16           C  
ATOM    476  CD1 LEU B  58      -7.448 -35.429 -27.664  1.00 96.16           C  
ATOM    477  CD2 LEU B  58      -8.133 -37.790 -28.168  1.00 96.16           C  
ATOM    478  N   ALA B  59     -12.128 -35.105 -26.918  1.00 96.92           N  
ATOM    479  CA  ALA B  59     -13.147 -34.590 -27.828  1.00 96.92           C  
ATOM    480  C   ALA B  59     -13.397 -33.104 -27.588  1.00 96.92           C  
ATOM    481  CB  ALA B  59     -14.446 -35.377 -27.674  1.00 96.92           C  
ATOM    482  O   ALA B  59     -13.466 -32.318 -28.536  1.00 96.92           O  
ATOM    483  N   TYR B  60     -13.447 -32.735 -26.367  1.00 96.31           N  
ATOM    484  CA  TYR B  60     -13.679 -31.341 -26.007  1.00 96.31           C  
ATOM    485  C   TYR B  60     -12.520 -30.461 -26.457  1.00 96.31           C  
ATOM    486  CB  TYR B  60     -13.883 -31.203 -24.495  1.00 96.31           C  
ATOM    487  O   TYR B  60     -12.732 -29.394 -27.038  1.00 96.31           O  
ATOM    488  CG  TYR B  60     -14.139 -29.786 -24.044  1.00 96.31           C  
ATOM    489  CD1 TYR B  60     -13.205 -29.101 -23.269  1.00 96.31           C  
ATOM    490  CD2 TYR B  60     -15.315 -29.129 -24.390  1.00 96.31           C  
ATOM    491  CE1 TYR B  60     -13.438 -27.795 -22.850  1.00 96.31           C  
ATOM    492  CE2 TYR B  60     -15.558 -27.823 -23.975  1.00 96.31           C  
ATOM    493  OH  TYR B  60     -14.850 -25.873 -22.795  1.00 96.31           O  
ATOM    494  CZ  TYR B  60     -14.615 -27.166 -23.207  1.00 96.31           C  
ATOM    495  N   VAL B  61     -11.312 -30.902 -26.229  1.00 94.85           N  
ATOM    496  CA  VAL B  61     -10.113 -30.172 -26.626  1.00 94.85           C  
ATOM    497  C   VAL B  61     -10.091 -30.001 -28.144  1.00 94.85           C  
ATOM    498  CB  VAL B  61      -8.828 -30.888 -26.152  1.00 94.85           C  
ATOM    499  O   VAL B  61      -9.824 -28.907 -28.648  1.00 94.85           O  
ATOM    500  CG1 VAL B  61      -7.591 -30.256 -26.788  1.00 94.85           C  
ATOM    501  CG2 VAL B  61      -8.729 -30.850 -24.628  1.00 94.85           C  
ATOM    502  N   LYS B  62     -10.429 -31.075 -28.875  1.00 95.35           N  
ATOM    503  CA  LYS B  62     -10.477 -31.015 -30.333  1.00 95.35           C  
ATOM    504  C   LYS B  62     -11.539 -30.028 -30.808  1.00 95.35           C  
ATOM    505  CB  LYS B  62     -10.751 -32.401 -30.919  1.00 95.35           C  
ATOM    506  O   LYS B  62     -11.317 -29.281 -31.764  1.00 95.35           O  
ATOM    507  CG  LYS B  62      -9.597 -33.380 -30.758  1.00 95.35           C  
ATOM    508  CD  LYS B  62      -8.444 -33.045 -31.695  1.00 95.35           C  
ATOM    509  CE  LYS B  62      -7.354 -34.106 -31.643  1.00 95.35           C  
ATOM    510  NZ  LYS B  62      -6.163 -33.717 -32.456  1.00 95.35           N  
ATOM    511  N   HIS B  63     -12.629 -29.995 -30.088  1.00 94.88           N  
ATOM    512  CA  HIS B  63     -13.679 -29.043 -30.431  1.00 94.88           C  
ATOM    513  C   HIS B  63     -13.197 -27.607 -30.262  1.00 94.88           C  
ATOM    514  CB  HIS B  63     -14.922 -29.285 -29.572  1.00 94.88           C  
ATOM    515  O   HIS B  63     -13.429 -26.763 -31.132  1.00 94.88           O  
ATOM    516  CG  HIS B  63     -15.913 -28.165 -29.622  1.00 94.88           C  
ATOM    517  CD2 HIS B  63     -16.247 -27.232 -28.700  1.00 94.88           C  
ATOM    518  ND1 HIS B  63     -16.696 -27.914 -30.728  1.00 94.88           N  
ATOM    519  CE1 HIS B  63     -17.472 -26.871 -30.482  1.00 94.88           C  
ATOM    520  NE2 HIS B  63     -17.219 -26.438 -29.259  1.00 94.88           N  
ATOM    521  N   LEU B  64     -12.503 -27.270 -29.190  1.00 91.37           N  
ATOM    522  CA  LEU B  64     -12.010 -25.923 -28.921  1.00 91.37           C  
ATOM    523  C   LEU B  64     -11.033 -25.476 -30.002  1.00 91.37           C  
ATOM    524  CB  LEU B  64     -11.334 -25.864 -27.549  1.00 91.37           C  
ATOM    525  O   LEU B  64     -10.901 -24.279 -30.270  1.00 91.37           O  
ATOM    526  CG  LEU B  64     -12.252 -26.006 -26.334  1.00 91.37           C  
ATOM    527  CD1 LEU B  64     -11.435 -25.983 -25.046  1.00 91.37           C  
ATOM    528  CD2 LEU B  64     -13.304 -24.902 -26.326  1.00 91.37           C  
ATOM    529  N   LYS B  65     -10.419 -26.478 -30.628  1.00 88.70           N  
ATOM    530  CA  LYS B  65      -9.470 -26.173 -31.695  1.00 88.70           C  
ATOM    531  C   LYS B  65     -10.170 -26.103 -33.050  1.00 88.70           C  
ATOM    532  CB  LYS B  65      -8.354 -27.218 -31.736  1.00 88.70           C  
ATOM    533  O   LYS B  65      -9.517 -25.949 -34.084  1.00 88.70           O  
ATOM    534  CG  LYS B  65      -7.374 -27.121 -30.575  1.00 88.70           C  
ATOM    535  CD  LYS B  65      -6.262 -28.156 -30.695  1.00 88.70           C  
ATOM    536  CE  LYS B  65      -5.270 -27.787 -31.790  1.00 88.70           C  
ATOM    537  NZ  LYS B  65      -4.173 -28.794 -31.905  1.00 88.70           N  
ATOM    538  N   GLY B  66     -11.525 -26.305 -33.113  1.00 89.98           N  
ATOM    539  CA  GLY B  66     -12.317 -26.235 -34.330  1.00 89.98           C  
ATOM    540  C   GLY B  66     -12.300 -27.525 -35.128  1.00 89.98           C  
ATOM    541  O   GLY B  66     -12.735 -27.554 -36.282  1.00 89.98           O  
ATOM    542  N   GLN B  67     -11.688 -28.613 -34.558  1.00 92.85           N  
ATOM    543  CA  GLN B  67     -11.623 -29.906 -35.231  1.00 92.85           C  
ATOM    544  C   GLN B  67     -12.803 -30.790 -34.838  1.00 92.85           C  
ATOM    545  CB  GLN B  67     -10.306 -30.613 -34.908  1.00 92.85           C  
ATOM    546  O   GLN B  67     -12.618 -31.846 -34.228  1.00 92.85           O  
ATOM    547  CG  GLN B  67      -9.068 -29.814 -35.291  1.00 92.85           C  
ATOM    548  CD  GLN B  67      -7.791 -30.394 -34.713  1.00 92.85           C  
ATOM    549  NE2 GLN B  67      -6.650 -29.898 -35.177  1.00 92.85           N  
ATOM    550  OE1 GLN B  67      -7.831 -31.282 -33.855  1.00 92.85           O  
ATOM    551  N   ASN B  68     -13.974 -30.445 -35.279  1.00 92.43           N  
ATOM    552  CA  ASN B  68     -15.222 -31.052 -34.830  1.00 92.43           C  
ATOM    553  C   ASN B  68     -15.353 -32.491 -35.319  1.00 92.43           C  
ATOM    554  CB  ASN B  68     -16.421 -30.222 -35.294  1.00 92.43           C  
ATOM    555  O   ASN B  68     -15.879 -33.348 -34.607  1.00 92.43           O  
ATOM    556  CG  ASN B  68     -16.469 -28.852 -34.645  1.00 92.43           C  
ATOM    557  ND2 ASN B  68     -17.018 -27.877 -35.359  1.00 92.43           N  
ATOM    558  OD1 ASN B  68     -16.015 -28.672 -33.512  1.00 92.43           O  
ATOM    559  N   GLU B  69     -14.839 -32.822 -36.469  1.00 92.98           N  
ATOM    560  CA  GLU B  69     -14.895 -34.191 -36.973  1.00 92.98           C  
ATOM    561  C   GLU B  69     -14.022 -35.122 -36.136  1.00 92.98           C  
ATOM    562  CB  GLU B  69     -14.463 -34.243 -38.440  1.00 92.98           C  
ATOM    563  O   GLU B  69     -14.441 -36.227 -35.786  1.00 92.98           O  
ATOM    564  CG  GLU B  69     -15.530 -33.760 -39.412  1.00 92.98           C  
ATOM    565  CD  GLU B  69     -15.626 -34.610 -40.669  1.00 92.98           C  
ATOM    566  OE1 GLU B  69     -16.571 -34.411 -41.466  1.00 92.98           O  
ATOM    567  OE2 GLU B  69     -14.748 -35.482 -40.859  1.00 92.98           O  
ATOM    568  N   GLU B  70     -12.848 -34.618 -35.832  1.00 94.02           N  
ATOM    569  CA  GLU B  70     -11.954 -35.391 -34.976  1.00 94.02           C  
ATOM    570  C   GLU B  70     -12.530 -35.544 -33.571  1.00 94.02           C  
ATOM    571  CB  GLU B  70     -10.573 -34.734 -34.908  1.00 94.02           C  
ATOM    572  O   GLU B  70     -12.365 -36.588 -32.937  1.00 94.02           O  
ATOM    573  CG  GLU B  70      -9.755 -34.890 -36.182  1.00 94.02           C  
ATOM    574  CD  GLU B  70      -8.959 -36.185 -36.230  1.00 94.02           C  
ATOM    575  OE1 GLU B  70      -8.758 -36.733 -37.337  1.00 94.02           O  
ATOM    576  OE2 GLU B  70      -8.535 -36.655 -35.151  1.00 94.02           O  
ATOM    577  N   ALA B  71     -13.166 -34.508 -33.144  1.00 96.12           N  
ATOM    578  CA  ALA B  71     -13.821 -34.554 -31.839  1.00 96.12           C  
ATOM    579  C   ALA B  71     -14.869 -35.663 -31.790  1.00 96.12           C  
ATOM    580  CB  ALA B  71     -14.461 -33.206 -31.517  1.00 96.12           C  
ATOM    581  O   ALA B  71     -14.918 -36.437 -30.831  1.00 96.12           O  
ATOM    582  N   LEU B  72     -15.641 -35.802 -32.825  1.00 96.41           N  
ATOM    583  CA  LEU B  72     -16.677 -36.827 -32.888  1.00 96.41           C  
ATOM    584  C   LEU B  72     -16.062 -38.222 -32.888  1.00 96.41           C  
ATOM    585  CB  LEU B  72     -17.543 -36.638 -34.136  1.00 96.41           C  
ATOM    586  O   LEU B  72     -16.602 -39.143 -32.272  1.00 96.41           O  
ATOM    587  CG  LEU B  72     -18.588 -35.523 -34.074  1.00 96.41           C  
ATOM    588  CD1 LEU B  72     -19.201 -35.294 -35.452  1.00 96.41           C  
ATOM    589  CD2 LEU B  72     -19.668 -35.859 -33.052  1.00 96.41           C  
ATOM    590  N   LYS B  73     -14.959 -38.332 -33.575  1.00 95.82           N  
ATOM    591  CA  LYS B  73     -14.260 -39.614 -33.581  1.00 95.82           C  
ATOM    592  C   LYS B  73     -13.829 -40.011 -32.172  1.00 95.82           C  
ATOM    593  CB  LYS B  73     -13.042 -39.557 -34.505  1.00 95.82           C  
ATOM    594  O   LYS B  73     -13.979 -41.169 -31.775  1.00 95.82           O  
ATOM    595  CG  LYS B  73     -13.384 -39.640 -35.985  1.00 95.82           C  
ATOM    596  CD  LYS B  73     -12.131 -39.615 -36.851  1.00 95.82           C  
ATOM    597  CE  LYS B  73     -12.474 -39.503 -38.330  1.00 95.82           C  
ATOM    598  NZ  LYS B  73     -11.248 -39.413 -39.178  1.00 95.82           N  
ATOM    599  N   SER B  74     -13.336 -39.035 -31.442  1.00 96.30           N  
ATOM    600  CA  SER B  74     -12.925 -39.296 -30.066  1.00 96.30           C  
ATOM    601  C   SER B  74     -14.113 -39.709 -29.204  1.00 96.30           C  
ATOM    602  CB  SER B  74     -12.252 -38.062 -29.464  1.00 96.30           C  
ATOM    603  O   SER B  74     -14.003 -40.621 -28.382  1.00 96.30           O  
ATOM    604  OG  SER B  74     -11.030 -37.782 -30.125  1.00 96.30           O  
ATOM    605  N   LEU B  75     -15.226 -39.069 -29.416  1.00 96.74           N  
ATOM    606  CA  LEU B  75     -16.429 -39.414 -28.666  1.00 96.74           C  
ATOM    607  C   LEU B  75     -16.904 -40.820 -29.015  1.00 96.74           C  
ATOM    608  CB  LEU B  75     -17.544 -38.402 -28.945  1.00 96.74           C  
ATOM    609  O   LEU B  75     -17.349 -41.565 -28.139  1.00 96.74           O  
ATOM    610  CG  LEU B  75     -17.382 -37.021 -28.309  1.00 96.74           C  
ATOM    611  CD1 LEU B  75     -18.506 -36.094 -28.760  1.00 96.74           C  
ATOM    612  CD2 LEU B  75     -17.351 -37.133 -26.788  1.00 96.74           C  
ATOM    613  N   LYS B  76     -16.778 -41.188 -30.222  1.00 95.44           N  
ATOM    614  CA  LYS B  76     -17.141 -42.538 -30.642  1.00 95.44           C  
ATOM    615  C   LYS B  76     -16.252 -43.582 -29.972  1.00 95.44           C  
ATOM    616  CB  LYS B  76     -17.048 -42.670 -32.163  1.00 95.44           C  
ATOM    617  O   LYS B  76     -16.731 -44.640 -29.559  1.00 95.44           O  
ATOM    618  CG  LYS B  76     -18.223 -42.058 -32.911  1.00 95.44           C  
ATOM    619  CD  LYS B  76     -18.097 -42.263 -34.415  1.00 95.44           C  
ATOM    620  CE  LYS B  76     -19.219 -41.564 -35.172  1.00 95.44           C  
ATOM    621  NZ  LYS B  76     -19.048 -41.685 -36.651  1.00 95.44           N  
ATOM    622  N   GLU B  77     -15.011 -43.226 -29.894  1.00 93.34           N  
ATOM    623  CA  GLU B  77     -14.099 -44.122 -29.189  1.00 93.34           C  
ATOM    624  C   GLU B  77     -14.500 -44.277 -27.725  1.00 93.34           C  
ATOM    625  CB  GLU B  77     -12.659 -43.610 -29.288  1.00 93.34           C  
ATOM    626  O   GLU B  77     -14.472 -45.383 -27.181  1.00 93.34           O  
ATOM    627  CG  GLU B  77     -11.922 -44.089 -30.530  1.00 93.34           C  
ATOM    628  CD  GLU B  77     -10.578 -43.406 -30.730  1.00 93.34           C  
ATOM    629  OE1 GLU B  77      -9.905 -43.677 -31.751  1.00 93.34           O  
ATOM    630  OE2 GLU B  77     -10.195 -42.593 -29.859  1.00 93.34           O  
ATOM    631  N   ALA B  78     -14.840 -43.152 -27.120  1.00 92.52           N  
ATOM    632  CA  ALA B  78     -15.313 -43.205 -25.739  1.00 92.52           C  
ATOM    633  C   ALA B  78     -16.545 -44.098 -25.614  1.00 92.52           C  
ATOM    634  CB  ALA B  78     -15.625 -41.800 -25.229  1.00 92.52           C  
ATOM    635  O   ALA B  78     -16.627 -44.930 -24.708  1.00 92.52           O  
ATOM    636  N   GLU B  79     -17.426 -43.904 -26.480  1.00 89.47           N  
ATOM    637  CA  GLU B  79     -18.651 -44.698 -26.483  1.00 89.47           C  
ATOM    638  C   GLU B  79     -18.344 -46.183 -26.655  1.00 89.47           C  
ATOM    639  CB  GLU B  79     -19.596 -44.225 -27.590  1.00 89.47           C  
ATOM    640  O   GLU B  79     -18.940 -47.027 -25.982  1.00 89.47           O  
ATOM    641  CG  GLU B  79     -20.995 -44.818 -27.499  1.00 89.47           C  
ATOM    642  CD  GLU B  79     -21.952 -44.261 -28.542  1.00 89.47           C  
ATOM    643  OE1 GLU B  79     -23.103 -43.920 -28.188  1.00 89.47           O  
ATOM    644  OE2 GLU B  79     -21.547 -44.167 -29.722  1.00 89.47           O  
ATOM    645  N   ASN B  80     -17.442 -46.599 -27.516  1.00 88.16           N  
ATOM    646  CA  ASN B  80     -17.055 -47.985 -27.759  1.00 88.16           C  
ATOM    647  C   ASN B  80     -16.442 -48.622 -26.516  1.00 88.16           C  
ATOM    648  CB  ASN B  80     -16.081 -48.071 -28.936  1.00 88.16           C  
ATOM    649  O   ASN B  80     -16.700 -49.791 -26.220  1.00 88.16           O  
ATOM    650  CG  ASN B  80     -16.748 -47.792 -30.268  1.00 88.16           C  
ATOM    651  ND2 ASN B  80     -15.947 -47.461 -31.274  1.00 88.16           N  
ATOM    652  OD1 ASN B  80     -17.972 -47.872 -30.392  1.00 88.16           O  
ATOM    653  N   LEU B  81     -15.675 -47.839 -25.817  1.00 85.12           N  
ATOM    654  CA  LEU B  81     -15.041 -48.337 -24.601  1.00 85.12           C  
ATOM    655  C   LEU B  81     -16.083 -48.640 -23.529  1.00 85.12           C  
ATOM    656  CB  LEU B  81     -14.026 -47.321 -24.070  1.00 85.12           C  
ATOM    657  O   LEU B  81     -15.899 -49.550 -22.717  1.00 85.12           O  
ATOM    658  CG  LEU B  81     -12.718 -47.198 -24.852  1.00 85.12           C  
ATOM    659  CD1 LEU B  81     -11.941 -45.968 -24.396  1.00 85.12           C  
ATOM    660  CD2 LEU B  81     -11.876 -48.459 -24.687  1.00 85.12           C  
ATOM    661  N   MET B  82     -17.150 -47.953 -23.543  1.00 81.96           N  
ATOM    662  CA  MET B  82     -18.215 -48.113 -22.558  1.00 81.96           C  
ATOM    663  C   MET B  82     -19.006 -49.392 -22.815  1.00 81.96           C  
ATOM    664  CB  MET B  82     -19.153 -46.905 -22.578  1.00 81.96           C  
ATOM    665  O   MET B  82     -19.476 -50.035 -21.875  1.00 81.96           O  
ATOM    666  CG  MET B  82     -18.580 -45.673 -21.896  1.00 81.96           C  
ATOM    667  SD  MET B  82     -19.847 -44.377 -21.608  1.00 81.96           S  
ATOM    668  CE  MET B  82     -20.435 -44.121 -23.305  1.00 81.96           C  
ATOM    669  N   GLN B  83     -19.356 -49.782 -24.066  1.00 74.35           N  
ATOM    670  CA  GLN B  83     -20.158 -50.941 -24.445  1.00 74.35           C  
ATOM    671  C   GLN B  83     -19.500 -52.239 -23.986  1.00 74.35           C  
ATOM    672  CB  GLN B  83     -20.379 -50.970 -25.958  1.00 74.35           C  
ATOM    673  O   GLN B  83     -20.186 -53.228 -23.721  1.00 74.35           O  
ATOM    674  CG  GLN B  83     -21.437 -49.988 -26.443  1.00 74.35           C  
ATOM    675  CD  GLN B  83     -21.615 -50.014 -27.950  1.00 74.35           C  
ATOM    676  NE2 GLN B  83     -22.513 -49.176 -28.456  1.00 74.35           N  
ATOM    677  OE1 GLN B  83     -20.950 -50.781 -28.653  1.00 74.35           O  
ATOM    678  N   GLU B  84     -18.347 -52.168 -23.685  1.00 64.93           N  
ATOM    679  CA  GLU B  84     -17.627 -53.346 -23.212  1.00 64.93           C  
ATOM    680  C   GLU B  84     -17.915 -53.613 -21.737  1.00 64.93           C  
ATOM    681  CB  GLU B  84     -16.122 -53.181 -23.433  1.00 64.93           C  
ATOM    682  O   GLU B  84     -17.847 -54.757 -21.283  1.00 64.93           O  
ATOM    683  CG  GLU B  84     -15.703 -53.253 -24.894  1.00 64.93           C  
ATOM    684  CD  GLU B  84     -14.202 -53.118 -25.096  1.00 64.93           C  
ATOM    685  OE1 GLU B  84     -13.738 -53.178 -26.257  1.00 64.93           O  
ATOM    686  OE2 GLU B  84     -13.484 -52.953 -24.084  1.00 64.93           O  
ATOM    687  N   GLU B  85     -18.614 -52.576 -21.112  1.00 60.13           N  
ATOM    688  CA  GLU B  85     -18.882 -52.655 -19.679  1.00 60.13           C  
ATOM    689  C   GLU B  85     -20.374 -52.826 -19.406  1.00 60.13           C  
ATOM    690  CB  GLU B  85     -18.356 -51.408 -18.964  1.00 60.13           C  
ATOM    691  O   GLU B  85     -21.205 -52.160 -20.028  1.00 60.13           O  
ATOM    692  CG  GLU B  85     -16.861 -51.445 -18.684  1.00 60.13           C  
ATOM    693  CD  GLU B  85     -16.358 -50.215 -17.944  1.00 60.13           C  
ATOM    694  OE1 GLU B  85     -15.148 -50.147 -17.631  1.00 60.13           O  
ATOM    695  OE2 GLU B  85     -17.182 -49.313 -17.673  1.00 60.13           O  
ATOM    696  N   HIS B  86     -21.021 -54.019 -19.288  1.00 53.76           N  
ATOM    697  CA  HIS B  86     -22.447 -54.324 -19.240  1.00 53.76           C  
ATOM    698  C   HIS B  86     -23.029 -54.019 -17.864  1.00 53.76           C  
ATOM    699  CB  HIS B  86     -22.694 -55.790 -19.601  1.00 53.76           C  
ATOM    700  O   HIS B  86     -24.100 -54.519 -17.513  1.00 53.76           O  
ATOM    701  CG  HIS B  86     -22.609 -56.069 -21.068  1.00 53.76           C  
ATOM    702  CD2 HIS B  86     -21.735 -56.816 -21.782  1.00 53.76           C  
ATOM    703  ND1 HIS B  86     -23.500 -55.543 -21.978  1.00 53.76           N  
ATOM    704  CE1 HIS B  86     -23.178 -55.958 -23.192  1.00 53.76           C  
ATOM    705  NE2 HIS B  86     -22.110 -56.732 -23.100  1.00 53.76           N  
ATOM    706  N   ASP B  87     -22.666 -53.048 -17.111  1.00 59.07           N  
ATOM    707  CA  ASP B  87     -23.263 -52.866 -15.792  1.00 59.07           C  
ATOM    708  C   ASP B  87     -23.912 -51.489 -15.668  1.00 59.07           C  
ATOM    709  CB  ASP B  87     -22.212 -53.053 -14.696  1.00 59.07           C  
ATOM    710  O   ASP B  87     -23.732 -50.632 -16.535  1.00 59.07           O  
ATOM    711  CG  ASP B  87     -21.848 -54.509 -14.465  1.00 59.07           C  
ATOM    712  OD1 ASP B  87     -22.538 -55.403 -15.003  1.00 59.07           O  
ATOM    713  OD2 ASP B  87     -20.865 -54.766 -13.737  1.00 59.07           O  
ATOM    714  N   ASN B  88     -25.053 -51.354 -14.859  1.00 55.71           N  
ATOM    715  CA  ASN B  88     -25.756 -50.112 -14.557  1.00 55.71           C  
ATOM    716  C   ASN B  88     -24.789 -48.939 -14.420  1.00 55.71           C  
ATOM    717  CB  ASN B  88     -26.590 -50.264 -13.283  1.00 55.71           C  
ATOM    718  O   ASN B  88     -25.100 -47.822 -14.835  1.00 55.71           O  
ATOM    719  CG  ASN B  88     -27.967 -50.838 -13.551  1.00 55.71           C  
ATOM    720  ND2 ASN B  88     -28.669 -51.218 -12.489  1.00 55.71           N  
ATOM    721  OD1 ASN B  88     -28.397 -50.940 -14.703  1.00 55.71           O  
ATOM    722  N   GLN B  89     -23.686 -49.115 -13.998  1.00 60.40           N  
ATOM    723  CA  GLN B  89     -22.673 -48.075 -13.851  1.00 60.40           C  
ATOM    724  C   GLN B  89     -22.228 -47.544 -15.211  1.00 60.40           C  
ATOM    725  CB  GLN B  89     -21.466 -48.605 -13.075  1.00 60.40           C  
ATOM    726  O   GLN B  89     -21.970 -46.348 -15.362  1.00 60.40           O  
ATOM    727  CG  GLN B  89     -21.493 -48.268 -11.590  1.00 60.40           C  
ATOM    728  CD  GLN B  89     -20.331 -48.876 -10.829  1.00 60.40           C  
ATOM    729  NE2 GLN B  89     -20.261 -48.599  -9.531  1.00 60.40           N  
ATOM    730  OE1 GLN B  89     -19.502 -49.591 -11.402  1.00 60.40           O  
ATOM    731  N   ALA B  90     -22.382 -48.394 -16.167  1.00 65.05           N  
ATOM    732  CA  ALA B  90     -22.012 -47.998 -17.523  1.00 65.05           C  
ATOM    733  C   ALA B  90     -23.023 -47.012 -18.102  1.00 65.05           C  
ATOM    734  CB  ALA B  90     -21.896 -49.226 -18.423  1.00 65.05           C  
ATOM    735  O   ALA B  90     -22.649 -46.072 -18.807  1.00 65.05           O  
ATOM    736  N   ASN B  91     -24.198 -47.131 -17.601  1.00 70.92           N  
ATOM    737  CA  ASN B  91     -25.229 -46.229 -18.105  1.00 70.92           C  
ATOM    738  C   ASN B  91     -25.037 -44.809 -17.581  1.00 70.92           C  
ATOM    739  CB  ASN B  91     -26.621 -46.747 -17.737  1.00 70.92           C  
ATOM    740  O   ASN B  91     -25.154 -43.843 -18.337  1.00 70.92           O  
ATOM    741  CG  ASN B  91     -27.076 -47.885 -18.630  1.00 70.92           C  
ATOM    742  ND2 ASN B  91     -28.088 -48.620 -18.185  1.00 70.92           N  
ATOM    743  OD1 ASN B  91     -26.521 -48.102 -19.710  1.00 70.92           O  
ATOM    744  N   VAL B  92     -24.595 -44.756 -16.396  1.00 76.11           N  
ATOM    745  CA  VAL B  92     -24.436 -43.442 -15.783  1.00 76.11           C  
ATOM    746  C   VAL B  92     -23.226 -42.732 -16.388  1.00 76.11           C  
ATOM    747  CB  VAL B  92     -24.280 -43.546 -14.249  1.00 76.11           C  
ATOM    748  O   VAL B  92     -23.277 -41.532 -16.664  1.00 76.11           O  
ATOM    749  CG1 VAL B  92     -24.059 -42.166 -13.633  1.00 76.11           C  
ATOM    750  CG2 VAL B  92     -25.505 -44.219 -13.634  1.00 76.11           C  
ATOM    751  N   ARG B  93     -22.201 -43.497 -16.733  1.00 76.05           N  
ATOM    752  CA  ARG B  93     -20.998 -42.904 -17.307  1.00 76.05           C  
ATOM    753  C   ARG B  93     -21.251 -42.423 -18.732  1.00 76.05           C  
ATOM    754  CB  ARG B  93     -19.843 -43.908 -17.291  1.00 76.05           C  
ATOM    755  O   ARG B  93     -20.633 -41.458 -19.187  1.00 76.05           O  
ATOM    756  CG  ARG B  93     -19.118 -43.990 -15.957  1.00 76.05           C  
ATOM    757  CD  ARG B  93     -17.935 -44.947 -16.016  1.00 76.05           C  
ATOM    758  NE  ARG B  93     -17.823 -45.741 -14.796  1.00 76.05           N  
ATOM    759  NH1 ARG B  93     -16.241 -47.196 -15.643  1.00 76.05           N  
ATOM    760  NH2 ARG B  93     -16.997 -47.443 -13.493  1.00 76.05           N  
ATOM    761  CZ  ARG B  93     -17.020 -46.792 -14.647  1.00 76.05           C  
ATOM    762  N   SER B  94     -22.288 -43.053 -19.265  1.00 87.90           N  
ATOM    763  CA  SER B  94     -22.615 -42.697 -20.642  1.00 87.90           C  
ATOM    764  C   SER B  94     -23.230 -41.304 -20.721  1.00 87.90           C  
ATOM    765  CB  SER B  94     -23.574 -43.722 -21.248  1.00 87.90           C  
ATOM    766  O   SER B  94     -23.200 -40.666 -21.776  1.00 87.90           O  
ATOM    767  OG  SER B  94     -23.090 -45.040 -21.054  1.00 87.90           O  
ATOM    768  N   LEU B  95     -23.664 -40.851 -19.582  1.00 92.03           N  
ATOM    769  CA  LEU B  95     -24.352 -39.565 -19.554  1.00 92.03           C  
ATOM    770  C   LEU B  95     -23.421 -38.441 -19.992  1.00 92.03           C  
ATOM    771  CB  LEU B  95     -24.894 -39.278 -18.151  1.00 92.03           C  
ATOM    772  O   LEU B  95     -23.814 -37.572 -20.774  1.00 92.03           O  
ATOM    773  CG  LEU B  95     -26.060 -40.150 -17.682  1.00 92.03           C  
ATOM    774  CD1 LEU B  95     -26.411 -39.831 -16.233  1.00 92.03           C  
ATOM    775  CD2 LEU B  95     -27.272 -39.954 -18.587  1.00 92.03           C  
ATOM    776  N   VAL B  96     -22.148 -38.477 -19.575  1.00 93.93           N  
ATOM    777  CA  VAL B  96     -21.186 -37.434 -19.914  1.00 93.93           C  
ATOM    778  C   VAL B  96     -20.856 -37.500 -21.403  1.00 93.93           C  
ATOM    779  CB  VAL B  96     -19.894 -37.560 -19.076  1.00 93.93           C  
ATOM    780  O   VAL B  96     -20.869 -36.478 -22.094  1.00 93.93           O  
ATOM    781  CG1 VAL B  96     -18.856 -36.533 -19.527  1.00 93.93           C  
ATOM    782  CG2 VAL B  96     -20.204 -37.393 -17.590  1.00 93.93           C  
ATOM    783  N   THR B  97     -20.640 -38.698 -21.877  1.00 94.70           N  
ATOM    784  CA  THR B  97     -20.307 -38.890 -23.285  1.00 94.70           C  
ATOM    785  C   THR B  97     -21.456 -38.436 -24.179  1.00 94.70           C  
ATOM    786  CB  THR B  97     -19.973 -40.364 -23.583  1.00 94.70           C  
ATOM    787  O   THR B  97     -21.248 -37.678 -25.130  1.00 94.70           O  
ATOM    788  CG2 THR B  97     -19.551 -40.548 -25.037  1.00 94.70           C  
ATOM    789  OG1 THR B  97     -18.902 -40.787 -22.729  1.00 94.70           O  
ATOM    790  N   TRP B  98     -22.676 -38.820 -23.831  1.00 95.23           N  
ATOM    791  CA  TRP B  98     -23.838 -38.429 -24.623  1.00 95.23           C  
ATOM    792  C   TRP B  98     -24.086 -36.928 -24.521  1.00 95.23           C  
ATOM    793  CB  TRP B  98     -25.082 -39.197 -24.169  1.00 95.23           C  
ATOM    794  O   TRP B  98     -24.511 -36.295 -25.491  1.00 95.23           O  
ATOM    795  CG  TRP B  98     -25.015 -40.672 -24.426  1.00 95.23           C  
ATOM    796  CD1 TRP B  98     -24.163 -41.323 -25.274  1.00 95.23           C  
ATOM    797  CD2 TRP B  98     -25.837 -41.681 -23.831  1.00 95.23           C  
ATOM    798  CE2 TRP B  98     -25.427 -42.923 -24.366  1.00 95.23           C  
ATOM    799  CE3 TRP B  98     -26.881 -41.656 -22.897  1.00 95.23           C  
ATOM    800  NE1 TRP B  98     -24.406 -42.677 -25.243  1.00 95.23           N  
ATOM    801  CH2 TRP B  98     -27.045 -44.076 -23.080  1.00 95.23           C  
ATOM    802  CZ2 TRP B  98     -26.027 -44.129 -23.995  1.00 95.23           C  
ATOM    803  CZ3 TRP B  98     -27.476 -42.857 -22.530  1.00 95.23           C  
ATOM    804  N   GLY B  99     -23.837 -36.447 -23.312  1.00 95.85           N  
ATOM    805  CA  GLY B  99     -23.900 -35.000 -23.189  1.00 95.85           C  
ATOM    806  C   GLY B  99     -22.940 -34.280 -24.118  1.00 95.85           C  
ATOM    807  O   GLY B  99     -23.314 -33.304 -24.771  1.00 95.85           O  
ATOM    808  N   ASN B 100     -21.718 -34.742 -24.216  1.00 96.75           N  
ATOM    809  CA  ASN B 100     -20.728 -34.161 -25.118  1.00 96.75           C  
ATOM    810  C   ASN B 100     -21.161 -34.281 -26.576  1.00 96.75           C  
ATOM    811  CB  ASN B 100     -19.363 -34.821 -24.913  1.00 96.75           C  
ATOM    812  O   ASN B 100     -21.003 -33.339 -27.354  1.00 96.75           O  
ATOM    813  CG  ASN B 100     -18.684 -34.373 -23.633  1.00 96.75           C  
ATOM    814  ND2 ASN B 100     -17.830 -35.229 -23.085  1.00 96.75           N  
ATOM    815  OD1 ASN B 100     -18.927 -33.268 -23.141  1.00 96.75           O  
ATOM    816  N   PHE B 101     -21.805 -35.440 -26.947  1.00 97.00           N  
ATOM    817  CA  PHE B 101     -22.346 -35.594 -28.292  1.00 97.00           C  
ATOM    818  C   PHE B 101     -23.390 -34.522 -28.582  1.00 97.00           C  
ATOM    819  CB  PHE B 101     -22.959 -36.986 -28.471  1.00 97.00           C  
ATOM    820  O   PHE B 101     -23.347 -33.874 -29.629  1.00 97.00           O  
ATOM    821  CG  PHE B 101     -21.994 -38.011 -29.004  1.00 97.00           C  
ATOM    822  CD1 PHE B 101     -21.472 -37.893 -30.286  1.00 97.00           C  
ATOM    823  CD2 PHE B 101     -21.610 -39.092 -28.222  1.00 97.00           C  
ATOM    824  CE1 PHE B 101     -20.579 -38.840 -30.782  1.00 97.00           C  
ATOM    825  CE2 PHE B 101     -20.718 -40.043 -28.711  1.00 97.00           C  
ATOM    826  CZ  PHE B 101     -20.204 -39.915 -29.992  1.00 97.00           C  
ATOM    827  N   ALA B 102     -24.273 -34.404 -27.593  1.00 95.82           N  
ATOM    828  CA  ALA B 102     -25.353 -33.438 -27.777  1.00 95.82           C  
ATOM    829  C   ALA B 102     -24.799 -32.044 -28.059  1.00 95.82           C  
ATOM    830  CB  ALA B 102     -26.257 -33.409 -26.547  1.00 95.82           C  
ATOM    831  O   ALA B 102     -25.211 -31.387 -29.018  1.00 95.82           O  
ATOM    832  N   TRP B 103     -23.837 -31.622 -27.312  1.00 95.02           N  
ATOM    833  CA  TRP B 103     -23.233 -30.308 -27.506  1.00 95.02           C  
ATOM    834  C   TRP B 103     -22.499 -30.237 -28.841  1.00 95.02           C  
ATOM    835  CB  TRP B 103     -22.269 -29.984 -26.361  1.00 95.02           C  
ATOM    836  O   TRP B 103     -22.603 -29.242 -29.561  1.00 95.02           O  
ATOM    837  CG  TRP B 103     -22.905 -29.250 -25.219  1.00 95.02           C  
ATOM    838  CD1 TRP B 103     -23.190 -29.745 -23.977  1.00 95.02           C  
ATOM    839  CD2 TRP B 103     -23.339 -27.886 -25.217  1.00 95.02           C  
ATOM    840  CE2 TRP B 103     -23.877 -27.621 -23.938  1.00 95.02           C  
ATOM    841  CE3 TRP B 103     -23.324 -26.861 -26.173  1.00 95.02           C  
ATOM    842  NE1 TRP B 103     -23.775 -28.770 -23.202  1.00 95.02           N  
ATOM    843  CH2 TRP B 103     -24.370 -25.387 -24.545  1.00 95.02           C  
ATOM    844  CZ2 TRP B 103     -24.397 -26.372 -23.591  1.00 95.02           C  
ATOM    845  CZ3 TRP B 103     -23.841 -25.619 -25.825  1.00 95.02           C  
ATOM    846  N   MET B 104     -21.751 -31.287 -29.099  1.00 94.80           N  
ATOM    847  CA  MET B 104     -20.990 -31.319 -30.344  1.00 94.80           C  
ATOM    848  C   MET B 104     -21.909 -31.141 -31.548  1.00 94.80           C  
ATOM    849  CB  MET B 104     -20.214 -32.632 -30.468  1.00 94.80           C  
ATOM    850  O   MET B 104     -21.653 -30.299 -32.411  1.00 94.80           O  
ATOM    851  CG  MET B 104     -18.897 -32.639 -29.710  1.00 94.80           C  
ATOM    852  SD  MET B 104     -17.720 -31.377 -30.333  1.00 94.80           S  
ATOM    853  CE  MET B 104     -17.690 -31.809 -32.095  1.00 94.80           C  
ATOM    854  N   TYR B 105     -23.048 -31.848 -31.661  1.00 95.28           N  
ATOM    855  CA  TYR B 105     -23.985 -31.760 -32.775  1.00 95.28           C  
ATOM    856  C   TYR B 105     -24.674 -30.400 -32.802  1.00 95.28           C  
ATOM    857  CB  TYR B 105     -25.033 -32.874 -32.687  1.00 95.28           C  
ATOM    858  O   TYR B 105     -24.919 -29.843 -33.875  1.00 95.28           O  
ATOM    859  CG  TYR B 105     -24.536 -34.215 -33.170  1.00 95.28           C  
ATOM    860  CD1 TYR B 105     -23.943 -34.349 -34.424  1.00 95.28           C  
ATOM    861  CD2 TYR B 105     -24.657 -35.349 -32.374  1.00 95.28           C  
ATOM    862  CE1 TYR B 105     -23.485 -35.583 -34.874  1.00 95.28           C  
ATOM    863  CE2 TYR B 105     -24.203 -36.588 -32.814  1.00 95.28           C  
ATOM    864  OH  TYR B 105     -23.167 -37.919 -34.503  1.00 95.28           O  
ATOM    865  CZ  TYR B 105     -23.619 -36.695 -34.063  1.00 95.28           C  
ATOM    866  N   TYR B 106     -24.928 -29.926 -31.629  1.00 94.36           N  
ATOM    867  CA  TYR B 106     -25.513 -28.592 -31.566  1.00 94.36           C  
ATOM    868  C   TYR B 106     -24.595 -27.562 -32.214  1.00 94.36           C  
ATOM    869  CB  TYR B 106     -25.797 -28.197 -30.114  1.00 94.36           C  
ATOM    870  O   TYR B 106     -25.033 -26.772 -33.054  1.00 94.36           O  
ATOM    871  CG  TYR B 106     -26.313 -26.787 -29.958  1.00 94.36           C  
ATOM    872  CD1 TYR B 106     -25.464 -25.753 -29.568  1.00 94.36           C  
ATOM    873  CD2 TYR B 106     -27.649 -26.486 -30.198  1.00 94.36           C  
ATOM    874  CE1 TYR B 106     -25.936 -24.453 -29.421  1.00 94.36           C  
ATOM    875  CE2 TYR B 106     -28.132 -25.190 -30.054  1.00 94.36           C  
ATOM    876  OH  TYR B 106     -27.741 -22.896 -29.523  1.00 94.36           O  
ATOM    877  CZ  TYR B 106     -27.269 -24.181 -29.667  1.00 94.36           C  
ATOM    878  N   HIS B 107     -23.294 -27.551 -31.915  1.00 91.49           N  
ATOM    879  CA  HIS B 107     -22.342 -26.584 -32.449  1.00 91.49           C  
ATOM    880  C   HIS B 107     -22.112 -26.802 -33.941  1.00 91.49           C  
ATOM    881  CB  HIS B 107     -21.013 -26.667 -31.695  1.00 91.49           C  
ATOM    882  O   HIS B 107     -21.688 -25.885 -34.648  1.00 91.49           O  
ATOM    883  CG  HIS B 107     -21.038 -25.997 -30.359  1.00 91.49           C  
ATOM    884  CD2 HIS B 107     -20.740 -26.464 -29.124  1.00 91.49           C  
ATOM    885  ND1 HIS B 107     -21.410 -24.680 -30.194  1.00 91.49           N  
ATOM    886  CE1 HIS B 107     -21.337 -24.365 -28.911  1.00 91.49           C  
ATOM    887  NE2 HIS B 107     -20.933 -25.430 -28.241  1.00 91.49           N  
ATOM    888  N   MET B 108     -22.433 -28.038 -34.375  1.00 89.20           N  
ATOM    889  CA  MET B 108     -22.291 -28.344 -35.795  1.00 89.20           C  
ATOM    890  C   MET B 108     -23.573 -28.017 -36.554  1.00 89.20           C  
ATOM    891  CB  MET B 108     -21.927 -29.816 -35.995  1.00 89.20           C  
ATOM    892  O   MET B 108     -23.650 -28.219 -37.767  1.00 89.20           O  
ATOM    893  CG  MET B 108     -20.541 -30.179 -35.486  1.00 89.20           C  
ATOM    894  SD  MET B 108     -20.149 -31.957 -35.719  1.00 89.20           S  
ATOM    895  CE  MET B 108     -19.864 -31.989 -37.511  1.00 89.20           C  
ATOM    896  N   GLY B 109     -24.641 -27.477 -35.831  1.00 89.49           N  
ATOM    897  CA  GLY B 109     -25.905 -27.083 -36.433  1.00 89.49           C  
ATOM    898  C   GLY B 109     -26.812 -28.260 -36.740  1.00 89.49           C  
ATOM    899  O   GLY B 109     -27.778 -28.126 -37.494  1.00 89.49           O  
ATOM    900  N   ARG B 110     -26.489 -29.474 -36.241  1.00 92.34           N  
ATOM    901  CA  ARG B 110     -27.304 -30.668 -36.435  1.00 92.34           C  
ATOM    902  C   ARG B 110     -28.239 -30.892 -35.251  1.00 92.34           C  
ATOM    903  CB  ARG B 110     -26.417 -31.898 -36.642  1.00 92.34           C  
ATOM    904  O   ARG B 110     -28.023 -31.800 -34.446  1.00 92.34           O  
ATOM    905  CG  ARG B 110     -25.514 -31.808 -37.862  1.00 92.34           C  
ATOM    906  CD  ARG B 110     -24.648 -33.051 -38.016  1.00 92.34           C  
ATOM    907  NE  ARG B 110     -23.699 -32.913 -39.117  1.00 92.34           N  
ATOM    908  NH1 ARG B 110     -22.818 -35.037 -38.895  1.00 92.34           N  
ATOM    909  NH2 ARG B 110     -22.031 -33.629 -40.523  1.00 92.34           N  
ATOM    910  CZ  ARG B 110     -22.852 -33.860 -39.509  1.00 92.34           C  
ATOM    911  N   LEU B 111     -29.327 -30.187 -35.168  1.00 90.81           N  
ATOM    912  CA  LEU B 111     -30.214 -30.097 -34.013  1.00 90.81           C  
ATOM    913  C   LEU B 111     -30.956 -31.411 -33.793  1.00 90.81           C  
ATOM    914  CB  LEU B 111     -31.217 -28.955 -34.196  1.00 90.81           C  
ATOM    915  O   LEU B 111     -31.220 -31.796 -32.652  1.00 90.81           O  
ATOM    916  CG  LEU B 111     -30.637 -27.540 -34.218  1.00 90.81           C  
ATOM    917  CD1 LEU B 111     -31.711 -26.533 -34.617  1.00 90.81           C  
ATOM    918  CD2 LEU B 111     -30.042 -27.184 -32.860  1.00 90.81           C  
ATOM    919  N   ALA B 112     -31.277 -32.087 -34.883  1.00 91.27           N  
ATOM    920  CA  ALA B 112     -31.985 -33.358 -34.755  1.00 91.27           C  
ATOM    921  C   ALA B 112     -31.134 -34.388 -34.019  1.00 91.27           C  
ATOM    922  CB  ALA B 112     -32.383 -33.886 -36.132  1.00 91.27           C  
ATOM    923  O   ALA B 112     -31.622 -35.077 -33.119  1.00 91.27           O  
ATOM    924  N   GLU B 113     -29.875 -34.433 -34.361  1.00 93.22           N  
ATOM    925  CA  GLU B 113     -28.958 -35.357 -33.701  1.00 93.22           C  
ATOM    926  C   GLU B 113     -28.720 -34.956 -32.248  1.00 93.22           C  
ATOM    927  CB  GLU B 113     -27.626 -35.422 -34.453  1.00 93.22           C  
ATOM    928  O   GLU B 113     -28.627 -35.815 -31.368  1.00 93.22           O  
ATOM    929  CG  GLU B 113     -27.715 -36.125 -35.800  1.00 93.22           C  
ATOM    930  CD  GLU B 113     -27.908 -35.168 -36.965  1.00 93.22           C  
ATOM    931  OE1 GLU B 113     -27.420 -35.462 -38.080  1.00 93.22           O  
ATOM    932  OE2 GLU B 113     -28.552 -34.115 -36.762  1.00 93.22           O  
ATOM    933  N   ALA B 114     -28.600 -33.645 -32.090  1.00 94.16           N  
ATOM    934  CA  ALA B 114     -28.451 -33.159 -30.721  1.00 94.16           C  
ATOM    935  C   ALA B 114     -29.622 -33.604 -29.850  1.00 94.16           C  
ATOM    936  CB  ALA B 114     -28.330 -31.637 -30.706  1.00 94.16           C  
ATOM    937  O   ALA B 114     -29.424 -34.101 -28.739  1.00 94.16           O  
ATOM    938  N   GLN B 115     -30.792 -33.545 -30.323  1.00 93.00           N  
ATOM    939  CA  GLN B 115     -31.994 -33.937 -29.595  1.00 93.00           C  
ATOM    940  C   GLN B 115     -32.009 -35.440 -29.327  1.00 93.00           C  
ATOM    941  CB  GLN B 115     -33.248 -33.530 -30.369  1.00 93.00           C  
ATOM    942  O   GLN B 115     -32.450 -35.882 -28.264  1.00 93.00           O  
ATOM    943  CG  GLN B 115     -34.540 -33.696 -29.580  1.00 93.00           C  
ATOM    944  CD  GLN B 115     -34.580 -32.835 -28.332  1.00 93.00           C  
ATOM    945  NE2 GLN B 115     -34.853 -33.457 -27.190  1.00 93.00           N  
ATOM    946  OE1 GLN B 115     -34.366 -31.620 -28.393  1.00 93.00           O  
ATOM    947  N   THR B 116     -31.531 -36.176 -30.302  1.00 94.23           N  
ATOM    948  CA  THR B 116     -31.461 -37.624 -30.138  1.00 94.23           C  
ATOM    949  C   THR B 116     -30.633 -37.990 -28.910  1.00 94.23           C  
ATOM    950  CB  THR B 116     -30.860 -38.298 -31.385  1.00 94.23           C  
ATOM    951  O   THR B 116     -31.053 -38.814 -28.095  1.00 94.23           O  
ATOM    952  CG2 THR B 116     -30.785 -39.811 -31.209  1.00 94.23           C  
ATOM    953  OG1 THR B 116     -31.678 -38.001 -32.523  1.00 94.23           O  
ATOM    954  N   TYR B 117     -29.527 -37.312 -28.743  1.00 95.39           N  
ATOM    955  CA  TYR B 117     -28.663 -37.609 -27.606  1.00 95.39           C  
ATOM    956  C   TYR B 117     -29.251 -37.051 -26.315  1.00 95.39           C  
ATOM    957  CB  TYR B 117     -27.261 -37.036 -27.831  1.00 95.39           C  
ATOM    958  O   TYR B 117     -29.108 -37.654 -25.249  1.00 95.39           O  
ATOM    959  CG  TYR B 117     -26.356 -37.943 -28.629  1.00 95.39           C  
ATOM    960  CD1 TYR B 117     -25.692 -39.006 -28.022  1.00 95.39           C  
ATOM    961  CD2 TYR B 117     -26.163 -37.738 -29.991  1.00 95.39           C  
ATOM    962  CE1 TYR B 117     -24.855 -39.843 -28.753  1.00 95.39           C  
ATOM    963  CE2 TYR B 117     -25.328 -38.568 -30.732  1.00 95.39           C  
ATOM    964  OH  TYR B 117     -23.854 -40.442 -30.834  1.00 95.39           O  
ATOM    965  CZ  TYR B 117     -24.680 -39.617 -30.106  1.00 95.39           C  
ATOM    966  N   LEU B 118     -29.934 -35.936 -26.406  1.00 94.73           N  
ATOM    967  CA  LEU B 118     -30.655 -35.422 -25.247  1.00 94.73           C  
ATOM    968  C   LEU B 118     -31.726 -36.408 -24.793  1.00 94.73           C  
ATOM    969  CB  LEU B 118     -31.294 -34.069 -25.569  1.00 94.73           C  
ATOM    970  O   LEU B 118     -31.908 -36.624 -23.592  1.00 94.73           O  
ATOM    971  CG  LEU B 118     -30.372 -32.850 -25.501  1.00 94.73           C  
ATOM    972  CD1 LEU B 118     -31.070 -31.625 -26.082  1.00 94.73           C  
ATOM    973  CD2 LEU B 118     -29.934 -32.591 -24.064  1.00 94.73           C  
ATOM    974  N   ASP B 119     -32.336 -37.048 -25.764  1.00 93.60           N  
ATOM    975  CA  ASP B 119     -33.360 -38.037 -25.440  1.00 93.60           C  
ATOM    976  C   ASP B 119     -32.750 -39.250 -24.742  1.00 93.60           C  
ATOM    977  CB  ASP B 119     -34.101 -38.475 -26.705  1.00 93.60           C  
ATOM    978  O   ASP B 119     -33.337 -39.792 -23.803  1.00 93.60           O  
ATOM    979  CG  ASP B 119     -34.976 -37.379 -27.289  1.00 93.60           C  
ATOM    980  OD1 ASP B 119     -35.317 -36.419 -26.564  1.00 93.60           O  
ATOM    981  OD2 ASP B 119     -35.330 -37.479 -28.484  1.00 93.60           O  
ATOM    982  N   LYS B 120     -31.578 -39.607 -25.214  1.00 90.80           N  
ATOM    983  CA  LYS B 120     -30.880 -40.712 -24.563  1.00 90.80           C  
ATOM    984  C   LYS B 120     -30.589 -40.393 -23.100  1.00 90.80           C  
ATOM    985  CB  LYS B 120     -29.578 -41.033 -25.298  1.00 90.80           C  
ATOM    986  O   LYS B 120     -30.821 -41.224 -22.220  1.00 90.80           O  
ATOM    987  CG  LYS B 120     -29.777 -41.754 -26.624  1.00 90.80           C  
ATOM    988  CD  LYS B 120     -28.445 -42.144 -27.253  1.00 90.80           C  
ATOM    989  CE  LYS B 120     -28.644 -42.915 -28.551  1.00 90.80           C  
ATOM    990  NZ  LYS B 120     -27.341 -43.307 -29.167  1.00 90.80           N  
ATOM    991  N   VAL B 121     -30.111 -39.156 -22.876  1.00 91.86           N  
ATOM    992  CA  VAL B 121     -29.804 -38.720 -21.517  1.00 91.86           C  
ATOM    993  C   VAL B 121     -31.084 -38.684 -20.685  1.00 91.86           C  
ATOM    994  CB  VAL B 121     -29.122 -37.334 -21.506  1.00 91.86           C  
ATOM    995  O   VAL B 121     -31.119 -39.202 -19.566  1.00 91.86           O  
ATOM    996  CG1 VAL B 121     -29.000 -36.804 -20.078  1.00 91.86           C  
ATOM    997  CG2 VAL B 121     -27.749 -37.411 -22.170  1.00 91.86           C  
ATOM    998  N   GLU B 122     -32.074 -38.141 -21.266  1.00 90.79           N  
ATOM    999  CA  GLU B 122     -33.356 -38.038 -20.576  1.00 90.79           C  
ATOM   1000  C   GLU B 122     -33.897 -39.417 -20.207  1.00 90.79           C  
ATOM   1001  CB  GLU B 122     -34.373 -37.288 -21.440  1.00 90.79           C  
ATOM   1002  O   GLU B 122     -34.392 -39.618 -19.096  1.00 90.79           O  
ATOM   1003  CG  GLU B 122     -35.713 -37.061 -20.755  1.00 90.79           C  
ATOM   1004  CD  GLU B 122     -36.705 -36.294 -21.616  1.00 90.79           C  
ATOM   1005  OE1 GLU B 122     -37.684 -35.740 -21.067  1.00 90.79           O  
ATOM   1006  OE2 GLU B 122     -36.501 -36.249 -22.850  1.00 90.79           O  
ATOM   1007  N   ASN B 123     -33.797 -40.413 -21.082  1.00 89.16           N  
ATOM   1008  CA  ASN B 123     -34.304 -41.763 -20.863  1.00 89.16           C  
ATOM   1009  C   ASN B 123     -33.630 -42.428 -19.666  1.00 89.16           C  
ATOM   1010  CB  ASN B 123     -34.119 -42.617 -22.119  1.00 89.16           C  
ATOM   1011  O   ASN B 123     -34.298 -43.046 -18.836  1.00 89.16           O  
ATOM   1012  CG  ASN B 123     -35.234 -42.421 -23.128  1.00 89.16           C  
ATOM   1013  ND2 ASN B 123     -35.032 -42.923 -24.340  1.00 89.16           N  
ATOM   1014  OD1 ASN B 123     -36.268 -41.823 -22.820  1.00 89.16           O  
ATOM   1015  N   ILE B 124     -32.337 -42.189 -19.594  1.00 85.61           N  
ATOM   1016  CA  ILE B 124     -31.604 -42.764 -18.471  1.00 85.61           C  
ATOM   1017  C   ILE B 124     -32.002 -42.056 -17.178  1.00 85.61           C  
ATOM   1018  CB  ILE B 124     -30.076 -42.668 -18.686  1.00 85.61           C  
ATOM   1019  O   ILE B 124     -32.223 -42.703 -16.152  1.00 85.61           O  
ATOM   1020  CG1 ILE B 124     -29.645 -43.559 -19.857  1.00 85.61           C  
ATOM   1021  CG2 ILE B 124     -29.326 -43.045 -17.405  1.00 85.61           C  
ATOM   1022  CD1 ILE B 124     -28.228 -44.102 -19.732  1.00 85.61           C  
ATOM   1023  N   CYS B 125     -32.114 -40.712 -17.246  1.00 86.18           N  
ATOM   1024  CA  CYS B 125     -32.485 -39.939 -16.066  1.00 86.18           C  
ATOM   1025  C   CYS B 125     -33.871 -40.334 -15.569  1.00 86.18           C  
ATOM   1026  CB  CYS B 125     -32.451 -38.442 -16.372  1.00 86.18           C  
ATOM   1027  O   CYS B 125     -34.091 -40.457 -14.363  1.00 86.18           O  
ATOM   1028  SG  CYS B 125     -30.782 -37.772 -16.543  1.00 86.18           S  
ATOM   1029  N   LYS B 126     -34.736 -40.693 -16.499  1.00 85.36           N  
ATOM   1030  CA  LYS B 126     -36.087 -41.116 -16.141  1.00 85.36           C  
ATOM   1031  C   LYS B 126     -36.082 -42.516 -15.534  1.00 85.36           C  
ATOM   1032  CB  LYS B 126     -37.003 -41.080 -17.366  1.00 85.36           C  
ATOM   1033  O   LYS B 126     -36.759 -42.767 -14.534  1.00 85.36           O  
ATOM   1034  CG  LYS B 126     -37.598 -39.709 -17.653  1.00 85.36           C  
ATOM   1035  CD  LYS B 126     -38.562 -39.754 -18.831  1.00 85.36           C  
ATOM   1036  CE  LYS B 126     -39.130 -38.376 -19.144  1.00 85.36           C  
ATOM   1037  NZ  LYS B 126     -40.034 -38.406 -20.332  1.00 85.36           N  
ATOM   1038  N   LYS B 127     -35.356 -43.342 -16.106  1.00 83.24           N  
ATOM   1039  CA  LYS B 127     -35.266 -44.723 -15.641  1.00 83.24           C  
ATOM   1040  C   LYS B 127     -34.738 -44.788 -14.211  1.00 83.24           C  
ATOM   1041  CB  LYS B 127     -34.370 -45.545 -16.569  1.00 83.24           C  
ATOM   1042  O   LYS B 127     -35.161 -45.639 -13.426  1.00 83.24           O  
ATOM   1043  CG  LYS B 127     -34.535 -47.050 -16.416  1.00 83.24           C  
ATOM   1044  CD  LYS B 127     -33.674 -47.811 -17.416  1.00 83.24           C  
ATOM   1045  CE  LYS B 127     -33.713 -49.311 -17.160  1.00 83.24           C  
ATOM   1046  NZ  LYS B 127     -32.891 -50.064 -18.155  1.00 83.24           N  
ATOM   1047  N   LEU B 128     -33.964 -43.823 -13.853  1.00 77.37           N  
ATOM   1048  CA  LEU B 128     -33.372 -43.828 -12.520  1.00 77.37           C  
ATOM   1049  C   LEU B 128     -34.163 -42.934 -11.571  1.00 77.37           C  
ATOM   1050  CB  LEU B 128     -31.914 -43.366 -12.578  1.00 77.37           C  
ATOM   1051  O   LEU B 128     -33.722 -42.667 -10.450  1.00 77.37           O  
ATOM   1052  CG  LEU B 128     -30.940 -44.288 -13.314  1.00 77.37           C  
ATOM   1053  CD1 LEU B 128     -29.619 -43.568 -13.568  1.00 77.37           C  
ATOM   1054  CD2 LEU B 128     -30.712 -45.569 -12.520  1.00 77.37           C  
ATOM   1055  N   SER B 129     -35.431 -42.492 -11.984  1.00 74.56           N  
ATOM   1056  CA  SER B 129     -36.382 -41.683 -11.228  1.00 74.56           C  
ATOM   1057  C   SER B 129     -35.749 -40.376 -10.763  1.00 74.56           C  
ATOM   1058  CB  SER B 129     -36.908 -42.462 -10.021  1.00 74.56           C  
ATOM   1059  O   SER B 129     -35.932 -39.965  -9.615  1.00 74.56           O  
ATOM   1060  OG  SER B 129     -37.524 -43.670 -10.432  1.00 74.56           O  
ATOM   1061  N   ASN B 130     -35.045 -39.743 -11.676  1.00 72.23           N  
ATOM   1062  CA  ASN B 130     -34.394 -38.468 -11.397  1.00 72.23           C  
ATOM   1063  C   ASN B 130     -35.350 -37.295 -11.598  1.00 72.23           C  
ATOM   1064  CB  ASN B 130     -33.152 -38.296 -12.274  1.00 72.23           C  
ATOM   1065  O   ASN B 130     -36.134 -37.283 -12.549  1.00 72.23           O  
ATOM   1066  CG  ASN B 130     -32.118 -37.380 -11.648  1.00 72.23           C  
ATOM   1067  ND2 ASN B 130     -30.932 -37.331 -12.243  1.00 72.23           N  
ATOM   1068  OD1 ASN B 130     -32.383 -36.723 -10.639  1.00 72.23           O  
ATOM   1069  N   PRO B 131     -35.311 -36.371 -10.669  1.00 73.39           N  
ATOM   1070  CA  PRO B 131     -36.224 -35.228 -10.751  1.00 73.39           C  
ATOM   1071  C   PRO B 131     -35.909 -34.304 -11.925  1.00 73.39           C  
ATOM   1072  CB  PRO B 131     -36.009 -34.509  -9.417  1.00 73.39           C  
ATOM   1073  O   PRO B 131     -36.795 -33.601 -12.418  1.00 73.39           O  
ATOM   1074  CG  PRO B 131     -34.755 -35.101  -8.861  1.00 73.39           C  
ATOM   1075  CD  PRO B 131     -34.464 -36.379  -9.596  1.00 73.39           C  
ATOM   1076  N   PHE B 132     -34.683 -34.370 -12.334  1.00 80.26           N  
ATOM   1077  CA  PHE B 132     -34.286 -33.468 -13.410  1.00 80.26           C  
ATOM   1078  C   PHE B 132     -34.298 -34.189 -14.752  1.00 80.26           C  
ATOM   1079  CB  PHE B 132     -32.896 -32.885 -13.139  1.00 80.26           C  
ATOM   1080  O   PHE B 132     -33.936 -35.365 -14.835  1.00 80.26           O  
ATOM   1081  CG  PHE B 132     -32.796 -32.132 -11.839  1.00 80.26           C  
ATOM   1082  CD1 PHE B 132     -33.279 -30.833 -11.734  1.00 80.26           C  
ATOM   1083  CD2 PHE B 132     -32.220 -32.724 -10.723  1.00 80.26           C  
ATOM   1084  CE1 PHE B 132     -33.188 -30.134 -10.532  1.00 80.26           C  
ATOM   1085  CE2 PHE B 132     -32.125 -32.032  -9.519  1.00 80.26           C  
ATOM   1086  CZ  PHE B 132     -32.609 -30.737  -9.426  1.00 80.26           C  
ATOM   1087  N   ARG B 133     -34.659 -33.473 -15.686  1.00 85.41           N  
ATOM   1088  CA  ARG B 133     -34.872 -34.070 -17.001  1.00 85.41           C  
ATOM   1089  C   ARG B 133     -33.545 -34.453 -17.649  1.00 85.41           C  
ATOM   1090  CB  ARG B 133     -35.641 -33.110 -17.910  1.00 85.41           C  
ATOM   1091  O   ARG B 133     -33.420 -35.533 -18.229  1.00 85.41           O  
ATOM   1092  CG  ARG B 133     -36.234 -33.771 -19.144  1.00 85.41           C  
ATOM   1093  CD  ARG B 133     -37.118 -32.812 -19.928  1.00 85.41           C  
ATOM   1094  NE  ARG B 133     -37.588 -33.409 -21.175  1.00 85.41           N  
ATOM   1095  NH1 ARG B 133     -38.750 -31.539 -21.874  1.00 85.41           N  
ATOM   1096  NH2 ARG B 133     -38.724 -33.429 -23.171  1.00 85.41           N  
ATOM   1097  CZ  ARG B 133     -38.353 -32.791 -22.071  1.00 85.41           C  
ATOM   1098  N   TYR B 134     -32.500 -33.617 -17.419  1.00 87.35           N  
ATOM   1099  CA  TYR B 134     -31.271 -33.830 -18.175  1.00 87.35           C  
ATOM   1100  C   TYR B 134     -30.060 -33.859 -17.251  1.00 87.35           C  
ATOM   1101  CB  TYR B 134     -31.094 -32.738 -19.234  1.00 87.35           C  
ATOM   1102  O   TYR B 134     -28.917 -33.800 -17.712  1.00 87.35           O  
ATOM   1103  CG  TYR B 134     -32.236 -32.655 -20.218  1.00 87.35           C  
ATOM   1104  CD1 TYR B 134     -32.473 -33.684 -21.127  1.00 87.35           C  
ATOM   1105  CD2 TYR B 134     -33.079 -31.549 -20.241  1.00 87.35           C  
ATOM   1106  CE1 TYR B 134     -33.523 -33.611 -22.037  1.00 87.35           C  
ATOM   1107  CE2 TYR B 134     -34.131 -31.466 -21.146  1.00 87.35           C  
ATOM   1108  OH  TYR B 134     -35.386 -32.424 -22.937  1.00 87.35           O  
ATOM   1109  CZ  TYR B 134     -34.345 -32.501 -22.039  1.00 87.35           C  
ATOM   1110  N   ARG B 135     -30.312 -33.860 -15.960  1.00 85.90           N  
ATOM   1111  CA  ARG B 135     -29.204 -33.761 -15.016  1.00 85.90           C  
ATOM   1112  C   ARG B 135     -29.310 -34.829 -13.934  1.00 85.90           C  
ATOM   1113  CB  ARG B 135     -29.163 -32.370 -14.378  1.00 85.90           C  
ATOM   1114  O   ARG B 135     -30.407 -35.141 -13.467  1.00 85.90           O  
ATOM   1115  CG  ARG B 135     -28.037 -32.187 -13.373  1.00 85.90           C  
ATOM   1116  CD  ARG B 135     -28.033 -30.784 -12.782  1.00 85.90           C  
ATOM   1117  NE  ARG B 135     -26.779 -30.495 -12.090  1.00 85.90           N  
ATOM   1118  NH1 ARG B 135     -26.793 -28.236 -12.575  1.00 85.90           N  
ATOM   1119  NH2 ARG B 135     -25.077 -29.140 -11.354  1.00 85.90           N  
ATOM   1120  CZ  ARG B 135     -26.219 -29.291 -12.008  1.00 85.90           C  
ATOM   1121  N   MET B 136     -28.162 -35.331 -13.630  1.00 83.83           N  
ATOM   1122  CA  MET B 136     -28.095 -36.320 -12.558  1.00 83.83           C  
ATOM   1123  C   MET B 136     -26.907 -36.050 -11.641  1.00 83.83           C  
ATOM   1124  CB  MET B 136     -27.999 -37.733 -13.136  1.00 83.83           C  
ATOM   1125  O   MET B 136     -25.802 -35.775 -12.114  1.00 83.83           O  
ATOM   1126  CG  MET B 136     -28.066 -38.830 -12.086  1.00 83.83           C  
ATOM   1127  SD  MET B 136     -28.302 -40.495 -12.821  1.00 83.83           S  
ATOM   1128  CE  MET B 136     -26.866 -40.561 -13.929  1.00 83.83           C  
ATOM   1129  N   GLU B 137     -27.243 -36.106 -10.354  1.00 83.57           N  
ATOM   1130  CA  GLU B 137     -26.163 -35.978  -9.381  1.00 83.57           C  
ATOM   1131  C   GLU B 137     -25.678 -37.346  -8.911  1.00 83.57           C  
ATOM   1132  CB  GLU B 137     -26.615 -35.139  -8.183  1.00 83.57           C  
ATOM   1133  O   GLU B 137     -26.403 -38.063  -8.218  1.00 83.57           O  
ATOM   1134  CG  GLU B 137     -26.987 -33.707  -8.539  1.00 83.57           C  
ATOM   1135  CD  GLU B 137     -25.791 -32.858  -8.939  1.00 83.57           C  
ATOM   1136  OE1 GLU B 137     -25.983 -31.811  -9.598  1.00 83.57           O  
ATOM   1137  OE2 GLU B 137     -24.653 -33.243  -8.590  1.00 83.57           O  
ATOM   1138  N   CYS B 138     -24.507 -37.719  -9.373  1.00 84.87           N  
ATOM   1139  CA  CYS B 138     -23.975 -39.006  -8.940  1.00 84.87           C  
ATOM   1140  C   CYS B 138     -22.455 -38.961  -8.835  1.00 84.87           C  
ATOM   1141  CB  CYS B 138     -24.396 -40.113  -9.905  1.00 84.87           C  
ATOM   1142  O   CYS B 138     -21.808 -38.141  -9.488  1.00 84.87           O  
ATOM   1143  SG  CYS B 138     -23.670 -39.958 -11.552  1.00 84.87           S  
ATOM   1144  N   PRO B 139     -21.951 -39.842  -8.017  1.00 87.87           N  
ATOM   1145  CA  PRO B 139     -20.512 -39.862  -7.746  1.00 87.87           C  
ATOM   1146  C   PRO B 139     -19.679 -40.121  -8.999  1.00 87.87           C  
ATOM   1147  CB  PRO B 139     -20.358 -41.007  -6.742  1.00 87.87           C  
ATOM   1148  O   PRO B 139     -18.588 -39.563  -9.146  1.00 87.87           O  
ATOM   1149  CG  PRO B 139     -21.693 -41.114  -6.078  1.00 87.87           C  
ATOM   1150  CD  PRO B 139     -22.750 -40.710  -7.064  1.00 87.87           C  
ATOM   1151  N   GLU B 140     -20.184 -40.822  -9.958  1.00 88.21           N  
ATOM   1152  CA  GLU B 140     -19.450 -41.151 -11.176  1.00 88.21           C  
ATOM   1153  C   GLU B 140     -19.207 -39.907 -12.027  1.00 88.21           C  
ATOM   1154  CB  GLU B 140     -20.203 -42.206 -11.990  1.00 88.21           C  
ATOM   1155  O   GLU B 140     -18.112 -39.718 -12.560  1.00 88.21           O  
ATOM   1156  CG  GLU B 140     -20.268 -43.570 -11.318  1.00 88.21           C  
ATOM   1157  CD  GLU B 140     -21.410 -43.696 -10.323  1.00 88.21           C  
ATOM   1158  OE1 GLU B 140     -21.560 -44.774  -9.704  1.00 88.21           O  
ATOM   1159  OE2 GLU B 140     -22.161 -42.708 -10.160  1.00 88.21           O  
ATOM   1160  N   ILE B 141     -20.230 -39.064 -12.115  1.00 92.16           N  
ATOM   1161  CA  ILE B 141     -20.105 -37.841 -12.901  1.00 92.16           C  
ATOM   1162  C   ILE B 141     -19.181 -36.859 -12.185  1.00 92.16           C  
ATOM   1163  CB  ILE B 141     -21.484 -37.191 -13.157  1.00 92.16           C  
ATOM   1164  O   ILE B 141     -18.363 -36.190 -12.822  1.00 92.16           O  
ATOM   1165  CG1 ILE B 141     -22.351 -38.104 -14.032  1.00 92.16           C  
ATOM   1166  CG2 ILE B 141     -21.319 -35.811 -13.800  1.00 92.16           C  
ATOM   1167  CD1 ILE B 141     -23.727 -37.534 -14.346  1.00 92.16           C  
ATOM   1168  N   ASP B 142     -19.309 -36.832 -10.849  1.00 93.33           N  
ATOM   1169  CA  ASP B 142     -18.419 -35.978 -10.068  1.00 93.33           C  
ATOM   1170  C   ASP B 142     -16.960 -36.383 -10.262  1.00 93.33           C  
ATOM   1171  CB  ASP B 142     -18.787 -36.035  -8.584  1.00 93.33           C  
ATOM   1172  O   ASP B 142     -16.083 -35.524 -10.378  1.00 93.33           O  
ATOM   1173  CG  ASP B 142     -20.136 -35.405  -8.283  1.00 93.33           C  
ATOM   1174  OD1 ASP B 142     -20.488 -34.385  -8.914  1.00 93.33           O  
ATOM   1175  OD2 ASP B 142     -20.853 -35.933  -7.405  1.00 93.33           O  
ATOM   1176  N   CYS B 143     -16.750 -37.639 -10.279  1.00 92.99           N  
ATOM   1177  CA  CYS B 143     -15.403 -38.164 -10.472  1.00 92.99           C  
ATOM   1178  C   CYS B 143     -14.861 -37.785 -11.845  1.00 92.99           C  
ATOM   1179  CB  CYS B 143     -15.391 -39.684 -10.311  1.00 92.99           C  
ATOM   1180  O   CYS B 143     -13.726 -37.319 -11.962  1.00 92.99           O  
ATOM   1181  SG  CYS B 143     -13.733 -40.397 -10.257  1.00 92.99           S  
ATOM   1182  N   GLU B 144     -15.666 -37.911 -12.873  1.00 92.98           N  
ATOM   1183  CA  GLU B 144     -15.253 -37.546 -14.224  1.00 92.98           C  
ATOM   1184  C   GLU B 144     -14.934 -36.056 -14.321  1.00 92.98           C  
ATOM   1185  CB  GLU B 144     -16.337 -37.918 -15.238  1.00 92.98           C  
ATOM   1186  O   GLU B 144     -13.938 -35.667 -14.934  1.00 92.98           O  
ATOM   1187  CG  GLU B 144     -16.289 -39.373 -15.684  1.00 92.98           C  
ATOM   1188  CD  GLU B 144     -17.081 -39.637 -16.955  1.00 92.98           C  
ATOM   1189  OE1 GLU B 144     -17.321 -40.821 -17.284  1.00 92.98           O  
ATOM   1190  OE2 GLU B 144     -17.462 -38.653 -17.627  1.00 92.98           O  
ATOM   1191  N   GLU B 145     -15.814 -35.295 -13.683  1.00 95.19           N  
ATOM   1192  CA  GLU B 145     -15.554 -33.859 -13.655  1.00 95.19           C  
ATOM   1193  C   GLU B 145     -14.222 -33.552 -12.977  1.00 95.19           C  
ATOM   1194  CB  GLU B 145     -16.690 -33.121 -12.942  1.00 95.19           C  
ATOM   1195  O   GLU B 145     -13.436 -32.744 -13.477  1.00 95.19           O  
ATOM   1196  CG  GLU B 145     -16.525 -31.608 -12.925  1.00 95.19           C  
ATOM   1197  CD  GLU B 145     -17.694 -30.884 -12.276  1.00 95.19           C  
ATOM   1198  OE1 GLU B 145     -17.705 -29.632 -12.271  1.00 95.19           O  
ATOM   1199  OE2 GLU B 145     -18.605 -31.574 -11.768  1.00 95.19           O  
ATOM   1200  N   GLY B 146     -13.989 -34.177 -11.886  1.00 96.30           N  
ATOM   1201  CA  GLY B 146     -12.736 -33.993 -11.171  1.00 96.30           C  
ATOM   1202  C   GLY B 146     -11.515 -34.282 -12.024  1.00 96.30           C  
ATOM   1203  O   GLY B 146     -10.575 -33.485 -12.061  1.00 96.30           O  
ATOM   1204  N   TRP B 147     -11.540 -35.387 -12.761  1.00 94.95           N  
ATOM   1205  CA  TRP B 147     -10.413 -35.765 -13.607  1.00 94.95           C  
ATOM   1206  C   TRP B 147     -10.220 -34.760 -14.737  1.00 94.95           C  
ATOM   1207  CB  TRP B 147     -10.621 -37.168 -14.185  1.00 94.95           C  
ATOM   1208  O   TRP B 147      -9.088 -34.403 -15.072  1.00 94.95           O  
ATOM   1209  CG  TRP B 147     -10.328 -38.275 -13.217  1.00 94.95           C  
ATOM   1210  CD1 TRP B 147     -11.219 -39.170 -12.695  1.00 94.95           C  
ATOM   1211  CD2 TRP B 147      -9.054 -38.600 -12.652  1.00 94.95           C  
ATOM   1212  CE2 TRP B 147      -9.248 -39.706 -11.795  1.00 94.95           C  
ATOM   1213  CE3 TRP B 147      -7.767 -38.064 -12.788  1.00 94.95           C  
ATOM   1214  NE1 TRP B 147     -10.576 -40.034 -11.839  1.00 94.95           N  
ATOM   1215  CH2 TRP B 147      -6.950 -39.742 -11.228  1.00 94.95           C  
ATOM   1216  CZ2 TRP B 147      -8.199 -40.286 -11.076  1.00 94.95           C  
ATOM   1217  CZ3 TRP B 147      -6.725 -38.642 -12.072  1.00 94.95           C  
ATOM   1218  N   ALA B 148     -11.319 -34.313 -15.307  1.00 95.84           N  
ATOM   1219  CA  ALA B 148     -11.222 -33.315 -16.370  1.00 95.84           C  
ATOM   1220  C   ALA B 148     -10.576 -32.030 -15.858  1.00 95.84           C  
ATOM   1221  CB  ALA B 148     -12.602 -33.019 -16.950  1.00 95.84           C  
ATOM   1222  O   ALA B 148      -9.649 -31.505 -16.478  1.00 95.84           O  
ATOM   1223  N   LEU B 149     -11.048 -31.589 -14.697  1.00 95.65           N  
ATOM   1224  CA  LEU B 149     -10.506 -30.378 -14.089  1.00 95.65           C  
ATOM   1225  C   LEU B 149      -9.020 -30.539 -13.787  1.00 95.65           C  
ATOM   1226  CB  LEU B 149     -11.266 -30.038 -12.804  1.00 95.65           C  
ATOM   1227  O   LEU B 149      -8.219 -29.656 -14.103  1.00 95.65           O  
ATOM   1228  CG  LEU B 149     -12.661 -29.437 -12.980  1.00 95.65           C  
ATOM   1229  CD1 LEU B 149     -13.464 -29.574 -11.690  1.00 95.65           C  
ATOM   1230  CD2 LEU B 149     -12.565 -27.975 -13.403  1.00 95.65           C  
ATOM   1231  N   LEU B 150      -8.668 -31.630 -13.264  1.00 94.18           N  
ATOM   1232  CA  LEU B 150      -7.287 -31.904 -12.880  1.00 94.18           C  
ATOM   1233  C   LEU B 150      -6.364 -31.848 -14.093  1.00 94.18           C  
ATOM   1234  CB  LEU B 150      -7.181 -33.275 -12.206  1.00 94.18           C  
ATOM   1235  O   LEU B 150      -5.286 -31.253 -14.030  1.00 94.18           O  
ATOM   1236  CG  LEU B 150      -5.804 -33.656 -11.659  1.00 94.18           C  
ATOM   1237  CD1 LEU B 150      -5.367 -32.665 -10.586  1.00 94.18           C  
ATOM   1238  CD2 LEU B 150      -5.822 -35.077 -11.107  1.00 94.18           C  
ATOM   1239  N   LYS B 151      -6.819 -32.385 -15.227  1.00 93.71           N  
ATOM   1240  CA  LYS B 151      -6.012 -32.444 -16.442  1.00 93.71           C  
ATOM   1241  C   LYS B 151      -5.864 -31.062 -17.072  1.00 93.71           C  
ATOM   1242  CB  LYS B 151      -6.629 -33.415 -17.450  1.00 93.71           C  
ATOM   1243  O   LYS B 151      -4.892 -30.799 -17.783  1.00 93.71           O  
ATOM   1244  CG  LYS B 151      -5.652 -33.918 -18.503  1.00 93.71           C  
ATOM   1245  CD  LYS B 151      -4.543 -34.757 -17.880  1.00 93.71           C  
ATOM   1246  CE  LYS B 151      -3.680 -35.423 -18.944  1.00 93.71           C  
ATOM   1247  NZ  LYS B 151      -2.647 -36.316 -18.340  1.00 93.71           N  
ATOM   1248  N   CYS B 152      -6.782 -30.109 -16.727  1.00 92.75           N  
ATOM   1249  CA  CYS B 152      -6.842 -28.820 -17.407  1.00 92.75           C  
ATOM   1250  C   CYS B 152      -5.968 -27.790 -16.703  1.00 92.75           C  
ATOM   1251  CB  CYS B 152      -8.284 -28.317 -17.476  1.00 92.75           C  
ATOM   1252  O   CYS B 152      -5.918 -26.628 -17.112  1.00 92.75           O  
ATOM   1253  SG  CYS B 152      -9.325 -29.246 -18.624  1.00 92.75           S  
ATOM   1254  N   GLY B 153      -5.267 -28.118 -15.574  1.00 85.71           N  
ATOM   1255  CA  GLY B 153      -4.208 -27.243 -15.098  1.00 85.71           C  
ATOM   1256  C   GLY B 153      -4.446 -26.729 -13.691  1.00 85.71           C  
ATOM   1257  O   GLY B 153      -5.498 -26.982 -13.101  1.00 85.71           O  
ATOM   1258  N   GLY B 154      -3.477 -25.984 -13.294  1.00 85.20           N  
ATOM   1259  CA  GLY B 154      -3.346 -25.565 -11.908  1.00 85.20           C  
ATOM   1260  C   GLY B 154      -4.504 -24.710 -11.431  1.00 85.20           C  
ATOM   1261  O   GLY B 154      -4.937 -24.827 -10.283  1.00 85.20           O  
ATOM   1262  N   LYS B 155      -5.148 -23.885 -12.248  1.00 85.31           N  
ATOM   1263  CA  LYS B 155      -6.256 -23.021 -11.849  1.00 85.31           C  
ATOM   1264  C   LYS B 155      -7.471 -23.844 -11.429  1.00 85.31           C  
ATOM   1265  CB  LYS B 155      -6.634 -22.072 -12.986  1.00 85.31           C  
ATOM   1266  O   LYS B 155      -8.352 -23.345 -10.727  1.00 85.31           O  
ATOM   1267  CG  LYS B 155      -5.572 -21.029 -13.301  1.00 85.31           C  
ATOM   1268  CD  LYS B 155      -6.017 -20.098 -14.422  1.00 85.31           C  
ATOM   1269  CE  LYS B 155      -4.934 -19.087 -14.773  1.00 85.31           C  
ATOM   1270  NZ  LYS B 155      -5.360 -18.182 -15.883  1.00 85.31           N  
ATOM   1271  N   ASN B 156      -7.399 -25.125 -11.770  1.00 91.37           N  
ATOM   1272  CA  ASN B 156      -8.578 -25.957 -11.553  1.00 91.37           C  
ATOM   1273  C   ASN B 156      -8.357 -26.959 -10.423  1.00 91.37           C  
ATOM   1274  CB  ASN B 156      -8.964 -26.687 -12.841  1.00 91.37           C  
ATOM   1275  O   ASN B 156      -9.275 -27.688 -10.046  1.00 91.37           O  
ATOM   1276  CG  ASN B 156      -9.384 -25.738 -13.946  1.00 91.37           C  
ATOM   1277  ND2 ASN B 156      -8.586 -25.670 -15.005  1.00 91.37           N  
ATOM   1278  OD1 ASN B 156     -10.417 -25.070 -13.849  1.00 91.37           O  
ATOM   1279  N   TYR B 157      -7.220 -27.014  -9.872  1.00 87.55           N  
ATOM   1280  CA  TYR B 157      -6.863 -28.068  -8.930  1.00 87.55           C  
ATOM   1281  C   TYR B 157      -7.775 -28.041  -7.709  1.00 87.55           C  
ATOM   1282  CB  TYR B 157      -5.402 -27.926  -8.493  1.00 87.55           C  
ATOM   1283  O   TYR B 157      -8.205 -29.090  -7.225  1.00 87.55           O  
ATOM   1284  CG  TYR B 157      -4.408 -28.281  -9.573  1.00 87.55           C  
ATOM   1285  CD1 TYR B 157      -4.808 -28.969 -10.716  1.00 87.55           C  
ATOM   1286  CD2 TYR B 157      -3.068 -27.929  -9.452  1.00 87.55           C  
ATOM   1287  CE1 TYR B 157      -3.896 -29.299 -11.713  1.00 87.55           C  
ATOM   1288  CE2 TYR B 157      -2.147 -28.255 -10.442  1.00 87.55           C  
ATOM   1289  OH  TYR B 157      -1.663 -29.263 -12.551  1.00 87.55           O  
ATOM   1290  CZ  TYR B 157      -2.570 -28.938 -11.567  1.00 87.55           C  
ATOM   1291  N   GLU B 158      -8.116 -26.848  -7.173  1.00 90.09           N  
ATOM   1292  CA  GLU B 158      -8.981 -26.759  -6.000  1.00 90.09           C  
ATOM   1293  C   GLU B 158     -10.369 -27.321  -6.294  1.00 90.09           C  
ATOM   1294  CB  GLU B 158      -9.091 -25.309  -5.522  1.00 90.09           C  
ATOM   1295  O   GLU B 158     -10.926 -28.067  -5.487  1.00 90.09           O  
ATOM   1296  CG  GLU B 158      -7.980 -24.889  -4.570  1.00 90.09           C  
ATOM   1297  CD  GLU B 158      -8.038 -25.604  -3.230  1.00 90.09           C  
ATOM   1298  OE1 GLU B 158      -7.206 -25.301  -2.344  1.00 90.09           O  
ATOM   1299  OE2 GLU B 158      -8.920 -26.475  -3.064  1.00 90.09           O  
ATOM   1300  N   ARG B 159     -10.861 -27.020  -7.472  1.00 93.20           N  
ATOM   1301  CA  ARG B 159     -12.173 -27.522  -7.868  1.00 93.20           C  
ATOM   1302  C   ARG B 159     -12.132 -29.027  -8.115  1.00 93.20           C  
ATOM   1303  CB  ARG B 159     -12.670 -26.799  -9.122  1.00 93.20           C  
ATOM   1304  O   ARG B 159     -13.090 -29.738  -7.805  1.00 93.20           O  
ATOM   1305  CG  ARG B 159     -13.097 -25.361  -8.876  1.00 93.20           C  
ATOM   1306  CD  ARG B 159     -13.482 -24.657 -10.169  1.00 93.20           C  
ATOM   1307  NE  ARG B 159     -14.682 -25.239 -10.763  1.00 93.20           N  
ATOM   1308  NH1 ARG B 159     -14.326 -24.345 -12.864  1.00 93.20           N  
ATOM   1309  NH2 ARG B 159     -16.167 -25.652 -12.466  1.00 93.20           N  
ATOM   1310  CZ  ARG B 159     -15.055 -25.077 -12.030  1.00 93.20           C  
ATOM   1311  N   ALA B 160     -11.054 -29.459  -8.675  1.00 93.10           N  
ATOM   1312  CA  ALA B 160     -10.891 -30.898  -8.863  1.00 93.10           C  
ATOM   1313  C   ALA B 160     -10.912 -31.632  -7.525  1.00 93.10           C  
ATOM   1314  CB  ALA B 160      -9.592 -31.194  -9.608  1.00 93.10           C  
ATOM   1315  O   ALA B 160     -11.627 -32.624  -7.365  1.00 93.10           O  
ATOM   1316  N   LYS B 161     -10.144 -31.094  -6.611  1.00 92.82           N  
ATOM   1317  CA  LYS B 161     -10.098 -31.690  -5.279  1.00 92.82           C  
ATOM   1318  C   LYS B 161     -11.491 -31.764  -4.661  1.00 92.82           C  
ATOM   1319  CB  LYS B 161      -9.162 -30.896  -4.367  1.00 92.82           C  
ATOM   1320  O   LYS B 161     -11.877 -32.796  -4.108  1.00 92.82           O  
ATOM   1321  CG  LYS B 161      -8.953 -31.524  -2.997  1.00 92.82           C  
ATOM   1322  CD  LYS B 161      -8.036 -30.674  -2.127  1.00 92.82           C  
ATOM   1323  CE  LYS B 161      -8.121 -31.079  -0.661  1.00 92.82           C  
ATOM   1324  NZ  LYS B 161      -7.491 -30.061   0.232  1.00 92.82           N  
ATOM   1325  N   ALA B 162     -12.295 -30.746  -4.807  1.00 93.87           N  
ATOM   1326  CA  ALA B 162     -13.647 -30.681  -4.256  1.00 93.87           C  
ATOM   1327  C   ALA B 162     -14.547 -31.740  -4.886  1.00 93.87           C  
ATOM   1328  CB  ALA B 162     -14.240 -29.290  -4.465  1.00 93.87           C  
ATOM   1329  O   ALA B 162     -15.370 -32.351  -4.200  1.00 93.87           O  
ATOM   1330  N   CYS B 163     -14.350 -31.981  -6.150  1.00 94.65           N  
ATOM   1331  CA  CYS B 163     -15.138 -32.999  -6.836  1.00 94.65           C  
ATOM   1332  C   CYS B 163     -14.871 -34.381  -6.252  1.00 94.65           C  
ATOM   1333  CB  CYS B 163     -14.829 -32.999  -8.333  1.00 94.65           C  
ATOM   1334  O   CYS B 163     -15.807 -35.126  -5.955  1.00 94.65           O  
ATOM   1335  SG  CYS B 163     -15.514 -31.581  -9.218  1.00 94.65           S  
ATOM   1336  N   PHE B 164     -13.643 -34.686  -6.037  1.00 94.73           N  
ATOM   1337  CA  PHE B 164     -13.274 -35.995  -5.510  1.00 94.73           C  
ATOM   1338  C   PHE B 164     -13.714 -36.138  -4.058  1.00 94.73           C  
ATOM   1339  CB  PHE B 164     -11.762 -36.214  -5.624  1.00 94.73           C  
ATOM   1340  O   PHE B 164     -14.138 -37.215  -3.635  1.00 94.73           O  
ATOM   1341  CG  PHE B 164     -11.258 -36.244  -7.042  1.00 94.73           C  
ATOM   1342  CD1 PHE B 164     -11.767 -37.158  -7.956  1.00 94.73           C  
ATOM   1343  CD2 PHE B 164     -10.276 -35.357  -7.461  1.00 94.73           C  
ATOM   1344  CE1 PHE B 164     -11.303 -37.188  -9.269  1.00 94.73           C  
ATOM   1345  CE2 PHE B 164      -9.807 -35.380  -8.771  1.00 94.73           C  
ATOM   1346  CZ  PHE B 164     -10.321 -36.297  -9.673  1.00 94.73           C  
ATOM   1347  N   GLU B 165     -13.646 -35.022  -3.327  1.00 91.51           N  
ATOM   1348  CA  GLU B 165     -14.102 -35.030  -1.940  1.00 91.51           C  
ATOM   1349  C   GLU B 165     -15.583 -35.385  -1.848  1.00 91.51           C  
ATOM   1350  CB  GLU B 165     -13.844 -33.672  -1.281  1.00 91.51           C  
ATOM   1351  O   GLU B 165     -15.990 -36.151  -0.972  1.00 91.51           O  
ATOM   1352  CG  GLU B 165     -12.526 -33.596  -0.525  1.00 91.51           C  
ATOM   1353  CD  GLU B 165     -12.236 -32.214   0.038  1.00 91.51           C  
ATOM   1354  OE1 GLU B 165     -11.216 -32.047   0.744  1.00 91.51           O  
ATOM   1355  OE2 GLU B 165     -13.037 -31.290  -0.227  1.00 91.51           O  
ATOM   1356  N   LYS B 166     -16.292 -34.827  -2.748  1.00 91.62           N  
ATOM   1357  CA  LYS B 166     -17.725 -35.108  -2.776  1.00 91.62           C  
ATOM   1358  C   LYS B 166     -17.989 -36.599  -2.961  1.00 91.62           C  
ATOM   1359  CB  LYS B 166     -18.406 -34.313  -3.890  1.00 91.62           C  
ATOM   1360  O   LYS B 166     -18.850 -37.171  -2.289  1.00 91.62           O  
ATOM   1361  CG  LYS B 166     -19.915 -34.190  -3.729  1.00 91.62           C  
ATOM   1362  CD  LYS B 166     -20.524 -33.316  -4.818  1.00 91.62           C  
ATOM   1363  CE  LYS B 166     -22.044 -33.294  -4.734  1.00 91.62           C  
ATOM   1364  NZ  LYS B 166     -22.645 -32.432  -5.794  1.00 91.62           N  
ATOM   1365  N   VAL B 167     -17.250 -37.292  -3.747  1.00 91.41           N  
ATOM   1366  CA  VAL B 167     -17.396 -38.721  -4.007  1.00 91.41           C  
ATOM   1367  C   VAL B 167     -16.972 -39.517  -2.774  1.00 91.41           C  
ATOM   1368  CB  VAL B 167     -16.570 -39.162  -5.236  1.00 91.41           C  
ATOM   1369  O   VAL B 167     -17.650 -40.467  -2.378  1.00 91.41           O  
ATOM   1370  CG1 VAL B 167     -16.730 -40.660  -5.485  1.00 91.41           C  
ATOM   1371  CG2 VAL B 167     -16.985 -38.364  -6.471  1.00 91.41           C  
ATOM   1372  N   LEU B 168     -15.939 -39.027  -2.156  1.00 89.92           N  
ATOM   1373  CA  LEU B 168     -15.365 -39.757  -1.031  1.00 89.92           C  
ATOM   1374  C   LEU B 168     -16.236 -39.611   0.212  1.00 89.92           C  
ATOM   1375  CB  LEU B 168     -13.947 -39.262  -0.737  1.00 89.92           C  
ATOM   1376  O   LEU B 168     -16.157 -40.431   1.130  1.00 89.92           O  
ATOM   1377  CG  LEU B 168     -12.878 -39.612  -1.772  1.00 89.92           C  
ATOM   1378  CD1 LEU B 168     -11.561 -38.923  -1.429  1.00 89.92           C  
ATOM   1379  CD2 LEU B 168     -12.690 -41.123  -1.858  1.00 89.92           C  
ATOM   1380  N   GLU B 169     -17.078 -38.593   0.231  1.00 88.32           N  
ATOM   1381  CA  GLU B 169     -18.032 -38.445   1.326  1.00 88.32           C  
ATOM   1382  C   GLU B 169     -19.093 -39.541   1.285  1.00 88.32           C  
ATOM   1383  CB  GLU B 169     -18.697 -37.067   1.279  1.00 88.32           C  
ATOM   1384  O   GLU B 169     -19.533 -40.026   2.329  1.00 88.32           O  
ATOM   1385  CG  GLU B 169     -17.844 -35.952   1.866  1.00 88.32           C  
ATOM   1386  CD  GLU B 169     -18.480 -34.577   1.733  1.00 88.32           C  
ATOM   1387  OE1 GLU B 169     -17.857 -33.577   2.157  1.00 88.32           O  
ATOM   1388  OE2 GLU B 169     -19.610 -34.500   1.202  1.00 88.32           O  
ATOM   1389  N   VAL B 170     -19.377 -39.960   0.098  1.00 87.35           N  
ATOM   1390  CA  VAL B 170     -20.391 -40.993  -0.089  1.00 87.35           C  
ATOM   1391  C   VAL B 170     -19.740 -42.373  -0.026  1.00 87.35           C  
ATOM   1392  CB  VAL B 170     -21.139 -40.818  -1.429  1.00 87.35           C  
ATOM   1393  O   VAL B 170     -20.275 -43.291   0.601  1.00 87.35           O  
ATOM   1394  CG1 VAL B 170     -22.193 -41.909  -1.606  1.00 87.35           C  
ATOM   1395  CG2 VAL B 170     -21.781 -39.433  -1.504  1.00 87.35           C  
ATOM   1396  N   ASP B 171     -18.567 -42.518  -0.639  1.00 91.51           N  
ATOM   1397  CA  ASP B 171     -17.811 -43.767  -0.663  1.00 91.51           C  
ATOM   1398  C   ASP B 171     -16.334 -43.520  -0.366  1.00 91.51           C  
ATOM   1399  CB  ASP B 171     -17.967 -44.463  -2.016  1.00 91.51           C  
ATOM   1400  O   ASP B 171     -15.526 -43.377  -1.286  1.00 91.51           O  
ATOM   1401  CG  ASP B 171     -17.269 -45.811  -2.073  1.00 91.51           C  
ATOM   1402  OD1 ASP B 171     -16.834 -46.317  -1.017  1.00 91.51           O  
ATOM   1403  OD2 ASP B 171     -17.152 -46.369  -3.185  1.00 91.51           O  
ATOM   1404  N   PRO B 172     -16.058 -43.625   0.926  1.00 87.29           N  
ATOM   1405  CA  PRO B 172     -14.701 -43.287   1.363  1.00 87.29           C  
ATOM   1406  C   PRO B 172     -13.647 -44.239   0.803  1.00 87.29           C  
ATOM   1407  CB  PRO B 172     -14.784 -43.400   2.888  1.00 87.29           C  
ATOM   1408  O   PRO B 172     -12.457 -43.913   0.796  1.00 87.29           O  
ATOM   1409  CG  PRO B 172     -16.243 -43.314   3.199  1.00 87.29           C  
ATOM   1410  CD  PRO B 172     -17.015 -43.769   1.993  1.00 87.29           C  
ATOM   1411  N   GLU B 173     -14.044 -45.324   0.364  1.00 90.14           N  
ATOM   1412  CA  GLU B 173     -13.086 -46.316  -0.116  1.00 90.14           C  
ATOM   1413  C   GLU B 173     -13.134 -46.439  -1.636  1.00 90.14           C  
ATOM   1414  CB  GLU B 173     -13.352 -47.677   0.532  1.00 90.14           C  
ATOM   1415  O   GLU B 173     -12.770 -47.478  -2.191  1.00 90.14           O  
ATOM   1416  CG  GLU B 173     -13.050 -47.719   2.023  1.00 90.14           C  
ATOM   1417  CD  GLU B 173     -11.973 -48.728   2.388  1.00 90.14           C  
ATOM   1418  OE1 GLU B 173     -11.128 -48.424   3.261  1.00 90.14           O  
ATOM   1419  OE2 GLU B 173     -11.974 -49.830   1.797  1.00 90.14           O  
ATOM   1420  N   ASN B 174     -13.588 -45.399  -2.305  1.00 90.46           N  
ATOM   1421  CA  ASN B 174     -13.563 -45.399  -3.764  1.00 90.46           C  
ATOM   1422  C   ASN B 174     -12.147 -45.205  -4.300  1.00 90.46           C  
ATOM   1423  CB  ASN B 174     -14.493 -44.317  -4.317  1.00 90.46           C  
ATOM   1424  O   ASN B 174     -11.560 -44.133  -4.140  1.00 90.46           O  
ATOM   1425  CG  ASN B 174     -14.580 -44.340  -5.830  1.00 90.46           C  
ATOM   1426  ND2 ASN B 174     -15.762 -44.647  -6.352  1.00 90.46           N  
ATOM   1427  OD1 ASN B 174     -13.593 -44.084  -6.525  1.00 90.46           O  
ATOM   1428  N   PRO B 175     -11.593 -46.215  -4.982  1.00 90.92           N  
ATOM   1429  CA  PRO B 175     -10.184 -46.174  -5.380  1.00 90.92           C  
ATOM   1430  C   PRO B 175      -9.891 -45.078  -6.402  1.00 90.92           C  
ATOM   1431  CB  PRO B 175      -9.948 -47.561  -5.985  1.00 90.92           C  
ATOM   1432  O   PRO B 175      -8.864 -44.400  -6.309  1.00 90.92           O  
ATOM   1433  CG  PRO B 175     -11.309 -48.171  -6.083  1.00 90.92           C  
ATOM   1434  CD  PRO B 175     -12.249 -47.382  -5.218  1.00 90.92           C  
ATOM   1435  N   GLU B 176     -10.710 -44.890  -7.339  1.00 90.49           N  
ATOM   1436  CA  GLU B 176     -10.497 -43.908  -8.398  1.00 90.49           C  
ATOM   1437  C   GLU B 176     -10.512 -42.486  -7.844  1.00 90.49           C  
ATOM   1438  CB  GLU B 176     -11.558 -44.057  -9.492  1.00 90.49           C  
ATOM   1439  O   GLU B 176      -9.607 -41.697  -8.122  1.00 90.49           O  
ATOM   1440  CG  GLU B 176     -11.257 -43.262 -10.753  1.00 90.49           C  
ATOM   1441  CD  GLU B 176     -12.212 -43.566 -11.897  1.00 90.49           C  
ATOM   1442  OE1 GLU B 176     -11.995 -43.058 -13.020  1.00 90.49           O  
ATOM   1443  OE2 GLU B 176     -13.186 -44.318 -11.667  1.00 90.49           O  
ATOM   1444  N   SER B 177     -11.535 -42.257  -7.047  1.00 92.75           N  
ATOM   1445  CA  SER B 177     -11.659 -40.922  -6.473  1.00 92.75           C  
ATOM   1446  C   SER B 177     -10.560 -40.656  -5.449  1.00 92.75           C  
ATOM   1447  CB  SER B 177     -13.029 -40.744  -5.819  1.00 92.75           C  
ATOM   1448  O   SER B 177     -10.075 -39.529  -5.329  1.00 92.75           O  
ATOM   1449  OG  SER B 177     -14.060 -40.790  -6.791  1.00 92.75           O  
ATOM   1450  N   SER B 178     -10.204 -41.691  -4.753  1.00 93.61           N  
ATOM   1451  CA  SER B 178      -9.103 -41.549  -3.806  1.00 93.61           C  
ATOM   1452  C   SER B 178      -7.806 -41.183  -4.518  1.00 93.61           C  
ATOM   1453  CB  SER B 178      -8.911 -42.841  -3.011  1.00 93.61           C  
ATOM   1454  O   SER B 178      -7.060 -40.317  -4.055  1.00 93.61           O  
ATOM   1455  OG  SER B 178      -7.955 -42.659  -1.980  1.00 93.61           O  
ATOM   1456  N   ALA B 179      -7.568 -41.776  -5.683  1.00 92.82           N  
ATOM   1457  CA  ALA B 179      -6.390 -41.451  -6.483  1.00 92.82           C  
ATOM   1458  C   ALA B 179      -6.447 -40.010  -6.983  1.00 92.82           C  
ATOM   1459  CB  ALA B 179      -6.263 -42.415  -7.661  1.00 92.82           C  
ATOM   1460  O   ALA B 179      -5.477 -39.261  -6.848  1.00 92.82           O  
ATOM   1461  N   GLY B 180      -7.608 -39.638  -7.501  1.00 95.74           N  
ATOM   1462  CA  GLY B 180      -7.778 -38.269  -7.962  1.00 95.74           C  
ATOM   1463  C   GLY B 180      -7.594 -37.242  -6.862  1.00 95.74           C  
ATOM   1464  O   GLY B 180      -6.918 -36.229  -7.057  1.00 95.74           O  
ATOM   1465  N   TYR B 181      -8.165 -37.567  -5.733  1.00 95.36           N  
ATOM   1466  CA  TYR B 181      -8.026 -36.680  -4.584  1.00 95.36           C  
ATOM   1467  C   TYR B 181      -6.565 -36.545  -4.172  1.00 95.36           C  
ATOM   1468  CB  TYR B 181      -8.855 -37.195  -3.404  1.00 95.36           C  
ATOM   1469  O   TYR B 181      -6.074 -35.434  -3.957  1.00 95.36           O  
ATOM   1470  CG  TYR B 181      -8.787 -36.311  -2.182  1.00 95.36           C  
ATOM   1471  CD1 TYR B 181      -7.912 -36.601  -1.137  1.00 95.36           C  
ATOM   1472  CD2 TYR B 181      -9.596 -35.185  -2.070  1.00 95.36           C  
ATOM   1473  CE1 TYR B 181      -7.847 -35.791  -0.008  1.00 95.36           C  
ATOM   1474  CE2 TYR B 181      -9.538 -34.368  -0.946  1.00 95.36           C  
ATOM   1475  OH  TYR B 181      -8.601 -33.872   1.193  1.00 95.36           O  
ATOM   1476  CZ  TYR B 181      -8.662 -34.678   0.078  1.00 95.36           C  
ATOM   1477  N   ALA B 182      -5.876 -37.623  -4.123  1.00 93.58           N  
ATOM   1478  CA  ALA B 182      -4.473 -37.634  -3.717  1.00 93.58           C  
ATOM   1479  C   ALA B 182      -3.615 -36.826  -4.686  1.00 93.58           C  
ATOM   1480  CB  ALA B 182      -3.957 -39.068  -3.624  1.00 93.58           C  
ATOM   1481  O   ALA B 182      -2.780 -36.023  -4.263  1.00 93.58           O  
ATOM   1482  N   ILE B 183      -3.845 -36.969  -5.940  1.00 92.80           N  
ATOM   1483  CA  ILE B 183      -3.071 -36.262  -6.956  1.00 92.80           C  
ATOM   1484  C   ILE B 183      -3.346 -34.763  -6.863  1.00 92.80           C  
ATOM   1485  CB  ILE B 183      -3.396 -36.780  -8.375  1.00 92.80           C  
ATOM   1486  O   ILE B 183      -2.418 -33.952  -6.901  1.00 92.80           O  
ATOM   1487  CG1 ILE B 183      -2.966 -38.244  -8.520  1.00 92.80           C  
ATOM   1488  CG2 ILE B 183      -2.724 -35.904  -9.436  1.00 92.80           C  
ATOM   1489  CD1 ILE B 183      -3.413 -38.894  -9.823  1.00 92.80           C  
ATOM   1490  N   SER B 184      -4.633 -34.444  -6.710  1.00 93.76           N  
ATOM   1491  CA  SER B 184      -4.982 -33.034  -6.566  1.00 93.76           C  
ATOM   1492  C   SER B 184      -4.319 -32.424  -5.336  1.00 93.76           C  
ATOM   1493  CB  SER B 184      -6.499 -32.864  -6.475  1.00 93.76           C  
ATOM   1494  O   SER B 184      -3.734 -31.341  -5.412  1.00 93.76           O  
ATOM   1495  OG  SER B 184      -7.134 -33.393  -7.626  1.00 93.76           O  
ATOM   1496  N   ALA B 185      -4.404 -33.151  -4.272  1.00 92.34           N  
ATOM   1497  CA  ALA B 185      -3.785 -32.686  -3.034  1.00 92.34           C  
ATOM   1498  C   ALA B 185      -2.275 -32.541  -3.197  1.00 92.34           C  
ATOM   1499  CB  ALA B 185      -4.104 -33.642  -1.887  1.00 92.34           C  
ATOM   1500  O   ALA B 185      -1.689 -31.550  -2.755  1.00 92.34           O  
ATOM   1501  N   TYR B 186      -1.708 -33.484  -3.833  1.00 90.55           N  
ATOM   1502  CA  TYR B 186      -0.269 -33.467  -4.072  1.00 90.55           C  
ATOM   1503  C   TYR B 186       0.135 -32.238  -4.879  1.00 90.55           C  
ATOM   1504  CB  TYR B 186       0.170 -34.739  -4.804  1.00 90.55           C  
ATOM   1505  O   TYR B 186       1.092 -31.544  -4.528  1.00 90.55           O  
ATOM   1506  CG  TYR B 186       1.638 -34.763  -5.152  1.00 90.55           C  
ATOM   1507  CD1 TYR B 186       2.074 -34.465  -6.441  1.00 90.55           C  
ATOM   1508  CD2 TYR B 186       2.593 -35.086  -4.193  1.00 90.55           C  
ATOM   1509  CE1 TYR B 186       3.426 -34.488  -6.766  1.00 90.55           C  
ATOM   1510  CE2 TYR B 186       3.948 -35.113  -4.508  1.00 90.55           C  
ATOM   1511  OH  TYR B 186       5.694 -34.837  -6.112  1.00 90.55           O  
ATOM   1512  CZ  TYR B 186       4.354 -34.812  -5.795  1.00 90.55           C  
ATOM   1513  N   ARG B 187      -0.578 -31.970  -5.909  1.00 90.28           N  
ATOM   1514  CA  ARG B 187      -0.292 -30.823  -6.764  1.00 90.28           C  
ATOM   1515  C   ARG B 187      -0.472 -29.514  -6.003  1.00 90.28           C  
ATOM   1516  CB  ARG B 187      -1.192 -30.838  -8.002  1.00 90.28           C  
ATOM   1517  O   ARG B 187       0.378 -28.624  -6.079  1.00 90.28           O  
ATOM   1518  CG  ARG B 187      -0.974 -32.039  -8.908  1.00 90.28           C  
ATOM   1519  CD  ARG B 187       0.359 -31.961  -9.639  1.00 90.28           C  
ATOM   1520  NE  ARG B 187       0.510 -33.047 -10.603  1.00 90.28           N  
ATOM   1521  NH1 ARG B 187       2.538 -32.310 -11.427  1.00 90.28           N  
ATOM   1522  NH2 ARG B 187       1.577 -34.214 -12.268  1.00 90.28           N  
ATOM   1523  CZ  ARG B 187       1.541 -33.188 -11.431  1.00 90.28           C  
ATOM   1524  N   LEU B 188      -1.533 -29.416  -5.229  1.00 90.06           N  
ATOM   1525  CA  LEU B 188      -1.801 -28.214  -4.447  1.00 90.06           C  
ATOM   1526  C   LEU B 188      -0.737 -28.015  -3.373  1.00 90.06           C  
ATOM   1527  CB  LEU B 188      -3.187 -28.293  -3.801  1.00 90.06           C  
ATOM   1528  O   LEU B 188      -0.310 -26.886  -3.118  1.00 90.06           O  
ATOM   1529  CG  LEU B 188      -4.380 -28.035  -4.723  1.00 90.06           C  
ATOM   1530  CD1 LEU B 188      -5.671 -28.507  -4.062  1.00 90.06           C  
ATOM   1531  CD2 LEU B 188      -4.468 -26.557  -5.084  1.00 90.06           C  
ATOM   1532  N   ASP B 189      -0.375 -29.142  -2.844  1.00 84.92           N  
ATOM   1533  CA  ASP B 189       0.723 -29.078  -1.885  1.00 84.92           C  
ATOM   1534  C   ASP B 189       1.991 -28.533  -2.537  1.00 84.92           C  
ATOM   1535  CB  ASP B 189       0.992 -30.459  -1.284  1.00 84.92           C  
ATOM   1536  O   ASP B 189       2.729 -27.760  -1.922  1.00 84.92           O  
ATOM   1537  CG  ASP B 189       0.380 -30.636   0.094  1.00 84.92           C  
ATOM   1538  OD1 ASP B 189      -0.315 -29.716   0.576  1.00 84.92           O  
ATOM   1539  OD2 ASP B 189       0.597 -31.705   0.705  1.00 84.92           O  
ATOM   1540  N   GLY B 190       2.212 -28.902  -3.767  1.00 81.32           N  
ATOM   1541  CA  GLY B 190       3.377 -28.427  -4.496  1.00 81.32           C  
ATOM   1542  C   GLY B 190       3.374 -26.926  -4.713  1.00 81.32           C  
ATOM   1543  O   GLY B 190       4.431 -26.292  -4.719  1.00 81.32           O  
ATOM   1544  N   PHE B 191       2.159 -26.312  -4.761  1.00 81.80           N  
ATOM   1545  CA  PHE B 191       2.034 -24.870  -4.936  1.00 81.80           C  
ATOM   1546  C   PHE B 191       2.524 -24.129  -3.698  1.00 81.80           C  
ATOM   1547  CB  PHE B 191       0.581 -24.488  -5.236  1.00 81.80           C  
ATOM   1548  O   PHE B 191       2.942 -22.973  -3.785  1.00 81.80           O  
ATOM   1549  CG  PHE B 191       0.165 -24.750  -6.658  1.00 81.80           C  
ATOM   1550  CD1 PHE B 191       1.100 -25.136  -7.611  1.00 81.80           C  
ATOM   1551  CD2 PHE B 191      -1.162 -24.611  -7.043  1.00 81.80           C  
ATOM   1552  CE1 PHE B 191       0.718 -25.379  -8.928  1.00 81.80           C  
ATOM   1553  CE2 PHE B 191      -1.552 -24.852  -8.357  1.00 81.80           C  
ATOM   1554  CZ  PHE B 191      -0.610 -25.235  -9.298  1.00 81.80           C  
ATOM   1555  N   LYS B 192       2.564 -24.786  -2.580  1.00 78.99           N  
ATOM   1556  CA  LYS B 192       2.829 -24.098  -1.320  1.00 78.99           C  
ATOM   1557  C   LYS B 192       4.188 -24.498  -0.750  1.00 78.99           C  
ATOM   1558  CB  LYS B 192       1.727 -24.397  -0.303  1.00 78.99           C  
ATOM   1559  O   LYS B 192       4.496 -24.194   0.404  1.00 78.99           O  
ATOM   1560  CG  LYS B 192       0.352 -23.888  -0.713  1.00 78.99           C  
ATOM   1561  CD  LYS B 192      -0.649 -24.000   0.430  1.00 78.99           C  
ATOM   1562  CE  LYS B 192      -2.015 -23.456   0.032  1.00 78.99           C  
ATOM   1563  NZ  LYS B 192      -3.007 -23.589   1.141  1.00 78.99           N  
ATOM   1564  N   LEU B 193       4.898 -25.130  -1.584  1.00 70.93           N  
ATOM   1565  CA  LEU B 193       6.173 -25.641  -1.092  1.00 70.93           C  
ATOM   1566  C   LEU B 193       7.083 -24.499  -0.653  1.00 70.93           C  
ATOM   1567  CB  LEU B 193       6.867 -26.476  -2.171  1.00 70.93           C  
ATOM   1568  O   LEU B 193       7.810 -24.624   0.335  1.00 70.93           O  
ATOM   1569  CG  LEU B 193       7.495 -27.792  -1.710  1.00 70.93           C  
ATOM   1570  CD1 LEU B 193       6.661 -28.975  -2.193  1.00 70.93           C  
ATOM   1571  CD2 LEU B 193       8.931 -27.904  -2.210  1.00 70.93           C  
ATOM   1572  N   ALA B 194       7.018 -23.423  -1.334  1.00 70.99           N  
ATOM   1573  CA  ALA B 194       7.915 -22.302  -1.064  1.00 70.99           C  
ATOM   1574  C   ALA B 194       7.359 -21.409   0.042  1.00 70.99           C  
ATOM   1575  CB  ALA B 194       8.148 -21.488  -2.335  1.00 70.99           C  
ATOM   1576  O   ALA B 194       8.057 -20.524   0.543  1.00 70.99           O  
ATOM   1577  N   THR B 195       6.139 -21.733   0.509  1.00 73.96           N  
ATOM   1578  CA  THR B 195       5.520 -20.918   1.549  1.00 73.96           C  
ATOM   1579  C   THR B 195       6.066 -21.290   2.924  1.00 73.96           C  
ATOM   1580  CB  THR B 195       3.988 -21.074   1.542  1.00 73.96           C  
ATOM   1581  O   THR B 195       6.168 -22.473   3.258  1.00 73.96           O  
ATOM   1582  CG2 THR B 195       3.326 -20.042   2.449  1.00 73.96           C  
ATOM   1583  OG1 THR B 195       3.502 -20.901   0.205  1.00 73.96           O  
ATOM   1584  N   LYS B 196       6.407 -20.294   3.672  1.00 69.54           N  
ATOM   1585  CA  LYS B 196       6.946 -20.529   5.008  1.00 69.54           C  
ATOM   1586  C   LYS B 196       5.868 -21.060   5.950  1.00 69.54           C  
ATOM   1587  CB  LYS B 196       7.552 -19.245   5.577  1.00 69.54           C  
ATOM   1588  O   LYS B 196       4.733 -20.581   5.936  1.00 69.54           O  
ATOM   1589  CG  LYS B 196       9.068 -19.276   5.695  1.00 69.54           C  
ATOM   1590  CD  LYS B 196       9.603 -18.013   6.357  1.00 69.54           C  
ATOM   1591  CE  LYS B 196      11.122 -18.036   6.463  1.00 69.54           C  
ATOM   1592  NZ  LYS B 196      11.653 -16.788   7.088  1.00 69.54           N  
ATOM   1593  N   ASN B 197       6.144 -22.110   6.752  1.00 63.72           N  
ATOM   1594  CA  ASN B 197       5.305 -22.701   7.789  1.00 63.72           C  
ATOM   1595  C   ASN B 197       4.157 -23.507   7.189  1.00 63.72           C  
ATOM   1596  CB  ASN B 197       4.761 -21.617   8.723  1.00 63.72           C  
ATOM   1597  O   ASN B 197       3.110 -23.670   7.819  1.00 63.72           O  
ATOM   1598  CG  ASN B 197       5.858 -20.893   9.478  1.00 63.72           C  
ATOM   1599  ND2 ASN B 197       5.637 -19.616   9.765  1.00 63.72           N  
ATOM   1600  OD1 ASN B 197       6.896 -21.477   9.800  1.00 63.72           O  
ATOM   1601  N   HIS B 198       4.367 -23.792   5.914  1.00 70.99           N  
ATOM   1602  CA  HIS B 198       3.347 -24.620   5.280  1.00 70.99           C  
ATOM   1603  C   HIS B 198       3.360 -26.037   5.843  1.00 70.99           C  
ATOM   1604  CB  HIS B 198       3.551 -24.655   3.765  1.00 70.99           C  
ATOM   1605  O   HIS B 198       4.424 -26.644   5.984  1.00 70.99           O  
ATOM   1606  CG  HIS B 198       2.645 -25.612   3.059  1.00 70.99           C  
ATOM   1607  CD2 HIS B 198       2.909 -26.765   2.399  1.00 70.99           C  
ATOM   1608  ND1 HIS B 198       1.282 -25.425   2.978  1.00 70.99           N  
ATOM   1609  CE1 HIS B 198       0.745 -26.424   2.298  1.00 70.99           C  
ATOM   1610  NE2 HIS B 198       1.711 -27.250   1.935  1.00 70.99           N  
ATOM   1611  N   LYS B 199       2.098 -26.465   6.244  1.00 73.49           N  
ATOM   1612  CA  LYS B 199       1.953 -27.844   6.700  1.00 73.49           C  
ATOM   1613  C   LYS B 199       1.473 -28.749   5.569  1.00 73.49           C  
ATOM   1614  CB  LYS B 199       0.984 -27.921   7.880  1.00 73.49           C  
ATOM   1615  O   LYS B 199       0.335 -28.629   5.112  1.00 73.49           O  
ATOM   1616  CG  LYS B 199       1.621 -27.607   9.226  1.00 73.49           C  
ATOM   1617  CD  LYS B 199       0.626 -27.774  10.368  1.00 73.49           C  
ATOM   1618  CE  LYS B 199       1.240 -27.387  11.706  1.00 73.49           C  
ATOM   1619  NZ  LYS B 199       0.257 -27.512  12.824  1.00 73.49           N  
ATOM   1620  N   PRO B 200       2.359 -29.600   5.123  1.00 73.36           N  
ATOM   1621  CA  PRO B 200       1.965 -30.482   4.022  1.00 73.36           C  
ATOM   1622  C   PRO B 200       0.775 -31.372   4.376  1.00 73.36           C  
ATOM   1623  CB  PRO B 200       3.221 -31.323   3.777  1.00 73.36           C  
ATOM   1624  O   PRO B 200       0.626 -31.779   5.531  1.00 73.36           O  
ATOM   1625  CG  PRO B 200       4.202 -30.852   4.802  1.00 73.36           C  
ATOM   1626  CD  PRO B 200       3.553 -29.776   5.624  1.00 73.36           C  
ATOM   1627  N   PHE B 201      -0.120 -31.628   3.369  1.00 84.40           N  
ATOM   1628  CA  PHE B 201      -1.332 -32.377   3.681  1.00 84.40           C  
ATOM   1629  C   PHE B 201      -1.570 -33.475   2.652  1.00 84.40           C  
ATOM   1630  CB  PHE B 201      -2.543 -31.441   3.740  1.00 84.40           C  
ATOM   1631  O   PHE B 201      -2.647 -34.075   2.615  1.00 84.40           O  
ATOM   1632  CG  PHE B 201      -2.679 -30.547   2.537  1.00 84.40           C  
ATOM   1633  CD1 PHE B 201      -2.110 -29.280   2.527  1.00 84.40           C  
ATOM   1634  CD2 PHE B 201      -3.376 -30.975   1.415  1.00 84.40           C  
ATOM   1635  CE1 PHE B 201      -2.234 -28.451   1.414  1.00 84.40           C  
ATOM   1636  CE2 PHE B 201      -3.505 -30.153   0.299  1.00 84.40           C  
ATOM   1637  CZ  PHE B 201      -2.934 -28.890   0.302  1.00 84.40           C  
ATOM   1638  N   SER B 202      -0.592 -33.755   1.844  1.00 87.11           N  
ATOM   1639  CA  SER B 202      -0.865 -34.687   0.755  1.00 87.11           C  
ATOM   1640  C   SER B 202      -0.343 -36.083   1.078  1.00 87.11           C  
ATOM   1641  CB  SER B 202      -0.239 -34.188  -0.547  1.00 87.11           C  
ATOM   1642  O   SER B 202      -0.688 -37.053   0.400  1.00 87.11           O  
ATOM   1643  OG  SER B 202       1.166 -34.055  -0.411  1.00 87.11           O  
ATOM   1644  N   LEU B 203       0.451 -36.293   2.091  1.00 88.67           N  
ATOM   1645  CA  LEU B 203       1.064 -37.582   2.393  1.00 88.67           C  
ATOM   1646  C   LEU B 203       0.001 -38.627   2.714  1.00 88.67           C  
ATOM   1647  CB  LEU B 203       2.037 -37.450   3.568  1.00 88.67           C  
ATOM   1648  O   LEU B 203      -0.000 -39.715   2.134  1.00 88.67           O  
ATOM   1649  CG  LEU B 203       2.825 -38.707   3.940  1.00 88.67           C  
ATOM   1650  CD1 LEU B 203       3.697 -39.152   2.771  1.00 88.67           C  
ATOM   1651  CD2 LEU B 203       3.673 -38.458   5.183  1.00 88.67           C  
ATOM   1652  N   LEU B 204      -0.967 -38.291   3.605  1.00 87.82           N  
ATOM   1653  CA  LEU B 204      -1.982 -39.248   4.033  1.00 87.82           C  
ATOM   1654  C   LEU B 204      -2.874 -39.653   2.864  1.00 87.82           C  
ATOM   1655  CB  LEU B 204      -2.835 -38.657   5.159  1.00 87.82           C  
ATOM   1656  O   LEU B 204      -3.107 -40.843   2.639  1.00 87.82           O  
ATOM   1657  CG  LEU B 204      -2.295 -38.829   6.580  1.00 87.82           C  
ATOM   1658  CD1 LEU B 204      -2.898 -37.779   7.507  1.00 87.82           C  
ATOM   1659  CD2 LEU B 204      -2.584 -40.235   7.095  1.00 87.82           C  
ATOM   1660  N   PRO B 205      -3.308 -38.676   2.124  1.00 91.98           N  
ATOM   1661  CA  PRO B 205      -4.116 -39.053   0.962  1.00 91.98           C  
ATOM   1662  C   PRO B 205      -3.364 -39.959  -0.011  1.00 91.98           C  
ATOM   1663  CB  PRO B 205      -4.446 -37.707   0.311  1.00 91.98           C  
ATOM   1664  O   PRO B 205      -3.954 -40.876  -0.588  1.00 91.98           O  
ATOM   1665  CG  PRO B 205      -4.346 -36.711   1.421  1.00 91.98           C  
ATOM   1666  CD  PRO B 205      -3.295 -37.177   2.387  1.00 91.98           C  
ATOM   1667  N   LEU B 206      -2.126 -39.784  -0.215  1.00 93.75           N  
ATOM   1668  CA  LEU B 206      -1.322 -40.620  -1.101  1.00 93.75           C  
ATOM   1669  C   LEU B 206      -1.189 -42.032  -0.543  1.00 93.75           C  
ATOM   1670  CB  LEU B 206       0.065 -40.005  -1.306  1.00 93.75           C  
ATOM   1671  O   LEU B 206      -1.338 -43.011  -1.278  1.00 93.75           O  
ATOM   1672  CG  LEU B 206       0.145 -38.815  -2.262  1.00 93.75           C  
ATOM   1673  CD1 LEU B 206       1.471 -38.082  -2.086  1.00 93.75           C  
ATOM   1674  CD2 LEU B 206      -0.030 -39.275  -3.705  1.00 93.75           C  
ATOM   1675  N   ARG B 207      -1.015 -42.120   0.756  1.00 92.89           N  
ATOM   1676  CA  ARG B 207      -0.926 -43.436   1.381  1.00 92.89           C  
ATOM   1677  C   ARG B 207      -2.231 -44.208   1.220  1.00 92.89           C  
ATOM   1678  CB  ARG B 207      -0.574 -43.305   2.864  1.00 92.89           C  
ATOM   1679  O   ARG B 207      -2.219 -45.399   0.902  1.00 92.89           O  
ATOM   1680  CG  ARG B 207       0.917 -43.189   3.136  1.00 92.89           C  
ATOM   1681  CD  ARG B 207       1.228 -43.279   4.624  1.00 92.89           C  
ATOM   1682  NE  ARG B 207       2.610 -42.904   4.909  1.00 92.89           N  
ATOM   1683  NH1 ARG B 207       3.447 -45.050   4.737  1.00 92.89           N  
ATOM   1684  NH2 ARG B 207       4.849 -43.304   5.225  1.00 92.89           N  
ATOM   1685  CZ  ARG B 207       3.632 -43.753   4.956  1.00 92.89           C  
ATOM   1686  N   GLN B 208      -3.267 -43.414   1.452  1.00 92.22           N  
ATOM   1687  CA  GLN B 208      -4.580 -44.034   1.308  1.00 92.22           C  
ATOM   1688  C   GLN B 208      -4.812 -44.505  -0.125  1.00 92.22           C  
ATOM   1689  CB  GLN B 208      -5.683 -43.061   1.726  1.00 92.22           C  
ATOM   1690  O   GLN B 208      -5.292 -45.618  -0.349  1.00 92.22           O  
ATOM   1691  CG  GLN B 208      -7.073 -43.681   1.751  1.00 92.22           C  
ATOM   1692  CD  GLN B 208      -7.957 -43.096   2.837  1.00 92.22           C  
ATOM   1693  NE2 GLN B 208      -9.217 -43.516   2.866  1.00 92.22           N  
ATOM   1694  OE1 GLN B 208      -7.510 -42.275   3.644  1.00 92.22           O  
ATOM   1695  N   ALA B 209      -4.402 -43.738  -1.083  1.00 94.29           N  
ATOM   1696  CA  ALA B 209      -4.594 -44.081  -2.490  1.00 94.29           C  
ATOM   1697  C   ALA B 209      -3.791 -45.323  -2.866  1.00 94.29           C  
ATOM   1698  CB  ALA B 209      -4.201 -42.906  -3.382  1.00 94.29           C  
ATOM   1699  O   ALA B 209      -4.278 -46.184  -3.602  1.00 94.29           O  
ATOM   1700  N   VAL B 210      -2.613 -45.466  -2.360  1.00 94.17           N  
ATOM   1701  CA  VAL B 210      -1.772 -46.625  -2.636  1.00 94.17           C  
ATOM   1702  C   VAL B 210      -2.370 -47.866  -1.976  1.00 94.17           C  
ATOM   1703  CB  VAL B 210      -0.324 -46.406  -2.144  1.00 94.17           C  
ATOM   1704  O   VAL B 210      -2.370 -48.950  -2.564  1.00 94.17           O  
ATOM   1705  CG1 VAL B 210       0.459 -47.717  -2.170  1.00 94.17           C  
ATOM   1706  CG2 VAL B 210       0.373 -45.347  -2.996  1.00 94.17           C  
ATOM   1707  N   ARG B 211      -2.901 -47.659  -0.738  1.00 93.89           N  
ATOM   1708  CA  ARG B 211      -3.536 -48.773  -0.042  1.00 93.89           C  
ATOM   1709  C   ARG B 211      -4.718 -49.314  -0.840  1.00 93.89           C  
ATOM   1710  CB  ARG B 211      -3.998 -48.343   1.352  1.00 93.89           C  
ATOM   1711  O   ARG B 211      -4.878 -50.529  -0.974  1.00 93.89           O  
ATOM   1712  CG  ARG B 211      -4.600 -49.469   2.176  1.00 93.89           C  
ATOM   1713  CD  ARG B 211      -5.109 -48.973   3.523  1.00 93.89           C  
ATOM   1714  NE  ARG B 211      -6.192 -48.006   3.367  1.00 93.89           N  
ATOM   1715  NH1 ARG B 211      -7.886 -49.532   3.740  1.00 93.89           N  
ATOM   1716  NH2 ARG B 211      -8.388 -47.337   3.313  1.00 93.89           N  
ATOM   1717  CZ  ARG B 211      -7.486 -48.294   3.473  1.00 93.89           C  
ATOM   1718  N   LEU B 212      -5.500 -48.431  -1.416  1.00 92.52           N  
ATOM   1719  CA  LEU B 212      -6.719 -48.813  -2.120  1.00 92.52           C  
ATOM   1720  C   LEU B 212      -6.398 -49.347  -3.512  1.00 92.52           C  
ATOM   1721  CB  LEU B 212      -7.673 -47.621  -2.226  1.00 92.52           C  
ATOM   1722  O   LEU B 212      -7.192 -50.088  -4.096  1.00 92.52           O  
ATOM   1723  CG  LEU B 212      -8.315 -47.148  -0.920  1.00 92.52           C  
ATOM   1724  CD1 LEU B 212      -9.070 -45.842  -1.142  1.00 92.52           C  
ATOM   1725  CD2 LEU B 212      -9.245 -48.221  -0.363  1.00 92.52           C  
ATOM   1726  N   ASN B 213      -5.232 -48.984  -4.096  1.00 90.73           N  
ATOM   1727  CA  ASN B 213      -4.768 -49.472  -5.390  1.00 90.73           C  
ATOM   1728  C   ASN B 213      -3.256 -49.680  -5.402  1.00 90.73           C  
ATOM   1729  CB  ASN B 213      -5.180 -48.509  -6.506  1.00 90.73           C  
ATOM   1730  O   ASN B 213      -2.525 -48.918  -6.037  1.00 90.73           O  
ATOM   1731  CG  ASN B 213      -5.043 -49.122  -7.886  1.00 90.73           C  
ATOM   1732  ND2 ASN B 213      -5.448 -48.377  -8.908  1.00 90.73           N  
ATOM   1733  OD1 ASN B 213      -4.579 -50.255  -8.032  1.00 90.73           O  
ATOM   1734  N   PRO B 214      -2.833 -50.829  -4.871  1.00 90.64           N  
ATOM   1735  CA  PRO B 214      -1.404 -51.089  -4.680  1.00 90.64           C  
ATOM   1736  C   PRO B 214      -0.655 -51.269  -5.999  1.00 90.64           C  
ATOM   1737  CB  PRO B 214      -1.387 -52.383  -3.862  1.00 90.64           C  
ATOM   1738  O   PRO B 214       0.566 -51.105  -6.047  1.00 90.64           O  
ATOM   1739  CG  PRO B 214      -2.826 -52.684  -3.593  1.00 90.64           C  
ATOM   1740  CD  PRO B 214      -3.668 -51.678  -4.324  1.00 90.64           C  
ATOM   1741  N   ASP B 215      -1.325 -51.561  -7.086  1.00 87.68           N  
ATOM   1742  CA  ASP B 215      -0.679 -51.819  -8.369  1.00 87.68           C  
ATOM   1743  C   ASP B 215      -0.536 -50.533  -9.181  1.00 87.68           C  
ATOM   1744  CB  ASP B 215      -1.466 -52.860  -9.167  1.00 87.68           C  
ATOM   1745  O   ASP B 215       0.033 -50.543 -10.275  1.00 87.68           O  
ATOM   1746  CG  ASP B 215      -1.464 -54.232  -8.516  1.00 87.68           C  
ATOM   1747  OD1 ASP B 215      -0.469 -54.590  -7.850  1.00 87.68           O  
ATOM   1748  OD2 ASP B 215      -2.467 -54.963  -8.672  1.00 87.68           O  
ATOM   1749  N   ASN B 216      -1.024 -49.420  -8.678  1.00 89.60           N  
ATOM   1750  CA  ASN B 216      -0.920 -48.138  -9.367  1.00 89.60           C  
ATOM   1751  C   ASN B 216       0.473 -47.532  -9.216  1.00 89.60           C  
ATOM   1752  CB  ASN B 216      -1.981 -47.164  -8.851  1.00 89.60           C  
ATOM   1753  O   ASN B 216       0.774 -46.904  -8.200  1.00 89.60           O  
ATOM   1754  CG  ASN B 216      -2.119 -45.933  -9.726  1.00 89.60           C  
ATOM   1755  ND2 ASN B 216      -3.326 -45.386  -9.794  1.00 89.60           N  
ATOM   1756  OD1 ASN B 216      -1.147 -45.479 -10.336  1.00 89.60           O  
ATOM   1757  N   GLY B 217       1.342 -47.814 -10.241  1.00 90.57           N  
ATOM   1758  CA  GLY B 217       2.720 -47.355 -10.195  1.00 90.57           C  
ATOM   1759  C   GLY B 217       2.845 -45.843 -10.167  1.00 90.57           C  
ATOM   1760  O   GLY B 217       3.748 -45.301  -9.526  1.00 90.57           O  
ATOM   1761  N   TYR B 218       1.912 -45.182 -10.791  1.00 90.51           N  
ATOM   1762  CA  TYR B 218       1.918 -43.726 -10.869  1.00 90.51           C  
ATOM   1763  C   TYR B 218       1.742 -43.105  -9.488  1.00 90.51           C  
ATOM   1764  CB  TYR B 218       0.813 -43.232 -11.807  1.00 90.51           C  
ATOM   1765  O   TYR B 218       2.522 -42.238  -9.087  1.00 90.51           O  
ATOM   1766  CG  TYR B 218       0.783 -41.733 -11.975  1.00 90.51           C  
ATOM   1767  CD1 TYR B 218      -0.383 -41.008 -11.740  1.00 90.51           C  
ATOM   1768  CD2 TYR B 218       1.921 -41.037 -12.371  1.00 90.51           C  
ATOM   1769  CE1 TYR B 218      -0.415 -39.626 -11.895  1.00 90.51           C  
ATOM   1770  CE2 TYR B 218       1.900 -39.655 -12.529  1.00 90.51           C  
ATOM   1771  OH  TYR B 218       0.703 -37.592 -12.445  1.00 90.51           O  
ATOM   1772  CZ  TYR B 218       0.730 -38.960 -12.289  1.00 90.51           C  
ATOM   1773  N   ILE B 219       0.777 -43.564  -8.714  1.00 93.24           N  
ATOM   1774  CA  ILE B 219       0.514 -43.039  -7.378  1.00 93.24           C  
ATOM   1775  C   ILE B 219       1.679 -43.380  -6.451  1.00 93.24           C  
ATOM   1776  CB  ILE B 219      -0.808 -43.594  -6.803  1.00 93.24           C  
ATOM   1777  O   ILE B 219       2.051 -42.578  -5.591  1.00 93.24           O  
ATOM   1778  CG1 ILE B 219      -2.003 -43.066  -7.606  1.00 93.24           C  
ATOM   1779  CG2 ILE B 219      -0.944 -43.238  -5.320  1.00 93.24           C  
ATOM   1780  CD1 ILE B 219      -2.157 -41.552  -7.562  1.00 93.24           C  
ATOM   1781  N   LYS B 220       2.319 -44.527  -6.681  1.00 94.43           N  
ATOM   1782  CA  LYS B 220       3.442 -44.948  -5.849  1.00 94.43           C  
ATOM   1783  C   LYS B 220       4.621 -43.990  -5.990  1.00 94.43           C  
ATOM   1784  CB  LYS B 220       3.876 -46.370  -6.212  1.00 94.43           C  
ATOM   1785  O   LYS B 220       5.254 -43.626  -4.997  1.00 94.43           O  
ATOM   1786  CG  LYS B 220       3.005 -47.457  -5.601  1.00 94.43           C  
ATOM   1787  CD  LYS B 220       3.526 -48.848  -5.942  1.00 94.43           C  
ATOM   1788  CE  LYS B 220       2.604 -49.937  -5.411  1.00 94.43           C  
ATOM   1789  NZ  LYS B 220       3.016 -51.292  -5.885  1.00 94.43           N  
ATOM   1790  N   VAL B 221       4.895 -43.610  -7.178  1.00 93.55           N  
ATOM   1791  CA  VAL B 221       6.038 -42.729  -7.391  1.00 93.55           C  
ATOM   1792  C   VAL B 221       5.741 -41.347  -6.811  1.00 93.55           C  
ATOM   1793  CB  VAL B 221       6.394 -42.613  -8.890  1.00 93.55           C  
ATOM   1794  O   VAL B 221       6.640 -40.675  -6.302  1.00 93.55           O  
ATOM   1795  CG1 VAL B 221       7.017 -43.911  -9.399  1.00 93.55           C  
ATOM   1796  CG2 VAL B 221       5.153 -42.256  -9.706  1.00 93.55           C  
ATOM   1797  N   LEU B 222       4.506 -40.874  -6.853  1.00 93.59           N  
ATOM   1798  CA  LEU B 222       4.151 -39.606  -6.225  1.00 93.59           C  
ATOM   1799  C   LEU B 222       4.309 -39.686  -4.710  1.00 93.59           C  
ATOM   1800  CB  LEU B 222       2.714 -39.215  -6.580  1.00 93.59           C  
ATOM   1801  O   LEU B 222       4.810 -38.750  -4.084  1.00 93.59           O  
ATOM   1802  CG  LEU B 222       2.441 -38.901  -8.052  1.00 93.59           C  
ATOM   1803  CD1 LEU B 222       0.997 -38.447  -8.238  1.00 93.59           C  
ATOM   1804  CD2 LEU B 222       3.411 -37.840  -8.561  1.00 93.59           C  
ATOM   1805  N   LEU B 223       3.846 -40.832  -4.176  1.00 95.16           N  
ATOM   1806  CA  LEU B 223       4.041 -41.050  -2.747  1.00 95.16           C  
ATOM   1807  C   LEU B 223       5.524 -41.023  -2.391  1.00 95.16           C  
ATOM   1808  CB  LEU B 223       3.426 -42.386  -2.320  1.00 95.16           C  
ATOM   1809  O   LEU B 223       5.921 -40.384  -1.415  1.00 95.16           O  
ATOM   1810  CG  LEU B 223       3.661 -42.806  -0.868  1.00 95.16           C  
ATOM   1811  CD1 LEU B 223       3.088 -41.763   0.085  1.00 95.16           C  
ATOM   1812  CD2 LEU B 223       3.046 -44.176  -0.602  1.00 95.16           C  
ATOM   1813  N   ALA B 224       6.295 -41.656  -3.249  1.00 93.42           N  
ATOM   1814  CA  ALA B 224       7.737 -41.693  -3.020  1.00 93.42           C  
ATOM   1815  C   ALA B 224       8.324 -40.285  -2.992  1.00 93.42           C  
ATOM   1816  CB  ALA B 224       8.425 -42.532  -4.095  1.00 93.42           C  
ATOM   1817  O   ALA B 224       9.123 -39.956  -2.112  1.00 93.42           O  
ATOM   1818  N   LEU B 225       7.907 -39.433  -3.918  1.00 89.37           N  
ATOM   1819  CA  LEU B 225       8.405 -38.064  -3.986  1.00 89.37           C  
ATOM   1820  C   LEU B 225       8.003 -37.277  -2.743  1.00 89.37           C  
ATOM   1821  CB  LEU B 225       7.877 -37.363  -5.241  1.00 89.37           C  
ATOM   1822  O   LEU B 225       8.810 -36.527  -2.190  1.00 89.37           O  
ATOM   1823  CG  LEU B 225       8.538 -37.754  -6.564  1.00 89.37           C  
ATOM   1824  CD1 LEU B 225       7.767 -37.158  -7.737  1.00 89.37           C  
ATOM   1825  CD2 LEU B 225       9.994 -37.302  -6.589  1.00 89.37           C  
ATOM   1826  N   LYS B 226       6.773 -37.481  -2.312  1.00 91.60           N  
ATOM   1827  CA  LYS B 226       6.314 -36.787  -1.113  1.00 91.60           C  
ATOM   1828  C   LYS B 226       7.064 -37.273   0.124  1.00 91.60           C  
ATOM   1829  CB  LYS B 226       4.809 -36.981  -0.923  1.00 91.60           C  
ATOM   1830  O   LYS B 226       7.421 -36.475   0.994  1.00 91.60           O  
ATOM   1831  CG  LYS B 226       4.218 -36.166   0.219  1.00 91.60           C  
ATOM   1832  CD  LYS B 226       4.402 -34.671  -0.009  1.00 91.60           C  
ATOM   1833  CE  LYS B 226       3.779 -33.853   1.114  1.00 91.60           C  
ATOM   1834  NZ  LYS B 226       4.001 -32.389   0.921  1.00 91.60           N  
ATOM   1835  N   LEU B 227       7.343 -38.595   0.219  1.00 90.21           N  
ATOM   1836  CA  LEU B 227       8.131 -39.142   1.318  1.00 90.21           C  
ATOM   1837  C   LEU B 227       9.535 -38.547   1.330  1.00 90.21           C  
ATOM   1838  CB  LEU B 227       8.211 -40.667   1.213  1.00 90.21           C  
ATOM   1839  O   LEU B 227      10.077 -38.247   2.396  1.00 90.21           O  
ATOM   1840  CG  LEU B 227       6.955 -41.442   1.616  1.00 90.21           C  
ATOM   1841  CD1 LEU B 227       7.036 -42.880   1.116  1.00 90.21           C  
ATOM   1842  CD2 LEU B 227       6.768 -41.406   3.129  1.00 90.21           C  
ATOM   1843  N   GLN B 228      10.046 -38.362   0.125  1.00 83.70           N  
ATOM   1844  CA  GLN B 228      11.353 -37.723   0.019  1.00 83.70           C  
ATOM   1845  C   GLN B 228      11.320 -36.306   0.583  1.00 83.70           C  
ATOM   1846  CB  GLN B 228      11.823 -37.698  -1.437  1.00 83.70           C  
ATOM   1847  O   GLN B 228      12.211 -35.911   1.338  1.00 83.70           O  
ATOM   1848  CG  GLN B 228      13.257 -37.218  -1.612  1.00 83.70           C  
ATOM   1849  CD  GLN B 228      13.694 -37.192  -3.065  1.00 83.70           C  
ATOM   1850  NE2 GLN B 228      14.939 -37.584  -3.316  1.00 83.70           N  
ATOM   1851  OE1 GLN B 228      12.920 -36.824  -3.953  1.00 83.70           O  
ATOM   1852  N   ASP B 229      10.267 -35.559   0.324  1.00 80.47           N  
ATOM   1853  CA  ASP B 229      10.098 -34.205   0.841  1.00 80.47           C  
ATOM   1854  C   ASP B 229      10.028 -34.204   2.367  1.00 80.47           C  
ATOM   1855  CB  ASP B 229       8.840 -33.560   0.257  1.00 80.47           C  
ATOM   1856  O   ASP B 229      10.465 -33.250   3.013  1.00 80.47           O  
ATOM   1857  CG  ASP B 229       8.978 -33.219  -1.217  1.00 80.47           C  
ATOM   1858  OD1 ASP B 229      10.118 -33.162  -1.725  1.00 80.47           O  
ATOM   1859  OD2 ASP B 229       7.937 -33.003  -1.875  1.00 80.47           O  
ATOM   1860  N   GLU B 230       9.566 -35.312   2.940  1.00 77.72           N  
ATOM   1861  CA  GLU B 230       9.355 -35.401   4.382  1.00 77.72           C  
ATOM   1862  C   GLU B 230      10.547 -36.055   5.075  1.00 77.72           C  
ATOM   1863  CB  GLU B 230       8.074 -36.181   4.691  1.00 77.72           C  
ATOM   1864  O   GLU B 230      10.459 -36.437   6.244  1.00 77.72           O  
ATOM   1865  CG  GLU B 230       6.807 -35.508   4.183  1.00 77.72           C  
ATOM   1866  CD  GLU B 230       6.404 -34.292   5.001  1.00 77.72           C  
ATOM   1867  OE1 GLU B 230       5.761 -33.372   4.445  1.00 77.72           O  
ATOM   1868  OE2 GLU B 230       6.735 -34.257   6.207  1.00 77.72           O  
ATOM   1869  N   GLY B 231      11.668 -36.294   4.339  1.00 74.88           N  
ATOM   1870  CA  GLY B 231      12.900 -36.833   4.894  1.00 74.88           C  
ATOM   1871  C   GLY B 231      12.884 -38.344   5.025  1.00 74.88           C  
ATOM   1872  O   GLY B 231      13.724 -38.920   5.720  1.00 74.88           O  
ATOM   1873  N   GLN B 232      11.872 -38.929   4.505  1.00 86.83           N  
ATOM   1874  CA  GLN B 232      11.792 -40.386   4.514  1.00 86.83           C  
ATOM   1875  C   GLN B 232      12.186 -40.967   3.159  1.00 86.83           C  
ATOM   1876  CB  GLN B 232      10.382 -40.845   4.892  1.00 86.83           C  
ATOM   1877  O   GLN B 232      11.453 -41.778   2.589  1.00 86.83           O  
ATOM   1878  CG  GLN B 232       9.923 -40.358   6.260  1.00 86.83           C  
ATOM   1879  CD  GLN B 232       8.487 -40.738   6.566  1.00 86.83           C  
ATOM   1880  NE2 GLN B 232       7.907 -40.100   7.578  1.00 86.83           N  
ATOM   1881  OE1 GLN B 232       7.902 -41.597   5.899  1.00 86.83           O  
ATOM   1882  N   GLU B 233      13.292 -40.618   2.645  1.00 85.56           N  
ATOM   1883  CA  GLU B 233      13.791 -40.937   1.311  1.00 85.56           C  
ATOM   1884  C   GLU B 233      13.951 -42.444   1.128  1.00 85.56           C  
ATOM   1885  CB  GLU B 233      15.125 -40.231   1.052  1.00 85.56           C  
ATOM   1886  O   GLU B 233      13.636 -42.982   0.064  1.00 85.56           O  
ATOM   1887  CG  GLU B 233      15.597 -40.319  -0.392  1.00 85.56           C  
ATOM   1888  CD  GLU B 233      16.867 -39.526  -0.657  1.00 85.56           C  
ATOM   1889  OE1 GLU B 233      17.968 -40.123  -0.652  1.00 85.56           O  
ATOM   1890  OE2 GLU B 233      16.761 -38.298  -0.870  1.00 85.56           O  
ATOM   1891  N   ALA B 234      14.461 -43.177   2.213  1.00 90.83           N  
ATOM   1892  CA  ALA B 234      14.666 -44.621   2.127  1.00 90.83           C  
ATOM   1893  C   ALA B 234      13.357 -45.344   1.823  1.00 90.83           C  
ATOM   1894  CB  ALA B 234      15.275 -45.150   3.423  1.00 90.83           C  
ATOM   1895  O   ALA B 234      13.304 -46.198   0.935  1.00 90.83           O  
ATOM   1896  N   GLU B 235      12.337 -44.930   2.609  1.00 92.28           N  
ATOM   1897  CA  GLU B 235      11.020 -45.503   2.346  1.00 92.28           C  
ATOM   1898  C   GLU B 235      10.532 -45.146   0.945  1.00 92.28           C  
ATOM   1899  CB  GLU B 235      10.008 -45.029   3.393  1.00 92.28           C  
ATOM   1900  O   GLU B 235       9.979 -45.992   0.240  1.00 92.28           O  
ATOM   1901  CG  GLU B 235       8.639 -45.681   3.264  1.00 92.28           C  
ATOM   1902  CD  GLU B 235       7.636 -45.176   4.289  1.00 92.28           C  
ATOM   1903  OE1 GLU B 235       6.438 -45.528   4.190  1.00 92.28           O  
ATOM   1904  OE2 GLU B 235       8.050 -44.423   5.198  1.00 92.28           O  
ATOM   1905  N   GLY B 236      10.757 -43.995   0.573  1.00 93.23           N  
ATOM   1906  CA  GLY B 236      10.389 -43.550  -0.761  1.00 93.23           C  
ATOM   1907  C   GLY B 236      11.058 -44.350  -1.863  1.00 93.23           C  
ATOM   1908  O   GLY B 236      10.412 -44.729  -2.842  1.00 93.23           O  
ATOM   1909  N   GLU B 237      12.273 -44.595  -1.708  1.00 93.97           N  
ATOM   1910  CA  GLU B 237      13.034 -45.330  -2.714  1.00 93.97           C  
ATOM   1911  C   GLU B 237      12.498 -46.748  -2.885  1.00 93.97           C  
ATOM   1912  CB  GLU B 237      14.518 -45.370  -2.343  1.00 93.97           C  
ATOM   1913  O   GLU B 237      12.521 -47.298  -3.988  1.00 93.97           O  
ATOM   1914  CG  GLU B 237      15.419 -45.872  -3.462  1.00 93.97           C  
ATOM   1915  CD  GLU B 237      16.894 -45.603  -3.212  1.00 93.97           C  
ATOM   1916  OE1 GLU B 237      17.707 -45.750  -4.153  1.00 93.97           O  
ATOM   1917  OE2 GLU B 237      17.241 -45.245  -2.064  1.00 93.97           O  
ATOM   1918  N   LYS B 238      11.995 -47.348  -1.779  1.00 95.68           N  
ATOM   1919  CA  LYS B 238      11.369 -48.663  -1.882  1.00 95.68           C  
ATOM   1920  C   LYS B 238      10.169 -48.629  -2.824  1.00 95.68           C  
ATOM   1921  CB  LYS B 238      10.937 -49.162  -0.502  1.00 95.68           C  
ATOM   1922  O   LYS B 238      10.007 -49.518  -3.663  1.00 95.68           O  
ATOM   1923  CG  LYS B 238      11.958 -50.064   0.177  1.00 95.68           C  
ATOM   1924  CD  LYS B 238      11.431 -50.607   1.500  1.00 95.68           C  
ATOM   1925  CE  LYS B 238      12.456 -51.499   2.187  1.00 95.68           C  
ATOM   1926  NZ  LYS B 238      11.956 -52.010   3.498  1.00 95.68           N  
ATOM   1927  N   TYR B 239       9.389 -47.588  -2.685  1.00 95.08           N  
ATOM   1928  CA  TYR B 239       8.227 -47.442  -3.556  1.00 95.08           C  
ATOM   1929  C   TYR B 239       8.654 -47.213  -5.001  1.00 95.08           C  
ATOM   1930  CB  TYR B 239       7.342 -46.285  -3.083  1.00 95.08           C  
ATOM   1931  O   TYR B 239       8.009 -47.704  -5.930  1.00 95.08           O  
ATOM   1932  CG  TYR B 239       6.463 -46.635  -1.907  1.00 95.08           C  
ATOM   1933  CD1 TYR B 239       5.357 -47.467  -2.063  1.00 95.08           C  
ATOM   1934  CD2 TYR B 239       6.735 -46.133  -0.639  1.00 95.08           C  
ATOM   1935  CE1 TYR B 239       4.542 -47.790  -0.983  1.00 95.08           C  
ATOM   1936  CE2 TYR B 239       5.927 -46.450   0.449  1.00 95.08           C  
ATOM   1937  OH  TYR B 239       4.032 -47.595   1.340  1.00 95.08           O  
ATOM   1938  CZ  TYR B 239       4.835 -47.278   0.267  1.00 95.08           C  
ATOM   1939  N   ILE B 240       9.713 -46.481  -5.221  1.00 95.40           N  
ATOM   1940  CA  ILE B 240      10.234 -46.257  -6.565  1.00 95.40           C  
ATOM   1941  C   ILE B 240      10.646 -47.589  -7.188  1.00 95.40           C  
ATOM   1942  CB  ILE B 240      11.430 -45.279  -6.552  1.00 95.40           C  
ATOM   1943  O   ILE B 240      10.264 -47.898  -8.319  1.00 95.40           O  
ATOM   1944  CG1 ILE B 240      10.961 -43.868  -6.179  1.00 95.40           C  
ATOM   1945  CG2 ILE B 240      12.142 -45.278  -7.908  1.00 95.40           C  
ATOM   1946  CD1 ILE B 240      10.051 -43.223  -7.216  1.00 95.40           C  
ATOM   1947  N   GLU B 241      11.363 -48.404  -6.434  1.00 94.87           N  
ATOM   1948  CA  GLU B 241      11.827 -49.696  -6.931  1.00 94.87           C  
ATOM   1949  C   GLU B 241      10.653 -50.607  -7.279  1.00 94.87           C  
ATOM   1950  CB  GLU B 241      12.732 -50.375  -5.900  1.00 94.87           C  
ATOM   1951  O   GLU B 241      10.664 -51.273  -8.316  1.00 94.87           O  
ATOM   1952  CG  GLU B 241      14.101 -49.725  -5.760  1.00 94.87           C  
ATOM   1953  CD  GLU B 241      14.927 -50.304  -4.623  1.00 94.87           C  
ATOM   1954  OE1 GLU B 241      16.093 -49.884  -4.444  1.00 94.87           O  
ATOM   1955  OE2 GLU B 241      14.405 -51.186  -3.905  1.00 94.87           O  
ATOM   1956  N   GLU B 242       9.672 -50.553  -6.395  1.00 94.25           N  
ATOM   1957  CA  GLU B 242       8.476 -51.347  -6.658  1.00 94.25           C  
ATOM   1958  C   GLU B 242       7.782 -50.892  -7.939  1.00 94.25           C  
ATOM   1959  CB  GLU B 242       7.505 -51.266  -5.477  1.00 94.25           C  
ATOM   1960  O   GLU B 242       7.357 -51.718  -8.749  1.00 94.25           O  
ATOM   1961  CG  GLU B 242       7.642 -52.415  -4.489  1.00 94.25           C  
ATOM   1962  CD  GLU B 242       6.666 -52.327  -3.327  1.00 94.25           C  
ATOM   1963  OE1 GLU B 242       6.760 -53.154  -2.391  1.00 94.25           O  
ATOM   1964  OE2 GLU B 242       5.800 -51.425  -3.352  1.00 94.25           O  
ATOM   1965  N   ALA B 243       7.698 -49.599  -8.123  1.00 93.63           N  
ATOM   1966  CA  ALA B 243       7.027 -49.045  -9.296  1.00 93.63           C  
ATOM   1967  C   ALA B 243       7.804 -49.360 -10.572  1.00 93.63           C  
ATOM   1968  CB  ALA B 243       6.849 -47.536  -9.144  1.00 93.63           C  
ATOM   1969  O   ALA B 243       7.210 -49.681 -11.604  1.00 93.63           O  
ATOM   1970  N   LEU B 244       9.149 -49.267 -10.514  1.00 93.73           N  
ATOM   1971  CA  LEU B 244       9.988 -49.535 -11.677  1.00 93.73           C  
ATOM   1972  C   LEU B 244       9.921 -51.008 -12.068  1.00 93.73           C  
ATOM   1973  CB  LEU B 244      11.439 -49.136 -11.395  1.00 93.73           C  
ATOM   1974  O   LEU B 244      10.064 -51.350 -13.244  1.00 93.73           O  
ATOM   1975  CG  LEU B 244      11.744 -47.637 -11.409  1.00 93.73           C  
ATOM   1976  CD1 LEU B 244      13.143 -47.376 -10.860  1.00 93.73           C  
ATOM   1977  CD2 LEU B 244      11.605 -47.075 -12.819  1.00 93.73           C  
ATOM   1978  N   ALA B 245       9.660 -51.835 -11.040  1.00 92.02           N  
ATOM   1979  CA  ALA B 245       9.580 -53.272 -11.288  1.00 92.02           C  
ATOM   1980  C   ALA B 245       8.254 -53.642 -11.945  1.00 92.02           C  
ATOM   1981  CB  ALA B 245       9.759 -54.048  -9.985  1.00 92.02           C  
ATOM   1982  O   ALA B 245       8.179 -54.611 -12.704  1.00 92.02           O  
ATOM   1983  N   ASN B 246       7.298 -52.758 -11.691  1.00 83.41           N  
ATOM   1984  CA  ASN B 246       5.976 -52.973 -12.270  1.00 83.41           C  
ATOM   1985  C   ASN B 246       5.878 -52.389 -13.676  1.00 83.41           C  
ATOM   1986  CB  ASN B 246       4.892 -52.376 -11.370  1.00 83.41           C  
ATOM   1987  O   ASN B 246       6.395 -51.302 -13.939  1.00 83.41           O  
ATOM   1988  CG  ASN B 246       3.506 -52.889 -11.706  1.00 83.41           C  
ATOM   1989  ND2 ASN B 246       2.587 -52.781 -10.753  1.00 83.41           N  
ATOM   1990  OD1 ASN B 246       3.263 -53.380 -12.811  1.00 83.41           O  
ATOM   1991  N   MET B 247       5.611 -53.066 -14.777  1.00 76.52           N  
ATOM   1992  CA  MET B 247       5.622 -52.624 -16.168  1.00 76.52           C  
ATOM   1993  C   MET B 247       4.414 -51.742 -16.469  1.00 76.52           C  
ATOM   1994  CB  MET B 247       5.640 -53.825 -17.115  1.00 76.52           C  
ATOM   1995  O   MET B 247       4.304 -51.185 -17.562  1.00 76.52           O  
ATOM   1996  CG  MET B 247       6.965 -54.570 -17.134  1.00 76.52           C  
ATOM   1997  SD  MET B 247       7.997 -54.132 -18.586  1.00 76.52           S  
ATOM   1998  CE  MET B 247       6.980 -54.821 -19.921  1.00 76.52           C  
ATOM   1999  N   SER B 248       3.633 -51.444 -15.446  1.00 80.74           N  
ATOM   2000  CA  SER B 248       2.460 -50.611 -15.689  1.00 80.74           C  
ATOM   2001  C   SER B 248       2.823 -49.130 -15.688  1.00 80.74           C  
ATOM   2002  CB  SER B 248       1.384 -50.881 -14.636  1.00 80.74           C  
ATOM   2003  O   SER B 248       3.530 -48.660 -14.795  1.00 80.74           O  
ATOM   2004  OG  SER B 248       0.324 -49.947 -14.749  1.00 80.74           O  
ATOM   2005  N   SER B 249       2.348 -48.363 -16.692  1.00 84.55           N  
ATOM   2006  CA  SER B 249       2.535 -46.921 -16.809  1.00 84.55           C  
ATOM   2007  C   SER B 249       4.013 -46.549 -16.755  1.00 84.55           C  
ATOM   2008  CB  SER B 249       1.776 -46.189 -15.702  1.00 84.55           C  
ATOM   2009  O   SER B 249       4.394 -45.592 -16.077  1.00 84.55           O  
ATOM   2010  OG  SER B 249       0.394 -46.500 -15.749  1.00 84.55           O  
ATOM   2011  N   GLN B 250       4.761 -47.229 -17.439  1.00 88.08           N  
ATOM   2012  CA  GLN B 250       6.215 -47.165 -17.339  1.00 88.08           C  
ATOM   2013  C   GLN B 250       6.730 -45.772 -17.691  1.00 88.08           C  
ATOM   2014  CB  GLN B 250       6.864 -48.209 -18.249  1.00 88.08           C  
ATOM   2015  O   GLN B 250       7.599 -45.233 -17.003  1.00 88.08           O  
ATOM   2016  CG  GLN B 250       8.132 -48.825 -17.673  1.00 88.08           C  
ATOM   2017  CD  GLN B 250       8.318 -50.274 -18.079  1.00 88.08           C  
ATOM   2018  NE2 GLN B 250       9.221 -50.970 -17.397  1.00 88.08           N  
ATOM   2019  OE1 GLN B 250       7.654 -50.765 -18.998  1.00 88.08           O  
ATOM   2020  N   THR B 251       6.139 -45.192 -18.680  1.00 85.78           N  
ATOM   2021  CA  THR B 251       6.596 -43.875 -19.111  1.00 85.78           C  
ATOM   2022  C   THR B 251       6.401 -42.845 -18.002  1.00 85.78           C  
ATOM   2023  CB  THR B 251       5.856 -43.414 -20.380  1.00 85.78           C  
ATOM   2024  O   THR B 251       7.279 -42.017 -17.755  1.00 85.78           O  
ATOM   2025  CG2 THR B 251       6.466 -42.132 -20.937  1.00 85.78           C  
ATOM   2026  OG1 THR B 251       5.939 -44.442 -21.375  1.00 85.78           O  
ATOM   2027  N   TYR B 252       5.290 -42.938 -17.264  1.00 87.14           N  
ATOM   2028  CA  TYR B 252       5.009 -42.034 -16.155  1.00 87.14           C  
ATOM   2029  C   TYR B 252       5.884 -42.360 -14.950  1.00 87.14           C  
ATOM   2030  CB  TYR B 252       3.531 -42.108 -15.762  1.00 87.14           C  
ATOM   2031  O   TYR B 252       6.376 -41.457 -14.270  1.00 87.14           O  
ATOM   2032  CG  TYR B 252       2.635 -41.229 -16.600  1.00 87.14           C  
ATOM   2033  CD1 TYR B 252       2.163 -40.013 -16.110  1.00 87.14           C  
ATOM   2034  CD2 TYR B 252       2.258 -41.612 -17.882  1.00 87.14           C  
ATOM   2035  CE1 TYR B 252       1.336 -39.200 -16.878  1.00 87.14           C  
ATOM   2036  CE2 TYR B 252       1.431 -40.807 -18.659  1.00 87.14           C  
ATOM   2037  OH  TYR B 252       0.157 -38.804 -18.914  1.00 87.14           O  
ATOM   2038  CZ  TYR B 252       0.976 -39.605 -18.149  1.00 87.14           C  
ATOM   2039  N   VAL B 253       6.087 -43.608 -14.770  1.00 93.45           N  
ATOM   2040  CA  VAL B 253       6.928 -44.043 -13.660  1.00 93.45           C  
ATOM   2041  C   VAL B 253       8.360 -43.558 -13.874  1.00 93.45           C  
ATOM   2042  CB  VAL B 253       6.904 -45.579 -13.498  1.00 93.45           C  
ATOM   2043  O   VAL B 253       8.983 -43.018 -12.957  1.00 93.45           O  
ATOM   2044  CG1 VAL B 253       7.970 -46.034 -12.502  1.00 93.45           C  
ATOM   2045  CG2 VAL B 253       5.519 -46.047 -13.054  1.00 93.45           C  
ATOM   2046  N   PHE B 254       8.851 -43.662 -15.130  1.00 92.71           N  
ATOM   2047  CA  PHE B 254      10.202 -43.201 -15.427  1.00 92.71           C  
ATOM   2048  C   PHE B 254      10.358 -41.724 -15.088  1.00 92.71           C  
ATOM   2049  CB  PHE B 254      10.540 -43.440 -16.902  1.00 92.71           C  
ATOM   2050  O   PHE B 254      11.346 -41.325 -14.469  1.00 92.71           O  
ATOM   2051  CG  PHE B 254      10.711 -44.891 -17.259  1.00 92.71           C  
ATOM   2052  CD1 PHE B 254      10.961 -45.839 -16.273  1.00 92.71           C  
ATOM   2053  CD2 PHE B 254      10.624 -45.309 -18.581  1.00 92.71           C  
ATOM   2054  CE1 PHE B 254      11.120 -47.183 -16.601  1.00 92.71           C  
ATOM   2055  CE2 PHE B 254      10.782 -46.651 -18.915  1.00 92.71           C  
ATOM   2056  CZ  PHE B 254      11.031 -47.586 -17.924  1.00 92.71           C  
ATOM   2057  N   ARG B 255       9.385 -40.991 -15.412  1.00 88.56           N  
ATOM   2058  CA  ARG B 255       9.416 -39.541 -15.246  1.00 88.56           C  
ATOM   2059  C   ARG B 255       9.613 -39.162 -13.782  1.00 88.56           C  
ATOM   2060  CB  ARG B 255       8.128 -38.911 -15.781  1.00 88.56           C  
ATOM   2061  O   ARG B 255      10.534 -38.414 -13.448  1.00 88.56           O  
ATOM   2062  CG  ARG B 255       8.145 -37.390 -15.791  1.00 88.56           C  
ATOM   2063  CD  ARG B 255       6.816 -36.815 -16.261  1.00 88.56           C  
ATOM   2064  NE  ARG B 255       6.762 -36.700 -17.716  1.00 88.56           N  
ATOM   2065  NH1 ARG B 255       4.600 -35.890 -17.778  1.00 88.56           N  
ATOM   2066  NH2 ARG B 255       5.770 -36.199 -19.725  1.00 88.56           N  
ATOM   2067  CZ  ARG B 255       5.711 -36.263 -18.403  1.00 88.56           C  
ATOM   2068  N   TYR B 256       8.813 -39.687 -12.918  1.00 89.86           N  
ATOM   2069  CA  TYR B 256       8.822 -39.288 -11.515  1.00 89.86           C  
ATOM   2070  C   TYR B 256       9.913 -40.025 -10.747  1.00 89.86           C  
ATOM   2071  CB  TYR B 256       7.459 -39.555 -10.871  1.00 89.86           C  
ATOM   2072  O   TYR B 256      10.470 -39.492  -9.783  1.00 89.86           O  
ATOM   2073  CG  TYR B 256       6.379 -38.599 -11.315  1.00 89.86           C  
ATOM   2074  CD1 TYR B 256       6.378 -37.272 -10.888  1.00 89.86           C  
ATOM   2075  CD2 TYR B 256       5.359 -39.018 -12.162  1.00 89.86           C  
ATOM   2076  CE1 TYR B 256       5.384 -36.388 -11.294  1.00 89.86           C  
ATOM   2077  CE2 TYR B 256       4.360 -38.142 -12.573  1.00 89.86           C  
ATOM   2078  OH  TYR B 256       3.395 -35.959 -12.540  1.00 89.86           O  
ATOM   2079  CZ  TYR B 256       4.382 -36.831 -12.135  1.00 89.86           C  
ATOM   2080  N   ALA B 257      10.225 -41.273 -11.233  1.00 93.71           N  
ATOM   2081  CA  ALA B 257      11.394 -41.936 -10.661  1.00 93.71           C  
ATOM   2082  C   ALA B 257      12.666 -41.140 -10.940  1.00 93.71           C  
ATOM   2083  CB  ALA B 257      11.526 -43.353 -11.213  1.00 93.71           C  
ATOM   2084  O   ALA B 257      13.520 -40.996 -10.062  1.00 93.71           O  
ATOM   2085  N   ALA B 258      12.754 -40.625 -12.132  1.00 88.69           N  
ATOM   2086  CA  ALA B 258      13.903 -39.801 -12.501  1.00 88.69           C  
ATOM   2087  C   ALA B 258      13.998 -38.564 -11.613  1.00 88.69           C  
ATOM   2088  CB  ALA B 258      13.815 -39.392 -13.970  1.00 88.69           C  
ATOM   2089  O   ALA B 258      15.085 -38.202 -11.156  1.00 88.69           O  
ATOM   2090  N   LYS B 259      12.830 -37.932 -11.406  1.00 87.84           N  
ATOM   2091  CA  LYS B 259      12.808 -36.776 -10.515  1.00 87.84           C  
ATOM   2092  C   LYS B 259      13.319 -37.143  -9.125  1.00 87.84           C  
ATOM   2093  CB  LYS B 259      11.394 -36.200 -10.418  1.00 87.84           C  
ATOM   2094  O   LYS B 259      14.124 -36.413  -8.541  1.00 87.84           O  
ATOM   2095  CG  LYS B 259      11.317 -34.865  -9.692  1.00 87.84           C  
ATOM   2096  CD  LYS B 259       9.919 -34.265  -9.771  1.00 87.84           C  
ATOM   2097  CE  LYS B 259       9.827 -32.955  -9.000  1.00 87.84           C  
ATOM   2098  NZ  LYS B 259       8.469 -32.344  -9.107  1.00 87.84           N  
ATOM   2099  N   PHE B 260      12.884 -38.247  -8.592  1.00 90.89           N  
ATOM   2100  CA  PHE B 260      13.319 -38.748  -7.293  1.00 90.89           C  
ATOM   2101  C   PHE B 260      14.834 -38.917  -7.259  1.00 90.89           C  
ATOM   2102  CB  PHE B 260      12.635 -40.080  -6.972  1.00 90.89           C  
ATOM   2103  O   PHE B 260      15.499 -38.412  -6.352  1.00 90.89           O  
ATOM   2104  CG  PHE B 260      12.981 -40.628  -5.614  1.00 90.89           C  
ATOM   2105  CD1 PHE B 260      14.100 -41.434  -5.438  1.00 90.89           C  
ATOM   2106  CD2 PHE B 260      12.188 -40.337  -4.511  1.00 90.89           C  
ATOM   2107  CE1 PHE B 260      14.423 -41.943  -4.182  1.00 90.89           C  
ATOM   2108  CE2 PHE B 260      12.504 -40.842  -3.253  1.00 90.89           C  
ATOM   2109  CZ  PHE B 260      13.621 -41.645  -3.091  1.00 90.89           C  
ATOM   2110  N   TYR B 261      15.436 -39.526  -8.273  1.00 89.81           N  
ATOM   2111  CA  TYR B 261      16.867 -39.807  -8.297  1.00 89.81           C  
ATOM   2112  C   TYR B 261      17.669 -38.533  -8.528  1.00 89.81           C  
ATOM   2113  CB  TYR B 261      17.195 -40.835  -9.384  1.00 89.81           C  
ATOM   2114  O   TYR B 261      18.774 -38.383  -8.000  1.00 89.81           O  
ATOM   2115  CG  TYR B 261      16.857 -42.255  -8.999  1.00 89.81           C  
ATOM   2116  CD1 TYR B 261      17.438 -42.851  -7.882  1.00 89.81           C  
ATOM   2117  CD2 TYR B 261      15.958 -43.003  -9.751  1.00 89.81           C  
ATOM   2118  CE1 TYR B 261      17.132 -44.160  -7.524  1.00 89.81           C  
ATOM   2119  CE2 TYR B 261      15.644 -44.313  -9.403  1.00 89.81           C  
ATOM   2120  OH  TYR B 261      15.928 -46.178  -7.940  1.00 89.81           O  
ATOM   2121  CZ  TYR B 261      16.235 -44.881  -8.289  1.00 89.81           C  
ATOM   2122  N   ARG B 262      17.147 -37.644  -9.298  1.00 84.20           N  
ATOM   2123  CA  ARG B 262      17.825 -36.361  -9.450  1.00 84.20           C  
ATOM   2124  C   ARG B 262      17.953 -35.648  -8.108  1.00 84.20           C  
ATOM   2125  CB  ARG B 262      17.078 -35.472 -10.446  1.00 84.20           C  
ATOM   2126  O   ARG B 262      19.037 -35.186  -7.746  1.00 84.20           O  
ATOM   2127  CG  ARG B 262      17.733 -34.120 -10.677  1.00 84.20           C  
ATOM   2128  CD  ARG B 262      16.965 -33.287 -11.694  1.00 84.20           C  
ATOM   2129  NE  ARG B 262      15.574 -33.097 -11.294  1.00 84.20           N  
ATOM   2130  NH1 ARG B 262      16.019 -31.382  -9.811  1.00 84.20           N  
ATOM   2131  NH2 ARG B 262      13.866 -32.108 -10.118  1.00 84.20           N  
ATOM   2132  CZ  ARG B 262      15.156 -32.196 -10.409  1.00 84.20           C  
ATOM   2133  N   ARG B 263      16.850 -35.615  -7.335  1.00 81.17           N  
ATOM   2134  CA  ARG B 263      16.837 -34.947  -6.037  1.00 81.17           C  
ATOM   2135  C   ARG B 263      17.763 -35.650  -5.050  1.00 81.17           C  
ATOM   2136  CB  ARG B 263      15.415 -34.892  -5.475  1.00 81.17           C  
ATOM   2137  O   ARG B 263      18.315 -35.016  -4.149  1.00 81.17           O  
ATOM   2138  CG  ARG B 263      14.486 -33.963  -6.239  1.00 81.17           C  
ATOM   2139  CD  ARG B 263      13.107 -33.891  -5.597  1.00 81.17           C  
ATOM   2140  NE  ARG B 263      12.190 -33.069  -6.381  1.00 81.17           N  
ATOM   2141  NH1 ARG B 263      10.403 -33.323  -4.939  1.00 81.17           N  
ATOM   2142  NH2 ARG B 263      10.180 -32.055  -6.836  1.00 81.17           N  
ATOM   2143  CZ  ARG B 263      10.926 -32.817  -6.050  1.00 81.17           C  
ATOM   2144  N   LYS B 264      17.913 -36.928  -5.295  1.00 82.37           N  
ATOM   2145  CA  LYS B 264      18.788 -37.726  -4.442  1.00 82.37           C  
ATOM   2146  C   LYS B 264      20.254 -37.521  -4.813  1.00 82.37           C  
ATOM   2147  CB  LYS B 264      18.426 -39.209  -4.539  1.00 82.37           C  
ATOM   2148  O   LYS B 264      21.150 -37.895  -4.053  1.00 82.37           O  
ATOM   2149  CG  LYS B 264      19.158 -40.091  -3.539  1.00 82.37           C  
ATOM   2150  CD  LYS B 264      18.737 -41.550  -3.667  1.00 82.37           C  
ATOM   2151  CE  LYS B 264      19.530 -42.446  -2.725  1.00 82.37           C  
ATOM   2152  NZ  LYS B 264      19.092 -43.871  -2.818  1.00 82.37           N  
ATOM   2153  N   GLY B 265      20.565 -36.918  -5.977  1.00 77.90           N  
ATOM   2154  CA  GLY B 265      21.918 -36.655  -6.438  1.00 77.90           C  
ATOM   2155  C   GLY B 265      22.412 -37.673  -7.449  1.00 77.90           C  
ATOM   2156  O   GLY B 265      23.533 -37.564  -7.950  1.00 77.90           O  
ATOM   2157  N   SER B 266      21.601 -38.733  -7.721  1.00 88.70           N  
ATOM   2158  CA  SER B 266      21.954 -39.703  -8.752  1.00 88.70           C  
ATOM   2159  C   SER B 266      21.518 -39.227 -10.133  1.00 88.70           C  
ATOM   2160  CB  SER B 266      21.321 -41.062  -8.448  1.00 88.70           C  
ATOM   2161  O   SER B 266      20.643 -39.832 -10.756  1.00 88.70           O  
ATOM   2162  OG  SER B 266      21.735 -41.538  -7.179  1.00 88.70           O  
ATOM   2163  N   VAL B 267      22.239 -38.292 -10.689  1.00 86.13           N  
ATOM   2164  CA  VAL B 267      21.837 -37.551 -11.880  1.00 86.13           C  
ATOM   2165  C   VAL B 267      21.955 -38.448 -13.110  1.00 86.13           C  
ATOM   2166  CB  VAL B 267      22.687 -36.274 -12.068  1.00 86.13           C  
ATOM   2167  O   VAL B 267      21.114 -38.391 -14.010  1.00 86.13           O  
ATOM   2168  CG1 VAL B 267      22.276 -35.535 -13.340  1.00 86.13           C  
ATOM   2169  CG2 VAL B 267      22.554 -35.362 -10.850  1.00 86.13           C  
ATOM   2170  N   ASP B 268      22.965 -39.262 -13.152  1.00 92.53           N  
ATOM   2171  CA  ASP B 268      23.159 -40.149 -14.296  1.00 92.53           C  
ATOM   2172  C   ASP B 268      21.995 -41.128 -14.435  1.00 92.53           C  
ATOM   2173  CB  ASP B 268      24.477 -40.914 -14.164  1.00 92.53           C  
ATOM   2174  O   ASP B 268      21.482 -41.338 -15.536  1.00 92.53           O  
ATOM   2175  CG  ASP B 268      25.697 -40.016 -14.279  1.00 92.53           C  
ATOM   2176  OD1 ASP B 268      25.673 -39.053 -15.075  1.00 92.53           O  
ATOM   2177  OD2 ASP B 268      26.692 -40.277 -13.569  1.00 92.53           O  
ATOM   2178  N   LYS B 269      21.625 -41.676 -13.268  1.00 93.69           N  
ATOM   2179  CA  LYS B 269      20.473 -42.573 -13.265  1.00 93.69           C  
ATOM   2180  C   LYS B 269      19.203 -41.839 -13.688  1.00 93.69           C  
ATOM   2181  CB  LYS B 269      20.281 -43.197 -11.882  1.00 93.69           C  
ATOM   2182  O   LYS B 269      18.408 -42.363 -14.470  1.00 93.69           O  
ATOM   2183  CG  LYS B 269      19.248 -44.314 -11.844  1.00 93.69           C  
ATOM   2184  CD  LYS B 269      19.240 -45.023 -10.496  1.00 93.69           C  
ATOM   2185  CE  LYS B 269      18.193 -46.127 -10.450  1.00 93.69           C  
ATOM   2186  NZ  LYS B 269      18.210 -46.853  -9.146  1.00 93.69           N  
ATOM   2187  N   ALA B 270      19.052 -40.692 -13.218  1.00 89.94           N  
ATOM   2188  CA  ALA B 270      17.903 -39.873 -13.594  1.00 89.94           C  
ATOM   2189  C   ALA B 270      17.867 -39.637 -15.102  1.00 89.94           C  
ATOM   2190  CB  ALA B 270      17.934 -38.539 -12.852  1.00 89.94           C  
ATOM   2191  O   ALA B 270      16.831 -39.831 -15.742  1.00 89.94           O  
ATOM   2192  N   LEU B 271      18.978 -39.293 -15.692  1.00 94.63           N  
ATOM   2193  CA  LEU B 271      19.067 -39.004 -17.119  1.00 94.63           C  
ATOM   2194  C   LEU B 271      18.734 -40.241 -17.946  1.00 94.63           C  
ATOM   2195  CB  LEU B 271      20.466 -38.497 -17.477  1.00 94.63           C  
ATOM   2196  O   LEU B 271      18.061 -40.143 -18.974  1.00 94.63           O  
ATOM   2197  CG  LEU B 271      20.655 -36.980 -17.492  1.00 94.63           C  
ATOM   2198  CD1 LEU B 271      22.131 -36.628 -17.339  1.00 94.63           C  
ATOM   2199  CD2 LEU B 271      20.087 -36.382 -18.775  1.00 94.63           C  
ATOM   2200  N   GLU B 272      19.195 -41.385 -17.459  1.00 95.98           N  
ATOM   2201  CA  GLU B 272      18.904 -42.634 -18.157  1.00 95.98           C  
ATOM   2202  C   GLU B 272      17.401 -42.882 -18.240  1.00 95.98           C  
ATOM   2203  CB  GLU B 272      19.594 -43.811 -17.464  1.00 95.98           C  
ATOM   2204  O   GLU B 272      16.872 -43.167 -19.317  1.00 95.98           O  
ATOM   2205  CG  GLU B 272      19.695 -45.060 -18.328  1.00 95.98           C  
ATOM   2206  CD  GLU B 272      20.262 -46.260 -17.585  1.00 95.98           C  
ATOM   2207  OE1 GLU B 272      20.158 -47.396 -18.099  1.00 95.98           O  
ATOM   2208  OE2 GLU B 272      20.813 -46.061 -16.480  1.00 95.98           O  
ATOM   2209  N   LEU B 273      16.744 -42.729 -17.117  1.00 94.12           N  
ATOM   2210  CA  LEU B 273      15.302 -42.944 -17.065  1.00 94.12           C  
ATOM   2211  C   LEU B 273      14.567 -41.910 -17.912  1.00 94.12           C  
ATOM   2212  CB  LEU B 273      14.803 -42.884 -15.619  1.00 94.12           C  
ATOM   2213  O   LEU B 273      13.645 -42.252 -18.656  1.00 94.12           O  
ATOM   2214  CG  LEU B 273      15.241 -44.027 -14.703  1.00 94.12           C  
ATOM   2215  CD1 LEU B 273      14.853 -43.728 -13.259  1.00 94.12           C  
ATOM   2216  CD2 LEU B 273      14.631 -45.346 -15.163  1.00 94.12           C  
ATOM   2217  N   LEU B 274      14.995 -40.680 -17.888  1.00 92.82           N  
ATOM   2218  CA  LEU B 274      14.350 -39.597 -18.623  1.00 92.82           C  
ATOM   2219  C   LEU B 274      14.503 -39.795 -20.127  1.00 92.82           C  
ATOM   2220  CB  LEU B 274      14.940 -38.245 -18.212  1.00 92.82           C  
ATOM   2221  O   LEU B 274      13.550 -39.592 -20.884  1.00 92.82           O  
ATOM   2222  CG  LEU B 274      14.547 -37.727 -16.827  1.00 92.82           C  
ATOM   2223  CD1 LEU B 274      15.452 -36.570 -16.418  1.00 92.82           C  
ATOM   2224  CD2 LEU B 274      13.084 -37.298 -16.812  1.00 92.82           C  
ATOM   2225  N   LYS B 275      15.638 -40.198 -20.532  1.00 94.03           N  
ATOM   2226  CA  LYS B 275      15.881 -40.421 -21.954  1.00 94.03           C  
ATOM   2227  C   LYS B 275      15.018 -41.560 -22.488  1.00 94.03           C  
ATOM   2228  CB  LYS B 275      17.360 -40.722 -22.206  1.00 94.03           C  
ATOM   2229  O   LYS B 275      14.498 -41.482 -23.603  1.00 94.03           O  
ATOM   2230  CG  LYS B 275      18.261 -39.497 -22.140  1.00 94.03           C  
ATOM   2231  CD  LYS B 275      19.714 -39.857 -22.419  1.00 94.03           C  
ATOM   2232  CE  LYS B 275      20.614 -38.630 -22.369  1.00 94.03           C  
ATOM   2233  NZ  LYS B 275      22.054 -38.992 -22.537  1.00 94.03           N  
ATOM   2234  N   LYS B 276      14.867 -42.610 -21.649  1.00 93.95           N  
ATOM   2235  CA  LYS B 276      13.985 -43.706 -22.040  1.00 93.95           C  
ATOM   2236  C   LYS B 276      12.548 -43.222 -22.206  1.00 93.95           C  
ATOM   2237  CB  LYS B 276      14.043 -44.835 -21.011  1.00 93.95           C  
ATOM   2238  O   LYS B 276      11.887 -43.549 -23.194  1.00 93.95           O  
ATOM   2239  CG  LYS B 276      15.218 -45.783 -21.197  1.00 93.95           C  
ATOM   2240  CD  LYS B 276      15.214 -46.892 -20.152  1.00 93.95           C  
ATOM   2241  CE  LYS B 276      16.439 -47.786 -20.279  1.00 93.95           C  
ATOM   2242  NZ  LYS B 276      16.472 -48.835 -19.217  1.00 93.95           N  
ATOM   2243  N   ALA B 277      12.118 -42.408 -21.291  1.00 90.77           N  
ATOM   2244  CA  ALA B 277      10.754 -41.886 -21.341  1.00 90.77           C  
ATOM   2245  C   ALA B 277      10.577 -40.928 -22.516  1.00 90.77           C  
ATOM   2246  CB  ALA B 277      10.403 -41.187 -20.030  1.00 90.77           C  
ATOM   2247  O   ALA B 277       9.544 -40.944 -23.188  1.00 90.77           O  
ATOM   2248  N   LEU B 278      11.585 -40.110 -22.794  1.00 89.97           N  
ATOM   2249  CA  LEU B 278      11.515 -39.106 -23.850  1.00 89.97           C  
ATOM   2250  C   LEU B 278      11.437 -39.765 -25.223  1.00 89.97           C  
ATOM   2251  CB  LEU B 278      12.729 -38.175 -23.786  1.00 89.97           C  
ATOM   2252  O   LEU B 278      10.815 -39.225 -26.141  1.00 89.97           O  
ATOM   2253  CG  LEU B 278      12.676 -36.930 -24.673  1.00 89.97           C  
ATOM   2254  CD1 LEU B 278      11.568 -35.992 -24.205  1.00 89.97           C  
ATOM   2255  CD2 LEU B 278      14.023 -36.216 -24.674  1.00 89.97           C  
ATOM   2256  N   GLN B 279      12.058 -40.972 -25.408  1.00 91.55           N  
ATOM   2257  CA  GLN B 279      11.995 -41.694 -26.674  1.00 91.55           C  
ATOM   2258  C   GLN B 279      10.553 -42.025 -27.048  1.00 91.55           C  
ATOM   2259  CB  GLN B 279      12.826 -42.976 -26.603  1.00 91.55           C  
ATOM   2260  O   GLN B 279      10.179 -41.960 -28.221  1.00 91.55           O  
ATOM   2261  CG  GLN B 279      14.191 -42.862 -27.270  1.00 91.55           C  
ATOM   2262  CD  GLN B 279      14.980 -44.157 -27.217  1.00 91.55           C  
ATOM   2263  NE2 GLN B 279      16.151 -44.164 -27.844  1.00 91.55           N  
ATOM   2264  OE1 GLN B 279      14.541 -45.143 -26.616  1.00 91.55           O  
ATOM   2265  N   GLU B 280       9.809 -42.265 -26.038  1.00 88.59           N  
ATOM   2266  CA  GLU B 280       8.424 -42.659 -26.278  1.00 88.59           C  
ATOM   2267  C   GLU B 280       7.516 -41.438 -26.400  1.00 88.59           C  
ATOM   2268  CB  GLU B 280       7.924 -43.575 -25.158  1.00 88.59           C  
ATOM   2269  O   GLU B 280       6.518 -41.470 -27.123  1.00 88.59           O  
ATOM   2270  CG  GLU B 280       8.696 -44.882 -25.042  1.00 88.59           C  
ATOM   2271  CD  GLU B 280       8.263 -45.927 -26.058  1.00 88.59           C  
ATOM   2272  OE1 GLU B 280       9.087 -46.795 -26.425  1.00 88.59           O  
ATOM   2273  OE2 GLU B 280       7.090 -45.877 -26.491  1.00 88.59           O  
ATOM   2274  N   THR B 281       7.833 -40.360 -25.627  1.00 87.81           N  
ATOM   2275  CA  THR B 281       7.039 -39.137 -25.637  1.00 87.81           C  
ATOM   2276  C   THR B 281       7.919 -37.923 -25.916  1.00 87.81           C  
ATOM   2277  CB  THR B 281       6.298 -38.941 -24.301  1.00 87.81           C  
ATOM   2278  O   THR B 281       8.150 -37.099 -25.029  1.00 87.81           O  
ATOM   2279  CG2 THR B 281       5.241 -40.021 -24.094  1.00 87.81           C  
ATOM   2280  OG1 THR B 281       7.243 -39.000 -23.225  1.00 87.81           O  
ATOM   2281  N   PRO B 282       8.292 -37.753 -27.129  1.00 88.57           N  
ATOM   2282  CA  PRO B 282       9.273 -36.728 -27.494  1.00 88.57           C  
ATOM   2283  C   PRO B 282       8.750 -35.309 -27.285  1.00 88.57           C  
ATOM   2284  CB  PRO B 282       9.534 -37.001 -28.977  1.00 88.57           C  
ATOM   2285  O   PRO B 282       9.539 -34.368 -27.159  1.00 88.57           O  
ATOM   2286  CG  PRO B 282       8.574 -38.088 -29.340  1.00 88.57           C  
ATOM   2287  CD  PRO B 282       7.900 -38.566 -28.087  1.00 88.57           C  
ATOM   2288  N   THR B 283       7.445 -35.141 -27.219  1.00 86.44           N  
ATOM   2289  CA  THR B 283       6.880 -33.799 -27.121  1.00 86.44           C  
ATOM   2290  C   THR B 283       6.572 -33.447 -25.668  1.00 86.44           C  
ATOM   2291  CB  THR B 283       5.600 -33.669 -27.966  1.00 86.44           C  
ATOM   2292  O   THR B 283       5.935 -32.429 -25.393  1.00 86.44           O  
ATOM   2293  CG2 THR B 283       5.902 -33.836 -29.452  1.00 86.44           C  
ATOM   2294  OG1 THR B 283       4.664 -34.676 -27.564  1.00 86.44           O  
ATOM   2295  N   SER B 284       7.030 -34.284 -24.735  1.00 87.93           N  
ATOM   2296  CA  SER B 284       6.714 -34.053 -23.329  1.00 87.93           C  
ATOM   2297  C   SER B 284       7.499 -32.869 -22.774  1.00 87.93           C  
ATOM   2298  CB  SER B 284       7.008 -35.304 -22.501  1.00 87.93           C  
ATOM   2299  O   SER B 284       8.728 -32.918 -22.688  1.00 87.93           O  
ATOM   2300  OG  SER B 284       6.921 -35.021 -21.115  1.00 87.93           O  
ATOM   2301  N   VAL B 285       6.738 -31.884 -22.338  1.00 88.44           N  
ATOM   2302  CA  VAL B 285       7.316 -30.668 -21.775  1.00 88.44           C  
ATOM   2303  C   VAL B 285       8.044 -30.997 -20.474  1.00 88.44           C  
ATOM   2304  CB  VAL B 285       6.237 -29.590 -21.524  1.00 88.44           C  
ATOM   2305  O   VAL B 285       9.185 -30.575 -20.270  1.00 88.44           O  
ATOM   2306  CG1 VAL B 285       6.831 -28.394 -20.783  1.00 88.44           C  
ATOM   2307  CG2 VAL B 285       5.609 -29.147 -22.844  1.00 88.44           C  
ATOM   2308  N   LEU B 286       7.450 -31.750 -19.627  1.00 88.21           N  
ATOM   2309  CA  LEU B 286       7.999 -32.120 -18.327  1.00 88.21           C  
ATOM   2310  C   LEU B 286       9.332 -32.843 -18.486  1.00 88.21           C  
ATOM   2311  CB  LEU B 286       7.013 -33.004 -17.560  1.00 88.21           C  
ATOM   2312  O   LEU B 286      10.291 -32.553 -17.767  1.00 88.21           O  
ATOM   2313  CG  LEU B 286       7.316 -33.229 -16.078  1.00 88.21           C  
ATOM   2314  CD1 LEU B 286       6.089 -32.907 -15.231  1.00 88.21           C  
ATOM   2315  CD2 LEU B 286       7.776 -34.663 -15.837  1.00 88.21           C  
ATOM   2316  N   LEU B 287       9.449 -33.765 -19.467  1.00 90.59           N  
ATOM   2317  CA  LEU B 287      10.668 -34.542 -19.667  1.00 90.59           C  
ATOM   2318  C   LEU B 287      11.810 -33.649 -20.139  1.00 90.59           C  
ATOM   2319  CB  LEU B 287      10.428 -35.662 -20.683  1.00 90.59           C  
ATOM   2320  O   LEU B 287      12.926 -33.736 -19.621  1.00 90.59           O  
ATOM   2321  CG  LEU B 287       9.534 -36.815 -20.222  1.00 90.59           C  
ATOM   2322  CD1 LEU B 287       9.265 -37.772 -21.379  1.00 90.59           C  
ATOM   2323  CD2 LEU B 287      10.172 -37.551 -19.049  1.00 90.59           C  
ATOM   2324  N   HIS B 288      11.467 -32.747 -21.045  1.00 91.80           N  
ATOM   2325  CA  HIS B 288      12.495 -31.814 -21.492  1.00 91.80           C  
ATOM   2326  C   HIS B 288      13.000 -30.956 -20.337  1.00 91.80           C  
ATOM   2327  CB  HIS B 288      11.959 -30.923 -22.613  1.00 91.80           C  
ATOM   2328  O   HIS B 288      14.210 -30.786 -20.167  1.00 91.80           O  
ATOM   2329  CG  HIS B 288      12.005 -31.564 -23.964  1.00 91.80           C  
ATOM   2330  CD2 HIS B 288      11.012 -31.944 -24.802  1.00 91.80           C  
ATOM   2331  ND1 HIS B 288      13.187 -31.886 -24.594  1.00 91.80           N  
ATOM   2332  CE1 HIS B 288      12.918 -32.438 -25.766  1.00 91.80           C  
ATOM   2333  NE2 HIS B 288      11.606 -32.485 -25.916  1.00 91.80           N  
ATOM   2334  N   HIS B 289      12.061 -30.521 -19.566  1.00 88.47           N  
ATOM   2335  CA  HIS B 289      12.445 -29.679 -18.439  1.00 88.47           C  
ATOM   2336  C   HIS B 289      13.298 -30.452 -17.438  1.00 88.47           C  
ATOM   2337  CB  HIS B 289      11.204 -29.115 -17.745  1.00 88.47           C  
ATOM   2338  O   HIS B 289      14.340 -29.964 -16.996  1.00 88.47           O  
ATOM   2339  CG  HIS B 289      11.518 -28.214 -16.593  1.00 88.47           C  
ATOM   2340  CD2 HIS B 289      12.081 -26.983 -16.555  1.00 88.47           C  
ATOM   2341  ND1 HIS B 289      11.250 -28.557 -15.285  1.00 88.47           N  
ATOM   2342  CE1 HIS B 289      11.635 -27.572 -14.491  1.00 88.47           C  
ATOM   2343  NE2 HIS B 289      12.142 -26.605 -15.236  1.00 88.47           N  
ATOM   2344  N   GLN B 290      12.883 -31.656 -17.097  1.00 89.89           N  
ATOM   2345  CA  GLN B 290      13.617 -32.476 -16.139  1.00 89.89           C  
ATOM   2346  C   GLN B 290      15.008 -32.822 -16.663  1.00 89.89           C  
ATOM   2347  CB  GLN B 290      12.842 -33.756 -15.823  1.00 89.89           C  
ATOM   2348  O   GLN B 290      15.979 -32.830 -15.903  1.00 89.89           O  
ATOM   2349  CG  GLN B 290      11.668 -33.546 -14.877  1.00 89.89           C  
ATOM   2350  CD  GLN B 290      12.095 -33.038 -13.513  1.00 89.89           C  
ATOM   2351  NE2 GLN B 290      11.308 -32.131 -12.944  1.00 89.89           N  
ATOM   2352  OE1 GLN B 290      13.125 -33.456 -12.975  1.00 89.89           O  
ATOM   2353  N   ILE B 291      15.140 -33.103 -17.976  1.00 92.50           N  
ATOM   2354  CA  ILE B 291      16.446 -33.372 -18.569  1.00 92.50           C  
ATOM   2355  C   ILE B 291      17.319 -32.122 -18.483  1.00 92.50           C  
ATOM   2356  CB  ILE B 291      16.316 -33.835 -20.037  1.00 92.50           C  
ATOM   2357  O   ILE B 291      18.499 -32.204 -18.135  1.00 92.50           O  
ATOM   2358  CG1 ILE B 291      15.649 -35.214 -20.105  1.00 92.50           C  
ATOM   2359  CG2 ILE B 291      17.686 -33.856 -20.720  1.00 92.50           C  
ATOM   2360  CD1 ILE B 291      15.362 -35.694 -21.521  1.00 92.50           C  
ATOM   2361  N   GLY B 292      16.690 -30.948 -18.764  1.00 90.98           N  
ATOM   2362  CA  GLY B 292      17.410 -29.697 -18.588  1.00 90.98           C  
ATOM   2363  C   GLY B 292      17.940 -29.506 -17.180  1.00 90.98           C  
ATOM   2364  O   GLY B 292      19.090 -29.104 -16.993  1.00 90.98           O  
ATOM   2365  N   LEU B 293      17.162 -29.835 -16.174  1.00 88.11           N  
ATOM   2366  CA  LEU B 293      17.569 -29.711 -14.779  1.00 88.11           C  
ATOM   2367  C   LEU B 293      18.744 -30.634 -14.471  1.00 88.11           C  
ATOM   2368  CB  LEU B 293      16.397 -30.032 -13.848  1.00 88.11           C  
ATOM   2369  O   LEU B 293      19.619 -30.287 -13.675  1.00 88.11           O  
ATOM   2370  CG  LEU B 293      15.277 -28.992 -13.786  1.00 88.11           C  
ATOM   2371  CD1 LEU B 293      14.158 -29.472 -12.868  1.00 88.11           C  
ATOM   2372  CD2 LEU B 293      15.821 -27.647 -13.315  1.00 88.11           C  
ATOM   2373  N   CYS B 294      18.738 -31.810 -15.098  1.00 89.62           N  
ATOM   2374  CA  CYS B 294      19.846 -32.739 -14.903  1.00 89.62           C  
ATOM   2375  C   CYS B 294      21.151 -32.147 -15.422  1.00 89.62           C  
ATOM   2376  CB  CYS B 294      19.563 -34.066 -15.605  1.00 89.62           C  
ATOM   2377  O   CYS B 294      22.169 -32.172 -14.727  1.00 89.62           O  
ATOM   2378  SG  CYS B 294      18.299 -35.066 -14.790  1.00 89.62           S  
ATOM   2379  N   TYR B 295      21.094 -31.576 -16.589  1.00 90.12           N  
ATOM   2380  CA  TYR B 295      22.300 -30.972 -17.145  1.00 90.12           C  
ATOM   2381  C   TYR B 295      22.734 -29.765 -16.323  1.00 90.12           C  
ATOM   2382  CB  TYR B 295      22.069 -30.556 -18.601  1.00 90.12           C  
ATOM   2383  O   TYR B 295      23.931 -29.527 -16.142  1.00 90.12           O  
ATOM   2384  CG  TYR B 295      22.018 -31.717 -19.564  1.00 90.12           C  
ATOM   2385  CD1 TYR B 295      23.033 -32.672 -19.588  1.00 90.12           C  
ATOM   2386  CD2 TYR B 295      20.957 -31.863 -20.451  1.00 90.12           C  
ATOM   2387  CE1 TYR B 295      22.991 -33.743 -20.475  1.00 90.12           C  
ATOM   2388  CE2 TYR B 295      20.905 -32.930 -21.341  1.00 90.12           C  
ATOM   2389  OH  TYR B 295      21.878 -34.922 -22.226  1.00 90.12           O  
ATOM   2390  CZ  TYR B 295      21.925 -33.863 -21.346  1.00 90.12           C  
ATOM   2391  N   LYS B 296      21.746 -29.051 -15.862  1.00 87.66           N  
ATOM   2392  CA  LYS B 296      22.063 -27.945 -14.963  1.00 87.66           C  
ATOM   2393  C   LYS B 296      22.773 -28.443 -13.708  1.00 87.66           C  
ATOM   2394  CB  LYS B 296      20.794 -27.183 -14.581  1.00 87.66           C  
ATOM   2395  O   LYS B 296      23.766 -27.856 -13.275  1.00 87.66           O  
ATOM   2396  CG  LYS B 296      21.039 -25.990 -13.669  1.00 87.66           C  
ATOM   2397  CD  LYS B 296      19.735 -25.303 -13.285  1.00 87.66           C  
ATOM   2398  CE  LYS B 296      19.953 -24.248 -12.208  1.00 87.66           C  
ATOM   2399  NZ  LYS B 296      18.672 -23.598 -11.802  1.00 87.66           N  
ATOM   2400  N   ALA B 297      22.227 -29.482 -13.129  1.00 82.58           N  
ATOM   2401  CA  ALA B 297      22.839 -30.072 -11.941  1.00 82.58           C  
ATOM   2402  C   ALA B 297      24.274 -30.508 -12.222  1.00 82.58           C  
ATOM   2403  CB  ALA B 297      22.012 -31.258 -11.450  1.00 82.58           C  
ATOM   2404  O   ALA B 297      25.165 -30.302 -11.394  1.00 82.58           O  
ATOM   2405  N   GLN B 298      24.555 -31.079 -13.378  1.00 87.39           N  
ATOM   2406  CA  GLN B 298      25.904 -31.485 -13.755  1.00 87.39           C  
ATOM   2407  C   GLN B 298      26.816 -30.273 -13.925  1.00 87.39           C  
ATOM   2408  CB  GLN B 298      25.878 -32.306 -15.045  1.00 87.39           C  
ATOM   2409  O   GLN B 298      27.987 -30.311 -13.540  1.00 87.39           O  
ATOM   2410  CG  GLN B 298      25.319 -33.711 -14.868  1.00 87.39           C  
ATOM   2411  CD  GLN B 298      25.326 -34.513 -16.156  1.00 87.39           C  
ATOM   2412  NE2 GLN B 298      25.365 -35.835 -16.032  1.00 87.39           N  
ATOM   2413  OE1 GLN B 298      25.296 -33.948 -17.254  1.00 87.39           O  
ATOM   2414  N   MET B 299      26.229 -29.245 -14.513  1.00 84.75           N  
ATOM   2415  CA  MET B 299      26.973 -27.995 -14.636  1.00 84.75           C  
ATOM   2416  C   MET B 299      27.417 -27.490 -13.267  1.00 84.75           C  
ATOM   2417  CB  MET B 299      26.127 -26.931 -15.336  1.00 84.75           C  
ATOM   2418  O   MET B 299      28.582 -27.134 -13.080  1.00 84.75           O  
ATOM   2419  CG  MET B 299      26.793 -25.567 -15.409  1.00 84.75           C  
ATOM   2420  SD  MET B 299      25.589 -24.210 -15.683  1.00 84.75           S  
ATOM   2421  CE  MET B 299      24.799 -24.148 -14.051  1.00 84.75           C  
ATOM   2422  N   ILE B 300      26.544 -27.468 -12.288  1.00 79.82           N  
ATOM   2423  CA  ILE B 300      26.827 -26.992 -10.938  1.00 79.82           C  
ATOM   2424  C   ILE B 300      27.907 -27.863 -10.299  1.00 79.82           C  
ATOM   2425  CB  ILE B 300      25.555 -26.986 -10.062  1.00 79.82           C  
ATOM   2426  O   ILE B 300      28.823 -27.352  -9.652  1.00 79.82           O  
ATOM   2427  CG1 ILE B 300      24.567 -25.925 -10.562  1.00 79.82           C  
ATOM   2428  CG2 ILE B 300      25.913 -26.752  -8.592  1.00 79.82           C  
ATOM   2429  CD1 ILE B 300      23.201 -25.988  -9.893  1.00 79.82           C  
ATOM   2430  N   GLN B 301      27.840 -29.167 -10.550  1.00 77.46           N  
ATOM   2431  CA  GLN B 301      28.825 -30.098 -10.009  1.00 77.46           C  
ATOM   2432  C   GLN B 301      30.222 -29.791 -10.542  1.00 77.46           C  
ATOM   2433  CB  GLN B 301      28.441 -31.540 -10.342  1.00 77.46           C  
ATOM   2434  O   GLN B 301      31.197 -29.812  -9.789  1.00 77.46           O  
ATOM   2435  CG  GLN B 301      27.327 -32.098  -9.466  1.00 77.46           C  
ATOM   2436  CD  GLN B 301      26.888 -33.487  -9.888  1.00 77.46           C  
ATOM   2437  NE2 GLN B 301      25.969 -34.075  -9.129  1.00 77.46           N  
ATOM   2438  OE1 GLN B 301      27.369 -34.027 -10.889  1.00 77.46           O  
ATOM   2439  N   ILE B 302      30.316 -29.467 -11.807  1.00 82.29           N  
ATOM   2440  CA  ILE B 302      31.597 -29.140 -12.424  1.00 82.29           C  
ATOM   2441  C   ILE B 302      32.134 -27.837 -11.838  1.00 82.29           C  
ATOM   2442  CB  ILE B 302      31.472 -29.026 -13.960  1.00 82.29           C  
ATOM   2443  O   ILE B 302      33.315 -27.743 -11.494  1.00 82.29           O  
ATOM   2444  CG1 ILE B 302      31.129 -30.390 -14.571  1.00 82.29           C  
ATOM   2445  CG2 ILE B 302      32.761 -28.463 -14.566  1.00 82.29           C  
ATOM   2446  CD1 ILE B 302      30.792 -30.336 -16.054  1.00 82.29           C  
ATOM   2447  N   LYS B 303      31.299 -26.823 -11.630  1.00 76.03           N  
ATOM   2448  CA  LYS B 303      31.705 -25.537 -11.071  1.00 76.03           C  
ATOM   2449  C   LYS B 303      32.203 -25.693  -9.637  1.00 76.03           C  
ATOM   2450  CB  LYS B 303      30.546 -24.540 -11.118  1.00 76.03           C  
ATOM   2451  O   LYS B 303      33.205 -25.088  -9.253  1.00 76.03           O  
ATOM   2452  CG  LYS B 303      30.363 -23.867 -12.470  1.00 76.03           C  
ATOM   2453  CD  LYS B 303      29.282 -22.795 -12.419  1.00 76.03           C  
ATOM   2454  CE  LYS B 303      29.455 -21.771 -13.533  1.00 76.03           C  
ATOM   2455  NZ  LYS B 303      28.385 -20.730 -13.500  1.00 76.03           N  
ATOM   2456  N   GLU B 304      31.499 -26.497  -8.910  1.00 71.30           N  
ATOM   2457  CA  GLU B 304      31.891 -26.726  -7.522  1.00 71.30           C  
ATOM   2458  C   GLU B 304      33.228 -27.457  -7.439  1.00 71.30           C  
ATOM   2459  CB  GLU B 304      30.811 -27.519  -6.782  1.00 71.30           C  
ATOM   2460  O   GLU B 304      34.084 -27.106  -6.625  1.00 71.30           O  
ATOM   2461  CG  GLU B 304      29.597 -26.689  -6.392  1.00 71.30           C  
ATOM   2462  CD  GLU B 304      28.513 -27.499  -5.698  1.00 71.30           C  
ATOM   2463  OE1 GLU B 304      27.541 -26.899  -5.185  1.00 71.30           O  
ATOM   2464  OE2 GLU B 304      28.638 -28.743  -5.665  1.00 71.30           O  
ATOM   2465  N   ALA B 305      33.447 -28.417  -8.343  1.00 74.64           N  
ATOM   2466  CA  ALA B 305      34.673 -29.212  -8.344  1.00 74.64           C  
ATOM   2467  C   ALA B 305      35.871 -28.372  -8.777  1.00 74.64           C  
ATOM   2468  CB  ALA B 305      34.520 -30.426  -9.256  1.00 74.64           C  
ATOM   2469  O   ALA B 305      36.998 -28.615  -8.340  1.00 74.64           O  
ATOM   2470  N   THR B 306      35.586 -27.321  -9.555  1.00 78.97           N  
ATOM   2471  CA  THR B 306      36.674 -26.497 -10.069  1.00 78.97           C  
ATOM   2472  C   THR B 306      36.745 -25.168  -9.323  1.00 78.97           C  
ATOM   2473  CB  THR B 306      36.511 -26.234 -11.578  1.00 78.97           C  
ATOM   2474  O   THR B 306      37.422 -24.237  -9.765  1.00 78.97           O  
ATOM   2475  CG2 THR B 306      36.578 -27.534 -12.373  1.00 78.97           C  
ATOM   2476  OG1 THR B 306      35.244 -25.608 -11.813  1.00 78.97           O  
ATOM   2477  N   LYS B 307      36.016 -25.022  -8.254  1.00 73.30           N  
ATOM   2478  CA  LYS B 307      35.946 -23.816  -7.434  1.00 73.30           C  
ATOM   2479  C   LYS B 307      35.618 -22.592  -8.284  1.00 73.30           C  
ATOM   2480  CB  LYS B 307      37.262 -23.597  -6.686  1.00 73.30           C  
ATOM   2481  O   LYS B 307      36.234 -21.536  -8.126  1.00 73.30           O  
ATOM   2482  CG  LYS B 307      37.525 -24.614  -5.586  1.00 73.30           C  
ATOM   2483  CD  LYS B 307      38.795 -24.284  -4.812  1.00 73.30           C  
ATOM   2484  CE  LYS B 307      39.083 -25.325  -3.739  1.00 73.30           C  
ATOM   2485  NZ  LYS B 307      40.326 -25.004  -2.975  1.00 73.30           N  
ATOM   2486  N   GLY B 308      34.800 -22.886  -9.314  1.00 72.07           N  
ATOM   2487  CA  GLY B 308      34.267 -21.810 -10.135  1.00 72.07           C  
ATOM   2488  C   GLY B 308      35.206 -21.388 -11.249  1.00 72.07           C  
ATOM   2489  O   GLY B 308      34.946 -20.406 -11.948  1.00 72.07           O  
ATOM   2490  N   GLN B 309      36.273 -22.085 -11.421  1.00 77.14           N  
ATOM   2491  CA  GLN B 309      37.244 -21.719 -12.446  1.00 77.14           C  
ATOM   2492  C   GLN B 309      37.557 -22.904 -13.355  1.00 77.14           C  
ATOM   2493  CB  GLN B 309      38.530 -21.194 -11.806  1.00 77.14           C  
ATOM   2494  O   GLN B 309      38.687 -23.397 -13.374  1.00 77.14           O  
ATOM   2495  CG  GLN B 309      38.361 -19.860 -11.091  1.00 77.14           C  
ATOM   2496  CD  GLN B 309      39.686 -19.192 -10.775  1.00 77.14           C  
ATOM   2497  NE2 GLN B 309      39.634 -17.917 -10.405  1.00 77.14           N  
ATOM   2498  OE1 GLN B 309      40.748 -19.817 -10.863  1.00 77.14           O  
ATOM   2499  N   PRO B 310      36.574 -23.334 -14.104  1.00 77.51           N  
ATOM   2500  CA  PRO B 310      36.822 -24.465 -15.001  1.00 77.51           C  
ATOM   2501  C   PRO B 310      37.775 -24.116 -16.142  1.00 77.51           C  
ATOM   2502  CB  PRO B 310      35.428 -24.802 -15.537  1.00 77.51           C  
ATOM   2503  O   PRO B 310      37.652 -23.049 -16.749  1.00 77.51           O  
ATOM   2504  CG  PRO B 310      34.588 -23.617 -15.187  1.00 77.51           C  
ATOM   2505  CD  PRO B 310      35.318 -22.801 -14.159  1.00 77.51           C  
ATOM   2506  N   ARG B 311      38.845 -24.973 -16.357  1.00 75.79           N  
ATOM   2507  CA  ARG B 311      39.800 -24.770 -17.441  1.00 75.79           C  
ATOM   2508  C   ARG B 311      39.950 -26.033 -18.282  1.00 75.79           C  
ATOM   2509  CB  ARG B 311      41.161 -24.344 -16.887  1.00 75.79           C  
ATOM   2510  O   ARG B 311      39.506 -27.110 -17.878  1.00 75.79           O  
ATOM   2511  CG  ARG B 311      41.159 -22.970 -16.236  1.00 75.79           C  
ATOM   2512  CD  ARG B 311      42.549 -22.566 -15.767  1.00 75.79           C  
ATOM   2513  NE  ARG B 311      42.545 -21.247 -15.141  1.00 75.79           N  
ATOM   2514  NH1 ARG B 311      44.798 -21.253 -14.631  1.00 75.79           N  
ATOM   2515  NH2 ARG B 311      43.496 -19.451 -14.071  1.00 75.79           N  
ATOM   2516  CZ  ARG B 311      43.613 -20.653 -14.616  1.00 75.79           C  
ATOM   2517  N   GLY B 312      40.383 -25.901 -19.490  1.00 77.03           N  
ATOM   2518  CA  GLY B 312      40.672 -27.018 -20.374  1.00 77.03           C  
ATOM   2519  C   GLY B 312      39.470 -27.908 -20.625  1.00 77.03           C  
ATOM   2520  O   GLY B 312      38.415 -27.430 -21.047  1.00 77.03           O  
ATOM   2521  N   GLN B 313      39.605 -29.165 -20.256  1.00 85.60           N  
ATOM   2522  CA  GLN B 313      38.575 -30.174 -20.484  1.00 85.60           C  
ATOM   2523  C   GLN B 313      37.337 -29.898 -19.636  1.00 85.60           C  
ATOM   2524  CB  GLN B 313      39.117 -31.572 -20.183  1.00 85.60           C  
ATOM   2525  O   GLN B 313      36.211 -30.141 -20.075  1.00 85.60           O  
ATOM   2526  CG  GLN B 313      39.374 -32.413 -21.426  1.00 85.60           C  
ATOM   2527  CD  GLN B 313      39.891 -33.801 -21.099  1.00 85.60           C  
ATOM   2528  NE2 GLN B 313      40.142 -34.599 -22.132  1.00 85.60           N  
ATOM   2529  OE1 GLN B 313      40.065 -34.153 -19.928  1.00 85.60           O  
ATOM   2530  N   ASN B 314      37.562 -29.347 -18.479  1.00 83.10           N  
ATOM   2531  CA  ASN B 314      36.450 -29.009 -17.597  1.00 83.10           C  
ATOM   2532  C   ASN B 314      35.600 -27.880 -18.173  1.00 83.10           C  
ATOM   2533  CB  ASN B 314      36.964 -28.630 -16.207  1.00 83.10           C  
ATOM   2534  O   ASN B 314      34.373 -27.902 -18.062  1.00 83.10           O  
ATOM   2535  CG  ASN B 314      37.455 -29.828 -15.418  1.00 83.10           C  
ATOM   2536  ND2 ASN B 314      38.373 -29.591 -14.489  1.00 83.10           N  
ATOM   2537  OD1 ASN B 314      37.012 -30.958 -15.643  1.00 83.10           O  
ATOM   2538  N   ARG B 315      36.176 -26.956 -18.783  1.00 85.51           N  
ATOM   2539  CA  ARG B 315      35.449 -25.867 -19.427  1.00 85.51           C  
ATOM   2540  C   ARG B 315      34.629 -26.378 -20.607  1.00 85.51           C  
ATOM   2541  CB  ARG B 315      36.416 -24.777 -19.893  1.00 85.51           C  
ATOM   2542  O   ARG B 315      33.486 -25.959 -20.802  1.00 85.51           O  
ATOM   2543  CG  ARG B 315      35.732 -23.583 -20.541  1.00 85.51           C  
ATOM   2544  CD  ARG B 315      35.182 -22.616 -19.502  1.00 85.51           C  
ATOM   2545  NE  ARG B 315      34.700 -21.382 -20.116  1.00 85.51           N  
ATOM   2546  NH1 ARG B 315      33.796 -20.523 -18.172  1.00 85.51           N  
ATOM   2547  NH2 ARG B 315      33.658 -19.335 -20.127  1.00 85.51           N  
ATOM   2548  CZ  ARG B 315      34.053 -20.416 -19.470  1.00 85.51           C  
ATOM   2549  N   GLU B 316      35.245 -27.250 -21.358  1.00 86.83           N  
ATOM   2550  CA  GLU B 316      34.539 -27.823 -22.500  1.00 86.83           C  
ATOM   2551  C   GLU B 316      33.317 -28.620 -22.051  1.00 86.83           C  
ATOM   2552  CB  GLU B 316      35.475 -28.715 -23.320  1.00 86.83           C  
ATOM   2553  O   GLU B 316      32.244 -28.509 -22.647  1.00 86.83           O  
ATOM   2554  CG  GLU B 316      36.042 -28.037 -24.559  1.00 86.83           C  
ATOM   2555  CD  GLU B 316      36.978 -28.930 -25.357  1.00 86.83           C  
ATOM   2556  OE1 GLU B 316      37.501 -28.482 -26.403  1.00 86.83           O  
ATOM   2557  OE2 GLU B 316      37.189 -30.089 -24.934  1.00 86.83           O  
ATOM   2558  N   LYS B 317      33.498 -29.394 -20.999  1.00 90.90           N  
ATOM   2559  CA  LYS B 317      32.395 -30.173 -20.444  1.00 90.90           C  
ATOM   2560  C   LYS B 317      31.298 -29.262 -19.901  1.00 90.90           C  
ATOM   2561  CB  LYS B 317      32.898 -31.104 -19.340  1.00 90.90           C  
ATOM   2562  O   LYS B 317      30.110 -29.524 -20.103  1.00 90.90           O  
ATOM   2563  CG  LYS B 317      33.458 -32.424 -19.850  1.00 90.90           C  
ATOM   2564  CD  LYS B 317      33.886 -33.330 -18.703  1.00 90.90           C  
ATOM   2565  CE  LYS B 317      34.544 -34.605 -19.213  1.00 90.90           C  
ATOM   2566  NZ  LYS B 317      35.004 -35.478 -18.092  1.00 90.90           N  
ATOM   2567  N   LEU B 318      31.780 -28.212 -19.236  1.00 87.71           N  
ATOM   2568  CA  LEU B 318      30.839 -27.237 -18.696  1.00 87.71           C  
ATOM   2569  C   LEU B 318      30.012 -26.604 -19.810  1.00 87.71           C  
ATOM   2570  CB  LEU B 318      31.584 -26.150 -17.916  1.00 87.71           C  
ATOM   2571  O   LEU B 318      28.784 -26.547 -19.721  1.00 87.71           O  
ATOM   2572  CG  LEU B 318      30.715 -25.128 -17.180  1.00 87.71           C  
ATOM   2573  CD1 LEU B 318      30.745 -25.390 -15.678  1.00 87.71           C  
ATOM   2574  CD2 LEU B 318      31.180 -23.709 -17.490  1.00 87.71           C  
ATOM   2575  N   ASP B 319      30.602 -26.213 -20.868  1.00 90.15           N  
ATOM   2576  CA  ASP B 319      29.926 -25.582 -21.998  1.00 90.15           C  
ATOM   2577  C   ASP B 319      28.940 -26.544 -22.655  1.00 90.15           C  
ATOM   2578  CB  ASP B 319      30.946 -25.090 -23.027  1.00 90.15           C  
ATOM   2579  O   ASP B 319      27.852 -26.140 -23.069  1.00 90.15           O  
ATOM   2580  CG  ASP B 319      31.598 -23.775 -22.634  1.00 90.15           C  
ATOM   2581  OD1 ASP B 319      31.071 -23.076 -21.742  1.00 90.15           O  
ATOM   2582  OD2 ASP B 319      32.645 -23.434 -23.225  1.00 90.15           O  
ATOM   2583  N   LYS B 320      29.321 -27.800 -22.677  1.00 93.46           N  
ATOM   2584  CA  LYS B 320      28.434 -28.810 -23.246  1.00 93.46           C  
ATOM   2585  C   LYS B 320      27.167 -28.963 -22.410  1.00 93.46           C  
ATOM   2586  CB  LYS B 320      29.154 -30.154 -23.359  1.00 93.46           C  
ATOM   2587  O   LYS B 320      26.063 -29.043 -22.954  1.00 93.46           O  
ATOM   2588  CG  LYS B 320      28.456 -31.156 -24.268  1.00 93.46           C  
ATOM   2589  CD  LYS B 320      29.216 -32.474 -24.336  1.00 93.46           C  
ATOM   2590  CE  LYS B 320      28.476 -33.505 -25.177  1.00 93.46           C  
ATOM   2591  NZ  LYS B 320      29.230 -34.791 -25.266  1.00 93.46           N  
ATOM   2592  N   MET B 321      27.346 -28.964 -21.035  1.00 92.17           N  
ATOM   2593  CA  MET B 321      26.200 -29.079 -20.138  1.00 92.17           C  
ATOM   2594  C   MET B 321      25.267 -27.882 -20.291  1.00 92.17           C  
ATOM   2595  CB  MET B 321      26.662 -29.200 -18.685  1.00 92.17           C  
ATOM   2596  O   MET B 321      24.047 -28.042 -20.341  1.00 92.17           O  
ATOM   2597  CG  MET B 321      27.486 -30.446 -18.406  1.00 92.17           C  
ATOM   2598  SD  MET B 321      26.595 -31.990 -18.842  1.00 92.17           S  
ATOM   2599  CE  MET B 321      27.638 -32.588 -20.201  1.00 92.17           C  
ATOM   2600  N   ILE B 322      25.840 -26.710 -20.450  1.00 91.09           N  
ATOM   2601  CA  ILE B 322      25.055 -25.489 -20.593  1.00 91.09           C  
ATOM   2602  C   ILE B 322      24.257 -25.539 -21.894  1.00 91.09           C  
ATOM   2603  CB  ILE B 322      25.954 -24.233 -20.564  1.00 91.09           C  
ATOM   2604  O   ILE B 322      23.050 -25.285 -21.899  1.00 91.09           O  
ATOM   2605  CG1 ILE B 322      26.569 -24.049 -19.171  1.00 91.09           C  
ATOM   2606  CG2 ILE B 322      25.160 -22.991 -20.980  1.00 91.09           C  
ATOM   2607  CD1 ILE B 322      27.614 -22.943 -19.097  1.00 91.09           C  
ATOM   2608  N   ARG B 323      24.896 -25.950 -22.933  1.00 94.87           N  
ATOM   2609  CA  ARG B 323      24.238 -26.024 -24.234  1.00 94.87           C  
ATOM   2610  C   ARG B 323      23.112 -27.052 -24.220  1.00 94.87           C  
ATOM   2611  CB  ARG B 323      25.249 -26.368 -25.329  1.00 94.87           C  
ATOM   2612  O   ARG B 323      22.033 -26.807 -24.764  1.00 94.87           O  
ATOM   2613  CG  ARG B 323      25.888 -25.153 -25.982  1.00 94.87           C  
ATOM   2614  CD  ARG B 323      26.818 -25.548 -27.121  1.00 94.87           C  
ATOM   2615  NE  ARG B 323      28.221 -25.453 -26.728  1.00 94.87           N  
ATOM   2616  NH1 ARG B 323      29.025 -26.617 -28.555  1.00 94.87           N  
ATOM   2617  NH2 ARG B 323      30.476 -25.818 -26.969  1.00 94.87           N  
ATOM   2618  CZ  ARG B 323      29.238 -25.963 -27.418  1.00 94.87           C  
ATOM   2619  N   SER B 324      23.436 -28.184 -23.587  1.00 95.45           N  
ATOM   2620  CA  SER B 324      22.427 -29.234 -23.504  1.00 95.45           C  
ATOM   2621  C   SER B 324      21.227 -28.785 -22.677  1.00 95.45           C  
ATOM   2622  CB  SER B 324      23.025 -30.506 -22.901  1.00 95.45           C  
ATOM   2623  O   SER B 324      20.080 -29.022 -23.059  1.00 95.45           O  
ATOM   2624  OG  SER B 324      24.010 -31.055 -23.759  1.00 95.45           O  
ATOM   2625  N   ALA B 325      21.506 -28.131 -21.570  1.00 92.72           N  
ATOM   2626  CA  ALA B 325      20.420 -27.617 -20.740  1.00 92.72           C  
ATOM   2627  C   ALA B 325      19.573 -26.607 -21.509  1.00 92.72           C  
ATOM   2628  CB  ALA B 325      20.977 -26.981 -19.469  1.00 92.72           C  
ATOM   2629  O   ALA B 325      18.343 -26.693 -21.512  1.00 92.72           O  
ATOM   2630  N   ILE B 326      20.208 -25.664 -22.205  1.00 96.14           N  
ATOM   2631  CA  ILE B 326      19.513 -24.642 -22.980  1.00 96.14           C  
ATOM   2632  C   ILE B 326      18.618 -25.305 -24.024  1.00 96.14           C  
ATOM   2633  CB  ILE B 326      20.508 -23.676 -23.662  1.00 96.14           C  
ATOM   2634  O   ILE B 326      17.452 -24.933 -24.178  1.00 96.14           O  
ATOM   2635  CG1 ILE B 326      21.137 -22.737 -22.627  1.00 96.14           C  
ATOM   2636  CG2 ILE B 326      19.814 -22.882 -24.773  1.00 96.14           C  
ATOM   2637  CD1 ILE B 326      22.236 -21.845 -23.186  1.00 96.14           C  
ATOM   2638  N   PHE B 327      19.161 -26.328 -24.660  1.00 97.01           N  
ATOM   2639  CA  PHE B 327      18.400 -27.030 -25.687  1.00 97.01           C  
ATOM   2640  C   PHE B 327      17.099 -27.581 -25.116  1.00 97.01           C  
ATOM   2641  CB  PHE B 327      19.231 -28.166 -26.291  1.00 97.01           C  
ATOM   2642  O   PHE B 327      16.023 -27.345 -25.669  1.00 97.01           O  
ATOM   2643  CG  PHE B 327      18.454 -29.060 -27.219  1.00 97.01           C  
ATOM   2644  CD1 PHE B 327      17.955 -30.279 -26.776  1.00 97.01           C  
ATOM   2645  CD2 PHE B 327      18.222 -28.681 -28.535  1.00 97.01           C  
ATOM   2646  CE1 PHE B 327      17.235 -31.109 -27.633  1.00 97.01           C  
ATOM   2647  CE2 PHE B 327      17.503 -29.504 -29.397  1.00 97.01           C  
ATOM   2648  CZ  PHE B 327      17.011 -30.718 -28.944  1.00 97.01           C  
ATOM   2649  N   HIS B 328      17.201 -28.233 -24.022  1.00 94.83           N  
ATOM   2650  CA  HIS B 328      16.028 -28.891 -23.458  1.00 94.83           C  
ATOM   2651  C   HIS B 328      15.071 -27.878 -22.840  1.00 94.83           C  
ATOM   2652  CB  HIS B 328      16.445 -29.926 -22.412  1.00 94.83           C  
ATOM   2653  O   HIS B 328      13.851 -28.025 -22.945  1.00 94.83           O  
ATOM   2654  CG  HIS B 328      16.930 -31.213 -23.000  1.00 94.83           C  
ATOM   2655  CD2 HIS B 328      18.173 -31.743 -23.076  1.00 94.83           C  
ATOM   2656  ND1 HIS B 328      16.086 -32.119 -23.606  1.00 94.83           N  
ATOM   2657  CE1 HIS B 328      16.792 -33.153 -24.030  1.00 94.83           C  
ATOM   2658  NE2 HIS B 328      18.061 -32.950 -23.721  1.00 94.83           N  
ATOM   2659  N   PHE B 329      15.576 -26.837 -22.233  1.00 94.72           N  
ATOM   2660  CA  PHE B 329      14.694 -25.806 -21.700  1.00 94.72           C  
ATOM   2661  C   PHE B 329      13.976 -25.072 -22.826  1.00 94.72           C  
ATOM   2662  CB  PHE B 329      15.485 -24.810 -20.845  1.00 94.72           C  
ATOM   2663  O   PHE B 329      12.783 -24.781 -22.723  1.00 94.72           O  
ATOM   2664  CG  PHE B 329      15.981 -25.386 -19.546  1.00 94.72           C  
ATOM   2665  CD1 PHE B 329      15.204 -26.284 -18.825  1.00 94.72           C  
ATOM   2666  CD2 PHE B 329      17.226 -25.029 -19.046  1.00 94.72           C  
ATOM   2667  CE1 PHE B 329      15.661 -26.819 -17.623  1.00 94.72           C  
ATOM   2668  CE2 PHE B 329      17.690 -25.559 -17.845  1.00 94.72           C  
ATOM   2669  CZ  PHE B 329      16.905 -26.453 -17.135  1.00 94.72           C  
ATOM   2670  N   GLU B 330      14.697 -24.774 -23.915  1.00 97.32           N  
ATOM   2671  CA  GLU B 330      14.063 -24.149 -25.073  1.00 97.32           C  
ATOM   2672  C   GLU B 330      12.944 -25.025 -25.628  1.00 97.32           C  
ATOM   2673  CB  GLU B 330      15.099 -23.864 -26.164  1.00 97.32           C  
ATOM   2674  O   GLU B 330      11.879 -24.523 -25.995  1.00 97.32           O  
ATOM   2675  CG  GLU B 330      15.890 -22.584 -25.941  1.00 97.32           C  
ATOM   2676  CD  GLU B 330      16.909 -22.310 -27.036  1.00 97.32           C  
ATOM   2677  OE1 GLU B 330      17.370 -21.152 -27.160  1.00 97.32           O  
ATOM   2678  OE2 GLU B 330      17.248 -23.260 -27.776  1.00 97.32           O  
ATOM   2679  N   SER B 331      13.258 -26.310 -25.668  1.00 95.28           N  
ATOM   2680  CA  SER B 331      12.243 -27.237 -26.157  1.00 95.28           C  
ATOM   2681  C   SER B 331      11.003 -27.216 -25.269  1.00 95.28           C  
ATOM   2682  CB  SER B 331      12.804 -28.657 -26.230  1.00 95.28           C  
ATOM   2683  O   SER B 331       9.876 -27.192 -25.769  1.00 95.28           O  
ATOM   2684  OG  SER B 331      13.668 -28.800 -27.344  1.00 95.28           O  
ATOM   2685  N   ALA B 332      11.218 -27.178 -23.986  1.00 92.01           N  
ATOM   2686  CA  ALA B 332      10.104 -27.141 -23.042  1.00 92.01           C  
ATOM   2687  C   ALA B 332       9.281 -25.867 -23.215  1.00 92.01           C  
ATOM   2688  CB  ALA B 332      10.617 -27.248 -21.608  1.00 92.01           C  
ATOM   2689  O   ALA B 332       8.052 -25.921 -23.295  1.00 92.01           O  
ATOM   2690  N   VAL B 333       9.944 -24.709 -23.349  1.00 95.04           N  
ATOM   2691  CA  VAL B 333       9.282 -23.412 -23.442  1.00 95.04           C  
ATOM   2692  C   VAL B 333       8.557 -23.297 -24.780  1.00 95.04           C  
ATOM   2693  CB  VAL B 333      10.286 -22.249 -23.278  1.00 95.04           C  
ATOM   2694  O   VAL B 333       7.481 -22.700 -24.861  1.00 95.04           O  
ATOM   2695  CG1 VAL B 333       9.622 -20.912 -23.605  1.00 95.04           C  
ATOM   2696  CG2 VAL B 333      10.857 -22.233 -21.861  1.00 95.04           C  
ATOM   2697  N   GLU B 334       9.157 -23.832 -25.827  1.00 93.50           N  
ATOM   2698  CA  GLU B 334       8.523 -23.810 -27.141  1.00 93.50           C  
ATOM   2699  C   GLU B 334       7.208 -24.585 -27.132  1.00 93.50           C  
ATOM   2700  CB  GLU B 334       9.464 -24.385 -28.202  1.00 93.50           C  
ATOM   2701  O   GLU B 334       6.211 -24.133 -27.699  1.00 93.50           O  
ATOM   2702  CG  GLU B 334       9.103 -23.987 -29.626  1.00 93.50           C  
ATOM   2703  CD  GLU B 334      10.016 -24.605 -30.672  1.00 93.50           C  
ATOM   2704  OE1 GLU B 334       9.768 -24.413 -31.884  1.00 93.50           O  
ATOM   2705  OE2 GLU B 334      10.987 -25.289 -30.277  1.00 93.50           O  
ATOM   2706  N   LYS B 335       7.149 -25.591 -26.454  1.00 90.06           N  
ATOM   2707  CA  LYS B 335       5.977 -26.461 -26.428  1.00 90.06           C  
ATOM   2708  C   LYS B 335       4.935 -25.949 -25.438  1.00 90.06           C  
ATOM   2709  CB  LYS B 335       6.379 -27.893 -26.071  1.00 90.06           C  
ATOM   2710  O   LYS B 335       3.735 -26.167 -25.623  1.00 90.06           O  
ATOM   2711  CG  LYS B 335       7.184 -28.598 -27.153  1.00 90.06           C  
ATOM   2712  CD  LYS B 335       7.616 -29.990 -26.711  1.00 90.06           C  
ATOM   2713  CE  LYS B 335       8.334 -30.735 -27.828  1.00 90.06           C  
ATOM   2714  NZ  LYS B 335       9.797 -30.437 -27.842  1.00 90.06           N  
ATOM   2715  N   LYS B 336       5.419 -25.378 -24.354  1.00 91.72           N  
ATOM   2716  CA  LYS B 336       4.534 -24.731 -23.390  1.00 91.72           C  
ATOM   2717  C   LYS B 336       5.045 -23.341 -23.021  1.00 91.72           C  
ATOM   2718  CB  LYS B 336       4.393 -25.589 -22.131  1.00 91.72           C  
ATOM   2719  O   LYS B 336       5.749 -23.178 -22.022  1.00 91.72           O  
ATOM   2720  CG  LYS B 336       3.339 -25.087 -21.156  1.00 91.72           C  
ATOM   2721  CD  LYS B 336       3.253 -25.975 -19.921  1.00 91.72           C  
ATOM   2722  CE  LYS B 336       2.246 -25.436 -18.913  1.00 91.72           C  
ATOM   2723  NZ  LYS B 336       2.188 -26.281 -17.683  1.00 91.72           N  
ATOM   2724  N   PRO B 337       4.585 -22.380 -23.730  1.00 90.12           N  
ATOM   2725  CA  PRO B 337       5.089 -21.016 -23.552  1.00 90.12           C  
ATOM   2726  C   PRO B 337       4.719 -20.423 -22.195  1.00 90.12           C  
ATOM   2727  CB  PRO B 337       4.417 -20.241 -24.688  1.00 90.12           C  
ATOM   2728  O   PRO B 337       5.319 -19.434 -21.765  1.00 90.12           O  
ATOM   2729  CG  PRO B 337       4.017 -21.286 -25.679  1.00 90.12           C  
ATOM   2730  CD  PRO B 337       3.778 -22.574 -24.944  1.00 90.12           C  
ATOM   2731  N   THR B 338       3.763 -20.991 -21.485  1.00 87.60           N  
ATOM   2732  CA  THR B 338       3.317 -20.463 -20.200  1.00 87.60           C  
ATOM   2733  C   THR B 338       4.056 -21.141 -19.050  1.00 87.60           C  
ATOM   2734  CB  THR B 338       1.799 -20.647 -20.018  1.00 87.60           C  
ATOM   2735  O   THR B 338       3.742 -20.909 -17.881  1.00 87.60           O  
ATOM   2736  CG2 THR B 338       1.018 -19.813 -21.028  1.00 87.60           C  
ATOM   2737  OG1 THR B 338       1.466 -22.029 -20.197  1.00 87.60           O  
ATOM   2738  N   PHE B 339       5.027 -22.008 -19.384  1.00 90.91           N  
ATOM   2739  CA  PHE B 339       5.794 -22.725 -18.373  1.00 90.91           C  
ATOM   2740  C   PHE B 339       6.819 -21.807 -17.718  1.00 90.91           C  
ATOM   2741  CB  PHE B 339       6.495 -23.940 -18.989  1.00 90.91           C  
ATOM   2742  O   PHE B 339       7.998 -21.827 -18.079  1.00 90.91           O  
ATOM   2743  CG  PHE B 339       6.914 -24.975 -17.980  1.00 90.91           C  
ATOM   2744  CD1 PHE B 339       7.538 -26.149 -18.386  1.00 90.91           C  
ATOM   2745  CD2 PHE B 339       6.685 -24.774 -16.625  1.00 90.91           C  
ATOM   2746  CE1 PHE B 339       7.927 -27.109 -17.455  1.00 90.91           C  
ATOM   2747  CE2 PHE B 339       7.071 -25.729 -15.689  1.00 90.91           C  
ATOM   2748  CZ  PHE B 339       7.691 -26.896 -16.105  1.00 90.91           C  
ATOM   2749  N   GLU B 340       6.461 -21.146 -16.622  1.00 91.56           N  
ATOM   2750  CA  GLU B 340       7.223 -20.058 -16.015  1.00 91.56           C  
ATOM   2751  C   GLU B 340       8.559 -20.557 -15.471  1.00 91.56           C  
ATOM   2752  CB  GLU B 340       6.415 -19.393 -14.898  1.00 91.56           C  
ATOM   2753  O   GLU B 340       9.603 -19.952 -15.723  1.00 91.56           O  
ATOM   2754  CG  GLU B 340       5.105 -18.779 -15.369  1.00 91.56           C  
ATOM   2755  CD  GLU B 340       3.931 -19.742 -15.300  1.00 91.56           C  
ATOM   2756  OE1 GLU B 340       2.772 -19.300 -15.470  1.00 91.56           O  
ATOM   2757  OE2 GLU B 340       4.172 -20.949 -15.073  1.00 91.56           O  
ATOM   2758  N   VAL B 341       8.542 -21.667 -14.771  1.00 87.22           N  
ATOM   2759  CA  VAL B 341       9.744 -22.196 -14.135  1.00 87.22           C  
ATOM   2760  C   VAL B 341      10.781 -22.545 -15.200  1.00 87.22           C  
ATOM   2761  CB  VAL B 341       9.430 -23.437 -13.270  1.00 87.22           C  
ATOM   2762  O   VAL B 341      11.976 -22.302 -15.015  1.00 87.22           O  
ATOM   2763  CG1 VAL B 341      10.712 -24.026 -12.685  1.00 87.22           C  
ATOM   2764  CG2 VAL B 341       8.447 -23.077 -12.158  1.00 87.22           C  
ATOM   2765  N   ALA B 342      10.310 -23.087 -16.338  1.00 90.68           N  
ATOM   2766  CA  ALA B 342      11.224 -23.404 -17.432  1.00 90.68           C  
ATOM   2767  C   ALA B 342      11.844 -22.137 -18.014  1.00 90.68           C  
ATOM   2768  CB  ALA B 342      10.497 -24.187 -18.523  1.00 90.68           C  
ATOM   2769  O   ALA B 342      13.035 -22.109 -18.331  1.00 90.68           O  
ATOM   2770  N   HIS B 343      11.042 -21.028 -18.137  1.00 95.05           N  
ATOM   2771  CA  HIS B 343      11.567 -19.752 -18.611  1.00 95.05           C  
ATOM   2772  C   HIS B 343      12.655 -19.225 -17.682  1.00 95.05           C  
ATOM   2773  CB  HIS B 343      10.442 -18.724 -18.739  1.00 95.05           C  
ATOM   2774  O   HIS B 343      13.694 -18.747 -18.144  1.00 95.05           O  
ATOM   2775  CG  HIS B 343       9.691 -18.812 -20.029  1.00 95.05           C  
ATOM   2776  CD2 HIS B 343       8.445 -19.265 -20.304  1.00 95.05           C  
ATOM   2777  ND1 HIS B 343      10.228 -18.405 -21.232  1.00 95.05           N  
ATOM   2778  CE1 HIS B 343       9.341 -18.604 -22.192  1.00 95.05           C  
ATOM   2779  NE2 HIS B 343       8.251 -19.125 -21.656  1.00 95.05           N  
ATOM   2780  N   LEU B 344      12.360 -19.406 -16.447  1.00 92.00           N  
ATOM   2781  CA  LEU B 344      13.323 -18.931 -15.458  1.00 92.00           C  
ATOM   2782  C   LEU B 344      14.628 -19.714 -15.551  1.00 92.00           C  
ATOM   2783  CB  LEU B 344      12.743 -19.048 -14.046  1.00 92.00           C  
ATOM   2784  O   LEU B 344      15.710 -19.123 -15.582  1.00 92.00           O  
ATOM   2785  CG  LEU B 344      13.556 -18.401 -12.924  1.00 92.00           C  
ATOM   2786  CD1 LEU B 344      13.638 -16.892 -13.131  1.00 92.00           C  
ATOM   2787  CD2 LEU B 344      12.945 -18.727 -11.565  1.00 92.00           C  
ATOM   2788  N   ASP B 345      14.552 -21.024 -15.609  1.00 89.21           N  
ATOM   2789  CA  ASP B 345      15.734 -21.870 -15.743  1.00 89.21           C  
ATOM   2790  C   ASP B 345      16.488 -21.558 -17.034  1.00 89.21           C  
ATOM   2791  CB  ASP B 345      15.344 -23.349 -15.706  1.00 89.21           C  
ATOM   2792  O   ASP B 345      17.720 -21.521 -17.046  1.00 89.21           O  
ATOM   2793  CG  ASP B 345      14.877 -23.804 -14.334  1.00 89.21           C  
ATOM   2794  OD1 ASP B 345      15.437 -23.345 -13.316  1.00 89.21           O  
ATOM   2795  OD2 ASP B 345      13.942 -24.631 -14.272  1.00 89.21           O  
ATOM   2796  N   LEU B 346      15.716 -21.330 -18.077  1.00 95.60           N  
ATOM   2797  CA  LEU B 346      16.311 -20.990 -19.365  1.00 95.60           C  
ATOM   2798  C   LEU B 346      17.077 -19.674 -19.278  1.00 95.60           C  
ATOM   2799  CB  LEU B 346      15.232 -20.896 -20.447  1.00 95.60           C  
ATOM   2800  O   LEU B 346      18.222 -19.586 -19.729  1.00 95.60           O  
ATOM   2801  CG  LEU B 346      15.718 -20.589 -21.864  1.00 95.60           C  
ATOM   2802  CD1 LEU B 346      16.746 -21.624 -22.308  1.00 95.60           C  
ATOM   2803  CD2 LEU B 346      14.543 -20.545 -22.835  1.00 95.60           C  
ATOM   2804  N   ALA B 347      16.460 -18.673 -18.665  1.00 94.93           N  
ATOM   2805  CA  ALA B 347      17.122 -17.382 -18.500  1.00 94.93           C  
ATOM   2806  C   ALA B 347      18.435 -17.532 -17.737  1.00 94.93           C  
ATOM   2807  CB  ALA B 347      16.201 -16.400 -17.780  1.00 94.93           C  
ATOM   2808  O   ALA B 347      19.458 -16.967 -18.132  1.00 94.93           O  
ATOM   2809  N   ARG B 348      18.447 -18.343 -16.747  1.00 90.27           N  
ATOM   2810  CA  ARG B 348      19.635 -18.556 -15.927  1.00 90.27           C  
ATOM   2811  C   ARG B 348      20.733 -19.251 -16.725  1.00 90.27           C  
ATOM   2812  CB  ARG B 348      19.290 -19.377 -14.683  1.00 90.27           C  
ATOM   2813  O   ARG B 348      21.915 -18.936 -16.568  1.00 90.27           O  
ATOM   2814  CG  ARG B 348      18.459 -18.624 -13.658  1.00 90.27           C  
ATOM   2815  CD  ARG B 348      18.043 -19.520 -12.500  1.00 90.27           C  
ATOM   2816  NE  ARG B 348      19.184 -19.885 -11.665  1.00 90.27           N  
ATOM   2817  NH1 ARG B 348      18.042 -21.479 -10.443  1.00 90.27           N  
ATOM   2818  NH2 ARG B 348      20.253 -21.060 -10.006  1.00 90.27           N  
ATOM   2819  CZ  ARG B 348      19.157 -20.807 -10.706  1.00 90.27           C  
ATOM   2820  N   MET B 349      20.341 -20.120 -17.585  1.00 94.28           N  
ATOM   2821  CA  MET B 349      21.332 -20.809 -18.407  1.00 94.28           C  
ATOM   2822  C   MET B 349      21.901 -19.876 -19.470  1.00 94.28           C  
ATOM   2823  CB  MET B 349      20.717 -22.043 -19.069  1.00 94.28           C  
ATOM   2824  O   MET B 349      23.081 -19.966 -19.814  1.00 94.28           O  
ATOM   2825  CG  MET B 349      20.442 -23.184 -18.102  1.00 94.28           C  
ATOM   2826  SD  MET B 349      21.955 -23.745 -17.228  1.00 94.28           S  
ATOM   2827  CE  MET B 349      21.816 -22.779 -15.698  1.00 94.28           C  
ATOM   2828  N   TYR B 350      21.075 -18.958 -19.986  1.00 95.22           N  
ATOM   2829  CA  TYR B 350      21.587 -17.958 -20.916  1.00 95.22           C  
ATOM   2830  C   TYR B 350      22.645 -17.086 -20.251  1.00 95.22           C  
ATOM   2831  CB  TYR B 350      20.447 -17.082 -21.445  1.00 95.22           C  
ATOM   2832  O   TYR B 350      23.649 -16.733 -20.874  1.00 95.22           O  
ATOM   2833  CG  TYR B 350      19.653 -17.726 -22.556  1.00 95.22           C  
ATOM   2834  CD1 TYR B 350      20.290 -18.426 -23.578  1.00 95.22           C  
ATOM   2835  CD2 TYR B 350      18.266 -17.634 -22.587  1.00 95.22           C  
ATOM   2836  CE1 TYR B 350      19.563 -19.019 -24.605  1.00 95.22           C  
ATOM   2837  CE2 TYR B 350      17.529 -18.222 -23.609  1.00 95.22           C  
ATOM   2838  OH  TYR B 350      17.460 -19.497 -25.626  1.00 95.22           O  
ATOM   2839  CZ  TYR B 350      18.185 -18.912 -24.612  1.00 95.22           C  
ATOM   2840  N   ILE B 351      22.380 -16.780 -18.995  1.00 89.21           N  
ATOM   2841  CA  ILE B 351      23.351 -15.989 -18.247  1.00 89.21           C  
ATOM   2842  C   ILE B 351      24.666 -16.756 -18.137  1.00 89.21           C  
ATOM   2843  CB  ILE B 351      22.821 -15.627 -16.841  1.00 89.21           C  
ATOM   2844  O   ILE B 351      25.738 -16.203 -18.392  1.00 89.21           O  
ATOM   2845  CG1 ILE B 351      21.602 -14.705 -16.951  1.00 89.21           C  
ATOM   2846  CG2 ILE B 351      23.924 -14.979 -16.000  1.00 89.21           C  
ATOM   2847  CD1 ILE B 351      20.856 -14.506 -15.639  1.00 89.21           C  
ATOM   2848  N   GLU B 352      24.590 -18.022 -17.836  1.00 88.15           N  
ATOM   2849  CA  GLU B 352      25.779 -18.861 -17.719  1.00 88.15           C  
ATOM   2850  C   GLU B 352      26.519 -18.957 -19.049  1.00 88.15           C  
ATOM   2851  CB  GLU B 352      25.403 -20.260 -17.224  1.00 88.15           C  
ATOM   2852  O   GLU B 352      27.748 -19.053 -19.076  1.00 88.15           O  
ATOM   2853  CG  GLU B 352      24.981 -20.303 -15.762  1.00 88.15           C  
ATOM   2854  CD  GLU B 352      26.108 -19.957 -14.802  1.00 88.15           C  
ATOM   2855  OE1 GLU B 352      25.832 -19.711 -13.605  1.00 88.15           O  
ATOM   2856  OE2 GLU B 352      27.276 -19.932 -15.249  1.00 88.15           O  
ATOM   2857  N   ALA B 353      25.752 -18.881 -20.126  1.00 90.02           N  
ATOM   2858  CA  ALA B 353      26.336 -18.978 -21.462  1.00 90.02           C  
ATOM   2859  C   ALA B 353      26.885 -17.629 -21.918  1.00 90.02           C  
ATOM   2860  CB  ALA B 353      25.301 -19.493 -22.459  1.00 90.02           C  
ATOM   2861  O   ALA B 353      27.505 -17.532 -22.980  1.00 90.02           O  
ATOM   2862  N   GLY B 354      26.638 -16.581 -21.111  1.00 85.81           N  
ATOM   2863  CA  GLY B 354      27.082 -15.236 -21.445  1.00 85.81           C  
ATOM   2864  C   GLY B 354      26.191 -14.550 -22.463  1.00 85.81           C  
ATOM   2865  O   GLY B 354      26.551 -13.502 -23.003  1.00 85.81           O  
ATOM   2866  N   ASN B 355      25.088 -15.158 -22.808  1.00 92.62           N  
ATOM   2867  CA  ASN B 355      24.137 -14.537 -23.724  1.00 92.62           C  
ATOM   2868  C   ASN B 355      23.133 -13.661 -22.981  1.00 92.62           C  
ATOM   2869  CB  ASN B 355      23.407 -15.603 -24.544  1.00 92.62           C  
ATOM   2870  O   ASN B 355      21.959 -14.017 -22.864  1.00 92.62           O  
ATOM   2871  CG  ASN B 355      22.761 -15.038 -25.793  1.00 92.62           C  
ATOM   2872  ND2 ASN B 355      22.484 -15.904 -26.761  1.00 92.62           N  
ATOM   2873  OD1 ASN B 355      22.515 -13.833 -25.889  1.00 92.62           O  
ATOM   2874  N   HIS B 356      23.487 -12.482 -22.610  1.00 86.76           N  
ATOM   2875  CA  HIS B 356      22.703 -11.603 -21.750  1.00 86.76           C  
ATOM   2876  C   HIS B 356      21.518 -11.009 -22.503  1.00 86.76           C  
ATOM   2877  CB  HIS B 356      23.581 -10.484 -21.186  1.00 86.76           C  
ATOM   2878  O   HIS B 356      20.502 -10.662 -21.896  1.00 86.76           O  
ATOM   2879  CG  HIS B 356      24.772 -10.980 -20.430  1.00 86.76           C  
ATOM   2880  CD2 HIS B 356      26.097 -10.797 -20.641  1.00 86.76           C  
ATOM   2881  ND1 HIS B 356      24.665 -11.770 -19.307  1.00 86.76           N  
ATOM   2882  CE1 HIS B 356      25.876 -12.053 -18.857  1.00 86.76           C  
ATOM   2883  NE2 HIS B 356      26.763 -11.474 -19.649  1.00 86.76           N  
ATOM   2884  N   ARG B 357      21.662 -10.921 -23.764  1.00 90.15           N  
ATOM   2885  CA  ARG B 357      20.545 -10.440 -24.572  1.00 90.15           C  
ATOM   2886  C   ARG B 357      19.364 -11.401 -24.499  1.00 90.15           C  
ATOM   2887  CB  ARG B 357      20.977 -10.249 -26.027  1.00 90.15           C  
ATOM   2888  O   ARG B 357      18.243 -10.992 -24.188  1.00 90.15           O  
ATOM   2889  CG  ARG B 357      19.909  -9.623 -26.909  1.00 90.15           C  
ATOM   2890  CD  ARG B 357      20.357  -9.534 -28.361  1.00 90.15           C  
ATOM   2891  NE  ARG B 357      20.417 -10.851 -28.989  1.00 90.15           N  
ATOM   2892  NH1 ARG B 357      18.677 -10.460 -30.456  1.00 90.15           N  
ATOM   2893  NH2 ARG B 357      19.759 -12.481 -30.467  1.00 90.15           N  
ATOM   2894  CZ  ARG B 357      19.618 -11.261 -29.969  1.00 90.15           C  
ATOM   2895  N   LYS B 358      19.636 -12.667 -24.729  1.00 92.17           N  
ATOM   2896  CA  LYS B 358      18.580 -13.674 -24.679  1.00 92.17           C  
ATOM   2897  C   LYS B 358      18.026 -13.819 -23.265  1.00 92.17           C  
ATOM   2898  CB  LYS B 358      19.101 -15.023 -25.179  1.00 92.17           C  
ATOM   2899  O   LYS B 358      16.828 -14.049 -23.083  1.00 92.17           O  
ATOM   2900  CG  LYS B 358      19.138 -15.149 -26.695  1.00 92.17           C  
ATOM   2901  CD  LYS B 358      19.352 -16.593 -27.131  1.00 92.17           C  
ATOM   2902  CE  LYS B 358      19.318 -16.731 -28.647  1.00 92.17           C  
ATOM   2903  NZ  LYS B 358      19.550 -18.141 -29.080  1.00 92.17           N  
ATOM   2904  N   ALA B 359      18.913 -13.710 -22.324  1.00 93.12           N  
ATOM   2905  CA  ALA B 359      18.446 -13.735 -20.941  1.00 93.12           C  
ATOM   2906  C   ALA B 359      17.450 -12.609 -20.677  1.00 93.12           C  
ATOM   2907  CB  ALA B 359      19.627 -13.632 -19.979  1.00 93.12           C  
ATOM   2908  O   ALA B 359      16.371 -12.843 -20.127  1.00 93.12           O  
ATOM   2909  N   GLU B 360      17.776 -11.400 -21.075  1.00 93.00           N  
ATOM   2910  CA  GLU B 360      16.906 -10.240 -20.903  1.00 93.00           C  
ATOM   2911  C   GLU B 360      15.560 -10.454 -21.590  1.00 93.00           C  
ATOM   2912  CB  GLU B 360      17.579  -8.977 -21.447  1.00 93.00           C  
ATOM   2913  O   GLU B 360      14.509 -10.181 -21.006  1.00 93.00           O  
ATOM   2914  CG  GLU B 360      16.748  -7.714 -21.272  1.00 93.00           C  
ATOM   2915  CD  GLU B 360      16.698  -7.223 -19.834  1.00 93.00           C  
ATOM   2916  OE1 GLU B 360      15.722  -6.532 -19.462  1.00 93.00           O  
ATOM   2917  OE2 GLU B 360      17.643  -7.531 -19.073  1.00 93.00           O  
ATOM   2918  N   GLU B 361      15.638 -10.941 -22.780  1.00 92.94           N  
ATOM   2919  CA  GLU B 361      14.408 -11.198 -23.523  1.00 92.94           C  
ATOM   2920  C   GLU B 361      13.505 -12.174 -22.775  1.00 92.94           C  
ATOM   2921  CB  GLU B 361      14.727 -11.741 -24.919  1.00 92.94           C  
ATOM   2922  O   GLU B 361      12.294 -11.960 -22.680  1.00 92.94           O  
ATOM   2923  CG  GLU B 361      15.198 -10.677 -25.900  1.00 92.94           C  
ATOM   2924  CD  GLU B 361      15.622 -11.246 -27.244  1.00 92.94           C  
ATOM   2925  OE1 GLU B 361      16.060 -10.468 -28.122  1.00 92.94           O  
ATOM   2926  OE2 GLU B 361      15.515 -12.480 -27.422  1.00 92.94           O  
ATOM   2927  N   ASN B 362      14.099 -13.183 -22.223  1.00 94.40           N  
ATOM   2928  CA  ASN B 362      13.342 -14.186 -21.483  1.00 94.40           C  
ATOM   2929  C   ASN B 362      12.741 -13.605 -20.206  1.00 94.40           C  
ATOM   2930  CB  ASN B 362      14.226 -15.391 -21.153  1.00 94.40           C  
ATOM   2931  O   ASN B 362      11.590 -13.891 -19.871  1.00 94.40           O  
ATOM   2932  CG  ASN B 362      13.667 -16.691 -21.697  1.00 94.40           C  
ATOM   2933  ND2 ASN B 362      14.251 -17.179 -22.785  1.00 94.40           N  
ATOM   2934  OD1 ASN B 362      12.718 -17.253 -21.143  1.00 94.40           O  
ATOM   2935  N   PHE B 363      13.517 -12.776 -19.511  1.00 94.65           N  
ATOM   2936  CA  PHE B 363      12.998 -12.145 -18.304  1.00 94.65           C  
ATOM   2937  C   PHE B 363      11.825 -11.229 -18.633  1.00 94.65           C  
ATOM   2938  CB  PHE B 363      14.100 -11.353 -17.593  1.00 94.65           C  
ATOM   2939  O   PHE B 363      10.836 -11.190 -17.898  1.00 94.65           O  
ATOM   2940  CG  PHE B 363      14.947 -12.186 -16.670  1.00 94.65           C  
ATOM   2941  CD1 PHE B 363      14.382 -12.823 -15.572  1.00 94.65           C  
ATOM   2942  CD2 PHE B 363      16.309 -12.331 -16.900  1.00 94.65           C  
ATOM   2943  CE1 PHE B 363      15.164 -13.595 -14.715  1.00 94.65           C  
ATOM   2944  CE2 PHE B 363      17.096 -13.100 -16.048  1.00 94.65           C  
ATOM   2945  CZ  PHE B 363      16.522 -13.730 -14.956  1.00 94.65           C  
ATOM   2946  N   GLN B 364      11.921 -10.501 -19.729  1.00 93.19           N  
ATOM   2947  CA  GLN B 364      10.832  -9.613 -20.123  1.00 93.19           C  
ATOM   2948  C   GLN B 364       9.547 -10.397 -20.375  1.00 93.19           C  
ATOM   2949  CB  GLN B 364      11.214  -8.816 -21.371  1.00 93.19           C  
ATOM   2950  O   GLN B 364       8.462  -9.960 -19.988  1.00 93.19           O  
ATOM   2951  CG  GLN B 364      12.263  -7.742 -21.117  1.00 93.19           C  
ATOM   2952  CD  GLN B 364      11.899  -6.826 -19.964  1.00 93.19           C  
ATOM   2953  NE2 GLN B 364      12.904  -6.390 -19.212  1.00 93.19           N  
ATOM   2954  OE1 GLN B 364      10.723  -6.511 -19.751  1.00 93.19           O  
ATOM   2955  N   LYS B 365       9.714 -11.556 -20.974  1.00 92.46           N  
ATOM   2956  CA  LYS B 365       8.546 -12.409 -21.175  1.00 92.46           C  
ATOM   2957  C   LYS B 365       7.965 -12.869 -19.841  1.00 92.46           C  
ATOM   2958  CB  LYS B 365       8.908 -13.621 -22.035  1.00 92.46           C  
ATOM   2959  O   LYS B 365       6.749 -12.826 -19.640  1.00 92.46           O  
ATOM   2960  CG  LYS B 365       9.132 -13.294 -23.504  1.00 92.46           C  
ATOM   2961  CD  LYS B 365       9.493 -14.538 -24.305  1.00 92.46           C  
ATOM   2962  CE  LYS B 365       9.859 -14.192 -25.742  1.00 92.46           C  
ATOM   2963  NZ  LYS B 365      10.321 -15.392 -26.501  1.00 92.46           N  
ATOM   2964  N   LEU B 366       8.836 -13.271 -18.919  1.00 92.80           N  
ATOM   2965  CA  LEU B 366       8.426 -13.756 -17.605  1.00 92.80           C  
ATOM   2966  C   LEU B 366       7.661 -12.679 -16.842  1.00 92.80           C  
ATOM   2967  CB  LEU B 366       9.645 -14.203 -16.794  1.00 92.80           C  
ATOM   2968  O   LEU B 366       6.643 -12.967 -16.208  1.00 92.80           O  
ATOM   2969  CG  LEU B 366      10.143 -15.627 -17.048  1.00 92.80           C  
ATOM   2970  CD1 LEU B 366      11.566 -15.792 -16.525  1.00 92.80           C  
ATOM   2971  CD2 LEU B 366       9.208 -16.644 -16.402  1.00 92.80           C  
ATOM   2972  N   LEU B 367       8.134 -11.417 -16.955  1.00 90.70           N  
ATOM   2973  CA  LEU B 367       7.549 -10.314 -16.201  1.00 90.70           C  
ATOM   2974  C   LEU B 367       6.137 -10.010 -16.689  1.00 90.70           C  
ATOM   2975  CB  LEU B 367       8.423  -9.062 -16.318  1.00 90.70           C  
ATOM   2976  O   LEU B 367       5.337  -9.419 -15.960  1.00 90.70           O  
ATOM   2977  CG  LEU B 367       9.742  -9.081 -15.544  1.00 90.70           C  
ATOM   2978  CD1 LEU B 367      10.633  -7.925 -15.987  1.00 90.70           C  
ATOM   2979  CD2 LEU B 367       9.482  -9.018 -14.043  1.00 90.70           C  
ATOM   2980  N   CYS B 368       5.770 -10.469 -17.878  1.00 86.88           N  
ATOM   2981  CA  CYS B 368       4.447 -10.222 -18.440  1.00 86.88           C  
ATOM   2982  C   CYS B 368       3.503 -11.381 -18.142  1.00 86.88           C  
ATOM   2983  CB  CYS B 368       4.538 -10.002 -19.949  1.00 86.88           C  
ATOM   2984  O   CYS B 368       2.302 -11.291 -18.402  1.00 86.88           O  
ATOM   2985  SG  CYS B 368       5.433  -8.503 -20.414  1.00 86.88           S  
ATOM   2986  N   MET B 369       4.036 -12.412 -17.553  1.00 85.98           N  
ATOM   2987  CA  MET B 369       3.202 -13.574 -17.260  1.00 85.98           C  
ATOM   2988  C   MET B 369       2.453 -13.389 -15.945  1.00 85.98           C  
ATOM   2989  CB  MET B 369       4.051 -14.846 -17.205  1.00 85.98           C  
ATOM   2990  O   MET B 369       2.788 -12.506 -15.154  1.00 85.98           O  
ATOM   2991  CG  MET B 369       4.664 -15.232 -18.541  1.00 85.98           C  
ATOM   2992  SD  MET B 369       5.624 -16.793 -18.449  1.00 85.98           S  
ATOM   2993  CE  MET B 369       6.178 -16.931 -20.171  1.00 85.98           C  
ATOM   2994  N   LYS B 370       1.328 -14.160 -15.729  1.00 82.92           N  
ATOM   2995  CA  LYS B 370       0.535 -14.144 -14.502  1.00 82.92           C  
ATOM   2996  C   LYS B 370       0.493 -15.526 -13.858  1.00 82.92           C  
ATOM   2997  CB  LYS B 370      -0.885 -13.654 -14.787  1.00 82.92           C  
ATOM   2998  O   LYS B 370      -0.492 -16.254 -14.002  1.00 82.92           O  
ATOM   2999  CG  LYS B 370      -0.978 -12.167 -15.095  1.00 82.92           C  
ATOM   3000  CD  LYS B 370      -2.417 -11.736 -15.344  1.00 82.92           C  
ATOM   3001  CE  LYS B 370      -2.501 -10.270 -15.748  1.00 82.92           C  
ATOM   3002  NZ  LYS B 370      -3.908  -9.850 -16.019  1.00 82.92           N  
ATOM   3003  N   PRO B 371       1.611 -15.767 -13.118  1.00 84.82           N  
ATOM   3004  CA  PRO B 371       1.642 -17.098 -12.505  1.00 84.82           C  
ATOM   3005  C   PRO B 371       0.494 -17.323 -11.525  1.00 84.82           C  
ATOM   3006  CB  PRO B 371       2.991 -17.121 -11.781  1.00 84.82           C  
ATOM   3007  O   PRO B 371       0.043 -16.380 -10.869  1.00 84.82           O  
ATOM   3008  CG  PRO B 371       3.718 -15.919 -12.290  1.00 84.82           C  
ATOM   3009  CD  PRO B 371       2.714 -14.960 -12.862  1.00 84.82           C  
ATOM   3010  N   VAL B 372       0.097 -18.597 -11.442  1.00 80.53           N  
ATOM   3011  CA  VAL B 372      -0.972 -18.978 -10.525  1.00 80.53           C  
ATOM   3012  C   VAL B 372      -0.499 -18.812  -9.082  1.00 80.53           C  
ATOM   3013  CB  VAL B 372      -1.438 -20.431 -10.769  1.00 80.53           C  
ATOM   3014  O   VAL B 372      -1.251 -18.341  -8.226  1.00 80.53           O  
ATOM   3015  CG1 VAL B 372      -2.481 -20.844  -9.732  1.00 80.53           C  
ATOM   3016  CG2 VAL B 372      -1.996 -20.581 -12.182  1.00 80.53           C  
ATOM   3017  N   VAL B 373       0.772 -19.059  -8.826  1.00 83.99           N  
ATOM   3018  CA  VAL B 373       1.351 -18.997  -7.487  1.00 83.99           C  
ATOM   3019  C   VAL B 373       2.140 -17.700  -7.325  1.00 83.99           C  
ATOM   3020  CB  VAL B 373       2.261 -20.214  -7.206  1.00 83.99           C  
ATOM   3021  O   VAL B 373       3.008 -17.388  -8.144  1.00 83.99           O  
ATOM   3022  CG1 VAL B 373       2.707 -20.227  -5.745  1.00 83.99           C  
ATOM   3023  CG2 VAL B 373       1.539 -21.513  -7.559  1.00 83.99           C  
ATOM   3024  N   GLU B 374       1.876 -17.020  -6.251  1.00 85.36           N  
ATOM   3025  CA  GLU B 374       2.489 -15.715  -6.019  1.00 85.36           C  
ATOM   3026  C   GLU B 374       3.996 -15.841  -5.816  1.00 85.36           C  
ATOM   3027  CB  GLU B 374       1.850 -15.029  -4.809  1.00 85.36           C  
ATOM   3028  O   GLU B 374       4.760 -14.972  -6.241  1.00 85.36           O  
ATOM   3029  CG  GLU B 374       0.421 -14.564  -5.048  1.00 85.36           C  
ATOM   3030  CD  GLU B 374      -0.176 -13.825  -3.861  1.00 85.36           C  
ATOM   3031  OE1 GLU B 374      -1.213 -13.144  -4.030  1.00 85.36           O  
ATOM   3032  OE2 GLU B 374       0.399 -13.926  -2.754  1.00 85.36           O  
ATOM   3033  N   GLU B 375       4.431 -16.855  -5.187  1.00 86.38           N  
ATOM   3034  CA  GLU B 375       5.847 -17.089  -4.919  1.00 86.38           C  
ATOM   3035  C   GLU B 375       6.649 -17.165  -6.215  1.00 86.38           C  
ATOM   3036  CB  GLU B 375       6.036 -18.373  -4.107  1.00 86.38           C  
ATOM   3037  O   GLU B 375       7.838 -16.842  -6.235  1.00 86.38           O  
ATOM   3038  CG  GLU B 375       5.473 -18.297  -2.695  1.00 86.38           C  
ATOM   3039  CD  GLU B 375       4.024 -18.747  -2.602  1.00 86.38           C  
ATOM   3040  OE1 GLU B 375       3.548 -19.035  -1.480  1.00 86.38           O  
ATOM   3041  OE2 GLU B 375       3.358 -18.812  -3.660  1.00 86.38           O  
ATOM   3042  N   THR B 376       6.000 -17.654  -7.239  1.00 89.15           N  
ATOM   3043  CA  THR B 376       6.677 -17.723  -8.529  1.00 89.15           C  
ATOM   3044  C   THR B 376       7.062 -16.328  -9.013  1.00 89.15           C  
ATOM   3045  CB  THR B 376       5.794 -18.410  -9.587  1.00 89.15           C  
ATOM   3046  O   THR B 376       8.160 -16.128  -9.537  1.00 89.15           O  
ATOM   3047  CG2 THR B 376       6.547 -18.585 -10.902  1.00 89.15           C  
ATOM   3048  OG1 THR B 376       5.395 -19.699  -9.104  1.00 89.15           O  
ATOM   3049  N   MET B 377       6.155 -15.391  -8.776  1.00 91.74           N  
ATOM   3050  CA  MET B 377       6.462 -14.014  -9.154  1.00 91.74           C  
ATOM   3051  C   MET B 377       7.597 -13.457  -8.301  1.00 91.74           C  
ATOM   3052  CB  MET B 377       5.222 -13.129  -9.018  1.00 91.74           C  
ATOM   3053  O   MET B 377       8.415 -12.673  -8.785  1.00 91.74           O  
ATOM   3054  CG  MET B 377       4.377 -13.061 -10.279  1.00 91.74           C  
ATOM   3055  SD  MET B 377       5.378 -12.724 -11.780  1.00 91.74           S  
ATOM   3056  CE  MET B 377       5.723 -10.958 -11.545  1.00 91.74           C  
ATOM   3057  N   GLN B 378       7.608 -13.817  -7.009  1.00 90.48           N  
ATOM   3058  CA  GLN B 378       8.740 -13.443  -6.168  1.00 90.48           C  
ATOM   3059  C   GLN B 378      10.054 -13.950  -6.757  1.00 90.48           C  
ATOM   3060  CB  GLN B 378       8.558 -13.985  -4.749  1.00 90.48           C  
ATOM   3061  O   GLN B 378      11.029 -13.202  -6.847  1.00 90.48           O  
ATOM   3062  CG  GLN B 378       7.473 -13.273  -3.953  1.00 90.48           C  
ATOM   3063  CD  GLN B 378       7.239 -13.898  -2.591  1.00 90.48           C  
ATOM   3064  NE2 GLN B 378       6.845 -13.078  -1.622  1.00 90.48           N  
ATOM   3065  OE1 GLN B 378       7.409 -15.107  -2.410  1.00 90.48           O  
ATOM   3066  N   ASP B 379      10.073 -15.197  -7.219  1.00 90.30           N  
ATOM   3067  CA  ASP B 379      11.256 -15.812  -7.812  1.00 90.30           C  
ATOM   3068  C   ASP B 379      11.691 -15.065  -9.071  1.00 90.30           C  
ATOM   3069  CB  ASP B 379      10.989 -17.283  -8.139  1.00 90.30           C  
ATOM   3070  O   ASP B 379      12.880 -14.802  -9.263  1.00 90.30           O  
ATOM   3071  CG  ASP B 379      11.357 -18.220  -7.002  1.00 90.30           C  
ATOM   3072  OD1 ASP B 379      12.063 -17.792  -6.064  1.00 90.30           O  
ATOM   3073  OD2 ASP B 379      10.940 -19.398  -7.047  1.00 90.30           O  
ATOM   3074  N   ILE B 380      10.708 -14.686  -9.883  1.00 93.47           N  
ATOM   3075  CA  ILE B 380      10.986 -13.989 -11.134  1.00 93.47           C  
ATOM   3076  C   ILE B 380      11.652 -12.647 -10.839  1.00 93.47           C  
ATOM   3077  CB  ILE B 380       9.698 -13.778 -11.961  1.00 93.47           C  
ATOM   3078  O   ILE B 380      12.718 -12.344 -11.382  1.00 93.47           O  
ATOM   3079  CG1 ILE B 380       9.141 -15.125 -12.436  1.00 93.47           C  
ATOM   3080  CG2 ILE B 380       9.965 -12.846 -13.147  1.00 93.47           C  
ATOM   3081  CD1 ILE B 380       7.756 -15.036 -13.062  1.00 93.47           C  
ATOM   3082  N   HIS B 381      11.063 -11.856  -9.903  1.00 92.72           N  
ATOM   3083  CA  HIS B 381      11.621 -10.553  -9.561  1.00 92.72           C  
ATOM   3084  C   HIS B 381      12.992 -10.695  -8.908  1.00 92.72           C  
ATOM   3085  CB  HIS B 381      10.674  -9.791  -8.632  1.00 92.72           C  
ATOM   3086  O   HIS B 381      13.911  -9.931  -9.211  1.00 92.72           O  
ATOM   3087  CG  HIS B 381       9.523  -9.152  -9.342  1.00 92.72           C  
ATOM   3088  CD2 HIS B 381       8.187  -9.333  -9.212  1.00 92.72           C  
ATOM   3089  ND1 HIS B 381       9.690  -8.201 -10.325  1.00 92.72           N  
ATOM   3090  CE1 HIS B 381       8.503  -7.822 -10.769  1.00 92.72           C  
ATOM   3091  NE2 HIS B 381       7.575  -8.494 -10.110  1.00 92.72           N  
ATOM   3092  N   PHE B 382      13.175 -11.640  -8.094  1.00 93.89           N  
ATOM   3093  CA  PHE B 382      14.448 -11.850  -7.416  1.00 93.89           C  
ATOM   3094  C   PHE B 382      15.555 -12.148  -8.421  1.00 93.89           C  
ATOM   3095  CB  PHE B 382      14.338 -12.993  -6.403  1.00 93.89           C  
ATOM   3096  O   PHE B 382      16.596 -11.488  -8.419  1.00 93.89           O  
ATOM   3097  CG  PHE B 382      15.659 -13.420  -5.822  1.00 93.89           C  
ATOM   3098  CD1 PHE B 382      16.251 -14.615  -6.209  1.00 93.89           C  
ATOM   3099  CD2 PHE B 382      16.309 -12.624  -4.887  1.00 93.89           C  
ATOM   3100  CE1 PHE B 382      17.473 -15.013  -5.673  1.00 93.89           C  
ATOM   3101  CE2 PHE B 382      17.531 -13.014  -4.347  1.00 93.89           C  
ATOM   3102  CZ  PHE B 382      18.111 -14.209  -4.740  1.00 93.89           C  
ATOM   3103  N   HIS B 383      15.302 -13.125  -9.330  1.00 90.61           N  
ATOM   3104  CA  HIS B 383      16.332 -13.521 -10.284  1.00 90.61           C  
ATOM   3105  C   HIS B 383      16.590 -12.418 -11.305  1.00 90.61           C  
ATOM   3106  CB  HIS B 383      15.933 -14.814 -10.997  1.00 90.61           C  
ATOM   3107  O   HIS B 383      17.727 -12.227 -11.744  1.00 90.61           O  
ATOM   3108  CG  HIS B 383      16.030 -16.031 -10.133  1.00 90.61           C  
ATOM   3109  CD2 HIS B 383      15.075 -16.869  -9.668  1.00 90.61           C  
ATOM   3110  ND1 HIS B 383      17.230 -16.503  -9.645  1.00 90.61           N  
ATOM   3111  CE1 HIS B 383      17.007 -17.583  -8.916  1.00 90.61           C  
ATOM   3112  NE2 HIS B 383      15.707 -17.827  -8.913  1.00 90.61           N  
ATOM   3113  N   TYR B 384      15.502 -11.720 -11.654  1.00 94.37           N  
ATOM   3114  CA  TYR B 384      15.720 -10.581 -12.538  1.00 94.37           C  
ATOM   3115  C   TYR B 384      16.513  -9.487 -11.832  1.00 94.37           C  
ATOM   3116  CB  TYR B 384      14.383 -10.020 -13.032  1.00 94.37           C  
ATOM   3117  O   TYR B 384      17.359  -8.832 -12.445  1.00 94.37           O  
ATOM   3118  CG  TYR B 384      14.526  -8.967 -14.105  1.00 94.37           C  
ATOM   3119  CD1 TYR B 384      13.953  -7.706 -13.951  1.00 94.37           C  
ATOM   3120  CD2 TYR B 384      15.231  -9.231 -15.273  1.00 94.37           C  
ATOM   3121  CE1 TYR B 384      14.081  -6.734 -14.937  1.00 94.37           C  
ATOM   3122  CE2 TYR B 384      15.365  -8.266 -16.266  1.00 94.37           C  
ATOM   3123  OH  TYR B 384      14.916  -6.064 -17.069  1.00 94.37           O  
ATOM   3124  CZ  TYR B 384      14.787  -7.023 -16.090  1.00 94.37           C  
ATOM   3125  N   GLY B 385      16.194  -9.316 -10.493  1.00 91.13           N  
ATOM   3126  CA  GLY B 385      17.000  -8.398  -9.703  1.00 91.13           C  
ATOM   3127  C   GLY B 385      18.472  -8.766  -9.679  1.00 91.13           C  
ATOM   3128  O   GLY B 385      19.336  -7.904  -9.857  1.00 91.13           O  
ATOM   3129  N   ARG B 386      18.799 -10.049  -9.526  1.00 89.32           N  
ATOM   3130  CA  ARG B 386      20.178 -10.529  -9.528  1.00 89.32           C  
ATOM   3131  C   ARG B 386      20.840 -10.286 -10.880  1.00 89.32           C  
ATOM   3132  CB  ARG B 386      20.229 -12.018  -9.180  1.00 89.32           C  
ATOM   3133  O   ARG B 386      21.995  -9.859 -10.944  1.00 89.32           O  
ATOM   3134  CG  ARG B 386      19.848 -12.328  -7.741  1.00 89.32           C  
ATOM   3135  CD  ARG B 386      21.008 -12.083  -6.785  1.00 89.32           C  
ATOM   3136  NE  ARG B 386      22.193 -12.844  -7.170  1.00 89.32           N  
ATOM   3137  NH1 ARG B 386      23.509 -12.068  -5.437  1.00 89.32           N  
ATOM   3138  NH2 ARG B 386      24.368 -13.552  -6.958  1.00 89.32           N  
ATOM   3139  CZ  ARG B 386      23.354 -12.820  -6.521  1.00 89.32           C  
ATOM   3140  N   PHE B 387      20.119 -10.554 -11.886  1.00 92.87           N  
ATOM   3141  CA  PHE B 387      20.604 -10.326 -13.241  1.00 92.87           C  
ATOM   3142  C   PHE B 387      20.935  -8.854 -13.457  1.00 92.87           C  
ATOM   3143  CB  PHE B 387      19.568 -10.788 -14.270  1.00 92.87           C  
ATOM   3144  O   PHE B 387      22.004  -8.521 -13.974  1.00 92.87           O  
ATOM   3145  CG  PHE B 387      19.926 -10.442 -15.690  1.00 92.87           C  
ATOM   3146  CD1 PHE B 387      19.216  -9.469 -16.384  1.00 92.87           C  
ATOM   3147  CD2 PHE B 387      20.973 -11.090 -16.332  1.00 92.87           C  
ATOM   3148  CE1 PHE B 387      19.545  -9.147 -17.698  1.00 92.87           C  
ATOM   3149  CE2 PHE B 387      21.308 -10.773 -17.646  1.00 92.87           C  
ATOM   3150  CZ  PHE B 387      20.592  -9.802 -18.327  1.00 92.87           C  
ATOM   3151  N   GLN B 388      20.048  -7.951 -12.990  1.00 92.13           N  
ATOM   3152  CA  GLN B 388      20.276  -6.514 -13.109  1.00 92.13           C  
ATOM   3153  C   GLN B 388      21.517  -6.088 -12.330  1.00 92.13           C  
ATOM   3154  CB  GLN B 388      19.055  -5.734 -12.619  1.00 92.13           C  
ATOM   3155  O   GLN B 388      22.328  -5.303 -12.826  1.00 92.13           O  
ATOM   3156  CG  GLN B 388      17.823  -5.906 -13.497  1.00 92.13           C  
ATOM   3157  CD  GLN B 388      17.987  -5.280 -14.869  1.00 92.13           C  
ATOM   3158  NE2 GLN B 388      16.949  -5.376 -15.693  1.00 92.13           N  
ATOM   3159  OE1 GLN B 388      19.038  -4.713 -15.185  1.00 92.13           O  
ATOM   3160  N   GLU B 389      21.670  -6.682 -11.186  1.00 88.45           N  
ATOM   3161  CA  GLU B 389      22.761  -6.297 -10.296  1.00 88.45           C  
ATOM   3162  C   GLU B 389      24.107  -6.768 -10.837  1.00 88.45           C  
ATOM   3163  CB  GLU B 389      22.532  -6.859  -8.891  1.00 88.45           C  
ATOM   3164  O   GLU B 389      25.052  -5.983 -10.934  1.00 88.45           O  
ATOM   3165  CG  GLU B 389      23.632  -6.505  -7.900  1.00 88.45           C  
ATOM   3166  CD  GLU B 389      23.372  -7.039  -6.500  1.00 88.45           C  
ATOM   3167  OE1 GLU B 389      24.231  -6.848  -5.609  1.00 88.45           O  
ATOM   3168  OE2 GLU B 389      22.302  -7.653  -6.292  1.00 88.45           O  
ATOM   3169  N   PHE B 390      24.201  -7.915 -11.356  1.00 84.69           N  
ATOM   3170  CA  PHE B 390      25.516  -8.497 -11.598  1.00 84.69           C  
ATOM   3171  C   PHE B 390      25.851  -8.479 -13.084  1.00 84.69           C  
ATOM   3172  CB  PHE B 390      25.578  -9.930 -11.062  1.00 84.69           C  
ATOM   3173  O   PHE B 390      27.009  -8.292 -13.463  1.00 84.69           O  
ATOM   3174  CG  PHE B 390      25.545 -10.019  -9.560  1.00 84.69           C  
ATOM   3175  CD1 PHE B 390      26.636  -9.614  -8.801  1.00 84.69           C  
ATOM   3176  CD2 PHE B 390      24.421 -10.509  -8.907  1.00 84.69           C  
ATOM   3177  CE1 PHE B 390      26.608  -9.695  -7.411  1.00 84.69           C  
ATOM   3178  CE2 PHE B 390      24.386 -10.593  -7.518  1.00 84.69           C  
ATOM   3179  CZ  PHE B 390      25.480 -10.186  -6.772  1.00 84.69           C  
ATOM   3180  N   GLN B 391      24.892  -8.637 -13.889  1.00 84.81           N  
ATOM   3181  CA  GLN B 391      25.189  -8.703 -15.316  1.00 84.81           C  
ATOM   3182  C   GLN B 391      24.977  -7.349 -15.985  1.00 84.81           C  
ATOM   3183  CB  GLN B 391      24.324  -9.766 -15.996  1.00 84.81           C  
ATOM   3184  O   GLN B 391      25.788  -6.925 -16.811  1.00 84.81           O  
ATOM   3185  CG  GLN B 391      24.755 -11.195 -15.693  1.00 84.81           C  
ATOM   3186  CD  GLN B 391      24.429 -11.618 -14.273  1.00 84.81           C  
ATOM   3187  NE2 GLN B 391      25.295 -12.436 -13.684  1.00 84.81           N  
ATOM   3188  OE1 GLN B 391      23.408 -11.212 -13.709  1.00 84.81           O  
ATOM   3189  N   LYS B 392      23.889  -6.687 -15.577  1.00 86.38           N  
ATOM   3190  CA  LYS B 392      23.613  -5.390 -16.188  1.00 86.38           C  
ATOM   3191  C   LYS B 392      24.260  -4.259 -15.394  1.00 86.38           C  
ATOM   3192  CB  LYS B 392      22.105  -5.158 -16.298  1.00 86.38           C  
ATOM   3193  O   LYS B 392      24.294  -3.114 -15.849  1.00 86.38           O  
ATOM   3194  CG  LYS B 392      21.400  -6.109 -17.254  1.00 86.38           C  
ATOM   3195  CD  LYS B 392      21.813  -5.857 -18.698  1.00 86.38           C  
ATOM   3196  CE  LYS B 392      21.028  -6.732 -19.666  1.00 86.38           C  
ATOM   3197  NZ  LYS B 392      21.470  -6.531 -21.078  1.00 86.38           N  
ATOM   3198  N   LYS B 393      24.726  -4.580 -14.260  1.00 79.88           N  
ATOM   3199  CA  LYS B 393      25.400  -3.632 -13.378  1.00 79.88           C  
ATOM   3200  C   LYS B 393      24.531  -2.403 -13.126  1.00 79.88           C  
ATOM   3201  CB  LYS B 393      26.745  -3.209 -13.971  1.00 79.88           C  
ATOM   3202  O   LYS B 393      25.019  -1.272 -13.170  1.00 79.88           O  
ATOM   3203  CG  LYS B 393      27.721  -4.359 -14.173  1.00 79.88           C  
ATOM   3204  CD  LYS B 393      29.163  -3.911 -13.970  1.00 79.88           C  
ATOM   3205  CE  LYS B 393      30.139  -5.066 -14.149  1.00 79.88           C  
ATOM   3206  NZ  LYS B 393      31.550  -4.640 -13.912  1.00 79.88           N  
ATOM   3207  N   SER B 394      23.244  -2.631 -12.993  1.00 84.80           N  
ATOM   3208  CA  SER B 394      22.325  -1.553 -12.644  1.00 84.80           C  
ATOM   3209  C   SER B 394      21.776  -1.730 -11.232  1.00 84.80           C  
ATOM   3210  CB  SER B 394      21.170  -1.487 -13.644  1.00 84.80           C  
ATOM   3211  O   SER B 394      20.819  -2.478 -11.022  1.00 84.80           O  
ATOM   3212  OG  SER B 394      20.187  -0.561 -13.217  1.00 84.80           O  
ATOM   3213  N   ASP B 395      22.355  -0.967 -10.304  1.00 80.58           N  
ATOM   3214  CA  ASP B 395      21.920  -1.042  -8.913  1.00 80.58           C  
ATOM   3215  C   ASP B 395      20.470  -0.587  -8.765  1.00 80.58           C  
ATOM   3216  CB  ASP B 395      22.831  -0.196  -8.020  1.00 80.58           C  
ATOM   3217  O   ASP B 395      19.701  -1.185  -8.009  1.00 80.58           O  
ATOM   3218  CG  ASP B 395      24.206  -0.809  -7.825  1.00 80.58           C  
ATOM   3219  OD1 ASP B 395      24.441  -1.942  -8.297  1.00 80.58           O  
ATOM   3220  OD2 ASP B 395      25.062  -0.154  -7.192  1.00 80.58           O  
ATOM   3221  N   VAL B 396      20.096   0.414  -9.517  1.00 80.62           N  
ATOM   3222  CA  VAL B 396      18.759   0.990  -9.418  1.00 80.62           C  
ATOM   3223  C   VAL B 396      17.715  -0.058  -9.797  1.00 80.62           C  
ATOM   3224  CB  VAL B 396      18.611   2.238 -10.316  1.00 80.62           C  
ATOM   3225  O   VAL B 396      16.781  -0.317  -9.034  1.00 80.62           O  
ATOM   3226  CG1 VAL B 396      17.166   2.735 -10.316  1.00 80.62           C  
ATOM   3227  CG2 VAL B 396      19.559   3.343  -9.853  1.00 80.62           C  
ATOM   3228  N   ASN B 397      17.994  -0.703 -10.915  1.00 82.60           N  
ATOM   3229  CA  ASN B 397      17.034  -1.700 -11.377  1.00 82.60           C  
ATOM   3230  C   ASN B 397      17.013  -2.922 -10.463  1.00 82.60           C  
ATOM   3231  CB  ASN B 397      17.343  -2.118 -12.816  1.00 82.60           C  
ATOM   3232  O   ASN B 397      15.955  -3.510 -10.230  1.00 82.60           O  
ATOM   3233  CG  ASN B 397      16.975  -1.050 -13.826  1.00 82.60           C  
ATOM   3234  ND2 ASN B 397      17.740  -0.968 -14.908  1.00 82.60           N  
ATOM   3235  OD1 ASN B 397      16.011  -0.304 -13.636  1.00 82.60           O  
ATOM   3236  N   ALA B 398      18.147  -3.302  -9.982  1.00 87.22           N  
ATOM   3237  CA  ALA B 398      18.208  -4.407  -9.029  1.00 87.22           C  
ATOM   3238  C   ALA B 398      17.364  -4.113  -7.792  1.00 87.22           C  
ATOM   3239  CB  ALA B 398      19.655  -4.685  -8.628  1.00 87.22           C  
ATOM   3240  O   ALA B 398      16.545  -4.937  -7.381  1.00 87.22           O  
ATOM   3241  N   ILE B 399      17.505  -2.890  -7.213  1.00 85.57           N  
ATOM   3242  CA  ILE B 399      16.777  -2.480  -6.017  1.00 85.57           C  
ATOM   3243  C   ILE B 399      15.275  -2.529  -6.286  1.00 85.57           C  
ATOM   3244  CB  ILE B 399      17.194  -1.064  -5.559  1.00 85.57           C  
ATOM   3245  O   ILE B 399      14.512  -3.073  -5.484  1.00 85.57           O  
ATOM   3246  CG1 ILE B 399      18.608  -1.090  -4.966  1.00 85.57           C  
ATOM   3247  CG2 ILE B 399      16.187  -0.505  -4.550  1.00 85.57           C  
ATOM   3248  CD1 ILE B 399      19.187   0.290  -4.688  1.00 85.57           C  
ATOM   3249  N   ILE B 400      14.825  -2.060  -7.434  1.00 83.94           N  
ATOM   3250  CA  ILE B 400      13.414  -2.022  -7.803  1.00 83.94           C  
ATOM   3251  C   ILE B 400      12.835  -3.434  -7.776  1.00 83.94           C  
ATOM   3252  CB  ILE B 400      13.212  -1.386  -9.197  1.00 83.94           C  
ATOM   3253  O   ILE B 400      11.788  -3.671  -7.168  1.00 83.94           O  
ATOM   3254  CG1 ILE B 400      13.482   0.122  -9.140  1.00 83.94           C  
ATOM   3255  CG2 ILE B 400      11.801  -1.670  -9.720  1.00 83.94           C  
ATOM   3256  CD1 ILE B 400      13.493   0.800 -10.503  1.00 83.94           C  
ATOM   3257  N   HIS B 401      13.619  -4.345  -8.307  1.00 88.79           N  
ATOM   3258  CA  HIS B 401      13.066  -5.688  -8.448  1.00 88.79           C  
ATOM   3259  C   HIS B 401      13.166  -6.465  -7.140  1.00 88.79           C  
ATOM   3260  CB  HIS B 401      13.783  -6.447  -9.566  1.00 88.79           C  
ATOM   3261  O   HIS B 401      12.306  -7.297  -6.840  1.00 88.79           O  
ATOM   3262  CG  HIS B 401      13.265  -6.133 -10.933  1.00 88.79           C  
ATOM   3263  CD2 HIS B 401      13.755  -5.330 -11.907  1.00 88.79           C  
ATOM   3264  ND1 HIS B 401      12.099  -6.673 -11.429  1.00 88.79           N  
ATOM   3265  CE1 HIS B 401      11.894  -6.216 -12.653  1.00 88.79           C  
ATOM   3266  NE2 HIS B 401      12.885  -5.399 -12.967  1.00 88.79           N  
ATOM   3267  N   TYR B 402      14.230  -6.248  -6.418  1.00 89.08           N  
ATOM   3268  CA  TYR B 402      14.223  -6.819  -5.076  1.00 89.08           C  
ATOM   3269  C   TYR B 402      13.020  -6.325  -4.280  1.00 89.08           C  
ATOM   3270  CB  TYR B 402      15.518  -6.470  -4.335  1.00 89.08           C  
ATOM   3271  O   TYR B 402      12.347  -7.111  -3.609  1.00 89.08           O  
ATOM   3272  CG  TYR B 402      16.741  -7.153  -4.897  1.00 89.08           C  
ATOM   3273  CD1 TYR B 402      16.664  -8.441  -5.421  1.00 89.08           C  
ATOM   3274  CD2 TYR B 402      17.975  -6.512  -4.904  1.00 89.08           C  
ATOM   3275  CE1 TYR B 402      17.789  -9.075  -5.938  1.00 89.08           C  
ATOM   3276  CE2 TYR B 402      19.107  -7.136  -5.418  1.00 89.08           C  
ATOM   3277  OH  TYR B 402      20.121  -9.039  -6.443  1.00 89.08           O  
ATOM   3278  CZ  TYR B 402      19.004  -8.416  -5.933  1.00 89.08           C  
ATOM   3279  N   LEU B 403      12.657  -5.034  -4.418  1.00 85.74           N  
ATOM   3280  CA  LEU B 403      11.523  -4.454  -3.706  1.00 85.74           C  
ATOM   3281  C   LEU B 403      10.208  -5.041  -4.207  1.00 85.74           C  
ATOM   3282  CB  LEU B 403      11.511  -2.932  -3.867  1.00 85.74           C  
ATOM   3283  O   LEU B 403       9.308  -5.325  -3.414  1.00 85.74           O  
ATOM   3284  CG  LEU B 403      12.495  -2.150  -2.996  1.00 85.74           C  
ATOM   3285  CD1 LEU B 403      12.524  -0.683  -3.415  1.00 85.74           C  
ATOM   3286  CD2 LEU B 403      12.127  -2.282  -1.522  1.00 85.74           C  
ATOM   3287  N   LYS B 404      10.123  -5.177  -5.470  1.00 84.46           N  
ATOM   3288  CA  LYS B 404       8.912  -5.768  -6.032  1.00 84.46           C  
ATOM   3289  C   LYS B 404       8.691  -7.181  -5.498  1.00 84.46           C  
ATOM   3290  CB  LYS B 404       8.984  -5.791  -7.560  1.00 84.46           C  
ATOM   3291  O   LYS B 404       7.558  -7.569  -5.205  1.00 84.46           O  
ATOM   3292  CG  LYS B 404       8.738  -4.438  -8.211  1.00 84.46           C  
ATOM   3293  CD  LYS B 404       8.739  -4.541  -9.731  1.00 84.46           C  
ATOM   3294  CE  LYS B 404       8.389  -3.210 -10.383  1.00 84.46           C  
ATOM   3295  NZ  LYS B 404       8.420  -3.298 -11.873  1.00 84.46           N  
ATOM   3296  N   ALA B 405       9.781  -8.003  -5.400  1.00 89.23           N  
ATOM   3297  CA  ALA B 405       9.679  -9.339  -4.817  1.00 89.23           C  
ATOM   3298  C   ALA B 405       9.213  -9.269  -3.366  1.00 89.23           C  
ATOM   3299  CB  ALA B 405      11.020 -10.063  -4.908  1.00 89.23           C  
ATOM   3300  O   ALA B 405       8.358 -10.052  -2.944  1.00 89.23           O  
ATOM   3301  N   ILE B 406       9.731  -8.278  -2.617  1.00 85.37           N  
ATOM   3302  CA  ILE B 406       9.442  -8.112  -1.197  1.00 85.37           C  
ATOM   3303  C   ILE B 406       8.006  -7.626  -1.016  1.00 85.37           C  
ATOM   3304  CB  ILE B 406      10.429  -7.127  -0.530  1.00 85.37           C  
ATOM   3305  O   ILE B 406       7.317  -8.040  -0.080  1.00 85.37           O  
ATOM   3306  CG1 ILE B 406      11.842  -7.721  -0.506  1.00 85.37           C  
ATOM   3307  CG2 ILE B 406       9.962  -6.769   0.884  1.00 85.37           C  
ATOM   3308  CD1 ILE B 406      12.929  -6.717  -0.147  1.00 85.37           C  
ATOM   3309  N   LYS B 407       7.458  -6.843  -1.926  1.00 77.82           N  
ATOM   3310  CA  LYS B 407       6.119  -6.268  -1.848  1.00 77.82           C  
ATOM   3311  C   LYS B 407       5.048  -7.349  -1.960  1.00 77.82           C  
ATOM   3312  CB  LYS B 407       5.920  -5.218  -2.942  1.00 77.82           C  
ATOM   3313  O   LYS B 407       3.936  -7.184  -1.456  1.00 77.82           O  
ATOM   3314  CG  LYS B 407       4.794  -4.235  -2.660  1.00 77.82           C  
ATOM   3315  CD  LYS B 407       4.697  -3.170  -3.745  1.00 77.82           C  
ATOM   3316  CE  LYS B 407       3.504  -2.250  -3.522  1.00 77.82           C  
ATOM   3317  NZ  LYS B 407       3.428  -1.180  -4.561  1.00 77.82           N  
ATOM   3318  N   ILE B 408       5.484  -8.425  -2.629  1.00 83.02           N  
ATOM   3319  CA  ILE B 408       4.577  -9.568  -2.619  1.00 83.02           C  
ATOM   3320  C   ILE B 408       4.586 -10.222  -1.239  1.00 83.02           C  
ATOM   3321  CB  ILE B 408       4.957 -10.601  -3.704  1.00 83.02           C  
ATOM   3322  O   ILE B 408       5.552 -10.894  -0.870  1.00 83.02           O  
ATOM   3323  CG1 ILE B 408       4.988  -9.937  -5.085  1.00 83.02           C  
ATOM   3324  CG2 ILE B 408       3.986 -11.785  -3.686  1.00 83.02           C  
ATOM   3325  CD1 ILE B 408       5.564 -10.821  -6.184  1.00 83.02           C  
ATOM   3326  N   GLU B 409       3.622 -10.049  -0.359  1.00 74.13           N  
ATOM   3327  CA  GLU B 409       3.595 -10.224   1.090  1.00 74.13           C  
ATOM   3328  C   GLU B 409       3.624 -11.703   1.468  1.00 74.13           C  
ATOM   3329  CB  GLU B 409       2.358  -9.552   1.691  1.00 74.13           C  
ATOM   3330  O   GLU B 409       3.962 -12.053   2.600  1.00 74.13           O  
ATOM   3331  CG  GLU B 409       2.416  -8.031   1.676  1.00 74.13           C  
ATOM   3332  CD  GLU B 409       1.196  -7.378   2.306  1.00 74.13           C  
ATOM   3333  OE1 GLU B 409       1.130  -6.129   2.347  1.00 74.13           O  
ATOM   3334  OE2 GLU B 409       0.300  -8.122   2.764  1.00 74.13           O  
ATOM   3335  N   GLN B 410       3.488 -12.540   0.553  1.00 81.14           N  
ATOM   3336  CA  GLN B 410       3.529 -13.959   0.889  1.00 81.14           C  
ATOM   3337  C   GLN B 410       4.901 -14.358   1.426  1.00 81.14           C  
ATOM   3338  CB  GLN B 410       3.175 -14.811  -0.331  1.00 81.14           C  
ATOM   3339  O   GLN B 410       5.919 -14.139   0.767  1.00 81.14           O  
ATOM   3340  CG  GLN B 410       3.016 -16.293  -0.021  1.00 81.14           C  
ATOM   3341  CD  GLN B 410       1.844 -16.578   0.900  1.00 81.14           C  
ATOM   3342  NE2 GLN B 410       2.008 -17.557   1.783  1.00 81.14           N  
ATOM   3343  OE1 GLN B 410       0.800 -15.923   0.818  1.00 81.14           O  
ATOM   3344  N   ALA B 411       4.849 -14.883   2.637  1.00 80.11           N  
ATOM   3345  CA  ALA B 411       6.104 -15.296   3.261  1.00 80.11           C  
ATOM   3346  C   ALA B 411       6.741 -16.453   2.497  1.00 80.11           C  
ATOM   3347  CB  ALA B 411       5.870 -15.689   4.717  1.00 80.11           C  
ATOM   3348  O   ALA B 411       6.102 -17.483   2.271  1.00 80.11           O  
ATOM   3349  N   SER B 412       7.997 -16.295   2.016  1.00 79.95           N  
ATOM   3350  CA  SER B 412       8.719 -17.320   1.271  1.00 79.95           C  
ATOM   3351  C   SER B 412      10.227 -17.166   1.436  1.00 79.95           C  
ATOM   3352  CB  SER B 412       8.353 -17.263  -0.213  1.00 79.95           C  
ATOM   3353  O   SER B 412      10.703 -16.129   1.905  1.00 79.95           O  
ATOM   3354  OG  SER B 412       8.882 -16.095  -0.817  1.00 79.95           O  
ATOM   3355  N   LEU B 413      10.931 -18.250   1.111  1.00 76.67           N  
ATOM   3356  CA  LEU B 413      12.388 -18.204   1.143  1.00 76.67           C  
ATOM   3357  C   LEU B 413      12.922 -17.166   0.162  1.00 76.67           C  
ATOM   3358  CB  LEU B 413      12.975 -19.580   0.817  1.00 76.67           C  
ATOM   3359  O   LEU B 413      13.867 -16.439   0.475  1.00 76.67           O  
ATOM   3360  CG  LEU B 413      13.570 -20.359   1.991  1.00 76.67           C  
ATOM   3361  CD1 LEU B 413      13.034 -21.787   2.006  1.00 76.67           C  
ATOM   3362  CD2 LEU B 413      15.094 -20.355   1.918  1.00 76.67           C  
ATOM   3363  N   THR B 414      12.292 -17.110  -0.967  1.00 83.63           N  
ATOM   3364  CA  THR B 414      12.713 -16.158  -1.989  1.00 83.63           C  
ATOM   3365  C   THR B 414      12.536 -14.724  -1.498  1.00 83.63           C  
ATOM   3366  CB  THR B 414      11.924 -16.356  -3.296  1.00 83.63           C  
ATOM   3367  O   THR B 414      13.366 -13.858  -1.783  1.00 83.63           O  
ATOM   3368  CG2 THR B 414      12.513 -15.518  -4.426  1.00 83.63           C  
ATOM   3369  OG1 THR B 414      11.968 -17.739  -3.669  1.00 83.63           O  
ATOM   3370  N   ARG B 415      11.451 -14.488  -0.818  1.00 89.54           N  
ATOM   3371  CA  ARG B 415      11.252 -13.161  -0.245  1.00 89.54           C  
ATOM   3372  C   ARG B 415      12.383 -12.803   0.714  1.00 89.54           C  
ATOM   3373  CB  ARG B 415       9.907 -13.084   0.480  1.00 89.54           C  
ATOM   3374  O   ARG B 415      12.926 -11.698   0.657  1.00 89.54           O  
ATOM   3375  CG  ARG B 415       9.550 -11.690   0.971  1.00 89.54           C  
ATOM   3376  CD  ARG B 415       8.170 -11.653   1.612  1.00 89.54           C  
ATOM   3377  NE  ARG B 415       7.840 -10.319   2.107  1.00 89.54           N  
ATOM   3378  NH1 ARG B 415       8.806 -10.625   4.183  1.00 89.54           N  
ATOM   3379  NH2 ARG B 415       7.802  -8.631   3.663  1.00 89.54           N  
ATOM   3380  CZ  ARG B 415       8.150  -9.861   3.316  1.00 89.54           C  
ATOM   3381  N   ASP B 416      12.809 -13.713   1.564  1.00 82.70           N  
ATOM   3382  CA  ASP B 416      13.914 -13.506   2.495  1.00 82.70           C  
ATOM   3383  C   ASP B 416      15.222 -13.254   1.749  1.00 82.70           C  
ATOM   3384  CB  ASP B 416      14.064 -14.711   3.427  1.00 82.70           C  
ATOM   3385  O   ASP B 416      16.000 -12.376   2.127  1.00 82.70           O  
ATOM   3386  CG  ASP B 416      12.905 -14.857   4.398  1.00 82.70           C  
ATOM   3387  OD1 ASP B 416      12.157 -13.877   4.607  1.00 82.70           O  
ATOM   3388  OD2 ASP B 416      12.740 -15.961   4.961  1.00 82.70           O  
ATOM   3389  N   LYS B 417      15.425 -14.087   0.680  1.00 84.75           N  
ATOM   3390  CA  LYS B 417      16.617 -13.885  -0.138  1.00 84.75           C  
ATOM   3391  C   LYS B 417      16.636 -12.485  -0.746  1.00 84.75           C  
ATOM   3392  CB  LYS B 417      16.695 -14.938  -1.244  1.00 84.75           C  
ATOM   3393  O   LYS B 417      17.687 -11.846  -0.813  1.00 84.75           O  
ATOM   3394  CG  LYS B 417      17.070 -16.328  -0.750  1.00 84.75           C  
ATOM   3395  CD  LYS B 417      17.176 -17.320  -1.901  1.00 84.75           C  
ATOM   3396  CE  LYS B 417      17.535 -18.715  -1.407  1.00 84.75           C  
ATOM   3397  NZ  LYS B 417      17.567 -19.707  -2.523  1.00 84.75           N  
ATOM   3398  N   SER B 418      15.459 -12.032  -1.149  1.00 90.36           N  
ATOM   3399  CA  SER B 418      15.360 -10.697  -1.730  1.00 90.36           C  
ATOM   3400  C   SER B 418      15.694  -9.620  -0.703  1.00 90.36           C  
ATOM   3401  CB  SER B 418      13.957 -10.460  -2.292  1.00 90.36           C  
ATOM   3402  O   SER B 418      16.402  -8.660  -1.010  1.00 90.36           O  
ATOM   3403  OG  SER B 418      13.684 -11.355  -3.357  1.00 90.36           O  
ATOM   3404  N   ILE B 419      15.212  -9.776   0.530  1.00 89.35           N  
ATOM   3405  CA  ILE B 419      15.506  -8.843   1.613  1.00 89.35           C  
ATOM   3406  C   ILE B 419      17.010  -8.814   1.874  1.00 89.35           C  
ATOM   3407  CB  ILE B 419      14.745  -9.218   2.904  1.00 89.35           C  
ATOM   3408  O   ILE B 419      17.615  -7.741   1.941  1.00 89.35           O  
ATOM   3409  CG1 ILE B 419      13.236  -9.030   2.708  1.00 89.35           C  
ATOM   3410  CG2 ILE B 419      15.250  -8.388   4.088  1.00 89.35           C  
ATOM   3411  CD1 ILE B 419      12.389  -9.611   3.832  1.00 89.35           C  
ATOM   3412  N   ASN B 420      17.610  -9.994   1.896  1.00 86.57           N  
ATOM   3413  CA  ASN B 420      19.043 -10.104   2.146  1.00 86.57           C  
ATOM   3414  C   ASN B 420      19.859  -9.495   1.010  1.00 86.57           C  
ATOM   3415  CB  ASN B 420      19.440 -11.566   2.361  1.00 86.57           C  
ATOM   3416  O   ASN B 420      20.828  -8.772   1.253  1.00 86.57           O  
ATOM   3417  CG  ASN B 420      20.772 -11.711   3.070  1.00 86.57           C  
ATOM   3418  ND2 ASN B 420      21.096 -12.932   3.480  1.00 86.57           N  
ATOM   3419  OD1 ASN B 420      21.504 -10.734   3.250  1.00 86.57           O  
ATOM   3420  N   SER B 421      19.448  -9.819  -0.191  1.00 88.48           N  
ATOM   3421  CA  SER B 421      20.154  -9.271  -1.345  1.00 88.48           C  
ATOM   3422  C   SER B 421      20.055  -7.749  -1.382  1.00 88.48           C  
ATOM   3423  CB  SER B 421      19.598  -9.858  -2.643  1.00 88.48           C  
ATOM   3424  O   SER B 421      21.031  -7.066  -1.696  1.00 88.48           O  
ATOM   3425  OG  SER B 421      19.873 -11.246  -2.725  1.00 88.48           O  
ATOM   3426  N   LEU B 422      18.857  -7.224  -1.101  1.00 91.22           N  
ATOM   3427  CA  LEU B 422      18.668  -5.779  -1.038  1.00 91.22           C  
ATOM   3428  C   LEU B 422      19.569  -5.159   0.025  1.00 91.22           C  
ATOM   3429  CB  LEU B 422      17.204  -5.442  -0.742  1.00 91.22           C  
ATOM   3430  O   LEU B 422      20.232  -4.151  -0.229  1.00 91.22           O  
ATOM   3431  CG  LEU B 422      16.851  -3.955  -0.673  1.00 91.22           C  
ATOM   3432  CD1 LEU B 422      17.133  -3.281  -2.012  1.00 91.22           C  
ATOM   3433  CD2 LEU B 422      15.392  -3.770  -0.272  1.00 91.22           C  
ATOM   3434  N   LYS B 423      19.620  -5.788   1.155  1.00 91.76           N  
ATOM   3435  CA  LYS B 423      20.462  -5.319   2.251  1.00 91.76           C  
ATOM   3436  C   LYS B 423      21.928  -5.256   1.831  1.00 91.76           C  
ATOM   3437  CB  LYS B 423      20.306  -6.225   3.474  1.00 91.76           C  
ATOM   3438  O   LYS B 423      22.586  -4.228   2.004  1.00 91.76           O  
ATOM   3439  CG  LYS B 423      21.089  -5.760   4.693  1.00 91.76           C  
ATOM   3440  CD  LYS B 423      20.871  -6.684   5.884  1.00 91.76           C  
ATOM   3441  CE  LYS B 423      21.677  -6.237   7.095  1.00 91.76           C  
ATOM   3442  NZ  LYS B 423      21.432  -7.114   8.279  1.00 91.76           N  
ATOM   3443  N   LYS B 424      22.438  -6.340   1.235  1.00 88.07           N  
ATOM   3444  CA  LYS B 424      23.830  -6.406   0.801  1.00 88.07           C  
ATOM   3445  C   LYS B 424      24.138  -5.320  -0.226  1.00 88.07           C  
ATOM   3446  CB  LYS B 424      24.146  -7.784   0.216  1.00 88.07           C  
ATOM   3447  O   LYS B 424      25.164  -4.643  -0.133  1.00 88.07           O  
ATOM   3448  CG  LYS B 424      24.361  -8.866   1.263  1.00 88.07           C  
ATOM   3449  CD  LYS B 424      24.735 -10.197   0.623  1.00 88.07           C  
ATOM   3450  CE  LYS B 424      24.840 -11.307   1.660  1.00 88.07           C  
ATOM   3451  NZ  LYS B 424      25.123 -12.631   1.028  1.00 88.07           N  
ATOM   3452  N   LEU B 425      23.232  -5.188  -1.129  1.00 89.00           N  
ATOM   3453  CA  LEU B 425      23.430  -4.206  -2.190  1.00 89.00           C  
ATOM   3454  C   LEU B 425      23.481  -2.793  -1.619  1.00 89.00           C  
ATOM   3455  CB  LEU B 425      22.313  -4.309  -3.231  1.00 89.00           C  
ATOM   3456  O   LEU B 425      24.380  -2.016  -1.950  1.00 89.00           O  
ATOM   3457  CG  LEU B 425      22.446  -3.408  -4.460  1.00 89.00           C  
ATOM   3458  CD1 LEU B 425      22.200  -4.210  -5.734  1.00 89.00           C  
ATOM   3459  CD2 LEU B 425      21.482  -2.231  -4.368  1.00 89.00           C  
ATOM   3460  N   VAL B 426      22.527  -2.463  -0.758  1.00 88.43           N  
ATOM   3461  CA  VAL B 426      22.410  -1.120  -0.199  1.00 88.43           C  
ATOM   3462  C   VAL B 426      23.601  -0.834   0.713  1.00 88.43           C  
ATOM   3463  CB  VAL B 426      21.087  -0.943   0.580  1.00 88.43           C  
ATOM   3464  O   VAL B 426      24.127   0.281   0.726  1.00 88.43           O  
ATOM   3465  CG1 VAL B 426      21.048   0.417   1.275  1.00 88.43           C  
ATOM   3466  CG2 VAL B 426      19.891  -1.102  -0.357  1.00 88.43           C  
ATOM   3467  N   LEU B 427      24.073  -1.795   1.487  1.00 88.09           N  
ATOM   3468  CA  LEU B 427      25.255  -1.634   2.327  1.00 88.09           C  
ATOM   3469  C   LEU B 427      26.488  -1.339   1.479  1.00 88.09           C  
ATOM   3470  CB  LEU B 427      25.489  -2.890   3.170  1.00 88.09           C  
ATOM   3471  O   LEU B 427      27.301  -0.484   1.835  1.00 88.09           O  
ATOM   3472  CG  LEU B 427      24.606  -3.050   4.408  1.00 88.09           C  
ATOM   3473  CD1 LEU B 427      24.779  -4.442   5.006  1.00 88.09           C  
ATOM   3474  CD2 LEU B 427      24.933  -1.975   5.440  1.00 88.09           C  
ATOM   3475  N   ARG B 428      26.583  -2.054   0.390  1.00 83.80           N  
ATOM   3476  CA  ARG B 428      27.693  -1.805  -0.524  1.00 83.80           C  
ATOM   3477  C   ARG B 428      27.639  -0.385  -1.077  1.00 83.80           C  
ATOM   3478  CB  ARG B 428      27.679  -2.815  -1.674  1.00 83.80           C  
ATOM   3479  O   ARG B 428      28.665   0.294  -1.158  1.00 83.80           O  
ATOM   3480  CG  ARG B 428      29.047  -3.071  -2.285  1.00 83.80           C  
ATOM   3481  CD  ARG B 428      28.985  -4.119  -3.388  1.00 83.80           C  
ATOM   3482  NE  ARG B 428      27.611  -4.387  -3.800  1.00 83.80           N  
ATOM   3483  NH1 ARG B 428      27.997  -6.587  -4.390  1.00 83.80           N  
ATOM   3484  NH2 ARG B 428      25.901  -5.687  -4.613  1.00 83.80           N  
ATOM   3485  CZ  ARG B 428      27.173  -5.553  -4.267  1.00 83.80           C  
ATOM   3486  N   LYS B 429      26.507   0.066  -1.442  1.00 84.28           N  
ATOM   3487  CA  LYS B 429      26.315   1.420  -1.954  1.00 84.28           C  
ATOM   3488  C   LYS B 429      26.700   2.463  -0.908  1.00 84.28           C  
ATOM   3489  CB  LYS B 429      24.865   1.628  -2.392  1.00 84.28           C  
ATOM   3490  O   LYS B 429      27.323   3.475  -1.233  1.00 84.28           O  
ATOM   3491  CG  LYS B 429      24.600   1.267  -3.846  1.00 84.28           C  
ATOM   3492  CD  LYS B 429      23.174   1.611  -4.257  1.00 84.28           C  
ATOM   3493  CE  LYS B 429      23.088   3.001  -4.873  1.00 84.28           C  
ATOM   3494  NZ  LYS B 429      21.946   3.114  -5.829  1.00 84.28           N  
ATOM   3495  N   LEU B 430      26.293   2.210   0.336  1.00 84.15           N  
ATOM   3496  CA  LEU B 430      26.563   3.138   1.429  1.00 84.15           C  
ATOM   3497  C   LEU B 430      28.056   3.201   1.733  1.00 84.15           C  
ATOM   3498  CB  LEU B 430      25.791   2.726   2.685  1.00 84.15           C  
ATOM   3499  O   LEU B 430      28.565   4.243   2.151  1.00 84.15           O  
ATOM   3500  CG  LEU B 430      24.481   3.470   2.951  1.00 84.15           C  
ATOM   3501  CD1 LEU B 430      23.472   2.544   3.621  1.00 84.15           C  
ATOM   3502  CD2 LEU B 430      24.733   4.706   3.808  1.00 84.15           C  
ATOM   3503  N   ARG B 431      28.804   2.137   1.503  1.00 78.46           N  
ATOM   3504  CA  ARG B 431      30.252   2.123   1.687  1.00 78.46           C  
ATOM   3505  C   ARG B 431      30.942   3.026   0.670  1.00 78.46           C  
ATOM   3506  CB  ARG B 431      30.795   0.697   1.575  1.00 78.46           C  
ATOM   3507  O   ARG B 431      31.941   3.675   0.985  1.00 78.46           O  
ATOM   3508  CG  ARG B 431      30.788  -0.070   2.888  1.00 78.46           C  
ATOM   3509  CD  ARG B 431      31.315  -1.488   2.716  1.00 78.46           C  
ATOM   3510  NE  ARG B 431      30.989  -2.327   3.866  1.00 78.46           N  
ATOM   3511  NH1 ARG B 431      31.929  -4.248   2.992  1.00 78.46           N  
ATOM   3512  NH2 ARG B 431      30.943  -4.287   5.061  1.00 78.46           N  
ATOM   3513  CZ  ARG B 431      31.288  -3.619   3.970  1.00 78.46           C  
ATOM   3514  N   ARG B 432      30.354   3.143  -0.464  1.00 76.49           N  
ATOM   3515  CA  ARG B 432      30.915   3.974  -1.525  1.00 76.49           C  
ATOM   3516  C   ARG B 432      30.555   5.441  -1.319  1.00 76.49           C  
ATOM   3517  CB  ARG B 432      30.424   3.501  -2.895  1.00 76.49           C  
ATOM   3518  O   ARG B 432      31.391   6.325  -1.520  1.00 76.49           O  
ATOM   3519  CG  ARG B 432      31.096   2.228  -3.384  1.00 76.49           C  
ATOM   3520  CD  ARG B 432      30.548   1.784  -4.733  1.00 76.49           C  
ATOM   3521  NE  ARG B 432      31.025   0.452  -5.097  1.00 76.49           N  
ATOM   3522  NH1 ARG B 432      29.752   0.295  -7.018  1.00 76.49           N  
ATOM   3523  NH2 ARG B 432      31.134  -1.430  -6.409  1.00 76.49           N  
ATOM   3524  CZ  ARG B 432      30.636  -0.224  -6.174  1.00 76.49           C  
ATOM   3525  N   LYS B 433      29.316   5.725  -0.965  1.00 80.21           N  
ATOM   3526  CA  LYS B 433      28.791   7.057  -0.679  1.00 80.21           C  
ATOM   3527  C   LYS B 433      28.034   7.076   0.646  1.00 80.21           C  
ATOM   3528  CB  LYS B 433      27.878   7.529  -1.811  1.00 80.21           C  
ATOM   3529  O   LYS B 433      26.841   6.770   0.690  1.00 80.21           O  
ATOM   3530  CG  LYS B 433      27.686   9.038  -1.862  1.00 80.21           C  
ATOM   3531  CD  LYS B 433      26.830   9.452  -3.053  1.00 80.21           C  
ATOM   3532  CE  LYS B 433      26.620  10.959  -3.094  1.00 80.21           C  
ATOM   3533  NZ  LYS B 433      25.780  11.370  -4.259  1.00 80.21           N  
ATOM   3534  N   ALA B 434      28.785   7.522   1.637  1.00 79.45           N  
ATOM   3535  CA  ALA B 434      28.280   7.428   3.004  1.00 79.45           C  
ATOM   3536  C   ALA B 434      27.039   8.297   3.191  1.00 79.45           C  
ATOM   3537  CB  ALA B 434      29.363   7.831   4.001  1.00 79.45           C  
ATOM   3538  O   ALA B 434      26.175   7.987   4.015  1.00 79.45           O  
ATOM   3539  N   LEU B 435      26.935   9.338   2.367  1.00 76.59           N  
ATOM   3540  CA  LEU B 435      25.815  10.259   2.526  1.00 76.59           C  
ATOM   3541  C   LEU B 435      24.778  10.050   1.427  1.00 76.59           C  
ATOM   3542  CB  LEU B 435      26.306  11.709   2.510  1.00 76.59           C  
ATOM   3543  O   LEU B 435      24.509  10.960   0.641  1.00 76.59           O  
ATOM   3544  CG  LEU B 435      27.260  12.114   3.635  1.00 76.59           C  
ATOM   3545  CD1 LEU B 435      27.983  13.408   3.277  1.00 76.59           C  
ATOM   3546  CD2 LEU B 435      26.503  12.265   4.950  1.00 76.59           C  
ATOM   3547  N   ASP B 436      24.283   8.857   1.336  1.00 80.52           N  
ATOM   3548  CA  ASP B 436      23.257   8.508   0.357  1.00 80.52           C  
ATOM   3549  C   ASP B 436      21.898   8.326   1.028  1.00 80.52           C  
ATOM   3550  CB  ASP B 436      23.646   7.234  -0.396  1.00 80.52           C  
ATOM   3551  O   ASP B 436      21.664   7.326   1.709  1.00 80.52           O  
ATOM   3552  CG  ASP B 436      22.667   6.876  -1.500  1.00 80.52           C  
ATOM   3553  OD1 ASP B 436      21.970   7.777  -2.014  1.00 80.52           O  
ATOM   3554  OD2 ASP B 436      22.588   5.680  -1.856  1.00 80.52           O  
ATOM   3555  N   LEU B 437      21.059   9.327   0.827  1.00 72.05           N  
ATOM   3556  CA  LEU B 437      19.762   9.377   1.493  1.00 72.05           C  
ATOM   3557  C   LEU B 437      18.934   8.139   1.164  1.00 72.05           C  
ATOM   3558  CB  LEU B 437      18.998  10.639   1.085  1.00 72.05           C  
ATOM   3559  O   LEU B 437      18.349   7.523   2.058  1.00 72.05           O  
ATOM   3560  CG  LEU B 437      17.623  10.836   1.725  1.00 72.05           C  
ATOM   3561  CD1 LEU B 437      17.769  11.143   3.212  1.00 72.05           C  
ATOM   3562  CD2 LEU B 437      16.858  11.949   1.017  1.00 72.05           C  
ATOM   3563  N   GLU B 438      18.901   7.724  -0.080  1.00 75.09           N  
ATOM   3564  CA  GLU B 438      18.119   6.574  -0.525  1.00 75.09           C  
ATOM   3565  C   GLU B 438      18.598   5.289   0.144  1.00 75.09           C  
ATOM   3566  CB  GLU B 438      18.189   6.432  -2.048  1.00 75.09           C  
ATOM   3567  O   GLU B 438      17.790   4.510   0.653  1.00 75.09           O  
ATOM   3568  CG  GLU B 438      17.252   5.374  -2.610  1.00 75.09           C  
ATOM   3569  CD  GLU B 438      17.339   5.237  -4.122  1.00 75.09           C  
ATOM   3570  OE1 GLU B 438      16.522   4.495  -4.713  1.00 75.09           O  
ATOM   3571  OE2 GLU B 438      18.232   5.878  -4.721  1.00 75.09           O  
ATOM   3572  N   SER B 439      19.866   5.083   0.187  1.00 83.22           N  
ATOM   3573  CA  SER B 439      20.448   3.882   0.777  1.00 83.22           C  
ATOM   3574  C   SER B 439      20.148   3.798   2.270  1.00 83.22           C  
ATOM   3575  CB  SER B 439      21.959   3.850   0.549  1.00 83.22           C  
ATOM   3576  O   SER B 439      19.783   2.736   2.777  1.00 83.22           O  
ATOM   3577  OG  SER B 439      22.258   3.732  -0.831  1.00 83.22           O  
ATOM   3578  N   LEU B 440      20.301   4.956   2.910  1.00 81.35           N  
ATOM   3579  CA  LEU B 440      20.014   4.989   4.340  1.00 81.35           C  
ATOM   3580  C   LEU B 440      18.553   4.645   4.609  1.00 81.35           C  
ATOM   3581  CB  LEU B 440      20.342   6.367   4.920  1.00 81.35           C  
ATOM   3582  O   LEU B 440      18.253   3.851   5.504  1.00 81.35           O  
ATOM   3583  CG  LEU B 440      21.826   6.721   5.030  1.00 81.35           C  
ATOM   3584  CD1 LEU B 440      21.995   8.196   5.378  1.00 81.35           C  
ATOM   3585  CD2 LEU B 440      22.511   5.839   6.068  1.00 81.35           C  
ATOM   3586  N   SER B 441      17.674   5.203   3.786  1.00 76.65           N  
ATOM   3587  CA  SER B 441      16.248   4.927   3.924  1.00 76.65           C  
ATOM   3588  C   SER B 441      15.944   3.453   3.675  1.00 76.65           C  
ATOM   3589  CB  SER B 441      15.438   5.793   2.958  1.00 76.65           C  
ATOM   3590  O   SER B 441      15.182   2.836   4.422  1.00 76.65           O  
ATOM   3591  OG  SER B 441      15.638   7.170   3.229  1.00 76.65           O  
ATOM   3592  N   LEU B 442      16.540   2.852   2.689  1.00 83.26           N  
ATOM   3593  CA  LEU B 442      16.305   1.459   2.325  1.00 83.26           C  
ATOM   3594  C   LEU B 442      16.807   0.520   3.416  1.00 83.26           C  
ATOM   3595  CB  LEU B 442      16.990   1.130   0.996  1.00 83.26           C  
ATOM   3596  O   LEU B 442      16.164  -0.487   3.719  1.00 83.26           O  
ATOM   3597  CG  LEU B 442      16.253   1.564  -0.273  1.00 83.26           C  
ATOM   3598  CD1 LEU B 442      17.170   1.444  -1.485  1.00 83.26           C  
ATOM   3599  CD2 LEU B 442      14.989   0.734  -0.468  1.00 83.26           C  
ATOM   3600  N   LEU B 443      17.909   0.869   4.015  1.00 85.41           N  
ATOM   3601  CA  LEU B 443      18.434   0.040   5.094  1.00 85.41           C  
ATOM   3602  C   LEU B 443      17.502   0.065   6.301  1.00 85.41           C  
ATOM   3603  CB  LEU B 443      19.831   0.514   5.504  1.00 85.41           C  
ATOM   3604  O   LEU B 443      17.312  -0.957   6.965  1.00 85.41           O  
ATOM   3605  CG  LEU B 443      20.979  -0.467   5.258  1.00 85.41           C  
ATOM   3606  CD1 LEU B 443      22.059   0.186   4.401  1.00 85.41           C  
ATOM   3607  CD2 LEU B 443      21.560  -0.953   6.581  1.00 85.41           C  
ATOM   3608  N   GLY B 444      17.029   1.382   6.554  1.00 80.29           N  
ATOM   3609  CA  GLY B 444      16.004   1.438   7.583  1.00 80.29           C  
ATOM   3610  C   GLY B 444      14.836   0.507   7.314  1.00 80.29           C  
ATOM   3611  O   GLY B 444      14.407  -0.231   8.203  1.00 80.29           O  
ATOM   3612  N   PHE B 445      14.380   0.425   6.121  1.00 81.18           N  
ATOM   3613  CA  PHE B 445      13.273  -0.416   5.683  1.00 81.18           C  
ATOM   3614  C   PHE B 445      13.622  -1.892   5.833  1.00 81.18           C  
ATOM   3615  CB  PHE B 445      12.906  -0.109   4.227  1.00 81.18           C  
ATOM   3616  O   PHE B 445      12.838  -2.668   6.383  1.00 81.18           O  
ATOM   3617  CG  PHE B 445      11.784  -0.959   3.692  1.00 81.18           C  
ATOM   3618  CD1 PHE B 445      11.998  -1.828   2.630  1.00 81.18           C  
ATOM   3619  CD2 PHE B 445      10.515  -0.887   4.252  1.00 81.18           C  
ATOM   3620  CE1 PHE B 445      10.962  -2.616   2.133  1.00 81.18           C  
ATOM   3621  CE2 PHE B 445       9.475  -1.670   3.760  1.00 81.18           C  
ATOM   3622  CZ  PHE B 445       9.700  -2.533   2.700  1.00 81.18           C  
ATOM   3623  N   VAL B 446      14.796  -2.320   5.380  1.00 84.77           N  
ATOM   3624  CA  VAL B 446      15.256  -3.703   5.435  1.00 84.77           C  
ATOM   3625  C   VAL B 446      15.281  -4.182   6.885  1.00 84.77           C  
ATOM   3626  CB  VAL B 446      16.654  -3.863   4.797  1.00 84.77           C  
ATOM   3627  O   VAL B 446      14.761  -5.255   7.200  1.00 84.77           O  
ATOM   3628  CG1 VAL B 446      17.263  -5.216   5.161  1.00 84.77           C  
ATOM   3629  CG2 VAL B 446      16.569  -3.702   3.280  1.00 84.77           C  
ATOM   3630  N   TYR B 447      15.866  -3.337   7.774  1.00 81.45           N  
ATOM   3631  CA  TYR B 447      15.959  -3.728   9.177  1.00 81.45           C  
ATOM   3632  C   TYR B 447      14.577  -3.802   9.815  1.00 81.45           C  
ATOM   3633  CB  TYR B 447      16.840  -2.743   9.952  1.00 81.45           C  
ATOM   3634  O   TYR B 447      14.334  -4.640  10.687  1.00 81.45           O  
ATOM   3635  CG  TYR B 447      18.319  -3.000   9.796  1.00 81.45           C  
ATOM   3636  CD1 TYR B 447      18.896  -4.176  10.271  1.00 81.45           C  
ATOM   3637  CD2 TYR B 447      19.143  -2.067   9.176  1.00 81.45           C  
ATOM   3638  CE1 TYR B 447      20.259  -4.416  10.132  1.00 81.45           C  
ATOM   3639  CE2 TYR B 447      20.507  -2.297   9.031  1.00 81.45           C  
ATOM   3640  OH  TYR B 447      22.405  -3.704   9.371  1.00 81.45           O  
ATOM   3641  CZ  TYR B 447      21.055  -3.472   9.511  1.00 81.45           C  
ATOM   3642  N   LYS B 448      13.707  -2.953   9.328  1.00 78.48           N  
ATOM   3643  CA  LYS B 448      12.324  -3.046   9.788  1.00 78.48           C  
ATOM   3644  C   LYS B 448      11.699  -4.378   9.384  1.00 78.48           C  
ATOM   3645  CB  LYS B 448      11.495  -1.887   9.232  1.00 78.48           C  
ATOM   3646  O   LYS B 448      11.061  -5.043  10.203  1.00 78.48           O  
ATOM   3647  CG  LYS B 448      10.047  -1.882   9.700  1.00 78.48           C  
ATOM   3648  CD  LYS B 448       9.259  -0.742   9.067  1.00 78.48           C  
ATOM   3649  CE  LYS B 448       7.780  -0.819   9.421  1.00 78.48           C  
ATOM   3650  NZ  LYS B 448       7.001   0.287   8.789  1.00 78.48           N  
ATOM   3651  N   LEU B 449      11.885  -4.816   8.210  1.00 78.67           N  
ATOM   3652  CA  LEU B 449      11.337  -6.068   7.699  1.00 78.67           C  
ATOM   3653  C   LEU B 449      11.918  -7.262   8.448  1.00 78.67           C  
ATOM   3654  CB  LEU B 449      11.620  -6.204   6.200  1.00 78.67           C  
ATOM   3655  O   LEU B 449      11.231  -8.266   8.653  1.00 78.67           O  
ATOM   3656  CG  LEU B 449      10.823  -5.284   5.274  1.00 78.67           C  
ATOM   3657  CD1 LEU B 449      11.328  -5.409   3.840  1.00 78.67           C  
ATOM   3658  CD2 LEU B 449       9.335  -5.604   5.352  1.00 78.67           C  
ATOM   3659  N   GLU B 450      13.184  -7.090   8.886  1.00 82.84           N  
ATOM   3660  CA  GLU B 450      13.861  -8.168   9.601  1.00 82.84           C  
ATOM   3661  C   GLU B 450      13.459  -8.192  11.073  1.00 82.84           C  
ATOM   3662  CB  GLU B 450      15.380  -8.029   9.472  1.00 82.84           C  
ATOM   3663  O   GLU B 450      13.846  -9.099  11.813  1.00 82.84           O  
ATOM   3664  CG  GLU B 450      15.911  -8.346   8.082  1.00 82.84           C  
ATOM   3665  CD  GLU B 450      17.419  -8.189   7.965  1.00 82.84           C  
ATOM   3666  OE1 GLU B 450      18.024  -8.798   7.053  1.00 82.84           O  
ATOM   3667  OE2 GLU B 450      18.000  -7.453   8.793  1.00 82.84           O  
ATOM   3668  N   GLY B 451      12.711  -7.194  11.542  1.00 72.14           N  
ATOM   3669  CA  GLY B 451      12.257  -7.115  12.921  1.00 72.14           C  
ATOM   3670  C   GLY B 451      13.258  -6.442  13.841  1.00 72.14           C  
ATOM   3671  O   GLY B 451      13.113  -6.487  15.065  1.00 72.14           O  
ATOM   3672  N   ASN B 452      14.408  -5.848  13.256  1.00 80.81           N  
ATOM   3673  CA  ASN B 452      15.392  -5.102  14.033  1.00 80.81           C  
ATOM   3674  C   ASN B 452      15.029  -3.623  14.125  1.00 80.81           C  
ATOM   3675  CB  ASN B 452      16.789  -5.269  13.432  1.00 80.81           C  
ATOM   3676  O   ASN B 452      15.600  -2.794  13.414  1.00 80.81           O  
ATOM   3677  CG  ASN B 452      17.276  -6.705  13.477  1.00 80.81           C  
ATOM   3678  ND2 ASN B 452      18.188  -7.050  12.575  1.00 80.81           N  
ATOM   3679  OD1 ASN B 452      16.836  -7.497  14.314  1.00 80.81           O  
ATOM   3680  N   MET B 453      14.196  -3.270  15.052  1.00 70.58           N  
ATOM   3681  CA  MET B 453      13.578  -1.949  15.122  1.00 70.58           C  
ATOM   3682  C   MET B 453      14.591  -0.896  15.560  1.00 70.58           C  
ATOM   3683  CB  MET B 453      12.389  -1.961  16.083  1.00 70.58           C  
ATOM   3684  O   MET B 453      14.539   0.248  15.107  1.00 70.58           O  
ATOM   3685  CG  MET B 453      11.172  -2.696  15.544  1.00 70.58           C  
ATOM   3686  SD  MET B 453      10.575  -1.997  13.956  1.00 70.58           S  
ATOM   3687  CE  MET B 453       8.809  -1.814  14.331  1.00 70.58           C  
ATOM   3688  N   ASN B 454      15.511  -1.278  16.436  1.00 74.54           N  
ATOM   3689  CA  ASN B 454      16.528  -0.330  16.879  1.00 74.54           C  
ATOM   3690  C   ASN B 454      17.413   0.124  15.721  1.00 74.54           C  
ATOM   3691  CB  ASN B 454      17.382  -0.940  17.992  1.00 74.54           C  
ATOM   3692  O   ASN B 454      17.625   1.323  15.530  1.00 74.54           O  
ATOM   3693  CG  ASN B 454      16.641  -1.036  19.311  1.00 74.54           C  
ATOM   3694  ND2 ASN B 454      17.085  -1.940  20.176  1.00 74.54           N  
ATOM   3695  OD1 ASN B 454      15.677  -0.304  19.550  1.00 74.54           O  
ATOM   3696  N   GLU B 455      17.780  -0.848  14.954  1.00 79.61           N  
ATOM   3697  CA  GLU B 455      18.613  -0.527  13.799  1.00 79.61           C  
ATOM   3698  C   GLU B 455      17.827   0.258  12.753  1.00 79.61           C  
ATOM   3699  CB  GLU B 455      19.187  -1.803  13.178  1.00 79.61           C  
ATOM   3700  O   GLU B 455      18.348   1.203  12.156  1.00 79.61           O  
ATOM   3701  CG  GLU B 455      20.405  -2.349  13.909  1.00 79.61           C  
ATOM   3702  CD  GLU B 455      20.143  -3.677  14.601  1.00 79.61           C  
ATOM   3703  OE1 GLU B 455      21.117  -4.364  14.984  1.00 79.61           O  
ATOM   3704  OE2 GLU B 455      18.955  -4.034  14.761  1.00 79.61           O  
ATOM   3705  N   ALA B 456      16.599  -0.171  12.570  1.00 78.34           N  
ATOM   3706  CA  ALA B 456      15.753   0.529  11.608  1.00 78.34           C  
ATOM   3707  C   ALA B 456      15.625   2.008  11.964  1.00 78.34           C  
ATOM   3708  CB  ALA B 456      14.372  -0.120  11.542  1.00 78.34           C  
ATOM   3709  O   ALA B 456      15.843   2.877  11.117  1.00 78.34           O  
ATOM   3710  N   LEU B 457      15.459   2.317  13.226  1.00 69.83           N  
ATOM   3711  CA  LEU B 457      15.289   3.689  13.691  1.00 69.83           C  
ATOM   3712  C   LEU B 457      16.578   4.486  13.516  1.00 69.83           C  
ATOM   3713  CB  LEU B 457      14.859   3.709  15.160  1.00 69.83           C  
ATOM   3714  O   LEU B 457      16.543   5.650  13.113  1.00 69.83           O  
ATOM   3715  CG  LEU B 457      13.372   3.482  15.434  1.00 69.83           C  
ATOM   3716  CD1 LEU B 457      13.149   3.143  16.904  1.00 69.83           C  
ATOM   3717  CD2 LEU B 457      12.560   4.709  15.034  1.00 69.83           C  
ATOM   3718  N   GLU B 458      17.707   3.872  13.823  1.00 77.54           N  
ATOM   3719  CA  GLU B 458      19.008   4.517  13.673  1.00 77.54           C  
ATOM   3720  C   GLU B 458      19.233   4.978  12.236  1.00 77.54           C  
ATOM   3721  CB  GLU B 458      20.131   3.570  14.104  1.00 77.54           C  
ATOM   3722  O   GLU B 458      19.626   6.123  12.000  1.00 77.54           O  
ATOM   3723  CG  GLU B 458      21.453   4.271  14.384  1.00 77.54           C  
ATOM   3724  CD  GLU B 458      22.561   3.317  14.800  1.00 77.54           C  
ATOM   3725  OE1 GLU B 458      23.739   3.740  14.851  1.00 77.54           O  
ATOM   3726  OE2 GLU B 458      22.250   2.137  15.075  1.00 77.54           O  
ATOM   3727  N   TYR B 459      18.868   4.159  11.359  1.00 81.32           N  
ATOM   3728  CA  TYR B 459      19.112   4.498   9.961  1.00 81.32           C  
ATOM   3729  C   TYR B 459      18.094   5.516   9.461  1.00 81.32           C  
ATOM   3730  CB  TYR B 459      19.067   3.242   9.087  1.00 81.32           C  
ATOM   3731  O   TYR B 459      18.434   6.415   8.689  1.00 81.32           O  
ATOM   3732  CG  TYR B 459      20.364   2.470   9.066  1.00 81.32           C  
ATOM   3733  CD1 TYR B 459      21.441   2.900   8.294  1.00 81.32           C  
ATOM   3734  CD2 TYR B 459      20.515   1.309   9.817  1.00 81.32           C  
ATOM   3735  CE1 TYR B 459      22.637   2.190   8.270  1.00 81.32           C  
ATOM   3736  CE2 TYR B 459      21.706   0.591   9.800  1.00 81.32           C  
ATOM   3737  OH  TYR B 459      23.942   0.333   9.006  1.00 81.32           O  
ATOM   3738  CZ  TYR B 459      22.760   1.040   9.026  1.00 81.32           C  
ATOM   3739  N   TYR B 460      16.897   5.347   9.809  1.00 72.46           N  
ATOM   3740  CA  TYR B 460      15.901   6.351   9.451  1.00 72.46           C  
ATOM   3741  C   TYR B 460      16.292   7.723   9.987  1.00 72.46           C  
ATOM   3742  CB  TYR B 460      14.521   5.955   9.986  1.00 72.46           C  
ATOM   3743  O   TYR B 460      16.168   8.729   9.285  1.00 72.46           O  
ATOM   3744  CG  TYR B 460      13.842   4.877   9.176  1.00 72.46           C  
ATOM   3745  CD1 TYR B 460      13.869   4.905   7.783  1.00 72.46           C  
ATOM   3746  CD2 TYR B 460      13.172   3.831   9.800  1.00 72.46           C  
ATOM   3747  CE1 TYR B 460      13.243   3.915   7.032  1.00 72.46           C  
ATOM   3748  CE2 TYR B 460      12.543   2.836   9.060  1.00 72.46           C  
ATOM   3749  OH  TYR B 460      11.962   1.904   6.940  1.00 72.46           O  
ATOM   3750  CZ  TYR B 460      12.584   2.886   7.678  1.00 72.46           C  
ATOM   3751  N   GLU B 461      16.851   7.722  11.237  1.00 67.16           N  
ATOM   3752  CA  GLU B 461      17.307   8.976  11.829  1.00 67.16           C  
ATOM   3753  C   GLU B 461      18.454   9.582  11.026  1.00 67.16           C  
ATOM   3754  CB  GLU B 461      17.739   8.759  13.282  1.00 67.16           C  
ATOM   3755  O   GLU B 461      18.467  10.786  10.763  1.00 67.16           O  
ATOM   3756  CG  GLU B 461      17.063   9.698  14.271  1.00 67.16           C  
ATOM   3757  CD  GLU B 461      17.457   9.432  15.715  1.00 67.16           C  
ATOM   3758  OE1 GLU B 461      17.020  10.187  16.613  1.00 67.16           O  
ATOM   3759  OE2 GLU B 461      18.210   8.460  15.951  1.00 67.16           O  
ATOM   3760  N   ARG B 462      19.344   8.803  10.677  1.00 78.11           N  
ATOM   3761  CA  ARG B 462      20.461   9.260   9.858  1.00 78.11           C  
ATOM   3762  C   ARG B 462      19.972   9.820   8.527  1.00 78.11           C  
ATOM   3763  CB  ARG B 462      21.452   8.119   9.614  1.00 78.11           C  
ATOM   3764  O   ARG B 462      20.465  10.850   8.062  1.00 78.11           O  
ATOM   3765  CG  ARG B 462      22.392   7.859  10.781  1.00 78.11           C  
ATOM   3766  CD  ARG B 462      23.250   6.624  10.549  1.00 78.11           C  
ATOM   3767  NE  ARG B 462      24.316   6.881   9.585  1.00 78.11           N  
ATOM   3768  NH1 ARG B 462      25.155   4.729   9.627  1.00 78.11           N  
ATOM   3769  NH2 ARG B 462      26.126   6.316   8.289  1.00 78.11           N  
ATOM   3770  CZ  ARG B 462      25.197   5.974   9.169  1.00 78.11           C  
ATOM   3771  N   ALA B 463      19.028   9.146   7.953  1.00 74.33           N  
ATOM   3772  CA  ALA B 463      18.472   9.595   6.679  1.00 74.33           C  
ATOM   3773  C   ALA B 463      17.772  10.942   6.831  1.00 74.33           C  
ATOM   3774  CB  ALA B 463      17.501   8.554   6.126  1.00 74.33           C  
ATOM   3775  O   ALA B 463      17.958  11.842   6.008  1.00 74.33           O  
ATOM   3776  N   LEU B 464      17.087  11.151   7.903  1.00 66.07           N  
ATOM   3777  CA  LEU B 464      16.366  12.390   8.171  1.00 66.07           C  
ATOM   3778  C   LEU B 464      17.336  13.541   8.417  1.00 66.07           C  
ATOM   3779  CB  LEU B 464      15.440  12.221   9.379  1.00 66.07           C  
ATOM   3780  O   LEU B 464      17.118  14.656   7.937  1.00 66.07           O  
ATOM   3781  CG  LEU B 464      14.151  11.434   9.139  1.00 66.07           C  
ATOM   3782  CD1 LEU B 464      13.474  11.108  10.467  1.00 66.07           C  
ATOM   3783  CD2 LEU B 464      13.208  12.215   8.230  1.00 66.07           C  
ATOM   3784  N   ARG B 465      18.398  13.270   9.162  1.00 71.50           N  
ATOM   3785  CA  ARG B 465      19.423  14.277   9.416  1.00 71.50           C  
ATOM   3786  C   ARG B 465      20.072  14.738   8.115  1.00 71.50           C  
ATOM   3787  CB  ARG B 465      20.489  13.732  10.369  1.00 71.50           C  
ATOM   3788  O   ARG B 465      20.285  15.934   7.910  1.00 71.50           O  
ATOM   3789  CG  ARG B 465      20.106  13.822  11.837  1.00 71.50           C  
ATOM   3790  CD  ARG B 465      21.221  13.316  12.743  1.00 71.50           C  
ATOM   3791  NE  ARG B 465      20.743  13.073  14.101  1.00 71.50           N  
ATOM   3792  NH1 ARG B 465      22.712  12.119  14.844  1.00 71.50           N  
ATOM   3793  NH2 ARG B 465      20.929  12.336  16.268  1.00 71.50           N  
ATOM   3794  CZ  ARG B 465      21.463  12.510  15.068  1.00 71.50           C  
ATOM   3795  N   LEU B 466      20.312  13.826   7.340  1.00 73.64           N  
ATOM   3796  CA  LEU B 466      20.928  14.137   6.055  1.00 73.64           C  
ATOM   3797  C   LEU B 466      19.988  14.966   5.187  1.00 73.64           C  
ATOM   3798  CB  LEU B 466      21.317  12.851   5.321  1.00 73.64           C  
ATOM   3799  O   LEU B 466      20.421  15.908   4.519  1.00 73.64           O  
ATOM   3800  CG  LEU B 466      22.475  12.960   4.328  1.00 73.64           C  
ATOM   3801  CD1 LEU B 466      23.806  12.741   5.039  1.00 73.64           C  
ATOM   3802  CD2 LEU B 466      22.300  11.960   3.190  1.00 73.64           C  
ATOM   3803  N   ALA B 467      18.783  14.592   5.197  1.00 67.65           N  
ATOM   3804  CA  ALA B 467      17.787  15.337   4.431  1.00 67.65           C  
ATOM   3805  C   ALA B 467      17.668  16.772   4.934  1.00 67.65           C  
ATOM   3806  CB  ALA B 467      16.431  14.638   4.499  1.00 67.65           C  
ATOM   3807  O   ALA B 467      17.560  17.709   4.139  1.00 67.65           O  
ATOM   3808  N   ALA B 468      17.773  16.967   6.236  1.00 63.34           N  
ATOM   3809  CA  ALA B 468      17.703  18.291   6.850  1.00 63.34           C  
ATOM   3810  C   ALA B 468      18.925  19.130   6.486  1.00 63.34           C  
ATOM   3811  CB  ALA B 468      17.579  18.168   8.367  1.00 63.34           C  
ATOM   3812  O   ALA B 468      18.806  20.329   6.225  1.00 63.34           O  
ATOM   3813  N   ASP B 469      20.058  18.577   6.420  1.00 64.53           N  
ATOM   3814  CA  ASP B 469      21.300  19.260   6.072  1.00 64.53           C  
ATOM   3815  C   ASP B 469      21.284  19.724   4.618  1.00 64.53           C  
ATOM   3816  CB  ASP B 469      22.502  18.346   6.320  1.00 64.53           C  
ATOM   3817  O   ASP B 469      21.787  20.803   4.299  1.00 64.53           O  
ATOM   3818  CG  ASP B 469      22.793  18.135   7.795  1.00 64.53           C  
ATOM   3819  OD1 ASP B 469      22.258  18.889   8.636  1.00 64.53           O  
ATOM   3820  OD2 ASP B 469      23.566  17.207   8.119  1.00 64.53           O  
ATOM   3821  N   PHE B 470      20.719  18.914   3.831  1.00 61.27           N  
ATOM   3822  CA  PHE B 470      20.628  19.264   2.419  1.00 61.27           C  
ATOM   3823  C   PHE B 470      19.684  20.443   2.213  1.00 61.27           C  
ATOM   3824  CB  PHE B 470      20.154  18.062   1.596  1.00 61.27           C  
ATOM   3825  O   PHE B 470      19.955  21.326   1.396  1.00 61.27           O  
ATOM   3826  CG  PHE B 470      21.194  17.526   0.650  1.00 61.27           C  
ATOM   3827  CD1 PHE B 470      21.359  18.083  -0.612  1.00 61.27           C  
ATOM   3828  CD2 PHE B 470      22.007  16.463   1.023  1.00 61.27           C  
ATOM   3829  CE1 PHE B 470      22.321  17.589  -1.490  1.00 61.27           C  
ATOM   3830  CE2 PHE B 470      22.971  15.964   0.151  1.00 61.27           C  
ATOM   3831  CZ  PHE B 470      23.125  16.528  -1.105  1.00 61.27           C  
ATOM   3832  N   GLU B 471      18.598  20.391   2.965  1.00 53.69           N  
ATOM   3833  CA  GLU B 471      17.643  21.492   2.880  1.00 53.69           C  
ATOM   3834  C   GLU B 471      18.252  22.792   3.398  1.00 53.69           C  
ATOM   3835  CB  GLU B 471      16.369  21.160   3.660  1.00 53.69           C  
ATOM   3836  O   GLU B 471      18.010  23.863   2.838  1.00 53.69           O  
ATOM   3837  CG  GLU B 471      15.121  21.078   2.793  1.00 53.69           C  
ATOM   3838  CD  GLU B 471      13.877  20.675   3.569  1.00 53.69           C  
ATOM   3839  OE1 GLU B 471      12.790  20.564   2.958  1.00 53.69           O  
ATOM   3840  OE2 GLU B 471      13.990  20.469   4.798  1.00 53.69           O  
ATOM   3841  N   ASN B 472      19.068  22.712   4.429  1.00 60.32           N  
ATOM   3842  CA  ASN B 472      19.725  23.887   4.991  1.00 60.32           C  
ATOM   3843  C   ASN B 472      20.817  24.415   4.065  1.00 60.32           C  
ATOM   3844  CB  ASN B 472      20.307  23.568   6.370  1.00 60.32           C  
ATOM   3845  O   ASN B 472      21.050  25.624   4.000  1.00 60.32           O  
ATOM   3846  CG  ASN B 472      19.239  23.436   7.438  1.00 60.32           C  
ATOM   3847  ND2 ASN B 472      19.579  22.775   8.538  1.00 60.32           N  
ATOM   3848  OD1 ASN B 472      18.117  23.924   7.275  1.00 60.32           O  
ATOM   3849  N   SER B 473      21.456  23.591   3.351  1.00 58.28           N  
ATOM   3850  CA  SER B 473      22.496  23.984   2.406  1.00 58.28           C  
ATOM   3851  C   SER B 473      21.898  24.635   1.164  1.00 58.28           C  
ATOM   3852  CB  SER B 473      23.338  22.773   2.002  1.00 58.28           C  
ATOM   3853  O   SER B 473      22.490  25.551   0.590  1.00 58.28           O  
ATOM   3854  OG  SER B 473      22.541  21.804   1.342  1.00 58.28           O  
ATOM   3855  N   VAL B 474      20.823  24.134   0.715  1.00 52.64           N  
ATOM   3856  CA  VAL B 474      20.139  24.720  -0.433  1.00 52.64           C  
ATOM   3857  C   VAL B 474      19.573  26.087  -0.055  1.00 52.64           C  
ATOM   3858  CB  VAL B 474      19.011  23.801  -0.952  1.00 52.64           C  
ATOM   3859  O   VAL B 474      19.600  27.022  -0.859  1.00 52.64           O  
ATOM   3860  CG1 VAL B 474      18.287  24.447  -2.131  1.00 52.64           C  
ATOM   3861  CG2 VAL B 474      19.575  22.437  -1.349  1.00 52.64           C  
ATOM   3862  N   ARG B 475      19.128  26.297   1.100  1.00 44.26           N  
ATOM   3863  CA  ARG B 475      18.565  27.563   1.560  1.00 44.26           C  
ATOM   3864  C   ARG B 475      19.661  28.599   1.784  1.00 44.26           C  
ATOM   3865  CB  ARG B 475      17.764  27.360   2.847  1.00 44.26           C  
ATOM   3866  O   ARG B 475      19.461  29.788   1.526  1.00 44.26           O  
ATOM   3867  CG  ARG B 475      16.266  27.223   2.626  1.00 44.26           C  
ATOM   3868  CD  ARG B 475      15.512  27.080   3.940  1.00 44.26           C  
ATOM   3869  NE  ARG B 475      14.102  26.770   3.722  1.00 44.26           N  
ATOM   3870  NH1 ARG B 475      13.483  27.065   5.928  1.00 44.26           N  
ATOM   3871  NH2 ARG B 475      11.916  26.474   4.362  1.00 44.26           N  
ATOM   3872  CZ  ARG B 475      13.170  26.771   4.671  1.00 44.26           C  
ATOM   3873  N   GLN B 476      20.960  28.259   2.110  1.00 46.15           N  
ATOM   3874  CA  GLN B 476      22.062  29.189   2.332  1.00 46.15           C  
ATOM   3875  C   GLN B 476      22.814  29.470   1.034  1.00 46.15           C  
ATOM   3876  CB  GLN B 476      23.024  28.642   3.388  1.00 46.15           C  
ATOM   3877  O   GLN B 476      23.716  30.311   1.002  1.00 46.15           O  
ATOM   3878  CG  GLN B 476      22.543  28.840   4.819  1.00 46.15           C  
ATOM   3879  CD  GLN B 476      23.583  28.439   5.848  1.00 46.15           C  
ATOM   3880  NE2 GLN B 476      23.219  28.522   7.123  1.00 46.15           N  
ATOM   3881  OE1 GLN B 476      24.705  28.056   5.500  1.00 46.15           O  
ATOM   3882  N   GLY B 477      22.530  28.812  -0.013  1.00 36.21           N  
ATOM   3883  CA  GLY B 477      23.334  29.129  -1.182  1.00 36.21           C  
ATOM   3884  C   GLY B 477      23.056  30.511  -1.741  1.00 36.21           C  
ATOM   3885  O   GLY B 477      21.990  31.081  -1.499  1.00 36.21           O  
ATOM   3886  N   PRO B 478      24.212  31.225  -2.673  1.00 35.84           N  
ATOM   3887  CA  PRO B 478      23.994  32.527  -3.308  1.00 35.84           C  
ATOM   3888  C   PRO B 478      22.759  32.546  -4.206  1.00 35.84           C  
ATOM   3889  CB  PRO B 478      25.269  32.737  -4.128  1.00 35.84           C  
ATOM   3890  O   PRO B 478      22.442  31.541  -4.846  1.00 35.84           O  
ATOM   3891  CG  PRO B 478      26.027  31.456  -3.992  1.00 35.84           C  
ATOM   3892  CD  PRO B 478      25.248  30.534  -3.098  1.00 35.84           C  
TER    3893      PRO B 478                                                      
ATOM   3894  N   MET C   1       4.160  36.137  -2.649  1.00 47.89           N  
ATOM   3895  CA  MET C   1       4.099  36.342  -1.205  1.00 47.89           C  
ATOM   3896  C   MET C   1       3.132  37.469  -0.855  1.00 47.89           C  
ATOM   3897  CB  MET C   1       5.488  36.653  -0.646  1.00 47.89           C  
ATOM   3898  O   MET C   1       2.418  37.391   0.146  1.00 47.89           O  
ATOM   3899  CG  MET C   1       5.929  35.709   0.461  1.00 47.89           C  
ATOM   3900  SD  MET C   1       7.472  36.263   1.285  1.00 47.89           S  
ATOM   3901  CE  MET C   1       7.347  35.350   2.847  1.00 47.89           C  
ATOM   3902  N   ALA C   2       3.067  38.373  -1.782  1.00 65.35           N  
ATOM   3903  CA  ALA C   2       2.120  39.477  -1.651  1.00 65.35           C  
ATOM   3904  C   ALA C   2       0.683  38.990  -1.810  1.00 65.35           C  
ATOM   3905  CB  ALA C   2       2.426  40.566  -2.677  1.00 65.35           C  
ATOM   3906  O   ALA C   2      -0.244  39.578  -1.248  1.00 65.35           O  
ATOM   3907  N   GLU C   3       0.672  37.645  -2.148  1.00 77.11           N  
ATOM   3908  CA  GLU C   3      -0.656  37.144  -2.487  1.00 77.11           C  
ATOM   3909  C   GLU C   3      -1.432  36.743  -1.236  1.00 77.11           C  
ATOM   3910  CB  GLU C   3      -0.553  35.954  -3.445  1.00 77.11           C  
ATOM   3911  O   GLU C   3      -2.652  36.909  -1.175  1.00 77.11           O  
ATOM   3912  CG  GLU C   3      -1.871  35.586  -4.112  1.00 77.11           C  
ATOM   3913  CD  GLU C   3      -1.749  34.417  -5.077  1.00 77.11           C  
ATOM   3914  OE1 GLU C   3      -2.775  34.006  -5.665  1.00 77.11           O  
ATOM   3915  OE2 GLU C   3      -0.619  33.909  -5.246  1.00 77.11           O  
ATOM   3916  N   TYR C   4      -0.701  36.421  -0.110  1.00 87.09           N  
ATOM   3917  CA  TYR C   4      -1.430  35.930   1.054  1.00 87.09           C  
ATOM   3918  C   TYR C   4      -1.274  36.881   2.235  1.00 87.09           C  
ATOM   3919  CB  TYR C   4      -0.942  34.531   1.443  1.00 87.09           C  
ATOM   3920  O   TYR C   4      -1.635  36.543   3.365  1.00 87.09           O  
ATOM   3921  CG  TYR C   4      -1.174  33.489   0.376  1.00 87.09           C  
ATOM   3922  CD1 TYR C   4      -2.462  33.071   0.051  1.00 87.09           C  
ATOM   3923  CD2 TYR C   4      -0.105  32.921  -0.309  1.00 87.09           C  
ATOM   3924  CE1 TYR C   4      -2.680  32.110  -0.930  1.00 87.09           C  
ATOM   3925  CE2 TYR C   4      -0.311  31.959  -1.292  1.00 87.09           C  
ATOM   3926  OH  TYR C   4      -1.810  30.609  -2.568  1.00 87.09           O  
ATOM   3927  CZ  TYR C   4      -1.600  31.561  -1.596  1.00 87.09           C  
ATOM   3928  N   ASP C   5      -0.764  38.045   1.994  1.00 88.92           N  
ATOM   3929  CA  ASP C   5      -0.627  39.043   3.051  1.00 88.92           C  
ATOM   3930  C   ASP C   5      -1.984  39.630   3.432  1.00 88.92           C  
ATOM   3931  CB  ASP C   5       0.326  40.158   2.616  1.00 88.92           C  
ATOM   3932  O   ASP C   5      -2.714  40.126   2.572  1.00 88.92           O  
ATOM   3933  CG  ASP C   5       0.582  41.180   3.711  1.00 88.92           C  
ATOM   3934  OD1 ASP C   5       0.836  40.783   4.868  1.00 88.92           O  
ATOM   3935  OD2 ASP C   5       0.527  42.393   3.413  1.00 88.92           O  
ATOM   3936  N   LEU C   6      -2.310  39.585   4.719  1.00 92.29           N  
ATOM   3937  CA  LEU C   6      -3.615  40.047   5.182  1.00 92.29           C  
ATOM   3938  C   LEU C   6      -3.490  41.373   5.923  1.00 92.29           C  
ATOM   3939  CB  LEU C   6      -4.263  38.999   6.091  1.00 92.29           C  
ATOM   3940  O   LEU C   6      -4.449  41.833   6.547  1.00 92.29           O  
ATOM   3941  CG  LEU C   6      -4.757  37.722   5.409  1.00 92.29           C  
ATOM   3942  CD1 LEU C   6      -5.325  36.755   6.442  1.00 92.29           C  
ATOM   3943  CD2 LEU C   6      -5.801  38.052   4.348  1.00 92.29           C  
ATOM   3944  N   THR C   7      -2.366  42.042   5.925  1.00 89.65           N  
ATOM   3945  CA  THR C   7      -2.108  43.253   6.695  1.00 89.65           C  
ATOM   3946  C   THR C   7      -3.109  44.347   6.334  1.00 89.65           C  
ATOM   3947  CB  THR C   7      -0.675  43.768   6.463  1.00 89.65           C  
ATOM   3948  O   THR C   7      -3.693  44.977   7.219  1.00 89.65           O  
ATOM   3949  CG2 THR C   7      -0.374  44.974   7.347  1.00 89.65           C  
ATOM   3950  OG1 THR C   7       0.257  42.722   6.767  1.00 89.65           O  
ATOM   3951  N   THR C   8      -3.339  44.599   5.056  1.00 86.68           N  
ATOM   3952  CA  THR C   8      -4.254  45.644   4.610  1.00 86.68           C  
ATOM   3953  C   THR C   8      -5.683  45.334   5.045  1.00 86.68           C  
ATOM   3954  CB  THR C   8      -4.206  45.813   3.080  1.00 86.68           C  
ATOM   3955  O   THR C   8      -6.391  46.213   5.542  1.00 86.68           O  
ATOM   3956  CG2 THR C   8      -5.007  47.033   2.636  1.00 86.68           C  
ATOM   3957  OG1 THR C   8      -2.843  45.974   2.665  1.00 86.68           O  
ATOM   3958  N   ARG C   9      -6.075  44.104   4.926  1.00 88.94           N  
ATOM   3959  CA  ARG C   9      -7.421  43.690   5.310  1.00 88.94           C  
ATOM   3960  C   ARG C   9      -7.634  43.848   6.812  1.00 88.94           C  
ATOM   3961  CB  ARG C   9      -7.678  42.241   4.894  1.00 88.94           C  
ATOM   3962  O   ARG C   9      -8.670  44.354   7.248  1.00 88.94           O  
ATOM   3963  CG  ARG C   9      -8.026  42.074   3.424  1.00 88.94           C  
ATOM   3964  CD  ARG C   9      -8.438  40.645   3.100  1.00 88.94           C  
ATOM   3965  NE  ARG C   9      -8.452  40.401   1.660  1.00 88.94           N  
ATOM   3966  NH1 ARG C   9     -10.053  38.739   1.748  1.00 88.94           N  
ATOM   3967  NH2 ARG C   9      -9.151  39.362  -0.265  1.00 88.94           N  
ATOM   3968  CZ  ARG C   9      -9.219  39.501   1.051  1.00 88.94           C  
ATOM   3969  N   ILE C  10      -6.647  43.456   7.569  1.00 93.58           N  
ATOM   3970  CA  ILE C  10      -6.735  43.517   9.023  1.00 93.58           C  
ATOM   3971  C   ILE C  10      -6.670  44.971   9.484  1.00 93.58           C  
ATOM   3972  CB  ILE C  10      -5.612  42.692   9.692  1.00 93.58           C  
ATOM   3973  O   ILE C  10      -7.393  45.372  10.400  1.00 93.58           O  
ATOM   3974  CG1 ILE C  10      -5.842  41.194   9.464  1.00 93.58           C  
ATOM   3975  CG2 ILE C  10      -5.525  43.012  11.188  1.00 93.58           C  
ATOM   3976  CD1 ILE C  10      -4.716  40.309   9.982  1.00 93.58           C  
ATOM   3977  N   ALA C  11      -5.875  45.792   8.819  1.00 92.19           N  
ATOM   3978  CA  ALA C  11      -5.655  47.186   9.198  1.00 92.19           C  
ATOM   3979  C   ALA C  11      -6.961  47.974   9.168  1.00 92.19           C  
ATOM   3980  CB  ALA C  11      -4.626  47.832   8.274  1.00 92.19           C  
ATOM   3981  O   ALA C  11      -7.156  48.894   9.966  1.00 92.19           O  
ATOM   3982  N   HIS C  12      -7.957  47.604   8.317  1.00 90.16           N  
ATOM   3983  CA  HIS C  12      -9.230  48.305   8.186  1.00 90.16           C  
ATOM   3984  C   HIS C  12     -10.055  48.192   9.464  1.00 90.16           C  
ATOM   3985  CB  HIS C  12     -10.023  47.758   6.998  1.00 90.16           C  
ATOM   3986  O   HIS C  12     -10.986  48.972   9.677  1.00 90.16           O  
ATOM   3987  CG  HIS C  12      -9.553  48.272   5.675  1.00 90.16           C  
ATOM   3988  CD2 HIS C  12      -9.835  49.421   5.017  1.00 90.16           C  
ATOM   3989  ND1 HIS C  12      -8.685  47.568   4.869  1.00 90.16           N  
ATOM   3990  CE1 HIS C  12      -8.451  48.265   3.770  1.00 90.16           C  
ATOM   3991  NE2 HIS C  12      -9.137  49.393   3.834  1.00 90.16           N  
ATOM   3992  N   PHE C  13      -9.670  47.267  10.289  1.00 93.83           N  
ATOM   3993  CA  PHE C  13     -10.472  47.033  11.483  1.00 93.83           C  
ATOM   3994  C   PHE C  13      -9.694  47.405  12.740  1.00 93.83           C  
ATOM   3995  CB  PHE C  13     -10.917  45.569  11.555  1.00 93.83           C  
ATOM   3996  O   PHE C  13     -10.056  46.993  13.844  1.00 93.83           O  
ATOM   3997  CG  PHE C  13     -11.765  45.134  10.390  1.00 93.83           C  
ATOM   3998  CD1 PHE C  13     -13.112  45.469  10.329  1.00 93.83           C  
ATOM   3999  CD2 PHE C  13     -11.214  44.390   9.355  1.00 93.83           C  
ATOM   4000  CE1 PHE C  13     -13.899  45.068   9.252  1.00 93.83           C  
ATOM   4001  CE2 PHE C  13     -11.994  43.986   8.275  1.00 93.83           C  
ATOM   4002  CZ  PHE C  13     -13.336  44.325   8.226  1.00 93.83           C  
ATOM   4003  N   LEU C  14      -8.567  48.071  12.538  1.00 94.33           N  
ATOM   4004  CA  LEU C  14      -7.729  48.448  13.671  1.00 94.33           C  
ATOM   4005  C   LEU C  14      -7.684  49.963  13.833  1.00 94.33           C  
ATOM   4006  CB  LEU C  14      -6.310  47.900  13.493  1.00 94.33           C  
ATOM   4007  O   LEU C  14      -7.883  50.702  12.866  1.00 94.33           O  
ATOM   4008  CG  LEU C  14      -6.184  46.384  13.338  1.00 94.33           C  
ATOM   4009  CD1 LEU C  14      -4.730  45.996  13.087  1.00 94.33           C  
ATOM   4010  CD2 LEU C  14      -6.727  45.672  14.572  1.00 94.33           C  
ATOM   4011  N   ASP C  15      -7.380  50.349  15.097  1.00 92.63           N  
ATOM   4012  CA  ASP C  15      -6.987  51.736  15.323  1.00 92.63           C  
ATOM   4013  C   ASP C  15      -5.643  52.040  14.665  1.00 92.63           C  
ATOM   4014  CB  ASP C  15      -6.919  52.038  16.821  1.00 92.63           C  
ATOM   4015  O   ASP C  15      -4.799  51.153  14.526  1.00 92.63           O  
ATOM   4016  CG  ASP C  15      -6.525  53.474  17.120  1.00 92.63           C  
ATOM   4017  OD1 ASP C  15      -7.378  54.379  16.994  1.00 92.63           O  
ATOM   4018  OD2 ASP C  15      -5.350  53.703  17.480  1.00 92.63           O  
ATOM   4019  N   ARG C  16      -5.499  53.276  14.331  1.00 91.10           N  
ATOM   4020  CA  ARG C  16      -4.315  53.679  13.580  1.00 91.10           C  
ATOM   4021  C   ARG C  16      -3.040  53.341  14.346  1.00 91.10           C  
ATOM   4022  CB  ARG C  16      -4.358  55.176  13.269  1.00 91.10           C  
ATOM   4023  O   ARG C  16      -2.041  52.933  13.750  1.00 91.10           O  
ATOM   4024  CG  ARG C  16      -4.214  56.064  14.494  1.00 91.10           C  
ATOM   4025  CD  ARG C  16      -4.259  57.542  14.128  1.00 91.10           C  
ATOM   4026  NE  ARG C  16      -5.543  57.912  13.539  1.00 91.10           N  
ATOM   4027  NH1 ARG C  16      -6.477  58.642  15.522  1.00 91.10           N  
ATOM   4028  NH2 ARG C  16      -7.690  58.727  13.578  1.00 91.10           N  
ATOM   4029  CZ  ARG C  16      -6.567  58.426  14.214  1.00 91.10           C  
ATOM   4030  N   HIS C  17      -3.026  53.562  15.681  1.00 91.79           N  
ATOM   4031  CA  HIS C  17      -1.826  53.270  16.458  1.00 91.79           C  
ATOM   4032  C   HIS C  17      -1.512  51.778  16.448  1.00 91.79           C  
ATOM   4033  CB  HIS C  17      -1.987  53.763  17.897  1.00 91.79           C  
ATOM   4034  O   HIS C  17      -0.345  51.384  16.504  1.00 91.79           O  
ATOM   4035  CG  HIS C  17      -1.894  55.249  18.037  1.00 91.79           C  
ATOM   4036  CD2 HIS C  17      -2.637  56.241  17.492  1.00 91.79           C  
ATOM   4037  ND1 HIS C  17      -0.939  55.865  18.816  1.00 91.79           N  
ATOM   4038  CE1 HIS C  17      -1.100  57.176  18.745  1.00 91.79           C  
ATOM   4039  NE2 HIS C  17      -2.123  57.430  17.948  1.00 91.79           N  
ATOM   4040  N   LEU C  18      -2.541  50.907  16.308  1.00 93.93           N  
ATOM   4041  CA  LEU C  18      -2.345  49.462  16.323  1.00 93.93           C  
ATOM   4042  C   LEU C  18      -1.774  48.976  14.995  1.00 93.93           C  
ATOM   4043  CB  LEU C  18      -3.665  48.744  16.617  1.00 93.93           C  
ATOM   4044  O   LEU C  18      -1.269  47.855  14.904  1.00 93.93           O  
ATOM   4045  CG  LEU C  18      -4.205  48.875  18.042  1.00 93.93           C  
ATOM   4046  CD1 LEU C  18      -5.585  48.234  18.147  1.00 93.93           C  
ATOM   4047  CD2 LEU C  18      -3.240  48.246  19.040  1.00 93.93           C  
ATOM   4048  N   VAL C  19      -1.807  49.744  13.977  1.00 93.04           N  
ATOM   4049  CA  VAL C  19      -1.296  49.382  12.659  1.00 93.04           C  
ATOM   4050  C   VAL C  19       0.224  49.528  12.636  1.00 93.04           C  
ATOM   4051  CB  VAL C  19      -1.931  50.246  11.546  1.00 93.04           C  
ATOM   4052  O   VAL C  19       0.906  48.868  11.848  1.00 93.04           O  
ATOM   4053  CG1 VAL C  19      -1.365  49.868  10.179  1.00 93.04           C  
ATOM   4054  CG2 VAL C  19      -3.451  50.098  11.559  1.00 93.04           C  
ATOM   4055  N   PHE C  20       0.791  50.293  13.542  1.00 85.39           N  
ATOM   4056  CA  PHE C  20       2.217  50.598  13.546  1.00 85.39           C  
ATOM   4057  C   PHE C  20       3.042  49.329  13.725  1.00 85.39           C  
ATOM   4058  CB  PHE C  20       2.550  51.602  14.654  1.00 85.39           C  
ATOM   4059  O   PHE C  20       3.979  49.078  12.965  1.00 85.39           O  
ATOM   4060  CG  PHE C  20       2.247  53.030  14.290  1.00 85.39           C  
ATOM   4061  CD1 PHE C  20       2.769  53.593  13.132  1.00 85.39           C  
ATOM   4062  CD2 PHE C  20       1.438  53.810  15.107  1.00 85.39           C  
ATOM   4063  CE1 PHE C  20       2.490  54.915  12.793  1.00 85.39           C  
ATOM   4064  CE2 PHE C  20       1.155  55.132  14.774  1.00 85.39           C  
ATOM   4065  CZ  PHE C  20       1.683  55.683  13.618  1.00 85.39           C  
ATOM   4066  N   PRO C  21       2.668  48.534  14.729  1.00 84.61           N  
ATOM   4067  CA  PRO C  21       3.460  47.312  14.889  1.00 84.61           C  
ATOM   4068  C   PRO C  21       3.454  46.437  13.638  1.00 84.61           C  
ATOM   4069  CB  PRO C  21       2.775  46.599  16.058  1.00 84.61           C  
ATOM   4070  O   PRO C  21       4.452  45.776  13.338  1.00 84.61           O  
ATOM   4071  CG  PRO C  21       2.058  47.682  16.798  1.00 84.61           C  
ATOM   4072  CD  PRO C  21       1.653  48.744  15.817  1.00 84.61           C  
ATOM   4073  N   LEU C  22       2.342  46.416  12.855  1.00 90.86           N  
ATOM   4074  CA  LEU C  22       2.257  45.624  11.633  1.00 90.86           C  
ATOM   4075  C   LEU C  22       3.207  46.164  10.569  1.00 90.86           C  
ATOM   4076  CB  LEU C  22       0.823  45.616  11.097  1.00 90.86           C  
ATOM   4077  O   LEU C  22       3.899  45.393   9.900  1.00 90.86           O  
ATOM   4078  CG  LEU C  22      -0.172  44.721  11.838  1.00 90.86           C  
ATOM   4079  CD1 LEU C  22      -0.843  45.496  12.967  1.00 90.86           C  
ATOM   4080  CD2 LEU C  22      -1.213  44.165  10.872  1.00 90.86           C  
ATOM   4081  N   LEU C  23       3.295  47.471  10.518  1.00 87.52           N  
ATOM   4082  CA  LEU C  23       4.179  48.086   9.534  1.00 87.52           C  
ATOM   4083  C   LEU C  23       5.642  47.861   9.900  1.00 87.52           C  
ATOM   4084  CB  LEU C  23       3.894  49.586   9.421  1.00 87.52           C  
ATOM   4085  O   LEU C  23       6.473  47.609   9.025  1.00 87.52           O  
ATOM   4086  CG  LEU C  23       2.559  49.977   8.785  1.00 87.52           C  
ATOM   4087  CD1 LEU C  23       2.405  51.494   8.767  1.00 87.52           C  
ATOM   4088  CD2 LEU C  23       2.451  49.407   7.375  1.00 87.52           C  
ATOM   4089  N   GLU C  24       5.902  47.970  11.196  1.00 78.95           N  
ATOM   4090  CA  GLU C  24       7.268  47.704  11.639  1.00 78.95           C  
ATOM   4091  C   GLU C  24       7.687  46.275  11.309  1.00 78.95           C  
ATOM   4092  CB  GLU C  24       7.404  47.958  13.143  1.00 78.95           C  
ATOM   4093  O   GLU C  24       8.813  46.039  10.867  1.00 78.95           O  
ATOM   4094  CG  GLU C  24       7.624  49.421  13.502  1.00 78.95           C  
ATOM   4095  CD  GLU C  24       7.779  49.655  14.996  1.00 78.95           C  
ATOM   4096  OE1 GLU C  24       7.939  50.824  15.414  1.00 78.95           O  
ATOM   4097  OE2 GLU C  24       7.740  48.661  15.755  1.00 78.95           O  
ATOM   4098  N   PHE C  25       6.791  45.373  11.492  1.00 83.81           N  
ATOM   4099  CA  PHE C  25       7.037  43.973  11.168  1.00 83.81           C  
ATOM   4100  C   PHE C  25       7.344  43.805   9.685  1.00 83.81           C  
ATOM   4101  CB  PHE C  25       5.832  43.110  11.556  1.00 83.81           C  
ATOM   4102  O   PHE C  25       8.314  43.139   9.318  1.00 83.81           O  
ATOM   4103  CG  PHE C  25       5.928  41.685  11.083  1.00 83.81           C  
ATOM   4104  CD1 PHE C  25       5.211  41.256   9.973  1.00 83.81           C  
ATOM   4105  CD2 PHE C  25       6.737  40.774  11.750  1.00 83.81           C  
ATOM   4106  CE1 PHE C  25       5.299  39.937   9.534  1.00 83.81           C  
ATOM   4107  CE2 PHE C  25       6.830  39.454  11.317  1.00 83.81           C  
ATOM   4108  CZ  PHE C  25       6.109  39.038  10.209  1.00 83.81           C  
ATOM   4109  N   LEU C  26       6.587  44.404   8.833  1.00 83.77           N  
ATOM   4110  CA  LEU C  26       6.760  44.285   7.389  1.00 83.77           C  
ATOM   4111  C   LEU C  26       8.072  44.924   6.945  1.00 83.77           C  
ATOM   4112  CB  LEU C  26       5.587  44.937   6.653  1.00 83.77           C  
ATOM   4113  O   LEU C  26       8.706  44.455   5.997  1.00 83.77           O  
ATOM   4114  CG  LEU C  26       4.244  44.209   6.739  1.00 83.77           C  
ATOM   4115  CD1 LEU C  26       3.153  45.026   6.055  1.00 83.77           C  
ATOM   4116  CD2 LEU C  26       4.348  42.820   6.117  1.00 83.77           C  
ATOM   4117  N   SER C  27       8.480  45.981   7.644  1.00 78.10           N  
ATOM   4118  CA  SER C  27       9.734  46.651   7.315  1.00 78.10           C  
ATOM   4119  C   SER C  27      10.928  45.730   7.539  1.00 78.10           C  
ATOM   4120  CB  SER C  27       9.896  47.923   8.148  1.00 78.10           C  
ATOM   4121  O   SER C  27      11.856  45.699   6.728  1.00 78.10           O  
ATOM   4122  OG  SER C  27      10.914  48.750   7.611  1.00 78.10           O  
ATOM   4123  N   VAL C  28      10.887  44.975   8.597  1.00 71.75           N  
ATOM   4124  CA  VAL C  28      11.978  44.066   8.930  1.00 71.75           C  
ATOM   4125  C   VAL C  28      11.997  42.897   7.947  1.00 71.75           C  
ATOM   4126  CB  VAL C  28      11.859  43.541  10.378  1.00 71.75           C  
ATOM   4127  O   VAL C  28      13.066  42.429   7.549  1.00 71.75           O  
ATOM   4128  CG1 VAL C  28      12.916  42.474  10.655  1.00 71.75           C  
ATOM   4129  CG2 VAL C  28      11.984  44.693  11.374  1.00 71.75           C  
ATOM   4130  N   LYS C  29      10.873  42.447   7.465  1.00 76.06           N  
ATOM   4131  CA  LYS C  29      10.774  41.298   6.570  1.00 76.06           C  
ATOM   4132  C   LYS C  29      11.136  41.683   5.138  1.00 76.06           C  
ATOM   4133  CB  LYS C  29       9.365  40.704   6.612  1.00 76.06           C  
ATOM   4134  O   LYS C  29      11.476  40.821   4.325  1.00 76.06           O  
ATOM   4135  CG  LYS C  29       9.061  39.922   7.881  1.00 76.06           C  
ATOM   4136  CD  LYS C  29       9.878  38.639   7.956  1.00 76.06           C  
ATOM   4137  CE  LYS C  29       9.515  37.813   9.183  1.00 76.06           C  
ATOM   4138  NZ  LYS C  29      10.371  36.596   9.306  1.00 76.06           N  
ATOM   4139  N   GLU C  30      11.212  42.970   4.808  1.00 70.82           N  
ATOM   4140  CA  GLU C  30      11.601  43.530   3.517  1.00 70.82           C  
ATOM   4141  C   GLU C  30      10.751  42.956   2.387  1.00 70.82           C  
ATOM   4142  CB  GLU C  30      13.085  43.269   3.243  1.00 70.82           C  
ATOM   4143  O   GLU C  30      11.275  42.586   1.335  1.00 70.82           O  
ATOM   4144  CG  GLU C  30      14.023  43.986   4.203  1.00 70.82           C  
ATOM   4145  CD  GLU C  30      15.493  43.774   3.876  1.00 70.82           C  
ATOM   4146  OE1 GLU C  30      16.355  44.421   4.513  1.00 70.82           O  
ATOM   4147  OE2 GLU C  30      15.784  42.955   2.976  1.00 70.82           O  
ATOM   4148  N   ILE C  31       9.471  42.748   2.784  1.00 70.05           N  
ATOM   4149  CA  ILE C  31       8.545  42.236   1.780  1.00 70.05           C  
ATOM   4150  C   ILE C  31       8.137  43.362   0.832  1.00 70.05           C  
ATOM   4151  CB  ILE C  31       7.295  41.605   2.433  1.00 70.05           C  
ATOM   4152  O   ILE C  31       7.984  43.143  -0.372  1.00 70.05           O  
ATOM   4153  CG1 ILE C  31       7.703  40.483   3.394  1.00 70.05           C  
ATOM   4154  CG2 ILE C  31       6.330  41.086   1.363  1.00 70.05           C  
ATOM   4155  CD1 ILE C  31       6.554  39.933   4.228  1.00 70.05           C  
ATOM   4156  N   TYR C  32       7.989  44.596   1.327  1.00 77.13           N  
ATOM   4157  CA  TYR C  32       7.589  45.767   0.554  1.00 77.13           C  
ATOM   4158  C   TYR C  32       8.732  46.770   0.452  1.00 77.13           C  
ATOM   4159  CB  TYR C  32       6.363  46.434   1.185  1.00 77.13           C  
ATOM   4160  O   TYR C  32       9.713  46.680   1.194  1.00 77.13           O  
ATOM   4161  CG  TYR C  32       5.143  45.547   1.227  1.00 77.13           C  
ATOM   4162  CD1 TYR C  32       4.331  45.393   0.106  1.00 77.13           C  
ATOM   4163  CD2 TYR C  32       4.800  44.861   2.388  1.00 77.13           C  
ATOM   4164  CE1 TYR C  32       3.204  44.577   0.141  1.00 77.13           C  
ATOM   4165  CE2 TYR C  32       3.675  44.044   2.434  1.00 77.13           C  
ATOM   4166  OH  TYR C  32       1.771  43.099   1.347  1.00 77.13           O  
ATOM   4167  CZ  TYR C  32       2.885  43.908   1.307  1.00 77.13           C  
ATOM   4168  N   ASN C  33       8.603  47.620  -0.539  1.00 80.55           N  
ATOM   4169  CA  ASN C  33       9.569  48.702  -0.697  1.00 80.55           C  
ATOM   4170  C   ASN C  33       9.618  49.595   0.539  1.00 80.55           C  
ATOM   4171  CB  ASN C  33       9.244  49.534  -1.940  1.00 80.55           C  
ATOM   4172  O   ASN C  33       8.582  50.069   1.010  1.00 80.55           O  
ATOM   4173  CG  ASN C  33      10.287  50.598  -2.220  1.00 80.55           C  
ATOM   4174  ND2 ASN C  33      10.568  50.832  -3.496  1.00 80.55           N  
ATOM   4175  OD1 ASN C  33      10.836  51.204  -1.296  1.00 80.55           O  
ATOM   4176  N   GLU C  34      10.746  49.759   1.096  1.00 79.00           N  
ATOM   4177  CA  GLU C  34      10.960  50.508   2.331  1.00 79.00           C  
ATOM   4178  C   GLU C  34      10.387  51.918   2.228  1.00 79.00           C  
ATOM   4179  CB  GLU C  34      12.451  50.568   2.673  1.00 79.00           C  
ATOM   4180  O   GLU C  34       9.786  52.421   3.179  1.00 79.00           O  
ATOM   4181  CG  GLU C  34      12.742  51.127   4.058  1.00 79.00           C  
ATOM   4182  CD  GLU C  34      14.205  51.014   4.455  1.00 79.00           C  
ATOM   4183  OE1 GLU C  34      14.552  51.370   5.604  1.00 79.00           O  
ATOM   4184  OE2 GLU C  34      15.012  50.567   3.609  1.00 79.00           O  
ATOM   4185  N   LYS C  35      10.516  52.529   1.114  1.00 82.07           N  
ATOM   4186  CA  LYS C  35      10.017  53.888   0.922  1.00 82.07           C  
ATOM   4187  C   LYS C  35       8.494  53.933   1.015  1.00 82.07           C  
ATOM   4188  CB  LYS C  35      10.476  54.442  -0.427  1.00 82.07           C  
ATOM   4189  O   LYS C  35       7.931  54.845   1.624  1.00 82.07           O  
ATOM   4190  CG  LYS C  35      11.912  54.946  -0.433  1.00 82.07           C  
ATOM   4191  CD  LYS C  35      12.267  55.606  -1.760  1.00 82.07           C  
ATOM   4192  CE  LYS C  35      13.726  56.040  -1.796  1.00 82.07           C  
ATOM   4193  NZ  LYS C  35      14.085  56.668  -3.102  1.00 82.07           N  
ATOM   4194  N   GLU C  36       7.867  52.938   0.480  1.00 83.71           N  
ATOM   4195  CA  GLU C  36       6.410  52.857   0.522  1.00 83.71           C  
ATOM   4196  C   GLU C  36       5.911  52.628   1.946  1.00 83.71           C  
ATOM   4197  CB  GLU C  36       5.907  51.741  -0.397  1.00 83.71           C  
ATOM   4198  O   GLU C  36       4.907  53.212   2.359  1.00 83.71           O  
ATOM   4199  CG  GLU C  36       6.012  52.071  -1.879  1.00 83.71           C  
ATOM   4200  CD  GLU C  36       5.467  50.972  -2.778  1.00 83.71           C  
ATOM   4201  OE1 GLU C  36       5.514  51.125  -4.020  1.00 83.71           O  
ATOM   4202  OE2 GLU C  36       4.989  49.951  -2.237  1.00 83.71           O  
ATOM   4203  N   LEU C  37       6.638  51.815   2.649  1.00 85.51           N  
ATOM   4204  CA  LEU C  37       6.273  51.545   4.036  1.00 85.51           C  
ATOM   4205  C   LEU C  37       6.427  52.797   4.893  1.00 85.51           C  
ATOM   4206  CB  LEU C  37       7.132  50.413   4.606  1.00 85.51           C  
ATOM   4207  O   LEU C  37       5.554  53.111   5.704  1.00 85.51           O  
ATOM   4208  CG  LEU C  37       6.642  48.989   4.336  1.00 85.51           C  
ATOM   4209  CD1 LEU C  37       7.814  48.013   4.361  1.00 85.51           C  
ATOM   4210  CD2 LEU C  37       5.582  48.586   5.356  1.00 85.51           C  
ATOM   4211  N   LEU C  38       7.526  53.511   4.643  1.00 84.30           N  
ATOM   4212  CA  LEU C  38       7.776  54.740   5.388  1.00 84.30           C  
ATOM   4213  C   LEU C  38       6.721  55.794   5.068  1.00 84.30           C  
ATOM   4214  CB  LEU C  38       9.171  55.285   5.071  1.00 84.30           C  
ATOM   4215  O   LEU C  38       6.270  56.517   5.959  1.00 84.30           O  
ATOM   4216  CG  LEU C  38      10.350  54.534   5.694  1.00 84.30           C  
ATOM   4217  CD1 LEU C  38      11.663  55.005   5.077  1.00 84.30           C  
ATOM   4218  CD2 LEU C  38      10.365  54.723   7.207  1.00 84.30           C  
ATOM   4219  N   GLN C  39       6.306  55.877   3.860  1.00 87.05           N  
ATOM   4220  CA  GLN C  39       5.235  56.790   3.476  1.00 87.05           C  
ATOM   4221  C   GLN C  39       3.925  56.423   4.168  1.00 87.05           C  
ATOM   4222  CB  GLN C  39       5.046  56.790   1.959  1.00 87.05           C  
ATOM   4223  O   GLN C  39       3.194  57.301   4.630  1.00 87.05           O  
ATOM   4224  CG  GLN C  39       4.086  57.861   1.458  1.00 87.05           C  
ATOM   4225  CD  GLN C  39       4.571  59.268   1.753  1.00 87.05           C  
ATOM   4226  NE2 GLN C  39       3.659  60.129   2.193  1.00 87.05           N  
ATOM   4227  OE1 GLN C  39       5.755  59.578   1.589  1.00 87.05           O  
ATOM   4228  N   GLY C  40       3.692  55.129   4.165  1.00 85.72           N  
ATOM   4229  CA  GLY C  40       2.520  54.664   4.890  1.00 85.72           C  
ATOM   4230  C   GLY C  40       2.544  55.031   6.361  1.00 85.72           C  
ATOM   4231  O   GLY C  40       1.536  55.479   6.912  1.00 85.72           O  
ATOM   4232  N   LYS C  41       3.713  54.881   6.983  1.00 84.38           N  
ATOM   4233  CA  LYS C  41       3.886  55.259   8.382  1.00 84.38           C  
ATOM   4234  C   LYS C  41       3.629  56.750   8.585  1.00 84.38           C  
ATOM   4235  CB  LYS C  41       5.292  54.900   8.865  1.00 84.38           C  
ATOM   4236  O   LYS C  41       2.927  57.142   9.519  1.00 84.38           O  
ATOM   4237  CG  LYS C  41       5.449  53.446   9.286  1.00 84.38           C  
ATOM   4238  CD  LYS C  41       6.831  53.178   9.868  1.00 84.38           C  
ATOM   4239  CE  LYS C  41       7.037  51.699  10.163  1.00 84.38           C  
ATOM   4240  NZ  LYS C  41       8.397  51.429  10.719  1.00 84.38           N  
ATOM   4241  N   LEU C  42       4.177  57.518   7.696  1.00 87.35           N  
ATOM   4242  CA  LEU C  42       4.011  58.965   7.782  1.00 87.35           C  
ATOM   4243  C   LEU C  42       2.545  59.354   7.622  1.00 87.35           C  
ATOM   4244  CB  LEU C  42       4.856  59.666   6.715  1.00 87.35           C  
ATOM   4245  O   LEU C  42       2.045  60.217   8.347  1.00 87.35           O  
ATOM   4246  CG  LEU C  42       5.149  61.149   6.949  1.00 87.35           C  
ATOM   4247  CD1 LEU C  42       6.321  61.312   7.910  1.00 87.35           C  
ATOM   4248  CD2 LEU C  42       5.433  61.853   5.627  1.00 87.35           C  
ATOM   4249  N   ASP C  43       1.810  58.762   6.744  1.00 86.84           N  
ATOM   4250  CA  ASP C  43       0.392  59.038   6.532  1.00 86.84           C  
ATOM   4251  C   ASP C  43      -0.422  58.720   7.784  1.00 86.84           C  
ATOM   4252  CB  ASP C  43      -0.138  58.237   5.342  1.00 86.84           C  
ATOM   4253  O   ASP C  43      -1.328  59.472   8.150  1.00 86.84           O  
ATOM   4254  CG  ASP C  43       0.415  58.717   4.011  1.00 86.84           C  
ATOM   4255  OD1 ASP C  43       0.948  59.845   3.943  1.00 86.84           O  
ATOM   4256  OD2 ASP C  43       0.313  57.960   3.021  1.00 86.84           O  
ATOM   4257  N   LEU C  44      -0.046  57.612   8.425  1.00 86.87           N  
ATOM   4258  CA  LEU C  44      -0.743  57.219   9.644  1.00 86.87           C  
ATOM   4259  C   LEU C  44      -0.478  58.215  10.768  1.00 86.87           C  
ATOM   4260  CB  LEU C  44      -0.313  55.815  10.079  1.00 86.87           C  
ATOM   4261  O   LEU C  44      -1.386  58.553  11.531  1.00 86.87           O  
ATOM   4262  CG  LEU C  44      -1.028  54.646   9.401  1.00 86.87           C  
ATOM   4263  CD1 LEU C  44      -0.182  53.380   9.495  1.00 86.87           C  
ATOM   4264  CD2 LEU C  44      -2.402  54.425  10.024  1.00 86.87           C  
ATOM   4265  N   LEU C  45       0.754  58.745  10.768  1.00 84.77           N  
ATOM   4266  CA  LEU C  45       1.184  59.640  11.837  1.00 84.77           C  
ATOM   4267  C   LEU C  45       0.584  61.030  11.657  1.00 84.77           C  
ATOM   4268  CB  LEU C  45       2.712  59.732  11.877  1.00 84.77           C  
ATOM   4269  O   LEU C  45       0.470  61.791  12.621  1.00 84.77           O  
ATOM   4270  CG  LEU C  45       3.450  58.518  12.443  1.00 84.77           C  
ATOM   4271  CD1 LEU C  45       4.935  58.594  12.102  1.00 84.77           C  
ATOM   4272  CD2 LEU C  45       3.246  58.423  13.951  1.00 84.77           C  
ATOM   4273  N   SER C  46       0.232  61.424  10.451  1.00 84.50           N  
ATOM   4274  CA  SER C  46      -0.238  62.770  10.138  1.00 84.50           C  
ATOM   4275  C   SER C  46      -1.490  63.118  10.936  1.00 84.50           C  
ATOM   4276  CB  SER C  46      -0.523  62.904   8.641  1.00 84.50           C  
ATOM   4277  O   SER C  46      -1.692  64.274  11.311  1.00 84.50           O  
ATOM   4278  OG  SER C  46      -1.484  61.949   8.225  1.00 84.50           O  
ATOM   4279  N   ASP C  47      -2.302  62.172  11.352  1.00 81.56           N  
ATOM   4280  CA  ASP C  47      -3.535  62.446  12.084  1.00 81.56           C  
ATOM   4281  C   ASP C  47      -3.378  62.117  13.567  1.00 81.56           C  
ATOM   4282  CB  ASP C  47      -4.700  61.651  11.489  1.00 81.56           C  
ATOM   4283  O   ASP C  47      -4.371  61.967  14.283  1.00 81.56           O  
ATOM   4284  CG  ASP C  47      -5.134  62.165  10.128  1.00 81.56           C  
ATOM   4285  OD1 ASP C  47      -5.030  63.384   9.874  1.00 81.56           O  
ATOM   4286  OD2 ASP C  47      -5.587  61.342   9.302  1.00 81.56           O  
ATOM   4287  N   THR C  48      -2.174  61.911  13.995  1.00 84.99           N  
ATOM   4288  CA  THR C  48      -1.876  61.719  15.410  1.00 84.99           C  
ATOM   4289  C   THR C  48      -1.128  62.924  15.974  1.00 84.99           C  
ATOM   4290  CB  THR C  48      -1.045  60.443  15.638  1.00 84.99           C  
ATOM   4291  O   THR C  48      -0.849  63.882  15.250  1.00 84.99           O  
ATOM   4292  CG2 THR C  48      -1.668  59.246  14.927  1.00 84.99           C  
ATOM   4293  OG1 THR C  48       0.281  60.647  15.133  1.00 84.99           O  
ATOM   4294  N   ASN C  49      -0.795  62.895  17.246  1.00 88.51           N  
ATOM   4295  CA  ASN C  49      -0.008  63.947  17.881  1.00 88.51           C  
ATOM   4296  C   ASN C  49       1.427  63.496  18.138  1.00 88.51           C  
ATOM   4297  CB  ASN C  49      -0.666  64.396  19.187  1.00 88.51           C  
ATOM   4298  O   ASN C  49       2.164  64.148  18.879  1.00 88.51           O  
ATOM   4299  CG  ASN C  49      -1.961  65.151  18.960  1.00 88.51           C  
ATOM   4300  ND2 ASN C  49      -2.836  65.142  19.958  1.00 88.51           N  
ATOM   4301  OD1 ASN C  49      -2.172  65.738  17.895  1.00 88.51           O  
ATOM   4302  N   MET C  50       1.802  62.397  17.581  1.00 84.93           N  
ATOM   4303  CA  MET C  50       3.173  61.911  17.709  1.00 84.93           C  
ATOM   4304  C   MET C  50       4.099  62.637  16.739  1.00 84.93           C  
ATOM   4305  CB  MET C  50       3.235  60.403  17.464  1.00 84.93           C  
ATOM   4306  O   MET C  50       4.678  62.016  15.845  1.00 84.93           O  
ATOM   4307  CG  MET C  50       2.444  59.585  18.471  1.00 84.93           C  
ATOM   4308  SD  MET C  50       2.610  57.778  18.195  1.00 84.93           S  
ATOM   4309  CE  MET C  50       1.402  57.545  16.862  1.00 84.93           C  
ATOM   4310  N   VAL C  51       4.263  63.813  16.902  1.00 84.04           N  
ATOM   4311  CA  VAL C  51       4.883  64.724  15.946  1.00 84.04           C  
ATOM   4312  C   VAL C  51       6.383  64.448  15.867  1.00 84.04           C  
ATOM   4313  CB  VAL C  51       4.631  66.201  16.323  1.00 84.04           C  
ATOM   4314  O   VAL C  51       6.968  64.465  14.782  1.00 84.04           O  
ATOM   4315  CG1 VAL C  51       5.159  67.133  15.234  1.00 84.04           C  
ATOM   4316  CG2 VAL C  51       3.142  66.443  16.562  1.00 84.04           C  
ATOM   4317  N   ASP C  52       6.993  64.190  17.001  1.00 72.73           N  
ATOM   4318  CA  ASP C  52       8.421  63.888  16.973  1.00 72.73           C  
ATOM   4319  C   ASP C  52       8.700  62.625  16.160  1.00 72.73           C  
ATOM   4320  CB  ASP C  52       8.964  63.729  18.394  1.00 72.73           C  
ATOM   4321  O   ASP C  52       9.654  62.580  15.381  1.00 72.73           O  
ATOM   4322  CG  ASP C  52       9.034  65.043  19.153  1.00 72.73           C  
ATOM   4323  OD1 ASP C  52       9.202  66.106  18.517  1.00 72.73           O  
ATOM   4324  OD2 ASP C  52       8.923  65.014  20.398  1.00 72.73           O  
ATOM   4325  N   PHE C  53       7.824  61.671  16.403  1.00 72.74           N  
ATOM   4326  CA  PHE C  53       7.952  60.435  15.641  1.00 72.74           C  
ATOM   4327  C   PHE C  53       7.754  60.693  14.152  1.00 72.74           C  
ATOM   4328  CB  PHE C  53       6.941  59.393  16.132  1.00 72.74           C  
ATOM   4329  O   PHE C  53       8.511  60.185  13.323  1.00 72.74           O  
ATOM   4330  CG  PHE C  53       7.191  58.008  15.600  1.00 72.74           C  
ATOM   4331  CD1 PHE C  53       6.134  57.139  15.359  1.00 72.74           C  
ATOM   4332  CD2 PHE C  53       8.485  57.573  15.341  1.00 72.74           C  
ATOM   4333  CE1 PHE C  53       6.362  55.856  14.867  1.00 72.74           C  
ATOM   4334  CE2 PHE C  53       8.721  56.293  14.849  1.00 72.74           C  
ATOM   4335  CZ  PHE C  53       7.658  55.436  14.614  1.00 72.74           C  
ATOM   4336  N   ALA C  54       6.773  61.507  13.776  1.00 80.00           N  
ATOM   4337  CA  ALA C  54       6.523  61.865  12.382  1.00 80.00           C  
ATOM   4338  C   ALA C  54       7.739  62.551  11.765  1.00 80.00           C  
ATOM   4339  CB  ALA C  54       5.297  62.768  12.276  1.00 80.00           C  
ATOM   4340  O   ALA C  54       8.120  62.251  10.631  1.00 80.00           O  
ATOM   4341  N   MET C  55       8.422  63.380  12.513  1.00 78.52           N  
ATOM   4342  CA  MET C  55       9.604  64.089  12.033  1.00 78.52           C  
ATOM   4343  C   MET C  55      10.757  63.121  11.788  1.00 78.52           C  
ATOM   4344  CB  MET C  55      10.030  65.165  13.034  1.00 78.52           C  
ATOM   4345  O   MET C  55      11.464  63.232  10.784  1.00 78.52           O  
ATOM   4346  CG  MET C  55       9.100  66.367  13.073  1.00 78.52           C  
ATOM   4347  SD  MET C  55       9.737  67.714  14.144  1.00 78.52           S  
ATOM   4348  CE  MET C  55       9.216  67.103  15.771  1.00 78.52           C  
ATOM   4349  N   ASP C  56      10.881  62.194  12.682  1.00 71.69           N  
ATOM   4350  CA  ASP C  56      11.933  61.195  12.525  1.00 71.69           C  
ATOM   4351  C   ASP C  56      11.721  60.368  11.259  1.00 71.69           C  
ATOM   4352  CB  ASP C  56      11.989  60.278  13.749  1.00 71.69           C  
ATOM   4353  O   ASP C  56      12.664  60.131  10.501  1.00 71.69           O  
ATOM   4354  CG  ASP C  56      12.583  60.956  14.971  1.00 71.69           C  
ATOM   4355  OD1 ASP C  56      13.183  62.044  14.834  1.00 71.69           O  
ATOM   4356  OD2 ASP C  56      12.454  60.395  16.081  1.00 71.69           O  
ATOM   4357  N   VAL C  57      10.417  59.954  11.040  1.00 75.61           N  
ATOM   4358  CA  VAL C  57      10.101  59.149   9.865  1.00 75.61           C  
ATOM   4359  C   VAL C  57      10.332  59.969   8.599  1.00 75.61           C  
ATOM   4360  CB  VAL C  57       8.646  58.630   9.907  1.00 75.61           C  
ATOM   4361  O   VAL C  57      10.866  59.460   7.610  1.00 75.61           O  
ATOM   4362  CG1 VAL C  57       8.301  57.889   8.616  1.00 75.61           C  
ATOM   4363  CG2 VAL C  57       8.437  57.725  11.119  1.00 75.61           C  
ATOM   4364  N   TYR C  58      10.001  61.290   8.656  1.00 81.00           N  
ATOM   4365  CA  TYR C  58      10.198  62.180   7.517  1.00 81.00           C  
ATOM   4366  C   TYR C  58      11.678  62.309   7.175  1.00 81.00           C  
ATOM   4367  CB  TYR C  58       9.607  63.563   7.807  1.00 81.00           C  
ATOM   4368  O   TYR C  58      12.061  62.220   6.007  1.00 81.00           O  
ATOM   4369  CG  TYR C  58       9.611  64.487   6.614  1.00 81.00           C  
ATOM   4370  CD1 TYR C  58      10.718  65.283   6.328  1.00 81.00           C  
ATOM   4371  CD2 TYR C  58       8.508  64.568   5.771  1.00 81.00           C  
ATOM   4372  CE1 TYR C  58      10.726  66.137   5.230  1.00 81.00           C  
ATOM   4373  CE2 TYR C  58       8.504  65.419   4.670  1.00 81.00           C  
ATOM   4374  OH  TYR C  58       9.618  67.042   3.321  1.00 81.00           O  
ATOM   4375  CZ  TYR C  58       9.616  66.198   4.408  1.00 81.00           C  
ATOM   4376  N   LYS C  59      12.497  62.463   8.208  1.00 74.98           N  
ATOM   4377  CA  LYS C  59      13.937  62.588   8.001  1.00 74.98           C  
ATOM   4378  C   LYS C  59      14.510  61.329   7.356  1.00 74.98           C  
ATOM   4379  CB  LYS C  59      14.648  62.868   9.325  1.00 74.98           C  
ATOM   4380  O   LYS C  59      15.386  61.411   6.492  1.00 74.98           O  
ATOM   4381  CG  LYS C  59      14.861  64.347   9.612  1.00 74.98           C  
ATOM   4382  CD  LYS C  59      15.633  64.559  10.908  1.00 74.98           C  
ATOM   4383  CE  LYS C  59      15.773  66.039  11.240  1.00 74.98           C  
ATOM   4384  NZ  LYS C  59      16.476  66.250  12.541  1.00 74.98           N  
ATOM   4385  N   ASN C  60      13.975  60.275   7.789  1.00 73.65           N  
ATOM   4386  CA  ASN C  60      14.447  59.005   7.249  1.00 73.65           C  
ATOM   4387  C   ASN C  60      14.011  58.815   5.799  1.00 73.65           C  
ATOM   4388  CB  ASN C  60      13.952  57.840   8.108  1.00 73.65           C  
ATOM   4389  O   ASN C  60      14.740  58.226   4.999  1.00 73.65           O  
ATOM   4390  CG  ASN C  60      14.766  57.662   9.375  1.00 73.65           C  
ATOM   4391  ND2 ASN C  60      14.222  56.916  10.330  1.00 73.65           N  
ATOM   4392  OD1 ASN C  60      15.874  58.191   9.495  1.00 73.65           O  
ATOM   4393  N   LEU C  61      12.796  59.334   5.385  1.00 77.80           N  
ATOM   4394  CA  LEU C  61      12.230  59.143   4.054  1.00 77.80           C  
ATOM   4395  C   LEU C  61      12.829  60.133   3.061  1.00 77.80           C  
ATOM   4396  CB  LEU C  61      10.707  59.298   4.093  1.00 77.80           C  
ATOM   4397  O   LEU C  61      13.228  59.750   1.959  1.00 77.80           O  
ATOM   4398  CG  LEU C  61       9.956  58.930   2.812  1.00 77.80           C  
ATOM   4399  CD1 LEU C  61      10.069  57.434   2.543  1.00 77.80           C  
ATOM   4400  CD2 LEU C  61       8.493  59.352   2.910  1.00 77.80           C  
ATOM   4401  N   TYR C  62      13.068  61.501   3.344  1.00 76.33           N  
ATOM   4402  CA  TYR C  62      13.418  62.530   2.371  1.00 76.33           C  
ATOM   4403  C   TYR C  62      14.806  63.094   2.649  1.00 76.33           C  
ATOM   4404  CB  TYR C  62      12.382  63.658   2.387  1.00 76.33           C  
ATOM   4405  O   TYR C  62      15.398  63.753   1.791  1.00 76.33           O  
ATOM   4406  CG  TYR C  62      10.995  63.215   1.990  1.00 76.33           C  
ATOM   4407  CD1 TYR C  62      10.692  62.910   0.665  1.00 76.33           C  
ATOM   4408  CD2 TYR C  62       9.985  63.101   2.939  1.00 76.33           C  
ATOM   4409  CE1 TYR C  62       9.414  62.503   0.295  1.00 76.33           C  
ATOM   4410  CE2 TYR C  62       8.704  62.695   2.581  1.00 76.33           C  
ATOM   4411  OH  TYR C  62       7.162  61.995   0.898  1.00 76.33           O  
ATOM   4412  CZ  TYR C  62       8.429  62.398   1.258  1.00 76.33           C  
ATOM   4413  N   SER C  63      15.582  62.792   3.736  1.00 69.45           N  
ATOM   4414  CA  SER C  63      16.885  63.313   4.137  1.00 69.45           C  
ATOM   4415  C   SER C  63      16.937  64.831   4.005  1.00 69.45           C  
ATOM   4416  CB  SER C  63      17.996  62.682   3.297  1.00 69.45           C  
ATOM   4417  O   SER C  63      17.979  65.394   3.662  1.00 69.45           O  
ATOM   4418  OG  SER C  63      17.993  61.271   3.437  1.00 69.45           O  
ATOM   4419  N   ASP C  64      15.762  65.503   4.087  1.00 69.15           N  
ATOM   4420  CA  ASP C  64      15.631  66.951   3.961  1.00 69.15           C  
ATOM   4421  C   ASP C  64      15.309  67.593   5.309  1.00 69.15           C  
ATOM   4422  CB  ASP C  64      14.550  67.306   2.938  1.00 69.15           C  
ATOM   4423  O   ASP C  64      15.096  66.892   6.301  1.00 69.15           O  
ATOM   4424  CG  ASP C  64      15.107  67.548   1.546  1.00 69.15           C  
ATOM   4425  OD1 ASP C  64      16.334  67.738   1.405  1.00 69.15           O  
ATOM   4426  OD2 ASP C  64      14.311  67.553   0.583  1.00 69.15           O  
ATOM   4427  N   ASP C  65      15.363  68.865   5.319  1.00 76.05           N  
ATOM   4428  CA  ASP C  65      14.966  69.608   6.511  1.00 76.05           C  
ATOM   4429  C   ASP C  65      13.484  69.405   6.817  1.00 76.05           C  
ATOM   4430  CB  ASP C  65      15.269  71.098   6.341  1.00 76.05           C  
ATOM   4431  O   ASP C  65      12.684  69.174   5.909  1.00 76.05           O  
ATOM   4432  CG  ASP C  65      16.748  71.421   6.462  1.00 76.05           C  
ATOM   4433  OD1 ASP C  65      17.471  70.704   7.186  1.00 76.05           O  
ATOM   4434  OD2 ASP C  65      17.193  72.402   5.829  1.00 76.05           O  
ATOM   4435  N   ILE C  66      13.072  69.307   8.029  1.00 76.64           N  
ATOM   4436  CA  ILE C  66      11.710  69.089   8.504  1.00 76.64           C  
ATOM   4437  C   ILE C  66      10.800  70.202   7.991  1.00 76.64           C  
ATOM   4438  CB  ILE C  66      11.655  69.019  10.047  1.00 76.64           C  
ATOM   4439  O   ILE C  66      11.101  71.386   8.159  1.00 76.64           O  
ATOM   4440  CG1 ILE C  66      12.547  67.884  10.563  1.00 76.64           C  
ATOM   4441  CG2 ILE C  66      10.211  68.843  10.527  1.00 76.64           C  
ATOM   4442  CD1 ILE C  66      12.653  67.821  12.080  1.00 76.64           C  
ATOM   4443  N   PRO C  67       9.749  69.923   7.342  1.00 82.78           N  
ATOM   4444  CA  PRO C  67       8.797  70.912   6.832  1.00 82.78           C  
ATOM   4445  C   PRO C  67       8.235  71.811   7.932  1.00 82.78           C  
ATOM   4446  CB  PRO C  67       7.692  70.052   6.213  1.00 82.78           C  
ATOM   4447  O   PRO C  67       8.083  71.372   9.075  1.00 82.78           O  
ATOM   4448  CG  PRO C  67       8.279  68.680   6.127  1.00 82.78           C  
ATOM   4449  CD  PRO C  67       9.425  68.590   7.094  1.00 82.78           C  
ATOM   4450  N   HIS C  68       7.955  73.105   7.612  1.00 83.05           N  
ATOM   4451  CA  HIS C  68       7.448  74.094   8.557  1.00 83.05           C  
ATOM   4452  C   HIS C  68       6.118  73.651   9.158  1.00 83.05           C  
ATOM   4453  CB  HIS C  68       7.290  75.454   7.876  1.00 83.05           C  
ATOM   4454  O   HIS C  68       5.861  73.879  10.343  1.00 83.05           O  
ATOM   4455  CG  HIS C  68       7.053  76.580   8.831  1.00 83.05           C  
ATOM   4456  CD2 HIS C  68       7.916  77.428   9.438  1.00 83.05           C  
ATOM   4457  ND1 HIS C  68       5.794  76.935   9.265  1.00 83.05           N  
ATOM   4458  CE1 HIS C  68       5.894  77.956  10.099  1.00 83.05           C  
ATOM   4459  NE2 HIS C  68       7.171  78.275  10.221  1.00 83.05           N  
ATOM   4460  N   ALA C  69       5.376  72.989   8.395  1.00 83.34           N  
ATOM   4461  CA  ALA C  69       4.066  72.531   8.850  1.00 83.34           C  
ATOM   4462  C   ALA C  69       4.197  71.601  10.053  1.00 83.34           C  
ATOM   4463  CB  ALA C  69       3.325  71.827   7.715  1.00 83.34           C  
ATOM   4464  O   ALA C  69       3.426  71.702  11.010  1.00 83.34           O  
ATOM   4465  N   LEU C  70       5.171  70.743  10.057  1.00 83.84           N  
ATOM   4466  CA  LEU C  70       5.395  69.804  11.150  1.00 83.84           C  
ATOM   4467  C   LEU C  70       5.944  70.521  12.379  1.00 83.84           C  
ATOM   4468  CB  LEU C  70       6.361  68.698  10.717  1.00 83.84           C  
ATOM   4469  O   LEU C  70       5.580  70.190  13.510  1.00 83.84           O  
ATOM   4470  CG  LEU C  70       5.731  67.461  10.074  1.00 83.84           C  
ATOM   4471  CD1 LEU C  70       6.760  66.723   9.225  1.00 83.84           C  
ATOM   4472  CD2 LEU C  70       5.150  66.540  11.141  1.00 83.84           C  
ATOM   4473  N   ARG C  71       6.751  71.441  12.156  1.00 87.21           N  
ATOM   4474  CA  ARG C  71       7.288  72.228  13.262  1.00 87.21           C  
ATOM   4475  C   ARG C  71       6.184  73.017  13.959  1.00 87.21           C  
ATOM   4476  CB  ARG C  71       8.378  73.179  12.766  1.00 87.21           C  
ATOM   4477  O   ARG C  71       6.139  73.077  15.190  1.00 87.21           O  
ATOM   4478  CG  ARG C  71       9.704  72.496  12.471  1.00 87.21           C  
ATOM   4479  CD  ARG C  71      10.781  73.499  12.081  1.00 87.21           C  
ATOM   4480  NE  ARG C  71      11.906  72.849  11.414  1.00 87.21           N  
ATOM   4481  NH1 ARG C  71      12.709  74.782  10.436  1.00 87.21           N  
ATOM   4482  NH2 ARG C  71      13.781  72.786  10.089  1.00 87.21           N  
ATOM   4483  CZ  ARG C  71      12.796  73.474  10.648  1.00 87.21           C  
ATOM   4484  N   GLU C  72       5.343  73.629  13.185  1.00 88.52           N  
ATOM   4485  CA  GLU C  72       4.216  74.372  13.742  1.00 88.52           C  
ATOM   4486  C   GLU C  72       3.278  73.453  14.518  1.00 88.52           C  
ATOM   4487  CB  GLU C  72       3.447  75.093  12.632  1.00 88.52           C  
ATOM   4488  O   GLU C  72       2.800  73.812  15.596  1.00 88.52           O  
ATOM   4489  CG  GLU C  72       3.257  76.582  12.883  1.00 88.52           C  
ATOM   4490  CD  GLU C  72       2.434  77.272  11.806  1.00 88.52           C  
ATOM   4491  OE1 GLU C  72       2.106  78.469  11.967  1.00 88.52           O  
ATOM   4492  OE2 GLU C  72       2.113  76.608  10.795  1.00 88.52           O  
ATOM   4493  N   LYS C  73       3.041  72.309  13.950  1.00 87.48           N  
ATOM   4494  CA  LYS C  73       2.193  71.336  14.634  1.00 87.48           C  
ATOM   4495  C   LYS C  73       2.787  70.941  15.983  1.00 87.48           C  
ATOM   4496  CB  LYS C  73       1.992  70.094  13.766  1.00 87.48           C  
ATOM   4497  O   LYS C  73       2.065  70.820  16.974  1.00 87.48           O  
ATOM   4498  CG  LYS C  73       0.999  69.093  14.337  1.00 87.48           C  
ATOM   4499  CD  LYS C  73       0.782  67.919  13.391  1.00 87.48           C  
ATOM   4500  CE  LYS C  73      -0.171  66.890  13.985  1.00 87.48           C  
ATOM   4501  NZ  LYS C  73      -0.371  65.727  13.070  1.00 87.48           N  
ATOM   4502  N   ARG C  74       4.078  70.694  15.973  1.00 83.38           N  
ATOM   4503  CA  ARG C  74       4.745  70.351  17.225  1.00 83.38           C  
ATOM   4504  C   ARG C  74       4.500  71.418  18.286  1.00 83.38           C  
ATOM   4505  CB  ARG C  74       6.248  70.170  17.001  1.00 83.38           C  
ATOM   4506  O   ARG C  74       4.159  71.099  19.427  1.00 83.38           O  
ATOM   4507  CG  ARG C  74       7.007  69.732  18.243  1.00 83.38           C  
ATOM   4508  CD  ARG C  74       8.503  69.622  17.980  1.00 83.38           C  
ATOM   4509  NE  ARG C  74       9.230  69.201  19.174  1.00 83.38           N  
ATOM   4510  NH1 ARG C  74       9.580  71.342  19.968  1.00 83.38           N  
ATOM   4511  NH2 ARG C  74      10.371  69.536  21.139  1.00 83.38           N  
ATOM   4512  CZ  ARG C  74       9.725  70.027  20.091  1.00 83.38           C  
ATOM   4513  N   THR C  75       4.659  72.679  17.913  1.00 87.89           N  
ATOM   4514  CA  THR C  75       4.463  73.783  18.847  1.00 87.89           C  
ATOM   4515  C   THR C  75       3.032  73.797  19.376  1.00 87.89           C  
ATOM   4516  CB  THR C  75       4.783  75.137  18.187  1.00 87.89           C  
ATOM   4517  O   THR C  75       2.811  73.950  20.579  1.00 87.89           O  
ATOM   4518  CG2 THR C  75       4.772  76.265  19.213  1.00 87.89           C  
ATOM   4519  OG1 THR C  75       6.079  75.071  17.579  1.00 87.89           O  
ATOM   4520  N   THR C  76       2.147  73.556  18.524  1.00 88.98           N  
ATOM   4521  CA  THR C  76       0.739  73.548  18.903  1.00 88.98           C  
ATOM   4522  C   THR C  76       0.436  72.382  19.839  1.00 88.98           C  
ATOM   4523  CB  THR C  76      -0.172  73.465  17.664  1.00 88.98           C  
ATOM   4524  O   THR C  76      -0.218  72.559  20.869  1.00 88.98           O  
ATOM   4525  CG2 THR C  76      -1.644  73.497  18.060  1.00 88.98           C  
ATOM   4526  OG1 THR C  76       0.103  74.575  16.800  1.00 88.98           O  
ATOM   4527  N   VAL C  77       0.914  71.206  19.494  1.00 85.79           N  
ATOM   4528  CA  VAL C  77       0.666  70.000  20.277  1.00 85.79           C  
ATOM   4529  C   VAL C  77       1.277  70.152  21.668  1.00 85.79           C  
ATOM   4530  CB  VAL C  77       1.233  68.744  19.580  1.00 85.79           C  
ATOM   4531  O   VAL C  77       0.629  69.853  22.674  1.00 85.79           O  
ATOM   4532  CG1 VAL C  77       1.239  67.552  20.535  1.00 85.79           C  
ATOM   4533  CG2 VAL C  77       0.426  68.421  18.323  1.00 85.79           C  
ATOM   4534  N   VAL C  78       2.456  70.672  21.714  1.00 83.84           N  
ATOM   4535  CA  VAL C  78       3.146  70.855  22.986  1.00 83.84           C  
ATOM   4536  C   VAL C  78       2.390  71.868  23.843  1.00 83.84           C  
ATOM   4537  CB  VAL C  78       4.606  71.318  22.779  1.00 83.84           C  
ATOM   4538  O   VAL C  78       2.214  71.664  25.046  1.00 83.84           O  
ATOM   4539  CG1 VAL C  78       5.238  71.723  24.109  1.00 83.84           C  
ATOM   4540  CG2 VAL C  78       5.424  70.216  22.108  1.00 83.84           C  
ATOM   4541  N   ALA C  79       1.885  72.947  23.208  1.00 87.75           N  
ATOM   4542  CA  ALA C  79       1.125  73.963  23.933  1.00 87.75           C  
ATOM   4543  C   ALA C  79      -0.167  73.381  24.499  1.00 87.75           C  
ATOM   4544  CB  ALA C  79       0.816  75.148  23.021  1.00 87.75           C  
ATOM   4545  O   ALA C  79      -0.497  73.606  25.666  1.00 87.75           O  
ATOM   4546  N   GLN C  80      -0.815  72.628  23.673  1.00 89.13           N  
ATOM   4547  CA  GLN C  80      -2.063  72.011  24.108  1.00 89.13           C  
ATOM   4548  C   GLN C  80      -1.817  71.010  25.234  1.00 89.13           C  
ATOM   4549  CB  GLN C  80      -2.759  71.320  22.935  1.00 89.13           C  
ATOM   4550  O   GLN C  80      -2.604  70.926  26.180  1.00 89.13           O  
ATOM   4551  CG  GLN C  80      -3.418  72.284  21.958  1.00 89.13           C  
ATOM   4552  CD  GLN C  80      -4.063  71.577  20.780  1.00 89.13           C  
ATOM   4553  NE2 GLN C  80      -4.842  72.317  19.998  1.00 89.13           N  
ATOM   4554  OE1 GLN C  80      -3.863  70.376  20.575  1.00 89.13           O  
ATOM   4555  N   LEU C  81      -0.756  70.217  25.110  1.00 84.20           N  
ATOM   4556  CA  LEU C  81      -0.396  69.252  26.143  1.00 84.20           C  
ATOM   4557  C   LEU C  81      -0.161  69.948  27.479  1.00 84.20           C  
ATOM   4558  CB  LEU C  81       0.856  68.471  25.734  1.00 84.20           C  
ATOM   4559  O   LEU C  81      -0.676  69.510  28.511  1.00 84.20           O  
ATOM   4560  CG  LEU C  81       1.350  67.415  26.725  1.00 84.20           C  
ATOM   4561  CD1 LEU C  81       0.313  66.308  26.881  1.00 84.20           C  
ATOM   4562  CD2 LEU C  81       2.688  66.841  26.272  1.00 84.20           C  
ATOM   4563  N   LYS C  82       0.525  71.086  27.478  1.00 84.60           N  
ATOM   4564  CA  LYS C  82       0.810  71.837  28.697  1.00 84.60           C  
ATOM   4565  C   LYS C  82      -0.470  72.403  29.306  1.00 84.60           C  
ATOM   4566  CB  LYS C  82       1.800  72.968  28.412  1.00 84.60           C  
ATOM   4567  O   LYS C  82      -0.646  72.380  30.526  1.00 84.60           O  
ATOM   4568  CG  LYS C  82       3.246  72.510  28.294  1.00 84.60           C  
ATOM   4569  CD  LYS C  82       4.193  73.690  28.121  1.00 84.60           C  
ATOM   4570  CE  LYS C  82       5.638  73.231  27.978  1.00 84.60           C  
ATOM   4571  NZ  LYS C  82       6.566  74.382  27.761  1.00 84.60           N  
ATOM   4572  N   GLN C  83      -1.304  72.856  28.409  1.00 90.06           N  
ATOM   4573  CA  GLN C  83      -2.579  73.388  28.878  1.00 90.06           C  
ATOM   4574  C   GLN C  83      -3.407  72.306  29.565  1.00 90.06           C  
ATOM   4575  CB  GLN C  83      -3.369  73.995  27.717  1.00 90.06           C  
ATOM   4576  O   GLN C  83      -3.903  72.508  30.676  1.00 90.06           O  
ATOM   4577  CG  GLN C  83      -4.690  74.626  28.135  1.00 90.06           C  
ATOM   4578  CD  GLN C  83      -5.446  75.233  26.968  1.00 90.06           C  
ATOM   4579  NE2 GLN C  83      -6.615  75.798  27.248  1.00 90.06           N  
ATOM   4580  OE1 GLN C  83      -4.981  75.196  25.824  1.00 90.06           O  
ATOM   4581  N   LEU C  84      -3.475  71.174  28.924  1.00 86.83           N  
ATOM   4582  CA  LEU C  84      -4.258  70.076  29.480  1.00 86.83           C  
ATOM   4583  C   LEU C  84      -3.620  69.546  30.759  1.00 86.83           C  
ATOM   4584  CB  LEU C  84      -4.397  68.945  28.457  1.00 86.83           C  
ATOM   4585  O   LEU C  84      -4.323  69.189  31.707  1.00 86.83           O  
ATOM   4586  CG  LEU C  84      -5.511  69.101  27.421  1.00 86.83           C  
ATOM   4587  CD1 LEU C  84      -5.260  68.180  26.231  1.00 86.83           C  
ATOM   4588  CD2 LEU C  84      -6.870  68.813  28.049  1.00 86.83           C  
ATOM   4589  N   GLN C  85      -2.296  69.511  30.774  1.00 82.37           N  
ATOM   4590  CA  GLN C  85      -1.571  69.090  31.968  1.00 82.37           C  
ATOM   4591  C   GLN C  85      -1.883  70.002  33.152  1.00 82.37           C  
ATOM   4592  CB  GLN C  85      -0.064  69.072  31.704  1.00 82.37           C  
ATOM   4593  O   GLN C  85      -2.120  69.525  34.263  1.00 82.37           O  
ATOM   4594  CG  GLN C  85       0.721  68.207  32.680  1.00 82.37           C  
ATOM   4595  CD  GLN C  85       2.190  68.099  32.318  1.00 82.37           C  
ATOM   4596  NE2 GLN C  85       2.968  67.455  33.182  1.00 82.37           N  
ATOM   4597  OE1 GLN C  85       2.623  68.588  31.270  1.00 82.37           O  
ATOM   4598  N   ALA C  86      -1.998  71.286  32.871  1.00 90.31           N  
ATOM   4599  CA  ALA C  86      -2.297  72.258  33.920  1.00 90.31           C  
ATOM   4600  C   ALA C  86      -3.725  72.091  34.431  1.00 90.31           C  
ATOM   4601  CB  ALA C  86      -2.082  73.679  33.405  1.00 90.31           C  
ATOM   4602  O   ALA C  86      -3.969  72.148  35.639  1.00 90.31           O  
ATOM   4603  N   GLU C  87      -4.593  71.843  33.489  1.00 89.44           N  
ATOM   4604  CA  GLU C  87      -5.996  71.675  33.857  1.00 89.44           C  
ATOM   4605  C   GLU C  87      -6.206  70.396  34.661  1.00 89.44           C  
ATOM   4606  CB  GLU C  87      -6.882  71.664  32.608  1.00 89.44           C  
ATOM   4607  O   GLU C  87      -7.098  70.329  35.509  1.00 89.44           O  
ATOM   4608  CG  GLU C  87      -6.950  73.004  31.890  1.00 89.44           C  
ATOM   4609  CD  GLU C  87      -7.747  72.952  30.597  1.00 89.44           C  
ATOM   4610  OE1 GLU C  87      -7.737  73.946  29.836  1.00 89.44           O  
ATOM   4611  OE2 GLU C  87      -8.389  71.908  30.342  1.00 89.44           O  
ATOM   4612  N   THR C  88      -5.344  69.381  34.396  1.00 87.97           N  
ATOM   4613  CA  THR C  88      -5.524  68.064  34.995  1.00 87.97           C  
ATOM   4614  C   THR C  88      -4.755  67.956  36.309  1.00 87.97           C  
ATOM   4615  CB  THR C  88      -5.068  66.948  34.037  1.00 87.97           C  
ATOM   4616  O   THR C  88      -5.053  67.096  37.140  1.00 87.97           O  
ATOM   4617  CG2 THR C  88      -5.413  65.570  34.594  1.00 87.97           C  
ATOM   4618  OG1 THR C  88      -5.718  67.116  32.772  1.00 87.97           O  
ATOM   4619  N   GLU C  89      -3.852  68.871  36.553  1.00 85.99           N  
ATOM   4620  CA  GLU C  89      -2.952  68.815  37.701  1.00 85.99           C  
ATOM   4621  C   GLU C  89      -3.731  68.754  39.011  1.00 85.99           C  
ATOM   4622  CB  GLU C  89      -2.009  70.021  37.705  1.00 85.99           C  
ATOM   4623  O   GLU C  89      -3.448  67.916  39.870  1.00 85.99           O  
ATOM   4624  CG  GLU C  89      -0.723  69.794  38.485  1.00 85.99           C  
ATOM   4625  CD  GLU C  89       0.528  70.138  37.693  1.00 85.99           C  
ATOM   4626  OE1 GLU C  89       1.647  69.826  38.160  1.00 85.99           O  
ATOM   4627  OE2 GLU C  89       0.389  70.725  36.597  1.00 85.99           O  
ATOM   4628  N   PRO C  90      -4.770  69.606  39.188  1.00 86.85           N  
ATOM   4629  CA  PRO C  90      -5.522  69.533  40.443  1.00 86.85           C  
ATOM   4630  C   PRO C  90      -6.203  68.182  40.646  1.00 86.85           C  
ATOM   4631  CB  PRO C  90      -6.559  70.651  40.299  1.00 86.85           C  
ATOM   4632  O   PRO C  90      -6.330  67.714  41.780  1.00 86.85           O  
ATOM   4633  CG  PRO C  90      -6.044  71.508  39.188  1.00 86.85           C  
ATOM   4634  CD  PRO C  90      -5.071  70.702  38.376  1.00 86.85           C  
ATOM   4635  N   ILE C  91      -6.634  67.564  39.528  1.00 85.69           N  
ATOM   4636  CA  ILE C  91      -7.299  66.267  39.591  1.00 85.69           C  
ATOM   4637  C   ILE C  91      -6.296  65.193  40.007  1.00 85.69           C  
ATOM   4638  CB  ILE C  91      -7.949  65.899  38.239  1.00 85.69           C  
ATOM   4639  O   ILE C  91      -6.574  64.388  40.899  1.00 85.69           O  
ATOM   4640  CG1 ILE C  91      -8.923  66.997  37.798  1.00 85.69           C  
ATOM   4641  CG2 ILE C  91      -8.657  64.544  38.331  1.00 85.69           C  
ATOM   4642  CD1 ILE C  91      -9.423  66.845  36.368  1.00 85.69           C  
ATOM   4643  N   VAL C  92      -5.136  65.203  39.412  1.00 78.39           N  
ATOM   4644  CA  VAL C  92      -4.090  64.221  39.679  1.00 78.39           C  
ATOM   4645  C   VAL C  92      -3.649  64.319  41.138  1.00 78.39           C  
ATOM   4646  CB  VAL C  92      -2.878  64.414  38.741  1.00 78.39           C  
ATOM   4647  O   VAL C  92      -3.402  63.301  41.788  1.00 78.39           O  
ATOM   4648  CG1 VAL C  92      -1.747  63.459  39.118  1.00 78.39           C  
ATOM   4649  CG2 VAL C  92      -3.292  64.209  37.285  1.00 78.39           C  
ATOM   4650  N   LYS C  93      -3.580  65.542  41.681  1.00 83.17           N  
ATOM   4651  CA  LYS C  93      -3.164  65.756  43.064  1.00 83.17           C  
ATOM   4652  C   LYS C  93      -4.163  65.140  44.040  1.00 83.17           C  
ATOM   4653  CB  LYS C  93      -3.004  67.250  43.351  1.00 83.17           C  
ATOM   4654  O   LYS C  93      -3.775  64.629  45.093  1.00 83.17           O  
ATOM   4655  CG  LYS C  93      -1.631  67.804  43.001  1.00 83.17           C  
ATOM   4656  CD  LYS C  93      -1.492  69.261  43.422  1.00 83.17           C  
ATOM   4657  CE  LYS C  93      -0.133  69.829  43.035  1.00 83.17           C  
ATOM   4658  NZ  LYS C  93      -0.017  71.276  43.386  1.00 83.17           N  
ATOM   4659  N   MET C  94      -5.405  65.218  43.610  1.00 84.99           N  
ATOM   4660  CA  MET C  94      -6.433  64.620  44.456  1.00 84.99           C  
ATOM   4661  C   MET C  94      -6.216  63.117  44.596  1.00 84.99           C  
ATOM   4662  CB  MET C  94      -7.826  64.897  43.888  1.00 84.99           C  
ATOM   4663  O   MET C  94      -6.416  62.555  45.674  1.00 84.99           O  
ATOM   4664  CG  MET C  94      -8.202  66.370  43.875  1.00 84.99           C  
ATOM   4665  SD  MET C  94      -9.832  66.673  43.089  1.00 84.99           S  
ATOM   4666  CE  MET C  94      -9.793  68.483  42.960  1.00 84.99           C  
ATOM   4667  N   PHE C  95      -5.702  62.513  43.540  1.00 76.30           N  
ATOM   4668  CA  PHE C  95      -5.537  61.065  43.508  1.00 76.30           C  
ATOM   4669  C   PHE C  95      -4.240  60.652  44.194  1.00 76.30           C  
ATOM   4670  CB  PHE C  95      -5.554  60.553  42.064  1.00 76.30           C  
ATOM   4671  O   PHE C  95      -4.064  59.485  44.550  1.00 76.30           O  
ATOM   4672  CG  PHE C  95      -6.882  60.720  41.376  1.00 76.30           C  
ATOM   4673  CD1 PHE C  95      -8.044  60.212  41.944  1.00 76.30           C  
ATOM   4674  CD2 PHE C  95      -6.968  61.386  40.161  1.00 76.30           C  
ATOM   4675  CE1 PHE C  95      -9.274  60.365  41.310  1.00 76.30           C  
ATOM   4676  CE2 PHE C  95      -8.194  61.543  39.521  1.00 76.30           C  
ATOM   4677  CZ  PHE C  95      -9.346  61.031  40.096  1.00 76.30           C  
ATOM   4678  N   GLU C  96      -3.356  61.627  44.390  1.00 71.81           N  
ATOM   4679  CA  GLU C  96      -2.075  61.338  45.029  1.00 71.81           C  
ATOM   4680  C   GLU C  96      -2.206  61.329  46.549  1.00 71.81           C  
ATOM   4681  CB  GLU C  96      -1.018  62.358  44.598  1.00 71.81           C  
ATOM   4682  O   GLU C  96      -1.308  60.860  47.252  1.00 71.81           O  
ATOM   4683  CG  GLU C  96      -0.552  62.191  43.159  1.00 71.81           C  
ATOM   4684  CD  GLU C  96       0.436  63.260  42.720  1.00 71.81           C  
ATOM   4685  OE1 GLU C  96       1.011  63.137  41.614  1.00 71.81           O  
ATOM   4686  OE2 GLU C  96       0.638  64.227  43.488  1.00 71.81           O  
ATOM   4687  N   ASP C  97      -3.381  61.840  46.980  1.00 80.13           N  
ATOM   4688  CA  ASP C  97      -3.640  61.784  48.416  1.00 80.13           C  
ATOM   4689  C   ASP C  97      -3.709  60.339  48.905  1.00 80.13           C  
ATOM   4690  CB  ASP C  97      -4.939  62.518  48.756  1.00 80.13           C  
ATOM   4691  O   ASP C  97      -4.472  59.533  48.369  1.00 80.13           O  
ATOM   4692  CG  ASP C  97      -5.270  62.480  50.238  1.00 80.13           C  
ATOM   4693  OD1 ASP C  97      -4.474  62.993  51.054  1.00 80.13           O  
ATOM   4694  OD2 ASP C  97      -6.335  61.930  50.593  1.00 80.13           O  
ATOM   4695  N   PRO C  98      -2.827  60.001  49.900  1.00 79.64           N  
ATOM   4696  CA  PRO C  98      -2.752  58.620  50.384  1.00 79.64           C  
ATOM   4697  C   PRO C  98      -4.116  58.059  50.781  1.00 79.64           C  
ATOM   4698  CB  PRO C  98      -1.829  58.724  51.601  1.00 79.64           C  
ATOM   4699  O   PRO C  98      -4.405  56.889  50.520  1.00 79.64           O  
ATOM   4700  CG  PRO C  98      -1.250  60.099  51.525  1.00 79.64           C  
ATOM   4701  CD  PRO C  98      -2.056  60.903  50.546  1.00 79.64           C  
ATOM   4702  N   GLU C  99      -4.911  58.861  51.390  1.00 77.86           N  
ATOM   4703  CA  GLU C  99      -6.234  58.396  51.796  1.00 77.86           C  
ATOM   4704  C   GLU C  99      -7.119  58.124  50.583  1.00 77.86           C  
ATOM   4705  CB  GLU C  99      -6.904  59.418  52.718  1.00 77.86           C  
ATOM   4706  O   GLU C  99      -7.865  57.143  50.559  1.00 77.86           O  
ATOM   4707  CG  GLU C  99      -7.984  58.825  53.611  1.00 77.86           C  
ATOM   4708  CD  GLU C  99      -7.468  57.731  54.532  1.00 77.86           C  
ATOM   4709  OE1 GLU C  99      -8.291  57.049  55.184  1.00 77.86           O  
ATOM   4710  OE2 GLU C  99      -6.232  57.555  54.603  1.00 77.86           O  
ATOM   4711  N   THR C 100      -7.045  58.919  49.608  1.00 77.79           N  
ATOM   4712  CA  THR C 100      -7.809  58.739  48.379  1.00 77.79           C  
ATOM   4713  C   THR C 100      -7.343  57.494  47.630  1.00 77.79           C  
ATOM   4714  CB  THR C 100      -7.687  59.969  47.460  1.00 77.79           C  
ATOM   4715  O   THR C 100      -8.164  56.711  47.147  1.00 77.79           O  
ATOM   4716  CG2 THR C 100      -8.595  59.838  46.242  1.00 77.79           C  
ATOM   4717  OG1 THR C 100      -8.056  61.144  48.193  1.00 77.79           O  
ATOM   4718  N   THR C 101      -6.105  57.284  47.574  1.00 72.07           N  
ATOM   4719  CA  THR C 101      -5.540  56.108  46.921  1.00 72.07           C  
ATOM   4720  C   THR C 101      -6.046  54.828  47.580  1.00 72.07           C  
ATOM   4721  CB  THR C 101      -4.001  56.134  46.958  1.00 72.07           C  
ATOM   4722  O   THR C 101      -6.407  53.871  46.893  1.00 72.07           O  
ATOM   4723  CG2 THR C 101      -3.412  55.006  46.117  1.00 72.07           C  
ATOM   4724  OG1 THR C 101      -3.537  57.389  46.446  1.00 72.07           O  
ATOM   4725  N   ARG C 102      -6.091  54.865  48.903  1.00 77.56           N  
ATOM   4726  CA  ARG C 102      -6.597  53.715  49.646  1.00 77.56           C  
ATOM   4727  C   ARG C 102      -8.070  53.470  49.337  1.00 77.56           C  
ATOM   4728  CB  ARG C 102      -6.404  53.919  51.150  1.00 77.56           C  
ATOM   4729  O   ARG C 102      -8.492  52.323  49.170  1.00 77.56           O  
ATOM   4730  CG  ARG C 102      -5.869  52.694  51.874  1.00 77.56           C  
ATOM   4731  CD  ARG C 102      -5.814  52.908  53.380  1.00 77.56           C  
ATOM   4732  NE  ARG C 102      -4.699  52.186  53.986  1.00 77.56           N  
ATOM   4733  NH1 ARG C 102      -4.395  53.690  55.713  1.00 77.56           N  
ATOM   4734  NH2 ARG C 102      -3.050  51.841  55.547  1.00 77.56           N  
ATOM   4735  CZ  ARG C 102      -4.050  52.574  55.081  1.00 77.56           C  
ATOM   4736  N   GLN C 103      -8.814  54.547  49.231  1.00 76.52           N  
ATOM   4737  CA  GLN C 103     -10.240  54.434  48.944  1.00 76.52           C  
ATOM   4738  C   GLN C 103     -10.476  53.924  47.525  1.00 76.52           C  
ATOM   4739  CB  GLN C 103     -10.937  55.781  49.140  1.00 76.52           C  
ATOM   4740  O   GLN C 103     -11.389  53.130  47.288  1.00 76.52           O  
ATOM   4741  CG  GLN C 103     -11.343  56.059  50.581  1.00 76.52           C  
ATOM   4742  CD  GLN C 103     -12.412  55.108  51.084  1.00 76.52           C  
ATOM   4743  NE2 GLN C 103     -12.510  54.968  52.402  1.00 76.52           N  
ATOM   4744  OE1 GLN C 103     -13.146  54.505  50.295  1.00 76.52           O  
ATOM   4745  N   MET C 104      -9.653  54.354  46.591  1.00 71.72           N  
ATOM   4746  CA  MET C 104      -9.759  53.936  45.195  1.00 71.72           C  
ATOM   4747  C   MET C 104      -9.517  52.437  45.056  1.00 71.72           C  
ATOM   4748  CB  MET C 104      -8.767  54.710  44.325  1.00 71.72           C  
ATOM   4749  O   MET C 104     -10.183  51.767  44.264  1.00 71.72           O  
ATOM   4750  CG  MET C 104      -9.390  55.875  43.573  1.00 71.72           C  
ATOM   4751  SD  MET C 104      -8.187  56.733  42.486  1.00 71.72           S  
ATOM   4752  CE  MET C 104      -8.172  55.601  41.068  1.00 71.72           C  
ATOM   4753  N   GLN C 105      -8.648  51.895  45.944  1.00 70.28           N  
ATOM   4754  CA  GLN C 105      -8.306  50.479  45.873  1.00 70.28           C  
ATOM   4755  C   GLN C 105      -9.369  49.621  46.554  1.00 70.28           C  
ATOM   4756  CB  GLN C 105      -6.939  50.224  46.509  1.00 70.28           C  
ATOM   4757  O   GLN C 105      -9.590  48.473  46.165  1.00 70.28           O  
ATOM   4758  CG  GLN C 105      -5.773  50.793  45.712  1.00 70.28           C  
ATOM   4759  CD  GLN C 105      -4.437  50.592  46.400  1.00 70.28           C  
ATOM   4760  NE2 GLN C 105      -3.358  50.970  45.723  1.00 70.28           N  
ATOM   4761  OE1 GLN C 105      -4.374  50.102  47.532  1.00 70.28           O  
ATOM   4762  N   SER C 106     -10.092  50.241  47.526  1.00 72.35           N  
ATOM   4763  CA  SER C 106     -11.005  49.452  48.346  1.00 72.35           C  
ATOM   4764  C   SER C 106     -12.445  49.597  47.865  1.00 72.35           C  
ATOM   4765  CB  SER C 106     -10.905  49.870  49.814  1.00 72.35           C  
ATOM   4766  O   SER C 106     -13.259  48.688  48.043  1.00 72.35           O  
ATOM   4767  OG  SER C 106     -11.224  51.242  49.970  1.00 72.35           O  
ATOM   4768  N   THR C 107     -12.766  50.754  47.288  1.00 74.02           N  
ATOM   4769  CA  THR C 107     -14.149  51.000  46.896  1.00 74.02           C  
ATOM   4770  C   THR C 107     -14.417  50.467  45.492  1.00 74.02           C  
ATOM   4771  CB  THR C 107     -14.486  52.502  46.952  1.00 74.02           C  
ATOM   4772  O   THR C 107     -13.691  50.792  44.550  1.00 74.02           O  
ATOM   4773  CG2 THR C 107     -15.982  52.737  46.769  1.00 74.02           C  
ATOM   4774  OG1 THR C 107     -14.082  53.030  48.221  1.00 74.02           O  
ATOM   4775  N   ARG C 108     -15.453  49.627  45.487  1.00 70.21           N  
ATOM   4776  CA  ARG C 108     -15.779  49.030  44.196  1.00 70.21           C  
ATOM   4777  C   ARG C 108     -16.857  49.836  43.477  1.00 70.21           C  
ATOM   4778  CB  ARG C 108     -16.239  47.582  44.373  1.00 70.21           C  
ATOM   4779  O   ARG C 108     -16.995  49.746  42.256  1.00 70.21           O  
ATOM   4780  CG  ARG C 108     -15.104  46.601  44.623  1.00 70.21           C  
ATOM   4781  CD  ARG C 108     -15.574  45.157  44.520  1.00 70.21           C  
ATOM   4782  NE  ARG C 108     -14.454  44.238  44.340  1.00 70.21           N  
ATOM   4783  NH1 ARG C 108     -15.753  42.327  44.347  1.00 70.21           N  
ATOM   4784  NH2 ARG C 108     -13.479  42.172  44.097  1.00 70.21           N  
ATOM   4785  CZ  ARG C 108     -14.564  42.915  44.262  1.00 70.21           C  
ATOM   4786  N   ASP C 109     -17.558  50.709  44.163  1.00 79.66           N  
ATOM   4787  CA  ASP C 109     -18.671  51.482  43.620  1.00 79.66           C  
ATOM   4788  C   ASP C 109     -18.210  52.867  43.171  1.00 79.66           C  
ATOM   4789  CB  ASP C 109     -19.791  51.610  44.655  1.00 79.66           C  
ATOM   4790  O   ASP C 109     -17.856  53.708  44.000  1.00 79.66           O  
ATOM   4791  CG  ASP C 109     -21.053  52.235  44.088  1.00 79.66           C  
ATOM   4792  OD1 ASP C 109     -21.017  52.764  42.956  1.00 79.66           O  
ATOM   4793  OD2 ASP C 109     -22.093  52.202  44.781  1.00 79.66           O  
ATOM   4794  N   GLY C 110     -18.188  53.074  41.888  1.00 78.08           N  
ATOM   4795  CA  GLY C 110     -17.747  54.327  41.296  1.00 78.08           C  
ATOM   4796  C   GLY C 110     -18.486  55.536  41.839  1.00 78.08           C  
ATOM   4797  O   GLY C 110     -17.883  56.584  42.077  1.00 78.08           O  
ATOM   4798  N   ARG C 111     -19.767  55.386  42.126  1.00 84.14           N  
ATOM   4799  CA  ARG C 111     -20.580  56.481  42.646  1.00 84.14           C  
ATOM   4800  C   ARG C 111     -20.143  56.865  44.056  1.00 84.14           C  
ATOM   4801  CB  ARG C 111     -22.062  56.099  42.643  1.00 84.14           C  
ATOM   4802  O   ARG C 111     -20.055  58.051  44.382  1.00 84.14           O  
ATOM   4803  CG  ARG C 111     -23.002  57.280  42.826  1.00 84.14           C  
ATOM   4804  CD  ARG C 111     -23.608  57.729  41.503  1.00 84.14           C  
ATOM   4805  NE  ARG C 111     -24.493  58.877  41.677  1.00 84.14           N  
ATOM   4806  NH1 ARG C 111     -24.909  59.161  39.423  1.00 84.14           N  
ATOM   4807  NH2 ARG C 111     -25.876  60.563  40.957  1.00 84.14           N  
ATOM   4808  CZ  ARG C 111     -25.091  59.531  40.685  1.00 84.14           C  
ATOM   4809  N   MET C 112     -19.868  55.838  44.869  1.00 84.67           N  
ATOM   4810  CA  MET C 112     -19.400  56.088  46.229  1.00 84.67           C  
ATOM   4811  C   MET C 112     -18.047  56.791  46.218  1.00 84.67           C  
ATOM   4812  CB  MET C 112     -19.302  54.779  47.014  1.00 84.67           C  
ATOM   4813  O   MET C 112     -17.811  57.705  47.011  1.00 84.67           O  
ATOM   4814  CG  MET C 112     -20.383  54.615  48.070  1.00 84.67           C  
ATOM   4815  SD  MET C 112     -19.972  53.318  49.301  1.00 84.67           S  
ATOM   4816  CE  MET C 112     -21.641  52.815  49.805  1.00 84.67           C  
ATOM   4817  N   LEU C 113     -17.275  56.307  45.364  1.00 84.86           N  
ATOM   4818  CA  LEU C 113     -15.959  56.924  45.241  1.00 84.86           C  
ATOM   4819  C   LEU C 113     -16.079  58.371  44.777  1.00 84.86           C  
ATOM   4820  CB  LEU C 113     -15.086  56.132  44.264  1.00 84.86           C  
ATOM   4821  O   LEU C 113     -15.385  59.252  45.291  1.00 84.86           O  
ATOM   4822  CG  LEU C 113     -13.629  56.580  44.141  1.00 84.86           C  
ATOM   4823  CD1 LEU C 113     -12.898  56.376  45.464  1.00 84.86           C  
ATOM   4824  CD2 LEU C 113     -12.930  55.825  43.016  1.00 84.86           C  
ATOM   4825  N   PHE C 114     -16.938  58.534  43.749  1.00 87.15           N  
ATOM   4826  CA  PHE C 114     -17.170  59.888  43.260  1.00 87.15           C  
ATOM   4827  C   PHE C 114     -17.629  60.801  44.390  1.00 87.15           C  
ATOM   4828  CB  PHE C 114     -18.208  59.884  42.133  1.00 87.15           C  
ATOM   4829  O   PHE C 114     -17.113  61.909  44.549  1.00 87.15           O  
ATOM   4830  CG  PHE C 114     -18.400  61.225  41.479  1.00 87.15           C  
ATOM   4831  CD1 PHE C 114     -19.290  62.152  42.008  1.00 87.15           C  
ATOM   4832  CD2 PHE C 114     -17.689  61.560  40.334  1.00 87.15           C  
ATOM   4833  CE1 PHE C 114     -19.469  63.394  41.404  1.00 87.15           C  
ATOM   4834  CE2 PHE C 114     -17.862  62.800  39.725  1.00 87.15           C  
ATOM   4835  CZ  PHE C 114     -18.754  63.715  40.261  1.00 87.15           C  
ATOM   4836  N   ASP C 115     -18.562  60.383  45.256  1.00 86.70           N  
ATOM   4837  CA  ASP C 115     -19.090  61.162  46.372  1.00 86.70           C  
ATOM   4838  C   ASP C 115     -17.998  61.466  47.395  1.00 86.70           C  
ATOM   4839  CB  ASP C 115     -20.248  60.420  47.044  1.00 86.70           C  
ATOM   4840  O   ASP C 115     -17.923  62.580  47.918  1.00 86.70           O  
ATOM   4841  CG  ASP C 115     -21.493  60.356  46.177  1.00 86.70           C  
ATOM   4842  OD1 ASP C 115     -21.622  61.166  45.233  1.00 86.70           O  
ATOM   4843  OD2 ASP C 115     -22.355  59.490  46.442  1.00 86.70           O  
ATOM   4844  N   TYR C 116     -17.221  60.466  47.597  1.00 86.34           N  
ATOM   4845  CA  TYR C 116     -16.104  60.660  48.513  1.00 86.34           C  
ATOM   4846  C   TYR C 116     -15.169  61.754  48.010  1.00 86.34           C  
ATOM   4847  CB  TYR C 116     -15.326  59.353  48.698  1.00 86.34           C  
ATOM   4848  O   TYR C 116     -14.799  62.658  48.763  1.00 86.34           O  
ATOM   4849  CG  TYR C 116     -14.015  59.524  49.426  1.00 86.34           C  
ATOM   4850  CD1 TYR C 116     -12.814  59.615  48.727  1.00 86.34           C  
ATOM   4851  CD2 TYR C 116     -13.975  59.594  50.815  1.00 86.34           C  
ATOM   4852  CE1 TYR C 116     -11.603  59.771  49.394  1.00 86.34           C  
ATOM   4853  CE2 TYR C 116     -12.770  59.750  51.492  1.00 86.34           C  
ATOM   4854  OH  TYR C 116     -10.396  59.992  51.439  1.00 86.34           O  
ATOM   4855  CZ  TYR C 116     -11.592  59.838  50.774  1.00 86.34           C  
ATOM   4856  N   LEU C 117     -14.890  61.667  46.791  1.00 86.51           N  
ATOM   4857  CA  LEU C 117     -13.979  62.643  46.202  1.00 86.51           C  
ATOM   4858  C   LEU C 117     -14.611  64.030  46.174  1.00 86.51           C  
ATOM   4859  CB  LEU C 117     -13.585  62.220  44.784  1.00 86.51           C  
ATOM   4860  O   LEU C 117     -13.927  65.033  46.392  1.00 86.51           O  
ATOM   4861  CG  LEU C 117     -12.645  61.019  44.671  1.00 86.51           C  
ATOM   4862  CD1 LEU C 117     -12.527  60.573  43.217  1.00 86.51           C  
ATOM   4863  CD2 LEU C 117     -11.274  61.357  45.245  1.00 86.51           C  
ATOM   4864  N   ALA C 118     -15.893  64.018  45.867  1.00 87.82           N  
ATOM   4865  CA  ALA C 118     -16.628  65.280  45.848  1.00 87.82           C  
ATOM   4866  C   ALA C 118     -16.645  65.925  47.231  1.00 87.82           C  
ATOM   4867  CB  ALA C 118     -18.054  65.058  45.350  1.00 87.82           C  
ATOM   4868  O   ALA C 118     -16.387  67.123  47.367  1.00 87.82           O  
ATOM   4869  N   ASP C 119     -16.813  65.194  48.312  1.00 89.76           N  
ATOM   4870  CA  ASP C 119     -16.916  65.691  49.680  1.00 89.76           C  
ATOM   4871  C   ASP C 119     -15.547  66.099  50.221  1.00 89.76           C  
ATOM   4872  CB  ASP C 119     -17.547  64.635  50.590  1.00 89.76           C  
ATOM   4873  O   ASP C 119     -15.391  67.189  50.773  1.00 89.76           O  
ATOM   4874  CG  ASP C 119     -19.039  64.470  50.360  1.00 89.76           C  
ATOM   4875  OD1 ASP C 119     -19.652  65.329  49.691  1.00 89.76           O  
ATOM   4876  OD2 ASP C 119     -19.607  63.473  50.856  1.00 89.76           O  
ATOM   4877  N   LYS C 120     -14.528  65.251  49.955  1.00 87.37           N  
ATOM   4878  CA  LYS C 120     -13.219  65.452  50.571  1.00 87.37           C  
ATOM   4879  C   LYS C 120     -12.367  66.415  49.750  1.00 87.37           C  
ATOM   4880  CB  LYS C 120     -12.492  64.117  50.734  1.00 87.37           C  
ATOM   4881  O   LYS C 120     -11.595  67.198  50.307  1.00 87.37           O  
ATOM   4882  CG  LYS C 120     -11.984  63.856  52.145  1.00 87.37           C  
ATOM   4883  CD  LYS C 120     -10.764  62.944  52.140  1.00 87.37           C  
ATOM   4884  CE  LYS C 120     -10.300  62.623  53.554  1.00 87.37           C  
ATOM   4885  NZ  LYS C 120      -9.034  61.830  53.555  1.00 87.37           N  
ATOM   4886  N   HIS C 121     -12.568  66.365  48.473  1.00 87.04           N  
ATOM   4887  CA  HIS C 121     -11.626  67.114  47.650  1.00 87.04           C  
ATOM   4888  C   HIS C 121     -12.352  68.083  46.723  1.00 87.04           C  
ATOM   4889  CB  HIS C 121     -10.753  66.160  46.832  1.00 87.04           C  
ATOM   4890  O   HIS C 121     -11.720  68.770  45.917  1.00 87.04           O  
ATOM   4891  CG  HIS C 121      -9.885  65.275  47.669  1.00 87.04           C  
ATOM   4892  CD2 HIS C 121      -9.950  63.946  47.920  1.00 87.04           C  
ATOM   4893  ND1 HIS C 121      -8.795  65.747  48.368  1.00 87.04           N  
ATOM   4894  CE1 HIS C 121      -8.225  64.743  49.014  1.00 87.04           C  
ATOM   4895  NE2 HIS C 121      -8.907  63.640  48.759  1.00 87.04           N  
ATOM   4896  N   GLY C 122     -13.679  68.162  46.819  1.00 87.86           N  
ATOM   4897  CA  GLY C 122     -14.463  69.033  45.958  1.00 87.86           C  
ATOM   4898  C   GLY C 122     -14.449  68.605  44.503  1.00 87.86           C  
ATOM   4899  O   GLY C 122     -14.442  69.447  43.603  1.00 87.86           O  
ATOM   4900  N   PHE C 123     -14.362  67.280  44.268  1.00 89.17           N  
ATOM   4901  CA  PHE C 123     -14.341  66.715  42.924  1.00 89.17           C  
ATOM   4902  C   PHE C 123     -15.671  66.949  42.218  1.00 89.17           C  
ATOM   4903  CB  PHE C 123     -14.029  65.216  42.974  1.00 89.17           C  
ATOM   4904  O   PHE C 123     -16.735  66.692  42.786  1.00 89.17           O  
ATOM   4905  CG  PHE C 123     -13.667  64.626  41.638  1.00 89.17           C  
ATOM   4906  CD1 PHE C 123     -14.620  63.962  40.875  1.00 89.17           C  
ATOM   4907  CD2 PHE C 123     -12.374  64.737  41.145  1.00 89.17           C  
ATOM   4908  CE1 PHE C 123     -14.288  63.415  39.638  1.00 89.17           C  
ATOM   4909  CE2 PHE C 123     -12.034  64.193  39.909  1.00 89.17           C  
ATOM   4910  CZ  PHE C 123     -12.992  63.531  39.158  1.00 89.17           C  
ATOM   4911  N   ARG C 124     -15.595  67.520  40.989  1.00 87.60           N  
ATOM   4912  CA  ARG C 124     -16.805  67.835  40.236  1.00 87.60           C  
ATOM   4913  C   ARG C 124     -16.896  66.994  38.968  1.00 87.60           C  
ATOM   4914  CB  ARG C 124     -16.847  69.324  39.883  1.00 87.60           C  
ATOM   4915  O   ARG C 124     -15.897  66.424  38.522  1.00 87.60           O  
ATOM   4916  CG  ARG C 124     -16.851  70.244  41.093  1.00 87.60           C  
ATOM   4917  CD  ARG C 124     -16.996  71.705  40.689  1.00 87.60           C  
ATOM   4918  NE  ARG C 124     -16.818  72.600  41.830  1.00 87.60           N  
ATOM   4919  NH1 ARG C 124     -17.873  74.403  40.843  1.00 87.60           N  
ATOM   4920  NH2 ARG C 124     -17.025  74.585  42.965  1.00 87.60           N  
ATOM   4921  CZ  ARG C 124     -17.239  73.860  41.877  1.00 87.60           C  
ATOM   4922  N   GLN C 125     -18.095  66.962  38.404  1.00 85.90           N  
ATOM   4923  CA  GLN C 125     -18.386  66.169  37.214  1.00 85.90           C  
ATOM   4924  C   GLN C 125     -17.556  66.640  36.023  1.00 85.90           C  
ATOM   4925  CB  GLN C 125     -19.875  66.235  36.875  1.00 85.90           C  
ATOM   4926  O   GLN C 125     -17.136  65.830  35.194  1.00 85.90           O  
ATOM   4927  CG  GLN C 125     -20.401  64.993  36.168  1.00 85.90           C  
ATOM   4928  CD  GLN C 125     -21.052  64.007  37.120  1.00 85.90           C  
ATOM   4929  NE2 GLN C 125     -21.432  62.844  36.602  1.00 85.90           N  
ATOM   4930  OE1 GLN C 125     -21.213  64.289  38.312  1.00 85.90           O  
ATOM   4931  N   GLU C 126     -17.288  67.874  35.930  1.00 87.87           N  
ATOM   4932  CA  GLU C 126     -16.543  68.463  34.821  1.00 87.87           C  
ATOM   4933  C   GLU C 126     -15.115  67.928  34.769  1.00 87.87           C  
ATOM   4934  CB  GLU C 126     -16.529  69.989  34.933  1.00 87.87           C  
ATOM   4935  O   GLU C 126     -14.487  67.922  33.708  1.00 87.87           O  
ATOM   4936  CG  GLU C 126     -17.865  70.588  35.349  1.00 87.87           C  
ATOM   4937  CD  GLU C 126     -17.755  72.027  35.828  1.00 87.87           C
[truncated: 213,355 more chars]
