# Supplementary material for: AI-guided pipeline for protein–protein interaction drug discovery identifies a SARS-CoV-2 inhibitor
Source: Mol Syst Biol. 2024 Mar 11;20(4):428–57. doi: 10.1038/s44320-024-00019-8 (PMC10987651; doi:10.1038/s44320-024-00019-8)
Supplement: Supplementary file 12 — Source Data Fig. 2 [file 44320_2024_19_MOESM12_ESM.zip › Source Data Figure EV3-EV4/ColabFold/MAOB_CTCF_unrelaxed_rank_1_model_4.pdb]

MODEL     1                                                                     
ATOM      1  N   MET B   1     -11.726  48.826   5.317  1.00 40.70           N  
ATOM      2  CA  MET B   1     -11.482  48.600   6.739  1.00 40.70           C  
ATOM      3  C   MET B   1     -10.386  47.560   6.945  1.00 40.70           C  
ATOM      4  CB  MET B   1     -12.766  48.153   7.440  1.00 40.70           C  
ATOM      5  O   MET B   1     -10.488  46.438   6.446  1.00 40.70           O  
ATOM      6  CG  MET B   1     -13.567  49.297   8.041  1.00 40.70           C  
ATOM      7  SD  MET B   1     -14.919  48.710   9.134  1.00 40.70           S  
ATOM      8  CE  MET B   1     -15.727  50.288   9.519  1.00 40.70           C  
ATOM      9  N   SER B   2      -9.185  47.977   7.121  1.00 59.06           N  
ATOM     10  CA  SER B   2      -8.054  47.085   7.360  1.00 59.06           C  
ATOM     11  C   SER B   2      -8.135  46.448   8.743  1.00 59.06           C  
ATOM     12  CB  SER B   2      -6.734  47.843   7.215  1.00 59.06           C  
ATOM     13  O   SER B   2      -8.470  47.118   9.722  1.00 59.06           O  
ATOM     14  OG  SER B   2      -5.920  47.660   8.360  1.00 59.06           O  
ATOM     15  N   ASN B   3      -8.234  45.126   8.884  1.00 75.92           N  
ATOM     16  CA  ASN B   3      -8.205  44.353  10.121  1.00 75.92           C  
ATOM     17  C   ASN B   3      -6.780  44.174  10.637  1.00 75.92           C  
ATOM     18  CB  ASN B   3      -8.871  42.990   9.918  1.00 75.92           C  
ATOM     19  O   ASN B   3      -5.922  43.641   9.932  1.00 75.92           O  
ATOM     20  CG  ASN B   3     -10.375  43.094   9.760  1.00 75.92           C  
ATOM     21  ND2 ASN B   3     -10.945  42.230   8.927  1.00 75.92           N  
ATOM     22  OD1 ASN B   3     -11.020  43.943  10.381  1.00 75.92           O  
ATOM     23  N   LYS B   4      -6.440  44.772  11.739  1.00 88.49           N  
ATOM     24  CA  LYS B   4      -5.095  44.699  12.302  1.00 88.49           C  
ATOM     25  C   LYS B   4      -4.987  43.571  13.324  1.00 88.49           C  
ATOM     26  CB  LYS B   4      -4.712  46.031  12.949  1.00 88.49           C  
ATOM     27  O   LYS B   4      -5.880  43.392  14.155  1.00 88.49           O  
ATOM     28  CG  LYS B   4      -4.328  47.116  11.954  1.00 88.49           C  
ATOM     29  CD  LYS B   4      -3.782  48.352  12.656  1.00 88.49           C  
ATOM     30  CE  LYS B   4      -3.449  49.458  11.664  1.00 88.49           C  
ATOM     31  NZ  LYS B   4      -2.959  50.690  12.353  1.00 88.49           N  
ATOM     32  N   CYS B   5      -4.010  42.696  13.179  1.00 95.28           N  
ATOM     33  CA  CYS B   5      -3.740  41.605  14.109  1.00 95.28           C  
ATOM     34  C   CYS B   5      -2.244  41.333  14.212  1.00 95.28           C  
ATOM     35  CB  CYS B   5      -4.469  40.335  13.671  1.00 95.28           C  
ATOM     36  O   CYS B   5      -1.446  41.956  13.510  1.00 95.28           O  
ATOM     37  SG  CYS B   5      -3.974  39.737  12.040  1.00 95.28           S  
ATOM     38  N   ASP B   6      -1.838  40.516  15.169  1.00 97.30           N  
ATOM     39  CA  ASP B   6      -0.428  40.194  15.361  1.00 97.30           C  
ATOM     40  C   ASP B   6       0.056  39.198  14.309  1.00 97.30           C  
ATOM     41  CB  ASP B   6      -0.191  39.633  16.765  1.00 97.30           C  
ATOM     42  O   ASP B   6       1.130  39.372  13.730  1.00 97.30           O  
ATOM     43  CG  ASP B   6      -0.502  40.635  17.863  1.00 97.30           C  
ATOM     44  OD1 ASP B   6      -0.143  41.824  17.725  1.00 97.30           O  
ATOM     45  OD2 ASP B   6      -1.110  40.230  18.879  1.00 97.30           O  
ATOM     46  N   VAL B   7      -0.816  38.167  14.064  1.00 98.69           N  
ATOM     47  CA  VAL B   7      -0.407  37.102  13.155  1.00 98.69           C  
ATOM     48  C   VAL B   7      -1.589  36.681  12.285  1.00 98.69           C  
ATOM     49  CB  VAL B   7       0.150  35.882  13.923  1.00 98.69           C  
ATOM     50  O   VAL B   7      -2.705  36.515  12.782  1.00 98.69           O  
ATOM     51  CG1 VAL B   7       0.596  34.790  12.953  1.00 98.69           C  
ATOM     52  CG2 VAL B   7       1.307  36.305  14.827  1.00 98.69           C  
ATOM     53  N   VAL B   8      -1.375  36.538  11.001  1.00 98.79           N  
ATOM     54  CA  VAL B   8      -2.341  35.940  10.085  1.00 98.79           C  
ATOM     55  C   VAL B   8      -1.917  34.512   9.748  1.00 98.79           C  
ATOM     56  CB  VAL B   8      -2.487  36.772   8.792  1.00 98.79           C  
ATOM     57  O   VAL B   8      -0.768  34.271   9.372  1.00 98.79           O  
ATOM     58  CG1 VAL B   8      -3.291  36.004   7.744  1.00 98.79           C  
ATOM     59  CG2 VAL B   8      -3.145  38.117   9.095  1.00 98.79           C  
ATOM     60  N   VAL B   9      -2.774  33.545   9.949  1.00 98.92           N  
ATOM     61  CA  VAL B   9      -2.537  32.156   9.569  1.00 98.92           C  
ATOM     62  C   VAL B   9      -3.299  31.834   8.286  1.00 98.92           C  
ATOM     63  CB  VAL B   9      -2.950  31.182  10.695  1.00 98.92           C  
ATOM     64  O   VAL B   9      -4.527  31.946   8.242  1.00 98.92           O  
ATOM     65  CG1 VAL B   9      -2.753  29.732  10.253  1.00 98.92           C  
ATOM     66  CG2 VAL B   9      -2.155  31.468  11.967  1.00 98.92           C  
ATOM     67  N   VAL B  10      -2.552  31.461   7.284  1.00 98.82           N  
ATOM     68  CA  VAL B  10      -3.157  31.087   6.010  1.00 98.82           C  
ATOM     69  C   VAL B  10      -3.384  29.578   5.969  1.00 98.82           C  
ATOM     70  CB  VAL B  10      -2.281  31.527   4.815  1.00 98.82           C  
ATOM     71  O   VAL B  10      -2.428  28.799   5.994  1.00 98.82           O  
ATOM     72  CG1 VAL B  10      -2.939  31.139   3.492  1.00 98.82           C  
ATOM     73  CG2 VAL B  10      -2.025  33.032   4.868  1.00 98.82           C  
ATOM     74  N   GLY B  11      -4.667  29.135   5.909  1.00 98.56           N  
ATOM     75  CA  GLY B  11      -5.044  27.730   5.886  1.00 98.56           C  
ATOM     76  C   GLY B  11      -5.619  27.245   7.203  1.00 98.56           C  
ATOM     77  O   GLY B  11      -4.945  27.291   8.235  1.00 98.56           O  
ATOM     78  N   GLY B  12      -6.804  26.756   7.147  1.00 98.47           N  
ATOM     79  CA  GLY B  12      -7.501  26.313   8.344  1.00 98.47           C  
ATOM     80  C   GLY B  12      -7.519  24.804   8.499  1.00 98.47           C  
ATOM     81  O   GLY B  12      -8.540  24.225   8.875  1.00 98.47           O  
ATOM     82  N   GLY B  13      -6.500  24.078   8.067  1.00 98.26           N  
ATOM     83  CA  GLY B  13      -6.308  22.679   8.415  1.00 98.26           C  
ATOM     84  C   GLY B  13      -5.788  22.481   9.826  1.00 98.26           C  
ATOM     85  O   GLY B  13      -5.667  23.441  10.589  1.00 98.26           O  
ATOM     86  N   ILE B  14      -5.410  21.288  10.198  1.00 98.66           N  
ATOM     87  CA  ILE B  14      -4.961  20.994  11.554  1.00 98.66           C  
ATOM     88  C   ILE B  14      -3.702  21.800  11.867  1.00 98.66           C  
ATOM     89  CB  ILE B  14      -4.691  19.484  11.745  1.00 98.66           C  
ATOM     90  O   ILE B  14      -3.559  22.335  12.969  1.00 98.66           O  
ATOM     91  CG1 ILE B  14      -6.012  18.707  11.787  1.00 98.66           C  
ATOM     92  CG2 ILE B  14      -3.870  19.238  13.014  1.00 98.66           C  
ATOM     93  CD1 ILE B  14      -5.842  17.206  11.975  1.00 98.66           C  
ATOM     94  N   SER B  15      -2.843  21.952  10.889  1.00 98.64           N  
ATOM     95  CA  SER B  15      -1.611  22.706  11.098  1.00 98.64           C  
ATOM     96  C   SER B  15      -1.905  24.165  11.433  1.00 98.64           C  
ATOM     97  CB  SER B  15      -0.718  22.629   9.859  1.00 98.64           C  
ATOM     98  O   SER B  15      -1.448  24.677  12.457  1.00 98.64           O  
ATOM     99  OG  SER B  15       0.558  23.187  10.123  1.00 98.64           O  
ATOM    100  N   GLY B  16      -2.705  24.787  10.654  1.00 98.89           N  
ATOM    101  CA  GLY B  16      -3.073  26.176  10.877  1.00 98.89           C  
ATOM    102  C   GLY B  16      -3.839  26.391  12.168  1.00 98.89           C  
ATOM    103  O   GLY B  16      -3.577  27.348  12.900  1.00 98.89           O  
ATOM    104  N   MET B  17      -4.715  25.499  12.423  1.00 98.93           N  
ATOM    105  CA  MET B  17      -5.545  25.613  13.619  1.00 98.93           C  
ATOM    106  C   MET B  17      -4.716  25.398  14.880  1.00 98.93           C  
ATOM    107  CB  MET B  17      -6.697  24.607  13.572  1.00 98.93           C  
ATOM    108  O   MET B  17      -4.902  26.097  15.878  1.00 98.93           O  
ATOM    109  CG  MET B  17      -7.674  24.847  12.433  1.00 98.93           C  
ATOM    110  SD  MET B  17      -8.400  26.532  12.472  1.00 98.93           S  
ATOM    111  CE  MET B  17      -9.543  26.356  13.870  1.00 98.93           C  
ATOM    112  N   ALA B  18      -3.818  24.449  14.832  1.00 98.90           N  
ATOM    113  CA  ALA B  18      -2.926  24.207  15.963  1.00 98.90           C  
ATOM    114  C   ALA B  18      -2.021  25.409  16.216  1.00 98.90           C  
ATOM    115  CB  ALA B  18      -2.087  22.955  15.721  1.00 98.90           C  
ATOM    116  O   ALA B  18      -1.783  25.785  17.366  1.00 98.90           O  
ATOM    117  N   ALA B  19      -1.534  26.047  15.163  1.00 98.94           N  
ATOM    118  CA  ALA B  19      -0.716  27.251  15.277  1.00 98.94           C  
ATOM    119  C   ALA B  19      -1.513  28.400  15.888  1.00 98.94           C  
ATOM    120  CB  ALA B  19      -0.169  27.654  13.910  1.00 98.94           C  
ATOM    121  O   ALA B  19      -1.054  29.052  16.828  1.00 98.94           O  
ATOM    122  N   ALA B  20      -2.694  28.616  15.372  1.00 98.92           N  
ATOM    123  CA  ALA B  20      -3.555  29.704  15.829  1.00 98.92           C  
ATOM    124  C   ALA B  20      -3.927  29.528  17.298  1.00 98.92           C  
ATOM    125  CB  ALA B  20      -4.814  29.783  14.969  1.00 98.92           C  
ATOM    126  O   ALA B  20      -3.929  30.494  18.064  1.00 98.92           O  
ATOM    127  N   LYS B  21      -4.250  28.309  17.653  1.00 98.86           N  
ATOM    128  CA  LYS B  21      -4.625  28.022  19.035  1.00 98.86           C  
ATOM    129  C   LYS B  21      -3.483  28.348  19.993  1.00 98.86           C  
ATOM    130  CB  LYS B  21      -5.033  26.556  19.187  1.00 98.86           C  
ATOM    131  O   LYS B  21      -3.694  28.992  21.023  1.00 98.86           O  
ATOM    132  CG  LYS B  21      -5.476  26.179  20.593  1.00 98.86           C  
ATOM    133  CD  LYS B  21      -5.880  24.713  20.678  1.00 98.86           C  
ATOM    134  CE  LYS B  21      -6.176  24.296  22.112  1.00 98.86           C  
ATOM    135  NZ  LYS B  21      -4.944  24.297  22.955  1.00 98.86           N  
ATOM    136  N   LEU B  22      -2.280  27.909  19.633  1.00 98.74           N  
ATOM    137  CA  LEU B  22      -1.128  28.149  20.494  1.00 98.74           C  
ATOM    138  C   LEU B  22      -0.833  29.642  20.604  1.00 98.74           C  
ATOM    139  CB  LEU B  22       0.103  27.412  19.961  1.00 98.74           C  
ATOM    140  O   LEU B  22      -0.537  30.142  21.691  1.00 98.74           O  
ATOM    141  CG  LEU B  22       1.379  27.531  20.796  1.00 98.74           C  
ATOM    142  CD1 LEU B  22       1.143  26.997  22.204  1.00 98.74           C  
ATOM    143  CD2 LEU B  22       2.530  26.790  20.123  1.00 98.74           C  
ATOM    144  N   LEU B  23      -0.907  30.369  19.545  1.00 98.79           N  
ATOM    145  CA  LEU B  23      -0.666  31.808  19.537  1.00 98.79           C  
ATOM    146  C   LEU B  23      -1.719  32.540  20.362  1.00 98.79           C  
ATOM    147  CB  LEU B  23      -0.663  32.343  18.102  1.00 98.79           C  
ATOM    148  O   LEU B  23      -1.392  33.449  21.128  1.00 98.79           O  
ATOM    149  CG  LEU B  23       0.538  31.957  17.238  1.00 98.79           C  
ATOM    150  CD1 LEU B  23       0.260  32.275  15.772  1.00 98.79           C  
ATOM    151  CD2 LEU B  23       1.795  32.676  17.716  1.00 98.79           C  
ATOM    152  N   HIS B  24      -2.911  32.115  20.148  1.00 98.46           N  
ATOM    153  CA  HIS B  24      -3.999  32.690  20.931  1.00 98.46           C  
ATOM    154  C   HIS B  24      -3.798  32.438  22.422  1.00 98.46           C  
ATOM    155  CB  HIS B  24      -5.344  32.119  20.479  1.00 98.46           C  
ATOM    156  O   HIS B  24      -3.925  33.357  23.233  1.00 98.46           O  
ATOM    157  CG  HIS B  24      -6.507  32.624  21.272  1.00 98.46           C  
ATOM    158  CD2 HIS B  24      -7.247  33.751  21.146  1.00 98.46           C  
ATOM    159  ND1 HIS B  24      -7.030  31.937  22.346  1.00 98.46           N  
ATOM    160  CE1 HIS B  24      -8.044  32.622  22.848  1.00 98.46           C  
ATOM    161  NE2 HIS B  24      -8.196  33.727  22.138  1.00 98.46           N  
ATOM    162  N   ASP B  25      -3.451  31.201  22.818  1.00 97.56           N  
ATOM    163  CA  ASP B  25      -3.219  30.828  24.210  1.00 97.56           C  
ATOM    164  C   ASP B  25      -2.027  31.586  24.790  1.00 97.56           C  
ATOM    165  CB  ASP B  25      -2.993  29.320  24.331  1.00 97.56           C  
ATOM    166  O   ASP B  25      -1.922  31.749  26.008  1.00 97.56           O  
ATOM    167  CG  ASP B  25      -4.251  28.509  24.075  1.00 97.56           C  
ATOM    168  OD1 ASP B  25      -5.355  29.094  24.026  1.00 97.56           O  
ATOM    169  OD2 ASP B  25      -4.139  27.273  23.925  1.00 97.56           O  
ATOM    170  N   SER B  26      -1.188  32.087  23.898  1.00 97.90           N  
ATOM    171  CA  SER B  26       0.002  32.814  24.329  1.00 97.90           C  
ATOM    172  C   SER B  26      -0.262  34.315  24.399  1.00 97.90           C  
ATOM    173  CB  SER B  26       1.171  32.537  23.383  1.00 97.90           C  
ATOM    174  O   SER B  26       0.663  35.105  24.597  1.00 97.90           O  
ATOM    175  OG  SER B  26       1.531  31.167  23.416  1.00 97.90           O  
ATOM    176  N   GLY B  27      -1.521  34.711  24.050  1.00 96.75           N  
ATOM    177  CA  GLY B  27      -1.943  36.088  24.252  1.00 96.75           C  
ATOM    178  C   GLY B  27      -1.833  36.935  22.998  1.00 96.75           C  
ATOM    179  O   GLY B  27      -1.984  38.157  23.053  1.00 96.75           O  
ATOM    180  N   LEU B  28      -1.604  36.338  21.896  1.00 97.75           N  
ATOM    181  CA  LEU B  28      -1.473  37.082  20.648  1.00 97.75           C  
ATOM    182  C   LEU B  28      -2.809  37.159  19.917  1.00 97.75           C  
ATOM    183  CB  LEU B  28      -0.421  36.432  19.744  1.00 97.75           C  
ATOM    184  O   LEU B  28      -3.649  36.266  20.054  1.00 97.75           O  
ATOM    185  CG  LEU B  28       1.026  36.491  20.237  1.00 97.75           C  
ATOM    186  CD1 LEU B  28       1.946  35.758  19.267  1.00 97.75           C  
ATOM    187  CD2 LEU B  28       1.471  37.939  20.414  1.00 97.75           C  
ATOM    188  N   ASN B  29      -3.009  38.287  19.291  1.00 97.12           N  
ATOM    189  CA  ASN B  29      -4.154  38.432  18.398  1.00 97.12           C  
ATOM    190  C   ASN B  29      -3.905  37.754  17.053  1.00 97.12           C  
ATOM    191  CB  ASN B  29      -4.492  39.910  18.193  1.00 97.12           C  
ATOM    192  O   ASN B  29      -3.085  38.221  16.261  1.00 97.12           O  
ATOM    193  CG  ASN B  29      -5.812  40.113  17.476  1.00 97.12           C  
ATOM    194  ND2 ASN B  29      -6.110  41.358  17.123  1.00 97.12           N  
ATOM    195  OD1 ASN B  29      -6.559  39.159  17.242  1.00 97.12           O  
ATOM    196  N   VAL B  30      -4.693  36.735  16.730  1.00 98.42           N  
ATOM    197  CA  VAL B  30      -4.453  35.924  15.541  1.00 98.42           C  
ATOM    198  C   VAL B  30      -5.731  35.834  14.710  1.00 98.42           C  
ATOM    199  CB  VAL B  30      -3.956  34.509  15.910  1.00 98.42           C  
ATOM    200  O   VAL B  30      -6.833  35.766  15.260  1.00 98.42           O  
ATOM    201  CG1 VAL B  30      -4.999  33.771  16.747  1.00 98.42           C  
ATOM    202  CG2 VAL B  30      -3.621  33.716  14.648  1.00 98.42           C  
ATOM    203  N   VAL B  31      -5.579  35.852  13.419  1.00 98.68           N  
ATOM    204  CA  VAL B  31      -6.684  35.646  12.489  1.00 98.68           C  
ATOM    205  C   VAL B  31      -6.353  34.499  11.538  1.00 98.68           C  
ATOM    206  CB  VAL B  31      -6.998  36.930  11.688  1.00 98.68           C  
ATOM    207  O   VAL B  31      -5.252  34.443  10.983  1.00 98.68           O  
ATOM    208  CG1 VAL B  31      -8.011  36.642  10.581  1.00 98.68           C  
ATOM    209  CG2 VAL B  31      -7.515  38.026  12.617  1.00 98.68           C  
ATOM    210  N   VAL B  32      -7.234  33.544  11.360  1.00 98.88           N  
ATOM    211  CA  VAL B  32      -7.079  32.428  10.432  1.00 98.88           C  
ATOM    212  C   VAL B  32      -7.893  32.690   9.167  1.00 98.88           C  
ATOM    213  CB  VAL B  32      -7.509  31.091  11.076  1.00 98.88           C  
ATOM    214  O   VAL B  32      -9.090  32.977   9.241  1.00 98.88           O  
ATOM    215  CG1 VAL B  32      -7.344  29.938  10.087  1.00 98.88           C  
ATOM    216  CG2 VAL B  32      -6.703  30.828  12.347  1.00 98.88           C  
ATOM    217  N   LEU B  33      -7.281  32.636   8.075  1.00 98.80           N  
ATOM    218  CA  LEU B  33      -7.960  32.782   6.792  1.00 98.80           C  
ATOM    219  C   LEU B  33      -8.034  31.446   6.060  1.00 98.80           C  
ATOM    220  CB  LEU B  33      -7.243  33.816   5.920  1.00 98.80           C  
ATOM    221  O   LEU B  33      -7.011  30.920   5.615  1.00 98.80           O  
ATOM    222  CG  LEU B  33      -7.081  35.213   6.520  1.00 98.80           C  
ATOM    223  CD1 LEU B  33      -6.255  36.097   5.591  1.00 98.80           C  
ATOM    224  CD2 LEU B  33      -8.444  35.841   6.791  1.00 98.80           C  
ATOM    225  N   GLU B  34      -9.183  30.857   5.932  1.00 98.64           N  
ATOM    226  CA  GLU B  34      -9.430  29.583   5.264  1.00 98.64           C  
ATOM    227  C   GLU B  34     -10.144  29.788   3.931  1.00 98.64           C  
ATOM    228  CB  GLU B  34     -10.250  28.654   6.162  1.00 98.64           C  
ATOM    229  O   GLU B  34     -11.141  30.511   3.860  1.00 98.64           O  
ATOM    230  CG  GLU B  34     -10.727  27.388   5.466  1.00 98.64           C  
ATOM    231  CD  GLU B  34      -9.594  26.566   4.873  1.00 98.64           C  
ATOM    232  OE1 GLU B  34      -9.749  26.040   3.747  1.00 98.64           O  
ATOM    233  OE2 GLU B  34      -8.542  26.446   5.540  1.00 98.64           O  
ATOM    234  N   ALA B  35      -9.636  29.133   2.876  1.00 97.97           N  
ATOM    235  CA  ALA B  35     -10.109  29.337   1.509  1.00 97.97           C  
ATOM    236  C   ALA B  35     -11.503  28.747   1.317  1.00 97.97           C  
ATOM    237  CB  ALA B  35      -9.131  28.721   0.510  1.00 97.97           C  
ATOM    238  O   ALA B  35     -12.314  29.288   0.562  1.00 97.97           O  
ATOM    239  N   ARG B  36     -11.845  27.743   2.066  1.00 96.69           N  
ATOM    240  CA  ARG B  36     -13.096  27.014   1.885  1.00 96.69           C  
ATOM    241  C   ARG B  36     -14.148  27.474   2.888  1.00 96.69           C  
ATOM    242  CB  ARG B  36     -12.865  25.508   2.021  1.00 96.69           C  
ATOM    243  O   ARG B  36     -13.891  28.365   3.700  1.00 96.69           O  
ATOM    244  CG  ARG B  36     -12.035  24.908   0.897  1.00 96.69           C  
ATOM    245  CD  ARG B  36     -11.682  23.453   1.172  1.00 96.69           C  
ATOM    246  NE  ARG B  36     -10.476  23.335   1.986  1.00 96.69           N  
ATOM    247  NH1 ARG B  36     -10.446  21.025   1.977  1.00 96.69           N  
ATOM    248  NH2 ARG B  36      -8.818  22.192   3.091  1.00 96.69           N  
ATOM    249  CZ  ARG B  36      -9.916  22.184   2.349  1.00 96.69           C  
ATOM    250  N   ASP B  37     -15.254  26.942   2.790  1.00 97.05           N  
ATOM    251  CA  ASP B  37     -16.365  27.297   3.667  1.00 97.05           C  
ATOM    252  C   ASP B  37     -16.356  26.449   4.937  1.00 97.05           C  
ATOM    253  CB  ASP B  37     -17.699  27.135   2.935  1.00 97.05           C  
ATOM    254  O   ASP B  37     -17.344  26.412   5.672  1.00 97.05           O  
ATOM    255  CG  ASP B  37     -17.963  25.706   2.493  1.00 97.05           C  
ATOM    256  OD1 ASP B  37     -17.029  24.876   2.523  1.00 97.05           O  
ATOM    257  OD2 ASP B  37     -19.115  25.408   2.109  1.00 97.05           O  
ATOM    258  N   ARG B  38     -15.299  25.739   5.100  1.00 97.27           N  
ATOM    259  CA  ARG B  38     -15.132  24.888   6.274  1.00 97.27           C  
ATOM    260  C   ARG B  38     -13.667  24.816   6.694  1.00 97.27           C  
ATOM    261  CB  ARG B  38     -15.668  23.481   6.000  1.00 97.27           C  
ATOM    262  O   ARG B  38     -12.771  25.041   5.879  1.00 97.27           O  
ATOM    263  CG  ARG B  38     -14.880  22.715   4.950  1.00 97.27           C  
ATOM    264  CD  ARG B  38     -15.263  21.242   4.920  1.00 97.27           C  
ATOM    265  NE  ARG B  38     -14.550  20.521   3.870  1.00 97.27           N  
ATOM    266  NH1 ARG B  38     -12.669  20.106   5.147  1.00 97.27           N  
ATOM    267  NH2 ARG B  38     -12.778  19.361   2.982  1.00 97.27           N  
ATOM    268  CZ  ARG B  38     -13.334  19.997   4.002  1.00 97.27           C  
ATOM    269  N   VAL B  39     -13.361  24.456   7.926  1.00 98.52           N  
ATOM    270  CA  VAL B  39     -12.007  24.193   8.400  1.00 98.52           C  
ATOM    271  C   VAL B  39     -11.697  22.703   8.280  1.00 98.52           C  
ATOM    272  CB  VAL B  39     -11.815  24.661   9.860  1.00 98.52           C  
ATOM    273  O   VAL B  39     -12.590  21.896   8.011  1.00 98.52           O  
ATOM    274  CG1 VAL B  39     -11.922  26.182   9.958  1.00 98.52           C  
ATOM    275  CG2 VAL B  39     -12.840  23.991  10.773  1.00 98.52           C  
ATOM    276  N   GLY B  40     -10.428  22.320   8.453  1.00 97.32           N  
ATOM    277  CA  GLY B  40     -10.059  20.915   8.516  1.00 97.32           C  
ATOM    278  C   GLY B  40      -9.154  20.484   7.377  1.00 97.32           C  
ATOM    279  O   GLY B  40      -8.510  19.435   7.452  1.00 97.32           O  
ATOM    280  N   GLY B  41      -9.007  21.384   6.398  1.00 94.92           N  
ATOM    281  CA  GLY B  41      -8.202  20.967   5.261  1.00 94.92           C  
ATOM    282  C   GLY B  41      -8.564  19.587   4.747  1.00 94.92           C  
ATOM    283  O   GLY B  41      -9.705  19.347   4.348  1.00 94.92           O  
ATOM    284  N   ARG B  42      -7.568  18.639   4.907  1.00 93.86           N  
ATOM    285  CA  ARG B  42      -7.770  17.288   4.392  1.00 93.86           C  
ATOM    286  C   ARG B  42      -8.421  16.394   5.442  1.00 93.86           C  
ATOM    287  CB  ARG B  42      -6.442  16.681   3.936  1.00 93.86           C  
ATOM    288  O   ARG B  42      -8.620  15.199   5.210  1.00 93.86           O  
ATOM    289  CG  ARG B  42      -5.937  17.228   2.610  1.00 93.86           C  
ATOM    290  CD  ARG B  42      -4.471  16.886   2.381  1.00 93.86           C  
ATOM    291  NE  ARG B  42      -3.590  17.723   3.191  1.00 93.86           N  
ATOM    292  NH1 ARG B  42      -1.632  16.892   2.290  1.00 93.86           N  
ATOM    293  NH2 ARG B  42      -1.557  18.509   3.912  1.00 93.86           N  
ATOM    294  CZ  ARG B  42      -2.262  17.706   3.129  1.00 93.86           C  
ATOM    295  N   THR B  43      -8.720  16.938   6.598  1.00 95.26           N  
ATOM    296  CA  THR B  43      -9.556  16.253   7.577  1.00 95.26           C  
ATOM    297  C   THR B  43     -11.014  16.680   7.437  1.00 95.26           C  
ATOM    298  CB  THR B  43      -9.073  16.528   9.013  1.00 95.26           C  
ATOM    299  O   THR B  43     -11.419  17.711   7.978  1.00 95.26           O  
ATOM    300  CG2 THR B  43      -7.699  15.914   9.259  1.00 95.26           C  
ATOM    301  OG1 THR B  43      -8.997  17.943   9.223  1.00 95.26           O  
ATOM    302  N   TYR B  44     -11.771  16.077   6.569  1.00 95.88           N  
ATOM    303  CA  TYR B  44     -13.149  16.400   6.216  1.00 95.88           C  
ATOM    304  C   TYR B  44     -14.097  15.286   6.645  1.00 95.88           C  
ATOM    305  CB  TYR B  44     -13.276  16.641   4.709  1.00 95.88           C  
ATOM    306  O   TYR B  44     -14.058  14.183   6.097  1.00 95.88           O  
ATOM    307  CG  TYR B  44     -14.679  16.972   4.263  1.00 95.88           C  
ATOM    308  CD1 TYR B  44     -15.163  16.531   3.033  1.00 95.88           C  
ATOM    309  CD2 TYR B  44     -15.524  17.727   5.069  1.00 95.88           C  
ATOM    310  CE1 TYR B  44     -16.455  16.835   2.617  1.00 95.88           C  
ATOM    311  CE2 TYR B  44     -16.818  18.037   4.663  1.00 95.88           C  
ATOM    312  OH  TYR B  44     -18.553  17.891   3.031  1.00 95.88           O  
ATOM    313  CZ  TYR B  44     -17.274  17.587   3.438  1.00 95.88           C  
ATOM    314  N   THR B  45     -15.019  15.654   7.566  1.00 98.02           N  
ATOM    315  CA  THR B  45     -16.001  14.695   8.061  1.00 98.02           C  
ATOM    316  C   THR B  45     -17.397  15.038   7.549  1.00 98.02           C  
ATOM    317  CB  THR B  45     -16.012  14.652   9.601  1.00 98.02           C  
ATOM    318  O   THR B  45     -17.902  16.135   7.794  1.00 98.02           O  
ATOM    319  CG2 THR B  45     -17.016  13.625  10.114  1.00 98.02           C  
ATOM    320  OG1 THR B  45     -14.705  14.305  10.073  1.00 98.02           O  
ATOM    321  N   LEU B  46     -17.947  14.141   6.838  1.00 97.39           N  
ATOM    322  CA  LEU B  46     -19.325  14.266   6.376  1.00 97.39           C  
ATOM    323  C   LEU B  46     -20.295  13.681   7.397  1.00 97.39           C  
ATOM    324  CB  LEU B  46     -19.504  13.566   5.026  1.00 97.39           C  
ATOM    325  O   LEU B  46     -20.062  12.594   7.930  1.00 97.39           O  
ATOM    326  CG  LEU B  46     -20.896  13.647   4.400  1.00 97.39           C  
ATOM    327  CD1 LEU B  46     -21.142  15.042   3.833  1.00 97.39           C  
ATOM    328  CD2 LEU B  46     -21.058  12.588   3.315  1.00 97.39           C  
ATOM    329  N   ARG B  47     -21.341  14.418   7.627  1.00 96.68           N  
ATOM    330  CA  ARG B  47     -22.354  13.982   8.583  1.00 96.68           C  
ATOM    331  C   ARG B  47     -23.746  14.019   7.962  1.00 96.68           C  
ATOM    332  CB  ARG B  47     -22.317  14.854   9.840  1.00 96.68           C  
ATOM    333  O   ARG B  47     -24.188  15.064   7.478  1.00 96.68           O  
ATOM    334  CG  ARG B  47     -21.019  14.751  10.625  1.00 96.68           C  
ATOM    335  CD  ARG B  47     -21.007  15.691  11.821  1.00 96.68           C  
ATOM    336  NE  ARG B  47     -19.691  15.744  12.452  1.00 96.68           N  
ATOM    337  NH1 ARG B  47     -18.943  17.547  11.216  1.00 96.68           N  
ATOM    338  NH2 ARG B  47     -17.579  16.582  12.786  1.00 96.68           N  
ATOM    339  CZ  ARG B  47     -18.741  16.624  12.150  1.00 96.68           C  
ATOM    340  N   ASN B  48     -24.380  12.882   7.985  1.00 93.26           N  
ATOM    341  CA  ASN B  48     -25.762  12.777   7.529  1.00 93.26           C  
ATOM    342  C   ASN B  48     -26.427  11.505   8.047  1.00 93.26           C  
ATOM    343  CB  ASN B  48     -25.828  12.827   6.001  1.00 93.26           C  
ATOM    344  O   ASN B  48     -25.818  10.742   8.799  1.00 93.26           O  
ATOM    345  CG  ASN B  48     -25.081  11.682   5.346  1.00 93.26           C  
ATOM    346  ND2 ASN B  48     -24.335  11.988   4.291  1.00 93.26           N  
ATOM    347  OD1 ASN B  48     -25.173  10.532   5.784  1.00 93.26           O  
ATOM    348  N   GLN B  49     -27.651  11.301   7.762  1.00 92.14           N  
ATOM    349  CA  GLN B  49     -28.441  10.206   8.315  1.00 92.14           C  
ATOM    350  C   GLN B  49     -28.003   8.864   7.735  1.00 92.14           C  
ATOM    351  CB  GLN B  49     -29.930  10.431   8.050  1.00 92.14           C  
ATOM    352  O   GLN B  49     -28.157   7.824   8.379  1.00 92.14           O  
ATOM    353  CG  GLN B  49     -30.537  11.562   8.870  1.00 92.14           C  
ATOM    354  CD  GLN B  49     -32.020  11.745   8.611  1.00 92.14           C  
ATOM    355  NE2 GLN B  49     -32.639  12.670   9.336  1.00 92.14           N  
ATOM    356  OE1 GLN B  49     -32.605  11.061   7.765  1.00 92.14           O  
ATOM    357  N   LYS B  50     -27.414   8.895   6.604  1.00 92.96           N  
ATOM    358  CA  LYS B  50     -27.043   7.661   5.918  1.00 92.96           C  
ATOM    359  C   LYS B  50     -25.725   7.109   6.454  1.00 92.96           C  
ATOM    360  CB  LYS B  50     -26.939   7.894   4.410  1.00 92.96           C  
ATOM    361  O   LYS B  50     -25.481   5.902   6.395  1.00 92.96           O  
ATOM    362  CG  LYS B  50     -28.265   8.231   3.743  1.00 92.96           C  
ATOM    363  CD  LYS B  50     -28.117   8.345   2.231  1.00 92.96           C  
ATOM    364  CE  LYS B  50     -29.451   8.635   1.558  1.00 92.96           C  
ATOM    365  NZ  LYS B  50     -29.306   8.781   0.079  1.00 92.96           N  
ATOM    366  N   VAL B  51     -24.863   7.984   7.028  1.00 93.70           N  
ATOM    367  CA  VAL B  51     -23.526   7.543   7.411  1.00 93.70           C  
ATOM    368  C   VAL B  51     -23.261   7.904   8.871  1.00 93.70           C  
ATOM    369  CB  VAL B  51     -22.441   8.165   6.503  1.00 93.70           C  
ATOM    370  O   VAL B  51     -22.274   7.455   9.459  1.00 93.70           O  
ATOM    371  CG1 VAL B  51     -22.645   7.740   5.050  1.00 93.70           C  
ATOM    372  CG2 VAL B  51     -22.453   9.688   6.625  1.00 93.70           C  
ATOM    373  N   LYS B  52     -24.146   8.649   9.513  1.00 95.22           N  
ATOM    374  CA  LYS B  52     -23.895   9.259  10.816  1.00 95.22           C  
ATOM    375  C   LYS B  52     -22.716  10.226  10.752  1.00 95.22           C  
ATOM    376  CB  LYS B  52     -23.634   8.184  11.871  1.00 95.22           C  
ATOM    377  O   LYS B  52     -22.905  11.436  10.617  1.00 95.22           O  
ATOM    378  CG  LYS B  52     -23.672   8.699  13.303  1.00 95.22           C  
ATOM    379  CD  LYS B  52     -23.516   7.566  14.309  1.00 95.22           C  
ATOM    380  CE  LYS B  52     -23.640   8.068  15.741  1.00 95.22           C  
ATOM    381  NZ  LYS B  52     -23.481   6.961  16.731  1.00 95.22           N  
ATOM    382  N   TYR B  53     -21.567   9.748  10.533  1.00 97.57           N  
ATOM    383  CA  TYR B  53     -20.378  10.534  10.224  1.00 97.57           C  
ATOM    384  C   TYR B  53     -19.332   9.684   9.512  1.00 97.57           C  
ATOM    385  CB  TYR B  53     -19.781  11.133  11.501  1.00 97.57           C  
ATOM    386  O   TYR B  53     -19.236   8.478   9.751  1.00 97.57           O  
ATOM    387  CG  TYR B  53     -19.301  10.098  12.490  1.00 97.57           C  
ATOM    388  CD1 TYR B  53     -20.154   9.594  13.469  1.00 97.57           C  
ATOM    389  CD2 TYR B  53     -17.995   9.624  12.448  1.00 97.57           C  
ATOM    390  CE1 TYR B  53     -19.716   8.642  14.384  1.00 97.57           C  
ATOM    391  CE2 TYR B  53     -17.546   8.672  13.357  1.00 97.57           C  
ATOM    392  OH  TYR B  53     -17.973   7.245  15.223  1.00 97.57           O  
ATOM    393  CZ  TYR B  53     -18.412   8.188  14.320  1.00 97.57           C  
ATOM    394  N   VAL B  54     -18.584  10.292   8.608  1.00 97.75           N  
ATOM    395  CA  VAL B  54     -17.529   9.572   7.902  1.00 97.75           C  
ATOM    396  C   VAL B  54     -16.423  10.543   7.495  1.00 97.75           C  
ATOM    397  CB  VAL B  54     -18.078   8.837   6.659  1.00 97.75           C  
ATOM    398  O   VAL B  54     -16.701  11.644   7.014  1.00 97.75           O  
ATOM    399  CG1 VAL B  54     -18.636   9.835   5.645  1.00 97.75           C  
ATOM    400  CG2 VAL B  54     -16.987   7.978   6.023  1.00 97.75           C  
ATOM    401  N   ASP B  55     -15.225  10.130   7.775  1.00 98.10           N  
ATOM    402  CA  ASP B  55     -14.065  10.921   7.378  1.00 98.10           C  
ATOM    403  C   ASP B  55     -13.701  10.667   5.917  1.00 98.10           C  
ATOM    404  CB  ASP B  55     -12.868  10.609   8.280  1.00 98.10           C  
ATOM    405  O   ASP B  55     -13.366   9.542   5.542  1.00 98.10           O  
ATOM    406  CG  ASP B  55     -13.025  11.161   9.686  1.00 98.10           C  
ATOM    407  OD1 ASP B  55     -13.550  12.284   9.845  1.00 98.10           O  
ATOM    408  OD2 ASP B  55     -12.618  10.467  10.643  1.00 98.10           O  
ATOM    409  N   LEU B  56     -13.681  11.646   5.091  1.00 96.90           N  
ATOM    410  CA  LEU B  56     -13.343  11.532   3.676  1.00 96.90           C  
ATOM    411  C   LEU B  56     -11.855  11.778   3.450  1.00 96.90           C  
ATOM    412  CB  LEU B  56     -14.168  12.520   2.847  1.00 96.90           C  
ATOM    413  O   LEU B  56     -11.324  11.459   2.384  1.00 96.90           O  
ATOM    414  CG  LEU B  56     -15.682  12.303   2.842  1.00 96.90           C  
ATOM    415  CD1 LEU B  56     -16.370  13.387   2.018  1.00 96.90           C  
ATOM    416  CD2 LEU B  56     -16.022  10.918   2.303  1.00 96.90           C  
ATOM    417  N   GLY B  57     -11.096  12.320   4.418  1.00 95.00           N  
ATOM    418  CA  GLY B  57      -9.656  12.528   4.419  1.00 95.00           C  
ATOM    419  C   GLY B  57      -8.959  11.868   5.593  1.00 95.00           C  
ATOM    420  O   GLY B  57      -9.170  10.683   5.861  1.00 95.00           O  
ATOM    421  N   GLY B  58      -8.061  12.553   6.253  1.00 95.73           N  
ATOM    422  CA  GLY B  58      -7.367  11.995   7.403  1.00 95.73           C  
ATOM    423  C   GLY B  58      -8.307  11.443   8.458  1.00 95.73           C  
ATOM    424  O   GLY B  58      -9.186  12.156   8.948  1.00 95.73           O  
ATOM    425  N   SER B  59      -8.067  10.143   8.899  1.00 96.47           N  
ATOM    426  CA  SER B  59      -9.057   9.475   9.738  1.00 96.47           C  
ATOM    427  C   SER B  59      -8.397   8.765  10.915  1.00 96.47           C  
ATOM    428  CB  SER B  59      -9.867   8.471   8.915  1.00 96.47           C  
ATOM    429  O   SER B  59      -9.050   8.477  11.919  1.00 96.47           O  
ATOM    430  OG  SER B  59     -10.479   9.107   7.807  1.00 96.47           O  
ATOM    431  N   TYR B  60      -7.096   8.532  10.754  1.00 97.69           N  
ATOM    432  CA  TYR B  60      -6.531   7.533  11.654  1.00 97.69           C  
ATOM    433  C   TYR B  60      -5.477   8.153  12.564  1.00 97.69           C  
ATOM    434  CB  TYR B  60      -5.918   6.377  10.858  1.00 97.69           C  
ATOM    435  O   TYR B  60      -4.767   9.078  12.162  1.00 97.69           O  
ATOM    436  CG  TYR B  60      -6.886   5.715   9.907  1.00 97.69           C  
ATOM    437  CD1 TYR B  60      -7.818   4.788  10.365  1.00 97.69           C  
ATOM    438  CD2 TYR B  60      -6.869   6.015   8.549  1.00 97.69           C  
ATOM    439  CE1 TYR B  60      -8.711   4.173   9.493  1.00 97.69           C  
ATOM    440  CE2 TYR B  60      -7.756   5.407   7.667  1.00 97.69           C  
ATOM    441  OH  TYR B  60      -9.553   3.884   7.279  1.00 97.69           O  
ATOM    442  CZ  TYR B  60      -8.672   4.489   8.148  1.00 97.69           C  
ATOM    443  N   VAL B  61      -5.410   7.620  13.744  1.00 98.20           N  
ATOM    444  CA  VAL B  61      -4.394   7.990  14.723  1.00 98.20           C  
ATOM    445  C   VAL B  61      -3.962   6.755  15.512  1.00 98.20           C  
ATOM    446  CB  VAL B  61      -4.904   9.085  15.686  1.00 98.20           C  
ATOM    447  O   VAL B  61      -4.741   5.815  15.681  1.00 98.20           O  
ATOM    448  CG1 VAL B  61      -6.098   8.580  16.495  1.00 98.20           C  
ATOM    449  CG2 VAL B  61      -3.782   9.544  16.614  1.00 98.20           C  
ATOM    450  N   GLY B  62      -2.745   6.726  15.954  1.00 97.87           N  
ATOM    451  CA  GLY B  62      -2.264   5.579  16.708  1.00 97.87           C  
ATOM    452  C   GLY B  62      -1.093   5.908  17.614  1.00 97.87           C  
ATOM    453  O   GLY B  62      -0.788   7.081  17.842  1.00 97.87           O  
ATOM    454  N   PRO B  63      -0.457   4.832  18.169  1.00 97.40           N  
ATOM    455  CA  PRO B  63       0.673   5.023  19.082  1.00 97.40           C  
ATOM    456  C   PRO B  63       1.795   5.855  18.466  1.00 97.40           C  
ATOM    457  CB  PRO B  63       1.144   3.593  19.363  1.00 97.40           C  
ATOM    458  O   PRO B  63       2.043   5.768  17.260  1.00 97.40           O  
ATOM    459  CG  PRO B  63      -0.061   2.741  19.130  1.00 97.40           C  
ATOM    460  CD  PRO B  63      -0.860   3.342  18.009  1.00 97.40           C  
ATOM    461  N   THR B  64       2.492   6.640  19.258  1.00 97.66           N  
ATOM    462  CA  THR B  64       3.626   7.509  18.963  1.00 97.66           C  
ATOM    463  C   THR B  64       3.156   8.815  18.330  1.00 97.66           C  
ATOM    464  CB  THR B  64       4.633   6.815  18.028  1.00 97.66           C  
ATOM    465  O   THR B  64       3.960   9.716  18.081  1.00 97.66           O  
ATOM    466  CG2 THR B  64       5.122   5.500  18.625  1.00 97.66           C  
ATOM    467  OG1 THR B  64       4.002   6.550  16.769  1.00 97.66           O  
ATOM    468  N   GLN B  65       1.876   8.931  18.016  1.00 98.37           N  
ATOM    469  CA  GLN B  65       1.292  10.189  17.561  1.00 98.37           C  
ATOM    470  C   GLN B  65       0.745  10.997  18.734  1.00 98.37           C  
ATOM    471  CB  GLN B  65       0.182   9.928  16.541  1.00 98.37           C  
ATOM    472  O   GLN B  65      -0.460  11.239  18.820  1.00 98.37           O  
ATOM    473  CG  GLN B  65       0.655   9.196  15.292  1.00 98.37           C  
ATOM    474  CD  GLN B  65      -0.455   8.989  14.278  1.00 98.37           C  
ATOM    475  NE2 GLN B  65      -0.490   7.808  13.671  1.00 98.37           N  
ATOM    476  OE1 GLN B  65      -1.274   9.883  14.044  1.00 98.37           O  
ATOM    477  N   ASN B  66       1.586  11.442  19.540  1.00 98.43           N  
ATOM    478  CA  ASN B  66       1.336  11.942  20.887  1.00 98.43           C  
ATOM    479  C   ASN B  66       0.753  13.352  20.863  1.00 98.43           C  
ATOM    480  CB  ASN B  66       2.620  11.912  21.718  1.00 98.43           C  
ATOM    481  O   ASN B  66      -0.108  13.687  21.678  1.00 98.43           O  
ATOM    482  CG  ASN B  66       3.164  10.509  21.903  1.00 98.43           C  
ATOM    483  ND2 ASN B  66       4.463  10.344  21.684  1.00 98.43           N  
ATOM    484  OD1 ASN B  66       2.423   9.582  22.238  1.00 98.43           O  
ATOM    485  N   ARG B  67       1.059  14.229  19.987  1.00 98.56           N  
ATOM    486  CA  ARG B  67       0.586  15.609  19.945  1.00 98.56           C  
ATOM    487  C   ARG B  67      -0.891  15.671  19.569  1.00 98.56           C  
ATOM    488  CB  ARG B  67       1.413  16.431  18.954  1.00 98.56           C  
ATOM    489  O   ARG B  67      -1.669  16.385  20.204  1.00 98.56           O  
ATOM    490  CG  ARG B  67       2.836  16.702  19.415  1.00 98.56           C  
ATOM    491  CD  ARG B  67       3.640  17.447  18.359  1.00 98.56           C  
ATOM    492  NE  ARG B  67       4.965  17.814  18.849  1.00 98.56           N  
ATOM    493  NH1 ARG B  67       5.860  15.695  18.628  1.00 98.56           N  
ATOM    494  NH2 ARG B  67       7.153  17.414  19.423  1.00 98.56           N  
ATOM    495  CZ  ARG B  67       5.990  16.973  18.965  1.00 98.56           C  
ATOM    496  N   ILE B  68      -1.212  14.887  18.540  1.00 98.64           N  
ATOM    497  CA  ILE B  68      -2.607  14.897  18.114  1.00 98.64           C  
ATOM    498  C   ILE B  68      -3.481  14.262  19.193  1.00 98.64           C  
ATOM    499  CB  ILE B  68      -2.793  14.158  16.770  1.00 98.64           C  
ATOM    500  O   ILE B  68      -4.612  14.697  19.420  1.00 98.64           O  
ATOM    501  CG1 ILE B  68      -4.230  14.324  16.264  1.00 98.64           C  
ATOM    502  CG2 ILE B  68      -2.430  12.677  16.913  1.00 98.64           C  
ATOM    503  CD1 ILE B  68      -4.622  15.766  15.973  1.00 98.64           C  
ATOM    504  N   LEU B  69      -2.969  13.244  19.838  1.00 98.67           N  
ATOM    505  CA  LEU B  69      -3.706  12.601  20.921  1.00 98.67           C  
ATOM    506  C   LEU B  69      -3.864  13.547  22.107  1.00 98.67           C  
ATOM    507  CB  LEU B  69      -2.996  11.320  21.367  1.00 98.67           C  
ATOM    508  O   LEU B  69      -4.925  13.591  22.734  1.00 98.67           O  
ATOM    509  CG  LEU B  69      -3.034  10.148  20.386  1.00 98.67           C  
ATOM    510  CD1 LEU B  69      -2.032   9.076  20.801  1.00 98.67           C  
ATOM    511  CD2 LEU B  69      -4.441   9.567  20.301  1.00 98.67           C  
ATOM    512  N   ARG B  70      -2.815  14.306  22.449  1.00 97.91           N  
ATOM    513  CA  ARG B  70      -2.911  15.326  23.488  1.00 97.91           C  
ATOM    514  C   ARG B  70      -3.951  16.381  23.125  1.00 97.91           C  
ATOM    515  CB  ARG B  70      -1.551  15.988  23.719  1.00 97.91           C  
ATOM    516  O   ARG B  70      -4.802  16.730  23.946  1.00 97.91           O  
ATOM    517  CG  ARG B  70      -1.578  17.108  24.748  1.00 97.91           C  
ATOM    518  CD  ARG B  70      -0.303  17.938  24.712  1.00 97.91           C  
ATOM    519  NE  ARG B  70      -0.028  18.445  23.371  1.00 97.91           N  
ATOM    520  NH1 ARG B  70      -1.400  20.294  23.565  1.00 97.91           N  
ATOM    521  NH2 ARG B  70      -0.237  19.923  21.625  1.00 97.91           N  
ATOM    522  CZ  ARG B  70      -0.556  19.553  22.856  1.00 97.91           C  
ATOM    523  N   LEU B  71      -3.794  16.878  21.931  1.00 98.39           N  
ATOM    524  CA  LEU B  71      -4.719  17.904  21.461  1.00 98.39           C  
ATOM    525  C   LEU B  71      -6.156  17.395  21.492  1.00 98.39           C  
ATOM    526  CB  LEU B  71      -4.352  18.346  20.042  1.00 98.39           C  
ATOM    527  O   LEU B  71      -7.064  18.114  21.914  1.00 98.39           O  
ATOM    528  CG  LEU B  71      -5.190  19.480  19.448  1.00 98.39           C  
ATOM    529  CD1 LEU B  71      -5.099  20.722  20.326  1.00 98.39           C  
ATOM    530  CD2 LEU B  71      -4.737  19.790  18.025  1.00 98.39           C  
ATOM    531  N   ALA B  72      -6.410  16.197  21.056  1.00 98.03           N  
ATOM    532  CA  ALA B  72      -7.738  15.590  21.066  1.00 98.03           C  
ATOM    533  C   ALA B  72      -8.301  15.525  22.483  1.00 98.03           C  
ATOM    534  CB  ALA B  72      -7.688  14.192  20.453  1.00 98.03           C  
ATOM    535  O   ALA B  72      -9.466  15.859  22.711  1.00 98.03           O  
ATOM    536  N   LYS B  73      -7.459  15.133  23.416  1.00 97.46           N  
ATOM    537  CA  LYS B  73      -7.871  15.060  24.815  1.00 97.46           C  
ATOM    538  C   LYS B  73      -8.241  16.439  25.351  1.00 97.46           C  
ATOM    539  CB  LYS B  73      -6.763  14.445  25.670  1.00 97.46           C  
ATOM    540  O   LYS B  73      -9.272  16.600  26.009  1.00 97.46           O  
ATOM    541  CG  LYS B  73      -7.180  14.147  27.103  1.00 97.46           C  
ATOM    542  CD  LYS B  73      -6.075  13.431  27.869  1.00 97.46           C  
ATOM    543  CE  LYS B  73      -6.492  13.130  29.303  1.00 97.46           C  
ATOM    544  NZ  LYS B  73      -5.424  12.400  30.049  1.00 97.46           N  
ATOM    545  N   GLU B  74      -7.403  17.392  25.041  1.00 97.47           N  
ATOM    546  CA  GLU B  74      -7.657  18.770  25.450  1.00 97.47           C  
ATOM    547  C   GLU B  74      -8.990  19.271  24.903  1.00 97.47           C  
ATOM    548  CB  GLU B  74      -6.521  19.687  24.989  1.00 97.47           C  
ATOM    549  O   GLU B  74      -9.689  20.042  25.565  1.00 97.47           O  
ATOM    550  CG  GLU B  74      -5.211  19.464  25.730  1.00 97.47           C  
ATOM    551  CD  GLU B  74      -4.063  20.299  25.185  1.00 97.47           C  
ATOM    552  OE1 GLU B  74      -2.901  20.071  25.591  1.00 97.47           O  
ATOM    553  OE2 GLU B  74      -4.329  21.188  24.346  1.00 97.47           O  
ATOM    554  N   LEU B  75      -9.375  18.828  23.759  1.00 98.35           N  
ATOM    555  CA  LEU B  75     -10.574  19.298  23.074  1.00 98.35           C  
ATOM    556  C   LEU B  75     -11.774  18.419  23.413  1.00 98.35           C  
ATOM    557  CB  LEU B  75     -10.354  19.318  21.559  1.00 98.35           C  
ATOM    558  O   LEU B  75     -12.869  18.626  22.886  1.00 98.35           O  
ATOM    559  CG  LEU B  75      -9.305  20.303  21.040  1.00 98.35           C  
ATOM    560  CD1 LEU B  75      -9.008  20.034  19.568  1.00 98.35           C  
ATOM    561  CD2 LEU B  75      -9.773  21.739  21.243  1.00 98.35           C  
ATOM    562  N   GLY B  76     -11.541  17.366  24.171  1.00 97.68           N  
ATOM    563  CA  GLY B  76     -12.618  16.511  24.644  1.00 97.68           C  
ATOM    564  C   GLY B  76     -13.070  15.494  23.612  1.00 97.68           C  
ATOM    565  O   GLY B  76     -14.247  15.133  23.563  1.00 97.68           O  
ATOM    566  N   LEU B  77     -12.163  15.071  22.779  1.00 98.10           N  
ATOM    567  CA  LEU B  77     -12.507  14.124  21.724  1.00 98.10           C  
ATOM    568  C   LEU B  77     -12.088  12.708  22.107  1.00 98.10           C  
ATOM    569  CB  LEU B  77     -11.844  14.526  20.405  1.00 98.10           C  
ATOM    570  O   LEU B  77     -10.982  12.498  22.609  1.00 98.10           O  
ATOM    571  CG  LEU B  77     -12.201  15.911  19.861  1.00 98.10           C  
ATOM    572  CD1 LEU B  77     -11.358  16.230  18.631  1.00 98.10           C  
ATOM    573  CD2 LEU B  77     -13.688  15.989  19.532  1.00 98.10           C  
ATOM    574  N   GLU B  78     -12.950  11.801  21.864  1.00 97.12           N  
ATOM    575  CA  GLU B  78     -12.692  10.393  22.152  1.00 97.12           C  
ATOM    576  C   GLU B  78     -12.356   9.622  20.879  1.00 97.12           C  
ATOM    577  CB  GLU B  78     -13.897   9.757  22.850  1.00 97.12           C  
ATOM    578  O   GLU B  78     -12.732  10.034  19.780  1.00 97.12           O  
ATOM    579  CG  GLU B  78     -14.189  10.340  24.225  1.00 97.12           C  
ATOM    580  CD  GLU B  78     -15.332   9.640  24.943  1.00 97.12           C  
ATOM    581  OE1 GLU B  78     -15.592   9.958  26.126  1.00 97.12           O  
ATOM    582  OE2 GLU B  78     -15.972   8.765  24.318  1.00 97.12           O  
ATOM    583  N   THR B  79     -11.629   8.542  21.052  1.00 97.55           N  
ATOM    584  CA  THR B  79     -11.278   7.690  19.921  1.00 97.55           C  
ATOM    585  C   THR B  79     -11.768   6.262  20.148  1.00 97.55           C  
ATOM    586  CB  THR B  79      -9.758   7.681  19.679  1.00 97.55           C  
ATOM    587  O   THR B  79     -12.168   5.907  21.258  1.00 97.55           O  
ATOM    588  CG2 THR B  79      -9.242   9.082  19.367  1.00 97.55           C  
ATOM    589  OG1 THR B  79      -9.096   7.191  20.852  1.00 97.55           O  
ATOM    590  N   TYR B  80     -11.835   5.453  19.109  1.00 97.02           N  
ATOM    591  CA  TYR B  80     -12.125   4.025  19.170  1.00 97.02           C  
ATOM    592  C   TYR B  80     -11.205   3.241  18.241  1.00 97.02           C  
ATOM    593  CB  TYR B  80     -13.588   3.757  18.804  1.00 97.02           C  
ATOM    594  O   TYR B  80     -10.716   3.777  17.244  1.00 97.02           O  
ATOM    595  CG  TYR B  80     -13.915   4.048  17.360  1.00 97.02           C  
ATOM    596  CD1 TYR B  80     -14.204   5.344  16.938  1.00 97.02           C  
ATOM    597  CD2 TYR B  80     -13.937   3.028  16.414  1.00 97.02           C  
ATOM    598  CE1 TYR B  80     -14.508   5.617  15.608  1.00 97.02           C  
ATOM    599  CE2 TYR B  80     -14.240   3.290  15.082  1.00 97.02           C  
ATOM    600  OH  TYR B  80     -14.824   4.849  13.372  1.00 97.02           O  
ATOM    601  CZ  TYR B  80     -14.523   4.585  14.689  1.00 97.02           C  
ATOM    602  N   LYS B  81     -10.985   1.986  18.514  1.00 96.74           N  
ATOM    603  CA  LYS B  81     -10.051   1.156  17.759  1.00 96.74           C  
ATOM    604  C   LYS B  81     -10.690   0.642  16.471  1.00 96.74           C  
ATOM    605  CB  LYS B  81      -9.567  -0.019  18.609  1.00 96.74           C  
ATOM    606  O   LYS B  81     -11.862   0.261  16.463  1.00 96.74           O  
ATOM    607  CG  LYS B  81      -8.560   0.366  19.682  1.00 96.74           C  
ATOM    608  CD  LYS B  81      -7.985  -0.862  20.376  1.00 96.74           C  
ATOM    609  CE  LYS B  81      -6.920  -0.482  21.395  1.00 96.74           C  
ATOM    610  NZ  LYS B  81      -6.377  -1.680  22.103  1.00 96.74           N  
ATOM    611  N   VAL B  82      -9.946   0.684  15.414  1.00 96.48           N  
ATOM    612  CA  VAL B  82     -10.342   0.032  14.170  1.00 96.48           C  
ATOM    613  C   VAL B  82     -10.379  -1.482  14.369  1.00 96.48           C  
ATOM    614  CB  VAL B  82      -9.388   0.394  13.010  1.00 96.48           C  
ATOM    615  O   VAL B  82      -9.451  -2.062  14.937  1.00 96.48           O  
ATOM    616  CG1 VAL B  82      -9.777  -0.356  11.737  1.00 96.48           C  
ATOM    617  CG2 VAL B  82      -9.392   1.902  12.767  1.00 96.48           C  
ATOM    618  N   ASN B  83     -11.419  -2.097  13.886  1.00 95.04           N  
ATOM    619  CA  ASN B  83     -11.616  -3.524  14.116  1.00 95.04           C  
ATOM    620  C   ASN B  83     -10.569  -4.359  13.384  1.00 95.04           C  
ATOM    621  CB  ASN B  83     -13.024  -3.947  13.691  1.00 95.04           C  
ATOM    622  O   ASN B  83     -10.425  -4.252  12.164  1.00 95.04           O  
ATOM    623  CG  ASN B  83     -13.280  -5.425  13.910  1.00 95.04           C  
ATOM    624  ND2 ASN B  83     -13.953  -6.058  12.957  1.00 95.04           N  
ATOM    625  OD1 ASN B  83     -12.878  -5.993  14.929  1.00 95.04           O  
ATOM    626  N   GLU B  84      -9.843  -5.104  14.176  1.00 93.46           N  
ATOM    627  CA  GLU B  84      -8.912  -6.092  13.638  1.00 93.46           C  
ATOM    628  C   GLU B  84      -8.925  -7.372  14.470  1.00 93.46           C  
ATOM    629  CB  GLU B  84      -7.495  -5.518  13.577  1.00 93.46           C  
ATOM    630  O   GLU B  84      -7.879  -7.986  14.690  1.00 93.46           O  
ATOM    631  CG  GLU B  84      -6.571  -6.261  12.624  1.00 93.46           C  
ATOM    632  CD  GLU B  84      -5.239  -5.560  12.410  1.00 93.46           C  
ATOM    633  OE1 GLU B  84      -4.226  -5.985  13.011  1.00 93.46           O  
ATOM    634  OE2 GLU B  84      -5.208  -4.577  11.637  1.00 93.46           O  
ATOM    635  N   VAL B  85     -10.064  -7.664  15.034  1.00 93.62           N  
ATOM    636  CA  VAL B  85     -10.242  -8.858  15.853  1.00 93.62           C  
ATOM    637  C   VAL B  85     -10.303 -10.095  14.958  1.00 93.62           C  
ATOM    638  CB  VAL B  85     -11.516  -8.766  16.722  1.00 93.62           C  
ATOM    639  O   VAL B  85      -9.651 -11.104  15.238  1.00 93.62           O  
ATOM    640  CG1 VAL B  85     -11.759 -10.079  17.465  1.00 93.62           C  
ATOM    641  CG2 VAL B  85     -11.407  -7.603  17.706  1.00 93.62           C  
ATOM    642  N   GLU B  86     -11.061 -10.009  13.863  1.00 95.53           N  
ATOM    643  CA  GLU B  86     -11.164 -11.112  12.912  1.00 95.53           C  
ATOM    644  C   GLU B  86      -9.963 -11.141  11.970  1.00 95.53           C  
ATOM    645  CB  GLU B  86     -12.462 -11.009  12.107  1.00 95.53           C  
ATOM    646  O   GLU B  86      -9.041 -10.335  12.106  1.00 95.53           O  
ATOM    647  CG  GLU B  86     -13.721 -11.110  12.955  1.00 95.53           C  
ATOM    648  CD  GLU B  86     -14.119  -9.790  13.597  1.00 95.53           C  
ATOM    649  OE1 GLU B  86     -15.086  -9.769  14.392  1.00 95.53           O  
ATOM    650  OE2 GLU B  86     -13.458  -8.769  13.303  1.00 95.53           O  
ATOM    651  N   ARG B  87     -10.012 -12.022  10.986  1.00 96.43           N  
ATOM    652  CA  ARG B  87      -8.876 -12.219  10.092  1.00 96.43           C  
ATOM    653  C   ARG B  87      -8.903 -11.217   8.943  1.00 96.43           C  
ATOM    654  CB  ARG B  87      -8.866 -13.647   9.541  1.00 96.43           C  
ATOM    655  O   ARG B  87      -9.975 -10.782   8.516  1.00 96.43           O  
ATOM    656  CG  ARG B  87      -8.562 -14.708  10.587  1.00 96.43           C  
ATOM    657  CD  ARG B  87      -8.569 -16.108   9.989  1.00 96.43           C  
ATOM    658  NE  ARG B  87      -9.914 -16.522   9.602  1.00 96.43           N  
ATOM    659  NH1 ARG B  87      -9.262 -18.565   8.743  1.00 96.43           N  
ATOM    660  NH2 ARG B  87     -11.471 -17.955   8.710  1.00 96.43           N  
ATOM    661  CZ  ARG B  87     -10.213 -17.680   9.019  1.00 96.43           C  
ATOM    662  N   LEU B  88      -7.707 -10.899   8.475  1.00 96.68           N  
ATOM    663  CA  LEU B  88      -7.548 -10.122   7.251  1.00 96.68           C  
ATOM    664  C   LEU B  88      -7.556 -11.031   6.026  1.00 96.68           C  
ATOM    665  CB  LEU B  88      -6.248  -9.315   7.293  1.00 96.68           C  
ATOM    666  O   LEU B  88      -7.474 -12.254   6.155  1.00 96.68           O  
ATOM    667  CG  LEU B  88      -6.185  -8.187   8.324  1.00 96.68           C  
ATOM    668  CD1 LEU B  88      -5.887  -8.751   9.710  1.00 96.68           C  
ATOM    669  CD2 LEU B  88      -5.135  -7.155   7.925  1.00 96.68           C  
ATOM    670  N   ILE B  89      -7.652 -10.394   4.808  1.00 96.64           N  
ATOM    671  CA  ILE B  89      -7.648 -11.181   3.580  1.00 96.64           C  
ATOM    672  C   ILE B  89      -6.524 -10.703   2.664  1.00 96.64           C  
ATOM    673  CB  ILE B  89      -9.007 -11.096   2.850  1.00 96.64           C  
ATOM    674  O   ILE B  89      -6.340  -9.499   2.473  1.00 96.64           O  
ATOM    675  CG1 ILE B  89     -10.114 -11.720   3.708  1.00 96.64           C  
ATOM    676  CG2 ILE B  89      -8.928 -11.775   1.480  1.00 96.64           C  
ATOM    677  CD1 ILE B  89     -11.517 -11.518   3.151  1.00 96.64           C  
ATOM    678  N   HIS B  90      -5.791 -11.575   2.213  1.00 94.74           N  
ATOM    679  CA  HIS B  90      -4.870 -11.334   1.108  1.00 94.74           C  
ATOM    680  C   HIS B  90      -5.391 -11.945  -0.188  1.00 94.74           C  
ATOM    681  CB  HIS B  90      -3.485 -11.896   1.434  1.00 94.74           C  
ATOM    682  O   HIS B  90      -5.450 -13.169  -0.323  1.00 94.74           O  
ATOM    683  CG  HIS B  90      -2.454 -11.590   0.394  1.00 94.74           C  
ATOM    684  CD2 HIS B  90      -2.350 -10.560  -0.479  1.00 94.74           C  
ATOM    685  ND1 HIS B  90      -1.364 -12.402   0.165  1.00 94.74           N  
ATOM    686  CE1 HIS B  90      -0.632 -11.883  -0.806  1.00 94.74           C  
ATOM    687  NE2 HIS B  90      -1.209 -10.765  -1.214  1.00 94.74           N  
ATOM    688  N   HIS B  91      -5.771 -11.153  -1.130  1.00 93.97           N  
ATOM    689  CA  HIS B  91      -6.290 -11.613  -2.413  1.00 93.97           C  
ATOM    690  C   HIS B  91      -5.229 -11.517  -3.503  1.00 93.97           C  
ATOM    691  CB  HIS B  91      -7.527 -10.806  -2.811  1.00 93.97           C  
ATOM    692  O   HIS B  91      -4.829 -10.417  -3.891  1.00 93.97           O  
ATOM    693  CG  HIS B  91      -8.222 -11.334  -4.025  1.00 93.97           C  
ATOM    694  CD2 HIS B  91      -8.244 -10.885  -5.302  1.00 93.97           C  
ATOM    695  ND1 HIS B  91      -9.016 -12.460  -3.997  1.00 93.97           N  
ATOM    696  CE1 HIS B  91      -9.496 -12.682  -5.209  1.00 93.97           C  
ATOM    697  NE2 HIS B  91      -9.043 -11.741  -6.020  1.00 93.97           N  
ATOM    698  N   VAL B  92      -4.837 -12.572  -4.016  1.00 86.23           N  
ATOM    699  CA  VAL B  92      -3.756 -12.616  -4.995  1.00 86.23           C  
ATOM    700  C   VAL B  92      -4.030 -13.716  -6.018  1.00 86.23           C  
ATOM    701  CB  VAL B  92      -2.386 -12.846  -4.318  1.00 86.23           C  
ATOM    702  O   VAL B  92      -4.456 -14.816  -5.657  1.00 86.23           O  
ATOM    703  CG1 VAL B  92      -2.364 -14.187  -3.586  1.00 86.23           C  
ATOM    704  CG2 VAL B  92      -1.263 -12.779  -5.351  1.00 86.23           C  
ATOM    705  N   LYS B  93      -3.879 -13.373  -7.286  1.00 82.64           N  
ATOM    706  CA  LYS B  93      -4.063 -14.288  -8.409  1.00 82.64           C  
ATOM    707  C   LYS B  93      -5.455 -14.913  -8.386  1.00 82.64           C  
ATOM    708  CB  LYS B  93      -2.996 -15.383  -8.390  1.00 82.64           C  
ATOM    709  O   LYS B  93      -5.599 -16.126  -8.555  1.00 82.64           O  
ATOM    710  CG  LYS B  93      -1.578 -14.869  -8.585  1.00 82.64           C  
ATOM    711  CD  LYS B  93      -0.570 -16.011  -8.625  1.00 82.64           C  
ATOM    712  CE  LYS B  93       0.854 -15.495  -8.791  1.00 82.64           C  
ATOM    713  NZ  LYS B  93       1.846 -16.611  -8.823  1.00 82.64           N  
ATOM    714  N   GLY B  94      -6.413 -14.184  -7.997  1.00 82.51           N  
ATOM    715  CA  GLY B  94      -7.808 -14.586  -8.077  1.00 82.51           C  
ATOM    716  C   GLY B  94      -8.269 -15.388  -6.875  1.00 82.51           C  
ATOM    717  O   GLY B  94      -9.416 -15.836  -6.824  1.00 82.51           O  
ATOM    718  N   LYS B  95      -7.362 -15.556  -5.874  1.00 88.20           N  
ATOM    719  CA  LYS B  95      -7.715 -16.335  -4.690  1.00 88.20           C  
ATOM    720  C   LYS B  95      -7.512 -15.520  -3.415  1.00 88.20           C  
ATOM    721  CB  LYS B  95      -6.890 -17.621  -4.627  1.00 88.20           C  
ATOM    722  O   LYS B  95      -6.580 -14.719  -3.327  1.00 88.20           O  
ATOM    723  CG  LYS B  95      -7.270 -18.652  -5.680  1.00 88.20           C  
ATOM    724  CD  LYS B  95      -6.534 -19.968  -5.464  1.00 88.20           C  
ATOM    725  CE  LYS B  95      -6.868 -20.981  -6.551  1.00 88.20           C  
ATOM    726  NZ  LYS B  95      -6.157 -22.277  -6.337  1.00 88.20           N  
ATOM    727  N   SER B  96      -8.338 -15.813  -2.450  1.00 92.32           N  
ATOM    728  CA  SER B  96      -8.301 -15.091  -1.182  1.00 92.32           C  
ATOM    729  C   SER B  96      -7.769 -15.974  -0.058  1.00 92.32           C  
ATOM    730  CB  SER B  96      -9.692 -14.571  -0.819  1.00 92.32           C  
ATOM    731  O   SER B  96      -8.210 -17.114   0.103  1.00 92.32           O  
ATOM    732  OG  SER B  96     -10.118 -13.585  -1.743  1.00 92.32           O  
ATOM    733  N   TYR B  97      -6.850 -15.459   0.709  1.00 91.06           N  
ATOM    734  CA  TYR B  97      -6.235 -16.176   1.820  1.00 91.06           C  
ATOM    735  C   TYR B  97      -6.378 -15.393   3.120  1.00 91.06           C  
ATOM    736  CB  TYR B  97      -4.755 -16.446   1.534  1.00 91.06           C  
ATOM    737  O   TYR B  97      -5.866 -14.277   3.239  1.00 91.06           O  
ATOM    738  CG  TYR B  97      -4.516 -17.249   0.278  1.00 91.06           C  
ATOM    739  CD1 TYR B  97      -4.523 -18.642   0.307  1.00 91.06           C  
ATOM    740  CD2 TYR B  97      -4.283 -16.618  -0.939  1.00 91.06           C  
ATOM    741  CE1 TYR B  97      -4.302 -19.386  -0.847  1.00 91.06           C  
ATOM    742  CE2 TYR B  97      -4.061 -17.352  -2.099  1.00 91.06           C  
ATOM    743  OH  TYR B  97      -3.853 -19.465  -3.189  1.00 91.06           O  
ATOM    744  CZ  TYR B  97      -4.073 -18.733  -2.044  1.00 91.06           C  
ATOM    745  N   PRO B  98      -7.055 -15.988   4.116  1.00 92.94           N  
ATOM    746  CA  PRO B  98      -7.152 -15.323   5.418  1.00 92.94           C  
ATOM    747  C   PRO B  98      -5.828 -15.317   6.177  1.00 92.94           C  
ATOM    748  CB  PRO B  98      -8.203 -16.153   6.160  1.00 92.94           C  
ATOM    749  O   PRO B  98      -5.039 -16.258   6.058  1.00 92.94           O  
ATOM    750  CG  PRO B  98      -8.177 -17.490   5.491  1.00 92.94           C  
ATOM    751  CD  PRO B  98      -7.695 -17.307   4.080  1.00 92.94           C  
ATOM    752  N   PHE B  99      -5.552 -14.245   6.858  1.00 91.53           N  
ATOM    753  CA  PHE B  99      -4.329 -14.212   7.651  1.00 91.53           C  
ATOM    754  C   PHE B  99      -4.458 -13.224   8.805  1.00 91.53           C  
ATOM    755  CB  PHE B  99      -3.129 -13.842   6.774  1.00 91.53           C  
ATOM    756  O   PHE B  99      -5.424 -12.461   8.870  1.00 91.53           O  
ATOM    757  CG  PHE B  99      -3.106 -12.397   6.355  1.00 91.53           C  
ATOM    758  CD1 PHE B  99      -3.905 -11.949   5.310  1.00 91.53           C  
ATOM    759  CD2 PHE B  99      -2.286 -11.485   7.007  1.00 91.53           C  
ATOM    760  CE1 PHE B  99      -3.886 -10.612   4.920  1.00 91.53           C  
ATOM    761  CE2 PHE B  99      -2.261 -10.147   6.623  1.00 91.53           C  
ATOM    762  CZ  PHE B  99      -3.061  -9.713   5.578  1.00 91.53           C  
ATOM    763  N   ARG B 100      -3.513 -13.255   9.777  1.00 89.36           N  
ATOM    764  CA  ARG B 100      -3.418 -12.331  10.903  1.00 89.36           C  
ATOM    765  C   ARG B 100      -2.071 -11.616  10.913  1.00 89.36           C  
ATOM    766  CB  ARG B 100      -3.628 -13.071  12.226  1.00 89.36           C  
ATOM    767  O   ARG B 100      -1.066 -12.168  10.459  1.00 89.36           O  
ATOM    768  CG  ARG B 100      -5.038 -13.611  12.412  1.00 89.36           C  
ATOM    769  CD  ARG B 100      -5.270 -14.100  13.835  1.00 89.36           C  
ATOM    770  NE  ARG B 100      -6.642 -14.561  14.029  1.00 89.36           N  
ATOM    771  NH1 ARG B 100      -6.884 -13.615  16.122  1.00 89.36           N  
ATOM    772  NH2 ARG B 100      -8.615 -14.788  15.182  1.00 89.36           N  
ATOM    773  CZ  ARG B 100      -7.377 -14.320  15.110  1.00 89.36           C  
ATOM    774  N   GLY B 101      -2.044 -10.334  11.388  1.00 81.68           N  
ATOM    775  CA  GLY B 101      -0.807  -9.574  11.468  1.00 81.68           C  
ATOM    776  C   GLY B 101      -0.706  -8.486  10.416  1.00 81.68           C  
ATOM    777  O   GLY B 101      -1.623  -8.304   9.614  1.00 81.68           O  
ATOM    778  N   PRO B 102       0.459  -7.859  10.387  1.00 78.35           N  
ATOM    779  CA  PRO B 102       0.611  -6.705   9.498  1.00 78.35           C  
ATOM    780  C   PRO B 102       0.897  -7.108   8.053  1.00 78.35           C  
ATOM    781  CB  PRO B 102       1.799  -5.950  10.099  1.00 78.35           C  
ATOM    782  O   PRO B 102       0.559  -6.370   7.124  1.00 78.35           O  
ATOM    783  CG  PRO B 102       2.520  -6.966  10.924  1.00 78.35           C  
ATOM    784  CD  PRO B 102       1.538  -8.021  11.347  1.00 78.35           C  
ATOM    785  N   PHE B 103       1.539  -8.289   7.896  1.00 82.39           N  
ATOM    786  CA  PHE B 103       1.921  -8.728   6.559  1.00 82.39           C  
ATOM    787  C   PHE B 103       1.343 -10.105   6.255  1.00 82.39           C  
ATOM    788  CB  PHE B 103       3.446  -8.756   6.417  1.00 82.39           C  
ATOM    789  O   PHE B 103       1.218 -10.943   7.150  1.00 82.39           O  
ATOM    790  CG  PHE B 103       4.104  -7.426   6.668  1.00 82.39           C  
ATOM    791  CD1 PHE B 103       4.083  -6.430   5.699  1.00 82.39           C  
ATOM    792  CD2 PHE B 103       4.743  -7.171   7.874  1.00 82.39           C  
ATOM    793  CE1 PHE B 103       4.691  -5.198   5.929  1.00 82.39           C  
ATOM    794  CE2 PHE B 103       5.353  -5.942   8.111  1.00 82.39           C  
ATOM    795  CZ  PHE B 103       5.326  -4.957   7.137  1.00 82.39           C  
ATOM    796  N   PRO B 104       0.986 -10.312   4.931  1.00 84.31           N  
ATOM    797  CA  PRO B 104       0.510 -11.647   4.565  1.00 84.31           C  
ATOM    798  C   PRO B 104       1.578 -12.724   4.740  1.00 84.31           C  
ATOM    799  CB  PRO B 104       0.127 -11.493   3.091  1.00 84.31           C  
ATOM    800  O   PRO B 104       2.765 -12.461   4.531  1.00 84.31           O  
ATOM    801  CG  PRO B 104       0.245 -10.028   2.817  1.00 84.31           C  
ATOM    802  CD  PRO B 104       1.013  -9.393   3.941  1.00 84.31           C  
ATOM    803  N   PRO B 105       1.157 -13.906   5.126  1.00 75.75           N  
ATOM    804  CA  PRO B 105       2.125 -14.993   5.292  1.00 75.75           C  
ATOM    805  C   PRO B 105       2.655 -15.519   3.960  1.00 75.75           C  
ATOM    806  CB  PRO B 105       1.322 -16.071   6.024  1.00 75.75           C  
ATOM    807  O   PRO B 105       1.956 -15.456   2.945  1.00 75.75           O  
ATOM    808  CG  PRO B 105      -0.108 -15.730   5.758  1.00 75.75           C  
ATOM    809  CD  PRO B 105      -0.190 -14.279   5.378  1.00 75.75           C  
ATOM    810  N   VAL B 106       3.908 -15.962   4.006  1.00 76.05           N  
ATOM    811  CA  VAL B 106       4.564 -16.544   2.840  1.00 76.05           C  
ATOM    812  C   VAL B 106       4.997 -17.975   3.151  1.00 76.05           C  
ATOM    813  CB  VAL B 106       5.782 -15.703   2.395  1.00 76.05           C  
ATOM    814  O   VAL B 106       5.561 -18.243   4.215  1.00 76.05           O  
ATOM    815  CG1 VAL B 106       5.543 -15.095   1.015  1.00 76.05           C  
ATOM    816  CG2 VAL B 106       6.078 -14.610   3.420  1.00 76.05           C  
ATOM    817  N   TRP B 107       4.675 -18.877   2.259  1.00 70.52           N  
ATOM    818  CA  TRP B 107       5.006 -20.275   2.518  1.00 70.52           C  
ATOM    819  C   TRP B 107       6.316 -20.659   1.839  1.00 70.52           C  
ATOM    820  CB  TRP B 107       3.879 -21.193   2.037  1.00 70.52           C  
ATOM    821  O   TRP B 107       7.022 -21.558   2.302  1.00 70.52           O  
ATOM    822  CG  TRP B 107       2.562 -20.945   2.710  1.00 70.52           C  
ATOM    823  CD1 TRP B 107       1.532 -20.175   2.247  1.00 70.52           C  
ATOM    824  CD2 TRP B 107       2.137 -21.467   3.973  1.00 70.52           C  
ATOM    825  CE2 TRP B 107       0.836 -20.972   4.213  1.00 70.52           C  
ATOM    826  CE3 TRP B 107       2.731 -22.307   4.925  1.00 70.52           C  
ATOM    827  NE1 TRP B 107       0.491 -20.188   3.146  1.00 70.52           N  
ATOM    828  CH2 TRP B 107       0.722 -22.114   6.283  1.00 70.52           C  
ATOM    829  CZ2 TRP B 107       0.118 -21.291   5.368  1.00 70.52           C  
ATOM    830  CZ3 TRP B 107       2.014 -22.622   6.074  1.00 70.52           C  
ATOM    831  N   ASN B 108       6.662 -20.024   0.733  1.00 77.76           N  
ATOM    832  CA  ASN B 108       7.916 -20.239   0.019  1.00 77.76           C  
ATOM    833  C   ASN B 108       9.096 -19.615   0.757  1.00 77.76           C  
ATOM    834  CB  ASN B 108       7.825 -19.683  -1.404  1.00 77.76           C  
ATOM    835  O   ASN B 108       9.138 -18.400   0.955  1.00 77.76           O  
ATOM    836  CG  ASN B 108       9.071 -19.964  -2.221  1.00 77.76           C  
ATOM    837  ND2 ASN B 108       8.915 -20.023  -3.539  1.00 77.76           N  
ATOM    838  OD1 ASN B 108      10.164 -20.127  -1.673  1.00 77.76           O  
ATOM    839  N   PRO B 109      10.028 -20.427   1.206  1.00 80.83           N  
ATOM    840  CA  PRO B 109      11.157 -19.947   2.007  1.00 80.83           C  
ATOM    841  C   PRO B 109      11.979 -18.881   1.288  1.00 80.83           C  
ATOM    842  CB  PRO B 109      11.987 -21.212   2.240  1.00 80.83           C  
ATOM    843  O   PRO B 109      12.510 -17.969   1.928  1.00 80.83           O  
ATOM    844  CG  PRO B 109      11.046 -22.342   1.970  1.00 80.83           C  
ATOM    845  CD  PRO B 109       9.934 -21.838   1.095  1.00 80.83           C  
ATOM    846  N   ILE B 110      12.148 -19.016   0.033  1.00 84.23           N  
ATOM    847  CA  ILE B 110      12.901 -18.028  -0.732  1.00 84.23           C  
ATOM    848  C   ILE B 110      12.171 -16.687  -0.703  1.00 84.23           C  
ATOM    849  CB  ILE B 110      13.117 -18.489  -2.191  1.00 84.23           C  
ATOM    850  O   ILE B 110      12.795 -15.638  -0.527  1.00 84.23           O  
ATOM    851  CG1 ILE B 110      14.004 -19.738  -2.231  1.00 84.23           C  
ATOM    852  CG2 ILE B 110      13.724 -17.360  -3.030  1.00 84.23           C  
ATOM    853  CD1 ILE B 110      14.331 -20.222  -3.637  1.00 84.23           C  
ATOM    854  N   THR B 111      10.875 -16.788  -0.829  1.00 86.30           N  
ATOM    855  CA  THR B 111      10.060 -15.579  -0.784  1.00 86.30           C  
ATOM    856  C   THR B 111      10.087 -14.960   0.611  1.00 86.30           C  
ATOM    857  CB  THR B 111       8.604 -15.871  -1.190  1.00 86.30           C  
ATOM    858  O   THR B 111      10.157 -13.737   0.752  1.00 86.30           O  
ATOM    859  CG2 THR B 111       7.779 -14.589  -1.240  1.00 86.30           C  
ATOM    860  OG1 THR B 111       8.589 -16.486  -2.484  1.00 86.30           O  
ATOM    861  N   TYR B 112      10.031 -15.795   1.516  1.00 87.85           N  
ATOM    862  CA  TYR B 112      10.100 -15.317   2.893  1.00 87.85           C  
ATOM    863  C   TYR B 112      11.405 -14.571   3.146  1.00 87.85           C  
ATOM    864  CB  TYR B 112       9.967 -16.485   3.875  1.00 87.85           C  
ATOM    865  O   TYR B 112      11.403 -13.482   3.724  1.00 87.85           O  
ATOM    866  CG  TYR B 112      10.086 -16.076   5.323  1.00 87.85           C  
ATOM    867  CD1 TYR B 112      11.281 -16.245   6.019  1.00 87.85           C  
ATOM    868  CD2 TYR B 112       9.003 -15.522   5.999  1.00 87.85           C  
ATOM    869  CE1 TYR B 112      11.394 -15.871   7.354  1.00 87.85           C  
ATOM    870  CE2 TYR B 112       9.105 -15.146   7.334  1.00 87.85           C  
ATOM    871  OH  TYR B 112      10.409 -14.952   9.324  1.00 87.85           O  
ATOM    872  CZ  TYR B 112      10.303 -15.323   8.002  1.00 87.85           C  
ATOM    873  N   LEU B 113      12.538 -15.235   2.717  1.00 89.45           N  
ATOM    874  CA  LEU B 113      13.847 -14.614   2.886  1.00 89.45           C  
ATOM    875  C   LEU B 113      13.902 -13.261   2.185  1.00 89.45           C  
ATOM    876  CB  LEU B 113      14.949 -15.529   2.344  1.00 89.45           C  
ATOM    877  O   LEU B 113      14.452 -12.299   2.726  1.00 89.45           O  
ATOM    878  CG  LEU B 113      15.293 -16.753   3.193  1.00 89.45           C  
ATOM    879  CD1 LEU B 113      16.255 -17.667   2.441  1.00 89.45           C  
ATOM    880  CD2 LEU B 113      15.888 -16.327   4.530  1.00 89.45           C  
ATOM    881  N   ASP B 114      13.347 -13.240   1.049  1.00 92.41           N  
ATOM    882  CA  ASP B 114      13.340 -12.010   0.262  1.00 92.41           C  
ATOM    883  C   ASP B 114      12.538 -10.915   0.961  1.00 92.41           C  
ATOM    884  CB  ASP B 114      12.771 -12.270  -1.134  1.00 92.41           C  
ATOM    885  O   ASP B 114      13.014  -9.788   1.110  1.00 92.41           O  
ATOM    886  CG  ASP B 114      13.206 -11.232  -2.154  1.00 92.41           C  
ATOM    887  OD1 ASP B 114      14.193 -10.507  -1.904  1.00 92.41           O  
ATOM    888  OD2 ASP B 114      12.553 -11.137  -3.217  1.00 92.41           O  
ATOM    889  N   HIS B 115      11.322 -11.177   1.474  1.00 91.89           N  
ATOM    890  CA  HIS B 115      10.481 -10.232   2.201  1.00 91.89           C  
ATOM    891  C   HIS B 115      11.186  -9.715   3.450  1.00 91.89           C  
ATOM    892  CB  HIS B 115       9.149 -10.881   2.580  1.00 91.89           C  
ATOM    893  O   HIS B 115      11.234  -8.505   3.686  1.00 91.89           O  
ATOM    894  CG  HIS B 115       8.153 -10.903   1.464  1.00 91.89           C  
ATOM    895  CD2 HIS B 115       7.160 -10.041   1.142  1.00 91.89           C  
ATOM    896  ND1 HIS B 115       8.111 -11.910   0.524  1.00 91.89           N  
ATOM    897  CE1 HIS B 115       7.133 -11.665  -0.331  1.00 91.89           C  
ATOM    898  NE2 HIS B 115       6.540 -10.537   0.021  1.00 91.89           N  
ATOM    899  N   ASN B 116      11.639 -10.657   4.166  1.00 91.12           N  
ATOM    900  CA  ASN B 116      12.322 -10.303   5.406  1.00 91.12           C  
ATOM    901  C   ASN B 116      13.502  -9.370   5.149  1.00 91.12           C  
ATOM    902  CB  ASN B 116      12.791 -11.561   6.139  1.00 91.12           C  
ATOM    903  O   ASN B 116      13.663  -8.362   5.839  1.00 91.12           O  
ATOM    904  CG  ASN B 116      13.386 -11.257   7.500  1.00 91.12           C  
ATOM    905  ND2 ASN B 116      14.614 -11.707   7.724  1.00 91.12           N  
ATOM    906  OD1 ASN B 116      12.746 -10.623   8.343  1.00 91.12           O  
ATOM    907  N   ASN B 117      14.368  -9.760   4.152  1.00 93.21           N  
ATOM    908  CA  ASN B 117      15.519  -8.930   3.812  1.00 93.21           C  
ATOM    909  C   ASN B 117      15.092  -7.532   3.375  1.00 93.21           C  
ATOM    910  CB  ASN B 117      16.355  -9.596   2.717  1.00 93.21           C  
ATOM    911  O   ASN B 117      15.727  -6.542   3.742  1.00 93.21           O  
ATOM    912  CG  ASN B 117      17.619  -8.822   2.396  1.00 93.21           C  
ATOM    913  ND2 ASN B 117      17.724  -8.346   1.161  1.00 93.21           N  
ATOM    914  OD1 ASN B 117      18.493  -8.654   3.250  1.00 93.21           O  
ATOM    915  N   PHE B 118      14.054  -7.464   2.666  1.00 94.60           N  
ATOM    916  CA  PHE B 118      13.556  -6.186   2.173  1.00 94.60           C  
ATOM    917  C   PHE B 118      13.173  -5.272   3.331  1.00 94.60           C  
ATOM    918  CB  PHE B 118      12.353  -6.396   1.250  1.00 94.60           C  
ATOM    919  O   PHE B 118      13.655  -4.140   3.422  1.00 94.60           O  
ATOM    920  CG  PHE B 118      11.626  -5.125   0.900  1.00 94.60           C  
ATOM    921  CD1 PHE B 118      10.333  -4.900   1.355  1.00 94.60           C  
ATOM    922  CD2 PHE B 118      12.238  -4.155   0.117  1.00 94.60           C  
ATOM    923  CE1 PHE B 118       9.658  -3.724   1.033  1.00 94.60           C  
ATOM    924  CE2 PHE B 118      11.570  -2.977  -0.208  1.00 94.60           C  
ATOM    925  CZ  PHE B 118      10.280  -2.765   0.250  1.00 94.60           C  
ATOM    926  N   TRP B 119      12.299  -5.709   4.200  1.00 94.47           N  
ATOM    927  CA  TRP B 119      11.809  -4.896   5.309  1.00 94.47           C  
ATOM    928  C   TRP B 119      12.946  -4.520   6.253  1.00 94.47           C  
ATOM    929  CB  TRP B 119      10.714  -5.640   6.078  1.00 94.47           C  
ATOM    930  O   TRP B 119      13.050  -3.369   6.682  1.00 94.47           O  
ATOM    931  CG  TRP B 119       9.529  -6.016   5.241  1.00 94.47           C  
ATOM    932  CD1 TRP B 119       9.073  -7.278   4.977  1.00 94.47           C  
ATOM    933  CD2 TRP B 119       8.651  -5.120   4.553  1.00 94.47           C  
ATOM    934  CE2 TRP B 119       7.683  -5.908   3.892  1.00 94.47           C  
ATOM    935  CE3 TRP B 119       8.587  -3.725   4.433  1.00 94.47           C  
ATOM    936  NE1 TRP B 119       7.963  -7.219   4.166  1.00 94.47           N  
ATOM    937  CH2 TRP B 119       6.624  -3.980   3.019  1.00 94.47           C  
ATOM    938  CZ2 TRP B 119       6.663  -5.346   3.120  1.00 94.47           C  
ATOM    939  CZ3 TRP B 119       7.572  -3.168   3.664  1.00 94.47           C  
ATOM    940  N   ARG B 120      13.784  -5.460   6.537  1.00 93.81           N  
ATOM    941  CA  ARG B 120      14.925  -5.216   7.412  1.00 93.81           C  
ATOM    942  C   ARG B 120      15.863  -4.174   6.812  1.00 93.81           C  
ATOM    943  CB  ARG B 120      15.688  -6.516   7.677  1.00 93.81           C  
ATOM    944  O   ARG B 120      16.319  -3.267   7.511  1.00 93.81           O  
ATOM    945  CG  ARG B 120      16.853  -6.362   8.641  1.00 93.81           C  
ATOM    946  CD  ARG B 120      17.532  -7.695   8.925  1.00 93.81           C  
ATOM    947  NE  ARG B 120      18.039  -8.312   7.702  1.00 93.81           N  
ATOM    948  NH1 ARG B 120      18.440 -10.374   8.664  1.00 93.81           N  
ATOM    949  NH2 ARG B 120      18.902 -10.029   6.445  1.00 93.81           N  
ATOM    950  CZ  ARG B 120      18.459  -9.570   7.607  1.00 93.81           C  
ATOM    951  N   THR B 121      16.139  -4.301   5.558  1.00 96.26           N  
ATOM    952  CA  THR B 121      17.053  -3.391   4.877  1.00 96.26           C  
ATOM    953  C   THR B 121      16.476  -1.980   4.827  1.00 96.26           C  
ATOM    954  CB  THR B 121      17.360  -3.875   3.447  1.00 96.26           C  
ATOM    955  O   THR B 121      17.200  -1.000   5.013  1.00 96.26           O  
ATOM    956  CG2 THR B 121      18.392  -2.977   2.772  1.00 96.26           C  
ATOM    957  OG1 THR B 121      17.869  -5.213   3.500  1.00 96.26           O  
ATOM    958  N   MET B 122      15.208  -1.866   4.598  1.00 96.89           N  
ATOM    959  CA  MET B 122      14.544  -0.566   4.610  1.00 96.89           C  
ATOM    960  C   MET B 122      14.718   0.122   5.959  1.00 96.89           C  
ATOM    961  CB  MET B 122      13.056  -0.718   4.288  1.00 96.89           C  
ATOM    962  O   MET B 122      15.089   1.296   6.019  1.00 96.89           O  
ATOM    963  CG  MET B 122      12.770  -0.989   2.820  1.00 96.89           C  
ATOM    964  SD  MET B 122      13.053   0.485   1.765  1.00 96.89           S  
ATOM    965  CE  MET B 122      11.705   1.554   2.342  1.00 96.89           C  
ATOM    966  N   ASP B 123      14.444  -0.593   7.013  1.00 96.56           N  
ATOM    967  CA  ASP B 123      14.557  -0.041   8.359  1.00 96.56           C  
ATOM    968  C   ASP B 123      16.010   0.283   8.699  1.00 96.56           C  
ATOM    969  CB  ASP B 123      13.980  -1.014   9.389  1.00 96.56           C  
ATOM    970  O   ASP B 123      16.295   1.314   9.312  1.00 96.56           O  
ATOM    971  CG  ASP B 123      12.462  -1.029   9.405  1.00 96.56           C  
ATOM    972  OD1 ASP B 123      11.837  -0.074   8.894  1.00 96.56           O  
ATOM    973  OD2 ASP B 123      11.885  -2.002   9.936  1.00 96.56           O  
ATOM    974  N   ASP B 124      16.988  -0.610   8.303  1.00 96.22           N  
ATOM    975  CA  ASP B 124      18.407  -0.355   8.534  1.00 96.22           C  
ATOM    976  C   ASP B 124      18.858   0.921   7.826  1.00 96.22           C  
ATOM    977  CB  ASP B 124      19.249  -1.543   8.064  1.00 96.22           C  
ATOM    978  O   ASP B 124      19.575   1.739   8.405  1.00 96.22           O  
ATOM    979  CG  ASP B 124      19.119  -2.756   8.968  1.00 96.22           C  
ATOM    980  OD1 ASP B 124      18.579  -2.627  10.088  1.00 96.22           O  
ATOM    981  OD2 ASP B 124      19.562  -3.850   8.558  1.00 96.22           O  
ATOM    982  N   MET B 125      18.431   1.015   6.586  1.00 97.71           N  
ATOM    983  CA  MET B 125      18.764   2.224   5.837  1.00 97.71           C  
ATOM    984  C   MET B 125      18.162   3.458   6.501  1.00 97.71           C  
ATOM    985  CB  MET B 125      18.271   2.115   4.393  1.00 97.71           C  
ATOM    986  O   MET B 125      18.821   4.493   6.608  1.00 97.71           O  
ATOM    987  CG  MET B 125      18.976   1.037   3.585  1.00 97.71           C  
ATOM    988  SD  MET B 125      18.300   0.877   1.886  1.00 97.71           S  
ATOM    989  CE  MET B 125      19.021   2.352   1.114  1.00 97.71           C  
ATOM    990  N   GLY B 126      16.901   3.436   7.027  1.00 97.82           N  
ATOM    991  CA  GLY B 126      16.220   4.533   7.697  1.00 97.82           C  
ATOM    992  C   GLY B 126      16.924   4.988   8.961  1.00 97.82           C  
ATOM    993  O   GLY B 126      16.913   6.176   9.290  1.00 97.82           O  
ATOM    994  N   ARG B 127      17.544   4.087   9.660  1.00 95.95           N  
ATOM    995  CA  ARG B 127      18.214   4.384  10.922  1.00 95.95           C  
ATOM    996  C   ARG B 127      19.391   5.330  10.707  1.00 95.95           C  
ATOM    997  CB  ARG B 127      18.694   3.095  11.593  1.00 95.95           C  
ATOM    998  O   ARG B 127      19.794   6.047  11.626  1.00 95.95           O  
ATOM    999  CG  ARG B 127      17.596   2.329  12.312  1.00 95.95           C  
ATOM   1000  CD  ARG B 127      18.156   1.175  13.131  1.00 95.95           C  
ATOM   1001  NE  ARG B 127      18.299  -0.036  12.327  1.00 95.95           N  
ATOM   1002  NH1 ARG B 127      18.147  -1.489  14.117  1.00 95.95           N  
ATOM   1003  NH2 ARG B 127      18.428  -2.305  11.993  1.00 95.95           N  
ATOM   1004  CZ  ARG B 127      18.291  -1.274  12.815  1.00 95.95           C  
ATOM   1005  N   GLU B 128      19.926   5.366   9.504  1.00 96.50           N  
ATOM   1006  CA  GLU B 128      21.077   6.205   9.183  1.00 96.50           C  
ATOM   1007  C   GLU B 128      20.644   7.625   8.830  1.00 96.50           C  
ATOM   1008  CB  GLU B 128      21.880   5.597   8.030  1.00 96.50           C  
ATOM   1009  O   GLU B 128      21.485   8.503   8.629  1.00 96.50           O  
ATOM   1010  CG  GLU B 128      22.506   4.250   8.359  1.00 96.50           C  
ATOM   1011  CD  GLU B 128      23.326   3.673   7.216  1.00 96.50           C  
ATOM   1012  OE1 GLU B 128      23.413   2.430   7.098  1.00 96.50           O  
ATOM   1013  OE2 GLU B 128      23.886   4.472   6.432  1.00 96.50           O  
ATOM   1014  N   ILE B 129      19.384   7.846   8.801  1.00 98.05           N  
ATOM   1015  CA  ILE B 129      18.880   9.123   8.309  1.00 98.05           C  
ATOM   1016  C   ILE B 129      18.393   9.972   9.481  1.00 98.05           C  
ATOM   1017  CB  ILE B 129      17.742   8.925   7.282  1.00 98.05           C  
ATOM   1018  O   ILE B 129      17.478   9.574  10.206  1.00 98.05           O  
ATOM   1019  CG1 ILE B 129      18.232   8.082   6.099  1.00 98.05           C  
ATOM   1020  CG2 ILE B 129      17.202  10.276   6.806  1.00 98.05           C  
ATOM   1021  CD1 ILE B 129      17.126   7.654   5.144  1.00 98.05           C  
ATOM   1022  N   PRO B 130      18.941  11.165   9.634  1.00 96.20           N  
ATOM   1023  CA  PRO B 130      18.425  12.068  10.666  1.00 96.20           C  
ATOM   1024  C   PRO B 130      17.028  12.593  10.345  1.00 96.20           C  
ATOM   1025  CB  PRO B 130      19.447  13.208  10.679  1.00 96.20           C  
ATOM   1026  O   PRO B 130      16.773  13.036   9.223  1.00 96.20           O  
ATOM   1027  CG  PRO B 130      20.614  12.684   9.907  1.00 96.20           C  
ATOM   1028  CD  PRO B 130      20.128  11.607   8.980  1.00 96.20           C  
ATOM   1029  N   SER B 131      16.146  12.624  11.298  1.00 93.92           N  
ATOM   1030  CA  SER B 131      14.749  12.996  11.100  1.00 93.92           C  
ATOM   1031  C   SER B 131      14.615  14.474  10.751  1.00 93.92           C  
ATOM   1032  CB  SER B 131      13.927  12.682  12.350  1.00 93.92           C  
ATOM   1033  O   SER B 131      13.737  14.858   9.976  1.00 93.92           O  
ATOM   1034  OG  SER B 131      13.845  11.282  12.560  1.00 93.92           O  
ATOM   1035  N   ASP B 132      15.434  15.334  11.302  1.00 93.59           N  
ATOM   1036  CA  ASP B 132      15.291  16.778  11.138  1.00 93.59           C  
ATOM   1037  C   ASP B 132      16.056  17.269   9.911  1.00 93.59           C  
ATOM   1038  CB  ASP B 132      15.778  17.511  12.389  1.00 93.59           C  
ATOM   1039  O   ASP B 132      15.785  18.356   9.397  1.00 93.59           O  
ATOM   1040  CG  ASP B 132      17.196  17.135  12.783  1.00 93.59           C  
ATOM   1041  OD1 ASP B 132      17.667  16.044  12.396  1.00 93.59           O  
ATOM   1042  OD2 ASP B 132      17.846  17.935  13.490  1.00 93.59           O  
ATOM   1043  N   ALA B 133      17.014  16.460   9.456  1.00 95.65           N  
ATOM   1044  CA  ALA B 133      17.832  16.875   8.319  1.00 95.65           C  
ATOM   1045  C   ALA B 133      18.261  15.672   7.483  1.00 95.65           C  
ATOM   1046  CB  ALA B 133      19.057  17.649   8.799  1.00 95.65           C  
ATOM   1047  O   ALA B 133      19.449  15.352   7.410  1.00 95.65           O  
ATOM   1048  N   PRO B 134      17.339  15.082   6.725  1.00 97.47           N  
ATOM   1049  CA  PRO B 134      17.630  13.881   5.938  1.00 97.47           C  
ATOM   1050  C   PRO B 134      18.733  14.105   4.906  1.00 97.47           C  
ATOM   1051  CB  PRO B 134      16.295  13.576   5.254  1.00 97.47           C  
ATOM   1052  O   PRO B 134      19.424  13.158   4.520  1.00 97.47           O  
ATOM   1053  CG  PRO B 134      15.530  14.859   5.320  1.00 97.47           C  
ATOM   1054  CD  PRO B 134      15.993  15.628   6.524  1.00 97.47           C  
ATOM   1055  N   TRP B 135      18.990  15.265   4.437  1.00 96.16           N  
ATOM   1056  CA  TRP B 135      20.009  15.599   3.447  1.00 96.16           C  
ATOM   1057  C   TRP B 135      21.408  15.469   4.041  1.00 96.16           C  
ATOM   1058  CB  TRP B 135      19.797  17.019   2.915  1.00 96.16           C  
ATOM   1059  O   TRP B 135      22.405  15.534   3.318  1.00 96.16           O  
ATOM   1060  CG  TRP B 135      19.567  18.043   3.986  1.00 96.16           C  
ATOM   1061  CD1 TRP B 135      20.519  18.709   4.708  1.00 96.16           C  
ATOM   1062  CD2 TRP B 135      18.302  18.514   4.459  1.00 96.16           C  
ATOM   1063  CE2 TRP B 135      18.562  19.467   5.469  1.00 96.16           C  
ATOM   1064  CE3 TRP B 135      16.972  18.224   4.126  1.00 96.16           C  
ATOM   1065  NE1 TRP B 135      19.920  19.567   5.601  1.00 96.16           N  
ATOM   1066  CH2 TRP B 135      16.247  19.829   5.805  1.00 96.16           C  
ATOM   1067  CZ2 TRP B 135      17.539  20.131   6.150  1.00 96.16           C  
ATOM   1068  CZ3 TRP B 135      15.955  18.887   4.804  1.00 96.16           C  
ATOM   1069  N   LYS B 136      21.496  15.279   5.333  1.00 95.02           N  
ATOM   1070  CA  LYS B 136      22.787  15.141   6.001  1.00 95.02           C  
ATOM   1071  C   LYS B 136      23.158  13.672   6.182  1.00 95.02           C  
ATOM   1072  CB  LYS B 136      22.767  15.848   7.357  1.00 95.02           C  
ATOM   1073  O   LYS B 136      24.203  13.357   6.755  1.00 95.02           O  
ATOM   1074  CG  LYS B 136      22.780  17.367   7.264  1.00 95.02           C  
ATOM   1075  CD  LYS B 136      22.940  18.010   8.635  1.00 95.02           C  
ATOM   1076  CE  LYS B 136      23.035  19.527   8.535  1.00 95.02           C  
ATOM   1077  NZ  LYS B 136      23.135  20.165   9.881  1.00 95.02           N  
ATOM   1078  N   ALA B 137      22.349  12.766   5.738  1.00 96.25           N  
ATOM   1079  CA  ALA B 137      22.687  11.347   5.800  1.00 96.25           C  
ATOM   1080  C   ALA B 137      23.941  11.045   4.985  1.00 96.25           C  
ATOM   1081  CB  ALA B 137      21.518  10.499   5.305  1.00 96.25           C  
ATOM   1082  O   ALA B 137      24.189  11.681   3.958  1.00 96.25           O  
ATOM   1083  N   PRO B 138      24.767  10.054   5.425  1.00 95.90           N  
ATOM   1084  CA  PRO B 138      26.029   9.737   4.751  1.00 95.90           C  
ATOM   1085  C   PRO B 138      25.847   9.453   3.262  1.00 95.90           C  
ATOM   1086  CB  PRO B 138      26.520   8.490   5.490  1.00 95.90           C  
ATOM   1087  O   PRO B 138      26.660   9.888   2.443  1.00 95.90           O  
ATOM   1088  CG  PRO B 138      25.913   8.588   6.852  1.00 95.90           C  
ATOM   1089  CD  PRO B 138      24.572   9.253   6.729  1.00 95.90           C  
ATOM   1090  N   LEU B 139      24.737   8.790   2.934  1.00 97.50           N  
ATOM   1091  CA  LEU B 139      24.504   8.428   1.540  1.00 97.50           C  
ATOM   1092  C   LEU B 139      23.322   9.203   0.967  1.00 97.50           C  
ATOM   1093  CB  LEU B 139      24.254   6.923   1.411  1.00 97.50           C  
ATOM   1094  O   LEU B 139      22.608   8.700   0.096  1.00 97.50           O  
ATOM   1095  CG  LEU B 139      25.430   6.009   1.756  1.00 97.50           C  
ATOM   1096  CD1 LEU B 139      24.974   4.554   1.802  1.00 97.50           C  
ATOM   1097  CD2 LEU B 139      26.560   6.188   0.748  1.00 97.50           C  
ATOM   1098  N   ALA B 140      23.151  10.424   1.427  1.00 97.74           N  
ATOM   1099  CA  ALA B 140      21.985  11.226   1.067  1.00 97.74           C  
ATOM   1100  C   ALA B 140      21.949  11.498  -0.434  1.00 97.74           C  
ATOM   1101  CB  ALA B 140      21.984  12.541   1.843  1.00 97.74           C  
ATOM   1102  O   ALA B 140      20.926  11.278  -1.087  1.00 97.74           O  
ATOM   1103  N   GLU B 141      23.018  11.912  -1.047  1.00 96.90           N  
ATOM   1104  CA  GLU B 141      23.064  12.255  -2.466  1.00 96.90           C  
ATOM   1105  C   GLU B 141      22.762  11.040  -3.338  1.00 96.90           C  
ATOM   1106  CB  GLU B 141      24.430  12.840  -2.833  1.00 96.90           C  
ATOM   1107  O   GLU B 141      21.949  11.118  -4.261  1.00 96.90           O  
ATOM   1108  CG  GLU B 141      24.394  14.323  -3.171  1.00 96.90           C  
ATOM   1109  CD  GLU B 141      25.761  14.895  -3.510  1.00 96.90           C  
ATOM   1110  OE1 GLU B 141      25.855  16.108  -3.807  1.00 96.90           O  
ATOM   1111  OE2 GLU B 141      26.746  14.124  -3.480  1.00 96.90           O  
ATOM   1112  N   GLU B 142      23.411   9.931  -2.986  1.00 97.80           N  
ATOM   1113  CA  GLU B 142      23.196   8.700  -3.742  1.00 97.80           C  
ATOM   1114  C   GLU B 142      21.744   8.239  -3.643  1.00 97.80           C  
ATOM   1115  CB  GLU B 142      24.134   7.595  -3.249  1.00 97.80           C  
ATOM   1116  O   GLU B 142      21.107   7.957  -4.660  1.00 97.80           O  
ATOM   1117  CG  GLU B 142      23.995   6.286  -4.012  1.00 97.80           C  
ATOM   1118  CD  GLU B 142      24.867   5.172  -3.455  1.00 97.80           C  
ATOM   1119  OE1 GLU B 142      24.562   3.982  -3.700  1.00 97.80           O  
ATOM   1120  OE2 GLU B 142      25.862   5.491  -2.766  1.00 97.80           O  
ATOM   1121  N   TRP B 143      21.205   8.242  -2.456  1.00 98.61           N  
ATOM   1122  CA  TRP B 143      19.854   7.737  -2.233  1.00 98.61           C  
ATOM   1123  C   TRP B 143      18.813   8.699  -2.795  1.00 98.61           C  
ATOM   1124  CB  TRP B 143      19.605   7.510  -0.739  1.00 98.61           C  
ATOM   1125  O   TRP B 143      17.767   8.271  -3.289  1.00 98.61           O  
ATOM   1126  CG  TRP B 143      20.396   6.379  -0.155  1.00 98.61           C  
ATOM   1127  CD1 TRP B 143      21.101   5.427  -0.837  1.00 98.61           C  
ATOM   1128  CD2 TRP B 143      20.559   6.079   1.235  1.00 98.61           C  
ATOM   1129  CE2 TRP B 143      21.376   4.931   1.322  1.00 98.61           C  
ATOM   1130  CE3 TRP B 143      20.093   6.672   2.416  1.00 98.61           C  
ATOM   1131  NE1 TRP B 143      21.693   4.553   0.045  1.00 98.61           N  
ATOM   1132  CH2 TRP B 143      21.269   4.962   3.686  1.00 98.61           C  
ATOM   1133  CZ2 TRP B 143      21.738   4.363   2.546  1.00 98.61           C  
ATOM   1134  CZ3 TRP B 143      20.454   6.105   3.633  1.00 98.61           C  
ATOM   1135  N   ASP B 144      19.053   9.971  -2.759  1.00 98.72           N  
ATOM   1136  CA  ASP B 144      18.106  10.964  -3.256  1.00 98.72           C  
ATOM   1137  C   ASP B 144      18.037  10.942  -4.781  1.00 98.72           C  
ATOM   1138  CB  ASP B 144      18.489  12.363  -2.767  1.00 98.72           C  
ATOM   1139  O   ASP B 144      17.013  11.299  -5.367  1.00 98.72           O  
ATOM   1140  CG  ASP B 144      17.336  13.349  -2.827  1.00 98.72           C  
ATOM   1141  OD1 ASP B 144      16.168  12.932  -2.667  1.00 98.72           O  
ATOM   1142  OD2 ASP B 144      17.596  14.553  -3.040  1.00 98.72           O  
ATOM   1143  N   ASN B 145      19.100  10.524  -5.471  1.00 98.33           N  
ATOM   1144  CA  ASN B 145      19.130  10.461  -6.929  1.00 98.33           C  
ATOM   1145  C   ASN B 145      18.573   9.137  -7.444  1.00 98.33           C  
ATOM   1146  CB  ASN B 145      20.555  10.675  -7.445  1.00 98.33           C  
ATOM   1147  O   ASN B 145      18.490   8.924  -8.655  1.00 98.33           O  
ATOM   1148  CG  ASN B 145      20.983  12.128  -7.394  1.00 98.33           C  
ATOM   1149  ND2 ASN B 145      22.193  12.373  -6.907  1.00 98.33           N  
ATOM   1150  OD1 ASN B 145      20.231  13.024  -7.788  1.00 98.33           O  
ATOM   1151  N   MET B 146      18.168   8.317  -6.546  1.00 98.44           N  
ATOM   1152  CA  MET B 146      17.606   7.007  -6.863  1.00 98.44           C  
ATOM   1153  C   MET B 146      16.098   6.992  -6.635  1.00 98.44           C  
ATOM   1154  CB  MET B 146      18.272   5.918  -6.021  1.00 98.44           C  
ATOM   1155  O   MET B 146      15.612   7.521  -5.634  1.00 98.44           O  
ATOM   1156  CG  MET B 146      17.754   4.518  -6.308  1.00 98.44           C  
ATOM   1157  SD  MET B 146      18.443   3.264  -5.158  1.00 98.44           S  
ATOM   1158  CE  MET B 146      20.210   3.417  -5.539  1.00 98.44           C  
ATOM   1159  N   THR B 147      15.361   6.441  -7.625  1.00 98.51           N  
ATOM   1160  CA  THR B 147      13.926   6.280  -7.416  1.00 98.51           C  
ATOM   1161  C   THR B 147      13.641   5.075  -6.525  1.00 98.51           C  
ATOM   1162  CB  THR B 147      13.182   6.120  -8.755  1.00 98.51           C  
ATOM   1163  O   THR B 147      14.483   4.186  -6.386  1.00 98.51           O  
ATOM   1164  CG2 THR B 147      13.501   7.272  -9.703  1.00 98.51           C  
ATOM   1165  OG1 THR B 147      13.575   4.887  -9.369  1.00 98.51           O  
ATOM   1166  N   MET B 148      12.533   5.040  -5.962  1.00 98.72           N  
ATOM   1167  CA  MET B 148      12.130   3.858  -5.205  1.00 98.72           C  
ATOM   1168  C   MET B 148      12.059   2.631  -6.108  1.00 98.72           C  
ATOM   1169  CB  MET B 148      10.778   4.087  -4.527  1.00 98.72           C  
ATOM   1170  O   MET B 148      12.319   1.512  -5.663  1.00 98.72           O  
ATOM   1171  CG  MET B 148      10.873   4.840  -3.210  1.00 98.72           C  
ATOM   1172  SD  MET B 148      12.006   4.029  -2.016  1.00 98.72           S  
ATOM   1173  CE  MET B 148      11.069   2.516  -1.663  1.00 98.72           C  
ATOM   1174  N   LYS B 149      11.647   2.834  -7.382  1.00 98.50           N  
ATOM   1175  CA  LYS B 149      11.653   1.720  -8.327  1.00 98.50           C  
ATOM   1176  C   LYS B 149      13.043   1.100  -8.437  1.00 98.50           C  
ATOM   1177  CB  LYS B 149      11.176   2.183  -9.704  1.00 98.50           C  
ATOM   1178  O   LYS B 149      13.188  -0.124  -8.390  1.00 98.50           O  
ATOM   1179  CG  LYS B 149      11.073   1.065 -10.731  1.00 98.50           C  
ATOM   1180  CD  LYS B 149      10.528   1.574 -12.059  1.00 98.50           C  
ATOM   1181  CE  LYS B 149      10.361   0.444 -13.067  1.00 98.50           C  
ATOM   1182  NZ  LYS B 149      11.660  -0.233 -13.360  1.00 98.50           N  
ATOM   1183  N   GLU B 150      14.093   1.887  -8.583  1.00 98.21           N  
ATOM   1184  CA  GLU B 150      15.468   1.405  -8.678  1.00 98.21           C  
ATOM   1185  C   GLU B 150      15.886   0.675  -7.405  1.00 98.21           C  
ATOM   1186  CB  GLU B 150      16.426   2.566  -8.958  1.00 98.21           C  
ATOM   1187  O   GLU B 150      16.537  -0.370  -7.468  1.00 98.21           O  
ATOM   1188  CG  GLU B 150      16.309   3.134 -10.365  1.00 98.21           C  
ATOM   1189  CD  GLU B 150      17.110   4.410 -10.566  1.00 98.21           C  
ATOM   1190  OE1 GLU B 150      17.484   4.718 -11.720  1.00 98.21           O  
ATOM   1191  OE2 GLU B 150      17.366   5.109  -9.559  1.00 98.21           O  
ATOM   1192  N   LEU B 151      15.531   1.259  -6.267  1.00 98.38           N  
ATOM   1193  CA  LEU B 151      15.869   0.615  -5.002  1.00 98.38           C  
ATOM   1194  C   LEU B 151      15.195  -0.748  -4.890  1.00 98.38           C  
ATOM   1195  CB  LEU B 151      15.458   1.500  -3.823  1.00 98.38           C  
ATOM   1196  O   LEU B 151      15.831  -1.729  -4.497  1.00 98.38           O  
ATOM   1197  CG  LEU B 151      15.797   0.972  -2.428  1.00 98.38           C  
ATOM   1198  CD1 LEU B 151      17.305   0.793  -2.282  1.00 98.38           C  
ATOM   1199  CD2 LEU B 151      15.258   1.911  -1.355  1.00 98.38           C  
ATOM   1200  N   LEU B 152      13.935  -0.812  -5.284  1.00 97.68           N  
ATOM   1201  CA  LEU B 152      13.199  -2.070  -5.222  1.00 97.68           C  
ATOM   1202  C   LEU B 152      13.807  -3.103  -6.163  1.00 97.68           C  
ATOM   1203  CB  LEU B 152      11.726  -1.846  -5.573  1.00 97.68           C  
ATOM   1204  O   LEU B 152      13.923  -4.279  -5.810  1.00 97.68           O  
ATOM   1205  CG  LEU B 152      10.931  -0.948  -4.625  1.00 97.68           C  
ATOM   1206  CD1 LEU B 152       9.479  -0.849  -5.081  1.00 97.68           C  
ATOM   1207  CD2 LEU B 152      11.014  -1.473  -3.196  1.00 97.68           C  
ATOM   1208  N   ASP B 153      14.171  -2.667  -7.330  1.00 96.28           N  
ATOM   1209  CA  ASP B 153      14.804  -3.554  -8.301  1.00 96.28           C  
ATOM   1210  C   ASP B 153      16.113  -4.121  -7.755  1.00 96.28           C  
ATOM   1211  CB  ASP B 153      15.059  -2.816  -9.616  1.00 96.28           C  
ATOM   1212  O   ASP B 153      16.459  -5.272  -8.028  1.00 96.28           O  
ATOM   1213  CG  ASP B 153      13.787  -2.545 -10.400  1.00 96.28           C  
ATOM   1214  OD1 ASP B 153      12.753  -3.191 -10.126  1.00 96.28           O  
ATOM   1215  OD2 ASP B 153      13.821  -1.680 -11.302  1.00 96.28           O  
ATOM   1216  N   LYS B 154      16.744  -3.317  -6.930  1.00 94.54           N  
ATOM   1217  CA  LYS B 154      18.023  -3.721  -6.354  1.00 94.54           C  
ATOM   1218  C   LYS B 154      17.820  -4.672  -5.178  1.00 94.54           C  
ATOM   1219  CB  LYS B 154      18.820  -2.495  -5.905  1.00 94.54           C  
ATOM   1220  O   LYS B 154      18.577  -5.631  -5.010  1.00 94.54           O  
ATOM   1221  CG  LYS B 154      20.243  -2.809  -5.466  1.00 94.54           C  
ATOM   1222  CD  LYS B 154      21.002  -1.545  -5.082  1.00 94.54           C  
ATOM   1223  CE  LYS B 154      22.366  -1.869  -4.489  1.00 94.54           C  
ATOM   1224  NZ  LYS B 154      23.118  -0.633  -4.120  1.00 94.54           N  
ATOM   1225  N   LEU B 155      16.801  -4.451  -4.420  1.00 94.50           N  
ATOM   1226  CA  LEU B 155      16.653  -5.154  -3.151  1.00 94.50           C  
ATOM   1227  C   LEU B 155      15.797  -6.405  -3.319  1.00 94.50           C  
ATOM   1228  CB  LEU B 155      16.032  -4.234  -2.097  1.00 94.50           C  
ATOM   1229  O   LEU B 155      16.037  -7.420  -2.660  1.00 94.50           O  
ATOM   1230  CG  LEU B 155      16.900  -3.071  -1.616  1.00 94.50           C  
ATOM   1231  CD1 LEU B 155      16.134  -2.217  -0.611  1.00 94.50           C  
ATOM   1232  CD2 LEU B 155      18.198  -3.589  -1.005  1.00 94.50           C  
ATOM   1233  N   CYS B 156      14.768  -6.344  -4.180  1.00 93.81           N  
ATOM   1234  CA  CYS B 156      13.802  -7.432  -4.273  1.00 93.81           C  
ATOM   1235  C   CYS B 156      14.229  -8.453  -5.321  1.00 93.81           C  
ATOM   1236  CB  CYS B 156      12.414  -6.889  -4.613  1.00 93.81           C  
ATOM   1237  O   CYS B 156      14.518  -8.092  -6.464  1.00 93.81           O  
ATOM   1238  SG  CYS B 156      11.711  -5.832  -3.329  1.00 93.81           S  
ATOM   1239  N   TRP B 157      14.112  -9.706  -4.919  1.00 90.32           N  
ATOM   1240  CA  TRP B 157      14.527 -10.798  -5.795  1.00 90.32           C  
ATOM   1241  C   TRP B 157      13.317 -11.482  -6.422  1.00 90.32           C  
ATOM   1242  CB  TRP B 157      15.363 -11.820  -5.020  1.00 90.32           C  
ATOM   1243  O   TRP B 157      13.356 -11.879  -7.589  1.00 90.32           O  
ATOM   1244  CG  TRP B 157      16.306 -12.610  -5.878  1.00 90.32           C  
ATOM   1245  CD1 TRP B 157      17.469 -12.169  -6.445  1.00 90.32           C  
ATOM   1246  CD2 TRP B 157      16.162 -13.979  -6.268  1.00 90.32           C  
ATOM   1247  CE2 TRP B 157      17.277 -14.303  -7.073  1.00 90.32           C  
ATOM   1248  CE3 TRP B 157      15.199 -14.964  -6.015  1.00 90.32           C  
ATOM   1249  NE1 TRP B 157      18.058 -13.183  -7.166  1.00 90.32           N  
ATOM   1250  CH2 TRP B 157      16.496 -16.518  -7.363  1.00 90.32           C  
ATOM   1251  CZ2 TRP B 157      17.454 -15.573  -7.627  1.00 90.32           C  
ATOM   1252  CZ3 TRP B 157      15.376 -16.227  -6.567  1.00 90.32           C  
ATOM   1253  N   THR B 158      12.302 -11.567  -5.681  1.00 88.27           N  
ATOM   1254  CA  THR B 158      11.100 -12.242  -6.157  1.00 88.27           C  
ATOM   1255  C   THR B 158      10.051 -11.227  -6.605  1.00 88.27           C  
ATOM   1256  CB  THR B 158      10.503 -13.154  -5.069  1.00 88.27           C  
ATOM   1257  O   THR B 158      10.026 -10.096  -6.115  1.00 88.27           O  
ATOM   1258  CG2 THR B 158      11.516 -14.198  -4.611  1.00 88.27           C  
ATOM   1259  OG1 THR B 158      10.115 -12.355  -3.945  1.00 88.27           O  
ATOM   1260  N   GLU B 159       9.173 -11.629  -7.498  1.00 86.48           N  
ATOM   1261  CA  GLU B 159       8.075 -10.780  -7.950  1.00 86.48           C  
ATOM   1262  C   GLU B 159       7.104 -10.481  -6.812  1.00 86.48           C  
ATOM   1263  CB  GLU B 159       7.332 -11.438  -9.116  1.00 86.48           C  
ATOM   1264  O   GLU B 159       6.556  -9.379  -6.729  1.00 86.48           O  
ATOM   1265  CG  GLU B 159       6.338 -10.517  -9.809  1.00 86.48           C  
ATOM   1266  CD  GLU B 159       6.983  -9.273 -10.398  1.00 86.48           C  
ATOM   1267  OE1 GLU B 159       6.288  -8.242 -10.547  1.00 86.48           O  
ATOM   1268  OE2 GLU B 159       8.192  -9.329 -10.714  1.00 86.48           O  
ATOM   1269  N   SER B 160       6.923 -11.452  -6.018  1.00 85.94           N  
ATOM   1270  CA  SER B 160       6.037 -11.287  -4.870  1.00 85.94           C  
ATOM   1271  C   SER B 160       6.521 -10.167  -3.955  1.00 85.94           C  
ATOM   1272  CB  SER B 160       5.934 -12.593  -4.080  1.00 85.94           C  
ATOM   1273  O   SER B 160       5.736  -9.307  -3.551  1.00 85.94           O  
ATOM   1274  OG  SER B 160       5.102 -12.429  -2.945  1.00 85.94           O  
ATOM   1275  N   ALA B 161       7.775 -10.174  -3.646  1.00 90.73           N  
ATOM   1276  CA  ALA B 161       8.353  -9.137  -2.795  1.00 90.73           C  
ATOM   1277  C   ALA B 161       8.264  -7.767  -3.462  1.00 90.73           C  
ATOM   1278  CB  ALA B 161       9.806  -9.470  -2.463  1.00 90.73           C  
ATOM   1279  O   ALA B 161       7.933  -6.773  -2.811  1.00 90.73           O  
ATOM   1280  N   LYS B 162       8.524  -7.724  -4.692  1.00 93.53           N  
ATOM   1281  CA  LYS B 162       8.477  -6.474  -5.446  1.00 93.53           C  
ATOM   1282  C   LYS B 162       7.060  -5.909  -5.485  1.00 93.53           C  
ATOM   1283  CB  LYS B 162       8.996  -6.686  -6.869  1.00 93.53           C  
ATOM   1284  O   LYS B 162       6.864  -4.701  -5.337  1.00 93.53           O  
ATOM   1285  CG  LYS B 162       9.302  -5.396  -7.614  1.00 93.53           C  
ATOM   1286  CD  LYS B 162      10.018  -5.667  -8.931  1.00 93.53           C  
ATOM   1287  CE  LYS B 162      10.393  -4.374  -9.642  1.00 93.53           C  
ATOM   1288  NZ  LYS B 162      11.162  -4.634 -10.896  1.00 93.53           N  
ATOM   1289  N   GLN B 163       6.091  -6.735  -5.698  1.00 90.78           N  
ATOM   1290  CA  GLN B 163       4.697  -6.309  -5.756  1.00 90.78           C  
ATOM   1291  C   GLN B 163       4.236  -5.751  -4.413  1.00 90.78           C  
ATOM   1292  CB  GLN B 163       3.797  -7.471  -6.179  1.00 90.78           C  
ATOM   1293  O   GLN B 163       3.566  -4.717  -4.362  1.00 90.78           O  
ATOM   1294  CG  GLN B 163       3.879  -7.804  -7.663  1.00 90.78           C  
ATOM   1295  CD  GLN B 163       3.016  -8.991  -8.046  1.00 90.78           C  
ATOM   1296  NE2 GLN B 163       2.888  -9.236  -9.346  1.00 90.78           N  
ATOM   1297  OE1 GLN B 163       2.469  -9.684  -7.182  1.00 90.78           O  
ATOM   1298  N   LEU B 164       4.576  -6.447  -3.415  1.00 90.99           N  
ATOM   1299  CA  LEU B 164       4.213  -5.976  -2.083  1.00 90.99           C  
ATOM   1300  C   LEU B 164       4.913  -4.659  -1.762  1.00 90.99           C  
ATOM   1301  CB  LEU B 164       4.569  -7.026  -1.027  1.00 90.99           C  
ATOM   1302  O   LEU B 164       4.315  -3.763  -1.162  1.00 90.99           O  
ATOM   1303  CG  LEU B 164       4.079  -6.751   0.395  1.00 90.99           C  
ATOM   1304  CD1 LEU B 164       2.558  -6.647   0.421  1.00 90.99           C  
ATOM   1305  CD2 LEU B 164       4.562  -7.840   1.348  1.00 90.99           C  
ATOM   1306  N   ALA B 165       6.145  -4.540  -2.130  1.00 95.81           N  
ATOM   1307  CA  ALA B 165       6.907  -3.309  -1.932  1.00 95.81           C  
ATOM   1308  C   ALA B 165       6.289  -2.151  -2.710  1.00 95.81           C  
ATOM   1309  CB  ALA B 165       8.361  -3.511  -2.351  1.00 95.81           C  
ATOM   1310  O   ALA B 165       6.195  -1.032  -2.199  1.00 95.81           O  
ATOM   1311  N   THR B 166       5.924  -2.434  -3.934  1.00 95.79           N  
ATOM   1312  CA  THR B 166       5.263  -1.424  -4.754  1.00 95.79           C  
ATOM   1313  C   THR B 166       3.976  -0.946  -4.089  1.00 95.79           C  
ATOM   1314  CB  THR B 166       4.947  -1.966  -6.160  1.00 95.79           C  
ATOM   1315  O   THR B 166       3.715   0.257  -4.023  1.00 95.79           O  
ATOM   1316  CG2 THR B 166       4.192  -0.933  -6.991  1.00 95.79           C  
ATOM   1317  OG1 THR B 166       6.173  -2.295  -6.826  1.00 95.79           O  
ATOM   1318  N   LEU B 167       3.206  -1.885  -3.599  1.00 94.24           N  
ATOM   1319  CA  LEU B 167       1.974  -1.543  -2.898  1.00 94.24           C  
ATOM   1320  C   LEU B 167       2.268  -0.695  -1.665  1.00 94.24           C  
ATOM   1321  CB  LEU B 167       1.218  -2.811  -2.492  1.00 94.24           C  
ATOM   1322  O   LEU B 167       1.536   0.253  -1.369  1.00 94.24           O  
ATOM   1323  CG  LEU B 167      -0.078  -2.605  -1.705  1.00 94.24           C  
ATOM   1324  CD1 LEU B 167      -1.071  -1.788  -2.524  1.00 94.24           C  
ATOM   1325  CD2 LEU B 167      -0.681  -3.948  -1.308  1.00 94.24           C  
ATOM   1326  N   PHE B 168       3.317  -1.020  -0.999  1.00 95.73           N  
ATOM   1327  CA  PHE B 168       3.738  -0.294   0.194  1.00 95.73           C  
ATOM   1328  C   PHE B 168       3.987   1.175  -0.125  1.00 95.73           C  
ATOM   1329  CB  PHE B 168       5.001  -0.923   0.790  1.00 95.73           C  
ATOM   1330  O   PHE B 168       3.479   2.060   0.566  1.00 95.73           O  
ATOM   1331  CG  PHE B 168       5.507  -0.220   2.020  1.00 95.73           C  
ATOM   1332  CD1 PHE B 168       6.751   0.400   2.021  1.00 95.73           C  
ATOM   1333  CD2 PHE B 168       4.739  -0.179   3.176  1.00 95.73           C  
ATOM   1334  CE1 PHE B 168       7.222   1.052   3.159  1.00 95.73           C  
ATOM   1335  CE2 PHE B 168       5.203   0.470   4.317  1.00 95.73           C  
ATOM   1336  CZ  PHE B 168       6.445   1.084   4.306  1.00 95.73           C  
ATOM   1337  N   VAL B 169       4.653   1.491  -1.150  1.00 97.30           N  
ATOM   1338  CA  VAL B 169       4.936   2.859  -1.569  1.00 97.30           C  
ATOM   1339  C   VAL B 169       3.640   3.551  -1.986  1.00 97.30           C  
ATOM   1340  CB  VAL B 169       5.957   2.898  -2.728  1.00 97.30           C  
ATOM   1341  O   VAL B 169       3.358   4.670  -1.550  1.00 97.30           O  
ATOM   1342  CG1 VAL B 169       6.126   4.324  -3.251  1.00 97.30           C  
ATOM   1343  CG2 VAL B 169       7.301   2.330  -2.274  1.00 97.30           C  
ATOM   1344  N   ASN B 170       2.827   2.874  -2.758  1.00 96.41           N  
ATOM   1345  CA  ASN B 170       1.563   3.423  -3.236  1.00 96.41           C  
ATOM   1346  C   ASN B 170       0.628   3.767  -2.079  1.00 96.41           C  
ATOM   1347  CB  ASN B 170       0.882   2.446  -4.196  1.00 96.41           C  
ATOM   1348  O   ASN B 170      -0.008   4.822  -2.082  1.00 96.41           O  
ATOM   1349  CG  ASN B 170       1.637   2.289  -5.501  1.00 96.41           C  
ATOM   1350  ND2 ASN B 170       2.488   3.258  -5.815  1.00 96.41           N  
ATOM   1351  OD1 ASN B 170       1.456   1.304  -6.223  1.00 96.41           O  
ATOM   1352  N   LEU B 171       0.596   2.912  -1.135  1.00 94.75           N  
ATOM   1353  CA  LEU B 171      -0.306   3.068   0.000  1.00 94.75           C  
ATOM   1354  C   LEU B 171       0.132   4.229   0.887  1.00 94.75           C  
ATOM   1355  CB  LEU B 171      -0.363   1.777   0.822  1.00 94.75           C  
ATOM   1356  O   LEU B 171      -0.705   4.987   1.384  1.00 94.75           O  
ATOM   1357  CG  LEU B 171      -1.413   1.726   1.933  1.00 94.75           C  
ATOM   1358  CD1 LEU B 171      -2.816   1.759   1.337  1.00 94.75           C  
ATOM   1359  CD2 LEU B 171      -1.220   0.483   2.794  1.00 94.75           C  
ATOM   1360  N   CYS B 172       1.401   4.455   1.038  1.00 95.94           N  
ATOM   1361  CA  CYS B 172       1.926   5.422   1.996  1.00 95.94           C  
ATOM   1362  C   CYS B 172       1.877   6.835   1.428  1.00 95.94           C  
ATOM   1363  CB  CYS B 172       3.362   5.068   2.382  1.00 95.94           C  
ATOM   1364  O   CYS B 172       1.571   7.787   2.148  1.00 95.94           O  
ATOM   1365  SG  CYS B 172       3.491   3.622   3.458  1.00 95.94           S  
ATOM   1366  N   VAL B 173       2.108   6.925   0.086  1.00 95.62           N  
ATOM   1367  CA  VAL B 173       2.271   8.297  -0.383  1.00 95.62           C  
ATOM   1368  C   VAL B 173       1.439   8.513  -1.646  1.00 95.62           C  
ATOM   1369  CB  VAL B 173       3.754   8.631  -0.659  1.00 95.62           C  
ATOM   1370  O   VAL B 173       1.410   9.616  -2.197  1.00 95.62           O  
ATOM   1371  CG1 VAL B 173       4.537   8.727   0.649  1.00 95.62           C  
ATOM   1372  CG2 VAL B 173       4.374   7.583  -1.581  1.00 95.62           C  
ATOM   1373  N   THR B 174       0.760   7.446  -2.125  1.00 96.29           N  
ATOM   1374  CA  THR B 174      -0.194   7.501  -3.227  1.00 96.29           C  
ATOM   1375  C   THR B 174       0.486   7.976  -4.508  1.00 96.29           C  
ATOM   1376  CB  THR B 174      -1.377   8.431  -2.896  1.00 96.29           C  
ATOM   1377  O   THR B 174      -0.062   8.804  -5.238  1.00 96.29           O  
ATOM   1378  CG2 THR B 174      -2.170   7.907  -1.703  1.00 96.29           C  
ATOM   1379  OG1 THR B 174      -0.878   9.738  -2.587  1.00 96.29           O  
ATOM   1380  N   ALA B 175       1.708   7.594  -4.748  1.00 96.96           N  
ATOM   1381  CA  ALA B 175       2.504   7.856  -5.944  1.00 96.96           C  
ATOM   1382  C   ALA B 175       3.181   6.583  -6.443  1.00 96.96           C  
ATOM   1383  CB  ALA B 175       3.547   8.935  -5.663  1.00 96.96           C  
ATOM   1384  O   ALA B 175       3.256   5.588  -5.718  1.00 96.96           O  
ATOM   1385  N   GLU B 176       3.610   6.641  -7.756  1.00 97.35           N  
ATOM   1386  CA  GLU B 176       4.318   5.499  -8.328  1.00 97.35           C  
ATOM   1387  C   GLU B 176       5.762   5.444  -7.839  1.00 97.35           C  
ATOM   1388  CB  GLU B 176       4.283   5.556  -9.858  1.00 97.35           C  
ATOM   1389  O   GLU B 176       6.351   6.475  -7.506  1.00 97.35           O  
ATOM   1390  CG  GLU B 176       2.879   5.507 -10.442  1.00 97.35           C  
ATOM   1391  CD  GLU B 176       2.160   4.195 -10.170  1.00 97.35           C  
ATOM   1392  OE1 GLU B 176       0.944   4.219  -9.873  1.00 97.35           O  
ATOM   1393  OE2 GLU B 176       2.819   3.134 -10.253  1.00 97.35           O  
ATOM   1394  N   THR B 177       6.350   4.265  -7.852  1.00 98.10           N  
ATOM   1395  CA  THR B 177       7.676   4.032  -7.290  1.00 98.10           C  
ATOM   1396  C   THR B 177       8.738   4.799  -8.075  1.00 98.10           C  
ATOM   1397  CB  THR B 177       8.024   2.532  -7.282  1.00 98.10           C  
ATOM   1398  O   THR B 177       9.771   5.181  -7.521  1.00 98.10           O  
ATOM   1399  CG2 THR B 177       7.117   1.763  -6.327  1.00 98.10           C  
ATOM   1400  OG1 THR B 177       7.866   2.003  -8.604  1.00 98.10           O  
ATOM   1401  N   HIS B 178       8.557   5.012  -9.427  1.00 98.14           N  
ATOM   1402  CA  HIS B 178       9.542   5.708 -10.246  1.00 98.14           C  
ATOM   1403  C   HIS B 178       9.436   7.219 -10.071  1.00 98.14           C  
ATOM   1404  CB  HIS B 178       9.371   5.338 -11.721  1.00 98.14           C  
ATOM   1405  O   HIS B 178      10.271   7.968 -10.583  1.00 98.14           O  
ATOM   1406  CG  HIS B 178       8.016   5.660 -12.267  1.00 98.14           C  
ATOM   1407  CD2 HIS B 178       7.551   6.764 -12.897  1.00 98.14           C  
ATOM   1408  ND1 HIS B 178       6.955   4.784 -12.188  1.00 98.14           N  
ATOM   1409  CE1 HIS B 178       5.893   5.337 -12.749  1.00 98.14           C  
ATOM   1410  NE2 HIS B 178       6.228   6.539 -13.187  1.00 98.14           N  
ATOM   1411  N   GLU B 179       8.479   7.628  -9.260  1.00 97.83           N  
ATOM   1412  CA  GLU B 179       8.249   9.055  -9.054  1.00 97.83           C  
ATOM   1413  C   GLU B 179       8.844   9.525  -7.730  1.00 97.83           C  
ATOM   1414  CB  GLU B 179       6.751   9.370  -9.099  1.00 97.83           C  
ATOM   1415  O   GLU B 179       9.006  10.726  -7.508  1.00 97.83           O  
ATOM   1416  CG  GLU B 179       6.100   9.073 -10.442  1.00 97.83           C  
ATOM   1417  CD  GLU B 179       4.594   9.276 -10.436  1.00 97.83           C  
ATOM   1418  OE1 GLU B 179       4.075   9.992 -11.323  1.00 97.83           O  
ATOM   1419  OE2 GLU B 179       3.927   8.717  -9.537  1.00 97.83           O  
ATOM   1420  N   VAL B 180       9.203   8.712  -6.832  1.00 98.62           N  
ATOM   1421  CA  VAL B 180       9.536   9.078  -5.459  1.00 98.62           C  
ATOM   1422  C   VAL B 180      11.020   8.822  -5.202  1.00 98.62           C  
ATOM   1423  CB  VAL B 180       8.676   8.299  -4.439  1.00 98.62           C  
ATOM   1424  O   VAL B 180      11.535   7.748  -5.520  1.00 98.62           O  
ATOM   1425  CG1 VAL B 180       8.962   8.775  -3.016  1.00 98.62           C  
ATOM   1426  CG2 VAL B 180       7.192   8.450  -4.768  1.00 98.62           C  
ATOM   1427  N   SER B 181      11.687   9.773  -4.623  1.00 98.75           N  
ATOM   1428  CA  SER B 181      13.073   9.613  -4.193  1.00 98.75           C  
ATOM   1429  C   SER B 181      13.197   8.542  -3.115  1.00 98.75           C  
ATOM   1430  CB  SER B 181      13.629  10.939  -3.673  1.00 98.75           C  
ATOM   1431  O   SER B 181      12.417   8.521  -2.160  1.00 98.75           O  
ATOM   1432  OG  SER B 181      14.829  10.730  -2.948  1.00 98.75           O  
ATOM   1433  N   ALA B 182      14.243   7.699  -3.278  1.00 98.77           N  
ATOM   1434  CA  ALA B 182      14.504   6.673  -2.272  1.00 98.77           C  
ATOM   1435  C   ALA B 182      14.826   7.301  -0.919  1.00 98.77           C  
ATOM   1436  CB  ALA B 182      15.648   5.767  -2.720  1.00 98.77           C  
ATOM   1437  O   ALA B 182      14.333   6.846   0.116  1.00 98.77           O  
ATOM   1438  N   LEU B 183      15.615   8.327  -0.923  1.00 98.81           N  
ATOM   1439  CA  LEU B 183      15.985   8.988   0.324  1.00 98.81           C  
ATOM   1440  C   LEU B 183      14.751   9.533   1.037  1.00 98.81           C  
ATOM   1441  CB  LEU B 183      16.976  10.124   0.056  1.00 98.81           C  
ATOM   1442  O   LEU B 183      14.561   9.290   2.231  1.00 98.81           O  
ATOM   1443  CG  LEU B 183      17.406  10.950   1.269  1.00 98.81           C  
ATOM   1444  CD1 LEU B 183      18.170  10.078   2.260  1.00 98.81           C  
ATOM   1445  CD2 LEU B 183      18.253  12.140   0.834  1.00 98.81           C  
ATOM   1446  N   TRP B 184      13.932  10.236   0.305  1.00 98.48           N  
ATOM   1447  CA  TRP B 184      12.759  10.856   0.914  1.00 98.48           C  
ATOM   1448  C   TRP B 184      11.838   9.802   1.517  1.00 98.48           C  
ATOM   1449  CB  TRP B 184      11.995  11.690  -0.118  1.00 98.48           C  
ATOM   1450  O   TRP B 184      11.361   9.956   2.644  1.00 98.48           O  
ATOM   1451  CG  TRP B 184      10.835  12.450   0.451  1.00 98.48           C  
ATOM   1452  CD1 TRP B 184      10.859  13.707   0.990  1.00 98.48           C  
ATOM   1453  CD2 TRP B 184       9.481  11.999   0.543  1.00 98.48           C  
ATOM   1454  CE2 TRP B 184       8.735  13.035   1.148  1.00 98.48           C  
ATOM   1455  CE3 TRP B 184       8.824  10.819   0.171  1.00 98.48           C  
ATOM   1456  NE1 TRP B 184       9.599  14.065   1.411  1.00 98.48           N  
ATOM   1457  CH2 TRP B 184       6.746  11.760   1.017  1.00 98.48           C  
ATOM   1458  CZ2 TRP B 184       7.364  12.926   1.390  1.00 98.48           C  
ATOM   1459  CZ3 TRP B 184       7.459  10.712   0.413  1.00 98.48           C  
ATOM   1460  N   PHE B 185      11.608   8.788   0.716  1.00 98.70           N  
ATOM   1461  CA  PHE B 185      10.686   7.760   1.185  1.00 98.70           C  
ATOM   1462  C   PHE B 185      11.234   7.066   2.425  1.00 98.70           C  
ATOM   1463  CB  PHE B 185      10.419   6.731   0.082  1.00 98.70           C  
ATOM   1464  O   PHE B 185      10.491   6.796   3.371  1.00 98.70           O  
ATOM   1465  CG  PHE B 185       9.271   5.805   0.380  1.00 98.70           C  
ATOM   1466  CD1 PHE B 185       9.502   4.513   0.834  1.00 98.70           C  
ATOM   1467  CD2 PHE B 185       7.960   6.228   0.206  1.00 98.70           C  
ATOM   1468  CE1 PHE B 185       8.441   3.654   1.111  1.00 98.70           C  
ATOM   1469  CE2 PHE B 185       6.894   5.375   0.481  1.00 98.70           C  
ATOM   1470  CZ  PHE B 185       7.137   4.088   0.932  1.00 98.70           C  
ATOM   1471  N   LEU B 186      12.533   6.696   2.411  1.00 98.68           N  
ATOM   1472  CA  LEU B 186      13.169   6.087   3.574  1.00 98.68           C  
ATOM   1473  C   LEU B 186      13.023   6.979   4.803  1.00 98.68           C  
ATOM   1474  CB  LEU B 186      14.650   5.818   3.297  1.00 98.68           C  
ATOM   1475  O   LEU B 186      12.723   6.494   5.896  1.00 98.68           O  
ATOM   1476  CG  LEU B 186      14.961   4.703   2.298  1.00 98.68           C  
ATOM   1477  CD1 LEU B 186      16.414   4.791   1.841  1.00 98.68           C  
ATOM   1478  CD2 LEU B 186      14.671   3.338   2.913  1.00 98.68           C  
ATOM   1479  N   TRP B 187      13.230   8.222   4.622  1.00 98.39           N  
ATOM   1480  CA  TRP B 187      13.049   9.205   5.685  1.00 98.39           C  
ATOM   1481  C   TRP B 187      11.606   9.217   6.176  1.00 98.39           C  
ATOM   1482  CB  TRP B 187      13.449  10.601   5.200  1.00 98.39           C  
ATOM   1483  O   TRP B 187      11.354   9.233   7.383  1.00 98.39           O  
ATOM   1484  CG  TRP B 187      13.022  11.709   6.116  1.00 98.39           C  
ATOM   1485  CD1 TRP B 187      13.609  12.078   7.294  1.00 98.39           C  
ATOM   1486  CD2 TRP B 187      11.909  12.589   5.929  1.00 98.39           C  
ATOM   1487  CE2 TRP B 187      11.882  13.469   7.034  1.00 98.39           C  
ATOM   1488  CE3 TRP B 187      10.932  12.720   4.934  1.00 98.39           C  
ATOM   1489  NE1 TRP B 187      12.929  13.136   7.851  1.00 98.39           N  
ATOM   1490  CH2 TRP B 187       9.970  14.574   6.183  1.00 98.39           C  
ATOM   1491  CZ2 TRP B 187      10.915  14.467   7.171  1.00 98.39           C  
ATOM   1492  CZ3 TRP B 187       9.970  13.714   5.072  1.00 98.39           C  
ATOM   1493  N   TYR B 188      10.695   9.236   5.243  1.00 98.11           N  
ATOM   1494  CA  TYR B 188       9.268   9.265   5.541  1.00 98.11           C  
ATOM   1495  C   TYR B 188       8.873   8.090   6.428  1.00 98.11           C  
ATOM   1496  CB  TYR B 188       8.448   9.242   4.248  1.00 98.11           C  
ATOM   1497  O   TYR B 188       8.157   8.264   7.417  1.00 98.11           O  
ATOM   1498  CG  TYR B 188       6.972   9.479   4.461  1.00 98.11           C  
ATOM   1499  CD1 TYR B 188       6.061   8.428   4.390  1.00 98.11           C  
ATOM   1500  CD2 TYR B 188       6.487  10.754   4.732  1.00 98.11           C  
ATOM   1501  CE1 TYR B 188       4.700   8.642   4.583  1.00 98.11           C  
ATOM   1502  CE2 TYR B 188       5.128  10.979   4.927  1.00 98.11           C  
ATOM   1503  OH  TYR B 188       2.898  10.136   5.044  1.00 98.11           O  
ATOM   1504  CZ  TYR B 188       4.244   9.919   4.851  1.00 98.11           C  
ATOM   1505  N   VAL B 189       9.355   6.932   6.140  1.00 98.17           N  
ATOM   1506  CA  VAL B 189       9.068   5.713   6.889  1.00 98.17           C  
ATOM   1507  C   VAL B 189       9.760   5.767   8.249  1.00 98.17           C  
ATOM   1508  CB  VAL B 189       9.513   4.453   6.114  1.00 98.17           C  
ATOM   1509  O   VAL B 189       9.151   5.458   9.276  1.00 98.17           O  
ATOM   1510  CG1 VAL B 189       9.374   3.206   6.986  1.00 98.17           C  
ATOM   1511  CG2 VAL B 189       8.700   4.303   4.829  1.00 98.17           C  
ATOM   1512  N   LYS B 190      10.972   6.158   8.271  1.00 97.41           N  
ATOM   1513  CA  LYS B 190      11.770   6.229   9.491  1.00 97.41           C  
ATOM   1514  C   LYS B 190      11.098   7.115  10.537  1.00 97.41           C  
ATOM   1515  CB  LYS B 190      13.174   6.754   9.185  1.00 97.41           C  
ATOM   1516  O   LYS B 190      11.027   6.751  11.713  1.00 97.41           O  
ATOM   1517  CG  LYS B 190      13.965   7.164  10.418  1.00 97.41           C  
ATOM   1518  CD  LYS B 190      15.251   7.889  10.043  1.00 97.41           C  
ATOM   1519  CE  LYS B 190      15.965   8.436  11.271  1.00 97.41           C  
ATOM   1520  NZ  LYS B 190      17.448   8.433  11.097  1.00 97.41           N  
ATOM   1521  N   GLN B 191      10.630   8.266  10.172  1.00 95.76           N  
ATOM   1522  CA  GLN B 191      10.086   9.216  11.136  1.00 95.76           C  
ATOM   1523  C   GLN B 191       8.746   8.736  11.686  1.00 95.76           C  
ATOM   1524  CB  GLN B 191       9.928  10.597  10.500  1.00 95.76           C  
ATOM   1525  O   GLN B 191       8.234   9.291  12.660  1.00 95.76           O  
ATOM   1526  CG  GLN B 191       8.918  10.638   9.361  1.00 95.76           C  
ATOM   1527  CD  GLN B 191       8.251  11.993   9.216  1.00 95.76           C  
ATOM   1528  NE2 GLN B 191       7.278  12.081   8.316  1.00 95.76           N  
ATOM   1529  OE1 GLN B 191       8.606  12.952   9.909  1.00 95.76           O  
ATOM   1530  N   CYS B 192       8.133   7.716  11.134  1.00 96.47           N  
ATOM   1531  CA  CYS B 192       6.892   7.122  11.620  1.00 96.47           C  
ATOM   1532  C   CYS B 192       7.176   5.973  12.579  1.00 96.47           C  
ATOM   1533  CB  CYS B 192       6.042   6.625  10.451  1.00 96.47           C  
ATOM   1534  O   CYS B 192       6.250   5.373  13.127  1.00 96.47           O  
ATOM   1535  SG  CYS B 192       5.504   7.937   9.332  1.00 96.47           S  
ATOM   1536  N   GLY B 193       8.356   5.602  12.731  1.00 94.90           N  
ATOM   1537  CA  GLY B 193       8.745   4.526  13.628  1.00 94.90           C  
ATOM   1538  C   GLY B 193       9.117   3.248  12.900  1.00 94.90           C  
ATOM   1539  O   GLY B 193       9.173   2.176  13.507  1.00 94.90           O  
ATOM   1540  N   GLY B 194       9.241   3.287  11.553  1.00 95.84           N  
ATOM   1541  CA  GLY B 194       9.688   2.139  10.779  1.00 95.84           C  
ATOM   1542  C   GLY B 194       8.586   1.520   9.940  1.00 95.84           C  
ATOM   1543  O   GLY B 194       7.442   1.979   9.971  1.00 95.84           O  
ATOM   1544  N   THR B 195       8.936   0.453   9.244  1.00 95.45           N  
ATOM   1545  CA  THR B 195       8.051  -0.164   8.262  1.00 95.45           C  
ATOM   1546  C   THR B 195       6.863  -0.831   8.949  1.00 95.45           C  
ATOM   1547  CB  THR B 195       8.802  -1.203   7.408  1.00 95.45           C  
ATOM   1548  O   THR B 195       5.731  -0.741   8.469  1.00 95.45           O  
ATOM   1549  CG2 THR B 195       9.817  -0.529   6.490  1.00 95.45           C  
ATOM   1550  OG1 THR B 195       9.488  -2.117   8.272  1.00 95.45           O  
ATOM   1551  N   THR B 196       7.073  -1.435  10.098  1.00 93.87           N  
ATOM   1552  CA  THR B 196       6.011  -2.155  10.792  1.00 93.87           C  
ATOM   1553  C   THR B 196       5.012  -1.181  11.410  1.00 93.87           C  
ATOM   1554  CB  THR B 196       6.582  -3.073  11.888  1.00 93.87           C  
ATOM   1555  O   THR B 196       3.799  -1.361  11.279  1.00 93.87           O  
ATOM   1556  CG2 THR B 196       5.472  -3.848  12.590  1.00 93.87           C  
ATOM   1557  OG1 THR B 196       7.498  -4.003  11.296  1.00 93.87           O  
ATOM   1558  N   ARG B 197       5.417  -0.151  11.976  1.00 95.45           N  
ATOM   1559  CA  ARG B 197       4.564   0.824  12.647  1.00 95.45           C  
ATOM   1560  C   ARG B 197       3.681   1.561  11.645  1.00 95.45           C  
ATOM   1561  CB  ARG B 197       5.410   1.826  13.437  1.00 95.45           C  
ATOM   1562  O   ARG B 197       2.480   1.723  11.870  1.00 95.45           O  
ATOM   1563  CG  ARG B 197       4.592   2.835  14.227  1.00 95.45           C  
ATOM   1564  CD  ARG B 197       4.032   2.230  15.506  1.00 95.45           C  
ATOM   1565  NE  ARG B 197       5.059   1.515  16.259  1.00 95.45           N  
ATOM   1566  NH1 ARG B 197       3.636  -0.127  17.042  1.00 95.45           N  
ATOM   1567  NH2 ARG B 197       5.855  -0.157  17.617  1.00 95.45           N  
ATOM   1568  CZ  ARG B 197       4.848   0.412  16.971  1.00 95.45           C  
ATOM   1569  N   ILE B 198       4.254   1.983  10.589  1.00 96.70           N  
ATOM   1570  CA  ILE B 198       3.555   2.848   9.645  1.00 96.70           C  
ATOM   1571  C   ILE B 198       2.443   2.063   8.952  1.00 96.70           C  
ATOM   1572  CB  ILE B 198       4.523   3.443   8.599  1.00 96.70           C  
ATOM   1573  O   ILE B 198       1.396   2.622   8.618  1.00 96.70           O  
ATOM   1574  CG1 ILE B 198       3.816   4.522   7.770  1.00 96.70           C  
ATOM   1575  CG2 ILE B 198       5.087   2.341   7.697  1.00 96.70           C  
ATOM   1576  CD1 ILE B 198       4.749   5.323   6.872  1.00 96.70           C  
ATOM   1577  N   ILE B 199       2.613   0.759   8.690  1.00 93.23           N  
ATOM   1578  CA  ILE B 199       1.660   0.007   7.882  1.00 93.23           C  
ATOM   1579  C   ILE B 199       0.669  -0.716   8.792  1.00 93.23           C  
ATOM   1580  CB  ILE B 199       2.375  -1.004   6.958  1.00 93.23           C  
ATOM   1581  O   ILE B 199      -0.392  -1.155   8.341  1.00 93.23           O  
ATOM   1582  CG1 ILE B 199       1.427  -1.480   5.851  1.00 93.23           C  
ATOM   1583  CG2 ILE B 199       2.911  -2.189   7.767  1.00 93.23           C  
ATOM   1584  CD1 ILE B 199       2.134  -2.116   4.662  1.00 93.23           C  
ATOM   1585  N   SER B 200       0.924  -0.829  10.054  1.00 94.27           N  
ATOM   1586  CA  SER B 200       0.116  -1.628  10.970  1.00 94.27           C  
ATOM   1587  C   SER B 200      -1.118  -0.860  11.431  1.00 94.27           C  
ATOM   1588  CB  SER B 200       0.944  -2.055  12.182  1.00 94.27           C  
ATOM   1589  O   SER B 200      -1.099   0.370  11.506  1.00 94.27           O  
ATOM   1590  OG  SER B 200       2.023  -2.884  11.787  1.00 94.27           O  
ATOM   1591  N   THR B 201      -2.181  -1.624  11.689  1.00 95.00           N  
ATOM   1592  CA  THR B 201      -3.353  -1.079  12.365  1.00 95.00           C  
ATOM   1593  C   THR B 201      -3.202  -1.184  13.880  1.00 95.00           C  
ATOM   1594  CB  THR B 201      -4.639  -1.802  11.924  1.00 95.00           C  
ATOM   1595  O   THR B 201      -3.050  -0.171  14.566  1.00 95.00           O  
ATOM   1596  CG2 THR B 201      -5.869  -1.192  12.588  1.00 95.00           C  
ATOM   1597  OG1 THR B 201      -4.776  -1.696  10.501  1.00 95.00           O  
ATOM   1598  N   THR B 202      -3.109  -2.450  14.336  1.00 94.18           N  
ATOM   1599  CA  THR B 202      -2.875  -2.639  15.763  1.00 94.18           C  
ATOM   1600  C   THR B 202      -1.458  -2.215  16.139  1.00 94.18           C  
ATOM   1601  CB  THR B 202      -3.102  -4.104  16.178  1.00 94.18           C  
ATOM   1602  O   THR B 202      -0.487  -2.662  15.525  1.00 94.18           O  
ATOM   1603  CG2 THR B 202      -2.901  -4.289  17.678  1.00 94.18           C  
ATOM   1604  OG1 THR B 202      -4.439  -4.490  15.835  1.00 94.18           O  
ATOM   1605  N   ASN B 203      -1.327  -1.352  17.122  1.00 95.65           N  
ATOM   1606  CA  ASN B 203      -0.054  -0.798  17.573  1.00 95.65           C  
ATOM   1607  C   ASN B 203       0.644  -0.020  16.461  1.00 95.65           C  
ATOM   1608  CB  ASN B 203       0.858  -1.908  18.099  1.00 95.65           C  
ATOM   1609  O   ASN B 203       1.874   0.032  16.412  1.00 95.65           O  
ATOM   1610  CG  ASN B 203       2.016  -1.372  18.918  1.00 95.65           C  
ATOM   1611  ND2 ASN B 203       3.165  -2.031  18.821  1.00 95.65           N  
ATOM   1612  OD1 ASN B 203       1.879  -0.376  19.632  1.00 95.65           O  
ATOM   1613  N   GLY B 204      -0.139   0.428  15.430  1.00 96.22           N  
ATOM   1614  CA  GLY B 204       0.389   1.196  14.314  1.00 96.22           C  
ATOM   1615  C   GLY B 204      -0.298   2.537  14.134  1.00 96.22           C  
ATOM   1616  O   GLY B 204      -1.046   2.980  15.008  1.00 96.22           O  
ATOM   1617  N   GLY B 205      -0.048   3.200  13.017  1.00 95.78           N  
ATOM   1618  CA  GLY B 205      -0.542   4.543  12.759  1.00 95.78           C  
ATOM   1619  C   GLY B 205      -2.039   4.592  12.517  1.00 95.78           C  
ATOM   1620  O   GLY B 205      -2.654   5.655  12.615  1.00 95.78           O  
ATOM   1621  N   GLN B 206      -2.668   3.389  12.233  1.00 96.06           N  
ATOM   1622  CA  GLN B 206      -4.082   3.340  11.877  1.00 96.06           C  
ATOM   1623  C   GLN B 206      -4.897   2.636  12.958  1.00 96.06           C  
ATOM   1624  CB  GLN B 206      -4.274   2.637  10.533  1.00 96.06           C  
ATOM   1625  O   GLN B 206      -5.938   2.042  12.670  1.00 96.06           O  
ATOM   1626  CG  GLN B 206      -3.555   3.316   9.375  1.00 96.06           C  
ATOM   1627  CD  GLN B 206      -2.084   2.954   9.304  1.00 96.06           C  
ATOM   1628  NE2 GLN B 206      -1.252   3.921   8.931  1.00 96.06           N  
ATOM   1629  OE1 GLN B 206      -1.697   1.815   9.583  1.00 96.06           O  
ATOM   1630  N   GLU B 207      -4.491   2.693  14.174  1.00 97.35           N  
ATOM   1631  CA  GLU B 207      -5.065   1.899  15.256  1.00 97.35           C  
ATOM   1632  C   GLU B 207      -6.443   2.421  15.652  1.00 97.35           C  
ATOM   1633  CB  GLU B 207      -4.134   1.896  16.472  1.00 97.35           C  
ATOM   1634  O   GLU B 207      -7.332   1.640  15.999  1.00 97.35           O  
ATOM   1635  CG  GLU B 207      -4.617   1.011  17.612  1.00 97.35           C  
ATOM   1636  CD  GLU B 207      -3.679   1.010  18.809  1.00 97.35           C  
ATOM   1637  OE1 GLU B 207      -3.007  -0.018  19.053  1.00 97.35           O  
ATOM   1638  OE2 GLU B 207      -3.616   2.045  19.509  1.00 97.35           O  
ATOM   1639  N   ARG B 208      -6.580   3.793  15.528  1.00 98.12           N  
ATOM   1640  CA  ARG B 208      -7.794   4.365  16.102  1.00 98.12           C  
ATOM   1641  C   ARG B 208      -8.394   5.418  15.176  1.00 98.12           C  
ATOM   1642  CB  ARG B 208      -7.505   4.977  17.474  1.00 98.12           C  
ATOM   1643  O   ARG B 208      -7.700   5.964  14.316  1.00 98.12           O  
ATOM   1644  CG  ARG B 208      -6.992   3.978  18.499  1.00 98.12           C  
ATOM   1645  CD  ARG B 208      -6.740   4.634  19.849  1.00 98.12           C  
ATOM   1646  NE  ARG B 208      -6.497   3.642  20.893  1.00 98.12           N  
ATOM   1647  NH1 ARG B 208      -8.493   4.009  21.996  1.00 98.12           N  
ATOM   1648  NH2 ARG B 208      -7.013   2.446  22.784  1.00 98.12           N  
ATOM   1649  CZ  ARG B 208      -7.335   3.368  21.889  1.00 98.12           C  
ATOM   1650  N   LYS B 209      -9.691   5.664  15.354  1.00 97.97           N  
ATOM   1651  CA  LYS B 209     -10.443   6.754  14.738  1.00 97.97           C  
ATOM   1652  C   LYS B 209     -11.141   7.605  15.795  1.00 97.97           C  
ATOM   1653  CB  LYS B 209     -11.469   6.204  13.746  1.00 97.97           C  
ATOM   1654  O   LYS B 209     -11.302   7.175  16.939  1.00 97.97           O  
ATOM   1655  CG  LYS B 209     -10.854   5.481  12.557  1.00 97.97           C  
ATOM   1656  CD  LYS B 209     -11.921   5.010  11.577  1.00 97.97           C  
ATOM   1657  CE  LYS B 209     -12.490   6.169  10.770  1.00 97.97           C  
ATOM   1658  NZ  LYS B 209     -13.462   5.701   9.737  1.00 97.97           N  
ATOM   1659  N   PHE B 210     -11.599   8.754  15.457  1.00 98.19           N  
ATOM   1660  CA  PHE B 210     -12.271   9.666  16.376  1.00 98.19           C  
ATOM   1661  C   PHE B 210     -13.775   9.421  16.378  1.00 98.19           C  
ATOM   1662  CB  PHE B 210     -11.976  11.122  16.001  1.00 98.19           C  
ATOM   1663  O   PHE B 210     -14.396   9.334  15.317  1.00 98.19           O  
ATOM   1664  CG  PHE B 210     -10.543  11.526  16.214  1.00 98.19           C  
ATOM   1665  CD1 PHE B 210     -10.138  12.097  17.414  1.00 98.19           C  
ATOM   1666  CD2 PHE B 210      -9.599  11.334  15.213  1.00 98.19           C  
ATOM   1667  CE1 PHE B 210      -8.811  12.472  17.614  1.00 98.19           C  
ATOM   1668  CE2 PHE B 210      -8.271  11.706  15.406  1.00 98.19           C  
ATOM   1669  CZ  PHE B 210      -7.880  12.275  16.606  1.00 98.19           C  
ATOM   1670  N   VAL B 211     -14.321   9.291  17.546  1.00 97.62           N  
ATOM   1671  CA  VAL B 211     -15.776   9.239  17.645  1.00 97.62           C  
ATOM   1672  C   VAL B 211     -16.375  10.550  17.142  1.00 97.62           C  
ATOM   1673  CB  VAL B 211     -16.237   8.964  19.094  1.00 97.62           C  
ATOM   1674  O   VAL B 211     -16.071  11.622  17.669  1.00 97.62           O  
ATOM   1675  CG1 VAL B 211     -17.761   8.981  19.189  1.00 97.62           C  
ATOM   1676  CG2 VAL B 211     -15.682   7.628  19.586  1.00 97.62           C  
ATOM   1677  N   GLY B 212     -17.151  10.533  16.161  1.00 96.62           N  
ATOM   1678  CA  GLY B 212     -17.737  11.721  15.562  1.00 96.62           C  
ATOM   1679  C   GLY B 212     -16.932  12.261  14.395  1.00 96.62           C  
ATOM   1680  O   GLY B 212     -17.347  13.218  13.738  1.00 96.62           O  
ATOM   1681  N   GLY B 213     -15.719  11.730  14.142  1.00 97.78           N  
ATOM   1682  CA  GLY B 213     -14.903  12.107  12.998  1.00 97.78           C  
ATOM   1683  C   GLY B 213     -13.742  13.012  13.365  1.00 97.78           C  
ATOM   1684  O   GLY B 213     -13.835  13.796  14.312  1.00 97.78           O  
ATOM   1685  N   SER B 214     -12.717  13.021  12.565  1.00 98.22           N  
ATOM   1686  CA  SER B 214     -11.481  13.751  12.828  1.00 98.22           C  
ATOM   1687  C   SER B 214     -11.638  15.235  12.511  1.00 98.22           C  
ATOM   1688  CB  SER B 214     -10.328  13.166  12.010  1.00 98.22           C  
ATOM   1689  O   SER B 214     -10.858  16.062  12.988  1.00 98.22           O  
ATOM   1690  OG  SER B 214     -10.611  13.231  10.623  1.00 98.22           O  
ATOM   1691  N   GLY B 215     -12.578  15.553  11.672  1.00 97.94           N  
ATOM   1692  CA  GLY B 215     -12.826  16.953  11.370  1.00 97.94           C  
ATOM   1693  C   GLY B 215     -13.112  17.788  12.604  1.00 97.94           C  
ATOM   1694  O   GLY B 215     -12.923  19.006  12.593  1.00 97.94           O  
ATOM   1695  N   GLN B 216     -13.504  17.145  13.684  1.00 98.44           N  
ATOM   1696  CA  GLN B 216     -13.877  17.812  14.927  1.00 98.44           C  
ATOM   1697  C   GLN B 216     -12.680  18.526  15.549  1.00 98.44           C  
ATOM   1698  CB  GLN B 216     -14.464  16.809  15.920  1.00 98.44           C  
ATOM   1699  O   GLN B 216     -12.844  19.521  16.257  1.00 98.44           O  
ATOM   1700  CG  GLN B 216     -15.816  16.247  15.500  1.00 98.44           C  
ATOM   1701  CD  GLN B 216     -16.398  15.290  16.524  1.00 98.44           C  
ATOM   1702  NE2 GLN B 216     -17.183  15.822  17.454  1.00 98.44           N  
ATOM   1703  OE1 GLN B 216     -16.144  14.082  16.477  1.00 98.44           O  
ATOM   1704  N   VAL B 217     -11.507  18.025  15.257  1.00 98.64           N  
ATOM   1705  CA  VAL B 217     -10.321  18.643  15.841  1.00 98.64           C  
ATOM   1706  C   VAL B 217     -10.256  20.116  15.442  1.00 98.64           C  
ATOM   1707  CB  VAL B 217      -9.029  17.916  15.407  1.00 98.64           C  
ATOM   1708  O   VAL B 217     -10.189  20.997  16.302  1.00 98.64           O  
ATOM   1709  CG1 VAL B 217      -7.794  18.662  15.909  1.00 98.64           C  
ATOM   1710  CG2 VAL B 217      -9.031  16.476  15.916  1.00 98.64           C  
ATOM   1711  N   SER B 218     -10.349  20.397  14.193  1.00 98.75           N  
ATOM   1712  CA  SER B 218     -10.292  21.764  13.684  1.00 98.75           C  
ATOM   1713  C   SER B 218     -11.557  22.539  14.038  1.00 98.75           C  
ATOM   1714  CB  SER B 218     -10.093  21.763  12.167  1.00 98.75           C  
ATOM   1715  O   SER B 218     -11.494  23.729  14.353  1.00 98.75           O  
ATOM   1716  OG  SER B 218      -8.870  21.136  11.821  1.00 98.75           O  
ATOM   1717  N   GLU B 219     -12.685  21.895  14.045  1.00 98.66           N  
ATOM   1718  CA  GLU B 219     -13.961  22.528  14.365  1.00 98.66           C  
ATOM   1719  C   GLU B 219     -13.987  23.020  15.809  1.00 98.66           C  
ATOM   1720  CB  GLU B 219     -15.120  21.558  14.119  1.00 98.66           C  
ATOM   1721  O   GLU B 219     -14.465  24.122  16.087  1.00 98.66           O  
ATOM   1722  CG  GLU B 219     -15.357  21.243  12.649  1.00 98.66           C  
ATOM   1723  CD  GLU B 219     -16.246  20.029  12.431  1.00 98.66           C  
ATOM   1724  OE1 GLU B 219     -16.488  19.656  11.261  1.00 98.66           O  
ATOM   1725  OE2 GLU B 219     -16.703  19.445  13.439  1.00 98.66           O  
ATOM   1726  N   ARG B 220     -13.476  22.245  16.741  1.00 98.71           N  
ATOM   1727  CA  ARG B 220     -13.448  22.628  18.149  1.00 98.71           C  
ATOM   1728  C   ARG B 220     -12.491  23.793  18.380  1.00 98.71           C  
ATOM   1729  CB  ARG B 220     -13.046  21.438  19.022  1.00 98.71           C  
ATOM   1730  O   ARG B 220     -12.743  24.651  19.228  1.00 98.71           O  
ATOM   1731  CG  ARG B 220     -14.069  20.313  19.041  1.00 98.71           C  
ATOM   1732  CD  ARG B 220     -15.328  20.709  19.801  1.00 98.71           C  
ATOM   1733  NE  ARG B 220     -16.261  19.592  19.915  1.00 98.71           N  
ATOM   1734  NH1 ARG B 220     -15.936  19.283  22.181  1.00 98.71           N  
ATOM   1735  NH2 ARG B 220     -17.395  17.938  21.034  1.00 98.71           N  
ATOM   1736  CZ  ARG B 220     -16.529  18.940  21.043  1.00 98.71           C  
ATOM   1737  N   ILE B 221     -11.416  23.808  17.658  1.00 98.83           N  
ATOM   1738  CA  ILE B 221     -10.498  24.937  17.763  1.00 98.83           C  
ATOM   1739  C   ILE B 221     -11.161  26.194  17.205  1.00 98.83           C  
ATOM   1740  CB  ILE B 221      -9.171  24.658  17.023  1.00 98.83           C  
ATOM   1741  O   ILE B 221     -11.006  27.285  17.760  1.00 98.83           O  
ATOM   1742  CG1 ILE B 221      -8.442  23.471  17.664  1.00 98.83           C  
ATOM   1743  CG2 ILE B 221      -8.284  25.906  17.016  1.00 98.83           C  
ATOM   1744  CD1 ILE B 221      -7.187  23.039  16.918  1.00 98.83           C  
ATOM   1745  N   MET B 222     -11.826  26.003  16.109  1.00 98.73           N  
ATOM   1746  CA  MET B 222     -12.567  27.124  15.539  1.00 98.73           C  
ATOM   1747  C   MET B 222     -13.545  27.703  16.556  1.00 98.73           C  
ATOM   1748  CB  MET B 222     -13.319  26.689  14.280  1.00 98.73           C  
ATOM   1749  O   MET B 222     -13.673  28.923  16.675  1.00 98.73           O  
ATOM   1750  CG  MET B 222     -14.117  27.805  13.625  1.00 98.73           C  
ATOM   1751  SD  MET B 222     -15.030  27.237  12.138  1.00 98.73           S  
ATOM   1752  CE  MET B 222     -16.037  28.708  11.801  1.00 98.73           C  
ATOM   1753  N   ASP B 223     -14.249  26.815  17.311  1.00 98.12           N  
ATOM   1754  CA  ASP B 223     -15.181  27.251  18.346  1.00 98.12           C  
ATOM   1755  C   ASP B 223     -14.465  28.062  19.424  1.00 98.12           C  
ATOM   1756  CB  ASP B 223     -15.887  26.047  18.975  1.00 98.12           C  
ATOM   1757  O   ASP B 223     -14.990  29.070  19.901  1.00 98.12           O  
ATOM   1758  CG  ASP B 223     -16.836  25.349  18.016  1.00 98.12           C  
ATOM   1759  OD1 ASP B 223     -17.227  25.955  16.995  1.00 98.12           O  
ATOM   1760  OD2 ASP B 223     -17.199  24.184  18.286  1.00 98.12           O  
ATOM   1761  N   LEU B 224     -13.255  27.695  19.733  1.00 97.73           N  
ATOM   1762  CA  LEU B 224     -12.456  28.390  20.735  1.00 97.73           C  
ATOM   1763  C   LEU B 224     -12.019  29.760  20.228  1.00 97.73           C  
ATOM   1764  CB  LEU B 224     -11.227  27.558  21.113  1.00 97.73           C  
ATOM   1765  O   LEU B 224     -12.036  30.739  20.977  1.00 97.73           O  
ATOM   1766  CG  LEU B 224     -11.496  26.264  21.884  1.00 97.73           C  
ATOM   1767  CD1 LEU B 224     -10.214  25.448  22.013  1.00 97.73           C  
ATOM   1768  CD2 LEU B 224     -12.080  26.572  23.258  1.00 97.73           C  
ATOM   1769  N   LEU B 225     -11.679  29.892  18.965  1.00 98.02           N  
ATOM   1770  CA  LEU B 225     -11.129  31.110  18.380  1.00 98.02           C  
ATOM   1771  C   LEU B 225     -12.244  32.055  17.945  1.00 98.02           C  
ATOM   1772  CB  LEU B 225     -10.234  30.774  17.185  1.00 98.02           C  
ATOM   1773  O   LEU B 225     -12.028  33.263  17.825  1.00 98.02           O  
ATOM   1774  CG  LEU B 225      -8.936  30.028  17.499  1.00 98.02           C  
ATOM   1775  CD1 LEU B 225      -8.212  29.657  16.208  1.00 98.02           C  
ATOM   1776  CD2 LEU B 225      -8.038  30.872  18.397  1.00 98.02           C  
ATOM   1777  N   GLY B 226     -13.459  31.541  17.678  1.00 96.10           N  
ATOM   1778  CA  GLY B 226     -14.626  32.336  17.332  1.00 96.10           C  
ATOM   1779  C   GLY B 226     -14.466  33.095  16.028  1.00 96.10           C  
ATOM   1780  O   GLY B 226     -14.117  32.509  15.002  1.00 96.10           O  
ATOM   1781  N   ASP B 227     -14.629  34.380  16.136  1.00 94.47           N  
ATOM   1782  CA  ASP B 227     -14.677  35.229  14.950  1.00 94.47           C  
ATOM   1783  C   ASP B 227     -13.280  35.442  14.371  1.00 94.47           C  
ATOM   1784  CB  ASP B 227     -15.321  36.577  15.280  1.00 94.47           C  
ATOM   1785  O   ASP B 227     -13.129  36.054  13.311  1.00 94.47           O  
ATOM   1786  CG  ASP B 227     -16.810  36.470  15.557  1.00 94.47           C  
ATOM   1787  OD1 ASP B 227     -17.450  35.503  15.091  1.00 94.47           O  
ATOM   1788  OD2 ASP B 227     -17.350  37.364  16.245  1.00 94.47           O  
ATOM   1789  N   ARG B 228     -12.320  34.863  14.970  1.00 97.49           N  
ATOM   1790  CA  ARG B 228     -10.945  34.989  14.495  1.00 97.49           C  
ATOM   1791  C   ARG B 228     -10.689  34.067  13.308  1.00 97.49           C  
ATOM   1792  CB  ARG B 228      -9.957  34.679  15.622  1.00 97.49           C  
ATOM   1793  O   ARG B 228      -9.691  34.221  12.600  1.00 97.49           O  
ATOM   1794  CG  ARG B 228      -9.968  35.699  16.749  1.00 97.49           C  
ATOM   1795  CD  ARG B 228      -9.042  35.293  17.887  1.00 97.49           C  
ATOM   1796  NE  ARG B 228      -9.061  36.269  18.972  1.00 97.49           N  
ATOM   1797  NH1 ARG B 228     -10.715  35.200  20.181  1.00 97.49           N  
ATOM   1798  NH2 ARG B 228      -9.791  37.145  20.966  1.00 97.49           N  
ATOM   1799  CZ  ARG B 228      -9.856  36.202  20.037  1.00 97.49           C  
ATOM   1800  N   VAL B 229     -11.548  33.163  13.059  1.00 98.74           N  
ATOM   1801  CA  VAL B 229     -11.463  32.277  11.903  1.00 98.74           C  
ATOM   1802  C   VAL B 229     -12.410  32.763  10.808  1.00 98.74           C  
ATOM   1803  CB  VAL B 229     -11.792  30.815  12.282  1.00 98.74           C  
ATOM   1804  O   VAL B 229     -13.629  32.773  10.993  1.00 98.74           O  
ATOM   1805  CG1 VAL B 229     -11.668  29.901  11.065  1.00 98.74           C  
ATOM   1806  CG2 VAL B 229     -10.877  30.338  13.409  1.00 98.74           C  
ATOM   1807  N   LYS B 230     -11.823  33.160   9.735  1.00 98.42           N  
ATOM   1808  CA  LYS B 230     -12.603  33.663   8.607  1.00 98.42           C  
ATOM   1809  C   LYS B 230     -12.660  32.639   7.478  1.00 98.42           C  
ATOM   1810  CB  LYS B 230     -12.015  34.978   8.093  1.00 98.42           C  
ATOM   1811  O   LYS B 230     -11.632  32.300   6.887  1.00 98.42           O  
ATOM   1812  CG  LYS B 230     -11.762  36.011   9.181  1.00 98.42           C  
ATOM   1813  CD  LYS B 230     -13.067  36.541   9.763  1.00 98.42           C  
ATOM   1814  CE  LYS B 230     -12.818  37.645  10.782  1.00 98.42           C  
ATOM   1815  NZ  LYS B 230     -14.079  38.066  11.462  1.00 98.42           N  
ATOM   1816  N   LEU B 231     -13.821  32.154   7.123  1.00 98.39           N  
ATOM   1817  CA  LEU B 231     -14.012  31.158   6.074  1.00 98.39           C  
ATOM   1818  C   LEU B 231     -14.197  31.828   4.717  1.00 98.39           C  
ATOM   1819  CB  LEU B 231     -15.221  30.273   6.389  1.00 98.39           C  
ATOM   1820  O   LEU B 231     -14.447  33.033   4.643  1.00 98.39           O  
ATOM   1821  CG  LEU B 231     -15.178  29.514   7.717  1.00 98.39           C  
ATOM   1822  CD1 LEU B 231     -16.480  28.751   7.933  1.00 98.39           C  
ATOM   1823  CD2 LEU B 231     -13.984  28.567   7.753  1.00 98.39           C  
ATOM   1824  N   GLU B 232     -14.043  31.063   3.641  1.00 98.04           N  
ATOM   1825  CA  GLU B 232     -14.210  31.533   2.269  1.00 98.04           C  
ATOM   1826  C   GLU B 232     -13.342  32.758   1.995  1.00 98.04           C  
ATOM   1827  CB  GLU B 232     -15.680  31.856   1.986  1.00 98.04           C  
ATOM   1828  O   GLU B 232     -13.808  33.736   1.407  1.00 98.04           O  
ATOM   1829  CG  GLU B 232     -16.609  30.657   2.115  1.00 98.04           C  
ATOM   1830  CD  GLU B 232     -18.053  30.977   1.766  1.00 98.04           C  
ATOM   1831  OE1 GLU B 232     -18.472  30.718   0.615  1.00 98.04           O  
ATOM   1832  OE2 GLU B 232     -18.773  31.493   2.651  1.00 98.04           O  
ATOM   1833  N   ARG B 233     -12.153  32.724   2.560  1.00 98.00           N  
ATOM   1834  CA  ARG B 233     -11.188  33.806   2.388  1.00 98.00           C  
ATOM   1835  C   ARG B 233      -9.894  33.292   1.767  1.00 98.00           C  
ATOM   1836  CB  ARG B 233     -10.894  34.483   3.728  1.00 98.00           C  
ATOM   1837  O   ARG B 233      -8.835  33.338   2.397  1.00 98.00           O  
ATOM   1838  CG  ARG B 233     -11.986  35.433   4.192  1.00 98.00           C  
ATOM   1839  CD  ARG B 233     -13.279  34.695   4.510  1.00 98.00           C  
ATOM   1840  NE  ARG B 233     -14.325  35.608   4.961  1.00 98.00           N  
ATOM   1841  NH1 ARG B 233     -16.002  34.636   3.705  1.00 98.00           N  
ATOM   1842  NH2 ARG B 233     -16.464  36.441   5.041  1.00 98.00           N  
ATOM   1843  CZ  ARG B 233     -15.595  35.560   4.568  1.00 98.00           C  
ATOM   1844  N   PRO B 234      -9.917  32.887   0.508  1.00 97.61           N  
ATOM   1845  CA  PRO B 234      -8.672  32.479  -0.147  1.00 97.61           C  
ATOM   1846  C   PRO B 234      -7.672  33.626  -0.280  1.00 97.61           C  
ATOM   1847  CB  PRO B 234      -9.139  31.999  -1.523  1.00 97.61           C  
ATOM   1848  O   PRO B 234      -8.003  34.677  -0.836  1.00 97.61           O  
ATOM   1849  CG  PRO B 234     -10.437  32.703  -1.753  1.00 97.61           C  
ATOM   1850  CD  PRO B 234     -11.035  33.050  -0.420  1.00 97.61           C  
ATOM   1851  N   VAL B 235      -6.477  33.421   0.158  1.00 98.58           N  
ATOM   1852  CA  VAL B 235      -5.436  34.441   0.108  1.00 98.58           C  
ATOM   1853  C   VAL B 235      -4.780  34.444  -1.272  1.00 98.58           C  
ATOM   1854  CB  VAL B 235      -4.370  34.219   1.204  1.00 98.58           C  
ATOM   1855  O   VAL B 235      -4.344  33.399  -1.760  1.00 98.58           O  
ATOM   1856  CG1 VAL B 235      -3.207  35.194   1.032  1.00 98.58           C  
ATOM   1857  CG2 VAL B 235      -4.993  34.364   2.591  1.00 98.58           C  
ATOM   1858  N   ILE B 236      -4.623  35.581  -1.917  1.00 97.10           N  
ATOM   1859  CA  ILE B 236      -4.109  35.626  -3.281  1.00 97.10           C  
ATOM   1860  C   ILE B 236      -2.858  36.500  -3.334  1.00 97.10           C  
ATOM   1861  CB  ILE B 236      -5.174  36.155  -4.269  1.00 97.10           C  
ATOM   1862  O   ILE B 236      -2.111  36.468  -4.315  1.00 97.10           O  
ATOM   1863  CG1 ILE B 236      -5.633  37.558  -3.857  1.00 97.10           C  
ATOM   1864  CG2 ILE B 236      -6.361  35.191  -4.349  1.00 97.10           C  
ATOM   1865  CD1 ILE B 236      -6.377  38.311  -4.951  1.00 97.10           C  
ATOM   1866  N   TYR B 237      -2.692  37.298  -2.205  1.00 96.79           N  
ATOM   1867  CA  TYR B 237      -1.578  38.237  -2.263  1.00 96.79           C  
ATOM   1868  C   TYR B 237      -1.016  38.503  -0.871  1.00 96.79           C  
ATOM   1869  CB  TYR B 237      -2.017  39.555  -2.909  1.00 96.79           C  
ATOM   1870  O   TYR B 237      -1.772  38.710   0.081  1.00 96.79           O  
ATOM   1871  CG  TYR B 237      -0.871  40.477  -3.246  1.00 96.79           C  
ATOM   1872  CD1 TYR B 237      -0.606  41.603  -2.469  1.00 96.79           C  
ATOM   1873  CD2 TYR B 237      -0.052  40.226  -4.342  1.00 96.79           C  
ATOM   1874  CE1 TYR B 237       0.448  42.457  -2.777  1.00 96.79           C  
ATOM   1875  CE2 TYR B 237       1.005  41.074  -4.659  1.00 96.79           C  
ATOM   1876  OH  TYR B 237       2.291  43.027  -4.180  1.00 96.79           O  
ATOM   1877  CZ  TYR B 237       1.247  42.184  -3.871  1.00 96.79           C  
ATOM   1878  N   ILE B 238       0.346  38.487  -0.664  1.00 98.00           N  
ATOM   1879  CA  ILE B 238       1.035  38.827   0.576  1.00 98.00           C  
ATOM   1880  C   ILE B 238       2.143  39.838   0.290  1.00 98.00           C  
ATOM   1881  CB  ILE B 238       1.619  37.571   1.261  1.00 98.00           C  
ATOM   1882  O   ILE B 238       3.074  39.551  -0.466  1.00 98.00           O  
ATOM   1883  CG1 ILE B 238       0.497  36.594   1.630  1.00 98.00           C  
ATOM   1884  CG2 ILE B 238       2.434  37.961   2.498  1.00 98.00           C  
ATOM   1885  CD1 ILE B 238       0.990  35.282   2.225  1.00 98.00           C  
ATOM   1886  N   ASP B 239       1.997  40.981   0.905  1.00 95.98           N  
ATOM   1887  CA  ASP B 239       2.937  42.085   0.739  1.00 95.98           C  
ATOM   1888  C   ASP B 239       3.679  42.376   2.041  1.00 95.98           C  
ATOM   1889  CB  ASP B 239       2.210  43.342   0.256  1.00 95.98           C  
ATOM   1890  O   ASP B 239       3.060  42.718   3.051  1.00 95.98           O  
ATOM   1891  CG  ASP B 239       3.157  44.461  -0.138  1.00 95.98           C  
ATOM   1892  OD1 ASP B 239       4.382  44.324   0.068  1.00 95.98           O  
ATOM   1893  OD2 ASP B 239       2.674  45.490  -0.657  1.00 95.98           O  
ATOM   1894  N   GLN B 240       5.021  42.158   2.011  1.00 94.31           N  
ATOM   1895  CA  GLN B 240       5.836  42.396   3.197  1.00 94.31           C  
ATOM   1896  C   GLN B 240       6.505  43.767   3.139  1.00 94.31           C  
ATOM   1897  CB  GLN B 240       6.894  41.302   3.351  1.00 94.31           C  
ATOM   1898  O   GLN B 240       7.058  44.150   2.106  1.00 94.31           O  
ATOM   1899  CG  GLN B 240       6.314  39.902   3.494  1.00 94.31           C  
ATOM   1900  CD  GLN B 240       7.370  38.858   3.805  1.00 94.31           C  
ATOM   1901  NE2 GLN B 240       7.665  38.004   2.830  1.00 94.31           N  
ATOM   1902  OE1 GLN B 240       7.916  38.819   4.911  1.00 94.31           O  
ATOM   1903  N   THR B 241       6.178  44.633   4.104  1.00 83.54           N  
ATOM   1904  CA  THR B 241       6.943  45.854   4.333  1.00 83.54           C  
ATOM   1905  C   THR B 241       7.923  45.670   5.488  1.00 83.54           C  
ATOM   1906  CB  THR B 241       6.015  47.047   4.629  1.00 83.54           C  
ATOM   1907  O   THR B 241       7.969  44.604   6.106  1.00 83.54           O  
ATOM   1908  CG2 THR B 241       5.005  47.251   3.504  1.00 83.54           C  
ATOM   1909  OG1 THR B 241       5.308  46.803   5.852  1.00 83.54           O  
ATOM   1910  N   ARG B 242       8.796  46.634   5.762  1.00 73.85           N  
ATOM   1911  CA  ARG B 242       9.833  46.464   6.775  1.00 73.85           C  
ATOM   1912  C   ARG B 242       9.219  46.223   8.151  1.00 73.85           C  
ATOM   1913  CB  ARG B 242      10.750  47.688   6.817  1.00 73.85           C  
ATOM   1914  O   ARG B 242       9.717  45.401   8.923  1.00 73.85           O  
ATOM   1915  CG  ARG B 242      11.846  47.672   5.764  1.00 73.85           C  
ATOM   1916  CD  ARG B 242      12.810  48.838   5.936  1.00 73.85           C  
ATOM   1917  NE  ARG B 242      13.851  48.832   4.912  1.00 73.85           N  
ATOM   1918  NH1 ARG B 242      14.906  50.739   5.680  1.00 73.85           N  
ATOM   1919  NH2 ARG B 242      15.718  49.635   3.843  1.00 73.85           N  
ATOM   1920  CZ  ARG B 242      14.823  49.735   4.814  1.00 73.85           C  
ATOM   1921  N   GLU B 243       7.939  46.706   8.416  1.00 85.26           N  
ATOM   1922  CA  GLU B 243       7.420  46.598   9.776  1.00 85.26           C  
ATOM   1923  C   GLU B 243       6.172  45.721   9.821  1.00 85.26           C  
ATOM   1924  CB  GLU B 243       7.109  47.985  10.344  1.00 85.26           C  
ATOM   1925  O   GLU B 243       5.809  45.203  10.880  1.00 85.26           O  
ATOM   1926  CG  GLU B 243       8.341  48.850  10.562  1.00 85.26           C  
ATOM   1927  CD  GLU B 243       8.030  50.178  11.234  1.00 85.26           C  
ATOM   1928  OE1 GLU B 243       8.977  50.934  11.551  1.00 85.26           O  
ATOM   1929  OE2 GLU B 243       6.831  50.465  11.446  1.00 85.26           O  
ATOM   1930  N   ASN B 244       5.560  45.511   8.705  1.00 91.85           N  
ATOM   1931  CA  ASN B 244       4.293  44.787   8.711  1.00 91.85           C  
ATOM   1932  C   ASN B 244       4.100  43.983   7.428  1.00 91.85           C  
ATOM   1933  CB  ASN B 244       3.123  45.754   8.912  1.00 91.85           C  
ATOM   1934  O   ASN B 244       4.931  44.046   6.520  1.00 91.85           O  
ATOM   1935  CG  ASN B 244       3.160  46.441  10.263  1.00 91.85           C  
ATOM   1936  ND2 ASN B 244       2.876  47.738  10.275  1.00 91.85           N  
ATOM   1937  OD1 ASN B 244       3.443  45.812  11.286  1.00 91.85           O  
ATOM   1938  N   VAL B 245       3.028  43.104   7.452  1.00 96.68           N  
ATOM   1939  CA  VAL B 245       2.643  42.313   6.288  1.00 96.68           C  
ATOM   1940  C   VAL B 245       1.174  42.563   5.956  1.00 96.68           C  
ATOM   1941  CB  VAL B 245       2.889  40.805   6.519  1.00 96.68           C  
ATOM   1942  O   VAL B 245       0.336  42.663   6.856  1.00 96.68           O  
ATOM   1943  CG1 VAL B 245       2.540  40.003   5.267  1.00 96.68           C  
ATOM   1944  CG2 VAL B 245       4.340  40.558   6.929  1.00 96.68           C  
ATOM   1945  N   LEU B 246       0.953  42.868   4.764  1.00 96.26           N  
ATOM   1946  CA  LEU B 246      -0.414  43.026   4.279  1.00 96.26           C  
ATOM   1947  C   LEU B 246      -0.863  41.789   3.507  1.00 96.26           C  
ATOM   1948  CB  LEU B 246      -0.527  44.266   3.388  1.00 96.26           C  
ATOM   1949  O   LEU B 246      -0.204  41.376   2.551  1.00 96.26           O  
ATOM   1950  CG  LEU B 246      -1.419  45.395   3.908  1.00 96.26           C  
ATOM   1951  CD1 LEU B 246      -0.614  46.682   4.052  1.00 96.26           C  
ATOM   1952  CD2 LEU B 246      -2.611  45.605   2.981  1.00 96.26           C  
ATOM   1953  N   VAL B 247      -1.985  41.177   3.884  1.00 98.08           N  
ATOM   1954  CA  VAL B 247      -2.525  39.972   3.263  1.00 98.08           C  
ATOM   1955  C   VAL B 247      -3.866  40.286   2.604  1.00 98.08           C  
ATOM   1956  CB  VAL B 247      -2.690  38.829   4.290  1.00 98.08           C  
ATOM   1957  O   VAL B 247      -4.761  40.848   3.241  1.00 98.08           O  
ATOM   1958  CG1 VAL B 247      -3.237  37.572   3.615  1.00 98.08           C  
ATOM   1959  CG2 VAL B 247      -1.358  38.534   4.977  1.00 98.08           C  
ATOM   1960  N   GLU B 248      -3.995  39.942   1.399  1.00 97.16           N  
ATOM   1961  CA  GLU B 248      -5.218  40.208   0.646  1.00 97.16           C  
ATOM   1962  C   GLU B 248      -5.909  38.910   0.239  1.00 97.16           C  
ATOM   1963  CB  GLU B 248      -4.912  41.053  -0.593  1.00 97.16           C  
ATOM   1964  O   GLU B 248      -5.251  37.956  -0.181  1.00 97.16           O  
ATOM   1965  CG  GLU B 248      -6.146  41.425  -1.403  1.00 97.16           C  
ATOM   1966  CD  GLU B 248      -5.820  42.183  -2.680  1.00 97.16           C  
ATOM   1967  OE1 GLU B 248      -6.752  42.503  -3.451  1.00 97.16           O  
ATOM   1968  OE2 GLU B 248      -4.621  42.459  -2.911  1.00 97.16           O  
ATOM   1969  N   THR B 249      -7.207  38.851   0.380  1.00 97.95           N  
ATOM   1970  CA  THR B 249      -7.993  37.685  -0.007  1.00 97.95           C  
ATOM   1971  C   THR B 249      -8.649  37.904  -1.368  1.00 97.95           C  
ATOM   1972  CB  THR B 249      -9.074  37.366   1.042  1.00 97.95           C  
ATOM   1973  O   THR B 249      -8.634  39.016  -1.899  1.00 97.95           O  
ATOM   1974  CG2 THR B 249      -8.456  37.151   2.420  1.00 97.95           C  
ATOM   1975  OG1 THR B 249     -10.001  38.457   1.111  1.00 97.95           O  
ATOM   1976  N   LEU B 250      -9.149  36.869  -1.960  1.00 95.81           N  
ATOM   1977  CA  LEU B 250      -9.756  36.896  -3.287  1.00 95.81           C  
ATOM   1978  C   LEU B 250     -10.942  37.853  -3.323  1.00 95.81           C  
ATOM   1979  CB  LEU B 250     -10.205  35.492  -3.699  1.00 95.81           C  
ATOM   1980  O   LEU B 250     -11.203  38.486  -4.349  1.00 95.81           O  
ATOM   1981  CG  LEU B 250     -10.641  35.320  -5.155  1.00 95.81           C  
ATOM   1982  CD1 LEU B 250      -9.469  35.586  -6.094  1.00 95.81           C  
ATOM   1983  CD2 LEU B 250     -11.208  33.923  -5.382  1.00 95.81           C  
ATOM   1984  N   ASN B 251     -11.714  38.065  -2.191  1.00 94.35           N  
ATOM   1985  CA  ASN B 251     -12.826  39.007  -2.122  1.00 94.35           C  
ATOM   1986  C   ASN B 251     -12.345  40.419  -1.799  1.00 94.35           C  
ATOM   1987  CB  ASN B 251     -13.856  38.547  -1.088  1.00 94.35           C  
ATOM   1988  O   ASN B 251     -13.147  41.287  -1.449  1.00 94.35           O  
ATOM   1989  CG  ASN B 251     -13.276  38.447   0.309  1.00 94.35           C  
ATOM   1990  ND2 ASN B 251     -14.119  38.112   1.279  1.00 94.35           N  
ATOM   1991  OD1 ASN B 251     -12.080  38.670   0.516  1.00 94.35           O  
ATOM   1992  N   HIS B 252     -10.992  40.642  -1.679  1.00 93.00           N  
ATOM   1993  CA  HIS B 252     -10.308  41.928  -1.594  1.00 93.00           C  
ATOM   1994  C   HIS B 252     -10.359  42.487  -0.176  1.00 93.00           C  
ATOM   1995  CB  HIS B 252     -10.922  42.928  -2.575  1.00 93.00           C  
ATOM   1996  O   HIS B 252     -10.259  43.700   0.022  1.00 93.00           O  
ATOM   1997  CG  HIS B 252     -10.815  42.507  -4.006  1.00 93.00           C  
ATOM   1998  CD2 HIS B 252     -11.768  42.192  -4.914  1.00 93.00           C  
ATOM   1999  ND1 HIS B 252      -9.606  42.368  -4.653  1.00 93.00           N  
ATOM   2000  CE1 HIS B 252      -9.821  41.986  -5.900  1.00 93.00           C  
ATOM   2001  NE2 HIS B 252     -11.125  41.871  -6.084  1.00 93.00           N  
ATOM   2002  N   GLU B 253     -10.589  41.599   0.791  1.00 96.16           N  
ATOM   2003  CA  GLU B 253     -10.374  41.991   2.181  1.00 96.16           C  
ATOM   2004  C   GLU B 253      -8.886  42.075   2.507  1.00 96.16           C  
ATOM   2005  CB  GLU B 253     -11.065  41.007   3.129  1.00 96.16           C  
ATOM   2006  O   GLU B 253      -8.089  41.279   2.006  1.00 96.16           O  
ATOM   2007  CG  GLU B 253     -12.584  41.030   3.039  1.00 96.16           C  
ATOM   2008  CD  GLU B 253     -13.258  40.091   4.026  1.00 96.16           C  
ATOM   2009  OE1 GLU B 253     -14.509  40.039   4.058  1.00 96.16           O  
ATOM   2010  OE2 GLU B 253     -12.530  39.402   4.775  1.00 96.16           O  
ATOM   2011  N   MET B 254      -8.563  43.096   3.280  1.00 95.57           N  
ATOM   2012  CA  MET B 254      -7.156  43.304   3.612  1.00 95.57           C  
ATOM   2013  C   MET B 254      -6.908  43.071   5.098  1.00 95.57           C  
ATOM   2014  CB  MET B 254      -6.714  44.715   3.222  1.00 95.57           C  
ATOM   2015  O   MET B 254      -7.687  43.522   5.940  1.00 95.57           O  
ATOM   2016  CG  MET B 254      -6.804  44.996   1.731  1.00 95.57           C  
ATOM   2017  SD  MET B 254      -5.617  43.994   0.754  1.00 95.57           S  
ATOM   2018  CE  MET B 254      -4.061  44.814   1.203  1.00 95.57           C  
ATOM   2019  N   TYR B 255      -5.885  42.357   5.429  1.00 97.27           N  
ATOM   2020  CA  TYR B 255      -5.461  42.091   6.799  1.00 97.27           C  
ATOM   2021  C   TYR B 255      -4.019  42.532   7.019  1.00 97.27           C  
ATOM   2022  CB  TYR B 255      -5.607  40.602   7.127  1.00 97.27           C  
ATOM   2023  O   TYR B 255      -3.131  42.186   6.237  1.00 97.27           O  
ATOM   2024  CG  TYR B 255      -7.029  40.100   7.050  1.00 97.27           C  
ATOM   2025  CD1 TYR B 255      -7.823  40.018   8.191  1.00 97.27           C  
ATOM   2026  CD2 TYR B 255      -7.580  39.705   5.835  1.00 97.27           C  
ATOM   2027  CE1 TYR B 255      -9.132  39.554   8.125  1.00 97.27           C  
ATOM   2028  CE2 TYR B 255      -8.889  39.240   5.757  1.00 97.27           C  
ATOM   2029  OH  TYR B 255     -10.952  38.708   6.834  1.00 97.27           O  
ATOM   2030  CZ  TYR B 255      -9.656  39.168   6.905  1.00 97.27           C  
ATOM   2031  N   GLU B 256      -3.813  43.348   7.964  1.00 96.38           N  
ATOM   2032  CA  GLU B 256      -2.471  43.790   8.333  1.00 96.38           C  
ATOM   2033  C   GLU B 256      -1.978  43.070   9.585  1.00 96.38           C  
ATOM   2034  CB  GLU B 256      -2.445  45.305   8.553  1.00 96.38           C  
ATOM   2035  O   GLU B 256      -2.707  42.962  10.573  1.00 96.38           O  
ATOM   2036  CG  GLU B 256      -1.049  45.871   8.769  1.00 96.38           C  
ATOM   2037  CD  GLU B 256      -1.037  47.379   8.962  1.00 96.38           C  
ATOM   2038  OE1 GLU B 256       0.047  47.948   9.226  1.00 96.38           O  
ATOM   2039  OE2 GLU B 256      -2.119  47.996   8.849  1.00 96.38           O  
ATOM   2040  N   ALA B 257      -0.798  42.486   9.549  1.00 97.26           N  
ATOM   2041  CA  ALA B 257      -0.242  41.735  10.672  1.00 97.26           C  
ATOM   2042  C   ALA B 257       1.273  41.901  10.746  1.00 97.26           C  
ATOM   2043  CB  ALA B 257      -0.607  40.257  10.557  1.00 97.26           C  
ATOM   2044  O   ALA B 257       1.893  42.424   9.816  1.00 97.26           O  
ATOM   2045  N   LYS B 258       1.853  41.518  11.906  1.00 96.86           N  
ATOM   2046  CA  LYS B 258       3.304  41.529  12.061  1.00 96.86           C  
ATOM   2047  C   LYS B 258       3.941  40.331  11.362  1.00 96.86           C  
ATOM   2048  CB  LYS B 258       3.687  41.537  13.542  1.00 96.86           C  
ATOM   2049  O   LYS B 258       5.013  40.451  10.766  1.00 96.86           O  
ATOM   2050  CG  LYS B 258       3.285  42.806  14.278  1.00 96.86           C  
ATOM   2051  CD  LYS B 258       3.753  42.783  15.728  1.00 96.86           C  
ATOM   2052  CE  LYS B 258       3.329  44.042  16.473  1.00 96.86           C  
ATOM   2053  NZ  LYS B 258       3.771  44.016  17.900  1.00 96.86           N  
ATOM   2054  N   TYR B 259       3.286  39.217  11.454  1.00 98.25           N  
ATOM   2055  CA  TYR B 259       3.806  37.987  10.869  1.00 98.25           C  
ATOM   2056  C   TYR B 259       2.699  37.202  10.175  1.00 98.25           C  
ATOM   2057  CB  TYR B 259       4.467  37.118  11.944  1.00 98.25           C  
ATOM   2058  O   TYR B 259       1.516  37.402  10.461  1.00 98.25           O  
ATOM   2059  CG  TYR B 259       5.654  37.772  12.608  1.00 98.25           C  
ATOM   2060  CD1 TYR B 259       6.918  37.721  12.025  1.00 98.25           C  
ATOM   2061  CD2 TYR B 259       5.514  38.440  13.819  1.00 98.25           C  
ATOM   2062  CE1 TYR B 259       8.016  38.321  12.634  1.00 98.25           C  
ATOM   2063  CE2 TYR B 259       6.604  39.044  14.438  1.00 98.25           C  
ATOM   2064  OH  TYR B 259       8.932  39.574  14.446  1.00 98.25           O  
ATOM   2065  CZ  TYR B 259       7.849  38.979  13.838  1.00 98.25           C  
ATOM   2066  N   VAL B 260       3.074  36.276   9.248  1.00 98.70           N  
ATOM   2067  CA  VAL B 260       2.163  35.370   8.556  1.00 98.70           C  
ATOM   2068  C   VAL B 260       2.663  33.933   8.688  1.00 98.70           C  
ATOM   2069  CB  VAL B 260       2.011  35.747   7.065  1.00 98.70           C  
ATOM   2070  O   VAL B 260       3.868  33.680   8.618  1.00 98.70           O  
ATOM   2071  CG1 VAL B 260       1.213  34.680   6.318  1.00 98.70           C  
ATOM   2072  CG2 VAL B 260       1.342  37.113   6.926  1.00 98.70           C  
ATOM   2073  N   ILE B 261       1.782  33.038   9.025  1.00 98.89           N  
ATOM   2074  CA  ILE B 261       2.072  31.612   8.916  1.00 98.89           C  
ATOM   2075  C   ILE B 261       1.362  31.033   7.694  1.00 98.89           C  
ATOM   2076  CB  ILE B 261       1.651  30.850  10.192  1.00 98.89           C  
ATOM   2077  O   ILE B 261       0.141  31.154   7.564  1.00 98.89           O  
ATOM   2078  CG1 ILE B 261       2.519  31.279  11.381  1.00 98.89           C  
ATOM   2079  CG2 ILE B 261       1.737  29.337   9.970  1.00 98.89           C  
ATOM   2080  CD1 ILE B 261       2.112  30.646  12.704  1.00 98.89           C  
ATOM   2081  N   SER B 262       2.107  30.468   6.797  1.00 98.73           N  
ATOM   2082  CA  SER B 262       1.532  29.701   5.696  1.00 98.73           C  
ATOM   2083  C   SER B 262       1.433  28.220   6.046  1.00 98.73           C  
ATOM   2084  CB  SER B 262       2.366  29.879   4.427  1.00 98.73           C  
ATOM   2085  O   SER B 262       2.434  27.502   6.018  1.00 98.73           O  
ATOM   2086  OG  SER B 262       1.792  29.167   3.344  1.00 98.73           O  
ATOM   2087  N   ALA B 263       0.226  27.791   6.329  1.00 98.52           N  
ATOM   2088  CA  ALA B 263      -0.011  26.407   6.732  1.00 98.52           C  
ATOM   2089  C   ALA B 263      -0.659  25.611   5.604  1.00 98.52           C  
ATOM   2090  CB  ALA B 263      -0.884  26.359   7.984  1.00 98.52           C  
ATOM   2091  O   ALA B 263      -1.526  24.768   5.849  1.00 98.52           O  
ATOM   2092  N   ILE B 264      -0.346  25.839   4.383  1.00 96.80           N  
ATOM   2093  CA  ILE B 264      -0.874  25.153   3.209  1.00 96.80           C  
ATOM   2094  C   ILE B 264       0.230  24.322   2.558  1.00 96.80           C  
ATOM   2095  CB  ILE B 264      -1.465  26.151   2.189  1.00 96.80           C  
ATOM   2096  O   ILE B 264       1.417  24.566   2.787  1.00 96.80           O  
ATOM   2097  CG1 ILE B 264      -0.384  27.126   1.708  1.00 96.80           C  
ATOM   2098  CG2 ILE B 264      -2.651  26.905   2.797  1.00 96.80           C  
ATOM   2099  CD1 ILE B 264      -0.845  28.063   0.600  1.00 96.80           C  
ATOM   2100  N   PRO B 265      -0.151  23.320   1.799  1.00 93.82           N  
ATOM   2101  CA  PRO B 265       0.883  22.578   1.074  1.00 93.82           C  
ATOM   2102  C   PRO B 265       1.737  23.477   0.182  1.00 93.82           C  
ATOM   2103  CB  PRO B 265       0.079  21.582   0.234  1.00 93.82           C  
ATOM   2104  O   PRO B 265       1.235  24.454  -0.379  1.00 93.82           O  
ATOM   2105  CG  PRO B 265      -1.240  21.474   0.929  1.00 93.82           C  
ATOM   2106  CD  PRO B 265      -1.551  22.795   1.572  1.00 93.82           C  
ATOM   2107  N   PRO B 266       3.020  23.131   0.020  1.00 93.73           N  
ATOM   2108  CA  PRO B 266       3.927  23.989  -0.746  1.00 93.73           C  
ATOM   2109  C   PRO B 266       3.412  24.284  -2.153  1.00 93.73           C  
ATOM   2110  CB  PRO B 266       5.222  23.174  -0.800  1.00 93.73           C  
ATOM   2111  O   PRO B 266       3.487  25.426  -2.615  1.00 93.73           O  
ATOM   2112  CG  PRO B 266       5.209  22.354   0.450  1.00 93.73           C  
ATOM   2113  CD  PRO B 266       3.791  21.956   0.744  1.00 93.73           C  
ATOM   2114  N   THR B 267       2.834  23.337  -2.829  1.00 89.75           N  
ATOM   2115  CA  THR B 267       2.388  23.499  -4.208  1.00 89.75           C  
ATOM   2116  C   THR B 267       1.284  24.547  -4.301  1.00 89.75           C  
ATOM   2117  CB  THR B 267       1.884  22.166  -4.792  1.00 89.75           C  
ATOM   2118  O   THR B 267       1.172  25.252  -5.306  1.00 89.75           O  
ATOM   2119  CG2 THR B 267       1.563  22.302  -6.277  1.00 89.75           C  
ATOM   2120  OG1 THR B 267       2.895  21.164  -4.623  1.00 89.75           O  
ATOM   2121  N   LEU B 268       0.513  24.676  -3.295  1.00 92.96           N  
ATOM   2122  CA  LEU B 268      -0.602  25.617  -3.317  1.00 92.96           C  
ATOM   2123  C   LEU B 268      -0.109  27.047  -3.127  1.00 92.96           C  
ATOM   2124  CB  LEU B 268      -1.620  25.266  -2.229  1.00 92.96           C  
ATOM   2125  O   LEU B 268      -0.847  28.001  -3.383  1.00 92.96           O  
ATOM   2126  CG  LEU B 268      -2.447  24.000  -2.456  1.00 92.96           C  
ATOM   2127  CD1 LEU B 268      -3.480  23.835  -1.347  1.00 92.96           C  
ATOM   2128  CD2 LEU B 268      -3.124  24.041  -3.822  1.00 92.96           C  
ATOM   2129  N   GLY B 269       1.116  27.197  -2.686  1.00 90.61           N  
ATOM   2130  CA  GLY B 269       1.724  28.513  -2.571  1.00 90.61           C  
ATOM   2131  C   GLY B 269       1.814  29.247  -3.895  1.00 90.61           C  
ATOM   2132  O   GLY B 269       1.911  30.476  -3.924  1.00 90.61           O  
ATOM   2133  N   MET B 270       1.736  28.535  -4.992  1.00 90.95           N  
ATOM   2134  CA  MET B 270       1.833  29.108  -6.331  1.00 90.95           C  
ATOM   2135  C   MET B 270       0.612  29.967  -6.645  1.00 90.95           C  
ATOM   2136  CB  MET B 270       1.979  28.005  -7.380  1.00 90.95           C  
ATOM   2137  O   MET B 270       0.636  30.768  -7.581  1.00 90.95           O  
ATOM   2138  CG  MET B 270       3.329  27.305  -7.350  1.00 90.95           C  
ATOM   2139  SD  MET B 270       3.565  26.171  -8.773  1.00 90.95           S  
ATOM   2140  CE  MET B 270       2.264  24.954  -8.432  1.00 90.95           C  
ATOM   2141  N   LYS B 271      -0.438  29.797  -5.895  1.00 92.03           N  
ATOM   2142  CA  LYS B 271      -1.674  30.544  -6.115  1.00 92.03           C  
ATOM   2143  C   LYS B 271      -1.630  31.898  -5.413  1.00 92.03           C  
ATOM   2144  CB  LYS B 271      -2.881  29.740  -5.630  1.00 92.03           C  
ATOM   2145  O   LYS B 271      -2.551  32.706  -5.553  1.00 92.03           O  
ATOM   2146  CG  LYS B 271      -3.157  28.485  -6.446  1.00 92.03           C  
ATOM   2147  CD  LYS B 271      -4.393  27.752  -5.942  1.00 92.03           C  
ATOM   2148  CE  LYS B 271      -4.683  26.507  -6.770  1.00 92.03           C  
ATOM   2149  NZ  LYS B 271      -5.500  26.824  -7.979  1.00 92.03           N  
ATOM   2150  N   ILE B 272      -0.549  32.168  -4.694  1.00 97.14           N  
ATOM   2151  CA  ILE B 272      -0.403  33.404  -3.933  1.00 97.14           C  
ATOM   2152  C   ILE B 272       0.731  34.241  -4.520  1.00 97.14           C  
ATOM   2153  CB  ILE B 272      -0.141  33.120  -2.437  1.00 97.14           C  
ATOM   2154  O   ILE B 272       1.823  33.726  -4.775  1.00 97.14           O  
ATOM   2155  CG1 ILE B 272      -1.280  32.282  -1.845  1.00 97.14           C  
ATOM   2156  CG2 ILE B 272       0.037  34.428  -1.662  1.00 97.14           C  
ATOM   2157  CD1 ILE B 272      -1.015  31.789  -0.429  1.00 97.14           C  
ATOM   2158  N   HIS B 273       0.438  35.497  -4.790  1.00 96.35           N  
ATOM   2159  CA  HIS B 273       1.474  36.427  -5.224  1.00 96.35           C  
ATOM   2160  C   HIS B 273       2.187  37.054  -4.030  1.00 96.35           C  
ATOM   2161  CB  HIS B 273       0.874  37.521  -6.110  1.00 96.35           C  
ATOM   2162  O   HIS B 273       1.542  37.478  -3.069  1.00 96.35           O  
ATOM   2163  CG  HIS B 273       0.454  37.035  -7.461  1.00 96.35           C  
ATOM   2164  CD2 HIS B 273      -0.765  36.698  -7.944  1.00 96.35           C  
ATOM   2165  ND1 HIS B 273       1.346  36.845  -8.494  1.00 96.35           N  
ATOM   2166  CE1 HIS B 273       0.691  36.412  -9.558  1.00 96.35           C  
ATOM   2167  NE2 HIS B 273      -0.591  36.314  -9.251  1.00 96.35           N  
ATOM   2168  N   PHE B 274       3.486  37.060  -4.031  1.00 96.52           N  
ATOM   2169  CA  PHE B 274       4.285  37.573  -2.924  1.00 96.52           C  
ATOM   2170  C   PHE B 274       5.051  38.822  -3.343  1.00 96.52           C  
ATOM   2171  CB  PHE B 274       5.259  36.503  -2.421  1.00 96.52           C  
ATOM   2172  O   PHE B 274       5.559  38.899  -4.463  1.00 96.52           O  
ATOM   2173  CG  PHE B 274       4.583  35.277  -1.870  1.00 96.52           C  
ATOM   2174  CD1 PHE B 274       4.233  35.203  -0.527  1.00 96.52           C  
ATOM   2175  CD2 PHE B 274       4.297  34.198  -2.696  1.00 96.52           C  
ATOM   2176  CE1 PHE B 274       3.607  34.069  -0.015  1.00 96.52           C  
ATOM   2177  CE2 PHE B 274       3.671  33.061  -2.191  1.00 96.52           C  
ATOM   2178  CZ  PHE B 274       3.328  32.998  -0.850  1.00 96.52           C  
ATOM   2179  N   ASN B 275       5.079  39.818  -2.473  1.00 93.88           N  
ATOM   2180  CA  ASN B 275       5.879  41.027  -2.636  1.00 93.88           C  
ATOM   2181  C   ASN B 275       6.683  41.340  -1.377  1.00 93.88           C  
ATOM   2182  CB  ASN B 275       4.989  42.214  -3.007  1.00 93.88           C  
ATOM   2183  O   ASN B 275       6.113  41.700  -0.346  1.00 93.88           O  
ATOM   2184  CG  ASN B 275       5.787  43.452  -3.367  1.00 93.88           C  
ATOM   2185  ND2 ASN B 275       5.245  44.621  -3.045  1.00 93.88           N  
ATOM   2186  OD1 ASN B 275       6.881  43.359  -3.930  1.00 93.88           O  
ATOM   2187  N   PRO B 276       8.047  41.264  -1.426  1.00 93.81           N  
ATOM   2188  CA  PRO B 276       8.813  40.830  -2.597  1.00 93.81           C  
ATOM   2189  C   PRO B 276       8.582  39.361  -2.942  1.00 93.81           C  
ATOM   2190  CB  PRO B 276      10.266  41.070  -2.176  1.00 93.81           C  
ATOM   2191  O   PRO B 276       8.017  38.615  -2.137  1.00 93.81           O  
ATOM   2192  CG  PRO B 276      10.262  40.925  -0.689  1.00 93.81           C  
ATOM   2193  CD  PRO B 276       8.922  41.364  -0.170  1.00 93.81           C  
ATOM   2194  N   PRO B 277       8.881  38.915  -4.201  1.00 92.01           N  
ATOM   2195  CA  PRO B 277       8.771  37.499  -4.557  1.00 92.01           C  
ATOM   2196  C   PRO B 277       9.575  36.592  -3.628  1.00 92.01           C  
ATOM   2197  CB  PRO B 277       9.328  37.450  -5.983  1.00 92.01           C  
ATOM   2198  O   PRO B 277      10.577  37.024  -3.053  1.00 92.01           O  
ATOM   2199  CG  PRO B 277       9.202  38.850  -6.490  1.00 92.01           C  
ATOM   2200  CD  PRO B 277       9.339  39.792  -5.329  1.00 92.01           C  
ATOM   2201  N   LEU B 278       9.081  35.417  -3.352  1.00 95.43           N  
ATOM   2202  CA  LEU B 278       9.822  34.452  -2.547  1.00 95.43           C  
ATOM   2203  C   LEU B 278      11.195  34.179  -3.153  1.00 95.43           C  
ATOM   2204  CB  LEU B 278       9.037  33.144  -2.422  1.00 95.43           C  
ATOM   2205  O   LEU B 278      11.390  34.345  -4.359  1.00 95.43           O  
ATOM   2206  CG  LEU B 278       7.698  33.225  -1.689  1.00 95.43           C  
ATOM   2207  CD1 LEU B 278       6.982  31.879  -1.743  1.00 95.43           C  
ATOM   2208  CD2 LEU B 278       7.904  33.669  -0.245  1.00 95.43           C  
ATOM   2209  N   PRO B 279      12.204  33.810  -2.330  1.00 94.02           N  
ATOM   2210  CA  PRO B 279      13.542  33.496  -2.837  1.00 94.02           C  
ATOM   2211  C   PRO B 279      13.527  32.409  -3.909  1.00 94.02           C  
ATOM   2212  CB  PRO B 279      14.290  33.022  -1.589  1.00 94.02           C  
ATOM   2213  O   PRO B 279      12.682  31.511  -3.871  1.00 94.02           O  
ATOM   2214  CG  PRO B 279      13.558  33.646  -0.445  1.00 94.02           C  
ATOM   2215  CD  PRO B 279      12.098  33.710  -0.790  1.00 94.02           C  
ATOM   2216  N   MET B 280      14.453  32.476  -4.805  1.00 92.85           N  
ATOM   2217  CA  MET B 280      14.554  31.606  -5.973  1.00 92.85           C  
ATOM   2218  C   MET B 280      14.549  30.138  -5.561  1.00 92.85           C  
ATOM   2219  CB  MET B 280      15.820  31.921  -6.771  1.00 92.85           C  
ATOM   2220  O   MET B 280      13.838  29.324  -6.153  1.00 92.85           O  
ATOM   2221  CG  MET B 280      16.047  30.993  -7.953  1.00 92.85           C  
ATOM   2222  SD  MET B 280      17.680  31.253  -8.748  1.00 92.85           S  
ATOM   2223  CE  MET B 280      18.775  30.622  -7.446  1.00 92.85           C  
ATOM   2224  N   MET B 281      15.286  29.860  -4.536  1.00 94.41           N  
ATOM   2225  CA  MET B 281      15.419  28.468  -4.117  1.00 94.41           C  
ATOM   2226  C   MET B 281      14.083  27.915  -3.632  1.00 94.41           C  
ATOM   2227  CB  MET B 281      16.471  28.336  -3.014  1.00 94.41           C  
ATOM   2228  O   MET B 281      13.758  26.754  -3.887  1.00 94.41           O  
ATOM   2229  CG  MET B 281      17.901  28.479  -3.510  1.00 94.41           C  
ATOM   2230  SD  MET B 281      18.333  27.226  -4.780  1.00 94.41           S  
ATOM   2231  CE  MET B 281      18.478  25.749  -3.736  1.00 94.41           C  
ATOM   2232  N   ARG B 282      13.308  28.676  -2.926  1.00 95.22           N  
ATOM   2233  CA  ARG B 282      11.990  28.250  -2.468  1.00 95.22           C  
ATOM   2234  C   ARG B 282      11.030  28.084  -3.641  1.00 95.22           C  
ATOM   2235  CB  ARG B 282      11.420  29.251  -1.462  1.00 95.22           C  
ATOM   2236  O   ARG B 282      10.284  27.104  -3.706  1.00 95.22           O  
ATOM   2237  CG  ARG B 282      10.097  28.822  -0.847  1.00 95.22           C  
ATOM   2238  CD  ARG B 282       9.696  29.721   0.314  1.00 95.22           C  
ATOM   2239  NE  ARG B 282       8.573  29.166   1.063  1.00 95.22           N  
ATOM   2240  NH1 ARG B 282       9.879  28.180   2.693  1.00 95.22           N  
ATOM   2241  NH2 ARG B 282       7.596  27.990   2.777  1.00 95.22           N  
ATOM   2242  CZ  ARG B 282       8.685  28.447   2.176  1.00 95.22           C  
ATOM   2243  N   ASN B 283      11.056  29.047  -4.575  1.00 93.72           N  
ATOM   2244  CA  ASN B 283      10.206  28.945  -5.756  1.00 93.72           C  
ATOM   2245  C   ASN B 283      10.512  27.685  -6.561  1.00 93.72           C  
ATOM   2246  CB  ASN B 283      10.359  30.188  -6.636  1.00 93.72           C  
ATOM   2247  O   ASN B 283       9.600  27.028  -7.065  1.00 93.72           O  
ATOM   2248  CG  ASN B 283       9.546  31.364  -6.132  1.00 93.72           C  
ATOM   2249  ND2 ASN B 283      10.009  32.573  -6.425  1.00 93.72           N  
ATOM   2250  OD1 ASN B 283       8.511  31.187  -5.485  1.00 93.72           O  
ATOM   2251  N   GLN B 284      11.805  27.329  -6.654  1.00 93.89           N  
ATOM   2252  CA  GLN B 284      12.205  26.122  -7.369  1.00 93.89           C  
ATOM   2253  C   GLN B 284      11.723  24.868  -6.645  1.00 93.89           C  
ATOM   2254  CB  GLN B 284      13.725  26.077  -7.540  1.00 93.89           C  
ATOM   2255  O   GLN B 284      11.282  23.908  -7.281  1.00 93.89           O  
ATOM   2256  CG  GLN B 284      14.259  27.076  -8.557  1.00 93.89           C  
ATOM   2257  CD  GLN B 284      13.812  26.767  -9.974  1.00 93.89           C  
ATOM   2258  NE2 GLN B 284      13.331  27.786 -10.679  1.00 93.89           N  
ATOM   2259  OE1 GLN B 284      13.898  25.623 -10.431  1.00 93.89           O  
ATOM   2260  N   MET B 285      11.715  24.862  -5.368  1.00 94.96           N  
ATOM   2261  CA  MET B 285      11.231  23.726  -4.588  1.00 94.96           C  
ATOM   2262  C   MET B 285       9.728  23.542  -4.770  1.00 94.96           C  
ATOM   2263  CB  MET B 285      11.559  23.913  -3.105  1.00 94.96           C  
ATOM   2264  O   MET B 285       9.263  22.433  -5.039  1.00 94.96           O  
ATOM   2265  CG  MET B 285      11.134  22.744  -2.231  1.00 94.96           C  
ATOM   2266  SD  MET B 285       9.799  23.195  -1.055  1.00 94.96           S  
ATOM   2267  CE  MET B 285      10.282  24.899  -0.661  1.00 94.96           C  
ATOM   2268  N   ILE B 286       8.956  24.624  -4.652  1.00 94.17           N  
ATOM   2269  CA  ILE B 286       7.498  24.606  -4.704  1.00 94.17           C  
ATOM   2270  C   ILE B 286       7.036  24.007  -6.031  1.00 94.17           C  
ATOM   2271  CB  ILE B 286       6.909  26.023  -4.523  1.00 94.17           C  
ATOM   2272  O   ILE B 286       6.062  23.252  -6.072  1.00 94.17           O  
ATOM   2273  CG1 ILE B 286       7.106  26.503  -3.080  1.00 94.17           C  
ATOM   2274  CG2 ILE B 286       5.428  26.046  -4.911  1.00 94.17           C  
ATOM   2275  CD1 ILE B 286       6.813  27.982  -2.874  1.00 94.17           C  
ATOM   2276  N   THR B 287       7.736  24.212  -7.124  1.00 91.28           N  
ATOM   2277  CA  THR B 287       7.314  23.775  -8.450  1.00 91.28           C  
ATOM   2278  C   THR B 287       7.743  22.333  -8.707  1.00 91.28           C  
ATOM   2279  CB  THR B 287       7.890  24.688  -9.549  1.00 91.28           C  
ATOM   2280  O   THR B 287       7.325  21.722  -9.693  1.00 91.28           O  
ATOM   2281  CG2 THR B 287       7.398  26.122  -9.386  1.00 91.28           C  
ATOM   2282  OG1 THR B 287       9.321  24.674  -9.472  1.00 91.28           O  
ATOM   2283  N   ARG B 288       8.418  21.741  -7.781  1.00 95.33           N  
ATOM   2284  CA  ARG B 288       9.006  20.440  -8.082  1.00 95.33           C  
ATOM   2285  C   ARG B 288       8.498  19.373  -7.118  1.00 95.33           C  
ATOM   2286  CB  ARG B 288      10.533  20.513  -8.025  1.00 95.33           C  
ATOM   2287  O   ARG B 288       8.897  18.210  -7.204  1.00 95.33           O  
ATOM   2288  CG  ARG B 288      11.160  21.250  -9.198  1.00 95.33           C  
ATOM   2289  CD  ARG B 288      12.658  21.442  -9.008  1.00 95.33           C  
ATOM   2290  NE  ARG B 288      13.292  21.962 -10.217  1.00 95.33           N  
ATOM   2291  NH1 ARG B 288      12.669  24.156  -9.849  1.00 95.33           N  
ATOM   2292  NH2 ARG B 288      13.891  23.603 -11.708  1.00 95.33           N  
ATOM   2293  CZ  ARG B 288      13.282  23.239 -10.588  1.00 95.33           C  
ATOM   2294  N   VAL B 289       7.678  19.722  -6.188  1.00 95.34           N  
ATOM   2295  CA  VAL B 289       7.210  18.757  -5.199  1.00 95.34           C  
ATOM   2296  C   VAL B 289       5.703  18.561  -5.341  1.00 95.34           C  
ATOM   2297  CB  VAL B 289       7.557  19.203  -3.761  1.00 95.34           C  
ATOM   2298  O   VAL B 289       4.916  19.274  -4.713  1.00 95.34           O  
ATOM   2299  CG1 VAL B 289       9.060  19.095  -3.510  1.00 95.34           C  
ATOM   2300  CG2 VAL B 289       7.072  20.631  -3.515  1.00 95.34           C  
ATOM   2301  N   PRO B 290       5.276  17.471  -5.937  1.00 94.10           N  
ATOM   2302  CA  PRO B 290       3.864  17.217  -6.235  1.00 94.10           C  
ATOM   2303  C   PRO B 290       3.128  16.548  -5.077  1.00 94.10           C  
ATOM   2304  CB  PRO B 290       3.921  16.292  -7.453  1.00 94.10           C  
ATOM   2305  O   PRO B 290       3.761  16.066  -4.134  1.00 94.10           O  
ATOM   2306  CG  PRO B 290       5.181  15.507  -7.278  1.00 94.10           C  
ATOM   2307  CD  PRO B 290       6.209  16.392  -6.634  1.00 94.10           C  
ATOM   2308  N   LEU B 291       1.766  16.576  -5.098  1.00 95.23           N  
ATOM   2309  CA  LEU B 291       0.900  15.819  -4.201  1.00 95.23           C  
ATOM   2310  C   LEU B 291       0.484  14.496  -4.835  1.00 95.23           C  
ATOM   2311  CB  LEU B 291      -0.342  16.637  -3.838  1.00 95.23           C  
ATOM   2312  O   LEU B 291       0.373  14.397  -6.059  1.00 95.23           O  
ATOM   2313  CG  LEU B 291      -0.149  17.735  -2.790  1.00 95.23           C  
ATOM   2314  CD1 LEU B 291      -1.144  18.867  -3.019  1.00 95.23           C  
ATOM   2315  CD2 LEU B 291      -0.295  17.163  -1.384  1.00 95.23           C  
ATOM   2316  N   GLY B 292       0.244  13.470  -3.950  1.00 94.63           N  
ATOM   2317  CA  GLY B 292      -0.192  12.171  -4.437  1.00 94.63           C  
ATOM   2318  C   GLY B 292      -1.642  12.157  -4.883  1.00 94.63           C  
ATOM   2319  O   GLY B 292      -2.376  13.122  -4.658  1.00 94.63           O  
ATOM   2320  N   SER B 293      -2.027  10.974  -5.546  1.00 95.64           N  
ATOM   2321  CA  SER B 293      -3.384  10.809  -6.056  1.00 95.64           C  
ATOM   2322  C   SER B 293      -4.088   9.634  -5.385  1.00 95.64           C  
ATOM   2323  CB  SER B 293      -3.366  10.604  -7.571  1.00 95.64           C  
ATOM   2324  O   SER B 293      -3.594   8.505  -5.421  1.00 95.64           O  
ATOM   2325  OG  SER B 293      -2.712  11.684  -8.217  1.00 95.64           O  
ATOM   2326  N   VAL B 294      -5.315   9.942  -4.845  1.00 95.33           N  
ATOM   2327  CA  VAL B 294      -6.066   8.876  -4.191  1.00 95.33           C  
ATOM   2328  C   VAL B 294      -7.559   9.195  -4.232  1.00 95.33           C  
ATOM   2329  CB  VAL B 294      -5.604   8.669  -2.731  1.00 95.33           C  
ATOM   2330  O   VAL B 294      -7.954  10.360  -4.141  1.00 95.33           O  
ATOM   2331  CG1 VAL B 294      -5.904   9.908  -1.890  1.00 95.33           C  
ATOM   2332  CG2 VAL B 294      -6.275   7.435  -2.130  1.00 95.33           C  
ATOM   2333  N   ILE B 295      -8.343   8.174  -4.438  1.00 96.63           N  
ATOM   2334  CA  ILE B 295      -9.785   8.265  -4.239  1.00 96.63           C  
ATOM   2335  C   ILE B 295     -10.203   7.368  -3.076  1.00 96.63           C  
ATOM   2336  CB  ILE B 295     -10.559   7.878  -5.519  1.00 96.63           C  
ATOM   2337  O   ILE B 295     -10.009   6.151  -3.122  1.00 96.63           O  
ATOM   2338  CG1 ILE B 295     -10.101   8.741  -6.701  1.00 96.63           C  
ATOM   2339  CG2 ILE B 295     -12.068   8.008  -5.298  1.00 96.63           C  
ATOM   2340  CD1 ILE B 295     -10.681   8.312  -8.042  1.00 96.63           C  
ATOM   2341  N   LYS B 296     -10.684   7.906  -2.050  1.00 96.89           N  
ATOM   2342  CA  LYS B 296     -11.199   7.166  -0.902  1.00 96.89           C  
ATOM   2343  C   LYS B 296     -12.663   6.785  -1.106  1.00 96.89           C  
ATOM   2344  CB  LYS B 296     -11.045   7.987   0.379  1.00 96.89           C  
ATOM   2345  O   LYS B 296     -13.512   7.653  -1.319  1.00 96.89           O  
ATOM   2346  CG  LYS B 296     -11.203   7.176   1.657  1.00 96.89           C  
ATOM   2347  CD  LYS B 296     -10.863   8.003   2.890  1.00 96.89           C  
ATOM   2348  CE  LYS B 296     -10.863   7.152   4.153  1.00 96.89           C  
ATOM   2349  NZ  LYS B 296     -10.493   7.951   5.359  1.00 96.89           N  
ATOM   2350  N   CYS B 297     -12.973   5.506  -1.048  1.00 97.77           N  
ATOM   2351  CA  CYS B 297     -14.313   4.991  -1.309  1.00 97.77           C  
ATOM   2352  C   CYS B 297     -14.868   4.270  -0.087  1.00 97.77           C  
ATOM   2353  CB  CYS B 297     -14.299   4.044  -2.509  1.00 97.77           C  
ATOM   2354  O   CYS B 297     -14.197   3.413   0.492  1.00 97.77           O  
ATOM   2355  SG  CYS B 297     -13.547   4.755  -3.989  1.00 97.77           S  
ATOM   2356  N   ILE B 298     -16.093   4.593   0.267  1.00 98.40           N  
ATOM   2357  CA  ILE B 298     -16.740   3.962   1.412  1.00 98.40           C  
ATOM   2358  C   ILE B 298     -18.055   3.320   0.974  1.00 98.40           C  
ATOM   2359  CB  ILE B 298     -16.992   4.978   2.549  1.00 98.40           C  
ATOM   2360  O   ILE B 298     -19.004   4.020   0.615  1.00 98.40           O  
ATOM   2361  CG1 ILE B 298     -15.706   5.747   2.872  1.00 98.40           C  
ATOM   2362  CG2 ILE B 298     -17.534   4.271   3.795  1.00 98.40           C  
ATOM   2363  CD1 ILE B 298     -15.667   7.156   2.295  1.00 98.40           C  
ATOM   2364  N   VAL B 299     -18.103   2.021   1.100  1.00 98.46           N  
ATOM   2365  CA  VAL B 299     -19.300   1.285   0.707  1.00 98.46           C  
ATOM   2366  C   VAL B 299     -20.034   0.789   1.951  1.00 98.46           C  
ATOM   2367  CB  VAL B 299     -18.957   0.096  -0.218  1.00 98.46           C  
ATOM   2368  O   VAL B 299     -19.467   0.052   2.761  1.00 98.46           O  
ATOM   2369  CG1 VAL B 299     -20.230  -0.557  -0.752  1.00 98.46           C  
ATOM   2370  CG2 VAL B 299     -18.066   0.558  -1.370  1.00 98.46           C  
ATOM   2371  N   TYR B 300     -21.328   1.124   2.057  1.00 98.46           N  
ATOM   2372  CA  TYR B 300     -22.139   0.773   3.217  1.00 98.46           C  
ATOM   2373  C   TYR B 300     -23.050  -0.409   2.908  1.00 98.46           C  
ATOM   2374  CB  TYR B 300     -22.977   1.973   3.670  1.00 98.46           C  
ATOM   2375  O   TYR B 300     -23.574  -0.524   1.797  1.00 98.46           O  
ATOM   2376  CG  TYR B 300     -22.168   3.061   4.335  1.00 98.46           C  
ATOM   2377  CD1 TYR B 300     -22.080   3.142   5.722  1.00 98.46           C  
ATOM   2378  CD2 TYR B 300     -21.492   4.010   3.576  1.00 98.46           C  
ATOM   2379  CE1 TYR B 300     -21.338   4.144   6.339  1.00 98.46           C  
ATOM   2380  CE2 TYR B 300     -20.747   5.017   4.182  1.00 98.46           C  
ATOM   2381  OH  TYR B 300     -19.940   6.069   6.167  1.00 98.46           O  
ATOM   2382  CZ  TYR B 300     -20.676   5.075   5.562  1.00 98.46           C  
ATOM   2383  N   TYR B 301     -23.199  -1.263   3.907  1.00 97.91           N  
ATOM   2384  CA  TYR B 301     -24.051  -2.443   3.805  1.00 97.91           C  
ATOM   2385  C   TYR B 301     -25.045  -2.499   4.958  1.00 97.91           C  
ATOM   2386  CB  TYR B 301     -23.203  -3.718   3.783  1.00 97.91           C  
ATOM   2387  O   TYR B 301     -24.951  -1.715   5.906  1.00 97.91           O  
ATOM   2388  CG  TYR B 301     -22.282  -3.815   2.591  1.00 97.91           C  
ATOM   2389  CD1 TYR B 301     -22.731  -4.334   1.379  1.00 97.91           C  
ATOM   2390  CD2 TYR B 301     -20.961  -3.388   2.675  1.00 97.91           C  
ATOM   2391  CE1 TYR B 301     -21.885  -4.427   0.279  1.00 97.91           C  
ATOM   2392  CE2 TYR B 301     -20.106  -3.476   1.581  1.00 97.91           C  
ATOM   2393  OH  TYR B 301     -19.735  -4.085  -0.697  1.00 97.91           O  
ATOM   2394  CZ  TYR B 301     -20.577  -3.996   0.389  1.00 97.91           C  
ATOM   2395  N   LYS B 302     -26.015  -3.263   4.847  1.00 95.94           N  
ATOM   2396  CA  LYS B 302     -27.042  -3.410   5.873  1.00 95.94           C  
ATOM   2397  C   LYS B 302     -26.442  -3.912   7.184  1.00 95.94           C  
ATOM   2398  CB  LYS B 302     -28.140  -4.365   5.401  1.00 95.94           C  
ATOM   2399  O   LYS B 302     -26.814  -3.445   8.262  1.00 95.94           O  
ATOM   2400  CG  LYS B 302     -29.099  -3.753   4.390  1.00 95.94           C  
ATOM   2401  CD  LYS B 302     -30.213  -4.723   4.019  1.00 95.94           C  
ATOM   2402  CE  LYS B 302     -31.106  -4.158   2.923  1.00 95.94           C  
ATOM   2403  NZ  LYS B 302     -32.183  -5.117   2.535  1.00 95.94           N  
ATOM   2404  N   GLU B 303     -25.548  -4.852   7.132  1.00 95.30           N  
ATOM   2405  CA  GLU B 303     -24.844  -5.428   8.274  1.00 95.30           C  
ATOM   2406  C   GLU B 303     -23.418  -5.824   7.900  1.00 95.30           C  
ATOM   2407  CB  GLU B 303     -25.602  -6.643   8.816  1.00 95.30           C  
ATOM   2408  O   GLU B 303     -23.109  -6.012   6.722  1.00 95.30           O  
ATOM   2409  CG  GLU B 303     -25.727  -7.785   7.819  1.00 95.30           C  
ATOM   2410  CD  GLU B 303     -26.545  -8.954   8.345  1.00 95.30           C  
ATOM   2411  OE1 GLU B 303     -26.716  -9.954   7.611  1.00 95.30           O  
ATOM   2412  OE2 GLU B 303     -27.021  -8.868   9.499  1.00 95.30           O  
ATOM   2413  N   PRO B 304     -22.595  -5.894   8.864  1.00 96.34           N  
ATOM   2414  CA  PRO B 304     -21.232  -6.353   8.583  1.00 96.34           C  
ATOM   2415  C   PRO B 304     -21.157  -7.855   8.322  1.00 96.34           C  
ATOM   2416  CB  PRO B 304     -20.465  -5.980   9.853  1.00 96.34           C  
ATOM   2417  O   PRO B 304     -20.541  -8.590   9.098  1.00 96.34           O  
ATOM   2418  CG  PRO B 304     -21.481  -6.050  10.948  1.00 96.34           C  
ATOM   2419  CD  PRO B 304     -22.817  -5.658  10.384  1.00 96.34           C  
ATOM   2420  N   PHE B 305     -21.611  -8.328   7.213  1.00 96.55           N  
ATOM   2421  CA  PHE B 305     -21.742  -9.739   6.871  1.00 96.55           C  
ATOM   2422  C   PHE B 305     -20.377 -10.414   6.824  1.00 96.55           C  
ATOM   2423  CB  PHE B 305     -22.455  -9.903   5.525  1.00 96.55           C  
ATOM   2424  O   PHE B 305     -20.275 -11.632   6.984  1.00 96.55           O  
ATOM   2425  CG  PHE B 305     -21.708  -9.303   4.365  1.00 96.55           C  
ATOM   2426  CD1 PHE B 305     -21.986  -8.012   3.933  1.00 96.55           C  
ATOM   2427  CD2 PHE B 305     -20.726 -10.030   3.705  1.00 96.55           C  
ATOM   2428  CE1 PHE B 305     -21.296  -7.454   2.860  1.00 96.55           C  
ATOM   2429  CE2 PHE B 305     -20.032  -9.479   2.632  1.00 96.55           C  
ATOM   2430  CZ  PHE B 305     -20.319  -8.191   2.210  1.00 96.55           C  
ATOM   2431  N   TRP B 306     -19.287  -9.637   6.590  1.00 96.98           N  
ATOM   2432  CA  TRP B 306     -17.947 -10.205   6.487  1.00 96.98           C  
ATOM   2433  C   TRP B 306     -17.470 -10.723   7.840  1.00 96.98           C  
ATOM   2434  CB  TRP B 306     -16.962  -9.164   5.948  1.00 96.98           C  
ATOM   2435  O   TRP B 306     -16.591 -11.585   7.906  1.00 96.98           O  
ATOM   2436  CG  TRP B 306     -17.003  -7.853   6.674  1.00 96.98           C  
ATOM   2437  CD1 TRP B 306     -16.320  -7.518   7.809  1.00 96.98           C  
ATOM   2438  CD2 TRP B 306     -17.774  -6.702   6.314  1.00 96.98           C  
ATOM   2439  CE2 TRP B 306     -17.508  -5.704   7.277  1.00 96.98           C  
ATOM   2440  CE3 TRP B 306     -18.664  -6.418   5.270  1.00 96.98           C  
ATOM   2441  NE1 TRP B 306     -16.619  -6.226   8.177  1.00 96.98           N  
ATOM   2442  CH2 TRP B 306     -18.968  -4.188   6.194  1.00 96.98           C  
ATOM   2443  CZ2 TRP B 306     -18.101  -4.440   7.226  1.00 96.98           C  
ATOM   2444  CZ3 TRP B 306     -19.253  -5.160   5.221  1.00 96.98           C  
ATOM   2445  N   ARG B 307     -18.012 -10.208   8.912  1.00 95.61           N  
ATOM   2446  CA  ARG B 307     -17.642 -10.669  10.246  1.00 95.61           C  
ATOM   2447  C   ARG B 307     -18.171 -12.076  10.505  1.00 95.61           C  
ATOM   2448  CB  ARG B 307     -18.168  -9.707  11.313  1.00 95.61           C  
ATOM   2449  O   ARG B 307     -17.563 -12.845  11.253  1.00 95.61           O  
ATOM   2450  CG  ARG B 307     -17.503  -8.340  11.291  1.00 95.61           C  
ATOM   2451  CD  ARG B 307     -17.929  -7.486  12.477  1.00 95.61           C  
ATOM   2452  NE  ARG B 307     -17.442  -6.115  12.358  1.00 95.61           N  
ATOM   2453  NH1 ARG B 307     -18.390  -5.386  14.334  1.00 95.61           N  
ATOM   2454  NH2 ARG B 307     -17.180  -3.936  13.034  1.00 95.61           N  
ATOM   2455  CZ  ARG B 307     -17.672  -5.149  13.242  1.00 95.61           C  
ATOM   2456  N   LYS B 308     -19.271 -12.403   9.873  1.00 94.91           N  
ATOM   2457  CA  LYS B 308     -19.843 -13.741   9.996  1.00 94.91           C  
ATOM   2458  C   LYS B 308     -18.934 -14.788   9.359  1.00 94.91           C  
ATOM   2459  CB  LYS B 308     -21.231 -13.793   9.355  1.00 94.91           C  
ATOM   2460  O   LYS B 308     -18.971 -15.962   9.735  1.00 94.91           O  
ATOM   2461  CG  LYS B 308     -22.269 -12.929  10.057  1.00 94.91           C  
ATOM   2462  CD  LYS B 308     -23.614 -12.982   9.344  1.00 94.91           C  
ATOM   2463  CE  LYS B 308     -24.622 -12.033   9.978  1.00 94.91           C  
ATOM   2464  NZ  LYS B 308     -25.917 -12.022   9.234  1.00 94.91           N  
ATOM   2465  N   LYS B 309     -18.125 -14.285   8.514  1.00 94.43           N  
ATOM   2466  CA  LYS B 309     -17.166 -15.167   7.856  1.00 94.43           C  
ATOM   2467  C   LYS B 309     -15.795 -15.082   8.521  1.00 94.43           C  
ATOM   2468  CB  LYS B 309     -17.050 -14.822   6.370  1.00 94.43           C  
ATOM   2469  O   LYS B 309     -14.791 -15.501   7.941  1.00 94.43           O  
ATOM   2470  CG  LYS B 309     -18.322 -15.075   5.575  1.00 94.43           C  
ATOM   2471  CD  LYS B 309     -18.096 -14.876   4.082  1.00 94.43           C  
ATOM   2472  CE  LYS B 309     -19.234 -15.467   3.260  1.00 94.43           C  
ATOM   2473  NZ  LYS B 309     -18.977 -15.349   1.793  1.00 94.43           N  
ATOM   2474  N   ASP B 310     -15.704 -14.410   9.559  1.00 96.50           N  
ATOM   2475  CA  ASP B 310     -14.498 -14.265  10.370  1.00 96.50           C  
ATOM   2476  C   ASP B 310     -13.495 -13.329   9.699  1.00 96.50           C  
ATOM   2477  CB  ASP B 310     -13.856 -15.630  10.625  1.00 96.50           C  
ATOM   2478  O   ASP B 310     -12.285 -13.558   9.764  1.00 96.50           O  
ATOM   2479  CG  ASP B 310     -12.805 -15.595  11.721  1.00 96.50           C  
ATOM   2480  OD1 ASP B 310     -12.954 -14.813  12.684  1.00 96.50           O  
ATOM   2481  OD2 ASP B 310     -11.817 -16.354  11.618  1.00 96.50           O  
ATOM   2482  N   TYR B 311     -13.989 -12.399   9.004  1.00 97.34           N  
ATOM   2483  CA  TYR B 311     -13.150 -11.365   8.409  1.00 97.34           C  
ATOM   2484  C   TYR B 311     -13.386 -10.018   9.081  1.00 97.34           C  
ATOM   2485  CB  TYR B 311     -13.420 -11.252   6.905  1.00 97.34           C  
ATOM   2486  O   TYR B 311     -14.514  -9.697   9.463  1.00 97.34           O  
ATOM   2487  CG  TYR B 311     -13.103 -12.512   6.136  1.00 97.34           C  
ATOM   2488  CD1 TYR B 311     -11.864 -13.137   6.265  1.00 97.34           C  
ATOM   2489  CD2 TYR B 311     -14.039 -13.078   5.279  1.00 97.34           C  
ATOM   2490  CE1 TYR B 311     -11.567 -14.297   5.557  1.00 97.34           C  
ATOM   2491  CE2 TYR B 311     -13.753 -14.238   4.565  1.00 97.34           C  
ATOM   2492  OH  TYR B 311     -12.227 -15.987   4.007  1.00 97.34           O  
ATOM   2493  CZ  TYR B 311     -12.516 -14.839   4.711  1.00 97.34           C  
ATOM   2494  N   CYS B 312     -12.365  -9.203   9.144  1.00 96.67           N  
ATOM   2495  CA  CYS B 312     -12.474  -7.930   9.849  1.00 96.67           C  
ATOM   2496  C   CYS B 312     -12.757  -6.791   8.876  1.00 96.67           C  
ATOM   2497  CB  CYS B 312     -11.194  -7.639  10.631  1.00 96.67           C  
ATOM   2498  O   CYS B 312     -13.055  -5.671   9.295  1.00 96.67           O  
ATOM   2499  SG  CYS B 312      -9.755  -7.331   9.584  1.00 96.67           S  
ATOM   2500  N   GLY B 313     -12.671  -7.020   7.578  1.00 96.00           N  
ATOM   2501  CA  GLY B 313     -12.932  -5.997   6.577  1.00 96.00           C  
ATOM   2502  C   GLY B 313     -11.668  -5.436   5.954  1.00 96.00           C  
ATOM   2503  O   GLY B 313     -11.727  -4.729   4.946  1.00 96.00           O  
ATOM   2504  N   THR B 314     -10.558  -5.693   6.535  1.00 96.98           N  
ATOM   2505  CA  THR B 314      -9.278  -5.293   5.961  1.00 96.98           C  
ATOM   2506  C   THR B 314      -8.827  -6.290   4.898  1.00 96.98           C  
ATOM   2507  CB  THR B 314      -8.193  -5.170   7.047  1.00 96.98           C  
ATOM   2508  O   THR B 314      -8.715  -7.488   5.169  1.00 96.98           O  
ATOM   2509  CG2 THR B 314      -6.859  -4.738   6.445  1.00 96.98           C  
ATOM   2510  OG1 THR B 314      -8.604  -4.199   8.017  1.00 96.98           O  
ATOM   2511  N   MET B 315      -8.538  -5.799   3.695  1.00 97.21           N  
ATOM   2512  CA  MET B 315      -8.142  -6.657   2.583  1.00 97.21           C  
ATOM   2513  C   MET B 315      -6.950  -6.065   1.837  1.00 97.21           C  
ATOM   2514  CB  MET B 315      -9.311  -6.865   1.619  1.00 97.21           C  
ATOM   2515  O   MET B 315      -6.916  -4.863   1.567  1.00 97.21           O  
ATOM   2516  CG  MET B 315     -10.563  -7.415   2.284  1.00 97.21           C  
ATOM   2517  SD  MET B 315     -12.018  -7.397   1.167  1.00 97.21           S  
ATOM   2518  CE  MET B 315     -12.459  -5.638   1.243  1.00 97.21           C  
ATOM   2519  N   ILE B 316      -5.992  -6.852   1.604  1.00 95.69           N  
ATOM   2520  CA  ILE B 316      -4.901  -6.527   0.692  1.00 95.69           C  
ATOM   2521  C   ILE B 316      -5.141  -7.194  -0.660  1.00 95.69           C  
ATOM   2522  CB  ILE B 316      -3.534  -6.960   1.269  1.00 95.69           C  
ATOM   2523  O   ILE B 316      -5.105  -8.422  -0.768  1.00 95.69           O  
ATOM   2524  CG1 ILE B 316      -3.296  -6.300   2.632  1.00 95.69           C  
ATOM   2525  CG2 ILE B 316      -2.404  -6.622   0.292  1.00 95.69           C  
ATOM   2526  CD1 ILE B 316      -2.020  -6.756   3.326  1.00 95.69           C  
ATOM   2527  N   ILE B 317      -5.299  -6.415  -1.698  1.00 94.75           N  
ATOM   2528  CA  ILE B 317      -5.720  -6.957  -2.985  1.00 94.75           C  
ATOM   2529  C   ILE B 317      -4.654  -6.669  -4.040  1.00 94.75           C  
ATOM   2530  CB  ILE B 317      -7.081  -6.373  -3.426  1.00 94.75           C  
ATOM   2531  O   ILE B 317      -4.424  -5.512  -4.399  1.00 94.75           O  
ATOM   2532  CG1 ILE B 317      -8.125  -6.557  -2.318  1.00 94.75           C  
ATOM   2533  CG2 ILE B 317      -7.549  -7.021  -4.732  1.00 94.75           C  
ATOM   2534  CD1 ILE B 317      -9.410  -5.772  -2.542  1.00 94.75           C  
ATOM   2535  N   ASP B 318      -4.173  -7.710  -4.530  1.00 86.91           N  
ATOM   2536  CA  ASP B 318      -3.131  -7.617  -5.548  1.00 86.91           C  
ATOM   2537  C   ASP B 318      -3.723  -7.726  -6.951  1.00 86.91           C  
ATOM   2538  CB  ASP B 318      -2.075  -8.704  -5.336  1.00 86.91           C  
ATOM   2539  O   ASP B 318      -4.696  -8.453  -7.165  1.00 86.91           O  
ATOM   2540  CG  ASP B 318      -1.162  -8.423  -4.156  1.00 86.91           C  
ATOM   2541  OD1 ASP B 318      -1.195  -7.297  -3.615  1.00 86.91           O  
ATOM   2542  OD2 ASP B 318      -0.401  -9.334  -3.765  1.00 86.91           O  
ATOM   2543  N   GLY B 319      -3.207  -6.959  -7.889  1.00 82.22           N  
ATOM   2544  CA  GLY B 319      -3.599  -7.073  -9.285  1.00 82.22           C  
ATOM   2545  C   GLY B 319      -3.810  -5.730  -9.957  1.00 82.22           C  
ATOM   2546  O   GLY B 319      -4.457  -4.843  -9.395  1.00 82.22           O  
ATOM   2547  N   GLU B 320      -3.327  -5.635 -11.088  1.00 80.51           N  
ATOM   2548  CA  GLU B 320      -3.430  -4.414 -11.881  1.00 80.51           C  
ATOM   2549  C   GLU B 320      -4.884  -4.096 -12.219  1.00 80.51           C  
ATOM   2550  CB  GLU B 320      -2.606  -4.536 -13.166  1.00 80.51           C  
ATOM   2551  O   GLU B 320      -5.269  -2.928 -12.289  1.00 80.51           O  
ATOM   2552  CG  GLU B 320      -2.552  -3.255 -13.986  1.00 80.51           C  
ATOM   2553  CD  GLU B 320      -1.877  -2.104 -13.256  1.00 80.51           C  
ATOM   2554  OE1 GLU B 320      -2.127  -0.930 -13.612  1.00 80.51           O  
ATOM   2555  OE2 GLU B 320      -1.092  -2.379 -12.322  1.00 80.51           O  
ATOM   2556  N   GLU B 321      -5.670  -5.150 -12.257  1.00 83.29           N  
ATOM   2557  CA  GLU B 321      -7.052  -4.952 -12.683  1.00 83.29           C  
ATOM   2558  C   GLU B 321      -7.955  -4.629 -11.496  1.00 83.29           C  
ATOM   2559  CB  GLU B 321      -7.571  -6.190 -13.418  1.00 83.29           C  
ATOM   2560  O   GLU B 321      -9.083  -4.165 -11.676  1.00 83.29           O  
ATOM   2561  CG  GLU B 321      -6.828  -6.496 -14.710  1.00 83.29           C  
ATOM   2562  CD  GLU B 321      -7.059  -5.455 -15.795  1.00 83.29           C  
ATOM   2563  OE1 GLU B 321      -6.186  -5.296 -16.679  1.00 83.29           O  
ATOM   2564  OE2 GLU B 321      -8.120  -4.793 -15.760  1.00 83.29           O  
ATOM   2565  N   ALA B 322      -7.459  -4.854 -10.354  1.00 91.64           N  
ATOM   2566  CA  ALA B 322      -8.254  -4.561  -9.165  1.00 91.64           C  
ATOM   2567  C   ALA B 322      -8.288  -3.062  -8.883  1.00 91.64           C  
ATOM   2568  CB  ALA B 322      -7.703  -5.315  -7.957  1.00 91.64           C  
ATOM   2569  O   ALA B 322      -7.242  -2.432  -8.711  1.00 91.64           O  
ATOM   2570  N   PRO B 323      -9.468  -2.492  -8.847  1.00 92.13           N  
ATOM   2571  CA  PRO B 323      -9.583  -1.048  -8.632  1.00 92.13           C  
ATOM   2572  C   PRO B 323      -9.044  -0.608  -7.273  1.00 92.13           C  
ATOM   2573  CB  PRO B 323     -11.090  -0.796  -8.729  1.00 92.13           C  
ATOM   2574  O   PRO B 323      -8.446   0.465  -7.159  1.00 92.13           O  
ATOM   2575  CG  PRO B 323     -11.716  -2.135  -8.507  1.00 92.13           C  
ATOM   2576  CD  PRO B 323     -10.732  -3.195  -8.913  1.00 92.13           C  
ATOM   2577  N   VAL B 324      -9.261  -1.367  -6.232  1.00 95.82           N  
ATOM   2578  CA  VAL B 324      -8.842  -1.049  -4.871  1.00 95.82           C  
ATOM   2579  C   VAL B 324      -7.691  -1.962  -4.457  1.00 95.82           C  
ATOM   2580  CB  VAL B 324     -10.013  -1.182  -3.871  1.00 95.82           C  
ATOM   2581  O   VAL B 324      -7.705  -3.160  -4.748  1.00 95.82           O  
ATOM   2582  CG1 VAL B 324      -9.507  -1.104  -2.432  1.00 95.82           C  
ATOM   2583  CG2 VAL B 324     -11.061  -0.101  -4.131  1.00 95.82           C  
ATOM   2584  N   ALA B 325      -6.751  -1.393  -3.778  1.00 93.92           N  
ATOM   2585  CA  ALA B 325      -5.578  -2.163  -3.373  1.00 93.92           C  
ATOM   2586  C   ALA B 325      -5.621  -2.484  -1.882  1.00 93.92           C  
ATOM   2587  CB  ALA B 325      -4.298  -1.403  -3.714  1.00 93.92           C  
ATOM   2588  O   ALA B 325      -4.979  -3.434  -1.426  1.00 93.92           O  
ATOM   2589  N   TYR B 326      -6.294  -1.716  -1.132  1.00 95.89           N  
ATOM   2590  CA  TYR B 326      -6.317  -1.860   0.319  1.00 95.89           C  
ATOM   2591  C   TYR B 326      -7.635  -1.358   0.896  1.00 95.89           C  
ATOM   2592  CB  TYR B 326      -5.147  -1.103   0.954  1.00 95.89           C  
ATOM   2593  O   TYR B 326      -8.174  -0.347   0.440  1.00 95.89           O  
ATOM   2594  CG  TYR B 326      -4.923  -1.440   2.408  1.00 95.89           C  
ATOM   2595  CD1 TYR B 326      -5.304  -0.555   3.414  1.00 95.89           C  
ATOM   2596  CD2 TYR B 326      -4.331  -2.642   2.779  1.00 95.89           C  
ATOM   2597  CE1 TYR B 326      -5.099  -0.859   4.756  1.00 95.89           C  
ATOM   2598  CE2 TYR B 326      -4.120  -2.957   4.117  1.00 95.89           C  
ATOM   2599  OH  TYR B 326      -4.302  -2.368   6.423  1.00 95.89           O  
ATOM   2600  CZ  TYR B 326      -4.507  -2.061   5.097  1.00 95.89           C  
ATOM   2601  N   THR B 327      -8.156  -2.107   1.884  1.00 97.60           N  
ATOM   2602  CA  THR B 327      -9.397  -1.697   2.531  1.00 97.60           C  
ATOM   2603  C   THR B 327      -9.267  -1.775   4.049  1.00 97.60           C  
ATOM   2604  CB  THR B 327     -10.581  -2.567   2.070  1.00 97.60           C  
ATOM   2605  O   THR B 327      -8.432  -2.518   4.569  1.00 97.60           O  
ATOM   2606  CG2 THR B 327     -10.713  -2.555   0.550  1.00 97.60           C  
ATOM   2607  OG1 THR B 327     -10.376  -3.915   2.510  1.00 97.60           O  
ATOM   2608  N   LEU B 328     -10.123  -1.050   4.762  1.00 97.14           N  
ATOM   2609  CA  LEU B 328     -10.246  -1.089   6.215  1.00 97.14           C  
ATOM   2610  C   LEU B 328     -11.711  -1.055   6.637  1.00 97.14           C  
ATOM   2611  CB  LEU B 328      -9.493   0.083   6.848  1.00 97.14           C  
ATOM   2612  O   LEU B 328     -12.558  -0.526   5.913  1.00 97.14           O  
ATOM   2613  CG  LEU B 328      -7.966   0.008   6.809  1.00 97.14           C  
ATOM   2614  CD1 LEU B 328      -7.361   1.385   7.061  1.00 97.14           C  
ATOM   2615  CD2 LEU B 328      -7.453  -1.001   7.831  1.00 97.14           C  
ATOM   2616  N   ASP B 329     -11.921  -1.621   7.772  1.00 96.14           N  
ATOM   2617  CA  ASP B 329     -13.259  -1.577   8.354  1.00 96.14           C  
ATOM   2618  C   ASP B 329     -13.610  -0.165   8.817  1.00 96.14           C  
ATOM   2619  CB  ASP B 329     -13.368  -2.557   9.524  1.00 96.14           C  
ATOM   2620  O   ASP B 329     -12.804   0.497   9.473  1.00 96.14           O  
ATOM   2621  CG  ASP B 329     -14.778  -2.666  10.077  1.00 96.14           C  
ATOM   2622  OD1 ASP B 329     -15.661  -3.222   9.389  1.00 96.14           O  
ATOM   2623  OD2 ASP B 329     -15.008  -2.189  11.209  1.00 96.14           O  
ATOM   2624  N   ASP B 330     -14.794   0.308   8.455  1.00 96.64           N  
ATOM   2625  CA  ASP B 330     -15.227   1.630   8.895  1.00 96.64           C  
ATOM   2626  C   ASP B 330     -16.567   1.555   9.625  1.00 96.64           C  
ATOM   2627  CB  ASP B 330     -15.331   2.585   7.704  1.00 96.64           C  
ATOM   2628  O   ASP B 330     -17.283   2.554   9.724  1.00 96.64           O  
ATOM   2629  CG  ASP B 330     -15.297   4.047   8.111  1.00 96.64           C  
ATOM   2630  OD1 ASP B 330     -14.335   4.470   8.788  1.00 96.64           O  
ATOM   2631  OD2 ASP B 330     -16.243   4.783   7.754  1.00 96.64           O  
ATOM   2632  N   THR B 331     -16.899   0.415  10.083  1.00 96.04           N  
ATOM   2633  CA  THR B 331     -18.112   0.245  10.874  1.00 96.04           C  
ATOM   2634  C   THR B 331     -18.014   1.015  12.188  1.00 96.04           C  
ATOM   2635  CB  THR B 331     -18.384  -1.242  11.167  1.00 96.04           C  
ATOM   2636  O   THR B 331     -16.964   1.020  12.834  1.00 96.04           O  
ATOM   2637  CG2 THR B 331     -19.712  -1.425  11.894  1.00 96.04           C  
ATOM   2638  OG1 THR B 331     -18.424  -1.967   9.932  1.00 96.04           O  
ATOM   2639  N   LYS B 332     -19.069   1.725  12.545  1.00 94.93           N  
ATOM   2640  CA  LYS B 332     -19.068   2.496  13.785  1.00 94.93           C  
ATOM   2641  C   LYS B 332     -18.933   1.583  15.000  1.00 94.93           C  
ATOM   2642  CB  LYS B 332     -20.342   3.333  13.897  1.00 94.93           C  
ATOM   2643  O   LYS B 332     -19.266   0.398  14.933  1.00 94.93           O  
ATOM   2644  CG  LYS B 332     -20.567   4.280  12.727  1.00 94.93           C  
ATOM   2645  CD  LYS B 332     -19.442   5.300  12.610  1.00 94.93           C  
ATOM   2646  CE  LYS B 332     -19.660   6.241  11.433  1.00 94.93           C  
ATOM   2647  NZ  LYS B 332     -19.120   5.674  10.162  1.00 94.93           N  
ATOM   2648  N   PRO B 333     -18.466   2.099  16.157  1.00 89.05           N  
ATOM   2649  CA  PRO B 333     -18.175   1.293  17.345  1.00 89.05           C  
ATOM   2650  C   PRO B 333     -19.410   0.580  17.890  1.00 89.05           C  
ATOM   2651  CB  PRO B 333     -17.652   2.323  18.349  1.00 89.05           C  
ATOM   2652  O   PRO B 333     -19.296  -0.500  18.476  1.00 89.05           O  
ATOM   2653  CG  PRO B 333     -18.007   3.649  17.758  1.00 89.05           C  
ATOM   2654  CD  PRO B 333     -18.243   3.466  16.286  1.00 89.05           C  
ATOM   2655  N   GLU B 334     -20.555   1.131  17.660  1.00 87.84           N  
ATOM   2656  CA  GLU B 334     -21.791   0.524  18.144  1.00 87.84           C  
ATOM   2657  C   GLU B 334     -22.230  -0.628  17.244  1.00 87.84           C  
ATOM   2658  CB  GLU B 334     -22.904   1.571  18.239  1.00 87.84           C  
ATOM   2659  O   GLU B 334     -23.160  -1.365  17.579  1.00 87.84           O  
ATOM   2660  CG  GLU B 334     -22.579   2.731  19.168  1.00 87.84           C  
ATOM   2661  CD  GLU B 334     -21.725   3.805  18.511  1.00 87.84           C  
ATOM   2662  OE1 GLU B 334     -21.212   4.695  19.227  1.00 87.84           O  
ATOM   2663  OE2 GLU B 334     -21.570   3.757  17.271  1.00 87.84           O  
ATOM   2664  N   GLY B 335     -21.584  -0.798  16.148  1.00 86.19           N  
ATOM   2665  CA  GLY B 335     -21.864  -1.892  15.232  1.00 86.19           C  
ATOM   2666  C   GLY B 335     -22.830  -1.512  14.126  1.00 86.19           C  
ATOM   2667  O   GLY B 335     -23.124  -2.322  13.244  1.00 86.19           O  
ATOM   2668  N   ASN B 336     -23.320  -0.296  14.199  1.00 90.43           N  
ATOM   2669  CA  ASN B 336     -24.218   0.193  13.159  1.00 90.43           C  
ATOM   2670  C   ASN B 336     -23.451   0.873  12.029  1.00 90.43           C  
ATOM   2671  CB  ASN B 336     -25.252   1.153  13.752  1.00 90.43           C  
ATOM   2672  O   ASN B 336     -22.237   1.065  12.125  1.00 90.43           O  
ATOM   2673  CG  ASN B 336     -26.110   0.503  14.819  1.00 90.43           C  
ATOM   2674  ND2 ASN B 336     -26.682   1.317  15.698  1.00 90.43           N  
ATOM   2675  OD1 ASN B 336     -26.257  -0.722  14.853  1.00 90.43           O  
ATOM   2676  N   TYR B 337     -24.066   0.982  10.890  1.00 95.89           N  
ATOM   2677  CA  TYR B 337     -23.473   1.591   9.705  1.00 95.89           C  
ATOM   2678  C   TYR B 337     -22.274   0.785   9.220  1.00 95.89           C  
ATOM   2679  CB  TYR B 337     -23.050   3.034   9.996  1.00 95.89           C  
ATOM   2680  O   TYR B 337     -21.156   1.302   9.157  1.00 95.89           O  
ATOM   2681  CG  TYR B 337     -24.203   3.949  10.331  1.00 95.89           C  
ATOM   2682  CD1 TYR B 337     -24.883   4.639   9.330  1.00 95.89           C  
ATOM   2683  CD2 TYR B 337     -24.613   4.126  11.648  1.00 95.89           C  
ATOM   2684  CE1 TYR B 337     -25.945   5.485   9.634  1.00 95.89           C  
ATOM   2685  CE2 TYR B 337     -25.673   4.969  11.963  1.00 95.89           C  
ATOM   2686  OH  TYR B 337     -27.382   6.479  11.258  1.00 95.89           O  
ATOM   2687  CZ  TYR B 337     -26.332   5.643  10.951  1.00 95.89           C  
ATOM   2688  N   ALA B 338     -22.501  -0.433   8.894  1.00 97.47           N  
ATOM   2689  CA  ALA B 338     -21.462  -1.336   8.407  1.00 97.47           C  
ATOM   2690  C   ALA B 338     -20.870  -0.834   7.093  1.00 97.47           C  
ATOM   2691  CB  ALA B 338     -22.021  -2.746   8.231  1.00 97.47           C  
ATOM   2692  O   ALA B 338     -21.584  -0.689   6.099  1.00 97.47           O  
ATOM   2693  N   ALA B 339     -19.538  -0.631   7.150  1.00 98.13           N  
ATOM   2694  CA  ALA B 339     -18.946  -0.053   5.946  1.00 98.13           C  
ATOM   2695  C   ALA B 339     -17.520  -0.554   5.741  1.00 98.13           C  
ATOM   2696  CB  ALA B 339     -18.965   1.472   6.025  1.00 98.13           C  
ATOM   2697  O   ALA B 339     -16.816  -0.854   6.708  1.00 98.13           O  
ATOM   2698  N   ILE B 340     -17.146  -0.642   4.498  1.00 98.02           N  
ATOM   2699  CA  ILE B 340     -15.777  -0.948   4.099  1.00 98.02           C  
ATOM   2700  C   ILE B 340     -15.171   0.249   3.370  1.00 98.02           C  
ATOM   2701  CB  ILE B 340     -15.718  -2.206   3.204  1.00 98.02           C  
ATOM   2702  O   ILE B 340     -15.716   0.712   2.365  1.00 98.02           O  
ATOM   2703  CG1 ILE B 340     -16.201  -3.437   3.980  1.00 98.02           C  
ATOM   2704  CG2 ILE B 340     -14.300  -2.420   2.666  1.00 98.02           C  
ATOM   2705  CD1 ILE B 340     -16.308  -4.699   3.135  1.00 98.02           C  
ATOM   2706  N   MET B 341     -14.123   0.736   3.895  1.00 97.59           N  
ATOM   2707  CA  MET B 341     -13.384   1.835   3.281  1.00 97.59           C  
ATOM   2708  C   MET B 341     -12.289   1.307   2.361  1.00 97.59           C  
ATOM   2709  CB  MET B 341     -12.775   2.739   4.354  1.00 97.59           C  
ATOM   2710  O   MET B 341     -11.431   0.534   2.789  1.00 97.59           O  
ATOM   2711  CG  MET B 341     -11.981   3.908   3.793  1.00 97.59           C  
ATOM   2712  SD  MET B 341     -11.541   5.141   5.078  1.00 97.59           S  
ATOM   2713  CE  MET B 341     -12.691   4.655   6.395  1.00 97.59           C  
ATOM   2714  N   GLY B 342     -12.281   1.760   1.092  1.00 97.51           N  
ATOM   2715  CA  GLY B 342     -11.279   1.351   0.121  1.00 97.51           C  
ATOM   2716  C   GLY B 342     -10.480   2.513  -0.438  1.00 97.51           C  
ATOM   2717  O   GLY B 342     -10.977   3.639  -0.505  1.00 97.51           O  
ATOM   2718  N   PHE B 343      -9.247   2.194  -0.903  1.00 96.96           N  
ATOM   2719  CA  PHE B 343      -8.363   3.222  -1.440  1.00 96.96           C  
ATOM   2720  C   PHE B 343      -7.963   2.898  -2.874  1.00 96.96           C  
ATOM   2721  CB  PHE B 343      -7.112   3.366  -0.567  1.00 96.96           C  
ATOM   2722  O   PHE B 343      -7.325   1.875  -3.130  1.00 96.96           O  
ATOM   2723  CG  PHE B 343      -7.405   3.780   0.850  1.00 96.96           C  
ATOM   2724  CD1 PHE B 343      -7.434   5.124   1.204  1.00 96.96           C  
ATOM   2725  CD2 PHE B 343      -7.653   2.826   1.828  1.00 96.96           C  
ATOM   2726  CE1 PHE B 343      -7.705   5.510   2.515  1.00 96.96           C  
ATOM   2727  CE2 PHE B 343      -7.925   3.205   3.140  1.00 96.96           C  
ATOM   2728  CZ  PHE B 343      -7.949   4.547   3.481  1.00 96.96           C  
ATOM   2729  N   ILE B 344      -8.389   3.731  -3.813  1.00 97.10           N  
ATOM   2730  CA  ILE B 344      -7.870   3.674  -5.175  1.00 97.10           C  
ATOM   2731  C   ILE B 344      -6.604   4.522  -5.281  1.00 97.10           C  
ATOM   2732  CB  ILE B 344      -8.922   4.150  -6.202  1.00 97.10           C  
ATOM   2733  O   ILE B 344      -6.665   5.751  -5.204  1.00 97.10           O  
ATOM   2734  CG1 ILE B 344     -10.238   3.388  -6.010  1.00 97.10           C  
ATOM   2735  CG2 ILE B 344      -8.396   3.985  -7.630  1.00 97.10           C  
ATOM   2736  CD1 ILE B 344     -11.363   3.857  -6.922  1.00 97.10           C  
ATOM   2737  N   LEU B 345      -5.550   3.950  -5.604  1.00 96.10           N  
ATOM   2738  CA  LEU B 345      -4.259   4.575  -5.335  1.00 96.10           C  
ATOM   2739  C   LEU B 345      -3.559   4.957  -6.635  1.00 96.10           C  
ATOM   2740  CB  LEU B 345      -3.368   3.635  -4.519  1.00 96.10           C  
ATOM   2741  O   LEU B 345      -3.606   4.208  -7.614  1.00 96.10           O  
ATOM   2742  CG  LEU B 345      -3.906   3.207  -3.153  1.00 96.10           C  
ATOM   2743  CD1 LEU B 345      -3.103   2.028  -2.613  1.00 96.10           C  
ATOM   2744  CD2 LEU B 345      -3.872   4.376  -2.175  1.00 96.10           C  
ATOM   2745  N   ALA B 346      -2.796   6.133  -6.641  1.00 95.01           N  
ATOM   2746  CA  ALA B 346      -1.788   6.574  -7.602  1.00 95.01           C  
ATOM   2747  C   ALA B 346      -2.330   6.526  -9.027  1.00 95.01           C  
ATOM   2748  CB  ALA B 346      -0.531   5.716  -7.485  1.00 95.01           C  
ATOM   2749  O   ALA B 346      -3.338   7.166  -9.337  1.00 95.01           O  
ATOM   2750  N   HIS B 347      -1.717   5.674  -9.928  1.00 93.52           N  
ATOM   2751  CA  HIS B 347      -2.116   5.685 -11.331  1.00 93.52           C  
ATOM   2752  C   HIS B 347      -3.524   5.128 -11.509  1.00 93.52           C  
ATOM   2753  CB  HIS B 347      -1.124   4.884 -12.176  1.00 93.52           C  
ATOM   2754  O   HIS B 347      -4.256   5.554 -12.405  1.00 93.52           O  
ATOM   2755  CG  HIS B 347      -1.267   3.403 -12.025  1.00 93.52           C  
ATOM   2756  CD2 HIS B 347      -1.849   2.480 -12.826  1.00 93.52           C  
ATOM   2757  ND1 HIS B 347      -0.775   2.715 -10.937  1.00 93.52           N  
ATOM   2758  CE1 HIS B 347      -1.049   1.429 -11.077  1.00 93.52           C  
ATOM   2759  NE2 HIS B 347      -1.701   1.260 -12.214  1.00 93.52           N  
ATOM   2760  N   LYS B 348      -3.931   4.199 -10.617  1.00 95.35           N  
ATOM   2761  CA  LYS B 348      -5.283   3.654 -10.699  1.00 95.35           C  
ATOM   2762  C   LYS B 348      -6.327   4.727 -10.406  1.00 95.35           C  
ATOM   2763  CB  LYS B 348      -5.449   2.483  -9.730  1.00 95.35           C  
ATOM   2764  O   LYS B 348      -7.389   4.755 -11.032  1.00 95.35           O  
ATOM   2765  CG  LYS B 348      -4.635   1.252 -10.101  1.00 95.35           C  
ATOM   2766  CD  LYS B 348      -4.867   0.111  -9.118  1.00 95.35           C  
ATOM   2767  CE  LYS B 348      -3.996  -1.095  -9.444  1.00 95.35           C  
ATOM   2768  NZ  LYS B 348      -4.230  -2.221  -8.492  1.00 95.35           N  
ATOM   2769  N   ALA B 349      -6.027   5.611  -9.468  1.00 95.39           N  
ATOM   2770  CA  ALA B 349      -6.921   6.726  -9.168  1.00 95.39           C  
ATOM   2771  C   ALA B 349      -7.085   7.639 -10.380  1.00 95.39           C  
ATOM   2772  CB  ALA B 349      -6.399   7.521  -7.974  1.00 95.39           C  
ATOM   2773  O   ALA B 349      -8.201   8.041 -10.716  1.00 95.39           O  
ATOM   2774  N   ARG B 350      -6.008   7.948 -11.092  1.00 93.48           N  
ATOM   2775  CA  ARG B 350      -6.043   8.807 -12.272  1.00 93.48           C  
ATOM   2776  C   ARG B 350      -6.815   8.146 -13.408  1.00 93.48           C  
ATOM   2777  CB  ARG B 350      -4.623   9.146 -12.731  1.00 93.48           C  
ATOM   2778  O   ARG B 350      -7.585   8.806 -14.109  1.00 93.48           O  
ATOM   2779  CG  ARG B 350      -3.862  10.044 -11.768  1.00 93.48           C  
ATOM   2780  CD  ARG B 350      -2.547  10.525 -12.365  1.00 93.48           C  
ATOM   2781  NE  ARG B 350      -1.584   9.436 -12.498  1.00 93.48           N  
ATOM   2782  NH1 ARG B 350      -0.616   9.763 -10.426  1.00 93.48           N  
ATOM   2783  NH2 ARG B 350       0.140   8.089 -11.798  1.00 93.48           N  
ATOM   2784  CZ  ARG B 350      -0.689   9.099 -11.573  1.00 93.48           C  
ATOM   2785  N   LYS B 351      -6.594   6.855 -13.512  1.00 92.47           N  
ATOM   2786  CA  LYS B 351      -7.269   6.098 -14.562  1.00 92.47           C  
ATOM   2787  C   LYS B 351      -8.767   6.000 -14.293  1.00 92.47           C  
ATOM   2788  CB  LYS B 351      -6.666   4.697 -14.686  1.00 92.47           C  
ATOM   2789  O   LYS B 351      -9.581   6.252 -15.184  1.00 92.47           O  
ATOM   2790  CG  LYS B 351      -7.249   3.871 -15.824  1.00 92.47           C  
ATOM   2791  CD  LYS B 351      -6.614   2.489 -15.893  1.00 92.47           C  
ATOM   2792  CE  LYS B 351      -7.280   1.618 -16.950  1.00 92.47           C  
ATOM   2793  NZ  LYS B 351      -6.668   0.258 -17.014  1.00 92.47           N  
ATOM   2794  N   LEU B 352      -9.167   5.719 -13.102  1.00 94.68           N  
ATOM   2795  CA  LEU B 352     -10.561   5.441 -12.774  1.00 94.68           C  
ATOM   2796  C   LEU B 352     -11.333   6.736 -12.543  1.00 94.68           C  
ATOM   2797  CB  LEU B 352     -10.652   4.551 -11.532  1.00 94.68           C  
ATOM   2798  O   LEU B 352     -12.566   6.730 -12.502  1.00 94.68           O  
ATOM   2799  CG  LEU B 352     -10.246   3.088 -11.715  1.00 94.68           C  
ATOM   2800  CD1 LEU B 352     -10.271   2.359 -10.376  1.00 94.68           C  
ATOM   2801  CD2 LEU B 352     -11.162   2.400 -12.721  1.00 94.68           C  
ATOM   2802  N   ALA B 353     -10.603   7.861 -12.416  1.00 91.36           N  
ATOM   2803  CA  ALA B 353     -11.251   9.162 -12.268  1.00 91.36           C  
ATOM   2804  C   ALA B 353     -12.083   9.504 -13.501  1.00 91.36           C  
ATOM   2805  CB  ALA B 353     -10.209  10.249 -12.015  1.00 91.36           C  
ATOM   2806  O   ALA B 353     -12.974  10.354 -13.441  1.00 91.36           O  
ATOM   2807  N   ARG B 354     -11.810   8.824 -14.609  1.00 90.48           N  
ATOM   2808  CA  ARG B 354     -12.524   9.058 -15.860  1.00 90.48           C  
ATOM   2809  C   ARG B 354     -13.895   8.392 -15.841  1.00 90.48           C  
ATOM   2810  CB  ARG B 354     -11.709   8.545 -17.049  1.00 90.48           C  
ATOM   2811  O   ARG B 354     -14.775   8.748 -16.628  1.00 90.48           O  
ATOM   2812  CG  ARG B 354     -10.379   9.258 -17.238  1.00 90.48           C  
ATOM   2813  CD  ARG B 354      -9.577   8.660 -18.385  1.00 90.48           C  
ATOM   2814  NE  ARG B 354      -8.267   9.293 -18.514  1.00 90.48           N  
ATOM   2815  NH1 ARG B 354      -7.511   7.866 -20.167  1.00 90.48           N  
ATOM   2816  NH2 ARG B 354      -6.161   9.549 -19.392  1.00 90.48           N  
ATOM   2817  CZ  ARG B 354      -7.316   8.901 -19.358  1.00 90.48           C  
ATOM   2818  N   LEU B 355     -14.068   7.423 -14.961  1.00 93.44           N  
ATOM   2819  CA  LEU B 355     -15.345   6.732 -14.825  1.00 93.44           C  
ATOM   2820  C   LEU B 355     -16.303   7.528 -13.946  1.00 93.44           C  
ATOM   2821  CB  LEU B 355     -15.138   5.333 -14.238  1.00 93.44           C  
ATOM   2822  O   LEU B 355     -15.871   8.363 -13.147  1.00 93.44           O  
ATOM   2823  CG  LEU B 355     -14.238   4.389 -15.037  1.00 93.44           C  
ATOM   2824  CD1 LEU B 355     -14.077   3.063 -14.302  1.00 93.44           C  
ATOM   2825  CD2 LEU B 355     -14.803   4.167 -16.435  1.00 93.44           C  
ATOM   2826  N   THR B 356     -17.589   7.265 -14.142  1.00 92.19           N  
ATOM   2827  CA  THR B 356     -18.586   7.879 -13.272  1.00 92.19           C  
ATOM   2828  C   THR B 356     -18.574   7.228 -11.892  1.00 92.19           C  
ATOM   2829  CB  THR B 356     -19.997   7.773 -13.879  1.00 92.19           C  
ATOM   2830  O   THR B 356     -18.101   6.101 -11.735  1.00 92.19           O  
ATOM   2831  CG2 THR B 356     -20.039   8.375 -15.280  1.00 92.19           C  
ATOM   2832  OG1 THR B 356     -20.378   6.394 -13.952  1.00 92.19           O  
ATOM   2833  N   LYS B 357     -19.045   7.922 -10.896  1.00 94.73           N  
ATOM   2834  CA  LYS B 357     -19.143   7.408  -9.533  1.00 94.73           C  
ATOM   2835  C   LYS B 357     -19.884   6.074  -9.500  1.00 94.73           C  
ATOM   2836  CB  LYS B 357     -19.844   8.420  -8.626  1.00 94.73           C  
ATOM   2837  O   LYS B 357     -19.481   5.151  -8.788  1.00 94.73           O  
ATOM   2838  CG  LYS B 357     -19.805   8.059  -7.148  1.00 94.73           C  
ATOM   2839  CD  LYS B 357     -20.442   9.145  -6.291  1.00 94.73           C  
ATOM   2840  CE  LYS B 357     -20.509   8.734  -4.826  1.00 94.73           C  
ATOM   2841  NZ  LYS B 357     -21.145   9.790  -3.983  1.00 94.73           N  
ATOM   2842  N   GLU B 358     -20.967   5.887 -10.276  1.00 96.18           N  
ATOM   2843  CA  GLU B 358     -21.769   4.668 -10.330  1.00 96.18           C  
ATOM   2844  C   GLU B 358     -20.973   3.510 -10.925  1.00 96.18           C  
ATOM   2845  CB  GLU B 358     -23.047   4.900 -11.140  1.00 96.18           C  
ATOM   2846  O   GLU B 358     -21.064   2.378 -10.447  1.00 96.18           O  
ATOM   2847  CG  GLU B 358     -24.051   5.816 -10.456  1.00 96.18           C  
ATOM   2848  CD  GLU B 358     -23.722   7.292 -10.615  1.00 96.18           C  
ATOM   2849  OE1 GLU B 358     -24.236   8.117  -9.825  1.00 96.18           O  
ATOM   2850  OE2 GLU B 358     -22.946   7.627 -11.538  1.00 96.18           O  
ATOM   2851  N   GLU B 359     -20.242   3.822 -11.945  1.00 96.45           N  
ATOM   2852  CA  GLU B 359     -19.411   2.799 -12.572  1.00 96.45           C  
ATOM   2853  C   GLU B 359     -18.325   2.309 -11.618  1.00 96.45           C  
ATOM   2854  CB  GLU B 359     -18.777   3.335 -13.858  1.00 96.45           C  
ATOM   2855  O   GLU B 359     -18.047   1.110 -11.550  1.00 96.45           O  
ATOM   2856  CG  GLU B 359     -19.769   3.534 -14.996  1.00 96.45           C  
ATOM   2857  CD  GLU B 359     -19.171   4.255 -16.193  1.00 96.45           C  
ATOM   2858  OE1 GLU B 359     -19.558   3.946 -17.343  1.00 96.45           O  
ATOM   2859  OE2 GLU B 359     -18.309   5.136 -15.980  1.00 96.45           O  
ATOM   2860  N   ARG B 360     -17.729   3.300 -10.903  1.00 96.73           N  
ATOM   2861  CA  ARG B 360     -16.706   2.941  -9.926  1.00 96.73           C  
ATOM   2862  C   ARG B 360     -17.290   2.075  -8.815  1.00 96.73           C  
ATOM   2863  CB  ARG B 360     -16.067   4.197  -9.330  1.00 96.73           C  
ATOM   2864  O   ARG B 360     -16.680   1.084  -8.407  1.00 96.73           O  
ATOM   2865  CG  ARG B 360     -15.044   4.858 -10.240  1.00 96.73           C  
ATOM   2866  CD  ARG B 360     -14.250   5.932  -9.509  1.00 96.73           C  
ATOM   2867  NE  ARG B 360     -15.091   7.070  -9.145  1.00 96.73           N  
ATOM   2868  NH1 ARG B 360     -14.618   8.293 -11.047  1.00 96.73           N  
ATOM   2869  NH2 ARG B 360     -16.035   9.140  -9.457  1.00 96.73           N  
ATOM   2870  CZ  ARG B 360     -15.246   8.165  -9.884  1.00 96.73           C  
ATOM   2871  N   LEU B 361     -18.466   2.393  -8.325  1.00 97.88           N  
ATOM   2872  CA  LEU B 361     -19.142   1.612  -7.294  1.00 97.88           C  
ATOM   2873  C   LEU B 361     -19.400   0.187  -7.774  1.00 97.88           C  
ATOM   2874  CB  LEU B 361     -20.463   2.276  -6.898  1.00 97.88           C  
ATOM   2875  O   LEU B 361     -19.174  -0.772  -7.032  1.00 97.88           O  
ATOM   2876  CG  LEU B 361     -21.344   1.502  -5.917  1.00 97.88           C  
ATOM   2877  CD1 LEU B 361     -20.618   1.311  -4.590  1.00 97.88           C  
ATOM   2878  CD2 LEU B 361     -22.672   2.221  -5.707  1.00 97.88           C  
ATOM   2879  N   LYS B 362     -19.878   0.051  -8.993  1.00 97.31           N  
ATOM   2880  CA  LYS B 362     -20.141  -1.271  -9.553  1.00 97.31           C  
ATOM   2881  C   LYS B 362     -18.877  -2.126  -9.563  1.00 97.31           C  
ATOM   2882  CB  LYS B 362     -20.703  -1.151 -10.971  1.00 97.31           C  
ATOM   2883  O   LYS B 362     -18.903  -3.287  -9.149  1.00 97.31           O  
ATOM   2884  CG  LYS B 362     -21.151  -2.474 -11.573  1.00 97.31           C  
ATOM   2885  CD  LYS B 362     -21.730  -2.286 -12.969  1.00 97.31           C  
ATOM   2886  CE  LYS B 362     -22.101  -3.618 -13.607  1.00 97.31           C  
ATOM   2887  NZ  LYS B 362     -22.649  -3.439 -14.984  1.00 97.31           N  
ATOM   2888  N   LYS B 363     -17.775  -1.557  -9.990  1.00 96.51           N  
ATOM   2889  CA  LYS B 363     -16.504  -2.274 -10.040  1.00 96.51           C  
ATOM   2890  C   LYS B 363     -16.040  -2.670  -8.642  1.00 96.51           C  
ATOM   2891  CB  LYS B 363     -15.434  -1.422 -10.725  1.00 96.51           C  
ATOM   2892  O   LYS B 363     -15.535  -3.776  -8.440  1.00 96.51           O  
ATOM   2893  CG  LYS B 363     -15.597  -1.320 -12.235  1.00 96.51           C  
ATOM   2894  CD  LYS B 363     -14.439  -0.563 -12.872  1.00 96.51           C  
ATOM   2895  CE  LYS B 363     -14.558  -0.532 -14.390  1.00 96.51           C  
ATOM   2896  NZ  LYS B 363     -14.017  -1.777 -15.013  1.00 96.51           N  
ATOM   2897  N   LEU B 364     -16.234  -1.803  -7.722  1.00 97.60           N  
ATOM   2898  CA  LEU B 364     -15.853  -2.072  -6.340  1.00 97.60           C  
ATOM   2899  C   LEU B 364     -16.667  -3.227  -5.766  1.00 97.60           C  
ATOM   2900  CB  LEU B 364     -16.045  -0.820  -5.479  1.00 97.60           C  
ATOM   2901  O   LEU B 364     -16.106  -4.157  -5.182  1.00 97.60           O  
ATOM   2902  CG  LEU B 364     -15.043   0.314  -5.699  1.00 97.60           C  
ATOM   2903  CD1 LEU B 364     -15.478   1.561  -4.936  1.00 97.60           C  
ATOM   2904  CD2 LEU B 364     -13.644  -0.118  -5.274  1.00 97.60           C  
ATOM   2905  N   CYS B 365     -17.932  -3.240  -5.961  1.00 97.59           N  
ATOM   2906  CA  CYS B 365     -18.826  -4.252  -5.410  1.00 97.59           C  
ATOM   2907  C   CYS B 365     -18.545  -5.619  -6.024  1.00 97.59           C  
ATOM   2908  CB  CYS B 365     -20.285  -3.866  -5.648  1.00 97.59           C  
ATOM   2909  O   CYS B 365     -18.555  -6.633  -5.323  1.00 97.59           O  
ATOM   2910  SG  CYS B 365     -20.832  -2.449  -4.671  1.00 97.59           S  
ATOM   2911  N   GLU B 366     -18.272  -5.617  -7.332  1.00 96.90           N  
ATOM   2912  CA  GLU B 366     -17.917  -6.867  -7.996  1.00 96.90           C  
ATOM   2913  C   GLU B 366     -16.624  -7.446  -7.429  1.00 96.90           C  
ATOM   2914  CB  GLU B 366     -17.780  -6.654  -9.506  1.00 96.90           C  
ATOM   2915  O   GLU B 366     -16.525  -8.653  -7.202  1.00 96.90           O  
ATOM   2916  CG  GLU B 366     -19.104  -6.415 -10.216  1.00 96.90           C  
ATOM   2917  CD  GLU B 366     -18.940  -6.011 -11.673  1.00 96.90           C  
ATOM   2918  OE1 GLU B 366     -19.963  -5.851 -12.377  1.00 96.90           O  
ATOM   2919  OE2 GLU B 366     -17.779  -5.855 -12.113  1.00 96.90           O  
ATOM   2920  N   LEU B 367     -15.684  -6.556  -7.206  1.00 97.00           N  
ATOM   2921  CA  LEU B 367     -14.415  -6.983  -6.627  1.00 97.00           C  
ATOM   2922  C   LEU B 367     -14.611  -7.493  -5.203  1.00 97.00           C  
ATOM   2923  CB  LEU B 367     -13.408  -5.829  -6.634  1.00 97.00           C  
ATOM   2924  O   LEU B 367     -14.121  -8.569  -4.852  1.00 97.00           O  
ATOM   2925  CG  LEU B 367     -12.049  -6.112  -5.992  1.00 97.00           C  
ATOM   2926  CD1 LEU B 367     -11.305  -7.187  -6.778  1.00 97.00           C  
ATOM   2927  CD2 LEU B 367     -11.220  -4.834  -5.909  1.00 97.00           C  
ATOM   2928  N   TYR B 368     -15.340  -6.770  -4.352  1.00 97.86           N  
ATOM   2929  CA  TYR B 368     -15.584  -7.185  -2.975  1.00 97.86           C  
ATOM   2930  C   TYR B 368     -16.295  -8.532  -2.929  1.00 97.86           C  
ATOM   2931  CB  TYR B 368     -16.413  -6.131  -2.235  1.00 97.86           C  
ATOM   2932  O   TYR B 368     -15.982  -9.377  -2.087  1.00 97.86           O  
ATOM   2933  CG  TYR B 368     -15.648  -4.869  -1.917  1.00 97.86           C  
ATOM   2934  CD1 TYR B 368     -14.273  -4.794  -2.128  1.00 97.86           C  
ATOM   2935  CD2 TYR B 368     -16.298  -3.752  -1.405  1.00 97.86           C  
ATOM   2936  CE1 TYR B 368     -13.563  -3.634  -1.834  1.00 97.86           C  
ATOM   2937  CE2 TYR B 368     -15.598  -2.586  -1.108  1.00 97.86           C  
ATOM   2938  OH  TYR B 368     -13.536  -1.386  -1.034  1.00 97.86           O  
ATOM   2939  CZ  TYR B 368     -14.234  -2.537  -1.326  1.00 97.86           C  
ATOM   2940  N   ALA B 369     -17.262  -8.771  -3.840  1.00 97.02           N  
ATOM   2941  CA  ALA B 369     -17.974 -10.045  -3.905  1.00 97.02           C  
ATOM   2942  C   ALA B 369     -17.011 -11.199  -4.164  1.00 97.02           C  
ATOM   2943  CB  ALA B 369     -19.049  -9.999  -4.989  1.00 97.02           C  
ATOM   2944  O   ALA B 369     -17.114 -12.255  -3.535  1.00 97.02           O  
ATOM   2945  N   LYS B 370     -16.053 -10.865  -5.024  1.00 95.14           N  
ATOM   2946  CA  LYS B 370     -15.065 -11.883  -5.370  1.00 95.14           C  
ATOM   2947  C   LYS B 370     -14.111 -12.141  -4.208  1.00 95.14           C  
ATOM   2948  CB  LYS B 370     -14.276 -11.465  -6.612  1.00 95.14           C  
ATOM   2949  O   LYS B 370     -13.887 -13.292  -3.826  1.00 95.14           O  
ATOM   2950  CG  LYS B 370     -13.361 -12.551  -7.158  1.00 95.14           C  
ATOM   2951  CD  LYS B 370     -12.638 -12.091  -8.418  1.00 95.14           C  
ATOM   2952  CE  LYS B 370     -11.624 -13.124  -8.890  1.00 95.14           C  
ATOM   2953  NZ  LYS B 370     -10.924 -12.685 -10.134  1.00 95.14           N  
ATOM   2954  N   VAL B 371     -13.660 -11.157  -3.550  1.00 96.95           N  
ATOM   2955  CA  VAL B 371     -12.632 -11.244  -2.518  1.00 96.95           C  
ATOM   2956  C   VAL B 371     -13.234 -11.811  -1.234  1.00 96.95           C  
ATOM   2957  CB  VAL B 371     -11.986  -9.868  -2.242  1.00 96.95           C  
ATOM   2958  O   VAL B 371     -12.629 -12.663  -0.581  1.00 96.95           O  
ATOM   2959  CG1 VAL B 371     -11.026  -9.950  -1.056  1.00 96.95           C  
ATOM   2960  CG2 VAL B 371     -11.260  -9.360  -3.486  1.00 96.95           C  
ATOM   2961  N   LEU B 372     -14.438 -11.490  -0.928  1.00 97.20           N  
ATOM   2962  CA  LEU B 372     -15.084 -11.918   0.308  1.00 97.20           C  
ATOM   2963  C   LEU B 372     -15.841 -13.225   0.101  1.00 97.20           C  
ATOM   2964  CB  LEU B 372     -16.040 -10.835   0.816  1.00 97.20           C  
ATOM   2965  O   LEU B 372     -16.211 -13.893   1.070  1.00 97.20           O  
ATOM   2966  CG  LEU B 372     -15.393  -9.577   1.397  1.00 97.20           C  
ATOM   2967  CD1 LEU B 372     -16.418  -8.452   1.498  1.00 97.20           C  
ATOM   2968  CD2 LEU B 372     -14.780  -9.873   2.762  1.00 97.20           C  
ATOM   2969  N   GLY B 373     -16.084 -13.620  -1.178  1.00 94.65           N  
ATOM   2970  CA  GLY B 373     -16.849 -14.815  -1.494  1.00 94.65           C  
ATOM   2971  C   GLY B 373     -18.298 -14.729  -1.053  1.00 94.65           C  
ATOM   2972  O   GLY B 373     -18.849 -15.695  -0.520  1.00 94.65           O  
ATOM   2973  N   SER B 374     -18.812 -13.553  -1.141  1.00 94.42           N  
ATOM   2974  CA  SER B 374     -20.188 -13.356  -0.698  1.00 94.42           C  
ATOM   2975  C   SER B 374     -20.949 -12.437  -1.649  1.00 94.42           C  
ATOM   2976  CB  SER B 374     -20.219 -12.777   0.717  1.00 94.42           C  
ATOM   2977  O   SER B 374     -20.495 -11.330  -1.946  1.00 94.42           O  
ATOM   2978  OG  SER B 374     -21.546 -12.465   1.105  1.00 94.42           O  
ATOM   2979  N   LEU B 375     -22.114 -12.801  -2.106  1.00 95.37           N  
ATOM   2980  CA  LEU B 375     -22.954 -12.017  -3.005  1.00 95.37           C  
ATOM   2981  C   LEU B 375     -23.531 -10.801  -2.288  1.00 95.37           C  
ATOM   2982  CB  LEU B 375     -24.088 -12.879  -3.566  1.00 95.37           C  
ATOM   2983  O   LEU B 375     -23.998  -9.859  -2.932  1.00 95.37           O  
ATOM   2984  CG  LEU B 375     -23.680 -13.991  -4.534  1.00 95.37           C  
ATOM   2985  CD1 LEU B 375     -24.886 -14.854  -4.889  1.00 95.37           C  
ATOM   2986  CD2 LEU B 375     -23.051 -13.400  -5.792  1.00 95.37           C  
ATOM   2987  N   GLU B 376     -23.487 -10.847  -0.965  1.00 96.24           N  
ATOM   2988  CA  GLU B 376     -23.975  -9.713  -0.186  1.00 96.24           C  
ATOM   2989  C   GLU B 376     -23.200  -8.441  -0.518  1.00 96.24           C  
ATOM   2990  CB  GLU B 376     -23.879 -10.010   1.313  1.00 96.24           C  
ATOM   2991  O   GLU B 376     -23.718  -7.333  -0.359  1.00 96.24           O  
ATOM   2992  CG  GLU B 376     -24.882 -11.047   1.800  1.00 96.24           C  
ATOM   2993  CD  GLU B 376     -24.801 -11.303   3.296  1.00 96.24           C  
ATOM   2994  OE1 GLU B 376     -24.334 -12.392   3.701  1.00 96.24           O  
ATOM   2995  OE2 GLU B 376     -25.209 -10.409   4.070  1.00 96.24           O  
ATOM   2996  N   ALA B 377     -22.007  -8.582  -0.972  1.00 97.57           N  
ATOM   2997  CA  ALA B 377     -21.138  -7.456  -1.306  1.00 97.57           C  
ATOM   2998  C   ALA B 377     -21.662  -6.701  -2.523  1.00 97.57           C  
ATOM   2999  CB  ALA B 377     -19.712  -7.942  -1.558  1.00 97.57           C  
ATOM   3000  O   ALA B 377     -21.256  -5.565  -2.779  1.00 97.57           O  
ATOM   3001  N   LEU B 378     -22.613  -7.277  -3.266  1.00 98.02           N  
ATOM   3002  CA  LEU B 378     -23.182  -6.666  -4.463  1.00 98.02           C  
ATOM   3003  C   LEU B 378     -24.361  -5.767  -4.106  1.00 98.02           C  
ATOM   3004  CB  LEU B 378     -23.629  -7.744  -5.453  1.00 98.02           C  
ATOM   3005  O   LEU B 378     -24.908  -5.081  -4.972  1.00 98.02           O  
ATOM   3006  CG  LEU B 378     -22.519  -8.579  -6.094  1.00 98.02           C  
ATOM   3007  CD1 LEU B 378     -23.116  -9.750  -6.868  1.00 98.02           C  
ATOM   3008  CD2 LEU B 378     -21.656  -7.713  -7.005  1.00 98.02           C  
ATOM   3009  N   GLU B 379     -24.702  -5.740  -2.861  1.00 97.09           N  
ATOM   3010  CA  GLU B 379     -25.905  -5.017  -2.461  1.00 97.09           C  
ATOM   3011  C   GLU B 379     -25.576  -3.904  -1.470  1.00 97.09           C  
ATOM   3012  CB  GLU B 379     -26.933  -5.976  -1.854  1.00 97.09           C  
ATOM   3013  O   GLU B 379     -26.015  -3.942  -0.318  1.00 97.09           O  
ATOM   3014  CG  GLU B 379     -27.423  -7.044  -2.821  1.00 97.09           C  
ATOM   3015  CD  GLU B 379     -28.474  -7.962  -2.217  1.00 97.09           C  
ATOM   3016  OE1 GLU B 379     -29.030  -8.812  -2.950  1.00 97.09           O  
ATOM   3017  OE2 GLU B 379     -28.745  -7.829  -1.003  1.00 97.09           O  
ATOM   3018  N   PRO B 380     -24.923  -2.894  -1.921  1.00 97.70           N  
ATOM   3019  CA  PRO B 380     -24.636  -1.767  -1.029  1.00 97.70           C  
ATOM   3020  C   PRO B 380     -25.876  -0.933  -0.715  1.00 97.70           C  
ATOM   3021  CB  PRO B 380     -23.611  -0.947  -1.816  1.00 97.70           C  
ATOM   3022  O   PRO B 380     -26.774  -0.816  -1.553  1.00 97.70           O  
ATOM   3023  CG  PRO B 380     -23.929  -1.214  -3.252  1.00 97.70           C  
ATOM   3024  CD  PRO B 380     -24.412  -2.631  -3.378  1.00 97.70           C  
ATOM   3025  N   VAL B 381     -25.936  -0.323   0.465  1.00 97.45           N  
ATOM   3026  CA  VAL B 381     -27.095   0.480   0.842  1.00 97.45           C  
ATOM   3027  C   VAL B 381     -26.766   1.964   0.691  1.00 97.45           C  
ATOM   3028  CB  VAL B 381     -27.548   0.180   2.288  1.00 97.45           C  
ATOM   3029  O   VAL B 381     -27.667   2.804   0.644  1.00 97.45           O  
ATOM   3030  CG1 VAL B 381     -28.087  -1.245   2.400  1.00 97.45           C  
ATOM   3031  CG2 VAL B 381     -26.394   0.397   3.265  1.00 97.45           C  
ATOM   3032  N   HIS B 382     -25.496   2.257   0.676  1.00 97.87           N  
ATOM   3033  CA  HIS B 382     -25.039   3.632   0.503  1.00 97.87           C  
ATOM   3034  C   HIS B 382     -23.571   3.678   0.093  1.00 97.87           C  
ATOM   3035  CB  HIS B 382     -25.251   4.433   1.789  1.00 97.87           C  
ATOM   3036  O   HIS B 382     -22.814   2.747   0.377  1.00 97.87           O  
ATOM   3037  CG  HIS B 382     -24.968   5.894   1.640  1.00 97.87           C  
ATOM   3038  CD2 HIS B 382     -24.016   6.677   2.198  1.00 97.87           C  
ATOM   3039  ND1 HIS B 382     -25.722   6.718   0.832  1.00 97.87           N  
ATOM   3040  CE1 HIS B 382     -25.242   7.949   0.901  1.00 97.87           C  
ATOM   3041  NE2 HIS B 382     -24.207   7.951   1.723  1.00 97.87           N  
ATOM   3042  N   TYR B 383     -23.143   4.777  -0.643  1.00 98.08           N  
ATOM   3043  CA  TYR B 383     -21.781   4.914  -1.147  1.00 98.08           C  
ATOM   3044  C   TYR B 383     -21.302   6.356  -1.041  1.00 98.08           C  
ATOM   3045  CB  TYR B 383     -21.697   4.442  -2.602  1.00 98.08           C  
ATOM   3046  O   TYR B 383     -22.016   7.284  -1.428  1.00 98.08           O  
ATOM   3047  CG  TYR B 383     -20.330   4.614  -3.218  1.00 98.08           C  
ATOM   3048  CD1 TYR B 383     -20.154   5.383  -4.367  1.00 98.08           C  
ATOM   3049  CD2 TYR B 383     -19.212   4.009  -2.654  1.00 98.08           C  
ATOM   3050  CE1 TYR B 383     -18.896   5.543  -4.939  1.00 98.08           C  
ATOM   3051  CE2 TYR B 383     -17.950   4.163  -3.218  1.00 98.08           C  
ATOM   3052  OH  TYR B 383     -16.555   5.086  -4.921  1.00 98.08           O  
ATOM   3053  CZ  TYR B 383     -17.802   4.930  -4.358  1.00 98.08           C  
ATOM   3054  N   GLU B 384     -20.137   6.554  -0.393  1.00 97.94           N  
ATOM   3055  CA  GLU B 384     -19.458   7.845  -0.341  1.00 97.94           C  
ATOM   3056  C   GLU B 384     -18.059   7.757  -0.944  1.00 97.94           C  
ATOM   3057  CB  GLU B 384     -19.378   8.354   1.100  1.00 97.94           C  
ATOM   3058  O   GLU B 384     -17.400   6.720  -0.848  1.00 97.94           O  
ATOM   3059  CG  GLU B 384     -20.736   8.628   1.731  1.00 97.94           C  
ATOM   3060  CD  GLU B 384     -21.441   9.837   1.136  1.00 97.94           C  
ATOM   3061  OE1 GLU B 384     -22.639  10.047   1.432  1.00 97.94           O  
ATOM   3062  OE2 GLU B 384     -20.790  10.578   0.366  1.00 97.94           O  
ATOM   3063  N   GLU B 385     -17.643   8.776  -1.621  1.00 96.80           N  
ATOM   3064  CA  GLU B 385     -16.286   8.823  -2.157  1.00 96.80           C  
ATOM   3065  C   GLU B 385     -15.742  10.249  -2.155  1.00 96.80           C  
ATOM   3066  CB  GLU B 385     -16.248   8.248  -3.575  1.00 96.80           C  
ATOM   3067  O   GLU B 385     -16.511  11.213  -2.136  1.00 96.80           O  
ATOM   3068  CG  GLU B 385     -16.869   9.157  -4.625  1.00 96.80           C  
ATOM   3069  CD  GLU B 385     -16.766   8.601  -6.037  1.00 96.80           C  
ATOM   3070  OE1 GLU B 385     -16.706   9.398  -7.000  1.00 96.80           O  
ATOM   3071  OE2 GLU B 385     -16.747   7.358  -6.180  1.00 96.80           O  
ATOM   3072  N   LYS B 386     -14.445  10.314  -2.107  1.00 96.54           N  
ATOM   3073  CA  LYS B 386     -13.787  11.615  -2.192  1.00 96.54           C  
ATOM   3074  C   LYS B 386     -12.514  11.533  -3.030  1.00 96.54           C  
ATOM   3075  CB  LYS B 386     -13.461  12.143  -0.794  1.00 96.54           C  
ATOM   3076  O   LYS B 386     -11.617  10.743  -2.730  1.00 96.54           O  
ATOM   3077  CG  LYS B 386     -12.852  13.538  -0.786  1.00 96.54           C  
ATOM   3078  CD  LYS B 386     -13.875  14.597  -1.177  1.00 96.54           C  
ATOM   3079  CE  LYS B 386     -13.313  16.003  -1.018  1.00 96.54           C  
ATOM   3080  NZ  LYS B 386     -14.308  17.045  -1.413  1.00 96.54           N  
ATOM   3081  N   ASN B 387     -12.539  12.264  -4.125  1.00 94.90           N  
ATOM   3082  CA  ASN B 387     -11.363  12.475  -4.963  1.00 94.90           C  
ATOM   3083  C   ASN B 387     -10.688  13.808  -4.657  1.00 94.90           C  
ATOM   3084  CB  ASN B 387     -11.738  12.397  -6.444  1.00 94.90           C  
ATOM   3085  O   ASN B 387     -11.119  14.854  -5.146  1.00 94.90           O  
ATOM   3086  CG  ASN B 387     -10.531  12.475  -7.358  1.00 94.90           C  
ATOM   3087  ND2 ASN B 387     -10.735  12.185  -8.637  1.00 94.90           N  
ATOM   3088  OD1 ASN B 387      -9.423  12.792  -6.917  1.00 94.90           O  
ATOM   3089  N   TRP B 388      -9.630  13.795  -4.001  1.00 91.82           N  
ATOM   3090  CA  TRP B 388      -8.984  15.002  -3.497  1.00 91.82           C  
ATOM   3091  C   TRP B 388      -8.265  15.744  -4.619  1.00 91.82           C  
ATOM   3092  CB  TRP B 388      -7.995  14.657  -2.380  1.00 91.82           C  
ATOM   3093  O   TRP B 388      -7.925  16.921  -4.475  1.00 91.82           O  
ATOM   3094  CG  TRP B 388      -8.647  14.304  -1.077  1.00 91.82           C  
ATOM   3095  CD1 TRP B 388      -8.893  13.050  -0.592  1.00 91.82           C  
ATOM   3096  CD2 TRP B 388      -9.141  15.219  -0.094  1.00 91.82           C  
ATOM   3097  CE2 TRP B 388      -9.674  14.448   0.963  1.00 91.82           C  
ATOM   3098  CE3 TRP B 388      -9.185  16.616  -0.004  1.00 91.82           C  
ATOM   3099  NE1 TRP B 388      -9.510  13.129   0.635  1.00 91.82           N  
ATOM   3100  CH2 TRP B 388     -10.274  16.400   2.161  1.00 91.82           C  
ATOM   3101  CZ2 TRP B 388     -10.244  15.030   2.098  1.00 91.82           C  
ATOM   3102  CZ3 TRP B 388      -9.752  17.194   1.126  1.00 91.82           C  
ATOM   3103  N   CYS B 389      -8.031  15.095  -5.728  1.00 89.75           N  
ATOM   3104  CA  CYS B 389      -7.367  15.725  -6.864  1.00 89.75           C  
ATOM   3105  C   CYS B 389      -8.262  16.781  -7.501  1.00 89.75           C  
ATOM   3106  CB  CYS B 389      -6.979  14.677  -7.907  1.00 89.75           C  
ATOM   3107  O   CYS B 389      -7.778  17.667  -8.208  1.00 89.75           O  
ATOM   3108  SG  CYS B 389      -5.801  13.449  -7.300  1.00 89.75           S  
ATOM   3109  N   GLU B 390      -9.501  16.646  -7.222  1.00 90.12           N  
ATOM   3110  CA  GLU B 390     -10.457  17.561  -7.838  1.00 90.12           C  
ATOM   3111  C   GLU B 390     -10.637  18.820  -6.995  1.00 90.12           C  
ATOM   3112  CB  GLU B 390     -11.807  16.870  -8.045  1.00 90.12           C  
ATOM   3113  O   GLU B 390     -11.258  19.788  -7.439  1.00 90.12           O  
ATOM   3114  CG  GLU B 390     -11.793  15.805  -9.132  1.00 90.12           C  
ATOM   3115  CD  GLU B 390     -13.136  15.116  -9.316  1.00 90.12           C  
ATOM   3116  OE1 GLU B 390     -13.331  14.432 -10.345  1.00 90.12           O  
ATOM   3117  OE2 GLU B 390     -14.000  15.263  -8.422  1.00 90.12           O  
ATOM   3118  N   GLU B 391     -10.072  18.869  -5.843  1.00 89.50           N  
ATOM   3119  CA  GLU B 391     -10.237  20.000  -4.935  1.00 89.50           C  
ATOM   3120  C   GLU B 391      -9.205  21.088  -5.215  1.00 89.50           C  
ATOM   3121  CB  GLU B 391     -10.135  19.539  -3.478  1.00 89.50           C  
ATOM   3122  O   GLU B 391      -8.001  20.860  -5.075  1.00 89.50           O  
ATOM   3123  CG  GLU B 391     -11.351  18.766  -2.991  1.00 89.50           C  
ATOM   3124  CD  GLU B 391     -12.565  19.648  -2.748  1.00 89.50           C  
ATOM   3125  OE1 GLU B 391     -13.709  19.157  -2.880  1.00 89.50           O  
ATOM   3126  OE2 GLU B 391     -12.371  20.841  -2.424  1.00 89.50           O  
ATOM   3127  N   GLN B 392      -9.652  22.235  -5.407  1.00 88.41           N  
ATOM   3128  CA  GLN B 392      -8.823  23.362  -5.822  1.00 88.41           C  
ATOM   3129  C   GLN B 392      -7.821  23.738  -4.735  1.00 88.41           C  
ATOM   3130  CB  GLN B 392      -9.694  24.569  -6.175  1.00 88.41           C  
ATOM   3131  O   GLN B 392      -6.677  24.089  -5.032  1.00 88.41           O  
ATOM   3132  CG  GLN B 392      -8.900  25.805  -6.573  1.00 88.41           C  
ATOM   3133  CD  GLN B 392      -9.784  26.946  -7.040  1.00 88.41           C  
ATOM   3134  NE2 GLN B 392      -9.254  28.163  -6.996  1.00 88.41           N  
ATOM   3135  OE1 GLN B 392     -10.934  26.734  -7.437  1.00 88.41           O  
ATOM   3136  N   TYR B 393      -8.176  23.585  -3.450  1.00 93.45           N  
ATOM   3137  CA  TYR B 393      -7.323  24.087  -2.379  1.00 93.45           C  
ATOM   3138  C   TYR B 393      -6.702  22.939  -1.593  1.00 93.45           C  
ATOM   3139  CB  TYR B 393      -8.121  24.993  -1.436  1.00 93.45           C  
ATOM   3140  O   TYR B 393      -6.299  23.114  -0.441  1.00 93.45           O  
ATOM   3141  CG  TYR B 393      -8.633  26.252  -2.093  1.00 93.45           C  
ATOM   3142  CD1 TYR B 393      -7.752  27.219  -2.572  1.00 93.45           C  
ATOM   3143  CD2 TYR B 393      -9.998  26.478  -2.235  1.00 93.45           C  
ATOM   3144  CE1 TYR B 393      -8.219  28.382  -3.176  1.00 93.45           C  
ATOM   3145  CE2 TYR B 393     -10.476  27.637  -2.837  1.00 93.45           C  
ATOM   3146  OH  TYR B 393     -10.048  29.730  -3.902  1.00 93.45           O  
ATOM   3147  CZ  TYR B 393      -9.581  28.581  -3.304  1.00 93.45           C  
ATOM   3148  N   SER B 394      -6.751  21.700  -2.148  1.00 89.68           N  
ATOM   3149  CA  SER B 394      -6.012  20.555  -1.625  1.00 89.68           C  
ATOM   3150  C   SER B 394      -4.983  20.054  -2.633  1.00 89.68           C  
ATOM   3151  CB  SER B 394      -6.970  19.422  -1.256  1.00 89.68           C  
ATOM   3152  O   SER B 394      -3.822  19.831  -2.284  1.00 89.68           O  
ATOM   3153  OG  SER B 394      -7.858  19.828  -0.229  1.00 89.68           O  
ATOM   3154  N   GLY B 395      -5.474  19.886  -3.911  1.00 87.99           N  
ATOM   3155  CA  GLY B 395      -4.612  19.518  -5.023  1.00 87.99           C  
ATOM   3156  C   GLY B 395      -4.208  18.056  -5.006  1.00 87.99           C  
ATOM   3157  O   GLY B 395      -3.504  17.591  -5.905  1.00 87.99           O  
ATOM   3158  N   GLY B 396      -4.516  17.289  -4.066  1.00 90.85           N  
ATOM   3159  CA  GLY B 396      -4.182  15.880  -3.931  1.00 90.85           C  
ATOM   3160  C   GLY B 396      -4.084  15.426  -2.486  1.00 90.85           C  
ATOM   3161  O   GLY B 396      -4.523  16.133  -1.577  1.00 90.85           O  
ATOM   3162  N   CYS B 397      -3.524  14.196  -2.238  1.00 85.52           N  
ATOM   3163  CA  CYS B 397      -3.411  13.591  -0.916  1.00 85.52           C  
ATOM   3164  C   CYS B 397      -2.392  12.458  -0.919  1.00 85.52           C  
ATOM   3165  CB  CYS B 397      -4.768  13.067  -0.449  1.00 85.52           C  
ATOM   3166  O   CYS B 397      -2.035  11.942  -1.980  1.00 85.52           O  
ATOM   3167  SG  CYS B 397      -4.794  12.555   1.283  1.00 85.52           S  
ATOM   3168  N   TYR B 398      -1.766  12.062   0.057  1.00 87.02           N  
ATOM   3169  CA  TYR B 398      -1.990  12.550   1.413  1.00 87.02           C  
ATOM   3170  C   TYR B 398      -1.127  13.772   1.703  1.00 87.02           C  
ATOM   3171  CB  TYR B 398      -1.695  11.449   2.436  1.00 87.02           C  
ATOM   3172  O   TYR B 398      -1.539  14.669   2.442  1.00 87.02           O  
ATOM   3173  CG  TYR B 398      -2.481  10.181   2.207  1.00 87.02           C  
ATOM   3174  CD1 TYR B 398      -3.792  10.226   1.737  1.00 87.02           C  
ATOM   3175  CD2 TYR B 398      -1.916   8.936   2.462  1.00 87.02           C  
ATOM   3176  CE1 TYR B 398      -4.521   9.061   1.526  1.00 87.02           C  
ATOM   3177  CE2 TYR B 398      -2.636   7.764   2.255  1.00 87.02           C  
ATOM   3178  OH  TYR B 398      -4.653   6.679   1.580  1.00 87.02           O  
ATOM   3179  CZ  TYR B 398      -3.936   7.836   1.787  1.00 87.02           C  
ATOM   3180  N   THR B 399       0.052  13.672   1.175  1.00 91.67           N  
ATOM   3181  CA  THR B 399       1.073  14.689   1.399  1.00 91.67           C  
ATOM   3182  C   THR B 399       1.907  14.905   0.139  1.00 91.67           C  
ATOM   3183  CB  THR B 399       1.996  14.306   2.570  1.00 91.67           C  
ATOM   3184  O   THR B 399       1.765  14.169  -0.839  1.00 91.67           O  
ATOM   3185  CG2 THR B 399       2.867  13.105   2.213  1.00 91.67           C  
ATOM   3186  OG1 THR B 399       2.842  15.418   2.888  1.00 91.67           O  
ATOM   3187  N   THR B 400       2.685  15.958   0.196  1.00 94.40           N  
ATOM   3188  CA  THR B 400       3.667  16.187  -0.858  1.00 94.40           C  
ATOM   3189  C   THR B 400       4.819  15.192  -0.750  1.00 94.40           C  
ATOM   3190  CB  THR B 400       4.220  17.624  -0.803  1.00 94.40           C  
ATOM   3191  O   THR B 400       5.249  14.850   0.353  1.00 94.40           O  
ATOM   3192  CG2 THR B 400       5.246  17.860  -1.906  1.00 94.40           C  
ATOM   3193  OG1 THR B 400       3.139  18.551  -0.964  1.00 94.40           O  
ATOM   3194  N   TYR B 401       5.191  14.629  -1.858  1.00 96.45           N  
ATOM   3195  CA  TYR B 401       6.387  13.794  -1.873  1.00 96.45           C  
ATOM   3196  C   TYR B 401       7.490  14.436  -2.706  1.00 96.45           C  
ATOM   3197  CB  TYR B 401       6.063  12.401  -2.422  1.00 96.45           C  
ATOM   3198  O   TYR B 401       7.226  15.326  -3.517  1.00 96.45           O  
ATOM   3199  CG  TYR B 401       5.583  12.408  -3.853  1.00 96.45           C  
ATOM   3200  CD1 TYR B 401       4.224  12.463  -4.152  1.00 96.45           C  
ATOM   3201  CD2 TYR B 401       6.487  12.359  -4.908  1.00 96.45           C  
ATOM   3202  CE1 TYR B 401       3.777  12.468  -5.469  1.00 96.45           C  
ATOM   3203  CE2 TYR B 401       6.052  12.364  -6.229  1.00 96.45           C  
ATOM   3204  OH  TYR B 401       4.260  12.423  -7.805  1.00 96.45           O  
ATOM   3205  CZ  TYR B 401       4.697  12.419  -6.499  1.00 96.45           C  
ATOM   3206  N   PHE B 402       8.709  13.969  -2.468  1.00 98.00           N  
ATOM   3207  CA  PHE B 402       9.851  14.532  -3.179  1.00 98.00           C  
ATOM   3208  C   PHE B 402      10.354  13.566  -4.245  1.00 98.00           C  
ATOM   3209  CB  PHE B 402      10.981  14.869  -2.202  1.00 98.00           C  
ATOM   3210  O   PHE B 402      10.639  12.403  -3.952  1.00 98.00           O  
ATOM   3211  CG  PHE B 402      10.747  16.130  -1.415  1.00 98.00           C  
ATOM   3212  CD1 PHE B 402      11.674  17.165  -1.441  1.00 98.00           C  
ATOM   3213  CD2 PHE B 402       9.598  16.281  -0.649  1.00 98.00           C  
ATOM   3214  CE1 PHE B 402      11.459  18.334  -0.713  1.00 98.00           C  
ATOM   3215  CE2 PHE B 402       9.377  17.446   0.081  1.00 98.00           C  
ATOM   3216  CZ  PHE B 402      10.309  18.470   0.048  1.00 98.00           C  
ATOM   3217  N   PRO B 403      10.458  14.036  -5.540  1.00 98.19           N  
ATOM   3218  CA  PRO B 403      11.047  13.236  -6.616  1.00 98.19           C  
ATOM   3219  C   PRO B 403      12.562  13.095  -6.486  1.00 98.19           C  
ATOM   3220  CB  PRO B 403      10.678  14.019  -7.879  1.00 98.19           C  
ATOM   3221  O   PRO B 403      13.184  13.793  -5.681  1.00 98.19           O  
ATOM   3222  CG  PRO B 403       9.529  14.883  -7.471  1.00 98.19           C  
ATOM   3223  CD  PRO B 403       9.703  15.257  -6.027  1.00 98.19           C  
ATOM   3224  N   PRO B 404      13.155  12.161  -7.212  1.00 98.33           N  
ATOM   3225  CA  PRO B 404      14.599  11.933  -7.124  1.00 98.33           C  
ATOM   3226  C   PRO B 404      15.413  13.203  -7.361  1.00 98.33           C  
ATOM   3227  CB  PRO B 404      14.861  10.903  -8.225  1.00 98.33           C  
ATOM   3228  O   PRO B 404      15.160  13.932  -8.324  1.00 98.33           O  
ATOM   3229  CG  PRO B 404      13.574  10.155  -8.363  1.00 98.33           C  
ATOM   3230  CD  PRO B 404      12.440  11.120  -8.172  1.00 98.33           C  
ATOM   3231  N   GLY B 405      16.324  13.531  -6.439  1.00 97.06           N  
ATOM   3232  CA  GLY B 405      17.264  14.632  -6.570  1.00 97.06           C  
ATOM   3233  C   GLY B 405      16.778  15.913  -5.918  1.00 97.06           C  
ATOM   3234  O   GLY B 405      17.555  16.849  -5.720  1.00 97.06           O  
ATOM   3235  N   ILE B 406      15.607  15.967  -5.469  1.00 97.31           N  
ATOM   3236  CA  ILE B 406      14.994  17.226  -5.060  1.00 97.31           C  
ATOM   3237  C   ILE B 406      15.261  17.472  -3.577  1.00 97.31           C  
ATOM   3238  CB  ILE B 406      13.474  17.231  -5.339  1.00 97.31           C  
ATOM   3239  O   ILE B 406      15.565  18.597  -3.173  1.00 97.31           O  
ATOM   3240  CG1 ILE B 406      13.206  17.084  -6.841  1.00 97.31           C  
ATOM   3241  CG2 ILE B 406      12.828  18.506  -4.789  1.00 97.31           C  
ATOM   3242  CD1 ILE B 406      13.879  18.148  -7.697  1.00 97.31           C  
ATOM   3243  N   LEU B 407      15.226  16.495  -2.703  1.00 97.98           N  
ATOM   3244  CA  LEU B 407      15.364  16.659  -1.260  1.00 97.98           C  
ATOM   3245  C   LEU B 407      16.741  17.211  -0.905  1.00 97.98           C  
ATOM   3246  CB  LEU B 407      15.137  15.325  -0.544  1.00 97.98           C  
ATOM   3247  O   LEU B 407      16.851  18.171  -0.139  1.00 97.98           O  
ATOM   3248  CG  LEU B 407      15.156  15.364   0.985  1.00 97.98           C  
ATOM   3249  CD1 LEU B 407      14.099  16.334   1.504  1.00 97.98           C  
ATOM   3250  CD2 LEU B 407      14.935  13.969   1.559  1.00 97.98           C  
ATOM   3251  N   THR B 408      17.822  16.662  -1.445  1.00 97.50           N  
ATOM   3252  CA  THR B 408      19.179  17.096  -1.129  1.00 97.50           C  
ATOM   3253  C   THR B 408      19.438  18.498  -1.672  1.00 97.50           C  
ATOM   3254  CB  THR B 408      20.225  16.120  -1.699  1.00 97.50           C  
ATOM   3255  O   THR B 408      20.206  19.264  -1.086  1.00 97.50           O  
ATOM   3256  CG2 THR B 408      20.192  14.786  -0.961  1.00 97.50           C  
ATOM   3257  OG1 THR B 408      19.951  15.892  -3.087  1.00 97.50           O  
ATOM   3258  N   GLN B 409      18.767  18.881  -2.729  1.00 95.28           N  
ATOM   3259  CA  GLN B 409      18.996  20.178  -3.356  1.00 95.28           C  
ATOM   3260  C   GLN B 409      18.170  21.269  -2.681  1.00 95.28           C  
ATOM   3261  CB  GLN B 409      18.668  20.118  -4.849  1.00 95.28           C  
ATOM   3262  O   GLN B 409      18.637  22.398  -2.519  1.00 95.28           O  
ATOM   3263  CG  GLN B 409      19.652  19.287  -5.662  1.00 95.28           C  
ATOM   3264  CD  GLN B 409      19.416  19.396  -7.157  1.00 95.28           C  
ATOM   3265  NE2 GLN B 409      19.790  18.355  -7.893  1.00 95.28           N  
ATOM   3266  OE1 GLN B 409      18.902  20.406  -7.646  1.00 95.28           O  
ATOM   3267  N   TYR B 410      16.964  20.914  -2.277  1.00 94.13           N  
ATOM   3268  CA  TYR B 410      16.047  21.976  -1.877  1.00 94.13           C  
ATOM   3269  C   TYR B 410      15.508  21.730  -0.472  1.00 94.13           C  
ATOM   3270  CB  TYR B 410      14.886  22.086  -2.869  1.00 94.13           C  
ATOM   3271  O   TYR B 410      14.815  22.581   0.091  1.00 94.13           O  
ATOM   3272  CG  TYR B 410      15.319  22.425  -4.275  1.00 94.13           C  
ATOM   3273  CD1 TYR B 410      15.651  23.731  -4.626  1.00 94.13           C  
ATOM   3274  CD2 TYR B 410      15.395  21.441  -5.255  1.00 94.13           C  
ATOM   3275  CE1 TYR B 410      16.049  24.049  -5.921  1.00 94.13           C  
ATOM   3276  CE2 TYR B 410      15.792  21.747  -6.552  1.00 94.13           C  
ATOM   3277  OH  TYR B 410      16.510  23.361  -8.158  1.00 94.13           O  
ATOM   3278  CZ  TYR B 410      16.117  23.052  -6.875  1.00 94.13           C  
ATOM   3279  N   GLY B 411      15.793  20.621   0.176  1.00 93.44           N  
ATOM   3280  CA  GLY B 411      15.232  20.226   1.458  1.00 93.44           C  
ATOM   3281  C   GLY B 411      15.504  21.229   2.563  1.00 93.44           C  
ATOM   3282  O   GLY B 411      14.679  21.410   3.461  1.00 93.44           O  
ATOM   3283  N   ARG B 412      16.561  22.004   2.495  1.00 93.40           N  
ATOM   3284  CA  ARG B 412      16.986  22.930   3.539  1.00 93.40           C  
ATOM   3285  C   ARG B 412      16.060  24.139   3.609  1.00 93.40           C  
ATOM   3286  CB  ARG B 412      18.427  23.387   3.299  1.00 93.40           C  
ATOM   3287  O   ARG B 412      15.950  24.784   4.654  1.00 93.40           O  
ATOM   3288  CG  ARG B 412      19.460  22.285   3.472  1.00 93.40           C  
ATOM   3289  CD  ARG B 412      20.868  22.778   3.170  1.00 93.40           C  
ATOM   3290  NE  ARG B 412      21.825  21.677   3.115  1.00 93.40           N  
ATOM   3291  NH1 ARG B 412      22.839  22.184   5.127  1.00 93.40           N  
ATOM   3292  NH2 ARG B 412      23.561  20.391   3.894  1.00 93.40           N  
ATOM   3293  CZ  ARG B 412      22.739  21.420   4.045  1.00 93.40           C  
ATOM   3294  N   VAL B 413      15.441  24.456   2.563  1.00 94.97           N  
ATOM   3295  CA  VAL B 413      14.629  25.668   2.518  1.00 94.97           C  
ATOM   3296  C   VAL B 413      13.198  25.347   2.941  1.00 94.97           C  
ATOM   3297  CB  VAL B 413      14.639  26.305   1.110  1.00 94.97           C  
ATOM   3298  O   VAL B 413      12.372  26.251   3.096  1.00 94.97           O  
ATOM   3299  CG1 VAL B 413      16.039  26.802   0.752  1.00 94.97           C  
ATOM   3300  CG2 VAL B 413      14.142  25.304   0.069  1.00 94.97           C  
ATOM   3301  N   LEU B 414      12.923  24.121   3.173  1.00 94.50           N  
ATOM   3302  CA  LEU B 414      11.573  23.657   3.470  1.00 94.50           C  
ATOM   3303  C   LEU B 414      11.000  24.389   4.679  1.00 94.50           C  
ATOM   3304  CB  LEU B 414      11.568  22.147   3.724  1.00 94.50           C  
ATOM   3305  O   LEU B 414       9.858  24.854   4.645  1.00 94.50           O  
ATOM   3306  CG  LEU B 414      10.203  21.507   3.980  1.00 94.50           C  
ATOM   3307  CD1 LEU B 414       9.313  21.644   2.749  1.00 94.50           C  
ATOM   3308  CD2 LEU B 414      10.364  20.041   4.369  1.00 94.50           C  
ATOM   3309  N   ARG B 415      11.825  24.644   5.750  1.00 95.83           N  
ATOM   3310  CA  ARG B 415      11.341  25.196   7.011  1.00 95.83           C  
ATOM   3311  C   ARG B 415      11.825  26.629   7.204  1.00 95.83           C  
ATOM   3312  CB  ARG B 415      11.794  24.327   8.187  1.00 95.83           C  
ATOM   3313  O   ARG B 415      11.461  27.287   8.181  1.00 95.83           O  
ATOM   3314  CG  ARG B 415      11.145  22.953   8.224  1.00 95.83           C  
ATOM   3315  CD  ARG B 415      11.628  22.133   9.412  1.00 95.83           C  
ATOM   3316  NE  ARG B 415      11.333  20.713   9.242  1.00 95.83           N  
ATOM   3317  NH1 ARG B 415      13.531  20.085   8.908  1.00 95.83           N  
ATOM   3318  NH2 ARG B 415      11.866  18.510   8.868  1.00 95.83           N  
ATOM   3319  CZ  ARG B 415      12.244  19.772   9.006  1.00 95.83           C  
ATOM   3320  N   GLN B 416      12.636  27.097   6.308  1.00 96.10           N  
ATOM   3321  CA  GLN B 416      13.245  28.414   6.458  1.00 96.10           C  
ATOM   3322  C   GLN B 416      12.213  29.522   6.264  1.00 96.10           C  
ATOM   3323  CB  GLN B 416      14.395  28.590   5.465  1.00 96.10           C  
ATOM   3324  O   GLN B 416      11.546  29.583   5.229  1.00 96.10           O  
ATOM   3325  CG  GLN B 416      15.241  29.831   5.718  1.00 96.10           C  
ATOM   3326  CD  GLN B 416      16.441  29.922   4.794  1.00 96.10           C  
ATOM   3327  NE2 GLN B 416      17.254  30.957   4.977  1.00 96.10           N  
ATOM   3328  OE1 GLN B 416      16.636  29.068   3.923  1.00 96.10           O  
ATOM   3329  N   PRO B 417      12.063  30.329   7.298  1.00 97.19           N  
ATOM   3330  CA  PRO B 417      11.174  31.476   7.100  1.00 97.19           C  
ATOM   3331  C   PRO B 417      11.672  32.427   6.014  1.00 97.19           C  
ATOM   3332  CB  PRO B 417      11.174  32.162   8.468  1.00 97.19           C  
ATOM   3333  O   PRO B 417      12.870  32.466   5.724  1.00 97.19           O  
ATOM   3334  CG  PRO B 417      11.701  31.131   9.413  1.00 97.19           C  
ATOM   3335  CD  PRO B 417      12.568  30.177   8.642  1.00 97.19           C  
ATOM   3336  N   VAL B 418      10.860  33.078   5.358  1.00 96.65           N  
ATOM   3337  CA  VAL B 418      11.169  34.165   4.434  1.00 96.65           C  
ATOM   3338  C   VAL B 418      10.687  35.492   5.017  1.00 96.65           C  
ATOM   3339  CB  VAL B 418      10.533  33.929   3.047  1.00 96.65           C  
ATOM   3340  O   VAL B 418       9.495  35.804   4.962  1.00 96.65           O  
ATOM   3341  CG1 VAL B 418      10.871  35.076   2.096  1.00 96.65           C  
ATOM   3342  CG2 VAL B 418      10.998  32.595   2.466  1.00 96.65           C  
ATOM   3343  N   ASP B 419      11.654  36.299   5.600  1.00 94.78           N  
ATOM   3344  CA  ASP B 419      11.330  37.529   6.316  1.00 94.78           C  
ATOM   3345  C   ASP B 419      10.252  37.283   7.370  1.00 94.78           C  
ATOM   3346  CB  ASP B 419      10.873  38.614   5.339  1.00 94.78           C  
ATOM   3347  O   ASP B 419      10.479  36.556   8.339  1.00 94.78           O  
ATOM   3348  CG  ASP B 419      11.977  39.071   4.402  1.00 94.78           C  
ATOM   3349  OD1 ASP B 419      13.157  39.097   4.815  1.00 94.78           O  
ATOM   3350  OD2 ASP B 419      11.665  39.410   3.240  1.00 94.78           O  
ATOM   3351  N   ARG B 420       9.042  37.766   7.148  1.00 97.48           N  
ATOM   3352  CA  ARG B 420       8.002  37.684   8.169  1.00 97.48           C  
ATOM   3353  C   ARG B 420       6.999  36.583   7.842  1.00 97.48           C  
ATOM   3354  CB  ARG B 420       7.280  39.026   8.310  1.00 97.48           C  
ATOM   3355  O   ARG B 420       5.922  36.520   8.440  1.00 97.48           O  
ATOM   3356  CG  ARG B 420       8.168  40.153   8.814  1.00 97.48           C  
ATOM   3357  CD  ARG B 420       7.383  41.441   9.018  1.00 97.48           C  
ATOM   3358  NE  ARG B 420       8.231  42.514   9.529  1.00 97.48           N  
ATOM   3359  NH1 ARG B 420       7.726  42.136  11.751  1.00 97.48           N  
ATOM   3360  NH2 ARG B 420       9.173  43.817  11.169  1.00 97.48           N  
ATOM   3361  CZ  ARG B 420       8.375  42.820  10.815  1.00 97.48           C  
ATOM   3362  N   ILE B 421       7.343  35.680   6.898  1.00 98.15           N  
ATOM   3363  CA  ILE B 421       6.481  34.560   6.538  1.00 98.15           C  
ATOM   3364  C   ILE B 421       7.080  33.258   7.066  1.00 98.15           C  
ATOM   3365  CB  ILE B 421       6.274  34.474   5.010  1.00 98.15           C  
ATOM   3366  O   ILE B 421       8.211  32.904   6.724  1.00 98.15           O  
ATOM   3367  CG1 ILE B 421       5.762  35.812   4.464  1.00 98.15           C  
ATOM   3368  CG2 ILE B 421       5.313  33.335   4.658  1.00 98.15           C  
ATOM   3369  CD1 ILE B 421       5.726  35.887   2.944  1.00 98.15           C  
ATOM   3370  N   TYR B 422       6.320  32.570   7.864  1.00 98.68           N  
ATOM   3371  CA  TYR B 422       6.722  31.279   8.410  1.00 98.68           C  
ATOM   3372  C   TYR B 422       5.889  30.151   7.813  1.00 98.68           C  
ATOM   3373  CB  TYR B 422       6.590  31.275   9.936  1.00 98.68           C  
ATOM   3374  O   TYR B 422       4.698  30.324   7.547  1.00 98.68           O  
ATOM   3375  CG  TYR B 422       7.577  32.178  10.634  1.00 98.68           C  
ATOM   3376  CD1 TYR B 422       8.700  31.655  11.272  1.00 98.68           C  
ATOM   3377  CD2 TYR B 422       7.390  33.556  10.657  1.00 98.68           C  
ATOM   3378  CE1 TYR B 422       9.611  32.483  11.918  1.00 98.68           C  
ATOM   3379  CE2 TYR B 422       8.295  34.394  11.300  1.00 98.68           C  
ATOM   3380  OH  TYR B 422      10.301  34.674  12.564  1.00 98.68           O  
ATOM   3381  CZ  TYR B 422       9.401  33.849  11.926  1.00 98.68           C  
ATOM   3382  N   PHE B 423       6.461  28.951   7.610  1.00 98.58           N  
ATOM   3383  CA  PHE B 423       5.814  27.862   6.887  1.00 98.58           C  
ATOM   3384  C   PHE B 423       5.505  26.699   7.823  1.00 98.58           C  
ATOM   3385  CB  PHE B 423       6.696  27.384   5.730  1.00 98.58           C  
ATOM   3386  O   PHE B 423       6.360  26.284   8.609  1.00 98.58           O  
ATOM   3387  CG  PHE B 423       6.951  28.438   4.686  1.00 98.58           C  
ATOM   3388  CD1 PHE B 423       6.035  28.660   3.664  1.00 98.58           C  
ATOM   3389  CD2 PHE B 423       8.107  29.207   4.726  1.00 98.58           C  
ATOM   3390  CE1 PHE B 423       6.268  29.635   2.697  1.00 98.58           C  
ATOM   3391  CE2 PHE B 423       8.347  30.183   3.763  1.00 98.58           C  
ATOM   3392  CZ  PHE B 423       7.427  30.394   2.749  1.00 98.58           C  
ATOM   3393  N   ALA B 424       4.263  26.151   7.693  1.00 98.41           N  
ATOM   3394  CA  ALA B 424       3.826  25.164   8.677  1.00 98.41           C  
ATOM   3395  C   ALA B 424       3.046  24.034   8.012  1.00 98.41           C  
ATOM   3396  CB  ALA B 424       2.976  25.830   9.757  1.00 98.41           C  
ATOM   3397  O   ALA B 424       2.163  23.434   8.629  1.00 98.41           O  
ATOM   3398  N   GLY B 425       3.208  23.797   6.729  1.00 96.30           N  
ATOM   3399  CA  GLY B 425       2.602  22.597   6.175  1.00 96.30           C  
ATOM   3400  C   GLY B 425       3.073  21.324   6.852  1.00 96.30           C  
ATOM   3401  O   GLY B 425       4.196  21.263   7.357  1.00 96.30           O  
ATOM   3402  N   THR B 426       2.269  20.322   6.870  1.00 96.40           N  
ATOM   3403  CA  THR B 426       2.630  19.076   7.538  1.00 96.40           C  
ATOM   3404  C   THR B 426       3.983  18.571   7.044  1.00 96.40           C  
ATOM   3405  CB  THR B 426       1.561  17.991   7.312  1.00 96.40           C  
ATOM   3406  O   THR B 426       4.705  17.895   7.779  1.00 96.40           O  
ATOM   3407  CG2 THR B 426       1.527  17.547   5.854  1.00 96.40           C  
ATOM   3408  OG1 THR B 426       1.858  16.858   8.138  1.00 96.40           O  
ATOM   3409  N   GLU B 427       4.380  18.948   5.811  1.00 95.54           N  
ATOM   3410  CA  GLU B 427       5.627  18.517   5.186  1.00 95.54           C  
ATOM   3411  C   GLU B 427       6.839  19.027   5.961  1.00 95.54           C  
ATOM   3412  CB  GLU B 427       5.694  18.994   3.733  1.00 95.54           C  
ATOM   3413  O   GLU B 427       7.950  18.521   5.791  1.00 95.54           O  
ATOM   3414  CG  GLU B 427       4.630  18.379   2.835  1.00 95.54           C  
ATOM   3415  CD  GLU B 427       3.293  19.097   2.909  1.00 95.54           C  
ATOM   3416  OE1 GLU B 427       2.329  18.657   2.242  1.00 95.54           O  
ATOM   3417  OE2 GLU B 427       3.208  20.109   3.641  1.00 95.54           O  
ATOM   3418  N   THR B 428       6.589  20.033   6.820  1.00 97.32           N  
ATOM   3419  CA  THR B 428       7.689  20.638   7.561  1.00 97.32           C  
ATOM   3420  C   THR B 428       7.911  19.915   8.887  1.00 97.32           C  
ATOM   3421  CB  THR B 428       7.430  22.132   7.826  1.00 97.32           C  
ATOM   3422  O   THR B 428       8.838  20.241   9.631  1.00 97.32           O  
ATOM   3423  CG2 THR B 428       7.206  22.891   6.522  1.00 97.32           C  
ATOM   3424  OG1 THR B 428       6.267  22.270   8.652  1.00 97.32           O  
ATOM   3425  N   ALA B 429       7.163  18.918   9.150  1.00 97.78           N  
ATOM   3426  CA  ALA B 429       7.276  18.157  10.392  1.00 97.78           C  
ATOM   3427  C   ALA B 429       8.450  17.184  10.335  1.00 97.78           C  
ATOM   3428  CB  ALA B 429       5.978  17.404  10.674  1.00 97.78           C  
ATOM   3429  O   ALA B 429       8.852  16.750   9.253  1.00 97.78           O  
ATOM   3430  N   THR B 430       8.962  16.816  11.486  1.00 96.75           N  
ATOM   3431  CA  THR B 430      10.069  15.870  11.571  1.00 96.75           C  
ATOM   3432  C   THR B 430       9.602  14.542  12.159  1.00 96.75           C  
ATOM   3433  CB  THR B 430      11.221  16.434  12.423  1.00 96.75           C  
ATOM   3434  O   THR B 430      10.377  13.587  12.243  1.00 96.75           O  
ATOM   3435  CG2 THR B 430      11.786  17.710  11.808  1.00 96.75           C  
ATOM   3436  OG1 THR B 430      10.736  16.726  13.740  1.00 96.75           O  
ATOM   3437  N   HIS B 431       8.399  14.486  12.570  1.00 96.14           N  
ATOM   3438  CA  HIS B 431       7.745  13.284  13.075  1.00 96.14           C  
ATOM   3439  C   HIS B 431       6.347  13.129  12.487  1.00 96.14           C  
ATOM   3440  CB  HIS B 431       7.671  13.316  14.603  1.00 96.14           C  
ATOM   3441  O   HIS B 431       5.542  14.062  12.533  1.00 96.14           O  
ATOM   3442  CG  HIS B 431       7.476  11.969  15.223  1.00 96.14           C  
ATOM   3443  CD2 HIS B 431       6.380  11.392  15.769  1.00 96.14           C  
ATOM   3444  ND1 HIS B 431       8.493  11.046  15.331  1.00 96.14           N  
ATOM   3445  CE1 HIS B 431       8.029   9.956  15.919  1.00 96.14           C  
ATOM   3446  NE2 HIS B 431       6.749  10.140  16.195  1.00 96.14           N  
ATOM   3447  N   TRP B 432       6.117  11.936  11.849  1.00 97.73           N  
ATOM   3448  CA  TRP B 432       4.833  11.598  11.244  1.00 97.73           C  
ATOM   3449  C   TRP B 432       4.390  12.681  10.266  1.00 97.73           C  
ATOM   3450  CB  TRP B 432       3.764  11.400  12.323  1.00 97.73           C  
ATOM   3451  O   TRP B 432       3.225  13.086  10.264  1.00 97.73           O  
ATOM   3452  CG  TRP B 432       3.916  10.130  13.105  1.00 97.73           C  
ATOM   3453  CD1 TRP B 432       4.522   9.977  14.321  1.00 97.73           C  
ATOM   3454  CD2 TRP B 432       3.457   8.830  12.719  1.00 97.73           C  
ATOM   3455  CE2 TRP B 432       3.819   7.936  13.751  1.00 97.73           C  
ATOM   3456  CE3 TRP B 432       2.773   8.335  11.601  1.00 97.73           C  
ATOM   3457  NE1 TRP B 432       4.466   8.661  14.715  1.00 97.73           N  
ATOM   3458  CH2 TRP B 432       2.850   6.114  12.592  1.00 97.73           C  
ATOM   3459  CZ2 TRP B 432       3.519   6.573  13.697  1.00 97.73           C  
ATOM   3460  CZ3 TRP B 432       2.476   6.978  11.549  1.00 97.73           C  
ATOM   3461  N   SER B 433       5.310  13.212   9.455  1.00 96.62           N  
ATOM   3462  CA  SER B 433       4.976  14.143   8.382  1.00 96.62           C  
ATOM   3463  C   SER B 433       3.880  13.581   7.484  1.00 96.62           C  
ATOM   3464  CB  SER B 433       6.216  14.464   7.546  1.00 96.62           C  
ATOM   3465  O   SER B 433       3.903  12.400   7.131  1.00 96.62           O  
ATOM   3466  OG  SER B 433       5.888  15.331   6.473  1.00 96.62           O  
ATOM   3467  N   GLY B 434       2.912  14.367   7.103  1.00 94.92           N  
ATOM   3468  CA  GLY B 434       1.808  13.936   6.260  1.00 94.92           C  
ATOM   3469  C   GLY B 434       0.619  13.422   7.050  1.00 94.92           C  
ATOM   3470  O   GLY B 434      -0.467  13.236   6.497  1.00 94.92           O  
ATOM   3471  N   TYR B 435       0.800  13.176   8.313  1.00 97.51           N  
ATOM   3472  CA  TYR B 435      -0.249  12.728   9.222  1.00 97.51           C  
ATOM   3473  C   TYR B 435      -0.745  13.878  10.091  1.00 97.51           C  
ATOM   3474  CB  TYR B 435       0.258  11.586  10.107  1.00 97.51           C  
ATOM   3475  O   TYR B 435      -0.197  14.982  10.043  1.00 97.51           O  
ATOM   3476  CG  TYR B 435       0.418  10.276   9.376  1.00 97.51           C  
ATOM   3477  CD1 TYR B 435      -0.463   9.220   9.596  1.00 97.51           C  
ATOM   3478  CD2 TYR B 435       1.451  10.090   8.463  1.00 97.51           C  
ATOM   3479  CE1 TYR B 435      -0.319   8.010   8.926  1.00 97.51           C  
ATOM   3480  CE2 TYR B 435       1.605   8.884   7.787  1.00 97.51           C  
ATOM   3481  OH  TYR B 435       0.865   6.656   7.357  1.00 97.51           O  
ATOM   3482  CZ  TYR B 435       0.717   7.852   8.024  1.00 97.51           C  
ATOM   3483  N   MET B 436      -1.832  13.663  10.817  1.00 98.58           N  
ATOM   3484  CA  MET B 436      -2.363  14.686  11.713  1.00 98.58           C  
ATOM   3485  C   MET B 436      -1.329  15.078  12.764  1.00 98.58           C  
ATOM   3486  CB  MET B 436      -3.641  14.194  12.394  1.00 98.58           C  
ATOM   3487  O   MET B 436      -1.216  16.251  13.122  1.00 98.58           O  
ATOM   3488  CG  MET B 436      -4.819  14.035  11.447  1.00 98.58           C  
ATOM   3489  SD  MET B 436      -6.346  13.496  12.308  1.00 98.58           S  
ATOM   3490  CE  MET B 436      -6.129  11.696  12.250  1.00 98.58           C  
ATOM   3491  N   GLU B 437      -0.595  14.061  13.244  1.00 98.20           N  
ATOM   3492  CA  GLU B 437       0.487  14.296  14.196  1.00 98.20           C  
ATOM   3493  C   GLU B 437       1.497  15.299  13.646  1.00 98.20           C  
ATOM   3494  CB  GLU B 437       1.189  12.981  14.546  1.00 98.20           C  
ATOM   3495  O   GLU B 437       1.859  16.260  14.329  1.00 98.20           O  
ATOM   3496  CG  GLU B 437       2.437  13.159  15.398  1.00 98.20           C  
ATOM   3497  CD  GLU B 437       2.131  13.478  16.853  1.00 98.20           C  
ATOM   3498  OE1 GLU B 437       3.070  13.807  17.613  1.00 98.20           O  
ATOM   3499  OE2 GLU B 437       0.943  13.397  17.236  1.00 98.20           O  
ATOM   3500  N   GLY B 438       1.935  15.097  12.454  1.00 98.29           N  
ATOM   3501  CA  GLY B 438       2.872  16.008  11.817  1.00 98.29           C  
ATOM   3502  C   GLY B 438       2.306  17.401  11.615  1.00 98.29           C  
ATOM   3503  O   GLY B 438       3.034  18.392  11.708  1.00 98.29           O  
ATOM   3504  N   ALA B 439       1.065  17.496  11.341  1.00 98.49           N  
ATOM   3505  CA  ALA B 439       0.397  18.782  11.157  1.00 98.49           C  
ATOM   3506  C   ALA B 439       0.416  19.599  12.445  1.00 98.49           C  
ATOM   3507  CB  ALA B 439      -1.040  18.572  10.685  1.00 98.49           C  
ATOM   3508  O   ALA B 439       0.701  20.799  12.422  1.00 98.49           O  
ATOM   3509  N   VAL B 440       0.135  18.959  13.551  1.00 98.88           N  
ATOM   3510  CA  VAL B 440       0.160  19.647  14.838  1.00 98.88           C  
ATOM   3511  C   VAL B 440       1.579  20.118  15.145  1.00 98.88           C  
ATOM   3512  CB  VAL B 440      -0.359  18.739  15.976  1.00 98.88           C  
ATOM   3513  O   VAL B 440       1.787  21.270  15.531  1.00 98.88           O  
ATOM   3514  CG1 VAL B 440      -0.296  19.467  17.318  1.00 98.88           C  
ATOM   3515  CG2 VAL B 440      -1.785  18.277  15.682  1.00 98.88           C  
ATOM   3516  N   GLU B 441       2.523  19.238  14.954  1.00 98.75           N  
ATOM   3517  CA  GLU B 441       3.916  19.584  15.221  1.00 98.75           C  
ATOM   3518  C   GLU B 441       4.361  20.774  14.375  1.00 98.75           C  
ATOM   3519  CB  GLU B 441       4.828  18.383  14.959  1.00 98.75           C  
ATOM   3520  O   GLU B 441       4.976  21.711  14.887  1.00 98.75           O  
ATOM   3521  CG  GLU B 441       6.289  18.633  15.306  1.00 98.75           C  
ATOM   3522  CD  GLU B 441       7.230  17.587  14.729  1.00 98.75           C  
ATOM   3523  OE1 GLU B 441       8.309  17.351  15.318  1.00 98.75           O  
ATOM   3524  OE2 GLU B 441       6.885  16.998  13.680  1.00 98.75           O  
ATOM   3525  N   ALA B 442       4.030  20.716  13.092  1.00 98.61           N  
ATOM   3526  CA  ALA B 442       4.406  21.780  12.164  1.00 98.61           C  
ATOM   3527  C   ALA B 442       3.788  23.112  12.577  1.00 98.61           C  
ATOM   3528  CB  ALA B 442       3.985  21.419  10.741  1.00 98.61           C  
ATOM   3529  O   ALA B 442       4.473  24.137  12.614  1.00 98.61           O  
ATOM   3530  N   GLY B 443       2.556  23.113  12.925  1.00 98.92           N  
ATOM   3531  CA  GLY B 443       1.857  24.317  13.348  1.00 98.92           C  
ATOM   3532  C   GLY B 443       2.407  24.906  14.633  1.00 98.92           C  
ATOM   3533  O   GLY B 443       2.657  26.110  14.713  1.00 98.92           O  
ATOM   3534  N   GLU B 444       2.594  24.104  15.572  1.00 98.87           N  
ATOM   3535  CA  GLU B 444       3.087  24.556  16.870  1.00 98.87           C  
ATOM   3536  C   GLU B 444       4.524  25.059  16.769  1.00 98.87           C  
ATOM   3537  CB  GLU B 444       2.995  23.430  17.903  1.00 98.87           C  
ATOM   3538  O   GLU B 444       4.891  26.041  17.418  1.00 98.87           O  
ATOM   3539  CG  GLU B 444       1.571  23.097  18.324  1.00 98.87           C  
ATOM   3540  CD  GLU B 444       1.495  21.968  19.340  1.00 98.87           C  
ATOM   3541  OE1 GLU B 444       0.412  21.757  19.932  1.00 98.87           O  
ATOM   3542  OE2 GLU B 444       2.526  21.291  19.546  1.00 98.87           O  
ATOM   3543  N   ARG B 445       5.339  24.349  15.976  1.00 98.41           N  
ATOM   3544  CA  ARG B 445       6.703  24.811  15.742  1.00 98.41           C  
ATOM   3545  C   ARG B 445       6.710  26.209  15.133  1.00 98.41           C  
ATOM   3546  CB  ARG B 445       7.451  23.837  14.828  1.00 98.41           C  
ATOM   3547  O   ARG B 445       7.442  27.088  15.593  1.00 98.41           O  
ATOM   3548  CG  ARG B 445       8.864  24.279  14.483  1.00 98.41           C  
ATOM   3549  CD  ARG B 445       9.281  23.805  13.098  1.00 98.41           C  
ATOM   3550  NE  ARG B 445       8.328  24.225  12.074  1.00 98.41           N  
ATOM   3551  NH1 ARG B 445       9.791  25.658  11.006  1.00 98.41           N  
ATOM   3552  NH2 ARG B 445       7.651  25.407  10.225  1.00 98.41           N  
ATOM   3553  CZ  ARG B 445       8.592  25.096  11.104  1.00 98.41           C  
ATOM   3554  N   ALA B 446       5.914  26.441  14.054  1.00 98.86           N  
ATOM   3555  CA  ALA B 446       5.843  27.748  13.404  1.00 98.86           C  
ATOM   3556  C   ALA B 446       5.369  28.820  14.381  1.00 98.86           C  
ATOM   3557  CB  ALA B 446       4.916  27.689  12.193  1.00 98.86           C  
ATOM   3558  O   ALA B 446       5.878  29.944  14.374  1.00 98.86           O  
ATOM   3559  N   ALA B 447       4.424  28.531  15.214  1.00 98.91           N  
ATOM   3560  CA  ALA B 447       3.936  29.453  16.237  1.00 98.91           C  
ATOM   3561  C   ALA B 447       5.048  29.831  17.211  1.00 98.91           C  
ATOM   3562  CB  ALA B 447       2.759  28.837  16.991  1.00 98.91           C  
ATOM   3563  O   ALA B 447       5.223  31.007  17.537  1.00 98.91           O  
ATOM   3564  N   ARG B 448       5.813  28.887  17.630  1.00 98.84           N  
ATOM   3565  CA  ARG B 448       6.897  29.136  18.576  1.00 98.84           C  
ATOM   3566  C   ARG B 448       8.029  29.917  17.918  1.00 98.84           C  
ATOM   3567  CB  ARG B 448       7.430  27.818  19.141  1.00 98.84           C  
ATOM   3568  O   ARG B 448       8.702  30.715  18.573  1.00 98.84           O  
ATOM   3569  CG  ARG B 448       6.511  27.171  20.166  1.00 98.84           C  
ATOM   3570  CD  ARG B 448       7.143  25.934  20.789  1.00 98.84           C  
ATOM   3571  NE  ARG B 448       6.148  25.094  21.449  1.00 98.84           N  
ATOM   3572  NH1 ARG B 448       6.125  23.472  19.804  1.00 98.84           N  
ATOM   3573  NH2 ARG B 448       4.781  23.260  21.649  1.00 98.84           N  
ATOM   3574  CZ  ARG B 448       5.687  23.944  20.966  1.00 98.84           C  
ATOM   3575  N   GLU B 449       8.203  29.678  16.604  1.00 98.77           N  
ATOM   3576  CA  GLU B 449       9.169  30.497  15.877  1.00 98.77           C  
ATOM   3577  C   GLU B 449       8.782  31.973  15.918  1.00 98.77           C  
ATOM   3578  CB  GLU B 449       9.291  30.025  14.426  1.00 98.77           C  
ATOM   3579  O   GLU B 449       9.640  32.840  16.095  1.00 98.77           O  
ATOM   3580  CG  GLU B 449      10.034  28.707  14.269  1.00 98.77           C  
ATOM   3581  CD  GLU B 449      10.015  28.173  12.845  1.00 98.77           C  
ATOM   3582  OE1 GLU B 449      10.931  27.406  12.472  1.00 98.77           O  
ATOM   3583  OE2 GLU B 449       9.077  28.527  12.096  1.00 98.77           O  
ATOM   3584  N   ILE B 450       7.542  32.281  15.820  1.00 98.52           N  
ATOM   3585  CA  ILE B 450       7.048  33.652  15.873  1.00 98.52           C  
ATOM   3586  C   ILE B 450       7.162  34.187  17.299  1.00 98.52           C  
ATOM   3587  CB  ILE B 450       5.586  33.746  15.382  1.00 98.52           C  
ATOM   3588  O   ILE B 450       7.557  35.337  17.507  1.00 98.52           O  
ATOM   3589  CG1 ILE B 450       5.522  33.580  13.859  1.00 98.52           C  
ATOM   3590  CG2 ILE B 450       4.954  35.072  15.815  1.00 98.52           C  
ATOM   3591  CD1 ILE B 450       4.110  33.603  13.292  1.00 98.52           C  
ATOM   3592  N   LEU B 451       6.808  33.381  18.270  1.00 98.63           N  
ATOM   3593  CA  LEU B 451       6.960  33.781  19.665  1.00 98.63           C  
ATOM   3594  C   LEU B 451       8.411  34.134  19.974  1.00 98.63           C  
ATOM   3595  CB  LEU B 451       6.485  32.664  20.598  1.00 98.63           C  
ATOM   3596  O   LEU B 451       8.680  35.091  20.703  1.00 98.63           O  
ATOM   3597  CG  LEU B 451       4.979  32.400  20.627  1.00 98.63           C  
ATOM   3598  CD1 LEU B 451       4.679  31.126  21.411  1.00 98.63           C  
ATOM   3599  CD2 LEU B 451       4.238  33.590  21.226  1.00 98.63           C  
ATOM   3600  N   HIS B 452       9.330  33.345  19.406  1.00 98.09           N  
ATOM   3601  CA  HIS B 452      10.749  33.648  19.557  1.00 98.09           C  
ATOM   3602  C   HIS B 452      11.108  34.960  18.867  1.00 98.09           C  
ATOM   3603  CB  HIS B 452      11.603  32.510  18.997  1.00 98.09           C  
ATOM   3604  O   HIS B 452      11.823  35.789  19.435  1.00 98.09           O  
ATOM   3605  CG  HIS B 452      13.058  32.844  18.897  1.00 98.09           C  
ATOM   3606  CD2 HIS B 452      13.861  33.007  17.820  1.00 98.09           C  
ATOM   3607  ND1 HIS B 452      13.852  33.046  20.005  1.00 98.09           N  
ATOM   3608  CE1 HIS B 452      15.084  33.322  19.612  1.00 98.09           C  
ATOM   3609  NE2 HIS B 452      15.116  33.304  18.290  1.00 98.09           N  
ATOM   3610  N   ALA B 453      10.601  35.182  17.635  1.00 96.35           N  
ATOM   3611  CA  ALA B 453      10.871  36.402  16.878  1.00 96.35           C  
ATOM   3612  C   ALA B 453      10.355  37.633  17.619  1.00 96.35           C  
ATOM   3613  CB  ALA B 453      10.240  36.318  15.490  1.00 96.35           C  
ATOM   3614  O   ALA B 453      10.931  38.718  17.509  1.00 96.35           O  
ATOM   3615  N   MET B 454       9.365  37.446  18.449  1.00 96.04           N  
ATOM   3616  CA  MET B 454       8.767  38.535  19.217  1.00 96.04           C  
ATOM   3617  C   MET B 454       9.447  38.681  20.574  1.00 96.04           C  
ATOM   3618  CB  MET B 454       7.267  38.301  19.406  1.00 96.04           C  
ATOM   3619  O   MET B 454       9.062  39.531  21.378  1.00 96.04           O  
ATOM   3620  CG  MET B 454       6.462  38.419  18.122  1.00 96.04           C  
ATOM   3621  SD  MET B 454       4.660  38.217  18.402  1.00 96.04           S  
ATOM   3622  CE  MET B 454       4.244  39.872  19.017  1.00 96.04           C  
ATOM   3623  N   GLY B 455      10.384  37.719  20.860  1.00 96.11           N  
ATOM   3624  CA  GLY B 455      11.155  37.775  22.092  1.00 96.11           C  
ATOM   3625  C   GLY B 455      10.421  37.184  23.282  1.00 96.11           C  
ATOM   3626  O   GLY B 455      10.772  37.458  24.432  1.00 96.11           O  
ATOM   3627  N   LYS B 456       9.411  36.404  23.046  1.00 96.65           N  
ATOM   3628  CA  LYS B 456       8.590  35.863  24.125  1.00 96.65           C  
ATOM   3629  C   LYS B 456       9.150  34.536  24.630  1.00 96.65           C  
ATOM   3630  CB  LYS B 456       7.145  35.677  23.659  1.00 96.65           C  
ATOM   3631  O   LYS B 456       8.915  34.154  25.778  1.00 96.65           O  
ATOM   3632  CG  LYS B 456       6.411  36.981  23.382  1.00 96.65           C  
ATOM   3633  CD  LYS B 456       4.926  36.747  23.140  1.00 96.65           C  
ATOM   3634  CE  LYS B 456       4.167  38.060  22.999  1.00 96.65           C  
ATOM   3635  NZ  LYS B 456       2.725  37.907  23.356  1.00 96.65           N  
ATOM   3636  N   ILE B 457       9.902  33.781  23.709  1.00 97.66           N  
ATOM   3637  CA  ILE B 457      10.530  32.528  24.112  1.00 97.66           C  
ATOM   3638  C   ILE B 457      11.938  32.444  23.527  1.00 97.66           C  
ATOM   3639  CB  ILE B 457       9.692  31.308  23.671  1.00 97.66           C  
ATOM   3640  O   ILE B 457      12.230  33.069  22.504  1.00 97.66           O  
ATOM   3641  CG1 ILE B 457       9.616  31.238  22.141  1.00 97.66           C  
ATOM   3642  CG2 ILE B 457       8.291  31.363  24.286  1.00 97.66           C  
ATOM   3643  CD1 ILE B 457       9.012  29.945  21.610  1.00 97.66           C  
ATOM   3644  N   PRO B 458      12.808  31.685  24.217  1.00 96.42           N  
ATOM   3645  CA  PRO B 458      14.147  31.479  23.659  1.00 96.42           C  
ATOM   3646  C   PRO B 458      14.151  30.510  22.479  1.00 96.42           C  
ATOM   3647  CB  PRO B 458      14.936  30.907  24.839  1.00 96.42           C  
ATOM   3648  O   PRO B 458      13.196  29.752  22.295  1.00 96.42           O  
ATOM   3649  CG  PRO B 458      13.910  30.245  25.700  1.00 96.42           C  
ATOM   3650  CD  PRO B 458      12.602  30.961  25.520  1.00 96.42           C  
ATOM   3651  N   GLU B 459      15.122  30.524  21.680  1.00 95.39           N  
ATOM   3652  CA  GLU B 459      15.253  29.715  20.472  1.00 95.39           C  
ATOM   3653  C   GLU B 459      15.195  28.225  20.795  1.00 95.39           C  
ATOM   3654  CB  GLU B 459      16.559  30.045  19.743  1.00 95.39           C  
ATOM   3655  O   GLU B 459      14.659  27.436  20.015  1.00 95.39           O  
ATOM   3656  CG  GLU B 459      16.696  29.365  18.388  1.00 95.39           C  
ATOM   3657  CD  GLU B 459      17.917  29.824  17.607  1.00 95.39           C  
ATOM   3658  OE1 GLU B 459      18.000  29.541  16.391  1.00 95.39           O  
ATOM   3659  OE2 GLU B 459      18.797  30.470  18.218  1.00 95.39           O  
ATOM   3660  N   ASP B 460      15.768  27.758  21.910  1.00 94.53           N  
ATOM   3661  CA  ASP B 460      15.872  26.345  22.263  1.00 94.53           C  
ATOM   3662  C   ASP B 460      14.516  25.782  22.680  1.00 94.53           C  
ATOM   3663  CB  ASP B 460      16.892  26.146  23.386  1.00 94.53           C  
ATOM   3664  O   ASP B 460      14.382  24.579  22.914  1.00 94.53           O  
ATOM   3665  CG  ASP B 460      16.556  26.935  24.639  1.00 94.53           C  
ATOM   3666  OD1 ASP B 460      15.950  28.022  24.531  1.00 94.53           O  
ATOM   3667  OD2 ASP B 460      16.902  26.465  25.745  1.00 94.53           O  
ATOM   3668  N   GLU B 461      13.457  26.654  22.693  1.00 95.80           N  
ATOM   3669  CA  GLU B 461      12.113  26.220  23.061  1.00 95.80           C  
ATOM   3670  C   GLU B 461      11.219  26.090  21.831  1.00 95.80           C  
ATOM   3671  CB  GLU B 461      11.489  27.193  24.065  1.00 95.80           C  
ATOM   3672  O   GLU B 461      10.023  25.816  21.952  1.00 95.80           O  
ATOM   3673  CG  GLU B 461      12.088  27.104  25.461  1.00 95.80           C  
ATOM   3674  CD  GLU B 461      11.319  27.910  26.496  1.00 95.80           C  
ATOM   3675  OE1 GLU B 461      11.844  28.124  27.612  1.00 95.80           O  
ATOM   3676  OE2 GLU B 461      10.181  28.329  26.189  1.00 95.80           O  
ATOM   3677  N   ILE B 462      11.758  26.276  20.682  1.00 96.83           N  
ATOM   3678  CA  ILE B 462      10.996  26.156  19.444  1.00 96.83           C  
ATOM   3679  C   ILE B 462      10.666  24.688  19.181  1.00 96.83           C  
ATOM   3680  CB  ILE B 462      11.765  26.756  18.245  1.00 96.83           C  
ATOM   3681  O   ILE B 462       9.504  24.335  18.969  1.00 96.83           O  
ATOM   3682  CG1 ILE B 462      11.877  28.278  18.390  1.00 96.83           C  
ATOM   3683  CG2 ILE B 462      11.086  26.380  16.925  1.00 96.83           C  
ATOM   3684  CD1 ILE B 462      12.782  28.934  17.356  1.00 96.83           C  
ATOM   3685  N   TRP B 463      11.697  23.841  19.225  1.00 95.19           N  
ATOM   3686  CA  TRP B 463      11.505  22.407  19.028  1.00 95.19           C  
ATOM   3687  C   TRP B 463      11.282  21.700  20.360  1.00 95.19           C  
ATOM   3688  CB  TRP B 463      12.710  21.797  18.307  1.00 95.19           C  
ATOM   3689  O   TRP B 463      12.156  21.712  21.231  1.00 95.19           O  
ATOM   3690  CG  TRP B 463      12.842  22.222  16.875  1.00 95.19           C  
ATOM   3691  CD1 TRP B 463      13.636  23.220  16.381  1.00 95.19           C  
ATOM   3692  CD2 TRP B 463      12.156  21.662  15.752  1.00 95.19           C  
ATOM   3693  CE2 TRP B 463      12.582  22.369  14.606  1.00 95.19           C  
ATOM   3694  CE3 TRP B 463      11.221  20.628  15.603  1.00 95.19           C  
ATOM   3695  NE1 TRP B 463      13.484  23.314  15.017  1.00 95.19           N  
ATOM   3696  CH2 TRP B 463      11.191  21.060  13.209  1.00 95.19           C  
ATOM   3697  CZ2 TRP B 463      12.104  22.076  13.327  1.00 95.19           C  
ATOM   3698  CZ3 TRP B 463      10.747  20.338  14.328  1.00 95.19           C  
ATOM   3699  N   GLN B 464      10.111  21.140  20.555  1.00 92.86           N  
ATOM   3700  CA  GLN B 464       9.745  20.492  21.810  1.00 92.86           C  
ATOM   3701  C   GLN B 464       9.422  19.016  21.594  1.00 92.86           C  
ATOM   3702  CB  GLN B 464       8.552  21.202  22.453  1.00 92.86           C  
ATOM   3703  O   GLN B 464       8.792  18.652  20.600  1.00 92.86           O  
ATOM   3704  CG  GLN B 464       8.822  22.657  22.810  1.00 92.86           C  
ATOM   3705  CD  GLN B 464       8.185  23.067  24.125  1.00 92.86           C  
ATOM   3706  NE2 GLN B 464       8.532  24.255  24.607  1.00 92.86           N  
ATOM   3707  OE1 GLN B 464       7.387  22.321  24.702  1.00 92.86           O  
ATOM   3708  N   SER B 465       9.932  18.202  22.455  1.00 91.65           N  
ATOM   3709  CA  SER B 465       9.521  16.802  22.455  1.00 91.65           C  
ATOM   3710  C   SER B 465       8.166  16.623  23.132  1.00 91.65           C  
ATOM   3711  CB  SER B 465      10.568  15.935  23.155  1.00 91.65           C  
ATOM   3712  O   SER B 465       7.808  17.390  24.028  1.00 91.65           O  
ATOM   3713  OG  SER B 465      10.780  16.378  24.484  1.00 91.65           O  
ATOM   3714  N   GLU B 466       7.371  15.766  22.648  1.00 94.89           N  
ATOM   3715  CA  GLU B 466       6.048  15.494  23.202  1.00 94.89           C  
ATOM   3716  C   GLU B 466       6.046  14.204  24.018  1.00 94.89           C  
ATOM   3717  CB  GLU B 466       5.004  15.411  22.085  1.00 94.89           C  
ATOM   3718  O   GLU B 466       6.488  13.159  23.538  1.00 94.89           O  
ATOM   3719  CG  GLU B 466       3.569  15.341  22.588  1.00 94.89           C  
ATOM   3720  CD  GLU B 466       3.070  16.658  23.162  1.00 94.89           C  
ATOM   3721  OE1 GLU B 466       2.210  16.636  24.071  1.00 94.89           O  
ATOM   3722  OE2 GLU B 466       3.542  17.720  22.697  1.00 94.89           O  
ATOM   3723  N   PRO B 467       5.598  14.298  25.290  1.00 94.51           N  
ATOM   3724  CA  PRO B 467       5.515  13.073  26.088  1.00 94.51           C  
ATOM   3725  C   PRO B 467       4.575  12.035  25.479  1.00 94.51           C  
ATOM   3726  CB  PRO B 467       4.985  13.565  27.437  1.00 94.51           C  
ATOM   3727  O   PRO B 467       3.587  12.395  24.833  1.00 94.51           O  
ATOM   3728  CG  PRO B 467       5.219  15.042  27.423  1.00 94.51           C  
ATOM   3729  CD  PRO B 467       5.259  15.505  25.995  1.00 94.51           C  
ATOM   3730  N   GLU B 468       4.842  10.840  25.724  1.00 95.07           N  
ATOM   3731  CA  GLU B 468       4.031   9.735  25.220  1.00 95.07           C  
ATOM   3732  C   GLU B 468       2.620   9.776  25.801  1.00 95.07           C  
ATOM   3733  CB  GLU B 468       4.693   8.393  25.540  1.00 95.07           C  
ATOM   3734  O   GLU B 468       2.436  10.106  26.975  1.00 95.07           O  
ATOM   3735  CG  GLU B 468       4.021   7.201  24.872  1.00 95.07           C  
ATOM   3736  CD  GLU B 468       4.734   5.885  25.136  1.00 95.07           C  
ATOM   3737  OE1 GLU B 468       5.078   5.175  24.164  1.00 95.07           O  
ATOM   3738  OE2 GLU B 468       4.949   5.560  26.326  1.00 95.07           O  
ATOM   3739  N   SER B 469       1.694   9.429  24.989  1.00 96.11           N  
ATOM   3740  CA  SER B 469       0.307   9.368  25.438  1.00 96.11           C  
ATOM   3741  C   SER B 469       0.092   8.217  26.415  1.00 96.11           C  
ATOM   3742  CB  SER B 469      -0.637   9.218  24.244  1.00 96.11           C  
ATOM   3743  O   SER B 469       0.438   7.072  26.119  1.00 96.11           O  
ATOM   3744  OG  SER B 469      -1.966   8.991  24.679  1.00 96.11           O  
ATOM   3745  N   VAL B 470      -0.489   8.497  27.532  1.00 93.51           N  
ATOM   3746  CA  VAL B 470      -0.758   7.483  28.546  1.00 93.51           C  
ATOM   3747  C   VAL B 470      -1.932   6.610  28.107  1.00 93.51           C  
ATOM   3748  CB  VAL B 470      -1.055   8.122  29.922  1.00 93.51           C  
ATOM   3749  O   VAL B 470      -1.974   5.416  28.413  1.00 93.51           O  
ATOM   3750  CG1 VAL B 470      -1.252   7.044  30.986  1.00 93.51           C  
ATOM   3751  CG2 VAL B 470       0.071   9.073  30.322  1.00 93.51           C  
ATOM   3752  N   ASP B 471      -2.831   7.131  27.369  1.00 93.60           N  
ATOM   3753  CA  ASP B 471      -4.047   6.445  26.943  1.00 93.60           C  
ATOM   3754  C   ASP B 471      -3.766   5.507  25.772  1.00 93.60           C  
ATOM   3755  CB  ASP B 471      -5.128   7.457  26.559  1.00 93.60           C  
ATOM   3756  O   ASP B 471      -4.438   4.486  25.612  1.00 93.60           O  
ATOM   3757  CG  ASP B 471      -5.565   8.328  27.724  1.00 93.60           C  
ATOM   3758  OD1 ASP B 471      -5.567   7.848  28.878  1.00 93.60           O  
ATOM   3759  OD2 ASP B 471      -5.914   9.504  27.485  1.00 93.60           O  
ATOM   3760  N   VAL B 472      -2.803   5.879  24.950  1.00 96.80           N  
ATOM   3761  CA  VAL B 472      -2.462   5.083  23.775  1.00 96.80           C  
ATOM   3762  C   VAL B 472      -0.960   4.809  23.754  1.00 96.80           C  
ATOM   3763  CB  VAL B 472      -2.894   5.787  22.469  1.00 96.80           C  
ATOM   3764  O   VAL B 472      -0.241   5.320  22.893  1.00 96.80           O  
ATOM   3765  CG1 VAL B 472      -2.726   4.853  21.272  1.00 96.80           C  
ATOM   3766  CG2 VAL B 472      -4.339   6.270  22.575  1.00 96.80           C  
ATOM   3767  N   PRO B 473      -0.513   4.033  24.657  1.00 94.52           N  
ATOM   3768  CA  PRO B 473       0.922   3.755  24.746  1.00 94.52           C  
ATOM   3769  C   PRO B 473       1.436   2.923  23.573  1.00 94.52           C  
ATOM   3770  CB  PRO B 473       1.052   2.983  26.061  1.00 94.52           C  
ATOM   3771  O   PRO B 473       0.713   2.069  23.054  1.00 94.52           O  
ATOM   3772  CG  PRO B 473      -0.279   2.331  26.254  1.00 94.52           C  
ATOM   3773  CD  PRO B 473      -1.333   3.206  25.638  1.00 94.52           C  
ATOM   3774  N   ALA B 474       2.625   3.239  23.202  1.00 94.56           N  
ATOM   3775  CA  ALA B 474       3.257   2.464  22.137  1.00 94.56           C  
ATOM   3776  C   ALA B 474       3.941   1.220  22.697  1.00 94.56           C  
ATOM   3777  CB  ALA B 474       4.265   3.325  21.378  1.00 94.56           C  
ATOM   3778  O   ALA B 474       4.677   1.299  23.683  1.00 94.56           O  
ATOM   3779  N   GLN B 475       3.581   0.083  22.081  1.00 92.79           N  
ATOM   3780  CA  GLN B 475       4.300  -1.143  22.411  1.00 92.79           C  
ATOM   3781  C   GLN B 475       5.526  -1.318  21.518  1.00 92.79           C  
ATOM   3782  CB  GLN B 475       3.380  -2.357  22.282  1.00 92.79           C  
ATOM   3783  O   GLN B 475       5.486  -0.992  20.330  1.00 92.79           O  
ATOM   3784  CG  GLN B 475       2.140  -2.285  23.164  1.00 92.79           C  
ATOM   3785  CD  GLN B 475       2.467  -2.361  24.643  1.00 92.79           C  
ATOM   3786  NE2 GLN B 475       1.609  -1.774  25.471  1.00 92.79           N  
ATOM   3787  OE1 GLN B 475       3.482  -2.942  25.040  1.00 92.79           O  
ATOM   3788  N   PRO B 476       6.574  -1.766  22.106  1.00 89.66           N  
ATOM   3789  CA  PRO B 476       7.784  -1.956  21.303  1.00 89.66           C  
ATOM   3790  C   PRO B 476       7.587  -2.958  20.167  1.00 89.66           C  
ATOM   3791  CB  PRO B 476       8.804  -2.477  22.319  1.00 89.66           C  
ATOM   3792  O   PRO B 476       6.891  -3.961  20.338  1.00 89.66           O  
ATOM   3793  CG  PRO B 476       8.207  -2.164  23.653  1.00 89.66           C  
ATOM   3794  CD  PRO B 476       6.722  -2.016  23.489  1.00 89.66           C  
ATOM   3795  N   ILE B 477       8.054  -2.611  19.051  1.00 85.75           N  
ATOM   3796  CA  ILE B 477       8.082  -3.533  17.920  1.00 85.75           C  
ATOM   3797  C   ILE B 477       9.359  -4.368  17.967  1.00 85.75           C  
ATOM   3798  CB  ILE B 477       7.984  -2.780  16.575  1.00 85.75           C  
ATOM   3799  O   ILE B 477      10.463  -3.835  17.831  1.00 85.75           O  
ATOM   3800  CG1 ILE B 477       6.646  -2.036  16.475  1.00 85.75           C  
ATOM   3801  CG2 ILE B 477       8.162  -3.746  15.400  1.00 85.75           C  
ATOM   3802  CD1 ILE B 477       6.508  -1.176  15.227  1.00 85.75           C  
ATOM   3803  N   THR B 478       9.127  -5.661  18.265  1.00 78.70           N  
ATOM   3804  CA  THR B 478      10.297  -6.516  18.436  1.00 78.70           C  
ATOM   3805  C   THR B 478      10.457  -7.457  17.245  1.00 78.70           C  
ATOM   3806  CB  THR B 478      10.202  -7.338  19.734  1.00 78.70           C  
ATOM   3807  O   THR B 478       9.468  -7.894  16.655  1.00 78.70           O  
ATOM   3808  CG2 THR B 478      10.425  -6.459  20.960  1.00 78.70           C  
ATOM   3809  OG1 THR B 478       8.903  -7.938  19.820  1.00 78.70           O  
ATOM   3810  N   THR B 479      11.700  -7.525  16.881  1.00 77.80           N  
ATOM   3811  CA  THR B 479      12.036  -8.488  15.838  1.00 77.80           C  
ATOM   3812  C   THR B 479      12.746  -9.702  16.430  1.00 77.80           C  
ATOM   3813  CB  THR B 479      12.923  -7.849  14.753  1.00 77.80           C  
ATOM   3814  O   THR B 479      13.522  -9.572  17.379  1.00 77.80           O  
ATOM   3815  CG2 THR B 479      12.126  -6.872  13.895  1.00 77.80           C  
ATOM   3816  OG1 THR B 479      14.003  -7.146  15.381  1.00 77.80           O  
ATOM   3817  N   THR B 480      12.413 -10.871  15.897  1.00 73.38           N  
ATOM   3818  CA  THR B 480      13.047 -12.097  16.368  1.00 73.38           C  
ATOM   3819  C   THR B 480      14.491 -12.180  15.883  1.00 73.38           C  
ATOM   3820  CB  THR B 480      12.272 -13.342  15.900  1.00 73.38           C  
ATOM   3821  O   THR B 480      14.878 -11.478  14.946  1.00 73.38           O  
ATOM   3822  CG2 THR B 480      10.816 -13.286  16.349  1.00 73.38           C  
ATOM   3823  OG1 THR B 480      12.317 -13.416  14.470  1.00 73.38           O  
ATOM   3824  N   PHE B 481      15.279 -12.980  16.559  1.00 75.92           N  
ATOM   3825  CA  PHE B 481      16.669 -13.204  16.179  1.00 75.92           C  
ATOM   3826  C   PHE B 481      16.769 -13.627  14.718  1.00 75.92           C  
ATOM   3827  CB  PHE B 481      17.309 -14.265  17.078  1.00 75.92           C  
ATOM   3828  O   PHE B 481      17.610 -13.117  13.975  1.00 75.92           O  
ATOM   3829  CG  PHE B 481      18.746 -14.561  16.741  1.00 75.92           C  
ATOM   3830  CD1 PHE B 481      19.076 -15.635  15.923  1.00 75.92           C  
ATOM   3831  CD2 PHE B 481      19.767 -13.764  17.242  1.00 75.92           C  
ATOM   3832  CE1 PHE B 481      20.404 -15.911  15.609  1.00 75.92           C  
ATOM   3833  CE2 PHE B 481      21.097 -14.034  16.932  1.00 75.92           C  
ATOM   3834  CZ  PHE B 481      21.414 -15.108  16.117  1.00 75.92           C  
ATOM   3835  N   LEU B 482      15.919 -14.506  14.323  1.00 73.17           N  
ATOM   3836  CA  LEU B 482      15.944 -15.011  12.955  1.00 73.17           C  
ATOM   3837  C   LEU B 482      15.637 -13.898  11.959  1.00 73.17           C  
ATOM   3838  CB  LEU B 482      14.940 -16.154  12.787  1.00 73.17           C  
ATOM   3839  O   LEU B 482      16.302 -13.781  10.928  1.00 73.17           O  
ATOM   3840  CG  LEU B 482      15.401 -17.535  13.256  1.00 73.17           C  
ATOM   3841  CD1 LEU B 482      14.196 -18.416  13.573  1.00 73.17           C  
ATOM   3842  CD2 LEU B 482      16.287 -18.191  12.202  1.00 73.17           C  
ATOM   3843  N   GLU B 483      14.686 -13.087  12.322  1.00 80.09           N  
ATOM   3844  CA  GLU B 483      14.306 -11.990  11.438  1.00 80.09           C  
ATOM   3845  C   GLU B 483      15.453 -10.999  11.264  1.00 80.09           C  
ATOM   3846  CB  GLU B 483      13.066 -11.271  11.975  1.00 80.09           C  
ATOM   3847  O   GLU B 483      15.625 -10.424  10.187  1.00 80.09           O  
ATOM   3848  CG  GLU B 483      11.768 -12.034  11.752  1.00 80.09           C  
ATOM   3849  CD  GLU B 483      10.571 -11.394  12.437  1.00 80.09           C  
ATOM   3850  OE1 GLU B 483       9.418 -11.743  12.096  1.00 80.09           O  
ATOM   3851  OE2 GLU B 483      10.788 -10.536  13.321  1.00 80.09           O  
ATOM   3852  N   ARG B 484      16.284 -10.949  12.254  1.00 83.57           N  
ATOM   3853  CA  ARG B 484      17.378  -9.983  12.254  1.00 83.57           C  
ATOM   3854  C   ARG B 484      18.593 -10.532  11.514  1.00 83.57           C  
ATOM   3855  CB  ARG B 484      17.764  -9.607  13.687  1.00 83.57           C  
ATOM   3856  O   ARG B 484      19.382  -9.769  10.953  1.00 83.57           O  
ATOM   3857  CG  ARG B 484      16.749  -8.715  14.383  1.00 83.57           C  
ATOM   3858  CD  ARG B 484      17.152  -8.417  15.821  1.00 83.57           C  
ATOM   3859  NE  ARG B 484      16.060  -7.804  16.571  1.00 83.57           N  
ATOM   3860  NH1 ARG B 484      17.020  -8.142  18.645  1.00 83.57           N  
ATOM   3861  NH2 ARG B 484      14.979  -7.112  18.476  1.00 83.57           N  
ATOM   3862  CZ  ARG B 484      16.022  -7.687  17.896  1.00 83.57           C  
ATOM   3863  N   HIS B 485      18.699 -11.889  11.412  1.00 82.36           N  
ATOM   3864  CA  HIS B 485      20.002 -12.398  11.002  1.00 82.36           C  
ATOM   3865  C   HIS B 485      19.877 -13.329   9.800  1.00 82.36           C  
ATOM   3866  CB  HIS B 485      20.681 -13.128  12.162  1.00 82.36           C  
ATOM   3867  O   HIS B 485      20.885 -13.771   9.244  1.00 82.36           O  
ATOM   3868  CG  HIS B 485      21.070 -12.228  13.291  1.00 82.36           C  
ATOM   3869  CD2 HIS B 485      22.246 -11.621  13.580  1.00 82.36           C  
ATOM   3870  ND1 HIS B 485      20.192 -11.865  14.289  1.00 82.36           N  
ATOM   3871  CE1 HIS B 485      20.813 -11.070  15.145  1.00 82.36           C  
ATOM   3872  NE2 HIS B 485      22.060 -10.907  14.738  1.00 82.36           N  
ATOM   3873  N   LEU B 486      18.638 -13.623   9.406  1.00 83.52           N  
ATOM   3874  CA  LEU B 486      18.491 -14.448   8.212  1.00 83.52           C  
ATOM   3875  C   LEU B 486      19.155 -13.786   7.009  1.00 83.52           C  
ATOM   3876  CB  LEU B 486      17.011 -14.705   7.916  1.00 83.52           C  
ATOM   3877  O   LEU B 486      19.086 -12.565   6.850  1.00 83.52           O  
ATOM   3878  CG  LEU B 486      16.345 -15.826   8.715  1.00 83.52           C  
ATOM   3879  CD1 LEU B 486      14.827 -15.724   8.607  1.00 83.52           C  
ATOM   3880  CD2 LEU B 486      16.830 -17.188   8.230  1.00 83.52           C  
ATOM   3881  N   PRO B 487      19.852 -14.624   6.174  1.00 83.67           N  
ATOM   3882  CA  PRO B 487      20.520 -14.039   5.009  1.00 83.67           C  
ATOM   3883  C   PRO B 487      19.539 -13.612   3.919  1.00 83.67           C  
ATOM   3884  CB  PRO B 487      21.425 -15.171   4.517  1.00 83.67           C  
ATOM   3885  O   PRO B 487      18.384 -14.045   3.919  1.00 83.67           O  
ATOM   3886  CG  PRO B 487      20.740 -16.425   4.955  1.00 83.67           C  
ATOM   3887  CD  PRO B 487      19.955 -16.130   6.200  1.00 83.67           C  
ATOM   3888  N   SER B 488      19.987 -12.772   3.076  1.00 83.80           N  
ATOM   3889  CA  SER B 488      19.254 -12.479   1.849  1.00 83.80           C  
ATOM   3890  C   SER B 488      19.295 -13.660   0.884  1.00 83.80           C  
ATOM   3891  CB  SER B 488      19.824 -11.234   1.168  1.00 83.80           C  
ATOM   3892  O   SER B 488      20.053 -14.610   1.091  1.00 83.80           O  
ATOM   3893  OG  SER B 488      21.109 -11.498   0.631  1.00 83.80           O  
ATOM   3894  N   VAL B 489      18.495 -13.600  -0.172  1.00 84.19           N  
ATOM   3895  CA  VAL B 489      18.484 -14.680  -1.153  1.00 84.19           C  
ATOM   3896  C   VAL B 489      19.858 -14.795  -1.810  1.00 84.19           C  
ATOM   3897  CB  VAL B 489      17.396 -14.461  -2.227  1.00 84.19           C  
ATOM   3898  O   VAL B 489      20.461 -15.870  -1.819  1.00 84.19           O  
ATOM   3899  CG1 VAL B 489      17.501 -15.516  -3.326  1.00 84.19           C  
ATOM   3900  CG2 VAL B 489      16.007 -14.485  -1.591  1.00 84.19           C  
ATOM   3901  N   PRO B 490      20.369 -13.725  -2.317  1.00 80.08           N  
ATOM   3902  CA  PRO B 490      21.718 -13.833  -2.879  1.00 80.08           C  
ATOM   3903  C   PRO B 490      22.753 -14.280  -1.849  1.00 80.08           C  
ATOM   3904  CB  PRO B 490      22.011 -12.412  -3.367  1.00 80.08           C  
ATOM   3905  O   PRO B 490      23.690 -15.008  -2.186  1.00 80.08           O  
ATOM   3906  CG  PRO B 490      20.666 -11.797  -3.582  1.00 80.08           C  
ATOM   3907  CD  PRO B 490      19.705 -12.395  -2.595  1.00 80.08           C  
ATOM   3908  N   GLY B 491      22.577 -13.822  -0.604  1.00 80.98           N  
ATOM   3909  CA  GLY B 491      23.453 -14.269   0.467  1.00 80.98           C  
ATOM   3910  C   GLY B 491      23.400 -15.768   0.696  1.00 80.98           C  
ATOM   3911  O   GLY B 491      24.434 -16.406   0.906  1.00 80.98           O  
ATOM   3912  N   LEU B 492      22.168 -16.268   0.638  1.00 81.07           N  
ATOM   3913  CA  LEU B 492      21.986 -17.707   0.794  1.00 81.07           C  
ATOM   3914  C   LEU B 492      22.621 -18.465  -0.367  1.00 81.07           C  
ATOM   3915  CB  LEU B 492      20.497 -18.052   0.890  1.00 81.07           C  
ATOM   3916  O   LEU B 492      23.309 -19.467  -0.158  1.00 81.07           O  
ATOM   3917  CG  LEU B 492      20.154 -19.532   1.069  1.00 81.07           C  
ATOM   3918  CD1 LEU B 492      20.677 -20.039   2.409  1.00 81.07           C  
ATOM   3919  CD2 LEU B 492      18.649 -19.749   0.960  1.00 81.07           C  
ATOM   3920  N   LEU B 493      22.465 -17.976  -1.542  1.00 80.33           N  
ATOM   3921  CA  LEU B 493      23.019 -18.612  -2.732  1.00 80.33           C  
ATOM   3922  C   LEU B 493      24.544 -18.576  -2.708  1.00 80.33           C  
ATOM   3923  CB  LEU B 493      22.501 -17.925  -3.998  1.00 80.33           C  
ATOM   3924  O   LEU B 493      25.198 -19.539  -3.112  1.00 80.33           O  
ATOM   3925  CG  LEU B 493      21.023 -18.140  -4.330  1.00 80.33           C  
ATOM   3926  CD1 LEU B 493      20.612 -17.265  -5.509  1.00 80.33           C  
ATOM   3927  CD2 LEU B 493      20.750 -19.610  -4.627  1.00 80.33           C  
ATOM   3928  N   ARG B 494      25.118 -17.448  -2.265  1.00 80.02           N  
ATOM   3929  CA  ARG B 494      26.565 -17.327  -2.119  1.00 80.02           C  
ATOM   3930  C   ARG B 494      27.097 -18.317  -1.088  1.00 80.02           C  
ATOM   3931  CB  ARG B 494      26.949 -15.900  -1.722  1.00 80.02           C  
ATOM   3932  O   ARG B 494      28.141 -18.939  -1.297  1.00 80.02           O  
ATOM   3933  CG  ARG B 494      27.136 -14.961  -2.903  1.00 80.02           C  
ATOM   3934  CD  ARG B 494      27.516 -13.557  -2.453  1.00 80.02           C  
ATOM   3935  NE  ARG B 494      27.489 -12.610  -3.563  1.00 80.02           N  
ATOM   3936  NH1 ARG B 494      27.610 -10.727  -2.230  1.00 80.02           N  
ATOM   3937  NH2 ARG B 494      27.505 -10.517  -4.510  1.00 80.02           N  
ATOM   3938  CZ  ARG B 494      27.535 -11.287  -3.432  1.00 80.02           C  
ATOM   3939  N   LEU B 495      26.360 -18.504  -0.013  1.00 78.28           N  
ATOM   3940  CA  LEU B 495      26.746 -19.438   1.039  1.00 78.28           C  
ATOM   3941  C   LEU B 495      26.722 -20.874   0.527  1.00 78.28           C  
ATOM   3942  CB  LEU B 495      25.817 -19.298   2.247  1.00 78.28           C  
ATOM   3943  O   LEU B 495      27.634 -21.654   0.809  1.00 78.28           O  
ATOM   3944  CG  LEU B 495      26.298 -18.378   3.370  1.00 78.28           C  
ATOM   3945  CD1 LEU B 495      25.113 -17.670   4.020  1.00 78.28           C  
ATOM   3946  CD2 LEU B 495      27.090 -19.167   4.407  1.00 78.28           C  
ATOM   3947  N   ILE B 496      25.675 -21.174  -0.191  1.00 75.01           N  
ATOM   3948  CA  ILE B 496      25.555 -22.511  -0.760  1.00 75.01           C  
ATOM   3949  C   ILE B 496      26.670 -22.741  -1.778  1.00 75.01           C  
ATOM   3950  CB  ILE B 496      24.174 -22.723  -1.421  1.00 75.01           C  
ATOM   3951  O   ILE B 496      27.260 -23.823  -1.828  1.00 75.01           O  
ATOM   3952  CG1 ILE B 496      23.063 -22.671  -0.366  1.00 75.01           C  
ATOM   3953  CG2 ILE B 496      24.140 -24.048  -2.188  1.00 75.01           C  
ATOM   3954  CD1 ILE B 496      21.657 -22.740  -0.944  1.00 75.01           C  
ATOM   3955  N   GLY B 497      26.922 -21.721  -2.532  1.00 75.14           N  
ATOM   3956  CA  GLY B 497      28.005 -21.803  -3.499  1.00 75.14           C  
ATOM   3957  C   GLY B 497      29.361 -22.028  -2.859  1.00 75.14           C  
ATOM   3958  O   GLY B 497      30.123 -22.894  -3.293  1.00 75.14           O  
ATOM   3959  N   LEU B 498      29.659 -21.354  -1.841  1.00 80.35           N  
ATOM   3960  CA  LEU B 498      30.933 -21.464  -1.140  1.00 80.35           C  
ATOM   3961  C   LEU B 498      31.061 -22.821  -0.456  1.00 80.35           C  
ATOM   3962  CB  LEU B 498      31.075 -20.343  -0.106  1.00 80.35           C  
ATOM   3963  O   LEU B 498      32.132 -23.433  -0.478  1.00 80.35           O  
ATOM   3964  CG  LEU B 498      31.607 -19.006  -0.625  1.00 80.35           C  
ATOM   3965  CD1 LEU B 498      31.231 -17.879   0.331  1.00 80.35           C  
ATOM   3966  CD2 LEU B 498      33.118 -19.069  -0.817  1.00 80.35           C  
ATOM   3967  N   THR B 499      29.974 -23.246   0.077  1.00 73.81           N  
ATOM   3968  CA  THR B 499      29.979 -24.532   0.766  1.00 73.81           C  
ATOM   3969  C   THR B 499      30.190 -25.674  -0.224  1.00 73.81           C  
ATOM   3970  CB  THR B 499      28.667 -24.755   1.540  1.00 73.81           C  
ATOM   3971  O   THR B 499      30.880 -26.649   0.083  1.00 73.81           O  
ATOM   3972  CG2 THR B 499      28.551 -23.791   2.716  1.00 73.81           C  
ATOM   3973  OG1 THR B 499      27.557 -24.550   0.658  1.00 73.81           O  
ATOM   3974  N   THR B 500      29.617 -25.501  -1.347  1.00 74.04           N  
ATOM   3975  CA  THR B 500      29.766 -26.518  -2.382  1.00 74.04           C  
ATOM   3976  C   THR B 500      31.211 -26.590  -2.866  1.00 74.04           C  
ATOM   3977  CB  THR B 500      28.835 -26.239  -3.577  1.00 74.04           C  
ATOM   3978  O   THR B 500      31.762 -27.680  -3.033  1.00 74.04           O  
ATOM   3979  CG2 THR B 500      28.702 -27.469  -4.469  1.00 74.04           C  
ATOM   3980  OG1 THR B 500      27.538 -25.874  -3.090  1.00 74.04           O  
ATOM   3981  N   ILE B 501      31.871 -25.461  -2.990  1.00 80.02           N  
ATOM   3982  CA  ILE B 501      33.256 -25.384  -3.442  1.00 80.02           C  
ATOM   3983  C   ILE B 501      34.178 -25.984  -2.383  1.00 80.02           C  
ATOM   3984  CB  ILE B 501      33.669 -23.928  -3.751  1.00 80.02           C  
ATOM   3985  O   ILE B 501      35.066 -26.778  -2.702  1.00 80.02           O  
ATOM   3986  CG1 ILE B 501      32.883 -23.393  -4.954  1.00 80.02           C  
ATOM   3987  CG2 ILE B 501      35.178 -23.836  -3.998  1.00 80.02           C  
ATOM   3988  CD1 ILE B 501      33.100 -21.911  -5.225  1.00 80.02           C  
ATOM   3989  N   PHE B 502      33.894 -25.704  -1.171  1.00 80.73           N  
ATOM   3990  CA  PHE B 502      34.715 -26.206  -0.077  1.00 80.73           C  
ATOM   3991  C   PHE B 502      34.563 -27.716   0.066  1.00 80.73           C  
ATOM   3992  CB  PHE B 502      34.343 -25.514   1.238  1.00 80.73           C  
ATOM   3993  O   PHE B 502      35.545 -28.426   0.287  1.00 80.73           O  
ATOM   3994  CG  PHE B 502      35.114 -24.248   1.497  1.00 80.73           C  
ATOM   3995  CD1 PHE B 502      36.447 -24.296   1.887  1.00 80.73           C  
ATOM   3996  CD2 PHE B 502      34.506 -23.008   1.350  1.00 80.73           C  
ATOM   3997  CE1 PHE B 502      37.163 -23.126   2.127  1.00 80.73           C  
ATOM   3998  CE2 PHE B 502      35.215 -21.834   1.588  1.00 80.73           C  
ATOM   3999  CZ  PHE B 502      36.543 -21.895   1.978  1.00 80.73           C  
ATOM   4000  N   SER B 503      33.339 -28.105  -0.075  1.00 78.13           N  
ATOM   4001  CA  SER B 503      33.086 -29.539   0.023  1.00 78.13           C  
ATOM   4002  C   SER B 503      33.750 -30.296  -1.122  1.00 78.13           C  
ATOM   4003  CB  SER B 503      31.583 -29.819   0.027  1.00 78.13           C  
ATOM   4004  O   SER B 503      34.318 -31.371  -0.915  1.00 78.13           O  
ATOM   4005  OG  SER B 503      30.889 -28.833   0.772  1.00 78.13           O  
ATOM   4006  N   ALA B 504      33.700 -29.638  -2.295  1.00 82.01           N  
ATOM   4007  CA  ALA B 504      34.322 -30.251  -3.466  1.00 82.01           C  
ATOM   4008  C   ALA B 504      35.840 -30.293  -3.322  1.00 82.01           C  
ATOM   4009  CB  ALA B 504      33.931 -29.495  -4.733  1.00 82.01           C  
ATOM   4010  O   ALA B 504      36.477 -31.289  -3.674  1.00 82.01           O  
ATOM   4011  N   THR B 505      36.433 -29.220  -2.755  1.00 81.21           N  
ATOM   4012  CA  THR B 505      37.872 -29.141  -2.526  1.00 81.21           C  
ATOM   4013  C   THR B 505      38.309 -30.161  -1.478  1.00 81.21           C  
ATOM   4014  CB  THR B 505      38.290 -27.729  -2.078  1.00 81.21           C  
ATOM   4015  O   THR B 505      39.335 -30.825  -1.641  1.00 81.21           O  
ATOM   4016  CG2 THR B 505      39.506 -27.241  -2.858  1.00 81.21           C  
ATOM   4017  OG1 THR B 505      37.201 -26.823  -2.296  1.00 81.21           O  
ATOM   4018  N   ALA B 506      37.446 -30.303  -0.470  1.00 83.04           N  
ATOM   4019  CA  ALA B 506      37.740 -31.251   0.601  1.00 83.04           C  
ATOM   4020  C   ALA B 506      37.674 -32.689   0.094  1.00 83.04           C  
ATOM   4021  CB  ALA B 506      36.772 -31.056   1.765  1.00 83.04           C  
ATOM   4022  O   ALA B 506      38.541 -33.506   0.413  1.00 83.04           O  
ATOM   4023  N   LEU B 507      36.697 -32.900  -0.715  1.00 83.98           N  
ATOM   4024  CA  LEU B 507      36.558 -34.234  -1.289  1.00 83.98           C  
ATOM   4025  C   LEU B 507      37.697 -34.530  -2.259  1.00 83.98           C  
ATOM   4026  CB  LEU B 507      35.213 -34.372  -2.006  1.00 83.98           C  
ATOM   4027  O   LEU B 507      38.185 -35.660  -2.324  1.00 83.98           O  
ATOM   4028  CG  LEU B 507      34.038 -34.859  -1.156  1.00 83.98           C  
ATOM   4029  CD1 LEU B 507      32.720 -34.361  -1.740  1.00 83.98           C  
ATOM   4030  CD2 LEU B 507      34.044 -36.380  -1.056  1.00 83.98           C  
ATOM   4031  N   GLY B 508      38.099 -33.451  -2.979  1.00 75.53           N  
ATOM   4032  CA  GLY B 508      39.248 -33.586  -3.860  1.00 75.53           C  
ATOM   4033  C   GLY B 508      40.537 -33.888  -3.119  1.00 75.53           C  
ATOM   4034  O   GLY B 508      41.325 -34.731  -3.551  1.00 75.53           O  
ATOM   4035  N   PHE B 509      40.700 -33.242  -2.004  1.00 80.16           N  
ATOM   4036  CA  PHE B 509      41.874 -33.453  -1.166  1.00 80.16           C  
ATOM   4037  C   PHE B 509      41.884 -34.865  -0.593  1.00 80.16           C  
ATOM   4038  CB  PHE B 509      41.918 -32.426  -0.030  1.00 80.16           C  
ATOM   4039  O   PHE B 509      42.923 -35.529  -0.581  1.00 80.16           O  
ATOM   4040  CG  PHE B 509      43.241 -32.365   0.683  1.00 80.16           C  
ATOM   4041  CD1 PHE B 509      43.437 -33.056   1.873  1.00 80.16           C  
ATOM   4042  CD2 PHE B 509      44.290 -31.617   0.164  1.00 80.16           C  
ATOM   4043  CE1 PHE B 509      44.661 -33.002   2.536  1.00 80.16           C  
ATOM   4044  CE2 PHE B 509      45.516 -31.558   0.821  1.00 80.16           C  
ATOM   4045  CZ  PHE B 509      45.699 -32.250   2.007  1.00 80.16           C  
ATOM   4046  N   LEU B 510      40.712 -35.283  -0.232  1.00 80.70           N  
ATOM   4047  CA  LEU B 510      40.590 -36.628   0.318  1.00 80.70           C  
ATOM   4048  C   LEU B 510      40.838 -37.680  -0.757  1.00 80.70           C  
ATOM   4049  CB  LEU B 510      39.204 -36.831   0.936  1.00 80.70           C  
ATOM   4050  O   LEU B 510      41.463 -38.710  -0.492  1.00 80.70           O  
ATOM   4051  CG  LEU B 510      39.100 -36.634   2.449  1.00 80.70           C  
ATOM   4052  CD1 LEU B 510      37.754 -36.016   2.813  1.00 80.70           C  
ATOM   4053  CD2 LEU B 510      39.300 -37.959   3.177  1.00 80.70           C  
ATOM   4054  N   ALA B 511      40.308 -37.354  -1.885  1.00 79.64           N  
ATOM   4055  CA  ALA B 511      40.518 -38.259  -3.012  1.00 79.64           C  
ATOM   4056  C   ALA B 511      41.995 -38.334  -3.389  1.00 79.64           C  
ATOM   4057  CB  ALA B 511      39.688 -37.814  -4.214  1.00 79.64           C  
ATOM   4058  O   ALA B 511      42.506 -39.409  -3.713  1.00 79.64           O  
ATOM   4059  N   HIS B 512      42.726 -37.161  -3.250  1.00 75.64           N  
ATOM   4060  CA  HIS B 512      44.160 -37.117  -3.514  1.00 75.64           C  
ATOM   4061  C   HIS B 512      44.940 -37.887  -2.453  1.00 75.64           C  
ATOM   4062  CB  HIS B 512      44.649 -35.669  -3.576  1.00 75.64           C  
ATOM   4063  O   HIS B 512      45.876 -38.622  -2.776  1.00 75.64           O  
ATOM   4064  CG  HIS B 512      46.086 -35.537  -3.970  1.00 75.64           C  
ATOM   4065  CD2 HIS B 512      46.990 -34.560  -3.722  1.00 75.64           C  
ATOM   4066  ND1 HIS B 512      46.743 -36.490  -4.718  1.00 75.64           N  
ATOM   4067  CE1 HIS B 512      47.993 -36.104  -4.911  1.00 75.64           C  
ATOM   4068  NE2 HIS B 512      48.168 -34.936  -4.317  1.00 75.64           N  
ATOM   4069  N   LYS B 513      44.493 -37.742  -1.264  1.00 77.96           N  
ATOM   4070  CA  LYS B 513      45.177 -38.396  -0.151  1.00 77.96           C  
ATOM   4071  C   LYS B 513      44.957 -39.906  -0.181  1.00 77.96           C  
ATOM   4072  CB  LYS B 513      44.699 -37.823   1.184  1.00 77.96           C  
ATOM   4073  O   LYS B 513      45.839 -40.675   0.207  1.00 77.96           O  
ATOM   4074  CG  LYS B 513      45.826 -37.401   2.115  1.00 77.96           C  
ATOM   4075  CD  LYS B 513      45.291 -36.916   3.456  1.00 77.96           C  
ATOM   4076  CE  LYS B 513      46.420 -36.583   4.422  1.00 77.96           C  
ATOM   4077  NZ  LYS B 513      45.901 -36.054   5.719  1.00 77.96           N  
ATOM   4078  N   ARG B 514      43.727 -40.296  -0.738  1.00 80.29           N  
ATOM   4079  CA  ARG B 514      43.400 -41.718  -0.776  1.00 80.29           C  
ATOM   4080  C   ARG B 514      43.874 -42.353  -2.079  1.00 80.29           C  
ATOM   4081  CB  ARG B 514      41.894 -41.929  -0.608  1.00 80.29           C  
ATOM   4082  O   ARG B 514      43.679 -43.551  -2.299  1.00 80.29           O  
ATOM   4083  CG  ARG B 514      41.439 -41.990   0.841  1.00 80.29           C  
ATOM   4084  CD  ARG B 514      39.999 -42.470   0.960  1.00 80.29           C  
ATOM   4085  NE  ARG B 514      39.597 -42.630   2.355  1.00 80.29           N  
ATOM   4086  NH1 ARG B 514      37.415 -43.217   1.875  1.00 80.29           N  
ATOM   4087  NH2 ARG B 514      38.123 -43.097   4.052  1.00 80.29           N  
ATOM   4088  CZ  ARG B 514      38.379 -42.981   2.757  1.00 80.29           C  
ATOM   4089  N   GLY B 515      44.781 -41.765  -2.790  1.00 75.97           N  
ATOM   4090  CA  GLY B 515      45.435 -42.281  -3.981  1.00 75.97           C  
ATOM   4091  C   GLY B 515      44.476 -42.513  -5.134  1.00 75.97           C  
ATOM   4092  O   GLY B 515      44.715 -43.375  -5.983  1.00 75.97           O  
ATOM   4093  N   LEU B 516      43.269 -41.893  -5.058  1.00 73.48           N  
ATOM   4094  CA  LEU B 516      42.233 -42.136  -6.056  1.00 73.48           C  
ATOM   4095  C   LEU B 516      42.387 -41.189  -7.241  1.00 73.48           C  
ATOM   4096  CB  LEU B 516      40.843 -41.975  -5.436  1.00 73.48           C  
ATOM   4097  O   LEU B 516      41.742 -41.372  -8.276  1.00 73.48           O  
ATOM   4098  CG  LEU B 516      40.218 -43.235  -4.836  1.00 73.48           C  
ATOM   4099  CD1 LEU B 516      39.513 -42.904  -3.524  1.00 73.48           C  
ATOM   4100  CD2 LEU B 516      39.248 -43.875  -5.823  1.00 73.48           C  
ATOM   4101  N   LEU B 517      43.189 -40.132  -7.151  1.00 60.68           N  
ATOM   4102  CA  LEU B 517      43.378 -39.218  -8.272  1.00 60.68           C  
ATOM   4103  C   LEU B 517      44.596 -39.615  -9.098  1.00 60.68           C  
ATOM   4104  CB  LEU B 517      43.533 -37.780  -7.770  1.00 60.68           C  
ATOM   4105  O   LEU B 517      45.680 -39.827  -8.551  1.00 60.68           O  
ATOM   4106  CG  LEU B 517      42.239 -36.995  -7.548  1.00 60.68           C  
ATOM   4107  CD1 LEU B 517      42.428 -35.963  -6.442  1.00 60.68           C  
ATOM   4108  CD2 LEU B 517      41.792 -36.324  -8.842  1.00 60.68           C  
ATOM   4109  N   VAL B 518      44.437 -40.478 -10.203  1.00 51.98           N  
ATOM   4110  CA  VAL B 518      45.465 -40.989 -11.104  1.00 51.98           C  
ATOM   4111  C   VAL B 518      46.333 -39.836 -11.603  1.00 51.98           C  
ATOM   4112  CB  VAL B 518      44.846 -41.746 -12.300  1.00 51.98           C  
ATOM   4113  O   VAL B 518      45.833 -38.737 -11.855  1.00 51.98           O  
ATOM   4114  CG1 VAL B 518      45.930 -42.456 -13.109  1.00 51.98           C  
ATOM   4115  CG2 VAL B 518      43.798 -42.746 -11.813  1.00 51.98           C  
ATOM   4116  N   ARG B 519      47.604 -39.785 -11.144  1.00 47.13           N  
ATOM   4117  CA  ARG B 519      48.535 -38.819 -11.717  1.00 47.13           C  
ATOM   4118  C   ARG B 519      48.277 -38.629 -13.208  1.00 47.13           C  
ATOM   4119  CB  ARG B 519      49.981 -39.266 -11.489  1.00 47.13           C  
ATOM   4120  O   ARG B 519      48.363 -39.582 -13.986  1.00 47.13           O  
ATOM   4121  CG  ARG B 519      50.721 -38.447 -10.444  1.00 47.13           C  
ATOM   4122  CD  ARG B 519      52.163 -38.908 -10.283  1.00 47.13           C  
ATOM   4123  NE  ARG B 519      52.872 -38.118  -9.279  1.00 47.13           N  
ATOM   4124  NH1 ARG B 519      54.912 -39.151  -9.610  1.00 47.13           N  
ATOM   4125  NH2 ARG B 519      54.706 -37.481  -8.053  1.00 47.13           N  
ATOM   4126  CZ  ARG B 519      54.162 -38.252  -8.983  1.00 47.13           C  
ATOM   4127  N   VAL B 520      47.245 -37.810 -13.537  1.00 42.08           N  
ATOM   4128  CA  VAL B 520      47.273 -37.507 -14.964  1.00 42.08           C  
ATOM   4129  C   VAL B 520      48.560 -36.761 -15.309  1.00 42.08           C  
ATOM   4130  CB  VAL B 520      46.043 -36.675 -15.392  1.00 42.08           C  
ATOM   4131  O   VAL B 520      48.943 -35.817 -14.614  1.00 42.08           O  
ATOM   4132  CG1 VAL B 520      46.056 -36.429 -16.900  1.00 42.08           C  
ATOM   4133  CG2 VAL B 520      44.753 -37.376 -14.973  1.00 42.08           C  
TER    4134      VAL B 520                                                      
ATOM   4135  N   MET C   1     -65.287  47.885 -50.367  1.00 28.34           N  
ATOM   4136  CA  MET C   1     -64.945  49.003 -49.493  1.00 28.34           C  
ATOM   4137  C   MET C   1     -63.518  48.871 -48.971  1.00 28.34           C  
ATOM   4138  CB  MET C   1     -65.925  49.089 -48.321  1.00 28.34           C  
ATOM   4139  O   MET C   1     -62.927  47.792 -49.037  1.00 28.34           O  
ATOM   4140  CG  MET C   1     -67.219  49.812 -48.656  1.00 28.34           C  
ATOM   4141  SD  MET C   1     -67.890  50.751 -47.229  1.00 28.34           S  
ATOM   4142  CE  MET C   1     -69.656  50.369 -47.396  1.00 28.34           C  
ATOM   4143  N   GLU C   2     -63.032  48.715 -47.767  1.00 27.34           N  
ATOM   4144  CA  GLU C   2     -62.583  49.791 -46.888  1.00 27.34           C  
ATOM   4145  C   GLU C   2     -61.123  49.603 -46.487  1.00 27.34           C  
ATOM   4146  CB  GLU C   2     -63.466  49.870 -45.640  1.00 27.34           C  
ATOM   4147  O   GLU C   2     -60.441  50.567 -46.134  1.00 27.34           O  
ATOM   4148  CG  GLU C   2     -64.586  50.895 -45.743  1.00 27.34           C  
ATOM   4149  CD  GLU C   2     -65.431  50.990 -44.483  1.00 27.34           C  
ATOM   4150  OE1 GLU C   2     -66.293  51.894 -44.396  1.00 27.34           O  
ATOM   4151  OE2 GLU C   2     -65.228  50.154 -43.574  1.00 27.34           O  
ATOM   4152  N   GLY C   3     -60.499  48.783 -46.399  1.00 25.12           N  
ATOM   4153  CA  GLY C   3     -60.071  48.226 -45.125  1.00 25.12           C  
ATOM   4154  C   GLY C   3     -58.757  48.802 -44.633  1.00 25.12           C  
ATOM   4155  O   GLY C   3     -57.961  49.310 -45.425  1.00 25.12           O  
ATOM   4156  N   ASP C   4     -58.156  48.424 -43.798  1.00 24.10           N  
ATOM   4157  CA  ASP C   4     -57.742  48.934 -42.495  1.00 24.10           C  
ATOM   4158  C   ASP C   4     -56.408  49.671 -42.592  1.00 24.10           C  
ATOM   4159  CB  ASP C   4     -57.640  47.793 -41.480  1.00 24.10           C  
ATOM   4160  O   ASP C   4     -55.633  49.442 -43.522  1.00 24.10           O  
ATOM   4161  CG  ASP C   4     -58.918  47.591 -40.685  1.00 24.10           C  
ATOM   4162  OD1 ASP C   4     -59.695  48.556 -40.523  1.00 24.10           O  
ATOM   4163  OD2 ASP C   4     -59.148  46.456 -40.213  1.00 24.10           O  
ATOM   4164  N   ALA C   5     -55.457  49.755 -41.782  1.00 22.86           N  
ATOM   4165  CA  ALA C   5     -55.178  50.340 -40.473  1.00 22.86           C  
ATOM   4166  C   ALA C   5     -53.777  50.944 -40.430  1.00 22.86           C  
ATOM   4167  CB  ALA C   5     -55.335  49.289 -39.377  1.00 22.86           C  
ATOM   4168  O   ALA C   5     -52.903  50.555 -41.207  1.00 22.86           O  
ATOM   4169  N   VAL C   6     -53.188  50.996 -39.694  1.00 23.29           N  
ATOM   4170  CA  VAL C   6     -52.808  51.941 -38.648  1.00 23.29           C  
ATOM   4171  C   VAL C   6     -51.444  52.546 -38.970  1.00 23.29           C  
ATOM   4172  CB  VAL C   6     -52.778  51.267 -37.258  1.00 23.29           C  
ATOM   4173  O   VAL C   6     -51.259  53.762 -38.875  1.00 23.29           O  
ATOM   4174  CG1 VAL C   6     -52.485  52.294 -36.166  1.00 23.29           C  
ATOM   4175  CG2 VAL C   6     -54.100  50.552 -36.984  1.00 23.29           C  
ATOM   4176  N   GLU C   7     -50.224  52.114 -38.759  1.00 23.23           N  
ATOM   4177  CA  GLU C   7     -49.702  52.538 -37.463  1.00 23.23           C  
ATOM   4178  C   GLU C   7     -48.539  53.511 -37.628  1.00 23.23           C  
ATOM   4179  CB  GLU C   7     -49.261  51.326 -36.638  1.00 23.23           C  
ATOM   4180  O   GLU C   7     -47.841  53.487 -38.644  1.00 23.23           O  
ATOM   4181  CG  GLU C   7     -50.242  50.937 -35.542  1.00 23.23           C  
ATOM   4182  CD  GLU C   7     -49.762  49.771 -34.693  1.00 23.23           C  
ATOM   4183  OE1 GLU C   7     -50.416  49.452 -33.674  1.00 23.23           O  
ATOM   4184  OE2 GLU C   7     -48.724  49.171 -35.049  1.00 23.23           O  
ATOM   4185  N   ALA C   8     -47.803  54.213 -36.735  1.00 24.06           N  
ATOM   4186  CA  ALA C   8     -47.238  55.353 -36.018  1.00 24.06           C  
ATOM   4187  C   ALA C   8     -45.862  55.719 -36.568  1.00 24.06           C  
ATOM   4188  CB  ALA C   8     -47.147  55.051 -34.525  1.00 24.06           C  
ATOM   4189  O   ALA C   8     -45.573  56.895 -36.802  1.00 24.06           O  
ATOM   4190  N   ILE C   9     -44.735  55.161 -36.536  1.00 22.86           N  
ATOM   4191  CA  ILE C   9     -43.920  55.403 -35.350  1.00 22.86           C  
ATOM   4192  C   ILE C   9     -42.640  56.136 -35.744  1.00 22.86           C  
ATOM   4193  CB  ILE C   9     -43.579  54.084 -34.620  1.00 22.86           C  
ATOM   4194  O   ILE C   9     -42.178  56.024 -36.882  1.00 22.86           O  
ATOM   4195  CG1 ILE C   9     -44.863  53.357 -34.203  1.00 22.86           C  
ATOM   4196  CG2 ILE C   9     -42.684  54.355 -33.407  1.00 22.86           C  
ATOM   4197  CD1 ILE C   9     -44.633  51.945 -33.683  1.00 22.86           C  
ATOM   4198  N   VAL C  10     -41.356  56.319 -35.040  1.00 24.41           N  
ATOM   4199  CA  VAL C  10     -40.611  56.980 -33.974  1.00 24.41           C  
ATOM   4200  C   VAL C  10     -39.272  57.480 -34.511  1.00 24.41           C  
ATOM   4201  CB  VAL C  10     -40.384  56.037 -32.771  1.00 24.41           C  
ATOM   4202  O   VAL C  10     -38.858  58.604 -34.216  1.00 24.41           O  
ATOM   4203  CG1 VAL C  10     -39.515  56.713 -31.712  1.00 24.41           C  
ATOM   4204  CG2 VAL C  10     -41.721  55.605 -32.173  1.00 24.41           C  
ATOM   4205  N   GLU C  11     -38.339  56.858 -35.101  1.00 22.96           N  
ATOM   4206  CA  GLU C  11     -37.388  56.485 -34.059  1.00 22.96           C  
ATOM   4207  C   GLU C  11     -36.186  57.425 -34.046  1.00 22.96           C  
ATOM   4208  CB  GLU C  11     -36.922  55.039 -34.248  1.00 22.96           C  
ATOM   4209  O   GLU C  11     -35.844  58.018 -35.071  1.00 22.96           O  
ATOM   4210  CG  GLU C  11     -37.296  54.117 -33.097  1.00 22.96           C  
ATOM   4211  CD  GLU C  11     -36.830  52.684 -33.300  1.00 22.96           C  
ATOM   4212  OE1 GLU C  11     -36.983  51.858 -32.371  1.00 22.96           O  
ATOM   4213  OE2 GLU C  11     -36.308  52.384 -34.397  1.00 22.96           O  
ATOM   4214  N   GLU C  12     -35.156  57.305 -33.336  1.00 22.72           N  
ATOM   4215  CA  GLU C  12     -34.446  57.627 -32.102  1.00 22.72           C  
ATOM   4216  C   GLU C  12     -33.347  58.656 -32.350  1.00 22.72           C  
ATOM   4217  CB  GLU C  12     -33.852  56.362 -31.477  1.00 22.72           C  
ATOM   4218  O   GLU C  12     -33.211  59.622 -31.596  1.00 22.72           O  
ATOM   4219  CG  GLU C  12     -34.534  55.936 -30.185  1.00 22.72           C  
ATOM   4220  CD  GLU C  12     -33.932  54.680 -29.575  1.00 22.72           C  
ATOM   4221  OE1 GLU C  12     -34.296  54.327 -28.430  1.00 22.72           O  
ATOM   4222  OE2 GLU C  12     -33.090  54.044 -30.247  1.00 22.72           O  
ATOM   4223  N   SER C  13     -32.252  58.194 -32.483  1.00 24.07           N  
ATOM   4224  CA  SER C  13     -31.326  57.995 -31.373  1.00 24.07           C  
ATOM   4225  C   SER C  13     -30.151  58.963 -31.453  1.00 24.07           C  
ATOM   4226  CB  SER C  13     -30.811  56.555 -31.355  1.00 24.07           C  
ATOM   4227  O   SER C  13     -29.714  59.328 -32.546  1.00 24.07           O  
ATOM   4228  OG  SER C  13     -31.478  55.770 -32.329  1.00 24.07           O  
ATOM   4229  N   GLU C  14     -29.834  59.369 -30.553  1.00 24.17           N  
ATOM   4230  CA  GLU C  14     -29.233  60.438 -29.761  1.00 24.17           C  
ATOM   4231  C   GLU C  14     -28.103  61.122 -30.524  1.00 24.17           C  
ATOM   4232  CB  GLU C  14     -28.713  59.893 -28.428  1.00 24.17           C  
ATOM   4233  O   GLU C  14     -27.950  62.344 -30.456  1.00 24.17           O  
ATOM   4234  CG  GLU C  14     -29.740  59.930 -27.306  1.00 24.17           C  
ATOM   4235  CD  GLU C  14     -29.158  59.566 -25.949  1.00 24.17           C  
ATOM   4236  OE1 GLU C  14     -29.797  59.867 -24.915  1.00 24.17           O  
ATOM   4237  OE2 GLU C  14     -28.055  58.977 -25.919  1.00 24.17           O  
ATOM   4238  N   THR C  15     -27.164  60.418 -31.170  1.00 23.88           N  
ATOM   4239  CA  THR C  15     -26.121  59.868 -30.311  1.00 23.88           C  
ATOM   4240  C   THR C  15     -24.992  60.876 -30.119  1.00 23.88           C  
ATOM   4241  CB  THR C  15     -25.553  58.560 -30.890  1.00 23.88           C  
ATOM   4242  O   THR C  15     -24.713  61.681 -31.010  1.00 23.88           O  
ATOM   4243  CG2 THR C  15     -26.475  57.381 -30.595  1.00 23.88           C  
ATOM   4244  OG1 THR C  15     -25.408  58.695 -32.309  1.00 23.88           O  
ATOM   4245  N   PHE C  16     -24.357  60.820 -29.200  1.00 21.76           N  
ATOM   4246  CA  PHE C  16     -23.565  60.989 -27.987  1.00 21.76           C  
ATOM   4247  C   PHE C  16     -22.155  61.459 -28.323  1.00 21.76           C  
ATOM   4248  CB  PHE C  16     -23.507  59.679 -27.194  1.00 21.76           C  
ATOM   4249  O   PHE C  16     -21.606  62.327 -27.641  1.00 21.76           O  
ATOM   4250  CG  PHE C  16     -24.021  59.799 -25.785  1.00 21.76           C  
ATOM   4251  CD1 PHE C  16     -23.162  60.121 -24.742  1.00 21.76           C  
ATOM   4252  CD2 PHE C  16     -25.365  59.591 -25.504  1.00 21.76           C  
ATOM   4253  CE1 PHE C  16     -23.635  60.232 -23.436  1.00 21.76           C  
ATOM   4254  CE2 PHE C  16     -25.845  59.700 -24.202  1.00 21.76           C  
ATOM   4255  CZ  PHE C  16     -24.978  60.020 -23.170  1.00 21.76           C  
ATOM   4256  N   ILE C  17     -21.641  60.615 -28.381  1.00 20.86           N  
ATOM   4257  CA  ILE C  17     -20.709  60.479 -27.267  1.00 20.86           C  
ATOM   4258  C   ILE C  17     -19.660  61.587 -27.334  1.00 20.86           C  
ATOM   4259  CB  ILE C  17     -20.026  59.093 -27.266  1.00 20.86           C  
ATOM   4260  O   ILE C  17     -19.351  62.093 -28.416  1.00 20.86           O  
ATOM   4261  CG1 ILE C  17     -21.074  57.982 -27.140  1.00 20.86           C  
ATOM   4262  CG2 ILE C  17     -18.991  59.002 -26.141  1.00 20.86           C  
ATOM   4263  CD1 ILE C  17     -20.507  56.577 -27.291  1.00 20.86           C  
ATOM   4264  N   LYS C  18     -18.419  61.297 -26.971  1.00 21.15           N  
ATOM   4265  CA  LYS C  18     -17.366  61.000 -26.004  1.00 21.15           C  
ATOM   4266  C   LYS C  18     -16.080  61.748 -26.345  1.00 21.15           C  
ATOM   4267  CB  LYS C  18     -17.098  59.495 -25.948  1.00 21.15           C  
ATOM   4268  O   LYS C  18     -15.819  62.044 -27.512  1.00 21.15           O  
ATOM   4269  CG  LYS C  18     -17.593  58.825 -24.675  1.00 21.15           C  
ATOM   4270  CD  LYS C  18     -17.261  57.339 -24.660  1.00 21.15           C  
ATOM   4271  CE  LYS C  18     -17.756  56.667 -23.387  1.00 21.15           C  
ATOM   4272  NZ  LYS C  18     -17.461  55.203 -23.381  1.00 21.15           N  
ATOM   4273  N   GLY C  19     -15.001  61.601 -25.236  1.00 22.88           N  
ATOM   4274  CA  GLY C  19     -13.909  61.874 -24.315  1.00 22.88           C  
ATOM   4275  C   GLY C  19     -12.679  62.440 -24.999  1.00 22.88           C  
ATOM   4276  O   GLY C  19     -12.565  62.389 -26.226  1.00 22.88           O  
ATOM   4277  N   LYS C  20     -11.511  61.818 -25.074  1.00 14.38           N  
ATOM   4278  CA  LYS C  20     -10.456  61.801 -24.065  1.00 14.38           C  
ATOM   4279  C   LYS C  20      -9.081  61.976 -24.705  1.00 14.38           C  
ATOM   4280  CB  LYS C  20     -10.499  60.499 -23.264  1.00 14.38           C  
ATOM   4281  O   LYS C  20      -8.233  62.698 -24.177  1.00 14.38           O  
ATOM   4282  CG  LYS C  20     -10.848  60.687 -21.795  1.00 14.38           C  
ATOM   4283  CD  LYS C  20     -10.866  59.359 -21.050  1.00 14.38           C  
ATOM   4284  CE  LYS C  20     -11.138  59.554 -19.565  1.00 14.38           C  
ATOM   4285  NZ  LYS C  20     -11.229  58.249 -18.842  1.00 14.38           N  
ATOM   4286  N   GLU C  21      -8.508  61.046 -24.828  1.00 21.80           N  
ATOM   4287  CA  GLU C  21      -7.278  60.846 -24.067  1.00 21.80           C  
ATOM   4288  C   GLU C  21      -6.115  61.615 -24.687  1.00 21.80           C  
ATOM   4289  CB  GLU C  21      -6.936  59.357 -23.978  1.00 21.80           C  
ATOM   4290  O   GLU C  21      -6.160  61.978 -25.864  1.00 21.80           O  
ATOM   4291  CG  GLU C  21      -7.281  58.725 -22.637  1.00 21.80           C  
ATOM   4292  CD  GLU C  21      -6.819  57.282 -22.517  1.00 21.80           C  
ATOM   4293  OE1 GLU C  21      -6.892  56.712 -21.405  1.00 21.80           O  
ATOM   4294  OE2 GLU C  21      -6.379  56.717 -23.543  1.00 21.80           O  
ATOM   4295  N   ARG C  22      -4.578  61.406 -24.076  1.00 21.63           N  
ATOM   4296  CA  ARG C  22      -3.289  61.507 -23.400  1.00 21.63           C  
ATOM   4297  C   ARG C  22      -2.184  61.882 -24.382  1.00 21.63           C  
ATOM   4298  CB  ARG C  22      -2.944  60.190 -22.702  1.00 21.63           C  
ATOM   4299  O   ARG C  22      -2.398  61.882 -25.596  1.00 21.63           O  
ATOM   4300  CG  ARG C  22      -3.395  60.125 -21.251  1.00 21.63           C  
ATOM   4301  CD  ARG C  22      -2.942  58.839 -20.576  1.00 21.63           C  
ATOM   4302  NE  ARG C  22      -3.285  58.825 -19.157  1.00 21.63           N  
ATOM   4303  NH1 ARG C  22      -2.489  56.690 -18.774  1.00 21.63           N  
ATOM   4304  NH2 ARG C  22      -3.415  57.898 -17.060  1.00 21.63           N  
ATOM   4305  CZ  ARG C  22      -3.062  57.804 -18.333  1.00 21.63           C  
ATOM   4306  N   LYS C  23      -1.615  60.998 -25.307  1.00 19.18           N  
ATOM   4307  CA  LYS C  23      -0.355  60.521 -24.742  1.00 19.18           C  
ATOM   4308  C   LYS C  23       0.827  60.920 -25.620  1.00 19.18           C  
ATOM   4309  CB  LYS C  23      -0.387  59.003 -24.564  1.00 19.18           C  
ATOM   4310  O   LYS C  23       0.676  61.096 -26.831  1.00 19.18           O  
ATOM   4311  CG  LYS C  23      -0.876  58.550 -23.196  1.00 19.18           C  
ATOM   4312  CD  LYS C  23      -0.766  57.039 -23.035  1.00 19.18           C  
ATOM   4313  CE  LYS C  23      -1.240  56.587 -21.660  1.00 19.18           C  
ATOM   4314  NZ  LYS C  23      -1.155  55.104 -21.506  1.00 19.18           N  
ATOM   4315  N   THR C  24       2.222  60.556 -25.089  1.00 21.19           N  
ATOM   4316  CA  THR C  24       3.609  60.539 -24.639  1.00 21.19           C  
ATOM   4317  C   THR C  24       4.547  60.191 -25.790  1.00 21.19           C  
ATOM   4318  CB  THR C  24       3.810  59.537 -23.487  1.00 21.19           C  
ATOM   4319  O   THR C  24       5.645  60.742 -25.892  1.00 21.19           O  
ATOM   4320  CG2 THR C  24       3.506  60.180 -22.138  1.00 21.19           C  
ATOM   4321  OG1 THR C  24       2.936  58.417 -23.678  1.00 21.19           O  
ATOM   4322  N   TYR C  25       3.989  59.158 -27.149  1.00 17.75           N  
ATOM   4323  CA  TYR C  25       5.037  58.144 -27.123  1.00 17.75           C  
ATOM   4324  C   TYR C  25       6.171  58.507 -28.075  1.00 17.75           C  
ATOM   4325  CB  TYR C  25       4.466  56.771 -27.490  1.00 17.75           C  
ATOM   4326  O   TYR C  25       5.956  59.209 -29.066  1.00 17.75           O  
ATOM   4327  CG  TYR C  25       4.417  55.805 -26.331  1.00 17.75           C  
ATOM   4328  CD1 TYR C  25       5.472  54.930 -26.083  1.00 17.75           C  
ATOM   4329  CD2 TYR C  25       3.315  55.764 -25.484  1.00 17.75           C  
ATOM   4330  CE1 TYR C  25       5.429  54.036 -25.018  1.00 17.75           C  
ATOM   4331  CE2 TYR C  25       3.262  54.875 -24.416  1.00 17.75           C  
ATOM   4332  OH  TYR C  25       4.275  53.134 -23.135  1.00 17.75           O  
ATOM   4333  CZ  TYR C  25       4.322  54.017 -24.191  1.00 17.75           C  
ATOM   4334  N   GLN C  26       7.229  57.638 -28.487  1.00 15.61           N  
ATOM   4335  CA  GLN C  26       8.547  57.112 -28.150  1.00 15.61           C  
ATOM   4336  C   GLN C  26       9.393  56.904 -29.403  1.00 15.61           C  
ATOM   4337  CB  GLN C  26       8.420  55.797 -27.379  1.00 15.61           C  
ATOM   4338  O   GLN C  26      10.488  57.460 -29.518  1.00 15.61           O  
ATOM   4339  CG  GLN C  26       8.703  55.929 -25.889  1.00 15.61           C  
ATOM   4340  CD  GLN C  26       8.531  54.620 -25.141  1.00 15.61           C  
ATOM   4341  NE2 GLN C  26       8.560  54.687 -23.814  1.00 15.61           N  
ATOM   4342  OE1 GLN C  26       8.371  53.558 -25.750  1.00 15.61           O  
ATOM   4343  N   ARG C  27       9.653  55.764 -29.842  1.00 20.95           N  
ATOM   4344  CA  ARG C  27      10.995  55.224 -29.644  1.00 20.95           C  
ATOM   4345  C   ARG C  27      11.894  55.541 -30.834  1.00 20.95           C  
ATOM   4346  CB  ARG C  27      10.937  53.712 -29.419  1.00 20.95           C  
ATOM   4347  O   ARG C  27      13.030  55.988 -30.659  1.00 20.95           O  
ATOM   4348  CG  ARG C  27      11.875  53.215 -28.330  1.00 20.95           C  
ATOM   4349  CD  ARG C  27      11.726  51.718 -28.097  1.00 20.95           C  
ATOM   4350  NE  ARG C  27      12.508  51.271 -26.948  1.00 20.95           N  
ATOM   4351  NH1 ARG C  27      12.439  49.032 -27.510  1.00 20.95           N  
ATOM   4352  NH2 ARG C  27      13.545  49.710 -25.621  1.00 20.95           N  
ATOM   4353  CZ  ARG C  27      12.829  50.005 -26.696  1.00 20.95           C  
ATOM   4354  N   ARG C  28      11.299  54.954 -32.256  1.00 20.41           N  
ATOM   4355  CA  ARG C  28      12.121  53.882 -32.808  1.00 20.41           C  
ATOM   4356  C   ARG C  28      12.976  54.388 -33.965  1.00 20.41           C  
ATOM   4357  CB  ARG C  28      11.245  52.718 -33.274  1.00 20.41           C  
ATOM   4358  O   ARG C  28      12.475  55.068 -34.863  1.00 20.41           O  
ATOM   4359  CG  ARG C  28      11.827  51.347 -32.968  1.00 20.41           C  
ATOM   4360  CD  ARG C  28      10.865  50.229 -33.345  1.00 20.41           C  
ATOM   4361  NE  ARG C  28      11.337  48.930 -32.872  1.00 20.41           N  
ATOM   4362  NH1 ARG C  28       9.510  47.751 -33.651  1.00 20.41           N  
ATOM   4363  NH2 ARG C  28      11.204  46.659 -32.559  1.00 20.41           N  
ATOM   4364  CZ  ARG C  28      10.683  47.783 -33.028  1.00 20.41           C  
ATOM   4365  N   ARG C  29      14.372  53.806 -33.728  1.00 19.39           N  
ATOM   4366  CA  ARG C  29      15.817  53.680 -33.885  1.00 19.39           C  
ATOM   4367  C   ARG C  29      16.193  53.477 -35.349  1.00 19.39           C  
ATOM   4368  CB  ARG C  29      16.351  52.520 -33.041  1.00 19.39           C  
ATOM   4369  O   ARG C  29      17.101  54.136 -35.859  1.00 19.39           O  
ATOM   4370  CG  ARG C  29      17.619  52.851 -32.271  1.00 19.39           C  
ATOM   4371  CD  ARG C  29      18.069  51.688 -31.397  1.00 19.39           C  
ATOM   4372  NE  ARG C  29      19.311  51.992 -30.693  1.00 19.39           N  
ATOM   4373  NH1 ARG C  29      19.511  49.906 -29.720  1.00 19.39           N  
ATOM   4374  NH2 ARG C  29      21.089  51.520 -29.318  1.00 19.39           N  
ATOM   4375  CZ  ARG C  29      19.968  51.139 -29.912  1.00 19.39           C  
ATOM   4376  N   GLU C  30      15.541  52.244 -36.251  1.00 16.54           N  
ATOM   4377  CA  GLU C  30      16.845  51.589 -36.242  1.00 16.54           C  
ATOM   4378  C   GLU C  30      17.450  51.543 -37.642  1.00 16.54           C  
ATOM   4379  CB  GLU C  30      16.732  50.172 -35.672  1.00 16.54           C  
ATOM   4380  O   GLU C  30      18.667  51.658 -37.803  1.00 16.54           O  
ATOM   4381  CG  GLU C  30      17.176  50.055 -34.222  1.00 16.54           C  
ATOM   4382  CD  GLU C  30      17.149  48.628 -33.699  1.00 16.54           C  
ATOM   4383  OE1 GLU C  30      17.650  48.382 -32.578  1.00 16.54           O  
ATOM   4384  OE2 GLU C  30      16.625  47.748 -34.417  1.00 16.54           O  
ATOM   4385  N   GLY C  31      17.127  51.042 -38.828  1.00 16.46           N  
ATOM   4386  CA  GLY C  31      17.671  49.723 -39.112  1.00 16.46           C  
ATOM   4387  C   GLY C  31      18.742  49.739 -40.185  1.00 16.46           C  
ATOM   4388  O   GLY C  31      19.936  49.759 -39.878  1.00 16.46           O  
ATOM   4389  N   GLY C  32      18.532  49.322 -41.488  1.00 16.69           N  
ATOM   4390  CA  GLY C  32      19.292  48.215 -42.046  1.00 16.69           C  
ATOM   4391  C   GLY C  32      20.426  48.665 -42.948  1.00 16.69           C  
ATOM   4392  O   GLY C  32      21.559  48.200 -42.808  1.00 16.69           O  
ATOM   4393  N   GLN C  33      20.142  48.924 -44.462  1.00 21.50           N  
ATOM   4394  CA  GLN C  33      20.832  47.894 -45.230  1.00 21.50           C  
ATOM   4395  C   GLN C  33      22.182  48.396 -45.736  1.00 21.50           C  
ATOM   4396  CB  GLN C  33      19.970  47.431 -46.405  1.00 21.50           C  
ATOM   4397  O   GLN C  33      22.372  49.600 -45.919  1.00 21.50           O  
ATOM   4398  CG  GLN C  33      19.152  46.180 -46.113  1.00 21.50           C  
ATOM   4399  CD  GLN C  33      18.316  45.736 -47.299  1.00 21.50           C  
ATOM   4400  NE2 GLN C  33      17.797  44.514 -47.234  1.00 21.50           N  
ATOM   4401  OE1 GLN C  33      18.136  46.485 -48.264  1.00 21.50           O  
ATOM   4402  N   GLU C  34      22.268  48.036 -46.878  1.00 21.51           N  
ATOM   4403  CA  GLU C  34      23.254  46.962 -46.958  1.00 21.51           C  
ATOM   4404  C   GLU C  34      24.521  47.428 -47.671  1.00 21.51           C  
ATOM   4405  CB  GLU C  34      22.666  45.743 -47.674  1.00 21.51           C  
ATOM   4406  O   GLU C  34      25.631  47.074 -47.268  1.00 21.51           O  
ATOM   4407  CG  GLU C  34      22.137  44.672 -46.730  1.00 21.51           C  
ATOM   4408  CD  GLU C  34      21.685  43.411 -47.448  1.00 21.51           C  
ATOM   4409  OE1 GLU C  34      21.338  42.417 -46.770  1.00 21.51           O  
ATOM   4410  OE2 GLU C  34      21.678  43.415 -48.700  1.00 21.51           O  
ATOM   4411  N   GLU C  35      24.442  46.814 -48.652  1.00 33.63           N  
ATOM   4412  CA  GLU C  35      23.967  45.698 -47.839  1.00 33.63           C  
ATOM   4413  C   GLU C  35      24.540  45.762 -46.426  1.00 33.63           C  
ATOM   4414  CB  GLU C  35      24.329  44.363 -48.494  1.00 33.63           C  
ATOM   4415  O   GLU C  35      23.868  45.391 -45.461  1.00 33.63           O  
ATOM   4416  CG  GLU C  35      23.176  43.713 -49.245  1.00 33.63           C  
ATOM   4417  CD  GLU C  35      23.515  42.334 -49.788  1.00 33.63           C  
ATOM   4418  OE1 GLU C  35      22.605  41.642 -50.299  1.00 33.63           O  
ATOM   4419  OE2 GLU C  35      24.700  41.942 -49.701  1.00 33.63           O  
ATOM   4420  N   ASP C  36      25.773  46.218 -46.740  1.00 17.45           N  
ATOM   4421  CA  ASP C  36      27.219  46.071 -46.611  1.00 17.45           C  
ATOM   4422  C   ASP C  36      27.861  47.365 -46.115  1.00 17.45           C  
ATOM   4423  CB  ASP C  36      27.838  45.656 -47.948  1.00 17.45           C  
ATOM   4424  O   ASP C  36      27.219  48.418 -46.103  1.00 17.45           O  
ATOM   4425  CG  ASP C  36      28.203  44.183 -48.000  1.00 17.45           C  
ATOM   4426  OD1 ASP C  36      28.350  43.553 -46.930  1.00 17.45           O  
ATOM   4427  OD2 ASP C  36      28.349  43.649 -49.120  1.00 17.45           O  
ATOM   4428  N   ALA C  37      28.753  48.156 -47.421  1.00 19.68           N  
ATOM   4429  CA  ALA C  37      30.130  47.741 -47.167  1.00 19.68           C  
ATOM   4430  C   ALA C  37      30.840  48.728 -46.246  1.00 19.68           C  
ATOM   4431  CB  ALA C  37      30.894  47.600 -48.481  1.00 19.68           C  
ATOM   4432  O   ALA C  37      30.445  49.893 -46.151  1.00 19.68           O  
ATOM   4433  N   CYS C  38      31.744  48.738 -45.950  1.00 19.55           N  
ATOM   4434  CA  CYS C  38      32.727  48.065 -45.107  1.00 19.55           C  
ATOM   4435  C   CYS C  38      33.680  49.070 -44.473  1.00 19.55           C  
ATOM   4436  CB  CYS C  38      33.518  47.040 -45.919  1.00 19.55           C  
ATOM   4437  O   CYS C  38      33.756  50.221 -44.908  1.00 19.55           O  
ATOM   4438  SG  CYS C  38      32.577  45.554 -46.331  1.00 19.55           S  
ATOM   4439  N   HIS C  39      35.247  48.696 -43.742  1.00 21.71           N  
ATOM   4440  CA  HIS C  39      36.436  49.188 -43.055  1.00 21.71           C  
ATOM   4441  C   HIS C  39      37.108  50.305 -43.848  1.00 21.71           C  
ATOM   4442  CB  HIS C  39      37.426  48.047 -42.813  1.00 21.71           C  
ATOM   4443  O   HIS C  39      37.590  51.281 -43.268  1.00 21.71           O  
ATOM   4444  CG  HIS C  39      37.238  47.358 -41.500  1.00 21.71           C  
ATOM   4445  CD2 HIS C  39      36.830  46.101 -41.206  1.00 21.71           C  
ATOM   4446  ND1 HIS C  39      37.477  47.978 -40.293  1.00 21.71           N  
ATOM   4447  CE1 HIS C  39      37.224  47.129 -39.310  1.00 21.71           C  
ATOM   4448  NE2 HIS C  39      36.830  45.983 -39.838  1.00 21.71           N  
ATOM   4449  N   LEU C  40      37.319  49.670 -44.235  1.00 20.89           N  
ATOM   4450  CA  LEU C  40      37.827  48.697 -43.274  1.00 20.89           C  
ATOM   4451  C   LEU C  40      38.929  49.308 -42.414  1.00 20.89           C  
ATOM   4452  CB  LEU C  40      38.356  47.456 -43.996  1.00 20.89           C  
ATOM   4453  O   LEU C  40      38.930  49.146 -41.192  1.00 20.89           O  
ATOM   4454  CG  LEU C  40      37.456  46.219 -43.967  1.00 20.89           C  
ATOM   4455  CD1 LEU C  40      37.286  45.654 -45.373  1.00 20.89           C  
ATOM   4456  CD2 LEU C  40      38.026  45.164 -43.026  1.00 20.89           C  
ATOM   4457  N   PRO C  41      40.111  49.188 -42.776  1.00 21.21           N  
ATOM   4458  CA  PRO C  41      41.492  49.341 -42.312  1.00 21.21           C  
ATOM   4459  C   PRO C  41      41.997  50.777 -42.428  1.00 21.21           C  
ATOM   4460  CB  PRO C  41      42.279  48.409 -43.237  1.00 21.21           C  
ATOM   4461  O   PRO C  41      41.494  51.549 -43.248  1.00 21.21           O  
ATOM   4462  CG  PRO C  41      41.395  48.213 -44.425  1.00 21.21           C  
ATOM   4463  CD  PRO C  41      40.082  48.894 -44.161  1.00 21.21           C  
ATOM   4464  N   GLN C  42      43.026  51.271 -42.205  1.00 21.19           N  
ATOM   4465  CA  GLN C  42      44.365  51.398 -41.639  1.00 21.19           C  
ATOM   4466  C   GLN C  42      45.337  51.995 -42.653  1.00 21.19           C  
ATOM   4467  CB  GLN C  42      44.877  50.039 -41.159  1.00 21.19           C  
ATOM   4468  O   GLN C  42      45.108  51.915 -43.861  1.00 21.19           O  
ATOM   4469  CG  GLN C  42      44.615  49.769 -39.683  1.00 21.19           C  
ATOM   4470  CD  GLN C  42      45.135  48.417 -39.233  1.00 21.19           C  
ATOM   4471  NE2 GLN C  42      45.187  48.208 -37.921  1.00 21.19           N  
ATOM   4472  OE1 GLN C  42      45.486  47.566 -40.056  1.00 21.19           O  
ATOM   4473  N   ASN C  43      46.158  51.475 -42.284  1.00 24.52           N  
ATOM   4474  CA  ASN C  43      47.553  51.605 -42.691  1.00 24.52           C  
ATOM   4475  C   ASN C  43      47.804  50.953 -44.048  1.00 24.52           C  
ATOM   4476  CB  ASN C  43      48.480  51.003 -41.633  1.00 24.52           C  
ATOM   4477  O   ASN C  43      48.549  51.489 -44.871  1.00 24.52           O  
ATOM   4478  CG  ASN C  43      49.189  52.059 -40.809  1.00 24.52           C  
ATOM   4479  ND2 ASN C  43      49.947  51.622 -39.809  1.00 24.52           N  
ATOM   4480  OD1 ASN C  43      49.058  53.258 -41.068  1.00 24.52           O  
ATOM   4481  N   GLN C  44      48.180  50.203 -44.111  1.00 22.46           N  
ATOM   4482  CA  GLN C  44      49.364  49.865 -43.329  1.00 22.46           C  
ATOM   4483  C   GLN C  44      50.450  49.254 -44.211  1.00 22.46           C  
ATOM   4484  CB  GLN C  44      49.004  48.902 -42.197  1.00 22.46           C  
ATOM   4485  O   GLN C  44      50.150  48.627 -45.229  1.00 22.46           O  
ATOM   4486  CG  GLN C  44      48.760  49.588 -40.860  1.00 22.46           C  
ATOM   4487  CD  GLN C  44      48.434  48.608 -39.748  1.00 22.46           C  
ATOM   4488  NE2 GLN C  44      48.031  49.132 -38.596  1.00 22.46           N  
ATOM   4489  OE1 GLN C  44      48.542  47.391 -39.924  1.00 22.46           O  
ATOM   4490  N   THR C  45      50.384  47.688 -44.224  1.00 22.32           N  
ATOM   4491  CA  THR C  45      51.256  46.752 -43.523  1.00 22.32           C  
ATOM   4492  C   THR C  45      51.364  45.436 -44.288  1.00 22.32           C  
ATOM   4493  CB  THR C  45      50.750  46.479 -42.095  1.00 22.32           C  
ATOM   4494  O   THR C  45      50.390  44.982 -44.892  1.00 22.32           O  
ATOM   4495  CG2 THR C  45      51.739  46.991 -41.053  1.00 22.32           C  
ATOM   4496  OG1 THR C  45      49.491  47.136 -41.906  1.00 22.32           O  
ATOM   4497  N   ASP C  46      52.258  44.869 -44.054  1.00 19.08           N  
ATOM   4498  CA  ASP C  46      53.580  44.494 -44.547  1.00 19.08           C  
ATOM   4499  C   ASP C  46      53.503  43.259 -45.442  1.00 19.08           C  
ATOM   4500  CB  ASP C  46      54.536  44.239 -43.380  1.00 19.08           C  
ATOM   4501  O   ASP C  46      54.208  43.171 -46.449  1.00 19.08           O  
ATOM   4502  CG  ASP C  46      55.929  44.793 -43.623  1.00 19.08           C  
ATOM   4503  OD1 ASP C  46      56.165  45.408 -44.685  1.00 19.08           O  
ATOM   4504  OD2 ASP C  46      56.800  44.611 -42.744  1.00 19.08           O  
ATOM   4505  N   GLY C  47      52.492  41.924 -45.497  1.00 18.59           N  
ATOM   4506  CA  GLY C  47      53.648  41.392 -44.793  1.00 18.59           C  
ATOM   4507  C   GLY C  47      54.633  40.691 -45.708  1.00 18.59           C  
ATOM   4508  O   GLY C  47      55.847  40.825 -45.541  1.00 18.59           O  
ATOM   4509  N   GLY C  48      53.760  39.329 -46.258  1.00 19.70           N  
ATOM   4510  CA  GLY C  48      54.930  38.496 -46.030  1.00 19.70           C  
ATOM   4511  C   GLY C  48      56.128  38.907 -46.865  1.00 19.70           C  
ATOM   4512  O   GLY C  48      55.975  39.553 -47.904  1.00 19.70           O  
ATOM   4513  N   GLU C  49      57.097  38.257 -46.336  1.00 20.36           N  
ATOM   4514  CA  GLU C  49      58.210  38.952 -45.696  1.00 20.36           C  
ATOM   4515  C   GLU C  49      59.073  39.676 -46.724  1.00 20.36           C  
ATOM   4516  CB  GLU C  49      59.064  37.971 -44.889  1.00 20.36           C  
ATOM   4517  O   GLU C  49      59.500  40.810 -46.497  1.00 20.36           O  
ATOM   4518  CG  GLU C  49      59.286  38.392 -43.444  1.00 20.36           C  
ATOM   4519  CD  GLU C  49      60.065  37.369 -42.633  1.00 20.36           C  
ATOM   4520  OE1 GLU C  49      60.525  37.701 -41.517  1.00 20.36           O  
ATOM   4521  OE2 GLU C  49      60.217  36.225 -43.118  1.00 20.36           O  
ATOM   4522  N   VAL C  50      60.114  38.814 -47.008  1.00 17.35           N  
ATOM   4523  CA  VAL C  50      61.425  38.975 -46.386  1.00 17.35           C  
ATOM   4524  C   VAL C  50      62.354  39.737 -47.328  1.00 17.35           C  
ATOM   4525  CB  VAL C  50      62.047  37.610 -46.012  1.00 17.35           C  
ATOM   4526  O   VAL C  50      63.034  40.678 -46.912  1.00 17.35           O  
ATOM   4527  CG1 VAL C  50      63.211  37.796 -45.041  1.00 17.35           C  
ATOM   4528  CG2 VAL C  50      60.987  36.688 -45.412  1.00 17.35           C  
ATOM   4529  N   VAL C  51      63.226  38.583 -47.404  1.00 16.78           N  
ATOM   4530  CA  VAL C  51      64.650  38.841 -47.223  1.00 16.78           C  
ATOM   4531  C   VAL C  51      65.174  39.686 -48.382  1.00 16.78           C  
ATOM   4532  CB  VAL C  51      65.456  37.527 -47.114  1.00 16.78           C  
ATOM   4533  O   VAL C  51      64.672  39.591 -49.504  1.00 16.78           O  
ATOM   4534  CG1 VAL C  51      66.916  37.816 -46.772  1.00 16.78           C  
ATOM   4535  CG2 VAL C  51      64.831  36.604 -46.069  1.00 16.78           C  
ATOM   4536  N   GLN C  52      66.152  40.340 -48.266  1.00 19.85           N  
ATOM   4537  CA  GLN C  52      67.411  41.060 -48.102  1.00 19.85           C  
ATOM   4538  C   GLN C  52      68.264  40.969 -49.364  1.00 19.85           C  
ATOM   4539  CB  GLN C  52      68.188  40.517 -46.902  1.00 19.85           C  
ATOM   4540  O   GLN C  52      68.082  40.062 -50.179  1.00 19.85           O  
ATOM   4541  CG  GLN C  52      67.837  41.194 -45.584  1.00 19.85           C  
ATOM   4542  CD  GLN C  52      68.816  40.861 -44.474  1.00 19.85           C  
ATOM   4543  NE2 GLN C  52      68.593  41.432 -43.295  1.00 19.85           N  
ATOM   4544  OE1 GLN C  52      69.765  40.096 -44.674  1.00 19.85           O  
ATOM   4545  N   ASP C  53      69.608  40.495 -48.969  1.00 16.37           N  
ATOM   4546  CA  ASP C  53      70.618  41.539 -49.113  1.00 16.37           C  
ATOM   4547  C   ASP C  53      71.382  41.385 -50.427  1.00 16.37           C  
ATOM   4548  CB  ASP C  53      71.591  41.511 -47.933  1.00 16.37           C  
ATOM   4549  O   ASP C  53      71.566  42.358 -51.161  1.00 16.37           O  
ATOM   4550  CG  ASP C  53      71.800  42.877 -47.305  1.00 16.37           C  
ATOM   4551  OD1 ASP C  53      71.331  43.888 -47.871  1.00 16.37           O  
ATOM   4552  OD2 ASP C  53      72.443  42.945 -46.235  1.00 16.37           O  
ATOM   4553  N   VAL C  54      72.492  40.816 -50.146  1.00 17.27           N  
ATOM   4554  CA  VAL C  54      73.859  41.246 -49.870  1.00 17.27           C  
ATOM   4555  C   VAL C  54      74.684  41.199 -51.155  1.00 17.27           C  
ATOM   4556  CB  VAL C  54      74.520  40.373 -48.780  1.00 17.27           C  
ATOM   4557  O   VAL C  54      74.320  40.507 -52.109  1.00 17.27           O  
ATOM   4558  CG1 VAL C  54      74.606  41.133 -47.458  1.00 17.27           C  
ATOM   4559  CG2 VAL C  54      73.746  39.068 -48.601  1.00 17.27           C  
ATOM   4560  N   ASN C  55      76.169  41.167 -50.946  1.00 17.84           N  
ATOM   4561  CA  ASN C  55      77.570  41.572 -50.898  1.00 17.84           C  
ATOM   4562  C   ASN C  55      78.434  40.712 -51.816  1.00 17.84           C  
ATOM   4563  CB  ASN C  55      78.097  41.511 -49.462  1.00 17.84           C  
ATOM   4564  O   ASN C  55      79.311  41.227 -52.511  1.00 17.84           O  
ATOM   4565  CG  ASN C  55      78.527  42.867 -48.940  1.00 17.84           C  
ATOM   4566  ND2 ASN C  55      78.804  42.943 -47.644  1.00 17.84           N  
ATOM   4567  OD1 ASN C  55      78.608  43.840 -49.695  1.00 17.84           O  
ATOM   4568  N   SER C  56      79.343  39.825 -50.714  1.00 20.88           N  
ATOM   4569  CA  SER C  56      80.746  40.140 -50.462  1.00 20.88           C  
ATOM   4570  C   SER C  56      81.592  39.940 -51.714  1.00 20.88           C  
ATOM   4571  CB  SER C  56      81.293  39.278 -49.323  1.00 20.88           C  
ATOM   4572  O   SER C  56      82.433  40.779 -52.042  1.00 20.88           O  
ATOM   4573  OG  SER C  56      80.261  38.929 -48.416  1.00 20.88           O  
ATOM   4574  N   SER C  57      82.149  38.162 -52.637  1.00 17.44           N  
ATOM   4575  CA  SER C  57      83.167  37.698 -51.699  1.00 17.44           C  
ATOM   4576  C   SER C  57      84.461  37.340 -52.421  1.00 17.44           C  
ATOM   4577  CB  SER C  57      82.660  36.488 -50.914  1.00 17.44           C  
ATOM   4578  O   SER C  57      84.439  36.950 -53.590  1.00 17.44           O  
ATOM   4579  OG  SER C  57      82.011  35.566 -51.773  1.00 17.44           O  
ATOM   4580  N   VAL C  58      85.583  37.373 -51.318  1.00 17.68           N  
ATOM   4581  CA  VAL C  58      87.036  37.384 -51.184  1.00 17.68           C  
ATOM   4582  C   VAL C  58      87.621  36.110 -51.789  1.00 17.68           C  
ATOM   4583  CB  VAL C  58      87.468  37.519 -49.707  1.00 17.68           C  
ATOM   4584  O   VAL C  58      88.546  36.170 -52.602  1.00 17.68           O  
ATOM   4585  CG1 VAL C  58      88.991  37.563 -49.591  1.00 17.68           C  
ATOM   4586  CG2 VAL C  58      86.846  38.767 -49.081  1.00 17.68           C  
ATOM   4587  N   GLN C  59      88.136  35.187 -51.274  1.00 17.34           N  
ATOM   4588  CA  GLN C  59      89.536  34.934 -50.949  1.00 17.34           C  
ATOM   4589  C   GLN C  59      90.097  33.789 -51.788  1.00 17.34           C  
ATOM   4590  CB  GLN C  59      89.694  34.621 -49.460  1.00 17.34           C  
ATOM   4591  O   GLN C  59      89.341  33.027 -52.393  1.00 17.34           O  
ATOM   4592  CG  GLN C  59      90.163  35.807 -48.629  1.00 17.34           C  
ATOM   4593  CD  GLN C  59      90.179  35.511 -47.141  1.00 17.34           C  
ATOM   4594  NE2 GLN C  59      90.176  36.561 -46.327  1.00 17.34           N  
ATOM   4595  OE1 GLN C  59      90.193  34.348 -46.726  1.00 17.34           O  
ATOM   4596  N   MET C  60      90.580  32.121 -50.681  1.00 14.27           N  
ATOM   4597  CA  MET C  60      91.653  31.384 -50.019  1.00 14.27           C  
ATOM   4598  C   MET C  60      91.424  29.880 -50.123  1.00 14.27           C  
ATOM   4599  CB  MET C  60      91.762  31.796 -48.550  1.00 14.27           C  
ATOM   4600  O   MET C  60      92.372  29.115 -50.311  1.00 14.27           O  
ATOM   4601  CG  MET C  60      92.776  32.900 -48.297  1.00 14.27           C  
ATOM   4602  SD  MET C  60      93.747  32.625 -46.764  1.00 14.27           S  
ATOM   4603  CE  MET C  60      92.731  33.542 -45.572  1.00 14.27           C  
ATOM   4604  N   VAL C  61      91.153  28.845 -49.609  1.00 18.14           N  
ATOM   4605  CA  VAL C  61      92.150  27.881 -49.153  1.00 18.14           C  
ATOM   4606  C   VAL C  61      92.735  27.137 -50.351  1.00 18.14           C  
ATOM   4607  CB  VAL C  61      91.549  26.877 -48.144  1.00 18.14           C  
ATOM   4608  O   VAL C  61      92.110  27.067 -51.412  1.00 18.14           O  
ATOM   4609  CG1 VAL C  61      92.613  25.894 -47.662  1.00 18.14           C  
ATOM   4610  CG2 VAL C  61      90.925  27.617 -46.963  1.00 18.14           C  
ATOM   4611  N   MET C  62      92.790  25.111 -50.372  1.00 14.44           N  
ATOM   4612  CA  MET C  62      93.470  23.933 -49.841  1.00 14.44           C  
ATOM   4613  C   MET C  62      92.877  22.654 -50.422  1.00 14.44           C  
ATOM   4614  CB  MET C  62      93.382  23.904 -48.314  1.00 14.44           C  
ATOM   4615  O   MET C  62      91.695  22.616 -50.771  1.00 14.44           O  
ATOM   4616  CG  MET C  62      94.455  24.729 -47.622  1.00 14.44           C  
ATOM   4617  SD  MET C  62      94.989  23.993 -46.028  1.00 14.44           S  
ATOM   4618  CE  MET C  62      94.554  25.339 -44.892  1.00 14.44           C  
ATOM   4619  N   MET C  63      92.295  21.303 -50.832  1.00 40.13           N  
ATOM   4620  CA  MET C  63      93.324  20.492 -50.189  1.00 40.13           C  
ATOM   4621  C   MET C  63      94.717  20.940 -50.619  1.00 40.13           C  
ATOM   4622  CB  MET C  63      93.126  19.011 -50.518  1.00 40.13           C  
ATOM   4623  O   MET C  63      95.661  20.890 -49.829  1.00 40.13           O  
ATOM   4624  CG  MET C  63      92.213  18.284 -49.544  1.00 40.13           C  
ATOM   4625  SD  MET C  63      92.507  16.473 -49.523  1.00 40.13           S  
ATOM   4626  CE  MET C  63      91.078  15.928 -48.548  1.00 40.13           C  
ATOM   4627  N   GLU C  64      94.110  20.415 -52.166  1.00 18.78           N  
ATOM   4628  CA  GLU C  64      92.820  20.118 -51.550  1.00 18.78           C  
ATOM   4629  C   GLU C  64      92.474  18.638 -51.680  1.00 18.78           C  
ATOM   4630  CB  GLU C  64      91.716  20.974 -52.176  1.00 18.78           C  
ATOM   4631  O   GLU C  64      91.966  18.029 -50.736  1.00 18.78           O  
ATOM   4632  CG  GLU C  64      91.371  22.219 -51.371  1.00 18.78           C  
ATOM   4633  CD  GLU C  64      90.174  22.977 -51.922  1.00 18.78           C  
ATOM   4634  OE1 GLU C  64      89.710  23.938 -51.267  1.00 18.78           O  
ATOM   4635  OE2 GLU C  64      89.696  22.607 -53.018  1.00 18.78           O  
ATOM   4636  N   GLN C  65      91.322  16.946 -52.782  1.00 17.60           N  
ATOM   4637  CA  GLN C  65      89.929  16.517 -52.714  1.00 17.60           C  
ATOM   4638  C   GLN C  65      89.819  14.996 -52.775  1.00 17.60           C  
ATOM   4639  CB  GLN C  65      89.117  17.148 -53.846  1.00 17.60           C  
ATOM   4640  O   GLN C  65      88.947  14.406 -52.134  1.00 17.60           O  
ATOM   4641  CG  GLN C  65      88.398  18.429 -53.447  1.00 17.60           C  
ATOM   4642  CD  GLN C  65      87.538  18.992 -54.564  1.00 17.60           C  
ATOM   4643  NE2 GLN C  65      86.760  20.022 -54.251  1.00 17.60           N  
ATOM   4644  OE1 GLN C  65      87.574  18.505 -55.698  1.00 17.60           O  
ATOM   4645  N   LEU C  66      88.865  14.578 -53.261  1.00 40.90           N  
ATOM   4646  CA  LEU C  66      88.766  13.418 -52.383  1.00 40.90           C  
ATOM   4647  C   LEU C  66      90.049  13.233 -51.579  1.00 40.90           C  
ATOM   4648  CB  LEU C  66      88.471  12.154 -53.195  1.00 40.90           C  
ATOM   4649  O   LEU C  66      90.004  12.829 -50.415  1.00 40.90           O  
ATOM   4650  CG  LEU C  66      86.995  11.819 -53.416  1.00 40.90           C  
ATOM   4651  CD1 LEU C  66      86.768  11.345 -54.848  1.00 40.90           C  
ATOM   4652  CD2 LEU C  66      86.531  10.764 -52.418  1.00 40.90           C  
ATOM   4653  N   ASP C  67      90.669  12.423 -52.482  1.00 28.75           N  
ATOM   4654  CA  ASP C  67      90.695  11.065 -51.948  1.00 28.75           C  
ATOM   4655  C   ASP C  67      91.927  10.306 -52.436  1.00 28.75           C  
ATOM   4656  CB  ASP C  67      89.423  10.310 -52.340  1.00 28.75           C  
ATOM   4657  O   ASP C  67      92.440  10.579 -53.523  1.00 28.75           O  
ATOM   4658  CG  ASP C  67      88.843   9.493 -51.198  1.00 28.75           C  
ATOM   4659  OD1 ASP C  67      89.546   9.268 -50.190  1.00 28.75           O  
ATOM   4660  OD2 ASP C  67      87.672   9.068 -51.310  1.00 28.75           O  
ATOM   4661  N   PRO C  68      91.788   9.166 -52.349  1.00 18.62           N  
ATOM   4662  CA  PRO C  68      91.587   7.715 -52.335  1.00 18.62           C  
ATOM   4663  C   PRO C  68      90.537   7.255 -53.344  1.00 18.62           C  
ATOM   4664  CB  PRO C  68      91.126   7.436 -50.902  1.00 18.62           C  
ATOM   4665  O   PRO C  68      90.670   6.179 -53.932  1.00 18.62           O  
ATOM   4666  CG  PRO C  68      90.863   8.786 -50.316  1.00 18.62           C  
ATOM   4667  CD  PRO C  68      91.167   9.825 -51.356  1.00 18.62           C  
ATOM   4668  N   THR C  69      89.511   7.698 -54.431  1.00 19.07           N  
ATOM   4669  CA  THR C  69      88.394   6.835 -54.799  1.00 19.07           C  
ATOM   4670  C   THR C  69      88.213   6.802 -56.314  1.00 19.07           C  
ATOM   4671  CB  THR C  69      87.086   7.299 -54.133  1.00 19.07           C  
ATOM   4672  O   THR C  69      88.729   7.667 -57.025  1.00 19.07           O  
ATOM   4673  CG2 THR C  69      86.799   6.499 -52.867  1.00 19.07           C  
ATOM   4674  OG1 THR C  69      87.196   8.687 -53.793  1.00 19.07           O  
ATOM   4675  N   LEU C  70      87.022   6.382 -57.639  1.00 21.76           N  
ATOM   4676  CA  LEU C  70      86.867   5.483 -58.778  1.00 21.76           C  
ATOM   4677  C   LEU C  70      87.351   6.145 -60.063  1.00 21.76           C  
ATOM   4678  CB  LEU C  70      85.405   5.055 -58.929  1.00 21.76           C  
ATOM   4679  O   LEU C  70      88.149   5.565 -60.803  1.00 21.76           O  
ATOM   4680  CG  LEU C  70      85.085   3.600 -58.584  1.00 21.76           C  
ATOM   4681  CD1 LEU C  70      83.865   3.527 -57.672  1.00 21.76           C  
ATOM   4682  CD2 LEU C  70      84.859   2.787 -59.855  1.00 21.76           C  
ATOM   4683  N   LEU C  71      86.968   6.387 -62.272  1.00 39.84           N  
ATOM   4684  CA  LEU C  71      85.854   7.292 -62.013  1.00 39.84           C  
ATOM   4685  C   LEU C  71      85.211   6.990 -60.664  1.00 39.84           C  
ATOM   4686  CB  LEU C  71      84.808   7.187 -63.125  1.00 39.84           C  
ATOM   4687  O   LEU C  71      84.759   7.902 -59.968  1.00 39.84           O  
ATOM   4688  CG  LEU C  71      84.848   8.276 -64.199  1.00 39.84           C  
ATOM   4689  CD1 LEU C  71      84.602   7.671 -65.577  1.00 39.84           C  
ATOM   4690  CD2 LEU C  71      83.824   9.364 -63.896  1.00 39.84           C  
ATOM   4691  N   GLN C  72      84.803   5.592 -61.868  1.00 27.11           N  
ATOM   4692  CA  GLN C  72      84.729   6.629 -62.892  1.00 27.11           C  
ATOM   4693  C   GLN C  72      83.662   7.665 -62.549  1.00 27.11           C  
ATOM   4694  CB  GLN C  72      84.443   6.013 -64.262  1.00 27.11           C  
ATOM   4695  O   GLN C  72      83.647   8.759 -63.116  1.00 27.11           O  
ATOM   4696  CG  GLN C  72      85.588   6.162 -65.255  1.00 27.11           C  
ATOM   4697  CD  GLN C  72      85.455   5.234 -66.447  1.00 27.11           C  
ATOM   4698  NE2 GLN C  72      86.466   5.228 -67.310  1.00 27.11           N  
ATOM   4699  OE1 GLN C  72      84.453   4.527 -66.592  1.00 27.11           O  
ATOM   4700  N   MET C  73      83.927   8.446 -61.470  1.00 26.42           N  
ATOM   4701  CA  MET C  73      84.015   8.884 -60.080  1.00 26.42           C  
ATOM   4702  C   MET C  73      84.012  10.406 -59.988  1.00 26.42           C  
ATOM   4703  CB  MET C  73      85.275   8.323 -59.418  1.00 26.42           C  
ATOM   4704  O   MET C  73      85.068  11.039 -60.045  1.00 26.42           O  
ATOM   4705  CG  MET C  73      85.102   6.920 -58.861  1.00 26.42           C  
ATOM   4706  SD  MET C  73      86.502   6.410 -57.790  1.00 26.42           S  
ATOM   4707  CE  MET C  73      85.740   6.601 -56.155  1.00 26.42           C  
ATOM   4708  N   LYS C  74      83.608  11.355 -60.628  1.00 16.15           N  
ATOM   4709  CA  LYS C  74      82.876  12.590 -60.893  1.00 16.15           C  
ATOM   4710  C   LYS C  74      82.043  13.006 -59.684  1.00 16.15           C  
ATOM   4711  CB  LYS C  74      81.975  12.428 -62.118  1.00 16.15           C  
ATOM   4712  O   LYS C  74      82.010  14.184 -59.322  1.00 16.15           O  
ATOM   4713  CG  LYS C  74      82.556  13.016 -63.396  1.00 16.15           C  
ATOM   4714  CD  LYS C  74      81.583  12.890 -64.562  1.00 16.15           C  
ATOM   4715  CE  LYS C  74      82.131  13.549 -65.821  1.00 16.15           C  
ATOM   4716  NZ  LYS C  74      81.245  13.311 -67.000  1.00 16.15           N  
ATOM   4717  N   THR C  75      80.314  12.437 -59.128  1.00 19.46           N  
ATOM   4718  CA  THR C  75      78.938  12.919 -59.090  1.00 19.46           C  
ATOM   4719  C   THR C  75      78.652  13.635 -57.773  1.00 19.46           C  
ATOM   4720  CB  THR C  75      77.937  11.765 -59.277  1.00 19.46           C  
ATOM   4721  O   THR C  75      77.723  14.442 -57.688  1.00 19.46           O  
ATOM   4722  CG2 THR C  75      77.405  11.724 -60.706  1.00 19.46           C  
ATOM   4723  OG1 THR C  75      78.589  10.522 -58.987  1.00 19.46           O  
ATOM   4724  N   GLU C  76      79.178  13.466 -56.718  1.00 29.96           N  
ATOM   4725  CA  GLU C  76      79.143  13.500 -55.259  1.00 29.96           C  
ATOM   4726  C   GLU C  76      79.497  14.887 -54.731  1.00 29.96           C  
ATOM   4727  CB  GLU C  76      80.095  12.455 -54.674  1.00 29.96           C  
ATOM   4728  O   GLU C  76      80.600  15.385 -54.970  1.00 29.96           O  
ATOM   4729  CG  GLU C  76      79.404  11.175 -54.225  1.00 29.96           C  
ATOM   4730  CD  GLU C  76      80.342  10.195 -53.539  1.00 29.96           C  
ATOM   4731  OE1 GLU C  76      79.862   9.173 -52.998  1.00 29.96           O  
ATOM   4732  OE2 GLU C  76      81.567  10.451 -53.542  1.00 29.96           O  
ATOM   4733  N   VAL C  77      79.340  14.828 -54.344  1.00 23.95           N  
ATOM   4734  CA  VAL C  77      78.656  15.977 -54.928  1.00 23.95           C  
ATOM   4735  C   VAL C  77      79.091  17.256 -54.215  1.00 23.95           C  
ATOM   4736  CB  VAL C  77      77.120  15.822 -54.854  1.00 23.95           C  
ATOM   4737  O   VAL C  77      79.620  17.203 -53.102  1.00 23.95           O  
ATOM   4738  CG1 VAL C  77      76.424  17.029 -55.480  1.00 23.95           C  
ATOM   4739  CG2 VAL C  77      76.682  14.531 -55.543  1.00 23.95           C  
ATOM   4740  N   MET C  78      77.706  19.287 -53.389  1.00 24.60           N  
ATOM   4741  CA  MET C  78      77.093  20.428 -52.715  1.00 24.60           C  
ATOM   4742  C   MET C  78      76.731  20.079 -51.275  1.00 24.60           C  
ATOM   4743  CB  MET C  78      75.846  20.892 -53.470  1.00 24.60           C  
ATOM   4744  O   MET C  78      76.710  20.953 -50.407  1.00 24.60           O  
ATOM   4745  CG  MET C  78      76.142  21.864 -54.601  1.00 24.60           C  
ATOM   4746  SD  MET C  78      74.846  23.152 -54.777  1.00 24.60           S  
ATOM   4747  CE  MET C  78      73.792  22.376 -56.033  1.00 24.60           C  
ATOM   4748  N   GLU C  79      77.309  19.936 -49.555  1.00 22.55           N  
ATOM   4749  CA  GLU C  79      77.678  18.831 -48.675  1.00 22.55           C  
ATOM   4750  C   GLU C  79      76.440  18.134 -48.116  1.00 22.55           C  
ATOM   4751  CB  GLU C  79      78.564  19.327 -47.530  1.00 22.55           C  
ATOM   4752  O   GLU C  79      76.526  17.008 -47.622  1.00 22.55           O  
ATOM   4753  CG  GLU C  79      79.981  18.772 -47.564  1.00 22.55           C  
ATOM   4754  CD  GLU C  79      80.867  19.321 -46.458  1.00 22.55           C  
ATOM   4755  OE1 GLU C  79      82.018  18.850 -46.312  1.00 22.55           O  
ATOM   4756  OE2 GLU C  79      80.407  20.228 -45.730  1.00 22.55           O  
ATOM   4757  N   GLY C  80      75.093  17.486 -48.276  1.00 14.50           N  
ATOM   4758  CA  GLY C  80      73.699  17.215 -47.962  1.00 14.50           C  
ATOM   4759  C   GLY C  80      73.044  18.320 -47.154  1.00 14.50           C  
ATOM   4760  O   GLY C  80      73.720  19.235 -46.681  1.00 14.50           O  
ATOM   4761  N   THR C  81      71.043  17.994 -45.520  1.00 15.56           N  
ATOM   4762  CA  THR C  81      69.617  18.115 -45.240  1.00 15.56           C  
ATOM   4763  C   THR C  81      69.369  19.121 -44.119  1.00 15.56           C  
ATOM   4764  CB  THR C  81      69.005  16.755 -44.857  1.00 15.56           C  
ATOM   4765  O   THR C  81      70.300  19.512 -43.412  1.00 15.56           O  
ATOM   4766  CG2 THR C  81      68.873  15.849 -46.076  1.00 15.56           C  
ATOM   4767  OG1 THR C  81      69.846  16.115 -43.889  1.00 15.56           O  
ATOM   4768  N   VAL C  82      67.738  18.774 -43.270  1.00 18.17           N  
ATOM   4769  CA  VAL C  82      66.360  19.180 -43.014  1.00 18.17           C  
ATOM   4770  C   VAL C  82      66.299  20.030 -41.747  1.00 18.17           C  
ATOM   4771  CB  VAL C  82      65.424  17.958 -42.882  1.00 18.17           C  
ATOM   4772  O   VAL C  82      65.695  21.105 -41.742  1.00 18.17           O  
ATOM   4773  CG1 VAL C  82      63.960  18.390 -42.948  1.00 18.17           C  
ATOM   4774  CG2 VAL C  82      65.730  16.931 -43.971  1.00 18.17           C  
ATOM   4775  N   ALA C  83      65.563  19.744 -40.380  1.00 14.01           N  
ATOM   4776  CA  ALA C  83      64.449  19.698 -39.435  1.00 14.01           C  
ATOM   4777  C   ALA C  83      64.834  20.333 -38.102  1.00 14.01           C  
ATOM   4778  CB  ALA C  83      63.992  18.257 -39.222  1.00 14.01           C  
ATOM   4779  O   ALA C  83      66.013  20.367 -37.740  1.00 14.01           O  
ATOM   4780  N   PRO C  84      63.527  20.082 -36.674  1.00 14.37           N  
ATOM   4781  CA  PRO C  84      62.468  20.681 -35.858  1.00 14.37           C  
ATOM   4782  C   PRO C  84      62.849  20.790 -34.384  1.00 14.37           C  
ATOM   4783  CB  PRO C  84      61.291  19.720 -36.048  1.00 14.37           C  
ATOM   4784  O   PRO C  84      62.638  21.836 -33.764  1.00 14.37           O  
ATOM   4785  CG  PRO C  84      61.903  18.469 -36.592  1.00 14.37           C  
ATOM   4786  CD  PRO C  84      63.364  18.719 -36.832  1.00 14.37           C  
ATOM   4787  N   GLU C  85      62.555  20.118 -32.817  1.00 12.43           N  
ATOM   4788  CA  GLU C  85      61.498  20.163 -31.811  1.00 12.43           C  
ATOM   4789  C   GLU C  85      62.078  20.321 -30.408  1.00 12.43           C  
ATOM   4790  CB  GLU C  85      60.632  18.903 -31.883  1.00 12.43           C  
ATOM   4791  O   GLU C  85      63.063  19.666 -30.061  1.00 12.43           O  
ATOM   4792  CG  GLU C  85      59.439  19.030 -32.820  1.00 12.43           C  
ATOM   4793  CD  GLU C  85      58.507  17.830 -32.770  1.00 12.43           C  
ATOM   4794  OE1 GLU C  85      57.423  17.876 -33.396  1.00 12.43           O  
ATOM   4795  OE2 GLU C  85      58.862  16.835 -32.098  1.00 12.43           O  
ATOM   4796  N   ALA C  86      61.759  20.070 -29.104  1.00 18.53           N  
ATOM   4797  CA  ALA C  86      60.661  19.788 -28.183  1.00 18.53           C  
ATOM   4798  C   ALA C  86      60.101  21.076 -27.587  1.00 18.53           C  
ATOM   4799  CB  ALA C  86      61.126  18.849 -27.073  1.00 18.53           C  
ATOM   4800  O   ALA C  86      60.735  22.131 -27.666  1.00 18.53           O  
ATOM   4801  N   GLU C  87      59.137  21.566 -25.838  1.00 13.11           N  
ATOM   4802  CA  GLU C  87      57.893  21.622 -25.077  1.00 13.11           C  
ATOM   4803  C   GLU C  87      57.846  22.859 -24.185  1.00 13.11           C  
ATOM   4804  CB  GLU C  87      57.722  20.357 -24.232  1.00 13.11           C  
ATOM   4805  O   GLU C  87      56.865  23.606 -24.201  1.00 13.11           O  
ATOM   4806  CG  GLU C  87      56.944  19.251 -24.930  1.00 13.11           C  
ATOM   4807  CD  GLU C  87      56.631  18.073 -24.022  1.00 13.11           C  
ATOM   4808  OE1 GLU C  87      55.914  17.143 -24.459  1.00 13.11           O  
ATOM   4809  OE2 GLU C  87      57.104  18.079 -22.864  1.00 13.11           O  
ATOM   4810  N   ALA C  88      57.877  22.859 -22.562  1.00 20.61           N  
ATOM   4811  CA  ALA C  88      56.754  22.941 -21.633  1.00 20.61           C  
ATOM   4812  C   ALA C  88      56.473  24.388 -21.238  1.00 20.61           C  
ATOM   4813  CB  ALA C  88      57.029  22.097 -20.390  1.00 20.61           C  
ATOM   4814  O   ALA C  88      57.271  25.283 -21.526  1.00 20.61           O  
ATOM   4815  N   ALA C  89      56.441  24.783 -19.862  1.00 17.87           N  
ATOM   4816  CA  ALA C  89      55.473  25.009 -18.791  1.00 17.87           C  
ATOM   4817  C   ALA C  89      55.637  26.402 -18.190  1.00 17.87           C  
ATOM   4818  CB  ALA C  89      55.621  23.945 -17.707  1.00 17.87           C  
ATOM   4819  O   ALA C  89      56.627  27.088 -18.454  1.00 17.87           O  
ATOM   4820  N   VAL C  90      56.157  26.369 -16.768  1.00 15.40           N  
ATOM   4821  CA  VAL C  90      55.526  26.680 -15.489  1.00 15.40           C  
ATOM   4822  C   VAL C  90      56.286  27.809 -14.799  1.00 15.40           C  
ATOM   4823  CB  VAL C  90      55.464  25.439 -14.571  1.00 15.40           C  
ATOM   4824  O   VAL C  90      57.466  28.035 -15.080  1.00 15.40           O  
ATOM   4825  CG1 VAL C  90      54.667  25.745 -13.303  1.00 15.40           C  
ATOM   4826  CG2 VAL C  90      54.853  24.254 -15.316  1.00 15.40           C  
ATOM   4827  N   ASP C  91      56.938  27.564 -13.820  1.00 18.44           N  
ATOM   4828  CA  ASP C  91      56.551  27.757 -12.426  1.00 18.44           C  
ATOM   4829  C   ASP C  91      57.326  28.910 -11.794  1.00 18.44           C  
ATOM   4830  CB  ASP C  91      56.773  26.472 -11.625  1.00 18.44           C  
ATOM   4831  O   ASP C  91      58.401  29.279 -12.273  1.00 18.44           O  
ATOM   4832  CG  ASP C  91      55.564  26.073 -10.796  1.00 18.44           C  
ATOM   4833  OD1 ASP C  91      54.593  26.856 -10.718  1.00 18.44           O  
ATOM   4834  OD2 ASP C  91      55.585  24.968 -10.213  1.00 18.44           O  
ATOM   4835  N   ASP C  92      57.842  29.080 -10.317  1.00 16.36           N  
ATOM   4836  CA  ASP C  92      57.393  29.298  -8.945  1.00 16.36           C  
ATOM   4837  C   ASP C  92      58.281  30.315  -8.231  1.00 16.36           C  
ATOM   4838  CB  ASP C  92      57.375  27.979  -8.170  1.00 16.36           C  
ATOM   4839  O   ASP C  92      59.433  30.519  -8.617  1.00 16.36           O  
ATOM   4840  CG  ASP C  92      56.057  27.236  -8.294  1.00 16.36           C  
ATOM   4841  OD1 ASP C  92      55.044  27.852  -8.689  1.00 16.36           O  
ATOM   4842  OD2 ASP C  92      56.030  26.023  -7.990  1.00 16.36           O  
ATOM   4843  N   THR C  93      59.026  29.879  -7.136  1.00 16.29           N  
ATOM   4844  CA  THR C  93      58.328  30.499  -6.015  1.00 16.29           C  
ATOM   4845  C   THR C  93      59.108  31.702  -5.491  1.00 16.29           C  
ATOM   4846  CB  THR C  93      58.102  29.492  -4.872  1.00 16.29           C  
ATOM   4847  O   THR C  93      58.524  32.750  -5.206  1.00 16.29           O  
ATOM   4848  CG2 THR C  93      56.818  28.697  -5.084  1.00 16.29           C  
ATOM   4849  OG1 THR C  93      59.210  28.584  -4.817  1.00 16.29           O  
ATOM   4850  N   GLN C  94      59.824  32.057  -4.525  1.00 18.93           N  
ATOM   4851  CA  GLN C  94      59.590  32.158  -3.088  1.00 18.93           C  
ATOM   4852  C   GLN C  94      60.269  33.395  -2.506  1.00 18.93           C  
ATOM   4853  CB  GLN C  94      60.088  30.901  -2.373  1.00 18.93           C  
ATOM   4854  O   GLN C  94      61.142  33.988  -3.143  1.00 18.93           O  
ATOM   4855  CG  GLN C  94      59.113  29.732  -2.434  1.00 18.93           C  
ATOM   4856  CD  GLN C  94      59.526  28.576  -1.542  1.00 18.93           C  
ATOM   4857  NE2 GLN C  94      58.864  27.436  -1.706  1.00 18.93           N  
ATOM   4858  OE1 GLN C  94      60.433  28.707  -0.714  1.00 18.93           O  
ATOM   4859  N   ILE C  95      61.841  32.723  -1.520  1.00 20.01           N  
ATOM   4860  CA  ILE C  95      61.838  33.055  -0.100  1.00 20.01           C  
ATOM   4861  C   ILE C  95      62.501  34.414   0.114  1.00 20.01           C  
ATOM   4862  CB  ILE C  95      62.555  31.971   0.735  1.00 20.01           C  
ATOM   4863  O   ILE C  95      63.362  34.822  -0.669  1.00 20.01           O  
ATOM   4864  CG1 ILE C  95      61.869  30.613   0.549  1.00 20.01           C  
ATOM   4865  CG2 ILE C  95      62.595  32.367   2.214  1.00 20.01           C  
ATOM   4866  CD1 ILE C  95      62.603  29.453   1.209  1.00 20.01           C  
ATOM   4867  N   ILE C  96      63.152  34.505   0.675  1.00 19.81           N  
ATOM   4868  CA  ILE C  96      63.018  34.718   2.112  1.00 19.81           C  
ATOM   4869  C   ILE C  96      63.836  35.938   2.530  1.00 19.81           C  
ATOM   4870  CB  ILE C  96      63.464  33.474   2.912  1.00 19.81           C  
ATOM   4871  O   ILE C  96      64.889  36.216   1.950  1.00 19.81           O  
ATOM   4872  CG1 ILE C  96      62.682  32.237   2.455  1.00 19.81           C  
ATOM   4873  CG2 ILE C  96      63.290  33.708   4.415  1.00 19.81           C  
ATOM   4874  CD1 ILE C  96      63.178  30.932   3.063  1.00 19.81           C  
ATOM   4875  N   THR C  97      63.677  36.229   4.120  1.00 16.79           N  
ATOM   4876  CA  THR C  97      62.678  36.916   4.931  1.00 16.79           C  
ATOM   4877  C   THR C  97      63.205  38.267   5.407  1.00 16.79           C  
ATOM   4878  CB  THR C  97      62.265  36.066   6.147  1.00 16.79           C  
ATOM   4879  O   THR C  97      62.477  39.262   5.394  1.00 16.79           O  
ATOM   4880  CG2 THR C  97      60.798  35.660   6.061  1.00 16.79           C  
ATOM   4881  OG1 THR C  97      63.074  34.885   6.194  1.00 16.79           O  
ATOM   4882  N   LEU C  98      64.387  38.071   5.668  1.00 18.59           N  
ATOM   4883  CA  LEU C  98      64.149  38.516   7.037  1.00 18.59           C  
ATOM   4884  C   LEU C  98      64.292  40.030   7.149  1.00 18.59           C  
ATOM   4885  CB  LEU C  98      65.118  37.826   8.001  1.00 18.59           C  
ATOM   4886  O   LEU C  98      65.058  40.642   6.401  1.00 18.59           O  
ATOM   4887  CG  LEU C  98      64.716  36.433   8.485  1.00 18.59           C  
ATOM   4888  CD1 LEU C  98      65.955  35.614   8.832  1.00 18.59           C  
ATOM   4889  CD2 LEU C  98      63.782  36.533   9.687  1.00 18.59           C  
ATOM   4890  N   GLN C  99      65.117  39.795   7.814  1.00 30.17           N  
ATOM   4891  CA  GLN C  99      64.883  39.804   9.254  1.00 30.17           C  
ATOM   4892  C   GLN C  99      65.588  40.983   9.919  1.00 30.17           C  
ATOM   4893  CB  GLN C  99      65.352  38.490   9.882  1.00 30.17           C  
ATOM   4894  O   GLN C  99      66.816  41.079   9.883  1.00 30.17           O  
ATOM   4895  CG  GLN C  99      64.248  37.453  10.034  1.00 30.17           C  
ATOM   4896  CD  GLN C  99      64.712  36.205  10.762  1.00 30.17           C  
ATOM   4897  NE2 GLN C  99      63.874  35.173  10.763  1.00 30.17           N  
ATOM   4898  OE1 GLN C  99      65.815  36.167  11.317  1.00 30.17           O  
ATOM   4899  N   VAL C 100      64.341  41.498   9.584  1.00 12.94           N  
ATOM   4900  CA  VAL C 100      63.705  42.783   9.854  1.00 12.94           C  
ATOM   4901  C   VAL C 100      63.089  42.771  11.252  1.00 12.94           C  
ATOM   4902  CB  VAL C 100      62.626  43.115   8.799  1.00 12.94           C  
ATOM   4903  O   VAL C 100      62.777  41.706  11.790  1.00 12.94           O  
ATOM   4904  CG1 VAL C 100      61.960  44.454   9.112  1.00 12.94           C  
ATOM   4905  CG2 VAL C 100      63.237  43.133   7.399  1.00 12.94           C  
ATOM   4906  N   VAL C 101      60.933  42.854  11.120  1.00 20.13           N  
ATOM   4907  CA  VAL C 101      60.208  43.952  11.750  1.00 20.13           C  
ATOM   4908  C   VAL C 101      60.349  43.861  13.268  1.00 20.13           C  
ATOM   4909  CB  VAL C 101      58.715  43.950  11.352  1.00 20.13           C  
ATOM   4910  O   VAL C 101      60.553  42.775  13.815  1.00 20.13           O  
ATOM   4911  CG1 VAL C 101      58.079  45.310  11.636  1.00 20.13           C  
ATOM   4912  CG2 VAL C 101      58.557  43.580   9.879  1.00 20.13           C  
ATOM   4913  N   ASN C 102      59.653  43.772  13.816  1.00 12.46           N  
ATOM   4914  CA  ASN C 102      58.882  44.544  14.784  1.00 12.46           C  
ATOM   4915  C   ASN C 102      57.791  43.697  15.434  1.00 12.46           C  
ATOM   4916  CB  ASN C 102      58.270  45.779  14.120  1.00 12.46           C  
ATOM   4917  O   ASN C 102      57.533  43.823  16.632  1.00 12.46           O  
ATOM   4918  CG  ASN C 102      58.323  47.006  15.009  1.00 12.46           C  
ATOM   4919  ND2 ASN C 102      57.994  48.162  14.444  1.00 12.46           N  
ATOM   4920  OD1 ASN C 102      58.658  46.916  16.193  1.00 12.46           O  
ATOM   4921  N   MET C 103      56.377  43.010  15.185  1.00 20.64           N  
ATOM   4922  CA  MET C 103      55.195  43.513  15.878  1.00 20.64           C  
ATOM   4923  C   MET C 103      55.521  43.861  17.327  1.00 20.64           C  
ATOM   4924  CB  MET C 103      54.063  42.485  15.829  1.00 20.64           C  
ATOM   4925  O   MET C 103      56.303  43.164  17.976  1.00 20.64           O  
ATOM   4926  CG  MET C 103      53.236  42.545  14.556  1.00 20.64           C  
ATOM   4927  SD  MET C 103      51.573  41.796  14.762  1.00 20.64           S  
ATOM   4928  CE  MET C 103      50.793  43.038  15.829  1.00 20.64           C  
ATOM   4929  N   GLU C 104      54.643  44.990  17.714  1.00 17.26           N  
ATOM   4930  CA  GLU C 104      53.705  45.361  18.770  1.00 17.26           C  
ATOM   4931  C   GLU C 104      52.691  44.249  19.022  1.00 17.26           C  
ATOM   4932  CB  GLU C 104      52.981  46.662  18.413  1.00 17.26           C  
ATOM   4933  O   GLU C 104      52.378  43.937  20.173  1.00 17.26           O  
ATOM   4934  CG  GLU C 104      53.612  47.904  19.024  1.00 17.26           C  
ATOM   4935  CD  GLU C 104      52.915  49.193  18.618  1.00 17.26           C  
ATOM   4936  OE1 GLU C 104      53.307  50.276  19.110  1.00 17.26           O  
ATOM   4937  OE2 GLU C 104      51.969  49.119  17.802  1.00 17.26           O
[truncated: 403,624 more chars]
