# Supplementary material for: AI-guided pipeline for protein–protein interaction drug discovery identifies a SARS-CoV-2 inhibitor
Source: Mol Syst Biol. 2024 Mar 11;20(4):428–57. doi: 10.1038/s44320-024-00019-8 (PMC10987651; doi:10.1038/s44320-024-00019-8)
Supplement: Supplementary file 12 — Source Data Fig. 2 [file 44320_2024_19_MOESM12_ESM.zip › Source Data Figure EV3-EV4/ColabFold/PEX14_PEX19_unrelaxed_rank_2_model_1.pdb]

MODEL     1                                                                     
ATOM      1  N   MET B   1     -43.441 -73.410 -71.219  1.00 27.51           N  
ATOM      2  CA  MET B   1     -44.616 -72.901 -70.517  1.00 27.51           C  
ATOM      3  C   MET B   1     -44.514 -71.393 -70.310  1.00 27.51           C  
ATOM      4  CB  MET B   1     -44.785 -73.604 -69.169  1.00 27.51           C  
ATOM      5  O   MET B   1     -43.419 -70.830 -70.344  1.00 27.51           O  
ATOM      6  CG  MET B   1     -45.343 -75.013 -69.279  1.00 27.51           C  
ATOM      7  SD  MET B   1     -45.967 -75.649 -67.675  1.00 27.51           S  
ATOM      8  CE  MET B   1     -46.557 -77.286 -68.187  1.00 27.51           C  
ATOM      9  N   ALA B   2     -45.421 -70.664 -70.016  1.00 27.00           N  
ATOM     10  CA  ALA B   2     -45.537 -69.307 -70.544  1.00 27.00           C  
ATOM     11  C   ALA B   2     -44.347 -68.451 -70.123  1.00 27.00           C  
ATOM     12  CB  ALA B   2     -46.842 -68.665 -70.080  1.00 27.00           C  
ATOM     13  O   ALA B   2     -43.787 -68.644 -69.041  1.00 27.00           O  
ATOM     14  N   SER B   3     -43.800 -67.585 -70.877  1.00 27.08           N  
ATOM     15  CA  SER B   3     -42.455 -67.221 -71.313  1.00 27.08           C  
ATOM     16  C   SER B   3     -41.701 -66.479 -70.215  1.00 27.08           C  
ATOM     17  CB  SER B   3     -42.516 -66.358 -72.574  1.00 27.08           C  
ATOM     18  O   SER B   3     -42.287 -66.097 -69.200  1.00 27.08           O  
ATOM     19  OG  SER B   3     -42.750 -67.158 -73.720  1.00 27.08           O  
ATOM     20  N   SER B   4     -41.278 -65.407 -70.711  1.00 27.60           N  
ATOM     21  CA  SER B   4     -39.897 -65.015 -70.448  1.00 27.60           C  
ATOM     22  C   SER B   4     -39.670 -64.752 -68.963  1.00 27.60           C  
ATOM     23  CB  SER B   4     -39.529 -63.770 -71.257  1.00 27.60           C  
ATOM     24  O   SER B   4     -40.627 -64.636 -68.195  1.00 27.60           O  
ATOM     25  OG  SER B   4     -39.883 -63.933 -72.619  1.00 27.60           O  
ATOM     26  N   GLU B   5     -38.770 -63.892 -68.525  1.00 25.15           N  
ATOM     27  CA  GLU B   5     -37.467 -63.484 -68.009  1.00 25.15           C  
ATOM     28  C   GLU B   5     -37.612 -62.665 -66.730  1.00 25.15           C  
ATOM     29  CB  GLU B   5     -36.698 -62.684 -69.063  1.00 25.15           C  
ATOM     30  O   GLU B   5     -38.704 -62.189 -66.412  1.00 25.15           O  
ATOM     31  CG  GLU B   5     -35.186 -62.739 -68.895  1.00 25.15           C  
ATOM     32  CD  GLU B   5     -34.430 -62.147 -70.073  1.00 25.15           C  
ATOM     33  OE1 GLU B   5     -33.657 -61.182 -69.875  1.00 25.15           O  
ATOM     34  OE2 GLU B   5     -34.612 -62.651 -71.204  1.00 25.15           O  
ATOM     35  N   GLN B   6     -36.806 -61.644 -66.519  1.00 24.20           N  
ATOM     36  CA  GLN B   6     -35.717 -61.258 -65.628  1.00 24.20           C  
ATOM     37  C   GLN B   6     -36.199 -60.280 -64.561  1.00 24.20           C  
ATOM     38  CB  GLN B   6     -34.565 -60.642 -66.424  1.00 24.20           C  
ATOM     39  O   GLN B   6     -35.644 -60.228 -63.462  1.00 24.20           O  
ATOM     40  CG  GLN B   6     -33.185 -61.037 -65.915  1.00 24.20           C  
ATOM     41  CD  GLN B   6     -32.086 -60.760 -66.924  1.00 24.20           C  
ATOM     42  NE2 GLN B   6     -30.888 -61.262 -66.647  1.00 24.20           N  
ATOM     43  OE1 GLN B   6     -32.313 -60.102 -67.944  1.00 24.20           O  
ATOM     44  N   ALA B   7     -37.141 -59.394 -65.089  1.00 27.08           N  
ATOM     45  CA  ALA B   7     -36.773 -58.001 -64.855  1.00 27.08           C  
ATOM     46  C   ALA B   7     -36.968 -57.620 -63.390  1.00 27.08           C  
ATOM     47  CB  ALA B   7     -37.589 -57.076 -65.755  1.00 27.08           C  
ATOM     48  O   ALA B   7     -38.090 -57.647 -62.879  1.00 27.08           O  
ATOM     49  N   GLU B   8     -35.962 -57.885 -62.456  1.00 26.57           N  
ATOM     50  CA  GLU B   8     -35.732 -57.906 -61.015  1.00 26.57           C  
ATOM     51  C   GLU B   8     -36.025 -56.545 -60.390  1.00 26.57           C  
ATOM     52  CB  GLU B   8     -34.294 -58.329 -60.706  1.00 26.57           C  
ATOM     53  O   GLU B   8     -36.533 -56.467 -59.270  1.00 26.57           O  
ATOM     54  CG  GLU B   8     -34.160 -59.779 -60.265  1.00 26.57           C  
ATOM     55  CD  GLU B   8     -32.736 -60.167 -59.901  1.00 26.57           C  
ATOM     56  OE1 GLU B   8     -32.487 -60.532 -58.729  1.00 26.57           O  
ATOM     57  OE2 GLU B   8     -31.862 -60.104 -60.794  1.00 26.57           O  
ATOM     58  N   GLN B   9     -35.528 -55.352 -61.051  1.00 25.69           N  
ATOM     59  CA  GLN B   9     -34.616 -54.752 -60.083  1.00 25.69           C  
ATOM     60  C   GLN B   9     -35.362 -54.302 -58.830  1.00 25.69           C  
ATOM     61  CB  GLN B   9     -33.873 -53.569 -60.705  1.00 25.69           C  
ATOM     62  O   GLN B   9     -36.587 -54.161 -58.848  1.00 25.69           O  
ATOM     63  CG  GLN B   9     -32.514 -53.933 -61.287  1.00 25.69           C  
ATOM     64  CD  GLN B   9     -31.547 -52.764 -61.297  1.00 25.69           C  
ATOM     65  NE2 GLN B   9     -30.254 -53.064 -61.334  1.00 25.69           N  
ATOM     66  OE1 GLN B   9     -31.960 -51.600 -61.273  1.00 25.69           O  
ATOM     67  N   PRO B  10     -34.633 -54.078 -57.638  1.00 26.67           N  
ATOM     68  CA  PRO B  10     -34.701 -53.773 -56.207  1.00 26.67           C  
ATOM     69  C   PRO B  10     -35.318 -52.405 -55.924  1.00 26.67           C  
ATOM     70  CB  PRO B  10     -33.235 -53.811 -55.768  1.00 26.67           C  
ATOM     71  O   PRO B  10     -35.220 -51.900 -54.803  1.00 26.67           O  
ATOM     72  CG  PRO B  10     -32.454 -53.618 -57.028  1.00 26.67           C  
ATOM     73  CD  PRO B  10     -33.402 -53.678 -58.191  1.00 26.67           C  
ATOM     74  N   SER B  11     -36.335 -52.038 -56.792  1.00 27.23           N  
ATOM     75  CA  SER B  11     -36.524 -50.591 -56.782  1.00 27.23           C  
ATOM     76  C   SER B  11     -36.694 -50.066 -55.360  1.00 27.23           C  
ATOM     77  CB  SER B  11     -37.738 -50.202 -57.626  1.00 27.23           C  
ATOM     78  O   SER B  11     -37.503 -50.590 -54.592  1.00 27.23           O  
ATOM     79  OG  SER B  11     -37.655 -50.774 -58.920  1.00 27.23           O  
ATOM     80  N   GLN B  12     -35.587 -49.424 -54.859  1.00 25.74           N  
ATOM     81  CA  GLN B  12     -35.019 -48.770 -53.684  1.00 25.74           C  
ATOM     82  C   GLN B  12     -35.906 -47.621 -53.212  1.00 25.74           C  
ATOM     83  CB  GLN B  12     -33.610 -48.257 -53.984  1.00 25.74           C  
ATOM     84  O   GLN B  12     -36.111 -46.648 -53.941  1.00 25.74           O  
ATOM     85  CG  GLN B  12     -32.502 -49.144 -53.431  1.00 25.74           C  
ATOM     86  CD  GLN B  12     -31.145 -48.466 -53.446  1.00 25.74           C  
ATOM     87  NE2 GLN B  12     -30.192 -49.032 -52.713  1.00 25.74           N  
ATOM     88  OE1 GLN B  12     -30.955 -47.442 -54.110  1.00 25.74           O  
ATOM     89  N   PRO B  13     -37.050 -48.025 -52.694  1.00 29.89           N  
ATOM     90  CA  PRO B  13     -38.085 -47.022 -52.437  1.00 29.89           C  
ATOM     91  C   PRO B  13     -37.571 -45.841 -51.615  1.00 29.89           C  
ATOM     92  CB  PRO B  13     -39.150 -47.803 -51.663  1.00 29.89           C  
ATOM     93  O   PRO B  13     -36.894 -46.037 -50.603  1.00 29.89           O  
ATOM     94  CG  PRO B  13     -38.418 -48.967 -51.076  1.00 29.89           C  
ATOM     95  CD  PRO B  13     -37.044 -49.020 -51.680  1.00 29.89           C  
ATOM     96  N   SER B  14     -36.931 -44.850 -52.286  1.00 27.23           N  
ATOM     97  CA  SER B  14     -36.200 -43.669 -51.836  1.00 27.23           C  
ATOM     98  C   SER B  14     -37.021 -42.858 -50.839  1.00 27.23           C  
ATOM     99  CB  SER B  14     -35.816 -42.791 -53.027  1.00 27.23           C  
ATOM    100  O   SER B  14     -38.127 -42.413 -51.155  1.00 27.23           O  
ATOM    101  OG  SER B  14     -36.943 -42.530 -53.845  1.00 27.23           O  
ATOM    102  N   SER B  15     -37.151 -43.438 -49.665  1.00 29.86           N  
ATOM    103  CA  SER B  15     -37.844 -42.856 -48.520  1.00 29.86           C  
ATOM    104  C   SER B  15     -37.348 -41.442 -48.233  1.00 29.86           C  
ATOM    105  CB  SER B  15     -37.659 -43.731 -47.279  1.00 29.86           C  
ATOM    106  O   SER B  15     -36.145 -41.220 -48.079  1.00 29.86           O  
ATOM    107  OG  SER B  15     -37.368 -45.068 -47.646  1.00 29.86           O  
ATOM    108  N   THR B  16     -37.846 -40.486 -48.999  1.00 28.33           N  
ATOM    109  CA  THR B  16     -37.506 -39.071 -49.099  1.00 28.33           C  
ATOM    110  C   THR B  16     -37.374 -38.446 -47.713  1.00 28.33           C  
ATOM    111  CB  THR B  16     -38.559 -38.299 -49.915  1.00 28.33           C  
ATOM    112  O   THR B  16     -38.219 -38.668 -46.844  1.00 28.33           O  
ATOM    113  CG2 THR B  16     -37.910 -37.511 -51.048  1.00 28.33           C  
ATOM    114  OG1 THR B  16     -39.499 -39.228 -50.471  1.00 28.33           O  
ATOM    115  N   PRO B  17     -36.122 -38.056 -47.319  1.00 30.89           N  
ATOM    116  CA  PRO B  17     -35.664 -37.365 -46.111  1.00 30.89           C  
ATOM    117  C   PRO B  17     -36.477 -36.109 -45.805  1.00 30.89           C  
ATOM    118  CB  PRO B  17     -34.211 -37.010 -46.437  1.00 30.89           C  
ATOM    119  O   PRO B  17     -36.026 -35.246 -45.048  1.00 30.89           O  
ATOM    120  CG  PRO B  17     -34.131 -37.064 -47.929  1.00 30.89           C  
ATOM    121  CD  PRO B  17     -35.388 -37.698 -48.452  1.00 30.89           C  
ATOM    122  N   GLY B  18     -37.791 -36.067 -46.108  1.00 29.40           N  
ATOM    123  CA  GLY B  18     -38.425 -34.759 -46.143  1.00 29.40           C  
ATOM    124  C   GLY B  18     -38.150 -33.929 -44.903  1.00 29.40           C  
ATOM    125  O   GLY B  18     -37.531 -34.411 -43.952  1.00 29.40           O  
ATOM    126  N   SER B  19     -38.712 -32.614 -44.919  1.00 29.16           N  
ATOM    127  CA  SER B  19     -38.755 -31.407 -44.100  1.00 29.16           C  
ATOM    128  C   SER B  19     -39.230 -31.716 -42.684  1.00 29.16           C  
ATOM    129  CB  SER B  19     -39.669 -30.360 -44.737  1.00 29.16           C  
ATOM    130  O   SER B  19     -40.302 -32.295 -42.496  1.00 29.16           O  
ATOM    131  OG  SER B  19     -40.940 -30.914 -45.032  1.00 29.16           O  
ATOM    132  N   GLU B  20     -38.382 -32.349 -41.888  1.00 33.04           N  
ATOM    133  CA  GLU B  20     -38.522 -32.515 -40.445  1.00 33.04           C  
ATOM    134  C   GLU B  20     -39.158 -31.283 -39.807  1.00 33.04           C  
ATOM    135  CB  GLU B  20     -37.162 -32.798 -39.801  1.00 33.04           C  
ATOM    136  O   GLU B  20     -38.580 -30.195 -39.836  1.00 33.04           O  
ATOM    137  CG  GLU B  20     -37.189 -33.923 -38.776  1.00 33.04           C  
ATOM    138  CD  GLU B  20     -35.873 -34.090 -38.034  1.00 33.04           C  
ATOM    139  OE1 GLU B  20     -35.812 -33.763 -36.826  1.00 33.04           O  
ATOM    140  OE2 GLU B  20     -34.895 -34.550 -38.664  1.00 33.04           O  
ATOM    141  N   ASN B  21     -40.353 -30.882 -40.260  1.00 34.60           N  
ATOM    142  CA  ASN B  21     -41.194 -29.848 -39.666  1.00 34.60           C  
ATOM    143  C   ASN B  21     -41.130 -29.881 -38.142  1.00 34.60           C  
ATOM    144  CB  ASN B  21     -42.641 -29.994 -40.141  1.00 34.60           C  
ATOM    145  O   ASN B  21     -41.412 -30.911 -37.527  1.00 34.60           O  
ATOM    146  CG  ASN B  21     -43.067 -28.873 -41.068  1.00 34.60           C  
ATOM    147  ND2 ASN B  21     -44.090 -29.128 -41.876  1.00 34.60           N  
ATOM    148  OD1 ASN B  21     -42.482 -27.787 -41.060  1.00 34.60           O  
ATOM    149  N   VAL B  22     -40.143 -29.181 -37.568  1.00 41.00           N  
ATOM    150  CA  VAL B  22     -39.905 -28.880 -36.160  1.00 41.00           C  
ATOM    151  C   VAL B  22     -41.238 -28.692 -35.439  1.00 41.00           C  
ATOM    152  CB  VAL B  22     -39.025 -27.621 -35.991  1.00 41.00           C  
ATOM    153  O   VAL B  22     -42.010 -27.791 -35.773  1.00 41.00           O  
ATOM    154  CG1 VAL B  22     -38.770 -27.335 -34.512  1.00 41.00           C  
ATOM    155  CG2 VAL B  22     -37.705 -27.787 -36.741  1.00 41.00           C  
ATOM    156  N   LEU B  23     -42.048 -29.595 -35.310  1.00 43.00           N  
ATOM    157  CA  LEU B  23     -43.336 -29.627 -34.626  1.00 43.00           C  
ATOM    158  C   LEU B  23     -43.283 -28.829 -33.328  1.00 43.00           C  
ATOM    159  CB  LEU B  23     -43.752 -31.071 -34.333  1.00 43.00           C  
ATOM    160  O   LEU B  23     -42.347 -28.979 -32.539  1.00 43.00           O  
ATOM    161  CG  LEU B  23     -44.584 -31.769 -35.411  1.00 43.00           C  
ATOM    162  CD1 LEU B  23     -44.339 -33.274 -35.377  1.00 43.00           C  
ATOM    163  CD2 LEU B  23     -46.065 -31.458 -35.229  1.00 43.00           C  
ATOM    164  N   PRO B  24     -43.738 -27.609 -33.404  1.00 51.02           N  
ATOM    165  CA  PRO B  24     -43.842 -26.804 -32.185  1.00 51.02           C  
ATOM    166  C   PRO B  24     -44.276 -27.623 -30.972  1.00 51.02           C  
ATOM    167  CB  PRO B  24     -44.900 -25.757 -32.544  1.00 51.02           C  
ATOM    168  O   PRO B  24     -45.200 -28.435 -31.069  1.00 51.02           O  
ATOM    169  CG  PRO B  24     -45.301 -26.084 -33.946  1.00 51.02           C  
ATOM    170  CD  PRO B  24     -44.554 -27.312 -34.381  1.00 51.02           C  
ATOM    171  N   ARG B  25     -43.270 -28.122 -30.227  1.00 73.12           N  
ATOM    172  CA  ARG B  25     -43.529 -28.825 -28.974  1.00 73.12           C  
ATOM    173  C   ARG B  25     -44.625 -28.130 -28.174  1.00 73.12           C  
ATOM    174  CB  ARG B  25     -42.251 -28.922 -28.138  1.00 73.12           C  
ATOM    175  O   ARG B  25     -44.342 -27.258 -27.350  1.00 73.12           O  
ATOM    176  CG  ARG B  25     -41.278 -29.985 -28.621  1.00 73.12           C  
ATOM    177  CD  ARG B  25     -40.022 -30.033 -27.762  1.00 73.12           C  
ATOM    178  NE  ARG B  25     -39.439 -31.371 -27.732  1.00 73.12           N  
ATOM    179  NH1 ARG B  25     -37.834 -30.862 -26.151  1.00 73.12           N  
ATOM    180  NH2 ARG B  25     -37.962 -32.979 -27.020  1.00 73.12           N  
ATOM    181  CZ  ARG B  25     -38.413 -31.734 -26.968  1.00 73.12           C  
ATOM    182  N   GLU B  26     -45.801 -27.967 -28.532  1.00 75.72           N  
ATOM    183  CA  GLU B  26     -46.973 -27.286 -27.990  1.00 75.72           C  
ATOM    184  C   GLU B  26     -47.211 -27.673 -26.533  1.00 75.72           C  
ATOM    185  CB  GLU B  26     -48.214 -27.603 -28.828  1.00 75.72           C  
ATOM    186  O   GLU B  26     -47.523 -26.818 -25.702  1.00 75.72           O  
ATOM    187  CG  GLU B  26     -49.133 -26.409 -29.042  1.00 75.72           C  
ATOM    188  CD  GLU B  26     -49.848 -26.436 -30.383  1.00 75.72           C  
ATOM    189  OE1 GLU B  26     -50.850 -25.703 -30.552  1.00 75.72           O  
ATOM    190  OE2 GLU B  26     -49.405 -27.196 -31.273  1.00 75.72           O  
ATOM    191  N   PRO B  27     -47.032 -28.935 -26.168  1.00 79.61           N  
ATOM    192  CA  PRO B  27     -47.266 -29.266 -24.760  1.00 79.61           C  
ATOM    193  C   PRO B  27     -46.245 -28.622 -23.825  1.00 79.61           C  
ATOM    194  CB  PRO B  27     -47.146 -30.791 -24.732  1.00 79.61           C  
ATOM    195  O   PRO B  27     -46.587 -28.233 -22.706  1.00 79.61           O  
ATOM    196  CG  PRO B  27     -46.630 -31.160 -26.085  1.00 79.61           C  
ATOM    197  CD  PRO B  27     -46.677 -29.941 -26.961  1.00 79.61           C  
ATOM    198  N   LEU B  28     -44.939 -28.489 -24.364  1.00 81.25           N  
ATOM    199  CA  LEU B  28     -43.909 -27.860 -23.544  1.00 81.25           C  
ATOM    200  C   LEU B  28     -44.202 -26.377 -23.346  1.00 81.25           C  
ATOM    201  CB  LEU B  28     -42.530 -28.039 -24.185  1.00 81.25           C  
ATOM    202  O   LEU B  28     -44.008 -25.842 -22.252  1.00 81.25           O  
ATOM    203  CG  LEU B  28     -41.808 -29.354 -23.887  1.00 81.25           C  
ATOM    204  CD1 LEU B  28     -40.726 -29.613 -24.929  1.00 81.25           C  
ATOM    205  CD2 LEU B  28     -41.212 -29.331 -22.483  1.00 81.25           C  
ATOM    206  N   ILE B  29     -44.629 -25.696 -24.380  1.00 85.31           N  
ATOM    207  CA  ILE B  29     -44.984 -24.284 -24.280  1.00 85.31           C  
ATOM    208  C   ILE B  29     -46.171 -24.116 -23.335  1.00 85.31           C  
ATOM    209  CB  ILE B  29     -45.313 -23.685 -25.666  1.00 85.31           C  
ATOM    210  O   ILE B  29     -46.202 -23.185 -22.527  1.00 85.31           O  
ATOM    211  CG1 ILE B  29     -44.084 -23.746 -26.580  1.00 85.31           C  
ATOM    212  CG2 ILE B  29     -45.821 -22.247 -25.525  1.00 85.31           C  
ATOM    213  CD1 ILE B  29     -44.380 -23.425 -28.038  1.00 85.31           C  
ATOM    214  N   ALA B  30     -47.131 -24.990 -23.351  1.00 81.38           N  
ATOM    215  CA  ALA B  30     -48.290 -24.941 -22.462  1.00 81.38           C  
ATOM    216  C   ALA B  30     -47.866 -25.066 -21.001  1.00 81.38           C  
ATOM    217  CB  ALA B  30     -49.282 -26.045 -22.821  1.00 81.38           C  
ATOM    218  O   ALA B  30     -48.398 -24.371 -20.133  1.00 81.38           O  
ATOM    219  N   THR B  31     -46.944 -25.977 -20.778  1.00 84.96           N  
ATOM    220  CA  THR B  31     -46.410 -26.129 -19.429  1.00 84.96           C  
ATOM    221  C   THR B  31     -45.672 -24.866 -18.994  1.00 84.96           C  
ATOM    222  CB  THR B  31     -45.461 -27.338 -19.337  1.00 84.96           C  
ATOM    223  O   THR B  31     -45.787 -24.438 -17.844  1.00 84.96           O  
ATOM    224  CG2 THR B  31     -45.243 -27.757 -17.887  1.00 84.96           C  
ATOM    225  OG1 THR B  31     -46.028 -28.438 -20.060  1.00 84.96           O  
ATOM    226  N   ALA B  32     -44.928 -24.324 -19.969  1.00 86.87           N  
ATOM    227  CA  ALA B  32     -44.215 -23.082 -19.682  1.00 86.87           C  
ATOM    228  C   ALA B  32     -45.189 -21.953 -19.354  1.00 86.87           C  
ATOM    229  CB  ALA B  32     -43.330 -22.691 -20.863  1.00 86.87           C  
ATOM    230  O   ALA B  32     -44.952 -21.168 -18.433  1.00 86.87           O  
ATOM    231  N   VAL B  33     -46.272 -21.860 -20.016  1.00 86.48           N  
ATOM    232  CA  VAL B  33     -47.285 -20.837 -19.778  1.00 86.48           C  
ATOM    233  C   VAL B  33     -47.885 -21.017 -18.385  1.00 86.48           C  
ATOM    234  CB  VAL B  33     -48.399 -20.882 -20.848  1.00 86.48           C  
ATOM    235  O   VAL B  33     -48.040 -20.048 -17.639  1.00 86.48           O  
ATOM    236  CG1 VAL B  33     -49.541 -19.937 -20.478  1.00 86.48           C  
ATOM    237  CG2 VAL B  33     -47.833 -20.529 -22.222  1.00 86.48           C  
ATOM    238  N   LYS B  34     -48.206 -22.201 -18.029  1.00 86.58           N  
ATOM    239  CA  LYS B  34     -48.746 -22.480 -16.701  1.00 86.58           C  
ATOM    240  C   LYS B  34     -47.734 -22.137 -15.613  1.00 86.58           C  
ATOM    241  CB  LYS B  34     -49.160 -23.948 -16.588  1.00 86.58           C  
ATOM    242  O   LYS B  34     -48.105 -21.646 -14.545  1.00 86.58           O  
ATOM    243  CG  LYS B  34     -50.646 -24.191 -16.809  1.00 86.58           C  
ATOM    244  CD  LYS B  34     -51.007 -25.659 -16.616  1.00 86.58           C  
ATOM    245  CE  LYS B  34     -52.474 -25.920 -16.930  1.00 86.58           C  
ATOM    246  NZ  LYS B  34     -52.794 -27.379 -16.906  1.00 86.58           N  
ATOM    247  N   PHE B  35     -46.455 -22.464 -15.951  1.00 86.97           N  
ATOM    248  CA  PHE B  35     -45.377 -22.124 -15.029  1.00 86.97           C  
ATOM    249  C   PHE B  35     -45.299 -20.617 -14.820  1.00 86.97           C  
ATOM    250  CB  PHE B  35     -44.037 -22.653 -15.549  1.00 86.97           C  
ATOM    251  O   PHE B  35     -45.154 -20.148 -13.689  1.00 86.97           O  
ATOM    252  CG  PHE B  35     -42.867 -22.317 -14.663  1.00 86.97           C  
ATOM    253  CD1 PHE B  35     -42.020 -21.261 -14.978  1.00 86.97           C  
ATOM    254  CD2 PHE B  35     -42.615 -23.057 -13.516  1.00 86.97           C  
ATOM    255  CE1 PHE B  35     -40.937 -20.948 -14.160  1.00 86.97           C  
ATOM    256  CE2 PHE B  35     -41.535 -22.750 -12.693  1.00 86.97           C  
ATOM    257  CZ  PHE B  35     -40.696 -21.695 -13.018  1.00 86.97           C  
ATOM    258  N   LEU B  36     -45.400 -19.834 -15.887  1.00 87.13           N  
ATOM    259  CA  LEU B  36     -45.292 -18.380 -15.834  1.00 87.13           C  
ATOM    260  C   LEU B  36     -46.523 -17.766 -15.176  1.00 87.13           C  
ATOM    261  CB  LEU B  36     -45.110 -17.804 -17.240  1.00 87.13           C  
ATOM    262  O   LEU B  36     -46.441 -16.696 -14.570  1.00 87.13           O  
ATOM    263  CG  LEU B  36     -43.738 -18.010 -17.885  1.00 87.13           C  
ATOM    264  CD1 LEU B  36     -43.793 -17.664 -19.369  1.00 87.13           C  
ATOM    265  CD2 LEU B  36     -42.682 -17.171 -17.174  1.00 87.13           C  
ATOM    266  N   GLN B  37     -47.672 -18.400 -15.111  1.00 82.54           N  
ATOM    267  CA  GLN B  37     -48.916 -17.908 -14.527  1.00 82.54           C  
ATOM    268  C   GLN B  37     -48.976 -18.204 -13.031  1.00 82.54           C  
ATOM    269  CB  GLN B  37     -50.123 -18.526 -15.234  1.00 82.54           C  
ATOM    270  O   GLN B  37     -49.799 -17.633 -12.313  1.00 82.54           O  
ATOM    271  CG  GLN B  37     -50.483 -17.844 -16.547  1.00 82.54           C  
ATOM    272  CD  GLN B  37     -51.632 -18.524 -17.266  1.00 82.54           C  
ATOM    273  NE2 GLN B  37     -52.021 -17.978 -18.413  1.00 82.54           N  
ATOM    274  OE1 GLN B  37     -52.166 -19.533 -16.795  1.00 82.54           O  
ATOM    275  N   ASN B  38     -48.143 -18.993 -12.647  1.00 80.11           N  
ATOM    276  CA  ASN B  38     -48.091 -19.284 -11.218  1.00 80.11           C  
ATOM    277  C   ASN B  38     -47.682 -18.056 -10.410  1.00 80.11           C  
ATOM    278  CB  ASN B  38     -47.133 -20.445 -10.941  1.00 80.11           C  
ATOM    279  O   ASN B  38     -46.801 -17.300 -10.824  1.00 80.11           O  
ATOM    280  CG  ASN B  38     -47.504 -21.222  -9.694  1.00 80.11           C  
ATOM    281  ND2 ASN B  38     -47.336 -22.539  -9.744  1.00 80.11           N  
ATOM    282  OD1 ASN B  38     -47.937 -20.645  -8.693  1.00 80.11           O  
ATOM    283  N   SER B  39     -48.374 -17.717  -9.335  1.00 79.66           N  
ATOM    284  CA  SER B  39     -48.220 -16.541  -8.485  1.00 79.66           C  
ATOM    285  C   SER B  39     -46.799 -16.433  -7.942  1.00 79.66           C  
ATOM    286  CB  SER B  39     -49.215 -16.583  -7.325  1.00 79.66           C  
ATOM    287  O   SER B  39     -46.244 -15.336  -7.854  1.00 79.66           O  
ATOM    288  OG  SER B  39     -49.121 -15.408  -6.538  1.00 79.66           O  
ATOM    289  N   ARG B  40     -46.148 -17.555  -7.732  1.00 78.36           N  
ATOM    290  CA  ARG B  40     -44.805 -17.553  -7.159  1.00 78.36           C  
ATOM    291  C   ARG B  40     -43.762 -17.191  -8.211  1.00 78.36           C  
ATOM    292  CB  ARG B  40     -44.480 -18.917  -6.547  1.00 78.36           C  
ATOM    293  O   ARG B  40     -42.798 -16.480  -7.918  1.00 78.36           O  
ATOM    294  CG  ARG B  40     -44.999 -19.095  -5.129  1.00 78.36           C  
ATOM    295  CD  ARG B  40     -44.536 -20.410  -4.519  1.00 78.36           C  
ATOM    296  NE  ARG B  40     -45.123 -20.630  -3.200  1.00 78.36           N  
ATOM    297  NH1 ARG B  40     -44.199 -22.728  -2.910  1.00 78.36           N  
ATOM    298  NH2 ARG B  40     -45.531 -21.821  -1.279  1.00 78.36           N  
ATOM    299  CZ  ARG B  40     -44.950 -21.726  -2.466  1.00 78.36           C  
ATOM    300  N   VAL B  41     -43.973 -17.527  -9.361  1.00 79.33           N  
ATOM    301  CA  VAL B  41     -43.035 -17.272 -10.449  1.00 79.33           C  
ATOM    302  C   VAL B  41     -43.250 -15.863 -10.997  1.00 79.33           C  
ATOM    303  CB  VAL B  41     -43.182 -18.313 -11.581  1.00 79.33           C  
ATOM    304  O   VAL B  41     -42.291 -15.181 -11.367  1.00 79.33           O  
ATOM    305  CG1 VAL B  41     -42.231 -17.995 -12.734  1.00 79.33           C  
ATOM    306  CG2 VAL B  41     -42.928 -19.721 -11.047  1.00 79.33           C  
ATOM    307  N   ARG B  42     -44.508 -15.407 -10.895  1.00 76.00           N  
ATOM    308  CA  ARG B  42     -44.833 -14.071 -11.385  1.00 76.00           C  
ATOM    309  C   ARG B  42     -44.114 -13.000 -10.572  1.00 76.00           C  
ATOM    310  CB  ARG B  42     -46.345 -13.836 -11.342  1.00 76.00           C  
ATOM    311  O   ARG B  42     -43.790 -11.931 -11.094  1.00 76.00           O  
ATOM    312  CG  ARG B  42     -47.065 -14.222 -12.624  1.00 76.00           C  
ATOM    313  CD  ARG B  42     -48.493 -13.695 -12.648  1.00 76.00           C  
ATOM    314  NE  ARG B  42     -48.963 -13.474 -14.013  1.00 76.00           N  
ATOM    315  NH1 ARG B  42     -51.048 -12.700 -13.391  1.00 76.00           N  
ATOM    316  NH2 ARG B  42     -50.489 -12.843 -15.609  1.00 76.00           N  
ATOM    317  CZ  ARG B  42     -50.165 -13.006 -14.334  1.00 76.00           C  
ATOM    318  N   GLN B  43     -43.792 -13.297  -9.337  1.00 72.78           N  
ATOM    319  CA  GLN B  43     -43.139 -12.337  -8.452  1.00 72.78           C  
ATOM    320  C   GLN B  43     -41.632 -12.306  -8.692  1.00 72.78           C  
ATOM    321  CB  GLN B  43     -43.430 -12.671  -6.988  1.00 72.78           C  
ATOM    322  O   GLN B  43     -40.955 -11.354  -8.300  1.00 72.78           O  
ATOM    323  CG  GLN B  43     -44.891 -12.494  -6.597  1.00 72.78           C  
ATOM    324  CD  GLN B  43     -45.158 -12.854  -5.148  1.00 72.78           C  
ATOM    325  NE2 GLN B  43     -46.431 -13.008  -4.800  1.00 72.78           N  
ATOM    326  OE1 GLN B  43     -44.228 -12.994  -4.347  1.00 72.78           O  
ATOM    327  N   SER B  44     -41.098 -13.229  -9.480  1.00 76.56           N  
ATOM    328  CA  SER B  44     -39.664 -13.312  -9.733  1.00 76.56           C  
ATOM    329  C   SER B  44     -39.279 -12.540 -10.991  1.00 76.56           C  
ATOM    330  CB  SER B  44     -39.226 -14.771  -9.867  1.00 76.56           C  
ATOM    331  O   SER B  44     -40.113 -12.320 -11.871  1.00 76.56           O  
ATOM    332  OG  SER B  44     -40.152 -15.504 -10.651  1.00 76.56           O  
ATOM    333  N   PRO B  45     -38.114 -11.827 -10.943  1.00 80.05           N  
ATOM    334  CA  PRO B  45     -37.637 -11.041 -12.084  1.00 80.05           C  
ATOM    335  C   PRO B  45     -37.680 -11.821 -13.396  1.00 80.05           C  
ATOM    336  CB  PRO B  45     -36.196 -10.699 -11.699  1.00 80.05           C  
ATOM    337  O   PRO B  45     -37.549 -13.048 -13.394  1.00 80.05           O  
ATOM    338  CG  PRO B  45     -36.002 -11.319 -10.353  1.00 80.05           C  
ATOM    339  CD  PRO B  45     -37.258 -12.054  -9.981  1.00 80.05           C  
ATOM    340  N   LEU B  46     -38.075 -11.214 -14.436  1.00 81.39           N  
ATOM    341  CA  LEU B  46     -38.221 -11.757 -15.782  1.00 81.39           C  
ATOM    342  C   LEU B  46     -36.962 -12.505 -16.207  1.00 81.39           C  
ATOM    343  CB  LEU B  46     -38.526 -10.637 -16.781  1.00 81.39           C  
ATOM    344  O   LEU B  46     -37.045 -13.561 -16.837  1.00 81.39           O  
ATOM    345  CG  LEU B  46     -40.003 -10.312 -17.006  1.00 81.39           C  
ATOM    346  CD1 LEU B  46     -40.147  -9.004 -17.776  1.00 81.39           C  
ATOM    347  CD2 LEU B  46     -40.696 -11.452 -17.744  1.00 81.39           C  
ATOM    348  N   ALA B  47     -35.792 -11.994 -15.863  1.00 81.79           N  
ATOM    349  CA  ALA B  47     -34.524 -12.605 -16.253  1.00 81.79           C  
ATOM    350  C   ALA B  47     -34.376 -13.996 -15.643  1.00 81.79           C  
ATOM    351  CB  ALA B  47     -33.354 -11.717 -15.835  1.00 81.79           C  
ATOM    352  O   ALA B  47     -33.879 -14.917 -16.296  1.00 81.79           O  
ATOM    353  N   THR B  48     -34.798 -14.199 -14.441  1.00 82.15           N  
ATOM    354  CA  THR B  48     -34.715 -15.485 -13.759  1.00 82.15           C  
ATOM    355  C   THR B  48     -35.698 -16.483 -14.366  1.00 82.15           C  
ATOM    356  CB  THR B  48     -34.995 -15.337 -12.252  1.00 82.15           C  
ATOM    357  O   THR B  48     -35.367 -17.657 -14.546  1.00 82.15           O  
ATOM    358  CG2 THR B  48     -34.579 -16.592 -11.490  1.00 82.15           C  
ATOM    359  OG1 THR B  48     -34.260 -14.217 -11.744  1.00 82.15           O  
ATOM    360  N   ARG B  49     -36.821 -16.029 -14.707  1.00 82.98           N  
ATOM    361  CA  ARG B  49     -37.833 -16.875 -15.331  1.00 82.98           C  
ATOM    362  C   ARG B  49     -37.363 -17.378 -16.691  1.00 82.98           C  
ATOM    363  CB  ARG B  49     -39.152 -16.114 -15.481  1.00 82.98           C  
ATOM    364  O   ARG B  49     -37.515 -18.560 -17.008  1.00 82.98           O  
ATOM    365  CG  ARG B  49     -39.813 -15.761 -14.158  1.00 82.98           C  
ATOM    366  CD  ARG B  49     -41.118 -15.003 -14.364  1.00 82.98           C  
ATOM    367  NE  ARG B  49     -41.232 -13.869 -13.452  1.00 82.98           N  
ATOM    368  NH1 ARG B  49     -43.174 -13.043 -14.392  1.00 82.98           N  
ATOM    369  NH2 ARG B  49     -42.213 -11.971 -12.608  1.00 82.98           N  
ATOM    370  CZ  ARG B  49     -42.206 -12.964 -13.486  1.00 82.98           C  
ATOM    371  N   ARG B  50     -36.795 -16.428 -17.376  1.00 86.53           N  
ATOM    372  CA  ARG B  50     -36.267 -16.782 -18.690  1.00 86.53           C  
ATOM    373  C   ARG B  50     -35.128 -17.789 -18.569  1.00 86.53           C  
ATOM    374  CB  ARG B  50     -35.784 -15.532 -19.430  1.00 86.53           C  
ATOM    375  O   ARG B  50     -35.059 -18.751 -19.338  1.00 86.53           O  
ATOM    376  CG  ARG B  50     -35.763 -15.682 -20.943  1.00 86.53           C  
ATOM    377  CD  ARG B  50     -35.367 -14.384 -21.632  1.00 86.53           C  
ATOM    378  NE  ARG B  50     -35.772 -14.374 -23.035  1.00 86.53           N  
ATOM    379  NH1 ARG B  50     -35.235 -12.155 -23.388  1.00 86.53           N  
ATOM    380  NH2 ARG B  50     -36.095 -13.417 -25.098  1.00 86.53           N  
ATOM    381  CZ  ARG B  50     -35.700 -13.315 -23.837  1.00 86.53           C  
ATOM    382  N   ALA B  51     -34.267 -17.535 -17.667  1.00 83.89           N  
ATOM    383  CA  ALA B  51     -33.112 -18.406 -17.466  1.00 83.89           C  
ATOM    384  C   ALA B  51     -33.549 -19.814 -17.069  1.00 83.89           C  
ATOM    385  CB  ALA B  51     -32.184 -17.822 -16.404  1.00 83.89           C  
ATOM    386  O   ALA B  51     -32.961 -20.802 -17.515  1.00 83.89           O  
ATOM    387  N   PHE B  52     -34.537 -19.868 -16.289  1.00 86.43           N  
ATOM    388  CA  PHE B  52     -35.032 -21.172 -15.864  1.00 86.43           C  
ATOM    389  C   PHE B  52     -35.617 -21.939 -17.044  1.00 86.43           C  
ATOM    390  CB  PHE B  52     -36.087 -21.016 -14.764  1.00 86.43           C  
ATOM    391  O   PHE B  52     -35.356 -23.133 -17.205  1.00 86.43           O  
ATOM    392  CG  PHE B  52     -36.565 -22.323 -14.192  1.00 86.43           C  
ATOM    393  CD1 PHE B  52     -37.744 -22.905 -14.641  1.00 86.43           C  
ATOM    394  CD2 PHE B  52     -35.835 -22.970 -13.203  1.00 86.43           C  
ATOM    395  CE1 PHE B  52     -38.189 -24.115 -14.113  1.00 86.43           C  
ATOM    396  CE2 PHE B  52     -36.273 -24.179 -12.671  1.00 86.43           C  
ATOM    397  CZ  PHE B  52     -37.451 -24.749 -13.126  1.00 86.43           C  
ATOM    398  N   LEU B  53     -36.418 -21.270 -17.762  1.00 87.77           N  
ATOM    399  CA  LEU B  53     -37.026 -21.912 -18.923  1.00 87.77           C  
ATOM    400  C   LEU B  53     -35.961 -22.345 -19.924  1.00 87.77           C  
ATOM    401  CB  LEU B  53     -38.022 -20.965 -19.598  1.00 87.77           C  
ATOM    402  O   LEU B  53     -36.074 -23.411 -20.535  1.00 87.77           O  
ATOM    403  CG  LEU B  53     -39.336 -20.721 -18.853  1.00 87.77           C  
ATOM    404  CD1 LEU B  53     -40.157 -19.650 -19.564  1.00 87.77           C  
ATOM    405  CD2 LEU B  53     -40.130 -22.017 -18.729  1.00 87.77           C  
ATOM    406  N   LYS B  54     -34.970 -21.514 -20.022  1.00 87.04           N  
ATOM    407  CA  LYS B  54     -33.862 -21.876 -20.902  1.00 87.04           C  
ATOM    408  C   LYS B  54     -33.133 -23.113 -20.387  1.00 87.04           C  
ATOM    409  CB  LYS B  54     -32.882 -20.709 -21.039  1.00 87.04           C  
ATOM    410  O   LYS B  54     -32.739 -23.979 -21.171  1.00 87.04           O  
ATOM    411  CG  LYS B  54     -32.254 -20.588 -22.419  1.00 87.04           C  
ATOM    412  CD  LYS B  54     -31.364 -19.356 -22.522  1.00 87.04           C  
ATOM    413  CE  LYS B  54     -30.712 -19.248 -23.894  1.00 87.04           C  
ATOM    414  NZ  LYS B  54     -29.892 -18.007 -24.022  1.00 87.04           N  
ATOM    415  N   LYS B  55     -32.985 -23.188 -19.104  1.00 84.11           N  
ATOM    416  CA  LYS B  55     -32.298 -24.316 -18.481  1.00 84.11           C  
ATOM    417  C   LYS B  55     -33.117 -25.597 -18.609  1.00 84.11           C  
ATOM    418  CB  LYS B  55     -32.011 -24.023 -17.008  1.00 84.11           C  
ATOM    419  O   LYS B  55     -32.558 -26.692 -18.699  1.00 84.11           O  
ATOM    420  CG  LYS B  55     -30.816 -24.780 -16.448  1.00 84.11           C  
ATOM    421  CD  LYS B  55     -30.505 -24.355 -15.018  1.00 84.11           C  
ATOM    422  CE  LYS B  55     -29.344 -25.151 -14.437  1.00 84.11           C  
ATOM    423  NZ  LYS B  55     -28.962 -24.662 -13.079  1.00 84.11           N  
ATOM    424  N   LYS B  56     -34.370 -25.491 -18.728  1.00 83.33           N  
ATOM    425  CA  LYS B  56     -35.254 -26.648 -18.830  1.00 83.33           C  
ATOM    426  C   LYS B  56     -35.367 -27.129 -20.274  1.00 83.33           C  
ATOM    427  CB  LYS B  56     -36.642 -26.314 -18.279  1.00 83.33           C  
ATOM    428  O   LYS B  56     -35.947 -28.184 -20.539  1.00 83.33           O  
ATOM    429  CG  LYS B  56     -37.338 -27.487 -17.604  1.00 83.33           C  
ATOM    430  CD  LYS B  56     -36.960 -27.589 -16.132  1.00 83.33           C  
ATOM    431  CE  LYS B  56     -37.813 -28.619 -15.405  1.00 83.33           C  
ATOM    432  NZ  LYS B  56     -37.108 -29.929 -15.273  1.00 83.33           N  
ATOM    433  N   GLY B  57     -34.766 -26.503 -21.190  1.00 80.22           N  
ATOM    434  CA  GLY B  57     -34.640 -27.012 -22.546  1.00 80.22           C  
ATOM    435  C   GLY B  57     -35.546 -26.304 -23.536  1.00 80.22           C  
ATOM    436  O   GLY B  57     -35.739 -26.778 -24.658  1.00 80.22           O  
ATOM    437  N   LEU B  58     -36.110 -25.231 -23.056  1.00 83.30           N  
ATOM    438  CA  LEU B  58     -36.947 -24.472 -23.979  1.00 83.30           C  
ATOM    439  C   LEU B  58     -36.105 -23.512 -24.812  1.00 83.30           C  
ATOM    440  CB  LEU B  58     -38.022 -23.695 -23.214  1.00 83.30           C  
ATOM    441  O   LEU B  58     -35.066 -23.032 -24.353  1.00 83.30           O  
ATOM    442  CG  LEU B  58     -39.376 -24.387 -23.056  1.00 83.30           C  
ATOM    443  CD1 LEU B  58     -39.310 -25.436 -21.951  1.00 83.30           C  
ATOM    444  CD2 LEU B  58     -40.469 -23.364 -22.765  1.00 83.30           C  
ATOM    445  N   THR B  59     -36.357 -23.367 -26.010  1.00 85.46           N  
ATOM    446  CA  THR B  59     -35.646 -22.462 -26.906  1.00 85.46           C  
ATOM    447  C   THR B  59     -36.134 -21.027 -26.726  1.00 85.46           C  
ATOM    448  CB  THR B  59     -35.817 -22.884 -28.377  1.00 85.46           C  
ATOM    449  O   THR B  59     -37.212 -20.798 -26.173  1.00 85.46           O  
ATOM    450  CG2 THR B  59     -35.052 -24.169 -28.674  1.00 85.46           C  
ATOM    451  OG1 THR B  59     -37.208 -23.096 -28.648  1.00 85.46           O  
ATOM    452  N   ASP B  60     -35.316 -20.093 -27.067  1.00 88.73           N  
ATOM    453  CA  ASP B  60     -35.642 -18.676 -26.948  1.00 88.73           C  
ATOM    454  C   ASP B  60     -36.966 -18.357 -27.639  1.00 88.73           C  
ATOM    455  CB  ASP B  60     -34.522 -17.815 -27.536  1.00 88.73           C  
ATOM    456  O   ASP B  60     -37.762 -17.563 -27.132  1.00 88.73           O  
ATOM    457  CG  ASP B  60     -33.409 -17.532 -26.543  1.00 88.73           C  
ATOM    458  OD1 ASP B  60     -33.699 -17.090 -25.410  1.00 88.73           O  
ATOM    459  OD2 ASP B  60     -32.230 -17.749 -26.897  1.00 88.73           O  
ATOM    460  N   GLU B  61     -37.184 -18.935 -28.690  1.00 88.10           N  
ATOM    461  CA  GLU B  61     -38.417 -18.704 -29.437  1.00 88.10           C  
ATOM    462  C   GLU B  61     -39.629 -19.241 -28.681  1.00 88.10           C  
ATOM    463  CB  GLU B  61     -38.335 -19.347 -30.823  1.00 88.10           C  
ATOM    464  O   GLU B  61     -40.673 -18.587 -28.627  1.00 88.10           O  
ATOM    465  CG  GLU B  61     -37.716 -18.448 -31.883  1.00 88.10           C  
ATOM    466  CD  GLU B  61     -37.624 -19.107 -33.250  1.00 88.10           C  
ATOM    467  OE1 GLU B  61     -37.250 -18.423 -34.230  1.00 88.10           O  
ATOM    468  OE2 GLU B  61     -37.930 -20.316 -33.343  1.00 88.10           O  
ATOM    469  N   GLU B  62     -39.503 -20.343 -28.085  1.00 87.90           N  
ATOM    470  CA  GLU B  62     -40.571 -20.967 -27.311  1.00 87.90           C  
ATOM    471  C   GLU B  62     -40.859 -20.182 -26.035  1.00 87.90           C  
ATOM    472  CB  GLU B  62     -40.211 -22.415 -26.967  1.00 87.90           C  
ATOM    473  O   GLU B  62     -42.017 -20.028 -25.642  1.00 87.90           O  
ATOM    474  CG  GLU B  62     -40.276 -23.364 -28.155  1.00 87.90           C  
ATOM    475  CD  GLU B  62     -39.773 -24.762 -27.835  1.00 87.90           C  
ATOM    476  OE1 GLU B  62     -40.058 -25.702 -28.612  1.00 87.90           O  
ATOM    477  OE2 GLU B  62     -39.090 -24.919 -26.798  1.00 87.90           O  
ATOM    478  N   ILE B  63     -39.809 -19.733 -25.438  1.00 88.89           N  
ATOM    479  CA  ILE B  63     -39.943 -18.933 -24.226  1.00 88.89           C  
ATOM    480  C   ILE B  63     -40.718 -17.654 -24.535  1.00 88.89           C  
ATOM    481  CB  ILE B  63     -38.564 -18.591 -23.618  1.00 88.89           C  
ATOM    482  O   ILE B  63     -41.615 -17.267 -23.782  1.00 88.89           O  
ATOM    483  CG1 ILE B  63     -37.856 -19.868 -23.150  1.00 88.89           C  
ATOM    484  CG2 ILE B  63     -38.714 -17.594 -22.466  1.00 88.89           C  
ATOM    485  CD1 ILE B  63     -36.411 -19.652 -22.721  1.00 88.89           C  
ATOM    486  N   ASP B  64     -40.342 -17.028 -25.653  1.00 87.33           N  
ATOM    487  CA  ASP B  64     -41.037 -15.814 -26.071  1.00 87.33           C  
ATOM    488  C   ASP B  64     -42.517 -16.090 -26.330  1.00 87.33           C  
ATOM    489  CB  ASP B  64     -40.385 -15.226 -27.324  1.00 87.33           C  
ATOM    490  O   ASP B  64     -43.376 -15.281 -25.974  1.00 87.33           O  
ATOM    491  CG  ASP B  64     -39.323 -14.188 -27.008  1.00 87.33           C  
ATOM    492  OD1 ASP B  64     -39.423 -13.511 -25.962  1.00 87.33           O  
ATOM    493  OD2 ASP B  64     -38.378 -14.044 -27.814  1.00 87.33           O  
ATOM    494  N   MET B  65     -42.731 -17.163 -26.862  1.00 86.47           N  
ATOM    495  CA  MET B  65     -44.113 -17.552 -27.130  1.00 86.47           C  
ATOM    496  C   MET B  65     -44.866 -17.814 -25.830  1.00 86.47           C  
ATOM    497  CB  MET B  65     -44.159 -18.794 -28.021  1.00 86.47           C  
ATOM    498  O   MET B  65     -46.042 -17.466 -25.708  1.00 86.47           O  
ATOM    499  CG  MET B  65     -44.248 -18.480 -29.506  1.00 86.47           C  
ATOM    500  SD  MET B  65     -44.986 -19.855 -30.472  1.00 86.47           S  
ATOM    501  CE  MET B  65     -43.498 -20.826 -30.836  1.00 86.47           C  
ATOM    502  N   ALA B  66     -44.213 -18.450 -24.935  1.00 88.37           N  
ATOM    503  CA  ALA B  66     -44.813 -18.713 -23.629  1.00 88.37           C  
ATOM    504  C   ALA B  66     -45.127 -17.411 -22.897  1.00 88.37           C  
ATOM    505  CB  ALA B  66     -43.888 -19.586 -22.784  1.00 88.37           C  
ATOM    506  O   ALA B  66     -46.181 -17.283 -22.271  1.00 88.37           O  
ATOM    507  N   PHE B  67     -44.239 -16.424 -23.018  1.00 87.69           N  
ATOM    508  CA  PHE B  67     -44.475 -15.119 -22.412  1.00 87.69           C  
ATOM    509  C   PHE B  67     -45.655 -14.419 -23.076  1.00 87.69           C  
ATOM    510  CB  PHE B  67     -43.222 -14.244 -22.512  1.00 87.69           C  
ATOM    511  O   PHE B  67     -46.464 -13.779 -22.401  1.00 87.69           O  
ATOM    512  CG  PHE B  67     -42.408 -14.202 -21.246  1.00 87.69           C  
ATOM    513  CD1 PHE B  67     -42.778 -13.375 -20.193  1.00 87.69           C  
ATOM    514  CD2 PHE B  67     -41.273 -14.989 -21.110  1.00 87.69           C  
ATOM    515  CE1 PHE B  67     -42.028 -13.333 -19.020  1.00 87.69           C  
ATOM    516  CE2 PHE B  67     -40.517 -14.954 -19.942  1.00 87.69           C  
ATOM    517  CZ  PHE B  67     -40.896 -14.124 -18.898  1.00 87.69           C  
ATOM    518  N   GLN B  68     -45.697 -14.470 -24.270  1.00 80.21           N  
ATOM    519  CA  GLN B  68     -46.776 -13.837 -25.020  1.00 80.21           C  
ATOM    520  C   GLN B  68     -48.123 -14.476 -24.692  1.00 80.21           C  
ATOM    521  CB  GLN B  68     -46.507 -13.923 -26.524  1.00 80.21           C  
ATOM    522  O   GLN B  68     -49.130 -13.778 -24.556  1.00 80.21           O  
ATOM    523  CG  GLN B  68     -46.799 -12.631 -27.275  1.00 80.21           C  
ATOM    524  CD  GLN B  68     -46.418 -12.706 -28.742  1.00 80.21           C  
ATOM    525  NE2 GLN B  68     -46.009 -11.575 -29.307  1.00 80.21           N  
ATOM    526  OE1 GLN B  68     -46.488 -13.772 -29.362  1.00 80.21           O  
ATOM    527  N   GLN B  69     -48.107 -15.817 -24.450  1.00 81.70           N  
ATOM    528  CA  GLN B  69     -49.330 -16.557 -24.161  1.00 81.70           C  
ATOM    529  C   GLN B  69     -49.707 -16.443 -22.687  1.00 81.70           C  
ATOM    530  CB  GLN B  69     -49.173 -18.028 -24.550  1.00 81.70           C  
ATOM    531  O   GLN B  69     -50.889 -16.481 -22.338  1.00 81.70           O  
ATOM    532  CG  GLN B  69     -50.425 -18.638 -25.167  1.00 81.70           C  
ATOM    533  CD  GLN B  69     -50.177 -20.012 -25.762  1.00 81.70           C  
ATOM    534  NE2 GLN B  69     -51.023 -20.411 -26.705  1.00 81.70           N  
ATOM    535  OE1 GLN B  69     -49.231 -20.708 -25.377  1.00 81.70           O  
ATOM    536  N   SER B  70     -48.698 -16.464 -21.784  1.00 77.58           N  
ATOM    537  CA  SER B  70     -48.971 -16.372 -20.354  1.00 77.58           C  
ATOM    538  C   SER B  70     -49.488 -14.987 -19.977  1.00 77.58           C  
ATOM    539  CB  SER B  70     -47.712 -16.692 -19.546  1.00 77.58           C  
ATOM    540  O   SER B  70     -50.179 -14.830 -18.969  1.00 77.58           O  
ATOM    541  OG  SER B  70     -46.629 -15.876 -19.959  1.00 77.58           O  
ATOM    542  N   GLY B  71     -49.736 -14.106 -20.839  1.00 61.58           N  
ATOM    543  CA  GLY B  71     -50.248 -12.765 -20.606  1.00 61.58           C  
ATOM    544  C   GLY B  71     -49.457 -11.996 -19.565  1.00 61.58           C  
ATOM    545  O   GLY B  71     -49.929 -10.985 -19.041  1.00 61.58           O  
ATOM    546  N   THR B  72     -48.422 -12.550 -19.013  1.00 54.89           N  
ATOM    547  CA  THR B  72     -47.646 -11.876 -17.978  1.00 54.89           C  
ATOM    548  C   THR B  72     -46.612 -10.942 -18.599  1.00 54.89           C  
ATOM    549  CB  THR B  72     -46.940 -12.890 -17.059  1.00 54.89           C  
ATOM    550  O   THR B  72     -45.856 -10.280 -17.884  1.00 54.89           O  
ATOM    551  CG2 THR B  72     -47.823 -13.265 -15.873  1.00 54.89           C  
ATOM    552  OG1 THR B  72     -46.637 -14.074 -17.808  1.00 54.89           O  
ATOM    553  N   ALA B  73     -46.364 -10.950 -19.858  1.00 47.51           N  
ATOM    554  CA  ALA B  73     -45.453  -9.988 -20.472  1.00 47.51           C  
ATOM    555  C   ALA B  73     -45.813  -8.560 -20.073  1.00 47.51           C  
ATOM    556  CB  ALA B  73     -45.471 -10.134 -21.991  1.00 47.51           C  
ATOM    557  O   ALA B  73     -44.933  -7.711 -19.920  1.00 47.51           O  
ATOM    558  N   ALA B  74     -47.103  -8.215 -20.173  1.00 38.48           N  
ATOM    559  CA  ALA B  74     -47.534  -6.836 -19.957  1.00 38.48           C  
ATOM    560  C   ALA B  74     -47.294  -6.406 -18.513  1.00 38.48           C  
ATOM    561  CB  ALA B  74     -49.009  -6.677 -20.318  1.00 38.48           C  
ATOM    562  O   ALA B  74     -47.646  -5.290 -18.124  1.00 38.48           O  
ATOM    563  N   ASP B  75     -46.969  -7.282 -17.662  1.00 37.83           N  
ATOM    564  CA  ASP B  75     -46.936  -6.647 -16.348  1.00 37.83           C  
ATOM    565  C   ASP B  75     -45.915  -5.513 -16.311  1.00 37.83           C  
ATOM    566  CB  ASP B  75     -46.618  -7.678 -15.263  1.00 37.83           C  
ATOM    567  O   ASP B  75     -45.150  -5.391 -15.352  1.00 37.83           O  
ATOM    568  CG  ASP B  75     -47.859  -8.213 -14.570  1.00 37.83           C  
ATOM    569  OD1 ASP B  75     -48.684  -7.407 -14.088  1.00 37.83           O  
ATOM    570  OD2 ASP B  75     -48.013  -9.451 -14.504  1.00 37.83           O  
ATOM    571  N   GLU B  76     -45.422  -5.014 -17.419  1.00 32.62           N  
ATOM    572  CA  GLU B  76     -44.825  -3.689 -17.281  1.00 32.62           C  
ATOM    573  C   GLU B  76     -45.831  -2.685 -16.726  1.00 32.62           C  
ATOM    574  CB  GLU B  76     -44.284  -3.201 -18.627  1.00 32.62           C  
ATOM    575  O   GLU B  76     -47.036  -2.812 -16.957  1.00 32.62           O  
ATOM    576  CG  GLU B  76     -42.839  -3.601 -18.891  1.00 32.62           C  
ATOM    577  CD  GLU B  76     -41.949  -2.426 -19.263  1.00 32.62           C  
ATOM    578  OE1 GLU B  76     -40.984  -2.137 -18.520  1.00 32.62           O  
ATOM    579  OE2 GLU B  76     -42.221  -1.788 -20.305  1.00 32.62           O  
ATOM    580  N   PRO B  77     -45.448  -1.882 -15.707  1.00 31.10           N  
ATOM    581  CA  PRO B  77     -46.341  -0.787 -15.322  1.00 31.10           C  
ATOM    582  C   PRO B  77     -46.953  -0.074 -16.526  1.00 31.10           C  
ATOM    583  CB  PRO B  77     -45.425   0.155 -14.537  1.00 31.10           C  
ATOM    584  O   PRO B  77     -46.226   0.383 -17.412  1.00 31.10           O  
ATOM    585  CG  PRO B  77     -44.039  -0.297 -14.866  1.00 31.10           C  
ATOM    586  CD  PRO B  77     -44.128  -1.560 -15.674  1.00 31.10           C  
ATOM    587  N   SER B  78     -47.754  -0.634 -17.250  1.00 28.21           N  
ATOM    588  CA  SER B  78     -48.572   0.298 -18.020  1.00 28.21           C  
ATOM    589  C   SER B  78     -49.162   1.384 -17.127  1.00 28.21           C  
ATOM    590  CB  SER B  78     -49.696  -0.446 -18.742  1.00 28.21           C  
ATOM    591  O   SER B  78     -49.756   1.086 -16.088  1.00 28.21           O  
ATOM    592  OG  SER B  78     -49.169  -1.347 -19.701  1.00 28.21           O  
ATOM    593  N   SER B  79     -48.566   2.640 -17.172  1.00 29.34           N  
ATOM    594  CA  SER B  79     -49.313   3.807 -16.711  1.00 29.34           C  
ATOM    595  C   SER B  79     -50.748   3.783 -17.225  1.00 29.34           C  
ATOM    596  CB  SER B  79     -48.624   5.096 -17.161  1.00 29.34           C  
ATOM    597  O   SER B  79     -50.999   4.068 -18.397  1.00 29.34           O  
ATOM    598  OG  SER B  79     -49.139   5.534 -18.407  1.00 29.34           O  
ATOM    599  N   LEU B  80     -51.344   2.766 -16.967  1.00 27.67           N  
ATOM    600  CA  LEU B  80     -52.708   2.679 -17.476  1.00 27.67           C  
ATOM    601  C   LEU B  80     -53.498   3.936 -17.130  1.00 27.67           C  
ATOM    602  CB  LEU B  80     -53.415   1.446 -16.907  1.00 27.67           C  
ATOM    603  O   LEU B  80     -53.391   4.456 -16.017  1.00 27.67           O  
ATOM    604  CG  LEU B  80     -53.071   0.106 -17.559  1.00 27.67           C  
ATOM    605  CD1 LEU B  80     -53.200  -1.026 -16.545  1.00 27.67           C  
ATOM    606  CD2 LEU B  80     -53.967  -0.147 -18.767  1.00 27.67           C  
ATOM    607  N   GLY B  81     -53.947   4.515 -18.173  1.00 26.74           N  
ATOM    608  CA  GLY B  81     -54.640   5.789 -18.283  1.00 26.74           C  
ATOM    609  C   GLY B  81     -55.857   5.887 -17.382  1.00 26.74           C  
ATOM    610  O   GLY B  81     -56.521   6.924 -17.336  1.00 26.74           O  
ATOM    611  N   PRO B  82     -56.612   4.816 -17.207  1.00 25.45           N  
ATOM    612  CA  PRO B  82     -57.999   5.234 -17.425  1.00 25.45           C  
ATOM    613  C   PRO B  82     -58.495   6.208 -16.359  1.00 25.45           C  
ATOM    614  CB  PRO B  82     -58.778   3.917 -17.366  1.00 25.45           C  
ATOM    615  O   PRO B  82     -59.547   6.831 -16.527  1.00 25.45           O  
ATOM    616  CG  PRO B  82     -57.798   2.916 -16.846  1.00 25.45           C  
ATOM    617  CD  PRO B  82     -56.487   3.611 -16.610  1.00 25.45           C  
ATOM    618  N   ALA B  83     -58.274   6.080 -15.084  1.00 26.50           N  
ATOM    619  CA  ALA B  83     -59.421   5.665 -14.280  1.00 26.50           C  
ATOM    620  C   ALA B  83     -60.370   6.834 -14.033  1.00 26.50           C  
ATOM    621  CB  ALA B  83     -58.954   5.073 -12.953  1.00 26.50           C  
ATOM    622  O   ALA B  83     -59.968   7.997 -14.121  1.00 26.50           O  
ATOM    623  N   THR B  84     -61.660   6.565 -13.655  1.00 25.58           N  
ATOM    624  CA  THR B  84     -62.944   7.246 -13.529  1.00 25.58           C  
ATOM    625  C   THR B  84     -62.832   8.438 -12.583  1.00 25.58           C  
ATOM    626  CB  THR B  84     -64.037   6.286 -13.023  1.00 25.58           C  
ATOM    627  O   THR B  84     -62.036   8.419 -11.642  1.00 25.58           O  
ATOM    628  CG2 THR B  84     -65.421   6.746 -13.469  1.00 25.58           C  
ATOM    629  OG1 THR B  84     -63.790   4.974 -13.542  1.00 25.58           O  
ATOM    630  N   GLN B  85     -63.854   9.358 -12.780  1.00 22.06           N  
ATOM    631  CA  GLN B  85     -64.275  10.735 -12.543  1.00 22.06           C  
ATOM    632  C   GLN B  85     -64.516  10.988 -11.057  1.00 22.06           C  
ATOM    633  CB  GLN B  85     -65.538  11.056 -13.342  1.00 22.06           C  
ATOM    634  O   GLN B  85     -65.062  12.027 -10.680  1.00 22.06           O  
ATOM    635  CG  GLN B  85     -65.479  12.388 -14.077  1.00 22.06           C  
ATOM    636  CD  GLN B  85     -66.652  12.594 -15.016  1.00 22.06           C  
ATOM    637  NE2 GLN B  85     -66.424  13.329 -16.099  1.00 22.06           N  
ATOM    638  OE1 GLN B  85     -67.755  12.095 -14.771  1.00 22.06           O  
ATOM    639  N   VAL B  86     -64.533   9.836 -10.270  1.00 23.63           N  
ATOM    640  CA  VAL B  86     -65.403  10.401  -9.244  1.00 23.63           C  
ATOM    641  C   VAL B  86     -64.739  11.627  -8.620  1.00 23.63           C  
ATOM    642  CB  VAL B  86     -65.738   9.362  -8.150  1.00 23.63           C  
ATOM    643  O   VAL B  86     -63.523  11.645  -8.415  1.00 23.63           O  
ATOM    644  CG1 VAL B  86     -67.237   9.072  -8.122  1.00 23.63           C  
ATOM    645  CG2 VAL B  86     -64.946   8.075  -8.376  1.00 23.63           C  
ATOM    646  N   VAL B  87     -65.500  12.560  -8.421  1.00 23.00           N  
ATOM    647  CA  VAL B  87     -65.593  14.000  -8.202  1.00 23.00           C  
ATOM    648  C   VAL B  87     -65.124  14.339  -6.789  1.00 23.00           C  
ATOM    649  CB  VAL B  87     -67.032  14.516  -8.425  1.00 23.00           C  
ATOM    650  O   VAL B  87     -65.419  15.420  -6.274  1.00 23.00           O  
ATOM    651  CG1 VAL B  87     -67.029  16.016  -8.714  1.00 23.00           C  
ATOM    652  CG2 VAL B  87     -67.702  13.751  -9.565  1.00 23.00           C  
ATOM    653  N   PRO B  88     -64.547  13.312  -6.120  1.00 24.63           N  
ATOM    654  CA  PRO B  88     -64.899  13.903  -4.827  1.00 24.63           C  
ATOM    655  C   PRO B  88     -64.381  15.331  -4.670  1.00 24.63           C  
ATOM    656  CB  PRO B  88     -64.231  12.965  -3.818  1.00 24.63           C  
ATOM    657  O   PRO B  88     -63.456  15.737  -5.377  1.00 24.63           O  
ATOM    658  CG  PRO B  88     -63.173  12.254  -4.599  1.00 24.63           C  
ATOM    659  CD  PRO B  88     -63.280  12.673  -6.038  1.00 24.63           C  
ATOM    660  N   VAL B  89     -64.769  16.002  -3.569  1.00 23.14           N  
ATOM    661  CA  VAL B  89     -65.147  17.229  -2.876  1.00 23.14           C  
ATOM    662  C   VAL B  89     -63.894  17.969  -2.413  1.00 23.14           C  
ATOM    663  CB  VAL B  89     -66.071  16.940  -1.672  1.00 23.14           C  
ATOM    664  O   VAL B  89     -62.878  17.345  -2.098  1.00 23.14           O  
ATOM    665  CG1 VAL B  89     -67.147  18.016  -1.546  1.00 23.14           C  
ATOM    666  CG2 VAL B  89     -66.706  15.557  -1.808  1.00 23.14           C  
ATOM    667  N   GLN B  90     -64.016  19.293  -2.250  1.00 21.96           N  
ATOM    668  CA  GLN B  90     -63.302  20.561  -2.355  1.00 21.96           C  
ATOM    669  C   GLN B  90     -62.207  20.665  -1.297  1.00 21.96           C  
ATOM    670  CB  GLN B  90     -64.272  21.737  -2.223  1.00 21.96           C  
ATOM    671  O   GLN B  90     -61.100  21.125  -1.586  1.00 21.96           O  
ATOM    672  CG  GLN B  90     -65.187  21.917  -3.427  1.00 21.96           C  
ATOM    673  CD  GLN B  90     -65.874  23.270  -3.445  1.00 21.96           C  
ATOM    674  NE2 GLN B  90     -67.161  23.277  -3.776  1.00 21.96           N  
ATOM    675  OE1 GLN B  90     -65.254  24.300  -3.162  1.00 21.96           O  
ATOM    676  N   PRO B  91     -62.480  20.568   0.090  1.00 26.84           N  
ATOM    677  CA  PRO B  91     -62.202  21.930   0.552  1.00 26.84           C  
ATOM    678  C   PRO B  91     -60.711  22.194   0.745  1.00 26.84           C  
ATOM    679  CB  PRO B  91     -62.948  22.009   1.887  1.00 26.84           C  
ATOM    680  O   PRO B  91     -59.913  21.254   0.783  1.00 26.84           O  
ATOM    681  CG  PRO B  91     -63.380  20.606   2.167  1.00 26.84           C  
ATOM    682  CD  PRO B  91     -62.963  19.739   1.013  1.00 26.84           C  
ATOM    683  N   PRO B  92     -60.299  23.138   1.673  1.00 24.34           N  
ATOM    684  CA  PRO B  92     -59.450  24.331   1.727  1.00 24.34           C  
ATOM    685  C   PRO B  92     -58.073  24.049   2.324  1.00 24.34           C  
ATOM    686  CB  PRO B  92     -60.245  25.289   2.616  1.00 24.34           C  
ATOM    687  O   PRO B  92     -57.303  24.979   2.574  1.00 24.34           O  
ATOM    688  CG  PRO B  92     -61.228  24.420   3.332  1.00 24.34           C  
ATOM    689  CD  PRO B  92     -61.178  23.046   2.728  1.00 24.34           C  
ATOM    690  N   HIS B  93     -57.706  22.807   2.694  1.00 23.36           N  
ATOM    691  CA  HIS B  93     -56.834  22.993   3.848  1.00 23.36           C  
ATOM    692  C   HIS B  93     -55.472  23.534   3.427  1.00 23.36           C  
ATOM    693  CB  HIS B  93     -56.663  21.676   4.608  1.00 23.36           C  
ATOM    694  O   HIS B  93     -54.757  22.895   2.652  1.00 23.36           O  
ATOM    695  CG  HIS B  93     -57.789  21.373   5.544  1.00 23.36           C  
ATOM    696  CD2 HIS B  93     -58.519  20.247   5.722  1.00 23.36           C  
ATOM    697  ND1 HIS B  93     -58.284  22.299   6.437  1.00 23.36           N  
ATOM    698  CE1 HIS B  93     -59.271  21.752   7.127  1.00 23.36           C  
ATOM    699  NE2 HIS B  93     -59.434  20.508   6.712  1.00 23.36           N  
ATOM    700  N   LEU B  94     -55.168  24.791   3.519  1.00 24.53           N  
ATOM    701  CA  LEU B  94     -54.118  25.748   3.187  1.00 24.53           C  
ATOM    702  C   LEU B  94     -52.816  25.396   3.901  1.00 24.53           C  
ATOM    703  CB  LEU B  94     -54.549  27.169   3.560  1.00 24.53           C  
ATOM    704  O   LEU B  94     -52.069  26.286   4.312  1.00 24.53           O  
ATOM    705  CG  LEU B  94     -55.382  27.919   2.519  1.00 24.53           C  
ATOM    706  CD1 LEU B  94     -56.163  29.050   3.180  1.00 24.53           C  
ATOM    707  CD2 LEU B  94     -54.489  28.458   1.407  1.00 24.53           C  
ATOM    708  N   ILE B  95     -52.569  24.154   4.358  1.00 22.85           N  
ATOM    709  CA  ILE B  95     -51.514  24.246   5.361  1.00 22.85           C  
ATOM    710  C   ILE B  95     -50.214  24.699   4.702  1.00 22.85           C  
ATOM    711  CB  ILE B  95     -51.306  22.898   6.088  1.00 22.85           C  
ATOM    712  O   ILE B  95     -49.817  24.163   3.664  1.00 22.85           O  
ATOM    713  CG1 ILE B  95     -52.598  22.463   6.788  1.00 22.85           C  
ATOM    714  CG2 ILE B  95     -50.148  22.996   7.086  1.00 22.85           C  
ATOM    715  CD1 ILE B  95     -52.701  20.962   7.022  1.00 22.85           C  
ATOM    716  N   SER B  96     -49.698  25.869   5.102  1.00 26.12           N  
ATOM    717  CA  SER B  96     -48.566  26.753   4.844  1.00 26.12           C  
ATOM    718  C   SER B  96     -47.241  26.018   5.015  1.00 26.12           C  
ATOM    719  CB  SER B  96     -48.609  27.966   5.775  1.00 26.12           C  
ATOM    720  O   SER B  96     -46.972  25.451   6.076  1.00 26.12           O  
ATOM    721  OG  SER B  96     -49.792  28.719   5.565  1.00 26.12           O  
ATOM    722  N   GLN B  97     -46.792  25.485   3.938  1.00 28.96           N  
ATOM    723  CA  GLN B  97     -45.605  24.676   3.682  1.00 28.96           C  
ATOM    724  C   GLN B  97     -44.333  25.433   4.051  1.00 28.96           C  
ATOM    725  CB  GLN B  97     -45.553  24.248   2.214  1.00 28.96           C  
ATOM    726  O   GLN B  97     -43.989  26.430   3.413  1.00 28.96           O  
ATOM    727  CG  GLN B  97     -45.643  22.741   2.010  1.00 28.96           C  
ATOM    728  CD  GLN B  97     -45.486  22.336   0.556  1.00 28.96           C  
ATOM    729  NE2 GLN B  97     -45.323  21.039   0.316  1.00 28.96           N  
ATOM    730  OE1 GLN B  97     -45.512  23.181  -0.344  1.00 28.96           O  
ATOM    731  N   PRO B  98     -44.100  25.613   5.409  1.00 32.28           N  
ATOM    732  CA  PRO B  98     -42.963  26.465   5.763  1.00 32.28           C  
ATOM    733  C   PRO B  98     -41.653  25.993   5.137  1.00 32.28           C  
ATOM    734  CB  PRO B  98     -42.907  26.362   7.290  1.00 32.28           C  
ATOM    735  O   PRO B  98     -41.517  24.815   4.795  1.00 32.28           O  
ATOM    736  CG  PRO B  98     -43.782  25.197   7.626  1.00 32.28           C  
ATOM    737  CD  PRO B  98     -44.493  24.759   6.378  1.00 32.28           C  
ATOM    738  N   TYR B  99     -40.998  26.900   4.504  1.00 27.89           N  
ATOM    739  CA  TYR B  99     -39.776  27.023   3.716  1.00 27.89           C  
ATOM    740  C   TYR B  99     -38.575  26.484   4.485  1.00 27.89           C  
ATOM    741  CB  TYR B  99     -39.533  28.484   3.326  1.00 27.89           C  
ATOM    742  O   TYR B  99     -38.197  27.032   5.523  1.00 27.89           O  
ATOM    743  CG  TYR B  99     -39.810  28.778   1.872  1.00 27.89           C  
ATOM    744  CD1 TYR B  99     -38.808  28.648   0.912  1.00 27.89           C  
ATOM    745  CD2 TYR B  99     -41.071  29.187   1.455  1.00 27.89           C  
ATOM    746  CE1 TYR B  99     -39.058  28.920  -0.429  1.00 27.89           C  
ATOM    747  CE2 TYR B  99     -41.332  29.462   0.116  1.00 27.89           C  
ATOM    748  OH  TYR B  99     -40.574  29.595  -2.143  1.00 27.89           O  
ATOM    749  CZ  TYR B  99     -40.321  29.325  -0.817  1.00 27.89           C  
ATOM    750  N   SER B 100     -38.515  25.181   4.760  1.00 32.63           N  
ATOM    751  CA  SER B 100     -37.451  24.553   5.536  1.00 32.63           C  
ATOM    752  C   SER B 100     -36.078  24.877   4.955  1.00 32.63           C  
ATOM    753  CB  SER B 100     -37.647  23.037   5.586  1.00 32.63           C  
ATOM    754  O   SER B 100     -35.815  24.607   3.781  1.00 32.63           O  
ATOM    755  OG  SER B 100     -38.803  22.705   6.336  1.00 32.63           O  
ATOM    756  N   PRO B 101     -35.396  25.826   5.589  1.00 32.65           N  
ATOM    757  CA  PRO B 101     -34.112  26.427   5.220  1.00 32.65           C  
ATOM    758  C   PRO B 101     -33.017  25.387   4.992  1.00 32.65           C  
ATOM    759  CB  PRO B 101     -33.780  27.315   6.423  1.00 32.65           C  
ATOM    760  O   PRO B 101     -33.112  24.265   5.496  1.00 32.65           O  
ATOM    761  CG  PRO B 101     -34.718  26.868   7.497  1.00 32.65           C  
ATOM    762  CD  PRO B 101     -35.707  25.909   6.900  1.00 32.65           C  
ATOM    763  N   ALA B 102     -32.311  25.509   3.917  1.00 33.13           N  
ATOM    764  CA  ALA B 102     -31.194  24.899   3.201  1.00 33.13           C  
ATOM    765  C   ALA B 102     -30.008  24.665   4.132  1.00 33.13           C  
ATOM    766  CB  ALA B 102     -30.776  25.773   2.022  1.00 33.13           C  
ATOM    767  O   ALA B 102     -29.201  25.569   4.359  1.00 33.13           O  
ATOM    768  N   GLY B 103     -30.260  24.286   5.433  1.00 31.60           N  
ATOM    769  CA  GLY B 103     -29.143  24.289   6.364  1.00 31.60           C  
ATOM    770  C   GLY B 103     -27.967  23.458   5.887  1.00 31.60           C  
ATOM    771  O   GLY B 103     -28.064  22.759   4.876  1.00 31.60           O  
ATOM    772  N   SER B 104     -26.989  22.988   6.814  1.00 32.33           N  
ATOM    773  CA  SER B 104     -25.549  22.903   7.036  1.00 32.33           C  
ATOM    774  C   SER B 104     -24.976  21.613   6.459  1.00 32.33           C  
ATOM    775  CB  SER B 104     -25.230  22.991   8.529  1.00 32.33           C  
ATOM    776  O   SER B 104     -25.331  20.518   6.901  1.00 32.33           O  
ATOM    777  OG  SER B 104     -23.877  22.649   8.775  1.00 32.33           O  
ATOM    778  N   ARG B 105     -24.736  21.471   5.127  1.00 35.71           N  
ATOM    779  CA  ARG B 105     -24.022  20.489   4.317  1.00 35.71           C  
ATOM    780  C   ARG B 105     -22.707  20.087   4.976  1.00 35.71           C  
ATOM    781  CB  ARG B 105     -23.758  21.039   2.914  1.00 35.71           C  
ATOM    782  O   ARG B 105     -22.113  19.069   4.617  1.00 35.71           O  
ATOM    783  CG  ARG B 105     -25.005  21.147   2.050  1.00 35.71           C  
ATOM    784  CD  ARG B 105     -24.663  21.167   0.566  1.00 35.71           C  
ATOM    785  NE  ARG B 105     -25.858  21.041  -0.264  1.00 35.71           N  
ATOM    786  NH1 ARG B 105     -24.770  21.473  -2.256  1.00 35.71           N  
ATOM    787  NH2 ARG B 105     -27.024  21.053  -2.242  1.00 35.71           N  
ATOM    788  CZ  ARG B 105     -25.881  21.189  -1.585  1.00 35.71           C  
ATOM    789  N   TRP B 106     -22.102  20.908   5.812  1.00 38.07           N  
ATOM    790  CA  TRP B 106     -20.762  20.690   6.346  1.00 38.07           C  
ATOM    791  C   TRP B 106     -20.731  19.466   7.255  1.00 38.07           C  
ATOM    792  CB  TRP B 106     -20.281  21.924   7.114  1.00 38.07           C  
ATOM    793  O   TRP B 106     -19.660  18.927   7.545  1.00 38.07           O  
ATOM    794  CG  TRP B 106     -18.970  21.732   7.816  1.00 38.07           C  
ATOM    795  CD1 TRP B 106     -18.111  20.677   7.683  1.00 38.07           C  
ATOM    796  CD2 TRP B 106     -18.372  22.620   8.766  1.00 38.07           C  
ATOM    797  CE2 TRP B 106     -17.149  22.039   9.168  1.00 38.07           C  
ATOM    798  CE3 TRP B 106     -18.752  23.851   9.316  1.00 38.07           C  
ATOM    799  NE1 TRP B 106     -17.014  20.856   8.493  1.00 38.07           N  
ATOM    800  CH2 TRP B 106     -16.698  23.854  10.619  1.00 38.07           C  
ATOM    801  CZ2 TRP B 106     -16.302  22.650  10.096  1.00 38.07           C  
ATOM    802  CZ3 TRP B 106     -17.908  24.457  10.240  1.00 38.07           C  
ATOM    803  N   ARG B 107     -21.858  19.013   7.848  1.00 41.46           N  
ATOM    804  CA  ARG B 107     -21.914  17.845   8.722  1.00 41.46           C  
ATOM    805  C   ARG B 107     -21.609  16.567   7.948  1.00 41.46           C  
ATOM    806  CB  ARG B 107     -23.287  17.739   9.390  1.00 41.46           C  
ATOM    807  O   ARG B 107     -21.052  15.618   8.503  1.00 41.46           O  
ATOM    808  CG  ARG B 107     -23.499  18.730  10.523  1.00 41.46           C  
ATOM    809  CD  ARG B 107     -24.647  18.312  11.431  1.00 41.46           C  
ATOM    810  NE  ARG B 107     -24.613  19.023  12.706  1.00 41.46           N  
ATOM    811  NH1 ARG B 107     -26.846  19.616  12.671  1.00 41.46           N  
ATOM    812  NH2 ARG B 107     -25.515  20.244  14.429  1.00 41.46           N  
ATOM    813  CZ  ARG B 107     -25.658  19.626  13.266  1.00 41.46           C  
ATOM    814  N   ASP B 108     -21.941  16.554   6.670  1.00 43.49           N  
ATOM    815  CA  ASP B 108     -21.691  15.376   5.844  1.00 43.49           C  
ATOM    816  C   ASP B 108     -20.197  15.188   5.594  1.00 43.49           C  
ATOM    817  CB  ASP B 108     -22.438  15.487   4.513  1.00 43.49           C  
ATOM    818  O   ASP B 108     -19.709  14.057   5.540  1.00 43.49           O  
ATOM    819  CG  ASP B 108     -23.919  15.175   4.637  1.00 43.49           C  
ATOM    820  OD1 ASP B 108     -24.320  14.491   5.603  1.00 43.49           O  
ATOM    821  OD2 ASP B 108     -24.692  15.615   3.758  1.00 43.49           O  
ATOM    822  N   TYR B 109     -19.409  16.315   5.717  1.00 43.32           N  
ATOM    823  CA  TYR B 109     -17.975  16.269   5.451  1.00 43.32           C  
ATOM    824  C   TYR B 109     -17.207  15.794   6.679  1.00 43.32           C  
ATOM    825  CB  TYR B 109     -17.465  17.646   5.017  1.00 43.32           C  
ATOM    826  O   TYR B 109     -16.141  15.186   6.555  1.00 43.32           O  
ATOM    827  CG  TYR B 109     -17.433  17.837   3.520  1.00 43.32           C  
ATOM    828  CD1 TYR B 109     -16.369  17.360   2.759  1.00 43.32           C  
ATOM    829  CD2 TYR B 109     -18.467  18.496   2.864  1.00 43.32           C  
ATOM    830  CE1 TYR B 109     -16.334  17.536   1.380  1.00 43.32           C  
ATOM    831  CE2 TYR B 109     -18.444  18.678   1.485  1.00 43.32           C  
ATOM    832  OH  TYR B 109     -17.347  18.371  -0.613  1.00 43.32           O  
ATOM    833  CZ  TYR B 109     -17.375  18.194   0.752  1.00 43.32           C  
ATOM    834  N   GLY B 110     -17.798  15.904   7.821  1.00 48.04           N  
ATOM    835  CA  GLY B 110     -17.146  15.490   9.053  1.00 48.04           C  
ATOM    836  C   GLY B 110     -17.032  13.984   9.192  1.00 48.04           C  
ATOM    837  O   GLY B 110     -15.978  13.468   9.569  1.00 48.04           O  
ATOM    838  N   ALA B 111     -18.072  13.302   8.809  1.00 48.91           N  
ATOM    839  CA  ALA B 111     -18.080  11.843   8.878  1.00 48.91           C  
ATOM    840  C   ALA B 111     -17.110  11.240   7.866  1.00 48.91           C  
ATOM    841  CB  ALA B 111     -19.490  11.307   8.644  1.00 48.91           C  
ATOM    842  O   ALA B 111     -16.392  10.287   8.177  1.00 48.91           O  
ATOM    843  N   LEU B 112     -17.055  11.854   6.767  1.00 45.27           N  
ATOM    844  CA  LEU B 112     -16.151  11.395   5.718  1.00 45.27           C  
ATOM    845  C   LEU B 112     -14.697  11.627   6.114  1.00 45.27           C  
ATOM    846  CB  LEU B 112     -16.453  12.110   4.399  1.00 45.27           C  
ATOM    847  O   LEU B 112     -13.838  10.776   5.868  1.00 45.27           O  
ATOM    848  CG  LEU B 112     -16.486  11.235   3.145  1.00 45.27           C  
ATOM    849  CD1 LEU B 112     -17.557  11.731   2.180  1.00 45.27           C  
ATOM    850  CD2 LEU B 112     -15.118  11.215   2.470  1.00 45.27           C  
ATOM    851  N   ALA B 113     -14.500  12.667   6.862  1.00 47.88           N  
ATOM    852  CA  ALA B 113     -13.149  13.004   7.303  1.00 47.88           C  
ATOM    853  C   ALA B 113     -12.653  12.016   8.356  1.00 47.88           C  
ATOM    854  CB  ALA B 113     -13.107  14.428   7.852  1.00 47.88           C  
ATOM    855  O   ALA B 113     -11.497  11.589   8.320  1.00 47.88           O  
ATOM    856  N   ILE B 114     -13.554  11.562   9.157  1.00 49.85           N  
ATOM    857  CA  ILE B 114     -13.208  10.626  10.221  1.00 49.85           C  
ATOM    858  C   ILE B 114     -12.949   9.243   9.628  1.00 49.85           C  
ATOM    859  CB  ILE B 114     -14.319  10.551  11.292  1.00 49.85           C  
ATOM    860  O   ILE B 114     -11.990   8.568  10.008  1.00 49.85           O  
ATOM    861  CG1 ILE B 114     -14.467  11.901  12.003  1.00 49.85           C  
ATOM    862  CG2 ILE B 114     -14.026   9.432  12.296  1.00 49.85           C  
ATOM    863  CD1 ILE B 114     -15.687  11.992  12.910  1.00 49.85           C  
ATOM    864  N   ILE B 115     -13.661   8.881   8.624  1.00 50.13           N  
ATOM    865  CA  ILE B 115     -13.510   7.593   7.955  1.00 50.13           C  
ATOM    866  C   ILE B 115     -12.203   7.572   7.166  1.00 50.13           C  
ATOM    867  CB  ILE B 115     -14.705   7.298   7.021  1.00 50.13           C  
ATOM    868  O   ILE B 115     -11.451   6.596   7.226  1.00 50.13           O  
ATOM    869  CG1 ILE B 115     -16.002   7.191   7.830  1.00 50.13           C  
ATOM    870  CG2 ILE B 115     -14.457   6.021   6.213  1.00 50.13           C  
ATOM    871  CD1 ILE B 115     -17.263   7.149   6.977  1.00 50.13           C  
ATOM    872  N   MET B 116     -11.917   8.627   6.583  1.00 51.54           N  
ATOM    873  CA  MET B 116     -10.700   8.730   5.783  1.00 51.54           C  
ATOM    874  C   MET B 116      -9.461   8.712   6.672  1.00 51.54           C  
ATOM    875  CB  MET B 116     -10.718  10.003   4.936  1.00 51.54           C  
ATOM    876  O   MET B 116      -8.449   8.102   6.322  1.00 51.54           O  
ATOM    877  CG  MET B 116     -11.633   9.921   3.725  1.00 51.54           C  
ATOM    878  SD  MET B 116     -11.155   8.575   2.573  1.00 51.54           S  
ATOM    879  CE  MET B 116      -9.612   9.257   1.906  1.00 51.54           C  
ATOM    880  N   ALA B 117      -9.620   9.301   7.812  1.00 53.04           N  
ATOM    881  CA  ALA B 117      -8.525   9.323   8.779  1.00 53.04           C  
ATOM    882  C   ALA B 117      -8.276   7.934   9.359  1.00 53.04           C  
ATOM    883  CB  ALA B 117      -8.823  10.318   9.898  1.00 53.04           C  
ATOM    884  O   ALA B 117      -7.127   7.534   9.559  1.00 53.04           O  
ATOM    885  N   GLY B 118      -9.363   7.226   9.467  1.00 53.72           N  
ATOM    886  CA  GLY B 118      -9.261   5.855   9.941  1.00 53.72           C  
ATOM    887  C   GLY B 118      -8.619   4.922   8.932  1.00 53.72           C  
ATOM    888  O   GLY B 118      -7.749   4.122   9.284  1.00 53.72           O  
ATOM    889  N   ILE B 119      -8.917   5.110   7.685  1.00 50.81           N  
ATOM    890  CA  ILE B 119      -8.381   4.289   6.604  1.00 50.81           C  
ATOM    891  C   ILE B 119      -6.895   4.590   6.417  1.00 50.81           C  
ATOM    892  CB  ILE B 119      -9.146   4.524   5.283  1.00 50.81           C  
ATOM    893  O   ILE B 119      -6.087   3.674   6.245  1.00 50.81           O  
ATOM    894  CG1 ILE B 119     -10.604   4.071   5.422  1.00 50.81           C  
ATOM    895  CG2 ILE B 119      -8.456   3.800   4.123  1.00 50.81           C  
ATOM    896  CD1 ILE B 119     -11.499   4.501   4.268  1.00 50.81           C  
ATOM    897  N   ALA B 120      -6.545   5.776   6.536  1.00 49.58           N  
ATOM    898  CA  ALA B 120      -5.160   6.206   6.362  1.00 49.58           C  
ATOM    899  C   ALA B 120      -4.273   5.663   7.478  1.00 49.58           C  
ATOM    900  CB  ALA B 120      -5.078   7.729   6.314  1.00 49.58           C  
ATOM    901  O   ALA B 120      -3.163   5.189   7.223  1.00 49.58           O  
ATOM    902  N   PHE B 121      -4.816   5.620   8.603  1.00 51.25           N  
ATOM    903  CA  PHE B 121      -4.095   5.112   9.764  1.00 51.25           C  
ATOM    904  C   PHE B 121      -3.924   3.600   9.676  1.00 51.25           C  
ATOM    905  CB  PHE B 121      -4.828   5.483  11.057  1.00 51.25           C  
ATOM    906  O   PHE B 121      -2.848   3.074   9.969  1.00 51.25           O  
ATOM    907  CG  PHE B 121      -4.103   5.062  12.307  1.00 51.25           C  
ATOM    908  CD1 PHE B 121      -4.479   3.914  12.993  1.00 51.25           C  
ATOM    909  CD2 PHE B 121      -3.044   5.817  12.797  1.00 51.25           C  
ATOM    910  CE1 PHE B 121      -3.810   3.523  14.150  1.00 51.25           C  
ATOM    911  CE2 PHE B 121      -2.371   5.432  13.953  1.00 51.25           C  
ATOM    912  CZ  PHE B 121      -2.756   4.285  14.628  1.00 51.25           C  
ATOM    913  N   GLY B 122      -4.941   2.976   9.277  1.00 52.98           N  
ATOM    914  CA  GLY B 122      -4.873   1.535   9.089  1.00 52.98           C  
ATOM    915  C   GLY B 122      -3.881   1.119   8.020  1.00 52.98           C  
ATOM    916  O   GLY B 122      -3.104   0.183   8.218  1.00 52.98           O  
ATOM    917  N   PHE B 123      -3.805   1.856   7.055  1.00 48.62           N  
ATOM    918  CA  PHE B 123      -2.888   1.594   5.952  1.00 48.62           C  
ATOM    919  C   PHE B 123      -1.443   1.810   6.387  1.00 48.62           C  
ATOM    920  CB  PHE B 123      -3.215   2.491   4.755  1.00 48.62           C  
ATOM    921  O   PHE B 123      -0.557   1.036   6.019  1.00 48.62           O  
ATOM    922  CG  PHE B 123      -3.971   1.789   3.659  1.00 48.62           C  
ATOM    923  CD1 PHE B 123      -3.298   1.041   2.701  1.00 48.62           C  
ATOM    924  CD2 PHE B 123      -5.355   1.878   3.586  1.00 48.62           C  
ATOM    925  CE1 PHE B 123      -3.994   0.390   1.685  1.00 48.62           C  
ATOM    926  CE2 PHE B 123      -6.058   1.231   2.574  1.00 48.62           C  
ATOM    927  CZ  PHE B 123      -5.376   0.488   1.624  1.00 48.62           C  
ATOM    928  N   HIS B 124      -1.255   2.793   7.109  1.00 47.09           N  
ATOM    929  CA  HIS B 124       0.084   3.107   7.597  1.00 47.09           C  
ATOM    930  C   HIS B 124       0.616   1.997   8.497  1.00 47.09           C  
ATOM    931  CB  HIS B 124       0.082   4.438   8.350  1.00 47.09           C  
ATOM    932  O   HIS B 124       1.784   1.614   8.393  1.00 47.09           O  
ATOM    933  CG  HIS B 124       1.445   4.899   8.757  1.00 47.09           C  
ATOM    934  CD2 HIS B 124       2.427   5.505   8.049  1.00 47.09           C  
ATOM    935  ND1 HIS B 124       1.929   4.749  10.039  1.00 47.09           N  
ATOM    936  CE1 HIS B 124       3.154   5.245  10.101  1.00 47.09           C  
ATOM    937  NE2 HIS B 124       3.479   5.710   8.907  1.00 47.09           N  
ATOM    938  N   GLN B 125      -0.151   1.441   9.296  1.00 49.91           N  
ATOM    939  CA  GLN B 125       0.233   0.353  10.190  1.00 49.91           C  
ATOM    940  C   GLN B 125       0.500  -0.931   9.410  1.00 49.91           C  
ATOM    941  CB  GLN B 125      -0.852   0.113  11.241  1.00 49.91           C  
ATOM    942  O   GLN B 125       1.435  -1.670   9.723  1.00 49.91           O  
ATOM    943  CG  GLN B 125      -0.592   0.818  12.565  1.00 49.91           C  
ATOM    944  CD  GLN B 125       0.065  -0.085  13.592  1.00 49.91           C  
ATOM    945  NE2 GLN B 125      -0.376   0.018  14.841  1.00 49.91           N  
ATOM    946  OE1 GLN B 125       0.961  -0.870  13.265  1.00 49.91           O  
ATOM    947  N   LEU B 126      -0.275  -1.156   8.459  1.00 48.95           N  
ATOM    948  CA  LEU B 126      -0.115  -2.328   7.604  1.00 48.95           C  
ATOM    949  C   LEU B 126       1.165  -2.230   6.782  1.00 48.95           C  
ATOM    950  CB  LEU B 126      -1.322  -2.481   6.675  1.00 48.95           C  
ATOM    951  O   LEU B 126       1.885  -3.219   6.626  1.00 48.95           O  
ATOM    952  CG  LEU B 126      -1.370  -3.756   5.831  1.00 48.95           C  
ATOM    953  CD1 LEU B 126      -1.465  -4.984   6.730  1.00 48.95           C  
ATOM    954  CD2 LEU B 126      -2.543  -3.709   4.857  1.00 48.95           C  
ATOM    955  N   TYR B 127       1.372  -1.036   6.315  1.00 45.65           N  
ATOM    956  CA  TYR B 127       2.583  -0.787   5.541  1.00 45.65           C  
ATOM    957  C   TYR B 127       3.829  -1.022   6.387  1.00 45.65           C  
ATOM    958  CB  TYR B 127       2.586   0.644   4.993  1.00 45.65           C  
ATOM    959  O   TYR B 127       4.767  -1.692   5.949  1.00 45.65           O  
ATOM    960  CG  TYR B 127       3.782   0.960   4.130  1.00 45.65           C  
ATOM    961  CD1 TYR B 127       4.850   1.702   4.630  1.00 45.65           C  
ATOM    962  CD2 TYR B 127       3.847   0.520   2.812  1.00 45.65           C  
ATOM    963  CE1 TYR B 127       5.954   1.998   3.837  1.00 45.65           C  
ATOM    964  CE2 TYR B 127       4.946   0.810   2.010  1.00 45.65           C  
ATOM    965  OH  TYR B 127       7.084   1.839   1.741  1.00 45.65           O  
ATOM    966  CZ  TYR B 127       5.993   1.548   2.531  1.00 45.65           C  
ATOM    967  N   LYS B 128       3.859  -0.465   7.479  1.00 51.21           N  
ATOM    968  CA  LYS B 128       5.022  -0.548   8.357  1.00 51.21           C  
ATOM    969  C   LYS B 128       5.246  -1.978   8.840  1.00 51.21           C  
ATOM    970  CB  LYS B 128       4.859   0.390   9.554  1.00 51.21           C  
ATOM    971  O   LYS B 128       6.381  -2.458   8.870  1.00 51.21           O  
ATOM    972  CG  LYS B 128       6.164   1.002  10.043  1.00 51.21           C  
ATOM    973  CD  LYS B 128       5.942   1.895  11.257  1.00 51.21           C  
ATOM    974  CE  LYS B 128       7.259   2.408  11.823  1.00 51.21           C  
ATOM    975  NZ  LYS B 128       7.045   3.474  12.847  1.00 51.21           N  
ATOM    976  N   LYS B 129       4.218  -2.618   9.171  1.00 51.68           N  
ATOM    977  CA  LYS B 129       4.338  -3.929   9.803  1.00 51.68           C  
ATOM    978  C   LYS B 129       4.512  -5.029   8.759  1.00 51.68           C  
ATOM    979  CB  LYS B 129       3.114  -4.220  10.672  1.00 51.68           C  
ATOM    980  O   LYS B 129       5.288  -5.965   8.960  1.00 51.68           O  
ATOM    981  CG  LYS B 129       3.395  -5.147  11.846  1.00 51.68           C  
ATOM    982  CD  LYS B 129       2.154  -5.351  12.706  1.00 51.68           C  
ATOM    983  CE  LYS B 129       2.407  -6.352  13.825  1.00 51.68           C  
ATOM    984  NZ  LYS B 129       1.508  -6.115  14.994  1.00 51.68           N  
ATOM    985  N   TYR B 130       3.951  -4.927   7.742  1.00 47.43           N  
ATOM    986  CA  TYR B 130       3.938  -6.088   6.859  1.00 47.43           C  
ATOM    987  C   TYR B 130       4.690  -5.799   5.566  1.00 47.43           C  
ATOM    988  CB  TYR B 130       2.499  -6.507   6.544  1.00 47.43           C  
ATOM    989  O   TYR B 130       5.395  -6.665   5.043  1.00 47.43           O  
ATOM    990  CG  TYR B 130       1.889  -7.415   7.584  1.00 47.43           C  
ATOM    991  CD1 TYR B 130       2.123  -8.788   7.562  1.00 47.43           C  
ATOM    992  CD2 TYR B 130       1.077  -6.902   8.590  1.00 47.43           C  
ATOM    993  CE1 TYR B 130       1.561  -9.629   8.517  1.00 47.43           C  
ATOM    994  CE2 TYR B 130       0.510  -7.733   9.551  1.00 47.43           C  
ATOM    995  OH  TYR B 130       0.199  -9.920  10.455  1.00 47.43           O  
ATOM    996  CZ  TYR B 130       0.758  -9.093   9.506  1.00 47.43           C  
ATOM    997  N   LEU B 131       4.523  -4.537   5.136  1.00 46.82           N  
ATOM    998  CA  LEU B 131       5.096  -4.248   3.825  1.00 46.82           C  
ATOM    999  C   LEU B 131       6.577  -3.904   3.943  1.00 46.82           C  
ATOM   1000  CB  LEU B 131       4.344  -3.095   3.154  1.00 46.82           C  
ATOM   1001  O   LEU B 131       7.381  -4.308   3.100  1.00 46.82           O  
ATOM   1002  CG  LEU B 131       3.791  -3.370   1.755  1.00 46.82           C  
ATOM   1003  CD1 LEU B 131       2.267  -3.426   1.790  1.00 46.82           C  
ATOM   1004  CD2 LEU B 131       4.270  -2.307   0.772  1.00 46.82           C  
ATOM   1005  N   LEU B 132       6.811  -3.173   5.006  1.00 49.19           N  
ATOM   1006  CA  LEU B 132       8.201  -2.758   5.159  1.00 49.19           C  
ATOM   1007  C   LEU B 132       9.112  -3.967   5.344  1.00 49.19           C  
ATOM   1008  CB  LEU B 132       8.349  -1.806   6.348  1.00 49.19           C  
ATOM   1009  O   LEU B 132      10.176  -4.048   4.726  1.00 49.19           O  
ATOM   1010  CG  LEU B 132       8.955  -0.434   6.048  1.00 49.19           C  
ATOM   1011  CD1 LEU B 132       7.922   0.664   6.276  1.00 49.19           C  
ATOM   1012  CD2 LEU B 132      10.194  -0.197   6.905  1.00 49.19           C  
ATOM   1013  N   PRO B 133       8.807  -4.906   6.214  1.00 52.18           N  
ATOM   1014  CA  PRO B 133       9.692  -6.069   6.301  1.00 52.18           C  
ATOM   1015  C   PRO B 133       9.660  -6.930   5.039  1.00 52.18           C  
ATOM   1016  CB  PRO B 133       9.143  -6.842   7.502  1.00 52.18           C  
ATOM   1017  O   PRO B 133      10.650  -7.590   4.712  1.00 52.18           O  
ATOM   1018  CG  PRO B 133       7.891  -6.119   7.882  1.00 52.18           C  
ATOM   1019  CD  PRO B 133       7.775  -4.887   7.031  1.00 52.18           C  
ATOM   1020  N   LEU B 134       8.639  -6.946   4.319  1.00 46.10           N  
ATOM   1021  CA  LEU B 134       8.524  -7.721   3.089  1.00 46.10           C  
ATOM   1022  C   LEU B 134       9.273  -7.043   1.947  1.00 46.10           C  
ATOM   1023  CB  LEU B 134       7.053  -7.909   2.709  1.00 46.10           C  
ATOM   1024  O   LEU B 134       9.876  -7.717   1.108  1.00 46.10           O  
ATOM   1025  CG  LEU B 134       6.715  -9.167   1.907  1.00 46.10           C  
ATOM   1026  CD1 LEU B 134       6.567 -10.366   2.839  1.00 46.10           C  
ATOM   1027  CD2 LEU B 134       5.443  -8.957   1.092  1.00 46.10           C  
ATOM   1028  N   ILE B 135       9.318  -5.831   1.967  1.00 42.24           N  
ATOM   1029  CA  ILE B 135      10.038  -5.102   0.928  1.00 42.24           C  
ATOM   1030  C   ILE B 135      11.511  -4.979   1.311  1.00 42.24           C  
ATOM   1031  CB  ILE B 135       9.427  -3.703   0.693  1.00 42.24           C  
ATOM   1032  O   ILE B 135      12.393  -5.114   0.460  1.00 42.24           O  
ATOM   1033  CG1 ILE B 135       8.009  -3.829   0.123  1.00 42.24           C  
ATOM   1034  CG2 ILE B 135      10.318  -2.874  -0.236  1.00 42.24           C  
ATOM   1035  CD1 ILE B 135       7.195  -2.544   0.200  1.00 42.24           C  
ATOM   1036  N   LEU B 136      11.815  -4.724   2.558  1.00 45.68           N  
ATOM   1037  CA  LEU B 136      13.208  -4.640   2.984  1.00 45.68           C  
ATOM   1038  C   LEU B 136      13.773  -6.028   3.268  1.00 45.68           C  
ATOM   1039  CB  LEU B 136      13.336  -3.759   4.229  1.00 45.68           C  
ATOM   1040  O   LEU B 136      14.992  -6.206   3.326  1.00 45.68           O  
ATOM   1041  CG  LEU B 136      13.631  -2.279   3.985  1.00 45.68           C  
ATOM   1042  CD1 LEU B 136      12.394  -1.436   4.276  1.00 45.68           C  
ATOM   1043  CD2 LEU B 136      14.809  -1.820   4.838  1.00 45.68           C  
ATOM   1044  N   GLY B 137      13.022  -7.054   3.551  1.00 44.50           N  
ATOM   1045  CA  GLY B 137      13.467  -8.434   3.664  1.00 44.50           C  
ATOM   1046  C   GLY B 137      13.787  -9.069   2.324  1.00 44.50           C  
ATOM   1047  O   GLY B 137      14.199 -10.229   2.263  1.00 44.50           O  
ATOM   1048  N   GLY B 138      13.443  -8.596   1.153  1.00 46.43           N  
ATOM   1049  CA  GLY B 138      13.838  -9.065  -0.166  1.00 46.43           C  
ATOM   1050  C   GLY B 138      15.333  -8.970  -0.410  1.00 46.43           C  
ATOM   1051  O   GLY B 138      15.851  -9.560  -1.360  1.00 46.43           O  
ATOM   1052  N   ARG B 139      16.112  -8.355   0.305  1.00 47.95           N  
ATOM   1053  CA  ARG B 139      17.553  -8.351   0.076  1.00 47.95           C  
ATOM   1054  C   ARG B 139      18.188  -9.650   0.561  1.00 47.95           C  
ATOM   1055  CB  ARG B 139      18.205  -7.156   0.775  1.00 47.95           C  
ATOM   1056  O   ARG B 139      19.079 -10.194  -0.095  1.00 47.95           O  
ATOM   1057  CG  ARG B 139      18.393  -5.944  -0.124  1.00 47.95           C  
ATOM   1058  CD  ARG B 139      19.283  -4.893   0.525  1.00 47.95           C  
ATOM   1059  NE  ARG B 139      19.179  -3.605  -0.155  1.00 47.95           N  
ATOM   1060  NH1 ARG B 139      20.327  -2.424   1.466  1.00 47.95           N  
ATOM   1061  NH2 ARG B 139      19.526  -1.347  -0.393  1.00 47.95           N  
ATOM   1062  CZ  ARG B 139      19.678  -2.462   0.308  1.00 47.95           C  
ATOM   1063  N   GLU B 140      17.863 -10.328   1.594  1.00 48.62           N  
ATOM   1064  CA  GLU B 140      18.402 -11.599   2.068  1.00 48.62           C  
ATOM   1065  C   GLU B 140      17.811 -12.773   1.293  1.00 48.62           C  
ATOM   1066  CB  GLU B 140      18.135 -11.771   3.566  1.00 48.62           C  
ATOM   1067  O   GLU B 140      18.477 -13.793   1.098  1.00 48.62           O  
ATOM   1068  CG  GLU B 140      19.394 -11.972   4.396  1.00 48.62           C  
ATOM   1069  CD  GLU B 140      19.217 -11.592   5.858  1.00 48.62           C  
ATOM   1070  OE1 GLU B 140      20.139 -11.842   6.666  1.00 48.62           O  
ATOM   1071  OE2 GLU B 140      18.146 -11.041   6.197  1.00 48.62           O  
ATOM   1072  N   ASP B 141      16.709 -12.682   0.638  1.00 51.11           N  
ATOM   1073  CA  ASP B 141      16.073 -13.680  -0.217  1.00 51.11           C  
ATOM   1074  C   ASP B 141      16.683 -13.672  -1.617  1.00 51.11           C  
ATOM   1075  CB  ASP B 141      14.565 -13.435  -0.299  1.00 51.11           C  
ATOM   1076  O   ASP B 141      16.635 -14.679  -2.327  1.00 51.11           O  
ATOM   1077  CG  ASP B 141      13.797 -14.078   0.842  1.00 51.11           C  
ATOM   1078  OD1 ASP B 141      14.338 -14.991   1.503  1.00 51.11           O  
ATOM   1079  OD2 ASP B 141      12.640 -13.670   1.081  1.00 51.11           O  
ATOM   1080  N   ARG B 142      17.345 -12.756  -1.995  1.00 55.34           N  
ATOM   1081  CA  ARG B 142      18.076 -12.690  -3.257  1.00 55.34           C  
ATOM   1082  C   ARG B 142      19.278 -13.629  -3.243  1.00 55.34           C  
ATOM   1083  CB  ARG B 142      18.532 -11.258  -3.541  1.00 55.34           C  
ATOM   1084  O   ARG B 142      19.597 -14.252  -4.257  1.00 55.34           O  
ATOM   1085  CG  ARG B 142      17.528 -10.437  -4.335  1.00 55.34           C  
ATOM   1086  CD  ARG B 142      18.130  -9.125  -4.819  1.00 55.34           C  
ATOM   1087  NE  ARG B 142      17.153  -8.322  -5.549  1.00 55.34           N  
ATOM   1088  NH1 ARG B 142      18.563  -6.518  -5.861  1.00 55.34           N  
ATOM   1089  NH2 ARG B 142      16.422  -6.460  -6.678  1.00 55.34           N  
ATOM   1090  CZ  ARG B 142      17.382  -7.102  -6.028  1.00 55.34           C  
ATOM   1091  N   LYS B 143      19.930 -13.793  -2.103  1.00 55.05           N  
ATOM   1092  CA  LYS B 143      21.061 -14.711  -2.012  1.00 55.05           C  
ATOM   1093  C   LYS B 143      20.602 -16.162  -2.123  1.00 55.05           C  
ATOM   1094  CB  LYS B 143      21.820 -14.500  -0.701  1.00 55.05           C  
ATOM   1095  O   LYS B 143      21.270 -16.984  -2.754  1.00 55.05           O  
ATOM   1096  CG  LYS B 143      22.819 -13.353  -0.741  1.00 55.05           C  
ATOM   1097  CD  LYS B 143      23.603 -13.249   0.561  1.00 55.05           C  
ATOM   1098  CE  LYS B 143      24.553 -12.059   0.548  1.00 55.05           C  
ATOM   1099  NZ  LYS B 143      25.271 -11.910   1.849  1.00 55.05           N  
ATOM   1100  N   GLN B 144      19.419 -16.464  -1.571  1.00 59.55           N  
ATOM   1101  CA  GLN B 144      18.861 -17.809  -1.655  1.00 59.55           C  
ATOM   1102  C   GLN B 144      18.354 -18.108  -3.063  1.00 59.55           C  
ATOM   1103  CB  GLN B 144      17.729 -17.985  -0.641  1.00 59.55           C  
ATOM   1104  O   GLN B 144      18.491 -19.231  -3.552  1.00 59.55           O  
ATOM   1105  CG  GLN B 144      17.724 -19.343   0.047  1.00 59.55           C  
ATOM   1106  CD  GLN B 144      16.609 -19.482   1.065  1.00 59.55           C  
ATOM   1107  NE2 GLN B 144      16.419 -20.694   1.576  1.00 59.55           N  
ATOM   1108  OE1 GLN B 144      15.924 -18.507   1.392  1.00 59.55           O  
ATOM   1109  N   LEU B 145      17.863 -17.083  -3.736  1.00 62.64           N  
ATOM   1110  CA  LEU B 145      17.422 -17.228  -5.120  1.00 62.64           C  
ATOM   1111  C   LEU B 145      18.614 -17.415  -6.053  1.00 62.64           C  
ATOM   1112  CB  LEU B 145      16.606 -16.008  -5.553  1.00 62.64           C  
ATOM   1113  O   LEU B 145      18.536 -18.176  -7.020  1.00 62.64           O  
ATOM   1114  CG  LEU B 145      15.372 -16.288  -6.413  1.00 62.64           C  
ATOM   1115  CD1 LEU B 145      14.134 -15.659  -5.783  1.00 62.64           C  
ATOM   1116  CD2 LEU B 145      15.580 -15.768  -7.831  1.00 62.64           C  
ATOM   1117  N   GLU B 146      19.763 -16.880  -5.763  1.00 60.92           N  
ATOM   1118  CA  GLU B 146      20.997 -17.082  -6.517  1.00 60.92           C  
ATOM   1119  C   GLU B 146      21.507 -18.512  -6.366  1.00 60.92           C  
ATOM   1120  CB  GLU B 146      22.071 -16.090  -6.067  1.00 60.92           C  
ATOM   1121  O   GLU B 146      22.005 -19.105  -7.326  1.00 60.92           O  
ATOM   1122  CG  GLU B 146      22.823 -15.434  -7.217  1.00 60.92           C  
ATOM   1123  CD  GLU B 146      23.812 -14.373  -6.760  1.00 60.92           C  
ATOM   1124  OE1 GLU B 146      24.600 -13.878  -7.597  1.00 60.92           O  
ATOM   1125  OE2 GLU B 146      23.799 -14.036  -5.556  1.00 60.92           O  
ATOM   1126  N   ARG B 147      21.317 -19.107  -5.197  1.00 61.86           N  
ATOM   1127  CA  ARG B 147      21.693 -20.496  -4.951  1.00 61.86           C  
ATOM   1128  C   ARG B 147      20.755 -21.454  -5.677  1.00 61.86           C  
ATOM   1129  CB  ARG B 147      21.691 -20.796  -3.451  1.00 61.86           C  
ATOM   1130  O   ARG B 147      21.193 -22.476  -6.210  1.00 61.86           O  
ATOM   1131  CG  ARG B 147      23.078 -21.000  -2.862  1.00 61.86           C  
ATOM   1132  CD  ARG B 147      23.020 -21.277  -1.366  1.00 61.86           C  
ATOM   1133  NE  ARG B 147      24.256 -20.882  -0.696  1.00 61.86           N  
ATOM   1134  NH1 ARG B 147      23.271 -20.532   1.364  1.00 61.86           N  
ATOM   1135  NH2 ARG B 147      25.522 -20.194   1.092  1.00 61.86           N  
ATOM   1136  CZ  ARG B 147      24.347 -20.537   0.585  1.00 61.86           C  
ATOM   1137  N   MET B 148      19.516 -21.085  -5.713  1.00 71.20           N  
ATOM   1138  CA  MET B 148      18.541 -21.902  -6.428  1.00 71.20           C  
ATOM   1139  C   MET B 148      18.734 -21.785  -7.936  1.00 71.20           C  
ATOM   1140  CB  MET B 148      17.116 -21.494  -6.050  1.00 71.20           C  
ATOM   1141  O   MET B 148      18.583 -22.768  -8.664  1.00 71.20           O  
ATOM   1142  CG  MET B 148      16.422 -22.478  -5.122  1.00 71.20           C  
ATOM   1143  SD  MET B 148      14.702 -21.977  -4.726  1.00 71.20           S  
ATOM   1144  CE  MET B 148      13.990 -23.590  -4.297  1.00 71.20           C  
ATOM   1145  N   GLU B 149      19.126 -20.602  -8.391  1.00 68.28           N  
ATOM   1146  CA  GLU B 149      19.422 -20.419  -9.809  1.00 68.28           C  
ATOM   1147  C   GLU B 149      20.659 -21.212 -10.221  1.00 68.28           C  
ATOM   1148  CB  GLU B 149      19.617 -18.935 -10.131  1.00 68.28           C  
ATOM   1149  O   GLU B 149      20.690 -21.809 -11.299  1.00 68.28           O  
ATOM   1150  CG  GLU B 149      19.769 -18.643 -11.616  1.00 68.28           C  
ATOM   1151  CD  GLU B 149      19.772 -17.157 -11.939  1.00 68.28           C  
ATOM   1152  OE1 GLU B 149      19.911 -16.795 -13.129  1.00 68.28           O  
ATOM   1153  OE2 GLU B 149      19.636 -16.349 -10.993  1.00 68.28           O  
ATOM   1154  N   ALA B 150      21.611 -21.279  -9.318  1.00 70.64           N  
ATOM   1155  CA  ALA B 150      22.811 -22.068  -9.585  1.00 70.64           C  
ATOM   1156  C   ALA B 150      22.507 -23.563  -9.532  1.00 70.64           C  
ATOM   1157  CB  ALA B 150      23.913 -21.716  -8.589  1.00 70.64           C  
ATOM   1158  O   ALA B 150      23.029 -24.338 -10.336  1.00 70.64           O  
ATOM   1159  N   GLY B 151      21.593 -23.949  -8.714  1.00 72.87           N  
ATOM   1160  CA  GLY B 151      21.141 -25.329  -8.629  1.00 72.87           C  
ATOM   1161  C   GLY B 151      20.284 -25.750  -9.807  1.00 72.87           C  
ATOM   1162  O   GLY B 151      20.398 -26.878 -10.293  1.00 72.87           O  
ATOM   1163  N   LEU B 152      19.509 -24.809 -10.317  1.00 79.84           N  
ATOM   1164  CA  LEU B 152      18.685 -25.077 -11.490  1.00 79.84           C  
ATOM   1165  C   LEU B 152      19.544 -25.189 -12.745  1.00 79.84           C  
ATOM   1166  CB  LEU B 152      17.636 -23.977 -11.671  1.00 79.84           C  
ATOM   1167  O   LEU B 152      19.272 -26.016 -13.618  1.00 79.84           O  
ATOM   1168  CG  LEU B 152      16.391 -24.352 -12.476  1.00 79.84           C  
ATOM   1169  CD1 LEU B 152      15.219 -24.631 -11.540  1.00 79.84           C  
ATOM   1170  CD2 LEU B 152      16.040 -23.247 -13.466  1.00 79.84           C  
ATOM   1171  N   SER B 153      20.578 -24.426 -12.779  1.00 74.54           N  
ATOM   1172  CA  SER B 153      21.495 -24.518 -13.911  1.00 74.54           C  
ATOM   1173  C   SER B 153      22.257 -25.838 -13.899  1.00 74.54           C  
ATOM   1174  CB  SER B 153      22.482 -23.350 -13.898  1.00 74.54           C  
ATOM   1175  O   SER B 153      22.469 -26.449 -14.949  1.00 74.54           O  
ATOM   1176  OG  SER B 153      23.141 -23.234 -15.147  1.00 74.54           O  
ATOM   1177  N   GLU B 154      22.572 -26.312 -12.693  1.00 68.90           N  
ATOM   1178  CA  GLU B 154      23.237 -27.603 -12.546  1.00 68.90           C  
ATOM   1179  C   GLU B 154      22.279 -28.754 -12.838  1.00 68.90           C  
ATOM   1180  CB  GLU B 154      23.822 -27.749 -11.138  1.00 68.90           C  
ATOM   1181  O   GLU B 154      22.654 -29.732 -13.487  1.00 68.90           O  
ATOM   1182  CG  GLU B 154      24.740 -28.952 -10.976  1.00 68.90           C  
ATOM   1183  CD  GLU B 154      25.372 -29.042  -9.597  1.00 68.90           C  
ATOM   1184  OE1 GLU B 154      26.126 -30.007  -9.336  1.00 68.90           O  
ATOM   1185  OE2 GLU B 154      25.111 -28.141  -8.769  1.00 68.90           O  
ATOM   1186  N   LEU B 155      21.005 -28.668 -12.438  1.00 75.02           N  
ATOM   1187  CA  LEU B 155      19.972 -29.660 -12.715  1.00 75.02           C  
ATOM   1188  C   LEU B 155      19.627 -29.687 -14.200  1.00 75.02           C  
ATOM   1189  CB  LEU B 155      18.714 -29.368 -11.892  1.00 75.02           C  
ATOM   1190  O   LEU B 155      19.444 -30.759 -14.780  1.00 75.02           O  
ATOM   1191  CG  LEU B 155      17.561 -30.361 -12.041  1.00 75.02           C  
ATOM   1192  CD1 LEU B 155      17.736 -31.526 -11.071  1.00 75.02           C  
ATOM   1193  CD2 LEU B 155      16.223 -29.666 -11.813  1.00 75.02           C  
ATOM   1194  N   SER B 156      19.586 -28.480 -14.792  1.00 81.25           N  
ATOM   1195  CA  SER B 156      19.350 -28.412 -16.231  1.00 81.25           C  
ATOM   1196  C   SER B 156      20.481 -29.078 -17.008  1.00 81.25           C  
ATOM   1197  CB  SER B 156      19.199 -26.958 -16.681  1.00 81.25           C  
ATOM   1198  O   SER B 156      20.237 -29.763 -18.004  1.00 81.25           O  
ATOM   1199  OG  SER B 156      19.129 -26.874 -18.094  1.00 81.25           O  
ATOM   1200  N   GLY B 157      21.586 -28.963 -16.475  1.00 74.99           N  
ATOM   1201  CA  GLY B 157      22.717 -29.627 -17.103  1.00 74.99           C  
ATOM   1202  C   GLY B 157      22.709 -31.131 -16.910  1.00 74.99           C  
ATOM   1203  O   GLY B 157      22.989 -31.884 -17.845  1.00 74.99           O  
ATOM   1204  N   SER B 158      22.312 -31.569 -15.735  1.00 78.03           N  
ATOM   1205  CA  SER B 158      22.240 -32.990 -15.411  1.00 78.03           C  
ATOM   1206  C   SER B 158      21.090 -33.668 -16.147  1.00 78.03           C  
ATOM   1207  CB  SER B 158      22.079 -33.188 -13.903  1.00 78.03           C  
ATOM   1208  O   SER B 158      21.228 -34.799 -16.618  1.00 78.03           O  
ATOM   1209  OG  SER B 158      21.875 -34.556 -13.595  1.00 78.03           O  
ATOM   1210  N   VAL B 159      20.026 -32.970 -16.334  1.00 81.25           N  
ATOM   1211  CA  VAL B 159      18.884 -33.485 -17.081  1.00 81.25           C  
ATOM   1212  C   VAL B 159      19.234 -33.576 -18.564  1.00 81.25           C  
ATOM   1213  CB  VAL B 159      17.631 -32.603 -16.882  1.00 81.25           C  
ATOM   1214  O   VAL B 159      18.884 -34.552 -19.233  1.00 81.25           O  
ATOM   1215  CG1 VAL B 159      16.510 -33.036 -17.826  1.00 81.25           C  
ATOM   1216  CG2 VAL B 159      17.163 -32.663 -15.429  1.00 81.25           C  
ATOM   1217  N   ALA B 160      19.938 -32.611 -19.034  1.00 77.62           N  
ATOM   1218  CA  ALA B 160      20.370 -32.638 -20.429  1.00 77.62           C  
ATOM   1219  C   ALA B 160      21.325 -33.801 -20.685  1.00 77.62           C  
ATOM   1220  CB  ALA B 160      21.035 -31.316 -20.807  1.00 77.62           C  
ATOM   1221  O   ALA B 160      21.243 -34.463 -21.723  1.00 77.62           O  
ATOM   1222  N   GLN B 161      22.117 -34.137 -19.720  1.00 76.89           N  
ATOM   1223  CA  GLN B 161      23.068 -35.238 -19.827  1.00 76.89           C  
ATOM   1224  C   GLN B 161      22.357 -36.587 -19.768  1.00 76.89           C  
ATOM   1225  CB  GLN B 161      24.119 -35.149 -18.720  1.00 76.89           C  
ATOM   1226  O   GLN B 161      22.697 -37.507 -20.515  1.00 76.89           O  
ATOM   1227  CG  GLN B 161      25.306 -36.081 -18.922  1.00 76.89           C  
ATOM   1228  CD  GLN B 161      26.427 -35.828 -17.931  1.00 76.89           C  
ATOM   1229  NE2 GLN B 161      27.303 -36.813 -17.763  1.00 76.89           N  
ATOM   1230  OE1 GLN B 161      26.505 -34.756 -17.323  1.00 76.89           O  
ATOM   1231  N   THR B 162      21.359 -36.666 -18.901  1.00 81.03           N  
ATOM   1232  CA  THR B 162      20.597 -37.902 -18.763  1.00 81.03           C  
ATOM   1233  C   THR B 162      19.757 -38.162 -20.010  1.00 81.03           C  
ATOM   1234  CB  THR B 162      19.682 -37.859 -17.525  1.00 81.03           C  
ATOM   1235  O   THR B 162      19.637 -39.304 -20.457  1.00 81.03           O  
ATOM   1236  CG2 THR B 162      20.223 -38.749 -16.411  1.00 81.03           C  
ATOM   1237  OG1 THR B 162      19.599 -36.511 -17.047  1.00 81.03           O  
ATOM   1238  N   VAL B 163      19.230 -37.092 -20.572  1.00 84.19           N  
ATOM   1239  CA  VAL B 163      18.436 -37.216 -21.791  1.00 84.19           C  
ATOM   1240  C   VAL B 163      19.339 -37.614 -22.956  1.00 84.19           C  
ATOM   1241  CB  VAL B 163      17.690 -35.904 -22.119  1.00 84.19           C  
ATOM   1242  O   VAL B 163      18.959 -38.441 -23.789  1.00 84.19           O  
ATOM   1243  CG1 VAL B 163      17.052 -35.977 -23.505  1.00 84.19           C  
ATOM   1244  CG2 VAL B 163      16.632 -35.613 -21.056  1.00 84.19           C  
ATOM   1245  N   THR B 164      20.461 -37.158 -23.005  1.00 80.99           N  
ATOM   1246  CA  THR B 164      21.413 -37.518 -24.050  1.00 80.99           C  
ATOM   1247  C   THR B 164      21.874 -38.964 -23.886  1.00 80.99           C  
ATOM   1248  CB  THR B 164      22.636 -36.582 -24.038  1.00 80.99           C  
ATOM   1249  O   THR B 164      21.992 -39.698 -24.869  1.00 80.99           O  
ATOM   1250  CG2 THR B 164      23.473 -36.755 -25.301  1.00 80.99           C  
ATOM   1251  OG1 THR B 164      22.190 -35.223 -23.955  1.00 80.99           O  
ATOM   1252  N   GLN B 165      22.090 -39.350 -22.644  1.00 81.39           N  
ATOM   1253  CA  GLN B 165      22.472 -40.727 -22.349  1.00 81.39           C  
ATOM   1254  C   GLN B 165      21.362 -41.701 -22.731  1.00 81.39           C  
ATOM   1255  CB  GLN B 165      22.820 -40.883 -20.868  1.00 81.39           C  
ATOM   1256  O   GLN B 165      21.630 -42.775 -23.273  1.00 81.39           O  
ATOM   1257  CG  GLN B 165      23.503 -42.202 -20.531  1.00 81.39           C  
ATOM   1258  CD  GLN B 165      23.957 -42.276 -19.086  1.00 81.39           C  
ATOM   1259  NE2 GLN B 165      24.614 -43.373 -18.726  1.00 81.39           N  
ATOM   1260  OE1 GLN B 165      23.720 -41.354 -18.299  1.00 81.39           O  
ATOM   1261  N   LEU B 166      20.090 -41.313 -22.377  1.00 83.98           N  
ATOM   1262  CA  LEU B 166      18.935 -42.127 -22.739  1.00 83.98           C  
ATOM   1263  C   LEU B 166      18.794 -42.227 -24.254  1.00 83.98           C  
ATOM   1264  CB  LEU B 166      17.656 -41.543 -22.133  1.00 83.98           C  
ATOM   1265  O   LEU B 166      18.448 -43.287 -24.781  1.00 83.98           O  
ATOM   1266  CG  LEU B 166      17.050 -42.311 -20.958  1.00 83.98           C  
ATOM   1267  CD1 LEU B 166      16.336 -41.353 -20.010  1.00 83.98           C  
ATOM   1268  CD2 LEU B 166      16.094 -43.388 -21.458  1.00 83.98           C  
ATOM   1269  N   GLN B 167      19.102 -41.184 -24.973  1.00 82.08           N  
ATOM   1270  CA  GLN B 167      19.036 -41.172 -26.431  1.00 82.08           C  
ATOM   1271  C   GLN B 167      20.101 -42.082 -27.037  1.00 82.08           C  
ATOM   1272  CB  GLN B 167      19.196 -39.748 -26.965  1.00 82.08           C  
ATOM   1273  O   GLN B 167      19.838 -42.791 -28.010  1.00 82.08           O  
ATOM   1274  CG  GLN B 167      17.928 -39.178 -27.585  1.00 82.08           C  
ATOM   1275  CD  GLN B 167      18.107 -37.757 -28.086  1.00 82.08           C  
ATOM   1276  NE2 GLN B 167      17.037 -37.176 -28.617  1.00 82.08           N  
ATOM   1277  OE1 GLN B 167      19.199 -37.186 -27.997  1.00 82.08           O  
ATOM   1278  N   THR B 168      21.255 -42.062 -26.406  1.00 83.47           N  
ATOM   1279  CA  THR B 168      22.345 -42.904 -26.885  1.00 83.47           C  
ATOM   1280  C   THR B 168      22.062 -44.375 -26.593  1.00 83.47           C  
ATOM   1281  CB  THR B 168      23.686 -42.500 -26.246  1.00 83.47           C  
ATOM   1282  O   THR B 168      22.337 -45.243 -27.424  1.00 83.47           O  
ATOM   1283  CG2 THR B 168      24.713 -42.128 -27.310  1.00 83.47           C  
ATOM   1284  OG1 THR B 168      23.478 -41.374 -25.385  1.00 83.47           O  
ATOM   1285  N   THR B 169      21.481 -44.611 -25.382  1.00 84.28           N  
ATOM   1286  CA  THR B 169      21.131 -45.976 -25.007  1.00 84.28           C  
ATOM   1287  C   THR B 169      20.015 -46.513 -25.899  1.00 84.28           C  
ATOM   1288  CB  THR B 169      20.696 -46.057 -23.532  1.00 84.28           C  
ATOM   1289  O   THR B 169      20.038 -47.679 -26.298  1.00 84.28           O  
ATOM   1290  CG2 THR B 169      21.872 -46.419 -22.631  1.00 84.28           C  
ATOM   1291  OG1 THR B 169      20.170 -44.787 -23.125  1.00 84.28           O  
ATOM   1292  N   LEU B 170      19.001 -45.673 -26.157  1.00 83.69           N  
ATOM   1293  CA  LEU B 170      17.897 -46.070 -27.024  1.00 83.69           C  
ATOM   1294  C   LEU B 170      18.389 -46.336 -28.443  1.00 83.69           C  
ATOM   1295  CB  LEU B 170      16.814 -44.987 -27.041  1.00 83.69           C  
ATOM   1296  O   LEU B 170      17.930 -47.275 -29.097  1.00 83.69           O  
ATOM   1297  CG  LEU B 170      15.394 -45.454 -27.366  1.00 83.69           C  
ATOM   1298  CD1 LEU B 170      14.430 -45.021 -26.267  1.00 83.69           C  
ATOM   1299  CD2 LEU B 170      14.949 -44.912 -28.720  1.00 83.69           C  
ATOM   1300  N   ALA B 171      19.344 -45.624 -28.919  1.00 83.43           N  
ATOM   1301  CA  ALA B 171      19.926 -45.837 -30.242  1.00 83.43           C  
ATOM   1302  C   ALA B 171      20.709 -47.146 -30.294  1.00 83.43           C  
ATOM   1303  CB  ALA B 171      20.829 -44.665 -30.621  1.00 83.43           C  
ATOM   1304  O   ALA B 171      20.659 -47.867 -31.293  1.00 83.43           O  
ATOM   1305  N   SER B 172      21.322 -47.470 -29.167  1.00 87.10           N  
ATOM   1306  CA  SER B 172      22.087 -48.710 -29.086  1.00 87.10           C  
ATOM   1307  C   SER B 172      21.168 -49.926 -29.044  1.00 87.10           C  
ATOM   1308  CB  SER B 172      22.993 -48.702 -27.854  1.00 87.10           C  
ATOM   1309  O   SER B 172      21.461 -50.954 -29.657  1.00 87.10           O  
ATOM   1310  OG  SER B 172      22.223 -48.709 -26.664  1.00 87.10           O  
ATOM   1311  N   VAL B 173      20.050 -49.805 -28.270  1.00 86.48           N  
ATOM   1312  CA  VAL B 173      19.073 -50.885 -28.187  1.00 86.48           C  
ATOM   1313  C   VAL B 173      18.413 -51.090 -29.548  1.00 86.48           C  
ATOM   1314  CB  VAL B 173      18.000 -50.598 -27.112  1.00 86.48           C  
ATOM   1315  O   VAL B 173      18.148 -52.225 -29.952  1.00 86.48           O  
ATOM   1316  CG1 VAL B 173      16.880 -51.635 -27.177  1.00 86.48           C  
ATOM   1317  CG2 VAL B 173      18.631 -50.575 -25.722  1.00 86.48           C  
ATOM   1318  N   GLN B 174      18.194 -50.008 -30.268  1.00 86.67           N  
ATOM   1319  CA  GLN B 174      17.625 -50.101 -31.608  1.00 86.67           C  
ATOM   1320  C   GLN B 174      18.573 -50.826 -32.559  1.00 86.67           C  
ATOM   1321  CB  GLN B 174      17.298 -48.710 -32.152  1.00 86.67           C  
ATOM   1322  O   GLN B 174      18.141 -51.655 -33.363  1.00 86.67           O  
ATOM   1323  CG  GLN B 174      16.269 -48.714 -33.275  1.00 86.67           C  
ATOM   1324  CD  GLN B 174      15.920 -47.318 -33.755  1.00 86.67           C  
ATOM   1325  NE2 GLN B 174      14.946 -47.227 -34.654  1.00 86.67           N  
ATOM   1326  OE1 GLN B 174      16.520 -46.329 -33.322  1.00 86.67           O  
ATOM   1327  N   GLU B 175      19.776 -50.505 -32.446  1.00 85.51           N  
ATOM   1328  CA  GLU B 175      20.785 -51.146 -33.285  1.00 85.51           C  
ATOM   1329  C   GLU B 175      20.901 -52.634 -32.970  1.00 85.51           C  
ATOM   1330  CB  GLU B 175      22.143 -50.463 -33.109  1.00 85.51           C  
ATOM   1331  O   GLU B 175      21.056 -53.456 -33.876  1.00 85.51           O  
ATOM   1332  CG  GLU B 175      23.154 -50.816 -34.191  1.00 85.51           C  
ATOM   1333  CD  GLU B 175      23.068 -49.911 -35.410  1.00 85.51           C  
ATOM   1334  OE1 GLU B 175      23.557 -50.304 -36.493  1.00 85.51           O  
ATOM   1335  OE2 GLU B 175      22.508 -48.800 -35.280  1.00 85.51           O  
ATOM   1336  N   LEU B 176      20.852 -52.949 -31.697  1.00 87.63           N  
ATOM   1337  CA  LEU B 176      20.904 -54.342 -31.266  1.00 87.63           C  
ATOM   1338  C   LEU B 176      19.691 -55.114 -31.773  1.00 87.63           C  
ATOM   1339  CB  LEU B 176      20.978 -54.428 -29.740  1.00 87.63           C  
ATOM   1340  O   LEU B 176      19.810 -56.275 -32.171  1.00 87.63           O  
ATOM   1341  CG  LEU B 176      21.702 -55.646 -29.163  1.00 87.63           C  
ATOM   1342  CD1 LEU B 176      22.849 -55.203 -28.261  1.00 87.63           C  
ATOM   1343  CD2 LEU B 176      20.727 -56.536 -28.399  1.00 87.63           C  
ATOM   1344  N   LEU B 177      18.478 -54.455 -31.729  1.00 86.52           N  
ATOM   1345  CA  LEU B 177      17.254 -55.090 -32.207  1.00 86.52           C  
ATOM   1346  C   LEU B 177      17.341 -55.382 -33.701  1.00 86.52           C  
ATOM   1347  CB  LEU B 177      16.041 -54.202 -31.918  1.00 86.52           C  
ATOM   1348  O   LEU B 177      16.889 -56.434 -34.159  1.00 86.52           O  
ATOM   1349  CG  LEU B 177      14.818 -54.898 -31.319  1.00 86.52           C  
ATOM   1350  CD1 LEU B 177      14.351 -54.163 -30.067  1.00 86.52           C  
ATOM   1351  CD2 LEU B 177      13.695 -54.984 -32.346  1.00 86.52           C  
ATOM   1352  N   ILE B 178      17.896 -54.496 -34.435  1.00 85.12           N  
ATOM   1353  CA  ILE B 178      18.049 -54.684 -35.873  1.00 85.12           C  
ATOM   1354  C   ILE B 178      19.015 -55.836 -36.144  1.00 85.12           C  
ATOM   1355  CB  ILE B 178      18.548 -53.394 -36.562  1.00 85.12           C  
ATOM   1356  O   ILE B 178      18.771 -56.665 -37.024  1.00 85.12           O  
ATOM   1357  CG1 ILE B 178      17.471 -52.305 -36.499  1.00 85.12           C  
ATOM   1358  CG2 ILE B 178      18.956 -53.678 -38.010  1.00 85.12           C  
ATOM   1359  CD1 ILE B 178      17.951 -50.932 -36.950  1.00 85.12           C  
ATOM   1360  N   GLN B 179      20.062 -55.858 -35.321  1.00 84.44           N  
ATOM   1361  CA  GLN B 179      21.056 -56.916 -35.467  1.00 84.44           C  
ATOM   1362  C   GLN B 179      20.464 -58.279 -35.118  1.00 84.44           C  
ATOM   1363  CB  GLN B 179      22.276 -56.633 -34.588  1.00 84.44           C  
ATOM   1364  O   GLN B 179      20.733 -59.271 -35.797  1.00 84.44           O  
ATOM   1365  CG  GLN B 179      23.566 -57.250 -35.110  1.00 84.44           C  
ATOM   1366  CD  GLN B 179      24.778 -56.861 -34.284  1.00 84.44           C  
ATOM   1367  NE2 GLN B 179      25.948 -57.351 -34.681  1.00 84.44           N  
ATOM   1368  OE1 GLN B 179      24.664 -56.126 -33.298  1.00 84.44           O  
ATOM   1369  N   GLN B 180      19.664 -58.307 -33.960  1.00 85.42           N  
ATOM   1370  CA  GLN B 180      19.016 -59.544 -33.537  1.00 85.42           C  
ATOM   1371  C   GLN B 180      18.003 -60.017 -34.575  1.00 85.42           C  
ATOM   1372  CB  GLN B 180      18.332 -59.357 -32.182  1.00 85.42           C  
ATOM   1373  O   GLN B 180      17.857 -61.220 -34.806  1.00 85.42           O  
ATOM   1374  CG  GLN B 180      19.049 -60.047 -31.030  1.00 85.42           C  
ATOM   1375  CD  GLN B 180      18.109 -60.448 -29.909  1.00 85.42           C  
ATOM   1376  NE2 GLN B 180      18.397 -61.576 -29.268  1.00 85.42           N  
ATOM   1377  OE1 GLN B 180      17.132 -59.750 -29.621  1.00 85.42           O  
ATOM   1378  N   GLN B 181      17.245 -59.115 -35.139  1.00 86.08           N  
ATOM   1379  CA  GLN B 181      16.282 -59.450 -36.183  1.00 86.08           C  
ATOM   1380  C   GLN B 181      16.973 -60.096 -37.381  1.00 86.08           C  
ATOM   1381  CB  GLN B 181      15.516 -58.204 -36.627  1.00 86.08           C  
ATOM   1382  O   GLN B 181      16.442 -61.035 -37.978  1.00 86.08           O  
ATOM   1383  CG  GLN B 181      14.291 -58.507 -37.480  1.00 86.08           C  
ATOM   1384  CD  GLN B 181      13.490 -57.264 -37.819  1.00 86.08           C  
ATOM   1385  NE2 GLN B 181      12.644 -57.364 -38.839  1.00 86.08           N  
ATOM   1386  OE1 GLN B 181      13.630 -56.222 -37.170  1.00 86.08           O  
ATOM   1387  N   GLN B 182      18.115 -59.587 -37.686  1.00 85.87           N  
ATOM   1388  CA  GLN B 182      18.878 -60.135 -38.802  1.00 85.87           C  
ATOM   1389  C   GLN B 182      19.366 -61.547 -38.494  1.00 85.87           C  
ATOM   1390  CB  GLN B 182      20.065 -59.230 -39.137  1.00 85.87           C  
ATOM   1391  O   GLN B 182      19.348 -62.420 -39.364  1.00 85.87           O  
ATOM   1392  CG  GLN B 182      20.051 -58.701 -40.565  1.00 85.87           C  
ATOM   1393  CD  GLN B 182      21.153 -57.692 -40.827  1.00 85.87           C  
ATOM   1394  NE2 GLN B 182      21.554 -57.566 -42.088  1.00 85.87           N  
ATOM   1395  OE1 GLN B 182      21.641 -57.031 -39.905  1.00 85.87           O  
ATOM   1396  N   LYS B 183      19.812 -61.734 -37.264  1.00 87.06           N  
ATOM   1397  CA  LYS B 183      20.280 -63.050 -36.841  1.00 87.06           C  
ATOM   1398  C   LYS B 183      19.141 -64.066 -36.842  1.00 87.06           C  
ATOM   1399  CB  LYS B 183      20.913 -62.974 -35.451  1.00 87.06           C  
ATOM   1400  O   LYS B 183      19.334 -65.224 -37.218  1.00 87.06           O  
ATOM   1401  CG  LYS B 183      22.428 -62.841 -35.467  1.00 87.06           C  
ATOM   1402  CD  LYS B 183      23.002 -62.816 -34.056  1.00 87.06           C  
ATOM   1403  CE  LYS B 183      24.513 -62.625 -34.069  1.00 87.06           C  
ATOM   1404  NZ  LYS B 183      25.070 -62.519 -32.687  1.00 87.06           N  
ATOM   1405  N   ILE B 184      17.982 -63.654 -36.353  1.00 88.45           N  
ATOM   1406  CA  ILE B 184      16.812 -64.525 -36.331  1.00 88.45           C  
ATOM   1407  C   ILE B 184      16.435 -64.920 -37.757  1.00 88.45           C  
ATOM   1408  CB  ILE B 184      15.615 -63.845 -35.628  1.00 88.45           C  
ATOM   1409  O   ILE B 184      16.044 -66.062 -38.008  1.00 88.45           O  
ATOM   1410  CG1 ILE B 184      15.883 -63.714 -34.124  1.00 88.45           C  
ATOM   1411  CG2 ILE B 184      14.323 -64.624 -35.889  1.00 88.45           C  
ATOM   1412  CD1 ILE B 184      14.896 -62.812 -33.397  1.00 88.45           C  
ATOM   1413  N   GLN B 185      16.563 -64.002 -38.659  1.00 89.34           N  
ATOM   1414  CA  GLN B 185      16.257 -64.287 -40.057  1.00 89.34           C  
ATOM   1415  C   GLN B 185      17.260 -65.272 -40.651  1.00 89.34           C  
ATOM   1416  CB  GLN B 185      16.241 -62.996 -40.878  1.00 89.34           C  
ATOM   1417  O   GLN B 185      16.884 -66.165 -41.413  1.00 89.34           O  
ATOM   1418  CG  GLN B 185      15.119 -62.934 -41.905  1.00 89.34           C  
ATOM   1419  CD  GLN B 185      15.039 -61.591 -42.607  1.00 89.34           C  
ATOM   1420  NE2 GLN B 185      14.200 -61.508 -43.634  1.00 89.34           N  
ATOM   1421  OE1 GLN B 185      15.726 -60.637 -42.230  1.00 89.34           O  
ATOM   1422  N   GLU B 186      18.477 -65.071 -40.279  1.00 87.04           N  
ATOM   1423  CA  GLU B 186      19.532 -65.968 -40.741  1.00 87.04           C  
ATOM   1424  C   GLU B 186      19.348 -67.374 -40.176  1.00 87.04           C  
ATOM   1425  CB  GLU B 186      20.910 -65.423 -40.354  1.00 87.04           C  
ATOM   1426  O   GLU B 186      19.516 -68.363 -40.892  1.00 87.04           O  
ATOM   1427  CG  GLU B 186      22.069 -66.168 -40.998  1.00 87.04           C  
ATOM   1428  CD  GLU B 186      23.425 -65.556 -40.683  1.00 87.04           C  
ATOM   1429  OE1 GLU B 186      24.461 -66.147 -41.064  1.00 87.04           O  
ATOM   1430  OE2 GLU B 186      23.451 -64.478 -40.049  1.00 87.04           O  
ATOM   1431  N   LEU B 187      18.973 -67.394 -38.834  1.00 87.30           N  
ATOM   1432  CA  LEU B 187      18.733 -68.675 -38.178  1.00 87.30           C  
ATOM   1433  C   LEU B 187      17.506 -69.365 -38.765  1.00 87.30           C  
ATOM   1434  CB  LEU B 187      18.551 -68.480 -36.670  1.00 87.30           C  
ATOM   1435  O   LEU B 187      17.486 -70.589 -38.907  1.00 87.30           O  
ATOM   1436  CG  LEU B 187      19.822 -68.541 -35.821  1.00 87.30           C  
ATOM   1437  CD1 LEU B 187      19.655 -67.702 -34.558  1.00 87.30           C  
ATOM   1438  CD2 LEU B 187      20.162 -69.985 -35.469  1.00 87.30           C  
ATOM   1439  N   ALA B 188      16.503 -68.596 -39.100  1.00 86.34           N  
ATOM   1440  CA  ALA B 188      15.297 -69.126 -39.729  1.00 86.34           C  
ATOM   1441  C   ALA B 188      15.616 -69.761 -41.079  1.00 86.34           C  
ATOM   1442  CB  ALA B 188      14.255 -68.022 -39.896  1.00 86.34           C  
ATOM   1443  O   ALA B 188      15.073 -70.815 -41.420  1.00 86.34           O  
ATOM   1444  N   HIS B 189      16.508 -69.163 -41.776  1.00 87.27           N  
ATOM   1445  CA  HIS B 189      16.904 -69.676 -43.082  1.00 87.27           C  
ATOM   1446  C   HIS B 189      17.714 -70.961 -42.947  1.00 87.27           C  
ATOM   1447  CB  HIS B 189      17.711 -68.626 -43.848  1.00 87.27           C  
ATOM   1448  O   HIS B 189      17.544 -71.894 -43.736  1.00 87.27           O  
ATOM   1449  CG  HIS B 189      17.698 -68.823 -45.331  1.00 87.27           C  
ATOM   1450  CD2 HIS B 189      18.550 -68.394 -46.292  1.00 87.27           C  
ATOM   1451  ND1 HIS B 189      16.715 -69.540 -45.978  1.00 87.27           N  
ATOM   1452  CE1 HIS B 189      16.964 -69.544 -47.277  1.00 87.27           C  
ATOM   1453  NE2 HIS B 189      18.071 -68.855 -47.494  1.00 87.27           N  
ATOM   1454  N   GLU B 190      18.585 -70.930 -41.918  1.00 87.40           N  
ATOM   1455  CA  GLU B 190      19.407 -72.110 -41.671  1.00 87.40           C  
ATOM   1456  C   GLU B 190      18.554 -73.290 -41.214  1.00 87.40           C  
ATOM   1457  CB  GLU B 190      20.486 -71.806 -40.629  1.00 87.40           C  
ATOM   1458  O   GLU B 190      18.813 -74.434 -41.594  1.00 87.40           O  
ATOM   1459  CG  GLU B 190      21.671 -72.760 -40.674  1.00 87.40           C  
ATOM   1460  CD  GLU B 190      22.767 -72.403 -39.683  1.00 87.40           C  
ATOM   1461  OE1 GLU B 190      23.708 -73.209 -39.501  1.00 87.40           O  
ATOM   1462  OE2 GLU B 190      22.684 -71.308 -39.082  1.00 87.40           O  
ATOM   1463  N   LEU B 191      17.544 -72.945 -40.416  1.00 87.98           N  
ATOM   1464  CA  LEU B 191      16.625 -73.972 -39.940  1.00 87.98           C  
ATOM   1465  C   LEU B 191      15.789 -74.528 -41.088  1.00 87.98           C  
ATOM   1466  CB  LEU B 191      15.708 -73.409 -38.852  1.00 87.98           C  
ATOM   1467  O   LEU B 191      15.523 -75.731 -41.142  1.00 87.98           O  
ATOM   1468  CG  LEU B 191      14.949 -74.434 -38.007  1.00 87.98           C  
ATOM   1469  CD1 LEU B 191      15.543 -74.508 -36.604  1.00 87.98           C  
ATOM   1470  CD2 LEU B 191      13.466 -74.084 -37.947  1.00 87.98           C  
ATOM   1471  N   ALA B 192      15.394 -73.719 -41.975  1.00 84.76           N  
ATOM   1472  CA  ALA B 192      14.625 -74.143 -43.142  1.00 84.76           C  
ATOM   1473  C   ALA B 192      15.467 -75.018 -44.066  1.00 84.76           C  
ATOM   1474  CB  ALA B 192      14.095 -72.929 -43.900  1.00 84.76           C  
ATOM   1475  O   ALA B 192      14.974 -76.005 -44.617  1.00 84.76           O  
ATOM   1476  N   ALA B 193      16.703 -74.690 -44.208  1.00 85.90           N  
ATOM   1477  CA  ALA B 193      17.620 -75.457 -45.047  1.00 85.90           C  
ATOM   1478  C   ALA B 193      17.934 -76.813 -44.421  1.00 85.90           C  
ATOM   1479  CB  ALA B 193      18.908 -74.672 -45.282  1.00 85.90           C  
ATOM   1480  O   ALA B 193      18.038 -77.819 -45.126  1.00 85.90           O  
ATOM   1481  N   ALA B 194      18.055 -76.758 -43.053  1.00 84.49           N  
ATOM   1482  CA  ALA B 194      18.313 -77.994 -42.318  1.00 84.49           C  
ATOM   1483  C   ALA B 194      17.108 -78.929 -42.376  1.00 84.49           C  
ATOM   1484  CB  ALA B 194      18.672 -77.685 -40.866  1.00 84.49           C  
ATOM   1485  O   ALA B 194      17.264 -80.148 -42.469  1.00 84.49           O  
ATOM   1486  N   LYS B 195      15.917 -78.350 -42.303  1.00 81.62           N  
ATOM   1487  CA  LYS B 195      14.686 -79.127 -42.411  1.00 81.62           C  
ATOM   1488  C   LYS B 195      14.537 -79.732 -43.804  1.00 81.62           C  
ATOM   1489  CB  LYS B 195      13.471 -78.257 -42.085  1.00 81.62           C  
ATOM   1490  O   LYS B 195      14.049 -80.854 -43.950  1.00 81.62           O  
ATOM   1491  CG  LYS B 195      12.484 -78.905 -41.125  1.00 81.62           C  
ATOM   1492  CD  LYS B 195      11.277 -78.010 -40.876  1.00 81.62           C  
ATOM   1493  CE  LYS B 195      10.231 -78.708 -40.016  1.00 81.62           C  
ATOM   1494  NZ  LYS B 195       9.639 -77.782 -39.004  1.00 81.62           N  
ATOM   1495  N   ALA B 196      14.935 -79.030 -44.780  1.00 80.19           N  
ATOM   1496  CA  ALA B 196      14.844 -79.495 -46.161  1.00 80.19           C  
ATOM   1497  C   ALA B 196      15.824 -80.635 -46.422  1.00 80.19           C  
ATOM   1498  CB  ALA B 196      15.101 -78.343 -47.129  1.00 80.19           C  
ATOM   1499  O   ALA B 196      15.498 -81.593 -47.126  1.00 80.19           O  
ATOM   1500  N   THR B 197      16.975 -80.524 -45.765  1.00 82.21           N  
ATOM   1501  CA  THR B 197      17.989 -81.561 -45.919  1.00 82.21           C  
ATOM   1502  C   THR B 197      17.591 -82.823 -45.160  1.00 82.21           C  
ATOM   1503  CB  THR B 197      19.364 -81.074 -45.426  1.00 82.21           C  
ATOM   1504  O   THR B 197      17.814 -83.937 -45.637  1.00 82.21           O  
ATOM   1505  CG2 THR B 197      20.227 -80.594 -46.589  1.00 82.21           C  
ATOM   1506  OG1 THR B 197      19.180 -79.993 -44.504  1.00 82.21           O  
ATOM   1507  N   THR B 198      16.998 -82.539 -43.996  1.00 77.29           N  
ATOM   1508  CA  THR B 198      16.551 -83.665 -43.183  1.00 77.29           C  
ATOM   1509  C   THR B 198      15.367 -84.369 -43.840  1.00 77.29           C  
ATOM   1510  CB  THR B 198      16.160 -83.211 -41.765  1.00 77.29           C  
ATOM   1511  O   THR B 198      15.274 -85.598 -43.810  1.00 77.29           O  
ATOM   1512  CG2 THR B 198      16.574 -84.244 -40.723  1.00 77.29           C  
ATOM   1513  OG1 THR B 198      16.809 -81.967 -41.472  1.00 77.29           O  
ATOM   1514  N   SER B 199      14.496 -83.580 -44.435  1.00 76.95           N  
ATOM   1515  CA  SER B 199      13.333 -84.146 -45.113  1.00 76.95           C  
ATOM   1516  C   SER B 199      13.749 -84.972 -46.325  1.00 76.95           C  
ATOM   1517  CB  SER B 199      12.372 -83.038 -45.545  1.00 76.95           C  
ATOM   1518  O   SER B 199      13.159 -86.019 -46.600  1.00 76.95           O  
ATOM   1519  OG  SER B 199      11.049 -83.329 -45.130  1.00 76.95           O  
ATOM   1520  N   THR B 200      14.726 -84.523 -46.967  1.00 77.67           N  
ATOM   1521  CA  THR B 200      15.240 -85.238 -48.130  1.00 77.67           C  
ATOM   1522  C   THR B 200      15.973 -86.507 -47.705  1.00 77.67           C  
ATOM   1523  CB  THR B 200      16.187 -84.348 -48.958  1.00 77.67           C  
ATOM   1524  O   THR B 200      15.885 -87.536 -48.378  1.00 77.67           O  
ATOM   1525  CG2 THR B 200      15.403 -83.351 -49.804  1.00 77.67           C  
ATOM   1526  OG1 THR B 200      17.054 -83.629 -48.072  1.00 77.67           O  
ATOM   1527  N   ASN B 201      16.618 -86.392 -46.563  1.00 78.24           N  
ATOM   1528  CA  ASN B 201      17.333 -87.541 -46.018  1.00 78.24           C  
ATOM   1529  C   ASN B 201      16.371 -88.625 -45.541  1.00 78.24           C  
ATOM   1530  CB  ASN B 201      18.253 -87.107 -44.875  1.00 78.24           C  
ATOM   1531  O   ASN B 201      16.657 -89.817 -45.673  1.00 78.24           O  
ATOM   1532  CG  ASN B 201      19.669 -87.624 -45.036  1.00 78.24           C  
ATOM   1533  ND2 ASN B 201      20.636 -86.877 -44.518  1.00 78.24           N  
ATOM   1534  OD1 ASN B 201      19.892 -88.686 -45.624  1.00 78.24           O  
ATOM   1535  N   TRP B 202      15.294 -88.140 -44.979  1.00 77.07           N  
ATOM   1536  CA  TRP B 202      14.262 -89.066 -44.527  1.00 77.07           C  
ATOM   1537  C   TRP B 202      13.651 -89.818 -45.705  1.00 77.07           C  
ATOM   1538  CB  TRP B 202      13.167 -88.320 -43.759  1.00 77.07           C  
ATOM   1539  O   TRP B 202      13.385 -91.019 -45.612  1.00 77.07           O  
ATOM   1540  CG  TRP B 202      12.084 -89.208 -43.225  1.00 77.07           C  
ATOM   1541  CD1 TRP B 202      10.912 -89.542 -43.846  1.00 77.07           C  
ATOM   1542  CD2 TRP B 202      12.070 -89.871 -41.958  1.00 77.07           C  
ATOM   1543  CE2 TRP B 202      10.858 -90.593 -41.877  1.00 77.07           C  
ATOM   1544  CE3 TRP B 202      12.966 -89.927 -40.882  1.00 77.07           C  
ATOM   1545  NE1 TRP B 202      10.171 -90.375 -43.040  1.00 77.07           N  
ATOM   1546  CH2 TRP B 202      11.414 -91.398 -39.722  1.00 77.07           C  
ATOM   1547  CZ2 TRP B 202      10.520 -91.361 -40.760  1.00 77.07           C  
ATOM   1548  CZ3 TRP B 202      12.628 -90.692 -39.772  1.00 77.07           C  
ATOM   1549  N   ILE B 203      13.416 -89.096 -46.762  1.00 77.75           N  
ATOM   1550  CA  ILE B 203      12.849 -89.690 -47.968  1.00 77.75           C  
ATOM   1551  C   ILE B 203      13.837 -90.691 -48.564  1.00 77.75           C  
ATOM   1552  CB  ILE B 203      12.485 -88.611 -49.012  1.00 77.75           C  
ATOM   1553  O   ILE B 203      13.442 -91.768 -49.016  1.00 77.75           O  
ATOM   1554  CG1 ILE B 203      11.367 -87.708 -48.478  1.00 77.75           C  
ATOM   1555  CG2 ILE B 203      12.079 -89.259 -50.339  1.00 77.75           C  
ATOM   1556  CD1 ILE B 203      11.103 -86.477 -49.334  1.00 77.75           C  
ATOM   1557  N   LEU B 204      15.116 -90.365 -48.422  1.00 75.10           N  
ATOM   1558  CA  LEU B 204      16.168 -91.240 -48.928  1.00 75.10           C  
ATOM   1559  C   LEU B 204      16.333 -92.465 -48.035  1.00 75.10           C  
ATOM   1560  CB  LEU B 204      17.494 -90.482 -49.026  1.00 75.10           C  
ATOM   1561  O   LEU B 204      16.547 -93.574 -48.528  1.00 75.10           O  
ATOM   1562  CG  LEU B 204      18.183 -90.493 -50.391  1.00 75.10           C  
ATOM   1563  CD1 LEU B 204      18.288 -89.076 -50.944  1.00 75.10           C  
ATOM   1564  CD2 LEU B 204      19.562 -91.137 -50.290  1.00 75.10           C  
ATOM   1565  N   GLU B 205      16.188 -92.225 -46.771  1.00 79.27           N  
ATOM   1566  CA  GLU B 205      16.240 -93.320 -45.807  1.00 79.27           C  
ATOM   1567  C   GLU B 205      15.053 -94.264 -45.977  1.00 79.27           C  
ATOM   1568  CB  GLU B 205      16.278 -92.776 -44.376  1.00 79.27           C  
ATOM   1569  O   GLU B 205      15.194 -95.480 -45.832  1.00 79.27           O  
ATOM   1570  CG  GLU B 205      17.001 -93.683 -43.392  1.00 79.27           C  
ATOM   1571  CD  GLU B 205      18.293 -93.083 -42.859  1.00 79.27           C  
ATOM   1572  OE1 GLU B 205      19.002 -93.761 -42.082  1.00 79.27           O  
ATOM   1573  OE2 GLU B 205      18.597 -91.924 -43.222  1.00 79.27           O  
ATOM   1574  N   SER B 206      13.948 -93.712 -46.272  1.00 80.60           N  
ATOM   1575  CA  SER B 206      12.739 -94.504 -46.476  1.00 80.60           C  
ATOM   1576  C   SER B 206      12.843 -95.357 -47.736  1.00 80.60           C  
ATOM   1577  CB  SER B 206      11.512 -93.596 -46.566  1.00 80.60           C  
ATOM   1578  O   SER B 206      12.339 -96.482 -47.773  1.00 80.60           O  
ATOM   1579  OG  SER B 206      11.482 -92.911 -47.806  1.00 80.60           O  
ATOM   1580  N   GLN B 207      13.477 -94.785 -48.695  1.00 77.07           N  
ATOM   1581  CA  GLN B 207      13.703 -95.512 -49.939  1.00 77.07           C  
ATOM   1582  C   GLN B 207      14.665 -96.678 -49.729  1.00 77.07           C  
ATOM   1583  CB  GLN B 207      14.243 -94.574 -51.020  1.00 77.07           C  
ATOM   1584  O   GLN B 207      14.478 -97.755 -50.298  1.00 77.07           O  
ATOM   1585  CG  GLN B 207      13.307 -94.400 -52.208  1.00 77.07           C  
ATOM   1586  CD  GLN B 207      13.991 -93.770 -53.407  1.00 77.07           C  
ATOM   1587  NE2 GLN B 207      13.221 -93.507 -54.458  1.00 77.07           N  
ATOM   1588  OE1 GLN B 207      15.200 -93.521 -53.388  1.00 77.07           O  
ATOM   1589  N   ASN B 208      15.689 -96.417 -48.957  1.00 81.37           N  
ATOM   1590  CA  ASN B 208      16.645 -97.461 -48.605  1.00 81.37           C  
ATOM   1591  C   ASN B 208      15.991 -98.566 -47.780  1.00 81.37           C  
ATOM   1592  CB  ASN B 208      17.835 -96.867 -47.848  1.00 81.37           C  
ATOM   1593  O   ASN B 208      16.297 -99.746 -47.961  1.00 81.37           O  
ATOM   1594  CG  ASN B 208      19.021 -96.589 -48.751  1.00 81.37           C  
ATOM   1595  ND2 ASN B 208      19.929 -95.736 -48.291  1.00 81.37           N  
ATOM   1596  OD1 ASN B 208      19.120 -97.136 -49.852  1.00 81.37           O  
ATOM   1597  N   ILE B 209      15.121 -98.220 -46.982  1.00 85.78           N  
ATOM   1598  CA  ILE B 209      14.390 -99.166 -46.146  1.00 85.78           C  
ATOM   1599  C   ILE B 209      13.467-100.017 -47.015  1.00 85.78           C  
ATOM   1600  CB  ILE B 209      13.576 -98.440 -45.051  1.00 85.78           C  
ATOM   1601  O   ILE B 209      13.316-101.218 -46.780  1.00 85.78           O  
ATOM   1602  CG1 ILE B 209      14.507 -97.917 -43.952  1.00 85.78           C  
ATOM   1603  CG2 ILE B 209      12.507 -99.368 -44.468  1.00 85.78           C  
ATOM   1604  CD1 ILE B 209      13.861 -96.892 -43.029  1.00 85.78           C  
ATOM   1605  N   ASN B 210      12.931 -99.365 -47.990  1.00 80.90           N  
ATOM   1606  CA  ASN B 210      12.068-100.099 -48.909  1.00 80.90           C  
ATOM   1607  C   ASN B 210      12.864-101.091 -49.754  1.00 80.90           C  
ATOM   1608  CB  ASN B 210      11.297 -99.133 -49.810  1.00 80.90           C  
ATOM   1609  O   ASN B 210      12.410-102.210 -49.997  1.00 80.90           O  
ATOM   1610  CG  ASN B 210       9.960 -98.727 -49.223  1.00 80.90           C  
ATOM   1611  ND2 ASN B 210       9.273 -97.807 -49.890  1.00 80.90           N  
ATOM   1612  OD1 ASN B 210       9.548 -99.235 -48.177  1.00 80.90           O  
ATOM   1613  N   GLU B 211      14.068-100.642 -50.169  1.00 87.06           N  
ATOM   1614  CA  GLU B 211      14.972-101.534 -50.889  1.00 87.06           C  
ATOM   1615  C   GLU B 211      15.463-102.665 -49.991  1.00 87.06           C  
ATOM   1616  CB  GLU B 211      16.164-100.753 -51.450  1.00 87.06           C  
ATOM   1617  O   GLU B 211      15.591-103.807 -50.437  1.00 87.06           O  
ATOM   1618  CG  GLU B 211      16.643-101.253 -52.805  1.00 87.06           C  
ATOM   1619  CD  GLU B 211      17.742-100.393 -53.408  1.00 87.06           C  
ATOM   1620  OE1 GLU B 211      18.280-100.756 -54.478  1.00 87.06           O  
ATOM   1621  OE2 GLU B 211      18.069 -99.347 -52.804  1.00 87.06           O  
ATOM   1622  N   LEU B 212      15.653-102.359 -48.768  1.00 82.97           N  
ATOM   1623  CA  LEU B 212      16.057-103.349 -47.775  1.00 82.97           C  
ATOM   1624  C   LEU B 212      14.922-104.328 -47.492  1.00 82.97           C  
ATOM   1625  CB  LEU B 212      16.489-102.662 -46.477  1.00 82.97           C  
ATOM   1626  O   LEU B 212      15.156-105.529 -47.341  1.00 82.97           O  
ATOM   1627  CG  LEU B 212      17.398-103.472 -45.551  1.00 82.97           C  
ATOM   1628  CD1 LEU B 212      18.827-103.477 -46.083  1.00 82.97           C  
ATOM   1629  CD2 LEU B 212      17.352-102.913 -44.133  1.00 82.97           C  
ATOM   1630  N   LYS B 213      13.705-103.792 -47.425  1.00 81.63           N  
ATOM   1631  CA  LYS B 213      12.516-104.619 -47.241  1.00 81.63           C  
ATOM   1632  C   LYS B 213      12.340-105.596 -48.400  1.00 81.63           C  
ATOM   1633  CB  LYS B 213      11.270-103.743 -47.101  1.00 81.63           C  
ATOM   1634  O   LYS B 213      12.001-106.762 -48.190  1.00 81.63           O  
ATOM   1635  CG  LYS B 213      10.025-104.501 -46.665  1.00 81.63           C  
ATOM   1636  CD  LYS B 213       8.857-103.559 -46.409  1.00 81.63           C  
ATOM   1637  CE  LYS B 213       7.606-104.318 -45.986  1.00 81.63           C  
ATOM   1638  NZ  LYS B 213       6.528-103.395 -45.523  1.00 81.63           N  
ATOM   1639  N   SER B 214      12.643-105.001 -49.586  1.00 86.21           N  
ATOM   1640  CA  SER B 214      12.544-105.850 -50.769  1.00 86.21           C  
ATOM   1641  C   SER B 214      13.630-106.920 -50.774  1.00 86.21           C  
ATOM   1642  CB  SER B 214      12.639-105.008 -52.042  1.00 86.21           C  
ATOM   1643  O   SER B 214      13.383-108.061 -51.171  1.00 86.21           O  
ATOM   1644  OG  SER B 214      13.643-105.514 -52.905  1.00 86.21           O  
ATOM   1645  N   GLU B 215      14.779-106.599 -50.269  1.00 87.26           N  
ATOM   1646  CA  GLU B 215      15.882-107.550 -50.162  1.00 87.26           C  
ATOM   1647  C   GLU B 215      15.609-108.593 -49.083  1.00 87.26           C  
ATOM   1648  CB  GLU B 215      17.195-106.820 -49.868  1.00 87.26           C  
ATOM   1649  O   GLU B 215      15.947-109.767 -49.246  1.00 87.26           O  
ATOM   1650  CG  GLU B 215      18.017-106.508 -51.110  1.00 87.26           C  
ATOM   1651  CD  GLU B 215      19.325-105.797 -50.801  1.00 87.26           C  
ATOM   1652  OE1 GLU B 215      20.047-105.415 -51.750  1.00 87.26           O  
ATOM   1653  OE2 GLU B 215      19.631-105.622 -49.601  1.00 87.26           O  
ATOM   1654  N   ILE B 216      15.050-108.253 -48.050  1.00 83.89           N  
ATOM   1655  CA  ILE B 216      14.680-109.142 -46.954  1.00 83.89           C  
ATOM   1656  C   ILE B 216      13.631-110.143 -47.433  1.00 83.89           C  
ATOM   1657  CB  ILE B 216      14.149-108.350 -45.738  1.00 83.89           C  
ATOM   1658  O   ILE B 216      13.671-111.319 -47.064  1.00 83.89           O  
ATOM   1659  CG1 ILE B 216      15.012-108.627 -44.502  1.00 83.89           C  
ATOM   1660  CG2 ILE B 216      12.681-108.692 -45.470  1.00 83.89           C  
ATOM   1661  CD1 ILE B 216      15.388-107.379 -43.717  1.00 83.89           C  
ATOM   1662  N   ASN B 217      12.695-109.576 -48.166  1.00 81.40           N  
ATOM   1663  CA  ASN B 217      11.686-110.469 -48.726  1.00 81.40           C  
ATOM   1664  C   ASN B 217      12.306-111.494 -49.671  1.00 81.40           C  
ATOM   1665  CB  ASN B 217      10.602-109.667 -49.449  1.00 81.40           C  
ATOM   1666  O   ASN B 217      11.905-112.659 -49.679  1.00 81.40           O  
ATOM   1667  CG  ASN B 217       9.398-109.388 -48.570  1.00 81.40           C  
ATOM   1668  ND2 ASN B 217       8.455-108.609 -49.087  1.00 81.40           N  
ATOM   1669  OD1 ASN B 217       9.317-109.868 -47.437  1.00 81.40           O  
ATOM   1670  N   SER B 218      13.216-111.026 -50.442  1.00 86.43           N  
ATOM   1671  CA  SER B 218      13.942-111.926 -51.331  1.00 86.43           C  
ATOM   1672  C   SER B 218      14.759-112.944 -50.542  1.00 86.43           C  
ATOM   1673  CB  SER B 218      14.862-111.135 -52.262  1.00 86.43           C  
ATOM   1674  O   SER B 218      14.810-114.121 -50.903  1.00 86.43           O  
ATOM   1675  OG  SER B 218      15.697-112.006 -53.005  1.00 86.43           O  
ATOM   1676  N   LEU B 219      15.398-112.516 -49.499  1.00 77.27           N  
ATOM   1677  CA  LEU B 219      16.176-113.386 -48.624  1.00 77.27           C  
ATOM   1678  C   LEU B 219      15.270-114.368 -47.889  1.00 77.27           C  
ATOM   1679  CB  LEU B 219      16.974-112.557 -47.614  1.00 77.27           C  
ATOM   1680  O   LEU B 219      15.625-115.536 -47.715  1.00 77.27           O  
ATOM   1681  CG  LEU B 219      18.491-112.528 -47.810  1.00 77.27           C  
ATOM   1682  CD1 LEU B 219      19.010-111.097 -47.717  1.00 77.27           C  
ATOM   1683  CD2 LEU B 219      19.180-113.419 -46.782  1.00 77.27           C  
ATOM   1684  N   LYS B 220      14.203-113.855 -47.268  1.00 73.45           N  
ATOM   1685  CA  LYS B 220      13.189-114.707 -46.654  1.00 73.45           C  
ATOM   1686  C   LYS B 220      12.700-115.771 -47.633  1.00 73.45           C  
ATOM   1687  CB  LYS B 220      12.010-113.868 -46.160  1.00 73.45           C  
ATOM   1688  O   LYS B 220      12.496-116.926 -47.251  1.00 73.45           O  
ATOM   1689  CG  LYS B 220      11.058-114.619 -45.241  1.00 73.45           C  
ATOM   1690  CD  LYS B 220       9.918-113.726 -44.767  1.00 73.45           C  
ATOM   1691  CE  LYS B 220       8.902-114.506 -43.943  1.00 73.45           C  
ATOM   1692  NZ  LYS B 220       7.904-113.603 -43.296  1.00 73.45           N  
ATOM   1693  N   GLY B 221      12.592-115.325 -48.824  1.00 77.83           N  
ATOM   1694  CA  GLY B 221      12.245-116.301 -49.845  1.00 77.83           C  
ATOM   1695  C   GLY B 221      13.341-117.321 -50.092  1.00 77.83           C  
ATOM   1696  O   GLY B 221      13.063-118.509 -50.264  1.00 77.83           O  
ATOM   1697  N   LEU B 222      14.527-116.905 -50.171  1.00 74.54           N  
ATOM   1698  CA  LEU B 222      15.672-117.795 -50.331  1.00 74.54           C  
ATOM   1699  C   LEU B 222      15.841-118.690 -49.108  1.00 74.54           C  
ATOM   1700  CB  LEU B 222      16.950-116.986 -50.567  1.00 74.54           C  
ATOM   1701  O   LEU B 222      16.175-119.869 -49.238  1.00 74.54           O  
ATOM   1702  CG  LEU B 222      17.426-116.879 -52.017  1.00 74.54           C  
ATOM   1703  CD1 LEU B 222      18.004-115.492 -52.283  1.00 74.54           C  
ATOM   1704  CD2 LEU B 222      18.456-117.961 -52.323  1.00 74.54           C  
ATOM   1705  N   LEU B 223      15.663-118.053 -47.981  1.00 69.93           N  
ATOM   1706  CA  LEU B 223      15.782-118.849 -46.765  1.00 69.93           C  
ATOM   1707  C   LEU B 223      14.683-119.905 -46.697  1.00 69.93           C  
ATOM   1708  CB  LEU B 223      15.720-117.951 -45.527  1.00 69.93           C  
ATOM   1709  O   LEU B 223      14.920-121.024 -46.238  1.00 69.93           O  
ATOM   1710  CG  LEU B 223      17.039-117.316 -45.084  1.00 69.93           C  
ATOM   1711  CD1 LEU B 223      16.775-116.165 -44.118  1.00 69.93           C  
ATOM   1712  CD2 LEU B 223      17.948-118.360 -44.444  1.00 69.93           C  
ATOM   1713  N   LEU B 224      13.539-119.521 -47.045  1.00 66.08           N  
ATOM   1714  CA  LEU B 224      12.477-120.521 -47.044  1.00 66.08           C  
ATOM   1715  C   LEU B 224      12.729-121.583 -48.109  1.00 66.08           C  
ATOM   1716  CB  LEU B 224      11.117-119.858 -47.279  1.00 66.08           C  
ATOM   1717  O   LEU B 224      12.404-122.756 -47.911  1.00 66.08           O  
ATOM   1718  CG  LEU B 224      10.314-119.496 -46.029  1.00 66.08           C  
ATOM   1719  CD1 LEU B 224       9.527-118.210 -46.259  1.00 66.08           C  
ATOM   1720  CD2 LEU B 224       9.381-120.639 -45.643  1.00 66.08           C  
ATOM   1721  N   ASN B 225      13.204-121.100 -49.237  1.00 57.26           N  
ATOM   1722  CA  ASN B 225      13.516-122.075 -50.276  1.00 57.26           C  
ATOM   1723  C   ASN B 225      14.791-122.850 -49.953  1.00 57.26           C  
ATOM   1724  CB  ASN B 225      13.644-121.387 -51.637  1.00 57.26           C  
ATOM   1725  O   ASN B 225      15.045-123.905 -50.535  1.00 57.26           O  
ATOM   1726  CG  ASN B 225      12.735-121.997 -52.686  1.00 57.26           C  
ATOM   1727  ND2 ASN B 225      12.835-121.504 -53.915  1.00 57.26           N  
ATOM   1728  OD1 ASN B 225      11.950-122.902 -52.395  1.00 57.26           O  
ATOM   1729  N   ARG B 226      15.651-122.209 -49.151  1.00 52.34           N  
ATOM   1730  CA  ARG B 226      16.915-122.869 -48.842  1.00 52.34           C  
ATOM   1731  C   ARG B 226      16.688-124.119 -47.999  1.00 52.34           C  
ATOM   1732  CB  ARG B 226      17.858-121.909 -48.113  1.00 52.34           C  
ATOM   1733  O   ARG B 226      17.622-124.885 -47.752  1.00 52.34           O  
ATOM   1734  CG  ARG B 226      19.297-121.971 -48.600  1.00 52.34           C  
ATOM   1735  CD  ARG B 226      20.189-120.990 -47.852  1.00 52.34           C  
ATOM   1736  NE  ARG B 226      21.596-121.370 -47.934  1.00 52.34           N  
ATOM   1737  NH1 ARG B 226      22.370-119.553 -46.735  1.00 52.34           N  
ATOM   1738  NH2 ARG B 226      23.844-121.116 -47.536  1.00 52.34           N  
ATOM   1739  CZ  ARG B 226      22.600-120.679 -47.402  1.00 52.34           C  
ATOM   1740  N   ARG B 227      15.569-124.280 -47.345  1.00 50.78           N  
ATOM   1741  CA  ARG B 227      15.602-125.574 -46.671  1.00 50.78           C  
ATOM   1742  C   ARG B 227      15.760-126.711 -47.675  1.00 50.78           C  
ATOM   1743  CB  ARG B 227      14.333-125.781 -45.841  1.00 50.78           C  
ATOM   1744  O   ARG B 227      15.807-127.882 -47.292  1.00 50.78           O  
ATOM   1745  CG  ARG B 227      14.348-125.060 -44.502  1.00 50.78           C  
ATOM   1746  CD  ARG B 227      13.291-125.610 -43.554  1.00 50.78           C  
ATOM   1747  NE  ARG B 227      13.664-125.408 -42.157  1.00 50.78           N  
ATOM   1748  NH1 ARG B 227      11.541-125.773 -41.322  1.00 50.78           N  
ATOM   1749  NH2 ARG B 227      13.270-125.288 -39.897  1.00 50.78           N  
ATOM   1750  CZ  ARG B 227      12.824-125.490 -41.129  1.00 50.78           C  
ATOM   1751  N   GLN B 228      15.431-126.441 -48.929  1.00 44.60           N  
ATOM   1752  CA  GLN B 228      15.648-127.585 -49.809  1.00 44.60           C  
ATOM   1753  C   GLN B 228      17.126-127.742 -50.152  1.00 44.60           C  
ATOM   1754  CB  GLN B 228      14.824-127.442 -51.089  1.00 44.60           C  
ATOM   1755  O   GLN B 228      17.685-126.936 -50.898  1.00 44.60           O  
ATOM   1756  CG  GLN B 228      13.535-128.252 -51.085  1.00 44.60           C  
ATOM   1757  CD  GLN B 228      12.965-128.456 -52.476  1.00 44.60           C  
ATOM   1758  NE2 GLN B 228      11.904-129.250 -52.572  1.00 44.60           N  
ATOM   1759  OE1 GLN B 228      13.474-127.904 -53.457  1.00 44.60           O  
ATOM   1760  N   PHE B 229      17.960-127.861 -49.052  1.00 41.46           N  
ATOM   1761  CA  PHE B 229      19.416-127.837 -49.121  1.00 41.46           C  
ATOM   1762  C   PHE B 229      19.933-128.941 -50.036  1.00 41.46           C  
ATOM   1763  CB  PHE B 229      20.024-127.985 -47.723  1.00 41.46           C  
ATOM   1764  O   PHE B 229      19.851-130.124 -49.698  1.00 41.46           O  
ATOM   1765  CG  PHE B 229      20.169-126.683 -46.983  1.00 41.46           C  
ATOM   1766  CD1 PHE B 229      21.298-125.892 -47.155  1.00 41.46           C  
ATOM   1767  CD2 PHE B 229      19.175-126.250 -46.115  1.00 41.46           C  
ATOM   1768  CE1 PHE B 229      21.435-124.686 -46.471  1.00 41.46           C  
ATOM   1769  CE2 PHE B 229      19.305-125.046 -45.428  1.00 41.46           C  
ATOM   1770  CZ  PHE B 229      20.436-124.266 -45.607  1.00 41.46           C  
ATOM   1771  N   PRO B 230      19.586-128.864 -51.308  1.00 39.66           N  
ATOM   1772  CA  PRO B 230      20.171-130.002 -52.020  1.00 39.66           C  
ATOM   1773  C   PRO B 230      21.662-130.173 -51.737  1.00 39.66           C  
ATOM   1774  CB  PRO B 230      19.931-129.657 -53.492  1.00 39.66           C  
ATOM   1775  O   PRO B 230      22.301-129.263 -51.204  1.00 39.66           O  
ATOM   1776  CG  PRO B 230      19.574-128.206 -53.491  1.00 39.66           C  
ATOM   1777  CD  PRO B 230      19.366-127.767 -52.070  1.00 39.66           C  
ATOM   1778  N   PRO B 231      22.262-131.357 -52.096  1.00 38.08           N  
ATOM   1779  CA  PRO B 231      23.596-131.922 -51.876  1.00 38.08           C  
ATOM   1780  C   PRO B 231      24.710-131.033 -52.422  1.00 38.08           C  
ATOM   1781  CB  PRO B 231      23.543-133.255 -52.627  1.00 38.08           C  
ATOM   1782  O   PRO B 231      24.444-130.105 -53.191  1.00 38.08           O  
ATOM   1783  CG  PRO B 231      22.335-133.152 -53.502  1.00 38.08           C  
ATOM   1784  CD  PRO B 231      21.560-131.929 -53.105  1.00 38.08           C  
ATOM   1785  N   SER B 232      25.993-131.209 -51.893  1.00 37.95           N  
ATOM   1786  CA  SER B 232      27.342-130.652 -51.921  1.00 37.95           C  
ATOM   1787  C   SER B 232      27.902-130.632 -53.340  1.00 37.95           C  
ATOM   1788  CB  SER B 232      28.272-131.453 -51.009  1.00 37.95           C  
ATOM   1789  O   SER B 232      28.503-131.610 -53.789  1.00 37.95           O  
ATOM   1790  OG  SER B 232      29.189-130.597 -50.350  1.00 37.95           O  
ATOM   1791  N   PRO B 233      27.070-130.279 -54.307  1.00 35.79           N  
ATOM   1792  CA  PRO B 233      27.673-130.713 -55.570  1.00 35.79           C  
ATOM   1793  C   PRO B 233      29.078-130.152 -55.776  1.00 35.79           C  
ATOM   1794  CB  PRO B 233      26.708-130.169 -56.626  1.00 35.79           C  
ATOM   1795  O   PRO B 233      29.473-129.200 -55.098  1.00 35.79           O  
ATOM   1796  CG  PRO B 233      25.870-129.167 -55.899  1.00 35.79           C  
ATOM   1797  CD  PRO B 233      26.159-129.281 -54.429  1.00 35.79           C  
ATOM   1798  N   SER B 234      29.747-130.642 -56.756  1.00 33.23           N  
ATOM   1799  CA  SER B 234      31.075-130.886 -57.308  1.00 33.23           C  
ATOM   1800  C   SER B 234      31.745-129.584 -57.734  1.00 33.23           C  
ATOM   1801  CB  SER B 234      30.993-131.841 -58.500  1.00 33.23           C  
ATOM   1802  O   SER B 234      31.065-128.603 -58.042  1.00 33.23           O  
ATOM   1803  OG  SER B 234      31.820-132.974 -58.295  1.00 33.23           O  
ATOM   1804  N   ALA B 235      33.042-129.561 -57.501  1.00 34.67           N  
ATOM   1805  CA  ALA B 235      34.158-128.620 -57.499  1.00 34.67           C  
ATOM   1806  C   ALA B 235      34.354-127.998 -58.879  1.00 34.67           C  
ATOM   1807  CB  ALA B 235      35.440-129.315 -57.046  1.00 34.67           C  
ATOM   1808  O   ALA B 235      34.839-128.658 -59.801  1.00 34.67           O  
ATOM   1809  N   PRO B 236      33.305-127.363 -59.428  1.00 34.34           N  
ATOM   1810  CA  PRO B 236      33.551-127.079 -60.844  1.00 34.34           C  
ATOM   1811  C   PRO B 236      34.861-126.330 -61.077  1.00 34.34           C  
ATOM   1812  CB  PRO B 236      32.351-126.217 -61.245  1.00 34.34           C  
ATOM   1813  O   PRO B 236      35.408-125.733 -60.147  1.00 34.34           O  
ATOM   1814  CG  PRO B 236      31.792-125.715 -59.952  1.00 34.34           C  
ATOM   1815  CD  PRO B 236      32.435-126.476 -58.828  1.00 34.34           C  
ATOM   1816  N   LYS B 237      35.449-126.598 -62.236  1.00 30.84           N  
ATOM   1817  CA  LYS B 237      36.698-126.421 -62.972  1.00 30.84           C  
ATOM   1818  C   LYS B 237      37.074-124.945 -63.069  1.00 30.84           C  
ATOM   1819  CB  LYS B 237      36.587-127.027 -64.371  1.00 30.84           C  
ATOM   1820  O   LYS B 237      36.204-124.073 -63.028  1.00 30.84           O  
ATOM   1821  CG  LYS B 237      36.985-128.494 -64.445  1.00 30.84           C  
ATOM   1822  CD  LYS B 237      36.902-129.025 -65.870  1.00 30.84           C  
ATOM   1823  CE  LYS B 237      37.270-130.501 -65.939  1.00 30.84           C  
ATOM   1824  NZ  LYS B 237      37.101-131.050 -67.318  1.00 30.84           N  
ATOM   1825  N   ILE B 238      38.283-124.822 -62.726  1.00 33.22           N  
ATOM   1826  CA  ILE B 238      39.198-123.702 -62.528  1.00 33.22           C  
ATOM   1827  C   ILE B 238      39.219-122.827 -63.779  1.00 33.22           C  
ATOM   1828  CB  ILE B 238      40.624-124.191 -62.190  1.00 33.22           C  
ATOM   1829  O   ILE B 238      39.500-123.311 -64.878  1.00 33.22           O  
ATOM   1830  CG1 ILE B 238      40.582-125.216 -61.052  1.00 33.22           C  
ATOM   1831  CG2 ILE B 238      41.528-123.008 -61.830  1.00 33.22           C  
ATOM   1832  CD1 ILE B 238      41.802-126.124 -60.991  1.00 33.22           C  
ATOM   1833  N   PRO B 239      38.343-121.821 -63.764  1.00 35.58           N  
ATOM   1834  CA  PRO B 239      38.224-120.943 -64.930  1.00 35.58           C  
ATOM   1835  C   PRO B 239      39.571-120.398 -65.399  1.00 35.58           C  
ATOM   1836  CB  PRO B 239      37.321-119.813 -64.430  1.00 35.58           C  
ATOM   1837  O   PRO B 239      40.420-120.050 -64.576  1.00 35.58           O  
ATOM   1838  CG  PRO B 239      37.040-120.152 -63.002  1.00 35.58           C  
ATOM   1839  CD  PRO B 239      37.814-121.389 -62.644  1.00 35.58           C  
ATOM   1840  N   SER B 240      39.952-120.934 -66.553  1.00 32.56           N  
ATOM   1841  CA  SER B 240      41.256-120.843 -67.201  1.00 32.56           C  
ATOM   1842  C   SER B 240      41.742-119.399 -67.265  1.00 32.56           C  
ATOM   1843  CB  SER B 240      41.197-121.432 -68.611  1.00 32.56           C  
ATOM   1844  O   SER B 240      42.914-119.145 -67.549  1.00 32.56           O  
ATOM   1845  OG  SER B 240      39.867-121.784 -68.954  1.00 32.56           O  
ATOM   1846  N   TRP B 241      40.718-118.428 -67.410  1.00 32.49           N  
ATOM   1847  CA  TRP B 241      41.120-117.260 -68.187  1.00 32.49           C  
ATOM   1848  C   TRP B 241      42.252-116.508 -67.494  1.00 32.49           C  
ATOM   1849  CB  TRP B 241      39.929-116.324 -68.408  1.00 32.49           C  
ATOM   1850  O   TRP B 241      42.600-115.394 -67.891  1.00 32.49           O  
ATOM   1851  CG  TRP B 241      39.281-115.854 -67.141  1.00 32.49           C  
ATOM   1852  CD1 TRP B 241      38.289-116.482 -66.440  1.00 32.49           C  
ATOM   1853  CD2 TRP B 241      39.577-114.650 -66.426  1.00 32.49           C  
ATOM   1854  CE2 TRP B 241      38.726-114.613 -65.299  1.00 32.49           C  
ATOM   1855  CE3 TRP B 241      40.481-113.599 -66.628  1.00 32.49           C  
ATOM   1856  NE1 TRP B 241      37.951-115.741 -65.331  1.00 32.49           N  
ATOM   1857  CH2 TRP B 241      39.646-112.548 -64.599  1.00 32.49           C  
ATOM   1858  CZ2 TRP B 241      38.753-113.564 -64.377  1.00 32.49           C  
ATOM   1859  CZ3 TRP B 241      40.506-112.556 -65.709  1.00 32.49           C  
ATOM   1860  N   GLN B 242      42.985-117.349 -66.884  1.00 31.37           N  
ATOM   1861  CA  GLN B 242      44.037-116.911 -65.973  1.00 31.37           C  
ATOM   1862  C   GLN B 242      45.048-116.020 -66.689  1.00 31.37           C  
ATOM   1863  CB  GLN B 242      44.745-118.115 -65.350  1.00 31.37           C  
ATOM   1864  O   GLN B 242      45.986-115.514 -66.069  1.00 31.37           O  
ATOM   1865  CG  GLN B 242      44.260-118.457 -63.948  1.00 31.37           C  
ATOM   1866  CD  GLN B 242      45.055-119.580 -63.309  1.00 31.37           C  
ATOM   1867  NE2 GLN B 242      44.728-119.902 -62.062  1.00 31.37           N  
ATOM   1868  OE1 GLN B 242      45.954-120.154 -63.932  1.00 31.37           O  
ATOM   1869  N   ILE B 243      44.981-116.247 -67.972  1.00 29.30           N  
ATOM   1870  CA  ILE B 243      46.328-115.979 -68.464  1.00 29.30           C  
ATOM   1871  C   ILE B 243      46.585-114.473 -68.471  1.00 29.30           C  
ATOM   1872  CB  ILE B 243      46.540-116.564 -69.879  1.00 29.30           C  
ATOM   1873  O   ILE B 243      47.331-113.968 -69.312  1.00 29.30           O  
ATOM   1874  CG1 ILE B 243      46.056-118.018 -69.932  1.00 29.30           C  
ATOM   1875  CG2 ILE B 243      48.011-116.461 -70.291  1.00 29.30           C  
ATOM   1876  CD1 ILE B 243      45.667-118.490 -71.327  1.00 29.30           C  
ATOM   1877  N   PRO B 244      46.142-113.733 -67.397  1.00 30.27           N  
ATOM   1878  CA  PRO B 244      46.118-112.312 -67.750  1.00 30.27           C  
ATOM   1879  C   PRO B 244      47.452-111.818 -68.306  1.00 30.27           C  
ATOM   1880  CB  PRO B 244      45.792-111.624 -66.421  1.00 30.27           C  
ATOM   1881  O   PRO B 244      48.510-112.312 -67.909  1.00 30.27           O  
ATOM   1882  CG  PRO B 244      46.084-112.653 -65.377  1.00 30.27           C  
ATOM   1883  CD  PRO B 244      46.518-113.918 -66.062  1.00 30.27           C  
ATOM   1884  N   VAL B 245      47.322-111.115 -69.431  1.00 27.07           N  
ATOM   1885  CA  VAL B 245      48.279-110.678 -70.443  1.00 27.07           C  
ATOM   1886  C   VAL B 245      49.332-109.776 -69.803  1.00 27.07           C  
ATOM   1887  CB  VAL B 245      47.579-109.939 -71.605  1.00 27.07           C  
ATOM   1888  O   VAL B 245      50.415-109.583 -70.361  1.00 27.07           O  
ATOM   1889  CG1 VAL B 245      48.353-110.125 -72.908  1.00 27.07           C  
ATOM   1890  CG2 VAL B 245      46.140-110.429 -71.759  1.00 27.07           C  
ATOM   1891  N   LYS B 246      48.872-109.057 -68.591  1.00 23.70           N  
ATOM   1892  CA  LYS B 246      48.939-107.658 -69.001  1.00 23.70           C  
ATOM   1893  C   LYS B 246      50.376-107.240 -69.298  1.00 23.70           C  
ATOM   1894  CB  LYS B 246      48.342-106.753 -67.923  1.00 23.70           C  
ATOM   1895  O   LYS B 246      50.654-106.656 -70.348  1.00 23.70           O  
ATOM   1896  CG  LYS B 246      47.200-105.875 -68.413  1.00 23.70           C  
ATOM   1897  CD  LYS B 246      46.518-105.149 -67.261  1.00 23.70           C  
ATOM   1898  CE  LYS B 246      45.379-104.265 -67.752  1.00 23.70           C  
ATOM   1899  NZ  LYS B 246      44.575-103.717 -66.618  1.00 23.70           N  
ATOM   1900  N   SER B 247      50.923-106.415 -68.352  1.00 23.31           N  
ATOM   1901  CA  SER B 247      51.136-104.990 -68.587  1.00 23.31           C  
ATOM   1902  C   SER B 247      52.576-104.708 -69.002  1.00 23.31           C  
ATOM   1903  CB  SER B 247      50.789-104.183 -67.335  1.00 23.31           C  
ATOM   1904  O   SER B 247      53.453-105.559 -68.840  1.00 23.31           O  
ATOM   1905  OG  SER B 247      50.854-104.997 -66.177  1.00 23.31           O  
ATOM   1906  N   PRO B 248      52.873-103.348 -69.006  1.00 25.20           N  
ATOM   1907  CA  PRO B 248      53.362-102.305 -69.910  1.00 25.20           C  
ATOM   1908  C   PRO B 248      54.880-102.147 -69.863  1.00 25.20           C  
ATOM   1909  CB  PRO B 248      52.665-101.041 -69.400  1.00 25.20           C  
ATOM   1910  O   PRO B 248      55.549-102.256 -70.894  1.00 25.20           O  
ATOM   1911  CG  PRO B 248      52.306-101.349 -67.982  1.00 25.20           C  
ATOM   1912  CD  PRO B 248      52.593-102.800 -67.722  1.00 25.20           C  
ATOM   1913  N   SER B 249      55.221-101.064 -69.153  1.00 22.69           N  
ATOM   1914  CA  SER B 249      55.825 -99.817 -69.612  1.00 22.69           C  
ATOM   1915  C   SER B 249      57.323 -99.792 -69.332  1.00 22.69           C  
ATOM   1916  CB  SER B 249      55.152 -98.618 -68.942  1.00 22.69           C  
ATOM   1917  O   SER B 249      58.122 -99.502 -70.225  1.00 22.69           O  
ATOM   1918  OG  SER B 249      54.780 -97.648 -69.906  1.00 22.69           O  
ATOM   1919  N   PRO B 250      57.543 -98.906 -68.334  1.00 22.14           N  
ATOM   1920  CA  PRO B 250      58.261 -97.656 -68.593  1.00 22.14           C  
ATOM   1921  C   PRO B 250      59.771 -97.795 -68.413  1.00 22.14           C  
ATOM   1922  CB  PRO B 250      57.675 -96.692 -67.559  1.00 22.14           C  
ATOM   1923  O   PRO B 250      60.540 -97.413 -69.299  1.00 22.14           O  
ATOM   1924  CG  PRO B 250      57.200 -97.569 -66.445  1.00 22.14           C  
ATOM   1925  CD  PRO B 250      57.255 -98.997 -66.906  1.00 22.14           C  
ATOM   1926  N   SER B 251      60.205 -97.700 -67.171  1.00 21.83           N  
ATOM   1927  CA  SER B 251      60.614 -96.368 -66.737  1.00 21.83           C  
ATOM   1928  C   SER B 251      62.120 -96.179 -66.879  1.00 21.83           C  
ATOM   1929  CB  SER B 251      60.196 -96.125 -65.286  1.00 21.83           C  
ATOM   1930  O   SER B 251      62.856 -97.146 -67.084  1.00 21.83           O  
ATOM   1931  OG  SER B 251      60.191 -94.740 -64.989  1.00 21.83           O  
ATOM   1932  N   SER B 252      62.801 -95.817 -65.813  1.00 20.27           N  
ATOM   1933  CA  SER B 252      63.268 -94.531 -65.305  1.00 20.27           C  
ATOM   1934  C   SER B 252      64.788 -94.434 -65.362  1.00 20.27           C  
ATOM   1935  CB  SER B 252      62.789 -94.316 -63.869  1.00 20.27           C  
ATOM   1936  O   SER B 252      65.334 -93.465 -65.896  1.00 20.27           O  
ATOM   1937  OG  SER B 252      61.642 -93.484 -63.840  1.00 20.27           O  
ATOM   1938  N   PRO B 253      65.479 -94.671 -64.225  1.00 22.31           N  
ATOM   1939  CA  PRO B 253      66.041 -93.454 -63.636  1.00 22.31           C  
ATOM   1940  C   PRO B 253      67.432 -93.125 -64.175  1.00 22.31           C  
ATOM   1941  CB  PRO B 253      66.097 -93.778 -62.142  1.00 22.31           C  
ATOM   1942  O   PRO B 253      68.066 -93.970 -64.812  1.00 22.31           O  
ATOM   1943  CG  PRO B 253      66.215 -95.267 -62.078  1.00 22.31           C  
ATOM   1944  CD  PRO B 253      66.053 -95.818 -63.466  1.00 22.31           C  
ATOM   1945  N   ALA B 254      68.046 -91.957 -63.705  1.00 21.55           N  
ATOM   1946  CA  ALA B 254      68.757 -90.682 -63.758  1.00 21.55           C  
ATOM   1947  C   ALA B 254      70.264 -90.890 -63.644  1.00 21.55           C  
ATOM   1948  CB  ALA B 254      68.266 -89.753 -62.651  1.00 21.55           C  
ATOM   1949  O   ALA B 254      70.724 -91.991 -63.331  1.00 21.55           O  
ATOM   1950  N   ALA B 255      70.842 -90.147 -62.626  1.00 21.57           N  
ATOM   1951  CA  ALA B 255      71.603 -88.913 -62.444  1.00 21.57           C  
ATOM   1952  C   ALA B 255      73.061 -89.212 -62.109  1.00 21.57           C  
ATOM   1953  CB  ALA B 255      70.973 -88.056 -61.348  1.00 21.57           C  
ATOM   1954  O   ALA B 255      73.400 -90.336 -61.732  1.00 21.57           O  
ATOM   1955  N   VAL B 256      73.820 -88.054 -61.801  1.00 21.12           N  
ATOM   1956  CA  VAL B 256      74.926 -87.132 -62.038  1.00 21.12           C  
ATOM   1957  C   VAL B 256      76.072 -87.444 -61.078  1.00 21.12           C  
ATOM   1958  CB  VAL B 256      74.483 -85.661 -61.878  1.00 21.12           C  
ATOM   1959  O   VAL B 256      77.234 -87.508 -61.489  1.00 21.12           O  
ATOM   1960  CG1 VAL B 256      75.418 -84.729 -62.647  1.00 21.12           C  
ATOM   1961  CG2 VAL B 256      73.041 -85.484 -62.349  1.00 21.12           C  
ATOM   1962  N   ASN B 257      75.658 -87.628 -59.736  1.00 21.96           N  
ATOM   1963  CA  ASN B 257      75.969 -86.545 -58.808  1.00 21.96           C  
ATOM   1964  C   ASN B 257      77.451 -86.526 -58.445  1.00 21.96           C  
ATOM   1965  CB  ASN B 257      75.114 -86.658 -57.545  1.00 21.96           C  
ATOM   1966  O   ASN B 257      78.138 -87.542 -58.568  1.00 21.96           O  
ATOM   1967  CG  ASN B 257      73.798 -85.914 -57.661  1.00 21.96           C  
ATOM   1968  ND2 ASN B 257      72.835 -86.278 -56.822  1.00 21.96           N  
ATOM   1969  OD1 ASN B 257      73.648 -85.021 -58.498  1.00 21.96           O  
ATOM   1970  N   HIS B 258      77.833 -85.508 -57.592  1.00 22.96           N  
ATOM   1971  CA  HIS B 258      78.405 -84.217 -57.225  1.00 22.96           C  
ATOM   1972  C   HIS B 258      79.606 -84.389 -56.301  1.00 22.96           C  
ATOM   1973  CB  HIS B 258      77.350 -83.335 -56.555  1.00 22.96           C  
ATOM   1974  O   HIS B 258      79.855 -85.487 -55.798  1.00 22.96           O  
ATOM   1975  CG  HIS B 258      76.392 -82.709 -57.519  1.00 22.96           C  
ATOM   1976  CD2 HIS B 258      75.406 -81.801 -57.329  1.00 22.96           C  
ATOM   1977  ND1 HIS B 258      76.387 -83.009 -58.863  1.00 22.96           N  
ATOM   1978  CE1 HIS B 258      75.436 -82.310 -59.461  1.00 22.96           C  
ATOM   1979  NE2 HIS B 258      74.827 -81.569 -58.551  1.00 22.96           N  
ATOM   1980  N   HIS B 259      79.429 -83.920 -55.080  1.00 21.89           N  
ATOM   1981  CA  HIS B 259      79.945 -82.715 -54.441  1.00 21.89           C  
ATOM   1982  C   HIS B 259      81.119 -83.038 -53.523  1.00 21.89           C  
ATOM   1983  CB  HIS B 259      78.840 -82.011 -53.652  1.00 21.89           C  
ATOM   1984  O   HIS B 259      82.170 -82.397 -53.603  1.00 21.89           O  
ATOM   1985  CG  HIS B 259      78.227 -80.856 -54.378  1.00 21.89           C  
ATOM   1986  CD2 HIS B 259      77.140 -80.102 -54.091  1.00 21.89           C  
ATOM   1987  ND1 HIS B 259      78.741 -80.360 -55.556  1.00 21.89           N  
ATOM   1988  CE1 HIS B 259      77.995 -79.347 -55.963  1.00 21.89           C  
ATOM   1989  NE2 HIS B 259      77.016 -79.170 -55.092  1.00 21.89           N  
ATOM   1990  N   SER B 260      80.866 -83.096 -52.131  1.00 23.72           N  
ATOM   1991  CA  SER B 260      80.834 -81.873 -51.336  1.00 23.72           C  
ATOM   1992  C   SER B 260      82.103 -81.721 -50.503  1.00 23.72           C  
ATOM   1993  CB  SER B 260      79.609 -81.860 -50.421  1.00 23.72           C  
ATOM   1994  O   SER B 260      82.834 -82.692 -50.294  1.00 23.72           O  
ATOM   1995  OG  SER B 260      78.830 -80.696 -50.639  1.00 23.72           O  
ATOM   1996  N   SER B 261      81.974 -81.501 -49.089  1.00 23.90           N  
ATOM   1997  CA  SER B 261      81.723 -80.370 -48.202  1.00 23.90           C  
ATOM   1998  C   SER B 261      82.766 -80.296 -47.092  1.00 23.90           C  
ATOM   1999  CB  SER B 261      80.324 -80.466 -47.593  1.00 23.90           C  
ATOM   2000  O   SER B 261      83.446 -81.283 -46.805  1.00 23.90           O  
ATOM   2001  OG  SER B 261      80.289 -81.439 -46.564  1.00 23.90           O  
ATOM   2002  N   SER B 262      82.508 -79.585 -46.022  1.00 22.76           N  
ATOM   2003  CA  SER B 262      82.710 -78.449 -45.129  1.00 22.76           C  
ATOM   2004  C   SER B 262      83.332 -78.888 -43.807  1.00 22.76           C  
ATOM   2005  CB  SER B 262      81.386 -77.731 -44.865  1.00 22.76           C  
ATOM   2006  O   SER B 262      84.302 -78.288 -43.341  1.00 22.76           O  
ATOM   2007  OG  SER B 262      80.639 -77.598 -46.062  1.00 22.76           O  
ATOM   2008  N   ASP B 263      82.411 -79.405 -42.843  1.00 21.29           N  
ATOM   2009  CA  ASP B 263      81.829 -78.754 -41.673  1.00 21.29           C  
ATOM   2010  C   ASP B 263      82.648 -79.046 -40.418  1.00 21.29           C  
ATOM   2011  CB  ASP B 263      80.381 -79.205 -41.472  1.00 21.29           C  
ATOM   2012  O   ASP B 263      82.896 -78.149 -39.609  1.00 21.29           O  
ATOM   2013  CG  ASP B 263      79.398 -78.048 -41.444  1.00 21.29           C  
ATOM   2014  OD1 ASP B 263      79.828 -76.886 -41.285  1.00 21.29           O  
ATOM   2015  OD2 ASP B 263      78.181 -78.302 -41.579  1.00 21.29           O  
ATOM   2016  N   ILE B 264      82.551 -80.119 -39.580  1.00 22.31           N  
ATOM   2017  CA  ILE B 264      81.196 -80.178 -39.042  1.00 22.31           C  
ATOM   2018  C   ILE B 264      81.225 -79.919 -37.538  1.00 22.31           C  
ATOM   2019  CB  ILE B 264      80.529 -81.540 -39.339  1.00 22.31           C  
ATOM   2020  O   ILE B 264      80.421 -79.141 -37.020  1.00 22.31           O  
ATOM   2021  CG1 ILE B 264      79.443 -81.381 -40.409  1.00 22.31           C  
ATOM   2022  CG2 ILE B 264      79.950 -82.148 -38.058  1.00 22.31           C  
ATOM   2023  CD1 ILE B 264      79.651 -82.257 -41.637  1.00 22.31           C  
ATOM   2024  N   SER B 265      81.162 -80.882 -36.662  1.00 23.01           N  
ATOM   2025  CA  SER B 265      79.989 -81.280 -35.891  1.00 23.01           C  
ATOM   2026  C   SER B 265      80.185 -81.003 -34.404  1.00 23.01           C  
ATOM   2027  CB  SER B 265      79.683 -82.762 -36.106  1.00 23.01           C  
ATOM   2028  O   SER B 265      81.270 -81.227 -33.863  1.00 23.01           O  
ATOM   2029  OG  SER B 265      79.233 -82.996 -37.430  1.00 23.01           O  
ATOM   2030  N   PRO B 266      79.012 -80.679 -33.619  1.00 25.32           N  
ATOM   2031  CA  PRO B 266      78.435 -79.550 -32.886  1.00 25.32           C  
ATOM   2032  C   PRO B 266      79.044 -79.376 -31.497  1.00 25.32           C  
ATOM   2033  CB  PRO B 266      76.951 -79.914 -32.789  1.00 25.32           C  
ATOM   2034  O   PRO B 266      79.406 -78.260 -31.113  1.00 25.32           O  
ATOM   2035  CG  PRO B 266      76.925 -81.408 -32.758  1.00 25.32           C  
ATOM   2036  CD  PRO B 266      78.327 -81.913 -32.939  1.00 25.32           C  
ATOM   2037  N   VAL B 267      78.289 -79.839 -30.279  1.00 22.99           N  
ATOM   2038  CA  VAL B 267      77.227 -79.143 -29.561  1.00 22.99           C  
ATOM   2039  C   VAL B 267      77.529 -79.144 -28.064  1.00 22.99           C  
ATOM   2040  CB  VAL B 267      75.847 -79.785 -29.826  1.00 22.99           C  
ATOM   2041  O   VAL B 267      78.282 -79.991 -27.577  1.00 22.99           O  
ATOM   2042  CG1 VAL B 267      74.769 -79.122 -28.970  1.00 22.99           C  
ATOM   2043  CG2 VAL B 267      75.490 -79.688 -31.309  1.00 22.99           C  
ATOM   2044  N   SER B 268      76.533 -79.286 -27.106  1.00 20.94           N  
ATOM   2045  CA  SER B 268      75.751 -78.506 -26.153  1.00 20.94           C  
ATOM   2046  C   SER B 268      75.830 -79.104 -24.752  1.00 20.94           C  
ATOM   2047  CB  SER B 268      74.291 -78.421 -26.598  1.00 20.94           C  
ATOM   2048  O   SER B 268      75.805 -78.376 -23.758  1.00 20.94           O  
ATOM   2049  OG  SER B 268      74.181 -77.738 -27.835  1.00 20.94           O  
ATOM   2050  N   ASN B 269      75.528 -80.574 -24.082  1.00 19.91           N  
ATOM   2051  CA  ASN B 269      74.116 -80.888 -23.892  1.00 19.91           C  
ATOM   2052  C   ASN B 269      73.679 -80.655 -22.449  1.00 19.91           C  
ATOM   2053  CB  ASN B 269      73.827 -82.332 -24.308  1.00 19.91           C  
ATOM   2054  O   ASN B 269      74.477 -80.805 -21.522  1.00 19.91           O  
ATOM   2055  CG  ASN B 269      73.026 -82.421 -25.592  1.00 19.91           C  
ATOM   2056  ND2 ASN B 269      72.844 -83.636 -26.095  1.00 19.91           N  
ATOM   2057  OD1 ASN B 269      72.577 -81.405 -26.129  1.00 19.91           O  
ATOM   2058  N   GLU B 270      72.496 -81.084 -22.134  1.00 19.56           N  
ATOM   2059  CA  GLU B 270      71.374 -80.495 -21.409  1.00 19.56           C  
ATOM   2060  C   GLU B 270      71.346 -80.965 -19.958  1.00 19.56           C  
ATOM   2061  CB  GLU B 270      70.050 -80.836 -22.098  1.00 19.56           C  
ATOM   2062  O   GLU B 270      71.175 -80.158 -19.041  1.00 19.56           O  
ATOM   2063  CG  GLU B 270      68.873 -79.999 -21.616  1.00 19.56           C  
ATOM   2064  CD  GLU B 270      67.692 -80.018 -22.574  1.00 19.56           C  
ATOM   2065  OE1 GLU B 270      66.626 -80.565 -22.212  1.00 19.56           O  
ATOM   2066  OE2 GLU B 270      67.835 -79.481 -23.695  1.00 19.56           O  
ATOM   2067  N   SER B 271      70.733 -82.453 -19.483  1.00 19.05           N  
ATOM   2068  CA  SER B 271      69.344 -82.585 -19.057  1.00 19.05           C  
ATOM   2069  C   SER B 271      69.225 -82.545 -17.538  1.00 19.05           C  
ATOM   2070  CB  SER B 271      68.741 -83.885 -19.590  1.00 19.05           C  
ATOM   2071  O   SER B 271      70.201 -82.792 -16.827  1.00 19.05           O  
ATOM   2072  OG  SER B 271      69.379 -84.280 -20.793  1.00 19.05           O  
ATOM   2073  N   THR B 272      68.197 -83.422 -16.909  1.00 18.33           N  
ATOM   2074  CA  THR B 272      66.940 -82.945 -16.344  1.00 18.33           C  
ATOM   2075  C   THR B 272      66.927 -83.123 -14.828  1.00 18.33           C  
ATOM   2076  CB  THR B 272      65.735 -83.680 -16.960  1.00 18.33           C  
ATOM   2077  O   THR B 272      66.539 -82.211 -14.094  1.00 18.33           O  
ATOM   2078  CG2 THR B 272      64.831 -82.714 -17.719  1.00 18.33           C  
ATOM   2079  OG1 THR B 272      66.208 -84.686 -17.864  1.00 18.33           O  
ATOM   2080  N   SER B 273      66.408 -84.612 -14.123  1.00 16.58           N  
ATOM   2081  CA  SER B 273      65.063 -84.705 -13.564  1.00 16.58           C  
ATOM   2082  C   SER B 273      65.101 -84.790 -12.042  1.00 16.58           C  
ATOM   2083  CB  SER B 273      64.329 -85.919 -14.133  1.00 16.58           C  
ATOM   2084  O   SER B 273      66.115 -85.185 -11.462  1.00 16.58           O  
ATOM   2085  OG  SER B 273      64.719 -87.104 -13.460  1.00 16.58           O  
ATOM   2086  N   SER B 274      64.407 -86.011 -11.216  1.00 18.42           N  
ATOM   2087  CA  SER B 274      63.092 -85.688 -10.672  1.00 18.42           C  
ATOM   2088  C   SER B 274      63.185 -85.287  -9.203  1.00 18.42           C  
ATOM   2089  CB  SER B 274      62.142 -86.876 -10.825  1.00 18.42           C  
ATOM   2090  O   SER B 274      62.594 -84.289  -8.788  1.00 18.42           O  
ATOM   2091  OG  SER B 274      62.595 -87.984 -10.067  1.00 18.42           O  
ATOM   2092  N   SER B 275      62.667 -86.251  -8.169  1.00 20.57           N  
ATOM   2093  CA  SER B 275      61.243 -85.987  -7.994  1.00 20.57           C  
ATOM   2094  C   SER B 275      60.998 -85.005  -6.854  1.00 20.57           C  
ATOM   2095  CB  SER B 275      60.484 -87.288  -7.728  1.00 20.57           C  
ATOM   2096  O   SER B 275      61.844 -84.847  -5.971  1.00 20.57           O  
ATOM   2097  OG  SER B 275      60.174 -87.947  -8.944  1.00 20.57           O  
ATOM   2098  N   PRO B 276      60.209 -85.547  -5.793  1.00 20.50           N  
ATOM   2099  CA  PRO B 276      58.826 -85.116  -5.577  1.00 20.50           C  
ATOM   2100  C   PRO B 276      58.671 -84.229  -4.343  1.00 20.50           C  
ATOM   2101  CB  PRO B 276      58.068 -86.434  -5.400  1.00 20.50           C  
ATOM   2102  O   PRO B 276      57.873 -83.287  -4.352  1.00 20.50           O  
ATOM   2103  CG  PRO B 276      59.092 -87.398  -4.895  1.00 20.50           C  
ATOM   2104  CD  PRO B 276      60.432 -86.719  -4.901  1.00 20.50           C  
ATOM   2105  N   GLY B 277      58.870 -85.161  -2.979  1.00 17.19           N  
ATOM   2106  CA  GLY B 277      57.750 -85.661  -2.197  1.00 17.19           C  
ATOM   2107  C   GLY B 277      57.170 -84.623  -1.255  1.00 17.19           C  
ATOM   2108  O   GLY B 277      57.812 -83.611  -0.967  1.00 17.19           O  
ATOM   2109  N   LYS B 278      56.900 -85.100  -0.176  1.00 19.40           N  
ATOM   2110  CA  LYS B 278      55.535 -85.409   0.242  1.00 19.40           C  
ATOM   2111  C   LYS B 278      54.903 -84.226   0.970  1.00 19.40           C  
ATOM   2112  CB  LYS B 278      55.515 -86.648   1.137  1.00 19.40           C  
ATOM   2113  O   LYS B 278      53.735 -83.902   0.742  1.00 19.40           O  
ATOM   2114  CG  LYS B 278      54.731 -87.817   0.559  1.00 19.40           C  
ATOM   2115  CD  LYS B 278      54.797 -89.038   1.468  1.00 19.40           C  
ATOM   2116  CE  LYS B 278      53.971 -90.192   0.916  1.00 19.40           C  
ATOM   2117  NZ  LYS B 278      54.186 -91.449   1.694  1.00 19.40           N  
ATOM   2118  N   GLU B 279      54.830 -84.508   2.476  1.00 19.31           N  
ATOM   2119  CA  GLU B 279      53.565 -84.755   3.162  1.00 19.31           C  
ATOM   2120  C   GLU B 279      53.048 -83.489   3.839  1.00 19.31           C  
ATOM   2121  CB  GLU B 279      53.721 -85.876   4.192  1.00 19.31           C  
ATOM   2122  O   GLU B 279      53.826 -82.588   4.160  1.00 19.31           O  
ATOM   2123  CG  GLU B 279      53.326 -87.250   3.671  1.00 19.31           C  
ATOM   2124  CD  GLU B 279      53.505 -88.356   4.699  1.00 19.31           C  
ATOM   2125  OE1 GLU B 279      52.777 -89.372   4.631  1.00 19.31           O  
ATOM   2126  OE2 GLU B 279      54.381 -88.205   5.580  1.00 19.31           O  
ATOM   2127  N   GLY B 280      52.371 -83.717   4.883  1.00 20.29           N  
ATOM   2128  CA  GLY B 280      50.972 -83.551   5.239  1.00 20.29           C  
ATOM   2129  C   GLY B 280      50.691 -82.247   5.962  1.00 20.29           C  
ATOM   2130  O   GLY B 280      49.753 -81.527   5.613  1.00 20.29           O  
ATOM   2131  N   HIS B 281      50.191 -82.316   7.305  1.00 21.24           N  
ATOM   2132  CA  HIS B 281      48.816 -82.280   7.789  1.00 21.24           C  
ATOM   2133  C   HIS B 281      48.586 -81.086   8.709  1.00 21.24           C  
ATOM   2134  CB  HIS B 281      48.471 -83.580   8.518  1.00 21.24           C  
ATOM   2135  O   HIS B 281      49.536 -80.543   9.278  1.00 21.24           O  
ATOM   2136  CG  HIS B 281      47.947 -84.653   7.618  1.00 21.24           C  
ATOM   2137  CD2 HIS B 281      48.465 -85.855   7.273  1.00 21.24           C  
ATOM   2138  ND1 HIS B 281      46.747 -84.544   6.950  1.00 21.24           N  
ATOM   2139  CE1 HIS B 281      46.548 -85.637   6.233  1.00 21.24           C  
ATOM   2140  NE2 HIS B 281      47.576 -86.448   6.411  1.00 21.24           N  
ATOM   2141  N   SER B 282      48.179 -81.369   9.981  1.00 19.46           N  
ATOM   2142  CA  SER B 282      46.941 -81.092  10.703  1.00 19.46           C  
ATOM   2143  C   SER B 282      47.148 -80.014  11.762  1.00 19.46           C  
ATOM   2144  CB  SER B 282      46.406 -82.365  11.358  1.00 19.46           C  
ATOM   2145  O   SER B 282      48.120 -80.059  12.520  1.00 19.46           O  
ATOM   2146  OG  SER B 282      45.529 -83.052  10.481  1.00 19.46           O  
ATOM   2147  N   PRO B 283      46.266 -78.898  11.855  1.00 31.47           N  
ATOM   2148  CA  PRO B 283      46.580 -77.691  11.086  1.00 31.47           C  
ATOM   2149  C   PRO B 283      47.971 -77.142  11.393  1.00 31.47           C  
ATOM   2150  CB  PRO B 283      45.494 -76.704  11.522  1.00 31.47           C  
ATOM   2151  O   PRO B 283      48.510 -76.347  10.618  1.00 31.47           O  
ATOM   2152  CG  PRO B 283      45.024 -77.212  12.846  1.00 31.47           C  
ATOM   2153  CD  PRO B 283      45.633 -78.565  13.081  1.00 31.47           C  
ATOM   2154  N   GLU B 284      48.834 -77.322  12.599  1.00 20.93           N  
ATOM   2155  CA  GLU B 284      47.722 -77.534  13.520  1.00 20.93           C  
ATOM   2156  C   GLU B 284      47.466 -76.292  14.370  1.00 20.93           C  
ATOM   2157  CB  GLU B 284      47.991 -78.741  14.421  1.00 20.93           C  
ATOM   2158  O   GLU B 284      48.358 -75.461  14.548  1.00 20.93           O  
ATOM   2159  CG  GLU B 284      47.327 -80.025  13.944  1.00 20.93           C  
ATOM   2160  CD  GLU B 284      47.311 -81.120  14.998  1.00 20.93           C  
ATOM   2161  OE1 GLU B 284      46.252 -81.758  15.194  1.00 20.93           O  
ATOM   2162  OE2 GLU B 284      48.366 -81.341  15.634  1.00 20.93           O  
ATOM   2163  N   GLY B 285      47.231 -76.394  15.685  1.00 18.21           N  
ATOM   2164  CA  GLY B 285      46.146 -76.050  16.590  1.00 18.21           C  
ATOM   2165  C   GLY B 285      46.387 -74.758  17.347  1.00 18.21           C  
ATOM   2166  O   GLY B 285      47.476 -74.184  17.276  1.00 18.21           O  
ATOM   2167  N   SER B 286      46.001 -74.695  18.601  1.00 19.37           N  
ATOM   2168  CA  SER B 286      45.049 -73.905  19.375  1.00 19.37           C  
ATOM   2169  C   SER B 286      45.757 -72.818  20.177  1.00 19.37           C  
ATOM   2170  CB  SER B 286      44.246 -74.803  20.316  1.00 19.37           C  
ATOM   2171  O   SER B 286      45.307 -71.670  20.209  1.00 19.37           O  
ATOM   2172  OG  SER B 286      43.033 -74.178  20.695  1.00 19.37           O  
ATOM   2173  N   THR B 287      46.600 -73.232  21.139  1.00 18.71           N  
ATOM   2174  CA  THR B 287      46.026 -73.170  22.479  1.00 18.71           C  
ATOM   2175  C   THR B 287      46.195 -71.775  23.075  1.00 18.71           C  
ATOM   2176  CB  THR B 287      46.670 -74.212  23.412  1.00 18.71           C  
ATOM   2177  O   THR B 287      45.242 -71.202  23.606  1.00 18.71           O  
ATOM   2178  CG2 THR B 287      45.879 -75.516  23.409  1.00 18.71           C  
ATOM   2179  OG1 THR B 287      48.008 -74.476  22.972  1.00 18.71           O  
ATOM   2180  N   VAL B 288      47.102 -71.716  23.990  1.00 18.73           N  
ATOM   2181  CA  VAL B 288      46.727 -71.481  25.380  1.00 18.73           C  
ATOM   2182  C   VAL B 288      46.738 -69.983  25.673  1.00 18.73           C  
ATOM   2183  CB  VAL B 288      47.669 -72.222  26.355  1.00 18.73           C  
ATOM   2184  O   VAL B 288      47.418 -69.215  24.989  1.00 18.73           O  
ATOM   2185  CG1 VAL B 288      47.312 -71.896  27.804  1.00 18.73           C  
ATOM   2186  CG2 VAL B 288      47.609 -73.729  26.113  1.00 18.73           C  
ATOM   2187  N   THR B 289      47.057 -69.598  26.886  1.00 19.11           N  
ATOM   2188  CA  THR B 289      46.346 -68.993  28.007  1.00 19.11           C  
ATOM   2189  C   THR B 289      46.714 -67.518  28.147  1.00 19.11           C  
ATOM   2190  CB  THR B 289      46.650 -69.728  29.325  1.00 19.11           C  
ATOM   2191  O   THR B 289      47.749 -67.080  27.642  1.00 19.11           O  
ATOM   2192  CG2 THR B 289      45.600 -69.414  30.385  1.00 19.11           C  
ATOM   2193  OG1 THR B 289      46.663 -71.141  29.085  1.00 19.11           O  
ATOM   2194  N   TYR B 290      46.857 -67.083  29.314  1.00 17.75           N  
ATOM   2195  CA  TYR B 290      46.188 -66.071  30.124  1.00 17.75           C  
ATOM   2196  C   TYR B 290      46.963 -64.758  30.104  1.00 17.75           C  
ATOM   2197  CB  TYR B 290      46.024 -66.558  31.566  1.00 17.75           C  
ATOM   2198  O   TYR B 290      48.127 -64.723  29.698  1.00 17.75           O  
ATOM   2199  CG  TYR B 290      44.694 -67.219  31.836  1.00 17.75           C  
ATOM   2200  CD1 TYR B 290      43.591 -66.470  32.239  1.00 17.75           C  
ATOM   2201  CD2 TYR B 290      44.538 -68.593  31.689  1.00 17.75           C  
ATOM   2202  CE1 TYR B 290      42.364 -67.075  32.490  1.00 17.75           C  
ATOM   2203  CE2 TYR B 290      43.316 -69.209  31.938  1.00 17.75           C  
ATOM   2204  OH  TYR B 290      41.024 -69.047  32.584  1.00 17.75           O  
ATOM   2205  CZ  TYR B 290      42.236 -68.443  32.337  1.00 17.75           C  
ATOM   2206  N   HIS B 291      47.078 -64.101  31.272  1.00 18.99           N  
ATOM   2207  CA  HIS B 291      46.590 -62.824  31.781  1.00 18.99           C  
ATOM   2208  C   HIS B 291      47.697 -61.774  31.787  1.00 18.99           C  
ATOM   2209  CB  HIS B 291      46.019 -62.992  33.190  1.00 18.99           C  
ATOM   2210  O   HIS B 291      47.479 -60.634  31.369  1.00 18.99           O  
ATOM   2211  CG  HIS B 291      44.530 -63.126  33.222  1.00 18.99           C  
ATOM   2212  CD2 HIS B 291      43.737 -64.136  33.651  1.00 18.99           C  
ATOM   2213  ND1 HIS B 291      43.684 -62.136  32.769  1.00 18.99           N  
ATOM   2214  CE1 HIS B 291      42.432 -62.533  32.920  1.00 18.99           C  
ATOM   2215  NE2 HIS B 291      42.436 -63.743  33.453  1.00 18.99           N  
ATOM   2216  N   LEU B 292      48.643 -61.941  32.655  1.00 17.55           N  
ATOM   2217  CA  LEU B 292      48.550 -61.063  33.817  1.00 17.55           C  
ATOM   2218  C   LEU B 292      49.274 -59.745  33.562  1.00 17.55           C  
ATOM   2219  CB  LEU B 292      49.134 -61.749  35.055  1.00 17.55           C  
ATOM   2220  O   LEU B 292      48.735 -58.672  33.840  1.00 17.55           O  
ATOM   2221  CG  LEU B 292      48.144 -62.100  36.166  1.00 17.55           C  
ATOM   2222  CD1 LEU B 292      48.045 -63.613  36.328  1.00 17.55           C  
ATOM   2223  CD2 LEU B 292      48.557 -61.442  37.478  1.00 17.55           C  
ATOM   2224  N   LEU B 293      50.466 -59.612  34.168  1.00 17.05           N  
ATOM   2225  CA  LEU B 293      50.654 -58.726  35.312  1.00 17.05           C  
ATOM   2226  C   LEU B 293      51.156 -57.358  34.864  1.00 17.05           C  
ATOM   2227  CB  LEU B 293      51.637 -59.342  36.311  1.00 17.05           C  
ATOM   2228  O   LEU B 293      51.736 -57.229  33.783  1.00 17.05           O  
ATOM   2229  CG  LEU B 293      51.036 -59.882  37.610  1.00 17.05           C  
ATOM   2230  CD1 LEU B 293      51.099 -61.406  37.629  1.00 17.05           C  
ATOM   2231  CD2 LEU B 293      51.759 -59.297  38.818  1.00 17.05           C  
ATOM   2232  N   GLY B 294      51.927 -56.696  35.697  1.00 17.82           N  
ATOM   2233  CA  GLY B 294      51.731 -55.409  36.343  1.00 17.82           C  
ATOM   2234  C   GLY B 294      52.526 -54.290  35.698  1.00 17.82           C  
ATOM   2235  O   GLY B 294      51.951 -53.364  35.123  1.00 17.82           O  
ATOM   2236  N   PRO B 295      53.681 -53.843  36.290  1.00 18.77           N  
ATOM   2237  CA  PRO B 295      53.661 -52.498  36.871  1.00 18.77           C  
ATOM   2238  C   PRO B 295      54.363 -51.465  35.993  1.00 18.77           C  
ATOM   2239  CB  PRO B 295      54.400 -52.677  38.200  1.00 18.77           C  
ATOM   2240  O   PRO B 295      53.816 -50.388  35.743  1.00 18.77           O  
ATOM   2241  CG  PRO B 295      55.203 -53.926  38.026  1.00 18.77           C  
ATOM   2242  CD  PRO B 295      54.854 -54.536  36.698  1.00 18.77           C  
ATOM   2243  N   GLN B 296      55.778 -51.338  36.095  1.00 16.96           N  
ATOM   2244  CA  GLN B 296      56.294 -50.132  36.732  1.00 16.96           C  
ATOM   2245  C   GLN B 296      56.683 -49.084  35.693  1.00 16.96           C  
ATOM   2246  CB  GLN B 296      57.496 -50.464  37.618  1.00 16.96           C  
ATOM   2247  O   GLN B 296      57.137 -49.426  34.599  1.00 16.96           O  
ATOM   2248  CG  GLN B 296      57.460 -49.787  38.982  1.00 16.96           C  
ATOM   2249  CD  GLN B 296      58.479 -50.360  39.948  1.00 16.96           C  
ATOM   2250  NE2 GLN B 296      58.387 -49.962  41.213  1.00 16.96           N  
ATOM   2251  OE1 GLN B 296      59.342 -51.155  39.562  1.00 16.96           O  
ATOM   2252  N   GLU B 297      57.150 -47.760  35.961  1.00 18.82           N  
ATOM   2253  CA  GLU B 297      56.824 -46.386  35.589  1.00 18.82           C  
ATOM   2254  C   GLU B 297      57.799 -45.851  34.545  1.00 18.82           C  
ATOM   2255  CB  GLU B 297      56.824 -45.480  36.823  1.00 18.82           C  
ATOM   2256  O   GLU B 297      57.383 -45.304  33.521  1.00 18.82           O  
ATOM   2257  CG  GLU B 297      55.601 -44.582  36.927  1.00 18.82           C  
ATOM   2258  CD  GLU B 297      55.670 -43.605  38.090  1.00 18.82           C  
ATOM   2259  OE1 GLU B 297      55.221 -42.446  37.937  1.00 18.82           O  
ATOM   2260  OE2 GLU B 297      56.179 -44.001  39.162  1.00 18.82           O  
ATOM   2261  N   GLU B 298      58.932 -44.905  34.793  1.00 18.82           N  
ATOM   2262  CA  GLU B 298      58.797 -43.472  34.549  1.00 18.82           C  
ATOM   2263  C   GLU B 298      59.652 -43.032  33.364  1.00 18.82           C  
ATOM   2264  CB  GLU B 298      59.181 -42.676  35.799  1.00 18.82           C  
ATOM   2265  O   GLU B 298      60.562 -43.751  32.946  1.00 18.82           O  
ATOM   2266  CG  GLU B 298      58.006 -42.367  36.716  1.00 18.82           C  
ATOM   2267  CD  GLU B 298      58.290 -41.240  37.696  1.00 18.82           C  
ATOM   2268  OE1 GLU B 298      57.330 -40.585  38.162  1.00 18.82           O  
ATOM   2269  OE2 GLU B 298      59.482 -41.010  38.000  1.00 18.82           O  
ATOM   2270  N   GLY B 299      60.285 -41.678  33.194  1.00 17.74           N  
ATOM   2271  CA  GLY B 299      60.157 -40.472  32.393  1.00 17.74           C  
ATOM   2272  C   GLY B 299      61.386 -40.180  31.553  1.00 17.74           C  
ATOM   2273  O   GLY B 299      61.275 -39.667  30.438  1.00 17.74           O  
ATOM   2274  N   GLU B 300      62.655 -40.474  31.779  1.00 16.91           N  
ATOM   2275  CA  GLU B 300      63.506 -39.303  31.971  1.00 16.91           C  
ATOM   2276  C   GLU B 300      64.018 -38.768  30.636  1.00 16.91           C  
ATOM   2277  CB  GLU B 300      64.684 -39.640  32.889  1.00 16.91           C  
ATOM   2278  O   GLU B 300      64.229 -39.534  29.694  1.00 16.91           O  
ATOM   2279  CG  GLU B 300      64.391 -39.430  34.367  1.00 16.91           C  
ATOM   2280  CD  GLU B 300      65.612 -39.005  35.167  1.00 16.91           C  
ATOM   2281  OE1 GLU B 300      65.500 -38.078  36.001  1.00 16.91           O  
ATOM   2282  OE2 GLU B 300      66.691 -39.604  34.957  1.00 16.91           O  
ATOM   2283  N   GLY B 301      64.661 -37.446  30.496  1.00 17.86           N  
ATOM   2284  CA  GLY B 301      64.708 -36.213  29.725  1.00 17.86           C  
ATOM   2285  C   GLY B 301      65.911 -36.131  28.804  1.00 17.86           C  
ATOM   2286  O   GLY B 301      66.124 -35.113  28.142  1.00 17.86           O  
ATOM   2287  N   VAL B 302      66.583 -36.991  28.337  1.00 16.58           N  
ATOM   2288  CA  VAL B 302      68.013 -36.714  28.259  1.00 16.58           C  
ATOM   2289  C   VAL B 302      68.274 -35.630  27.216  1.00 16.58           C  
ATOM   2290  CB  VAL B 302      68.820 -37.986  27.919  1.00 16.58           C  
ATOM   2291  O   VAL B 302      67.668 -35.634  26.142  1.00 16.58           O  
ATOM   2292  CG1 VAL B 302      70.321 -37.703  27.967  1.00 16.58           C  
ATOM   2293  CG2 VAL B 302      68.456 -39.121  28.875  1.00 16.58           C  
ATOM   2294  N   VAL B 303      69.316 -34.705  27.200  1.00 17.32           N  
ATOM   2295  CA  VAL B 303      69.614 -33.280  27.091  1.00 17.32           C  
ATOM   2296  C   VAL B 303      70.085 -32.957  25.675  1.00 17.32           C  
ATOM   2297  CB  VAL B 303      70.680 -32.843  28.121  1.00 17.32           C  
ATOM   2298  O   VAL B 303      69.620 -31.993  25.064  1.00 17.32           O  
ATOM   2299  CG1 VAL B 303      70.457 -31.393  28.546  1.00 17.32           C  
ATOM   2300  CG2 VAL B 303      70.659 -33.768  29.336  1.00 17.32           C  
ATOM   2301  N   ASP B 304      71.389 -33.071  25.070  1.00 19.72           N  
ATOM   2302  CA  ASP B 304      72.239 -31.896  24.903  1.00 19.72           C  
ATOM   2303  C   ASP B 304      72.197 -31.388  23.463  1.00 19.72           C  
ATOM   2304  CB  ASP B 304      73.681 -32.214  25.306  1.00 19.72           C  
ATOM   2305  O   ASP B 304      71.883 -32.144  22.542  1.00 19.72           O  
ATOM   2306  CG  ASP B 304      74.431 -31.003  25.832  1.00 19.72           C  
ATOM   2307  OD1 ASP B 304      73.805 -29.942  26.043  1.00 19.72           O  
ATOM   2308  OD2 ASP B 304      75.660 -31.110  26.034  1.00 19.72           O  
ATOM   2309  N   VAL B 305      73.257 -30.609  22.641  1.00 20.34           N  
ATOM   2310  CA  VAL B 305      73.185 -29.213  22.221  1.00 20.34           C  
ATOM   2311  C   VAL B 305      73.076 -29.136  20.700  1.00 20.34           C  
ATOM   2312  CB  VAL B 305      74.411 -28.410  22.709  1.00 20.34           C  
ATOM   2313  O   VAL B 305      73.436 -30.083  19.997  1.00 20.34           O  
ATOM   2314  CG1 VAL B 305      74.310 -26.950  22.271  1.00 20.34           C  
ATOM   2315  CG2 VAL B 305      74.542 -28.507  24.228  1.00 20.34           C  
ATOM   2316  N   LYS B 306      73.642 -27.972  19.912  1.00 21.82           N  
ATOM   2317  CA  LYS B 306      73.248 -26.959  18.938  1.00 21.82           C  
ATOM   2318  C   LYS B 306      73.930 -27.195  17.593  1.00 21.82           C  
ATOM   2319  CB  LYS B 306      73.581 -25.559  19.456  1.00 21.82           C  
ATOM   2320  O   LYS B 306      74.934 -27.906  17.517  1.00 21.82           O  
ATOM   2321  CG  LYS B 306      72.385 -24.808  20.023  1.00 21.82           C  
ATOM   2322  CD  LYS B 306      72.773 -23.414  20.498  1.00 21.82           C  
ATOM   2323  CE  LYS B 306      71.572 -22.652  21.041  1.00 21.82           C  
ATOM   2324  NZ  LYS B 306      71.941 -21.271  21.474  1.00 21.82           N  
ATOM   2325  N   GLY B 307      74.118 -25.965  16.501  1.00 24.42           N  
ATOM   2326  CA  GLY B 307      73.622 -25.550  15.198  1.00 24.42           C  
ATOM   2327  C   GLY B 307      74.703 -25.505  14.134  1.00 24.42           C  
ATOM   2328  O   GLY B 307      74.478 -25.921  12.996  1.00 24.42           O  
ATOM   2329  N   GLN B 308      75.897 -24.949  14.010  1.00 25.20           N  
ATOM   2330  CA  GLN B 308      76.112 -23.647  13.389  1.00 25.20           C  
ATOM   2331  C   GLN B 308      76.511 -23.795  11.923  1.00 25.20           C  
ATOM   2332  CB  GLN B 308      77.184 -22.861  14.147  1.00 25.20           C  
ATOM   2333  O   GLN B 308      77.311 -24.667  11.577  1.00 25.20           O  
ATOM   2334  CG  GLN B 308      76.693 -21.531  14.703  1.00 25.20           C  
ATOM   2335  CD  GLN B 308      77.725 -20.844  15.578  1.00 25.20           C  
ATOM   2336  NE2 GLN B 308      77.263 -20.191  16.639  1.00 25.20           N  
ATOM   2337  OE1 GLN B 308      78.927 -20.899  15.302  1.00 25.20           O  
ATOM   2338  N   VAL B 309      76.272 -22.730  10.841  1.00 25.64           N  
ATOM   2339  CA  VAL B 309      75.874 -22.195   9.543  1.00 25.64           C  
ATOM   2340  C   VAL B 309      77.115 -21.870   8.715  1.00 25.64           C  
ATOM   2341  CB  VAL B 309      74.989 -20.937   9.694  1.00 25.64           C  
ATOM   2342  O   VAL B 309      77.125 -22.064   7.497  1.00 25.64           O  
ATOM   2343  CG1 VAL B 309      74.589 -20.391   8.324  1.00 25.64           C  
ATOM   2344  CG2 VAL B 309      73.750 -21.255  10.528  1.00 25.64           C  
ATOM   2345  N   ARG B 310      78.290 -21.080   8.836  1.00 26.55           N  
ATOM   2346  CA  ARG B 310      78.478 -19.770   8.220  1.00 26.55           C  
ATOM   2347  C   ARG B 310      79.029 -19.905   6.804  1.00 26.55           C  
ATOM   2348  CB  ARG B 310      79.416 -18.907   9.066  1.00 26.55           C  
ATOM   2349  O   ARG B 310      79.168 -18.911   6.089  1.00 26.55           O  
ATOM   2350  CG  ARG B 310      78.750 -17.676   9.662  1.00 26.55           C  
ATOM   2351  CD  ARG B 310      79.773 -16.692  10.211  1.00 26.55           C  
ATOM   2352  NE  ARG B 310      79.241 -15.936  11.341  1.00 26.55           N  
ATOM   2353  NH1 ARG B 310      80.864 -14.293  11.273  1.00 26.55           N  
ATOM   2354  NH2 ARG B 310      79.206 -14.208  12.854  1.00 26.55           N  
ATOM   2355  CZ  ARG B 310      79.772 -14.814  11.820  1.00 26.55           C  
ATOM   2356  N   MET B 311      79.825 -20.638   6.014  1.00 22.50           N  
ATOM   2357  CA  MET B 311      81.120 -20.088   5.621  1.00 22.50           C  
ATOM   2358  C   MET B 311      81.011 -19.327   4.304  1.00 22.50           C  
ATOM   2359  CB  MET B 311      82.162 -21.202   5.497  1.00 22.50           C  
ATOM   2360  O   MET B 311      81.622 -18.269   4.142  1.00 22.50           O  
ATOM   2361  CG  MET B 311      83.554 -20.791   5.947  1.00 22.50           C  
ATOM   2362  SD  MET B 311      84.586 -22.226   6.438  1.00 22.50           S  
ATOM   2363  CE  MET B 311      86.154 -21.782   5.640  1.00 22.50           C  
ATOM   2364  N   GLU B 312      80.796 -19.691   2.756  1.00 21.89           N  
ATOM   2365  CA  GLU B 312      81.811 -19.710   1.707  1.00 21.89           C  
ATOM   2366  C   GLU B 312      81.481 -18.710   0.602  1.00 21.89           C  
ATOM   2367  CB  GLU B 312      81.951 -21.116   1.118  1.00 21.89           C  
ATOM   2368  O   GLU B 312      80.505 -18.886  -0.130  1.00 21.89           O  
ATOM   2369  CG  GLU B 312      83.367 -21.462   0.681  1.00 21.89           C  
ATOM   2370  CD  GLU B 312      83.580 -22.951   0.461  1.00 21.89           C  
ATOM   2371  OE1 GLU B 312      84.602 -23.334  -0.152  1.00 21.89           O  
ATOM   2372  OE2 GLU B 312      82.717 -23.742   0.904  1.00 21.89           O  
ATOM   2373  N   VAL B 313      81.529 -17.404   0.603  1.00 24.49           N  
ATOM   2374  CA  VAL B 313      80.933 -16.349  -0.209  1.00 24.49           C  
ATOM   2375  C   VAL B 313      81.524 -16.383  -1.617  1.00 24.49           C  
ATOM   2376  CB  VAL B 313      81.146 -14.956   0.424  1.00 24.49           C  
ATOM   2377  O   VAL B 313      80.788 -16.383  -2.606  1.00 24.49           O  
ATOM   2378  CG1 VAL B 313      80.676 -13.854  -0.524  1.00 24.49           C  
ATOM   2379  CG2 VAL B 313      80.415 -14.862   1.762  1.00 24.49           C  
ATOM   2380  N   GLN B 314      82.737 -15.532  -2.196  1.00 27.29           N  
ATOM   2381  CA  GLN B 314      82.935 -14.259  -2.881  1.00 27.29           C  
ATOM   2382  C   GLN B 314      83.299 -14.474  -4.347  1.00 27.29           C  
ATOM   2383  CB  GLN B 314      84.021 -13.438  -2.185  1.00 27.29           C  
ATOM   2384  O   GLN B 314      83.709 -15.570  -4.737  1.00 27.29           O  
ATOM   2385  CG  GLN B 314      83.637 -11.983  -1.950  1.00 27.29           C  
ATOM   2386  CD  GLN B 314      84.479 -11.320  -0.877  1.00 27.29           C  
ATOM   2387  NE2 GLN B 314      83.864 -10.429  -0.106  1.00 27.29           N  
ATOM   2388  OE1 GLN B 314      85.673 -11.606  -0.740  1.00 27.29           O  
ATOM   2389  N   GLY B 315      84.432 -13.656  -5.154  1.00 27.12           N  
ATOM   2390  CA  GLY B 315      84.587 -12.524  -6.054  1.00 27.12           C  
ATOM   2391  C   GLY B 315      85.232 -12.896  -7.375  1.00 27.12           C  
ATOM   2392  O   GLY B 315      85.588 -12.020  -8.166  1.00 27.12           O  
ATOM   2393  N   GLU B 316      85.557 -13.909  -8.074  1.00 23.32           N  
ATOM   2394  CA  GLU B 316      86.824 -13.722  -8.773  1.00 23.32           C  
ATOM   2395  C   GLU B 316      86.632 -12.926 -10.061  1.00 23.32           C  
ATOM   2396  CB  GLU B 316      87.472 -15.074  -9.083  1.00 23.32           C  
ATOM   2397  O   GLU B 316      87.533 -12.202 -10.489  1.00 23.32           O  
ATOM   2398  CG  GLU B 316      88.593 -15.453  -8.127  1.00 23.32           C  
ATOM   2399  CD  GLU B 316      89.304 -16.740  -8.515  1.00 23.32           C  
ATOM   2400  OE1 GLU B 316      90.537 -16.835  -8.319  1.00 23.32           O  
ATOM   2401  OE2 GLU B 316      88.623 -17.660  -9.020  1.00 23.32           O  
ATOM   2402  N   GLU B 317      85.486 -12.808 -11.017  1.00 22.19           N  
ATOM   2403  CA  GLU B 317      85.860 -13.346 -12.322  1.00 22.19           C  
ATOM   2404  C   GLU B 317      86.349 -12.241 -13.254  1.00 22.19           C  
ATOM   2405  CB  GLU B 317      84.679 -14.085 -12.957  1.00 22.19           C  
ATOM   2406  O   GLU B 317      86.080 -11.061 -13.022  1.00 22.19           O  
ATOM   2407  CG  GLU B 317      85.075 -15.356 -13.696  1.00 22.19           C  
ATOM   2408  CD  GLU B 317      83.896 -16.065 -14.343  1.00 22.19           C  
ATOM   2409  OE1 GLU B 317      84.068 -16.658 -15.433  1.00 22.19           O  
ATOM   2410  OE2 GLU B 317      82.791 -16.027 -13.757  1.00 22.19           O  
ATOM   2411  N   GLU B 318      86.077 -12.233 -14.916  1.00 22.06           N  
ATOM   2412  CA  GLU B 318      86.796 -12.492 -16.159  1.00 22.06           C  
ATOM   2413  C   GLU B 318      86.728 -11.291 -17.098  1.00 22.06           C  
ATOM   2414  CB  GLU B 318      86.237 -13.736 -16.855  1.00 22.06           C  
ATOM   2415  O   GLU B 318      87.751 -10.847 -17.622  1.00 22.06           O  
ATOM   2416  CG  GLU B 318      87.301 -14.748 -17.255  1.00 22.06           C  
ATOM   2417  CD  GLU B 318      86.734 -15.959 -17.979  1.00 22.06           C  
ATOM   2418  OE1 GLU B 318      87.464 -16.581 -18.784  1.00 22.06           O  
ATOM   2419  OE2 GLU B 318      85.551 -16.289 -17.739  1.00 22.06           O  
ATOM   2420  N   LYS B 319      85.994 -11.272 -18.218  1.00 24.18           N  
ATOM   2421  CA  LYS B 319      86.504 -11.183 -19.583  1.00 24.18           C  
ATOM   2422  C   LYS B 319      86.553  -9.733 -20.058  1.00 24.18           C  
ATOM   2423  CB  LYS B 319      85.643 -12.017 -20.533  1.00 24.18           C  
ATOM   2424  O   LYS B 319      85.972  -8.848 -19.427  1.00 24.18           O  
ATOM   2425  CG  LYS B 319      86.288 -13.325 -20.965  1.00 24.18           C  
ATOM   2426  CD  LYS B 319      85.410 -14.083 -21.952  1.00 24.18           C  
ATOM   2427  CE  LYS B 319      86.030 -15.416 -22.346  1.00 24.18           C  
ATOM   2428  NZ  LYS B 319      85.262 -16.084 -23.439  1.00 24.18           N  
ATOM   2429  N   ARG B 320      85.855  -9.212 -21.240  1.00 23.94           N  
ATOM   2430  CA  ARG B 320      86.140  -9.128 -22.668  1.00 23.94           C  
ATOM   2431  C   ARG B 320      85.786  -7.750 -23.217  1.00 23.94           C  
ATOM   2432  CB  ARG B 320      85.376 -10.210 -23.434  1.00 23.94           C  
ATOM   2433  O   ARG B 320      84.727  -7.203 -22.900  1.00 23.94           O  
ATOM   2434  CG  ARG B 320      86.132 -11.522 -23.565  1.00 23.94           C  
ATOM   2435  CD  ARG B 320      85.472 -12.455 -24.571  1.00 23.94           C  
ATOM   2436  NE  ARG B 320      86.195 -13.718 -24.690  1.00 23.94           N  
ATOM   2437  NH1 ARG B 320      84.512 -14.813 -25.833  1.00 23.94           N  
ATOM   2438  NH2 ARG B 320      86.466 -15.905 -25.338  1.00 23.94           N  
ATOM   2439  CZ  ARG B 320      85.723 -14.809 -25.286  1.00 23.94           C  
ATOM   2440  N   GLU B 321      86.790  -7.003 -23.868  1.00 27.31           N  
ATOM   2441  CA  GLU B 321      86.793  -5.707 -24.541  1.00 27.31           C  
ATOM   2442  C   GLU B 321      85.842  -5.703 -25.734  1.00 27.31           C  
ATOM   2443  CB  GLU B 321      88.208  -5.341 -24.995  1.00 27.31           C  
ATOM   2444  O   GLU B 321      85.898  -6.595 -26.583  1.00 27.31           O  
ATOM   2445  CG  GLU B 321      88.996  -4.541 -23.968  1.00 27.31           C  
ATOM   2446  CD  GLU B 321      90.400  -4.188 -24.430  1.00 27.31           C  
ATOM   2447  OE1 GLU B 321      91.024  -3.278 -23.838  1.00 27.31           O  
ATOM   2448  OE2 GLU B 321      90.881  -4.825 -25.394  1.00 27.31           O  
ATOM   2449  N   ASP B 322      84.764  -4.950 -26.012  1.00 28.13           N  
ATOM   2450  CA  ASP B 322      83.430  -5.073 -26.590  1.00 28.13           C  
ATOM   2451  C   ASP B 322      83.445  -4.746 -28.081  1.00 28.13           C  
ATOM   2452  CB  ASP B 322      82.442  -4.160 -25.860  1.00 28.13           C  
ATOM   2453  O   ASP B 322      82.391  -4.549 -28.689  1.00 28.13           O  
ATOM   2454  CG  ASP B 322      81.895  -4.776 -24.585  1.00 28.13           C  
ATOM   2455  OD1 ASP B 322      81.693  -6.009 -24.541  1.00 28.13           O  
ATOM   2456  OD2 ASP B 322      81.662  -4.022 -23.616  1.00 28.13           O  
ATOM   2457  N   LYS B 323      84.440  -5.003 -28.949  1.00 24.97           N  
ATOM   2458  CA  LYS B 323      84.579  -3.938 -29.938  1.00 24.97           C  
ATOM   2459  C   LYS B 323      83.484  -4.026 -30.998  1.00 24.97           C  
ATOM   2460  CB  LYS B 323      85.956  -3.997 -30.601  1.00 24.97           C  
ATOM   2461  O   LYS B 323      82.882  -5.085 -31.189  1.00 24.97           O  
ATOM   2462  CG  LYS B 323      87.056  -3.312 -29.804  1.00 24.97           C  
ATOM   2463  CD  LYS B 323      88.377  -3.308 -30.564  1.00 24.97           C  
ATOM   2464  CE  LYS B 323      89.479  -2.624 -29.767  1.00 24.97           C  
ATOM   2465  NZ  LYS B 323      90.771  -2.601 -30.515  1.00 24.97           N  
ATOM   2466  N   GLU B 324      83.196  -2.913 -32.097  1.00 24.33           N  
ATOM   2467  CA  GLU B 324      82.231  -2.070 -32.797  1.00 24.33           C  
ATOM   2468  C   GLU B 324      82.057  -2.516 -34.246  1.00 24.33           C  
ATOM   2469  CB  GLU B 324      82.663  -0.602 -32.747  1.00 24.33           C  
ATOM   2470  O   GLU B 324      82.854  -2.151 -35.113  1.00 24.33           O  
ATOM   2471  CG  GLU B 324      81.815   0.257 -31.821  1.00 24.33           C  
ATOM   2472  CD  GLU B 324      82.472   1.580 -31.461  1.00 24.33           C  
ATOM   2473  OE1 GLU B 324      81.852   2.387 -30.731  1.00 24.33           O  
ATOM   2474  OE2 GLU B 324      83.615   1.812 -31.913  1.00 24.33           O  
ATOM   2475  N   ASP B 325      81.732  -3.784 -34.556  1.00 24.68           N  
ATOM   2476  CA  ASP B 325      81.979  -4.134 -35.951  1.00 24.68           C  
ATOM   2477  C   ASP B 325      80.999  -3.420 -36.878  1.00 24.68           C  
ATOM   2478  CB  ASP B 325      81.883  -5.649 -36.149  1.00 24.68           C  
ATOM   2479  O   ASP B 325      79.785  -3.604 -36.768  1.00 24.68           O  
ATOM   2480  CG  ASP B 325      83.229  -6.345 -36.061  1.00 24.68           C  
ATOM   2481  OD1 ASP B 325      84.229  -5.808 -36.583  1.00 24.68           O  
ATOM   2482  OD2 ASP B 325      83.290  -7.443 -35.466  1.00 24.68           O  
ATOM   2483  N   GLU B 326      81.339  -2.504 -37.765  1.00 25.02           N  
ATOM   2484  CA  GLU B 326      80.751  -1.439 -38.572  1.00 25.02           C  
ATOM   2485  C   GLU B 326      79.921  -2.011 -39.718  1.00 25.02           C  
ATOM   2486  CB  GLU B 326      81.841  -0.516 -39.122  1.00 25.02           C  
ATOM   2487  O   GLU B 326      78.763  -1.630 -39.903  1.00 25.02           O  
ATOM   2488  CG  GLU B 326      82.198   0.635 -38.193  1.00 25.02           C  
ATOM   2489  CD  GLU B 326      82.980   1.742 -38.883  1.00 25.02           C  
ATOM   2490  OE1 GLU B 326      83.234   2.791 -38.249  1.00 25.02           O  
ATOM   2491  OE2 GLU B 326      83.341   1.558 -40.067  1.00 25.02           O  
ATOM   2492  N   GLU B 327      80.325  -2.149 -41.079  1.00 24.26           N  
ATOM   2493  CA  GLU B 327      80.023  -1.215 -42.159  1.00 24.26           C  
ATOM   2494  C   GLU B 327      78.951  -1.776 -43.089  1.00 24.26           C  
ATOM   2495  CB  GLU B 327      81.289  -0.886 -42.955  1.00 24.26           C  
ATOM   2496  O   GLU B 327      77.955  -1.106 -43.372  1.00 24.26           O  
ATOM   2497  CG  GLU B 327      82.130   0.224 -42.340  1.00 24.26           C  
ATOM   2498  CD  GLU B 327      83.262   0.689 -43.243  1.00 24.26           C  
ATOM   2499  OE1 GLU B 327      83.969   1.657 -42.880  1.00 24.26           O  
ATOM   2500  OE2 GLU B 327      83.442   0.082 -44.322  1.00 24.26           O  
ATOM   2501  N   ASP B 328      79.136  -2.291 -44.457  1.00 24.52           N  
ATOM   2502  CA  ASP B 328      78.946  -1.692 -45.774  1.00 24.52           C  
ATOM   2503  C   ASP B 328      77.812  -2.380 -46.532  1.00 24.52           C  
ATOM   2504  CB  ASP B 328      80.240  -1.761 -46.588  1.00 24.52           C  
ATOM   2505  O   ASP B 328      77.056  -1.728 -47.254  1.00 24.52           O  
ATOM   2506  CG  ASP B 328      81.031  -0.466 -46.555  1.00 24.52           C  
ATOM   2507  OD1 ASP B 328      80.419   0.624 -46.598  1.00 24.52           O  
ATOM   2508  OD2 ASP B 328      82.277  -0.534 -46.489  1.00 24.52           O  
ATOM   2509  N   GLU B 329      77.683  -3.759 -46.947  1.00 23.76           N  
ATOM   2510  CA  GLU B 329      78.016  -4.050 -48.339  1.00 23.76           C  
ATOM   2511  C   GLU B 329      76.793  -3.907 -49.240  1.00 23.76           C  
ATOM   2512  CB  GLU B 329      78.603  -5.458 -48.468  1.00 23.76           C  
ATOM   2513  O   GLU B 329      75.660  -3.862 -48.756  1.00 23.76           O  
ATOM   2514  CG  GLU B 329      80.082  -5.542 -48.121  1.00 23.76           C  
ATOM   2515  CD  GLU B 329      80.729  -6.845 -48.563  1.00 23.76           C  
ATOM   2516  OE1 GLU B 329      81.958  -7.003 -48.385  1.00 23.76           O  
ATOM   2517  OE2 GLU B 329      80.002  -7.714 -49.093  1.00 23.76           O  
ATOM   2518  N   GLU B 330      76.679  -4.524 -50.687  1.00 23.27           N  
ATOM   2519  CA  GLU B 330      76.676  -4.321 -52.133  1.00 23.27           C  
ATOM   2520  C   GLU B 330      75.359  -4.779 -52.752  1.00 23.27           C  
ATOM   2521  CB  GLU B 330      77.848  -5.062 -52.782  1.00 23.27           C  
ATOM   2522  O   GLU B 330      75.133  -4.596 -53.950  1.00 23.27           O  
ATOM   2523  CG  GLU B 330      79.210  -4.473 -52.445  1.00 23.27           C  
ATOM   2524  CD  GLU B 330      80.339  -5.056 -53.280  1.00 23.27           C  
ATOM   2525  OE1 GLU B 330      81.501  -4.616 -53.122  1.00 23.27           O  
ATOM   2526  OE2 GLU B 330      80.060  -5.960 -54.099  1.00 23.27           O  
ATOM   2527  N   ASP B 331      74.443  -5.711 -52.263  1.00 23.12           N  
ATOM   2528  CA  ASP B 331      74.161  -6.808 -53.184  1.00 23.12           C  
ATOM   2529  C   ASP B 331      73.189  -6.370 -54.277  1.00 23.12           C  
ATOM   2530  CB  ASP B 331      73.595  -8.012 -52.428  1.00 23.12           C  
ATOM   2531  O   ASP B 331      72.409  -5.436 -54.083  1.00 23.12           O  
ATOM   2532  CG  ASP B 331      74.660  -9.023 -52.040  1.00 23.12           C  
ATOM   2533  OD1 ASP B 331      75.554  -9.313 -52.864  1.00 23.12           O  
ATOM   2534  OD2 ASP B 331      74.602  -9.536 -50.902  1.00 23.12           O  
ATOM   2535  N   ASP B 332      72.601  -7.348 -55.255  1.00 23.69           N  
ATOM   2536  CA  ASP B 332      72.535  -7.883 -56.611  1.00 23.69           C  
ATOM   2537  C   ASP B 332      71.203  -7.538 -57.274  1.00 23.69           C  
ATOM   2538  CB  ASP B 332      72.739  -9.400 -56.600  1.00 23.69           C  
ATOM   2539  O   ASP B 332      70.252  -7.140 -56.598  1.00 23.69           O  
ATOM   2540  CG  ASP B 332      74.154  -9.810 -56.968  1.00 23.69           C  
ATOM   2541  OD1 ASP B 332      74.741  -9.211 -57.894  1.00 23.69           O  
ATOM   2542  OD2 ASP B 332      74.685 -10.744 -56.329  1.00 23.69           O  
ATOM   2543  N   ASP B 333      70.582  -8.411 -58.297  1.00 25.13           N  
ATOM   2544  CA  ASP B 333      70.442  -8.571 -59.741  1.00 25.13           C  
ATOM   2545  C   ASP B 333      68.980  -8.454 -60.166  1.00 25.13           C  
ATOM   2546  CB  ASP B 333      71.015  -9.917 -60.190  1.00 25.13           C  
ATOM   2547  O   ASP B 333      68.670  -7.816 -61.174  1.00 25.13           O  
ATOM   2548  CG  ASP B 333      71.593  -9.876 -61.593  1.00 25.13           C  
ATOM   2549  OD1 ASP B 333      71.677  -8.780 -62.187  1.00 25.13           O  
ATOM   2550  OD2 ASP B 333      71.966 -10.951 -62.111  1.00 25.13           O  
ATOM   2551  N   VAL B 334      67.989  -9.463 -59.868  1.00 23.07           N  
ATOM   2552  CA  VAL B 334      67.555 -10.351 -60.942  1.00 23.07           C  
ATOM   2553  C   VAL B 334      66.355  -9.742 -61.663  1.00 23.07           C  
ATOM   2554  CB  VAL B 334      67.200 -11.756 -60.407  1.00 23.07           C  
ATOM   2555  O   VAL B 334      65.745  -8.790 -61.171  1.00 23.07           O  
ATOM   2556  CG1 VAL B 334      68.257 -12.776 -60.825  1.00 23.07           C  
ATOM   2557  CG2 VAL B 334      67.052 -11.727 -58.887  1.00 23.07           C  
ATOM   2558  N   SER B 335      65.089 -10.534 -61.850  1.00 22.09           N  
ATOM   2559  CA  SER B 335      64.577 -11.278 -62.995  1.00 22.09           C  
ATOM   2560  C   SER B 335      63.413 -10.547 -63.655  1.00 22.09           C  
ATOM   2561  CB  SER B 335      64.134 -12.679 -62.570  1.00 22.09           C  
ATOM   2562  O   SER B 335      63.385 -10.389 -64.877  1.00 22.09           O  
ATOM   2563  OG  SER B 335      63.336 -12.621 -61.400  1.00 22.09           O  
ATOM   2564  N   HIS B 336      62.023 -10.762 -63.292  1.00 22.62           N  
ATOM   2565  CA  HIS B 336      61.163 -11.576 -64.144  1.00 22.62           C  
ATOM   2566  C   HIS B 336      60.329 -10.706 -65.078  1.00 22.62           C  
ATOM   2567  CB  HIS B 336      60.248 -12.459 -63.293  1.00 22.62           C  
ATOM   2568  O   HIS B 336      60.274 -10.958 -66.284  1.00 22.62           O  
ATOM   2569  CG  HIS B 336      60.123 -13.860 -63.802  1.00 22.62           C  
ATOM   2570  CD2 HIS B 336      60.365 -15.049 -63.202  1.00 22.62           C  
ATOM   2571  ND1 HIS B 336      59.705 -14.152 -65.083  1.00 22.62           N  
ATOM   2572  CE1 HIS B 336      59.695 -15.464 -65.247  1.00 22.62           C  
ATOM   2573  NE2 HIS B 336      60.091 -16.031 -64.121  1.00 22.62           N  
ATOM   2574  N   VAL B 337      58.829 -10.738 -64.990  1.00 20.85           N  
ATOM   2575  CA  VAL B 337      57.930 -11.425 -65.911  1.00 20.85           C  
ATOM   2576  C   VAL B 337      57.236 -10.406 -66.812  1.00 20.85           C  
ATOM   2577  CB  VAL B 337      56.881 -12.271 -65.155  1.00 20.85           C  
ATOM   2578  O   VAL B 337      57.230 -10.553 -68.037  1.00 20.85           O  
ATOM   2579  CG1 VAL B 337      55.974 -13.009 -66.138  1.00 20.85           C  
ATOM   2580  CG2 VAL B 337      57.570 -13.257 -64.214  1.00 20.85           C  
ATOM   2581  N   ASP B 338      55.807 -10.152 -66.649  1.00 21.15           N  
ATOM   2582  CA  ASP B 338      54.778 -10.726 -67.510  1.00 21.15           C  
ATOM   2583  C   ASP B 338      54.221  -9.679 -68.473  1.00 21.15           C  
ATOM   2584  CB  ASP B 338      53.647 -11.324 -66.671  1.00 21.15           C  
ATOM   2585  O   ASP B 338      54.060  -9.948 -69.665  1.00 21.15           O  
ATOM   2586  CG  ASP B 338      53.816 -12.812 -66.423  1.00 21.15           C  
ATOM   2587  OD1 ASP B 338      54.262 -13.537 -67.339  1.00 21.15           O  
ATOM   2588  OD2 ASP B 338      53.498 -13.265 -65.302  1.00 21.15           O  
ATOM   2589  N   GLU B 339      53.333  -8.571 -68.090  1.00 18.80           N  
ATOM   2590  CA  GLU B 339      51.885  -8.746 -68.148  1.00 18.80           C  
ATOM   2591  C   GLU B 339      51.274  -7.919 -69.276  1.00 18.80           C  
ATOM   2592  CB  GLU B 339      51.243  -8.368 -66.811  1.00 18.80           C  
ATOM   2593  O   GLU B 339      51.861  -6.928 -69.714  1.00 18.80           O  
ATOM   2594  CG  GLU B 339      50.759  -9.562 -66.002  1.00 18.80           C  
ATOM   2595  CD  GLU B 339      50.151  -9.173 -64.663  1.00 18.80           C  
ATOM   2596  OE1 GLU B 339      49.490 -10.024 -64.027  1.00 18.80           O  
ATOM   2597  OE2 GLU B 339      50.338  -8.008 -64.248  1.00 18.80           O  
ATOM   2598  N   GLU B 340      50.021  -7.280 -69.024  1.00 19.73           N  
ATOM   2599  CA  GLU B 340      48.681  -7.598 -69.507  1.00 19.73           C  
ATOM   2600  C   GLU B 340      48.254  -6.642 -70.617  1.00 19.73           C  
ATOM   2601  CB  GLU B 340      47.671  -7.556 -68.358  1.00 19.73           C  
ATOM   2602  O   GLU B 340      48.840  -5.569 -70.780  1.00 19.73           O  
ATOM   2603  CG  GLU B 340      47.701  -8.788 -67.467  1.00 19.73           C  
ATOM   2604  CD  GLU B 340      46.546  -8.843 -66.479  1.00 19.73           C  
ATOM   2605  OE1 GLU B 340      46.065  -9.957 -66.170  1.00 19.73           O  
ATOM   2606  OE2 GLU B 340      46.118  -7.764 -66.012  1.00 19.73           O  
ATOM   2607  N   ASP B 341      46.825  -6.288 -70.675  1.00 21.00           N  
ATOM   2608  CA  ASP B 341      45.619  -6.488 -71.473  1.00 21.00           C  
ATOM   2609  C   ASP B 341      45.202  -5.196 -72.172  1.00 21.00           C  
ATOM   2610  CB  ASP B 341      44.475  -7.005 -70.598  1.00 21.00           C  
ATOM   2611  O   ASP B 341      44.935  -5.193 -73.375  1.00 21.00           O  
ATOM   2612  CG  ASP B 341      44.250  -8.500 -70.739  1.00 21.00           C  
ATOM   2613  OD1 ASP B 341      44.515  -9.057 -71.825  1.00 21.00           O  
ATOM   2614  OD2 ASP B 341      43.800  -9.126 -69.755  1.00 21.00           O  
ATOM   2615  N   CYS B 342      44.099  -4.428 -71.671  1.00 20.97           N  
ATOM   2616  CA  CYS B 342      42.690  -4.463 -72.046  1.00 20.97           C  
ATOM   2617  C   CYS B 342      42.305  -3.220 -72.840  1.00 20.97           C  
ATOM   2618  CB  CYS B 342      41.807  -4.580 -70.804  1.00 20.97           C  
ATOM   2619  O   CYS B 342      43.032  -2.226 -72.834  1.00 20.97           O  
ATOM   2620  SG  CYS B 342      42.232  -5.975 -69.738  1.00 20.97           S  
ATOM   2621  N   LEU B 343      40.916  -2.768 -72.687  1.00 19.91           N  
ATOM   2622  CA  LEU B 343      39.661  -2.652 -73.423  1.00 19.91           C  
ATOM   2623  C   LEU B 343      39.393  -1.203 -73.815  1.00 19.91           C  
ATOM   2624  CB  LEU B 343      38.497  -3.190 -72.586  1.00 19.91           C  
ATOM   2625  O   LEU B 343      39.107  -0.913 -74.979  1.00 19.91           O  
ATOM   2626  CG  LEU B 343      38.309  -4.708 -72.583  1.00 19.91           C  
ATOM   2627  CD1 LEU B 343      37.676  -5.160 -71.272  1.00 19.91           C  
ATOM   2628  CD2 LEU B 343      37.460  -5.144 -73.772  1.00 19.91           C  
ATOM   2629  N   GLY B 344      38.339  -0.522 -73.083  1.00 19.55           N  
ATOM   2630  CA  GLY B 344      36.964  -0.524 -73.554  1.00 19.55           C  
ATOM   2631  C   GLY B 344      36.574   0.759 -74.264  1.00 19.55           C  
ATOM   2632  O   GLY B 344      36.077   0.724 -75.392  1.00 19.55           O  
ATOM   2633  N   VAL B 345      35.583   1.612 -73.677  1.00 19.63           N  
ATOM   2634  CA  VAL B 345      34.131   1.664 -73.810  1.00 19.63           C  
ATOM   2635  C   VAL B 345      33.718   2.983 -74.460  1.00 19.63           C  
ATOM   2636  CB  VAL B 345      33.429   1.502 -72.443  1.00 19.63           C  
ATOM   2637  O   VAL B 345      32.959   2.993 -75.432  1.00 19.63           O  
ATOM   2638  CG1 VAL B 345      31.961   1.123 -72.630  1.00 19.63           C  
ATOM   2639  CG2 VAL B 345      34.150   0.455 -71.595  1.00 19.63           C  
ATOM   2640  N   GLN B 346      32.853   3.840 -73.681  1.00 20.94           N  
ATOM   2641  CA  GLN B 346      31.401   3.951 -73.595  1.00 20.94           C  
ATOM   2642  C   GLN B 346      30.907   5.231 -74.264  1.00 20.94           C  
ATOM   2643  CB  GLN B 346      30.944   3.912 -72.136  1.00 20.94           C  
ATOM   2644  O   GLN B 346      31.684   6.160 -74.490  1.00 20.94           O  
ATOM   2645  CG  GLN B 346      29.807   2.934 -71.873  1.00 20.94           C  
ATOM   2646  CD  GLN B 346      29.506   2.766 -70.396  1.00 20.94           C  
ATOM   2647  NE2 GLN B 346      29.844   1.603 -69.850  1.00 20.94           N  
ATOM   2648  OE1 GLN B 346      28.975   3.675 -69.750  1.00 20.94           O  
ATOM   2649  N   ARG B 347      30.059   6.033 -73.506  1.00 20.05           N  
ATOM   2650  CA  ARG B 347      28.607   6.175 -73.459  1.00 20.05           C  
ATOM   2651  C   ARG B 347      28.164   7.483 -74.107  1.00 20.05           C  
ATOM   2652  CB  ARG B 347      28.106   6.110 -72.015  1.00 20.05           C  
ATOM   2653  O   ARG B 347      28.970   8.401 -74.279  1.00 20.05           O  
ATOM   2654  CG  ARG B 347      26.844   5.280 -71.838  1.00 20.05           C  
ATOM   2655  CD  ARG B 347      26.426   5.195 -70.376  1.00 20.05           C  
ATOM   2656  NE  ARG B 347      25.325   4.256 -70.185  1.00 20.05           N  
ATOM   2657  NH1 ARG B 347      25.604   4.074 -67.899  1.00 20.05           N  
ATOM   2658  NH2 ARG B 347      23.941   2.899 -68.952  1.00 20.05           N  
ATOM   2659  CZ  ARG B 347      24.959   3.745 -69.013  1.00 20.05           C  
ATOM   2660  N   GLU B 348      27.140   8.301 -73.358  1.00 19.41           N  
ATOM   2661  CA  GLU B 348      25.715   8.608 -73.426  1.00 19.41           C  
ATOM   2662  C   GLU B 348      25.480  10.037 -73.906  1.00 19.41           C  
ATOM   2663  CB  GLU B 348      25.052   8.395 -72.063  1.00 19.41           C  
ATOM   2664  O   GLU B 348      24.654  10.274 -74.790  1.00 19.41           O  
ATOM   2665  CG  GLU B 348      23.861   7.448 -72.098  1.00 19.41           C  
ATOM   2666  CD  GLU B 348      23.388   7.028 -70.716  1.00 19.41           C  
ATOM   2667  OE1 GLU B 348      22.159   6.925 -70.501  1.00 19.41           O  
ATOM   2668  OE2 GLU B 348      24.253   6.799 -69.841  1.00 19.41           O  
ATOM   2669  N   ASP B 349      25.064  10.972 -72.925  1.00 22.60           N  
ATOM   2670  CA  ASP B 349      23.757  11.511 -72.560  1.00 22.60           C  
ATOM   2671  C   ASP B 349      23.464  12.802 -73.320  1.00 22.60           C  
ATOM   2672  CB  ASP B 349      23.681  11.758 -71.052  1.00 22.60           C  
ATOM   2673  O   ASP B 349      24.385  13.484 -73.774  1.00 22.60           O  
ATOM   2674  CG  ASP B 349      22.375  11.284 -70.439  1.00 22.60           C  
ATOM   2675  OD1 ASP B 349      21.529  10.719 -71.166  1.00 22.60           O  
ATOM   2676  OD2 ASP B 349      22.188  11.481 -69.219  1.00 22.60           O  
ATOM   2677  N   ARG B 350      22.266  13.462 -72.956  1.00 22.35           N  
ATOM   2678  CA  ARG B 350      20.942  13.894 -73.391  1.00 22.35           C  
ATOM   2679  C   ARG B 350      20.942  15.374 -73.761  1.00 22.35           C  
ATOM   2680  CB  ARG B 350      19.904  13.628 -72.298  1.00 22.35           C  
ATOM   2681  O   ARG B 350      20.487  15.749 -74.843  1.00 22.35           O  
ATOM   2682  CG  ARG B 350      19.095  12.358 -72.514  1.00 22.35           C  
ATOM   2683  CD  ARG B 350      17.957  12.238 -71.510  1.00 22.35           C  
ATOM   2684  NE  ARG B 350      17.411  10.884 -71.474  1.00 22.35           N  
ATOM   2685  NH1 ARG B 350      16.854  10.945 -69.233  1.00 22.35           N  
ATOM   2686  NH2 ARG B 350      16.430   9.065 -70.473  1.00 22.35           N  
ATOM   2687  CZ  ARG B 350      16.899  10.301 -70.393  1.00 22.35           C  
ATOM   2688  N   ARG B 351      20.110  16.294 -72.894  1.00 20.68           N  
ATOM   2689  CA  ARG B 351      18.730  16.751 -73.020  1.00 20.68           C  
ATOM   2690  C   ARG B 351      18.674  18.221 -73.421  1.00 20.68           C  
ATOM   2691  CB  ARG B 351      17.971  16.536 -71.709  1.00 20.68           C  
ATOM   2692  O   ARG B 351      17.951  18.590 -74.348  1.00 20.68           O  
ATOM   2693  CG  ARG B 351      16.625  15.850 -71.882  1.00 20.68           C  
ATOM   2694  CD  ARG B 351      15.922  15.642 -70.547  1.00 20.68           C  
ATOM   2695  NE  ARG B 351      15.271  14.337 -70.479  1.00 20.68           N  
ATOM   2696  NH1 ARG B 351      13.972  14.850 -68.639  1.00 20.68           N  
ATOM   2697  NH2 ARG B 351      13.832  12.776 -69.604  1.00 20.68           N  
ATOM   2698  CZ  ARG B 351      14.360  13.991 -69.574  1.00 20.68           C  
ATOM   2699  N   GLY B 352      18.025  19.195 -72.480  1.00 21.18           N  
ATOM   2700  CA  GLY B 352      16.673  19.720 -72.378  1.00 21.18           C  
ATOM   2701  C   GLY B 352      16.581  21.199 -72.702  1.00 21.18           C  
ATOM   2702  O   GLY B 352      15.701  21.622 -73.454  1.00 21.18           O  
ATOM   2703  N   GLY B 353      16.912  22.115 -71.726  1.00 21.44           N  
ATOM   2704  CA  GLY B 353      15.882  22.847 -71.005  1.00 21.44           C  
ATOM   2705  C   GLY B 353      15.382  24.067 -71.754  1.00 21.44           C  
ATOM   2706  O   GLY B 353      14.174  24.252 -71.914  1.00 21.44           O  
ATOM   2707  N   ASP B 354      15.507  25.285 -71.129  1.00 21.01           N  
ATOM   2708  CA  ASP B 354      14.643  26.300 -70.534  1.00 21.01           C  
ATOM   2709  C   ASP B 354      14.289  27.383 -71.550  1.00 21.01           C  
ATOM   2710  CB  ASP B 354      15.315  26.926 -69.310  1.00 21.01           C  
ATOM   2711  O   ASP B 354      15.076  27.677 -72.452  1.00 21.01           O  
ATOM   2712  CG  ASP B 354      14.532  26.707 -68.027  1.00 21.01           C  
ATOM   2713  OD1 ASP B 354      13.325  26.392 -68.096  1.00 21.01           O  
ATOM   2714  OD2 ASP B 354      15.128  26.854 -66.938  1.00 21.01           O  
ATOM   2715  N   GLY B 355      13.326  28.344 -71.232  1.00 22.12           N  
ATOM   2716  CA  GLY B 355      12.052  28.959 -71.568  1.00 22.12           C  
ATOM   2717  C   GLY B 355      12.202  30.307 -72.249  1.00 22.12           C  
ATOM   2718  O   GLY B 355      13.320  30.768 -72.486  1.00 22.12           O  
ATOM   2719  N   GLN B 356      11.689  31.465 -71.511  1.00 20.89           N  
ATOM   2720  CA  GLN B 356      10.489  32.260 -71.754  1.00 20.89           C  
ATOM   2721  C   GLN B 356      10.828  33.561 -72.476  1.00 20.89           C  
ATOM   2722  CB  GLN B 356       9.770  32.562 -70.439  1.00 20.89           C  
ATOM   2723  O   GLN B 356      11.994  33.959 -72.535  1.00 20.89           O  
ATOM   2724  CG  GLN B 356       8.807  31.467 -69.999  1.00 20.89           C  
ATOM   2725  CD  GLN B 356       7.971  31.869 -68.798  1.00 20.89           C  
ATOM   2726  NE2 GLN B 356       7.448  30.879 -68.082  1.00 20.89           N  
ATOM   2727  OE1 GLN B 356       7.797  33.058 -68.516  1.00 20.89           O  
ATOM   2728  N   ILE B 357      10.101  34.766 -72.089  1.00 21.99           N  
ATOM   2729  CA  ILE B 357       9.064  35.524 -72.782  1.00 21.99           C  
ATOM   2730  C   ILE B 357       9.642  36.845 -73.287  1.00 21.99           C  
ATOM   2731  CB  ILE B 357       7.848  35.786 -71.865  1.00 21.99           C  
ATOM   2732  O   ILE B 357       9.517  37.172 -74.469  1.00 21.99           O  
ATOM   2733  CG1 ILE B 357       7.062  34.490 -71.638  1.00 21.99           C  
ATOM   2734  CG2 ILE B 357       6.950  36.875 -72.459  1.00 21.99           C  
ATOM   2735  CD1 ILE B 357       6.069  34.563 -70.486  1.00 21.99           C  
ATOM   2736  N   ASN B 358       9.196  38.090 -72.597  1.00 21.85           N  
ATOM   2737  CA  ASN B 358       8.214  38.988 -73.195  1.00 21.85           C  
ATOM   2738  C   ASN B 358       8.879  40.215 -73.811  1.00 21.85           C  
ATOM   2739  CB  ASN B 358       7.174  39.412 -72.156  1.00 21.85           C  
ATOM   2740  O   ASN B 358       9.855  40.736 -73.269  1.00 21.85           O  
ATOM   2741  CG  ASN B 358       5.772  39.486 -72.730  1.00 21.85           C  
ATOM   2742  ND2 ASN B 358       4.817  39.905 -71.909  1.00 21.85           N  
ATOM   2743  OD1 ASN B 358       5.550  39.167 -73.901  1.00 21.85           O  
ATOM   2744  N   GLU B 359       8.147  41.019 -74.721  1.00 21.52           N  
ATOM   2745  CA  GLU B 359       8.368  41.776 -75.949  1.00 21.52           C  
ATOM   2746  C   GLU B 359       8.698  43.235 -75.647  1.00 21.52           C  
ATOM   2747  CB  GLU B 359       7.141  41.692 -76.861  1.00 21.52           C  
ATOM   2748  O   GLU B 359       9.219  43.950 -76.505  1.00 21.52           O  
ATOM   2749  CG  GLU B 359       7.467  41.311 -78.298  1.00 21.52           C  
ATOM   2750  CD  GLU B 359       6.248  41.298 -79.206  1.00 21.52           C  
ATOM   2751  OE1 GLU B 359       6.413  41.394 -80.444  1.00 21.52           O  
ATOM   2752  OE2 GLU B 359       5.120  41.192 -78.677  1.00 21.52           O  
ATOM   2753  N   GLN B 360       8.098  43.864 -74.543  1.00 21.25           N  
ATOM   2754  CA  GLN B 360       7.111  44.871 -74.920  1.00 21.25           C  
ATOM   2755  C   GLN B 360       7.788  46.151 -75.402  1.00 21.25           C  
ATOM   2756  CB  GLN B 360       6.183  45.179 -73.744  1.00 21.25           C  
ATOM   2757  O   GLN B 360       7.443  46.680 -76.461  1.00 21.25           O  
ATOM   2758  CG  GLN B 360       4.788  44.587 -73.890  1.00 21.25           C  
ATOM   2759  CD  GLN B 360       3.881  44.925 -72.722  1.00 21.25           C  
ATOM   2760  NE2 GLN B 360       3.568  43.925 -71.905  1.00 21.25           N  
ATOM   2761  OE1 GLN B 360       3.465  46.076 -72.555  1.00 21.25           O  
ATOM   2762  N   VAL B 361       7.523  47.373 -74.653  1.00 21.17           N  
ATOM   2763  CA  VAL B 361       6.663  48.499 -75.001  1.00 21.17           C  
ATOM   2764  C   VAL B 361       7.516  49.679 -75.460  1.00 21.17           C  
ATOM   2765  CB  VAL B 361       5.769  48.918 -73.812  1.00 21.17           C  
ATOM   2766  O   VAL B 361       8.671  49.816 -75.048  1.00 21.17           O  
ATOM   2767  CG1 VAL B 361       4.897  50.115 -74.187  1.00 21.17           C  
ATOM   2768  CG2 VAL B 361       4.903  47.745 -73.356  1.00 21.17           C  
ATOM   2769  N   GLU B 362       6.873  50.936 -75.758  1.00 21.50           N  
ATOM   2770  CA  GLU B 362       6.669  51.858 -76.871  1.00 21.50           C  
ATOM   2771  C   GLU B 362       7.536  53.105 -76.722  1.00 21.50           C  
ATOM   2772  CB  GLU B 362       5.194  52.252 -76.980  1.00 21.50           C  
ATOM   2773  O   GLU B 362       8.127  53.577 -77.695  1.00 21.50           O  
ATOM   2774  CG  GLU B 362       4.710  52.434 -78.411  1.00 21.50           C  
ATOM   2775  CD  GLU B 362       3.207  52.265 -78.562  1.00 21.50           C  
ATOM   2776  OE1 GLU B 362       2.687  52.433 -79.689  1.00 21.50           O  
ATOM   2777  OE2 GLU B 362       2.543  51.962 -77.545  1.00 21.50           O  
ATOM   2778  N   LYS B 363       7.328  53.948 -75.595  1.00 20.90           N  
ATOM   2779  CA  LYS B 363       6.677  55.233 -75.837  1.00 20.90           C  
ATOM   2780  C   LYS B 363       7.702  56.315 -76.167  1.00 20.90           C  
ATOM   2781  CB  LYS B 363       5.846  55.650 -74.624  1.00 20.90           C  
ATOM   2782  O   LYS B 363       8.805  56.320 -75.617  1.00 20.90           O  
ATOM   2783  CG  LYS B 363       4.426  56.080 -74.964  1.00 20.90           C  
ATOM   2784  CD  LYS B 363       3.545  56.133 -73.723  1.00 20.90           C  
ATOM   2785  CE  LYS B 363       2.126  56.570 -74.061  1.00 20.90           C  
ATOM   2786  NZ  LYS B 363       1.227  56.503 -72.870  1.00 20.90           N  
ATOM   2787  N   LEU B 364       7.309  57.721 -76.547  1.00 21.16           N  
ATOM   2788  CA  LEU B 364       7.347  58.646 -77.675  1.00 21.16           C  
ATOM   2789  C   LEU B 364       8.326  59.785 -77.411  1.00 21.16           C  
ATOM   2790  CB  LEU B 364       5.951  59.211 -77.952  1.00 21.16           C  
ATOM   2791  O   LEU B 364       9.017  60.240 -78.326  1.00 21.16           O  
ATOM   2792  CG  LEU B 364       5.060  58.389 -78.884  1.00 21.16           C  
ATOM   2793  CD1 LEU B 364       3.597  58.530 -78.479  1.00 21.16           C  
ATOM   2794  CD2 LEU B 364       5.262  58.818 -80.334  1.00 21.16           C  
ATOM   2795  N   ARG B 365       8.199  60.707 -76.352  1.00 21.42           N  
ATOM   2796  CA  ARG B 365       7.638  62.022 -76.646  1.00 21.42           C  
ATOM   2797  C   ARG B 365       8.742  63.052 -76.863  1.00 21.42           C  
ATOM   2798  CB  ARG B 365       6.712  62.477 -75.516  1.00 21.42           C  
ATOM   2799  O   ARG B 365       9.824  62.941 -76.283  1.00 21.42           O  
ATOM   2800  CG  ARG B 365       5.342  62.935 -75.989  1.00 21.42           C  
ATOM   2801  CD  ARG B 365       4.594  63.692 -74.901  1.00 21.42           C  
ATOM   2802  NE  ARG B 365       3.254  64.078 -75.336  1.00 21.42           N  
ATOM   2803  NH1 ARG B 365       2.628  64.977 -73.302  1.00 21.42           N  
ATOM   2804  NH2 ARG B 365       1.162  64.986 -75.065  1.00 21.42           N  
ATOM   2805  CZ  ARG B 365       2.351  64.679 -74.567  1.00 21.42           C  
ATOM   2806  N   ARG B 366       8.545  64.538 -76.595  1.00 23.89           N  
ATOM   2807  CA  ARG B 366       8.362  65.704 -77.452  1.00 23.89           C  
ATOM   2808  C   ARG B 366       9.577  66.624 -77.393  1.00 23.89           C  
ATOM   2809  CB  ARG B 366       7.101  66.474 -77.051  1.00 23.89           C  
ATOM   2810  O   ARG B 366      10.294  66.649 -76.391  1.00 23.89           O  
ATOM   2811  CG  ARG B 366       6.543  67.360 -78.154  1.00 23.89           C  
ATOM   2812  CD  ARG B 366       5.107  67.775 -77.870  1.00 23.89           C  
ATOM   2813  NE  ARG B 366       4.433  68.244 -79.078  1.00 23.89           N  
ATOM   2814  NH1 ARG B 366       2.300  67.798 -78.310  1.00 23.89           N  
ATOM   2815  NH2 ARG B 366       2.608  68.693 -80.398  1.00 23.89           N  
ATOM   2816  CZ  ARG B 366       3.115  68.244 -79.259  1.00 23.89           C  
ATOM   2817  N   PRO B 367       9.475  68.154 -77.392  1.00 23.12           N  
ATOM   2818  CA  PRO B 367       9.718  69.259 -78.322  1.00 23.12           C  
ATOM   2819  C   PRO B 367      10.872  70.157 -77.883  1.00 23.12           C  
ATOM   2820  CB  PRO B 367       8.394  70.027 -78.313  1.00 23.12           C  
ATOM   2821  O   PRO B 367      11.700  70.553 -78.707  1.00 23.12           O  
ATOM   2822  CG  PRO B 367       7.774  69.702 -76.992  1.00 23.12           C  
ATOM   2823  CD  PRO B 367       8.600  68.640 -76.325  1.00 23.12           C  
ATOM   2824  N   GLU B 368      10.705  71.151 -76.834  1.00 22.92           N  
ATOM   2825  CA  GLU B 368      10.526  72.572 -77.114  1.00 22.92           C  
ATOM   2826  C   GLU B 368      11.832  73.340 -76.929  1.00 22.92           C  
ATOM   2827  CB  GLU B 368       9.436  73.164 -76.216  1.00 22.92           C  
ATOM   2828  O   GLU B 368      12.667  72.965 -76.103  1.00 22.92           O  
ATOM   2829  CG  GLU B 368       8.551  74.186 -76.915  1.00 22.92           C  
ATOM   2830  CD  GLU B 368       7.332  74.584 -76.097  1.00 22.92           C  
ATOM   2831  OE1 GLU B 368       6.855  75.733 -76.238  1.00 22.92           O  
ATOM   2832  OE2 GLU B 368       6.851  73.739 -75.309  1.00 22.92           O  
ATOM   2833  N   GLY B 369      11.871  74.794 -76.492  1.00 23.65           N  
ATOM   2834  CA  GLY B 369      12.164  76.081 -77.103  1.00 23.65           C  
ATOM   2835  C   GLY B 369      13.484  76.673 -76.645  1.00 23.65           C  
ATOM   2836  O   GLY B 369      14.316  77.060 -77.468  1.00 23.65           O  
ATOM   2837  N   ALA B 370      13.540  77.926 -75.838  1.00 25.84           N  
ATOM   2838  CA  ALA B 370      13.785  79.306 -76.249  1.00 25.84           C  
ATOM   2839  C   ALA B 370      15.146  79.791 -75.758  1.00 25.84           C  
ATOM   2840  CB  ALA B 370      12.679  80.220 -75.728  1.00 25.84           C  
ATOM   2841  O   ALA B 370      15.770  79.151 -74.908  1.00 25.84           O  
ATOM   2842  N   SER B 371      15.312  81.110 -75.046  1.00 23.93           N  
ATOM   2843  CA  SER B 371      15.754  82.448 -75.425  1.00 23.93           C  
ATOM   2844  C   SER B 371      17.075  82.805 -74.754  1.00 23.93           C  
ATOM   2845  CB  SER B 371      14.691  83.487 -75.063  1.00 23.93           C  
ATOM   2846  O   SER B 371      17.996  83.301 -75.408  1.00 23.93           O  
ATOM   2847  OG  SER B 371      13.406  83.059 -75.480  1.00 23.93           O  
ATOM   2848  N   ASN B 372      17.086  83.566 -73.543  1.00 26.87           N  
ATOM   2849  CA  ASN B 372      17.405  84.985 -73.428  1.00 26.87           C  
ATOM   2850  C   ASN B 372      18.816  85.201 -72.889  1.00 26.87           C  
ATOM   2851  CB  ASN B 372      16.381  85.695 -72.539  1.00 26.87           C  
ATOM   2852  O   ASN B 372      19.310  84.401 -72.093  1.00 26.87           O  
ATOM   2853  CG  ASN B 372      16.081  87.105 -73.006  1.00 26.87           C  
ATOM   2854  ND2 ASN B 372      15.143  87.764 -72.336  1.00 26.87           N  
ATOM   2855  OD1 ASN B 372      16.687  87.599 -73.961  1.00 26.87           O  
ATOM   2856  N   GLU B 373      19.281  86.564 -72.420  1.00 29.31           N  
ATOM   2857  CA  GLU B 373      20.179  87.679 -72.706  1.00 29.31           C  
ATOM   2858  C   GLU B 373      21.334  87.727 -71.710  1.00 29.31           C  
ATOM   2859  CB  GLU B 373      19.413  89.004 -72.688  1.00 29.31           C  
ATOM   2860  O   GLU B 373      22.471  88.022 -72.084  1.00 29.31           O  
ATOM   2861  CG  GLU B 373      19.245  89.636 -74.063  1.00 29.31           C  
ATOM   2862  CD  GLU B 373      18.611  91.017 -74.015  1.00 29.31           C  
ATOM   2863  OE1 GLU B 373      19.164  91.960 -74.625  1.00 29.31           O  
ATOM   2864  OE2 GLU B 373      17.553  91.157 -73.361  1.00 29.31           O  
ATOM   2865  N   SER B 374      21.180  88.106 -70.348  1.00 28.34           N  
ATOM   2866  CA  SER B 374      21.570  89.453 -69.944  1.00 28.34           C  
ATOM   2867  C   SER B 374      22.948  89.457 -69.290  1.00 28.34           C  
ATOM   2868  CB  SER B 374      20.539  90.044 -68.982  1.00 28.34           C  
ATOM   2869  O   SER B 374      23.401  88.431 -68.778  1.00 28.34           O  
ATOM   2870  OG  SER B 374      20.549  89.351 -67.745  1.00 28.34           O  
ATOM   2871  N   GLU B 375      23.173  90.151 -68.003  1.00 29.57           N  
ATOM   2872  CA  GLU B 375      23.806  91.418 -67.648  1.00 29.57           C  
ATOM   2873  C   GLU B 375      25.166  91.191 -66.994  1.00 29.57           C  
ATOM   2874  CB  GLU B 375      22.902  92.228 -66.716  1.00 29.57           C  
ATOM   2875  O   GLU B 375      25.349  90.226 -66.248  1.00 29.57           O  
ATOM   2876  CG  GLU B 375      22.709  93.674 -67.150  1.00 29.57           C  
ATOM   2877  CD  GLU B 375      21.686  94.422 -66.310  1.00 29.57           C  
ATOM   2878  OE1 GLU B 375      21.949  95.584 -65.926  1.00 29.57           O  
ATOM   2879  OE2 GLU B 375      20.614  93.840 -66.032  1.00 29.57           O  
ATOM   2880  N   ARG B 376      25.895  92.347 -66.325  1.00 33.65           N  
ATOM   2881  CA  ARG B 376      27.055  93.232 -66.355  1.00 33.65           C  
ATOM   2882  C   ARG B 376      28.108  92.789 -65.344  1.00 33.65           C  
ATOM   2883  CB  ARG B 376      26.636  94.677 -66.075  1.00 33.65           C  
ATOM   2884  O   ARG B 376      29.303  92.790 -65.645  1.00 33.65           O  
ATOM   2885  CG  ARG B 376      26.862  95.621 -67.246  1.00 33.65           C  
ATOM   2886  CD  ARG B 376      26.483  97.054 -66.896  1.00 33.65           C  
ATOM   2887  NE  ARG B 376      26.307  97.872 -68.093  1.00 33.65           N  
ATOM   2888  NH1 ARG B 376      25.400  99.679 -66.975  1.00 33.65           N  
ATOM   2889  NH2 ARG B 376      25.682  99.755 -69.249  1.00 33.65           N  
ATOM   2890  CZ  ARG B 376      25.797  99.100 -68.103  1.00 33.65           C  
ATOM   2891  N   ASP B 377      27.964  93.248 -63.966  1.00 23.37           N  
ATOM   2892  CA  ASP B 377      28.952  93.811 -63.051  1.00 23.37           C  
ATOM   2893  C   ASP B 377      29.497  92.742 -62.107  1.00 23.37           C  
ATOM   2894  CB  ASP B 377      28.344  94.962 -62.246  1.00 23.37           C  
ATOM   2895  O   ASP B 377      28.729  92.013 -61.476  1.00 23.37           O  
ATOM   2896  CG  ASP B 377      29.116  96.261 -62.395  1.00 23.37           C  
ATOM   2897  OD1 ASP B 377      30.309  96.308 -62.027  1.00 23.37           O  
ATOM   2898  OD2 ASP B 377      28.524  97.249 -62.883  1.00 23.37           O  
TER    2899      ASP B 377                                                      
ATOM   2900  N   MET C   1     -81.805 -36.474 -30.918  1.00 23.99           N  
ATOM   2901  CA  MET C   1     -80.697 -35.551 -31.147  1.00 23.99           C  
ATOM   2902  C   MET C   1     -79.591 -35.764 -30.118  1.00 23.99           C  
ATOM   2903  CB  MET C   1     -81.184 -34.102 -31.099  1.00 23.99           C  
ATOM   2904  O   MET C   1     -78.594 -35.040 -30.113  1.00 23.99           O  
ATOM   2905  CG  MET C   1     -80.970 -33.341 -32.397  1.00 23.99           C  
ATOM   2906  SD  MET C   1     -81.331 -31.550 -32.229  1.00 23.99           S  
ATOM   2907  CE  MET C   1     -80.748 -30.953 -33.841  1.00 23.99           C  
ATOM   2908  N   ALA C   2     -79.820 -36.617 -29.196  1.00 24.86           N  
ATOM   2909  CA  ALA C   2     -79.302 -36.661 -27.831  1.00 24.86           C  
ATOM   2910  C   ALA C   2     -77.894 -37.250 -27.798  1.00 24.86           C  
ATOM   2911  CB  ALA C   2     -80.235 -37.469 -26.934  1.00 24.86           C  
ATOM   2912  O   ALA C   2     -77.701 -38.430 -28.099  1.00 24.86           O  
ATOM   2913  N   ALA C   3     -76.884 -36.545 -28.477  1.00 28.00           N  
ATOM   2914  CA  ALA C   3     -75.492 -36.613 -28.914  1.00 28.00           C  
ATOM   2915  C   ALA C   3     -74.541 -36.601 -27.721  1.00 28.00           C  
ATOM   2916  CB  ALA C   3     -75.173 -35.454 -29.856  1.00 28.00           C  
ATOM   2917  O   ALA C   3     -74.355 -35.566 -27.078  1.00 28.00           O  
ATOM   2918  N   ALA C   4     -74.730 -37.604 -26.785  1.00 28.59           N  
ATOM   2919  CA  ALA C   4     -74.143 -37.604 -25.448  1.00 28.59           C  
ATOM   2920  C   ALA C   4     -72.623 -37.488 -25.515  1.00 28.59           C  
ATOM   2921  CB  ALA C   4     -74.544 -38.868 -24.690  1.00 28.59           C  
ATOM   2922  O   ALA C   4     -72.023 -37.724 -26.566  1.00 28.59           O  
ATOM   2923  N   GLU C   5     -71.907 -37.231 -24.331  1.00 29.48           N  
ATOM   2924  CA  GLU C   5     -70.733 -36.555 -23.786  1.00 29.48           C  
ATOM   2925  C   GLU C   5     -69.498 -37.449 -23.859  1.00 29.48           C  
ATOM   2926  CB  GLU C   5     -70.985 -36.124 -22.339  1.00 29.48           C  
ATOM   2927  O   GLU C   5     -69.284 -38.294 -22.987  1.00 29.48           O  
ATOM   2928  CG  GLU C   5     -71.756 -34.818 -22.212  1.00 29.48           C  
ATOM   2929  CD  GLU C   5     -71.205 -33.898 -21.135  1.00 29.48           C  
ATOM   2930  OE1 GLU C   5     -70.556 -32.883 -21.477  1.00 29.48           O  
ATOM   2931  OE2 GLU C   5     -71.422 -34.194 -19.939  1.00 29.48           O  
ATOM   2932  N   GLU C   6     -69.361 -38.403 -24.780  1.00 30.70           N  
ATOM   2933  CA  GLU C   6     -68.341 -39.424 -24.561  1.00 30.70           C  
ATOM   2934  C   GLU C   6     -66.949 -38.804 -24.476  1.00 30.70           C  
ATOM   2935  CB  GLU C   6     -68.382 -40.473 -25.675  1.00 30.70           C  
ATOM   2936  O   GLU C   6     -65.979 -39.487 -24.139  1.00 30.70           O  
ATOM   2937  CG  GLU C   6     -69.111 -41.752 -25.289  1.00 30.70           C  
ATOM   2938  CD  GLU C   6     -68.889 -42.889 -26.273  1.00 30.70           C  
ATOM   2939  OE1 GLU C   6     -68.319 -43.932 -25.877  1.00 30.70           O  
ATOM   2940  OE2 GLU C   6     -69.287 -42.737 -27.449  1.00 30.70           O  
ATOM   2941  N   GLY C   7     -66.715 -37.607 -25.114  1.00 30.61           N  
ATOM   2942  CA  GLY C   7     -65.398 -37.343 -25.671  1.00 30.61           C  
ATOM   2943  C   GLY C   7     -64.334 -37.131 -24.611  1.00 30.61           C  
ATOM   2944  O   GLY C   7     -63.145 -37.046 -24.926  1.00 30.61           O  
ATOM   2945  N   CYS C   8     -64.631 -36.464 -23.420  1.00 33.22           N  
ATOM   2946  CA  CYS C   8     -63.672 -35.533 -22.834  1.00 33.22           C  
ATOM   2947  C   CYS C   8     -62.608 -36.278 -22.037  1.00 33.22           C  
ATOM   2948  CB  CYS C   8     -64.385 -34.525 -21.933  1.00 33.22           C  
ATOM   2949  O   CYS C   8     -61.801 -35.658 -21.340  1.00 33.22           O  
ATOM   2950  SG  CYS C   8     -64.968 -33.055 -22.805  1.00 33.22           S  
ATOM   2951  N   SER C   9     -62.640 -37.595 -21.788  1.00 33.86           N  
ATOM   2952  CA  SER C   9     -61.935 -38.119 -20.623  1.00 33.86           C  
ATOM   2953  C   SER C   9     -60.425 -38.099 -20.837  1.00 33.86           C  
ATOM   2954  CB  SER C   9     -62.396 -39.544 -20.313  1.00 33.86           C  
ATOM   2955  O   SER C   9     -59.657 -38.279 -19.889  1.00 33.86           O  
ATOM   2956  OG  SER C   9     -61.799 -40.017 -19.118  1.00 33.86           O  
ATOM   2957  N   VAL C  10     -59.953 -38.093 -22.061  1.00 36.57           N  
ATOM   2958  CA  VAL C  10     -58.532 -38.332 -22.291  1.00 36.57           C  
ATOM   2959  C   VAL C  10     -57.719 -37.141 -21.788  1.00 36.57           C  
ATOM   2960  CB  VAL C  10     -58.234 -38.587 -23.786  1.00 36.57           C  
ATOM   2961  O   VAL C  10     -56.529 -37.273 -21.494  1.00 36.57           O  
ATOM   2962  CG1 VAL C  10     -56.738 -38.803 -24.009  1.00 36.57           C  
ATOM   2963  CG2 VAL C  10     -59.031 -39.789 -24.290  1.00 36.57           C  
ATOM   2964  N   GLY C  11     -58.307 -35.894 -21.714  1.00 38.84           N  
ATOM   2965  CA  GLY C  11     -57.570 -34.690 -21.363  1.00 38.84           C  
ATOM   2966  C   GLY C  11     -57.047 -34.705 -19.940  1.00 38.84           C  
ATOM   2967  O   GLY C  11     -56.007 -34.110 -19.649  1.00 38.84           O  
ATOM   2968  N   ALA C  12     -57.645 -35.397 -19.001  1.00 42.63           N  
ATOM   2969  CA  ALA C  12     -57.337 -35.257 -17.581  1.00 42.63           C  
ATOM   2970  C   ALA C  12     -56.010 -35.928 -17.239  1.00 42.63           C  
ATOM   2971  CB  ALA C  12     -58.461 -35.846 -16.732  1.00 42.63           C  
ATOM   2972  O   ALA C  12     -55.262 -35.441 -16.388  1.00 42.63           O  
ATOM   2973  N   GLU C  13     -55.570 -37.086 -17.911  1.00 47.59           N  
ATOM   2974  CA  GLU C  13     -54.348 -37.781 -17.518  1.00 47.59           C  
ATOM   2975  C   GLU C  13     -53.108 -36.981 -17.910  1.00 47.59           C  
ATOM   2976  CB  GLU C  13     -54.295 -39.175 -18.148  1.00 47.59           C  
ATOM   2977  O   GLU C  13     -52.123 -36.952 -17.171  1.00 47.59           O  
ATOM   2978  CG  GLU C  13     -54.883 -40.269 -17.269  1.00 47.59           C  
ATOM   2979  CD  GLU C  13     -54.468 -41.669 -17.695  1.00 47.59           C  
ATOM   2980  OE1 GLU C  13     -53.724 -42.337 -16.941  1.00 47.59           O  
ATOM   2981  OE2 GLU C  13     -54.889 -42.100 -18.791  1.00 47.59           O  
ATOM   2982  N   ALA C  14     -53.138 -36.276 -19.015  1.00 48.64           N  
ATOM   2983  CA  ALA C  14     -52.026 -35.445 -19.469  1.00 48.64           C  
ATOM   2984  C   ALA C  14     -51.816 -34.254 -18.538  1.00 48.64           C  
ATOM   2985  CB  ALA C  14     -52.270 -34.964 -20.897  1.00 48.64           C  
ATOM   2986  O   ALA C  14     -50.679 -33.843 -18.293  1.00 48.64           O  
ATOM   2987  N   ASP C  15     -52.896 -33.745 -17.944  1.00 53.90           N  
ATOM   2988  CA  ASP C  15     -52.801 -32.621 -17.018  1.00 53.90           C  
ATOM   2989  C   ASP C  15     -52.126 -33.039 -15.714  1.00 53.90           C  
ATOM   2990  CB  ASP C  15     -54.189 -32.045 -16.730  1.00 53.90           C  
ATOM   2991  O   ASP C  15     -51.381 -32.259 -15.117  1.00 53.90           O  
ATOM   2992  CG  ASP C  15     -54.371 -30.637 -17.271  1.00 53.90           C  
ATOM   2993  OD1 ASP C  15     -53.663 -29.713 -16.816  1.00 53.90           O  
ATOM   2994  OD2 ASP C  15     -55.232 -30.450 -18.157  1.00 53.90           O  
ATOM   2995  N   ARG C  16     -52.267 -34.305 -15.253  1.00 58.58           N  
ATOM   2996  CA  ARG C  16     -51.641 -34.765 -14.017  1.00 58.58           C  
ATOM   2997  C   ARG C  16     -50.126 -34.849 -14.169  1.00 58.58           C  
ATOM   2998  CB  ARG C  16     -52.203 -36.126 -13.604  1.00 58.58           C  
ATOM   2999  O   ARG C  16     -49.385 -34.501 -13.247  1.00 58.58           O  
ATOM   3000  CG  ARG C  16     -53.342 -36.044 -12.599  1.00 58.58           C  
ATOM   3001  CD  ARG C  16     -53.576 -37.376 -11.902  1.00 58.58           C  
ATOM   3002  NE  ARG C  16     -54.744 -37.328 -11.027  1.00 58.58           N  
ATOM   3003  NH1 ARG C  16     -54.900 -39.619 -10.765  1.00 58.58           N  
ATOM   3004  NH2 ARG C  16     -56.402 -38.236  -9.722  1.00 58.58           N  
ATOM   3005  CZ  ARG C  16     -55.346 -38.395 -10.507  1.00 58.58           C  
ATOM   3006  N   GLU C  17     -49.585 -35.267 -15.288  1.00 62.23           N  
ATOM   3007  CA  GLU C  17     -48.146 -35.349 -15.524  1.00 62.23           C  
ATOM   3008  C   GLU C  17     -47.521 -33.960 -15.606  1.00 62.23           C  
ATOM   3009  CB  GLU C  17     -47.855 -36.134 -16.805  1.00 62.23           C  
ATOM   3010  O   GLU C  17     -46.420 -33.737 -15.097  1.00 62.23           O  
ATOM   3011  CG  GLU C  17     -47.675 -37.629 -16.584  1.00 62.23           C  
ATOM   3012  CD  GLU C  17     -47.284 -38.380 -17.846  1.00 62.23           C  
ATOM   3013  OE1 GLU C  17     -46.373 -39.237 -17.785  1.00 62.23           O  
ATOM   3014  OE2 GLU C  17     -47.893 -38.109 -18.905  1.00 62.23           O  
ATOM   3015  N   LEU C  18     -48.233 -33.064 -16.244  1.00 62.42           N  
ATOM   3016  CA  LEU C  18     -47.748 -31.692 -16.339  1.00 62.42           C  
ATOM   3017  C   LEU C  18     -47.740 -31.022 -14.969  1.00 62.42           C  
ATOM   3018  CB  LEU C  18     -48.611 -30.883 -17.310  1.00 62.42           C  
ATOM   3019  O   LEU C  18     -46.803 -30.293 -14.635  1.00 62.42           O  
ATOM   3020  CG  LEU C  18     -47.984 -29.608 -17.875  1.00 62.42           C  
ATOM   3021  CD1 LEU C  18     -47.313 -29.896 -19.214  1.00 62.42           C  
ATOM   3022  CD2 LEU C  18     -49.036 -28.514 -18.022  1.00 62.42           C  
ATOM   3023  N   GLU C  19     -48.704 -31.260 -14.128  1.00 65.89           N  
ATOM   3024  CA  GLU C  19     -48.734 -30.726 -12.770  1.00 65.89           C  
ATOM   3025  C   GLU C  19     -47.578 -31.272 -11.936  1.00 65.89           C  
ATOM   3026  CB  GLU C  19     -50.069 -31.050 -12.094  1.00 65.89           C  
ATOM   3027  O   GLU C  19     -46.982 -30.544 -11.140  1.00 65.89           O  
ATOM   3028  CG  GLU C  19     -50.747 -29.843 -11.462  1.00 65.89           C  
ATOM   3029  CD  GLU C  19     -52.251 -30.009 -11.315  1.00 65.89           C  
ATOM   3030  OE1 GLU C  19     -52.912 -29.099 -10.765  1.00 65.89           O  
ATOM   3031  OE2 GLU C  19     -52.774 -31.059 -11.753  1.00 65.89           O  
ATOM   3032  N   GLU C  20     -47.172 -32.525 -12.114  1.00 66.95           N  
ATOM   3033  CA  GLU C  20     -46.037 -33.101 -11.398  1.00 66.95           C  
ATOM   3034  C   GLU C  20     -44.722 -32.479 -11.858  1.00 66.95           C  
ATOM   3035  CB  GLU C  20     -45.996 -34.619 -11.589  1.00 66.95           C  
ATOM   3036  O   GLU C  20     -43.831 -32.226 -11.044  1.00 66.95           O  
ATOM   3037  CG  GLU C  20     -45.931 -35.401 -10.285  1.00 66.95           C  
ATOM   3038  CD  GLU C  20     -45.966 -36.907 -10.486  1.00 66.95           C  
ATOM   3039  OE1 GLU C  20     -45.559 -37.652  -9.566  1.00 66.95           O  
ATOM   3040  OE2 GLU C  20     -46.404 -37.346 -11.573  1.00 66.95           O  
ATOM   3041  N   LEU C  21     -44.639 -32.188 -13.079  1.00 67.01           N  
ATOM   3042  CA  LEU C  21     -43.445 -31.535 -13.605  1.00 67.01           C  
ATOM   3043  C   LEU C  21     -43.377 -30.080 -13.155  1.00 67.01           C  
ATOM   3044  CB  LEU C  21     -43.423 -31.610 -15.134  1.00 67.01           C  
ATOM   3045  O   LEU C  21     -42.300 -29.576 -12.831  1.00 67.01           O  
ATOM   3046  CG  LEU C  21     -42.263 -32.387 -15.759  1.00 67.01           C  
ATOM   3047  CD1 LEU C  21     -42.752 -33.202 -16.952  1.00 67.01           C  
ATOM   3048  CD2 LEU C  21     -41.145 -31.438 -16.175  1.00 67.01           C  
ATOM   3049  N   LEU C  22     -44.525 -29.420 -13.124  1.00 71.98           N  
ATOM   3050  CA  LEU C  22     -44.590 -28.048 -12.631  1.00 71.98           C  
ATOM   3051  C   LEU C  22     -44.225 -27.985 -11.152  1.00 71.98           C  
ATOM   3052  CB  LEU C  22     -45.989 -27.466 -12.849  1.00 71.98           C  
ATOM   3053  O   LEU C  22     -43.507 -27.078 -10.724  1.00 71.98           O  
ATOM   3054  CG  LEU C  22     -46.074 -26.214 -13.724  1.00 71.98           C  
ATOM   3055  CD1 LEU C  22     -47.038 -26.442 -14.883  1.00 71.98           C  
ATOM   3056  CD2 LEU C  22     -46.503 -25.009 -12.894  1.00 71.98           C  
ATOM   3057  N   GLU C  23     -44.625 -28.876 -10.355  1.00 71.96           N  
ATOM   3058  CA  GLU C  23     -44.254 -28.935  -8.944  1.00 71.96           C  
ATOM   3059  C   GLU C  23     -42.761 -29.201  -8.776  1.00 71.96           C  
ATOM   3060  CB  GLU C  23     -45.066 -30.012  -8.219  1.00 71.96           C  
ATOM   3061  O   GLU C  23     -42.115 -28.616  -7.905  1.00 71.96           O  
ATOM   3062  CG  GLU C  23     -45.780 -29.509  -6.973  1.00 71.96           C  
ATOM   3063  CD  GLU C  23     -46.983 -30.355  -6.589  1.00 71.96           C  
ATOM   3064  OE1 GLU C  23     -47.651 -30.037  -5.579  1.00 71.96           O  
ATOM   3065  OE2 GLU C  23     -47.260 -31.345  -7.303  1.00 71.96           O  
ATOM   3066  N   SER C  24     -42.211 -30.061  -9.586  1.00 74.24           N  
ATOM   3067  CA  SER C  24     -40.778 -30.335  -9.548  1.00 74.24           C  
ATOM   3068  C   SER C  24     -39.972 -29.123 -10.003  1.00 74.24           C  
ATOM   3069  CB  SER C  24     -40.439 -31.542 -10.423  1.00 74.24           C  
ATOM   3070  O   SER C  24     -38.934 -28.806  -9.418  1.00 74.24           O  
ATOM   3071  OG  SER C  24     -39.615 -32.456  -9.721  1.00 74.24           O  
ATOM   3072  N   ALA C  25     -40.459 -28.468 -10.980  1.00 74.34           N  
ATOM   3073  CA  ALA C  25     -39.792 -27.266 -11.472  1.00 74.34           C  
ATOM   3074  C   ALA C  25     -39.912 -26.122 -10.469  1.00 74.34           C  
ATOM   3075  CB  ALA C  25     -40.374 -26.849 -12.821  1.00 74.34           C  
ATOM   3076  O   ALA C  25     -38.955 -25.376 -10.251  1.00 74.34           O  
ATOM   3077  N   LEU C  26     -41.034 -25.956  -9.826  1.00 74.75           N  
ATOM   3078  CA  LEU C  26     -41.202 -24.958  -8.775  1.00 74.75           C  
ATOM   3079  C   LEU C  26     -40.320 -25.280  -7.573  1.00 74.75           C  
ATOM   3080  CB  LEU C  26     -42.668 -24.879  -8.340  1.00 74.75           C  
ATOM   3081  O   LEU C  26     -39.745 -24.378  -6.960  1.00 74.75           O  
ATOM   3082  CG  LEU C  26     -43.563 -23.933  -9.143  1.00 74.75           C  
ATOM   3083  CD1 LEU C  26     -45.015 -24.397  -9.080  1.00 74.75           C  
ATOM   3084  CD2 LEU C  26     -43.430 -22.504  -8.627  1.00 74.75           C  
ATOM   3085  N   ASP C  27     -40.141 -26.513  -7.260  1.00 68.05           N  
ATOM   3086  CA  ASP C  27     -39.234 -26.931  -6.195  1.00 68.05           C  
ATOM   3087  C   ASP C  27     -37.781 -26.649  -6.570  1.00 68.05           C  
ATOM   3088  CB  ASP C  27     -39.418 -28.419  -5.887  1.00 68.05           C  
ATOM   3089  O   ASP C  27     -36.994 -26.204  -5.732  1.00 68.05           O  
ATOM   3090  CG  ASP C  27     -39.398 -28.722  -4.399  1.00 68.05           C  
ATOM   3091  OD1 ASP C  27     -39.853 -27.877  -3.598  1.00 68.05           O  
ATOM   3092  OD2 ASP C  27     -38.921 -29.815  -4.024  1.00 68.05           O  
ATOM   3093  N   ASP C  28     -37.437 -26.891  -7.732  1.00 67.03           N  
ATOM   3094  CA  ASP C  28     -36.082 -26.623  -8.205  1.00 67.03           C  
ATOM   3095  C   ASP C  28     -35.806 -25.122  -8.260  1.00 67.03           C  
ATOM   3096  CB  ASP C  28     -35.860 -27.250  -9.583  1.00 67.03           C  
ATOM   3097  O   ASP C  28     -34.681 -24.683  -8.015  1.00 67.03           O  
ATOM   3098  CG  ASP C  28     -34.661 -28.180  -9.625  1.00 67.03           C  
ATOM   3099  OD1 ASP C  28     -33.527 -27.727  -9.356  1.00 67.03           O  
ATOM   3100  OD2 ASP C  28     -34.850 -29.377  -9.933  1.00 67.03           O  
ATOM   3101  N   PHE C  29     -36.761 -24.389  -8.667  1.00 68.64           N  
ATOM   3102  CA  PHE C  29     -36.640 -22.936  -8.659  1.00 68.64           C  
ATOM   3103  C   PHE C  29     -36.445 -22.418  -7.239  1.00 68.64           C  
ATOM   3104  CB  PHE C  29     -37.876 -22.288  -9.290  1.00 68.64           C  
ATOM   3105  O   PHE C  29     -35.655 -21.499  -7.011  1.00 68.64           O  
ATOM   3106  CG  PHE C  29     -37.679 -20.845  -9.667  1.00 68.64           C  
ATOM   3107  CD1 PHE C  29     -38.116 -19.827  -8.829  1.00 68.64           C  
ATOM   3108  CD2 PHE C  29     -37.057 -20.507 -10.862  1.00 68.64           C  
ATOM   3109  CE1 PHE C  29     -37.935 -18.490  -9.176  1.00 68.64           C  
ATOM   3110  CE2 PHE C  29     -36.872 -19.173 -11.215  1.00 68.64           C  
ATOM   3111  CZ  PHE C  29     -37.313 -18.166 -10.372  1.00 68.64           C  
ATOM   3112  N   ASP C  30     -37.086 -22.921  -6.219  1.00 60.88           N  
ATOM   3113  CA  ASP C  30     -36.927 -22.538  -4.819  1.00 60.88           C  
ATOM   3114  C   ASP C  30     -35.589 -23.021  -4.266  1.00 60.88           C  
ATOM   3115  CB  ASP C  30     -38.077 -23.095  -3.977  1.00 60.88           C  
ATOM   3116  O   ASP C  30     -34.982 -22.355  -3.424  1.00 60.88           O  
ATOM   3117  CG  ASP C  30     -39.073 -22.030  -3.555  1.00 60.88           C  
ATOM   3118  OD1 ASP C  30     -38.652 -20.916  -3.177  1.00 60.88           O  
ATOM   3119  OD2 ASP C  30     -40.291 -22.308  -3.598  1.00 60.88           O  
ATOM   3120  N   LYS C  31     -35.073 -24.145  -4.514  1.00 48.22           N  
ATOM   3121  CA  LYS C  31     -33.805 -24.690  -4.036  1.00 48.22           C  
ATOM   3122  C   LYS C  31     -32.622 -23.930  -4.629  1.00 48.22           C  
ATOM   3123  CB  LYS C  31     -33.697 -26.177  -4.378  1.00 48.22           C  
ATOM   3124  O   LYS C  31     -31.534 -23.917  -4.050  1.00 48.22           O  
ATOM   3125  CG  LYS C  31     -33.128 -27.030  -3.254  1.00 48.22           C  
ATOM   3126  CD  LYS C  31     -33.323 -28.516  -3.527  1.00 48.22           C  
ATOM   3127  CE  LYS C  31     -32.729 -29.372  -2.417  1.00 48.22           C  
ATOM   3128  NZ  LYS C  31     -33.023 -30.823  -2.618  1.00 48.22           N  
ATOM   3129  N   ALA C  32     -32.673 -23.489  -5.695  1.00 39.28           N  
ATOM   3130  CA  ALA C  32     -31.580 -22.721  -6.285  1.00 39.28           C  
ATOM   3131  C   ALA C  32     -31.406 -21.381  -5.575  1.00 39.28           C  
ATOM   3132  CB  ALA C  32     -31.828 -22.501  -7.776  1.00 39.28           C  
ATOM   3133  O   ALA C  32     -30.604 -20.546  -6.001  1.00 39.28           O  
ATOM   3134  N   LYS C  33     -32.191 -21.043  -4.534  1.00 37.62           N  
ATOM   3135  CA  LYS C  33     -31.851 -19.884  -3.714  1.00 37.62           C  
ATOM   3136  C   LYS C  33     -30.550 -20.113  -2.950  1.00 37.62           C  
ATOM   3137  CB  LYS C  33     -32.984 -19.567  -2.736  1.00 37.62           C  
ATOM   3138  O   LYS C  33     -30.272 -21.230  -2.508  1.00 37.62           O  
ATOM   3139  CG  LYS C  33     -33.202 -18.079  -2.502  1.00 37.62           C  
ATOM   3140  CD  LYS C  33     -34.424 -17.824  -1.629  1.00 37.62           C  
ATOM   3141  CE  LYS C  33     -34.639 -16.336  -1.388  1.00 37.62           C  
ATOM   3142  NZ  LYS C  33     -36.016 -16.050  -0.885  1.00 37.62           N  
ATOM   3143  N   PRO C  34     -29.519 -19.200  -2.882  1.00 31.07           N  
ATOM   3144  CA  PRO C  34     -28.286 -19.381  -2.112  1.00 31.07           C  
ATOM   3145  C   PRO C  34     -28.545 -19.880  -0.692  1.00 31.07           C  
ATOM   3146  CB  PRO C  34     -27.671 -17.980  -2.096  1.00 31.07           C  
ATOM   3147  O   PRO C  34     -29.438 -19.372  -0.009  1.00 31.07           O  
ATOM   3148  CG  PRO C  34     -28.763 -17.078  -2.574  1.00 31.07           C  
ATOM   3149  CD  PRO C  34     -29.926 -17.925  -3.004  1.00 31.07           C  
ATOM   3150  N   SER C  35     -28.444 -21.173  -0.420  1.00 32.48           N  
ATOM   3151  CA  SER C  35     -28.567 -21.822   0.882  1.00 32.48           C  
ATOM   3152  C   SER C  35     -27.717 -21.117   1.934  1.00 32.48           C  
ATOM   3153  CB  SER C  35     -28.160 -23.293   0.788  1.00 32.48           C  
ATOM   3154  O   SER C  35     -26.505 -20.969   1.763  1.00 32.48           O  
ATOM   3155  OG  SER C  35     -28.863 -24.071   1.742  1.00 32.48           O  
ATOM   3156  N   PRO C  36     -28.261 -20.274   2.829  1.00 27.83           N  
ATOM   3157  CA  PRO C  36     -27.510 -19.812   3.999  1.00 27.83           C  
ATOM   3158  C   PRO C  36     -26.784 -20.946   4.719  1.00 27.83           C  
ATOM   3159  CB  PRO C  36     -28.591 -19.200   4.893  1.00 27.83           C  
ATOM   3160  O   PRO C  36     -27.119 -22.118   4.528  1.00 27.83           O  
ATOM   3161  CG  PRO C  36     -29.882 -19.705   4.332  1.00 27.83           C  
ATOM   3162  CD  PRO C  36     -29.593 -20.427   3.047  1.00 27.83           C  
ATOM   3163  N   ALA C  37     -25.564 -20.672   5.252  1.00 25.77           N  
ATOM   3164  CA  ALA C  37     -24.640 -21.518   6.002  1.00 25.77           C  
ATOM   3165  C   ALA C  37     -25.377 -22.328   7.065  1.00 25.77           C  
ATOM   3166  CB  ALA C  37     -23.546 -20.670   6.647  1.00 25.77           C  
ATOM   3167  O   ALA C  37     -26.440 -21.920   7.539  1.00 25.77           O  
ATOM   3168  N   PRO C  38     -25.059 -23.622   7.120  1.00 26.30           N  
ATOM   3169  CA  PRO C  38     -25.538 -24.647   8.050  1.00 26.30           C  
ATOM   3170  C   PRO C  38     -25.541 -24.171   9.501  1.00 26.30           C  
ATOM   3171  CB  PRO C  38     -24.544 -25.794   7.854  1.00 26.30           C  
ATOM   3172  O   PRO C  38     -24.601 -23.501   9.937  1.00 26.30           O  
ATOM   3173  CG  PRO C  38     -23.398 -25.184   7.114  1.00 26.30           C  
ATOM   3174  CD  PRO C  38     -23.790 -23.798   6.686  1.00 26.30           C  
ATOM   3175  N   PRO C  39     -26.710 -23.863  10.042  1.00 27.17           N  
ATOM   3176  CA  PRO C  39     -26.844 -23.532  11.462  1.00 27.17           C  
ATOM   3177  C   PRO C  39     -26.132 -24.532  12.371  1.00 27.17           C  
ATOM   3178  CB  PRO C  39     -28.357 -23.567  11.692  1.00 27.17           C  
ATOM   3179  O   PRO C  39     -26.154 -25.737  12.107  1.00 27.17           O  
ATOM   3180  CG  PRO C  39     -28.894 -24.397  10.570  1.00 27.17           C  
ATOM   3181  CD  PRO C  39     -27.793 -24.623   9.575  1.00 27.17           C  
ATOM   3182  N   SER C  40     -24.889 -24.137  12.796  1.00 24.98           N  
ATOM   3183  CA  SER C  40     -24.124 -24.858  13.808  1.00 24.98           C  
ATOM   3184  C   SER C  40     -25.017 -25.311  14.958  1.00 24.98           C  
ATOM   3185  CB  SER C  40     -22.990 -23.985  14.346  1.00 24.98           C  
ATOM   3186  O   SER C  40     -25.779 -24.515  15.510  1.00 24.98           O  
ATOM   3187  OG  SER C  40     -22.173 -23.513  13.288  1.00 24.98           O  
ATOM   3188  N   THR C  41     -25.436 -26.503  14.848  1.00 26.24           N  
ATOM   3189  CA  THR C  41     -26.284 -27.185  15.819  1.00 26.24           C  
ATOM   3190  C   THR C  41     -25.686 -27.091  17.220  1.00 26.24           C  
ATOM   3191  CB  THR C  41     -26.487 -28.664  15.442  1.00 26.24           C  
ATOM   3192  O   THR C  41     -25.992 -27.911  18.087  1.00 26.24           O  
ATOM   3193  CG2 THR C  41     -27.556 -28.816  14.365  1.00 26.24           C  
ATOM   3194  OG1 THR C  41     -25.251 -29.200  14.952  1.00 26.24           O  
ATOM   3195  N   THR C  42     -24.921 -25.950  17.441  1.00 22.21           N  
ATOM   3196  CA  THR C  42     -24.321 -26.170  18.752  1.00 22.21           C  
ATOM   3197  C   THR C  42     -25.398 -26.427  19.803  1.00 22.21           C  
ATOM   3198  CB  THR C  42     -23.458 -24.969  19.181  1.00 22.21           C  
ATOM   3199  O   THR C  42     -26.363 -25.668  19.908  1.00 22.21           O  
ATOM   3200  CG2 THR C  42     -22.709 -25.265  20.476  1.00 22.21           C  
ATOM   3201  OG1 THR C  42     -22.508 -24.678  18.148  1.00 22.21           O  
ATOM   3202  N   THR C  43     -25.393 -27.568  20.293  1.00 22.96           N  
ATOM   3203  CA  THR C  43     -26.260 -28.225  21.265  1.00 22.96           C  
ATOM   3204  C   THR C  43     -26.421 -27.365  22.515  1.00 22.96           C  
ATOM   3205  CB  THR C  43     -25.711 -29.609  21.658  1.00 22.96           C  
ATOM   3206  O   THR C  43     -27.239 -27.672  23.385  1.00 22.96           O  
ATOM   3207  CG2 THR C  43     -26.809 -30.667  21.623  1.00 22.96           C  
ATOM   3208  OG1 THR C  43     -24.674 -29.983  20.742  1.00 22.96           O  
ATOM   3209  N   ALA C  44     -25.493 -26.410  22.751  1.00 22.74           N  
ATOM   3210  CA  ALA C  44     -25.211 -26.646  24.165  1.00 22.74           C  
ATOM   3211  C   ALA C  44     -26.448 -26.390  25.021  1.00 22.74           C  
ATOM   3212  CB  ALA C  44     -24.054 -25.766  24.630  1.00 22.74           C  
ATOM   3213  O   ALA C  44     -27.442 -25.842  24.539  1.00 22.74           O  
ATOM   3214  N   PRO C  45     -26.281 -25.822  26.279  1.00 24.37           N  
ATOM   3215  CA  PRO C  45     -26.770 -26.047  27.641  1.00 24.37           C  
ATOM   3216  C   PRO C  45     -28.076 -25.310  27.928  1.00 24.37           C  
ATOM   3217  CB  PRO C  45     -25.636 -25.508  28.516  1.00 24.37           C  
ATOM   3218  O   PRO C  45     -28.446 -24.392  27.192  1.00 24.37           O  
ATOM   3219  CG  PRO C  45     -24.836 -24.630  27.608  1.00 24.37           C  
ATOM   3220  CD  PRO C  45     -25.354 -24.795  26.208  1.00 24.37           C  
ATOM   3221  N   ASP C  46     -28.870 -25.709  28.923  1.00 23.45           N  
ATOM   3222  CA  ASP C  46     -30.228 -25.698  29.457  1.00 23.45           C  
ATOM   3223  C   ASP C  46     -30.665 -24.280  29.818  1.00 23.45           C  
ATOM   3224  CB  ASP C  46     -30.330 -26.608  30.683  1.00 23.45           C  
ATOM   3225  O   ASP C  46     -31.722 -24.086  30.421  1.00 23.45           O  
ATOM   3226  CG  ASP C  46     -31.570 -27.486  30.668  1.00 23.45           C  
ATOM   3227  OD1 ASP C  46     -32.418 -27.329  29.764  1.00 23.45           O  
ATOM   3228  OD2 ASP C  46     -31.701 -28.341  31.571  1.00 23.45           O  
ATOM   3229  N   ALA C  47     -29.736 -23.273  29.922  1.00 23.97           N  
ATOM   3230  CA  ALA C  47     -30.008 -22.508  31.136  1.00 23.97           C  
ATOM   3231  C   ALA C  47     -31.237 -21.619  30.960  1.00 23.97           C  
ATOM   3232  CB  ALA C  47     -28.795 -21.663  31.516  1.00 23.97           C  
ATOM   3233  O   ALA C  47     -31.610 -21.281  29.835  1.00 23.97           O  
ATOM   3234  N   SER C  48     -31.861 -21.067  32.040  1.00 25.54           N  
ATOM   3235  CA  SER C  48     -33.177 -20.670  32.530  1.00 25.54           C  
ATOM   3236  C   SER C  48     -33.671 -19.409  31.830  1.00 25.54           C  
ATOM   3237  CB  SER C  48     -33.139 -20.442  34.042  1.00 25.54           C  
ATOM   3238  O   SER C  48     -34.825 -19.342  31.400  1.00 25.54           O  
ATOM   3239  OG  SER C  48     -32.757 -21.626  34.720  1.00 25.54           O  
ATOM   3240  N   GLY C  49     -33.345 -18.207  32.337  1.00 24.25           N  
ATOM   3241  CA  GLY C  49     -34.288 -17.199  32.794  1.00 24.25           C  
ATOM   3242  C   GLY C  49     -34.684 -16.216  31.709  1.00 24.25           C  
ATOM   3243  O   GLY C  49     -35.758 -15.614  31.771  1.00 24.25           O  
ATOM   3244  N   PRO C  50     -33.751 -15.485  31.113  1.00 25.79           N  
ATOM   3245  CA  PRO C  50     -33.937 -14.047  30.906  1.00 25.79           C  
ATOM   3246  C   PRO C  50     -34.810 -13.734  29.692  1.00 25.79           C  
ATOM   3247  CB  PRO C  50     -32.510 -13.533  30.698  1.00 25.79           C  
ATOM   3248  O   PRO C  50     -35.023 -14.601  28.841  1.00 25.79           O  
ATOM   3249  CG  PRO C  50     -31.722 -14.742  30.307  1.00 25.79           C  
ATOM   3250  CD  PRO C  50     -32.593 -15.954  30.474  1.00 25.79           C  
ATOM   3251  N   GLN C  51     -35.452 -12.496  29.673  1.00 26.00           N  
ATOM   3252  CA  GLN C  51     -36.432 -11.749  28.891  1.00 26.00           C  
ATOM   3253  C   GLN C  51     -36.034 -11.694  27.419  1.00 26.00           C  
ATOM   3254  CB  GLN C  51     -36.594 -10.333  29.444  1.00 26.00           C  
ATOM   3255  O   GLN C  51     -34.855 -11.537  27.094  1.00 26.00           O  
ATOM   3256  CG  GLN C  51     -37.580 -10.233  30.600  1.00 26.00           C  
ATOM   3257  CD  GLN C  51     -38.099  -8.823  30.810  1.00 26.00           C  
ATOM   3258  NE2 GLN C  51     -39.226  -8.702  31.503  1.00 26.00           N  
ATOM   3259  OE1 GLN C  51     -37.492  -7.849  30.352  1.00 26.00           O  
ATOM   3260  N   LYS C  52     -36.908 -12.199  26.446  1.00 28.09           N  
ATOM   3261  CA  LYS C  52     -36.897 -12.544  25.027  1.00 28.09           C  
ATOM   3262  C   LYS C  52     -36.542 -11.332  24.170  1.00 28.09           C  
ATOM   3263  CB  LYS C  52     -38.254 -13.107  24.601  1.00 28.09           C  
ATOM   3264  O   LYS C  52     -37.365 -10.434  23.983  1.00 28.09           O  
ATOM   3265  CG  LYS C  52     -38.242 -14.601  24.316  1.00 28.09           C  
ATOM   3266  CD  LYS C  52     -39.632 -15.114  23.961  1.00 28.09           C  
ATOM   3267  CE  LYS C  52     -39.623 -16.612  23.689  1.00 28.09           C  
ATOM   3268  NZ  LYS C  52     -40.989 -17.125  23.369  1.00 28.09           N  
ATOM   3269  N   ARG C  53     -35.422 -10.693  24.403  1.00 28.31           N  
ATOM   3270  CA  ARG C  53     -35.028  -9.524  23.623  1.00 28.31           C  
ATOM   3271  C   ARG C  53     -35.033  -9.835  22.130  1.00 28.31           C  
ATOM   3272  CB  ARG C  53     -33.643  -9.034  24.051  1.00 28.31           C  
ATOM   3273  O   ARG C  53     -34.601 -10.911  21.713  1.00 28.31           O  
ATOM   3274  CG  ARG C  53     -33.677  -7.897  25.060  1.00 28.31           C  
ATOM   3275  CD  ARG C  53     -32.288  -7.328  25.314  1.00 28.31           C  
ATOM   3276  NE  ARG C  53     -32.237  -6.569  26.561  1.00 28.31           N  
ATOM   3277  NH1 ARG C  53     -29.930  -6.511  26.672  1.00 28.31           N  
ATOM   3278  NH2 ARG C  53     -31.187  -5.510  28.307  1.00 28.31           N  
ATOM   3279  CZ  ARG C  53     -31.118  -6.198  27.177  1.00 28.31           C  
ATOM   3280  N   SER C  54     -35.976  -9.165  21.377  1.00 28.71           N  
ATOM   3281  CA  SER C  54     -36.254  -9.276  19.949  1.00 28.71           C  
ATOM   3282  C   SER C  54     -34.965  -9.391  19.142  1.00 28.71           C  
ATOM   3283  CB  SER C  54     -37.062  -8.071  19.465  1.00 28.71           C  
ATOM   3284  O   SER C  54     -33.960  -8.759  19.473  1.00 28.71           O  
ATOM   3285  OG  SER C  54     -38.372  -8.094  20.005  1.00 28.71           O  
ATOM   3286  N   PRO C  55     -34.855 -10.445  18.372  1.00 31.20           N  
ATOM   3287  CA  PRO C  55     -33.678 -10.817  17.583  1.00 31.20           C  
ATOM   3288  C   PRO C  55     -33.100  -9.643  16.796  1.00 31.20           C  
ATOM   3289  CB  PRO C  55     -34.214 -11.897  16.640  1.00 31.20           C  
ATOM   3290  O   PRO C  55     -31.993  -9.740  16.261  1.00 31.20           O  
ATOM   3291  CG  PRO C  55     -35.681 -11.956  16.920  1.00 31.20           C  
ATOM   3292  CD  PRO C  55     -36.002 -10.953  17.991  1.00 31.20           C  
ATOM   3293  N   GLY C  56     -34.025  -8.821  16.291  1.00 31.07           N  
ATOM   3294  CA  GLY C  56     -33.517  -7.802  15.387  1.00 31.07           C  
ATOM   3295  C   GLY C  56     -32.520  -6.865  16.043  1.00 31.07           C  
ATOM   3296  O   GLY C  56     -31.710  -6.235  15.360  1.00 31.07           O  
ATOM   3297  N   ASP C  57     -32.739  -6.550  17.289  1.00 33.87           N  
ATOM   3298  CA  ASP C  57     -31.956  -5.653  18.132  1.00 33.87           C  
ATOM   3299  C   ASP C  57     -30.590  -6.255  18.456  1.00 33.87           C  
ATOM   3300  CB  ASP C  57     -32.710  -5.336  19.425  1.00 33.87           C  
ATOM   3301  O   ASP C  57     -29.700  -5.560  18.950  1.00 33.87           O  
ATOM   3302  CG  ASP C  57     -33.392  -3.979  19.396  1.00 33.87           C  
ATOM   3303  OD1 ASP C  57     -32.849  -3.036  18.781  1.00 33.87           O  
ATOM   3304  OD2 ASP C  57     -34.481  -3.851  19.996  1.00 33.87           O  
ATOM   3305  N   THR C  58     -30.401  -7.566  18.280  1.00 33.91           N  
ATOM   3306  CA  THR C  58     -29.164  -8.237  18.662  1.00 33.91           C  
ATOM   3307  C   THR C  58     -28.065  -7.970  17.638  1.00 33.91           C  
ATOM   3308  CB  THR C  58     -29.375  -9.756  18.809  1.00 33.91           C  
ATOM   3309  O   THR C  58     -26.906  -7.760  18.004  1.00 33.91           O  
ATOM   3310  CG2 THR C  58     -28.504 -10.327  19.923  1.00 33.91           C  
ATOM   3311  OG1 THR C  58     -30.751 -10.014  19.113  1.00 33.91           O  
ATOM   3312  N   ALA C  59     -28.437  -7.964  16.348  1.00 32.77           N  
ATOM   3313  CA  ALA C  59     -27.422  -7.687  15.336  1.00 32.77           C  
ATOM   3314  C   ALA C  59     -26.913  -6.252  15.447  1.00 32.77           C  
ATOM   3315  CB  ALA C  59     -27.981  -7.943  13.938  1.00 32.77           C  
ATOM   3316  O   ALA C  59     -25.718  -5.996  15.278  1.00 32.77           O  
ATOM   3317  N   LYS C  60     -27.798  -5.312  15.640  1.00 37.77           N  
ATOM   3318  CA  LYS C  60     -27.419  -3.921  15.869  1.00 37.77           C  
ATOM   3319  C   LYS C  60     -26.599  -3.778  17.148  1.00 37.77           C  
ATOM   3320  CB  LYS C  60     -28.661  -3.031  15.940  1.00 37.77           C  
ATOM   3321  O   LYS C  60     -25.623  -3.026  17.185  1.00 37.77           O  
ATOM   3322  CG  LYS C  60     -29.089  -2.456  14.598  1.00 37.77           C  
ATOM   3323  CD  LYS C  60     -30.317  -1.566  14.737  1.00 37.77           C  
ATOM   3324  CE  LYS C  60     -30.798  -1.060  13.384  1.00 37.77           C  
ATOM   3325  NZ  LYS C  60     -32.284  -1.138  13.259  1.00 37.77           N  
ATOM   3326  N   ASP C  61     -26.919  -4.504  18.161  1.00 40.50           N  
ATOM   3327  CA  ASP C  61     -26.197  -4.470  19.429  1.00 40.50           C  
ATOM   3328  C   ASP C  61     -24.817  -5.110  19.292  1.00 40.50           C  
ATOM   3329  CB  ASP C  61     -26.999  -5.178  20.523  1.00 40.50           C  
ATOM   3330  O   ASP C  61     -23.851  -4.652  19.905  1.00 40.50           O  
ATOM   3331  CG  ASP C  61     -27.683  -4.213  21.475  1.00 40.50           C  
ATOM   3332  OD1 ASP C  61     -27.001  -3.336  22.049  1.00 40.50           O  
ATOM   3333  OD2 ASP C  61     -28.914  -4.333  21.657  1.00 40.50           O  
ATOM   3334  N   ALA C  62     -24.662  -6.142  18.516  1.00 41.34           N  
ATOM   3335  CA  ALA C  62     -23.376  -6.788  18.269  1.00 41.34           C  
ATOM   3336  C   ALA C  62     -22.473  -5.903  17.414  1.00 41.34           C  
ATOM   3337  CB  ALA C  62     -23.581  -8.142  17.595  1.00 41.34           C  
ATOM   3338  O   ALA C  62     -21.261  -5.843  17.637  1.00 41.34           O  
ATOM   3339  N   LEU C  63     -22.966  -5.163  16.466  1.00 40.83           N  
ATOM   3340  CA  LEU C  63     -22.222  -4.199  15.662  1.00 40.83           C  
ATOM   3341  C   LEU C  63     -21.770  -3.017  16.512  1.00 40.83           C  
ATOM   3342  CB  LEU C  63     -23.077  -3.705  14.492  1.00 40.83           C  
ATOM   3343  O   LEU C  63     -20.639  -2.545  16.374  1.00 40.83           O  
ATOM   3344  CG  LEU C  63     -22.977  -4.505  13.193  1.00 40.83           C  
ATOM   3345  CD1 LEU C  63     -24.049  -4.052  12.207  1.00 40.83           C  
ATOM   3346  CD2 LEU C  63     -21.587  -4.363  12.582  1.00 40.83           C  
ATOM   3347  N   PHE C  64     -22.742  -2.589  17.296  1.00 43.99           N  
ATOM   3348  CA  PHE C  64     -22.442  -1.463  18.172  1.00 43.99           C  
ATOM   3349  C   PHE C  64     -21.457  -1.872  19.262  1.00 43.99           C  
ATOM   3350  CB  PHE C  64     -23.725  -0.915  18.804  1.00 43.99           C  
ATOM   3351  O   PHE C  64     -20.605  -1.078  19.665  1.00 43.99           O  
ATOM   3352  CG  PHE C  64     -24.460   0.066  17.931  1.00 43.99           C  
ATOM   3353  CD1 PHE C  64     -24.084   1.403  17.894  1.00 43.99           C  
ATOM   3354  CD2 PHE C  64     -25.529  -0.349  17.147  1.00 43.99           C  
ATOM   3355  CE1 PHE C  64     -24.762   2.314  17.087  1.00 43.99           C  
ATOM   3356  CE2 PHE C  64     -26.212   0.555  16.338  1.00 43.99           C  
ATOM   3357  CZ  PHE C  64     -25.828   1.886  16.310  1.00 43.99           C  
ATOM   3358  N   ALA C  65     -21.573  -3.057  19.764  1.00 47.70           N  
ATOM   3359  CA  ALA C  65     -20.653  -3.533  20.793  1.00 47.70           C  
ATOM   3360  C   ALA C  65     -19.258  -3.764  20.217  1.00 47.70           C  
ATOM   3361  CB  ALA C  65     -21.181  -4.817  21.428  1.00 47.70           C  
ATOM   3362  O   ALA C  65     -18.255  -3.436  20.855  1.00 47.70           O  
ATOM   3363  N   SER C  66     -19.102  -4.329  18.987  1.00 49.84           N  
ATOM   3364  CA  SER C  66     -17.807  -4.527  18.344  1.00 49.84           C  
ATOM   3365  C   SER C  66     -17.225  -3.205  17.855  1.00 49.84           C  
ATOM   3366  CB  SER C  66     -17.934  -5.502  17.174  1.00 49.84           C  
ATOM   3367  O   SER C  66     -16.009  -3.007  17.884  1.00 49.84           O  
ATOM   3368  OG  SER C  66     -18.740  -6.612  17.529  1.00 49.84           O  
ATOM   3369  N   GLN C  67     -18.050  -2.267  17.469  1.00 51.69           N  
ATOM   3370  CA  GLN C  67     -17.646  -0.935  17.034  1.00 51.69           C  
ATOM   3371  C   GLN C  67     -17.127  -0.107  18.206  1.00 51.69           C  
ATOM   3372  CB  GLN C  67     -18.812  -0.213  16.357  1.00 51.69           C  
ATOM   3373  O   GLN C  67     -16.141   0.621  18.071  1.00 51.69           O  
ATOM   3374  CG  GLN C  67     -18.380   0.842  15.348  1.00 51.69           C  
ATOM   3375  CD  GLN C  67     -19.548   1.432  14.579  1.00 51.69           C  
ATOM   3376  NE2 GLN C  67     -19.291   1.864  13.349  1.00 51.69           N  
ATOM   3377  OE1 GLN C  67     -20.672   1.498  15.087  1.00 51.69           O  
ATOM   3378  N   GLU C  68     -17.918  -0.205  19.258  1.00 52.68           N  
ATOM   3379  CA  GLU C  68     -17.430   0.452  20.467  1.00 52.68           C  
ATOM   3380  C   GLU C  68     -16.051  -0.070  20.860  1.00 52.68           C  
ATOM   3381  CB  GLU C  68     -18.416   0.256  21.621  1.00 52.68           C  
ATOM   3382  O   GLU C  68     -15.176   0.705  21.249  1.00 52.68           O  
ATOM   3383  CG  GLU C  68     -18.450   1.417  22.605  1.00 52.68           C  
ATOM   3384  CD  GLU C  68     -19.666   1.394  23.517  1.00 52.68           C  
ATOM   3385  OE1 GLU C  68     -19.637   2.049  24.584  1.00 52.68           O  
ATOM   3386  OE2 GLU C  68     -20.656   0.716  23.163  1.00 52.68           O  
ATOM   3387  N   LYS C  69     -15.906  -1.393  20.732  1.00 55.40           N  
ATOM   3388  CA  LYS C  69     -14.593  -1.954  21.038  1.00 55.40           C  
ATOM   3389  C   LYS C  69     -13.546  -1.481  20.034  1.00 55.40           C  
ATOM   3390  CB  LYS C  69     -14.653  -3.482  21.052  1.00 55.40           C  
ATOM   3391  O   LYS C  69     -12.400  -1.214  20.403  1.00 55.40           O  
ATOM   3392  CG  LYS C  69     -14.919  -4.079  22.426  1.00 55.40           C  
ATOM   3393  CD  LYS C  69     -14.535  -5.552  22.480  1.00 55.40           C  
ATOM   3394  CE  LYS C  69     -14.842  -6.161  23.842  1.00 55.40           C  
ATOM   3395  NZ  LYS C  69     -14.606  -7.636  23.854  1.00 55.40           N  
ATOM   3396  N   PHE C  70     -13.909  -1.384  18.798  1.00 51.71           N  
ATOM   3397  CA  PHE C  70     -13.041  -0.880  17.740  1.00 51.71           C  
ATOM   3398  C   PHE C  70     -12.666   0.575  17.995  1.00 51.71           C  
ATOM   3399  CB  PHE C  70     -13.721  -1.015  16.375  1.00 51.71           C  
ATOM   3400  O   PHE C  70     -11.489   0.938  17.933  1.00 51.71           O  
ATOM   3401  CG  PHE C  70     -12.895  -0.493  15.230  1.00 51.71           C  
ATOM   3402  CD1 PHE C  70     -13.155   0.756  14.680  1.00 51.71           C  
ATOM   3403  CD2 PHE C  70     -11.857  -1.252  14.705  1.00 51.71           C  
ATOM   3404  CE1 PHE C  70     -12.392   1.242  13.621  1.00 51.71           C  
ATOM   3405  CE2 PHE C  70     -11.090  -0.773  13.647  1.00 51.71           C  
ATOM   3406  CZ  PHE C  70     -11.359   0.473  13.106  1.00 51.71           C  
ATOM   3407  N   PHE C  71     -13.632   1.390  18.245  1.00 54.63           N  
ATOM   3408  CA  PHE C  71     -13.364   2.799  18.512  1.00 54.63           C  
ATOM   3409  C   PHE C  71     -12.649   2.970  19.847  1.00 54.63           C  
ATOM   3410  CB  PHE C  71     -14.667   3.605  18.507  1.00 54.63           C  
ATOM   3411  O   PHE C  71     -11.802   3.854  19.994  1.00 54.63           O  
ATOM   3412  CG  PHE C  71     -15.149   3.971  17.129  1.00 54.63           C  
ATOM   3413  CD1 PHE C  71     -14.497   4.947  16.386  1.00 54.63           C  
ATOM   3414  CD2 PHE C  71     -16.255   3.337  16.577  1.00 54.63           C  
ATOM   3415  CE1 PHE C  71     -14.941   5.287  15.110  1.00 54.63           C  
ATOM   3416  CE2 PHE C  71     -16.705   3.672  15.303  1.00 54.63           C  
ATOM   3417  CZ  PHE C  71     -16.047   4.648  14.572  1.00 54.63           C  
ATOM   3418  N   GLN C  72     -13.022   2.119  20.790  1.00 55.33           N  
ATOM   3419  CA  GLN C  72     -12.307   2.135  22.063  1.00 55.33           C  
ATOM   3420  C   GLN C  72     -10.838   1.769  21.874  1.00 55.33           C  
ATOM   3421  CB  GLN C  72     -12.963   1.178  23.059  1.00 55.33           C  
ATOM   3422  O   GLN C  72      -9.965   2.316  22.550  1.00 55.33           O  
ATOM   3423  CG  GLN C  72     -13.120   1.758  24.458  1.00 55.33           C  
ATOM   3424  CD  GLN C  72     -14.566   1.813  24.913  1.00 55.33           C  
ATOM   3425  NE2 GLN C  72     -14.898   2.818  25.715  1.00 55.33           N  
ATOM   3426  OE1 GLN C  72     -15.379   0.959  24.545  1.00 55.33           O  
ATOM   3427  N   GLU C  73     -10.601   0.895  20.902  1.00 55.80           N  
ATOM   3428  CA  GLU C  73      -9.228   0.492  20.609  1.00 55.80           C  
ATOM   3429  C   GLU C  73      -8.518   1.535  19.752  1.00 55.80           C  
ATOM   3430  CB  GLU C  73      -9.205  -0.869  19.909  1.00 55.80           C  
ATOM   3431  O   GLU C  73      -7.304   1.718  19.866  1.00 55.80           O  
ATOM   3432  CG  GLU C  73      -8.365  -1.916  20.627  1.00 55.80           C  
ATOM   3433  CD  GLU C  73      -8.626  -3.332  20.140  1.00 55.80           C  
ATOM   3434  OE1 GLU C  73      -7.727  -4.194  20.270  1.00 55.80           O  
ATOM   3435  OE2 GLU C  73      -9.737  -3.581  19.622  1.00 55.80           O  
ATOM   3436  N   LEU C  74      -9.205   2.256  18.985  1.00 53.31           N  
ATOM   3437  CA  LEU C  74      -8.626   3.248  18.086  1.00 53.31           C  
ATOM   3438  C   LEU C  74      -8.548   4.613  18.762  1.00 53.31           C  
ATOM   3439  CB  LEU C  74      -9.448   3.350  16.798  1.00 53.31           C  
ATOM   3440  O   LEU C  74      -7.576   5.349  18.573  1.00 53.31           O  
ATOM   3441  CG  LEU C  74      -9.030   2.428  15.652  1.00 53.31           C  
ATOM   3442  CD1 LEU C  74     -10.159   2.300  14.635  1.00 53.31           C  
ATOM   3443  CD2 LEU C  74      -7.760   2.945  14.986  1.00 53.31           C  
ATOM   3444  N   PHE C  75      -9.606   4.883  19.570  1.00 52.96           N  
ATOM   3445  CA  PHE C  75      -9.699   6.195  20.200  1.00 52.96           C  
ATOM   3446  C   PHE C  75      -9.723   6.066  21.718  1.00 52.96           C  
ATOM   3447  CB  PHE C  75     -10.949   6.938  19.716  1.00 52.96           C  
ATOM   3448  O   PHE C  75      -9.976   4.984  22.251  1.00 52.96           O  
ATOM   3449  CG  PHE C  75     -10.976   7.177  18.231  1.00 52.96           C  
ATOM   3450  CD1 PHE C  75     -10.226   8.200  17.664  1.00 52.96           C  
ATOM   3451  CD2 PHE C  75     -11.752   6.378  17.401  1.00 52.96           C  
ATOM   3452  CE1 PHE C  75     -10.250   8.424  16.289  1.00 52.96           C  
ATOM   3453  CE2 PHE C  75     -11.780   6.596  16.026  1.00 52.96           C  
ATOM   3454  CZ  PHE C  75     -11.029   7.620  15.473  1.00 52.96           C  
ATOM   3455  N   ASP C  76      -9.083   7.065  22.336  1.00 54.47           N  
ATOM   3456  CA  ASP C  76      -9.227   7.139  23.786  1.00 54.47           C  
ATOM   3457  C   ASP C  76     -10.700   7.144  24.192  1.00 54.47           C  
ATOM   3458  CB  ASP C  76      -8.528   8.386  24.332  1.00 54.47           C  
ATOM   3459  O   ASP C  76     -11.573   7.440  23.375  1.00 54.47           O  
ATOM   3460  CG  ASP C  76      -7.126   8.103  24.843  1.00 54.47           C  
ATOM   3461  OD1 ASP C  76      -6.926   7.087  25.544  1.00 54.47           O  
ATOM   3462  OD2 ASP C  76      -6.214   8.904  24.546  1.00 54.47           O  
ATOM   3463  N   SER C  77     -11.006   6.693  25.342  1.00 56.80           N  
ATOM   3464  CA  SER C  77     -12.328   6.423  25.897  1.00 56.80           C  
ATOM   3465  C   SER C  77     -13.279   7.591  25.654  1.00 56.80           C  
ATOM   3466  CB  SER C  77     -12.232   6.138  27.397  1.00 56.80           C  
ATOM   3467  O   SER C  77     -14.443   7.387  25.303  1.00 56.80           O  
ATOM   3468  OG  SER C  77     -13.198   6.887  28.114  1.00 56.80           O  
ATOM   3469  N   GLU C  78     -12.826   8.775  25.831  1.00 57.35           N  
ATOM   3470  CA  GLU C  78     -13.730   9.913  25.699  1.00 57.35           C  
ATOM   3471  C   GLU C  78     -14.114  10.147  24.241  1.00 57.35           C  
ATOM   3472  CB  GLU C  78     -13.094  11.177  26.284  1.00 57.35           C  
ATOM   3473  O   GLU C  78     -15.276  10.427  23.937  1.00 57.35           O  
ATOM   3474  CG  GLU C  78     -14.083  12.096  26.985  1.00 57.35           C  
ATOM   3475  CD  GLU C  78     -13.438  13.350  27.554  1.00 57.35           C  
ATOM   3476  OE1 GLU C  78     -13.994  14.456  27.369  1.00 57.35           O  
ATOM   3477  OE2 GLU C  78     -12.368  13.225  28.190  1.00 57.35           O  
ATOM   3478  N   LEU C  79     -13.135   9.963  23.342  1.00 57.85           N  
ATOM   3479  CA  LEU C  79     -13.361  10.139  21.912  1.00 57.85           C  
ATOM   3480  C   LEU C  79     -14.082   8.932  21.323  1.00 57.85           C  
ATOM   3481  CB  LEU C  79     -12.033  10.360  21.183  1.00 57.85           C  
ATOM   3482  O   LEU C  79     -14.879   9.072  20.392  1.00 57.85           O  
ATOM   3483  CG  LEU C  79     -12.075  11.279  19.961  1.00 57.85           C  
ATOM   3484  CD1 LEU C  79     -11.453  12.631  20.292  1.00 57.85           C  
ATOM   3485  CD2 LEU C  79     -11.361  10.631  18.780  1.00 57.85           C  
ATOM   3486  N   ALA C  80     -13.835   7.944  21.941  1.00 59.21           N  
ATOM   3487  CA  ALA C  80     -14.459   6.703  21.490  1.00 59.21           C  
ATOM   3488  C   ALA C  80     -15.977   6.769  21.633  1.00 59.21           C  
ATOM   3489  CB  ALA C  80     -13.905   5.514  22.272  1.00 59.21           C  
ATOM   3490  O   ALA C  80     -16.710   6.349  20.734  1.00 59.21           O  
ATOM   3491  N   SER C  81     -16.350   7.298  22.779  1.00 63.35           N  
ATOM   3492  CA  SER C  81     -17.783   7.414  23.024  1.00 63.35           C  
ATOM   3493  C   SER C  81     -18.428   8.415  22.072  1.00 63.35           C  
ATOM   3494  CB  SER C  81     -18.048   7.831  24.472  1.00 63.35           C  
ATOM   3495  O   SER C  81     -19.528   8.180  21.567  1.00 63.35           O  
ATOM   3496  OG  SER C  81     -18.636   6.769  25.202  1.00 63.35           O  
ATOM   3497  N   GLN C  82     -17.748   9.526  21.930  1.00 65.56           N  
ATOM   3498  CA  GLN C  82     -18.250  10.541  21.010  1.00 65.56           C  
ATOM   3499  C   GLN C  82     -18.238  10.034  19.571  1.00 65.56           C  
ATOM   3500  CB  GLN C  82     -17.423  11.823  21.122  1.00 65.56           C  
ATOM   3501  O   GLN C  82     -19.175  10.286  18.810  1.00 65.56           O  
ATOM   3502  CG  GLN C  82     -18.203  13.089  20.793  1.00 65.56           C  
ATOM   3503  CD  GLN C  82     -17.406  14.353  21.051  1.00 65.56           C  
ATOM   3504  NE2 GLN C  82     -18.073  15.500  20.975  1.00 65.56           N  
ATOM   3505  OE1 GLN C  82     -16.201  14.300  21.317  1.00 65.56           O  
ATOM   3506  N   ALA C  83     -17.209   9.392  19.219  1.00 64.26           N  
ATOM   3507  CA  ALA C  83     -17.092   8.817  17.881  1.00 64.26           C  
ATOM   3508  C   ALA C  83     -18.169   7.763  17.642  1.00 64.26           C  
ATOM   3509  CB  ALA C  83     -15.705   8.212  17.681  1.00 64.26           C  
ATOM   3510  O   ALA C  83     -18.740   7.686  16.552  1.00 64.26           O  
ATOM   3511  N   THR C  84     -18.382   7.110  18.606  1.00 65.44           N  
ATOM   3512  CA  THR C  84     -19.419   6.089  18.515  1.00 65.44           C  
ATOM   3513  C   THR C  84     -20.794   6.728  18.340  1.00 65.44           C  
ATOM   3514  CB  THR C  84     -19.425   5.185  19.762  1.00 65.44           C  
ATOM   3515  O   THR C  84     -21.594   6.277  17.518  1.00 65.44           O  
ATOM   3516  CG2 THR C  84     -20.334   3.977  19.561  1.00 65.44           C  
ATOM   3517  OG1 THR C  84     -18.091   4.729  20.020  1.00 65.44           O  
ATOM   3518  N   ALA C  85     -21.044   7.708  19.114  1.00 67.83           N  
ATOM   3519  CA  ALA C  85     -22.319   8.416  19.029  1.00 67.83           C  
ATOM   3520  C   ALA C  85     -22.488   9.079  17.665  1.00 67.83           C  
ATOM   3521  CB  ALA C  85     -22.424   9.457  20.140  1.00 67.83           C  
ATOM   3522  O   ALA C  85     -23.566   9.023  17.070  1.00 67.83           O  
ATOM   3523  N   GLU C  86     -21.504   9.717  17.268  1.00 66.50           N  
ATOM   3524  CA  GLU C  86     -21.551  10.374  15.965  1.00 66.50           C  
ATOM   3525  C   GLU C  86     -21.670   9.353  14.836  1.00 66.50           C  
ATOM   3526  CB  GLU C  86     -20.309  11.245  15.757  1.00 66.50           C  
ATOM   3527  O   GLU C  86     -22.345   9.603  13.835  1.00 66.50           O  
ATOM   3528  CG  GLU C  86     -20.459  12.664  16.285  1.00 66.50           C  
ATOM   3529  CD  GLU C  86     -20.760  13.682  15.196  1.00 66.50           C  
ATOM   3530  OE1 GLU C  86     -21.502  14.655  15.463  1.00 66.50           O  
ATOM   3531  OE2 GLU C  86     -20.253  13.504  14.067  1.00 66.50           O  
ATOM   3532  N   PHE C  87     -20.993   8.356  14.983  1.00 62.83           N  
ATOM   3533  CA  PHE C  87     -21.093   7.271  14.014  1.00 62.83           C  
ATOM   3534  C   PHE C  87     -22.519   6.738  13.944  1.00 62.83           C  
ATOM   3535  CB  PHE C  87     -20.126   6.138  14.372  1.00 62.83           C  
ATOM   3536  O   PHE C  87     -23.050   6.513  12.854  1.00 62.83           O  
ATOM   3537  CG  PHE C  87     -20.160   4.983  13.408  1.00 62.83           C  
ATOM   3538  CD1 PHE C  87     -20.827   3.808  13.732  1.00 62.83           C  
ATOM   3539  CD2 PHE C  87     -19.526   5.073  12.176  1.00 62.83           C  
ATOM   3540  CE1 PHE C  87     -20.860   2.737  12.842  1.00 62.83           C  
ATOM   3541  CE2 PHE C  87     -19.555   4.008  11.280  1.00 62.83           C  
ATOM   3542  CZ  PHE C  87     -20.222   2.841  11.616  1.00 62.83           C  
ATOM   3543  N   GLU C  88     -23.066   6.504  15.005  1.00 64.85           N  
ATOM   3544  CA  GLU C  88     -24.449   6.040  15.067  1.00 64.85           C  
ATOM   3545  C   GLU C  88     -25.394   7.028  14.390  1.00 64.85           C  
ATOM   3546  CB  GLU C  88     -24.875   5.816  16.520  1.00 64.85           C  
ATOM   3547  O   GLU C  88     -26.296   6.627  13.652  1.00 64.85           O  
ATOM   3548  CG  GLU C  88     -26.140   4.982  16.668  1.00 64.85           C  
ATOM   3549  CD  GLU C  88     -26.526   4.729  18.117  1.00 64.85           C  
ATOM   3550  OE1 GLU C  88     -27.666   4.278  18.371  1.00 64.85           O  
ATOM   3551  OE2 GLU C  88     -25.682   4.984  19.004  1.00 64.85           O  
ATOM   3552  N   LYS C  89     -25.207   8.250  14.689  1.00 67.60           N  
ATOM   3553  CA  LYS C  89     -26.025   9.285  14.062  1.00 67.60           C  
ATOM   3554  C   LYS C  89     -25.808   9.318  12.552  1.00 67.60           C  
ATOM   3555  CB  LYS C  89     -25.712  10.655  14.666  1.00 67.60           C  
ATOM   3556  O   LYS C  89     -26.764   9.456  11.786  1.00 67.60           O  
ATOM   3557  CG  LYS C  89     -26.774  11.710  14.391  1.00 67.60           C  
ATOM   3558  CD  LYS C  89     -26.431  13.036  15.057  1.00 67.60           C  
ATOM   3559  CE  LYS C  89     -27.498  14.089  14.791  1.00 67.60           C  
ATOM   3560  NZ  LYS C  89     -27.243  15.343  15.561  1.00 67.60           N  
ATOM   3561  N   ALA C  90     -24.601   9.270  12.155  1.00 66.56           N  
ATOM   3562  CA  ALA C  90     -24.267   9.254  10.733  1.00 66.56           C  
ATOM   3563  C   ALA C  90     -24.866   8.031  10.044  1.00 66.56           C  
ATOM   3564  CB  ALA C  90     -22.753   9.280  10.541  1.00 66.56           C  
ATOM   3565  O   ALA C  90     -25.388   8.132   8.931  1.00 66.56           O  
ATOM   3566  N   MET C  91     -24.694   6.967  10.702  1.00 64.11           N  
ATOM   3567  CA  MET C  91     -25.247   5.728  10.164  1.00 64.11           C  
ATOM   3568  C   MET C  91     -26.765   5.815  10.048  1.00 64.11           C  
ATOM   3569  CB  MET C  91     -24.858   4.539  11.044  1.00 64.11           C  
ATOM   3570  O   MET C  91     -27.351   5.289   9.100  1.00 64.11           O  
ATOM   3571  CG  MET C  91     -24.312   3.353  10.266  1.00 64.11           C  
ATOM   3572  SD  MET C  91     -25.041   1.759  10.810  1.00 64.11           S  
ATOM   3573  CE  MET C  91     -23.638   1.062  11.726  1.00 64.11           C  
ATOM   3574  N   LYS C  92     -27.425   6.344  10.988  1.00 65.90           N  
ATOM   3575  CA  LYS C  92     -28.868   6.557  10.943  1.00 65.90           C  
ATOM   3576  C   LYS C  92     -29.254   7.468   9.781  1.00 65.90           C  
ATOM   3577  CB  LYS C  92     -29.365   7.152  12.262  1.00 65.90           C  
ATOM   3578  O   LYS C  92     -30.236   7.210   9.082  1.00 65.90           O  
ATOM   3579  CG  LYS C  92     -30.825   6.852  12.566  1.00 65.90           C  
ATOM   3580  CD  LYS C  92     -31.234   7.389  13.931  1.00 65.90           C  
ATOM   3581  CE  LYS C  92     -32.699   7.103  14.230  1.00 65.90           C  
ATOM   3582  NZ  LYS C  92     -32.992   7.182  15.692  1.00 65.90           N  
ATOM   3583  N   GLU C  93     -28.541   8.475   9.653  1.00 64.67           N  
ATOM   3584  CA  GLU C  93     -28.803   9.395   8.550  1.00 64.67           C  
ATOM   3585  C   GLU C  93     -28.524   8.734   7.203  1.00 64.67           C  
ATOM   3586  CB  GLU C  93     -27.963  10.665   8.697  1.00 64.67           C  
ATOM   3587  O   GLU C  93     -29.255   8.952   6.235  1.00 64.67           O  
ATOM   3588  CG  GLU C  93     -28.629  11.913   8.135  1.00 64.67           C  
ATOM   3589  CD  GLU C  93     -27.941  13.202   8.555  1.00 64.67           C  
ATOM   3590  OE1 GLU C  93     -28.239  14.267   7.968  1.00 64.67           O  
ATOM   3591  OE2 GLU C  93     -27.097  13.146   9.477  1.00 64.67           O  
ATOM   3592  N   LEU C  94     -27.480   8.028   7.171  1.00 63.12           N  
ATOM   3593  CA  LEU C  94     -27.134   7.294   5.959  1.00 63.12           C  
ATOM   3594  C   LEU C  94     -28.195   6.248   5.635  1.00 63.12           C  
ATOM   3595  CB  LEU C  94     -25.767   6.621   6.111  1.00 63.12           C  
ATOM   3596  O   LEU C  94     -28.531   6.039   4.467  1.00 63.12           O  
ATOM   3597  CG  LEU C  94     -25.055   6.230   4.815  1.00 63.12           C  
ATOM   3598  CD1 LEU C  94     -24.397   7.452   4.183  1.00 63.12           C  
ATOM   3599  CD2 LEU C  94     -24.025   5.137   5.079  1.00 63.12           C  
ATOM   3600  N   ALA C  95     -28.601   5.524   6.689  1.00 64.49           N  
ATOM   3601  CA  ALA C  95     -29.642   4.513   6.526  1.00 64.49           C  
ATOM   3602  C   ALA C  95     -30.915   5.123   5.947  1.00 64.49           C  
ATOM   3603  CB  ALA C  95     -29.940   3.836   7.862  1.00 64.49           C  
ATOM   3604  O   ALA C  95     -31.637   4.469   5.191  1.00 64.49           O  
ATOM   3605  N   GLU C  96     -31.194   6.366   6.276  1.00 65.85           N  
ATOM   3606  CA  GLU C  96     -32.376   7.049   5.761  1.00 65.85           C  
ATOM   3607  C   GLU C  96     -32.179   7.474   4.309  1.00 65.85           C  
ATOM   3608  CB  GLU C  96     -32.714   8.266   6.625  1.00 65.85           C  
ATOM   3609  O   GLU C  96     -33.114   7.418   3.507  1.00 65.85           O  
ATOM   3610  CG  GLU C  96     -33.860   8.031   7.598  1.00 65.85           C  
ATOM   3611  CD  GLU C  96     -34.146   9.230   8.489  1.00 65.85           C  
ATOM   3612  OE1 GLU C  96     -35.183   9.231   9.190  1.00 65.85           O  
ATOM   3613  OE2 GLU C  96     -33.326  10.175   8.485  1.00 65.85           O  
ATOM   3614  N   GLU C  97     -30.954   7.813   4.029  1.00 64.26           N  
ATOM   3615  CA  GLU C  97     -30.707   8.343   2.691  1.00 64.26           C  
ATOM   3616  C   GLU C  97     -30.269   7.240   1.733  1.00 64.26           C  
ATOM   3617  CB  GLU C  97     -29.651   9.450   2.738  1.00 64.26           C  
ATOM   3618  O   GLU C  97     -30.675   7.223   0.569  1.00 64.26           O  
ATOM   3619  CG  GLU C  97     -30.230  10.855   2.658  1.00 64.26           C  
ATOM   3620  CD  GLU C  97     -29.172  11.945   2.739  1.00 64.26           C  
ATOM   3621  OE1 GLU C  97     -29.491  13.122   2.456  1.00 64.26           O  
ATOM   3622  OE2 GLU C  97     -28.016  11.618   3.088  1.00 64.26           O  
ATOM   3623  N   GLU C  98     -29.443   6.383   2.227  1.00 63.73           N  
ATOM   3624  CA  GLU C  98     -28.922   5.322   1.370  1.00 63.73           C  
ATOM   3625  C   GLU C  98     -28.945   3.974   2.084  1.00 63.73           C  
ATOM   3626  CB  GLU C  98     -27.498   5.651   0.913  1.00 63.73           C  
ATOM   3627  O   GLU C  98     -27.932   3.541   2.637  1.00 63.73           O  
ATOM   3628  CG  GLU C  98     -27.432   6.699  -0.189  1.00 63.73           C  
ATOM   3629  CD  GLU C  98     -27.130   6.111  -1.558  1.00 63.73           C  
ATOM   3630  OE1 GLU C  98     -27.878   6.398  -2.520  1.00 63.73           O  
ATOM   3631  OE2 GLU C  98     -26.138   5.357  -1.670  1.00 63.73           O  
ATOM   3632  N   PRO C  99     -30.035   3.300   2.066  1.00 72.48           N  
ATOM   3633  CA  PRO C  99     -30.163   2.010   2.750  1.00 72.48           C  
ATOM   3634  C   PRO C  99     -29.192   0.960   2.216  1.00 72.48           C  
ATOM   3635  CB  PRO C  99     -31.613   1.605   2.470  1.00 72.48           C  
ATOM   3636  O   PRO C  99     -28.742   0.092   2.968  1.00 72.48           O  
ATOM   3637  CG  PRO C  99     -32.075   2.550   1.409  1.00 72.48           C  
ATOM   3638  CD  PRO C  99     -31.076   3.665   1.294  1.00 72.48           C  
ATOM   3639  N   HIS C 100     -28.829   1.036   0.949  1.00 69.59           N  
ATOM   3640  CA  HIS C 100     -27.949   0.042   0.345  1.00 69.59           C  
ATOM   3641  C   HIS C 100     -26.537   0.140   0.913  1.00 69.59           C  
ATOM   3642  CB  HIS C 100     -27.917   0.208  -1.175  1.00 69.59           C  
ATOM   3643  O   HIS C 100     -25.865  -0.878   1.097  1.00 69.59           O  
ATOM   3644  CG  HIS C 100     -28.072  -1.078  -1.922  1.00 69.59           C  
ATOM   3645  CD2 HIS C 100     -29.177  -1.793  -2.241  1.00 69.59           C  
ATOM   3646  ND1 HIS C 100     -27.000  -1.775  -2.435  1.00 69.59           N  
ATOM   3647  CE1 HIS C 100     -27.439  -2.866  -3.038  1.00 69.59           C  
ATOM   3648  NE2 HIS C 100     -28.757  -2.901  -2.935  1.00 69.59           N  
ATOM   3649  N   LEU C 101     -26.088   1.284   1.178  1.00 64.49           N  
ATOM   3650  CA  LEU C 101     -24.761   1.518   1.739  1.00 64.49           C  
ATOM   3651  C   LEU C 101     -24.661   0.952   3.151  1.00 64.49           C  
ATOM   3652  CB  LEU C 101     -24.443   3.016   1.754  1.00 64.49           C  
ATOM   3653  O   LEU C 101     -23.632   0.384   3.525  1.00 64.49           O  
ATOM   3654  CG  LEU C 101     -23.238   3.461   0.923  1.00 64.49           C  
ATOM   3655  CD1 LEU C 101     -23.556   4.752   0.177  1.00 64.49           C  
ATOM   3656  CD2 LEU C 101     -22.012   3.639   1.813  1.00 64.49           C  
ATOM   3657  N   VAL C 102     -25.659   1.141   3.840  1.00 65.81           N  
ATOM   3658  CA  VAL C 102     -25.718   0.603   5.196  1.00 65.81           C  
ATOM   3659  C   VAL C 102     -25.640  -0.921   5.151  1.00 65.81           C  
ATOM   3660  CB  VAL C 102     -27.002   1.050   5.929  1.00 65.81           C  
ATOM   3661  O   VAL C 102     -24.954  -1.539   5.969  1.00 65.81           O  
ATOM   3662  CG1 VAL C 102     -27.119   0.357   7.285  1.00 65.81           C  
ATOM   3663  CG2 VAL C 102     -27.019   2.568   6.098  1.00 65.81           C  
ATOM   3664  N   GLU C 103     -26.263  -1.528   4.273  1.00 69.31           N  
ATOM   3665  CA  GLU C 103     -26.233  -2.979   4.121  1.00 69.31           C  
ATOM   3666  C   GLU C 103     -24.834  -3.468   3.757  1.00 69.31           C  
ATOM   3667  CB  GLU C 103     -27.240  -3.430   3.059  1.00 69.31           C  
ATOM   3668  O   GLU C 103     -24.379  -4.496   4.263  1.00 69.31           O  
ATOM   3669  CG  GLU C 103     -27.981  -4.710   3.418  1.00 69.31           C  
ATOM   3670  CD  GLU C 103     -29.023  -5.109   2.386  1.00 69.31           C  
ATOM   3671  OE1 GLU C 103     -29.550  -6.242   2.463  1.00 69.31           O  
ATOM   3672  OE2 GLU C 103     -29.315  -4.282   1.493  1.00 69.31           O  
ATOM   3673  N   GLN C 104     -24.194  -2.786   2.936  1.00 67.75           N  
ATOM   3674  CA  GLN C 104     -22.838  -3.142   2.529  1.00 67.75           C  
ATOM   3675  C   GLN C 104     -21.854  -2.962   3.681  1.00 67.75           C  
ATOM   3676  CB  GLN C 104     -22.400  -2.304   1.328  1.00 67.75           C  
ATOM   3677  O   GLN C 104     -20.950  -3.780   3.866  1.00 67.75           O  
ATOM   3678  CG  GLN C 104     -22.757  -2.923  -0.017  1.00 67.75           C  
ATOM   3679  CD  GLN C 104     -22.167  -2.161  -1.189  1.00 67.75           C  
ATOM   3680  NE2 GLN C 104     -21.685  -2.892  -2.189  1.00 67.75           N  
ATOM   3681  OE1 GLN C 104     -22.145  -0.926  -1.196  1.00 67.75           O  
ATOM   3682  N   PHE C 105     -22.066  -1.945   4.377  1.00 63.11           N  
ATOM   3683  CA  PHE C 105     -21.234  -1.698   5.549  1.00 63.11           C  
ATOM   3684  C   PHE C 105     -21.432  -2.790   6.593  1.00 63.11           C  
ATOM   3685  CB  PHE C 105     -21.551  -0.328   6.155  1.00 63.11           C  
ATOM   3686  O   PHE C 105     -20.473  -3.224   7.235  1.00 63.11           O  
ATOM   3687  CG  PHE C 105     -20.418   0.259   6.953  1.00 63.11           C  
ATOM   3688  CD1 PHE C 105     -20.394   0.148   8.338  1.00 63.11           C  
ATOM   3689  CD2 PHE C 105     -19.377   0.923   6.318  1.00 63.11           C  
ATOM   3690  CE1 PHE C 105     -19.346   0.691   9.079  1.00 63.11           C  
ATOM   3691  CE2 PHE C 105     -18.327   1.468   7.052  1.00 63.11           C  
ATOM   3692  CZ  PHE C 105     -18.314   1.351   8.432  1.00 63.11           C  
ATOM   3693  N   GLN C 106     -22.526  -3.149   6.709  1.00 65.82           N  
ATOM   3694  CA  GLN C 106     -22.852  -4.247   7.613  1.00 65.82           C  
ATOM   3695  C   GLN C 106     -22.177  -5.542   7.171  1.00 65.82           C  
ATOM   3696  CB  GLN C 106     -24.366  -4.445   7.694  1.00 65.82           C  
ATOM   3697  O   GLN C 106     -21.667  -6.297   8.002  1.00 65.82           O  
ATOM   3698  CG  GLN C 106     -24.852  -4.928   9.055  1.00 65.82           C  
ATOM   3699  CD  GLN C 106     -26.176  -4.308   9.459  1.00 65.82           C  
ATOM   3700  NE2 GLN C 106     -26.483  -4.355  10.751  1.00 65.82           N  
ATOM   3701  OE1 GLN C 106     -26.917  -3.790   8.617  1.00 65.82           O  
ATOM   3702  N   LYS C 107     -22.174  -5.817   5.960  1.00 67.46           N  
ATOM   3703  CA  LYS C 107     -21.519  -7.012   5.437  1.00 67.46           C  
ATOM   3704  C   LYS C 107     -20.009  -6.948   5.645  1.00 67.46           C  
ATOM   3705  CB  LYS C 107     -21.835  -7.191   3.951  1.00 67.46           C  
ATOM   3706  O   LYS C 107     -19.376  -7.959   5.956  1.00 67.46           O  
ATOM   3707  CG  LYS C 107     -22.704  -8.402   3.644  1.00 67.46           C  
ATOM   3708  CD  LYS C 107     -23.037  -8.490   2.161  1.00 67.46           C  
ATOM   3709  CE  LYS C 107     -23.964  -9.661   1.863  1.00 67.46           C  
ATOM   3710  NZ  LYS C 107     -24.386  -9.683   0.430  1.00 67.46           N  
ATOM   3711  N   LEU C 108     -19.484  -5.816   5.431  1.00 63.35           N  
ATOM   3712  CA  LEU C 108     -18.061  -5.592   5.659  1.00 63.35           C  
ATOM   3713  C   LEU C 108     -17.710  -5.784   7.131  1.00 63.35           C  
ATOM   3714  CB  LEU C 108     -17.659  -4.187   5.205  1.00 63.35           C  
ATOM   3715  O   LEU C 108     -16.696  -6.406   7.456  1.00 63.35           O  
ATOM   3716  CG  LEU C 108     -16.169  -3.851   5.278  1.00 63.35           C  
ATOM   3717  CD1 LEU C 108     -15.467  -4.274   3.993  1.00 63.35           C  
ATOM   3718  CD2 LEU C 108     -15.968  -2.361   5.538  1.00 63.35           C  
ATOM   3719  N   SER C 109     -18.484  -5.183   7.938  1.00 58.58           N  
ATOM   3720  CA  SER C 109     -18.285  -5.320   9.378  1.00 58.58           C  
ATOM   3721  C   SER C 109     -18.395  -6.777   9.814  1.00 58.58           C  
ATOM   3722  CB  SER C 109     -19.301  -4.472  10.143  1.00 58.58           C  
ATOM   3723  O   SER C 109     -17.623  -7.239  10.657  1.00 58.58           O  
ATOM   3724  OG  SER C 109     -19.203  -4.705  11.537  1.00 58.58           O  
ATOM   3725  N   GLU C 110     -19.323  -7.529   9.326  1.00 61.23           N  
ATOM   3726  CA  GLU C 110     -19.484  -8.951   9.614  1.00 61.23           C  
ATOM   3727  C   GLU C 110     -18.279  -9.753   9.130  1.00 61.23           C  
ATOM   3728  CB  GLU C 110     -20.766  -9.489   8.973  1.00 61.23           C  
ATOM   3729  O   GLU C 110     -17.817 -10.666   9.817  1.00 61.23           O  
ATOM   3730  CG  GLU C 110     -21.311 -10.740   9.644  1.00 61.23           C  
ATOM   3731  CD  GLU C 110     -22.625 -11.218   9.045  1.00 61.23           C  
ATOM   3732  OE1 GLU C 110     -23.022 -12.378   9.301  1.00 61.23           O  
ATOM   3733  OE2 GLU C 110     -23.261 -10.427   8.314  1.00 61.23           O  
ATOM   3734  N   ALA C 111     -17.871  -9.370   7.922  1.00 60.59           N  
ATOM   3735  CA  ALA C 111     -16.709 -10.054   7.360  1.00 60.59           C  
ATOM   3736  C   ALA C 111     -15.443  -9.716   8.141  1.00 60.59           C  
ATOM   3737  CB  ALA C 111     -16.537  -9.687   5.888  1.00 60.59           C  
ATOM   3738  O   ALA C 111     -14.574 -10.571   8.328  1.00 60.59           O  
ATOM   3739  N   ALA C 112     -15.360  -8.464   8.577  1.00 55.89           N  
ATOM   3740  CA  ALA C 112     -14.215  -8.015   9.364  1.00 55.89           C  
ATOM   3741  C   ALA C 112     -14.175  -8.712  10.721  1.00 55.89           C  
ATOM   3742  CB  ALA C 112     -14.257  -6.500   9.549  1.00 55.89           C  
ATOM   3743  O   ALA C 112     -13.097  -8.985  11.254  1.00 55.89           O  
ATOM   3744  N   GLY C 113     -15.280  -8.897  11.316  1.00 51.81           N  
ATOM   3745  CA  GLY C 113     -15.365  -9.592  12.590  1.00 51.81           C  
ATOM   3746  C   GLY C 113     -15.045 -11.071  12.486  1.00 51.81           C  
ATOM   3747  O   GLY C 113     -14.623 -11.691  13.464  1.00 51.81           O  
ATOM   3748  N   ARG C 114     -15.248 -11.591  11.254  1.00 50.15           N  
ATOM   3749  CA  ARG C 114     -14.955 -13.003  11.028  1.00 50.15           C  
ATOM   3750  C   ARG C 114     -13.528 -13.192  10.525  1.00 50.15           C  
ATOM   3751  CB  ARG C 114     -15.947 -13.605  10.031  1.00 50.15           C  
ATOM   3752  O   ARG C 114     -13.072 -14.324  10.346  1.00 50.15           O  
ATOM   3753  CG  ARG C 114     -17.106 -14.341  10.684  1.00 50.15           C  
ATOM   3754  CD  ARG C 114     -18.014 -14.993   9.650  1.00 50.15           C  
ATOM   3755  NE  ARG C 114     -19.282 -15.416  10.237  1.00 50.15           N  
ATOM   3756  NH1 ARG C 114     -20.297 -15.888   8.216  1.00 50.15           N  
ATOM   3757  NH2 ARG C 114     -21.443 -16.192  10.178  1.00 50.15           N  
ATOM   3758  CZ  ARG C 114     -20.338 -15.831   9.542  1.00 50.15           C  
ATOM   3759  N   VAL C 115     -12.920 -12.234  10.094  1.00 49.56           N  
ATOM   3760  CA  VAL C 115     -11.572 -12.330   9.543  1.00 49.56           C  
ATOM   3761  C   VAL C 115     -10.623 -12.897  10.596  1.00 49.56           C  
ATOM   3762  CB  VAL C 115     -11.062 -10.958   9.048  1.00 49.56           C  
ATOM   3763  O   VAL C 115     -10.459 -12.315  11.671  1.00 49.56           O  
ATOM   3764  CG1 VAL C 115      -9.603 -11.053   8.604  1.00 49.56           C  
ATOM   3765  CG2 VAL C 115     -11.938 -10.443   7.908  1.00 49.56           C  
ATOM   3766  N   GLY C 116     -10.857 -14.183  11.025  1.00 43.60           N  
ATOM   3767  CA  GLY C 116      -9.795 -14.944  11.665  1.00 43.60           C  
ATOM   3768  C   GLY C 116      -8.562 -15.095  10.795  1.00 43.60           C  
ATOM   3769  O   GLY C 116      -8.428 -14.415   9.775  1.00 43.60           O  
ATOM   3770  N   SER C 117      -7.410 -15.660  11.380  1.00 49.66           N  
ATOM   3771  CA  SER C 117      -6.140 -15.973  10.732  1.00 49.66           C  
ATOM   3772  C   SER C 117      -6.344 -16.890   9.530  1.00 49.66           C  
ATOM   3773  CB  SER C 117      -5.178 -16.626  11.725  1.00 49.66           C  
ATOM   3774  O   SER C 117      -5.376 -17.396   8.958  1.00 49.66           O  
ATOM   3775  OG  SER C 117      -5.395 -16.132  13.035  1.00 49.66           O  
ATOM   3776  N   ASP C 118      -7.495 -17.235   9.229  1.00 46.91           N  
ATOM   3777  CA  ASP C 118      -7.637 -18.204   8.146  1.00 46.91           C  
ATOM   3778  C   ASP C 118      -7.662 -17.508   6.787  1.00 46.91           C  
ATOM   3779  CB  ASP C 118      -8.906 -19.037   8.333  1.00 46.91           C  
ATOM   3780  O   ASP C 118      -8.170 -16.392   6.664  1.00 46.91           O  
ATOM   3781  CG  ASP C 118      -8.715 -20.499   7.968  1.00 46.91           C  
ATOM   3782  OD1 ASP C 118      -8.873 -20.856   6.781  1.00 46.91           O  
ATOM   3783  OD2 ASP C 118      -8.407 -21.301   8.876  1.00 46.91           O  
ATOM   3784  N   MET C 119      -6.748 -17.898   5.798  1.00 54.96           N  
ATOM   3785  CA  MET C 119      -6.557 -17.417   4.433  1.00 54.96           C  
ATOM   3786  C   MET C 119      -7.898 -17.228   3.730  1.00 54.96           C  
ATOM   3787  CB  MET C 119      -5.682 -18.387   3.638  1.00 54.96           C  
ATOM   3788  O   MET C 119      -8.083 -16.263   2.987  1.00 54.96           O  
ATOM   3789  CG  MET C 119      -4.202 -18.037   3.661  1.00 54.96           C  
ATOM   3790  SD  MET C 119      -3.272 -18.824   2.290  1.00 54.96           S  
ATOM   3791  CE  MET C 119      -3.570 -17.618   0.967  1.00 54.96           C  
ATOM   3792  N   THR C 120      -8.838 -18.041   3.945  1.00 57.96           N  
ATOM   3793  CA  THR C 120     -10.115 -17.948   3.245  1.00 57.96           C  
ATOM   3794  C   THR C 120     -10.937 -16.775   3.773  1.00 57.96           C  
ATOM   3795  CB  THR C 120     -10.925 -19.250   3.384  1.00 57.96           C  
ATOM   3796  O   THR C 120     -11.563 -16.050   2.997  1.00 57.96           O  
ATOM   3797  CG2 THR C 120     -11.632 -19.601   2.079  1.00 57.96           C  
ATOM   3798  OG1 THR C 120     -10.041 -20.321   3.739  1.00 57.96           O  
ATOM   3799  N   SER C 121     -10.784 -16.506   4.995  1.00 57.68           N  
ATOM   3800  CA  SER C 121     -11.495 -15.415   5.652  1.00 57.68           C  
ATOM   3801  C   SER C 121     -10.914 -14.060   5.261  1.00 57.68           C  
ATOM   3802  CB  SER C 121     -11.445 -15.581   7.172  1.00 57.68           C  
ATOM   3803  O   SER C 121     -11.650 -13.081   5.120  1.00 57.68           O  
ATOM   3804  OG  SER C 121     -12.057 -16.797   7.566  1.00 57.68           O  
ATOM   3805  N   GLN C 122      -9.616 -14.050   4.987  1.00 57.81           N  
ATOM   3806  CA  GLN C 122      -8.930 -12.851   4.519  1.00 57.81           C  
ATOM   3807  C   GLN C 122      -9.363 -12.486   3.102  1.00 57.81           C  
ATOM   3808  CB  GLN C 122      -7.414 -13.044   4.572  1.00 57.81           C  
ATOM   3809  O   GLN C 122      -9.531 -11.308   2.783  1.00 57.81           O  
ATOM   3810  CG  GLN C 122      -6.706 -12.101   5.535  1.00 57.81           C  
ATOM   3811  CD  GLN C 122      -5.198 -12.267   5.518  1.00 57.81           C  
ATOM   3812  NE2 GLN C 122      -4.507 -11.490   6.346  1.00 57.81           N  
ATOM   3813  OE1 GLN C 122      -4.659 -13.086   4.768  1.00 57.81           O  
ATOM   3814  N   GLN C 123      -9.569 -13.495   2.325  1.00 62.44           N  
ATOM   3815  CA  GLN C 123     -10.003 -13.290   0.947  1.00 62.44           C  
ATOM   3816  C   GLN C 123     -11.431 -12.754   0.894  1.00 62.44           C  
ATOM   3817  CB  GLN C 123      -9.901 -14.592   0.152  1.00 62.44           C  
ATOM   3818  O   GLN C 123     -11.743 -11.882   0.080  1.00 62.44           O  
ATOM   3819  CG  GLN C 123      -9.407 -14.404  -1.276  1.00 62.44           C  
ATOM   3820  CD  GLN C 123      -9.148 -15.720  -1.986  1.00 62.44           C  
ATOM   3821  NE2 GLN C 123      -8.977 -15.660  -3.302  1.00 62.44           N  
ATOM   3822  OE1 GLN C 123      -9.101 -16.781  -1.356  1.00 62.44           O  
ATOM   3823  N   GLU C 124     -12.211 -13.319   1.690  1.00 64.92           N  
ATOM   3824  CA  GLU C 124     -13.596 -12.864   1.755  1.00 64.92           C  
ATOM   3825  C   GLU C 124     -13.681 -11.421   2.243  1.00 64.92           C  
ATOM   3826  CB  GLU C 124     -14.420 -13.777   2.667  1.00 64.92           C  
ATOM   3827  O   GLU C 124     -14.488 -10.636   1.740  1.00 64.92           O  
ATOM   3828  CG  GLU C 124     -15.124 -14.908   1.932  1.00 64.92           C  
ATOM   3829  CD  GLU C 124     -16.049 -15.720   2.825  1.00 64.92           C  
ATOM   3830  OE1 GLU C 124     -16.977 -16.376   2.300  1.00 64.92           O  
ATOM   3831  OE2 GLU C 124     -15.844 -15.699   4.059  1.00 64.92           O  
ATOM   3832  N   PHE C 125     -12.778 -11.128   3.144  1.00 63.73           N  
ATOM   3833  CA  PHE C 125     -12.671  -9.760   3.636  1.00 63.73           C  
ATOM   3834  C   PHE C 125     -12.223  -8.818   2.525  1.00 63.73           C  
ATOM   3835  CB  PHE C 125     -11.693  -9.685   4.814  1.00 63.73           C  
ATOM   3836  O   PHE C 125     -12.793  -7.738   2.352  1.00 63.73           O  
ATOM   3837  CG  PHE C 125     -11.503  -8.295   5.358  1.00 63.73           C  
ATOM   3838  CD1 PHE C 125     -10.352  -7.572   5.070  1.00 63.73           C  
ATOM   3839  CD2 PHE C 125     -12.477  -7.711   6.158  1.00 63.73           C  
ATOM   3840  CE1 PHE C 125     -10.174  -6.286   5.573  1.00 63.73           C  
ATOM   3841  CE2 PHE C 125     -12.306  -6.426   6.664  1.00 63.73           C  
ATOM   3842  CZ  PHE C 125     -11.153  -5.715   6.371  1.00 63.73           C  
ATOM   3843  N   THR C 126     -11.236  -9.214   1.842  1.00 65.92           N  
ATOM   3844  CA  THR C 126     -10.708  -8.400   0.753  1.00 65.92           C  
ATOM   3845  C   THR C 126     -11.755  -8.216  -0.342  1.00 65.92           C  
ATOM   3846  CB  THR C 126      -9.438  -9.029   0.151  1.00 65.92           C  
ATOM   3847  O   THR C 126     -11.904  -7.120  -0.887  1.00 65.92           O  
ATOM   3848  CG2 THR C 126      -8.740  -8.059  -0.797  1.00 65.92           C  
ATOM   3849  OG1 THR C 126      -8.537  -9.378   1.209  1.00 65.92           O  
ATOM   3850  N   SER C 127     -12.447  -9.226  -0.664  1.00 70.54           N  
ATOM   3851  CA  SER C 127     -13.503  -9.156  -1.667  1.00 70.54           C  
ATOM   3852  C   SER C 127     -14.641  -8.249  -1.210  1.00 70.54           C  
ATOM   3853  CB  SER C 127     -14.046 -10.553  -1.973  1.00 70.54           C  
ATOM   3854  O   SER C 127     -15.161  -7.454  -1.995  1.00 70.54           O  
ATOM   3855  OG  SER C 127     -13.253 -11.196  -2.956  1.00 70.54           O  
ATOM   3856  N   CYS C 128     -14.973  -8.386  -0.014  1.00 70.61           N  
ATOM   3857  CA  CYS C 128     -16.020  -7.545   0.555  1.00 70.61           C  
ATOM   3858  C   CYS C 128     -15.568  -6.092   0.639  1.00 70.61           C  
ATOM   3859  CB  CYS C 128     -16.417  -8.047   1.943  1.00 70.61           C  
ATOM   3860  O   CYS C 128     -16.344  -5.179   0.354  1.00 70.61           O  
ATOM   3861  SG  CYS C 128     -17.877  -7.231   2.623  1.00 70.61           S  
ATOM   3862  N   LEU C 129     -14.380  -5.854   0.971  1.00 66.20           N  
ATOM   3863  CA  LEU C 129     -13.783  -4.523   0.987  1.00 66.20           C  
ATOM   3864  C   LEU C 129     -13.778  -3.912  -0.410  1.00 66.20           C  
ATOM   3865  CB  LEU C 129     -12.355  -4.582   1.536  1.00 66.20           C  
ATOM   3866  O   LEU C 129     -14.107  -2.736  -0.579  1.00 66.20           O  
ATOM   3867  CG  LEU C 129     -11.798  -3.282   2.119  1.00 66.20           C  
ATOM   3868  CD1 LEU C 129     -11.442  -3.472   3.590  1.00 66.20           C  
ATOM   3869  CD2 LEU C 129     -10.583  -2.817   1.325  1.00 66.20           C  
ATOM   3870  N   LYS C 130     -13.422  -4.679  -1.325  1.00 62.16           N  
ATOM   3871  CA  LYS C 130     -13.429  -4.243  -2.719  1.00 62.16           C  
ATOM   3872  C   LYS C 130     -14.842  -3.893  -3.178  1.00 62.16           C  
ATOM   3873  CB  LYS C 130     -12.838  -5.325  -3.623  1.00 62.16           C  
ATOM   3874  O   LYS C 130     -15.050  -2.875  -3.841  1.00 62.16           O  
ATOM   3875  CG  LYS C 130     -12.645  -4.888  -5.067  1.00 62.16           C  
ATOM   3876  CD  LYS C 130     -12.110  -6.025  -5.929  1.00 62.16           C  
ATOM   3877  CE  LYS C 130     -11.819  -5.561  -7.350  1.00 62.16           C  
ATOM   3878  NZ  LYS C 130     -11.014  -6.566  -8.107  1.00 62.16           N  
ATOM   3879  N   GLU C 131     -15.688  -4.683  -2.867  1.00 68.10           N  
ATOM   3880  CA  GLU C 131     -17.073  -4.456  -3.268  1.00 68.10           C  
ATOM   3881  C   GLU C 131     -17.656  -3.230  -2.571  1.00 68.10           C  
ATOM   3882  CB  GLU C 131     -17.929  -5.689  -2.966  1.00 68.10           C  
ATOM   3883  O   GLU C 131     -18.388  -2.450  -3.184  1.00 68.10           O  
ATOM   3884  CG  GLU C 131     -19.190  -5.785  -3.813  1.00 68.10           C  
ATOM   3885  CD  GLU C 131     -19.909  -7.117  -3.669  1.00 68.10           C  
ATOM   3886  OE1 GLU C 131     -21.144  -7.164  -3.869  1.00 68.10           O  
ATOM   3887  OE2 GLU C 131     -19.233  -8.121  -3.352  1.00 68.10           O  
ATOM   3888  N   THR C 132     -17.366  -3.060  -1.372  1.00 63.94           N  
ATOM   3889  CA  THR C 132     -17.815  -1.897  -0.615  1.00 63.94           C  
ATOM   3890  C   THR C 132     -17.159  -0.623  -1.141  1.00 63.94           C  
ATOM   3891  CB  THR C 132     -17.506  -2.054   0.886  1.00 63.94           C  
ATOM   3892  O   THR C 132     -17.831   0.392  -1.334  1.00 63.94           O  
ATOM   3893  CG2 THR C 132     -18.139  -0.930   1.698  1.00 63.94           C  
ATOM   3894  OG1 THR C 132     -18.021  -3.310   1.345  1.00 63.94           O  
ATOM   3895  N   LEU C 133     -15.890  -0.723  -1.364  1.00 62.70           N  
ATOM   3896  CA  LEU C 133     -15.162   0.422  -1.900  1.00 62.70           C  
ATOM   3897  C   LEU C 133     -15.630   0.752  -3.313  1.00 62.70           C  
ATOM   3898  CB  LEU C 133     -13.656   0.147  -1.900  1.00 62.70           C  
ATOM   3899  O   LEU C 133     -15.762   1.925  -3.670  1.00 62.70           O  
ATOM   3900  CG  LEU C 133     -12.904   0.488  -0.612  1.00 62.70           C  
ATOM   3901  CD1 LEU C 133     -11.581  -0.269  -0.555  1.00 62.70           C  
ATOM   3902  CD2 LEU C 133     -12.671   1.991  -0.510  1.00 62.70           C  
ATOM   3903  N   SER C 134     -15.816  -0.255  -4.090  1.00 62.51           N  
ATOM   3904  CA  SER C 134     -16.350  -0.070  -5.435  1.00 62.51           C  
ATOM   3905  C   SER C 134     -17.763   0.502  -5.395  1.00 62.51           C  
ATOM   3906  CB  SER C 134     -16.349  -1.395  -6.200  1.00 62.51           C  
ATOM   3907  O   SER C 134     -18.117   1.354  -6.213  1.00 62.51           O  
ATOM   3908  OG  SER C 134     -16.706  -1.193  -7.556  1.00 62.51           O  
ATOM   3909  N   GLY C 135     -18.530   0.030  -4.579  1.00 63.32           N  
ATOM   3910  CA  GLY C 135     -19.866   0.573  -4.391  1.00 63.32           C  
ATOM   3911  C   GLY C 135     -19.863   2.003  -3.883  1.00 63.32           C  
ATOM   3912  O   GLY C 135     -20.665   2.827  -4.327  1.00 63.32           O  
ATOM   3913  N   LEU C 136     -19.007   2.333  -2.993  1.00 61.76           N  
ATOM   3914  CA  LEU C 136     -18.836   3.697  -2.504  1.00 61.76           C  
ATOM   3915  C   LEU C 136     -18.320   4.610  -3.611  1.00 61.76           C  
ATOM   3916  CB  LEU C 136     -17.872   3.723  -1.315  1.00 61.76           C  
ATOM   3917  O   LEU C 136     -18.741   5.764  -3.717  1.00 61.76           O  
ATOM   3918  CG  LEU C 136     -18.175   4.746  -0.219  1.00 61.76           C  
ATOM   3919  CD1 LEU C 136     -18.897   4.078   0.946  1.00 61.76           C  
ATOM   3920  CD2 LEU C 136     -16.891   5.417   0.256  1.00 61.76           C  
ATOM   3921  N   ALA C 137     -17.402   4.107  -4.322  1.00 52.88           N  
ATOM   3922  CA  ALA C 137     -16.863   4.850  -5.458  1.00 52.88           C  
ATOM   3923  C   ALA C 137     -17.937   5.092  -6.515  1.00 52.88           C  
ATOM   3924  CB  ALA C 137     -15.679   4.103  -6.068  1.00 52.88           C  
ATOM   3925  O   ALA C 137     -17.992   6.166  -7.118  1.00 52.88           O  
ATOM   3926  N   LYS C 138     -18.710   4.189  -6.827  1.00 54.76           N  
ATOM   3927  CA  LYS C 138     -19.800   4.346  -7.786  1.00 54.76           C  
ATOM   3928  C   LYS C 138     -20.842   5.337  -7.275  1.00 54.76           C  
ATOM   3929  CB  LYS C 138     -20.459   2.996  -8.075  1.00 54.76           C  
ATOM   3930  O   LYS C 138     -21.385   6.128  -8.049  1.00 54.76           O  
ATOM   3931  CG  LYS C 138     -20.086   2.402  -9.426  1.00 54.76           C  
ATOM   3932  CD  LYS C 138     -20.767   1.059  -9.653  1.00 54.76           C  
ATOM   3933  CE  LYS C 138     -20.338   0.429 -10.971  1.00 54.76           C  
ATOM   3934  NZ  LYS C 138     -20.852  -0.966 -11.112  1.00 54.76           N  
ATOM   3935  N   ASN C 139     -21.100   5.273  -6.128  1.00 49.84           N  
ATOM   3936  CA  ASN C 139     -22.033   6.228  -5.539  1.00 49.84           C  
ATOM   3937  C   ASN C 139     -21.392   7.601  -5.360  1.00 49.84           C  
ATOM   3938  CB  ASN C 139     -22.558   5.708  -4.199  1.00 49.84           C  
ATOM   3939  O   ASN C 139     -22.076   8.624  -5.422  1.00 49.84           O  
ATOM   3940  CG  ASN C 139     -24.051   5.450  -4.217  1.00 49.84           C  
ATOM   3941  ND2 ASN C 139     -24.612   5.129  -3.057  1.00 49.84           N  
ATOM   3942  OD1 ASN C 139     -24.696   5.537  -5.265  1.00 49.84           O  
ATOM   3943  N   ALA C 140     -20.166   7.661  -5.039  1.00 44.18           N  
ATOM   3944  CA  ALA C 140     -19.437   8.927  -5.038  1.00 44.18           C  
ATOM   3945  C   ALA C 140     -19.450   9.569  -6.422  1.00 44.18           C  
ATOM   3946  CB  ALA C 140     -18.000   8.713  -4.567  1.00 44.18           C  
ATOM   3947  O   ALA C 140     -19.489  10.795  -6.544  1.00 44.18           O  
ATOM   3948  N   THR C 141     -19.346   8.834  -7.477  1.00 42.65           N  
ATOM   3949  CA  THR C 141     -19.486   9.380  -8.823  1.00 42.65           C  
ATOM   3950  C   THR C 141     -20.870   9.991  -9.018  1.00 42.65           C  
ATOM   3951  CB  THR C 141     -19.244   8.298  -9.892  1.00 42.65           C  
ATOM   3952  O   THR C 141     -21.011  11.025  -9.675  1.00 42.65           O  
ATOM   3953  CG2 THR C 141     -18.631   8.899 -11.153  1.00 42.65           C  
ATOM   3954  OG1 THR C 141     -18.353   7.306  -9.367  1.00 42.65           O  
ATOM   3955  N   ASP C 142     -21.880   9.489  -8.551  1.00 42.44           N  
ATOM   3956  CA  ASP C 142     -23.190  10.127  -8.632  1.00 42.44           C  
ATOM   3957  C   ASP C 142     -23.244  11.382  -7.764  1.00 42.44           C  
ATOM   3958  CB  ASP C 142     -24.290   9.150  -8.214  1.00 42.44           C  
ATOM   3959  O   ASP C 142     -23.944  12.341  -8.093  1.00 42.44           O  
ATOM   3960  CG  ASP C 142     -25.496   9.184  -9.136  1.00 42.44           C  
ATOM   3961  OD1 ASP C 142     -26.348  10.088  -8.993  1.00 42.44           O  
ATOM   3962  OD2 ASP C 142     -25.597   8.298 -10.012  1.00 42.44           O  
ATOM   3963  N   LEU C 143     -22.567  11.371  -6.691  1.00 38.48           N  
ATOM   3964  CA  LEU C 143     -22.424  12.608  -5.930  1.00 38.48           C  
ATOM   3965  C   LEU C 143     -21.456  13.562  -6.621  1.00 38.48           C  
ATOM   3966  CB  LEU C 143     -21.937  12.309  -4.509  1.00 38.48           C  
ATOM   3967  O   LEU C 143     -21.402  14.748  -6.287  1.00 38.48           O  
ATOM   3968  CG  LEU C 143     -23.000  12.332  -3.410  1.00 38.48           C  
ATOM   3969  CD1 LEU C 143     -22.843  11.121  -2.496  1.00 38.48           C  
ATOM   3970  CD2 LEU C 143     -22.915  13.627  -2.609  1.00 38.48           C  
ATOM   3971  N   GLN C 144     -20.482  13.071  -7.306  1.00 37.00           N  
ATOM   3972  CA  GLN C 144     -19.479  13.819  -8.056  1.00 37.00           C  
ATOM   3973  C   GLN C 144     -20.120  14.611  -9.192  1.00 37.00           C  
ATOM   3974  CB  GLN C 144     -18.409  12.877  -8.610  1.00 37.00           C  
ATOM   3975  O   GLN C 144     -19.429  15.065 -10.106  1.00 37.00           O  
ATOM   3976  CG  GLN C 144     -17.011  13.151  -8.072  1.00 37.00           C  
ATOM   3977  CD  GLN C 144     -15.997  12.114  -8.519  1.00 37.00           C  
ATOM   3978  NE2 GLN C 144     -14.805  12.160  -7.934  1.00 37.00           N  
ATOM   3979  OE1 GLN C 144     -16.284  11.278  -9.382  1.00 37.00           O  
ATOM   3980  N   ASN C 145     -21.288  14.462  -9.658  1.00 38.32           N  
ATOM   3981  CA  ASN C 145     -21.753  15.476 -10.599  1.00 38.32           C  
ATOM   3982  C   ASN C 145     -21.416  16.884 -10.118  1.00 38.32           C  
ATOM   3983  CB  ASN C 145     -23.259  15.340 -10.833  1.00 38.32           C  
ATOM   3984  O   ASN C 145     -21.861  17.869 -10.710  1.00 38.32           O  
ATOM   3985  CG  ASN C 145     -23.586  14.527 -12.071  1.00 38.32           C  
ATOM   3986  ND2 ASN C 145     -24.785  14.722 -12.608  1.00 38.32           N  
ATOM   3987  OD1 ASN C 145     -22.769  13.731 -12.540  1.00 38.32           O  
ATOM   3988  N   SER C 146     -20.966  17.146  -8.881  1.00 36.14           N  
ATOM   3989  CA  SER C 146     -20.396  18.463  -8.616  1.00 36.14           C  
ATOM   3990  C   SER C 146     -19.025  18.614  -9.267  1.00 36.14           C  
ATOM   3991  CB  SER C 146     -20.284  18.705  -7.110  1.00 36.14           C  
ATOM   3992  O   SER C 146     -18.427  17.628  -9.703  1.00 36.14           O  
ATOM   3993  OG  SER C 146     -21.524  18.464  -6.468  1.00 36.14           O  
ATOM   3994  N   SER C 147     -18.204  19.926  -9.342  1.00 37.88           N  
ATOM   3995  CA  SER C 147     -17.116  20.534 -10.101  1.00 37.88           C  
ATOM   3996  C   SER C 147     -15.844  19.697 -10.014  1.00 37.88           C  
ATOM   3997  CB  SER C 147     -16.838  21.951  -9.599  1.00 37.88           C  
ATOM   3998  O   SER C 147     -14.760  20.167 -10.362  1.00 37.88           O  
ATOM   3999  OG  SER C 147     -15.977  21.926  -8.473  1.00 37.88           O  
ATOM   4000  N   MET C 148     -15.637  18.781  -9.165  1.00 41.03           N  
ATOM   4001  CA  MET C 148     -14.304  18.186  -9.192  1.00 41.03           C  
ATOM   4002  C   MET C 148     -14.090  17.388 -10.474  1.00 41.03           C  
ATOM   4003  CB  MET C 148     -14.091  17.286  -7.974  1.00 41.03           C  
ATOM   4004  O   MET C 148     -14.907  16.533 -10.821  1.00 41.03           O  
ATOM   4005  CG  MET C 148     -13.543  18.018  -6.759  1.00 41.03           C  
ATOM   4006  SD  MET C 148     -12.794  16.879  -5.531  1.00 41.03           S  
ATOM   4007  CE  MET C 148     -11.253  17.766  -5.170  1.00 41.03           C  
ATOM   4008  N   SER C 149     -13.400  18.000 -11.492  1.00 42.79           N  
ATOM   4009  CA  SER C 149     -13.068  17.611 -12.859  1.00 42.79           C  
ATOM   4010  C   SER C 149     -12.601  16.160 -12.922  1.00 42.79           C  
ATOM   4011  CB  SER C 149     -11.985  18.528 -13.430  1.00 42.79           C  
ATOM   4012  O   SER C 149     -11.974  15.662 -11.985  1.00 42.79           O  
ATOM   4013  OG  SER C 149     -11.445  19.359 -12.417  1.00 42.79           O  
ATOM   4014  N   GLU C 150     -13.317  15.213 -13.466  1.00 48.38           N  
ATOM   4015  CA  GLU C 150     -12.961  13.857 -13.872  1.00 48.38           C  
ATOM   4016  C   GLU C 150     -11.458  13.728 -14.107  1.00 48.38           C  
ATOM   4017  CB  GLU C 150     -13.726  13.456 -15.136  1.00 48.38           C  
ATOM   4018  O   GLU C 150     -10.855  12.711 -13.758  1.00 48.38           O  
ATOM   4019  CG  GLU C 150     -14.065  11.973 -15.204  1.00 48.38           C  
ATOM   4020  CD  GLU C 150     -14.792  11.583 -16.481  1.00 48.38           C  
ATOM   4021  OE1 GLU C 150     -14.821  10.377 -16.819  1.00 48.38           O  
ATOM   4022  OE2 GLU C 150     -15.337  12.489 -17.150  1.00 48.38           O  
ATOM   4023  N   GLU C 151     -10.874  14.770 -14.666  1.00 53.14           N  
ATOM   4024  CA  GLU C 151      -9.462  14.745 -15.034  1.00 53.14           C  
ATOM   4025  C   GLU C 151      -8.569  14.701 -13.798  1.00 53.14           C  
ATOM   4026  CB  GLU C 151      -9.109  15.961 -15.895  1.00 53.14           C  
ATOM   4027  O   GLU C 151      -7.565  13.986 -13.776  1.00 53.14           O  
ATOM   4028  CG  GLU C 151      -8.129  15.656 -17.018  1.00 53.14           C  
ATOM   4029  CD  GLU C 151      -7.832  16.860 -17.898  1.00 53.14           C  
ATOM   4030  OE1 GLU C 151      -6.688  16.981 -18.394  1.00 53.14           O  
ATOM   4031  OE2 GLU C 151      -8.749  17.689 -18.093  1.00 53.14           O  
ATOM   4032  N   GLU C 152      -8.950  15.380 -12.738  1.00 53.66           N  
ATOM   4033  CA  GLU C 152      -8.175  15.429 -11.502  1.00 53.66           C  
ATOM   4034  C   GLU C 152      -8.338  14.143 -10.697  1.00 53.66           C  
ATOM   4035  CB  GLU C 152      -8.589  16.635 -10.655  1.00 53.66           C  
ATOM   4036  O   GLU C 152      -7.397  13.691 -10.042  1.00 53.66           O  
ATOM   4037  CG  GLU C 152      -7.441  17.267  -9.881  1.00 53.66           C  
ATOM   4038  CD  GLU C 152      -7.761  18.660  -9.364  1.00 53.66           C  
ATOM   4039  OE1 GLU C 152      -7.330  19.004  -8.239  1.00 53.66           O  
ATOM   4040  OE2 GLU C 152      -8.448  19.414 -10.088  1.00 53.66           O  
ATOM   4041  N   LEU C 153      -9.433  13.575 -10.711  1.00 48.38           N  
ATOM   4042  CA  LEU C 153      -9.666  12.280 -10.080  1.00 48.38           C  
ATOM   4043  C   LEU C 153      -8.890  11.180 -10.795  1.00 48.38           C  
ATOM   4044  CB  LEU C 153     -11.160  11.947 -10.075  1.00 48.38           C  
ATOM   4045  O   LEU C 153      -8.295  10.314 -10.150  1.00 48.38           O  
ATOM   4046  CG  LEU C 153     -11.612  10.875  -9.082  1.00 48.38           C  
ATOM   4047  CD1 LEU C 153     -12.336  11.516  -7.903  1.00 48.38           C  
ATOM   4048  CD2 LEU C 153     -12.506   9.850  -9.772  1.00 48.38           C  
ATOM   4049  N   THR C 154      -8.864  11.185 -12.163  1.00 50.63           N  
ATOM   4050  CA  THR C 154      -8.066  10.248 -12.947  1.00 50.63           C  
ATOM   4051  C   THR C 154      -6.576  10.467 -12.698  1.00 50.63           C  
ATOM   4052  CB  THR C 154      -8.363  10.385 -14.452  1.00 50.63           C  
ATOM   4053  O   THR C 154      -5.816   9.505 -12.565  1.00 50.63           O  
ATOM   4054  CG2 THR C 154      -7.781   9.214 -15.236  1.00 50.63           C  
ATOM   4055  OG1 THR C 154      -9.782  10.422 -14.651  1.00 50.63           O  
ATOM   4056  N   LYS C 155      -6.078  11.653 -12.557  1.00 53.54           N  
ATOM   4057  CA  LYS C 155      -4.688  11.985 -12.259  1.00 53.54           C  
ATOM   4058  C   LYS C 155      -4.336  11.634 -10.816  1.00 53.54           C  
ATOM   4059  CB  LYS C 155      -4.423  13.469 -12.517  1.00 53.54           C  
ATOM   4060  O   LYS C 155      -3.229  11.169 -10.537  1.00 53.54           O  
ATOM   4061  CG  LYS C 155      -3.020  13.768 -13.025  1.00 53.54           C  
ATOM   4062  CD  LYS C 155      -2.872  15.230 -13.427  1.00 53.54           C  
ATOM   4063  CE  LYS C 155      -1.496  15.511 -14.017  1.00 53.54           C  
ATOM   4064  NZ  LYS C 155      -1.384  16.914 -14.517  1.00 53.54           N  
ATOM   4065  N   ALA C 156      -5.205  11.831  -9.865  1.00 47.54           N  
ATOM   4066  CA  ALA C 156      -5.029  11.419  -8.475  1.00 47.54           C  
ATOM   4067  C   ALA C 156      -5.046   9.899  -8.347  1.00 47.54           C  
ATOM   4068  CB  ALA C 156      -6.113  12.037  -7.595  1.00 47.54           C  
ATOM   4069  O   ALA C 156      -4.258   9.324  -7.592  1.00 47.54           O  
ATOM   4070  N   MET C 157      -5.895   9.281  -9.046  1.00 46.44           N  
ATOM   4071  CA  MET C 157      -5.958   7.824  -9.112  1.00 46.44           C  
ATOM   4072  C   MET C 157      -4.746   7.259  -9.845  1.00 46.44           C  
ATOM   4073  CB  MET C 157      -7.245   7.371  -9.803  1.00 46.44           C  
ATOM   4074  O   MET C 157      -4.215   6.215  -9.463  1.00 46.44           O  
ATOM   4075  CG  MET C 157      -7.733   6.003  -9.355  1.00 46.44           C  
ATOM   4076  SD  MET C 157      -9.520   5.751  -9.684  1.00 46.44           S  
ATOM   4077  CE  MET C 157      -9.439   4.354 -10.839  1.00 46.44           C  
ATOM   4078  N   GLU C 158      -4.382   7.745 -11.034  1.00 50.04           N  
ATOM   4079  CA  GLU C 158      -3.171   7.402 -11.774  1.00 50.04           C  
ATOM   4080  C   GLU C 158      -1.920   7.675 -10.943  1.00 50.04           C  
ATOM   4081  CB  GLU C 158      -3.108   8.178 -13.092  1.00 50.04           C  
ATOM   4082  O   GLU C 158      -0.929   6.950 -11.047  1.00 50.04           O  
ATOM   4083  CG  GLU C 158      -2.233   7.522 -14.151  1.00 50.04           C  
ATOM   4084  CD  GLU C 158      -2.309   8.213 -15.503  1.00 50.04           C  
ATOM   4085  OE1 GLU C 158      -1.246   8.541 -16.078  1.00 50.04           O  
ATOM   4086  OE2 GLU C 158      -3.441   8.428 -15.992  1.00 50.04           O  
ATOM   4087  N   GLY C 159      -1.890   8.707 -10.138  1.00 49.22           N  
ATOM   4088  CA  GLY C 159      -0.842   9.038  -9.185  1.00 49.22           C  
ATOM   4089  C   GLY C 159      -0.860   8.158  -7.949  1.00 49.22           C  
ATOM   4090  O   GLY C 159       0.164   7.995  -7.283  1.00 49.22           O  
ATOM   4091  N   LEU C 160      -2.073   7.697  -7.482  1.00 40.57           N  
ATOM   4092  CA  LEU C 160      -2.209   6.712  -6.413  1.00 40.57           C  
ATOM   4093  C   LEU C 160      -1.729   5.340  -6.874  1.00 40.57           C  
ATOM   4094  CB  LEU C 160      -3.664   6.627  -5.946  1.00 40.57           C  
ATOM   4095  O   LEU C 160      -1.508   4.447  -6.053  1.00 40.57           O  
ATOM   4096  CG  LEU C 160      -3.949   7.112  -4.523  1.00 40.57           C  
ATOM   4097  CD1 LEU C 160      -4.879   8.320  -4.552  1.00 40.57           C  
ATOM   4098  CD2 LEU C 160      -4.548   5.988  -3.685  1.00 40.57           C  
ATOM   4099  N   GLY C 161      -0.823   5.243  -7.848  1.00 42.04           N  
ATOM   4100  CA  GLY C 161      -0.116   4.042  -8.264  1.00 42.04           C  
ATOM   4101  C   GLY C 161      -1.014   2.824  -8.362  1.00 42.04           C  
ATOM   4102  O   GLY C 161      -0.565   1.696  -8.147  1.00 42.04           O  
ATOM   4103  N   MET C 162      -2.350   3.127  -8.298  1.00 39.67           N  
ATOM   4104  CA  MET C 162      -3.240   1.975  -8.418  1.00 39.67           C  
ATOM   4105  C   MET C 162      -3.138   1.352  -9.806  1.00 39.67           C  
ATOM   4106  CB  MET C 162      -4.687   2.380  -8.132  1.00 39.67           C  
ATOM   4107  O   MET C 162      -3.880   1.727 -10.716  1.00 39.67           O  
ATOM   4108  CG  MET C 162      -5.077   2.266  -6.667  1.00 39.67           C  
ATOM   4109  SD  MET C 162      -6.853   2.629  -6.382  1.00 39.67           S  
ATOM   4110  CE  MET C 162      -6.984   2.221  -4.619  1.00 39.67           C  
ATOM   4111  N   ASP C 163      -2.187   1.676 -10.690  1.00 41.55           N  
ATOM   4112  CA  ASP C 163      -2.084   0.859 -11.896  1.00 41.55           C  
ATOM   4113  C   ASP C 163      -2.216  -0.626 -11.565  1.00 41.55           C  
ATOM   4114  CB  ASP C 163      -0.758   1.122 -12.612  1.00 41.55           C  
ATOM   4115  O   ASP C 163      -2.090  -1.023 -10.405  1.00 41.55           O  
ATOM   4116  CG  ASP C 163      -0.750   0.625 -14.047  1.00 41.55           C  
ATOM   4117  OD1 ASP C 163      -1.640   1.015 -14.833  1.00 41.55           O  
ATOM   4118  OD2 ASP C 163       0.153  -0.167 -14.393  1.00 41.55           O  
ATOM   4119  N   GLU C 164      -2.563  -1.478 -12.643  1.00 41.44           N  
ATOM   4120  CA  GLU C 164      -2.912  -2.894 -12.697  1.00 41.44           C  
ATOM   4121  C   GLU C 164      -1.984  -3.725 -11.816  1.00 41.44           C  
ATOM   4122  CB  GLU C 164      -2.866  -3.405 -14.139  1.00 41.44           C  
ATOM   4123  O   GLU C 164      -2.252  -4.901 -11.559  1.00 41.44           O  
ATOM   4124  CG  GLU C 164      -3.987  -4.375 -14.484  1.00 41.44           C  
ATOM   4125  CD  GLU C 164      -3.986  -4.798 -15.944  1.00 41.44           C  
ATOM   4126  OE1 GLU C 164      -4.117  -6.011 -16.224  1.00 41.44           O  
ATOM   4127  OE2 GLU C 164      -3.853  -3.910 -16.815  1.00 41.44           O  
ATOM   4128  N   GLY C 165      -0.649  -3.611 -12.067  1.00 39.11           N  
ATOM   4129  CA  GLY C 165      -0.016  -4.891 -11.791  1.00 39.11           C  
ATOM   4130  C   GLY C 165      -0.245  -5.376 -10.372  1.00 39.11           C  
ATOM   4131  O   GLY C 165      -0.691  -6.506 -10.161  1.00 39.11           O  
ATOM   4132  N   ASP C 166       0.771  -5.139  -9.482  1.00 39.26           N  
ATOM   4133  CA  ASP C 166       0.997  -5.915  -8.266  1.00 39.26           C  
ATOM   4134  C   ASP C 166       0.017  -5.511  -7.167  1.00 39.26           C  
ATOM   4135  CB  ASP C 166       2.436  -5.741  -7.778  1.00 39.26           C  
ATOM   4136  O   ASP C 166      -0.072  -4.335  -6.809  1.00 39.26           O  
ATOM   4137  CG  ASP C 166       3.151  -7.062  -7.556  1.00 39.26           C  
ATOM   4138  OD1 ASP C 166       2.532  -8.008  -7.023  1.00 39.26           O  
ATOM   4139  OD2 ASP C 166       4.345  -7.157  -7.914  1.00 39.26           O  
ATOM   4140  N   GLY C 167      -1.118  -6.102  -7.062  1.00 41.97           N  
ATOM   4141  CA  GLY C 167      -2.188  -6.310  -6.101  1.00 41.97           C  
ATOM   4142  C   GLY C 167      -2.030  -5.478  -4.842  1.00 41.97           C  
ATOM   4143  O   GLY C 167      -2.872  -5.536  -3.943  1.00 41.97           O  
ATOM   4144  N   GLU C 168      -0.772  -5.299  -4.256  1.00 42.13           N  
ATOM   4145  CA  GLU C 168      -0.737  -4.683  -2.933  1.00 42.13           C  
ATOM   4146  C   GLU C 168      -1.132  -3.210  -3.000  1.00 42.13           C  
ATOM   4147  CB  GLU C 168       0.653  -4.827  -2.309  1.00 42.13           C  
ATOM   4148  O   GLU C 168      -0.531  -2.434  -3.746  1.00 42.13           O  
ATOM   4149  CG  GLU C 168       0.824  -6.085  -1.471  1.00 42.13           C  
ATOM   4150  CD  GLU C 168       2.188  -6.183  -0.805  1.00 42.13           C  
ATOM   4151  OE1 GLU C 168       2.289  -6.791   0.284  1.00 42.13           O  
ATOM   4152  OE2 GLU C 168       3.162  -5.646  -1.378  1.00 42.13           O  
ATOM   4153  N   GLY C 169      -2.343  -2.834  -3.282  1.00 45.90           N  
ATOM   4154  CA  GLY C 169      -2.915  -1.514  -3.072  1.00 45.90           C  
ATOM   4155  C   GLY C 169      -2.070  -0.633  -2.172  1.00 45.90           C  
ATOM   4156  O   GLY C 169      -2.103  -0.774  -0.948  1.00 45.90           O  
ATOM   4157  N   ASN C 170      -0.764  -0.454  -2.480  1.00 48.37           N  
ATOM   4158  CA  ASN C 170       0.206   0.235  -1.635  1.00 48.37           C  
ATOM   4159  C   ASN C 170      -0.260   1.644  -1.281  1.00 48.37           C  
ATOM   4160  CB  ASN C 170       1.574   0.283  -2.319  1.00 48.37           C  
ATOM   4161  O   ASN C 170      -0.307   2.522  -2.145  1.00 48.37           O  
ATOM   4162  CG  ASN C 170       2.719   0.059  -1.351  1.00 48.37           C  
ATOM   4163  ND2 ASN C 170       3.888   0.596  -1.681  1.00 48.37           N  
ATOM   4164  OD1 ASN C 170       2.555  -0.592  -0.316  1.00 48.37           O  
ATOM   4165  N   ILE C 171      -1.193   1.897  -0.283  1.00 53.94           N  
ATOM   4166  CA  ILE C 171      -1.688   3.100   0.378  1.00 53.94           C  
ATOM   4167  C   ILE C 171      -0.523   4.041   0.676  1.00 53.94           C  
ATOM   4168  CB  ILE C 171      -2.447   2.757   1.680  1.00 53.94           C  
ATOM   4169  O   ILE C 171      -0.724   5.240   0.887  1.00 53.94           O  
ATOM   4170  CG1 ILE C 171      -3.647   1.853   1.376  1.00 53.94           C  
ATOM   4171  CG2 ILE C 171      -2.892   4.035   2.398  1.00 53.94           C  
ATOM   4172  CD1 ILE C 171      -4.187   1.112   2.592  1.00 53.94           C  
ATOM   4173  N   LEU C 172       0.730   3.643   0.490  1.00 57.17           N  
ATOM   4174  CA  LEU C 172       1.901   4.408   0.906  1.00 57.17           C  
ATOM   4175  C   LEU C 172       2.101   5.626   0.011  1.00 57.17           C  
ATOM   4176  CB  LEU C 172       3.154   3.528   0.878  1.00 57.17           C  
ATOM   4177  O   LEU C 172       2.336   6.732   0.503  1.00 57.17           O  
ATOM   4178  CG  LEU C 172       3.315   2.541   2.035  1.00 57.17           C  
ATOM   4179  CD1 LEU C 172       4.460   1.574   1.751  1.00 57.17           C  
ATOM   4180  CD2 LEU C 172       3.551   3.286   3.345  1.00 57.17           C  
ATOM   4181  N   PRO C 173       1.905   5.388  -1.202  1.00 66.55           N  
ATOM   4182  CA  PRO C 173       2.076   6.567  -2.055  1.00 66.55           C  
ATOM   4183  C   PRO C 173       1.011   7.633  -1.809  1.00 66.55           C  
ATOM   4184  CB  PRO C 173       1.961   5.997  -3.471  1.00 66.55           C  
ATOM   4185  O   PRO C 173       1.298   8.830  -1.898  1.00 66.55           O  
ATOM   4186  CG  PRO C 173       2.130   4.521  -3.304  1.00 66.55           C  
ATOM   4187  CD  PRO C 173       1.904   4.176  -1.860  1.00 66.55           C  
ATOM   4188  N   ILE C 174      -0.111   7.275  -1.453  1.00 64.69           N  
ATOM   4189  CA  ILE C 174      -1.195   8.212  -1.177  1.00 64.69           C  
ATOM   4190  C   ILE C 174      -0.910   8.962   0.122  1.00 64.69           C  
ATOM   4191  CB  ILE C 174      -2.558   7.489  -1.090  1.00 64.69           C  
ATOM   4192  O   ILE C 174      -1.091  10.180   0.195  1.00 64.69           O  
ATOM   4193  CG1 ILE C 174      -2.882   6.798  -2.420  1.00 64.69           C  
ATOM   4194  CG2 ILE C 174      -3.667   8.471  -0.700  1.00 64.69           C  
ATOM   4195  CD1 ILE C 174      -4.045   5.819  -2.342  1.00 64.69           C  
ATOM   4196  N   MET C 175      -0.502   8.284   1.136  1.00 64.62           N  
ATOM   4197  CA  MET C 175      -0.152   8.909   2.408  1.00 64.62           C  
ATOM   4198  C   MET C 175       0.974   9.920   2.227  1.00 64.62           C  
ATOM   4199  CB  MET C 175       0.256   7.850   3.434  1.00 64.62           C  
ATOM   4200  O   MET C 175       0.932  11.013   2.795  1.00 64.62           O  
ATOM   4201  CG  MET C 175       0.434   8.397   4.841  1.00 64.62           C  
ATOM   4202  SD  MET C 175       0.938   7.102   6.040  1.00 64.62           S  
ATOM   4203  CE  MET C 175       2.605   6.731   5.428  1.00 64.62           C  
ATOM   4204  N   GLN C 176       1.914   9.567   1.451  1.00 70.23           N  
ATOM   4205  CA  GLN C 176       3.017  10.481   1.171  1.00 70.23           C  
ATOM   4206  C   GLN C 176       2.519  11.749   0.482  1.00 70.23           C  
ATOM   4207  CB  GLN C 176       4.078   9.796   0.308  1.00 70.23           C  
ATOM   4208  O   GLN C 176       2.967  12.852   0.801  1.00 70.23           O  
ATOM   4209  CG  GLN C 176       5.447  10.458   0.378  1.00 70.23           C  
ATOM   4210  CD  GLN C 176       6.511   9.685  -0.380  1.00 70.23           C  
ATOM   4211  NE2 GLN C 176       7.775   9.984  -0.098  1.00 70.23           N  
ATOM   4212  OE1 GLN C 176       6.200   8.827  -1.211  1.00 70.23           O  
ATOM   4213  N   SER C 177       1.622  11.531  -0.412  1.00 74.70           N  
ATOM   4214  CA  SER C 177       1.062  12.682  -1.113  1.00 74.70           C  
ATOM   4215  C   SER C 177       0.277  13.580  -0.162  1.00 74.70           C  
ATOM   4216  CB  SER C 177       0.158  12.224  -2.258  1.00 74.70           C  
ATOM   4217  O   SER C 177       0.370  14.807  -0.240  1.00 74.70           O  
ATOM   4218  OG  SER C 177       0.031  13.242  -3.237  1.00 74.70           O  
ATOM   4219  N   ILE C 178      -0.433  12.994   0.708  1.00 72.47           N  
ATOM   4220  CA  ILE C 178      -1.195  13.742   1.702  1.00 72.47           C  
ATOM   4221  C   ILE C 178      -0.241  14.509   2.614  1.00 72.47           C  
ATOM   4222  CB  ILE C 178      -2.102  12.810   2.537  1.00 72.47           C  
ATOM   4223  O   ILE C 178      -0.448  15.695   2.883  1.00 72.47           O  
ATOM   4224  CG1 ILE C 178      -3.161  12.155   1.643  1.00 72.47           C  
ATOM   4225  CG2 ILE C 178      -2.757  13.582   3.686  1.00 72.47           C  
ATOM   4226  CD1 ILE C 178      -3.943  11.041   2.325  1.00 72.47           C  
ATOM   4227  N   MET C 179       0.784  13.804   3.076  1.00 74.50           N  
ATOM   4228  CA  MET C 179       1.779  14.438   3.935  1.00 74.50           C  
ATOM   4229  C   MET C 179       2.465  15.593   3.212  1.00 74.50           C  
ATOM   4230  CB  MET C 179       2.821  13.417   4.396  1.00 74.50           C  
ATOM   4231  O   MET C 179       2.689  16.653   3.799  1.00 74.50           O  
ATOM   4232  CG  MET C 179       2.464  12.724   5.701  1.00 74.50           C  
ATOM   4233  SD  MET C 179       3.843  11.707   6.357  1.00 74.50           S  
ATOM   4234  CE  MET C 179       4.063  10.541   4.984  1.00 74.50           C  
ATOM   4235  N   GLN C 180       2.779  15.403   2.054  1.00 77.66           N  
ATOM   4236  CA  GLN C 180       3.399  16.459   1.261  1.00 77.66           C  
ATOM   4237  C   GLN C 180       2.482  17.674   1.148  1.00 77.66           C  
ATOM   4238  CB  GLN C 180       3.760  15.943  -0.133  1.00 77.66           C  
ATOM   4239  O   GLN C 180       2.944  18.815   1.203  1.00 77.66           O  
ATOM   4240  CG  GLN C 180       5.259  15.854  -0.387  1.00 77.66           C  
ATOM   4241  CD  GLN C 180       5.593  15.164  -1.696  1.00 77.66           C  
ATOM   4242  NE2 GLN C 180       6.834  14.709  -1.827  1.00 77.66           N  
ATOM   4243  OE1 GLN C 180       4.742  15.041  -2.583  1.00 77.66           O  
ATOM   4244  N   ASN C 181       1.255  17.403   0.979  1.00 76.58           N  
ATOM   4245  CA  ASN C 181       0.296  18.497   0.870  1.00 76.58           C  
ATOM   4246  C   ASN C 181       0.071  19.182   2.215  1.00 76.58           C  
ATOM   4247  CB  ASN C 181      -1.033  17.992   0.303  1.00 76.58           C  
ATOM   4248  O   ASN C 181      -0.018  20.409   2.285  1.00 76.58           O  
ATOM   4249  CG  ASN C 181      -1.722  19.019  -0.574  1.00 76.58           C  
ATOM   4250  ND2 ASN C 181      -2.954  18.727  -0.972  1.00 76.58           N  
ATOM   4251  OD1 ASN C 181      -1.151  20.065  -0.891  1.00 76.58           O  
ATOM   4252  N   LEU C 182      -0.006  18.428   3.233  1.00 77.95           N  
ATOM   4253  CA  LEU C 182      -0.215  18.976   4.569  1.00 77.95           C  
ATOM   4254  C   LEU C 182       0.995  19.788   5.019  1.00 77.95           C  
ATOM   4255  CB  LEU C 182      -0.492  17.852   5.572  1.00 77.95           C  
ATOM   4256  O   LEU C 182       0.847  20.801   5.707  1.00 77.95           O  
ATOM   4257  CG  LEU C 182      -1.852  17.161   5.458  1.00 77.95           C  
ATOM   4258  CD1 LEU C 182      -1.936  15.992   6.433  1.00 77.95           C  
ATOM   4259  CD2 LEU C 182      -2.980  18.156   5.709  1.00 77.95           C  
ATOM   4260  N   LEU C 183       2.128  19.313   4.634  1.00 82.63           N  
ATOM   4261  CA  LEU C 183       3.367  19.967   5.043  1.00 82.63           C  
ATOM   4262  C   LEU C 183       3.825  20.971   3.992  1.00 82.63           C  
ATOM   4263  CB  LEU C 183       4.465  18.929   5.287  1.00 82.63           C  
ATOM   4264  O   LEU C 183       4.969  21.430   4.022  1.00 82.63           O  
ATOM   4265  CG  LEU C 183       4.244  17.970   6.458  1.00 82.63           C  
ATOM   4266  CD1 LEU C 183       5.055  16.693   6.258  1.00 82.63           C  
ATOM   4267  CD2 LEU C 183       4.612  18.642   7.777  1.00 82.63           C  
ATOM   4268  N   SER C 184       3.024  21.337   3.180  1.00 83.79           N  
ATOM   4269  CA  SER C 184       3.346  22.313   2.144  1.00 83.79           C  
ATOM   4270  C   SER C 184       3.268  23.738   2.683  1.00 83.79           C  
ATOM   4271  CB  SER C 184       2.403  22.159   0.950  1.00 83.79           C  
ATOM   4272  O   SER C 184       2.601  23.991   3.687  1.00 83.79           O  
ATOM   4273  OG  SER C 184       1.082  22.534   1.301  1.00 83.79           O  
ATOM   4274  N   LYS C 185       3.944  24.638   2.080  1.00 85.70           N  
ATOM   4275  CA  LYS C 185       4.000  26.046   2.460  1.00 85.70           C  
ATOM   4276  C   LYS C 185       2.603  26.658   2.512  1.00 85.70           C  
ATOM   4277  CB  LYS C 185       4.880  26.831   1.485  1.00 85.70           C  
ATOM   4278  O   LYS C 185       2.292  27.432   3.419  1.00 85.70           O  
ATOM   4279  CG  LYS C 185       5.089  28.287   1.875  1.00 85.70           C  
ATOM   4280  CD  LYS C 185       5.996  29.006   0.885  1.00 85.70           C  
ATOM   4281  CE  LYS C 185       6.175  30.473   1.252  1.00 85.70           C  
ATOM   4282  NZ  LYS C 185       7.067  31.181   0.287  1.00 85.70           N  
ATOM   4283  N   ASP C 186       1.729  26.280   1.652  1.00 83.08           N  
ATOM   4284  CA  ASP C 186       0.400  26.871   1.541  1.00 83.08           C  
ATOM   4285  C   ASP C 186      -0.491  26.444   2.705  1.00 83.08           C  
ATOM   4286  CB  ASP C 186      -0.251  26.483   0.211  1.00 83.08           C  
ATOM   4287  O   ASP C 186      -1.406  27.174   3.094  1.00 83.08           O  
ATOM   4288  CG  ASP C 186       0.439  27.106  -0.990  1.00 83.08           C  
ATOM   4289  OD1 ASP C 186       0.832  28.290  -0.922  1.00 83.08           O  
ATOM   4290  OD2 ASP C 186       0.587  26.406  -2.015  1.00 83.08           O  
ATOM   4291  N   VAL C 187      -0.189  25.380   3.257  1.00 80.48           N  
ATOM   4292  CA  VAL C 187      -1.073  24.858   4.294  1.00 80.48           C  
ATOM   4293  C   VAL C 187      -0.433  25.054   5.667  1.00 80.48           C  
ATOM   4294  CB  VAL C 187      -1.396  23.365   4.065  1.00 80.48           C  
ATOM   4295  O   VAL C 187      -1.047  25.628   6.569  1.00 80.48           O  
ATOM   4296  CG1 VAL C 187      -2.248  22.815   5.208  1.00 80.48           C  
ATOM   4297  CG2 VAL C 187      -2.106  23.172   2.726  1.00 80.48           C  
ATOM   4298  N   LEU C 188       0.739  24.734   5.881  1.00 84.83           N  
ATOM   4299  CA  LEU C 188       1.385  24.702   7.189  1.00 84.83           C  
ATOM   4300  C   LEU C 188       1.968  26.066   7.541  1.00 84.83           C  
ATOM   4301  CB  LEU C 188       2.487  23.640   7.216  1.00 84.83           C  
ATOM   4302  O   LEU C 188       1.900  26.496   8.695  1.00 84.83           O  
ATOM   4303  CG  LEU C 188       3.073  23.304   8.588  1.00 84.83           C  
ATOM   4304  CD1 LEU C 188       1.994  22.724   9.497  1.00 84.83           C  
ATOM   4305  CD2 LEU C 188       4.241  22.334   8.450  1.00 84.83           C  
ATOM   4306  N   TYR C 189       2.485  26.818   6.614  1.00 87.11           N  
ATOM   4307  CA  TYR C 189       3.212  28.056   6.872  1.00 87.11           C  
ATOM   4308  C   TYR C 189       2.319  29.078   7.566  1.00 87.11           C  
ATOM   4309  CB  TYR C 189       3.758  28.642   5.566  1.00 87.11           C  
ATOM   4310  O   TYR C 189       2.684  29.623   8.610  1.00 87.11           O  
ATOM   4311  CG  TYR C 189       4.511  29.937   5.750  1.00 87.11           C  
ATOM   4312  CD1 TYR C 189       3.987  31.142   5.290  1.00 87.11           C  
ATOM   4313  CD2 TYR C 189       5.749  29.957   6.384  1.00 87.11           C  
ATOM   4314  CE1 TYR C 189       4.679  32.338   5.455  1.00 87.11           C  
ATOM   4315  CE2 TYR C 189       6.450  31.147   6.555  1.00 87.11           C  
ATOM   4316  OH  TYR C 189       6.597  33.510   6.255  1.00 87.11           O  
ATOM   4317  CZ  TYR C 189       5.907  32.330   6.088  1.00 87.11           C  
ATOM   4318  N   PRO C 190       1.154  29.391   7.030  1.00 83.18           N  
ATOM   4319  CA  PRO C 190       0.313  30.393   7.689  1.00 83.18           C  
ATOM   4320  C   PRO C 190       0.019  30.049   9.147  1.00 83.18           C  
ATOM   4321  CB  PRO C 190      -0.971  30.379   6.855  1.00 83.18           C  
ATOM   4322  O   PRO C 190       0.066  30.926  10.014  1.00 83.18           O  
ATOM   4323  CG  PRO C 190      -0.577  29.750   5.558  1.00 83.18           C  
ATOM   4324  CD  PRO C 190       0.649  28.913   5.786  1.00 83.18           C  
ATOM   4325  N   SER C 191      -0.248  28.843   9.416  1.00 83.17           N  
ATOM   4326  CA  SER C 191      -0.561  28.403  10.772  1.00 83.17           C  
ATOM   4327  C   SER C 191       0.683  28.399  11.653  1.00 83.17           C  
ATOM   4328  CB  SER C 191      -1.187  27.008  10.752  1.00 83.17           C  
ATOM   4329  O   SER C 191       0.651  28.888  12.784  1.00 83.17           O  
ATOM   4330  OG  SER C 191      -0.562  26.190   9.778  1.00 83.17           O  
ATOM   4331  N   LEU C 192       1.711  27.927  11.188  1.00 86.40           N  
ATOM   4332  CA  LEU C 192       2.951  27.852  11.953  1.00 86.40           C  
ATOM   4333  C   LEU C 192       3.522  29.244  12.200  1.00 86.40           C  
ATOM   4334  CB  LEU C 192       3.981  26.987  11.222  1.00 86.40           C  
ATOM   4335  O   LEU C 192       4.055  29.519  13.277  1.00 86.40           O  
ATOM   4336  CG  LEU C 192       4.767  25.996  12.082  1.00 86.40           C  
ATOM   4337  CD1 LEU C 192       4.410  24.564  11.699  1.00 86.40           C  
ATOM   4338  CD2 LEU C 192       6.266  26.236  11.940  1.00 86.40           C  
ATOM   4339  N   LYS C 193       3.450  30.049  11.243  1.00 87.40           N  
ATOM   4340  CA  LYS C 193       3.920  31.423  11.396  1.00 87.40           C  
ATOM   4341  C   LYS C 193       3.156  32.145  12.501  1.00 87.40           C  
ATOM   4342  CB  LYS C 193       3.783  32.187  10.078  1.00 87.40           C  
ATOM   4343  O   LYS C 193       3.752  32.854  13.314  1.00 87.40           O  
ATOM   4344  CG  LYS C 193       4.464  33.548  10.078  1.00 87.40           C  
ATOM   4345  CD  LYS C 193       4.420  34.195   8.700  1.00 87.40           C  
ATOM   4346  CE  LYS C 193       5.146  35.533   8.686  1.00 87.40           C  
ATOM   4347  NZ  LYS C 193       5.042  36.206   7.357  1.00 87.40           N  
ATOM   4348  N   GLU C 194       1.934  31.998  12.521  1.00 84.96           N  
ATOM   4349  CA  GLU C 194       1.112  32.624  13.553  1.00 84.96           C  
ATOM   4350  C   GLU C 194       1.516  32.147  14.945  1.00 84.96           C  
ATOM   4351  CB  GLU C 194      -0.371  32.335  13.308  1.00 84.96           C  
ATOM   4352  O   GLU C 194       1.665  32.955  15.865  1.00 84.96           O  
ATOM   4353  CG  GLU C 194      -1.308  33.111  14.222  1.00 84.96           C  
ATOM   4354  CD  GLU C 194      -2.778  32.886  13.906  1.00 84.96           C  
ATOM   4355  OE1 GLU C 194      -3.644  33.463  14.602  1.00 84.96           O  
ATOM   4356  OE2 GLU C 194      -3.066  32.126  12.954  1.00 84.96           O  
ATOM   4357  N   ILE C 195       1.637  30.860  15.106  1.00 86.06           N  
ATOM   4358  CA  ILE C 195       2.025  30.291  16.392  1.00 86.06           C  
ATOM   4359  C   ILE C 195       3.426  30.768  16.766  1.00 86.06           C  
ATOM   4360  CB  ILE C 195       1.974  28.747  16.365  1.00 86.06           C  
ATOM   4361  O   ILE C 195       3.682  31.119  17.921  1.00 86.06           O  
ATOM   4362  CG1 ILE C 195       0.533  28.263  16.163  1.00 86.06           C  
ATOM   4363  CG2 ILE C 195       2.572  28.164  17.649  1.00 86.06           C  
ATOM   4364  CD1 ILE C 195       0.418  26.781  15.834  1.00 86.06           C  
ATOM   4365  N   THR C 196       4.348  30.757  15.830  1.00 88.29           N  
ATOM   4366  CA  THR C 196       5.730  31.163  16.064  1.00 88.29           C  
ATOM   4367  C   THR C 196       5.799  32.624  16.499  1.00 88.29           C  
ATOM   4368  CB  THR C 196       6.593  30.958  14.804  1.00 88.29           C  
ATOM   4369  O   THR C 196       6.605  32.983  17.360  1.00 88.29           O  
ATOM   4370  CG2 THR C 196       8.070  31.183  15.108  1.00 88.29           C  
ATOM   4371  OG1 THR C 196       6.413  29.621  14.322  1.00 88.29           O  
ATOM   4372  N   GLU C 197       4.984  33.464  16.000  1.00 88.83           N  
ATOM   4373  CA  GLU C 197       4.975  34.882  16.347  1.00 88.83           C  
ATOM   4374  C   GLU C 197       4.418  35.103  17.751  1.00 88.83           C  
ATOM   4375  CB  GLU C 197       4.159  35.680  15.326  1.00 88.83           C  
ATOM   4376  O   GLU C 197       4.849  36.016  18.458  1.00 88.83           O  
ATOM   4377  CG  GLU C 197       4.890  35.927  14.014  1.00 88.83           C  
ATOM   4378  CD  GLU C 197       4.044  36.663  12.987  1.00 88.83           C  
ATOM   4379  OE1 GLU C 197       4.566  36.997  11.899  1.00 88.83           O  
ATOM   4380  OE2 GLU C 197       2.851  36.909  13.273  1.00 88.83           O  
ATOM   4381  N   LYS C 198       3.567  34.271  18.178  1.00 87.29           N  
ATOM   4382  CA  LYS C 198       2.928  34.425  19.482  1.00 87.29           C  
ATOM   4383  C   LYS C 198       3.744  33.746  20.578  1.00 87.29           C  
ATOM   4384  CB  LYS C 198       1.509  33.855  19.455  1.00 87.29           C  
ATOM   4385  O   LYS C 198       3.584  34.057  21.761  1.00 87.29           O  
ATOM   4386  CG  LYS C 198       0.535  34.655  18.603  1.00 87.29           C  
ATOM   4387  CD  LYS C 198      -0.863  34.054  18.637  1.00 87.29           C  
ATOM   4388  CE  LYS C 198      -1.821  34.811  17.727  1.00 87.29           C  
ATOM   4389  NZ  LYS C 198      -3.175  34.181  17.701  1.00 87.29           N  
ATOM   4390  N   TYR C 199       4.681  32.928  20.206  1.00 88.10           N  
ATOM   4391  CA  TYR C 199       5.410  32.087  21.149  1.00 88.10           C  
ATOM   4392  C   TYR C 199       6.265  32.932  22.085  1.00 88.10           C  
ATOM   4393  CB  TYR C 199       6.290  31.081  20.402  1.00 88.10           C  
ATOM   4394  O   TYR C 199       6.246  32.734  23.302  1.00 88.10           O  
ATOM   4395  CG  TYR C 199       6.029  29.644  20.785  1.00 88.10           C  
ATOM   4396  CD1 TYR C 199       6.748  29.035  21.810  1.00 88.10           C  
ATOM   4397  CD2 TYR C 199       5.065  28.894  20.121  1.00 88.10           C  
ATOM   4398  CE1 TYR C 199       6.512  27.711  22.165  1.00 88.10           C  
ATOM   4399  CE2 TYR C 199       4.820  27.569  20.468  1.00 88.10           C  
ATOM   4400  OH  TYR C 199       5.310  25.676  21.837  1.00 88.10           O  
ATOM   4401  CZ  TYR C 199       5.548  26.987  21.490  1.00 88.10           C  
ATOM   4402  N   PRO C 200       6.981  33.872  21.603  1.00 89.44           N  
ATOM   4403  CA  PRO C 200       7.838  34.669  22.484  1.00 89.44           C  
ATOM   4404  C   PRO C 200       7.046  35.437  23.540  1.00 89.44           C  
ATOM   4405  CB  PRO C 200       8.537  35.630  21.519  1.00 89.44           C  
ATOM   4406  O   PRO C 200       7.453  35.489  24.704  1.00 89.44           O  
ATOM   4407  CG  PRO C 200       7.994  35.281  20.171  1.00 89.44           C  
ATOM   4408  CD  PRO C 200       7.029  34.140  20.326  1.00 89.44           C  
ATOM   4409  N   GLU C 201       5.974  36.062  23.064  1.00 89.33           N  
ATOM   4410  CA  GLU C 201       5.134  36.773  24.024  1.00 89.33           C  
ATOM   4411  C   GLU C 201       4.584  35.824  25.085  1.00 89.33           C  
ATOM   4412  CB  GLU C 201       3.983  37.485  23.308  1.00 89.33           C  
ATOM   4413  O   GLU C 201       4.540  36.165  26.268  1.00 89.33           O  
ATOM   4414  CG  GLU C 201       4.358  38.850  22.749  1.00 89.33           C  
ATOM   4415  CD  GLU C 201       3.212  39.535  22.022  1.00 89.33           C  
ATOM   4416  OE1 GLU C 201       3.386  40.688  21.564  1.00 89.33           O  
ATOM   4417  OE2 GLU C 201       2.131  38.915  21.909  1.00 89.33           O  
ATOM   4418  N   TRP C 202       4.201  34.666  24.662  1.00 88.95           N  
ATOM   4419  CA  TRP C 202       3.678  33.665  25.585  1.00 88.95           C  
ATOM   4420  C   TRP C 202       4.761  33.196  26.552  1.00 88.95           C  
ATOM   4421  CB  TRP C 202       3.110  32.468  24.816  1.00 88.95           C  
ATOM   4422  O   TRP C 202       4.513  33.056  27.752  1.00 88.95           O  
ATOM   4423  CG  TRP C 202       2.414  31.462  25.683  1.00 88.95           C  
ATOM   4424  CD1 TRP C 202       1.092  31.450  26.033  1.00 88.95           C  
ATOM   4425  CD2 TRP C 202       3.007  30.323  26.314  1.00 88.95           C  
ATOM   4426  CE2 TRP C 202       1.984  29.663  27.031  1.00 88.95           C  
ATOM   4427  CE3 TRP C 202       4.304  29.795  26.342  1.00 88.95           C  
ATOM   4428  NE1 TRP C 202       0.827  30.371  26.843  1.00 88.95           N  
ATOM   4429  CH2 TRP C 202       3.498  28.005  27.780  1.00 88.95           C  
ATOM   4430  CZ2 TRP C 202       2.220  28.501  27.769  1.00 88.95           C  
ATOM   4431  CZ3 TRP C 202       4.537  28.638  27.077  1.00 88.95           C  
ATOM   4432  N   LEU C 203       5.969  32.956  26.082  1.00 90.67           N  
ATOM   4433  CA  LEU C 203       7.076  32.506  26.919  1.00 90.67           C  
ATOM   4434  C   LEU C 203       7.411  33.547  27.982  1.00 90.67           C  
ATOM   4435  CB  LEU C 203       8.312  32.216  26.065  1.00 90.67           C  
ATOM   4436  O   LEU C 203       7.677  33.200  29.135  1.00 90.67           O  
ATOM   4437  CG  LEU C 203       8.359  30.848  25.382  1.00 90.67           C  
ATOM   4438  CD1 LEU C 203       9.333  30.874  24.209  1.00 90.67           C  
ATOM   4439  CD2 LEU C 203       8.748  29.765  26.383  1.00 90.67           C  
ATOM   4440  N   GLN C 204       7.318  34.758  27.598  1.00 88.76           N  
ATOM   4441  CA  GLN C 204       7.620  35.835  28.535  1.00 88.76           C  
ATOM   4442  C   GLN C 204       6.570  35.912  29.640  1.00 88.76           C  
ATOM   4443  CB  GLN C 204       7.711  37.174  27.802  1.00 88.76           C  
ATOM   4444  O   GLN C 204       6.905  36.122  30.807  1.00 88.76           O  
ATOM   4445  CG  GLN C 204       9.034  37.899  28.008  1.00 88.76           C  
ATOM   4446  CD  GLN C 204       9.192  39.102  27.098  1.00 88.76           C  
ATOM   4447  NE2 GLN C 204      10.415  39.612  26.996  1.00 88.76           N  
ATOM   4448  OE1 GLN C 204       8.223  39.571  26.492  1.00 88.76           O  
ATOM   4449  N   SER C 205       5.348  35.740  29.283  1.00 88.02           N  
ATOM   4450  CA  SER C 205       4.251  35.841  30.241  1.00 88.02           C  
ATOM   4451  C   SER C 205       4.186  34.609  31.137  1.00 88.02           C  
ATOM   4452  CB  SER C 205       2.919  36.024  29.513  1.00 88.02           C  
ATOM   4453  O   SER C 205       3.627  34.663  32.235  1.00 88.02           O  
ATOM   4454  OG  SER C 205       2.972  37.138  28.639  1.00 88.02           O  
ATOM   4455  N   HIS C 206       4.875  33.506  30.736  1.00 87.06           N  
ATOM   4456  CA  HIS C 206       4.736  32.264  31.488  1.00 87.06           C  
ATOM   4457  C   HIS C 206       6.081  31.795  32.032  1.00 87.06           C  
ATOM   4458  CB  HIS C 206       4.115  31.175  30.612  1.00 87.06           C  
ATOM   4459  O   HIS C 206       6.200  30.666  32.515  1.00 87.06           O  
ATOM   4460  CG  HIS C 206       2.656  31.375  30.349  1.00 87.06           C  
ATOM   4461  CD2 HIS C 206       1.567  30.751  30.857  1.00 87.06           C  
ATOM   4462  ND1 HIS C 206       2.182  32.316  29.461  1.00 87.06           N  
ATOM   4463  CE1 HIS C 206       0.861  32.263  29.436  1.00 87.06           C  
ATOM   4464  NE2 HIS C 206       0.463  31.321  30.274  1.00 87.06           N  
ATOM   4465  N   ARG C 207       6.989  32.613  31.886  1.00 83.58           N  
ATOM   4466  CA  ARG C 207       8.332  32.268  32.340  1.00 83.58           C  
ATOM   4467  C   ARG C 207       8.334  31.908  33.822  1.00 83.58           C  
ATOM   4468  CB  ARG C 207       9.301  33.424  32.080  1.00 83.58           C  
ATOM   4469  O   ARG C 207       8.973  30.936  34.229  1.00 83.58           O  
ATOM   4470  CG  ARG C 207      10.757  33.078  32.344  1.00 83.58           C  
ATOM   4471  CD  ARG C 207      11.685  34.231  31.986  1.00 83.58           C  
ATOM   4472  NE  ARG C 207      13.087  33.878  32.188  1.00 83.58           N  
ATOM   4473  NH1 ARG C 207      13.921  35.877  31.384  1.00 83.58           N  
ATOM   4474  NH2 ARG C 207      15.353  34.246  32.122  1.00 83.58           N  
ATOM   4475  CZ  ARG C 207      14.117  34.668  31.897  1.00 83.58           C  
ATOM   4476  N   GLU C 208       7.506  32.573  34.647  1.00 83.17           N  
ATOM   4477  CA  GLU C 208       7.523  32.375  36.093  1.00 83.17           C  
ATOM   4478  C   GLU C 208       6.605  31.228  36.504  1.00 83.17           C  
ATOM   4479  CB  GLU C 208       7.115  33.661  36.817  1.00 83.17           C  
ATOM   4480  O   GLU C 208       6.799  30.617  37.557  1.00 83.17           O  
ATOM   4481  CG  GLU C 208       8.064  34.827  36.580  1.00 83.17           C  
ATOM   4482  CD  GLU C 208       7.840  35.986  37.538  1.00 83.17           C  
ATOM   4483  OE1 GLU C 208       8.834  36.566  38.032  1.00 83.17           O  
ATOM   4484  OE2 GLU C 208       6.661  36.317  37.796  1.00 83.17           O  
ATOM   4485  N   SER C 209       5.688  30.884  35.685  1.00 83.37           N  
ATOM   4486  CA  SER C 209       4.693  29.869  36.014  1.00 83.37           C  
ATOM   4487  C   SER C 209       5.146  28.484  35.565  1.00 83.37           C  
ATOM   4488  CB  SER C 209       3.347  30.207  35.371  1.00 83.37           C  
ATOM   4489  O   SER C 209       4.698  27.472  36.108  1.00 83.37           O  
ATOM   4490  OG  SER C 209       3.477  31.304  34.483  1.00 83.37           O  
ATOM   4491  N   LEU C 210       6.208  28.419  34.790  1.00 82.78           N  
ATOM   4492  CA  LEU C 210       6.610  27.135  34.226  1.00 82.78           C  
ATOM   4493  C   LEU C 210       7.893  26.633  34.879  1.00 82.78           C  
ATOM   4494  CB  LEU C 210       6.807  27.253  32.712  1.00 82.78           C  
ATOM   4495  O   LEU C 210       8.792  27.422  35.180  1.00 82.78           O  
ATOM   4496  CG  LEU C 210       5.537  27.403  31.873  1.00 82.78           C  
ATOM   4497  CD1 LEU C 210       5.862  28.050  30.530  1.00 82.78           C  
ATOM   4498  CD2 LEU C 210       4.866  26.049  31.671  1.00 82.78           C  
ATOM   4499  N   PRO C 211       7.860  25.315  35.163  1.00 86.61           N  
ATOM   4500  CA  PRO C 211       9.145  24.747  35.577  1.00 86.61           C  
ATOM   4501  C   PRO C 211      10.249  24.973  34.546  1.00 86.61           C  
ATOM   4502  CB  PRO C 211       8.838  23.255  35.730  1.00 86.61           C  
ATOM   4503  O   PRO C 211       9.976  25.013  33.343  1.00 86.61           O  
ATOM   4504  CG  PRO C 211       7.346  23.167  35.702  1.00 86.61           C  
ATOM   4505  CD  PRO C 211       6.804  24.441  35.119  1.00 86.61           C  
ATOM   4506  N   PRO C 212      11.441  25.118  35.003  1.00 85.91           N  
ATOM   4507  CA  PRO C 212      12.558  25.420  34.105  1.00 85.91           C  
ATOM   4508  C   PRO C 212      12.709  24.394  32.985  1.00 85.91           C  
ATOM   4509  CB  PRO C 212      13.774  25.396  35.035  1.00 85.91           C  
ATOM   4510  O   PRO C 212      13.030  24.756  31.850  1.00 85.91           O  
ATOM   4511  CG  PRO C 212      13.273  24.783  36.303  1.00 85.91           C  
ATOM   4512  CD  PRO C 212      11.772  24.798  36.279  1.00 85.91           C  
ATOM   4513  N   GLU C 213      12.527  23.195  33.251  1.00 88.76           N  
ATOM   4514  CA  GLU C 213      12.663  22.149  32.242  1.00 88.76           C  
ATOM   4515  C   GLU C 213      11.627  22.313  31.134  1.00 88.76           C  
ATOM   4516  CB  GLU C 213      12.535  20.765  32.882  1.00 88.76           C  
ATOM   4517  O   GLU C 213      11.942  22.150  29.953  1.00 88.76           O  
ATOM   4518  CG  GLU C 213      13.630  19.792  32.469  1.00 88.76           C  
ATOM   4519  CD  GLU C 213      13.594  18.484  33.242  1.00 88.76           C  
ATOM   4520  OE1 GLU C 213      14.336  17.543  32.879  1.00 88.76           O  
ATOM   4521  OE2 GLU C 213      12.816  18.398  34.219  1.00 88.76           O  
ATOM   4522  N   GLN C 214      10.464  22.662  31.562  1.00 88.52           N  
ATOM   4523  CA  GLN C 214       9.389  22.864  30.596  1.00 88.52           C  
ATOM   4524  C   GLN C 214       9.612  24.136  29.783  1.00 88.52           C  
ATOM   4525  CB  GLN C 214       8.034  22.922  31.303  1.00 88.52           C  
ATOM   4526  O   GLN C 214       9.344  24.166  28.580  1.00 88.52           O  
ATOM   4527  CG  GLN C 214       6.852  22.624  30.392  1.00 88.52           C  
ATOM   4528  CD  GLN C 214       6.464  21.157  30.394  1.00 88.52           C  
ATOM   4529  NE2 GLN C 214       5.783  20.721  29.340  1.00 88.52           N  
ATOM   4530  OE1 GLN C 214       6.776  20.421  31.336  1.00 88.52           O  
ATOM   4531  N   PHE C 215      10.040  25.084  30.461  1.00 89.90           N  
ATOM   4532  CA  PHE C 215      10.339  26.337  29.778  1.00 89.90           C  
ATOM   4533  C   PHE C 215      11.378  26.122  28.683  1.00 89.90           C  
ATOM   4534  CB  PHE C 215      10.837  27.388  30.774  1.00 89.90           C  
ATOM   4535  O   PHE C 215      11.227  26.627  27.569  1.00 89.90           O  
ATOM   4536  CG  PHE C 215      11.065  28.744  30.163  1.00 89.90           C  
ATOM   4537  CD1 PHE C 215      12.323  29.112  29.702  1.00 89.90           C  
ATOM   4538  CD2 PHE C 215      10.020  29.652  30.048  1.00 89.90           C  
ATOM   4539  CE1 PHE C 215      12.538  30.366  29.136  1.00 89.90           C  
ATOM   4540  CE2 PHE C 215      10.226  30.907  29.483  1.00 89.90           C  
ATOM   4541  CZ  PHE C 215      11.486  31.263  29.028  1.00 89.90           C  
ATOM   4542  N   GLU C 216      12.333  25.314  28.984  1.00 90.88           N  
ATOM   4543  CA  GLU C 216      13.383  25.036  28.009  1.00 90.88           C  
ATOM   4544  C   GLU C 216      12.835  24.263  26.813  1.00 90.88           C  
ATOM   4545  CB  GLU C 216      14.529  24.256  28.660  1.00 90.88           C  
ATOM   4546  O   GLU C 216      13.214  24.528  25.670  1.00 90.88           O  
ATOM   4547  CG  GLU C 216      15.566  25.138  29.338  1.00 90.88           C  
ATOM   4548  CD  GLU C 216      16.714  24.352  29.952  1.00 90.88           C  
ATOM   4549  OE1 GLU C 216      17.658  24.975  30.489  1.00 90.88           O  
ATOM   4550  OE2 GLU C 216      16.669  23.103  29.895  1.00 90.88           O  
ATOM   4551  N   LYS C 217      12.006  23.370  27.105  1.00 91.27           N  
ATOM   4552  CA  LYS C 217      11.389  22.599  26.030  1.00 91.27           C  
ATOM   4553  C   LYS C 217      10.572  23.499  25.107  1.00 91.27           C  
ATOM   4554  CB  LYS C 217      10.502  21.492  26.603  1.00 91.27           C  
ATOM   4555  O   LYS C 217      10.670  23.395  23.883  1.00 91.27           O  
ATOM   4556  CG  LYS C 217      11.268  20.259  27.058  1.00 91.27           C  
ATOM   4557  CD  LYS C 217      10.326  19.159  27.530  1.00 91.27           C  
ATOM   4558  CE  LYS C 217      11.093  17.944  28.036  1.00 91.27           C  
ATOM   4559  NZ  LYS C 217      10.175  16.885  28.552  1.00 91.27           N  
ATOM   4560  N   TYR C 218       9.861  24.392  25.656  1.00 90.81           N  
ATOM   4561  CA  TYR C 218       9.050  25.318  24.873  1.00 90.81           C  
ATOM   4562  C   TYR C 218       9.929  26.268  24.069  1.00 90.81           C  
ATOM   4563  CB  TYR C 218       8.116  26.118  25.786  1.00 90.81           C  
ATOM   4564  O   TYR C 218       9.614  26.594  22.922  1.00 90.81           O  
ATOM   4565  CG  TYR C 218       6.912  25.339  26.255  1.00 90.81           C  
ATOM   4566  CD1 TYR C 218       6.323  24.372  25.443  1.00 90.81           C  
ATOM   4567  CD2 TYR C 218       6.359  25.569  27.511  1.00 90.81           C  
ATOM   4568  CE1 TYR C 218       5.212  23.653  25.871  1.00 90.81           C  
ATOM   4569  CE2 TYR C 218       5.248  24.855  27.949  1.00 90.81           C  
ATOM   4570  OH  TYR C 218       3.583  23.192  27.552  1.00 90.81           O  
ATOM   4571  CZ  TYR C 218       4.683  23.901  27.123  1.00 90.81           C  
ATOM   4572  N   GLN C 219      10.923  26.626  24.717  1.00 91.64           N  
ATOM   4573  CA  GLN C 219      11.872  27.474  24.002  1.00 91.64           C  
ATOM   4574  C   GLN C 219      12.450  26.751  22.789  1.00 91.64           C  
ATOM   4575  CB  GLN C 219      12.999  27.922  24.933  1.00 91.64           C  
ATOM   4576  O   GLN C 219      12.588  27.341  21.715  1.00 91.64           O  
ATOM   4577  CG  GLN C 219      13.882  29.017  24.347  1.00 91.64           C  
ATOM   4578  CD  GLN C 219      14.942  29.499  25.319  1.00 91.64           C  
ATOM   4579  NE2 GLN C 219      15.428  30.718  25.111  1.00 91.64           N  
ATOM   4580  OE1 GLN C 219      15.321  28.782  26.251  1.00 91.64           O  
ATOM   4581  N   GLU C 220      12.766  25.534  22.993  1.00 92.40           N  
ATOM   4582  CA  GLU C 220      13.296  24.734  21.892  1.00 92.40           C  
ATOM   4583  C   GLU C 220      12.242  24.519  20.810  1.00 92.40           C  
ATOM   4584  CB  GLU C 220      13.807  23.385  22.404  1.00 92.40           C  
ATOM   4585  O   GLU C 220      12.556  24.539  19.618  1.00 92.40           O  
ATOM   4586  CG  GLU C 220      15.173  22.998  21.857  1.00 92.40           C  
ATOM   4587  CD  GLU C 220      15.820  21.850  22.616  1.00 92.40           C  
ATOM   4588  OE1 GLU C 220      16.898  21.374  22.193  1.00 92.40           O  
ATOM   4589  OE2 GLU C 220      15.244  21.424  23.642  1.00 92.40           O  
ATOM   4590  N   GLN C 221      11.078  24.297  21.259  1.00 90.94           N  
ATOM   4591  CA  GLN C 221       9.983  24.175  20.303  1.00 90.94           C  
ATOM   4592  C   GLN C 221       9.885  25.415  19.418  1.00 90.94           C  
ATOM   4593  CB  GLN C 221       8.658  23.943  21.030  1.00 90.94           C  
ATOM   4594  O   GLN C 221       9.738  25.305  18.199  1.00 90.94           O  
ATOM   4595  CG  GLN C 221       8.392  22.483  21.373  1.00 90.94           C  
ATOM   4596  CD  GLN C 221       7.052  22.274  22.052  1.00 90.94           C  
ATOM   4597  NE2 GLN C 221       6.727  21.021  22.350  1.00 90.94           N  
ATOM   4598  OE1 GLN C 221       6.315  23.232  22.308  1.00 90.94           O  
ATOM   4599  N   HIS C 222       9.915  26.543  20.061  1.00 92.06           N  
ATOM   4600  CA  HIS C 222       9.872  27.802  19.326  1.00 92.06           C  
ATOM   4601  C   HIS C 222      11.008  27.888  18.313  1.00 92.06           C  
ATOM   4602  CB  HIS C 222       9.938  28.988  20.291  1.00 92.06           C  
ATOM   4603  O   HIS C 222      10.794  28.288  17.166  1.00 92.06           O  
ATOM   4604  CG  HIS C 222       9.907  30.318  19.609  1.00 92.06           C  
ATOM   4605  CD2 HIS C 222       8.918  30.947  18.931  1.00 92.06           C  
ATOM   4606  ND1 HIS C 222      10.995  31.163  19.576  1.00 92.06           N  
ATOM   4607  CE1 HIS C 222      10.675  32.258  18.907  1.00 92.06           C  
ATOM   4608  NE2 HIS C 222       9.420  32.152  18.505  1.00 92.06           N  
ATOM   4609  N   SER C 223      12.110  27.463  18.706  1.00 93.41           N  
ATOM   4610  CA  SER C 223      13.269  27.505  17.820  1.00 93.41           C  
ATOM   4611  C   SER C 223      13.058  26.626  16.592  1.00 93.41           C  
ATOM   4612  CB  SER C 223      14.529  27.061  18.564  1.00 93.41           C  
ATOM   4613  O   SER C 223      13.335  27.046  15.466  1.00 93.41           O  
ATOM   4614  OG  SER C 223      15.672  27.185  17.735  1.00 93.41           O  
ATOM   4615  N   VAL C 224      12.647  25.433  16.838  1.00 93.35           N  
ATOM   4616  CA  VAL C 224      12.401  24.501  15.741  1.00 93.35           C  
ATOM   4617  C   VAL C 224      11.337  25.072  14.807  1.00 93.35           C  
ATOM   4618  CB  VAL C 224      11.964  23.114  16.262  1.00 93.35           C  
ATOM   4619  O   VAL C 224      11.467  24.988  13.583  1.00 93.35           O  
ATOM   4620  CG1 VAL C 224      11.584  22.197  15.101  1.00 93.35           C  
ATOM   4621  CG2 VAL C 224      13.074  22.486  17.103  1.00 93.35           C  
ATOM   4622  N   MET C 225      10.265  25.658  15.358  1.00 92.73           N  
ATOM   4623  CA  MET C 225       9.203  26.260  14.557  1.00 92.73           C  
ATOM   4624  C   MET C 225       9.752  27.381  13.681  1.00 92.73           C  
ATOM   4625  CB  MET C 225       8.089  26.798  15.458  1.00 92.73           C  
ATOM   4626  O   MET C 225       9.367  27.510  12.517  1.00 92.73           O  
ATOM   4627  CG  MET C 225       7.078  25.744  15.877  1.00 92.73           C  
ATOM   4628  SD  MET C 225       5.935  26.346  17.181  1.00 92.73           S  
ATOM   4629  CE  MET C 225       4.785  27.322  16.172  1.00 92.73           C  
ATOM   4630  N   CYS C 226      10.632  28.109  14.225  1.00 92.03           N  
ATOM   4631  CA  CYS C 226      11.272  29.171  13.457  1.00 92.03           C  
ATOM   4632  C   CYS C 226      12.061  28.598  12.286  1.00 92.03           C  
ATOM   4633  CB  CYS C 226      12.197  29.997  14.351  1.00 92.03           C  
ATOM   4634  O   CYS C 226      12.013  29.134  11.177  1.00 92.03           O  
ATOM   4635  SG  CYS C 226      11.331  31.216  15.365  1.00 92.03           S  
ATOM   4636  N   LYS C 227      12.696  27.529  12.544  1.00 94.56           N  
ATOM   4637  CA  LYS C 227      13.466  26.885  11.484  1.00 94.56           C  
ATOM   4638  C   LYS C 227      12.556  26.398  10.361  1.00 94.56           C  
ATOM   4639  CB  LYS C 227      14.278  25.716  12.044  1.00 94.56           C  
ATOM   4640  O   LYS C 227      12.893  26.525   9.182  1.00 94.56           O  
ATOM   4641  CG  LYS C 227      15.459  26.139  12.905  1.00 94.56           C  
ATOM   4642  CD  LYS C 227      16.216  24.934  13.448  1.00 94.56           C  
ATOM   4643  CE  LYS C 227      17.304  25.351  14.428  1.00 94.56           C  
ATOM   4644  NZ  LYS C 227      17.993  24.168  15.027  1.00 94.56           N  
ATOM   4645  N   ILE C 228      11.491  25.889  10.754  1.00 92.77           N  
ATOM   4646  CA  ILE C 228      10.529  25.431   9.757  1.00 92.77           C  
ATOM   4647  C   ILE C 228      10.065  26.612   8.907  1.00 92.77           C  
ATOM   4648  CB  ILE C 228       9.317  24.737  10.419  1.00 92.77           C  
ATOM   4649  O   ILE C 228      10.020  26.520   7.678  1.00 92.77           O  
ATOM   4650  CG1 ILE C 228       9.765  23.473  11.160  1.00 92.77           C  
ATOM   4651  CG2 ILE C 228       8.246  24.410   9.375  1.00 92.77           C  
ATOM   4652  CD1 ILE C 228       8.676  22.838  12.015  1.00 92.77           C  
ATOM   4653  N   CYS C 229       9.703  27.707   9.572  1.00 92.10           N  
ATOM   4654  CA  CYS C 229       9.251  28.902   8.868  1.00 92.10           C  
ATOM   4655  C   CYS C 229      10.333  29.423   7.929  1.00 92.10           C  
ATOM   4656  CB  CYS C 229       8.857  29.994   9.862  1.00 92.10           C  
ATOM   4657  O   CYS C 229      10.037  29.853   6.813  1.00 92.10           O  
ATOM   4658  SG  CYS C 229       7.342  29.632  10.777  1.00 92.10           S  
ATOM   4659  N   GLU C 230      11.495  29.333   8.367  1.00 92.40           N  
ATOM   4660  CA  GLU C 230      12.611  29.770   7.533  1.00 92.40           C  
ATOM   4661  C   GLU C 230      12.721  28.922   6.269  1.00 92.40           C  
ATOM   4662  CB  GLU C 230      13.923  29.716   8.318  1.00 92.40           C  
ATOM   4663  O   GLU C 230      13.007  29.443   5.189  1.00 92.40           O  
ATOM   4664  CG  GLU C 230      14.173  30.942   9.184  1.00 92.40           C  
ATOM   4665  CD  GLU C 230      15.450  30.848  10.005  1.00 92.40           C  
ATOM   4666  OE1 GLU C 230      15.732  31.775  10.797  1.00 92.40           O  
ATOM   4667  OE2 GLU C 230      16.174  29.838   9.853  1.00 92.40           O  
ATOM   4668  N   GLN C 231      12.479  27.672   6.453  1.00 91.94           N  
ATOM   4669  CA  GLN C 231      12.517  26.787   5.294  1.00 91.94           C  
ATOM   4670  C   GLN C 231      11.444  27.165   4.277  1.00 91.94           C  
ATOM   4671  CB  GLN C 231      12.342  25.330   5.724  1.00 91.94           C  
ATOM   4672  O   GLN C 231      11.709  27.205   3.073  1.00 91.94           O  
ATOM   4673  CG  GLN C 231      13.574  24.734   6.394  1.00 91.94           C  
ATOM   4674  CD  GLN C 231      14.789  24.726   5.486  1.00 91.94           C  
ATOM   4675  NE2 GLN C 231      15.965  24.940   6.067  1.00 91.94           N  
ATOM   4676  OE1 GLN C 231      14.673  24.528   4.272  1.00 91.94           O  
ATOM   4677  N   PHE C 232      10.313  27.497   4.750  1.00 92.52           N  
ATOM   4678  CA  PHE C 232       9.214  27.864   3.865  1.00 92.52           C  
ATOM   4679  C   PHE C 232       9.475  29.215   3.209  1.00 92.52           C  
ATOM   4680  CB  PHE C 232       7.891  27.902   4.637  1.00 92.52           C  
ATOM   4681  O   PHE C 232       9.161  29.411   2.033  1.00 92.52           O  
ATOM   4682  CG  PHE C 232       7.300  26.543   4.896  1.00 92.52           C  
ATOM   4683  CD1 PHE C 232       7.178  25.616   3.869  1.00 92.52           C  
ATOM   4684  CD2 PHE C 232       6.867  26.192   6.168  1.00 92.52           C  
ATOM   4685  CE1 PHE C 232       6.631  24.356   4.106  1.00 92.52           C  
ATOM   4686  CE2 PHE C 232       6.320  24.936   6.413  1.00 92.52           C  
ATOM   4687  CZ  PHE C 232       6.202  24.020   5.380  1.00 92.52           C  
ATOM   4688  N   GLU C 233      10.017  30.099   3.935  1.00 90.04           N  
ATOM   4689  CA  GLU C 233      10.315  31.428   3.409  1.00 90.04           C  
ATOM   4690  C   GLU C 233      11.401  31.367   2.339  1.00 90.04           C  
ATOM   4691  CB  GLU C 233      10.740  32.371   4.537  1.00 90.04           C  
ATOM   4692  O   GLU C 233      11.430  32.198   1.428  1.00 90.04           O  
ATOM   4693  CG  GLU C 233       9.608  32.749   5.482  1.00 90.04           C  
ATOM   4694  CD  GLU C 233      10.068  33.590   6.662  1.00 90.04           C  
ATOM   4695  OE1 GLU C 233       9.239  33.894   7.550  1.00 90.04           O  
ATOM   4696  OE2 GLU C 233      11.266  33.948   6.699  1.00 90.04           O  
ATOM   4697  N   ALA C 234      12.189  30.363   2.387  1.00 89.42           N  
ATOM   4698  CA  ALA C 234      13.268  30.203   1.416  1.00 89.42           C  
ATOM   4699  C   ALA C 234      12.760  29.547   0.135  1.00 89.42           C  
ATOM   4700  CB  ALA C 234      14.406  29.381   2.016  1.00 89.42           C  
ATOM   4701  O   ALA C 234      13.469  29.508  -0.873  1.00 89.42           O  
ATOM   4702  N   GLU C 235      11.579  29.102   0.254  1.00 88.37           N  
ATOM   4703  CA  GLU C 235      11.002  28.434  -0.909  1.00 88.37           C  
ATOM   4704  C   GLU C 235      10.672  29.434  -2.013  1.00 88.37           C  
ATOM   4705  CB  GLU C 235       9.745  27.655  -0.513  1.00 88.37           C  
ATOM   4706  O   GLU C 235      10.082  30.484  -1.751  1.00 88.37           O  
ATOM   4707  CG  GLU C 235       9.187  26.780  -1.627  1.00 88.37           C  
ATOM   4708  CD  GLU C 235       7.975  25.967  -1.201  1.00 88.37           C  
ATOM   4709  OE1 GLU C 235       7.194  25.536  -2.080  1.00 88.37           O  
ATOM   4710  OE2 GLU C 235       7.804  25.760   0.021  1.00 88.37           O  
ATOM   4711  N   THR C 236      11.163  29.190  -3.260  1.00 83.96           N  
ATOM   4712  CA  THR C 236      10.858  30.008  -4.428  1.00 83.96           C  
ATOM   4713  C   THR C 236      10.097  29.197  -5.473  1.00 83.96           C  
ATOM   4714  CB  THR C 236      12.140  30.585  -5.056  1.00 83.96           C  
ATOM   4715  O   THR C 236      10.221  27.971  -5.526  1.00 83.96           O  
ATOM   4716  CG2 THR C 236      12.727  31.694  -4.188  1.00 83.96           C  
ATOM   4717  OG1 THR C 236      13.110  29.539  -5.196  1.00 83.96           O  
ATOM   4718  N   PRO C 237       9.309  29.934  -6.230  1.00 79.97           N  
ATOM   4719  CA  PRO C 237       8.552  29.233  -7.270  1.00 79.97           C  
ATOM   4720  C   PRO C 237       9.452  28.566  -8.307  1.00 79.97           C  
ATOM   4721  CB  PRO C 237       7.716  30.346  -7.907  1.00 79.97           C  
ATOM   4722  O   PRO C 237       9.016  27.651  -9.010  1.00 79.97           O  
ATOM   4723  CG  PRO C 237       8.197  31.604  -7.259  1.00 79.97           C  
ATOM   4724  CD  PRO C 237       9.186  31.241  -6.188  1.00 79.97           C  
ATOM   4725  N   THR C 238      10.715  28.899  -8.431  1.00 81.51           N  
ATOM   4726  CA  THR C 238      11.632  28.375  -9.438  1.00 81.51           C  
ATOM   4727  C   THR C 238      12.434  27.202  -8.880  1.00 81.51           C  
ATOM   4728  CB  THR C 238      12.595  29.467  -9.939  1.00 81.51           C  
ATOM   4729  O   THR C 238      13.382  26.735  -9.514  1.00 81.51           O  
ATOM   4730  CG2 THR C 238      11.877  30.458 -10.848  1.00 81.51           C  
ATOM   4731  OG1 THR C 238      13.136  30.171  -8.815  1.00 81.51           O  
ATOM   4732  N   ASP C 239      11.966  26.762  -7.743  1.00 83.51           N  
ATOM   4733  CA  ASP C 239      12.711  25.667  -7.130  1.00 83.51           C  
ATOM   4734  C   ASP C 239      12.538  24.373  -7.922  1.00 83.51           C  
ATOM   4735  CB  ASP C 239      12.266  25.459  -5.681  1.00 83.51           C  
ATOM   4736  O   ASP C 239      11.442  24.074  -8.401  1.00 83.51           O  
ATOM   4737  CG  ASP C 239      12.866  26.475  -4.725  1.00 83.51           C  
ATOM   4738  OD1 ASP C 239      13.819  27.186  -5.110  1.00 83.51           O  
ATOM   4739  OD2 ASP C 239      12.384  26.563  -3.575  1.00 83.51           O  
ATOM   4740  N   SER C 240      13.673  23.681  -8.191  1.00 83.50           N  
ATOM   4741  CA  SER C 240      13.642  22.392  -8.874  1.00 83.50           C  
ATOM   4742  C   SER C 240      12.912  21.343  -8.042  1.00 83.50           C  
ATOM   4743  CB  SER C 240      15.062  21.914  -9.182  1.00 83.50           C  
ATOM   4744  O   SER C 240      12.736  21.513  -6.834  1.00 83.50           O  
ATOM   4745  OG  SER C 240      15.659  21.339  -8.032  1.00 83.50           O  
ATOM   4746  N   GLU C 241      12.511  20.326  -8.630  1.00 82.81           N  
ATOM   4747  CA  GLU C 241      11.840  19.225  -7.946  1.00 82.81           C  
ATOM   4748  C   GLU C 241      12.728  18.627  -6.858  1.00 82.81           C  
ATOM   4749  CB  GLU C 241      11.431  18.141  -8.946  1.00 82.81           C  
ATOM   4750  O   GLU C 241      12.246  18.274  -5.780  1.00 82.81           O  
ATOM   4751  CG  GLU C 241      10.260  17.286  -8.481  1.00 82.81           C  
ATOM   4752  CD  GLU C 241       9.925  16.155  -9.440  1.00 82.81           C  
ATOM   4753  OE1 GLU C 241       9.359  15.130  -8.996  1.00 82.81           O  
ATOM   4754  OE2 GLU C 241      10.233  16.294 -10.645  1.00 82.81           O  
ATOM   4755  N   THR C 242      13.970  18.603  -7.099  1.00 85.41           N  
ATOM   4756  CA  THR C 242      14.915  18.057  -6.132  1.00 85.41           C  
ATOM   4757  C   THR C 242      15.006  18.952  -4.899  1.00 85.41           C  
ATOM   4758  CB  THR C 242      16.315  17.889  -6.752  1.00 85.41           C  
ATOM   4759  O   THR C 242      15.036  18.460  -3.769  1.00 85.41           O  
ATOM   4760  CG2 THR C 242      16.671  16.415  -6.916  1.00 85.41           C  
ATOM   4761  OG1 THR C 242      16.340  18.521  -8.038  1.00 85.41           O  
ATOM   4762  N   THR C 243      14.929  20.156  -5.170  1.00 86.55           N  
ATOM   4763  CA  THR C 243      15.002  21.116  -4.075  1.00 86.55           C  
ATOM   4764  C   THR C 243      13.721  21.089  -3.246  1.00 86.55           C  
ATOM   4765  CB  THR C 243      15.247  22.544  -4.599  1.00 86.55           C  
ATOM   4766  O   THR C 243      13.770  21.163  -2.016  1.00 86.55           O  
ATOM   4767  CG2 THR C 243      15.540  23.507  -3.454  1.00 86.55           C  
ATOM   4768  OG1 THR C 243      16.364  22.531  -5.496  1.00 86.55           O  
ATOM   4769  N   GLN C 244      12.692  20.841  -3.942  1.00 85.42           N  
ATOM   4770  CA  GLN C 244      11.399  20.770  -3.269  1.00 85.42           C  
ATOM   4771  C   GLN C 244      11.306  19.531  -2.383  1.00 85.42           C  
ATOM   4772  CB  GLN C 244      10.261  20.771  -4.291  1.00 85.42           C  
ATOM   4773  O   GLN C 244      10.836  19.608  -1.246  1.00 85.42           O  
ATOM   4774  CG  GLN C 244       9.836  22.163  -4.738  1.00 85.42           C  
ATOM   4775  CD  GLN C 244       8.710  22.136  -5.753  1.00 85.42           C  
ATOM   4776  NE2 GLN C 244       8.381  23.299  -6.306  1.00 85.42           N  
ATOM   4777  OE1 GLN C 244       8.140  21.078  -6.040  1.00 85.42           O  
ATOM   4778  N   LYS C 245      11.788  18.489  -2.937  1.00 84.21           N  
ATOM   4779  CA  LYS C 245      11.789  17.237  -2.184  1.00 84.21           C  
ATOM   4780  C   LYS C 245      12.710  17.327  -0.971  1.00 84.21           C  
ATOM   4781  CB  LYS C 245      12.214  16.073  -3.080  1.00 84.21           C  
ATOM   4782  O   LYS C 245      12.357  16.867   0.117  1.00 84.21           O  
ATOM   4783  CG  LYS C 245      11.883  14.701  -2.511  1.00 84.21           C  
ATOM   4784  CD  LYS C 245      12.257  13.588  -3.482  1.00 84.21           C  
ATOM   4785  CE  LYS C 245      11.995  12.212  -2.884  1.00 84.21           C  
ATOM   4786  NZ  LYS C 245      12.233  11.123  -3.877  1.00 84.21           N  
ATOM   4787  N   ALA C 246      13.833  17.922  -1.161  1.00 86.45           N  
ATOM   4788  CA  ALA C 246      14.787  18.092  -0.068  1.00 86.45           C  
ATOM   4789  C   ALA C 246      14.212  18.983   1.029  1.00 86.45           C  
ATOM   4790  CB  ALA C 246      16.097  18.676  -0.591  1.00 86.45           C  
ATOM   4791  O   ALA C 246      14.367  18.692   2.218  1.00 86.45           O  
ATOM   4792  N   ARG C 247      13.610  19.928   0.636  1.00 90.43           N  
ATOM   4793  CA  ARG C 247      12.972  20.818   1.602  1.00 90.43           C  
ATOM   4794  C   ARG C 247      11.885  20.088   2.384  1.00 90.43           C  
ATOM   4795  CB  ARG C 247      12.380  22.041   0.897  1.00 90.43           C  
ATOM   4796  O   ARG C 247      11.795  20.224   3.606  1.00 90.43           O  
ATOM   4797  CG  ARG C 247      11.840  23.097   1.848  1.00 90.43           C  
ATOM   4798  CD  ARG C 247      11.158  24.234   1.099  1.00 90.43           C  
ATOM   4799  NE  ARG C 247      12.066  24.881   0.157  1.00 90.43           N  
ATOM   4800  NH1 ARG C 247      12.032  26.934   1.216  1.00 90.43           N  
ATOM   4801  NH2 ARG C 247      13.290  26.637  -0.676  1.00 90.43           N  
ATOM   4802  CZ  ARG C 247      12.461  26.149   0.234  1.00 90.43           C  
ATOM   4803  N   PHE C 248      11.120  19.358   1.572  1.00 87.51           N  
ATOM   4804  CA  PHE C 248      10.065  18.581   2.211  1.00 87.51           C  
ATOM   4805  C   PHE C 248      10.644  17.646   3.266  1.00 87.51           C  
ATOM   4806  CB  PHE C 248       9.282  17.776   1.169  1.00 87.51           C  
ATOM   4807  O   PHE C 248      10.127  17.565   4.382  1.00 87.51           O  
ATOM   4808  CG  PHE C 248       8.248  16.858   1.763  1.00 87.51           C  
ATOM   4809  CD1 PHE C 248       8.480  15.491   1.850  1.00 87.51           C  
ATOM   4810  CD2 PHE C 248       7.043  17.362   2.234  1.00 87.51           C  
ATOM   4811  CE1 PHE C 248       7.524  14.638   2.399  1.00 87.51           C  
ATOM   4812  CE2 PHE C 248       6.083  16.517   2.784  1.00 87.51           C  
ATOM   4813  CZ  PHE C 248       6.326  15.155   2.864  1.00 87.51           C  
ATOM   4814  N   GLU C 249      11.648  17.018   3.009  1.00 85.68           N  
ATOM   4815  CA  GLU C 249      12.286  16.100   3.948  1.00 85.68           C  
ATOM   4816  C   GLU C 249      12.827  16.843   5.166  1.00 85.68           C  
ATOM   4817  CB  GLU C 249      13.415  15.326   3.260  1.00 85.68           C  
ATOM   4818  O   GLU C 249      12.712  16.361   6.295  1.00 85.68           O  
ATOM   4819  CG  GLU C 249      12.927  14.246   2.306  1.00 85.68           C  
ATOM   4820  CD  GLU C 249      14.056  13.434   1.691  1.00 85.68           C  
ATOM   4821  OE1 GLU C 249      13.785  12.354   1.119  1.00 85.68           O  
ATOM   4822  OE2 GLU C 249      15.221  13.881   1.783  1.00 85.68           O  
ATOM   4823  N   MET C 250      13.361  17.967   4.913  1.00 89.86           N  
ATOM   4824  CA  MET C 250      13.881  18.783   6.006  1.00 89.86           C  
ATOM   4825  C   MET C 250      12.755  19.239   6.928  1.00 89.86           C  
ATOM   4826  CB  MET C 250      14.634  19.998   5.460  1.00 89.86           C  
ATOM   4827  O   MET C 250      12.877  19.155   8.151  1.00 89.86           O  
ATOM   4828  CG  MET C 250      15.465  20.724   6.505  1.00 89.86           C  
ATOM   4829  SD  MET C 250      17.242  20.811   6.054  1.00 89.86           S  
ATOM   4830  CE  MET C 250      17.142  21.834   4.559  1.00 89.86           C  
ATOM   4831  N   VAL C 251      11.746  19.679   6.312  1.00 91.11           N  
ATOM   4832  CA  VAL C 251      10.594  20.119   7.092  1.00 91.11           C  
ATOM   4833  C   VAL C 251      10.036  18.947   7.896  1.00 91.11           C  
ATOM   4834  CB  VAL C 251       9.492  20.718   6.188  1.00 91.11           C  
ATOM   4835  O   VAL C 251       9.692  19.101   9.070  1.00 91.11           O  
ATOM   4836  CG1 VAL C 251       8.208  20.947   6.982  1.00 91.11           C  
ATOM   4837  CG2 VAL C 251       9.973  22.022   5.555  1.00 91.11           C  
ATOM   4838  N   LEU C 252       9.980  17.828   7.288  1.00 85.33           N  
ATOM   4839  CA  LEU C 252       9.503  16.631   7.971  1.00 85.33           C  
ATOM   4840  C   LEU C 252      10.385  16.302   9.171  1.00 85.33           C  
ATOM   4841  CB  LEU C 252       9.467  15.441   7.008  1.00 85.33           C  
ATOM   4842  O   LEU C 252       9.880  15.977  10.248  1.00 85.33           O  
ATOM   4843  CG  LEU C 252       8.093  14.825   6.743  1.00 85.33           C  
ATOM   4844  CD1 LEU C 252       8.076  14.132   5.384  1.00 85.33           C  
ATOM   4845  CD2 LEU C 252       7.722  13.847   7.853  1.00 85.33           C  
ATOM   4846  N   ASP C 253      11.640  16.403   9.059  1.00 86.52           N  
ATOM   4847  CA  ASP C 253      12.576  16.156  10.152  1.00 86.52           C  
ATOM   4848  C   ASP C 253      12.377  17.162  11.283  1.00 86.52           C  
ATOM   4849  CB  ASP C 253      14.018  16.211   9.645  1.00 86.52           C  
ATOM   4850  O   ASP C 253      12.373  16.789  12.458  1.00 86.52           O  
ATOM   4851  CG  ASP C 253      14.980  15.410  10.505  1.00 86.52           C  
ATOM   4852  OD1 ASP C 253      14.696  14.228  10.798  1.00 86.52           O  
ATOM   4853  OD2 ASP C 253      16.029  15.965  10.895  1.00 86.52           O  
ATOM   4854  N   LEU C 254      12.238  18.327  10.865  1.00 90.72           N  
ATOM   4855  CA  LEU C 254      12.031  19.373  11.860  1.00 90.72           C  
ATOM   4856  C   LEU C 254      10.709  19.173  12.593  1.00 90.72           C  
ATOM   4857  CB  LEU C 254      12.058  20.754  11.199  1.00 90.72           C  
ATOM   4858  O   LEU C 254      10.626  19.392  13.804  1.00 90.72           O  
ATOM   4859  CG  LEU C 254      13.437  21.302  10.828  1.00 90.72           C  
ATOM   4860  CD1 LEU C 254      13.306  22.402   9.780  1.00 90.72           C  
ATOM   4861  CD2 LEU C 254      14.157  21.821  12.068  1.00 90.72           C  
ATOM   4862  N   MET C 255       9.764  18.780  11.858  1.00 87.76           N  
ATOM   4863  CA  MET C 255       8.466  18.504  12.468  1.00 87.76           C  
ATOM   4864  C   MET C 255       8.569  17.362  13.473  1.00 87.76           C  
ATOM   4865  CB  MET C 255       7.429  18.164  11.395  1.00 87.76           C  
ATOM   4866  O   MET C 255       7.935  17.400  14.529  1.00 87.76           O  
ATOM   4867  CG  MET C 255       6.201  19.059  11.425  1.00 87.76           C  
ATOM   4868  SD  MET C 255       4.994  18.640  10.108  1.00 87.76           S  
ATOM   4869  CE  MET C 255       5.577  16.983   9.654  1.00 87.76           C  
ATOM   4870  N   GLN C 256       9.357  16.377  13.095  1.00 81.06           N  
ATOM   4871  CA  GLN C 256       9.584  15.262  14.008  1.00 81.06           C  
ATOM   4872  C   GLN C 256      10.270  15.730  15.288  1.00 81.06           C  
ATOM   4873  CB  GLN C 256      10.422  14.175  13.332  1.00 81.06           C  
ATOM   4874  O   GLN C 256       9.926  15.280  16.383  1.00 81.06           O  
ATOM   4875  CG  GLN C 256       9.751  12.808  13.308  1.00 81.06           C  
ATOM   4876  CD  GLN C 256      10.221  11.944  12.153  1.00 81.06           C  
ATOM   4877  NE2 GLN C 256       9.389  10.989  11.750  1.00 81.06           N  
ATOM   4878  OE1 GLN C 256      11.322  12.133  11.626  1.00 81.06           O  
ATOM   4879  N   GLN C 257      11.207  16.552  15.107  1.00 85.96           N  
ATOM   4880  CA  GLN C 257      11.878  17.121  16.271  1.00 85.96           C  
ATOM   4881  C   GLN C 257      10.893  17.878  17.158  1.00 85.96           C  
ATOM   4882  CB  GLN C 257      13.014  18.048  15.837  1.00 85.96           C  
ATOM   4883  O   GLN C 257      10.967  17.797  18.386  1.00 85.96           O  
ATOM   4884  CG  GLN C 257      14.324  17.324  15.555  1.00 85.96           C  
ATOM   4885  CD  GLN C 257      15.403  18.250  15.026  1.00 85.96           C  
ATOM   4886  NE2 GLN C 257      16.267  17.722  14.164  1.00 85.96           N  
ATOM   4887  OE1 GLN C 257      15.461  19.429  15.388  1.00 85.96           O  
ATOM   4888  N   LEU C 258      10.104  18.600  16.540  1.00 87.16           N  
ATOM   4889  CA  LEU C 258       9.082  19.342  17.270  1.00 87.16           C  
ATOM   4890  C   LEU C 258       8.185  18.397  18.063  1.00 87.16           C  
ATOM   4891  CB  LEU C 258       8.236  20.179  16.307  1.00 87.16           C  
ATOM   4892  O   LEU C 258       7.833  18.684  19.209  1.00 87.16           O  
ATOM   4893  CG  LEU C 258       7.328  21.233  16.942  1.00 87.16           C  
ATOM   4894  CD1 LEU C 258       8.157  22.408  17.451  1.00 87.16           C  
ATOM   4895  CD2 LEU C 258       6.277  21.706  15.944  1.00 87.16           C  
ATOM   4896  N   GLN C 259       7.907  17.237  17.500  1.00 79.02           N  
ATOM   4897  CA  GLN C 259       7.064  16.241  18.153  1.00 79.02           C  
ATOM   4898  C   GLN C 259       7.777  15.613  19.347  1.00 79.02           C  
ATOM   4899  CB  GLN C 259       6.648  15.155  17.160  1.00 79.02           C  
ATOM   4900  O   GLN C 259       7.154  15.337  20.374  1.00 79.02           O  
ATOM   4901  CG  GLN C 259       5.229  14.642  17.367  1.00 79.02           C  
ATOM   4902  CD  GLN C 259       4.868  13.515  16.419  1.00 79.02           C  
ATOM   4903  NE2 GLN C 259       3.714  13.632  15.770  1.00 79.02           N  
ATOM   4904  OE1 GLN C 259       5.620  12.546  16.269  1.00 79.02           O  
ATOM   4905  N   ASP C 260       9.058  15.488  19.238  1.00 78.93           N  
ATOM   4906  CA  ASP C 260       9.848  14.906  20.319  1.00 78.93           C  
ATOM   4907  C   ASP C 260       9.895  15.838  21.527  1.00 78.93           C  
ATOM   4908  CB  ASP C 260      11.267  14.593  19.839  1.00 78.93           C  
ATOM   4909  O   ASP C 260      10.067  15.385  22.661  1.00 78.93           O  
ATOM   4910  CG  ASP C 260      11.334  13.369  18.943  1.00 78.93           C  
ATOM   4911  OD1 ASP C 260      10.414  12.524  18.995  1.00 78.93           O  
ATOM   4912  OD2 ASP C 260      12.316  13.248  18.179  1.00 78.93           O  
ATOM   4913  N   LEU C 261       9.716  17.059  21.198  1.00 86.15           N  
ATOM   4914  CA  LEU C 261       9.754  18.043  22.274  1.00 86.15           C  
ATOM   4915  C   LEU C 261       8.407  18.124  22.985  1.00 86.15           C  
ATOM   4916  CB  LEU C 261      10.139  19.421  21.728  1.00 86.15           C  
ATOM   4917  O   LEU C 261       8.302  18.720  24.059  1.00 86.15           O  
ATOM   4918  CG  LEU C 261      11.598  19.598  21.305  1.00 86.15           C  
ATOM   4919  CD1 LEU C 261      11.718  20.710  20.268  1.00 86.15           C  
ATOM   4920  CD2 LEU C 261      12.475  19.894  22.517  1.00 86.15           C  
ATOM   4921  N   GLY C 262       7.405  17.477  22.541  1.00 75.45           N  
ATOM   4922  CA  GLY C 262       6.072  17.446  23.122  1.00 75.45           C  
ATOM   4923  C   GLY C 262       5.110  18.414  22.460  1.00 75.45           C  
ATOM   4924  O   GLY C 262       5.391  18.935  21.378  1.00 75.45           O  
ATOM   4925  N   HIS C 263       3.941  18.636  23.055  1.00 76.44           N  
ATOM   4926  CA  HIS C 263       2.869  19.463  22.513  1.00 76.44           C  
ATOM   4927  C   HIS C 263       3.084  20.935  22.850  1.00 76.44           C  
ATOM   4928  CB  HIS C 263       1.512  18.996  23.042  1.00 76.44           C  
ATOM   4929  O   HIS C 263       3.571  21.263  23.935  1.00 76.44           O  
ATOM   4930  CG  HIS C 263       1.073  17.679  22.486  1.00 76.44           C  
ATOM   4931  CD2 HIS C 263       0.607  16.566  23.100  1.00 76.44           C  
ATOM   4932  ND1 HIS C 263       1.089  17.397  21.137  1.00 76.44           N  
ATOM   4933  CE1 HIS C 263       0.651  16.164  20.945  1.00 76.44           C  
ATOM   4934  NE2 HIS C 263       0.352  15.638  22.121  1.00 76.44           N  
ATOM   4935  N   PRO C 264       2.839  21.693  21.898  1.00 79.41           N  
ATOM   4936  CA  PRO C 264       2.877  23.123  22.216  1.00 79.41           C  
ATOM   4937  C   PRO C 264       1.857  23.518  23.281  1.00 79.41           C
[truncated: 20,656 more chars]
