# Supplementary material for: AI-guided pipeline for protein–protein interaction drug discovery identifies a SARS-CoV-2 inhibitor
Source: Mol Syst Biol. 2024 Mar 11;20(4):428–57. doi: 10.1038/s44320-024-00019-8 (PMC10987651; doi:10.1038/s44320-024-00019-8)
Supplement: Supplementary file 12 — Source Data Fig. 2 [file 44320_2024_19_MOESM12_ESM.zip › Source Data Figure EV3-EV4/ColabFold/BAK1_BCL2L1_unrelaxed_rank_5_model_2.pdb]

MODEL     1                                                                     
ATOM      1  N   MET B   1      42.428  14.961 -18.513  1.00 23.73           N  
ATOM      2  CA  MET B   1      42.555  15.747 -17.289  1.00 23.73           C  
ATOM      3  C   MET B   1      41.417  16.755 -17.169  1.00 23.73           C  
ATOM      4  CB  MET B   1      43.902  16.471 -17.251  1.00 23.73           C  
ATOM      5  O   MET B   1      41.058  17.164 -16.064  1.00 23.73           O  
ATOM      6  CG  MET B   1      45.052  15.601 -16.771  1.00 23.73           C  
ATOM      7  SD  MET B   1      46.599  16.556 -16.519  1.00 23.73           S  
ATOM      8  CE  MET B   1      47.758  15.203 -16.176  1.00 23.73           C  
ATOM      9  N   ALA B   2      41.032  17.366 -18.196  1.00 22.87           N  
ATOM     10  CA  ALA B   2      39.998  18.397 -18.243  1.00 22.87           C  
ATOM     11  C   ALA B   2      38.605  17.775 -18.286  1.00 22.87           C  
ATOM     12  CB  ALA B   2      40.209  19.307 -19.450  1.00 22.87           C  
ATOM     13  O   ALA B   2      37.608  18.481 -18.453  1.00 22.87           O  
ATOM     14  N   SER B   3      38.378  16.456 -18.054  1.00 28.62           N  
ATOM     15  CA  SER B   3      37.252  15.717 -18.615  1.00 28.62           C  
ATOM     16  C   SER B   3      35.929  16.197 -18.028  1.00 28.62           C  
ATOM     17  CB  SER B   3      37.416  14.217 -18.367  1.00 28.62           C  
ATOM     18  O   SER B   3      35.762  16.232 -16.807  1.00 28.62           O  
ATOM     19  OG  SER B   3      37.605  13.523 -19.588  1.00 28.62           O  
ATOM     20  N   GLY B   4      35.122  16.972 -18.794  1.00 25.99           N  
ATOM     21  CA  GLY B   4      34.061  17.951 -18.623  1.00 25.99           C  
ATOM     22  C   GLY B   4      32.788  17.356 -18.050  1.00 25.99           C  
ATOM     23  O   GLY B   4      32.502  16.175 -18.254  1.00 25.99           O  
ATOM     24  N   GLN B   5      32.348  17.905 -16.874  1.00 26.18           N  
ATOM     25  CA  GLN B   5      31.336  17.624 -15.861  1.00 26.18           C  
ATOM     26  C   GLN B   5      29.942  17.564 -16.478  1.00 26.18           C  
ATOM     27  CB  GLN B   5      31.376  18.681 -14.755  1.00 26.18           C  
ATOM     28  O   GLN B   5      29.584  18.410 -17.300  1.00 26.18           O  
ATOM     29  CG  GLN B   5      32.374  18.374 -13.647  1.00 26.18           C  
ATOM     30  CD  GLN B   5      32.095  19.151 -12.374  1.00 26.18           C  
ATOM     31  NE2 GLN B   5      33.046  19.130 -11.446  1.00 26.18           N  
ATOM     32  OE1 GLN B   5      31.035  19.766 -12.226  1.00 26.18           O  
ATOM     33  N   GLY B   6      29.418  16.347 -16.682  1.00 24.21           N  
ATOM     34  CA  GLY B   6      28.188  15.927 -17.335  1.00 24.21           C  
ATOM     35  C   GLY B   6      26.964  16.672 -16.837  1.00 24.21           C  
ATOM     36  O   GLY B   6      26.970  17.220 -15.732  1.00 24.21           O  
ATOM     37  N   PRO B   7      26.282  17.286 -17.776  1.00 29.00           N  
ATOM     38  CA  PRO B   7      25.170  18.212 -17.553  1.00 29.00           C  
ATOM     39  C   PRO B   7      24.059  17.606 -16.697  1.00 29.00           C  
ATOM     40  CB  PRO B   7      24.668  18.509 -18.968  1.00 29.00           C  
ATOM     41  O   PRO B   7      23.754  16.418 -16.828  1.00 29.00           O  
ATOM     42  CG  PRO B   7      25.291  17.453 -19.823  1.00 29.00           C  
ATOM     43  CD  PRO B   7      26.271  16.680 -18.989  1.00 29.00           C  
ATOM     44  N   GLY B   8      24.164  17.842 -15.342  1.00 26.28           N  
ATOM     45  CA  GLY B   8      23.192  17.395 -14.357  1.00 26.28           C  
ATOM     46  C   GLY B   8      21.757  17.546 -14.824  1.00 26.28           C  
ATOM     47  O   GLY B   8      21.497  18.166 -15.857  1.00 26.28           O  
ATOM     48  N   PRO B   9      20.961  16.506 -14.463  1.00 28.37           N  
ATOM     49  CA  PRO B   9      19.591  16.306 -14.940  1.00 28.37           C  
ATOM     50  C   PRO B   9      18.738  17.568 -14.832  1.00 28.37           C  
ATOM     51  CB  PRO B   9      19.055  15.205 -14.023  1.00 28.37           C  
ATOM     52  O   PRO B   9      19.039  18.453 -14.026  1.00 28.37           O  
ATOM     53  CG  PRO B   9      20.017  15.158 -12.880  1.00 28.37           C  
ATOM     54  CD  PRO B   9      21.198  16.023 -13.215  1.00 28.37           C  
ATOM     55  N   PRO B  10      18.082  17.925 -15.906  1.00 28.35           N  
ATOM     56  CA  PRO B  10      17.255  19.129 -16.019  1.00 28.35           C  
ATOM     57  C   PRO B  10      16.240  19.256 -14.885  1.00 28.35           C  
ATOM     58  CB  PRO B  10      16.549  18.947 -17.365  1.00 28.35           C  
ATOM     59  O   PRO B  10      15.618  18.264 -14.494  1.00 28.35           O  
ATOM     60  CG  PRO B  10      16.775  17.513 -17.724  1.00 28.35           C  
ATOM     61  CD  PRO B  10      17.683  16.901 -16.696  1.00 28.35           C  
ATOM     62  N   ARG B  11      16.635  19.898 -13.766  1.00 29.44           N  
ATOM     63  CA  ARG B  11      15.715  20.221 -12.681  1.00 29.44           C  
ATOM     64  C   ARG B  11      14.378  20.715 -13.224  1.00 29.44           C  
ATOM     65  CB  ARG B  11      16.325  21.275 -11.754  1.00 29.44           C  
ATOM     66  O   ARG B  11      14.338  21.623 -14.057  1.00 29.44           O  
ATOM     67  CG  ARG B  11      17.237  20.699 -10.682  1.00 29.44           C  
ATOM     68  CD  ARG B  11      17.812  21.787  -9.787  1.00 29.44           C  
ATOM     69  NE  ARG B  11      18.556  21.224  -8.664  1.00 29.44           N  
ATOM     70  NH1 ARG B  11      18.978  23.259  -7.655  1.00 29.44           N  
ATOM     71  NH2 ARG B  11      19.750  21.321  -6.704  1.00 29.44           N  
ATOM     72  CZ  ARG B  11      19.093  21.936  -7.677  1.00 29.44           C  
ATOM     73  N   GLN B  12      13.492  19.730 -13.490  1.00 29.93           N  
ATOM     74  CA  GLN B  12      12.154  20.134 -13.911  1.00 29.93           C  
ATOM     75  C   GLN B  12      11.684  21.365 -13.141  1.00 29.93           C  
ATOM     76  CB  GLN B  12      11.162  18.986 -13.721  1.00 29.93           C  
ATOM     77  O   GLN B  12      11.482  21.305 -11.927  1.00 29.93           O  
ATOM     78  CG  GLN B  12      10.705  18.346 -15.025  1.00 29.93           C  
ATOM     79  CD  GLN B  12      10.097  16.971 -14.822  1.00 29.93           C  
ATOM     80  NE2 GLN B  12      10.145  16.142 -15.860  1.00 29.93           N  
ATOM     81  OE1 GLN B  12       9.590  16.655 -13.741  1.00 29.93           O  
ATOM     82  N   GLU B  13      12.423  22.464 -13.214  1.00 31.38           N  
ATOM     83  CA  GLU B  13      12.111  23.759 -12.618  1.00 31.38           C  
ATOM     84  C   GLU B  13      10.621  24.071 -12.725  1.00 31.38           C  
ATOM     85  CB  GLU B  13      12.929  24.869 -13.282  1.00 31.38           C  
ATOM     86  O   GLU B  13      10.000  23.813 -13.758  1.00 31.38           O  
ATOM     87  CG  GLU B  13      14.126  25.327 -12.461  1.00 31.38           C  
ATOM     88  CD  GLU B  13      14.965  26.384 -13.161  1.00 31.38           C  
ATOM     89  OE1 GLU B  13      15.819  27.017 -12.500  1.00 31.38           O  
ATOM     90  OE2 GLU B  13      14.766  26.582 -14.380  1.00 31.38           O  
ATOM     91  N   CYS B  14       9.855  23.899 -11.583  1.00 33.98           N  
ATOM     92  CA  CYS B  14       8.564  24.578 -11.555  1.00 33.98           C  
ATOM     93  C   CYS B  14       8.605  25.863 -12.372  1.00 33.98           C  
ATOM     94  CB  CYS B  14       8.154  24.890 -10.116  1.00 33.98           C  
ATOM     95  O   CYS B  14       9.434  26.739 -12.118  1.00 33.98           O  
ATOM     96  SG  CYS B  14       7.101  23.628  -9.368  1.00 33.98           S  
ATOM     97  N   GLY B  15       8.755  25.874 -13.755  1.00 33.22           N  
ATOM     98  CA  GLY B  15       8.804  27.070 -14.580  1.00 33.22           C  
ATOM     99  C   GLY B  15       8.243  28.297 -13.885  1.00 33.22           C  
ATOM    100  O   GLY B  15       7.831  28.226 -12.726  1.00 33.22           O  
ATOM    101  N   GLU B  16       8.241  29.502 -14.582  1.00 36.56           N  
ATOM    102  CA  GLU B  16       7.776  30.841 -14.231  1.00 36.56           C  
ATOM    103  C   GLU B  16       6.417  30.790 -13.539  1.00 36.56           C  
ATOM    104  CB  GLU B  16       7.700  31.728 -15.477  1.00 36.56           C  
ATOM    105  O   GLU B  16       5.540  30.021 -13.938  1.00 36.56           O  
ATOM    106  CG  GLU B  16       8.311  33.108 -15.288  1.00 36.56           C  
ATOM    107  CD  GLU B  16       8.254  33.967 -16.541  1.00 36.56           C  
ATOM    108  OE1 GLU B  16       7.618  35.045 -16.509  1.00 36.56           O  
ATOM    109  OE2 GLU B  16       8.848  33.557 -17.563  1.00 36.56           O  
ATOM    110  N   PRO B  17       6.272  31.408 -12.278  1.00 36.19           N  
ATOM    111  CA  PRO B  17       5.042  31.492 -11.488  1.00 36.19           C  
ATOM    112  C   PRO B  17       3.816  31.816 -12.338  1.00 36.19           C  
ATOM    113  CB  PRO B  17       5.335  32.624 -10.499  1.00 36.19           C  
ATOM    114  O   PRO B  17       3.734  32.899 -12.923  1.00 36.19           O  
ATOM    115  CG  PRO B  17       6.645  33.190 -10.943  1.00 36.19           C  
ATOM    116  CD  PRO B  17       7.132  32.397 -12.122  1.00 36.19           C  
ATOM    117  N   ALA B  18       3.411  31.073 -13.333  1.00 39.71           N  
ATOM    118  CA  ALA B  18       2.134  31.387 -13.967  1.00 39.71           C  
ATOM    119  C   ALA B  18       1.036  31.578 -12.925  1.00 39.71           C  
ATOM    120  CB  ALA B  18       1.743  30.286 -14.951  1.00 39.71           C  
ATOM    121  O   ALA B  18       1.148  31.088 -11.799  1.00 39.71           O  
ATOM    122  N   LEU B  19       0.258  32.760 -12.859  1.00 42.12           N  
ATOM    123  CA  LEU B  19      -0.938  33.054 -12.078  1.00 42.12           C  
ATOM    124  C   LEU B  19      -1.784  31.800 -11.885  1.00 42.12           C  
ATOM    125  CB  LEU B  19      -1.769  34.145 -12.759  1.00 42.12           C  
ATOM    126  O   LEU B  19      -1.954  31.012 -12.818  1.00 42.12           O  
ATOM    127  CG  LEU B  19      -1.418  35.589 -12.398  1.00 42.12           C  
ATOM    128  CD1 LEU B  19      -1.541  36.487 -13.625  1.00 42.12           C  
ATOM    129  CD2 LEU B  19      -2.313  36.091 -11.271  1.00 42.12           C  
ATOM    130  N   PRO B  20      -1.890  31.408 -10.717  1.00 40.52           N  
ATOM    131  CA  PRO B  20      -2.754  30.245 -10.505  1.00 40.52           C  
ATOM    132  C   PRO B  20      -4.017  30.283 -11.363  1.00 40.52           C  
ATOM    133  CB  PRO B  20      -3.103  30.331  -9.017  1.00 40.52           C  
ATOM    134  O   PRO B  20      -4.623  31.345 -11.529  1.00 40.52           O  
ATOM    135  CG  PRO B  20      -2.446  31.587  -8.543  1.00 40.52           C  
ATOM    136  CD  PRO B  20      -1.747  32.228  -9.707  1.00 40.52           C  
ATOM    137  N   SER B  21      -4.159  29.297 -12.233  1.00 46.05           N  
ATOM    138  CA  SER B  21      -5.387  29.181 -13.014  1.00 46.05           C  
ATOM    139  C   SER B  21      -6.605  29.029 -12.109  1.00 46.05           C  
ATOM    140  CB  SER B  21      -5.303  27.993 -13.973  1.00 46.05           C  
ATOM    141  O   SER B  21      -6.472  28.684 -10.933  1.00 46.05           O  
ATOM    142  OG  SER B  21      -3.991  27.858 -14.492  1.00 46.05           O  
ATOM    143  N   ALA B  22      -7.796  29.587 -12.465  1.00 48.88           N  
ATOM    144  CA  ALA B  22      -9.096  29.500 -11.806  1.00 48.88           C  
ATOM    145  C   ALA B  22      -9.333  28.101 -11.242  1.00 48.88           C  
ATOM    146  CB  ALA B  22     -10.212  29.873 -12.779  1.00 48.88           C  
ATOM    147  O   ALA B  22      -9.840  27.952 -10.128  1.00 48.88           O  
ATOM    148  N   SER B  23      -8.842  27.106 -11.961  1.00 45.41           N  
ATOM    149  CA  SER B  23      -9.052  25.720 -11.556  1.00 45.41           C  
ATOM    150  C   SER B  23      -8.198  25.363 -10.343  1.00 45.41           C  
ATOM    151  CB  SER B  23      -8.734  24.769 -12.711  1.00 45.41           C  
ATOM    152  O   SER B  23      -8.657  24.662  -9.439  1.00 45.41           O  
ATOM    153  OG  SER B  23      -7.811  25.360 -13.609  1.00 45.41           O  
ATOM    154  N   GLU B  24      -7.015  25.920 -10.349  1.00 41.28           N  
ATOM    155  CA  GLU B  24      -6.113  25.683  -9.226  1.00 41.28           C  
ATOM    156  C   GLU B  24      -6.648  26.316  -7.945  1.00 41.28           C  
ATOM    157  CB  GLU B  24      -4.715  26.224  -9.536  1.00 41.28           C  
ATOM    158  O   GLU B  24      -6.560  25.721  -6.869  1.00 41.28           O  
ATOM    159  CG  GLU B  24      -3.846  25.262 -10.333  1.00 41.28           C  
ATOM    160  CD  GLU B  24      -2.445  25.794 -10.592  1.00 41.28           C  
ATOM    161  OE1 GLU B  24      -1.633  25.082 -11.226  1.00 41.28           O  
ATOM    162  OE2 GLU B  24      -2.156  26.930 -10.156  1.00 41.28           O  
ATOM    163  N   GLU B  25      -7.143  27.444  -8.118  1.00 45.82           N  
ATOM    164  CA  GLU B  25      -7.744  28.152  -6.992  1.00 45.82           C  
ATOM    165  C   GLU B  25      -8.944  27.389  -6.438  1.00 45.82           C  
ATOM    166  CB  GLU B  25      -8.166  29.564  -7.407  1.00 45.82           C  
ATOM    167  O   GLU B  25      -9.164  27.365  -5.225  1.00 45.82           O  
ATOM    168  CG  GLU B  25      -7.305  30.665  -6.804  1.00 45.82           C  
ATOM    169  CD  GLU B  25      -7.615  32.044  -7.365  1.00 45.82           C  
ATOM    170  OE1 GLU B  25      -6.941  33.024  -6.973  1.00 45.82           O  
ATOM    171  OE2 GLU B  25      -8.539  32.145  -8.202  1.00 45.82           O  
ATOM    172  N   GLN B  26      -9.706  26.664  -7.309  1.00 46.27           N  
ATOM    173  CA  GLN B  26     -10.875  25.886  -6.912  1.00 46.27           C  
ATOM    174  C   GLN B  26     -10.469  24.656  -6.105  1.00 46.27           C  
ATOM    175  CB  GLN B  26     -11.683  25.465  -8.140  1.00 46.27           C  
ATOM    176  O   GLN B  26     -11.119  24.314  -5.115  1.00 46.27           O  
ATOM    177  CG  GLN B  26     -13.053  24.890  -7.807  1.00 46.27           C  
ATOM    178  CD  GLN B  26     -14.016  25.936  -7.278  1.00 46.27           C  
ATOM    179  NE2 GLN B  26     -15.140  25.484  -6.731  1.00 46.27           N  
ATOM    180  OE1 GLN B  26     -13.753  27.140  -7.360  1.00 46.27           O  
ATOM    181  N   VAL B  27      -9.432  24.033  -6.483  1.00 43.18           N  
ATOM    182  CA  VAL B  27      -8.946  22.852  -5.777  1.00 43.18           C  
ATOM    183  C   VAL B  27      -8.481  23.241  -4.376  1.00 43.18           C  
ATOM    184  CB  VAL B  27      -7.797  22.163  -6.547  1.00 43.18           C  
ATOM    185  O   VAL B  27      -8.719  22.511  -3.411  1.00 43.18           O  
ATOM    186  CG1 VAL B  27      -7.176  21.048  -5.708  1.00 43.18           C  
ATOM    187  CG2 VAL B  27      -8.302  21.615  -7.881  1.00 43.18           C  
ATOM    188  N   ALA B  28      -7.883  24.448  -4.404  1.00 42.10           N  
ATOM    189  CA  ALA B  28      -7.440  24.956  -3.108  1.00 42.10           C  
ATOM    190  C   ALA B  28      -8.627  25.205  -2.182  1.00 42.10           C  
ATOM    191  CB  ALA B  28      -6.631  26.238  -3.288  1.00 42.10           C  
ATOM    192  O   ALA B  28      -8.587  24.849  -1.002  1.00 42.10           O  
ATOM    193  N   GLN B  29      -9.602  25.788  -2.825  1.00 44.82           N  
ATOM    194  CA  GLN B  29     -10.816  26.042  -2.057  1.00 44.82           C  
ATOM    195  C   GLN B  29     -11.489  24.736  -1.646  1.00 44.82           C  
ATOM    196  CB  GLN B  29     -11.790  26.904  -2.862  1.00 44.82           C  
ATOM    197  O   GLN B  29     -11.962  24.605  -0.514  1.00 44.82           O  
ATOM    198  CG  GLN B  29     -12.421  28.033  -2.058  1.00 44.82           C  
ATOM    199  CD  GLN B  29     -13.178  29.020  -2.926  1.00 44.82           C  
ATOM    200  NE2 GLN B  29     -13.465  30.195  -2.376  1.00 44.82           N  
ATOM    201  OE1 GLN B  29     -13.501  28.730  -4.082  1.00 44.82           O  
ATOM    202  N   ASP B  30     -11.446  23.733  -2.506  1.00 46.41           N  
ATOM    203  CA  ASP B  30     -12.074  22.439  -2.256  1.00 46.41           C  
ATOM    204  C   ASP B  30     -11.313  21.656  -1.189  1.00 46.41           C  
ATOM    205  CB  ASP B  30     -12.157  21.624  -3.549  1.00 46.41           C  
ATOM    206  O   ASP B  30     -11.916  20.924  -0.401  1.00 46.41           O  
ATOM    207  CG  ASP B  30     -13.194  22.157  -4.521  1.00 46.41           C  
ATOM    208  OD1 ASP B  30     -14.031  22.995  -4.121  1.00 46.41           O  
ATOM    209  OD2 ASP B  30     -13.177  21.733  -5.697  1.00 46.41           O  
ATOM    210  N   THR B  31     -10.007  21.859  -1.123  1.00 41.23           N  
ATOM    211  CA  THR B  31      -9.158  21.144  -0.177  1.00 41.23           C  
ATOM    212  C   THR B  31      -9.500  21.533   1.258  1.00 41.23           C  
ATOM    213  CB  THR B  31      -7.667  21.419  -0.446  1.00 41.23           C  
ATOM    214  O   THR B  31      -9.479  20.690   2.158  1.00 41.23           O  
ATOM    215  CG2 THR B  31      -6.780  20.593   0.480  1.00 41.23           C  
ATOM    216  OG1 THR B  31      -7.363  21.083  -1.805  1.00 41.23           O  
ATOM    217  N   GLU B  32      -9.812  22.809   1.380  1.00 42.94           N  
ATOM    218  CA  GLU B  32     -10.210  23.276   2.705  1.00 42.94           C  
ATOM    219  C   GLU B  32     -11.428  22.513   3.216  1.00 42.94           C  
ATOM    220  CB  GLU B  32     -10.503  24.779   2.679  1.00 42.94           C  
ATOM    221  O   GLU B  32     -11.456  22.079   4.370  1.00 42.94           O  
ATOM    222  CG  GLU B  32     -10.440  25.441   4.048  1.00 42.94           C  
ATOM    223  CD  GLU B  32     -10.595  26.952   3.992  1.00 42.94           C  
ATOM    224  OE1 GLU B  32     -10.629  27.599   5.063  1.00 42.94           O  
ATOM    225  OE2 GLU B  32     -10.685  27.493   2.867  1.00 42.94           O  
ATOM    226  N   GLU B  33     -12.283  22.316   2.305  1.00 46.32           N  
ATOM    227  CA  GLU B  33     -13.518  21.628   2.672  1.00 46.32           C  
ATOM    228  C   GLU B  33     -13.273  20.140   2.902  1.00 46.32           C  
ATOM    229  CB  GLU B  33     -14.584  21.825   1.591  1.00 46.32           C  
ATOM    230  O   GLU B  33     -13.846  19.546   3.818  1.00 46.32           O  
ATOM    231  CG  GLU B  33     -15.904  22.367   2.121  1.00 46.32           C  
ATOM    232  CD  GLU B  33     -16.921  22.644   1.025  1.00 46.32           C  
ATOM    233  OE1 GLU B  33     -18.049  23.085   1.342  1.00 46.32           O  
ATOM    234  OE2 GLU B  33     -16.588  22.419  -0.159  1.00 46.32           O  
ATOM    235  N   VAL B  34     -12.448  19.583   2.141  1.00 42.07           N  
ATOM    236  CA  VAL B  34     -12.144  18.161   2.259  1.00 42.07           C  
ATOM    237  C   VAL B  34     -11.445  17.890   3.589  1.00 42.07           C  
ATOM    238  CB  VAL B  34     -11.267  17.669   1.086  1.00 42.07           C  
ATOM    239  O   VAL B  34     -11.797  16.946   4.302  1.00 42.07           O  
ATOM    240  CG1 VAL B  34     -10.781  16.242   1.337  1.00 42.07           C  
ATOM    241  CG2 VAL B  34     -12.041  17.750  -0.229  1.00 42.07           C  
ATOM    242  N   PHE B  35     -10.531  18.756   3.900  1.00 42.08           N  
ATOM    243  CA  PHE B  35      -9.766  18.584   5.129  1.00 42.08           C  
ATOM    244  C   PHE B  35     -10.661  18.744   6.352  1.00 42.08           C  
ATOM    245  CB  PHE B  35      -8.611  19.589   5.189  1.00 42.08           C  
ATOM    246  O   PHE B  35     -10.572  17.961   7.299  1.00 42.08           O  
ATOM    247  CG  PHE B  35      -7.655  19.348   6.326  1.00 42.08           C  
ATOM    248  CD1 PHE B  35      -7.614  20.212   7.414  1.00 42.08           C  
ATOM    249  CD2 PHE B  35      -6.797  18.256   6.307  1.00 42.08           C  
ATOM    250  CE1 PHE B  35      -6.730  19.991   8.468  1.00 42.08           C  
ATOM    251  CE2 PHE B  35      -5.911  18.029   7.356  1.00 42.08           C  
ATOM    252  CZ  PHE B  35      -5.878  18.898   8.435  1.00 42.08           C  
ATOM    253  N   ARG B  36     -11.450  19.685   6.300  1.00 45.50           N  
ATOM    254  CA  ARG B  36     -12.364  19.911   7.414  1.00 45.50           C  
ATOM    255  C   ARG B  36     -13.282  18.711   7.622  1.00 45.50           C  
ATOM    256  CB  ARG B  36     -13.197  21.173   7.180  1.00 45.50           C  
ATOM    257  O   ARG B  36     -13.524  18.297   8.757  1.00 45.50           O  
ATOM    258  CG  ARG B  36     -12.492  22.459   7.580  1.00 45.50           C  
ATOM    259  CD  ARG B  36     -13.409  23.668   7.455  1.00 45.50           C  
ATOM    260  NE  ARG B  36     -12.720  24.906   7.806  1.00 45.50           N  
ATOM    261  NH1 ARG B  36     -14.474  26.291   7.220  1.00 45.50           N  
ATOM    262  NH2 ARG B  36     -12.526  27.183   8.035  1.00 45.50           N  
ATOM    263  CZ  ARG B  36     -13.242  26.124   7.686  1.00 45.50           C  
ATOM    264  N   SER B  37     -13.793  18.185   6.512  1.00 45.85           N  
ATOM    265  CA  SER B  37     -14.660  17.014   6.587  1.00 45.85           C  
ATOM    266  C   SER B  37     -13.893  15.787   7.069  1.00 45.85           C  
ATOM    267  CB  SER B  37     -15.292  16.726   5.225  1.00 45.85           C  
ATOM    268  O   SER B  37     -14.417  14.986   7.846  1.00 45.85           O  
ATOM    269  OG  SER B  37     -15.840  15.420   5.190  1.00 45.85           O  
ATOM    270  N   TYR B  38     -12.719  15.727   6.641  1.00 40.37           N  
ATOM    271  CA  TYR B  38     -11.846  14.636   7.061  1.00 40.37           C  
ATOM    272  C   TYR B  38     -11.622  14.667   8.568  1.00 40.37           C  
ATOM    273  CB  TYR B  38     -10.501  14.713   6.332  1.00 40.37           C  
ATOM    274  O   TYR B  38     -11.772  13.647   9.245  1.00 40.37           O  
ATOM    275  CG  TYR B  38      -9.520  13.646   6.753  1.00 40.37           C  
ATOM    276  CD1 TYR B  38      -8.592  13.885   7.764  1.00 40.37           C  
ATOM    277  CD2 TYR B  38      -9.519  12.397   6.141  1.00 40.37           C  
ATOM    278  CE1 TYR B  38      -7.685  12.905   8.155  1.00 40.37           C  
ATOM    279  CE2 TYR B  38      -8.616  11.410   6.524  1.00 40.37           C  
ATOM    280  OH  TYR B  38      -6.810  10.699   7.913  1.00 40.37           O  
ATOM    281  CZ  TYR B  38      -7.705  11.673   7.530  1.00 40.37           C  
ATOM    282  N   VAL B  39     -11.290  15.768   9.136  1.00 45.67           N  
ATOM    283  CA  VAL B  39     -10.986  15.951  10.551  1.00 45.67           C  
ATOM    284  C   VAL B  39     -12.234  15.675  11.387  1.00 45.67           C  
ATOM    285  CB  VAL B  39     -10.456  17.374  10.839  1.00 45.67           C  
ATOM    286  O   VAL B  39     -12.158  15.023  12.431  1.00 45.67           O  
ATOM    287  CG1 VAL B  39     -10.333  17.610  12.343  1.00 45.67           C  
ATOM    288  CG2 VAL B  39      -9.110  17.590  10.149  1.00 45.67           C  
ATOM    289  N   PHE B  40     -13.273  16.152  10.949  1.00 48.81           N  
ATOM    290  CA  PHE B  40     -14.531  15.977  11.666  1.00 48.81           C  
ATOM    291  C   PHE B  40     -14.878  14.499  11.796  1.00 48.81           C  
ATOM    292  CB  PHE B  40     -15.664  16.723  10.955  1.00 48.81           C  
ATOM    293  O   PHE B  40     -15.222  14.030  12.883  1.00 48.81           O  
ATOM    294  CG  PHE B  40     -16.951  16.757  11.734  1.00 48.81           C  
ATOM    295  CD1 PHE B  40     -17.949  15.820  11.498  1.00 48.81           C  
ATOM    296  CD2 PHE B  40     -17.162  17.728  12.705  1.00 48.81           C  
ATOM    297  CE1 PHE B  40     -19.141  15.849  12.219  1.00 48.81           C  
ATOM    298  CE2 PHE B  40     -18.351  17.764  13.429  1.00 48.81           C  
ATOM    299  CZ  PHE B  40     -19.339  16.825  13.183  1.00 48.81           C  
ATOM    300  N   TYR B  41     -14.823  13.765  10.698  1.00 46.39           N  
ATOM    301  CA  TYR B  41     -15.180  12.351  10.693  1.00 46.39           C  
ATOM    302  C   TYR B  41     -14.199  11.537  11.528  1.00 46.39           C  
ATOM    303  CB  TYR B  41     -15.219  11.812   9.260  1.00 46.39           C  
ATOM    304  O   TYR B  41     -14.604  10.652  12.285  1.00 46.39           O  
ATOM    305  CG  TYR B  41     -15.993  10.524   9.117  1.00 46.39           C  
ATOM    306  CD1 TYR B  41     -15.343   9.292   9.141  1.00 46.39           C  
ATOM    307  CD2 TYR B  41     -17.374  10.535   8.957  1.00 46.39           C  
ATOM    308  CE1 TYR B  41     -16.051   8.102   9.008  1.00 46.39           C  
ATOM    309  CE2 TYR B  41     -18.093   9.352   8.823  1.00 46.39           C  
ATOM    310  OH  TYR B  41     -18.130   6.968   8.718  1.00 46.39           O  
ATOM    311  CZ  TYR B  41     -17.424   8.142   8.850  1.00 46.39           C  
ATOM    312  N   ARG B  42     -13.090  11.881  11.443  1.00 44.58           N  
ATOM    313  CA  ARG B  42     -12.079  11.153  12.203  1.00 44.58           C  
ATOM    314  C   ARG B  42     -12.254  11.376  13.701  1.00 44.58           C  
ATOM    315  CB  ARG B  42     -10.673  11.575  11.771  1.00 44.58           C  
ATOM    316  O   ARG B  42     -12.109  10.444  14.495  1.00 44.58           O  
ATOM    317  CG  ARG B  42      -9.634  10.473  11.892  1.00 44.58           C  
ATOM    318  CD  ARG B  42      -8.291  10.897  11.314  1.00 44.58           C  
ATOM    319  NE  ARG B  42      -7.185  10.165  11.926  1.00 44.58           N  
ATOM    320  NH1 ARG B  42      -5.686  10.596  10.222  1.00 44.58           N  
ATOM    321  NH2 ARG B  42      -5.041   9.351  12.035  1.00 44.58           N  
ATOM    322  CZ  ARG B  42      -5.973  10.039  11.393  1.00 44.58           C  
ATOM    323  N   HIS B  43     -12.456  12.588  14.052  1.00 49.88           N  
ATOM    324  CA  HIS B  43     -12.691  12.920  15.453  1.00 49.88           C  
ATOM    325  C   HIS B  43     -13.906  12.176  15.998  1.00 49.88           C  
ATOM    326  CB  HIS B  43     -12.880  14.428  15.621  1.00 49.88           C  
ATOM    327  O   HIS B  43     -13.889  11.703  17.137  1.00 49.88           O  
ATOM    328  CG  HIS B  43     -12.797  14.888  17.042  1.00 49.88           C  
ATOM    329  CD2 HIS B  43     -12.277  16.015  17.583  1.00 49.88           C  
ATOM    330  ND1 HIS B  43     -13.287  14.146  18.094  1.00 49.88           N  
ATOM    331  CE1 HIS B  43     -13.072  14.799  19.224  1.00 49.88           C  
ATOM    332  NE2 HIS B  43     -12.461  15.936  18.941  1.00 49.88           N  
ATOM    333  N   GLN B  44     -14.941  12.106  15.215  1.00 51.70           N  
ATOM    334  CA  GLN B  44     -16.163  11.417  15.616  1.00 51.70           C  
ATOM    335  C   GLN B  44     -15.909   9.929  15.836  1.00 51.70           C  
ATOM    336  CB  GLN B  44     -17.259  11.612  14.566  1.00 51.70           C  
ATOM    337  O   GLN B  44     -16.411   9.344  16.798  1.00 51.70           O  
ATOM    338  CG  GLN B  44     -18.667  11.379  15.096  1.00 51.70           C  
ATOM    339  CD  GLN B  44     -19.739  11.664  14.061  1.00 51.70           C  
ATOM    340  NE2 GLN B  44     -20.547  12.689  14.311  1.00 51.70           N  
ATOM    341  OE1 GLN B  44     -19.839  10.970  13.045  1.00 51.70           O  
ATOM    342  N   GLN B  45     -15.063   9.394  14.991  1.00 48.84           N  
ATOM    343  CA  GLN B  45     -14.751   7.972  15.091  1.00 48.84           C  
ATOM    344  C   GLN B  45     -13.898   7.680  16.322  1.00 48.84           C  
ATOM    345  CB  GLN B  45     -14.034   7.489  13.829  1.00 48.84           C  
ATOM    346  O   GLN B  45     -14.073   6.650  16.975  1.00 48.84           O  
ATOM    347  CG  GLN B  45     -14.729   6.327  13.133  1.00 48.84           C  
ATOM    348  CD  GLN B  45     -13.946   5.801  11.945  1.00 48.84           C  
ATOM    349  NE2 GLN B  45     -14.526   5.913  10.755  1.00 48.84           N  
ATOM    350  OE1 GLN B  45     -12.828   5.297  12.095  1.00 48.84           O  
ATOM    351  N   GLU B  46     -13.012   8.609  16.591  1.00 47.81           N  
ATOM    352  CA  GLU B  46     -12.156   8.462  17.764  1.00 47.81           C  
ATOM    353  C   GLU B  46     -12.954   8.633  19.054  1.00 47.81           C  
ATOM    354  CB  GLU B  46     -11.005   9.470  17.720  1.00 47.81           C  
ATOM    355  O   GLU B  46     -12.686   7.957  20.050  1.00 47.81           O  
ATOM    356  CG  GLU B  46      -9.670   8.862  17.317  1.00 47.81           C  
ATOM    357  CD  GLU B  46      -8.533   9.871  17.294  1.00 47.81           C  
ATOM    358  OE1 GLU B  46      -7.386   9.486  16.973  1.00 47.81           O  
ATOM    359  OE2 GLU B  46      -8.791  11.057  17.601  1.00 47.81           O  
ATOM    360  N   GLN B  47     -13.867   9.545  19.005  1.00 51.56           N  
ATOM    361  CA  GLN B  47     -14.731   9.756  20.162  1.00 51.56           C  
ATOM    362  C   GLN B  47     -15.603   8.532  20.427  1.00 51.56           C  
ATOM    363  CB  GLN B  47     -15.607  10.993  19.961  1.00 51.56           C  
ATOM    364  O   GLN B  47     -15.849   8.176  21.581  1.00 51.56           O  
ATOM    365  CG  GLN B  47     -15.021  12.266  20.556  1.00 51.56           C  
ATOM    366  CD  GLN B  47     -15.997  13.427  20.536  1.00 51.56           C  
ATOM    367  NE2 GLN B  47     -15.468  14.646  20.537  1.00 51.56           N  
ATOM    368  OE1 GLN B  47     -17.216  13.230  20.519  1.00 51.56           O  
ATOM    369  N   GLU B  48     -16.060   7.942  19.340  1.00 51.90           N  
ATOM    370  CA  GLU B  48     -16.892   6.750  19.473  1.00 51.90           C  
ATOM    371  C   GLU B  48     -16.087   5.572  20.013  1.00 51.90           C  
ATOM    372  CB  GLU B  48     -17.523   6.383  18.127  1.00 51.90           C  
ATOM    373  O   GLU B  48     -16.600   4.771  20.797  1.00 51.90           O  
ATOM    374  CG  GLU B  48     -18.925   6.943  17.932  1.00 51.90           C  
ATOM    375  CD  GLU B  48     -19.494   6.666  16.550  1.00 51.90           C  
ATOM    376  OE1 GLU B  48     -20.644   7.077  16.273  1.00 51.90           O  
ATOM    377  OE2 GLU B  48     -18.785   6.031  15.737  1.00 51.90           O  
ATOM    378  N   ALA B  49     -14.828   5.540  19.595  1.00 49.48           N  
ATOM    379  CA  ALA B  49     -13.959   4.457  20.047  1.00 49.48           C  
ATOM    380  C   ALA B  49     -13.513   4.676  21.489  1.00 49.48           C  
ATOM    381  CB  ALA B  49     -12.744   4.333  19.130  1.00 49.48           C  
ATOM    382  O   ALA B  49     -13.310   3.716  22.236  1.00 49.48           O  
ATOM    383  N   GLU B  50     -13.125   5.975  21.807  1.00 50.23           N  
ATOM    384  CA  GLU B  50     -12.638   6.320  23.140  1.00 50.23           C  
ATOM    385  C   GLU B  50     -13.785   6.398  24.143  1.00 50.23           C  
ATOM    386  CB  GLU B  50     -11.876   7.647  23.108  1.00 50.23           C  
ATOM    387  O   GLU B  50     -13.572   6.263  25.350  1.00 50.23           O  
ATOM    388  CG  GLU B  50     -10.607   7.648  23.948  1.00 50.23           C  
ATOM    389  CD  GLU B  50      -9.763   8.898  23.760  1.00 50.23           C  
ATOM    390  OE1 GLU B  50      -8.687   9.005  24.391  1.00 50.23           O  
ATOM    391  OE2 GLU B  50     -10.182   9.779  22.976  1.00 50.23           O  
ATOM    392  N   GLY B  51     -14.828   5.907  24.052  1.00 46.79           N  
ATOM    393  CA  GLY B  51     -15.989   5.989  24.923  1.00 46.79           C  
ATOM    394  C   GLY B  51     -16.476   7.410  25.136  1.00 46.79           C  
ATOM    395  O   GLY B  51     -15.878   8.360  24.627  1.00 46.79           O  
ATOM    396  N   VAL B  52     -17.669   7.670  25.841  1.00 48.44           N  
ATOM    397  CA  VAL B  52     -18.578   8.801  25.997  1.00 48.44           C  
ATOM    398  C   VAL B  52     -17.796  10.034  26.446  1.00 48.44           C  
ATOM    399  CB  VAL B  52     -19.706   8.489  27.005  1.00 48.44           C  
ATOM    400  O   VAL B  52     -18.211  11.167  26.191  1.00 48.44           O  
ATOM    401  CG1 VAL B  52     -20.695   9.650  27.087  1.00 48.44           C  
ATOM    402  CG2 VAL B  52     -20.424   7.197  26.618  1.00 48.44           C  
ATOM    403  N   ALA B  53     -16.766  10.016  27.269  1.00 46.63           N  
ATOM    404  CA  ALA B  53     -16.467  11.210  28.055  1.00 46.63           C  
ATOM    405  C   ALA B  53     -15.638  12.205  27.247  1.00 46.63           C  
ATOM    406  CB  ALA B  53     -15.734  10.832  29.339  1.00 46.63           C  
ATOM    407  O   ALA B  53     -15.076  13.151  27.804  1.00 46.63           O  
ATOM    408  N   ALA B  54     -15.225  11.902  26.045  1.00 43.17           N  
ATOM    409  CA  ALA B  54     -14.249  12.877  25.565  1.00 43.17           C  
ATOM    410  C   ALA B  54     -14.913  14.220  25.276  1.00 43.17           C  
ATOM    411  CB  ALA B  54     -13.546  12.354  24.314  1.00 43.17           C  
ATOM    412  O   ALA B  54     -16.059  14.269  24.825  1.00 43.17           O  
ATOM    413  N   PRO B  55     -14.422  15.371  25.852  1.00 41.48           N  
ATOM    414  CA  PRO B  55     -14.985  16.711  25.671  1.00 41.48           C  
ATOM    415  C   PRO B  55     -15.169  17.081  24.201  1.00 41.48           C  
ATOM    416  CB  PRO B  55     -13.950  17.621  26.337  1.00 41.48           C  
ATOM    417  O   PRO B  55     -14.396  16.639  23.348  1.00 41.48           O  
ATOM    418  CG  PRO B  55     -12.819  16.713  26.699  1.00 41.48           C  
ATOM    419  CD  PRO B  55     -13.189  15.312  26.306  1.00 41.48           C  
ATOM    420  N   ALA B  56     -16.426  17.222  23.823  1.00 43.65           N  
ATOM    421  CA  ALA B  56     -16.815  17.736  22.512  1.00 43.65           C  
ATOM    422  C   ALA B  56     -16.011  18.982  22.151  1.00 43.65           C  
ATOM    423  CB  ALA B  56     -18.310  18.045  22.483  1.00 43.65           C  
ATOM    424  O   ALA B  56     -15.945  19.934  22.932  1.00 43.65           O  
ATOM    425  N   ASP B  57     -14.931  18.883  21.502  1.00 38.73           N  
ATOM    426  CA  ASP B  57     -14.213  20.057  21.017  1.00 38.73           C  
ATOM    427  C   ASP B  57     -15.151  21.008  20.276  1.00 38.73           C  
ATOM    428  CB  ASP B  57     -13.058  19.641  20.104  1.00 38.73           C  
ATOM    429  O   ASP B  57     -15.779  20.623  19.288  1.00 38.73           O  
ATOM    430  CG  ASP B  57     -11.698  20.048  20.645  1.00 38.73           C  
ATOM    431  OD1 ASP B  57     -11.608  21.064  21.367  1.00 38.73           O  
ATOM    432  OD2 ASP B  57     -10.708  19.347  20.344  1.00 38.73           O  
ATOM    433  N   PRO B  58     -15.542  22.155  20.921  1.00 38.00           N  
ATOM    434  CA  PRO B  58     -16.482  23.117  20.342  1.00 38.00           C  
ATOM    435  C   PRO B  58     -16.147  23.472  18.895  1.00 38.00           C  
ATOM    436  CB  PRO B  58     -16.339  24.340  21.251  1.00 38.00           C  
ATOM    437  O   PRO B  58     -17.049  23.721  18.091  1.00 38.00           O  
ATOM    438  CG  PRO B  58     -15.175  24.026  22.134  1.00 38.00           C  
ATOM    439  CD  PRO B  58     -14.773  22.597  21.903  1.00 38.00           C  
ATOM    440  N   GLU B  59     -14.805  23.549  18.660  1.00 35.16           N  
ATOM    441  CA  GLU B  59     -14.447  23.971  17.310  1.00 35.16           C  
ATOM    442  C   GLU B  59     -14.837  22.915  16.279  1.00 35.16           C  
ATOM    443  CB  GLU B  59     -12.948  24.268  17.218  1.00 35.16           C  
ATOM    444  O   GLU B  59     -15.181  23.246  15.143  1.00 35.16           O  
ATOM    445  CG  GLU B  59     -12.617  25.752  17.164  1.00 35.16           C  
ATOM    446  CD  GLU B  59     -11.137  26.029  16.951  1.00 35.16           C  
ATOM    447  OE1 GLU B  59     -10.760  27.210  16.776  1.00 35.16           O  
ATOM    448  OE2 GLU B  59     -10.349  25.058  16.958  1.00 35.16           O  
ATOM    449  N   MET B  60     -14.651  21.742  16.718  1.00 36.98           N  
ATOM    450  CA  MET B  60     -15.032  20.643  15.835  1.00 36.98           C  
ATOM    451  C   MET B  60     -16.547  20.574  15.675  1.00 36.98           C  
ATOM    452  CB  MET B  60     -14.501  19.313  16.372  1.00 36.98           C  
ATOM    453  O   MET B  60     -17.047  20.154  14.630  1.00 36.98           O  
ATOM    454  CG  MET B  60     -13.097  18.976  15.896  1.00 36.98           C  
ATOM    455  SD  MET B  60     -12.786  17.168  15.849  1.00 36.98           S  
ATOM    456  CE  MET B  60     -11.655  17.002  17.259  1.00 36.98           C  
ATOM    457  N   VAL B  61     -17.266  20.907  16.659  1.00 40.61           N  
ATOM    458  CA  VAL B  61     -18.725  20.873  16.658  1.00 40.61           C  
ATOM    459  C   VAL B  61     -19.267  22.006  15.789  1.00 40.61           C  
ATOM    460  CB  VAL B  61     -19.296  20.979  18.089  1.00 40.61           C  
ATOM    461  O   VAL B  61     -20.349  21.888  15.210  1.00 40.61           O  
ATOM    462  CG1 VAL B  61     -20.737  20.476  18.135  1.00 40.61           C  
ATOM    463  CG2 VAL B  61     -18.423  20.199  19.071  1.00 40.61           C  
ATOM    464  N   THR B  62     -18.428  23.057  15.575  1.00 36.03           N  
ATOM    465  CA  THR B  62     -18.902  24.203  14.806  1.00 36.03           C  
ATOM    466  C   THR B  62     -18.481  24.085  13.344  1.00 36.03           C  
ATOM    467  CB  THR B  62     -18.372  25.525  15.390  1.00 36.03           C  
ATOM    468  O   THR B  62     -18.588  25.048  12.582  1.00 36.03           O  
ATOM    469  CG2 THR B  62     -19.271  26.696  15.006  1.00 36.03           C  
ATOM    470  OG1 THR B  62     -18.323  25.424  16.819  1.00 36.03           O  
ATOM    471  N   LEU B  63     -17.895  23.008  12.951  1.00 36.66           N  
ATOM    472  CA  LEU B  63     -17.497  22.990  11.548  1.00 36.66           C  
ATOM    473  C   LEU B  63     -18.717  22.904  10.637  1.00 36.66           C  
ATOM    474  CB  LEU B  63     -16.555  21.815  11.272  1.00 36.66           C  
ATOM    475  O   LEU B  63     -19.580  22.044  10.829  1.00 36.66           O  
ATOM    476  CG  LEU B  63     -15.063  22.143  11.202  1.00 36.66           C  
ATOM    477  CD1 LEU B  63     -14.280  21.257  12.166  1.00 36.66           C  
ATOM    478  CD2 LEU B  63     -14.545  21.979   9.777  1.00 36.66           C  
ATOM    479  N   PRO B  64     -19.107  24.006   9.943  1.00 36.03           N  
ATOM    480  CA  PRO B  64     -20.235  23.998   9.008  1.00 36.03           C  
ATOM    481  C   PRO B  64     -20.185  22.823   8.034  1.00 36.03           C  
ATOM    482  CB  PRO B  64     -20.087  25.329   8.266  1.00 36.03           C  
ATOM    483  O   PRO B  64     -19.234  22.701   7.257  1.00 36.03           O  
ATOM    484  CG  PRO B  64     -18.754  25.856   8.688  1.00 36.03           C  
ATOM    485  CD  PRO B  64     -18.198  24.952   9.751  1.00 36.03           C  
ATOM    486  N   LEU B  65     -20.372  21.596   8.541  1.00 39.19           N  
ATOM    487  CA  LEU B  65     -20.233  20.533   7.551  1.00 39.19           C  
ATOM    488  C   LEU B  65     -21.445  20.490   6.626  1.00 39.19           C  
ATOM    489  CB  LEU B  65     -20.055  19.178   8.241  1.00 39.19           C  
ATOM    490  O   LEU B  65     -22.587  20.485   7.091  1.00 39.19           O  
ATOM    491  CG  LEU B  65     -18.751  18.434   7.949  1.00 39.19           C  
ATOM    492  CD1 LEU B  65     -17.595  19.072   8.713  1.00 39.19           C  
ATOM    493  CD2 LEU B  65     -18.885  16.958   8.307  1.00 39.19           C  
ATOM    494  N   GLN B  66     -21.354  21.008   5.405  1.00 33.81           N  
ATOM    495  CA  GLN B  66     -22.420  20.703   4.457  1.00 33.81           C  
ATOM    496  C   GLN B  66     -22.325  19.260   3.968  1.00 33.81           C  
ATOM    497  CB  GLN B  66     -22.373  21.664   3.268  1.00 33.81           C  
ATOM    498  O   GLN B  66     -21.441  18.924   3.177  1.00 33.81           O  
ATOM    499  CG  GLN B  66     -23.605  22.551   3.145  1.00 33.81           C  
ATOM    500  CD  GLN B  66     -23.291  23.913   2.555  1.00 33.81           C  
ATOM    501  NE2 GLN B  66     -24.260  24.495   1.858  1.00 33.81           N  
ATOM    502  OE1 GLN B  66     -22.186  24.438   2.725  1.00 33.81           O  
ATOM    503  N   PRO B  67     -22.750  18.314   4.823  1.00 38.39           N  
ATOM    504  CA  PRO B  67     -22.697  16.899   4.445  1.00 38.39           C  
ATOM    505  C   PRO B  67     -23.178  16.651   3.017  1.00 38.39           C  
ATOM    506  CB  PRO B  67     -23.628  16.229   5.459  1.00 38.39           C  
ATOM    507  O   PRO B  67     -22.854  15.620   2.424  1.00 38.39           O  
ATOM    508  CG  PRO B  67     -24.298  17.361   6.169  1.00 38.39           C  
ATOM    509  CD  PRO B  67     -23.658  18.646   5.728  1.00 38.39           C  
ATOM    510  N   SER B  68     -23.965  17.526   2.396  1.00 38.68           N  
ATOM    511  CA  SER B  68     -24.580  17.250   1.102  1.00 38.68           C  
ATOM    512  C   SER B  68     -23.661  17.653  -0.046  1.00 38.68           C  
ATOM    513  CB  SER B  68     -25.917  17.983   0.977  1.00 38.68           C  
ATOM    514  O   SER B  68     -23.983  17.430  -1.214  1.00 38.68           O  
ATOM    515  OG  SER B  68     -25.741  19.380   1.136  1.00 38.68           O  
ATOM    516  N   SER B  69     -22.366  18.146   0.293  1.00 40.83           N  
ATOM    517  CA  SER B  69     -21.518  18.566  -0.818  1.00 40.83           C  
ATOM    518  C   SER B  69     -20.582  17.444  -1.254  1.00 40.83           C  
ATOM    519  CB  SER B  69     -20.703  19.801  -0.434  1.00 40.83           C  
ATOM    520  O   SER B  69     -20.295  16.531  -0.477  1.00 40.83           O  
ATOM    521  OG  SER B  69     -19.327  19.480  -0.321  1.00 40.83           O  
ATOM    522  N   THR B  70     -20.331  17.239  -2.546  1.00 39.76           N  
ATOM    523  CA  THR B  70     -19.414  16.280  -3.153  1.00 39.76           C  
ATOM    524  C   THR B  70     -18.086  16.253  -2.402  1.00 39.76           C  
ATOM    525  CB  THR B  70     -19.162  16.610  -4.636  1.00 39.76           C  
ATOM    526  O   THR B  70     -17.556  15.180  -2.106  1.00 39.76           O  
ATOM    527  CG2 THR B  70     -18.614  15.398  -5.383  1.00 39.76           C  
ATOM    528  OG1 THR B  70     -20.394  17.017  -5.245  1.00 39.76           O  
ATOM    529  N   MET B  71     -17.666  17.393  -1.918  1.00 39.07           N  
ATOM    530  CA  MET B  71     -16.379  17.516  -1.239  1.00 39.07           C  
ATOM    531  C   MET B  71     -16.457  16.964   0.180  1.00 39.07           C  
ATOM    532  CB  MET B  71     -15.924  18.976  -1.208  1.00 39.07           C  
ATOM    533  O   MET B  71     -15.491  16.384   0.679  1.00 39.07           O  
ATOM    534  CG  MET B  71     -15.445  19.498  -2.553  1.00 39.07           C  
ATOM    535  SD  MET B  71     -14.000  18.566  -3.194  1.00 39.07           S  
ATOM    536  CE  MET B  71     -14.586  18.179  -4.867  1.00 39.07           C  
ATOM    537  N   GLY B  72     -17.614  17.171   0.713  1.00 44.81           N  
ATOM    538  CA  GLY B  72     -17.853  16.568   2.014  1.00 44.81           C  
ATOM    539  C   GLY B  72     -17.815  15.051   1.984  1.00 44.81           C  
ATOM    540  O   GLY B  72     -17.274  14.421   2.895  1.00 44.81           O  
ATOM    541  N   GLN B  73     -18.242  14.443   0.863  1.00 45.01           N  
ATOM    542  CA  GLN B  73     -18.233  12.997   0.671  1.00 45.01           C  
ATOM    543  C   GLN B  73     -16.812  12.477   0.477  1.00 45.01           C  
ATOM    544  CB  GLN B  73     -19.102  12.609  -0.527  1.00 45.01           C  
ATOM    545  O   GLN B  73     -16.463  11.407   0.980  1.00 45.01           O  
ATOM    546  CG  GLN B  73     -20.530  12.235  -0.155  1.00 45.01           C  
ATOM    547  CD  GLN B  73     -21.402  11.969  -1.368  1.00 45.01           C  
ATOM    548  NE2 GLN B  73     -22.700  11.800  -1.140  1.00 45.01           N  
ATOM    549  OE1 GLN B  73     -20.913  11.917  -2.501  1.00 45.01           O  
ATOM    550  N   VAL B  74     -16.054  13.291  -0.182  1.00 42.19           N  
ATOM    551  CA  VAL B  74     -14.663  12.920  -0.418  1.00 42.19           C  
ATOM    552  C   VAL B  74     -13.899  12.908   0.903  1.00 42.19           C  
ATOM    553  CB  VAL B  74     -13.982  13.879  -1.420  1.00 42.19           C  
ATOM    554  O   VAL B  74     -13.131  11.983   1.176  1.00 42.19           O  
ATOM    555  CG1 VAL B  74     -12.493  13.560  -1.546  1.00 42.19           C  
ATOM    556  CG2 VAL B  74     -14.665  13.799  -2.784  1.00 42.19           C  
ATOM    557  N   GLY B  75     -14.108  14.004   1.664  1.00 38.87           N  
ATOM    558  CA  GLY B  75     -13.475  14.064   2.972  1.00 38.87           C  
ATOM    559  C   GLY B  75     -13.820  12.881   3.857  1.00 38.87           C  
ATOM    560  O   GLY B  75     -12.948  12.327   4.530  1.00 38.87           O  
ATOM    561  N   ARG B  76     -15.034  12.406   3.761  1.00 42.23           N  
ATOM    562  CA  ARG B  76     -15.495  11.253   4.528  1.00 42.23           C  
ATOM    563  C   ARG B  76     -14.810   9.974   4.058  1.00 42.23           C  
ATOM    564  CB  ARG B  76     -17.014  11.106   4.417  1.00 42.23           C  
ATOM    565  O   ARG B  76     -14.378   9.159   4.875  1.00 42.23           O  
ATOM    566  CG  ARG B  76     -17.617  10.156   5.440  1.00 42.23           C  
ATOM    567  CD  ARG B  76     -19.132  10.080   5.314  1.00 42.23           C  
ATOM    568  NE  ARG B  76     -19.752   9.609   6.550  1.00 42.23           N  
ATOM    569  NH1 ARG B  76     -21.845   9.294   5.622  1.00 42.23           N  
ATOM    570  NH2 ARG B  76     -21.487   8.833   7.839  1.00 42.23           N  
ATOM    571  CZ  ARG B  76     -21.026   9.246   6.668  1.00 42.23           C  
ATOM    572  N   GLN B  77     -14.782   9.750   2.767  1.00 42.23           N  
ATOM    573  CA  GLN B  77     -14.169   8.554   2.199  1.00 42.23           C  
ATOM    574  C   GLN B  77     -12.680   8.492   2.524  1.00 42.23           C  
ATOM    575  CB  GLN B  77     -14.379   8.510   0.684  1.00 42.23           C  
ATOM    576  O   GLN B  77     -12.149   7.421   2.826  1.00 42.23           O  
ATOM    577  CG  GLN B  77     -15.573   7.671   0.253  1.00 42.23           C  
ATOM    578  CD  GLN B  77     -15.341   6.182   0.435  1.00 42.23           C  
ATOM    579  NE2 GLN B  77     -16.425   5.417   0.499  1.00 42.23           N  
ATOM    580  OE1 GLN B  77     -14.197   5.725   0.518  1.00 42.23           O  
ATOM    581  N   LEU B  78     -12.039   9.591   2.520  1.00 38.48           N  
ATOM    582  CA  LEU B  78     -10.619   9.659   2.847  1.00 38.48           C  
ATOM    583  C   LEU B  78     -10.386   9.361   4.324  1.00 38.48           C  
ATOM    584  CB  LEU B  78     -10.053  11.039   2.498  1.00 38.48           C  
ATOM    585  O   LEU B  78      -9.385   8.737   4.686  1.00 38.48           O  
ATOM    586  CG  LEU B  78      -9.424  11.183   1.112  1.00 38.48           C  
ATOM    587  CD1 LEU B  78      -9.786  12.533   0.503  1.00 38.48           C  
ATOM    588  CD2 LEU B  78      -7.910  11.014   1.191  1.00 38.48           C  
ATOM    589  N   ALA B  79     -11.262   9.794   5.129  1.00 38.95           N  
ATOM    590  CA  ALA B  79     -11.173   9.529   6.563  1.00 38.95           C  
ATOM    591  C   ALA B  79     -11.302   8.037   6.854  1.00 38.95           C  
ATOM    592  CB  ALA B  79     -12.248  10.309   7.316  1.00 38.95           C  
ATOM    593  O   ALA B  79     -10.634   7.512   7.748  1.00 38.95           O  
ATOM    594  N   ILE B  80     -12.081   7.362   6.097  1.00 42.18           N  
ATOM    595  CA  ILE B  80     -12.260   5.922   6.246  1.00 42.18           C  
ATOM    596  C   ILE B  80     -10.971   5.199   5.860  1.00 42.18           C  
ATOM    597  CB  ILE B  80     -13.440   5.407   5.391  1.00 42.18           C  
ATOM    598  O   ILE B  80     -10.536   4.279   6.556  1.00 42.18           O  
ATOM    599  CG1 ILE B  80     -14.765   5.974   5.913  1.00 42.18           C  
ATOM    600  CG2 ILE B  80     -13.467   3.876   5.374  1.00 42.18           C  
ATOM    601  CD1 ILE B  80     -15.966   5.648   5.036  1.00 42.18           C  
ATOM    602  N   ILE B  81     -10.417   5.656   4.856  1.00 40.62           N  
ATOM    603  CA  ILE B  81      -9.155   5.075   4.410  1.00 40.62           C  
ATOM    604  C   ILE B  81      -8.051   5.412   5.409  1.00 40.62           C  
ATOM    605  CB  ILE B  81      -8.771   5.573   2.999  1.00 40.62           C  
ATOM    606  O   ILE B  81      -7.195   4.574   5.705  1.00 40.62           O  
ATOM    607  CG1 ILE B  81      -9.825   5.137   1.974  1.00 40.62           C  
ATOM    608  CG2 ILE B  81      -7.382   5.062   2.606  1.00 40.62           C  
ATOM    609  CD1 ILE B  81      -9.720   5.854   0.635  1.00 40.62           C  
ATOM    610  N   GLY B  82      -8.090   6.696   5.934  1.00 37.84           N  
ATOM    611  CA  GLY B  82      -7.146   7.161   6.937  1.00 37.84           C  
ATOM    612  C   GLY B  82      -7.212   6.371   8.230  1.00 37.84           C  
ATOM    613  O   GLY B  82      -6.203   6.214   8.921  1.00 37.84           O  
ATOM    614  N   ASP B  83      -8.295   5.801   8.499  1.00 43.21           N  
ATOM    615  CA  ASP B  83      -8.488   5.002   9.706  1.00 43.21           C  
ATOM    616  C   ASP B  83      -7.544   3.802   9.727  1.00 43.21           C  
ATOM    617  CB  ASP B  83      -9.940   4.530   9.810  1.00 43.21           C  
ATOM    618  O   ASP B  83      -6.958   3.486  10.764  1.00 43.21           O  
ATOM    619  CG  ASP B  83     -10.741   5.299  10.846  1.00 43.21           C  
ATOM    620  OD1 ASP B  83     -10.180   6.205  11.501  1.00 43.21           O  
ATOM    621  OD2 ASP B  83     -11.942   4.996  11.011  1.00 43.21           O  
ATOM    622  N   ASP B  84      -7.393   3.179   8.657  1.00 43.18           N  
ATOM    623  CA  ASP B  84      -6.528   2.005   8.583  1.00 43.18           C  
ATOM    624  C   ASP B  84      -5.064   2.388   8.787  1.00 43.18           C  
ATOM    625  CB  ASP B  84      -6.704   1.294   7.240  1.00 43.18           C  
ATOM    626  O   ASP B  84      -4.326   1.688   9.484  1.00 43.18           O  
ATOM    627  CG  ASP B  84      -6.965  -0.195   7.387  1.00 43.18           C  
ATOM    628  OD1 ASP B  84      -7.491  -0.621   8.438  1.00 43.18           O  
ATOM    629  OD2 ASP B  84      -6.638  -0.950   6.445  1.00 43.18           O  
ATOM    630  N   ILE B  85      -4.670   3.494   8.272  1.00 37.98           N  
ATOM    631  CA  ILE B  85      -3.300   3.976   8.414  1.00 37.98           C  
ATOM    632  C   ILE B  85      -3.057   4.422   9.854  1.00 37.98           C  
ATOM    633  CB  ILE B  85      -3.005   5.135   7.436  1.00 37.98           C  
ATOM    634  O   ILE B  85      -2.021   4.103  10.443  1.00 37.98           O  
ATOM    635  CG1 ILE B  85      -2.944   4.615   5.995  1.00 37.98           C  
ATOM    636  CG2 ILE B  85      -1.702   5.844   7.817  1.00 37.98           C  
ATOM    637  CD1 ILE B  85      -2.827   5.712   4.946  1.00 37.98           C  
ATOM    638  N   ASN B  86      -4.039   5.142  10.332  1.00 40.69           N  
ATOM    639  CA  ASN B  86      -3.943   5.664  11.691  1.00 40.69           C  
ATOM    640  C   ASN B  86      -3.895   4.538  12.721  1.00 40.69           C  
ATOM    641  CB  ASN B  86      -5.112   6.606  11.988  1.00 40.69           C  
ATOM    642  O   ASN B  86      -3.184   4.637  13.722  1.00 40.69           O  
ATOM    643  CG  ASN B  86      -4.658   8.014  12.319  1.00 40.69           C  
ATOM    644  ND2 ASN B  86      -5.508   8.765  13.008  1.00 40.69           N  
ATOM    645  OD1 ASN B  86      -3.551   8.423  11.957  1.00 40.69           O  
ATOM    646  N   ARG B  87      -4.625   3.571  12.510  1.00 44.03           N  
ATOM    647  CA  ARG B  87      -4.596   2.437  13.428  1.00 44.03           C  
ATOM    648  C   ARG B  87      -3.223   1.773  13.435  1.00 44.03           C  
ATOM    649  CB  ARG B  87      -5.671   1.414  13.053  1.00 44.03           C  
ATOM    650  O   ARG B  87      -2.732   1.363  14.489  1.00 44.03           O  
ATOM    651  CG  ARG B  87      -6.358   0.776  14.249  1.00 44.03           C  
ATOM    652  CD  ARG B  87      -7.473  -0.169  13.821  1.00 44.03           C  
ATOM    653  NE  ARG B  87      -8.142  -0.769  14.972  1.00 44.03           N  
ATOM    654  NH1 ARG B  87      -9.656  -1.983  13.720  1.00 44.03           N  
ATOM    655  NH2 ARG B  87      -9.697  -2.103  16.008  1.00 44.03           N  
ATOM    656  CZ  ARG B  87      -9.164  -1.617  14.897  1.00 44.03           C  
ATOM    657  N   ARG B  88      -2.683   1.787  12.338  1.00 44.12           N  
ATOM    658  CA  ARG B  88      -1.411   1.081  12.226  1.00 44.12           C  
ATOM    659  C   ARG B  88      -0.253   1.967  12.672  1.00 44.12           C  
ATOM    660  CB  ARG B  88      -1.183   0.606  10.790  1.00 44.12           C  
ATOM    661  O   ARG B  88       0.707   1.486  13.278  1.00 44.12           O  
ATOM    662  CG  ARG B  88      -1.575  -0.844  10.551  1.00 44.12           C  
ATOM    663  CD  ARG B  88      -1.251  -1.290   9.132  1.00 44.12           C  
ATOM    664  NE  ARG B  88      -1.777  -2.623   8.853  1.00 44.12           N  
ATOM    665  NH1 ARG B  88      -0.902  -2.746   6.718  1.00 44.12           N  
ATOM    666  NH2 ARG B  88      -2.122  -4.492   7.564  1.00 44.12           N  
ATOM    667  CZ  ARG B  88      -1.599  -3.284   7.712  1.00 44.12           C  
ATOM    668  N   TYR B  89      -0.387   3.302  12.402  1.00 37.46           N  
ATOM    669  CA  TYR B  89       0.761   4.173  12.626  1.00 37.46           C  
ATOM    670  C   TYR B  89       0.469   5.187  13.726  1.00 37.46           C  
ATOM    671  CB  TYR B  89       1.145   4.900  11.334  1.00 37.46           C  
ATOM    672  O   TYR B  89       1.240   6.128  13.931  1.00 37.46           O  
ATOM    673  CG  TYR B  89       1.768   4.001  10.294  1.00 37.46           C  
ATOM    674  CD1 TYR B  89       3.115   3.652  10.363  1.00 37.46           C  
ATOM    675  CD2 TYR B  89       1.012   3.500   9.240  1.00 37.46           C  
ATOM    676  CE1 TYR B  89       3.694   2.825   9.406  1.00 37.46           C  
ATOM    677  CE2 TYR B  89       1.581   2.672   8.277  1.00 37.46           C  
ATOM    678  OH  TYR B  89       3.488   1.522   7.418  1.00 37.46           O  
ATOM    679  CZ  TYR B  89       2.920   2.341   8.369  1.00 37.46           C  
ATOM    680  N   ASP B  90      -0.650   5.005  14.319  1.00 44.33           N  
ATOM    681  CA  ASP B  90      -1.078   5.963  15.334  1.00 44.33           C  
ATOM    682  C   ASP B  90      -0.006   6.141  16.408  1.00 44.33           C  
ATOM    683  CB  ASP B  90      -2.394   5.516  15.974  1.00 44.33           C  
ATOM    684  O   ASP B  90       0.332   7.268  16.774  1.00 44.33           O  
ATOM    685  CG  ASP B  90      -3.365   6.663  16.194  1.00 44.33           C  
ATOM    686  OD1 ASP B  90      -3.235   7.710  15.525  1.00 44.33           O  
ATOM    687  OD2 ASP B  90      -4.268   6.518  17.047  1.00 44.33           O  
ATOM    688  N   SER B  91       0.387   4.972  16.882  1.00 47.03           N  
ATOM    689  CA  SER B  91       1.387   5.020  17.943  1.00 47.03           C  
ATOM    690  C   SER B  91       2.667   5.700  17.467  1.00 47.03           C  
ATOM    691  CB  SER B  91       1.706   3.610  18.444  1.00 47.03           C  
ATOM    692  O   SER B  91       3.257   6.501  18.194  1.00 47.03           O  
ATOM    693  OG  SER B  91       0.653   3.114  19.253  1.00 47.03           O  
ATOM    694  N   GLU B  92       2.987   5.485  16.281  1.00 43.38           N  
ATOM    695  CA  GLU B  92       4.209   6.039  15.706  1.00 43.38           C  
ATOM    696  C   GLU B  92       4.072   7.539  15.460  1.00 43.38           C  
ATOM    697  CB  GLU B  92       4.562   5.322  14.400  1.00 43.38           C  
ATOM    698  O   GLU B  92       5.010   8.301  15.703  1.00 43.38           O  
ATOM    699  CG  GLU B  92       5.260   3.985  14.602  1.00 43.38           C  
ATOM    700  CD  GLU B  92       5.727   3.349  13.303  1.00 43.38           C  
ATOM    701  OE1 GLU B  92       6.387   2.286  13.350  1.00 43.38           O  
ATOM    702  OE2 GLU B  92       5.431   3.919  12.229  1.00 43.38           O  
ATOM    703  N   PHE B  93       2.903   7.895  14.979  1.00 42.26           N  
ATOM    704  CA  PHE B  93       2.636   9.311  14.760  1.00 42.26           C  
ATOM    705  C   PHE B  93       2.630  10.072  16.081  1.00 42.26           C  
ATOM    706  CB  PHE B  93       1.299   9.502  14.038  1.00 42.26           C  
ATOM    707  O   PHE B  93       3.194  11.163  16.177  1.00 42.26           O  
ATOM    708  CG  PHE B  93       1.437   9.747  12.559  1.00 42.26           C  
ATOM    709  CD1 PHE B  93       1.976  10.936  12.085  1.00 42.26           C  
ATOM    710  CD2 PHE B  93       1.026   8.787  11.643  1.00 42.26           C  
ATOM    711  CE1 PHE B  93       2.105  11.165  10.717  1.00 42.26           C  
ATOM    712  CE2 PHE B  93       1.152   9.009  10.275  1.00 42.26           C  
ATOM    713  CZ  PHE B  93       1.691  10.199   9.814  1.00 42.26           C  
ATOM    714  N   GLN B  94       1.917   9.467  17.053  1.00 45.04           N  
ATOM    715  CA  GLN B  94       1.819  10.086  18.371  1.00 45.04           C  
ATOM    716  C   GLN B  94       3.198  10.261  19.000  1.00 45.04           C  
ATOM    717  CB  GLN B  94       0.924   9.254  19.290  1.00 45.04           C  
ATOM    718  O   GLN B  94       3.484  11.295  19.607  1.00 45.04           O  
ATOM    719  CG  GLN B  94      -0.181  10.057  19.963  1.00 45.04           C  
ATOM    720  CD  GLN B  94      -1.292   9.181  20.512  1.00 45.04           C  
ATOM    721  NE2 GLN B  94      -2.294   9.806  21.120  1.00 45.04           N  
ATOM    722  OE1 GLN B  94      -1.250   7.953  20.390  1.00 45.04           O  
ATOM    723  N   THR B  95       3.976   9.255  18.864  1.00 43.80           N  
ATOM    724  CA  THR B  95       5.346   9.316  19.361  1.00 43.80           C  
ATOM    725  C   THR B  95       6.143  10.385  18.619  1.00 43.80           C  
ATOM    726  CB  THR B  95       6.052   7.955  19.221  1.00 43.80           C  
ATOM    727  O   THR B  95       6.905  11.136  19.232  1.00 43.80           O  
ATOM    728  CG2 THR B  95       7.405   7.963  19.925  1.00 43.80           C  
ATOM    729  OG1 THR B  95       5.230   6.935  19.801  1.00 43.80           O  
ATOM    730  N   MET B  96       5.866  10.455  17.383  1.00 39.19           N  
ATOM    731  CA  MET B  96       6.534  11.441  16.539  1.00 39.19           C  
ATOM    732  C   MET B  96       6.121  12.857  16.925  1.00 39.19           C  
ATOM    733  CB  MET B  96       6.219  11.188  15.063  1.00 39.19           C  
ATOM    734  O   MET B  96       6.968  13.744  17.047  1.00 39.19           O  
ATOM    735  CG  MET B  96       7.029  12.049  14.107  1.00 39.19           C  
ATOM    736  SD  MET B  96       6.586  11.756  12.351  1.00 39.19           S  
ATOM    737  CE  MET B  96       4.779  11.893  12.449  1.00 39.19           C  
ATOM    738  N   LEU B  97       4.903  13.042  17.085  1.00 40.87           N  
ATOM    739  CA  LEU B  97       4.345  14.348  17.418  1.00 40.87           C  
ATOM    740  C   LEU B  97       4.735  14.761  18.833  1.00 40.87           C  
ATOM    741  CB  LEU B  97       2.820  14.330  17.281  1.00 40.87           C  
ATOM    742  O   LEU B  97       4.974  15.941  19.097  1.00 40.87           O  
ATOM    743  CG  LEU B  97       2.262  14.597  15.882  1.00 40.87           C  
ATOM    744  CD1 LEU B  97       0.849  14.037  15.759  1.00 40.87           C  
ATOM    745  CD2 LEU B  97       2.279  16.091  15.576  1.00 40.87           C  
ATOM    746  N   GLN B  98       4.718  13.807  19.725  1.00 43.52           N  
ATOM    747  CA  GLN B  98       5.136  14.071  21.098  1.00 43.52           C  
ATOM    748  C   GLN B  98       6.594  14.517  21.153  1.00 43.52           C  
ATOM    749  CB  GLN B  98       4.933  12.830  21.969  1.00 43.52           C  
ATOM    750  O   GLN B  98       6.957  15.372  21.964  1.00 43.52           O  
ATOM    751  CG  GLN B  98       3.657  12.863  22.798  1.00 43.52           C  
ATOM    752  CD  GLN B  98       3.430  11.581  23.578  1.00 43.52           C  
ATOM    753  NE2 GLN B  98       2.255  11.456  24.186  1.00 43.52           N  
ATOM    754  OE1 GLN B  98       4.304  10.710  23.633  1.00 43.52           O  
ATOM    755  N   HIS B  99       7.347  14.011  20.269  1.00 42.12           N  
ATOM    756  CA  HIS B  99       8.768  14.338  20.222  1.00 42.12           C  
ATOM    757  C   HIS B  99       9.004  15.668  19.515  1.00 42.12           C  
ATOM    758  CB  HIS B  99       9.551  13.225  19.524  1.00 42.12           C  
ATOM    759  O   HIS B  99       9.950  16.389  19.840  1.00 42.12           O  
ATOM    760  CG  HIS B  99      10.229  12.284  20.468  1.00 42.12           C  
ATOM    761  CD2 HIS B  99      11.480  12.292  20.984  1.00 42.12           C  
ATOM    762  ND1 HIS B  99       9.604  11.171  20.986  1.00 42.12           N  
ATOM    763  CE1 HIS B  99      10.444  10.533  21.784  1.00 42.12           C  
ATOM    764  NE2 HIS B  99      11.590  11.192  21.800  1.00 42.12           N  
ATOM    765  N   LEU B 100       8.185  15.962  18.527  1.00 41.79           N  
ATOM    766  CA  LEU B 100       8.362  17.158  17.711  1.00 41.79           C  
ATOM    767  C   LEU B 100       7.828  18.391  18.432  1.00 41.79           C  
ATOM    768  CB  LEU B 100       7.657  16.996  16.362  1.00 41.79           C  
ATOM    769  O   LEU B 100       8.315  19.503  18.213  1.00 41.79           O  
ATOM    770  CG  LEU B 100       8.508  16.452  15.213  1.00 41.79           C  
ATOM    771  CD1 LEU B 100       7.767  15.334  14.488  1.00 41.79           C  
ATOM    772  CD2 LEU B 100       8.878  17.571  14.245  1.00 41.79           C  
ATOM    773  N   GLN B 101       7.553  18.347  19.741  1.00 37.30           N  
ATOM    774  CA  GLN B 101       6.975  19.484  20.451  1.00 37.30           C  
ATOM    775  C   GLN B 101       6.744  20.661  19.507  1.00 37.30           C  
ATOM    776  CB  GLN B 101       7.877  19.909  21.610  1.00 37.30           C  
ATOM    777  O   GLN B 101       7.582  21.560  19.412  1.00 37.30           O  
ATOM    778  CG  GLN B 101       7.525  19.251  22.937  1.00 37.30           C  
ATOM    779  CD  GLN B 101       8.334  19.799  24.097  1.00 37.30           C  
ATOM    780  NE2 GLN B 101       8.003  19.364  25.309  1.00 37.30           N  
ATOM    781  OE1 GLN B 101       9.249  20.607  23.907  1.00 37.30           O  
ATOM    782  N   PRO B 102       5.905  20.604  18.573  1.00 40.25           N  
ATOM    783  CA  PRO B 102       5.683  21.718  17.648  1.00 40.25           C  
ATOM    784  C   PRO B 102       5.226  22.991  18.357  1.00 40.25           C  
ATOM    785  CB  PRO B 102       4.589  21.190  16.716  1.00 40.25           C  
ATOM    786  O   PRO B 102       4.441  22.926  19.306  1.00 40.25           O  
ATOM    787  CG  PRO B 102       4.184  19.878  17.307  1.00 40.25           C  
ATOM    788  CD  PRO B 102       5.034  19.617  18.517  1.00 40.25           C  
ATOM    789  N   THR B 103       6.100  23.958  18.246  1.00 42.02           N  
ATOM    790  CA  THR B 103       5.642  25.299  18.592  1.00 42.02           C  
ATOM    791  C   THR B 103       5.049  25.999  17.373  1.00 42.02           C  
ATOM    792  CB  THR B 103       6.789  26.150  19.168  1.00 42.02           C  
ATOM    793  O   THR B 103       5.271  25.574  16.237  1.00 42.02           O  
ATOM    794  CG2 THR B 103       6.791  26.109  20.693  1.00 42.02           C  
ATOM    795  OG1 THR B 103       8.040  25.644  18.686  1.00 42.02           O  
ATOM    796  N   ALA B 104       4.026  26.813  17.570  1.00 45.70           N  
ATOM    797  CA  ALA B 104       3.361  27.599  16.534  1.00 45.70           C  
ATOM    798  C   ALA B 104       4.374  28.177  15.550  1.00 45.70           C  
ATOM    799  CB  ALA B 104       2.536  28.719  17.163  1.00 45.70           C  
ATOM    800  O   ALA B 104       4.109  28.250  14.347  1.00 45.70           O  
ATOM    801  N   GLU B 105       5.622  28.392  15.967  1.00 51.46           N  
ATOM    802  CA  GLU B 105       6.606  29.083  15.137  1.00 51.46           C  
ATOM    803  C   GLU B 105       7.375  28.100  14.260  1.00 51.46           C  
ATOM    804  CB  GLU B 105       7.577  29.883  16.009  1.00 51.46           C  
ATOM    805  O   GLU B 105       7.789  28.442  13.151  1.00 51.46           O  
ATOM    806  CG  GLU B 105       7.055  31.254  16.413  1.00 51.46           C  
ATOM    807  CD  GLU B 105       7.968  31.980  17.388  1.00 51.46           C  
ATOM    808  OE1 GLU B 105       7.676  33.146  17.739  1.00 51.46           O  
ATOM    809  OE2 GLU B 105       8.983  31.379  17.804  1.00 51.46           O  
ATOM    810  N   ASN B 106       7.412  26.935  14.708  1.00 55.81           N  
ATOM    811  CA  ASN B 106       8.235  25.972  13.983  1.00 55.81           C  
ATOM    812  C   ASN B 106       7.380  24.919  13.283  1.00 55.81           C  
ATOM    813  CB  ASN B 106       9.236  25.302  14.927  1.00 55.81           C  
ATOM    814  O   ASN B 106       7.900  24.084  12.542  1.00 55.81           O  
ATOM    815  CG  ASN B 106      10.427  26.187  15.238  1.00 55.81           C  
ATOM    816  ND2 ASN B 106      11.219  25.789  16.226  1.00 55.81           N  
ATOM    817  OD1 ASN B 106      10.633  27.220  14.595  1.00 55.81           O  
ATOM    818  N   ALA B 107       6.113  24.994  13.439  1.00 56.96           N  
ATOM    819  CA  ALA B 107       5.200  23.976  12.926  1.00 56.96           C  
ATOM    820  C   ALA B 107       5.189  23.969  11.400  1.00 56.96           C  
ATOM    821  CB  ALA B 107       3.790  24.205  13.464  1.00 56.96           C  
ATOM    822  O   ALA B 107       5.203  22.905  10.777  1.00 56.96           O  
ATOM    823  N   TYR B 108       5.244  25.161  10.848  1.00 56.84           N  
ATOM    824  CA  TYR B 108       5.220  25.286   9.395  1.00 56.84           C  
ATOM    825  C   TYR B 108       6.483  24.701   8.777  1.00 56.84           C  
ATOM    826  CB  TYR B 108       5.068  26.753   8.984  1.00 56.84           C  
ATOM    827  O   TYR B 108       6.417  23.978   7.780  1.00 56.84           O  
ATOM    828  CG  TYR B 108       4.991  26.960   7.491  1.00 56.84           C  
ATOM    829  CD1 TYR B 108       6.072  27.479   6.783  1.00 56.84           C  
ATOM    830  CD2 TYR B 108       3.836  26.638   6.785  1.00 56.84           C  
ATOM    831  CE1 TYR B 108       6.005  27.673   5.407  1.00 56.84           C  
ATOM    832  CE2 TYR B 108       3.758  26.828   5.409  1.00 56.84           C  
ATOM    833  OH  TYR B 108       4.774  27.535   3.368  1.00 56.84           O  
ATOM    834  CZ  TYR B 108       4.846  27.345   4.730  1.00 56.84           C  
ATOM    835  N   GLU B 109       7.610  25.048   9.328  1.00 65.69           N  
ATOM    836  CA  GLU B 109       8.889  24.565   8.816  1.00 65.69           C  
ATOM    837  C   GLU B 109       8.967  23.042   8.875  1.00 65.69           C  
ATOM    838  CB  GLU B 109      10.050  25.181   9.601  1.00 65.69           C  
ATOM    839  O   GLU B 109       9.427  22.402   7.927  1.00 65.69           O  
ATOM    840  CG  GLU B 109      11.322  25.356   8.783  1.00 65.69           C  
ATOM    841  CD  GLU B 109      12.453  26.006   9.563  1.00 65.69           C  
ATOM    842  OE1 GLU B 109      13.585  26.089   9.035  1.00 65.69           O  
ATOM    843  OE2 GLU B 109      12.205  26.436  10.712  1.00 65.69           O  
ATOM    844  N   TYR B 110       8.464  22.567   9.979  1.00 60.74           N  
ATOM    845  CA  TYR B 110       8.467  21.117  10.141  1.00 60.74           C  
ATOM    846  C   TYR B 110       7.511  20.456   9.155  1.00 60.74           C  
ATOM    847  CB  TYR B 110       8.084  20.736  11.574  1.00 60.74           C  
ATOM    848  O   TYR B 110       7.844  19.436   8.547  1.00 60.74           O  
ATOM    849  CG  TYR B 110       9.248  20.741  12.535  1.00 60.74           C  
ATOM    850  CD1 TYR B 110      10.295  19.834  12.395  1.00 60.74           C  
ATOM    851  CD2 TYR B 110       9.301  21.651  13.585  1.00 60.74           C  
ATOM    852  CE1 TYR B 110      11.369  19.833  13.279  1.00 60.74           C  
ATOM    853  CE2 TYR B 110      10.370  21.659  14.476  1.00 60.74           C  
ATOM    854  OH  TYR B 110      12.458  20.752  15.193  1.00 60.74           O  
ATOM    855  CZ  TYR B 110      11.398  20.748  14.314  1.00 60.74           C  
ATOM    856  N   PHE B 111       6.329  21.012   9.022  1.00 67.56           N  
ATOM    857  CA  PHE B 111       5.334  20.499   8.088  1.00 67.56           C  
ATOM    858  C   PHE B 111       5.885  20.475   6.668  1.00 67.56           C  
ATOM    859  CB  PHE B 111       4.058  21.344   8.142  1.00 67.56           C  
ATOM    860  O   PHE B 111       5.768  19.468   5.967  1.00 67.56           O  
ATOM    861  CG  PHE B 111       3.001  20.911   7.162  1.00 67.56           C  
ATOM    862  CD1 PHE B 111       2.870  21.547   5.934  1.00 67.56           C  
ATOM    863  CD2 PHE B 111       2.137  19.868   7.470  1.00 67.56           C  
ATOM    864  CE1 PHE B 111       1.893  21.148   5.025  1.00 67.56           C  
ATOM    865  CE2 PHE B 111       1.158  19.464   6.567  1.00 67.56           C  
ATOM    866  CZ  PHE B 111       1.037  20.106   5.345  1.00 67.56           C  
ATOM    867  N   THR B 112       6.501  21.545   6.244  1.00 68.03           N  
ATOM    868  CA  THR B 112       7.023  21.685   4.890  1.00 68.03           C  
ATOM    869  C   THR B 112       8.155  20.692   4.641  1.00 68.03           C  
ATOM    870  CB  THR B 112       7.527  23.117   4.631  1.00 68.03           C  
ATOM    871  O   THR B 112       8.242  20.100   3.563  1.00 68.03           O  
ATOM    872  CG2 THR B 112       7.674  23.387   3.137  1.00 68.03           C  
ATOM    873  OG1 THR B 112       6.594  24.053   5.184  1.00 68.03           O  
ATOM    874  N   LYS B 113       9.032  20.541   5.559  1.00 67.76           N  
ATOM    875  CA  LYS B 113      10.154  19.617   5.421  1.00 67.76           C  
ATOM    876  C   LYS B 113       9.666  18.178   5.277  1.00 67.76           C  
ATOM    877  CB  LYS B 113      11.095  19.733   6.621  1.00 67.76           C  
ATOM    878  O   LYS B 113      10.174  17.426   4.442  1.00 67.76           O  
ATOM    879  CG  LYS B 113      12.514  20.147   6.256  1.00 67.76           C  
ATOM    880  CD  LYS B 113      13.401  20.247   7.490  1.00 67.76           C  
ATOM    881  CE  LYS B 113      14.810  20.700   7.131  1.00 67.76           C  
ATOM    882  NZ  LYS B 113      15.643  20.937   8.349  1.00 67.76           N  
ATOM    883  N   ILE B 114       8.684  17.830   6.081  1.00 66.11           N  
ATOM    884  CA  ILE B 114       8.127  16.482   6.055  1.00 66.11           C  
ATOM    885  C   ILE B 114       7.336  16.275   4.766  1.00 66.11           C  
ATOM    886  CB  ILE B 114       7.228  16.219   7.284  1.00 66.11           C  
ATOM    887  O   ILE B 114       7.466  15.239   4.110  1.00 66.11           O  
ATOM    888  CG1 ILE B 114       8.057  16.267   8.573  1.00 66.11           C  
ATOM    889  CG2 ILE B 114       6.507  14.875   7.147  1.00 66.11           C  
ATOM    890  CD1 ILE B 114       7.225  16.221   9.847  1.00 66.11           C  
ATOM    891  N   ALA B 115       6.538  17.224   4.457  1.00 67.36           N  
ATOM    892  CA  ALA B 115       5.713  17.136   3.255  1.00 67.36           C  
ATOM    893  C   ALA B 115       6.578  17.039   2.002  1.00 67.36           C  
ATOM    894  CB  ALA B 115       4.780  18.341   3.161  1.00 67.36           C  
ATOM    895  O   ALA B 115       6.271  16.271   1.086  1.00 67.36           O  
ATOM    896  N   THR B 116       7.671  17.785   1.911  1.00 67.57           N  
ATOM    897  CA  THR B 116       8.587  17.756   0.776  1.00 67.57           C  
ATOM    898  C   THR B 116       9.235  16.381   0.639  1.00 67.57           C  
ATOM    899  CB  THR B 116       9.681  18.831   0.914  1.00 67.57           C  
ATOM    900  O   THR B 116       9.394  15.872  -0.472  1.00 67.57           O  
ATOM    901  CG2 THR B 116      10.275  19.188  -0.445  1.00 67.57           C  
ATOM    902  OG1 THR B 116       9.115  20.009   1.500  1.00 67.57           O  
ATOM    903  N   SER B 117       9.562  15.816   1.667  1.00 64.22           N  
ATOM    904  CA  SER B 117      10.184  14.496   1.661  1.00 64.22           C  
ATOM    905  C   SER B 117       9.197  13.422   1.217  1.00 64.22           C  
ATOM    906  CB  SER B 117      10.731  14.155   3.048  1.00 64.22           C  
ATOM    907  O   SER B 117       9.586  12.437   0.585  1.00 64.22           O  
ATOM    908  OG  SER B 117      11.605  13.041   2.984  1.00 64.22           O  
ATOM    909  N   LEU B 118       8.024  13.538   1.595  1.00 63.75           N  
ATOM    910  CA  LEU B 118       6.968  12.596   1.240  1.00 63.75           C  
ATOM    911  C   LEU B 118       6.771  12.543  -0.271  1.00 63.75           C  
ATOM    912  CB  LEU B 118       5.654  12.981   1.924  1.00 63.75           C  
ATOM    913  O   LEU B 118       6.483  11.481  -0.827  1.00 63.75           O  
ATOM    914  CG  LEU B 118       4.684  11.837   2.223  1.00 63.75           C  
ATOM    915  CD1 LEU B 118       4.784  11.426   3.688  1.00 63.75           C  
ATOM    916  CD2 LEU B 118       3.256  12.241   1.872  1.00 63.75           C  
ATOM    917  N   PHE B 119       7.010  13.605  -0.972  1.00 66.02           N  
ATOM    918  CA  PHE B 119       6.671  13.686  -2.388  1.00 66.02           C  
ATOM    919  C   PHE B 119       7.930  13.711  -3.246  1.00 66.02           C  
ATOM    920  CB  PHE B 119       5.820  14.929  -2.667  1.00 66.02           C  
ATOM    921  O   PHE B 119       7.865  13.994  -4.444  1.00 66.02           O  
ATOM    922  CG  PHE B 119       4.411  14.830  -2.149  1.00 66.02           C  
ATOM    923  CD1 PHE B 119       3.441  14.133  -2.860  1.00 66.02           C  
ATOM    924  CD2 PHE B 119       4.055  15.433  -0.949  1.00 66.02           C  
ATOM    925  CE1 PHE B 119       2.136  14.040  -2.383  1.00 66.02           C  
ATOM    926  CE2 PHE B 119       2.753  15.344  -0.466  1.00 66.02           C  
ATOM    927  CZ  PHE B 119       1.795  14.647  -1.185  1.00 66.02           C  
ATOM    928  N   GLU B 120       9.118  13.504  -2.723  1.00 59.56           N  
ATOM    929  CA  GLU B 120      10.384  13.480  -3.449  1.00 59.56           C  
ATOM    930  C   GLU B 120      10.432  12.316  -4.435  1.00 59.56           C  
ATOM    931  CB  GLU B 120      11.561  13.394  -2.475  1.00 59.56           C  
ATOM    932  O   GLU B 120      11.010  12.436  -5.517  1.00 59.56           O  
ATOM    933  CG  GLU B 120      12.736  14.286  -2.850  1.00 59.56           C  
ATOM    934  CD  GLU B 120      13.855  14.269  -1.820  1.00 59.56           C  
ATOM    935  OE1 GLU B 120      14.873  14.969  -2.020  1.00 59.56           O  
ATOM    936  OE2 GLU B 120      13.711  13.550  -0.806  1.00 59.56           O  
ATOM    937  N   SER B 121       9.775  11.259  -4.094  1.00 54.00           N  
ATOM    938  CA  SER B 121       9.826  10.053  -4.913  1.00 54.00           C  
ATOM    939  C   SER B 121       8.690  10.028  -5.931  1.00 54.00           C  
ATOM    940  CB  SER B 121       9.761   8.804  -4.034  1.00 54.00           C  
ATOM    941  O   SER B 121       8.607   9.114  -6.754  1.00 54.00           O  
ATOM    942  OG  SER B 121      10.359   9.046  -2.772  1.00 54.00           O  
ATOM    943  N   GLY B 122       7.850  11.061  -6.023  1.00 61.51           N  
ATOM    944  CA  GLY B 122       6.713  11.126  -6.927  1.00 61.51           C  
ATOM    945  C   GLY B 122       5.393  11.338  -6.211  1.00 61.51           C  
ATOM    946  O   GLY B 122       5.345  11.361  -4.979  1.00 61.51           O  
ATOM    947  N   ILE B 123       4.348  11.701  -7.016  1.00 64.07           N  
ATOM    948  CA  ILE B 123       3.029  11.999  -6.466  1.00 64.07           C  
ATOM    949  C   ILE B 123       2.097  10.811  -6.689  1.00 64.07           C  
ATOM    950  CB  ILE B 123       2.430  13.277  -7.097  1.00 64.07           C  
ATOM    951  O   ILE B 123       1.995  10.294  -7.804  1.00 64.07           O  
ATOM    952  CG1 ILE B 123       3.395  14.456  -6.933  1.00 64.07           C  
ATOM    953  CG2 ILE B 123       1.066  13.595  -6.478  1.00 64.07           C  
ATOM    954  CD1 ILE B 123       2.993  15.698  -7.717  1.00 64.07           C  
ATOM    955  N   ASN B 124       1.563  10.194  -5.589  1.00 63.25           N  
ATOM    956  CA  ASN B 124       0.552   9.143  -5.625  1.00 63.25           C  
ATOM    957  C   ASN B 124      -0.564   9.404  -4.618  1.00 63.25           C  
ATOM    958  CB  ASN B 124       1.189   7.776  -5.369  1.00 63.25           C  
ATOM    959  O   ASN B 124      -0.397  10.200  -3.692  1.00 63.25           O  
ATOM    960  CG  ASN B 124       0.349   6.631  -5.900  1.00 63.25           C  
ATOM    961  ND2 ASN B 124       0.850   5.410  -5.753  1.00 63.25           N  
ATOM    962  OD1 ASN B 124      -0.740   6.843  -6.440  1.00 63.25           O  
ATOM    963  N   TRP B 125      -1.703   8.767  -4.861  1.00 56.50           N  
ATOM    964  CA  TRP B 125      -2.854   8.966  -3.987  1.00 56.50           C  
ATOM    965  C   TRP B 125      -2.531   8.549  -2.557  1.00 56.50           C  
ATOM    966  CB  TRP B 125      -4.063   8.178  -4.501  1.00 56.50           C  
ATOM    967  O   TRP B 125      -2.985   9.183  -1.601  1.00 56.50           O  
ATOM    968  CG  TRP B 125      -4.868   8.905  -5.536  1.00 56.50           C  
ATOM    969  CD1 TRP B 125      -4.986   8.588  -6.861  1.00 56.50           C  
ATOM    970  CD2 TRP B 125      -5.665  10.076  -5.331  1.00 56.50           C  
ATOM    971  CE2 TRP B 125      -6.239  10.414  -6.577  1.00 56.50           C  
ATOM    972  CE3 TRP B 125      -5.950  10.872  -4.214  1.00 56.50           C  
ATOM    973  NE1 TRP B 125      -5.809   9.492  -7.492  1.00 56.50           N  
ATOM    974  CH2 TRP B 125      -7.345  12.278  -5.626  1.00 56.50           C  
ATOM    975  CZ2 TRP B 125      -7.083  11.516  -6.735  1.00 56.50           C  
ATOM    976  CZ3 TRP B 125      -6.790  11.968  -4.374  1.00 56.50           C  
ATOM    977  N   GLY B 126      -1.750   7.498  -2.462  1.00 58.56           N  
ATOM    978  CA  GLY B 126      -1.324   7.080  -1.136  1.00 58.56           C  
ATOM    979  C   GLY B 126      -0.551   8.152  -0.392  1.00 58.56           C  
ATOM    980  O   GLY B 126      -0.774   8.372   0.800  1.00 58.56           O  
ATOM    981  N   ARG B 127       0.282   8.887  -1.071  1.00 64.87           N  
ATOM    982  CA  ARG B 127       1.091   9.945  -0.476  1.00 64.87           C  
ATOM    983  C   ARG B 127       0.236  11.161  -0.134  1.00 64.87           C  
ATOM    984  CB  ARG B 127       2.225  10.351  -1.421  1.00 64.87           C  
ATOM    985  O   ARG B 127       0.471  11.827   0.876  1.00 64.87           O  
ATOM    986  CG  ARG B 127       3.300   9.289  -1.583  1.00 64.87           C  
ATOM    987  CD  ARG B 127       4.414   9.751  -2.513  1.00 64.87           C  
ATOM    988  NE  ARG B 127       5.396   8.696  -2.743  1.00 64.87           N  
ATOM    989  NH1 ARG B 127       6.514   9.819  -4.425  1.00 64.87           N  
ATOM    990  NH2 ARG B 127       7.211   7.735  -3.772  1.00 64.87           N  
ATOM    991  CZ  ARG B 127       6.372   8.752  -3.646  1.00 64.87           C  
ATOM    992  N   VAL B 128      -0.699  11.410  -0.987  1.00 65.63           N  
ATOM    993  CA  VAL B 128      -1.615  12.519  -0.743  1.00 65.63           C  
ATOM    994  C   VAL B 128      -2.419  12.255   0.529  1.00 65.63           C  
ATOM    995  CB  VAL B 128      -2.567  12.743  -1.938  1.00 65.63           C  
ATOM    996  O   VAL B 128      -2.558  13.139   1.377  1.00 65.63           O  
ATOM    997  CG1 VAL B 128      -3.597  13.824  -1.614  1.00 65.63           C  
ATOM    998  CG2 VAL B 128      -1.774  13.114  -3.190  1.00 65.63           C  
ATOM    999  N   VAL B 129      -2.862  11.050   0.653  1.00 60.60           N  
ATOM   1000  CA  VAL B 129      -3.633  10.660   1.829  1.00 60.60           C  
ATOM   1001  C   VAL B 129      -2.748  10.719   3.071  1.00 60.60           C  
ATOM   1002  CB  VAL B 129      -4.235   9.246   1.669  1.00 60.60           C  
ATOM   1003  O   VAL B 129      -3.196  11.139   4.141  1.00 60.60           O  
ATOM   1004  CG1 VAL B 129      -4.900   8.792   2.967  1.00 60.60           C  
ATOM   1005  CG2 VAL B 129      -5.235   9.219   0.515  1.00 60.60           C  
ATOM   1006  N   ALA B 130      -1.537  10.269   2.893  1.00 62.73           N  
ATOM   1007  CA  ALA B 130      -0.583  10.334   3.997  1.00 62.73           C  
ATOM   1008  C   ALA B 130      -0.366  11.775   4.450  1.00 62.73           C  
ATOM   1009  CB  ALA B 130       0.745   9.702   3.590  1.00 62.73           C  
ATOM   1010  O   ALA B 130      -0.273  12.048   5.649  1.00 62.73           O  
ATOM   1011  N   LEU B 131      -0.261  12.716   3.501  1.00 67.84           N  
ATOM   1012  CA  LEU B 131      -0.103  14.134   3.807  1.00 67.84           C  
ATOM   1013  C   LEU B 131      -1.305  14.659   4.585  1.00 67.84           C  
ATOM   1014  CB  LEU B 131       0.079  14.943   2.520  1.00 67.84           C  
ATOM   1015  O   LEU B 131      -1.144  15.392   5.564  1.00 67.84           O  
ATOM   1016  CG  LEU B 131       0.420  16.423   2.692  1.00 67.84           C  
ATOM   1017  CD1 LEU B 131       1.920  16.600   2.909  1.00 67.84           C  
ATOM   1018  CD2 LEU B 131      -0.048  17.225   1.482  1.00 67.84           C  
ATOM   1019  N   LEU B 132      -2.450  14.261   4.148  1.00 62.67           N  
ATOM   1020  CA  LEU B 132      -3.667  14.678   4.837  1.00 62.67           C  
ATOM   1021  C   LEU B 132      -3.712  14.109   6.251  1.00 62.67           C  
ATOM   1022  CB  LEU B 132      -4.905  14.232   4.055  1.00 62.67           C  
ATOM   1023  O   LEU B 132      -4.091  14.807   7.194  1.00 62.67           O  
ATOM   1024  CG  LEU B 132      -5.465  15.233   3.043  1.00 62.67           C  
ATOM   1025  CD1 LEU B 132      -5.630  14.571   1.679  1.00 62.67           C  
ATOM   1026  CD2 LEU B 132      -6.793  15.802   3.532  1.00 62.67           C  
ATOM   1027  N   GLY B 133      -3.314  12.866   6.338  1.00 60.49           N  
ATOM   1028  CA  GLY B 133      -3.234  12.248   7.651  1.00 60.49           C  
ATOM   1029  C   GLY B 133      -2.258  12.946   8.581  1.00 60.49           C  
ATOM   1030  O   GLY B 133      -2.551  13.142   9.762  1.00 60.49           O  
ATOM   1031  N   PHE B 134      -1.161  13.262   7.983  1.00 64.23           N  
ATOM   1032  CA  PHE B 134      -0.143  13.986   8.734  1.00 64.23           C  
ATOM   1033  C   PHE B 134      -0.664  15.347   9.179  1.00 64.23           C  
ATOM   1034  CB  PHE B 134       1.126  14.159   7.893  1.00 64.23           C  
ATOM   1035  O   PHE B 134      -0.468  15.747  10.329  1.00 64.23           O  
ATOM   1036  CG  PHE B 134       2.211  14.939   8.584  1.00 64.23           C  
ATOM   1037  CD1 PHE B 134       2.531  16.227   8.172  1.00 64.23           C  
ATOM   1038  CD2 PHE B 134       2.912  14.384   9.647  1.00 64.23           C  
ATOM   1039  CE1 PHE B 134       3.535  16.951   8.811  1.00 64.23           C  
ATOM   1040  CE2 PHE B 134       3.916  15.101  10.290  1.00 64.23           C  
ATOM   1041  CZ  PHE B 134       4.227  16.384   9.870  1.00 64.23           C  
ATOM   1042  N   GLY B 135      -1.270  16.151   8.276  1.00 63.75           N  
ATOM   1043  CA  GLY B 135      -1.864  17.430   8.632  1.00 63.75           C  
ATOM   1044  C   GLY B 135      -2.882  17.323   9.752  1.00 63.75           C  
ATOM   1045  O   GLY B 135      -2.895  18.149  10.667  1.00 63.75           O  
ATOM   1046  N   TYR B 136      -3.659  16.276   9.770  1.00 56.56           N  
ATOM   1047  CA  TYR B 136      -4.669  16.032  10.794  1.00 56.56           C  
ATOM   1048  C   TYR B 136      -4.020  15.771  12.148  1.00 56.56           C  
ATOM   1049  CB  TYR B 136      -5.556  14.847  10.402  1.00 56.56           C  
ATOM   1050  O   TYR B 136      -4.418  16.357  13.157  1.00 56.56           O  
ATOM   1051  CG  TYR B 136      -6.489  14.398  11.501  1.00 56.56           C  
ATOM   1052  CD1 TYR B 136      -6.246  13.226  12.213  1.00 56.56           C  
ATOM   1053  CD2 TYR B 136      -7.616  15.145  11.828  1.00 56.56           C  
ATOM   1054  CE1 TYR B 136      -7.104  12.808  13.225  1.00 56.56           C  
ATOM   1055  CE2 TYR B 136      -8.481  14.736  12.838  1.00 56.56           C  
ATOM   1056  OH  TYR B 136      -9.069  13.159  14.531  1.00 56.56           O  
ATOM   1057  CZ  TYR B 136      -8.217  13.568  13.530  1.00 56.56           C  
ATOM   1058  N   ARG B 137      -3.101  14.934  12.193  1.00 61.77           N  
ATOM   1059  CA  ARG B 137      -2.427  14.590  13.441  1.00 61.77           C  
ATOM   1060  C   ARG B 137      -1.693  15.796  14.017  1.00 61.77           C  
ATOM   1061  CB  ARG B 137      -1.446  13.436  13.222  1.00 61.77           C  
ATOM   1062  O   ARG B 137      -1.653  15.982  15.235  1.00 61.77           O  
ATOM   1063  CG  ARG B 137      -2.082  12.059  13.325  1.00 61.77           C  
ATOM   1064  CD  ARG B 137      -1.713  11.363  14.628  1.00 61.77           C  
ATOM   1065  NE  ARG B 137      -1.980   9.929  14.568  1.00 61.77           N  
ATOM   1066  NH1 ARG B 137      -1.218   9.488  16.704  1.00 61.77           N  
ATOM   1067  NH2 ARG B 137      -2.021   7.787  15.394  1.00 61.77           N  
ATOM   1068  CZ  ARG B 137      -1.739   9.071  15.555  1.00 61.77           C  
ATOM   1069  N   LEU B 138      -1.121  16.516  13.184  1.00 64.49           N  
ATOM   1070  CA  LEU B 138      -0.462  17.748  13.604  1.00 64.49           C  
ATOM   1071  C   LEU B 138      -1.468  18.727  14.201  1.00 64.49           C  
ATOM   1072  CB  LEU B 138       0.261  18.399  12.422  1.00 64.49           C  
ATOM   1073  O   LEU B 138      -1.211  19.328  15.246  1.00 64.49           O  
ATOM   1074  CG  LEU B 138       1.096  19.641  12.738  1.00 64.49           C  
ATOM   1075  CD1 LEU B 138       2.255  19.279  13.660  1.00 64.49           C  
ATOM   1076  CD2 LEU B 138       1.608  20.282  11.453  1.00 64.49           C  
ATOM   1077  N   ALA B 139      -2.604  18.874  13.528  1.00 59.13           N  
ATOM   1078  CA  ALA B 139      -3.658  19.766  14.006  1.00 59.13           C  
ATOM   1079  C   ALA B 139      -4.197  19.303  15.356  1.00 59.13           C  
ATOM   1080  CB  ALA B 139      -4.789  19.849  12.985  1.00 59.13           C  
ATOM   1081  O   ALA B 139      -4.428  20.118  16.253  1.00 59.13           O  
ATOM   1082  N   LEU B 140      -4.321  18.016  15.532  1.00 54.01           N  
ATOM   1083  CA  LEU B 140      -4.833  17.438  16.770  1.00 54.01           C  
ATOM   1084  C   LEU B 140      -3.839  17.626  17.910  1.00 54.01           C  
ATOM   1085  CB  LEU B 140      -5.135  15.949  16.581  1.00 54.01           C  
ATOM   1086  O   LEU B 140      -4.233  17.925  19.040  1.00 54.01           O  
ATOM   1087  CG  LEU B 140      -6.199  15.350  17.503  1.00 54.01           C  
ATOM   1088  CD1 LEU B 140      -7.585  15.846  17.105  1.00 54.01           C  
ATOM   1089  CD2 LEU B 140      -6.141  13.827  17.469  1.00 54.01           C  
ATOM   1090  N   HIS B 141      -2.645  17.370  17.536  1.00 57.19           N  
ATOM   1091  CA  HIS B 141      -1.596  17.506  18.540  1.00 57.19           C  
ATOM   1092  C   HIS B 141      -1.495  18.943  19.040  1.00 57.19           C  
ATOM   1093  CB  HIS B 141      -0.249  17.051  17.974  1.00 57.19           C  
ATOM   1094  O   HIS B 141      -1.342  19.178  20.241  1.00 57.19           O  
ATOM   1095  CG  HIS B 141       0.808  16.865  19.015  1.00 57.19           C  
ATOM   1096  CD2 HIS B 141       1.837  17.660  19.390  1.00 57.19           C  
ATOM   1097  ND1 HIS B 141       0.880  15.740  19.809  1.00 57.19           N  
ATOM   1098  CE1 HIS B 141       1.911  15.854  20.630  1.00 57.19           C  
ATOM   1099  NE2 HIS B 141       2.508  17.010  20.396  1.00 57.19           N  
ATOM   1100  N   VAL B 142      -1.532  19.841  18.152  1.00 59.04           N  
ATOM   1101  CA  VAL B 142      -1.438  21.254  18.501  1.00 59.04           C  
ATOM   1102  C   VAL B 142      -2.693  21.685  19.256  1.00 59.04           C  
ATOM   1103  CB  VAL B 142      -1.240  22.137  17.248  1.00 59.04           C  
ATOM   1104  O   VAL B 142      -2.619  22.486  20.191  1.00 59.04           O  
ATOM   1105  CG1 VAL B 142      -1.321  23.618  17.613  1.00 59.04           C  
ATOM   1106  CG2 VAL B 142       0.096  21.820  16.579  1.00 59.04           C  
ATOM   1107  N   TYR B 143      -3.762  21.126  18.848  1.00 52.92           N  
ATOM   1108  CA  TYR B 143      -5.025  21.393  19.528  1.00 52.92           C  
ATOM   1109  C   TYR B 143      -4.985  20.892  20.967  1.00 52.92           C  
ATOM   1110  CB  TYR B 143      -6.189  20.736  18.779  1.00 52.92           C  
ATOM   1111  O   TYR B 143      -5.449  21.577  21.882  1.00 52.92           O  
ATOM   1112  CG  TYR B 143      -7.533  20.964  19.427  1.00 52.92           C  
ATOM   1113  CD1 TYR B 143      -8.145  19.962  20.177  1.00 52.92           C  
ATOM   1114  CD2 TYR B 143      -8.194  22.180  19.290  1.00 52.92           C  
ATOM   1115  CE1 TYR B 143      -9.384  20.166  20.775  1.00 52.92           C  
ATOM   1116  CE2 TYR B 143      -9.434  22.395  19.883  1.00 52.92           C  
ATOM   1117  OH  TYR B 143     -11.247  21.592  21.212  1.00 52.92           O  
ATOM   1118  CZ  TYR B 143     -10.020  21.384  20.623  1.00 52.92           C  
ATOM   1119  N   GLN B 144      -4.463  19.722  21.164  1.00 51.68           N  
ATOM   1120  CA  GLN B 144      -4.369  19.126  22.492  1.00 51.68           C  
ATOM   1121  C   GLN B 144      -3.408  19.911  23.380  1.00 51.68           C  
ATOM   1122  CB  GLN B 144      -3.923  17.667  22.397  1.00 51.68           C  
ATOM   1123  O   GLN B 144      -3.574  19.950  24.601  1.00 51.68           O  
ATOM   1124  CG  GLN B 144      -5.050  16.700  22.061  1.00 51.68           C  
ATOM   1125  CD  GLN B 144      -4.576  15.263  21.947  1.00 51.68           C  
ATOM   1126  NE2 GLN B 144      -5.506  14.351  21.681  1.00 51.68           N  
ATOM   1127  OE1 GLN B 144      -3.385  14.975  22.095  1.00 51.68           O  
ATOM   1128  N   HIS B 145      -2.502  20.603  22.738  1.00 52.34           N  
ATOM   1129  CA  HIS B 145      -1.525  21.381  23.491  1.00 52.34           C  
ATOM   1130  C   HIS B 145      -1.999  22.817  23.689  1.00 52.34           C  
ATOM   1131  CB  HIS B 145      -0.169  21.369  22.783  1.00 52.34           C  
ATOM   1132  O   HIS B 145      -1.273  23.644  24.246  1.00 52.34           O  
ATOM   1133  CG  HIS B 145       0.837  20.469  23.429  1.00 52.34           C  
ATOM   1134  CD2 HIS B 145       1.327  19.266  23.049  1.00 52.34           C  
ATOM   1135  ND1 HIS B 145       1.458  20.781  24.619  1.00 52.34           N  
ATOM   1136  CE1 HIS B 145       2.289  19.805  24.944  1.00 52.34           C  
ATOM   1137  NE2 HIS B 145       2.228  18.873  24.007  1.00 52.34           N  
ATOM   1138  N   GLY B 146      -3.285  23.083  23.523  1.00 49.47           N  
ATOM   1139  CA  GLY B 146      -3.957  24.294  23.965  1.00 49.47           C  
ATOM   1140  C   GLY B 146      -3.862  25.429  22.962  1.00 49.47           C  
ATOM   1141  O   GLY B 146      -4.129  26.584  23.297  1.00 49.47           O  
ATOM   1142  N   LEU B 147      -3.317  25.170  21.800  1.00 49.50           N  
ATOM   1143  CA  LEU B 147      -3.295  26.230  20.798  1.00 49.50           C  
ATOM   1144  C   LEU B 147      -4.560  26.201  19.948  1.00 49.50           C  
ATOM   1145  CB  LEU B 147      -2.061  26.097  19.903  1.00 49.50           C  
ATOM   1146  O   LEU B 147      -4.849  25.198  19.291  1.00 49.50           O  
ATOM   1147  CG  LEU B 147      -0.794  26.807  20.383  1.00 49.50           C  
ATOM   1148  CD1 LEU B 147       0.429  25.927  20.148  1.00 49.50           C  
ATOM   1149  CD2 LEU B 147      -0.636  28.151  19.680  1.00 49.50           C  
ATOM   1150  N   THR B 148      -5.581  27.007  20.389  1.00 49.02           N  
ATOM   1151  CA  THR B 148      -6.855  27.094  19.684  1.00 49.02           C  
ATOM   1152  C   THR B 148      -6.731  27.984  18.450  1.00 49.02           C  
ATOM   1153  CB  THR B 148      -7.966  27.637  20.601  1.00 49.02           C  
ATOM   1154  O   THR B 148      -5.978  28.961  18.456  1.00 49.02           O  
ATOM   1155  CG2 THR B 148      -8.446  26.567  21.576  1.00 49.02           C  
ATOM   1156  OG1 THR B 148      -7.461  28.753  21.345  1.00 49.02           O  
ATOM   1157  N   GLY B 149      -6.965  27.557  17.205  1.00 49.95           N  
ATOM   1158  CA  GLY B 149      -6.966  28.253  15.928  1.00 49.95           C  
ATOM   1159  C   GLY B 149      -5.856  27.798  15.000  1.00 49.95           C  
ATOM   1160  O   GLY B 149      -5.604  28.426  13.970  1.00 49.95           O  
ATOM   1161  N   PHE B 150      -5.125  26.781  15.529  1.00 57.43           N  
ATOM   1162  CA  PHE B 150      -3.989  26.292  14.757  1.00 57.43           C  
ATOM   1163  C   PHE B 150      -4.456  25.400  13.613  1.00 57.43           C  
ATOM   1164  CB  PHE B 150      -3.015  25.525  15.657  1.00 57.43           C  
ATOM   1165  O   PHE B 150      -3.765  25.265  12.601  1.00 57.43           O  
ATOM   1166  CG  PHE B 150      -1.653  25.328  15.049  1.00 57.43           C  
ATOM   1167  CD1 PHE B 150      -1.287  24.100  14.511  1.00 57.43           C  
ATOM   1168  CD2 PHE B 150      -0.737  26.371  15.015  1.00 57.43           C  
ATOM   1169  CE1 PHE B 150      -0.027  23.915  13.947  1.00 57.43           C  
ATOM   1170  CE2 PHE B 150       0.524  26.194  14.454  1.00 57.43           C  
ATOM   1171  CZ  PHE B 150       0.877  24.965  13.921  1.00 57.43           C  
ATOM   1172  N   LEU B 151      -5.715  24.902  13.728  1.00 53.75           N  
ATOM   1173  CA  LEU B 151      -6.286  24.087  12.661  1.00 53.75           C  
ATOM   1174  C   LEU B 151      -6.397  24.885  11.367  1.00 53.75           C  
ATOM   1175  CB  LEU B 151      -7.663  23.558  13.069  1.00 53.75           C  
ATOM   1176  O   LEU B 151      -6.138  24.358  10.283  1.00 53.75           O  
ATOM   1177  CG  LEU B 151      -8.161  22.318  12.325  1.00 53.75           C  
ATOM   1178  CD1 LEU B 151      -7.581  21.055  12.954  1.00 53.75           C  
ATOM   1179  CD2 LEU B 151      -9.685  22.270  12.325  1.00 53.75           C  
ATOM   1180  N   GLY B 152      -6.840  26.115  11.558  1.00 57.34           N  
ATOM   1181  CA  GLY B 152      -6.878  26.988  10.396  1.00 57.34           C  
ATOM   1182  C   GLY B 152      -5.519  27.181   9.750  1.00 57.34           C  
ATOM   1183  O   GLY B 152      -5.403  27.180   8.523  1.00 57.34           O  
ATOM   1184  N   GLN B 153      -4.536  27.201  10.526  1.00 66.06           N  
ATOM   1185  CA  GLN B 153      -3.177  27.389  10.029  1.00 66.06           C  
ATOM   1186  C   GLN B 153      -2.669  26.132   9.328  1.00 66.06           C  
ATOM   1187  CB  GLN B 153      -2.235  27.769  11.172  1.00 66.06           C  
ATOM   1188  O   GLN B 153      -2.055  26.215   8.262  1.00 66.06           O  
ATOM   1189  CG  GLN B 153      -1.954  29.263  11.266  1.00 66.06           C  
ATOM   1190  CD  GLN B 153      -1.231  29.645  12.544  1.00 66.06           C  
ATOM   1191  NE2 GLN B 153      -0.996  30.940  12.728  1.00 66.06           N  
ATOM   1192  OE1 GLN B 153      -0.887  28.783  13.360  1.00 66.06           O  
ATOM   1193  N   VAL B 154      -2.998  25.030   9.976  1.00 64.73           N  
ATOM   1194  CA  VAL B 154      -2.563  23.761   9.404  1.00 64.73           C  
ATOM   1195  C   VAL B 154      -3.247  23.540   8.056  1.00 64.73           C  
ATOM   1196  CB  VAL B 154      -2.860  22.578  10.352  1.00 64.73           C  
ATOM   1197  O   VAL B 154      -2.623  23.061   7.107  1.00 64.73           O  
ATOM   1198  CG1 VAL B 154      -2.540  21.247   9.674  1.00 64.73           C  
ATOM   1199  CG2 VAL B 154      -2.068  22.724  11.650  1.00 64.73           C  
ATOM   1200  N   THR B 155      -4.538  23.814   8.053  1.00 58.97           N  
ATOM   1201  CA  THR B 155      -5.289  23.717   6.807  1.00 58.97           C  
ATOM   1202  C   THR B 155      -4.660  24.591   5.726  1.00 58.97           C  
ATOM   1203  CB  THR B 155      -6.760  24.123   7.008  1.00 58.97           C  
ATOM   1204  O   THR B 155      -4.501  24.158   4.583  1.00 58.97           O  
ATOM   1205  CG2 THR B 155      -7.561  23.945   5.722  1.00 58.97           C  
ATOM   1206  OG1 THR B 155      -7.339  23.309   8.035  1.00 58.97           O  
ATOM   1207  N   ARG B 156      -4.284  25.777   6.107  1.00 65.30           N  
ATOM   1208  CA  ARG B 156      -3.621  26.683   5.175  1.00 65.30           C  
ATOM   1209  C   ARG B 156      -2.272  26.124   4.735  1.00 65.30           C  
ATOM   1210  CB  ARG B 156      -3.434  28.064   5.807  1.00 65.30           C  
ATOM   1211  O   ARG B 156      -1.888  26.259   3.571  1.00 65.30           O  
ATOM   1212  CG  ARG B 156      -4.453  29.094   5.347  1.00 65.30           C  
ATOM   1213  CD  ARG B 156      -4.158  30.473   5.920  1.00 65.30           C  
ATOM   1214  NE  ARG B 156      -5.359  31.302   5.976  1.00 65.30           N  
ATOM   1215  NH1 ARG B 156      -4.524  32.770   7.552  1.00 65.30           N  
ATOM   1216  NH2 ARG B 156      -6.642  33.055   6.721  1.00 65.30           N  
ATOM   1217  CZ  ARG B 156      -5.506  32.374   6.750  1.00 65.30           C  
ATOM   1218  N   PHE B 157      -1.623  25.551   5.648  1.00 68.15           N  
ATOM   1219  CA  PHE B 157      -0.341  24.930   5.338  1.00 68.15           C  
ATOM   1220  C   PHE B 157      -0.505  23.850   4.275  1.00 68.15           C  
ATOM   1221  CB  PHE B 157       0.287  24.332   6.601  1.00 68.15           C  
ATOM   1222  O   PHE B 157       0.253  23.807   3.304  1.00 68.15           O  
ATOM   1223  CG  PHE B 157       0.816  25.362   7.563  1.00 68.15           C  
ATOM   1224  CD1 PHE B 157       1.258  26.597   7.106  1.00 68.15           C  
ATOM   1225  CD2 PHE B 157       0.870  25.094   8.924  1.00 68.15           C  
ATOM   1226  CE1 PHE B 157       1.747  27.553   7.993  1.00 68.15           C  
ATOM   1227  CE2 PHE B 157       1.358  26.044   9.818  1.00 68.15           C  
ATOM   1228  CZ  PHE B 157       1.797  27.272   9.350  1.00 68.15           C  
ATOM   1229  N   VAL B 158      -1.507  22.935   4.491  1.00 65.70           N  
ATOM   1230  CA  VAL B 158      -1.755  21.801   3.606  1.00 65.70           C  
ATOM   1231  C   VAL B 158      -2.159  22.304   2.222  1.00 65.70           C  
ATOM   1232  CB  VAL B 158      -2.846  20.866   4.173  1.00 65.70           C  
ATOM   1233  O   VAL B 158      -1.632  21.841   1.208  1.00 65.70           O  
ATOM   1234  CG1 VAL B 158      -3.226  19.797   3.149  1.00 65.70           C  
ATOM   1235  CG2 VAL B 158      -2.372  20.220   5.473  1.00 65.70           C  
ATOM   1236  N   VAL B 159      -3.036  23.257   2.216  1.00 66.17           N  
ATOM   1237  CA  VAL B 159      -3.537  23.807   0.961  1.00 66.17           C  
ATOM   1238  C   VAL B 159      -2.406  24.517   0.220  1.00 66.17           C  
ATOM   1239  CB  VAL B 159      -4.713  24.781   1.198  1.00 66.17           C  
ATOM   1240  O   VAL B 159      -2.222  24.316  -0.983  1.00 66.17           O  
ATOM   1241  CG1 VAL B 159      -5.088  25.499  -0.098  1.00 66.17           C  
ATOM   1242  CG2 VAL B 159      -5.917  24.034   1.767  1.00 66.17           C  
ATOM   1243  N   ASP B 160      -1.673  25.335   0.904  1.00 68.77           N  
ATOM   1244  CA  ASP B 160      -0.559  26.068   0.311  1.00 68.77           C  
ATOM   1245  C   ASP B 160       0.493  25.112  -0.246  1.00 68.77           C  
ATOM   1246  CB  ASP B 160       0.075  27.007   1.340  1.00 68.77           C  
ATOM   1247  O   ASP B 160       1.024  25.331  -1.337  1.00 68.77           O  
ATOM   1248  CG  ASP B 160      -0.297  28.463   1.122  1.00 68.77           C  
ATOM   1249  OD1 ASP B 160      -1.127  28.755   0.235  1.00 68.77           O  
ATOM   1250  OD2 ASP B 160       0.249  29.327   1.842  1.00 68.77           O  
ATOM   1251  N   PHE B 161       0.755  24.144   0.533  1.00 71.74           N  
ATOM   1252  CA  PHE B 161       1.716  23.139   0.096  1.00 71.74           C  
ATOM   1253  C   PHE B 161       1.220  22.424  -1.156  1.00 71.74           C  
ATOM   1254  CB  PHE B 161       1.978  22.122   1.212  1.00 71.74           C  
ATOM   1255  O   PHE B 161       1.988  22.195  -2.092  1.00 71.74           O  
ATOM   1256  CG  PHE B 161       3.094  21.160   0.906  1.00 71.74           C  
ATOM   1257  CD1 PHE B 161       2.823  19.910   0.363  1.00 71.74           C  
ATOM   1258  CD2 PHE B 161       4.414  21.505   1.163  1.00 71.74           C  
ATOM   1259  CE1 PHE B 161       3.854  19.017   0.079  1.00 71.74           C  
ATOM   1260  CE2 PHE B 161       5.449  20.618   0.883  1.00 71.74           C  
ATOM   1261  CZ  PHE B 161       5.167  19.374   0.342  1.00 71.74           C  
ATOM   1262  N   MET B 162      -0.013  21.976  -1.126  1.00 66.41           N  
ATOM   1263  CA  MET B 162      -0.602  21.276  -2.264  1.00 66.41           C  
ATOM   1264  C   MET B 162      -0.589  22.155  -3.510  1.00 66.41           C  
ATOM   1265  CB  MET B 162      -2.034  20.841  -1.946  1.00 66.41           C  
ATOM   1266  O   MET B 162      -0.368  21.665  -4.619  1.00 66.41           O  
ATOM   1267  CG  MET B 162      -2.121  19.522  -1.194  1.00 66.41           C  
ATOM   1268  SD  MET B 162      -3.689  18.628  -1.523  1.00 66.41           S  
ATOM   1269  CE  MET B 162      -3.070  16.925  -1.629  1.00 66.41           C  
ATOM   1270  N   LEU B 163      -0.815  23.400  -3.377  1.00 67.08           N  
ATOM   1271  CA  LEU B 163      -0.833  24.351  -4.483  1.00 67.08           C  
ATOM   1272  C   LEU B 163       0.579  24.618  -4.994  1.00 67.08           C  
ATOM   1273  CB  LEU B 163      -1.489  25.665  -4.050  1.00 67.08           C  
ATOM   1274  O   LEU B 163       0.804  24.677  -6.205  1.00 67.08           O  
ATOM   1275  CG  LEU B 163      -2.963  25.840  -4.416  1.00 67.08           C  
ATOM   1276  CD1 LEU B 163      -3.683  26.649  -3.342  1.00 67.08           C  
ATOM   1277  CD2 LEU B 163      -3.101  26.509  -5.779  1.00 67.08           C  
ATOM   1278  N   HIS B 164       1.529  24.734  -4.076  1.00 65.82           N  
ATOM   1279  CA  HIS B 164       2.889  25.125  -4.430  1.00 65.82           C  
ATOM   1280  C   HIS B 164       3.673  23.943  -4.991  1.00 65.82           C  
ATOM   1281  CB  HIS B 164       3.613  25.706  -3.214  1.00 65.82           C  
ATOM   1282  O   HIS B 164       4.584  24.126  -5.801  1.00 65.82           O  
ATOM   1283  CG  HIS B 164       3.553  27.198  -3.137  1.00 65.82           C  
ATOM   1284  CD2 HIS B 164       4.441  28.145  -3.523  1.00 65.82           C  
ATOM   1285  ND1 HIS B 164       2.476  27.874  -2.606  1.00 65.82           N  
ATOM   1286  CE1 HIS B 164       2.705  29.175  -2.670  1.00 65.82           C  
ATOM   1287  NE2 HIS B 164       3.890  29.366  -3.222  1.00 65.82           N  
ATOM   1288  N   HIS B 165       3.369  22.780  -4.657  1.00 68.62           N  
ATOM   1289  CA  HIS B 165       4.141  21.610  -5.060  1.00 68.62           C  
ATOM   1290  C   HIS B 165       3.419  20.822  -6.147  1.00 68.62           C  
ATOM   1291  CB  HIS B 165       4.419  20.710  -3.855  1.00 68.62           C  
ATOM   1292  O   HIS B 165       3.686  19.633  -6.339  1.00 68.62           O  
ATOM   1293  CG  HIS B 165       5.689  21.042  -3.138  1.00 68.62           C  
ATOM   1294  CD2 HIS B 165       6.205  20.571  -1.979  1.00 68.62           C  
ATOM   1295  ND1 HIS B 165       6.591  21.969  -3.614  1.00 68.62           N  
ATOM   1296  CE1 HIS B 165       7.610  22.053  -2.775  1.00 68.62           C  
ATOM   1297  NE2 HIS B 165       7.400  21.215  -1.774  1.00 68.62           N  
ATOM   1298  N   CYS B 166       2.632  21.467  -7.016  1.00 63.73           N  
ATOM   1299  CA  CYS B 166       1.961  20.938  -8.198  1.00 63.73           C  
ATOM   1300  C   CYS B 166       1.116  19.719  -7.845  1.00 63.73           C  
ATOM   1301  CB  CYS B 166       2.982  20.567  -9.273  1.00 63.73           C  
ATOM   1302  O   CYS B 166       0.862  18.867  -8.698  1.00 63.73           O  
ATOM   1303  SG  CYS B 166       3.908  21.979  -9.915  1.00 63.73           S  
ATOM   1304  N   ILE B 167       0.900  19.517  -6.654  1.00 66.79           N  
ATOM   1305  CA  ILE B 167       0.040  18.408  -6.255  1.00 66.79           C  
ATOM   1306  C   ILE B 167      -1.396  18.687  -6.692  1.00 66.79           C  
ATOM   1307  CB  ILE B 167       0.099  18.168  -4.730  1.00 66.79           C  
ATOM   1308  O   ILE B 167      -2.101  17.781  -7.144  1.00 66.79           O  
ATOM   1309  CG1 ILE B 167       1.534  17.854  -4.294  1.00 66.79           C  
ATOM   1310  CG2 ILE B 167      -0.856  17.041  -4.324  1.00 66.79           C  
ATOM   1311  CD1 ILE B 167       1.740  17.868  -2.785  1.00 66.79           C  
ATOM   1312  N   ALA B 168      -1.718  19.940  -6.536  1.00 66.69           N  
ATOM   1313  CA  ALA B 168      -3.051  20.361  -6.960  1.00 66.69           C  
ATOM   1314  C   ALA B 168      -3.241  20.150  -8.459  1.00 66.69           C  
ATOM   1315  CB  ALA B 168      -3.287  21.825  -6.597  1.00 66.69           C  
ATOM   1316  O   ALA B 168      -4.311  19.723  -8.902  1.00 66.69           O  
ATOM   1317  N   ARG B 169      -2.184  20.394  -9.184  1.00 66.52           N  
ATOM   1318  CA  ARG B 169      -2.220  20.172 -10.626  1.00 66.52           C  
ATOM   1319  C   ARG B 169      -2.382  18.690 -10.948  1.00 66.52           C  
ATOM   1320  CB  ARG B 169      -0.950  20.715 -11.286  1.00 66.52           C  
ATOM   1321  O   ARG B 169      -3.133  18.325 -11.855  1.00 66.52           O  
ATOM   1322  CG  ARG B 169      -1.083  20.942 -12.783  1.00 66.52           C  
ATOM   1323  CD  ARG B 169       0.197  21.506 -13.384  1.00 66.52           C  
ATOM   1324  NE  ARG B 169      -0.057  22.728 -14.142  1.00 66.52           N  
ATOM   1325  NH1 ARG B 169       2.171  23.300 -14.360  1.00 66.52           N  
ATOM   1326  NH2 ARG B 169       0.545  24.637 -15.269  1.00 66.52           N  
ATOM   1327  CZ  ARG B 169       0.887  23.552 -14.589  1.00 66.52           C  
ATOM   1328  N   TRP B 170      -1.597  17.939 -10.307  1.00 64.14           N  
ATOM   1329  CA  TRP B 170      -1.668  16.492 -10.477  1.00 64.14           C  
ATOM   1330  C   TRP B 170      -3.075  15.978 -10.188  1.00 64.14           C  
ATOM   1331  CB  TRP B 170      -0.658  15.792  -9.564  1.00 64.14           C  
ATOM   1332  O   TRP B 170      -3.599  15.138 -10.923  1.00 64.14           O  
ATOM   1333  CG  TRP B 170      -0.575  14.309  -9.770  1.00 64.14           C  
ATOM   1334  CD1 TRP B 170       0.175  13.647 -10.701  1.00 64.14           C  
ATOM   1335  CD2 TRP B 170      -1.274  13.304  -9.029  1.00 64.14           C  
ATOM   1336  CE2 TRP B 170      -0.899  12.053  -9.566  1.00 64.14           C  
ATOM   1337  CE3 TRP B 170      -2.182  13.340  -7.962  1.00 64.14           C  
ATOM   1338  NE1 TRP B 170      -0.015  12.290 -10.584  1.00 64.14           N  
ATOM   1339  CH2 TRP B 170      -2.287  10.910  -8.027  1.00 64.14           C  
ATOM   1340  CZ2 TRP B 170      -1.401  10.847  -9.071  1.00 64.14           C  
ATOM   1341  CZ3 TRP B 170      -2.680  12.139  -7.471  1.00 64.14           C  
ATOM   1342  N   ILE B 171      -3.705  16.444  -9.160  1.00 61.04           N  
ATOM   1343  CA  ILE B 171      -5.049  16.035  -8.766  1.00 61.04           C  
ATOM   1344  C   ILE B 171      -6.057  16.490  -9.819  1.00 61.04           C  
ATOM   1345  CB  ILE B 171      -5.429  16.601  -7.380  1.00 61.04           C  
ATOM   1346  O   ILE B 171      -6.982  15.751 -10.163  1.00 61.04           O  
ATOM   1347  CG1 ILE B 171      -4.508  16.027  -6.297  1.00 61.04           C  
ATOM   1348  CG2 ILE B 171      -6.898  16.308  -7.061  1.00 61.04           C  
ATOM   1349  CD1 ILE B 171      -4.747  16.606  -4.910  1.00 61.04           C  
ATOM   1350  N   ALA B 172      -5.804  17.626 -10.277  1.00 61.02           N  
ATOM   1351  CA  ALA B 172      -6.687  18.178 -11.302  1.00 61.02           C  
ATOM   1352  C   ALA B 172      -6.602  17.369 -12.593  1.00 61.02           C  
ATOM   1353  CB  ALA B 172      -6.341  19.640 -11.570  1.00 61.02           C  
ATOM   1354  O   ALA B 172      -7.616  17.138 -13.256  1.00 61.02           O  
ATOM   1355  N   GLN B 173      -5.406  16.962 -12.987  1.00 60.91           N  
ATOM   1356  CA  GLN B 173      -5.196  16.186 -14.205  1.00 60.91           C  
ATOM   1357  C   GLN B 173      -5.845  14.809 -14.098  1.00 60.91           C  
ATOM   1358  CB  GLN B 173      -3.702  16.042 -14.498  1.00 60.91           C  
ATOM   1359  O   GLN B 173      -6.273  14.240 -15.104  1.00 60.91           O  
ATOM   1360  CG  GLN B 173      -3.126  17.177 -15.334  1.00 60.91           C  
ATOM   1361  CD  GLN B 173      -1.624  17.068 -15.518  1.00 60.91           C  
ATOM   1362  NE2 GLN B 173      -1.021  18.102 -16.092  1.00 60.91           N  
ATOM   1363  OE1 GLN B 173      -1.012  16.062 -15.146  1.00 60.91           O  
ATOM   1364  N   ARG B 174      -5.930  14.288 -12.970  1.00 54.07           N  
ATOM   1365  CA  ARG B 174      -6.512  12.969 -12.746  1.00 54.07           C  
ATOM   1366  C   ARG B 174      -8.013  13.067 -12.499  1.00 54.07           C  
ATOM   1367  CB  ARG B 174      -5.830  12.274 -11.565  1.00 54.07           C  
ATOM   1368  O   ARG B 174      -8.665  12.064 -12.200  1.00 54.07           O  
ATOM   1369  CG  ARG B 174      -4.526  11.581 -11.927  1.00 54.07           C  
ATOM   1370  CD  ARG B 174      -4.476  10.158 -11.389  1.00 54.07           C  
ATOM   1371  NE  ARG B 174      -3.166   9.548 -11.600  1.00 54.07           N  
ATOM   1372  NH1 ARG B 174      -3.869   7.392 -11.160  1.00 54.07           N  
ATOM   1373  NH2 ARG B 174      -1.679   7.801 -11.701  1.00 54.07           N  
ATOM   1374  CZ  ARG B 174      -2.907   8.249 -11.487  1.00 54.07           C  
ATOM   1375  N   GLY B 175      -8.679  14.215 -12.675  1.00 52.30           N  
ATOM   1376  CA  GLY B 175     -10.126  14.319 -12.577  1.00 52.30           C  
ATOM   1377  C   GLY B 175     -10.593  14.934 -11.272  1.00 52.30           C  
ATOM   1378  O   GLY B 175     -11.788  14.927 -10.969  1.00 52.30           O  
ATOM   1379  N   GLY B 176      -9.731  15.623 -10.615  1.00 50.58           N  
ATOM   1380  CA  GLY B 176     -10.096  16.292  -9.377  1.00 50.58           C  
ATOM   1381  C   GLY B 176     -10.154  15.355  -8.186  1.00 50.58           C  
ATOM   1382  O   GLY B 176      -9.784  14.184  -8.292  1.00 50.58           O  
ATOM   1383  N   TRP B 177     -10.457  15.934  -7.050  1.00 47.04           N  
ATOM   1384  CA  TRP B 177     -10.573  15.168  -5.813  1.00 47.04           C  
ATOM   1385  C   TRP B 177     -11.606  14.055  -5.957  1.00 47.04           C  
ATOM   1386  CB  TRP B 177     -10.951  16.084  -4.646  1.00 47.04           C  
ATOM   1387  O   TRP B 177     -11.556  13.056  -5.236  1.00 47.04           O  
ATOM   1388  CG  TRP B 177      -9.788  16.814  -4.043  1.00 47.04           C  
ATOM   1389  CD1 TRP B 177      -9.427  18.114  -4.265  1.00 47.04           C  
ATOM   1390  CD2 TRP B 177      -8.830  16.283  -3.123  1.00 47.04           C  
ATOM   1391  CE2 TRP B 177      -7.916  17.318  -2.827  1.00 47.04           C  
ATOM   1392  CE3 TRP B 177      -8.657  15.030  -2.518  1.00 47.04           C  
ATOM   1393  NE1 TRP B 177      -8.302  18.423  -3.536  1.00 47.04           N  
ATOM   1394  CH2 TRP B 177      -6.695  15.903  -1.374  1.00 47.04           C  
ATOM   1395  CZ2 TRP B 177      -6.842  17.138  -1.952  1.00 47.04           C  
ATOM   1396  CZ3 TRP B 177      -7.588  14.854  -1.647  1.00 47.04           C  
ATOM   1397  N   VAL B 178     -12.444  14.152  -6.958  1.00 49.85           N  
ATOM   1398  CA  VAL B 178     -13.478  13.156  -7.218  1.00 49.85           C  
ATOM   1399  C   VAL B 178     -12.832  11.839  -7.640  1.00 49.85           C  
ATOM   1400  CB  VAL B 178     -14.469  13.636  -8.302  1.00 49.85           C  
ATOM   1401  O   VAL B 178     -13.363  10.762  -7.360  1.00 49.85           O  
ATOM   1402  CG1 VAL B 178     -15.501  12.552  -8.608  1.00 49.85           C  
ATOM   1403  CG2 VAL B 178     -15.157  14.926  -7.862  1.00 49.85           C  
ATOM   1404  N   ALA B 179     -11.709  11.976  -8.288  1.00 50.48           N  
ATOM   1405  CA  ALA B 179     -10.972  10.786  -8.707  1.00 50.48           C  
ATOM   1406  C   ALA B 179     -10.492   9.985  -7.500  1.00 50.48           C  
ATOM   1407  CB  ALA B 179      -9.788  11.177  -9.588  1.00 50.48           C  
ATOM   1408  O   ALA B 179     -10.299   8.770  -7.591  1.00 50.48           O  
ATOM   1409  N   ALA B 180     -10.219  10.786  -6.435  1.00 43.62           N  
ATOM   1410  CA  ALA B 180      -9.811  10.143  -5.189  1.00 43.62           C  
ATOM   1411  C   ALA B 180     -10.937   9.285  -4.620  1.00 43.62           C  
ATOM   1412  CB  ALA B 180      -9.376  11.191  -4.167  1.00 43.62           C  
ATOM   1413  O   ALA B 180     -10.683   8.284  -3.946  1.00 43.62           O  
ATOM   1414  N   LEU B 181     -12.143   9.659  -4.921  1.00 40.42           N  
ATOM   1415  CA  LEU B 181     -13.320   8.934  -4.455  1.00 40.42           C  
ATOM   1416  C   LEU B 181     -13.439   7.584  -5.155  1.00 40.42           C  
ATOM   1417  CB  LEU B 181     -14.587   9.759  -4.693  1.00 40.42           C  
ATOM   1418  O   LEU B 181     -13.944   6.621  -4.574  1.00 40.42           O  
ATOM   1419  CG  LEU B 181     -15.017  10.685  -3.554  1.00 40.42           C  
ATOM   1420  CD1 LEU B 181     -15.745  11.905  -4.109  1.00 40.42           C  
ATOM   1421  CD2 LEU B 181     -15.898   9.936  -2.560  1.00 40.42           C  
ATOM   1422  N   ASN B 182     -12.958   7.588  -6.360  1.00 40.32           N  
ATOM   1423  CA  ASN B 182     -13.012   6.334  -7.103  1.00 40.32           C  
ATOM   1424  C   ASN B 182     -11.884   5.391  -6.695  1.00 40.32           C  
ATOM   1425  CB  ASN B 182     -12.964   6.599  -8.609  1.00 40.32           C  
ATOM   1426  O   ASN B 182     -11.873   4.223  -7.087  1.00 40.32           O  
ATOM   1427  CG  ASN B 182     -14.328   6.915  -9.191  1.00 40.32           C  
ATOM   1428  ND2 ASN B 182     -14.346   7.655 -10.294  1.00 40.32           N  
ATOM   1429  OD1 ASN B 182     -15.357   6.499  -8.653  1.00 40.32           O  
ATOM   1430  N   LEU B 183     -10.873   5.937  -6.076  1.00 40.54           N  
ATOM   1431  CA  LEU B 183      -9.731   5.168  -5.594  1.00 40.54           C  
ATOM   1432  C   LEU B 183     -10.113   4.336  -4.373  1.00 40.54           C  
ATOM   1433  CB  LEU B 183      -8.566   6.098  -5.247  1.00 40.54           C  
ATOM   1434  O   LEU B 183      -9.414   3.382  -4.024  1.00 40.54           O  
ATOM   1435  CG  LEU B 183      -7.308   5.957  -6.106  1.00 40.54           C  
ATOM   1436  CD1 LEU B 183      -7.510   6.633  -7.458  1.00 40.54           C  
ATOM   1437  CD2 LEU B 183      -6.099   6.544  -5.385  1.00 40.54           C  
ATOM   1438  N   GLY B 184     -10.889   4.882  -3.546  1.00 40.01           N  
ATOM   1439  CA  GLY B 184     -11.245   4.403  -2.220  1.00 40.01           C  
ATOM   1440  C   GLY B 184     -11.572   2.922  -2.188  1.00 40.01           C  
ATOM   1441  O   GLY B 184     -11.345   2.253  -1.178  1.00 40.01           O  
ATOM   1442  N   ASN B 185     -12.303   2.482  -3.140  1.00 39.31           N  
ATOM   1443  CA  ASN B 185     -12.804   1.139  -2.864  1.00 39.31           C  
ATOM   1444  C   ASN B 185     -11.807   0.069  -3.297  1.00 39.31           C  
ATOM   1445  CB  ASN B 185     -14.153   0.918  -3.551  1.00 39.31           C  
ATOM   1446  O   ASN B 185     -12.081  -1.127  -3.176  1.00 39.31           O  
ATOM   1447  CG  ASN B 185     -15.318   1.438  -2.732  1.00 39.31           C  
ATOM   1448  ND2 ASN B 185     -16.499   1.473  -3.337  1.00 39.31           N  
ATOM   1449  OD1 ASN B 185     -15.157   1.805  -1.565  1.00 39.31           O  
ATOM   1450  N   GLY B 186     -10.620   0.496  -3.789  1.00 36.44           N  
ATOM   1451  CA  GLY B 186      -9.832  -0.642  -4.237  1.00 36.44           C  
ATOM   1452  C   GLY B 186      -8.635  -0.925  -3.350  1.00 36.44           C  
ATOM   1453  O   GLY B 186      -8.198  -0.057  -2.593  1.00 36.44           O  
ATOM   1454  N   PRO B 187      -8.366  -2.171  -2.920  1.00 39.06           N  
ATOM   1455  CA  PRO B 187      -7.245  -2.706  -2.143  1.00 39.06           C  
ATOM   1456  C   PRO B 187      -5.908  -2.071  -2.521  1.00 39.06           C  
ATOM   1457  CB  PRO B 187      -7.257  -4.197  -2.488  1.00 39.06           C  
ATOM   1458  O   PRO B 187      -5.043  -1.886  -1.661  1.00 39.06           O  
ATOM   1459  CG  PRO B 187      -8.208  -4.316  -3.635  1.00 39.06           C  
ATOM   1460  CD  PRO B 187      -9.004  -3.047  -3.729  1.00 39.06           C  
ATOM   1461  N   ILE B 188      -5.761  -1.556  -3.609  1.00 41.80           N  
ATOM   1462  CA  ILE B 188      -4.502  -1.015  -4.109  1.00 41.80           C  
ATOM   1463  C   ILE B 188      -4.215   0.328  -3.441  1.00 41.80           C  
ATOM   1464  CB  ILE B 188      -4.527  -0.854  -5.646  1.00 41.80           C  
ATOM   1465  O   ILE B 188      -3.074   0.613  -3.070  1.00 41.80           O  
ATOM   1466  CG1 ILE B 188      -4.622  -2.226  -6.324  1.00 41.80           C  
ATOM   1467  CG2 ILE B 188      -3.291  -0.089  -6.129  1.00 41.80           C  
ATOM   1468  CD1 ILE B 188      -5.015  -2.163  -7.794  1.00 41.80           C  
ATOM   1469  N   LEU B 189      -5.157   1.067  -3.234  1.00 43.75           N  
ATOM   1470  CA  LEU B 189      -5.016   2.381  -2.615  1.00 43.75           C  
ATOM   1471  C   LEU B 189      -4.621   2.250  -1.147  1.00 43.75           C  
ATOM   1472  CB  LEU B 189      -6.321   3.173  -2.736  1.00 43.75           C  
ATOM   1473  O   LEU B 189      -3.807   3.030  -0.648  1.00 43.75           O  
ATOM   1474  CG  LEU B 189      -6.205   4.693  -2.607  1.00 43.75           C  
ATOM   1475  CD1 LEU B 189      -6.035   5.330  -3.982  1.00 43.75           C  
ATOM   1476  CD2 LEU B 189      -7.427   5.263  -1.895  1.00 43.75           C  
ATOM   1477  N   ASN B 190      -5.146   1.349  -0.524  1.00 43.56           N  
ATOM   1478  CA  ASN B 190      -4.769   1.094   0.862  1.00 43.56           C  
ATOM   1479  C   ASN B 190      -3.287   0.754   0.986  1.00 43.56           C  
ATOM   1480  CB  ASN B 190      -5.623  -0.029   1.453  1.00 43.56           C  
ATOM   1481  O   ASN B 190      -2.608   1.237   1.895  1.00 43.56           O  
ATOM   1482  CG  ASN B 190      -6.840   0.489   2.192  1.00 43.56           C  
ATOM   1483  ND2 ASN B 190      -7.724  -0.418   2.590  1.00 43.56           N  
ATOM   1484  OD1 ASN B 190      -6.986   1.696   2.403  1.00 43.56           O  
ATOM   1485  N   VAL B 191      -2.897  -0.030   0.022  1.00 45.10           N  
ATOM   1486  CA  VAL B 191      -1.493  -0.425  -0.001  1.00 45.10           C  
ATOM   1487  C   VAL B 191      -0.619   0.790  -0.306  1.00 45.10           C  
ATOM   1488  CB  VAL B 191      -1.234  -1.541  -1.037  1.00 45.10           C  
ATOM   1489  O   VAL B 191       0.422   0.988   0.326  1.00 45.10           O  
ATOM   1490  CG1 VAL B 191       0.263  -1.817  -1.171  1.00 45.10           C  
ATOM   1491  CG2 VAL B 191      -1.982  -2.814  -0.648  1.00 45.10           C  
ATOM   1492  N   LEU B 192      -1.047   1.585  -1.118  1.00 45.80           N  
ATOM   1493  CA  LEU B 192      -0.297   2.777  -1.499  1.00 45.80           C  
ATOM   1494  C   LEU B 192      -0.234   3.772  -0.345  1.00 45.80           C  
ATOM   1495  CB  LEU B 192      -0.929   3.439  -2.726  1.00 45.80           C  
ATOM   1496  O   LEU B 192       0.807   4.389  -0.108  1.00 45.80           O  
ATOM   1497  CG  LEU B 192      -0.617   2.799  -4.079  1.00 45.80           C  
ATOM   1498  CD1 LEU B 192      -1.482   3.419  -5.171  1.00 45.80           C  
ATOM   1499  CD2 LEU B 192       0.863   2.949  -4.413  1.00 45.80           C  
ATOM   1500  N   VAL B 193      -1.274   3.819   0.356  1.00 48.28           N  
ATOM   1501  CA  VAL B 193      -1.357   4.698   1.518  1.00 48.28           C  
ATOM   1502  C   VAL B 193      -0.393   4.216   2.600  1.00 48.28           C  
ATOM   1503  CB  VAL B 193      -2.796   4.765   2.078  1.00 48.28           C  
ATOM   1504  O   VAL B 193       0.357   5.012   3.171  1.00 48.28           O  
ATOM   1505  CG1 VAL B 193      -2.818   5.485   3.425  1.00 48.28           C  
ATOM   1506  CG2 VAL B 193      -3.723   5.459   1.081  1.00 48.28           C  
ATOM   1507  N   VAL B 194      -0.392   2.963   2.787  1.00 46.92           N  
ATOM   1508  CA  VAL B 194       0.483   2.369   3.793  1.00 46.92           C  
ATOM   1509  C   VAL B 194       1.943   2.578   3.396  1.00 46.92           C  
ATOM   1510  CB  VAL B 194       0.192   0.864   3.982  1.00 46.92           C  
ATOM   1511  O   VAL B 194       2.770   2.962   4.226  1.00 46.92           O  
ATOM   1512  CG1 VAL B 194       1.239   0.221   4.890  1.00 46.92           C  
ATOM   1513  CG2 VAL B 194      -1.211   0.659   4.550  1.00 46.92           C  
ATOM   1514  N   LEU B 195       2.184   2.416   2.189  1.00 46.68           N  
ATOM   1515  CA  LEU B 195       3.539   2.587   1.676  1.00 46.68           C  
ATOM   1516  C   LEU B 195       3.991   4.037   1.808  1.00 46.68           C  
ATOM   1517  CB  LEU B 195       3.618   2.146   0.212  1.00 46.68           C  
ATOM   1518  O   LEU B 195       5.125   4.304   2.212  1.00 46.68           O  
ATOM   1519  CG  LEU B 195       5.009   2.152  -0.424  1.00 46.68           C  
ATOM   1520  CD1 LEU B 195       5.923   1.162   0.292  1.00 46.68           C  
ATOM   1521  CD2 LEU B 195       4.919   1.826  -1.911  1.00 46.68           C  
ATOM   1522  N   GLY B 196       3.108   4.963   1.524  1.00 46.32           N  
ATOM   1523  CA  GLY B 196       3.426   6.373   1.684  1.00 46.32           C  
ATOM   1524  C   GLY B 196       3.750   6.753   3.116  1.00 46.32           C  
ATOM   1525  O   GLY B 196       4.721   7.469   3.370  1.00 46.32           O  
ATOM   1526  N   VAL B 197       3.018   6.120   4.024  1.00 47.16           N  
ATOM   1527  CA  VAL B 197       3.184   6.417   5.443  1.00 47.16           C  
ATOM   1528  C   VAL B 197       4.514   5.854   5.938  1.00 47.16           C  
ATOM   1529  CB  VAL B 197       2.018   5.847   6.283  1.00 47.16           C  
ATOM   1530  O   VAL B 197       5.238   6.518   6.682  1.00 47.16           O  
ATOM   1531  CG1 VAL B 197       2.295   6.016   7.776  1.00 47.16           C  
ATOM   1532  CG2 VAL B 197       0.704   6.525   5.900  1.00 47.16           C  
ATOM   1533  N   VAL B 198       4.859   4.699   5.472  1.00 46.39           N  
ATOM   1534  CA  VAL B 198       6.097   4.036   5.866  1.00 46.39           C  
ATOM   1535  C   VAL B 198       7.295   4.824   5.342  1.00 46.39           C  
ATOM   1536  CB  VAL B 198       6.150   2.580   5.349  1.00 46.39           C  
ATOM   1537  O   VAL B 198       8.253   5.072   6.079  1.00 46.39           O  
ATOM   1538  CG1 VAL B 198       7.534   1.976   5.578  1.00 46.39           C  
ATOM   1539  CG2 VAL B 198       5.075   1.734   6.028  1.00 46.39           C  
ATOM   1540  N   LEU B 199       7.236   5.230   4.194  1.00 46.43           N  
ATOM   1541  CA  LEU B 199       8.324   5.984   3.582  1.00 46.43           C  
ATOM   1542  C   LEU B 199       8.511   7.329   4.275  1.00 46.43           C  
ATOM   1543  CB  LEU B 199       8.055   6.198   2.090  1.00 46.43           C  
ATOM   1544  O   LEU B 199       9.642   7.767   4.497  1.00 46.43           O  
ATOM   1545  CG  LEU B 199       8.226   4.975   1.188  1.00 46.43           C  
ATOM   1546  CD1 LEU B 199       7.781   5.299  -0.235  1.00 46.43           C  
ATOM   1547  CD2 LEU B 199       9.673   4.495   1.205  1.00 46.43           C  
ATOM   1548  N   LEU B 200       7.443   7.818   4.648  1.00 47.04           N  
ATOM   1549  CA  LEU B 200       7.482   9.081   5.378  1.00 47.04           C  
ATOM   1550  C   LEU B 200       8.144   8.901   6.740  1.00 47.04           C  
ATOM   1551  CB  LEU B 200       6.069   9.642   5.554  1.00 47.04           C  
ATOM   1552  O   LEU B 200       8.960   9.728   7.153  1.00 47.04           O  
ATOM   1553  CG  LEU B 200       5.969  11.068   6.098  1.00 47.04           C  
ATOM   1554  CD1 LEU B 200       6.493  12.065   5.069  1.00 47.04           C  
ATOM   1555  CD2 LEU B 200       4.530  11.394   6.482  1.00 47.04           C  
ATOM   1556  N   GLY B 201       7.815   7.862   7.330  1.00 47.07           N  
ATOM   1557  CA  GLY B 201       8.419   7.553   8.616  1.00 47.07           C  
ATOM   1558  C   GLY B 201       9.922   7.360   8.538  1.00 47.07           C  
ATOM   1559  O   GLY B 201      10.665   7.889   9.367  1.00 47.07           O  
ATOM   1560  N   GLN B 202      10.309   6.639   7.645  1.00 46.75           N  
ATOM   1561  CA  GLN B 202      11.727   6.358   7.448  1.00 46.75           C  
ATOM   1562  C   GLN B 202      12.500   7.632   7.120  1.00 46.75           C  
ATOM   1563  CB  GLN B 202      11.921   5.325   6.337  1.00 46.75           C  
ATOM   1564  O   GLN B 202      13.619   7.826   7.600  1.00 46.75           O  
ATOM   1565  CG  GLN B 202      11.837   3.882   6.817  1.00 46.75           C  
ATOM   1566  CD  GLN B 202      12.515   2.908   5.872  1.00 46.75           C  
ATOM   1567  NE2 GLN B 202      12.683   1.668   6.319  1.00 46.75           N  
ATOM   1568  OE1 GLN B 202      12.884   3.267   4.750  1.00 46.75           O  
ATOM   1569  N   PHE B 203      11.957   8.336   6.438  1.00 46.02           N  
ATOM   1570  CA  PHE B 203      12.573   9.592   6.027  1.00 46.02           C  
ATOM   1571  C   PHE B 203      12.742  10.527   7.218  1.00 46.02           C  
ATOM   1572  CB  PHE B 203      11.736  10.273   4.940  1.00 46.02           C  
ATOM   1573  O   PHE B 203      13.804  11.128   7.397  1.00 46.02           O  
ATOM   1574  CG  PHE B 203      12.322  11.566   4.442  1.00 46.02           C  
ATOM   1575  CD1 PHE B 203      11.858  12.786   4.920  1.00 46.02           C  
ATOM   1576  CD2 PHE B 203      13.339  11.562   3.496  1.00 46.02           C  
ATOM   1577  CE1 PHE B 203      12.399  13.984   4.461  1.00 46.02           C  
ATOM   1578  CE2 PHE B 203      13.885  12.756   3.033  1.00 46.02           C  
ATOM   1579  CZ  PHE B 203      13.413  13.966   3.516  1.00 46.02           C  
ATOM   1580  N   VAL B 204      11.689  10.589   7.889  1.00 44.71           N  
ATOM   1581  CA  VAL B 204      11.725  11.439   9.075  1.00 44.71           C  
ATOM   1582  C   VAL B 204      12.822  10.959  10.023  1.00 44.71           C  
ATOM   1583  CB  VAL B 204      10.362  11.457   9.802  1.00 44.71           C  
ATOM   1584  O   VAL B 204      13.577  11.766  10.569  1.00 44.71           O  
ATOM   1585  CG1 VAL B 204      10.468  12.206  11.129  1.00 44.71           C  
ATOM   1586  CG2 VAL B 204       9.292  12.088   8.913  1.00 44.71           C  
ATOM   1587  N   VAL B 205      12.887   9.708  10.105  1.00 44.75           N  
ATOM   1588  CA  VAL B 205      13.861   9.104  11.008  1.00 44.75           C  
ATOM   1589  C   VAL B 205      15.275   9.368  10.496  1.00 44.75           C  
ATOM   1590  CB  VAL B 205      13.625   7.584  11.162  1.00 44.75           C  
ATOM   1591  O   VAL B 205      16.166   9.723  11.270  1.00 44.75           O  
ATOM   1592  CG1 VAL B 205      14.778   6.933  11.925  1.00 44.75           C  
ATOM   1593  CG2 VAL B 205      12.297   7.320  11.869  1.00 44.75           C  
ATOM   1594  N   ARG B 206      15.569   9.148   9.269  1.00 47.11           N  
ATOM   1595  CA  ARG B 206      16.890   9.309   8.670  1.00 47.11           C  
ATOM   1596  C   ARG B 206      17.346  10.763   8.730  1.00 47.11           C  
ATOM   1597  CB  ARG B 206      16.886   8.820   7.220  1.00 47.11           C  
ATOM   1598  O   ARG B 206      18.519  11.041   8.985  1.00 47.11           O  
ATOM   1599  CG  ARG B 206      17.263   7.356   7.062  1.00 47.11           C  
ATOM   1600  CD  ARG B 206      17.517   6.993   5.605  1.00 47.11           C  
ATOM   1601  NE  ARG B 206      17.678   5.553   5.429  1.00 47.11           N  
ATOM   1602  NH1 ARG B 206      17.745   5.634   3.121  1.00 47.11           N  
ATOM   1603  NH2 ARG B 206      17.926   3.624   4.207  1.00 47.11           N  
ATOM   1604  CZ  ARG B 206      17.783   4.940   4.253  1.00 47.11           C  
ATOM   1605  N   ARG B 207      16.548  11.608   8.402  1.00 43.67           N  
ATOM   1606  CA  ARG B 207      16.923  13.011   8.263  1.00 43.67           C  
ATOM   1607  C   ARG B 207      17.077  13.674   9.628  1.00 43.67           C  
ATOM   1608  CB  ARG B 207      15.885  13.765   7.429  1.00 43.67           C  
ATOM   1609  O   ARG B 207      17.978  14.492   9.828  1.00 43.67           O  
ATOM   1610  CG  ARG B 207      16.472  14.879   6.576  1.00 43.67           C  
ATOM   1611  CD  ARG B 207      15.443  15.452   5.611  1.00 43.67           C  
ATOM   1612  NE  ARG B 207      15.926  16.672   4.970  1.00 43.67           N  
ATOM   1613  NH1 ARG B 207      16.044  15.759   2.851  1.00 43.67           N  
ATOM   1614  NH2 ARG B 207      16.634  17.947   3.196  1.00 43.67           N  
ATOM   1615  CZ  ARG B 207      16.200  16.790   3.674  1.00 43.67           C  
ATOM   1616  N   PHE B 208      16.194  13.375  10.500  1.00 42.00           N  
ATOM   1617  CA  PHE B 208      16.196  14.129  11.748  1.00 42.00           C  
ATOM   1618  C   PHE B 208      17.026  13.418  12.810  1.00 42.00           C  
ATOM   1619  CB  PHE B 208      14.765  14.338  12.253  1.00 42.00           C  
ATOM   1620  O   PHE B 208      17.536  14.053  13.735  1.00 42.00           O  
ATOM   1621  CG  PHE B 208      14.006  15.402  11.506  1.00 42.00           C  
ATOM   1622  CD1 PHE B 208      14.156  16.743  11.836  1.00 42.00           C  
ATOM   1623  CD2 PHE B 208      13.144  15.060  10.473  1.00 42.00           C  
ATOM   1624  CE1 PHE B 208      13.455  17.730  11.146  1.00 42.00           C  
ATOM   1625  CE2 PHE B 208      12.440  16.040   9.778  1.00 42.00           C  
ATOM   1626  CZ  PHE B 208      12.597  17.374  10.117  1.00 42.00           C  
ATOM   1627  N   PHE B 209      17.118  12.164  12.658  1.00 43.60           N  
ATOM   1628  CA  PHE B 209      17.861  11.470  13.704  1.00 43.60           C  
ATOM   1629  C   PHE B 209      19.302  11.226  13.272  1.00 43.60           C  
ATOM   1630  CB  PHE B 209      17.185  10.141  14.054  1.00 43.60           C  
ATOM   1631  O   PHE B 209      20.179  11.010  14.112  1.00 43.60           O  
ATOM   1632  CG  PHE B 209      15.992  10.286  14.959  1.00 43.60           C  
ATOM   1633  CD1 PHE B 209      16.148  10.310  16.339  1.00 43.60           C  
ATOM   1634  CD2 PHE B 209      14.713  10.399  14.429  1.00 43.60           C  
ATOM   1635  CE1 PHE B 209      15.045  10.445  17.180  1.00 43.60           C  
ATOM   1636  CE2 PHE B 209      13.606  10.534  15.262  1.00 43.60           C  
ATOM   1637  CZ  PHE B 209      13.774  10.555  16.637  1.00 43.60           C  
ATOM   1638  N   LYS B 210      19.554  11.135  11.976  1.00 41.57           N  
ATOM   1639  CA  LYS B 210      20.942  10.927  11.577  1.00 41.57           C  
ATOM   1640  C   LYS B 210      21.695  12.252  11.494  1.00 41.57           C  
ATOM   1641  CB  LYS B 210      21.011  10.201  10.232  1.00 41.57           C  
ATOM   1642  O   LYS B 210      22.928  12.273  11.488  1.00 41.57           O  
ATOM   1643  CG  LYS B 210      21.600   8.800  10.315  1.00 41.57           C  
ATOM   1644  CD  LYS B 210      21.672   8.142   8.943  1.00 41.57           C  
ATOM   1645  CE  LYS B 210      22.194   6.715   9.034  1.00 41.57           C  
ATOM   1646  NZ  LYS B 210      22.200   6.041   7.700  1.00 41.57           N  
ATOM   1647  N   SER B 211      21.055  13.378  11.586  1.00 33.75           N  
ATOM   1648  CA  SER B 211      21.881  14.580  11.636  1.00 33.75           C  
ATOM   1649  C   SER B 211      22.261  14.931  13.071  1.00 33.75           C  
ATOM   1650  CB  SER B 211      21.152  15.759  10.990  1.00 33.75           C  
ATOM   1651  O   SER B 211      23.361  15.426  13.324  1.00 33.75           O  
ATOM   1652  OG  SER B 211      22.051  16.822  10.725  1.00 33.75           O  
TER    1653      SER B 211                                                      
ATOM   1654  N   MET C   1       7.284 -17.847 -22.972  1.00 32.77           N  
ATOM   1655  CA  MET C   1       7.048 -17.590 -21.554  1.00 32.77           C  
ATOM   1656  C   MET C   1       8.277 -17.946 -20.725  1.00 32.77           C  
ATOM   1657  CB  MET C   1       5.836 -18.380 -21.059  1.00 32.77           C  
ATOM   1658  O   MET C   1       8.798 -19.059 -20.824  1.00 32.77           O  
ATOM   1659  CG  MET C   1       4.541 -17.584 -21.066  1.00 32.77           C  
ATOM   1660  SD  MET C   1       3.106 -18.571 -20.488  1.00 32.77           S  
ATOM   1661  CE  MET C   1       2.763 -17.742 -18.910  1.00 32.77           C  
ATOM   1662  N   SER C   2       8.993 -17.039 -20.225  1.00 45.03           N  
ATOM   1663  CA  SER C   2      10.149 -17.414 -19.418  1.00 45.03           C  
ATOM   1664  C   SER C   2       9.780 -18.471 -18.382  1.00 45.03           C  
ATOM   1665  CB  SER C   2      10.736 -16.187 -18.719  1.00 45.03           C  
ATOM   1666  O   SER C   2       8.851 -18.279 -17.595  1.00 45.03           O  
ATOM   1667  OG  SER C   2      11.806 -16.557 -17.867  1.00 45.03           O  
ATOM   1668  N   GLN C   3       9.992 -19.615 -18.491  1.00 52.17           N  
ATOM   1669  CA  GLN C   3       9.799 -20.766 -17.615  1.00 52.17           C  
ATOM   1670  C   GLN C   3      10.128 -20.416 -16.167  1.00 52.17           C  
ATOM   1671  CB  GLN C   3      10.658 -21.944 -18.079  1.00 52.17           C  
ATOM   1672  O   GLN C   3       9.493 -20.925 -15.240  1.00 52.17           O  
ATOM   1673  CG  GLN C   3       9.854 -23.103 -18.652  1.00 52.17           C  
ATOM   1674  CD  GLN C   3      10.731 -24.193 -19.238  1.00 52.17           C  
ATOM   1675  NE2 GLN C   3      10.105 -25.206 -19.828  1.00 52.17           N  
ATOM   1676  OE1 GLN C   3      11.962 -24.125 -19.163  1.00 52.17           O  
ATOM   1677  N   SER C   4      10.903 -19.428 -16.052  1.00 55.92           N  
ATOM   1678  CA  SER C   4      11.329 -19.033 -14.713  1.00 55.92           C  
ATOM   1679  C   SER C   4      10.226 -18.273 -13.984  1.00 55.92           C  
ATOM   1680  CB  SER C   4      12.592 -18.174 -14.783  1.00 55.92           C  
ATOM   1681  O   SER C   4       9.992 -18.496 -12.795  1.00 55.92           O  
ATOM   1682  OG  SER C   4      12.384 -17.040 -15.607  1.00 55.92           O  
ATOM   1683  N   ASN C   5       9.548 -17.437 -14.712  1.00 47.78           N  
ATOM   1684  CA  ASN C   5       8.462 -16.669 -14.112  1.00 47.78           C  
ATOM   1685  C   ASN C   5       7.283 -17.563 -13.740  1.00 47.78           C  
ATOM   1686  CB  ASN C   5       8.007 -15.554 -15.056  1.00 47.78           C  
ATOM   1687  O   ASN C   5       6.666 -17.380 -12.689  1.00 47.78           O  
ATOM   1688  CG  ASN C   5       8.983 -14.396 -15.104  1.00 47.78           C  
ATOM   1689  ND2 ASN C   5       8.887 -13.583 -16.150  1.00 47.78           N  
ATOM   1690  OD1 ASN C   5       9.818 -14.233 -14.210  1.00 47.78           O  
ATOM   1691  N   ARG C   6       6.983 -18.462 -14.589  1.00 54.05           N  
ATOM   1692  CA  ARG C   6       5.925 -19.423 -14.292  1.00 54.05           C  
ATOM   1693  C   ARG C   6       6.262 -20.241 -13.050  1.00 54.05           C  
ATOM   1694  CB  ARG C   6       5.693 -20.353 -15.485  1.00 54.05           C  
ATOM   1695  O   ARG C   6       5.399 -20.474 -12.200  1.00 54.05           O  
ATOM   1696  CG  ARG C   6       4.500 -21.281 -15.319  1.00 54.05           C  
ATOM   1697  CD  ARG C   6       4.275 -22.138 -16.557  1.00 54.05           C  
ATOM   1698  NE  ARG C   6       3.249 -23.152 -16.332  1.00 54.05           N  
ATOM   1699  NH1 ARG C   6       3.799 -24.416 -18.185  1.00 54.05           N  
ATOM   1700  NH2 ARG C   6       2.084 -25.071 -16.813  1.00 54.05           N  
ATOM   1701  CZ  ARG C   6       3.046 -24.211 -17.111  1.00 54.05           C  
ATOM   1702  N   GLU C   7       7.523 -20.605 -12.964  1.00 61.34           N  
ATOM   1703  CA  GLU C   7       7.975 -21.367 -11.804  1.00 61.34           C  
ATOM   1704  C   GLU C   7       7.822 -20.559 -10.518  1.00 61.34           C  
ATOM   1705  CB  GLU C   7       9.432 -21.802 -11.981  1.00 61.34           C  
ATOM   1706  O   GLU C   7       7.467 -21.108  -9.473  1.00 61.34           O  
ATOM   1707  CG  GLU C   7       9.609 -23.004 -12.898  1.00 61.34           C  
ATOM   1708  CD  GLU C   7      11.061 -23.416 -13.074  1.00 61.34           C  
ATOM   1709  OE1 GLU C   7      11.338 -24.335 -13.878  1.00 61.34           O  
ATOM   1710  OE2 GLU C   7      11.930 -22.816 -12.402  1.00 61.34           O  
ATOM   1711  N   LEU C   8       7.996 -19.321 -10.655  1.00 48.98           N  
ATOM   1712  CA  LEU C   8       7.876 -18.438  -9.500  1.00 48.98           C  
ATOM   1713  C   LEU C   8       6.422 -18.315  -9.058  1.00 48.98           C  
ATOM   1714  CB  LEU C   8       8.442 -17.052  -9.825  1.00 48.98           C  
ATOM   1715  O   LEU C   8       6.122 -18.400  -7.865  1.00 48.98           O  
ATOM   1716  CG  LEU C   8       9.937 -16.854  -9.568  1.00 48.98           C  
ATOM   1717  CD1 LEU C   8      10.460 -15.670 -10.374  1.00 48.98           C  
ATOM   1718  CD2 LEU C   8      10.201 -16.652  -8.079  1.00 48.98           C  
ATOM   1719  N   VAL C   9       5.605 -18.200  -9.915  1.00 46.08           N  
ATOM   1720  CA  VAL C   9       4.181 -18.052  -9.633  1.00 46.08           C  
ATOM   1721  C   VAL C   9       3.640 -19.340  -9.018  1.00 46.08           C  
ATOM   1722  CB  VAL C   9       3.385 -17.694 -10.908  1.00 46.08           C  
ATOM   1723  O   VAL C   9       2.966 -19.307  -7.986  1.00 46.08           O  
ATOM   1724  CG1 VAL C   9       1.882 -17.769 -10.644  1.00 46.08           C  
ATOM   1725  CG2 VAL C   9       3.774 -16.304 -11.407  1.00 46.08           C  
ATOM   1726  N   VAL C  10       4.007 -20.359  -9.574  1.00 54.18           N  
ATOM   1727  CA  VAL C  10       3.519 -21.654  -9.111  1.00 54.18           C  
ATOM   1728  C   VAL C  10       4.053 -21.936  -7.709  1.00 54.18           C  
ATOM   1729  CB  VAL C  10       3.926 -22.791 -10.075  1.00 54.18           C  
ATOM   1730  O   VAL C  10       3.318 -22.418  -6.844  1.00 54.18           O  
ATOM   1731  CG1 VAL C  10       3.627 -24.155  -9.457  1.00 54.18           C  
ATOM   1732  CG2 VAL C  10       3.206 -22.638 -11.414  1.00 54.18           C  
ATOM   1733  N   ASP C  11       5.257 -21.578  -7.592  1.00 56.06           N  
ATOM   1734  CA  ASP C  11       5.861 -21.781  -6.278  1.00 56.06           C  
ATOM   1735  C   ASP C  11       5.152 -20.949  -5.213  1.00 56.06           C  
ATOM   1736  CB  ASP C  11       7.351 -21.433  -6.313  1.00 56.06           C  
ATOM   1737  O   ASP C  11       4.822 -21.457  -4.139  1.00 56.06           O  
ATOM   1738  CG  ASP C  11       8.059 -21.728  -5.002  1.00 56.06           C  
ATOM   1739  OD1 ASP C  11       8.298 -22.915  -4.692  1.00 56.06           O  
ATOM   1740  OD2 ASP C  11       8.379 -20.765  -4.272  1.00 56.06           O  
ATOM   1741  N   PHE C  12       4.947 -19.768  -5.504  1.00 48.65           N  
ATOM   1742  CA  PHE C  12       4.306 -18.867  -4.553  1.00 48.65           C  
ATOM   1743  C   PHE C  12       2.879 -19.313  -4.262  1.00 48.65           C  
ATOM   1744  CB  PHE C  12       4.309 -17.431  -5.086  1.00 48.65           C  
ATOM   1745  O   PHE C  12       2.463 -19.365  -3.102  1.00 48.65           O  
ATOM   1746  CG  PHE C  12       3.782 -16.418  -4.105  1.00 48.65           C  
ATOM   1747  CD1 PHE C  12       2.453 -16.014  -4.148  1.00 48.65           C  
ATOM   1748  CD2 PHE C  12       4.615 -15.871  -3.139  1.00 48.65           C  
ATOM   1749  CE1 PHE C  12       1.962 -15.078  -3.241  1.00 48.65           C  
ATOM   1750  CE2 PHE C  12       4.132 -14.934  -2.229  1.00 48.65           C  
ATOM   1751  CZ  PHE C  12       2.806 -14.538  -2.283  1.00 48.65           C  
ATOM   1752  N   LEU C  13       2.173 -19.675  -5.246  1.00 54.53           N  
ATOM   1753  CA  LEU C  13       0.785 -20.091  -5.078  1.00 54.53           C  
ATOM   1754  C   LEU C  13       0.700 -21.398  -4.297  1.00 54.53           C  
ATOM   1755  CB  LEU C  13       0.105 -20.252  -6.440  1.00 54.53           C  
ATOM   1756  O   LEU C  13      -0.181 -21.563  -3.449  1.00 54.53           O  
ATOM   1757  CG  LEU C  13      -0.098 -18.973  -7.253  1.00 54.53           C  
ATOM   1758  CD1 LEU C  13      -0.771 -19.291  -8.584  1.00 54.53           C  
ATOM   1759  CD2 LEU C  13      -0.919 -17.960  -6.461  1.00 54.53           C  
ATOM   1760  N   SER C  14       1.575 -22.262  -4.668  1.00 60.05           N  
ATOM   1761  CA  SER C  14       1.616 -23.527  -3.942  1.00 60.05           C  
ATOM   1762  C   SER C  14       1.877 -23.304  -2.456  1.00 60.05           C  
ATOM   1763  CB  SER C  14       2.691 -24.445  -4.524  1.00 60.05           C  
ATOM   1764  O   SER C  14       1.287 -23.978  -1.609  1.00 60.05           O  
ATOM   1765  OG  SER C  14       2.451 -24.692  -5.899  1.00 60.05           O  
ATOM   1766  N   TYR C  15       2.786 -22.405  -2.284  1.00 58.11           N  
ATOM   1767  CA  TYR C  15       3.118 -22.050  -0.909  1.00 58.11           C  
ATOM   1768  C   TYR C  15       1.906 -21.474  -0.187  1.00 58.11           C  
ATOM   1769  CB  TYR C  15       4.272 -21.043  -0.877  1.00 58.11           C  
ATOM   1770  O   TYR C  15       1.601 -21.871   0.940  1.00 58.11           O  
ATOM   1771  CG  TYR C  15       4.556 -20.490   0.499  1.00 58.11           C  
ATOM   1772  CD1 TYR C  15       4.211 -19.181   0.829  1.00 58.11           C  
ATOM   1773  CD2 TYR C  15       5.171 -21.273   1.469  1.00 58.11           C  
ATOM   1774  CE1 TYR C  15       4.473 -18.666   2.095  1.00 58.11           C  
ATOM   1775  CE2 TYR C  15       5.438 -20.769   2.738  1.00 58.11           C  
ATOM   1776  OH  TYR C  15       5.347 -18.962   4.295  1.00 58.11           O  
ATOM   1777  CZ  TYR C  15       5.085 -19.466   3.041  1.00 58.11           C  
ATOM   1778  N   LYS C  16       1.181 -20.630  -0.794  1.00 55.08           N  
ATOM   1779  CA  LYS C  16       0.012 -20.001  -0.186  1.00 55.08           C  
ATOM   1780  C   LYS C  16      -1.104 -21.017   0.042  1.00 55.08           C  
ATOM   1781  CB  LYS C  16      -0.496 -18.853  -1.061  1.00 55.08           C  
ATOM   1782  O   LYS C  16      -1.775 -20.989   1.075  1.00 55.08           O  
ATOM   1783  CG  LYS C  16       0.306 -17.568  -0.922  1.00 55.08           C  
ATOM   1784  CD  LYS C  16       0.192 -16.987   0.482  1.00 55.08           C  
ATOM   1785  CE  LYS C  16       0.672 -15.542   0.531  1.00 55.08           C  
ATOM   1786  NZ  LYS C  16       0.646 -14.996   1.921  1.00 55.08           N  
ATOM   1787  N   LEU C  17      -1.286 -21.908  -0.795  1.00 60.84           N  
ATOM   1788  CA  LEU C  17      -2.299 -22.951  -0.671  1.00 60.84           C  
ATOM   1789  C   LEU C  17      -1.939 -23.929   0.442  1.00 60.84           C  
ATOM   1790  CB  LEU C  17      -2.459 -23.703  -1.995  1.00 60.84           C  
ATOM   1791  O   LEU C  17      -2.811 -24.368   1.195  1.00 60.84           O  
ATOM   1792  CG  LEU C  17      -3.231 -22.977  -3.098  1.00 60.84           C  
ATOM   1793  CD1 LEU C  17      -3.067 -23.706  -4.427  1.00 60.84           C  
ATOM   1794  CD2 LEU C  17      -4.705 -22.855  -2.727  1.00 60.84           C  
ATOM   1795  N   SER C  18      -0.650 -24.180   0.484  1.00 68.37           N  
ATOM   1796  CA  SER C  18      -0.188 -25.101   1.517  1.00 68.37           C  
ATOM   1797  C   SER C  18      -0.408 -24.523   2.911  1.00 68.37           C  
ATOM   1798  CB  SER C  18       1.293 -25.428   1.320  1.00 68.37           C  
ATOM   1799  O   SER C  18      -0.679 -25.262   3.860  1.00 68.37           O  
ATOM   1800  OG  SER C  18       2.106 -24.332   1.703  1.00 68.37           O  
ATOM   1801  N   GLN C  19      -0.362 -23.289   3.019  1.00 64.22           N  
ATOM   1802  CA  GLN C  19      -0.586 -22.613   4.293  1.00 64.22           C  
ATOM   1803  C   GLN C  19      -2.024 -22.800   4.769  1.00 64.22           C  
ATOM   1804  CB  GLN C  19      -0.261 -21.123   4.176  1.00 64.22           C  
ATOM   1805  O   GLN C  19      -2.290 -22.797   5.972  1.00 64.22           O  
ATOM   1806  CG  GLN C  19       1.184 -20.781   4.513  1.00 64.22           C  
ATOM   1807  CD  GLN C  19       1.461 -19.290   4.461  1.00 64.22           C  
ATOM   1808  NE2 GLN C  19       2.738 -18.925   4.432  1.00 64.22           N  
ATOM   1809  OE1 GLN C  19       0.534 -18.473   4.448  1.00 64.22           O  
ATOM   1810  N   LYS C  20      -2.902 -23.060   3.850  1.00 64.01           N  
ATOM   1811  CA  LYS C  20      -4.306 -23.265   4.192  1.00 64.01           C  
ATOM   1812  C   LYS C  20      -4.671 -24.746   4.154  1.00 64.01           C  
ATOM   1813  CB  LYS C  20      -5.211 -22.478   3.243  1.00 64.01           C  
ATOM   1814  O   LYS C  20      -5.843 -25.106   4.282  1.00 64.01           O  
ATOM   1815  CG  LYS C  20      -5.252 -20.983   3.525  1.00 64.01           C  
ATOM   1816  CD  LYS C  20      -6.078 -20.672   4.767  1.00 64.01           C  
ATOM   1817  CE  LYS C  20      -6.152 -19.173   5.029  1.00 64.01           C  
ATOM   1818  NZ  LYS C  20      -6.855 -18.869   6.311  1.00 64.01           N  
ATOM   1819  N   GLY C  21      -3.638 -25.517   3.942  1.00 68.81           N  
ATOM   1820  CA  GLY C  21      -3.825 -26.958   4.015  1.00 68.81           C  
ATOM   1821  C   GLY C  21      -4.178 -27.581   2.678  1.00 68.81           C  
ATOM   1822  O   GLY C  21      -4.633 -28.725   2.621  1.00 68.81           O  
ATOM   1823  N   TYR C  22      -4.083 -26.867   1.585  1.00 68.35           N  
ATOM   1824  CA  TYR C  22      -4.379 -27.389   0.255  1.00 68.35           C  
ATOM   1825  C   TYR C  22      -3.101 -27.806  -0.464  1.00 68.35           C  
ATOM   1826  CB  TYR C  22      -5.129 -26.344  -0.578  1.00 68.35           C  
ATOM   1827  O   TYR C  22      -2.025 -27.266  -0.195  1.00 68.35           O  
ATOM   1828  CG  TYR C  22      -6.462 -25.945   0.007  1.00 68.35           C  
ATOM   1829  CD1 TYR C  22      -7.528 -26.842   0.036  1.00 68.35           C  
ATOM   1830  CD2 TYR C  22      -6.659 -24.672   0.531  1.00 68.35           C  
ATOM   1831  CE1 TYR C  22      -8.759 -26.478   0.572  1.00 68.35           C  
ATOM   1832  CE2 TYR C  22      -7.885 -24.298   1.069  1.00 68.35           C  
ATOM   1833  OH  TYR C  22     -10.144 -24.841   1.617  1.00 68.35           O  
ATOM   1834  CZ  TYR C  22      -8.928 -25.206   1.086  1.00 68.35           C  
ATOM   1835  N   SER C  23      -3.141 -28.853  -1.288  1.00 69.78           N  
ATOM   1836  CA  SER C  23      -2.008 -29.319  -2.082  1.00 69.78           C  
ATOM   1837  C   SER C  23      -2.146 -28.900  -3.541  1.00 69.78           C  
ATOM   1838  CB  SER C  23      -1.877 -30.839  -1.989  1.00 69.78           C  
ATOM   1839  O   SER C  23      -3.219 -29.036  -4.133  1.00 69.78           O  
ATOM   1840  OG  SER C  23      -0.537 -31.243  -2.213  1.00 69.78           O  
ATOM   1841  N   TRP C  24      -1.092 -28.298  -4.008  1.00 59.03           N  
ATOM   1842  CA  TRP C  24      -1.041 -27.856  -5.397  1.00 59.03           C  
ATOM   1843  C   TRP C  24      -1.313 -29.016  -6.348  1.00 59.03           C  
ATOM   1844  CB  TRP C  24       0.320 -27.229  -5.713  1.00 59.03           C  
ATOM   1845  O   TRP C  24      -1.930 -28.833  -7.400  1.00 59.03           O  
ATOM   1846  CG  TRP C  24       0.452 -26.738  -7.124  1.00 59.03           C  
ATOM   1847  CD1 TRP C  24       1.036 -27.393  -8.172  1.00 59.03           C  
ATOM   1848  CD2 TRP C  24      -0.007 -25.485  -7.638  1.00 59.03           C  
ATOM   1849  CE2 TRP C  24       0.333 -25.446  -9.009  1.00 59.03           C  
ATOM   1850  CE3 TRP C  24      -0.674 -24.389  -7.074  1.00 59.03           C  
ATOM   1851  NE1 TRP C  24       0.968 -26.621  -9.309  1.00 59.03           N  
ATOM   1852  CH2 TRP C  24      -0.625 -23.295  -9.246  1.00 59.03           C  
ATOM   1853  CZ2 TRP C  24       0.027 -24.353  -9.824  1.00 59.03           C  
ATOM   1854  CZ3 TRP C  24      -0.977 -23.303  -7.886  1.00 59.03           C  
ATOM   1855  N   SER C  25      -0.782 -30.239  -6.134  1.00 67.69           N  
ATOM   1856  CA  SER C  25      -0.879 -31.425  -6.978  1.00 67.69           C  
ATOM   1857  C   SER C  25      -2.334 -31.775  -7.274  1.00 67.69           C  
ATOM   1858  CB  SER C  25      -0.184 -32.614  -6.315  1.00 67.69           C  
ATOM   1859  O   SER C  25      -2.635 -32.377  -8.307  1.00 67.69           O  
ATOM   1860  OG  SER C  25      -0.740 -32.873  -5.037  1.00 67.69           O  
ATOM   1861  N   GLN C  26      -3.226 -31.401  -6.432  1.00 59.31           N  
ATOM   1862  CA  GLN C  26      -4.654 -31.656  -6.596  1.00 59.31           C  
ATOM   1863  C   GLN C  26      -5.229 -30.840  -7.750  1.00 59.31           C  
ATOM   1864  CB  GLN C  26      -5.408 -31.342  -5.304  1.00 59.31           C  
ATOM   1865  O   GLN C  26      -6.235 -31.226  -8.349  1.00 59.31           O  
ATOM   1866  CG  GLN C  26      -5.362 -32.465  -4.276  1.00 59.31           C  
ATOM   1867  CD  GLN C  26      -5.995 -32.076  -2.953  1.00 59.31           C  
ATOM   1868  NE2 GLN C  26      -5.740 -32.869  -1.918  1.00 59.31           N  
ATOM   1869  OE1 GLN C  26      -6.707 -31.071  -2.862  1.00 59.31           O  
ATOM   1870  N   PHE C  27      -4.479 -29.897  -8.117  1.00 54.54           N  
ATOM   1871  CA  PHE C  27      -5.028 -28.949  -9.079  1.00 54.54           C  
ATOM   1872  C   PHE C  27      -4.295 -29.042 -10.411  1.00 54.54           C  
ATOM   1873  CB  PHE C  27      -4.946 -27.520  -8.533  1.00 54.54           C  
ATOM   1874  O   PHE C  27      -4.784 -28.549 -11.430  1.00 54.54           O  
ATOM   1875  CG  PHE C  27      -5.643 -27.333  -7.212  1.00 54.54           C  
ATOM   1876  CD1 PHE C  27      -7.030 -27.350  -7.134  1.00 54.54           C  
ATOM   1877  CD2 PHE C  27      -4.910 -27.141  -6.048  1.00 54.54           C  
ATOM   1878  CE1 PHE C  27      -7.678 -27.178  -5.912  1.00 54.54           C  
ATOM   1879  CE2 PHE C  27      -5.550 -26.968  -4.824  1.00 54.54           C  
ATOM   1880  CZ  PHE C  27      -6.934 -26.986  -4.759  1.00 54.54           C  
ATOM   1881  N   SER C  28      -3.087 -29.568 -10.440  1.00 47.69           N  
ATOM   1882  CA  SER C  28      -2.240 -29.668 -11.624  1.00 47.69           C  
ATOM   1883  C   SER C  28      -2.668 -30.832 -12.512  1.00 47.69           C  
ATOM   1884  CB  SER C  28      -0.774 -29.834 -11.222  1.00 47.69           C  
ATOM   1885  O   SER C  28      -2.363 -30.854 -13.706  1.00 47.69           O  
ATOM   1886  OG  SER C  28      -0.314 -28.694 -10.518  1.00 47.69           O  
ATOM   1887  N   ASP C  29      -3.168 -31.893 -11.986  1.00 43.86           N  
ATOM   1888  CA  ASP C  29      -3.446 -33.108 -12.745  1.00 43.86           C  
ATOM   1889  C   ASP C  29      -4.580 -32.884 -13.743  1.00 43.86           C  
ATOM   1890  CB  ASP C  29      -3.795 -34.262 -11.803  1.00 43.86           C  
ATOM   1891  O   ASP C  29      -4.770 -33.682 -14.664  1.00 43.86           O  
ATOM   1892  CG  ASP C  29      -2.570 -34.915 -11.187  1.00 43.86           C  
ATOM   1893  OD1 ASP C  29      -1.455 -34.753 -11.728  1.00 43.86           O  
ATOM   1894  OD2 ASP C  29      -2.722 -35.601 -10.153  1.00 43.86           O  
ATOM   1895  N   VAL C  30      -5.266 -31.907 -13.707  1.00 39.18           N  
ATOM   1896  CA  VAL C  30      -6.404 -31.883 -14.620  1.00 39.18           C  
ATOM   1897  C   VAL C  30      -5.914 -31.667 -16.051  1.00 39.18           C  
ATOM   1898  CB  VAL C  30      -7.420 -30.786 -14.233  1.00 39.18           C  
ATOM   1899  O   VAL C  30      -6.521 -32.162 -17.003  1.00 39.18           O  
ATOM   1900  CG1 VAL C  30      -8.620 -30.804 -15.177  1.00 39.18           C  
ATOM   1901  CG2 VAL C  30      -7.872 -30.965 -12.785  1.00 39.18           C  
ATOM   1902  N   GLU C  31      -4.739 -31.052 -16.280  1.00 36.73           N  
ATOM   1903  CA  GLU C  31      -4.409 -30.808 -17.681  1.00 36.73           C  
ATOM   1904  C   GLU C  31      -3.862 -32.067 -18.347  1.00 36.73           C  
ATOM   1905  CB  GLU C  31      -3.396 -29.666 -17.804  1.00 36.73           C  
ATOM   1906  O   GLU C  31      -3.957 -32.222 -19.566  1.00 36.73           O  
ATOM   1907  CG  GLU C  31      -4.033 -28.295 -17.976  1.00 36.73           C  
ATOM   1908  CD  GLU C  31      -3.016 -27.183 -18.182  1.00 36.73           C  
ATOM   1909  OE1 GLU C  31      -3.411 -26.067 -18.589  1.00 36.73           O  
ATOM   1910  OE2 GLU C  31      -1.815 -27.430 -17.934  1.00 36.73           O  
ATOM   1911  N   GLU C  32      -3.066 -32.887 -17.671  1.00 35.57           N  
ATOM   1912  CA  GLU C  32      -2.355 -33.926 -18.409  1.00 35.57           C  
ATOM   1913  C   GLU C  32      -3.321 -34.975 -18.954  1.00 35.57           C  
ATOM   1914  CB  GLU C  32      -1.302 -34.592 -17.521  1.00 35.57           C  
ATOM   1915  O   GLU C  32      -2.951 -35.782 -19.809  1.00 35.57           O  
ATOM   1916  CG  GLU C  32       0.103 -34.038 -17.711  1.00 35.57           C  
ATOM   1917  CD  GLU C  32       1.136 -34.700 -16.814  1.00 35.57           C  
ATOM   1918  OE1 GLU C  32       2.351 -34.558 -17.079  1.00 35.57           O  
ATOM   1919  OE2 GLU C  32       0.727 -35.367 -15.837  1.00 35.57           O  
ATOM   1920  N   ASN C  33      -4.454 -35.196 -18.346  1.00 34.25           N  
ATOM   1921  CA  ASN C  33      -5.169 -36.390 -18.784  1.00 34.25           C  
ATOM   1922  C   ASN C  33      -5.704 -36.234 -20.204  1.00 34.25           C  
ATOM   1923  CB  ASN C  33      -6.312 -36.714 -17.819  1.00 34.25           C  
ATOM   1924  O   ASN C  33      -6.309 -37.159 -20.749  1.00 34.25           O  
ATOM   1925  CG  ASN C  33      -5.948 -37.802 -16.827  1.00 34.25           C  
ATOM   1926  ND2 ASN C  33      -6.743 -37.932 -15.772  1.00 34.25           N  
ATOM   1927  OD1 ASN C  33      -4.960 -38.518 -17.008  1.00 34.25           O  
ATOM   1928  N   ARG C  34      -5.782 -34.992 -20.660  1.00 32.50           N  
ATOM   1929  CA  ARG C  34      -6.574 -34.982 -21.886  1.00 32.50           C  
ATOM   1930  C   ARG C  34      -5.768 -35.521 -23.063  1.00 32.50           C  
ATOM   1931  CB  ARG C  34      -7.070 -33.568 -22.195  1.00 32.50           C  
ATOM   1932  O   ARG C  34      -6.313 -35.737 -24.148  1.00 32.50           O  
ATOM   1933  CG  ARG C  34      -8.547 -33.497 -22.549  1.00 32.50           C  
ATOM   1934  CD  ARG C  34      -9.014 -32.060 -22.738  1.00 32.50           C  
ATOM   1935  NE  ARG C  34     -10.417 -31.996 -23.136  1.00 32.50           N  
ATOM   1936  NH1 ARG C  34     -10.457 -29.700 -23.386  1.00 32.50           N  
ATOM   1937  NH2 ARG C  34     -12.347 -30.934 -23.785  1.00 32.50           N  
ATOM   1938  CZ  ARG C  34     -11.070 -30.877 -23.435  1.00 32.50           C  
ATOM   1939  N   THR C  35      -4.414 -35.413 -22.947  1.00 32.85           N  
ATOM   1940  CA  THR C  35      -3.765 -35.522 -24.249  1.00 32.85           C  
ATOM   1941  C   THR C  35      -3.773 -36.967 -24.737  1.00 32.85           C  
ATOM   1942  CB  THR C  35      -2.316 -35.003 -24.196  1.00 32.85           C  
ATOM   1943  O   THR C  35      -3.202 -37.277 -25.785  1.00 32.85           O  
ATOM   1944  CG2 THR C  35      -1.740 -34.837 -25.598  1.00 32.85           C  
ATOM   1945  OG1 THR C  35      -2.293 -33.735 -23.529  1.00 32.85           O  
ATOM   1946  N   GLU C  36      -4.305 -37.902 -23.948  1.00 31.77           N  
ATOM   1947  CA  GLU C  36      -3.865 -39.238 -24.341  1.00 31.77           C  
ATOM   1948  C   GLU C  36      -4.359 -39.592 -25.740  1.00 31.77           C  
ATOM   1949  CB  GLU C  36      -4.349 -40.282 -23.332  1.00 31.77           C  
ATOM   1950  O   GLU C  36      -3.863 -40.536 -26.359  1.00 31.77           O  
ATOM   1951  CG  GLU C  36      -3.275 -40.734 -22.352  1.00 31.77           C  
ATOM   1952  CD  GLU C  36      -3.773 -41.763 -21.349  1.00 31.77           C  
ATOM   1953  OE1 GLU C  36      -2.937 -42.437 -20.706  1.00 31.77           O  
ATOM   1954  OE2 GLU C  36      -5.009 -41.896 -21.207  1.00 31.77           O  
ATOM   1955  N   ALA C  37      -5.542 -39.088 -26.141  1.00 32.49           N  
ATOM   1956  CA  ALA C  37      -6.121 -40.104 -27.017  1.00 32.49           C  
ATOM   1957  C   ALA C  37      -5.422 -40.121 -28.373  1.00 32.49           C  
ATOM   1958  CB  ALA C  37      -7.618 -39.861 -27.196  1.00 32.49           C  
ATOM   1959  O   ALA C  37      -5.647 -39.240 -29.206  1.00 32.49           O  
ATOM   1960  N   PRO C  38      -4.083 -40.084 -28.401  1.00 30.59           N  
ATOM   1961  CA  PRO C  38      -3.638 -40.021 -29.795  1.00 30.59           C  
ATOM   1962  C   PRO C  38      -4.237 -41.132 -30.656  1.00 30.59           C  
ATOM   1963  CB  PRO C  38      -2.119 -40.173 -29.687  1.00 30.59           C  
ATOM   1964  O   PRO C  38      -4.477 -42.237 -30.164  1.00 30.59           O  
ATOM   1965  CG  PRO C  38      -1.863 -40.437 -28.238  1.00 30.59           C  
ATOM   1966  CD  PRO C  38      -3.182 -40.477 -27.521  1.00 30.59           C  
ATOM   1967  N   GLU C  39      -5.053 -40.754 -31.634  1.00 27.12           N  
ATOM   1968  CA  GLU C  39      -5.671 -41.553 -32.688  1.00 27.12           C  
ATOM   1969  C   GLU C  39      -4.628 -42.369 -33.446  1.00 27.12           C  
ATOM   1970  CB  GLU C  39      -6.445 -40.657 -33.659  1.00 27.12           C  
ATOM   1971  O   GLU C  39      -3.529 -41.883 -33.717  1.00 27.12           O  
ATOM   1972  CG  GLU C  39      -7.872 -40.363 -33.220  1.00 27.12           C  
ATOM   1973  CD  GLU C  39      -8.674 -39.599 -34.261  1.00 27.12           C  
ATOM   1974  OE1 GLU C  39      -9.901 -39.823 -34.367  1.00 27.12           O  
ATOM   1975  OE2 GLU C  39      -8.070 -38.769 -34.978  1.00 27.12           O  
ATOM   1976  N   GLY C  40      -4.693 -43.721 -33.380  1.00 29.66           N  
ATOM   1977  CA  GLY C  40      -3.987 -44.854 -33.956  1.00 29.66           C  
ATOM   1978  C   GLY C  40      -3.881 -44.786 -35.468  1.00 29.66           C  
ATOM   1979  O   GLY C  40      -3.599 -45.793 -36.121  1.00 29.66           O  
ATOM   1980  N   THR C  41      -3.567 -43.581 -36.046  1.00 24.81           N  
ATOM   1981  CA  THR C  41      -3.667 -43.654 -37.499  1.00 24.81           C  
ATOM   1982  C   THR C  41      -2.773 -44.764 -38.047  1.00 24.81           C  
ATOM   1983  CB  THR C  41      -3.284 -42.314 -38.154  1.00 24.81           C  
ATOM   1984  O   THR C  41      -1.615 -44.890 -37.645  1.00 24.81           O  
ATOM   1985  CG2 THR C  41      -4.483 -41.683 -38.855  1.00 24.81           C  
ATOM   1986  OG1 THR C  41      -2.807 -41.415 -37.145  1.00 24.81           O  
ATOM   1987  N   GLU C  42      -3.395 -45.737 -38.769  1.00 25.81           N  
ATOM   1988  CA  GLU C  42      -3.037 -47.032 -39.342  1.00 25.81           C  
ATOM   1989  C   GLU C  42      -1.941 -46.886 -40.394  1.00 25.81           C  
ATOM   1990  CB  GLU C  42      -4.267 -47.708 -39.953  1.00 25.81           C  
ATOM   1991  O   GLU C  42      -1.220 -47.842 -40.683  1.00 25.81           O  
ATOM   1992  CG  GLU C  42      -5.183 -48.360 -38.928  1.00 25.81           C  
ATOM   1993  CD  GLU C  42      -5.988 -49.519 -39.494  1.00 25.81           C  
ATOM   1994  OE1 GLU C  42      -6.105 -50.565 -38.817  1.00 25.81           O  
ATOM   1995  OE2 GLU C  42      -6.506 -49.380 -40.625  1.00 25.81           O  
ATOM   1996  N   SER C  43      -1.990 -45.779 -41.216  1.00 24.66           N  
ATOM   1997  CA  SER C  43      -1.901 -46.173 -42.618  1.00 24.66           C  
ATOM   1998  C   SER C  43      -0.534 -46.769 -42.939  1.00 24.66           C  
ATOM   1999  CB  SER C  43      -2.171 -44.976 -43.530  1.00 24.66           C  
ATOM   2000  O   SER C  43       0.467 -46.410 -42.315  1.00 24.66           O  
ATOM   2001  OG  SER C  43      -3.564 -44.756 -43.672  1.00 24.66           O  
ATOM   2002  N   GLU C  44      -0.497 -47.625 -44.003  1.00 24.81           N  
ATOM   2003  CA  GLU C  44       0.177 -48.787 -44.575  1.00 24.81           C  
ATOM   2004  C   GLU C  44       1.467 -48.383 -45.282  1.00 24.81           C  
ATOM   2005  CB  GLU C  44      -0.749 -49.521 -45.549  1.00 24.81           C  
ATOM   2006  O   GLU C  44       2.283 -49.239 -45.632  1.00 24.81           O  
ATOM   2007  CG  GLU C  44      -1.372 -50.784 -44.972  1.00 24.81           C  
ATOM   2008  CD  GLU C  44      -2.201 -51.560 -45.983  1.00 24.81           C  
ATOM   2009  OE1 GLU C  44      -2.190 -52.811 -45.943  1.00 24.81           O  
ATOM   2010  OE2 GLU C  44      -2.865 -50.911 -46.822  1.00 24.81           O  
ATOM   2011  N   MET C  45       1.617 -47.090 -45.646  1.00 23.78           N  
ATOM   2012  CA  MET C  45       2.078 -47.069 -47.032  1.00 23.78           C  
ATOM   2013  C   MET C  45       3.414 -47.791 -47.172  1.00 23.78           C  
ATOM   2014  CB  MET C  45       2.206 -45.630 -47.534  1.00 23.78           C  
ATOM   2015  O   MET C  45       4.273 -47.692 -46.294  1.00 23.78           O  
ATOM   2016  CG  MET C  45       1.356 -45.330 -48.758  1.00 23.78           C  
ATOM   2017  SD  MET C  45       1.465 -43.574 -49.277  1.00 23.78           S  
ATOM   2018  CE  MET C  45       0.432 -43.615 -50.768  1.00 23.78           C  
ATOM   2019  N   GLU C  46       3.634 -48.401 -48.353  1.00 25.89           N  
ATOM   2020  CA  GLU C  46       4.343 -49.538 -48.932  1.00 25.89           C  
ATOM   2021  C   GLU C  46       5.826 -49.229 -49.111  1.00 25.89           C  
ATOM   2022  CB  GLU C  46       3.721 -49.932 -50.274  1.00 25.89           C  
ATOM   2023  O   GLU C  46       6.681 -50.059 -48.793  1.00 25.89           O  
ATOM   2024  CG  GLU C  46       2.609 -50.963 -50.157  1.00 25.89           C  
ATOM   2025  CD  GLU C  46       2.253 -51.615 -51.484  1.00 25.89           C  
ATOM   2026  OE1 GLU C  46       1.812 -52.787 -51.486  1.00 25.89           O  
ATOM   2027  OE2 GLU C  46       2.418 -50.949 -52.531  1.00 25.89           O  
ATOM   2028  N   THR C  47       6.133 -48.282 -50.057  1.00 25.48           N  
ATOM   2029  CA  THR C  47       6.834 -48.849 -51.205  1.00 25.48           C  
ATOM   2030  C   THR C  47       8.308 -49.074 -50.881  1.00 25.48           C  
ATOM   2031  CB  THR C  47       6.710 -47.937 -52.440  1.00 25.48           C  
ATOM   2032  O   THR C  47       8.858 -48.428 -49.987  1.00 25.48           O  
ATOM   2033  CG2 THR C  47       6.361 -48.745 -53.686  1.00 25.48           C  
ATOM   2034  OG1 THR C  47       5.682 -46.966 -52.209  1.00 25.48           O  
ATOM   2035  N   PRO C  48       9.231 -48.989 -52.008  1.00 24.42           N  
ATOM   2036  CA  PRO C  48      10.125 -49.987 -52.602  1.00 24.42           C  
ATOM   2037  C   PRO C  48      11.570 -49.838 -52.132  1.00 24.42           C  
ATOM   2038  CB  PRO C  48      10.009 -49.715 -54.104  1.00 24.42           C  
ATOM   2039  O   PRO C  48      12.081 -50.699 -51.412  1.00 24.42           O  
ATOM   2040  CG  PRO C  48       9.477 -48.321 -54.200  1.00 24.42           C  
ATOM   2041  CD  PRO C  48       9.149 -47.840 -52.816  1.00 24.42           C  
ATOM   2042  N   SER C  49      12.552 -49.467 -53.103  1.00 23.72           N  
ATOM   2043  CA  SER C  49      13.491 -50.387 -53.736  1.00 23.72           C  
ATOM   2044  C   SER C  49      14.902 -50.200 -53.188  1.00 23.72           C  
ATOM   2045  CB  SER C  49      13.495 -50.192 -55.252  1.00 23.72           C  
ATOM   2046  O   SER C  49      15.587 -51.177 -52.877  1.00 23.72           O  
ATOM   2047  OG  SER C  49      13.525 -51.441 -55.920  1.00 23.72           O  
ATOM   2048  N   ALA C  50      15.678 -49.195 -53.785  1.00 25.07           N  
ATOM   2049  CA  ALA C  50      16.771 -49.559 -54.683  1.00 25.07           C  
ATOM   2050  C   ALA C  50      18.071 -49.765 -53.911  1.00 25.07           C  
ATOM   2051  CB  ALA C  50      16.957 -48.489 -55.756  1.00 25.07           C  
ATOM   2052  O   ALA C  50      18.187 -49.347 -52.756  1.00 25.07           O  
ATOM   2053  N   ILE C  51      19.226 -49.520 -54.710  1.00 24.13           N  
ATOM   2054  CA  ILE C  51      20.332 -50.401 -55.068  1.00 24.13           C  
ATOM   2055  C   ILE C  51      21.470 -50.236 -54.064  1.00 24.13           C  
ATOM   2056  CB  ILE C  51      20.836 -50.121 -56.502  1.00 24.13           C  
ATOM   2057  O   ILE C  51      21.937 -51.215 -53.479  1.00 24.13           O  
ATOM   2058  CG1 ILE C  51      19.653 -49.980 -57.466  1.00 24.13           C  
ATOM   2059  CG2 ILE C  51      21.791 -51.226 -56.964  1.00 24.13           C  
ATOM   2060  CD1 ILE C  51      20.003 -49.293 -58.779  1.00 24.13           C  
ATOM   2061  N   ASN C  52      22.626 -49.681 -54.637  1.00 24.07           N  
ATOM   2062  CA  ASN C  52      23.869 -50.405 -54.882  1.00 24.07           C  
ATOM   2063  C   ASN C  52      24.869 -50.202 -53.748  1.00 24.07           C  
ATOM   2064  CB  ASN C  52      24.484 -49.979 -56.216  1.00 24.07           C  
ATOM   2065  O   ASN C  52      24.697 -49.311 -52.915  1.00 24.07           O  
ATOM   2066  CG  ASN C  52      25.249 -51.100 -56.892  1.00 24.07           C  
ATOM   2067  ND2 ASN C  52      26.000 -50.762 -57.934  1.00 24.07           N  
ATOM   2068  OD1 ASN C  52      25.166 -52.260 -56.481  1.00 24.07           O  
ATOM   2069  N   GLY C  53      26.259 -50.142 -54.192  1.00 23.60           N  
ATOM   2070  CA  GLY C  53      27.381 -50.989 -53.818  1.00 23.60           C  
ATOM   2071  C   GLY C  53      28.205 -50.418 -52.680  1.00 23.60           C  
ATOM   2072  O   GLY C  53      28.063 -50.841 -51.530  1.00 23.60           O  
ATOM   2073  N   ASN C  54      29.351 -49.745 -53.072  1.00 25.57           N  
ATOM   2074  CA  ASN C  54      30.669 -50.331 -52.850  1.00 25.57           C  
ATOM   2075  C   ASN C  54      31.271 -49.869 -51.526  1.00 25.57           C  
ATOM   2076  CB  ASN C  54      31.609 -49.993 -54.009  1.00 25.57           C  
ATOM   2077  O   ASN C  54      30.902 -48.816 -51.005  1.00 25.57           O  
ATOM   2078  CG  ASN C  54      32.549 -51.133 -54.350  1.00 25.57           C  
ATOM   2079  ND2 ASN C  54      33.480 -50.880 -55.262  1.00 25.57           N  
ATOM   2080  OD1 ASN C  54      32.437 -52.231 -53.799  1.00 25.57           O  
ATOM   2081  N   PRO C  55      32.643 -50.228 -51.450  1.00 24.24           N  
ATOM   2082  CA  PRO C  55      33.368 -50.870 -50.351  1.00 24.24           C  
ATOM   2083  C   PRO C  55      33.955 -49.864 -49.364  1.00 24.24           C  
ATOM   2084  CB  PRO C  55      34.478 -51.644 -51.067  1.00 24.24           C  
ATOM   2085  O   PRO C  55      33.750 -49.988 -48.154  1.00 24.24           O  
ATOM   2086  CG  PRO C  55      34.677 -50.921 -52.359  1.00 24.24           C  
ATOM   2087  CD  PRO C  55      33.601 -49.882 -52.495  1.00 24.24           C  
ATOM   2088  N   SER C  56      35.211 -49.411 -49.725  1.00 25.05           N  
ATOM   2089  CA  SER C  56      36.334 -49.999 -49.003  1.00 25.05           C  
ATOM   2090  C   SER C  56      36.732 -49.142 -47.806  1.00 25.05           C  
ATOM   2091  CB  SER C  56      37.534 -50.181 -49.933  1.00 25.05           C  
ATOM   2092  O   SER C  56      36.282 -48.002 -47.675  1.00 25.05           O  
ATOM   2093  OG  SER C  56      38.411 -49.071 -49.844  1.00 25.05           O  
ATOM   2094  N   TRP C  57      38.124 -48.722 -47.852  1.00 23.79           N  
ATOM   2095  CA  TRP C  57      39.167 -49.184 -46.942  1.00 23.79           C  
ATOM   2096  C   TRP C  57      39.376 -48.191 -45.804  1.00 23.79           C  
ATOM   2097  CB  TRP C  57      40.482 -49.398 -47.697  1.00 23.79           C  
ATOM   2098  O   TRP C  57      38.806 -47.097 -45.814  1.00 23.79           O  
ATOM   2099  CG  TRP C  57      40.503 -50.635 -48.545  1.00 23.79           C  
ATOM   2100  CD1 TRP C  57      39.715 -50.903 -49.629  1.00 23.79           C  
ATOM   2101  CD2 TRP C  57      41.353 -51.773 -48.374  1.00 23.79           C  
ATOM   2102  CE2 TRP C  57      41.026 -52.695 -49.393  1.00 23.79           C  
ATOM   2103  CE3 TRP C  57      42.361 -52.103 -47.458  1.00 23.79           C  
ATOM   2104  NE1 TRP C  57      40.025 -52.141 -50.144  1.00 23.79           N  
ATOM   2105  CH2 TRP C  57      42.654 -54.225 -48.612  1.00 23.79           C  
ATOM   2106  CZ2 TRP C  57      41.672 -53.927 -49.521  1.00 23.79           C  
ATOM   2107  CZ3 TRP C  57      43.003 -53.329 -47.587  1.00 23.79           C  
ATOM   2108  N   HIS C  58      40.694 -47.675 -45.700  1.00 23.29           N  
ATOM   2109  CA  HIS C  58      41.677 -47.955 -44.660  1.00 23.29           C  
ATOM   2110  C   HIS C  58      41.718 -46.837 -43.624  1.00 23.29           C  
ATOM   2111  CB  HIS C  58      43.065 -48.153 -45.273  1.00 23.29           C  
ATOM   2112  O   HIS C  58      41.110 -45.782 -43.819  1.00 23.29           O  
ATOM   2113  CG  HIS C  58      43.308 -49.542 -45.772  1.00 23.29           C  
ATOM   2114  CD2 HIS C  58      43.293 -50.051 -47.026  1.00 23.29           C  
ATOM   2115  ND1 HIS C  58      43.607 -50.593 -44.932  1.00 23.29           N  
ATOM   2116  CE1 HIS C  58      43.766 -51.691 -45.651  1.00 23.29           C  
ATOM   2117  NE2 HIS C  58      43.581 -51.389 -46.925  1.00 23.29           N  
ATOM   2118  N   LEU C  59      43.012 -46.407 -43.332  1.00 23.34           N  
ATOM   2119  CA  LEU C  59      43.780 -46.524 -42.097  1.00 23.34           C  
ATOM   2120  C   LEU C  59      43.711 -45.233 -41.289  1.00 23.34           C  
ATOM   2121  CB  LEU C  59      45.240 -46.870 -42.405  1.00 23.34           C  
ATOM   2122  O   LEU C  59      43.266 -44.201 -41.797  1.00 23.34           O  
ATOM   2123  CG  LEU C  59      45.616 -48.351 -42.329  1.00 23.34           C  
ATOM   2124  CD1 LEU C  59      46.775 -48.652 -43.274  1.00 23.34           C  
ATOM   2125  CD2 LEU C  59      45.970 -48.740 -40.898  1.00 23.34           C  
ATOM   2126  N   ALA C  60      44.888 -44.877 -40.674  1.00 23.71           N  
ATOM   2127  CA  ALA C  60      45.240 -44.819 -39.258  1.00 23.71           C  
ATOM   2128  C   ALA C  60      45.253 -43.379 -38.753  1.00 23.71           C  
ATOM   2129  CB  ALA C  60      46.598 -45.475 -39.021  1.00 23.71           C  
ATOM   2130  O   ALA C  60      44.651 -43.071 -37.723  1.00 23.71           O  
ATOM   2131  N   ASP C  61      46.405 -42.688 -39.128  1.00 24.08           N  
ATOM   2132  CA  ASP C  61      47.343 -42.468 -38.032  1.00 24.08           C  
ATOM   2133  C   ASP C  61      47.022 -41.176 -37.284  1.00 24.08           C  
ATOM   2134  CB  ASP C  61      48.780 -42.429 -38.556  1.00 24.08           C  
ATOM   2135  O   ASP C  61      46.901 -41.177 -36.057  1.00 24.08           O  
ATOM   2136  CG  ASP C  61      49.567 -43.685 -38.224  1.00 24.08           C  
ATOM   2137  OD1 ASP C  61      49.115 -44.480 -37.372  1.00 24.08           O  
ATOM   2138  OD2 ASP C  61      50.649 -43.880 -38.819  1.00 24.08           O  
ATOM   2139  N   SER C  62      47.809 -40.078 -37.539  1.00 26.67           N  
ATOM   2140  CA  SER C  62      48.871 -39.680 -36.622  1.00 26.67           C  
ATOM   2141  C   SER C  62      48.441 -38.500 -35.757  1.00 26.67           C  
ATOM   2142  CB  SER C  62      50.140 -39.320 -37.395  1.00 26.67           C  
ATOM   2143  O   SER C  62      48.677 -38.492 -34.547  1.00 26.67           O  
ATOM   2144  OG  SER C  62      50.654 -40.453 -38.075  1.00 26.67           O  
ATOM   2145  N   PRO C  63      48.363 -37.231 -36.341  1.00 27.96           N  
ATOM   2146  CA  PRO C  63      49.303 -36.228 -35.834  1.00 27.96           C  
ATOM   2147  C   PRO C  63      48.797 -35.528 -34.575  1.00 27.96           C  
ATOM   2148  CB  PRO C  63      49.425 -35.240 -36.997  1.00 27.96           C  
ATOM   2149  O   PRO C  63      47.586 -35.442 -34.357  1.00 27.96           O  
ATOM   2150  CG  PRO C  63      48.381 -35.670 -37.975  1.00 27.96           C  
ATOM   2151  CD  PRO C  63      47.682 -36.880 -37.425  1.00 27.96           C  
ATOM   2152  N   ALA C  64      49.733 -35.272 -33.624  1.00 29.36           N  
ATOM   2153  CA  ALA C  64      49.848 -34.948 -32.204  1.00 29.36           C  
ATOM   2154  C   ALA C  64      49.421 -33.508 -31.934  1.00 29.36           C  
ATOM   2155  CB  ALA C  64      51.277 -35.176 -31.720  1.00 29.36           C  
ATOM   2156  O   ALA C  64      49.683 -32.968 -30.857  1.00 29.36           O  
ATOM   2157  N   VAL C  65      48.426 -33.050 -32.566  1.00 28.27           N  
ATOM   2158  CA  VAL C  65      48.398 -31.592 -32.549  1.00 28.27           C  
ATOM   2159  C   VAL C  65      48.445 -31.090 -31.108  1.00 28.27           C  
ATOM   2160  CB  VAL C  65      47.146 -31.039 -33.266  1.00 28.27           C  
ATOM   2161  O   VAL C  65      47.911 -31.735 -30.202  1.00 28.27           O  
ATOM   2162  CG1 VAL C  65      47.539 -30.281 -34.533  1.00 28.27           C  
ATOM   2163  CG2 VAL C  65      46.177 -32.173 -33.596  1.00 28.27           C  
ATOM   2164  N   ASN C  66      49.427 -30.170 -30.846  1.00 28.45           N  
ATOM   2165  CA  ASN C  66      49.972 -29.466 -29.690  1.00 28.45           C  
ATOM   2166  C   ASN C  66      48.889 -28.690 -28.945  1.00 28.45           C  
ATOM   2167  CB  ASN C  66      51.101 -28.526 -30.116  1.00 28.45           C  
ATOM   2168  O   ASN C  66      48.134 -27.930 -29.553  1.00 28.45           O  
ATOM   2169  CG  ASN C  66      52.445 -28.928 -29.541  1.00 28.45           C  
ATOM   2170  ND2 ASN C  66      53.492 -28.204 -29.918  1.00 28.45           N  
ATOM   2171  OD1 ASN C  66      52.541 -29.883 -28.765  1.00 28.45           O  
ATOM   2172  N   GLY C  67      48.547 -29.205 -27.793  1.00 27.69           N  
ATOM   2173  CA  GLY C  67      47.449 -28.904 -26.888  1.00 27.69           C  
ATOM   2174  C   GLY C  67      47.517 -27.502 -26.314  1.00 27.69           C  
ATOM   2175  O   GLY C  67      46.870 -27.206 -25.307  1.00 27.69           O  
ATOM   2176  N   ALA C  68      48.008 -26.507 -27.114  1.00 29.34           N  
ATOM   2177  CA  ALA C  68      48.325 -25.368 -26.256  1.00 29.34           C  
ATOM   2178  C   ALA C  68      47.125 -24.977 -25.399  1.00 29.34           C  
ATOM   2179  CB  ALA C  68      48.784 -24.180 -27.097  1.00 29.34           C  
ATOM   2180  O   ALA C  68      45.983 -25.015 -25.864  1.00 29.34           O  
ATOM   2181  N   THR C  69      47.314 -25.151 -24.108  1.00 29.80           N  
ATOM   2182  CA  THR C  69      46.452 -25.049 -22.936  1.00 29.80           C  
ATOM   2183  C   THR C  69      45.937 -23.623 -22.765  1.00 29.80           C  
ATOM   2184  CB  THR C  69      47.192 -25.487 -21.659  1.00 29.80           C  
ATOM   2185  O   THR C  69      46.724 -22.690 -22.593  1.00 29.80           O  
ATOM   2186  CG2 THR C  69      47.551 -26.968 -21.711  1.00 29.80           C  
ATOM   2187  OG1 THR C  69      48.395 -24.720 -21.524  1.00 29.80           O  
ATOM   2188  N   GLY C  70      45.303 -23.104 -23.808  1.00 27.20           N  
ATOM   2189  CA  GLY C  70      44.886 -21.722 -23.630  1.00 27.20           C  
ATOM   2190  C   GLY C  70      44.153 -21.483 -22.324  1.00 27.20           C  
ATOM   2191  O   GLY C  70      43.460 -22.371 -21.823  1.00 27.20           O  
ATOM   2192  N   HIS C  71      44.825 -20.786 -21.393  1.00 29.93           N  
ATOM   2193  CA  HIS C  71      44.399 -20.367 -20.063  1.00 29.93           C  
ATOM   2194  C   HIS C  71      43.057 -19.644 -20.116  1.00 29.93           C  
ATOM   2195  CB  HIS C  71      45.456 -19.465 -19.422  1.00 29.93           C  
ATOM   2196  O   HIS C  71      42.902 -18.667 -20.853  1.00 29.93           O  
ATOM   2197  CG  HIS C  71      46.329 -20.172 -18.435  1.00 29.93           C  
ATOM   2198  CD2 HIS C  71      47.505 -20.823 -18.595  1.00 29.93           C  
ATOM   2199  ND1 HIS C  71      46.015 -20.265 -17.097  1.00 29.93           N  
ATOM   2200  CE1 HIS C  71      46.965 -20.944 -16.474  1.00 29.93           C  
ATOM   2201  NE2 HIS C  71      47.880 -21.294 -17.361  1.00 29.93           N  
ATOM   2202  N   SER C  72      42.033 -20.341 -20.011  1.00 29.82           N  
ATOM   2203  CA  SER C  72      40.632 -19.933 -19.992  1.00 29.82           C  
ATOM   2204  C   SER C  72      40.408 -18.769 -19.033  1.00 29.82           C  
ATOM   2205  CB  SER C  72      39.736 -21.108 -19.598  1.00 29.82           C  
ATOM   2206  O   SER C  72      41.113 -18.640 -18.030  1.00 29.82           O  
ATOM   2207  OG  SER C  72      38.376 -20.712 -19.556  1.00 29.82           O  
ATOM   2208  N   SER C  73      39.800 -17.681 -19.469  1.00 28.90           N  
ATOM   2209  CA  SER C  73      39.206 -16.423 -19.030  1.00 28.90           C  
ATOM   2210  C   SER C  73      38.360 -16.619 -17.776  1.00 28.90           C  
ATOM   2211  CB  SER C  73      38.351 -15.816 -20.143  1.00 28.90           C  
ATOM   2212  O   SER C  73      37.634 -17.609 -17.660  1.00 28.90           O  
ATOM   2213  OG  SER C  73      37.235 -16.643 -20.427  1.00 28.90           O  
ATOM   2214  N   SER C  74      38.934 -16.332 -16.621  1.00 32.08           N  
ATOM   2215  CA  SER C  74      38.315 -16.225 -15.303  1.00 32.08           C  
ATOM   2216  C   SER C  74      37.000 -15.457 -15.371  1.00 32.08           C  
ATOM   2217  CB  SER C  74      39.265 -15.541 -14.319  1.00 32.08           C  
ATOM   2218  O   SER C  74      36.991 -14.253 -15.635  1.00 32.08           O  
ATOM   2219  OG  SER C  74      38.593 -15.223 -13.112  1.00 32.08           O  
ATOM   2220  N   LEU C  75      36.118 -15.765 -16.255  1.00 28.05           N  
ATOM   2221  CA  LEU C  75      34.819 -15.102 -16.253  1.00 28.05           C  
ATOM   2222  C   LEU C  75      34.292 -14.944 -14.831  1.00 28.05           C  
ATOM   2223  CB  LEU C  75      33.814 -15.890 -17.098  1.00 28.05           C  
ATOM   2224  O   LEU C  75      34.515 -15.810 -13.982  1.00 28.05           O  
ATOM   2225  CG  LEU C  75      33.996 -15.814 -18.614  1.00 28.05           C  
ATOM   2226  CD1 LEU C  75      33.090 -16.826 -19.308  1.00 28.05           C  
ATOM   2227  CD2 LEU C  75      33.712 -14.402 -19.117  1.00 28.05           C  
ATOM   2228  N   ASP C  76      34.132 -13.723 -14.328  1.00 30.73           N  
ATOM   2229  CA  ASP C  76      33.453 -13.171 -13.159  1.00 30.73           C  
ATOM   2230  C   ASP C  76      32.147 -13.912 -12.882  1.00 30.73           C  
ATOM   2231  CB  ASP C  76      33.181 -11.678 -13.351  1.00 30.73           C  
ATOM   2232  O   ASP C  76      31.269 -13.978 -13.746  1.00 30.73           O  
ATOM   2233  CG  ASP C  76      34.258 -10.796 -12.745  1.00 30.73           C  
ATOM   2234  OD1 ASP C  76      34.994 -11.261 -11.848  1.00 30.73           O  
ATOM   2235  OD2 ASP C  76      34.369  -9.624 -13.165  1.00 30.73           O  
ATOM   2236  N   ALA C  77      32.143 -15.023 -12.286  1.00 34.48           N  
ATOM   2237  CA  ALA C  77      31.027 -15.815 -11.776  1.00 34.48           C  
ATOM   2238  C   ALA C  77      30.010 -14.931 -11.060  1.00 34.48           C  
ATOM   2239  CB  ALA C  77      31.534 -16.907 -10.837  1.00 34.48           C  
ATOM   2240  O   ALA C  77      30.292 -14.394  -9.986  1.00 34.48           O  
ATOM   2241  N   ARG C  78      29.478 -13.900 -11.684  1.00 34.59           N  
ATOM   2242  CA  ARG C  78      28.310 -13.271 -11.076  1.00 34.59           C  
ATOM   2243  C   ARG C  78      27.439 -14.302 -10.367  1.00 34.59           C  
ATOM   2244  CB  ARG C  78      27.489 -12.529 -12.133  1.00 34.59           C  
ATOM   2245  O   ARG C  78      27.040 -15.302 -10.966  1.00 34.59           O  
ATOM   2246  CG  ARG C  78      26.766 -11.301 -11.602  1.00 34.59           C  
ATOM   2247  CD  ARG C  78      26.618 -10.227 -12.671  1.00 34.59           C  
ATOM   2248  NE  ARG C  78      25.806  -9.108 -12.201  1.00 34.59           N  
ATOM   2249  NH1 ARG C  78      26.542  -7.628 -13.815  1.00 34.59           N  
ATOM   2250  NH2 ARG C  78      25.012  -6.954 -12.247  1.00 34.59           N  
ATOM   2251  CZ  ARG C  78      25.789  -7.899 -12.756  1.00 34.59           C  
ATOM   2252  N   GLU C  79      27.749 -14.533  -9.201  1.00 38.48           N  
ATOM   2253  CA  GLU C  79      26.979 -15.398  -8.313  1.00 38.48           C  
ATOM   2254  C   GLU C  79      25.481 -15.261  -8.570  1.00 38.48           C  
ATOM   2255  CB  GLU C  79      27.292 -15.082  -6.848  1.00 38.48           C  
ATOM   2256  O   GLU C  79      24.903 -14.195  -8.346  1.00 38.48           O  
ATOM   2257  CG  GLU C  79      27.301 -16.305  -5.943  1.00 38.48           C  
ATOM   2258  CD  GLU C  79      27.735 -15.995  -4.519  1.00 38.48           C  
ATOM   2259  OE1 GLU C  79      27.733 -16.915  -3.670  1.00 38.48           O  
ATOM   2260  OE2 GLU C  79      28.078 -14.822  -4.250  1.00 38.48           O  
ATOM   2261  N   VAL C  80      24.974 -15.579  -9.704  1.00 42.32           N  
ATOM   2262  CA  VAL C  80      23.552 -15.699 -10.007  1.00 42.32           C  
ATOM   2263  C   VAL C  80      22.813 -16.279  -8.804  1.00 42.32           C  
ATOM   2264  CB  VAL C  80      23.311 -16.578 -11.255  1.00 42.32           C  
ATOM   2265  O   VAL C  80      23.214 -17.311  -8.260  1.00 42.32           O  
ATOM   2266  CG1 VAL C  80      21.815 -16.726 -11.530  1.00 42.32           C  
ATOM   2267  CG2 VAL C  80      24.024 -15.986 -12.470  1.00 42.32           C  
ATOM   2268  N   ILE C  81      22.250 -15.363  -8.041  1.00 46.54           N  
ATOM   2269  CA  ILE C  81      21.407 -15.800  -6.933  1.00 46.54           C  
ATOM   2270  C   ILE C  81      20.481 -16.920  -7.399  1.00 46.54           C  
ATOM   2271  CB  ILE C  81      20.582 -14.628  -6.354  1.00 46.54           C  
ATOM   2272  O   ILE C  81      19.819 -16.798  -8.433  1.00 46.54           O  
ATOM   2273  CG1 ILE C  81      21.510 -13.498  -5.895  1.00 46.54           C  
ATOM   2274  CG2 ILE C  81      19.694 -15.110  -5.203  1.00 46.54           C  
ATOM   2275  CD1 ILE C  81      20.781 -12.221  -5.498  1.00 46.54           C  
ATOM   2276  N   PRO C  82      20.543 -17.992  -6.717  1.00 52.92           N  
ATOM   2277  CA  PRO C  82      19.698 -19.126  -7.098  1.00 52.92           C  
ATOM   2278  C   PRO C  82      18.208 -18.803  -7.024  1.00 52.92           C  
ATOM   2279  CB  PRO C  82      20.074 -20.204  -6.078  1.00 52.92           C  
ATOM   2280  O   PRO C  82      17.793 -17.970  -6.213  1.00 52.92           O  
ATOM   2281  CG  PRO C  82      21.065 -19.546  -5.174  1.00 52.92           C  
ATOM   2282  CD  PRO C  82      21.222 -18.114  -5.600  1.00 52.92           C  
ATOM   2283  N   MET C  83      17.499 -19.145  -7.987  1.00 53.61           N  
ATOM   2284  CA  MET C  83      16.044 -19.032  -8.024  1.00 53.61           C  
ATOM   2285  C   MET C  83      15.434 -19.415  -6.680  1.00 53.61           C  
ATOM   2286  CB  MET C  83      15.463 -19.912  -9.132  1.00 53.61           C  
ATOM   2287  O   MET C  83      14.408 -18.864  -6.279  1.00 53.61           O  
ATOM   2288  CG  MET C  83      14.061 -19.512  -9.560  1.00 53.61           C  
ATOM   2289  SD  MET C  83      14.011 -17.855 -10.347  1.00 53.61           S  
ATOM   2290  CE  MET C  83      12.552 -18.047 -11.408  1.00 53.61           C  
ATOM   2291  N   ALA C  84      16.095 -20.270  -5.973  1.00 60.71           N  
ATOM   2292  CA  ALA C  84      15.634 -20.689  -4.652  1.00 60.71           C  
ATOM   2293  C   ALA C  84      15.601 -19.511  -3.683  1.00 60.71           C  
ATOM   2294  CB  ALA C  84      16.527 -21.799  -4.104  1.00 60.71           C  
ATOM   2295  O   ALA C  84      14.691 -19.403  -2.857  1.00 60.71           O  
ATOM   2296  N   ALA C  85      16.537 -18.688  -3.893  1.00 58.63           N  
ATOM   2297  CA  ALA C  85      16.607 -17.507  -3.036  1.00 58.63           C  
ATOM   2298  C   ALA C  85      15.492 -16.520  -3.369  1.00 58.63           C  
ATOM   2299  CB  ALA C  85      17.969 -16.831  -3.172  1.00 58.63           C  
ATOM   2300  O   ALA C  85      14.920 -15.895  -2.473  1.00 58.63           O  
ATOM   2301  N   VAL C  86      15.116 -16.352  -4.536  1.00 53.71           N  
ATOM   2302  CA  VAL C  86      14.048 -15.464  -4.985  1.00 53.71           C  
ATOM   2303  C   VAL C  86      12.707 -15.951  -4.438  1.00 53.71           C  
ATOM   2304  CB  VAL C  86      13.994 -15.375  -6.527  1.00 53.71           C  
ATOM   2305  O   VAL C  86      11.922 -15.161  -3.909  1.00 53.71           O  
ATOM   2306  CG1 VAL C  86      12.824 -14.501  -6.976  1.00 53.71           C  
ATOM   2307  CG2 VAL C  86      15.312 -14.833  -7.075  1.00 53.71           C  
ATOM   2308  N   LYS C  87      12.542 -17.249  -4.585  1.00 53.91           N  
ATOM   2309  CA  LYS C  87      11.308 -17.851  -4.090  1.00 53.91           C  
ATOM   2310  C   LYS C  87      11.135 -17.600  -2.595  1.00 53.91           C  
ATOM   2311  CB  LYS C  87      11.291 -19.353  -4.376  1.00 53.91           C  
ATOM   2312  O   LYS C  87      10.050 -17.228  -2.144  1.00 53.91           O  
ATOM   2313  CG  LYS C  87      11.140 -19.702  -5.849  1.00 53.91           C  
ATOM   2314  CD  LYS C  87      11.153 -21.209  -6.071  1.00 53.91           C  
ATOM   2315  CE  LYS C  87      11.162 -21.557  -7.553  1.00 53.91           C  
ATOM   2316  NZ  LYS C  87      11.261 -23.030  -7.776  1.00 53.91           N  
ATOM   2317  N   GLN C  88      12.183 -17.818  -1.897  1.00 60.22           N  
ATOM   2318  CA  GLN C  88      12.150 -17.614  -0.452  1.00 60.22           C  
ATOM   2319  C   GLN C  88      11.867 -16.154  -0.109  1.00 60.22           C  
ATOM   2320  CB  GLN C  88      13.469 -18.057   0.183  1.00 60.22           C  
ATOM   2321  O   GLN C  88      11.046 -15.864   0.763  1.00 60.22           O  
ATOM   2322  CG  GLN C  88      13.458 -18.029   1.706  1.00 60.22           C  
ATOM   2323  CD  GLN C  88      14.696 -18.661   2.314  1.00 60.22           C  
ATOM   2324  NE2 GLN C  88      14.817 -18.578   3.634  1.00 60.22           N  
ATOM   2325  OE1 GLN C  88      15.536 -19.220   1.602  1.00 60.22           O  
ATOM   2326  N   ALA C  89      12.485 -15.309  -0.722  1.00 56.11           N  
ATOM   2327  CA  ALA C  89      12.308 -13.880  -0.474  1.00 56.11           C  
ATOM   2328  C   ALA C  89      10.884 -13.440  -0.798  1.00 56.11           C  
ATOM   2329  CB  ALA C  89      13.312 -13.070  -1.290  1.00 56.11           C  
ATOM   2330  O   ALA C  89      10.290 -12.647  -0.063  1.00 56.11           O  
ATOM   2331  N   LEU C  90      10.296 -13.861  -1.867  1.00 50.19           N  
ATOM   2332  CA  LEU C  90       8.937 -13.525  -2.275  1.00 50.19           C  
ATOM   2333  C   LEU C  90       7.922 -14.036  -1.258  1.00 50.19           C  
ATOM   2334  CB  LEU C  90       8.631 -14.110  -3.656  1.00 50.19           C  
ATOM   2335  O   LEU C  90       6.966 -13.334  -0.921  1.00 50.19           O  
ATOM   2336  CG  LEU C  90       7.461 -13.481  -4.415  1.00 50.19           C  
ATOM   2337  CD1 LEU C  90       7.797 -12.047  -4.813  1.00 50.19           C  
ATOM   2338  CD2 LEU C  90       7.111 -14.314  -5.643  1.00 50.19           C  
ATOM   2339  N   ARG C  91       8.193 -15.259  -0.799  1.00 57.19           N  
ATOM   2340  CA  ARG C  91       7.308 -15.827   0.213  1.00 57.19           C  
ATOM   2341  C   ARG C  91       7.332 -14.994   1.491  1.00 57.19           C  
ATOM   2342  CB  ARG C  91       7.702 -17.273   0.522  1.00 57.19           C  
ATOM   2343  O   ARG C  91       6.280 -14.673   2.048  1.00 57.19           O  
ATOM   2344  CG  ARG C  91       7.394 -18.249  -0.602  1.00 57.19           C  
ATOM   2345  CD  ARG C  91       7.861 -19.659  -0.268  1.00 57.19           C  
ATOM   2346  NE  ARG C  91       7.727 -20.556  -1.412  1.00 57.19           N  
ATOM   2347  NH1 ARG C  91       8.718 -22.365  -0.373  1.00 57.19           N  
ATOM   2348  NH2 ARG C  91       7.966 -22.548  -2.530  1.00 57.19           N  
ATOM   2349  CZ  ARG C  91       8.137 -21.821  -1.436  1.00 57.19           C  
ATOM   2350  N   GLU C  92       8.456 -14.666   1.923  1.00 62.21           N  
ATOM   2351  CA  GLU C  92       8.609 -13.865   3.134  1.00 62.21           C  
ATOM   2352  C   GLU C  92       7.983 -12.483   2.965  1.00 62.21           C  
ATOM   2353  CB  GLU C  92      10.087 -13.730   3.507  1.00 62.21           C  
ATOM   2354  O   GLU C  92       7.282 -11.999   3.856  1.00 62.21           O  
ATOM   2355  CG  GLU C  92      10.668 -14.969   4.173  1.00 62.21           C  
ATOM   2356  CD  GLU C  92      12.156 -14.852   4.465  1.00 62.21           C  
ATOM   2357  OE1 GLU C  92      12.765 -15.846   4.921  1.00 62.21           O  
ATOM   2358  OE2 GLU C  92      12.716 -13.757   4.236  1.00 62.21           O  
ATOM   2359  N   ALA C  93       8.270 -11.944   1.892  1.00 54.48           N  
ATOM   2360  CA  ALA C  93       7.696 -10.632   1.605  1.00 54.48           C  
ATOM   2361  C   ALA C  93       6.175 -10.709   1.507  1.00 54.48           C  
ATOM   2362  CB  ALA C  93       8.282 -10.066   0.314  1.00 54.48           C  
ATOM   2363  O   ALA C  93       5.471  -9.813   1.978  1.00 54.48           O  
ATOM   2364  N   GLY C  94       5.657 -11.752   0.854  1.00 47.75           N  
ATOM   2365  CA  GLY C  94       4.220 -11.958   0.776  1.00 47.75           C  
ATOM   2366  C   GLY C  94       3.562 -12.091   2.137  1.00 47.75           C  
ATOM   2367  O   GLY C  94       2.499 -11.514   2.377  1.00 47.75           O  
ATOM   2368  N   ASP C  95       4.194 -12.817   3.008  1.00 59.32           N  
ATOM   2369  CA  ASP C  95       3.672 -12.988   4.361  1.00 59.32           C  
ATOM   2370  C   ASP C  95       3.644 -11.659   5.111  1.00 59.32           C  
ATOM   2371  CB  ASP C  95       4.508 -14.011   5.133  1.00 59.32           C  
ATOM   2372  O   ASP C  95       2.668 -11.347   5.796  1.00 59.32           O  
ATOM   2373  CG  ASP C  95       4.235 -15.443   4.708  1.00 59.32           C  
ATOM   2374  OD1 ASP C  95       3.247 -15.686   3.982  1.00 59.32           O  
ATOM   2375  OD2 ASP C  95       5.013 -16.337   5.105  1.00 59.32           O  
ATOM   2376  N   GLU C  96       4.676 -10.943   5.001  1.00 55.76           N  
ATOM   2377  CA  GLU C  96       4.751  -9.638   5.651  1.00 55.76           C  
ATOM   2378  C   GLU C  96       3.703  -8.681   5.090  1.00 55.76           C  
ATOM   2379  CB  GLU C  96       6.150  -9.038   5.492  1.00 55.76           C  
ATOM   2380  O   GLU C  96       3.082  -7.925   5.839  1.00 55.76           O  
ATOM   2381  CG  GLU C  96       6.475  -7.956   6.512  1.00 55.76           C  
ATOM   2382  CD  GLU C  96       7.913  -7.470   6.434  1.00 55.76           C  
ATOM   2383  OE1 GLU C  96       8.292  -6.567   7.214  1.00 55.76           O  
ATOM   2384  OE2 GLU C  96       8.668  -7.997   5.586  1.00 55.76           O  
ATOM   2385  N   PHE C  97       3.622  -8.752   3.879  1.00 51.88           N  
ATOM   2386  CA  PHE C  97       2.613  -7.930   3.221  1.00 51.88           C  
ATOM   2387  C   PHE C  97       1.219  -8.275   3.729  1.00 51.88           C  
ATOM   2388  CB  PHE C  97       2.678  -8.111   1.701  1.00 51.88           C  
ATOM   2389  O   PHE C  97       0.433  -7.382   4.055  1.00 51.88           O  
ATOM   2390  CG  PHE C  97       1.713  -7.239   0.944  1.00 51.88           C  
ATOM   2391  CD1 PHE C  97       0.454  -7.711   0.596  1.00 51.88           C  
ATOM   2392  CD2 PHE C  97       2.067  -5.946   0.581  1.00 51.88           C  
ATOM   2393  CE1 PHE C  97      -0.441  -6.905  -0.105  1.00 51.88           C  
ATOM   2394  CE2 PHE C  97       1.178  -5.135  -0.119  1.00 51.88           C  
ATOM   2395  CZ  PHE C  97      -0.075  -5.617  -0.462  1.00 51.88           C  
ATOM   2396  N   GLU C  98       0.864  -9.508   3.751  1.00 50.24           N  
ATOM   2397  CA  GLU C  98      -0.450  -9.972   4.184  1.00 50.24           C  
ATOM   2398  C   GLU C  98      -0.719  -9.591   5.637  1.00 50.24           C  
ATOM   2399  CB  GLU C  98      -0.572 -11.488   4.007  1.00 50.24           C  
ATOM   2400  O   GLU C  98      -1.844  -9.234   5.994  1.00 50.24           O  
ATOM   2401  CG  GLU C  98      -1.763 -11.915   3.163  1.00 50.24           C  
ATOM   2402  CD  GLU C  98      -1.790 -13.407   2.874  1.00 50.24           C  
ATOM   2403  OE1 GLU C  98      -2.715 -13.873   2.170  1.00 50.24           O  
ATOM   2404  OE2 GLU C  98      -0.879 -14.117   3.357  1.00 50.24           O  
ATOM   2405  N   LEU C  99       0.272  -9.709   6.428  1.00 56.16           N  
ATOM   2406  CA  LEU C  99       0.138  -9.345   7.834  1.00 56.16           C  
ATOM   2407  C   LEU C  99      -0.127  -7.851   7.986  1.00 56.16           C  
ATOM   2408  CB  LEU C  99       1.399  -9.732   8.611  1.00 56.16           C  
ATOM   2409  O   LEU C  99      -0.976  -7.444   8.782  1.00 56.16           O  
ATOM   2410  CG  LEU C  99       1.203 -10.689   9.788  1.00 56.16           C  
ATOM   2411  CD1 LEU C  99       2.177 -11.859   9.688  1.00 56.16           C  
ATOM   2412  CD2 LEU C  99       1.378  -9.952  11.111  1.00 56.16           C  
ATOM   2413  N   ARG C 100       0.591  -7.190   7.239  1.00 52.75           N  
ATOM   2414  CA  ARG C 100       0.497  -5.739   7.354  1.00 52.75           C  
ATOM   2415  C   ARG C 100      -0.827  -5.230   6.793  1.00 52.75           C  
ATOM   2416  CB  ARG C 100       1.665  -5.065   6.632  1.00 52.75           C  
ATOM   2417  O   ARG C 100      -1.400  -4.271   7.314  1.00 52.75           O  
ATOM   2418  CG  ARG C 100       2.891  -4.855   7.506  1.00 52.75           C  
ATOM   2419  CD  ARG C 100       3.984  -4.091   6.772  1.00 52.75           C  
ATOM   2420  NE  ARG C 100       5.233  -4.076   7.528  1.00 52.75           N  
ATOM   2421  NH1 ARG C 100       6.385  -2.785   5.998  1.00 52.75           N  
ATOM   2422  NH2 ARG C 100       7.425  -3.507   7.909  1.00 52.75           N  
ATOM   2423  CZ  ARG C 100       6.345  -3.456   7.143  1.00 52.75           C  
ATOM   2424  N   TYR C 101      -1.385  -6.001   5.787  1.00 48.48           N  
ATOM   2425  CA  TYR C 101      -2.575  -5.517   5.096  1.00 48.48           C  
ATOM   2426  C   TYR C 101      -3.720  -6.516   5.216  1.00 48.48           C  
ATOM   2427  CB  TYR C 101      -2.269  -5.249   3.620  1.00 48.48           C  
ATOM   2428  O   TYR C 101      -4.550  -6.630   4.311  1.00 48.48           O  
ATOM   2429  CG  TYR C 101      -1.240  -4.167   3.400  1.00 48.48           C  
ATOM   2430  CD1 TYR C 101      -1.587  -2.820   3.489  1.00 48.48           C  
ATOM   2431  CD2 TYR C 101       0.080  -4.487   3.102  1.00 48.48           C  
ATOM   2432  CE1 TYR C 101      -0.643  -1.819   3.285  1.00 48.48           C  
ATOM   2433  CE2 TYR C 101       1.032  -3.494   2.896  1.00 48.48           C  
ATOM   2434  OH  TYR C 101       1.601  -1.179   2.787  1.00 48.48           O  
ATOM   2435  CZ  TYR C 101       0.662  -2.166   2.990  1.00 48.48           C  
ATOM   2436  N   ARG C 102      -3.725  -7.213   6.236  1.00 51.78           N  
ATOM   2437  CA  ARG C 102      -4.661  -8.310   6.458  1.00 51.78           C  
ATOM   2438  C   ARG C 102      -6.103  -7.842   6.289  1.00 51.78           C  
ATOM   2439  CB  ARG C 102      -4.465  -8.911   7.852  1.00 51.78           C  
ATOM   2440  O   ARG C 102      -6.904  -8.508   5.629  1.00 51.78           O  
ATOM   2441  CG  ARG C 102      -4.996 -10.329   7.991  1.00 51.78           C  
ATOM   2442  CD  ARG C 102      -4.655 -10.928   9.349  1.00 51.78           C  
ATOM   2443  NE  ARG C 102      -5.103 -12.313   9.454  1.00 51.78           N  
ATOM   2444  NH1 ARG C 102      -4.075 -12.708  11.485  1.00 51.78           N  
ATOM   2445  NH2 ARG C 102      -5.277 -14.370  10.462  1.00 51.78           N  
ATOM   2446  CZ  ARG C 102      -4.818 -13.127  10.467  1.00 51.78           C  
ATOM   2447  N   ARG C 103      -6.377  -6.808   6.936  1.00 50.58           N  
ATOM   2448  CA  ARG C 103      -7.752  -6.320   6.906  1.00 50.58           C  
ATOM   2449  C   ARG C 103      -8.174  -5.959   5.486  1.00 50.58           C  
ATOM   2450  CB  ARG C 103      -7.912  -5.106   7.825  1.00 50.58           C  
ATOM   2451  O   ARG C 103      -9.265  -6.326   5.045  1.00 50.58           O  
ATOM   2452  CG  ARG C 103      -8.651  -5.406   9.119  1.00 50.58           C  
ATOM   2453  CD  ARG C 103      -8.781  -4.167   9.994  1.00 50.58           C  
ATOM   2454  NE  ARG C 103      -9.095  -4.515  11.377  1.00 50.58           N  
ATOM   2455  NH1 ARG C 103      -8.795  -2.378  12.200  1.00 50.58           N  
ATOM   2456  NH2 ARG C 103      -9.396  -4.081  13.612  1.00 50.58           N  
ATOM   2457  CZ  ARG C 103      -9.095  -3.657  12.393  1.00 50.58           C  
ATOM   2458  N   ALA C 104      -7.326  -5.173   4.847  1.00 47.51           N  
ATOM   2459  CA  ALA C 104      -7.622  -4.750   3.481  1.00 47.51           C  
ATOM   2460  C   ALA C 104      -7.681  -5.948   2.537  1.00 47.51           C  
ATOM   2461  CB  ALA C 104      -6.580  -3.746   2.997  1.00 47.51           C  
ATOM   2462  O   ALA C 104      -8.553  -6.019   1.668  1.00 47.51           O  
ATOM   2463  N   PHE C 105      -6.815  -6.822   2.810  1.00 50.35           N  
ATOM   2464  CA  PHE C 105      -6.751  -8.028   1.992  1.00 50.35           C  
ATOM   2465  C   PHE C 105      -7.982  -8.899   2.214  1.00 50.35           C  
ATOM   2466  CB  PHE C 105      -5.481  -8.824   2.306  1.00 50.35           C  
ATOM   2467  O   PHE C 105      -8.540  -9.449   1.263  1.00 50.35           O  
ATOM   2468  CG  PHE C 105      -4.889  -9.518   1.109  1.00 50.35           C  
ATOM   2469  CD1 PHE C 105      -5.166 -10.856   0.856  1.00 50.35           C  
ATOM   2470  CD2 PHE C 105      -4.054  -8.832   0.237  1.00 50.35           C  
ATOM   2471  CE1 PHE C 105      -4.619 -11.501  -0.252  1.00 50.35           C  
ATOM   2472  CE2 PHE C 105      -3.503  -9.470  -0.872  1.00 50.35           C  
ATOM   2473  CZ  PHE C 105      -3.787 -10.804  -1.113  1.00 50.35           C  
ATOM   2474  N   SER C 106      -8.399  -8.992   3.451  1.00 49.77           N  
ATOM   2475  CA  SER C 106      -9.582  -9.781   3.779  1.00 49.77           C  
ATOM   2476  C   SER C 106     -10.835  -9.190   3.140  1.00 49.77           C  
ATOM   2477  CB  SER C 106      -9.765  -9.867   5.295  1.00 49.77           C  
ATOM   2478  O   SER C 106     -11.705  -9.927   2.672  1.00 49.77           O  
ATOM   2479  OG  SER C 106     -10.178 -11.168   5.678  1.00 49.77           O  
ATOM   2480  N   ASP C 107     -10.903  -7.941   3.140  1.00 51.34           N  
ATOM   2481  CA  ASP C 107     -12.040  -7.253   2.536  1.00 51.34           C  
ATOM   2482  C   ASP C 107     -12.054  -7.440   1.021  1.00 51.34           C  
ATOM   2483  CB  ASP C 107     -12.011  -5.763   2.883  1.00 51.34           C  
ATOM   2484  O   ASP C 107     -13.116  -7.618   0.422  1.00 51.34           O  
ATOM   2485  CG  ASP C 107     -12.709  -5.445   4.193  1.00 51.34           C  
ATOM   2486  OD1 ASP C 107     -13.304  -6.359   4.805  1.00 51.34           O  
ATOM   2487  OD2 ASP C 107     -12.666  -4.270   4.617  1.00 51.34           O  
ATOM   2488  N   LEU C 108     -10.952  -7.380   0.408  1.00 47.70           N  
ATOM   2489  CA  LEU C 108     -10.827  -7.556  -1.035  1.00 47.70           C  
ATOM   2490  C   LEU C 108     -11.317  -8.937  -1.458  1.00 47.70           C  
ATOM   2491  CB  LEU C 108      -9.374  -7.360  -1.475  1.00 47.70           C  
ATOM   2492  O   LEU C 108     -12.084  -9.061  -2.416  1.00 47.70           O  
ATOM   2493  CG  LEU C 108      -9.157  -6.558  -2.759  1.00 47.70           C  
ATOM   2494  CD1 LEU C 108      -8.393  -5.273  -2.459  1.00 47.70           C  
ATOM   2495  CD2 LEU C 108      -8.416  -7.398  -3.795  1.00 47.70           C  
ATOM   2496  N   THR C 109     -10.878  -9.949  -0.733  1.00 50.68           N  
ATOM   2497  CA  THR C 109     -11.238 -11.326  -1.052  1.00 50.68           C  
ATOM   2498  C   THR C 109     -12.734 -11.554  -0.855  1.00 50.68           C  
ATOM   2499  CB  THR C 109     -10.446 -12.326  -0.189  1.00 50.68           C  
ATOM   2500  O   THR C 109     -13.365 -12.276  -1.630  1.00 50.68           O  
ATOM   2501  CG2 THR C 109      -9.003 -12.443  -0.668  1.00 50.68           C  
ATOM   2502  OG1 THR C 109     -10.451 -11.880   1.173  1.00 50.68           O  
ATOM   2503  N   SER C 110     -13.301 -10.937   0.165  1.00 51.04           N  
ATOM   2504  CA  SER C 110     -14.722 -11.084   0.464  1.00 51.04           C  
ATOM   2505  C   SER C 110     -15.582 -10.381  -0.581  1.00 51.04           C  
ATOM   2506  CB  SER C 110     -15.039 -10.530   1.853  1.00 51.04           C  
ATOM   2507  O   SER C 110     -16.700 -10.815  -0.867  1.00 51.04           O  
ATOM   2508  OG  SER C 110     -14.261  -9.377   2.125  1.00 51.04           O  
ATOM   2509  N   GLN C 111     -15.036  -9.412  -1.091  1.00 47.59           N  
ATOM   2510  CA  GLN C 111     -15.792  -8.588  -2.028  1.00 47.59           C  
ATOM   2511  C   GLN C 111     -15.665  -9.117  -3.453  1.00 47.59           C  
ATOM   2512  CB  GLN C 111     -15.323  -7.134  -1.964  1.00 47.59           C  
ATOM   2513  O   GLN C 111     -16.451  -8.751  -4.330  1.00 47.59           O  
ATOM   2514  CG  GLN C 111     -15.995  -6.318  -0.867  1.00 47.59           C  
ATOM   2515  CD  GLN C 111     -15.528  -4.875  -0.839  1.00 47.59           C  
ATOM   2516  NE2 GLN C 111     -15.748  -4.202   0.285  1.00 47.59           N  
ATOM   2517  OE1 GLN C 111     -14.972  -4.369  -1.819  1.00 47.59           O  
ATOM   2518  N   LEU C 112     -14.679  -9.916  -3.618  1.00 46.69           N  
ATOM   2519  CA  LEU C 112     -14.481 -10.404  -4.978  1.00 46.69           C  
ATOM   2520  C   LEU C 112     -15.452 -11.537  -5.296  1.00 46.69           C  
ATOM   2521  CB  LEU C 112     -13.040 -10.882  -5.172  1.00 46.69           C  
ATOM   2522  O   LEU C 112     -15.534 -12.517  -4.553  1.00 46.69           O  
ATOM   2523  CG  LEU C 112     -12.016  -9.812  -5.554  1.00 46.69           C  
ATOM   2524  CD1 LEU C 112     -10.637 -10.182  -5.017  1.00 46.69           C  
ATOM   2525  CD2 LEU C 112     -11.974  -9.628  -7.067  1.00 46.69           C  
ATOM   2526  N   HIS C 113     -16.748 -11.330  -5.185  1.00 49.03           N  
ATOM   2527  CA  HIS C 113     -17.682 -12.338  -5.673  1.00 49.03           C  
ATOM   2528  C   HIS C 113     -17.096 -13.108  -6.851  1.00 49.03           C  
ATOM   2529  CB  HIS C 113     -19.007 -11.689  -6.077  1.00 49.03           C  
ATOM   2530  O   HIS C 113     -17.247 -12.698  -8.004  1.00 49.03           O  
ATOM   2531  CG  HIS C 113     -20.086 -11.837  -5.052  1.00 49.03           C  
ATOM   2532  CD2 HIS C 113     -20.231 -11.278  -3.827  1.00 49.03           C  
ATOM   2533  ND1 HIS C 113     -21.184 -12.649  -5.239  1.00 49.03           N  
ATOM   2534  CE1 HIS C 113     -21.960 -12.582  -4.170  1.00 49.03           C  
ATOM   2535  NE2 HIS C 113     -21.405 -11.757  -3.299  1.00 49.03           N  
ATOM   2536  N   ILE C 114     -16.157 -14.039  -6.578  1.00 49.36           N  
ATOM   2537  CA  ILE C 114     -15.424 -14.750  -7.619  1.00 49.36           C  
ATOM   2538  C   ILE C 114     -16.310 -15.835  -8.226  1.00 49.36           C  
ATOM   2539  CB  ILE C 114     -14.119 -15.369  -7.069  1.00 49.36           C  
ATOM   2540  O   ILE C 114     -16.868 -16.665  -7.504  1.00 49.36           O  
ATOM   2541  CG1 ILE C 114     -13.005 -14.316  -7.026  1.00 49.36           C  
ATOM   2542  CG2 ILE C 114     -13.698 -16.577  -7.911  1.00 49.36           C  
ATOM   2543  CD1 ILE C 114     -12.070 -14.454  -5.833  1.00 49.36           C  
ATOM   2544  N   THR C 115     -16.823 -15.534  -9.347  1.00 55.83           N  
ATOM   2545  CA  THR C 115     -17.439 -16.554 -10.188  1.00 55.83           C  
ATOM   2546  C   THR C 115     -16.537 -16.899 -11.370  1.00 55.83           C  
ATOM   2547  CB  THR C 115     -18.815 -16.096 -10.705  1.00 55.83           C  
ATOM   2548  O   THR C 115     -15.689 -16.096 -11.765  1.00 55.83           O  
ATOM   2549  CG2 THR C 115     -19.864 -16.147  -9.599  1.00 55.83           C  
ATOM   2550  OG1 THR C 115     -18.713 -14.751 -11.190  1.00 55.83           O  
ATOM   2551  N   PRO C 116     -16.472 -18.120 -11.760  1.00 60.48           N  
ATOM   2552  CA  PRO C 116     -15.623 -18.521 -12.884  1.00 60.48           C  
ATOM   2553  C   PRO C 116     -15.735 -17.572 -14.075  1.00 60.48           C  
ATOM   2554  CB  PRO C 116     -16.149 -19.913 -13.244  1.00 60.48           C  
ATOM   2555  O   PRO C 116     -14.744 -17.327 -14.768  1.00 60.48           O  
ATOM   2556  CG  PRO C 116     -16.917 -20.355 -12.040  1.00 60.48           C  
ATOM   2557  CD  PRO C 116     -17.303 -19.138 -11.248  1.00 60.48           C  
ATOM   2558  N   GLY C 117     -16.899 -16.983 -14.272  1.00 64.90           N  
ATOM   2559  CA  GLY C 117     -17.107 -16.094 -15.404  1.00 64.90           C  
ATOM   2560  C   GLY C 117     -16.602 -14.685 -15.158  1.00 64.90           C  
ATOM   2561  O   GLY C 117     -16.298 -13.955 -16.103  1.00 64.90           O  
ATOM   2562  N   THR C 118     -16.427 -14.410 -13.992  1.00 65.82           N  
ATOM   2563  CA  THR C 118     -16.057 -13.036 -13.672  1.00 65.82           C  
ATOM   2564  C   THR C 118     -14.656 -12.979 -13.070  1.00 65.82           C  
ATOM   2565  CB  THR C 118     -17.064 -12.399 -12.697  1.00 65.82           C  
ATOM   2566  O   THR C 118     -14.123 -11.894 -12.827  1.00 65.82           O  
ATOM   2567  CG2 THR C 118     -18.446 -12.282 -13.332  1.00 65.82           C  
ATOM   2568  OG1 THR C 118     -17.159 -13.210 -11.519  1.00 65.82           O  
ATOM   2569  N   ALA C 119     -14.070 -14.131 -12.916  1.00 68.30           N  
ATOM   2570  CA  ALA C 119     -12.802 -14.218 -12.194  1.00 68.30           C  
ATOM   2571  C   ALA C 119     -11.687 -13.510 -12.958  1.00 68.30           C  
ATOM   2572  CB  ALA C 119     -12.430 -15.678 -11.948  1.00 68.30           C  
ATOM   2573  O   ALA C 119     -10.925 -12.733 -12.377  1.00 68.30           O  
ATOM   2574  N   TYR C 120     -11.667 -13.820 -14.226  1.00 67.15           N  
ATOM   2575  CA  TYR C 120     -10.618 -13.208 -15.033  1.00 67.15           C  
ATOM   2576  C   TYR C 120     -10.779 -11.693 -15.079  1.00 67.15           C  
ATOM   2577  CB  TYR C 120     -10.631 -13.777 -16.455  1.00 67.15           C  
ATOM   2578  O   TYR C 120      -9.803 -10.954 -14.930  1.00 67.15           O  
ATOM   2579  CG  TYR C 120      -9.564 -13.196 -17.351  1.00 67.15           C  
ATOM   2580  CD1 TYR C 120      -9.891 -12.287 -18.356  1.00 67.15           C  
ATOM   2581  CD2 TYR C 120      -8.230 -13.554 -17.197  1.00 67.15           C  
ATOM   2582  CE1 TYR C 120      -8.912 -11.750 -19.186  1.00 67.15           C  
ATOM   2583  CE2 TYR C 120      -7.243 -13.024 -18.021  1.00 67.15           C  
ATOM   2584  OH  TYR C 120      -6.620 -11.595 -19.829  1.00 67.15           O  
ATOM   2585  CZ  TYR C 120      -7.593 -12.124 -19.011  1.00 67.15           C  
ATOM   2586  N   GLN C 121     -11.985 -11.269 -15.302  1.00 68.21           N  
ATOM   2587  CA  GLN C 121     -12.262  -9.837 -15.352  1.00 68.21           C  
ATOM   2588  C   GLN C 121     -11.877  -9.156 -14.042  1.00 68.21           C  
ATOM   2589  CB  GLN C 121     -13.739  -9.586 -15.660  1.00 68.21           C  
ATOM   2590  O   GLN C 121     -11.292  -8.071 -14.049  1.00 68.21           O  
ATOM   2591  CG  GLN C 121     -14.025  -8.196 -16.214  1.00 68.21           C  
ATOM   2592  CD  GLN C 121     -15.482  -8.001 -16.587  1.00 68.21           C  
ATOM   2593  NE2 GLN C 121     -15.808  -6.822 -17.105  1.00 68.21           N  
ATOM   2594  OE1 GLN C 121     -16.308  -8.902 -16.410  1.00 68.21           O  
ATOM   2595  N   SER C 122     -12.214  -9.796 -12.986  1.00 64.55           N  
ATOM   2596  CA  SER C 122     -11.853  -9.272 -11.673  1.00 64.55           C  
ATOM   2597  C   SER C 122     -10.339  -9.245 -11.487  1.00 64.55           C  
ATOM   2598  CB  SER C 122     -12.496 -10.108 -10.566  1.00 64.55           C  
ATOM   2599  O   SER C 122      -9.787  -8.258 -10.995  1.00 64.55           O  
ATOM   2600  OG  SER C 122     -13.909 -10.072 -10.665  1.00 64.55           O  
ATOM   2601  N   PHE C 123      -9.695 -10.253 -11.901  1.00 72.04           N  
ATOM   2602  CA  PHE C 123      -8.241 -10.348 -11.836  1.00 72.04           C  
ATOM   2603  C   PHE C 123      -7.589  -9.214 -12.618  1.00 72.04           C  
ATOM   2604  CB  PHE C 123      -7.765 -11.700 -12.376  1.00 72.04           C  
ATOM   2605  O   PHE C 123      -6.738  -8.496 -12.088  1.00 72.04           O  
ATOM   2606  CG  PHE C 123      -6.267 -11.837 -12.434  1.00 72.04           C  
ATOM   2607  CD1 PHE C 123      -5.576 -11.570 -13.610  1.00 72.04           C  
ATOM   2608  CD2 PHE C 123      -5.550 -12.234 -11.313  1.00 72.04           C  
ATOM   2609  CE1 PHE C 123      -4.190 -11.696 -13.667  1.00 72.04           C  
ATOM   2610  CE2 PHE C 123      -4.165 -12.362 -11.362  1.00 72.04           C  
ATOM   2611  CZ  PHE C 123      -3.487 -12.094 -12.541  1.00 72.04           C  
ATOM   2612  N   GLU C 124      -8.042  -9.033 -13.825  1.00 72.37           N  
ATOM   2613  CA  GLU C 124      -7.469  -8.022 -14.708  1.00 72.37           C  
ATOM   2614  C   GLU C 124      -7.711  -6.616 -14.168  1.00 72.37           C  
ATOM   2615  CB  GLU C 124      -8.048  -8.151 -16.119  1.00 72.37           C  
ATOM   2616  O   GLU C 124      -6.822  -5.764 -14.220  1.00 72.37           O  
ATOM   2617  CG  GLU C 124      -7.165  -7.549 -17.203  1.00 72.37           C  
ATOM   2618  CD  GLU C 124      -7.749  -7.690 -18.600  1.00 72.37           C  
ATOM   2619  OE1 GLU C 124      -7.077  -7.299 -19.581  1.00 72.37           O  
ATOM   2620  OE2 GLU C 124      -8.889  -8.194 -18.713  1.00 72.37           O  
ATOM   2621  N   GLN C 125      -8.886  -6.404 -13.734  1.00 66.73           N  
ATOM   2622  CA  GLN C 125      -9.237  -5.092 -13.200  1.00 66.73           C  
ATOM   2623  C   GLN C 125      -8.357  -4.730 -12.007  1.00 66.73           C  
ATOM   2624  CB  GLN C 125     -10.712  -5.055 -12.795  1.00 66.73           C  
ATOM   2625  O   GLN C 125      -7.848  -3.610 -11.921  1.00 66.73           O  
ATOM   2626  CG  GLN C 125     -11.278  -3.647 -12.664  1.00 66.73           C  
ATOM   2627  CD  GLN C 125     -12.774  -3.637 -12.410  1.00 66.73           C  
ATOM   2628  NE2 GLN C 125     -13.352  -2.445 -12.318  1.00 66.73           N  
ATOM   2629  OE1 GLN C 125     -13.405  -4.693 -12.298  1.00 66.73           O  
ATOM   2630  N   VAL C 126      -8.169  -5.662 -11.142  1.00 65.29           N  
ATOM   2631  CA  VAL C 126      -7.392  -5.427  -9.929  1.00 65.29           C  
ATOM   2632  C   VAL C 126      -5.924  -5.213 -10.289  1.00 65.29           C  
ATOM   2633  CB  VAL C 126      -7.531  -6.598  -8.930  1.00 65.29           C  
ATOM   2634  O   VAL C 126      -5.287  -4.280  -9.796  1.00 65.29           O  
ATOM   2635  CG1 VAL C 126      -6.587  -6.410  -7.744  1.00 65.29           C  
ATOM   2636  CG2 VAL C 126      -8.976  -6.722  -8.452  1.00 65.29           C  
ATOM   2637  N   VAL C 127      -5.416  -5.999 -11.141  1.00 66.27           N  
ATOM   2638  CA  VAL C 127      -4.003  -5.944 -11.501  1.00 66.27           C  
ATOM   2639  C   VAL C 127      -3.718  -4.662 -12.280  1.00 66.27           C  
ATOM   2640  CB  VAL C 127      -3.580  -7.177 -12.329  1.00 66.27           C  
ATOM   2641  O   VAL C 127      -2.703  -4.001 -12.050  1.00 66.27           O  
ATOM   2642  CG1 VAL C 127      -2.164  -7.000 -12.876  1.00 66.27           C  
ATOM   2643  CG2 VAL C 127      -3.675  -8.446 -11.484  1.00 66.27           C  
ATOM   2644  N   ASN C 128      -4.630  -4.230 -13.154  1.00 69.42           N  
ATOM   2645  CA  ASN C 128      -4.458  -2.991 -13.905  1.00 69.42           C  
ATOM   2646  C   ASN C 128      -4.462  -1.773 -12.986  1.00 69.42           C  
ATOM   2647  CB  ASN C 128      -5.546  -2.855 -14.972  1.00 69.42           C  
ATOM   2648  O   ASN C 128      -3.697  -0.830 -13.196  1.00 69.42           O  
ATOM   2649  CG  ASN C 128      -5.262  -3.690 -16.206  1.00 69.42           C  
ATOM   2650  ND2 ASN C 128      -6.303  -3.979 -16.978  1.00 69.42           N  
ATOM   2651  OD1 ASN C 128      -4.117  -4.072 -16.461  1.00 69.42           O  
ATOM   2652  N   GLU C 129      -5.304  -1.880 -12.008  1.00 62.62           N  
ATOM   2653  CA  GLU C 129      -5.332  -0.793 -11.034  1.00 62.62           C  
ATOM   2654  C   GLU C 129      -4.062  -0.776 -10.188  1.00 62.62           C  
ATOM   2655  CB  GLU C 129      -6.564  -0.911 -10.132  1.00 62.62           C  
ATOM   2656  O   GLU C 129      -3.552   0.292  -9.846  1.00 62.62           O  
ATOM   2657  CG  GLU C 129      -7.817  -0.277 -10.717  1.00 62.62           C  
ATOM   2658  CD  GLU C 129      -7.950   1.203 -10.392  1.00 62.62           C  
ATOM   2659  OE1 GLU C 129      -8.703   1.914 -11.095  1.00 62.62           O  
ATOM   2660  OE2 GLU C 129      -7.294   1.654  -9.426  1.00 62.62           O  
ATOM   2661  N   LEU C 130      -3.607  -1.841  -9.863  1.00 62.16           N  
ATOM   2662  CA  LEU C 130      -2.405  -1.985  -9.050  1.00 62.16           C  
ATOM   2663  C   LEU C 130      -1.202  -1.352  -9.742  1.00 62.16           C  
ATOM   2664  CB  LEU C 130      -2.124  -3.463  -8.764  1.00 62.16           C  
ATOM   2665  O   LEU C 130      -0.391  -0.683  -9.097  1.00 62.16           O  
ATOM   2666  CG  LEU C 130      -0.950  -3.762  -7.831  1.00 62.16           C  
ATOM   2667  CD1 LEU C 130      -1.251  -3.262  -6.422  1.00 62.16           C  
ATOM   2668  CD2 LEU C 130      -0.642  -5.255  -7.820  1.00 62.16           C  
ATOM   2669  N   PHE C 131      -1.135  -1.480 -11.014  1.00 68.69           N  
ATOM   2670  CA  PHE C 131       0.052  -1.034 -11.735  1.00 68.69           C  
ATOM   2671  C   PHE C 131      -0.253   0.208 -12.564  1.00 68.69           C  
ATOM   2672  CB  PHE C 131       0.584  -2.151 -12.639  1.00 68.69           C  
ATOM   2673  O   PHE C 131       0.499   0.549 -13.479  1.00 68.69           O  
ATOM   2674  CG  PHE C 131       1.215  -3.292 -11.887  1.00 68.69           C  
ATOM   2675  CD1 PHE C 131       2.451  -3.139 -11.272  1.00 68.69           C  
ATOM   2676  CD2 PHE C 131       0.570  -4.518 -11.795  1.00 68.69           C  
ATOM   2677  CE1 PHE C 131       3.037  -4.193 -10.575  1.00 68.69           C  
ATOM   2678  CE2 PHE C 131       1.149  -5.577 -11.100  1.00 68.69           C  
ATOM   2679  CZ  PHE C 131       2.383  -5.412 -10.492  1.00 68.69           C  
ATOM   2680  N   ARG C 132      -1.330   0.863 -12.318  1.00 65.45           N  
ATOM   2681  CA  ARG C 132      -1.759   2.048 -13.053  1.00 65.45           C  
ATOM   2682  C   ARG C 132      -0.723   3.162 -12.947  1.00 65.45           C  
ATOM   2683  CB  ARG C 132      -3.113   2.540 -12.539  1.00 65.45           C  
ATOM   2684  O   ARG C 132      -0.455   3.863 -13.925  1.00 65.45           O  
ATOM   2685  CG  ARG C 132      -3.750   3.612 -13.408  1.00 65.45           C  
ATOM   2686  CD  ARG C 132      -5.097   4.059 -12.857  1.00 65.45           C  
ATOM   2687  NE  ARG C 132      -5.198   5.514 -12.796  1.00 65.45           N  
ATOM   2688  NH1 ARG C 132      -7.487   5.548 -12.481  1.00 65.45           N  
ATOM   2689  NH2 ARG C 132      -6.310   7.513 -12.580  1.00 65.45           N  
ATOM   2690  CZ  ARG C 132      -6.331   6.188 -12.619  1.00 65.45           C  
ATOM   2691  N   ASP C 133      -0.121   3.327 -11.787  1.00 60.88           N  
ATOM   2692  CA  ASP C 133       0.794   4.433 -11.522  1.00 60.88           C  
ATOM   2693  C   ASP C 133       2.246   4.003 -11.716  1.00 60.88           C  
ATOM   2694  CB  ASP C 133       0.589   4.970 -10.104  1.00 60.88           C  
ATOM   2695  O   ASP C 133       3.169   4.716 -11.318  1.00 60.88           O  
ATOM   2696  CG  ASP C 133      -0.757   5.647  -9.915  1.00 60.88           C  
ATOM   2697  OD1 ASP C 133      -1.257   6.288 -10.864  1.00 60.88           O  
ATOM   2698  OD2 ASP C 133      -1.322   5.539  -8.805  1.00 60.88           O  
ATOM   2699  N   GLY C 134       2.459   2.844 -12.244  1.00 65.00           N  
ATOM   2700  CA  GLY C 134       3.806   2.352 -12.484  1.00 65.00           C  
ATOM   2701  C   GLY C 134       4.101   1.047 -11.767  1.00 65.00           C  
ATOM   2702  O   GLY C 134       3.234   0.499 -11.083  1.00 65.00           O  
ATOM   2703  N   VAL C 135       5.305   0.579 -12.076  1.00 67.91           N  
ATOM   2704  CA  VAL C 135       5.710  -0.712 -11.527  1.00 67.91           C  
ATOM   2705  C   VAL C 135       6.799  -0.508 -10.476  1.00 67.91           C  
ATOM   2706  CB  VAL C 135       6.210  -1.667 -12.634  1.00 67.91           C  
ATOM   2707  O   VAL C 135       7.721   0.286 -10.674  1.00 67.91           O  
ATOM   2708  CG1 VAL C 135       6.535  -3.042 -12.054  1.00 67.91           C  
ATOM   2709  CG2 VAL C 135       5.170  -1.785 -13.747  1.00 67.91           C  
ATOM   2710  N   ASN C 136       6.588  -1.105  -9.264  1.00 69.39           N  
ATOM   2711  CA  ASN C 136       7.609  -1.185  -8.224  1.00 69.39           C  
ATOM   2712  C   ASN C 136       7.595  -2.542  -7.528  1.00 69.39           C  
ATOM   2713  CB  ASN C 136       7.422  -0.062  -7.202  1.00 69.39           C  
ATOM   2714  O   ASN C 136       6.667  -3.332  -7.715  1.00 69.39           O  
ATOM   2715  CG  ASN C 136       6.147  -0.212  -6.396  1.00 69.39           C  
ATOM   2716  ND2 ASN C 136       5.607   0.907  -5.926  1.00 69.39           N  
ATOM   2717  OD1 ASN C 136       5.651  -1.324  -6.196  1.00 69.39           O  
ATOM   2718  N   TRP C 137       8.639  -2.798  -6.745  1.00 58.96           N  
ATOM   2719  CA  TRP C 137       8.786  -4.118  -6.140  1.00 58.96           C  
ATOM   2720  C   TRP C 137       7.651  -4.398  -5.161  1.00 58.96           C  
ATOM   2721  CB  TRP C 137      10.134  -4.235  -5.425  1.00 58.96           C  
ATOM   2722  O   TRP C 137       7.179  -5.533  -5.055  1.00 58.96           O  
ATOM   2723  CG  TRP C 137      11.307  -4.360  -6.351  1.00 58.96           C  
ATOM   2724  CD1 TRP C 137      12.318  -3.457  -6.527  1.00 58.96           C  
ATOM   2725  CD2 TRP C 137      11.585  -5.451  -7.234  1.00 58.96           C  
ATOM   2726  CE2 TRP C 137      12.783  -5.143  -7.915  1.00 58.96           C  
ATOM   2727  CE3 TRP C 137      10.937  -6.662  -7.515  1.00 58.96           C  
ATOM   2728  NE1 TRP C 137      13.210  -3.922  -7.465  1.00 58.96           N  
ATOM   2729  CH2 TRP C 137      12.694  -7.180  -9.116  1.00 58.96           C  
ATOM   2730  CZ2 TRP C 137      13.348  -6.003  -8.860  1.00 58.96           C  
ATOM   2731  CZ3 TRP C 137      11.500  -7.516  -8.456  1.00 58.96           C  
ATOM   2732  N   GLY C 138       7.274  -3.376  -4.475  1.00 61.50           N  
ATOM   2733  CA  GLY C 138       6.143  -3.537  -3.575  1.00 61.50           C  
ATOM   2734  C   GLY C 138       4.868  -3.948  -4.288  1.00 61.50           C  
ATOM   2735  O   GLY C 138       4.126  -4.803  -3.800  1.00 61.50           O  
ATOM   2736  N   ARG C 139       4.601  -3.359  -5.396  1.00 67.61           N  
ATOM   2737  CA  ARG C 139       3.419  -3.688  -6.185  1.00 67.61           C  
ATOM   2738  C   ARG C 139       3.513  -5.102  -6.749  1.00 67.61           C  
ATOM   2739  CB  ARG C 139       3.233  -2.681  -7.322  1.00 67.61           C  
ATOM   2740  O   ARG C 139       2.500  -5.794  -6.876  1.00 67.61           O  
ATOM   2741  CG  ARG C 139       2.843  -1.288  -6.854  1.00 67.61           C  
ATOM   2742  CD  ARG C 139       2.646  -0.334  -8.024  1.00 67.61           C  
ATOM   2743  NE  ARG C 139       2.326   1.016  -7.571  1.00 67.61           N  
ATOM   2744  NH1 ARG C 139       2.421   1.967  -9.674  1.00 67.61           N  
ATOM   2745  NH2 ARG C 139       1.929   3.261  -7.847  1.00 67.61           N  
ATOM   2746  CZ  ARG C 139       2.226   2.078  -8.365  1.00 67.61           C  
ATOM   2747  N   ILE C 140       4.717  -5.499  -7.048  1.00 65.37           N  
ATOM   2748  CA  ILE C 140       4.932  -6.858  -7.534  1.00 65.37           C  
ATOM   2749  C   ILE C 140       4.619  -7.858  -6.423  1.00 65.37           C  
ATOM   2750  CB  ILE C 140       6.378  -7.055  -8.041  1.00 65.37           C  
ATOM   2751  O   ILE C 140       3.960  -8.874  -6.661  1.00 65.37           O  
ATOM   2752  CG1 ILE C 140       6.624  -6.209  -9.295  1.00 65.37           C  
ATOM   2753  CG2 ILE C 140       6.657  -8.536  -8.315  1.00 65.37           C  
ATOM   2754  CD1 ILE C 140       8.054  -6.273  -9.814  1.00 65.37           C  
ATOM   2755  N   VAL C 141       5.066  -7.559  -5.262  1.00 64.62           N  
ATOM   2756  CA  VAL C 141       4.766  -8.416  -4.120  1.00 64.62           C  
ATOM   2757  C   VAL C 141       3.258  -8.461  -3.889  1.00 64.62           C  
ATOM   2758  CB  VAL C 141       5.486  -7.931  -2.842  1.00 64.62           C  
ATOM   2759  O   VAL C 141       2.695  -9.526  -3.624  1.00 64.62           O  
ATOM   2760  CG1 VAL C 141       5.045  -8.749  -1.629  1.00 64.62           C  
ATOM   2761  CG2 VAL C 141       7.001  -8.011  -3.021  1.00 64.62           C  
ATOM   2762  N   ALA C 142       2.666  -7.267  -4.016  1.00 65.21           N  
ATOM   2763  CA  ALA C 142       1.215  -7.196  -3.871  1.00 65.21           C  
ATOM   2764  C   ALA C 142       0.515  -8.038  -4.934  1.00 65.21           C  
ATOM   2765  CB  ALA C 142       0.742  -5.746  -3.949  1.00 65.21           C  
ATOM   2766  O   ALA C 142      -0.492  -8.692  -4.654  1.00 65.21           O  
ATOM   2767  N   PHE C 143       0.991  -8.002  -6.090  1.00 71.07           N  
ATOM   2768  CA  PHE C 143       0.480  -8.796  -7.201  1.00 71.07           C  
ATOM   2769  C   PHE C 143       0.501 -10.281  -6.861  1.00 71.07           C  
ATOM   2770  CB  PHE C 143       1.298  -8.536  -8.470  1.00 71.07           C  
ATOM   2771  O   PHE C 143      -0.506 -10.974  -7.019  1.00 71.07           O  
ATOM   2772  CG  PHE C 143       0.984  -9.480  -9.599  1.00 71.07           C  
ATOM   2773  CD1 PHE C 143       1.881 -10.478  -9.959  1.00 71.07           C  
ATOM   2774  CD2 PHE C 143      -0.210  -9.369 -10.300  1.00 71.07           C  
ATOM   2775  CE1 PHE C 143       1.592 -11.353 -11.004  1.00 71.07           C  
ATOM   2776  CE2 PHE C 143      -0.505 -10.240 -11.345  1.00 71.07           C  
ATOM   2777  CZ  PHE C 143       0.398 -11.231 -11.696  1.00 71.07           C  
ATOM   2778  N   PHE C 144       1.641 -10.739  -6.332  1.00 66.84           N  
ATOM   2779  CA  PHE C 144       1.761 -12.143  -5.959  1.00 66.84           C  
ATOM   2780  C   PHE C 144       0.838 -12.474  -4.792  1.00 66.84           C  
ATOM   2781  CB  PHE C 144       3.210 -12.483  -5.595  1.00 66.84           C  
ATOM   2782  O   PHE C 144       0.196 -13.526  -4.779  1.00 66.84           O  
ATOM   2783  CG  PHE C 144       4.060 -12.861  -6.777  1.00 66.84           C  
ATOM   2784  CD1 PHE C 144       4.215 -14.192  -7.143  1.00 66.84           C  
ATOM   2785  CD2 PHE C 144       4.705 -11.884  -7.524  1.00 66.84           C  
ATOM   2786  CE1 PHE C 144       5.001 -14.545  -8.237  1.00 66.84           C  
ATOM   2787  CE2 PHE C 144       5.493 -12.228  -8.619  1.00 66.84           C  
ATOM   2788  CZ  PHE C 144       5.640 -13.560  -8.973  1.00 66.84           C  
ATOM   2789  N   SER C 145       0.731 -11.629  -3.891  1.00 66.08           N  
ATOM   2790  CA  SER C 145      -0.141 -11.835  -2.740  1.00 66.08           C  
ATOM   2791  C   SER C 145      -1.605 -11.909  -3.162  1.00 66.08           C  
ATOM   2792  CB  SER C 145       0.047 -10.713  -1.718  1.00 66.08           C  
ATOM   2793  O   SER C 145      -2.359 -12.744  -2.658  1.00 66.08           O  
ATOM   2794  OG  SER C 145       1.370 -10.711  -1.211  1.00 66.08           O  
ATOM   2795  N   PHE C 146      -1.909 -11.018  -4.010  1.00 68.43           N  
ATOM   2796  CA  PHE C 146      -3.266 -11.019  -4.544  1.00 68.43           C  
ATOM   2797  C   PHE C 146      -3.572 -12.338  -5.242  1.00 68.43           C  
ATOM   2798  CB  PHE C 146      -3.463  -9.852  -5.516  1.00 68.43           C  
ATOM   2799  O   PHE C 146      -4.623 -12.940  -5.011  1.00 68.43           O  
ATOM   2800  CG  PHE C 146      -4.773  -9.892  -6.255  1.00 68.43           C  
ATOM   2801  CD1 PHE C 146      -4.811 -10.161  -7.618  1.00 68.43           C  
ATOM   2802  CD2 PHE C 146      -5.968  -9.661  -5.586  1.00 68.43           C  
ATOM   2803  CE1 PHE C 146      -6.023 -10.199  -8.304  1.00 68.43           C  
ATOM   2804  CE2 PHE C 146      -7.183  -9.697  -6.265  1.00 68.43           C  
ATOM   2805  CZ  PHE C 146      -7.208  -9.965  -7.624  1.00 68.43           C  
ATOM   2806  N   GLY C 147      -2.656 -12.814  -6.082  1.00 69.48           N  
ATOM   2807  CA  GLY C 147      -2.829 -14.095  -6.748  1.00 69.48           C  
ATOM   2808  C   GLY C 147      -2.967 -15.256  -5.781  1.00 69.48           C  
ATOM   2809  O   GLY C 147      -3.803 -16.140  -5.980  1.00 69.48           O  
ATOM   2810  N   GLY C 148      -2.178 -15.213  -4.776  1.00 66.36           N  
ATOM   2811  CA  GLY C 148      -2.284 -16.241  -3.753  1.00 66.36           C  
ATOM   2812  C   GLY C 148      -3.616 -16.227  -3.028  1.00 66.36           C  
ATOM   2813  O   GLY C 148      -4.223 -17.279  -2.814  1.00 66.36           O  
ATOM   2814  N   ALA C 149      -4.044 -15.056  -2.668  1.00 67.76           N  
ATOM   2815  CA  ALA C 149      -5.323 -14.912  -1.978  1.00 67.76           C  
ATOM   2816  C   ALA C 149      -6.481 -15.351  -2.870  1.00 67.76           C  
ATOM   2817  CB  ALA C 149      -5.523 -13.468  -1.524  1.00 67.76           C  
ATOM   2818  O   ALA C 149      -7.428 -15.987  -2.401  1.00 67.76           O  
ATOM   2819  N   LEU C 150      -6.443 -14.968  -4.032  1.00 70.49           N  
ATOM   2820  CA  LEU C 150      -7.472 -15.340  -4.997  1.00 70.49           C  
ATOM   2821  C   LEU C 150      -7.539 -16.854  -5.163  1.00 70.49           C  
ATOM   2822  CB  LEU C 150      -7.202 -14.678  -6.350  1.00 70.49           C  
ATOM   2823  O   LEU C 150      -8.628 -17.426  -5.250  1.00 70.49           O  
ATOM   2824  CG  LEU C 150      -8.389 -14.588  -7.310  1.00 70.49           C  
ATOM   2825  CD1 LEU C 150      -9.394 -13.554  -6.815  1.00 70.49           C  
ATOM   2826  CD2 LEU C 150      -7.914 -14.249  -8.719  1.00 70.49           C  
ATOM   2827  N   CYS C 151      -6.403 -17.496  -5.186  1.00 68.01           N  
ATOM   2828  CA  CYS C 151      -6.356 -18.948  -5.309  1.00 68.01           C  
ATOM   2829  C   CYS C 151      -6.979 -19.619  -4.091  1.00 68.01           C  
ATOM   2830  CB  CYS C 151      -4.915 -19.426  -5.484  1.00 68.01           C  
ATOM   2831  O   CYS C 151      -7.775 -20.550  -4.228  1.00 68.01           O  
ATOM   2832  SG  CYS C 151      -4.269 -19.193  -7.155  1.00 68.01           S  
ATOM   2833  N   VAL C 152      -6.619 -19.117  -2.972  1.00 66.42           N  
ATOM   2834  CA  VAL C 152      -7.125 -19.687  -1.728  1.00 66.42           C  
ATOM   2835  C   VAL C 152      -8.640 -19.511  -1.657  1.00 66.42           C  
ATOM   2836  CB  VAL C 152      -6.455 -19.040  -0.495  1.00 66.42           C  
ATOM   2837  O   VAL C 152      -9.361 -20.434  -1.272  1.00 66.42           O  
ATOM   2838  CG1 VAL C 152      -7.170 -19.458   0.789  1.00 66.42           C  
ATOM   2839  CG2 VAL C 152      -4.976 -19.417  -0.433  1.00 66.42           C  
ATOM   2840  N   GLU C 153      -9.002 -18.390  -2.068  1.00 68.26           N  
ATOM   2841  CA  GLU C 153     -10.434 -18.108  -2.050  1.00 68.26           C  
ATOM   2842  C   GLU C 153     -11.180 -18.976  -3.059  1.00 68.26           C  
ATOM   2843  CB  GLU C 153     -10.693 -16.627  -2.338  1.00 68.26           C  
ATOM   2844  O   GLU C 153     -12.299 -19.421  -2.795  1.00 68.26           O  
ATOM   2845  CG  GLU C 153     -12.143 -16.207  -2.143  1.00 68.26           C  
ATOM   2846  CD  GLU C 153     -12.544 -16.096  -0.681  1.00 68.26           C  
ATOM   2847  OE1 GLU C 153     -13.759 -16.019  -0.389  1.00 68.26           O  
ATOM   2848  OE2 GLU C 153     -11.636 -16.085   0.180  1.00 68.26           O  
ATOM   2849  N   SER C 154     -10.573 -19.159  -4.172  1.00 69.00           N  
ATOM   2850  CA  SER C 154     -11.182 -19.986  -5.208  1.00 69.00           C  
ATOM   2851  C   SER C 154     -11.363 -21.424  -4.733  1.00 69.00           C  
ATOM   2852  CB  SER C 154     -10.332 -19.964  -6.480  1.00 69.00           C  
ATOM   2853  O   SER C 154     -12.384 -22.053  -5.017  1.00 69.00           O  
ATOM   2854  OG  SER C 154     -10.217 -18.645  -6.985  1.00 69.00           O  
ATOM   2855  N   VAL C 155     -10.434 -21.821  -4.004  1.00 67.89           N  
ATOM   2856  CA  VAL C 155     -10.506 -23.185  -3.491  1.00 67.89           C  
ATOM   2857  C   VAL C 155     -11.554 -23.267  -2.384  1.00 67.89           C  
ATOM   2858  CB  VAL C 155      -9.136 -23.667  -2.965  1.00 67.89           C  
ATOM   2859  O   VAL C 155     -12.294 -24.249  -2.291  1.00 67.89           O  
ATOM   2860  CG1 VAL C 155      -9.268 -25.025  -2.278  1.00 67.89           C  
ATOM   2861  CG2 VAL C 155      -8.122 -23.738  -4.105  1.00 67.89           C  
ATOM   2862  N   ASP C 156     -11.643 -22.244  -1.612  1.00 65.44           N  
ATOM   2863  CA  ASP C 156     -12.607 -22.199  -0.517  1.00 65.44           C  
ATOM   2864  C   ASP C 156     -14.040 -22.189  -1.046  1.00 65.44           C  
ATOM   2865  CB  ASP C 156     -12.363 -20.971   0.363  1.00 65.44           C  
ATOM   2866  O   ASP C 156     -14.938 -22.768  -0.432  1.00 65.44           O  
ATOM   2867  CG  ASP C 156     -11.273 -21.191   1.397  1.00 65.44           C  
ATOM   2868  OD1 ASP C 156     -10.792 -22.335   1.543  1.00 65.44           O  
ATOM   2869  OD2 ASP C 156     -10.893 -20.211   2.074  1.00 65.44           O  
ATOM   2870  N   LYS C 157     -14.197 -21.598  -2.175  1.00 66.47           N  
ATOM   2871  CA  LYS C 157     -15.523 -21.488  -2.776  1.00 66.47           C  
ATOM   2872  C   LYS C 157     -15.774 -22.621  -3.767  1.00 66.47           C  
ATOM   2873  CB  LYS C 157     -15.685 -20.136  -3.474  1.00 66.47           C  
ATOM   2874  O   LYS C 157     -16.688 -22.542  -4.591  1.00 66.47           O  
ATOM   2875  CG  LYS C 157     -15.763 -18.953  -2.521  1.00 66.47           C  
ATOM   2876  CD  LYS C 157     -16.112 -17.665  -3.256  1.00 66.47           C  
ATOM   2877  CE  LYS C 157     -16.242 -16.490  -2.296  1.00 66.47           C  
ATOM   2878  NZ  LYS C 157     -16.506 -15.210  -3.020  1.00 66.47           N  
ATOM   2879  N   GLU C 158     -14.915 -23.621  -3.686  1.00 68.90           N  
ATOM   2880  CA  GLU C 158     -15.056 -24.843  -4.472  1.00 68.90           C  
ATOM   2881  C   GLU C 158     -14.874 -24.565  -5.962  1.00 68.90           C  
ATOM   2882  CB  GLU C 158     -16.420 -25.490  -4.221  1.00 68.90           C  
ATOM   2883  O   GLU C 158     -15.576 -25.140  -6.796  1.00 68.90           O  
ATOM   2884  CG  GLU C 158     -16.616 -25.976  -2.792  1.00 68.90           C  
ATOM   2885  CD  GLU C 158     -17.788 -26.933  -2.639  1.00 68.90           C  
ATOM   2886  OE1 GLU C 158     -17.940 -27.538  -1.554  1.00 68.90           O  
ATOM   2887  OE2 GLU C 158     -18.559 -27.080  -3.613  1.00 68.90           O  
ATOM   2888  N   MET C 159     -14.195 -23.618  -6.252  1.00 72.15           N  
ATOM   2889  CA  MET C 159     -13.825 -23.305  -7.629  1.00 72.15           C  
ATOM   2890  C   MET C 159     -12.356 -23.626  -7.883  1.00 72.15           C  
ATOM   2891  CB  MET C 159     -14.099 -21.832  -7.938  1.00 72.15           C  
ATOM   2892  O   MET C 159     -11.585 -22.752  -8.285  1.00 72.15           O  
ATOM   2893  CG  MET C 159     -15.567 -21.449  -7.842  1.00 72.15           C  
ATOM   2894  SD  MET C 159     -15.863 -19.688  -8.262  1.00 72.15           S  
ATOM   2895  CE  MET C 159     -15.297 -18.894  -6.731  1.00 72.15           C  
ATOM   2896  N   GLN C 160     -11.995 -24.792  -7.699  1.00 67.68           N  
ATOM   2897  CA  GLN C 160     -10.607 -25.239  -7.732  1.00 67.68           C  
ATOM   2898  C   GLN C 160     -10.023 -25.118  -9.137  1.00 67.68           C  
ATOM   2899  CB  GLN C 160     -10.494 -26.682  -7.239  1.00 67.68           C  
ATOM   2900  O   GLN C 160      -8.811 -24.964  -9.300  1.00 67.68           O  
ATOM   2901  CG  GLN C 160     -11.492 -27.038  -6.144  1.00 67.68           C  
ATOM   2902  CD  GLN C 160     -11.344 -28.467  -5.657  1.00 67.68           C  
ATOM   2903  NE2 GLN C 160     -11.975 -28.778  -4.530  1.00 67.68           N  
ATOM   2904  OE1 GLN C 160     -10.669 -29.286  -6.289  1.00 67.68           O  
ATOM   2905  N   VAL C 161     -10.914 -25.160 -10.120  1.00 70.83           N  
ATOM   2906  CA  VAL C 161     -10.479 -25.103 -11.512  1.00 70.83           C  
ATOM   2907  C   VAL C 161      -9.846 -23.743 -11.800  1.00 70.83           C  
ATOM   2908  CB  VAL C 161     -11.652 -25.361 -12.484  1.00 70.83           C  
ATOM   2909  O   VAL C 161      -8.999 -23.622 -12.688  1.00 70.83           O  
ATOM   2910  CG1 VAL C 161     -12.659 -24.214 -12.432  1.00 70.83           C  
ATOM   2911  CG2 VAL C 161     -11.132 -25.557 -13.907  1.00 70.83           C  
ATOM   2912  N   LEU C 162     -10.170 -22.804 -10.961  1.00 72.81           N  
ATOM   2913  CA  LEU C 162      -9.719 -21.435 -11.189  1.00 72.81           C  
ATOM   2914  C   LEU C 162      -8.266 -21.263 -10.758  1.00 72.81           C  
ATOM   2915  CB  LEU C 162     -10.609 -20.445 -10.433  1.00 72.81           C  
ATOM   2916  O   LEU C 162      -7.583 -20.345 -11.217  1.00 72.81           O  
ATOM   2917  CG  LEU C 162     -11.870 -19.975 -11.159  1.00 72.81           C  
ATOM   2918  CD1 LEU C 162     -12.986 -19.697 -10.157  1.00 72.81           C  
ATOM   2919  CD2 LEU C 162     -11.574 -18.735 -11.996  1.00 72.81           C  
ATOM   2920  N   VAL C 163      -7.822 -22.126  -9.930  1.00 66.73           N  
ATOM   2921  CA  VAL C 163      -6.476 -22.010  -9.381  1.00 66.73           C  
ATOM   2922  C   VAL C 163      -5.449 -22.087 -10.509  1.00 66.73           C  
ATOM   2923  CB  VAL C 163      -6.195 -23.107  -8.329  1.00 66.73           C  
ATOM   2924  O   VAL C 163      -4.552 -21.245 -10.599  1.00 66.73           O  
ATOM   2925  CG1 VAL C 163      -4.745 -23.041  -7.854  1.00 66.73           C  
ATOM   2926  CG2 VAL C 163      -7.154 -22.970  -7.148  1.00 66.73           C  
ATOM   2927  N   SER C 164      -5.636 -23.037 -11.343  1.00 69.20           N  
ATOM   2928  CA  SER C 164      -4.722 -23.196 -12.469  1.00 69.20           C  
ATOM   2929  C   SER C 164      -4.818 -22.016 -13.430  1.00 69.20           C  
ATOM   2930  CB  SER C 164      -5.014 -24.498 -13.217  1.00 69.20           C  
ATOM   2931  O   SER C 164      -3.807 -21.569 -13.976  1.00 69.20           O  
ATOM   2932  OG  SER C 164      -6.379 -24.567 -13.593  1.00 69.20           O  
ATOM   2933  N   ARG C 165      -5.987 -21.577 -13.643  1.00 72.99           N  
ATOM   2934  CA  ARG C 165      -6.198 -20.435 -14.527  1.00 72.99           C  
ATOM   2935  C   ARG C 165      -5.551 -19.176 -13.959  1.00 72.99           C  
ATOM   2936  CB  ARG C 165      -7.693 -20.199 -14.753  1.00 72.99           C  
ATOM   2937  O   ARG C 165      -4.907 -18.419 -14.688  1.00 72.99           O  
ATOM   2938  CG  ARG C 165      -8.346 -21.222 -15.669  1.00 72.99           C  
ATOM   2939  CD  ARG C 165      -9.813 -20.902 -15.916  1.00 72.99           C  
ATOM   2940  NE  ARG C 165     -10.463 -21.937 -16.716  1.00 72.99           N  
ATOM   2941  NH1 ARG C 165     -12.410 -20.741 -17.056  1.00 72.99           N  
ATOM   2942  NH2 ARG C 165     -12.177 -22.838 -17.950  1.00 72.99           N  
ATOM   2943  CZ  ARG C 165     -11.682 -21.836 -17.239  1.00 72.99           C  
ATOM   2944  N   ILE C 166      -5.727 -19.016 -12.675  1.00 69.28           N  
ATOM   2945  CA  ILE C 166      -5.131 -17.867 -12.003  1.00 69.28           C  
ATOM   2946  C   ILE C 166      -3.613 -17.904 -12.166  1.00 69.28           C  
ATOM   2947  CB  ILE C 166      -5.508 -17.829 -10.505  1.00 69.28           C  
ATOM   2948  O   ILE C 166      -2.989 -16.882 -12.462  1.00 69.28           O  
ATOM   2949  CG1 ILE C 166      -7.010 -17.566 -10.339  1.00 69.28           C  
ATOM   2950  CG2 ILE C 166      -4.682 -16.772  -9.766  1.00 69.28           C  
ATOM   2951  CD1 ILE C 166      -7.518 -17.757  -8.917  1.00 69.28           C  
ATOM   2952  N   ALA C 167      -3.046 -19.067 -11.954  1.00 65.08           N  
ATOM   2953  CA  ALA C 167      -1.605 -19.230 -12.128  1.00 65.08           C  
ATOM   2954  C   ALA C 167      -1.178 -18.855 -13.544  1.00 65.08           C  
ATOM   2955  CB  ALA C 167      -1.189 -20.664 -11.811  1.00 65.08           C  
ATOM   2956  O   ALA C 167      -0.173 -18.167 -13.734  1.00 65.08           O  
ATOM   2957  N   ALA C 168      -2.009 -19.270 -14.476  1.00 69.11           N  
ATOM   2958  CA  ALA C 168      -1.719 -18.965 -15.874  1.00 69.11           C  
ATOM   2959  C   ALA C 168      -1.831 -17.468 -16.144  1.00 69.11           C  
ATOM   2960  CB  ALA C 168      -2.658 -19.741 -16.795  1.00 69.11           C  
ATOM   2961  O   ALA C 168      -0.977 -16.886 -16.817  1.00 69.11           O  
ATOM   2962  N   TRP C 169      -2.919 -16.949 -15.657  1.00 74.08           N  
ATOM   2963  CA  TRP C 169      -3.123 -15.512 -15.807  1.00 74.08           C  
ATOM   2964  C   TRP C 169      -1.954 -14.731 -15.216  1.00 74.08           C  
ATOM   2965  CB  TRP C 169      -4.432 -15.081 -15.138  1.00 74.08           C  
ATOM   2966  O   TRP C 169      -1.436 -13.806 -15.845  1.00 74.08           O  
ATOM   2967  CG  TRP C 169      -5.659 -15.672 -15.764  1.00 74.08           C  
ATOM   2968  CD1 TRP C 169      -5.770 -16.199 -17.021  1.00 74.08           C  
ATOM   2969  CD2 TRP C 169      -6.952 -15.790 -15.163  1.00 74.08           C  
ATOM   2970  CE2 TRP C 169      -7.800 -16.400 -16.113  1.00 74.08           C  
ATOM   2971  CE3 TRP C 169      -7.476 -15.440 -13.912  1.00 74.08           C  
ATOM   2972  NE1 TRP C 169      -7.056 -16.640 -17.237  1.00 74.08           N  
ATOM   2973  CH2 TRP C 169      -9.633 -16.315 -14.618  1.00 74.08           C  
ATOM   2974  CZ2 TRP C 169      -9.146 -16.668 -15.850  1.00 74.08           C  
ATOM   2975  CZ3 TRP C 169      -8.815 -15.707 -13.652  1.00 74.08           C  
ATOM   2976  N   MET C 170      -1.537 -15.060 -13.926  1.00 71.69           N  
ATOM   2977  CA  MET C 170      -0.446 -14.374 -13.240  1.00 71.69           C  
ATOM   2978  C   MET C 170       0.855 -14.498 -14.026  1.00 71.69           C  
ATOM   2979  CB  MET C 170      -0.260 -14.935 -11.829  1.00 71.69           C  
ATOM   2980  O   MET C 170       1.569 -13.511 -14.213  1.00 71.69           O  
ATOM   2981  CG  MET C 170      -1.365 -14.542 -10.862  1.00 71.69           C  
ATOM   2982  SD  MET C 170      -1.060 -15.152  -9.159  1.00 71.69           S  
ATOM   2983  CE  MET C 170       0.311 -14.069  -8.671  1.00 71.69           C  
ATOM   2984  N   ALA C 171       1.136 -15.668 -14.470  1.00 66.19           N  
ATOM   2985  CA  ALA C 171       2.360 -15.916 -15.228  1.00 66.19           C  
ATOM   2986  C   ALA C 171       2.379 -15.105 -16.520  1.00 66.19           C  
ATOM   2987  CB  ALA C 171       2.504 -17.405 -15.535  1.00 66.19           C  
ATOM   2988  O   ALA C 171       3.398 -14.504 -16.868  1.00 66.19           O  
ATOM   2989  N   THR C 172       1.254 -15.081 -17.204  1.00 71.59           N  
ATOM   2990  CA  THR C 172       1.139 -14.338 -18.454  1.00 71.59           C  
ATOM   2991  C   THR C 172       1.337 -12.844 -18.215  1.00 71.59           C  
ATOM   2992  CB  THR C 172      -0.228 -14.577 -19.122  1.00 71.59           C  
ATOM   2993  O   THR C 172       2.072 -12.184 -18.952  1.00 71.59           O  
ATOM   2994  CG2 THR C 172      -0.305 -13.885 -20.479  1.00 71.59           C  
ATOM   2995  OG1 THR C 172      -0.425 -15.984 -19.304  1.00 71.59           O  
ATOM   2996  N   TYR C 173       0.679 -12.346 -17.167  1.00 70.95           N  
ATOM   2997  CA  TYR C 173       0.808 -10.929 -16.846  1.00 70.95           C  
ATOM   2998  C   TYR C 173       2.246 -10.581 -16.481  1.00 70.95           C  
ATOM   2999  CB  TYR C 173      -0.130 -10.550 -15.696  1.00 70.95           C  
ATOM   3000  O   TYR C 173       2.777  -9.561 -16.926  1.00 70.95           O  
ATOM   3001  CG  TYR C 173      -0.338  -9.062 -15.547  1.00 70.95           C  
ATOM   3002  CD1 TYR C 173       0.470  -8.308 -14.699  1.00 70.95           C  
ATOM   3003  CD2 TYR C 173      -1.342  -8.409 -16.253  1.00 70.95           C  
ATOM   3004  CE1 TYR C 173       0.280  -6.937 -14.557  1.00 70.95           C  
ATOM   3005  CE2 TYR C 173      -1.541  -7.039 -16.118  1.00 70.95           C  
ATOM   3006  OH  TYR C 173      -0.918  -4.956 -15.133  1.00 70.95           O  
ATOM   3007  CZ  TYR C 173      -0.726  -6.312 -15.270  1.00 70.95           C  
ATOM   3008  N   LEU C 174       2.841 -11.361 -15.632  1.00 68.75           N  
ATOM   3009  CA  LEU C 174       4.227 -11.162 -15.221  1.00 68.75           C  
ATOM   3010  C   LEU C 174       5.155 -11.134 -16.430  1.00 68.75           C  
ATOM   3011  CB  LEU C 174       4.662 -12.266 -14.254  1.00 68.75           C  
ATOM   3012  O   LEU C 174       5.981 -10.229 -16.563  1.00 68.75           O  
ATOM   3013  CG  LEU C 174       5.888 -11.966 -13.389  1.00 68.75           C  
ATOM   3014  CD1 LEU C 174       5.535 -10.955 -12.303  1.00 68.75           C  
ATOM   3015  CD2 LEU C 174       6.437 -13.249 -12.775  1.00 68.75           C  
ATOM   3016  N   ASN C 175       4.987 -12.005 -17.362  1.00 71.89           N  
ATOM   3017  CA  ASN C 175       5.846 -12.130 -18.535  1.00 71.89           C  
ATOM   3018  C   ASN C 175       5.611 -10.992 -19.524  1.00 71.89           C  
ATOM   3019  CB  ASN C 175       5.628 -13.482 -19.218  1.00 71.89           C  
ATOM   3020  O   ASN C 175       6.564 -10.424 -20.060  1.00 71.89           O  
ATOM   3021  CG  ASN C 175       6.830 -14.398 -19.096  1.00 71.89           C  
ATOM   3022  ND2 ASN C 175       6.774 -15.543 -19.766  1.00 71.89           N  
ATOM   3023  OD1 ASN C 175       7.801 -14.079 -18.405  1.00 71.89           O  
ATOM   3024  N   ASP C 176       4.372 -10.661 -19.703  1.00 72.68           N  
ATOM   3025  CA  ASP C 176       4.017  -9.730 -20.769  1.00 72.68           C  
ATOM   3026  C   ASP C 176       4.170  -8.283 -20.308  1.00 72.68           C  
ATOM   3027  CB  ASP C 176       2.585  -9.981 -21.247  1.00 72.68           C  
ATOM   3028  O   ASP C 176       4.571  -7.416 -21.087  1.00 72.68           O  
ATOM   3029  CG  ASP C 176       2.433 -11.289 -22.003  1.00 72.68           C  
ATOM   3030  OD1 ASP C 176       3.457 -11.913 -22.355  1.00 72.68           O  
ATOM   3031  OD2 ASP C 176       1.278 -11.698 -22.253  1.00 72.68           O  
ATOM   3032  N   HIS C 177       3.945  -8.082 -19.082  1.00 74.83           N  
ATOM   3033  CA  HIS C 177       3.838  -6.689 -18.664  1.00 74.83           C  
ATOM   3034  C   HIS C 177       4.923  -6.331 -17.655  1.00 74.83           C  
ATOM   3035  CB  HIS C 177       2.456  -6.413 -18.069  1.00 74.83           C  
ATOM   3036  O   HIS C 177       5.398  -5.193 -17.624  1.00 74.83           O  
ATOM   3037  CG  HIS C 177       1.345  -6.498 -19.067  1.00 74.83           C  
ATOM   3038  CD2 HIS C 177       0.362  -7.415 -19.227  1.00 74.83           C  
ATOM   3039  ND1 HIS C 177       1.161  -5.558 -20.058  1.00 74.83           N  
ATOM   3040  CE1 HIS C 177       0.109  -5.894 -20.785  1.00 74.83           C  
ATOM   3041  NE2 HIS C 177      -0.394  -7.017 -20.302  1.00 74.83           N  
ATOM   3042  N   LEU C 178       5.381  -7.273 -16.858  1.00 71.65           N  
ATOM   3043  CA  LEU C 178       6.245  -6.931 -15.733  1.00 71.65           C  
ATOM   3044  C   LEU C 178       7.690  -7.329 -16.017  1.00 71.65           C  
ATOM   3045  CB  LEU C 178       5.757  -7.615 -14.454  1.00 71.65           C  
ATOM   3046  O   LEU C 178       8.621  -6.746 -15.456  1.00 71.65           O  
ATOM   3047  CG  LEU C 178       4.407  -7.146 -13.907  1.00 71.65           C  
ATOM   3048  CD1 LEU C 178       3.908  -8.108 -12.834  1.00 71.65           C  
ATOM   3049  CD2 LEU C 178       4.517  -5.730 -13.354  1.00 71.65           C  
ATOM   3050  N   GLU C 179       7.872  -8.289 -16.876  1.00 71.73           N  
ATOM   3051  CA  GLU C 179       9.196  -8.845 -17.138  1.00 71.73           C  
ATOM   3052  C   GLU C 179      10.161  -7.768 -17.625  1.00 71.73           C  
ATOM   3053  CB  GLU C 179       9.110  -9.978 -18.164  1.00 71.73           C  
ATOM   3054  O   GLU C 179      11.291  -7.676 -17.142  1.00 71.73           O  
ATOM   3055  CG  GLU C 179      10.429 -10.702 -18.393  1.00 71.73           C  
ATOM   3056  CD  GLU C 179      10.858 -11.555 -17.210  1.00 71.73           C  
ATOM   3057  OE1 GLU C 179      12.078 -11.762 -17.022  1.00 71.73           O  
ATOM   3058  OE2 GLU C 179       9.966 -12.021 -16.465  1.00 71.73           O  
ATOM   3059  N   PRO C 180       9.797  -6.937 -18.564  1.00 75.58           N  
ATOM   3060  CA  PRO C 180      10.708  -5.890 -19.032  1.00 75.58           C  
ATOM   3061  C   PRO C 180      11.190  -4.980 -17.905  1.00 75.58           C  
ATOM   3062  CB  PRO C 180       9.860  -5.110 -20.039  1.00 75.58           C  
ATOM   3063  O   PRO C 180      12.372  -4.629 -17.852  1.00 75.58           O  
ATOM   3064  CG  PRO C 180       8.788  -6.064 -20.456  1.00 75.58           C  
ATOM   3065  CD  PRO C 180       8.523  -7.010 -19.321  1.00 75.58           C  
ATOM   3066  N   TRP C 181      10.246  -4.576 -17.031  1.00 69.64           N  
ATOM   3067  CA  TRP C 181      10.607  -3.725 -15.902  1.00 69.64           C  
ATOM   3068  C   TRP C 181      11.535  -4.460 -14.940  1.00 69.64           C  
ATOM   3069  CB  TRP C 181       9.353  -3.254 -15.160  1.00 69.64           C  
ATOM   3070  O   TRP C 181      12.488  -3.877 -14.419  1.00 69.64           O  
ATOM   3071  CG  TRP C 181       9.624  -2.244 -14.085  1.00 69.64           C  
ATOM   3072  CD1 TRP C 181       9.649  -0.884 -14.220  1.00 69.64           C  
ATOM   3073  CD2 TRP C 181       9.913  -2.517 -12.711  1.00 69.64           C  
ATOM   3074  CE2 TRP C 181      10.102  -1.274 -12.069  1.00 69.64           C  
ATOM   3075  CE3 TRP C 181      10.029  -3.694 -11.959  1.00 69.64           C  
ATOM   3076  NE1 TRP C 181       9.936  -0.294 -13.010  1.00 69.64           N  
ATOM   3077  CH2 TRP C 181      10.511  -2.340  -9.996  1.00 69.64           C  
ATOM   3078  CZ2 TRP C 181      10.403  -1.174 -10.708  1.00 69.64           C  
ATOM   3079  CZ3 TRP C 181      10.328  -3.593 -10.605  1.00 69.64           C  
ATOM   3080  N   ILE C 182      11.241  -5.708 -14.612  1.00 66.03           N  
ATOM   3081  CA  ILE C 182      12.046  -6.520 -13.707  1.00 66.03           C  
ATOM   3082  C   ILE C 182      13.481  -6.599 -14.223  1.00 66.03           C  
ATOM   3083  CB  ILE C 182      11.456  -7.939 -13.544  1.00 66.03           C  
ATOM   3084  O   ILE C 182      14.433  -6.420 -13.459  1.00 66.03           O  
ATOM   3085  CG1 ILE C 182      10.116  -7.878 -12.802  1.00 66.03           C  
ATOM   3086  CG2 ILE C 182      12.444  -8.854 -12.815  1.00 66.03           C  
ATOM   3087  CD1 ILE C 182       9.386  -9.212 -12.731  1.00 66.03           C  
ATOM   3088  N   GLN C 183      13.606  -6.751 -15.495  1.00 70.98           N  
ATOM   3089  CA  GLN C 183      14.933  -6.865 -16.090  1.00 70.98           C  
ATOM   3090  C   GLN C 183      15.659  -5.522 -16.076  1.00 70.98           C  
ATOM   3091  CB  GLN C 183      14.837  -7.394 -17.522  1.00 70.98           C  
ATOM   3092  O   GLN C 183      16.861  -5.463 -15.807  1.00 70.98           O  
ATOM   3093  CG  GLN C 183      14.544  -8.886 -17.607  1.00 70.98           C  
ATOM   3094  CD  GLN C 183      15.629  -9.735 -16.971  1.00 70.98           C  
ATOM   3095  NE2 GLN C 183      15.339 -11.016 -16.771  1.00 70.98           N  
ATOM   3096  OE1 GLN C 183      16.720  -9.243 -16.664  1.00 70.98           O  
ATOM   3097  N   GLU C 184      14.970  -4.461 -16.350  1.00 74.25           N  
ATOM   3098  CA  GLU C 184      15.551  -3.122 -16.349  1.00 74.25           C  
ATOM   3099  C   GLU C 184      15.977  -2.706 -14.943  1.00 74.25           C  
ATOM   3100  CB  GLU C 184      14.559  -2.105 -16.920  1.00 74.25           C  
ATOM   3101  O   GLU C 184      16.893  -1.898 -14.781  1.00 74.25           O  
ATOM   3102  CG  GLU C 184      15.196  -0.781 -17.318  1.00 74.25           C  
ATOM   3103  CD  GLU C 184      14.264   0.118 -18.114  1.00 74.25           C  
ATOM   3104  OE1 GLU C 184      14.722   1.163 -18.629  1.00 74.25           O  
ATOM   3105  OE2 GLU C 184      13.066  -0.225 -18.223  1.00 74.25           O  
ATOM   3106  N   ASN C 185      15.300  -3.290 -13.971  1.00 72.26           N  
ATOM   3107  CA  ASN C 185      15.593  -2.930 -12.588  1.00 72.26           C  
ATOM   3108  C   ASN C 185      16.470  -3.979 -11.910  1.00 72.26           C  
ATOM   3109  CB  ASN C 185      14.298  -2.730 -11.799  1.00 72.26           C  
ATOM   3110  O   ASN C 185      16.417  -4.144 -10.690  1.00 72.26           O  
ATOM   3111  CG  ASN C 185      13.664  -1.376 -12.051  1.00 72.26           C  
ATOM   3112  ND2 ASN C 185      12.643  -1.348 -12.899  1.00 72.26           N  
ATOM   3113  OD1 ASN C 185      14.088  -0.363 -11.489  1.00 72.26           O  
ATOM   3114  N   GLY C 186      17.273  -4.721 -12.634  1.00 66.50           N  
ATOM   3115  CA  GLY C 186      18.296  -5.588 -12.072  1.00 66.50           C  
ATOM   3116  C   GLY C 186      17.861  -7.039 -11.976  1.00 66.50           C  
ATOM   3117  O   GLY C 186      18.641  -7.900 -11.564  1.00 66.50           O  
ATOM   3118  N   GLY C 187      16.657  -7.303 -12.412  1.00 63.34           N  
ATOM   3119  CA  GLY C 187      16.166  -8.670 -12.342  1.00 63.34           C  
ATOM   3120  C   GLY C 187      15.773  -9.092 -10.939  1.00 63.34           C  
ATOM   3121  O   GLY C 187      15.819  -8.286 -10.007  1.00 63.34           O  
ATOM   3122  N   TRP C 188      15.322 -10.307 -10.830  1.00 61.83           N  
ATOM   3123  CA  TRP C 188      14.902 -10.849  -9.542  1.00 61.83           C  
ATOM   3124  C   TRP C 188      16.059 -10.849  -8.549  1.00 61.83           C  
ATOM   3125  CB  TRP C 188      14.355 -12.270  -9.708  1.00 61.83           C  
ATOM   3126  O   TRP C 188      15.843 -10.898  -7.335  1.00 61.83           O  
ATOM   3127  CG  TRP C 188      12.973 -12.327 -10.287  1.00 61.83           C  
ATOM   3128  CD1 TRP C 188      12.626 -12.702 -11.555  1.00 61.83           C  
ATOM   3129  CD2 TRP C 188      11.753 -11.993  -9.618  1.00 61.83           C  
ATOM   3130  CE2 TRP C 188      10.703 -12.189 -10.542  1.00 61.83           C  
ATOM   3131  CE3 TRP C 188      11.446 -11.547  -8.326  1.00 61.83           C  
ATOM   3132  NE1 TRP C 188      11.262 -12.621 -11.715  1.00 61.83           N  
ATOM   3133  CH2 TRP C 188       9.093 -11.519  -8.942  1.00 61.83           C  
ATOM   3134  CZ2 TRP C 188       9.366 -11.955 -10.213  1.00 61.83           C  
ATOM   3135  CZ3 TRP C 188      10.114 -11.314  -8.001  1.00 61.83           C  
ATOM   3136  N   ASP C 189      17.298 -10.727  -9.036  1.00 63.99           N  
ATOM   3137  CA  ASP C 189      18.472 -10.639  -8.173  1.00 63.99           C  
ATOM   3138  C   ASP C 189      18.395  -9.415  -7.263  1.00 63.99           C  
ATOM   3139  CB  ASP C 189      19.752 -10.591  -9.011  1.00 63.99           C  
ATOM   3140  O   ASP C 189      18.722  -9.495  -6.077  1.00 63.99           O  
ATOM   3141  CG  ASP C 189      19.982 -11.859  -9.814  1.00 63.99           C  
ATOM   3142  OD1 ASP C 189      19.531 -12.943  -9.385  1.00 63.99           O  
ATOM   3143  OD2 ASP C 189      20.624 -11.774 -10.883  1.00 63.99           O  
ATOM   3144  N   THR C 190      18.006  -8.329  -7.828  1.00 62.76           N  
ATOM   3145  CA  THR C 190      17.857  -7.100  -7.057  1.00 62.76           C  
ATOM   3146  C   THR C 190      16.752  -7.245  -6.015  1.00 62.76           C  
ATOM   3147  CB  THR C 190      17.549  -5.900  -7.973  1.00 62.76           C  
ATOM   3148  O   THR C 190      16.864  -6.719  -4.906  1.00 62.76           O  
ATOM   3149  CG2 THR C 190      17.533  -4.596  -7.183  1.00 62.76           C  
ATOM   3150  OG1 THR C 190      18.552  -5.816  -8.993  1.00 62.76           O  
ATOM   3151  N   PHE C 191      15.705  -7.974  -6.390  1.00 57.68           N  
ATOM   3152  CA  PHE C 191      14.610  -8.213  -5.457  1.00 57.68           C  
ATOM   3153  C   PHE C 191      15.109  -8.936  -4.211  1.00 57.68           C  
ATOM   3154  CB  PHE C 191      13.500  -9.028  -6.127  1.00 57.68           C  
ATOM   3155  O   PHE C 191      14.786  -8.543  -3.088  1.00 57.68           O  
ATOM   3156  CG  PHE C 191      12.364  -9.380  -5.204  1.00 57.68           C  
ATOM   3157  CD1 PHE C 191      12.238 -10.666  -4.694  1.00 57.68           C  
ATOM   3158  CD2 PHE C 191      11.422  -8.424  -4.848  1.00 57.68           C  
ATOM   3159  CE1 PHE C 191      11.188 -10.995  -3.839  1.00 57.68           C  
ATOM   3160  CE2 PHE C 191      10.370  -8.745  -3.994  1.00 57.68           C  
ATOM   3161  CZ  PHE C 191      10.254 -10.031  -3.492  1.00 57.68           C  
ATOM   3162  N   VAL C 192      15.981  -9.903  -4.442  1.00 61.88           N  
ATOM   3163  CA  VAL C 192      16.519 -10.696  -3.341  1.00 61.88           C  
ATOM   3164  C   VAL C 192      17.431  -9.829  -2.477  1.00 61.88           C  
ATOM   3165  CB  VAL C 192      17.289 -11.932  -3.856  1.00 61.88           C  
ATOM   3166  O   VAL C 192      17.433  -9.950  -1.249  1.00 61.88           O  
ATOM   3167  CG1 VAL C 192      17.957 -12.673  -2.699  1.00 61.88           C  
ATOM   3168  CG2 VAL C 192      16.351 -12.864  -4.621  1.00 61.88           C  
ATOM   3169  N   GLU C 193      18.141  -9.045  -3.139  1.00 60.61           N  
ATOM   3170  CA  GLU C 193      19.022  -8.147  -2.399  1.00 60.61           C  
ATOM   3171  C   GLU C 193      18.223  -7.180  -1.531  1.00 60.61           C  
ATOM   3172  CB  GLU C 193      19.926  -7.369  -3.360  1.00 60.61           C  
ATOM   3173  O   GLU C 193      18.607  -6.894  -0.395  1.00 60.61           O  
ATOM   3174  CG  GLU C 193      21.201  -8.107  -3.739  1.00 60.61           C  
ATOM   3175  CD  GLU C 193      22.025  -7.380  -4.790  1.00 60.61           C  
ATOM   3176  OE1 GLU C 193      23.004  -7.965  -5.305  1.00 60.61           O  
ATOM   3177  OE2 GLU C 193      21.690  -6.215  -5.099  1.00 60.61           O  
ATOM   3178  N   LEU C 194      17.084  -6.741  -2.094  1.00 56.05           N  
ATOM   3179  CA  LEU C 194      16.274  -5.749  -1.396  1.00 56.05           C  
ATOM   3180  C   LEU C 194      15.408  -6.408  -0.327  1.00 56.05           C  
ATOM   3181  CB  LEU C 194      15.390  -4.986  -2.386  1.00 56.05           C  
ATOM   3182  O   LEU C 194      15.248  -5.867   0.769  1.00 56.05           O  
ATOM   3183  CG  LEU C 194      16.068  -3.866  -3.177  1.00 56.05           C  
ATOM   3184  CD1 LEU C 194      15.356  -3.652  -4.509  1.00 56.05           C  
ATOM   3185  CD2 LEU C 194      16.093  -2.576  -2.365  1.00 56.05           C  
ATOM   3186  N   TYR C 195      14.932  -7.587  -0.758  1.00 48.33           N  
ATOM   3187  CA  TYR C 195      13.954  -8.212   0.126  1.00 48.33           C  
ATOM   3188  C   TYR C 195      14.521  -9.477   0.759  1.00 48.33           C  
ATOM   3189  CB  TYR C 195      12.670  -8.543  -0.642  1.00 48.33           C  
ATOM   3190  O   TYR C 195      13.922 -10.042   1.677  1.00 48.33           O  
ATOM   3191  CG  TYR C 195      11.798  -7.341  -0.913  1.00 48.33           C  
ATOM   3192  CD1 TYR C 195      10.810  -6.955  -0.010  1.00 48.33           C  
ATOM   3193  CD2 TYR C 195      11.960  -6.590  -2.072  1.00 48.33           C  
ATOM   3194  CE1 TYR C 195      10.003  -5.849  -0.257  1.00 48.33           C  
ATOM   3195  CE2 TYR C 195      11.159  -5.482  -2.329  1.00 48.33           C  
ATOM   3196  OH  TYR C 195       9.389  -4.024  -1.666  1.00 48.33           O  
ATOM   3197  CZ  TYR C 195      10.185  -5.120  -1.417  1.00 48.33           C  
ATOM   3198  N   GLY C 196      15.870  -9.826   0.081  1.00 48.37           N  
ATOM   3199  CA  GLY C 196      16.544 -11.021   0.563  1.00 48.37           C  
ATOM   3200  C   GLY C 196      17.468 -10.753   1.736  1.00 48.37           C  
ATOM   3201  O   GLY C 196      17.829  -9.604   1.998  1.00 48.37           O  
ATOM   3202  N   ASN C 197      17.929 -11.836   2.473  1.00 45.69           N  
ATOM   3203  CA  ASN C 197      18.899 -11.890   3.562  1.00 45.69           C  
ATOM   3204  C   ASN C 197      18.379 -11.184   4.811  1.00 45.69           C  
ATOM   3205  CB  ASN C 197      20.232 -11.280   3.125  1.00 45.69           C  
ATOM   3206  O   ASN C 197      19.083 -10.367   5.407  1.00 45.69           O  
ATOM   3207  CG  ASN C 197      21.427 -12.048   3.655  1.00 45.69           C  
ATOM   3208  ND2 ASN C 197      22.595 -11.417   3.632  1.00 45.69           N  
ATOM   3209  OD1 ASN C 197      21.302 -13.199   4.081  1.00 45.69           O  
ATOM   3210  N   ASN C 198      17.327 -11.551   5.314  1.00 47.88           N  
ATOM   3211  CA  ASN C 198      16.740 -11.061   6.557  1.00 47.88           C  
ATOM   3212  C   ASN C 198      16.593  -9.542   6.547  1.00 47.88           C  
ATOM   3213  CB  ASN C 198      17.576 -11.506   7.758  1.00 47.88           C  
ATOM   3214  O   ASN C 198      16.639  -8.903   7.600  1.00 47.88           O  
ATOM   3215  CG  ASN C 198      17.165 -12.867   8.284  1.00 47.88           C  
ATOM   3216  ND2 ASN C 198      18.004 -13.455   9.128  1.00 47.88           N  
ATOM   3217  OD1 ASN C 198      16.102 -13.386   7.934  1.00 47.88           O  
ATOM   3218  N   ALA C 199      16.861  -8.957   5.389  1.00 38.19           N  
ATOM   3219  CA  ALA C 199      16.712  -7.507   5.298  1.00 38.19           C  
ATOM   3220  C   ALA C 199      15.336  -7.065   5.786  1.00 38.19           C  
ATOM   3221  CB  ALA C 199      16.941  -7.037   3.863  1.00 38.19           C  
ATOM   3222  O   ALA C 199      15.196  -5.997   6.386  1.00 38.19           O  
ATOM   3223  N   ALA C 200      14.374  -7.940   5.536  1.00 36.68           N  
ATOM   3224  CA  ALA C 200      13.093  -7.637   6.170  1.00 36.68           C  
ATOM   3225  C   ALA C 200      13.192  -7.751   7.688  1.00 36.68           C  
ATOM   3226  CB  ALA C 200      12.004  -8.566   5.639  1.00 36.68           C  
ATOM   3227  O   ALA C 200      12.608  -6.946   8.417  1.00 36.68           O  
ATOM   3228  N   ALA C 201      13.958  -8.739   8.178  1.00 37.86           N  
ATOM   3229  CA  ALA C 201      14.229  -8.876   9.607  1.00 37.86           C  
ATOM   3230  C   ALA C 201      15.177  -7.784  10.093  1.00 37.86           C  
ATOM   3231  CB  ALA C 201      14.813 -10.255   9.907  1.00 37.86           C  
ATOM   3232  O   ALA C 201      15.028  -7.274  11.206  1.00 37.86           O  
ATOM   3233  N   GLU C 202      16.256  -7.524   9.367  1.00 37.28           N  
ATOM   3234  CA  GLU C 202      17.161  -6.459   9.789  1.00 37.28           C  
ATOM   3235  C   GLU C 202      16.458  -5.104   9.785  1.00 37.28           C  
ATOM   3236  CB  GLU C 202      18.396  -6.413   8.886  1.00 37.28           C  
ATOM   3237  O   GLU C 202      16.765  -4.237  10.606  1.00 37.28           O  
ATOM   3238  CG  GLU C 202      19.543  -7.289   9.369  1.00 37.28           C  
ATOM   3239  CD  GLU C 202      20.911  -6.765   8.960  1.00 37.28           C  
ATOM   3240  OE1 GLU C 202      21.927  -7.190   9.556  1.00 37.28           O  
ATOM   3241  OE2 GLU C 202      20.967  -5.923   8.036  1.00 37.28           O  
ATOM   3242  N   SER C 203      15.606  -4.914   8.921  1.00 36.46           N  
ATOM   3243  CA  SER C 203      14.763  -3.724   8.962  1.00 36.46           C  
ATOM   3244  C   SER C 203      13.983  -3.644  10.270  1.00 36.46           C  
ATOM   3245  CB  SER C 203      13.793  -3.713   7.780  1.00 36.46           C  
ATOM   3246  O   SER C 203      13.774  -2.555  10.809  1.00 36.46           O  
ATOM   3247  OG  SER C 203      13.001  -2.538   7.790  1.00 36.46           O  
ATOM   3248  N   ARG C 204      13.623  -4.805  10.760  1.00 33.53           N  
ATOM   3249  CA  ARG C 204      13.040  -4.823  12.098  1.00 33.53           C  
ATOM   3250  C   ARG C 204      14.054  -4.370  13.143  1.00 33.53           C  
ATOM   3251  CB  ARG C 204      12.524  -6.222  12.440  1.00 33.53           C  
ATOM   3252  O   ARG C 204      13.710  -3.635  14.071  1.00 33.53           O  
ATOM   3253  CG  ARG C 204      11.338  -6.226  13.392  1.00 33.53           C  
ATOM   3254  CD  ARG C 204      10.867  -7.640  13.701  1.00 33.53           C  
ATOM   3255  NE  ARG C 204       9.440  -7.802  13.440  1.00 33.53           N  
ATOM   3256  NH1 ARG C 204       9.365 -10.023  14.071  1.00 33.53           N  
ATOM   3257  NH2 ARG C 204       7.462  -8.966  13.352  1.00 33.53           N  
ATOM   3258  CZ  ARG C 204       8.759  -8.930  13.621  1.00 33.53           C  
ATOM   3259  N   LYS C 205      15.190  -5.052  13.122  1.00 40.43           N  
ATOM   3260  CA  LYS C 205      16.225  -4.715  14.095  1.00 40.43           C  
ATOM   3261  C   LYS C 205      16.653  -3.256  13.961  1.00 40.43           C  
ATOM   3262  CB  LYS C 205      17.436  -5.634  13.930  1.00 40.43           C  
ATOM   3263  O   LYS C 205      16.983  -2.607  14.955  1.00 40.43           O  
ATOM   3264  CG  LYS C 205      17.331  -6.942  14.700  1.00 40.43           C  
ATOM   3265  CD  LYS C 205      18.606  -7.767  14.577  1.00 40.43           C  
ATOM   3266  CE  LYS C 205      18.478  -9.105  15.292  1.00 40.43           C  
ATOM   3267  NZ  LYS C 205      19.697  -9.948  15.113  1.00 40.43           N  
ATOM   3268  N   GLY C 206      16.830  -2.822  12.761  1.00 37.10           N  
ATOM   3269  CA  GLY C 206      17.100  -1.404  12.591  1.00 37.10           C  
ATOM   3270  C   GLY C 206      16.049  -0.515  13.228  1.00 37.10           C  
ATOM   3271  O   GLY C 206      16.365   0.562  13.738  1.00 37.10           O  
ATOM   3272  N   GLN C 207      14.811  -0.967  13.089  1.00 36.66           N  
ATOM   3273  CA  GLN C 207      13.749  -0.267  13.806  1.00 36.66           C  
ATOM   3274  C   GLN C 207      13.973  -0.325  15.314  1.00 36.66           C  
ATOM   3275  CB  GLN C 207      12.383  -0.859  13.454  1.00 36.66           C  
ATOM   3276  O   GLN C 207      13.706   0.646  16.024  1.00 36.66           O  
ATOM   3277  CG  GLN C 207      11.232   0.129  13.587  1.00 36.66           C  
ATOM   3278  CD  GLN C 207      10.438   0.280  12.304  1.00 36.66           C  
ATOM   3279  NE2 GLN C 207       9.235   0.835  12.413  1.00 36.66           N  
ATOM   3280  OE1 GLN C 207      10.901  -0.097  11.223  1.00 36.66           O  
ATOM   3281  N   GLU C 208      14.317  -1.529  15.766  1.00 40.00           N  
ATOM   3282  CA  GLU C 208      14.635  -1.627  17.187  1.00 40.00           C  
ATOM   3283  C   GLU C 208      15.818  -0.734  17.552  1.00 40.00           C  
ATOM   3284  CB  GLU C 208      14.934  -3.078  17.573  1.00 40.00           C  
ATOM   3285  O   GLU C 208      15.834  -0.121  18.621  1.00 40.00           O  
ATOM   3286  CG  GLU C 208      13.689  -3.931  17.768  1.00 40.00           C  
ATOM   3287  CD  GLU C 208      14.002  -5.377  18.121  1.00 40.00           C  
ATOM   3288  OE1 GLU C 208      13.055  -6.167  18.339  1.00 40.00           O  
ATOM   3289  OE2 GLU C 208      15.203  -5.722  18.180  1.00 40.00           O  
ATOM   3290  N   ARG C 209      16.885  -0.731  16.756  1.00 38.85           N  
ATOM   3291  CA  ARG C 209      18.022   0.147  17.012  1.00 38.85           C  
ATOM   3292  C   ARG C 209      17.617   1.613  16.908  1.00 38.85           C  
ATOM   3293  CB  ARG C 209      19.162  -0.152  16.036  1.00 38.85           C  
ATOM   3294  O   ARG C 209      18.090   2.450  17.681  1.00 38.85           O  
ATOM   3295  CG  ARG C 209      20.151  -1.190  16.543  1.00 38.85           C  
ATOM   3296  CD  ARG C 209      21.408  -1.237  15.685  1.00 38.85           C  
ATOM   3297  NE  ARG C 209      21.383  -2.362  14.754  1.00 38.85           N  
ATOM   3298  NH1 ARG C 209      23.654  -2.331  14.331  1.00 38.85           N  
ATOM   3299  NH2 ARG C 209      22.313  -3.881  13.305  1.00 38.85           N  
ATOM   3300  CZ  ARG C 209      22.450  -2.855  14.132  1.00 38.85           C  
ATOM   3301  N   PHE C 210      16.803   1.918  15.973  1.00 36.24           N  
ATOM   3302  CA  PHE C 210      16.220   3.252  15.902  1.00 36.24           C  
ATOM   3303  C   PHE C 210      15.401   3.553  17.152  1.00 36.24           C  
ATOM   3304  CB  PHE C 210      15.344   3.392  14.653  1.00 36.24           C  
ATOM   3305  O   PHE C 210      15.465   4.659  17.691  1.00 36.24           O  
ATOM   3306  CG  PHE C 210      15.942   4.267  13.586  1.00 36.24           C  
ATOM   3307  CD1 PHE C 210      15.752   5.643  13.608  1.00 36.24           C  
ATOM   3308  CD2 PHE C 210      16.697   3.713  12.560  1.00 36.24           C  
ATOM   3309  CE1 PHE C 210      16.305   6.456  12.621  1.00 36.24           C  
ATOM   3310  CE2 PHE C 210      17.252   4.519  11.570  1.00 36.24           C  
ATOM   3311  CZ  PHE C 210      17.055   5.890  11.602  1.00 36.24           C  
ATOM   3312  N   ASN C 211      14.655   2.583  17.542  1.00 37.00           N  
ATOM   3313  CA  ASN C 211      13.915   2.742  18.789  1.00 37.00           C  
ATOM   3314  C   ASN C 211      14.855   2.908  19.981  1.00 37.00           C  
ATOM   3315  CB  ASN C 211      12.978   1.554  19.014  1.00 37.00           C  
ATOM   3316  O   ASN C 211      14.601   3.725  20.867  1.00 37.00           O  
ATOM   3317  CG  ASN C 211      11.603   1.774  18.415  1.00 37.00           C  
ATOM   3318  ND2 ASN C 211      10.807   0.713  18.353  1.00 37.00           N  
ATOM   3319  OD1 ASN C 211      11.258   2.887  18.012  1.00 37.00           O  
ATOM   3320  N   ARG C 212      15.917   2.107  20.084  1.00 42.37           N  
ATOM   3321  CA  ARG C 212      16.898   2.227  21.157  1.00 42.37           C  
ATOM   3322  C   ARG C 212      17.655   3.548  21.063  1.00 42.37           C  
ATOM   3323  CB  ARG C 212      17.882   1.056  21.121  1.00 42.37           C  
ATOM   3324  O   ARG C 212      17.915   4.195  22.080  1.00 42.37           O  
ATOM   3325  CG  ARG C 212      17.507  -0.093  22.043  1.00 42.37           C  
ATOM   3326  CD  ARG C 212      18.623  -1.123  22.144  1.00 42.37           C  
ATOM   3327  NE  ARG C 212      18.150  -2.376  22.725  1.00 42.37           N  
ATOM   3328  NH1 ARG C 212      19.955  -3.629  22.011  1.00 42.37           N  
ATOM   3329  NH2 ARG C 212      18.272  -4.617  23.214  1.00 42.37           N  
ATOM   3330  CZ  ARG C 212      18.793  -3.538  22.649  1.00 42.37           C  
ATOM   3331  N   TRP C 213      18.073   3.991  19.937  1.00 38.10           N  
ATOM   3332  CA  TRP C 213      18.753   5.265  19.723  1.00 38.10           C  
ATOM   3333  C   TRP C 213      17.811   6.435  19.982  1.00 38.10           C  
ATOM   3334  CB  TRP C 213      19.308   5.346  18.298  1.00 38.10           C  
ATOM   3335  O   TRP C 213      18.201   7.429  20.601  1.00 38.10           O  
ATOM   3336  CG  TRP C 213      20.091   6.594  18.019  1.00 38.10           C  
ATOM   3337  CD1 TRP C 213      21.344   6.899  18.473  1.00 38.10           C  
ATOM   3338  CD2 TRP C 213      19.669   7.707  17.225  1.00 38.10           C  
ATOM   3339  CE2 TRP C 213      20.718   8.653  17.241  1.00 38.10           C  
ATOM   3340  CE3 TRP C 213      18.505   7.996  16.500  1.00 38.10           C  
ATOM   3341  NE1 TRP C 213      21.727   8.136  18.009  1.00 38.10           N  
ATOM   3342  CH2 TRP C 213      19.487  10.127  15.857  1.00 38.10           C  
ATOM   3343  CZ2 TRP C 213      20.637   9.869  16.558  1.00 38.10           C  
ATOM   3344  CZ3 TRP C 213      18.426   9.207  15.822  1.00 38.10           C  
ATOM   3345  N   PHE C 214      16.638   6.325  19.604  1.00 34.87           N  
ATOM   3346  CA  PHE C 214      15.606   7.320  19.868  1.00 34.87           C  
ATOM   3347  C   PHE C 214      15.321   7.421  21.362  1.00 34.87           C  
ATOM   3348  CB  PHE C 214      14.320   6.978  19.110  1.00 34.87           C  
ATOM   3349  O   PHE C 214      15.216   8.522  21.907  1.00 34.87           O  
ATOM   3350  CG  PHE C 214      13.368   8.136  18.975  1.00 34.87           C  
ATOM   3351  CD1 PHE C 214      12.315   8.295  19.867  1.00 34.87           C  
ATOM   3352  CD2 PHE C 214      13.527   9.066  17.956  1.00 34.87           C  
ATOM   3353  CE1 PHE C 214      11.432   9.366  19.745  1.00 34.87           C  
ATOM   3354  CE2 PHE C 214      12.649  10.138  17.827  1.00 34.87           C  
ATOM   3355  CZ  PHE C 214      11.602  10.286  18.722  1.00 34.87           C  
ATOM   3356  N   LEU C 215      15.351   6.335  21.977  1.00 40.35           N  
ATOM   3357  CA  LEU C 215      15.158   6.300  23.423  1.00 40.35           C  
ATOM   3358  C   LEU C 215      16.335   6.945  24.145  1.00 40.35           C  
ATOM   3359  CB  LEU C 215      14.977   4.858  23.904  1.00 40.35           C  
ATOM   3360  O   LEU C 215      16.146   7.671  25.124  1.00 40.35           O  
ATOM   3361  CG  LEU C 215      14.453   4.680  25.330  1.00 40.35           C  
ATOM   3362  CD1 LEU C 215      12.996   5.119  25.418  1.00 40.35           C  
ATOM   3363  CD2 LEU C 215      14.608   3.231  25.780  1.00 40.35           C  
ATOM   3364  N   THR C 216      17.493   6.756  23.628  1.00 43.50           N  
ATOM   3365  CA  THR C 216      18.682   7.323  24.253  1.00 43.50           C  
ATOM   3366  C   THR C 216      18.753   8.829  24.014  1.00 43.50           C  
ATOM   3367  CB  THR C 216      19.964   6.656  23.722  1.00 43.50           C  
ATOM   3368  O   THR C 216      19.096   9.591  24.921  1.00 43.50           O  
ATOM   3369  CG2 THR C 216      21.193   7.141  24.484  1.00 43.50           C  
ATOM   3370  OG1 THR C 216      19.853   5.235  23.872  1.00 43.50           O  
ATOM   3371  N   GLY C 217      18.364   9.272  22.885  1.00 41.66           N  
ATOM   3372  CA  GLY C 217      18.382  10.690  22.565  1.00 41.66           C  
ATOM   3373  C   GLY C 217      17.390  11.499  23.380  1.00 41.66           C  
ATOM   3374  O   GLY C 217      17.715  12.585  23.864  1.00 41.66           O  
ATOM   3375  N   MET C 218      16.264  10.902  23.624  1.00 38.76           N  
ATOM   3376  CA  MET C 218      15.218  11.559  24.404  1.00 38.76           C  
ATOM   3377  C   MET C 218      15.633  11.692  25.865  1.00 38.76           C  
ATOM   3378  CB  MET C 218      13.904  10.784  24.302  1.00 38.76           C  
ATOM   3379  O   MET C 218      15.330  12.697  26.511  1.00 38.76           O  
ATOM   3380  CG  MET C 218      12.765  11.586  23.692  1.00 38.76           C  
ATOM   3381  SD  MET C 218      11.582  10.534  22.764  1.00 38.76           S  
ATOM   3382  CE  MET C 218      10.490  10.011  24.116  1.00 38.76           C  
ATOM   3383  N   THR C 219      16.334  10.752  26.329  1.00 45.43           N  
ATOM   3384  CA  THR C 219      16.809  10.775  27.708  1.00 45.43           C  
ATOM   3385  C   THR C 219      17.846  11.877  27.904  1.00 45.43           C  
ATOM   3386  CB  THR C 219      17.415   9.418  28.112  1.00 45.43           C  
ATOM   3387  O   THR C 219      17.799  12.612  28.893  1.00 45.43           O  
ATOM   3388  CG2 THR C 219      17.278   9.181  29.613  1.00 45.43           C  
ATOM   3389  OG1 THR C 219      16.736   8.370  27.410  1.00 45.43           O  
ATOM   3390  N   VAL C 220      18.630  12.158  26.961  1.00 45.57           N  
ATOM   3391  CA  VAL C 220      19.706  13.139  27.056  1.00 45.57           C  
ATOM   3392  C   VAL C 220      19.125  14.550  26.986  1.00 45.57           C  
ATOM   3393  CB  VAL C 220      20.757  12.940  25.941  1.00 45.57           C  
ATOM   3394  O   VAL C 220      19.528  15.432  27.748  1.00 45.57           O  
ATOM   3395  CG1 VAL C 220      21.763  14.089  25.936  1.00 45.57           C  
ATOM   3396  CG2 VAL C 220      21.471  11.601  26.116  1.00 45.57           C  
ATOM   3397  N   ALA C 221      18.127  14.688  26.200  1.00 42.17           N  
ATOM   3398  CA  ALA C 221      17.521  16.005  26.026  1.00 42.17           C  
ATOM   3399  C   ALA C 221      16.738  16.417  27.269  1.00 42.17           C  
ATOM   3400  CB  ALA C 221      16.611  16.014  24.800  1.00 42.17           C  
ATOM   3401  O   ALA C 221      16.764  17.583  27.668  1.00 42.17           O  
ATOM   3402  N   GLY C 222      16.149  15.407  27.924  1.00 44.17           N  
ATOM   3403  CA  GLY C 222      15.439  15.690  29.161  1.00 44.17           C  
ATOM   3404  C   GLY C 222      16.352  16.152  30.281  1.00 44.17           C  
ATOM   3405  O   GLY C 222      16.023  17.090  31.011  1.00 44.17           O  
ATOM   3406  N   VAL C 223      17.495  15.653  30.352  1.00 48.45           N  
ATOM   3407  CA  VAL C 223      18.455  15.959  31.408  1.00 48.45           C  
ATOM   3408  C   VAL C 223      19.013  17.366  31.206  1.00 48.45           C  
ATOM   3409  CB  VAL C 223      19.606  14.929  31.445  1.00 48.45           C  
ATOM   3410  O   VAL C 223      19.167  18.123  32.167  1.00 48.45           O  
ATOM   3411  CG1 VAL C 223      20.684  15.359  32.437  1.00 48.45           C  
ATOM   3412  CG2 VAL C 223      19.069  13.543  31.801  1.00 48.45           C  
ATOM   3413  N   VAL C 224      19.177  17.796  29.995  1.00 42.42           N  
ATOM   3414  CA  VAL C 224      19.765  19.098  29.699  1.00 42.42           C  
ATOM   3415  C   VAL C 224      18.763  20.203  30.024  1.00 42.42           C  
ATOM   3416  CB  VAL C 224      20.208  19.198  28.222  1.00 42.42           C  
ATOM   3417  O   VAL C 224      19.128  21.231  30.599  1.00 42.42           O  
ATOM   3418  CG1 VAL C 224      20.622  20.628  27.878  1.00 42.42           C  
ATOM   3419  CG2 VAL C 224      21.353  18.225  27.942  1.00 42.42           C  
ATOM   3420  N   LEU C 225      17.553  19.919  29.820  1.00 38.79           N  
ATOM   3421  CA  LEU C 225      16.506  20.901  30.077  1.00 38.79           C  
ATOM   3422  C   LEU C 225      16.306  21.103  31.575  1.00 38.79           C  
ATOM   3423  CB  LEU C 225      15.189  20.463  29.430  1.00 38.79           C  
ATOM   3424  O   LEU C 225      16.108  22.231  32.033  1.00 38.79           O  
ATOM   3425  CG  LEU C 225      14.890  21.040  28.045  1.00 38.79           C  
ATOM   3426  CD1 LEU C 225      14.163  20.009  27.188  1.00 38.79           C  
ATOM   3427  CD2 LEU C 225      14.068  22.319  28.165  1.00 38.79           C  
ATOM   3428  N   LEU C 226      16.406  20.039  32.351  1.00 46.45           N  
ATOM   3429  CA  LEU C 226      16.262  20.128  33.800  1.00 46.45           C  
ATOM   3430  C   LEU C 226      17.408  20.928  34.411  1.00 46.45           C  
ATOM   3431  CB  LEU C 226      16.211  18.730  34.421  1.00 46.45           C  
ATOM   3432  O   LEU C 226      17.207  21.669  35.376  1.00 46.45           O  
ATOM   3433  CG  LEU C 226      14.832  18.230  34.853  1.00 46.45           C  
ATOM   3434  CD1 LEU C 226      14.685  16.744  34.543  1.00 46.45           C  
ATOM   3435  CD2 LEU C 226      14.607  18.496  36.338  1.00 46.45           C  
ATOM   3436  N   GLY C 227      18.578  20.821  33.816  1.00 46.95           N  
ATOM   3437  CA  GLY C 227      19.728  21.557  34.316  1.00 46.95           C  
ATOM   3438  C   GLY C 227      19.594  23.059  34.146  1.00 46.95           C  
ATOM   3439  O   GLY C 227      20.024  23.827  35.010  1.00 46.95           O  
ATOM   3440  N   SER C 228      19.034  23.553  33.129  1.00 43.79           N  
ATOM   3441  CA  SER C 228      18.913  24.984  32.871  1.00 43.79           C  
ATOM   3442  C   SER C 228      17.915  25.635  33.823  1.00 43.79           C  
ATOM   3443  CB  SER C 228      18.488  25.234  31.424  1.00 43.79           C  
ATOM   3444  O   SER C 228      18.030  26.823  34.133  1.00 43.79           O  
ATOM   3445  OG  SER C 228      17.321  24.493  31.107  1.00 43.79           O  
ATOM   3446  N   LEU C 229      16.916  24.932  34.263  1.00 43.02           N  
ATOM   3447  CA  LEU C 229      15.942  25.513  35.180  1.00 43.02           C  
ATOM   3448  C   LEU C 229      16.565  25.760  36.550  1.00 43.02           C  
ATOM   3449  CB  LEU C 229      14.723  24.596  35.318  1.00 43.02           C  
ATOM   3450  O   LEU C 229      16.187  26.704  37.247  1.00 43.02           O  
ATOM   3451  CG  LEU C 229      13.709  24.639  34.174  1.00 43.02           C  
ATOM   3452  CD1 LEU C 229      12.726  23.479  34.293  1.00 43.02           C  
ATOM   3453  CD2 LEU C 229      12.971  25.973  34.163  1.00 43.02           C  
ATOM   3454  N   PHE C 230      17.535  24.974  36.935  1.00 48.24           N  
ATOM   3455  CA  PHE C 230      18.133  25.177  38.249  1.00 48.24           C  
ATOM   3456  C   PHE C 230      19.051  26.394  38.244  1.00 48.24           C  
ATOM   3457  CB  PHE C 230      18.914  23.932  38.684  1.00 48.24           C  
ATOM   3458  O   PHE C 230      19.232  27.045  39.275  1.00 48.24           O  
ATOM   3459  CG  PHE C 230      18.207  23.106  39.725  1.00 48.24           C  
ATOM   3460  CD1 PHE C 230      18.360  23.387  41.077  1.00 48.24           C  
ATOM   3461  CD2 PHE C 230      17.391  22.047  39.350  1.00 48.24           C  
ATOM   3462  CE1 PHE C 230      17.707  22.623  42.042  1.00 48.24           C  
ATOM   3463  CE2 PHE C 230      16.735  21.279  40.309  1.00 48.24           C  
ATOM   3464  CZ  PHE C 230      16.896  21.568  41.654  1.00 48.24           C  
ATOM   3465  N   SER C 231      19.662  26.700  37.092  1.00 47.12           N  
ATOM   3466  CA  SER C 231      20.559  27.851  37.124  1.00 47.12           C  
ATOM   3467  C   SER C 231      19.778  29.158  37.203  1.00 47.12           C  
ATOM   3468  CB  SER C 231      21.462  27.861  35.890  1.00 47.12           C  
ATOM   3469  O   SER C 231      20.322  30.190  37.601  1.00 47.12           O  
ATOM   3470  OG  SER C 231      22.772  28.284  36.229  1.00 47.12           O  
ATOM   3471  N   ARG C 232      18.578  29.088  36.687  1.00 46.57           N  
ATOM   3472  CA  ARG C 232      17.862  30.359  36.729  1.00 46.57           C  
ATOM   3473  C   ARG C 232      17.313  30.632  38.125  1.00 46.57           C  
ATOM   3474  CB  ARG C 232      16.723  30.369  35.707  1.00 46.57           C  
ATOM   3475  O   ARG C 232      17.043  31.782  38.478  1.00 46.57           O  
ATOM   3476  CG  ARG C 232      17.118  30.930  34.350  1.00 46.57           C  
ATOM   3477  CD  ARG C 232      15.928  31.012  33.405  1.00 46.57           C  
ATOM   3478  NE  ARG C 232      16.334  31.403  32.059  1.00 46.57           N  
ATOM   3479  NH1 ARG C 232      14.182  31.650  31.257  1.00 46.57           N  
ATOM   3480  NH2 ARG C 232      15.974  32.042  29.882  1.00 46.57           N  
ATOM   3481  CZ  ARG C 232      15.496  31.697  31.069  1.00 46.57           C  
ATOM   3482  N   LYS C 233      17.301  29.623  38.997  1.00 36.05           N  
ATOM   3483  CA  LYS C 233      17.001  30.026  40.368  1.00 36.05           C  
ATOM   3484  C   LYS C 233      18.280  30.313  41.149  1.00 36.05           C  
ATOM   3485  CB  LYS C 233      16.185  28.945  41.079  1.00 36.05           C  
ATOM   3486  O   LYS C 233      18.314  31.221  41.983  1.00 36.05           O  
ATOM   3487  CG  LYS C 233      14.717  29.300  41.265  1.00 36.05           C  
ATOM   3488  CD  LYS C 233      13.957  28.184  41.969  1.00 36.05           C  
ATOM   3489  CE  LYS C 233      12.484  28.531  42.141  1.00 36.05           C  
ATOM   3490  NZ  LYS C 233      11.678  27.340  42.546  1.00 36.05           N  
TER    3491      LYS C 233                                                      
ENDMDL                                                                          
END                                                                             
