# Supplementary material for: AI-guided pipeline for protein–protein interaction drug discovery identifies a SARS-CoV-2 inhibitor
Source: Mol Syst Biol. 2024 Mar 11;20(4):428–57. doi: 10.1038/s44320-024-00019-8 (PMC10987651; doi:10.1038/s44320-024-00019-8)
Supplement: Supplementary file 12 — Source Data Fig. 2 [file 44320_2024_19_MOESM12_ESM.zip › Source Data Figure EV3-EV4/ColabFold/DUT_C19orf40_unrelaxed_rank_4_model_5.pdb]

MODEL     1                                                                     
ATOM      1  N   MET B   1     -49.117  -2.623   9.317  1.00 22.72           N  
ATOM      2  CA  MET B   1     -48.760  -1.684   8.257  1.00 22.72           C  
ATOM      3  C   MET B   1     -47.893  -0.553   8.801  1.00 22.72           C  
ATOM      4  CB  MET B   1     -50.016  -1.110   7.600  1.00 22.72           C  
ATOM      5  O   MET B   1     -47.341   0.236   8.033  1.00 22.72           O  
ATOM      6  CG  MET B   1     -50.654  -2.040   6.581  1.00 22.72           C  
ATOM      7  SD  MET B   1     -52.025  -1.240   5.660  1.00 22.72           S  
ATOM      8  CE  MET B   1     -51.760  -1.950   4.012  1.00 22.72           C  
ATOM      9  N   THR B   2     -48.040   0.008   9.822  1.00 20.25           N  
ATOM     10  CA  THR B   2     -47.675   1.420   9.854  1.00 20.25           C  
ATOM     11  C   THR B   2     -46.159   1.586   9.904  1.00 20.25           C  
ATOM     12  CB  THR B   2     -48.313   2.135  11.060  1.00 20.25           C  
ATOM     13  O   THR B   2     -45.453   0.732  10.445  1.00 20.25           O  
ATOM     14  CG2 THR B   2     -49.743   2.565  10.751  1.00 20.25           C  
ATOM     15  OG1 THR B   2     -48.326   1.245  12.183  1.00 20.25           O  
ATOM     16  N   PRO B   3     -45.429   2.798   9.527  1.00 21.19           N  
ATOM     17  CA  PRO B   3     -44.287   3.183   8.695  1.00 21.19           C  
ATOM     18  C   PRO B   3     -42.980   3.248   9.481  1.00 21.19           C  
ATOM     19  CB  PRO B   3     -44.681   4.567   8.174  1.00 21.19           C  
ATOM     20  O   PRO B   3     -41.952   2.743   9.021  1.00 21.19           O  
ATOM     21  CG  PRO B   3     -45.649   5.094   9.184  1.00 21.19           C  
ATOM     22  CD  PRO B   3     -45.910   4.020  10.200  1.00 21.19           C  
ATOM     23  N   LEU B   4     -42.681   4.428  10.298  1.00 18.85           N  
ATOM     24  CA  LEU B   4     -41.664   5.450  10.075  1.00 18.85           C  
ATOM     25  C   LEU B   4     -40.353   5.068  10.755  1.00 18.85           C  
ATOM     26  CB  LEU B   4     -42.145   6.808  10.593  1.00 18.85           C  
ATOM     27  O   LEU B   4     -40.296   4.950  11.981  1.00 18.85           O  
ATOM     28  CG  LEU B   4     -42.798   7.733   9.565  1.00 18.85           C  
ATOM     29  CD1 LEU B   4     -43.844   8.616  10.236  1.00 18.85           C  
ATOM     30  CD2 LEU B   4     -41.743   8.583   8.865  1.00 18.85           C  
ATOM     31  N   CYS B   5     -39.376   4.211  10.265  1.00 19.37           N  
ATOM     32  CA  CYS B   5     -38.468   3.478  11.140  1.00 19.37           C  
ATOM     33  C   CYS B   5     -37.216   4.296  11.435  1.00 19.37           C  
ATOM     34  CB  CYS B   5     -38.077   2.142  10.509  1.00 19.37           C  
ATOM     35  O   CYS B   5     -36.406   4.544  10.540  1.00 19.37           O  
ATOM     36  SG  CYS B   5     -39.182   0.781  10.944  1.00 19.37           S  
ATOM     37  N   PRO B   6     -37.271   5.486  12.207  1.00 18.45           N  
ATOM     38  CA  PRO B   6     -36.324   6.598  12.099  1.00 18.45           C  
ATOM     39  C   PRO B   6     -34.880   6.170  12.349  1.00 18.45           C  
ATOM     40  CB  PRO B   6     -36.799   7.573  13.180  1.00 18.45           C  
ATOM     41  O   PRO B   6     -34.639   5.118  12.946  1.00 18.45           O  
ATOM     42  CG  PRO B   6     -37.692   6.760  14.061  1.00 18.45           C  
ATOM     43  CD  PRO B   6     -37.797   5.376  13.487  1.00 18.45           C  
ATOM     44  N   ARG B   7     -33.778   7.073  11.874  1.00 18.01           N  
ATOM     45  CA  ARG B   7     -32.468   7.144  11.233  1.00 18.01           C  
ATOM     46  C   ARG B   7     -31.352   7.186  12.272  1.00 18.01           C  
ATOM     47  CB  ARG B   7     -32.381   8.369  10.320  1.00 18.01           C  
ATOM     48  O   ARG B   7     -31.222   8.165  13.010  1.00 18.01           O  
ATOM     49  CG  ARG B   7     -33.120   8.207   9.001  1.00 18.01           C  
ATOM     50  CD  ARG B   7     -32.939   9.422   8.101  1.00 18.01           C  
ATOM     51  NE  ARG B   7     -31.849   9.229   7.149  1.00 18.01           N  
ATOM     52  NH1 ARG B   7     -32.327  11.117   5.905  1.00 18.01           N  
ATOM     53  NH2 ARG B   7     -30.567   9.769   5.322  1.00 18.01           N  
ATOM     54  CZ  ARG B   7     -31.583  10.039   6.127  1.00 18.01           C  
ATOM     55  N   PRO B   8     -31.020   6.157  13.136  1.00 17.09           N  
ATOM     56  CA  PRO B   8     -30.265   6.480  14.349  1.00 17.09           C  
ATOM     57  C   PRO B   8     -28.851   6.972  14.050  1.00 17.09           C  
ATOM     58  CB  PRO B   8     -30.232   5.151  15.107  1.00 17.09           C  
ATOM     59  O   PRO B   8     -28.241   6.549  13.065  1.00 17.09           O  
ATOM     60  CG  PRO B   8     -30.764   4.145  14.139  1.00 17.09           C  
ATOM     61  CD  PRO B   8     -31.154   4.858  12.876  1.00 17.09           C  
ATOM     62  N   ALA B   9     -28.309   8.223  14.539  1.00 17.76           N  
ATOM     63  CA  ALA B   9     -27.349   9.303  14.329  1.00 17.76           C  
ATOM     64  C   ALA B   9     -25.930   8.848  14.659  1.00 17.76           C  
ATOM     65  CB  ALA B   9     -27.724  10.520  15.171  1.00 17.76           C  
ATOM     66  O   ALA B   9     -25.648   8.445  15.790  1.00 17.76           O  
ATOM     67  N   LEU B  10     -25.188   7.995  13.802  1.00 17.21           N  
ATOM     68  CA  LEU B  10     -24.000   7.210  14.121  1.00 17.21           C  
ATOM     69  C   LEU B  10     -22.796   8.116  14.354  1.00 17.21           C  
ATOM     70  CB  LEU B  10     -23.696   6.216  12.997  1.00 17.21           C  
ATOM     71  O   LEU B  10     -22.542   9.032  13.568  1.00 17.21           O  
ATOM     72  CG  LEU B  10     -24.319   4.826  13.134  1.00 17.21           C  
ATOM     73  CD1 LEU B  10     -24.508   4.192  11.760  1.00 17.21           C  
ATOM     74  CD2 LEU B  10     -23.455   3.939  14.024  1.00 17.21           C  
ATOM     75  N   CYS B  11     -22.157   8.243  15.608  1.00 16.27           N  
ATOM     76  CA  CYS B  11     -21.296   9.185  16.314  1.00 16.27           C  
ATOM     77  C   CYS B  11     -19.911   9.240  15.680  1.00 16.27           C  
ATOM     78  CB  CYS B  11     -21.177   8.801  17.789  1.00 16.27           C  
ATOM     79  O   CYS B  11     -19.317   8.201  15.387  1.00 16.27           O  
ATOM     80  SG  CYS B  11     -22.003   9.951  18.910  1.00 16.27           S  
ATOM     81  N   TYR B  12     -19.376  10.395  15.051  1.00 17.29           N  
ATOM     82  CA  TYR B  12     -18.363  10.984  14.182  1.00 17.29           C  
ATOM     83  C   TYR B  12     -17.010  11.041  14.881  1.00 17.29           C  
ATOM     84  CB  TYR B  12     -18.783  12.391  13.743  1.00 17.29           C  
ATOM     85  O   TYR B  12     -16.071  11.664  14.380  1.00 17.29           O  
ATOM     86  CG  TYR B  12     -19.660  12.406  12.514  1.00 17.29           C  
ATOM     87  CD1 TYR B  12     -19.103  12.408  11.237  1.00 17.29           C  
ATOM     88  CD2 TYR B  12     -21.046  12.421  12.628  1.00 17.29           C  
ATOM     89  CE1 TYR B  12     -19.907  12.424  10.102  1.00 17.29           C  
ATOM     90  CE2 TYR B  12     -21.860  12.438  11.500  1.00 17.29           C  
ATOM     91  OH  TYR B  12     -22.083  12.456   9.123  1.00 17.29           O  
ATOM     92  CZ  TYR B  12     -21.282  12.439  10.243  1.00 17.29           C  
ATOM     93  N   HIS B  13     -16.714  10.442  16.120  1.00 18.96           N  
ATOM     94  CA  HIS B  13     -15.835  11.153  17.041  1.00 18.96           C  
ATOM     95  C   HIS B  13     -14.380  11.066  16.592  1.00 18.96           C  
ATOM     96  CB  HIS B  13     -15.981  10.595  18.458  1.00 18.96           C  
ATOM     97  O   HIS B  13     -13.482  11.548  17.287  1.00 18.96           O  
ATOM     98  CG  HIS B  13     -17.120  11.192  19.223  1.00 18.96           C  
ATOM     99  CD2 HIS B  13     -18.161  10.610  19.864  1.00 18.96           C  
ATOM    100  ND1 HIS B  13     -17.275  12.551  19.388  1.00 18.96           N  
ATOM    101  CE1 HIS B  13     -18.365  12.780  20.101  1.00 18.96           C  
ATOM    102  NE2 HIS B  13     -18.921  11.620  20.403  1.00 18.96           N  
ATOM    103  N   PHE B  14     -13.899  10.212  15.587  1.00 19.36           N  
ATOM    104  CA  PHE B  14     -12.592   9.585  15.744  1.00 19.36           C  
ATOM    105  C   PHE B  14     -11.477  10.559  15.385  1.00 19.36           C  
ATOM    106  CB  PHE B  14     -12.491   8.327  14.875  1.00 19.36           C  
ATOM    107  O   PHE B  14     -10.333  10.385  15.811  1.00 19.36           O  
ATOM    108  CG  PHE B  14     -12.634   7.043  15.646  1.00 19.36           C  
ATOM    109  CD1 PHE B  14     -11.536   6.467  16.274  1.00 19.36           C  
ATOM    110  CD2 PHE B  14     -13.867   6.412  15.744  1.00 19.36           C  
ATOM    111  CE1 PHE B  14     -11.666   5.278  16.989  1.00 19.36           C  
ATOM    112  CE2 PHE B  14     -14.005   5.224  16.456  1.00 19.36           C  
ATOM    113  CZ  PHE B  14     -12.903   4.658  17.077  1.00 19.36           C  
ATOM    114  N   LEU B  15     -11.723  11.649  14.573  1.00 19.81           N  
ATOM    115  CA  LEU B  15     -10.681  12.034  13.627  1.00 19.81           C  
ATOM    116  C   LEU B  15      -9.630  12.908  14.303  1.00 19.81           C  
ATOM    117  CB  LEU B  15     -11.288  12.776  12.433  1.00 19.81           C  
ATOM    118  O   LEU B  15      -8.615  13.249  13.692  1.00 19.81           O  
ATOM    119  CG  LEU B  15     -11.349  12.003  11.115  1.00 19.81           C  
ATOM    120  CD1 LEU B  15     -12.746  12.096  10.510  1.00 19.81           C  
ATOM    121  CD2 LEU B  15     -10.303  12.528  10.138  1.00 19.81           C  
ATOM    122  N   THR B  16      -9.865  13.510  15.482  1.00 20.04           N  
ATOM    123  CA  THR B  16      -9.272  14.822  15.719  1.00 20.04           C  
ATOM    124  C   THR B  16      -7.780  14.694  16.014  1.00 20.04           C  
ATOM    125  CB  THR B  16      -9.968  15.548  16.885  1.00 20.04           C  
ATOM    126  O   THR B  16      -7.042  15.680  15.947  1.00 20.04           O  
ATOM    127  CG2 THR B  16     -11.416  15.880  16.541  1.00 20.04           C  
ATOM    128  OG1 THR B  16      -9.945  14.707  18.046  1.00 20.04           O  
ATOM    129  N   SER B  17      -7.211  13.529  16.490  1.00 21.01           N  
ATOM    130  CA  SER B  17      -6.075  13.677  17.393  1.00 21.01           C  
ATOM    131  C   SER B  17      -4.786  13.936  16.622  1.00 21.01           C  
ATOM    132  CB  SER B  17      -5.916  12.430  18.264  1.00 21.01           C  
ATOM    133  O   SER B  17      -3.739  14.195  17.221  1.00 21.01           O  
ATOM    134  OG  SER B  17      -5.453  11.334  17.494  1.00 21.01           O  
ATOM    135  N   LEU B  18      -4.788  13.698  15.316  1.00 21.16           N  
ATOM    136  CA  LEU B  18      -3.494  13.302  14.769  1.00 21.16           C  
ATOM    137  C   LEU B  18      -2.575  14.510  14.619  1.00 21.16           C  
ATOM    138  CB  LEU B  18      -3.673  12.610  13.415  1.00 21.16           C  
ATOM    139  O   LEU B  18      -1.384  14.357  14.337  1.00 21.16           O  
ATOM    140  CG  LEU B  18      -3.969  11.110  13.454  1.00 21.16           C  
ATOM    141  CD1 LEU B  18      -4.384  10.616  12.072  1.00 21.16           C  
ATOM    142  CD2 LEU B  18      -2.756  10.339  13.961  1.00 21.16           C  
ATOM    143  N   LEU B  19      -3.106  15.755  14.712  1.00 20.45           N  
ATOM    144  CA  LEU B  19      -2.315  16.704  13.936  1.00 20.45           C  
ATOM    145  C   LEU B  19      -1.116  17.198  14.739  1.00 20.45           C  
ATOM    146  CB  LEU B  19      -3.177  17.892  13.501  1.00 20.45           C  
ATOM    147  O   LEU B  19      -0.313  17.989  14.240  1.00 20.45           O  
ATOM    148  CG  LEU B  19      -3.907  17.747  12.165  1.00 20.45           C  
ATOM    149  CD1 LEU B  19      -5.081  18.718  12.095  1.00 20.45           C  
ATOM    150  CD2 LEU B  19      -2.946  17.977  11.003  1.00 20.45           C  
ATOM    151  N   ARG B  20      -0.977  16.898  16.018  1.00 18.87           N  
ATOM    152  CA  ARG B  20      -0.305  17.965  16.751  1.00 18.87           C  
ATOM    153  C   ARG B  20       1.191  17.975  16.454  1.00 18.87           C  
ATOM    154  CB  ARG B  20      -0.539  17.814  18.256  1.00 18.87           C  
ATOM    155  O   ARG B  20       1.815  19.038  16.415  1.00 18.87           O  
ATOM    156  CG  ARG B  20      -0.791  19.130  18.975  1.00 18.87           C  
ATOM    157  CD  ARG B  20      -1.024  18.923  20.465  1.00 18.87           C  
ATOM    158  NE  ARG B  20      -2.301  19.487  20.894  1.00 18.87           N  
ATOM    159  NH1 ARG B  20      -1.640  19.855  23.077  1.00 18.87           N  
ATOM    160  NH2 ARG B  20      -3.760  20.414  22.406  1.00 18.87           N  
ATOM    161  CZ  ARG B  20      -2.564  19.918  22.125  1.00 18.87           C  
ATOM    162  N   SER B  21       1.852  16.782  16.328  1.00 21.44           N  
ATOM    163  CA  SER B  21       3.165  16.659  16.954  1.00 21.44           C  
ATOM    164  C   SER B  21       4.258  17.240  16.063  1.00 21.44           C  
ATOM    165  CB  SER B  21       3.476  15.195  17.266  1.00 21.44           C  
ATOM    166  O   SER B  21       5.447  17.046  16.323  1.00 21.44           O  
ATOM    167  OG  SER B  21       3.485  14.970  18.666  1.00 21.44           O  
ATOM    168  N   ALA B  22       4.018  17.958  14.991  1.00 20.18           N  
ATOM    169  CA  ALA B  22       5.101  17.857  14.016  1.00 20.18           C  
ATOM    170  C   ALA B  22       6.309  18.680  14.452  1.00 20.18           C  
ATOM    171  CB  ALA B  22       4.621  18.310  12.639  1.00 20.18           C  
ATOM    172  O   ALA B  22       7.416  18.486  13.944  1.00 20.18           O  
ATOM    173  N   MET B  23       6.233  19.649  15.420  1.00 17.33           N  
ATOM    174  CA  MET B  23       7.046  20.800  15.038  1.00 17.33           C  
ATOM    175  C   MET B  23       8.498  20.605  15.459  1.00 17.33           C  
ATOM    176  CB  MET B  23       6.489  22.082  15.661  1.00 17.33           C  
ATOM    177  O   MET B  23       9.373  21.379  15.067  1.00 17.33           O  
ATOM    178  CG  MET B  23       5.284  22.647  14.926  1.00 17.33           C  
ATOM    179  SD  MET B  23       4.868  24.351  15.464  1.00 17.33           S  
ATOM    180  CE  MET B  23       6.325  25.244  14.853  1.00 17.33           C  
ATOM    181  N   GLN B  24       8.908  19.624  16.248  1.00 18.06           N  
ATOM    182  CA  GLN B  24       9.981  20.142  17.090  1.00 18.06           C  
ATOM    183  C   GLN B  24      11.308  20.169  16.336  1.00 18.06           C  
ATOM    184  CB  GLN B  24      10.118  19.304  18.362  1.00 18.06           C  
ATOM    185  O   GLN B  24      11.841  19.120  15.969  1.00 18.06           O  
ATOM    186  CG  GLN B  24       9.203  19.751  19.494  1.00 18.06           C  
ATOM    187  CD  GLN B  24       9.369  18.913  20.748  1.00 18.06           C  
ATOM    188  NE2 GLN B  24       8.582  19.220  21.774  1.00 18.06           N  
ATOM    189  OE1 GLN B  24      10.197  17.998  20.795  1.00 18.06           O  
ATOM    190  N   ASN B  25      11.558  21.177  15.491  1.00 17.37           N  
ATOM    191  CA  ASN B  25      12.628  21.111  14.501  1.00 17.37           C  
ATOM    192  C   ASN B  25      13.999  21.015  15.164  1.00 17.37           C  
ATOM    193  CB  ASN B  25      12.572  22.324  13.569  1.00 17.37           C  
ATOM    194  O   ASN B  25      14.789  20.127  14.840  1.00 17.37           O  
ATOM    195  CG  ASN B  25      11.832  22.034  12.278  1.00 17.37           C  
ATOM    196  ND2 ASN B  25      11.483  23.085  11.546  1.00 17.37           N  
ATOM    197  OD1 ASN B  25      11.576  20.875  11.941  1.00 17.37           O  
ATOM    198  N   ALA B  26      14.830  22.143  15.340  1.00 17.43           N  
ATOM    199  CA  ALA B  26      16.060  22.461  14.620  1.00 17.43           C  
ATOM    200  C   ALA B  26      17.277  22.340  15.532  1.00 17.43           C  
ATOM    201  CB  ALA B  26      15.981  23.866  14.026  1.00 17.43           C  
ATOM    202  O   ALA B  26      18.380  22.751  15.164  1.00 17.43           O  
ATOM    203  N   ARG B  27      17.352  21.323  16.327  1.00 16.07           N  
ATOM    204  CA  ARG B  27      18.346  21.805  17.280  1.00 16.07           C  
ATOM    205  C   ARG B  27      19.720  21.921  16.627  1.00 16.07           C  
ATOM    206  CB  ARG B  27      18.420  20.879  18.495  1.00 16.07           C  
ATOM    207  O   ARG B  27      20.221  20.954  16.048  1.00 16.07           O  
ATOM    208  CG  ARG B  27      17.701  21.414  19.723  1.00 16.07           C  
ATOM    209  CD  ARG B  27      17.846  20.478  20.915  1.00 16.07           C  
ATOM    210  NE  ARG B  27      16.988  20.882  22.025  1.00 16.07           N  
ATOM    211  NH1 ARG B  27      17.576  19.116  23.393  1.00 16.07           N  
ATOM    212  NH2 ARG B  27      16.068  20.682  24.120  1.00 16.07           N  
ATOM    213  CZ  ARG B  27      16.879  20.226  23.177  1.00 16.07           C  
ATOM    214  N   GLY B  28      20.237  23.102  16.519  1.00 18.66           N  
ATOM    215  CA  GLY B  28      21.409  23.534  15.774  1.00 18.66           C  
ATOM    216  C   GLY B  28      22.713  23.054  16.382  1.00 18.66           C  
ATOM    217  O   GLY B  28      23.790  23.317  15.841  1.00 18.66           O  
ATOM    218  N   ALA B  29      22.728  22.532  17.592  1.00 16.50           N  
ATOM    219  CA  ALA B  29      23.794  23.292  18.241  1.00 16.50           C  
ATOM    220  C   ALA B  29      25.164  22.876  17.713  1.00 16.50           C  
ATOM    221  CB  ALA B  29      23.733  23.108  19.755  1.00 16.50           C  
ATOM    222  O   ALA B  29      25.288  21.861  17.024  1.00 16.50           O  
ATOM    223  N   ARG B  30      26.111  22.487  18.684  1.00 16.24           N  
ATOM    224  CA  ARG B  30      27.393  23.083  19.046  1.00 16.24           C  
ATOM    225  C   ARG B  30      28.548  22.343  18.379  1.00 16.24           C  
ATOM    226  CB  ARG B  30      27.577  23.081  20.565  1.00 16.24           C  
ATOM    227  O   ARG B  30      28.540  21.113  18.298  1.00 16.24           O  
ATOM    228  CG  ARG B  30      27.317  24.428  21.219  1.00 16.24           C  
ATOM    229  CD  ARG B  30      27.593  24.392  22.716  1.00 16.24           C  
ATOM    230  NE  ARG B  30      27.345  25.687  23.342  1.00 16.24           N  
ATOM    231  NH1 ARG B  30      27.782  24.965  25.492  1.00 16.24           N  
ATOM    232  NH2 ARG B  30      27.193  27.147  25.109  1.00 16.24           N  
ATOM    233  CZ  ARG B  30      27.441  25.930  24.646  1.00 16.24           C  
ATOM    234  N   GLN B  31      29.618  23.078  17.991  1.00 19.06           N  
ATOM    235  CA  GLN B  31      30.719  23.070  17.033  1.00 19.06           C  
ATOM    236  C   GLN B  31      31.800  22.075  17.446  1.00 19.06           C  
ATOM    237  CB  GLN B  31      31.319  24.470  16.893  1.00 19.06           C  
ATOM    238  O   GLN B  31      32.272  21.287  16.625  1.00 19.06           O  
ATOM    239  CG  GLN B  31      30.829  25.229  15.667  1.00 19.06           C  
ATOM    240  CD  GLN B  31      31.397  26.633  15.580  1.00 19.06           C  
ATOM    241  NE2 GLN B  31      30.782  27.471  14.753  1.00 19.06           N  
ATOM    242  OE1 GLN B  31      32.380  26.962  16.252  1.00 19.06           O  
ATOM    243  N   ARG B  32      32.632  22.327  18.528  1.00 17.71           N  
ATOM    244  CA  ARG B  32      33.985  22.681  18.114  1.00 17.71           C  
ATOM    245  C   ARG B  32      34.909  21.468  18.165  1.00 17.71           C  
ATOM    246  CB  ARG B  32      34.542  23.800  18.996  1.00 17.71           C  
ATOM    247  O   ARG B  32      35.722  21.262  17.261  1.00 17.71           O  
ATOM    248  CG  ARG B  32      35.424  24.791  18.252  1.00 17.71           C  
ATOM    249  CD  ARG B  32      35.801  25.978  19.126  1.00 17.71           C  
ATOM    250  NE  ARG B  32      36.696  26.898  18.430  1.00 17.71           N  
ATOM    251  NH1 ARG B  32      36.610  28.539  20.054  1.00 17.71           N  
ATOM    252  NH2 ARG B  32      37.880  28.848  18.171  1.00 17.71           N  
ATOM    253  CZ  ARG B  32      37.060  28.093  18.887  1.00 17.71           C  
ATOM    254  N   ALA B  33      35.153  20.779  19.397  1.00 17.50           N  
ATOM    255  CA  ALA B  33      36.520  20.948  19.883  1.00 17.50           C  
ATOM    256  C   ALA B  33      37.445  19.883  19.301  1.00 17.50           C  
ATOM    257  CB  ALA B  33      36.552  20.899  21.409  1.00 17.50           C  
ATOM    258  O   ALA B  33      37.006  18.773  18.989  1.00 17.50           O  
ATOM    259  N   GLU B  34      38.783  20.115  19.449  1.00 19.47           N  
ATOM    260  CA  GLU B  34      40.027  19.928  18.707  1.00 19.47           C  
ATOM    261  C   GLU B  34      40.563  18.510  18.875  1.00 19.47           C  
ATOM    262  CB  GLU B  34      41.079  20.945  19.157  1.00 19.47           C  
ATOM    263  O   GLU B  34      40.887  17.842  17.891  1.00 19.47           O  
ATOM    264  CG  GLU B  34      41.759  21.676  18.008  1.00 19.47           C  
ATOM    265  CD  GLU B  34      42.746  22.736  18.471  1.00 19.47           C  
ATOM    266  OE1 GLU B  34      43.609  23.154  17.666  1.00 19.47           O  
ATOM    267  OE2 GLU B  34      42.656  23.150  19.648  1.00 19.47           O  
ATOM    268  N   ALA B  35      41.719  18.296  19.686  1.00 19.58           N  
ATOM    269  CA  ALA B  35      43.084  18.050  19.229  1.00 19.58           C  
ATOM    270  C   ALA B  35      43.464  16.583  19.404  1.00 19.58           C  
ATOM    271  CB  ALA B  35      44.066  18.945  19.979  1.00 19.58           C  
ATOM    272  O   ALA B  35      43.906  15.932  18.454  1.00 19.58           O  
ATOM    273  N   ALA B  36      44.354  16.192  20.496  1.00 18.34           N  
ATOM    274  CA  ALA B  36      45.777  15.884  20.373  1.00 18.34           C  
ATOM    275  C   ALA B  36      46.028  14.386  20.513  1.00 18.34           C  
ATOM    276  CB  ALA B  36      46.581  16.655  21.417  1.00 18.34           C  
ATOM    277  O   ALA B  36      46.702  13.782  19.675  1.00 18.34           O  
ATOM    278  N   VAL B  37      46.522  13.865  21.804  1.00 17.60           N  
ATOM    279  CA  VAL B  37      47.919  13.579  22.115  1.00 17.60           C  
ATOM    280  C   VAL B  37      48.163  12.073  22.057  1.00 17.60           C  
ATOM    281  CB  VAL B  37      48.316  14.131  23.502  1.00 17.60           C  
ATOM    282  O   VAL B  37      47.240  11.280  22.255  1.00 17.60           O  
ATOM    283  CG1 VAL B  37      49.094  13.083  24.297  1.00 17.60           C  
ATOM    284  CG2 VAL B  37      49.138  15.410  23.352  1.00 17.60           C  
ATOM    285  N   LEU B  38      49.439  11.579  22.550  1.00 18.92           N  
ATOM    286  CA  LEU B  38      50.620  10.788  22.221  1.00 18.92           C  
ATOM    287  C   LEU B  38      50.479   9.360  22.738  1.00 18.92           C  
ATOM    288  CB  LEU B  38      51.878  11.434  22.807  1.00 18.92           C  
ATOM    289  O   LEU B  38      50.644   8.402  21.980  1.00 18.92           O  
ATOM    290  CG  LEU B  38      52.393  12.685  22.094  1.00 18.92           C  
ATOM    291  CD1 LEU B  38      53.503  13.341  22.909  1.00 18.92           C  
ATOM    292  CD2 LEU B  38      52.885  12.339  20.693  1.00 18.92           C  
ATOM    293  N   SER B  39      51.296   8.933  23.862  1.00 17.88           N  
ATOM    294  CA  SER B  39      52.490   8.099  23.955  1.00 17.88           C  
ATOM    295  C   SER B  39      52.159   6.722  24.521  1.00 17.88           C  
ATOM    296  CB  SER B  39      53.550   8.776  24.825  1.00 17.88           C  
ATOM    297  O   SER B  39      52.481   5.701  23.910  1.00 17.88           O  
ATOM    298  OG  SER B  39      53.644  10.157  24.520  1.00 17.88           O  
ATOM    299  N   GLY B  40      52.453   6.422  25.918  1.00 17.41           N  
ATOM    300  CA  GLY B  40      53.599   5.690  26.434  1.00 17.41           C  
ATOM    301  C   GLY B  40      53.269   4.262  26.825  1.00 17.41           C  
ATOM    302  O   GLY B  40      52.157   3.789  26.584  1.00 17.41           O  
ATOM    303  N   PRO B  41      53.431   3.853  28.187  1.00 18.44           N  
ATOM    304  CA  PRO B  41      54.454   3.056  28.867  1.00 18.44           C  
ATOM    305  C   PRO B  41      54.000   1.624  29.144  1.00 18.44           C  
ATOM    306  CB  PRO B  41      54.684   3.818  30.174  1.00 18.44           C  
ATOM    307  O   PRO B  41      52.813   1.314  29.016  1.00 18.44           O  
ATOM    308  CG  PRO B  41      53.414   4.572  30.405  1.00 18.44           C  
ATOM    309  CD  PRO B  41      52.518   4.373  29.216  1.00 18.44           C  
ATOM    310  N   GLY B  42      54.334   1.088  30.435  1.00 18.36           N  
ATOM    311  CA  GLY B  42      55.198   0.091  31.047  1.00 18.36           C  
ATOM    312  C   GLY B  42      54.457  -1.168  31.459  1.00 18.36           C  
ATOM    313  O   GLY B  42      54.850  -2.275  31.088  1.00 18.36           O  
ATOM    314  N   PRO B  43      54.116  -1.424  32.835  1.00 18.23           N  
ATOM    315  CA  PRO B  43      54.845  -2.263  33.790  1.00 18.23           C  
ATOM    316  C   PRO B  43      54.174  -3.616  34.018  1.00 18.23           C  
ATOM    317  CB  PRO B  43      54.836  -1.427  35.072  1.00 18.23           C  
ATOM    318  O   PRO B  43      54.824  -4.659  33.903  1.00 18.23           O  
ATOM    319  CG  PRO B  43      53.690  -0.483  34.905  1.00 18.23           C  
ATOM    320  CD  PRO B  43      53.167  -0.611  33.503  1.00 18.23           C  
ATOM    321  N   PRO B  44      53.659  -3.978  35.315  1.00 18.22           N  
ATOM    322  CA  PRO B  44      54.229  -4.780  36.400  1.00 18.22           C  
ATOM    323  C   PRO B  44      53.542  -6.135  36.555  1.00 18.22           C  
ATOM    324  CB  PRO B  44      54.005  -3.909  37.638  1.00 18.22           C  
ATOM    325  O   PRO B  44      54.214  -7.167  36.625  1.00 18.22           O  
ATOM    326  CG  PRO B  44      52.847  -3.032  37.284  1.00 18.22           C  
ATOM    327  CD  PRO B  44      52.506  -3.254  35.838  1.00 18.22           C  
ATOM    328  N   LEU B  45      52.771  -6.393  37.712  1.00 17.08           N  
ATOM    329  CA  LEU B  45      53.105  -7.133  38.924  1.00 17.08           C  
ATOM    330  C   LEU B  45      52.447  -8.509  38.918  1.00 17.08           C  
ATOM    331  CB  LEU B  45      52.672  -6.352  40.167  1.00 17.08           C  
ATOM    332  O   LEU B  45      51.572  -8.780  38.094  1.00 17.08           O  
ATOM    333  CG  LEU B  45      53.563  -5.178  40.574  1.00 17.08           C  
ATOM    334  CD1 LEU B  45      52.872  -4.333  41.640  1.00 17.08           C  
ATOM    335  CD2 LEU B  45      54.913  -5.680  41.074  1.00 17.08           C  
ATOM    336  N   GLY B  46      51.532  -8.874  39.934  1.00 16.61           N  
ATOM    337  CA  GLY B  46      51.664  -9.617  41.176  1.00 16.61           C  
ATOM    338  C   GLY B  46      50.975 -10.968  41.140  1.00 16.61           C  
ATOM    339  O   GLY B  46      51.575 -11.987  41.491  1.00 16.61           O  
ATOM    340  N   ARG B  47      49.716 -11.167  41.612  1.00 14.82           N  
ATOM    341  CA  ARG B  47      49.471 -11.727  42.937  1.00 14.82           C  
ATOM    342  C   ARG B  47      49.072 -13.196  42.845  1.00 14.82           C  
ATOM    343  CB  ARG B  47      48.384 -10.934  43.665  1.00 14.82           C  
ATOM    344  O   ARG B  47      49.588 -14.033  43.589  1.00 14.82           O  
ATOM    345  CG  ARG B  47      48.663 -10.721  45.144  1.00 14.82           C  
ATOM    346  CD  ARG B  47      47.615  -9.827  45.793  1.00 14.82           C  
ATOM    347  NE  ARG B  47      47.941  -9.537  47.186  1.00 14.82           N  
ATOM    348  NH1 ARG B  47      46.280  -7.956  47.462  1.00 14.82           N  
ATOM    349  NH2 ARG B  47      47.680  -8.470  49.203  1.00 14.82           N  
ATOM    350  CZ  ARG B  47      47.299  -8.655  47.947  1.00 14.82           C  
ATOM    351  N   ALA B  48      47.744 -13.680  42.871  1.00 15.12           N  
ATOM    352  CA  ALA B  48      47.190 -14.156  44.136  1.00 15.12           C  
ATOM    353  C   ALA B  48      47.098 -15.679  44.157  1.00 15.12           C  
ATOM    354  CB  ALA B  48      45.815 -13.539  44.380  1.00 15.12           C  
ATOM    355  O   ALA B  48      47.219 -16.328  43.115  1.00 15.12           O  
ATOM    356  N   ALA B  49      45.862 -16.329  44.277  1.00 15.64           N  
ATOM    357  CA  ALA B  49      45.318 -16.929  45.492  1.00 15.64           C  
ATOM    358  C   ALA B  49      45.346 -18.453  45.412  1.00 15.64           C  
ATOM    359  CB  ALA B  49      43.893 -16.438  45.737  1.00 15.64           C  
ATOM    360  O   ALA B  49      45.455 -19.021  44.323  1.00 15.64           O  
ATOM    361  N   GLN B  50      44.342 -19.157  46.046  1.00 16.33           N  
ATOM    362  CA  GLN B  50      44.268 -19.942  47.274  1.00 16.33           C  
ATOM    363  C   GLN B  50      44.074 -21.424  46.968  1.00 16.33           C  
ATOM    364  CB  GLN B  50      43.133 -19.437  48.167  1.00 16.33           C  
ATOM    365  O   GLN B  50      43.928 -21.810  45.806  1.00 16.33           O  
ATOM    366  CG  GLN B  50      43.197 -17.943  48.457  1.00 16.33           C  
ATOM    367  CD  GLN B  50      42.656 -17.588  49.829  1.00 16.33           C  
ATOM    368  NE2 GLN B  50      42.644 -16.298  50.145  1.00 16.33           N  
ATOM    369  OE1 GLN B  50      42.251 -18.466  50.597  1.00 16.33           O  
ATOM    370  N   HIS B  51      42.843 -22.070  47.244  1.00 16.05           N  
ATOM    371  CA  HIS B  51      42.655 -22.909  48.422  1.00 16.05           C  
ATOM    372  C   HIS B  51      42.704 -24.389  48.057  1.00 16.05           C  
ATOM    373  CB  HIS B  51      41.328 -22.581  49.108  1.00 16.05           C  
ATOM    374  O   HIS B  51      42.579 -24.748  46.884  1.00 16.05           O  
ATOM    375  CG  HIS B  51      41.386 -21.363  49.975  1.00 16.05           C  
ATOM    376  CD2 HIS B  51      40.745 -20.175  49.882  1.00 16.05           C  
ATOM    377  ND1 HIS B  51      42.185 -21.286  51.095  1.00 16.05           N  
ATOM    378  CE1 HIS B  51      42.031 -20.098  51.656  1.00 16.05           C  
ATOM    379  NE2 HIS B  51      41.163 -19.404  50.940  1.00 16.05           N  
ATOM    380  N   GLY B  52      41.951 -25.304  48.834  1.00 17.15           N  
ATOM    381  CA  GLY B  52      42.275 -26.397  49.736  1.00 17.15           C  
ATOM    382  C   GLY B  52      41.970 -27.763  49.152  1.00 17.15           C  
ATOM    383  O   GLY B  52      42.809 -28.665  49.198  1.00 17.15           O  
ATOM    384  N   ILE B  53      40.684 -28.148  48.937  1.00 16.25           N  
ATOM    385  CA  ILE B  53      40.178 -29.107  49.913  1.00 16.25           C  
ATOM    386  C   ILE B  53      40.524 -30.526  49.468  1.00 16.25           C  
ATOM    387  CB  ILE B  53      38.652 -28.963  50.109  1.00 16.25           C  
ATOM    388  O   ILE B  53      40.638 -30.798  48.271  1.00 16.25           O  
ATOM    389  CG1 ILE B  53      38.267 -27.485  50.231  1.00 16.25           C  
ATOM    390  CG2 ILE B  53      38.189 -29.753  51.336  1.00 16.25           C  
ATOM    391  CD1 ILE B  53      36.769 -27.244  50.360  1.00 16.25           C  
ATOM    392  N   PRO B  54      39.604 -31.510  49.857  1.00 18.50           N  
ATOM    393  CA  PRO B  54      39.804 -32.633  50.776  1.00 18.50           C  
ATOM    394  C   PRO B  54      39.964 -33.967  50.050  1.00 18.50           C  
ATOM    395  CB  PRO B  54      38.531 -32.624  51.626  1.00 18.50           C  
ATOM    396  O   PRO B  54      40.953 -34.674  50.261  1.00 18.50           O  
ATOM    397  CG  PRO B  54      37.481 -32.043  50.735  1.00 18.50           C  
ATOM    398  CD  PRO B  54      38.122 -31.651  49.435  1.00 18.50           C  
ATOM    399  N   ARG B  55      38.820 -34.816  50.031  1.00 17.49           N  
ATOM    400  CA  ARG B  55      38.702 -35.953  50.937  1.00 17.49           C  
ATOM    401  C   ARG B  55      39.080 -37.254  50.236  1.00 17.49           C  
ATOM    402  CB  ARG B  55      37.280 -36.052  51.494  1.00 17.49           C  
ATOM    403  O   ARG B  55      39.222 -37.286  49.012  1.00 17.49           O  
ATOM    404  CG  ARG B  55      37.032 -35.173  52.710  1.00 17.49           C  
ATOM    405  CD  ARG B  55      35.633 -35.375  53.276  1.00 17.49           C  
ATOM    406  NE  ARG B  55      35.400 -34.536  54.448  1.00 17.49           N  
ATOM    407  NH1 ARG B  55      33.412 -35.554  55.037  1.00 17.49           N  
ATOM    408  NH2 ARG B  55      34.237 -33.825  56.296  1.00 17.49           N  
ATOM    409  CZ  ARG B  55      34.350 -34.640  55.258  1.00 17.49           C  
ATOM    410  N   PRO B  56      38.180 -38.364  50.414  1.00 18.84           N  
ATOM    411  CA  PRO B  56      38.455 -39.593  51.162  1.00 18.84           C  
ATOM    412  C   PRO B  56      38.738 -40.787  50.252  1.00 18.84           C  
ATOM    413  CB  PRO B  56      37.171 -39.812  51.966  1.00 18.84           C  
ATOM    414  O   PRO B  56      38.612 -40.679  49.029  1.00 18.84           O  
ATOM    415  CG  PRO B  56      36.099 -39.150  51.161  1.00 18.84           C  
ATOM    416  CD  PRO B  56      36.743 -38.428  50.012  1.00 18.84           C  
ATOM    417  N   LEU B  57      37.715 -41.804  50.252  1.00 18.58           N  
ATOM    418  CA  LEU B  57      37.846 -43.087  50.933  1.00 18.58           C  
ATOM    419  C   LEU B  57      38.226 -44.189  49.949  1.00 18.58           C  
ATOM    420  CB  LEU B  57      36.541 -43.452  51.646  1.00 18.58           C  
ATOM    421  O   LEU B  57      38.183 -43.984  48.734  1.00 18.58           O  
ATOM    422  CG  LEU B  57      36.170 -42.599  52.860  1.00 18.58           C  
ATOM    423  CD1 LEU B  57      34.837 -43.057  53.442  1.00 18.58           C  
ATOM    424  CD2 LEU B  57      37.270 -42.661  53.914  1.00 18.58           C  
ATOM    425  N   SER B  58      37.298 -45.310  49.877  1.00 18.77           N  
ATOM    426  CA  SER B  58      37.480 -46.651  50.424  1.00 18.77           C  
ATOM    427  C   SER B  58      37.821 -47.654  49.326  1.00 18.77           C  
ATOM    428  CB  SER B  58      36.221 -47.103  51.165  1.00 18.77           C  
ATOM    429  O   SER B  58      37.724 -47.339  48.138  1.00 18.77           O  
ATOM    430  OG  SER B  58      36.308 -46.785  52.544  1.00 18.77           O  
ATOM    431  N   SER B  59      36.857 -48.683  49.126  1.00 18.35           N  
ATOM    432  CA  SER B  59      37.035 -50.069  49.545  1.00 18.35           C  
ATOM    433  C   SER B  59      37.472 -50.947  48.377  1.00 18.35           C  
ATOM    434  CB  SER B  59      35.741 -50.617  50.149  1.00 18.35           C  
ATOM    435  O   SER B  59      37.465 -50.507  47.226  1.00 18.35           O  
ATOM    436  OG  SER B  59      34.633 -50.322  49.317  1.00 18.35           O  
ATOM    437  N   ALA B  60      36.483 -51.922  47.944  1.00 19.51           N  
ATOM    438  CA  ALA B  60      36.535 -53.357  48.212  1.00 19.51           C  
ATOM    439  C   ALA B  60      37.128 -54.115  47.028  1.00 19.51           C  
ATOM    440  CB  ALA B  60      35.142 -53.888  48.537  1.00 19.51           C  
ATOM    441  O   ALA B  60      37.264 -53.562  45.934  1.00 19.51           O  
ATOM    442  N   GLY B  61      36.499 -55.434  46.779  1.00 19.46           N  
ATOM    443  CA  GLY B  61      36.991 -56.799  46.871  1.00 19.46           C  
ATOM    444  C   GLY B  61      37.337 -57.402  45.523  1.00 19.46           C  
ATOM    445  O   GLY B  61      37.102 -56.784  44.482  1.00 19.46           O  
ATOM    446  N   ARG B  62      36.912 -58.761  45.374  1.00 18.77           N  
ATOM    447  CA  ARG B  62      37.675 -59.996  45.223  1.00 18.77           C  
ATOM    448  C   ARG B  62      37.671 -60.469  43.773  1.00 18.77           C  
ATOM    449  CB  ARG B  62      37.112 -61.091  46.132  1.00 18.77           C  
ATOM    450  O   ARG B  62      36.910 -59.956  42.950  1.00 18.77           O  
ATOM    451  CG  ARG B  62      38.173 -61.842  46.921  1.00 18.77           C  
ATOM    452  CD  ARG B  62      37.575 -62.999  47.710  1.00 18.77           C  
ATOM    453  NE  ARG B  62      37.424 -62.665  49.124  1.00 18.77           N  
ATOM    454  NH1 ARG B  62      39.350 -63.748  49.798  1.00 18.77           N  
ATOM    455  NH2 ARG B  62      38.037 -62.671  51.337  1.00 18.77           N  
ATOM    456  CZ  ARG B  62      38.270 -63.029  50.083  1.00 18.77           C  
ATOM    457  N   LEU B  63      37.241 -61.867  43.620  1.00 18.05           N  
ATOM    458  CA  LEU B  63      38.079 -63.006  43.260  1.00 18.05           C  
ATOM    459  C   LEU B  63      37.845 -63.416  41.810  1.00 18.05           C  
ATOM    460  CB  LEU B  63      37.801 -64.190  44.189  1.00 18.05           C  
ATOM    461  O   LEU B  63      38.793 -63.515  41.028  1.00 18.05           O  
ATOM    462  CG  LEU B  63      38.569 -64.210  45.512  1.00 18.05           C  
ATOM    463  CD1 LEU B  63      37.854 -65.094  46.528  1.00 18.05           C  
ATOM    464  CD2 LEU B  63      40.000 -64.688  45.292  1.00 18.05           C  
ATOM    465  N   SER B  64      37.046 -64.675  41.573  1.00 19.19           N  
ATOM    466  CA  SER B  64      37.618 -65.979  41.253  1.00 19.19           C  
ATOM    467  C   SER B  64      37.462 -66.302  39.770  1.00 19.19           C  
ATOM    468  CB  SER B  64      36.960 -67.074  42.094  1.00 19.19           C  
ATOM    469  O   SER B  64      36.725 -65.620  39.055  1.00 19.19           O  
ATOM    470  OG  SER B  64      35.592 -67.215  41.754  1.00 19.19           O  
ATOM    471  N   GLN B  65      37.127 -67.692  39.474  1.00 18.53           N  
ATOM    472  CA  GLN B  65      37.920 -68.777  38.905  1.00 18.53           C  
ATOM    473  C   GLN B  65      37.401 -69.173  37.526  1.00 18.53           C  
ATOM    474  CB  GLN B  65      37.917 -69.990  39.836  1.00 18.53           C  
ATOM    475  O   GLN B  65      38.183 -69.338  36.587  1.00 18.53           O  
ATOM    476  CG  GLN B  65      39.238 -70.214  40.561  1.00 18.53           C  
ATOM    477  CD  GLN B  65      39.216 -71.437  41.457  1.00 18.53           C  
ATOM    478  NE2 GLN B  65      40.376 -71.801  41.992  1.00 18.53           N  
ATOM    479  OE1 GLN B  65      38.164 -72.050  41.668  1.00 18.53           O  
ATOM    480  N   GLY B  66      36.120 -69.734  37.371  1.00 18.08           N  
ATOM    481  CA  GLY B  66      36.165 -71.181  37.229  1.00 18.08           C  
ATOM    482  C   GLY B  66      36.328 -71.635  35.791  1.00 18.08           C  
ATOM    483  O   GLY B  66      37.332 -72.259  35.441  1.00 18.08           O  
ATOM    484  N   CYS B  67      35.159 -72.187  35.252  1.00 18.23           N  
ATOM    485  CA  CYS B  67      34.978 -73.608  34.976  1.00 18.23           C  
ATOM    486  C   CYS B  67      35.422 -73.949  33.558  1.00 18.23           C  
ATOM    487  CB  CYS B  67      33.516 -74.010  35.173  1.00 18.23           C  
ATOM    488  O   CYS B  67      35.473 -73.074  32.692  1.00 18.23           O  
ATOM    489  SG  CYS B  67      33.068 -74.302  36.898  1.00 18.23           S  
ATOM    490  N   ARG B  68      35.068 -75.239  33.269  1.00 17.41           N  
ATOM    491  CA  ARG B  68      35.812 -76.384  32.754  1.00 17.41           C  
ATOM    492  C   ARG B  68      35.747 -76.437  31.231  1.00 17.41           C  
ATOM    493  CB  ARG B  68      35.273 -77.687  33.347  1.00 17.41           C  
ATOM    494  O   ARG B  68      36.779 -76.535  30.564  1.00 17.41           O  
ATOM    495  CG  ARG B  68      36.190 -78.317  34.383  1.00 17.41           C  
ATOM    496  CD  ARG B  68      35.661 -79.662  34.861  1.00 17.41           C  
ATOM    497  NE  ARG B  68      35.956 -79.887  36.273  1.00 17.41           N  
ATOM    498  NH1 ARG B  68      35.063 -82.017  36.334  1.00 17.41           N  
ATOM    499  NH2 ARG B  68      35.978 -81.098  38.225  1.00 17.41           N  
ATOM    500  CZ  ARG B  68      35.665 -81.000  36.941  1.00 17.41           C  
ATOM    501  N   GLY B  69      34.914 -77.481  30.760  1.00 17.23           N  
ATOM    502  CA  GLY B  69      35.477 -78.687  30.174  1.00 17.23           C  
ATOM    503  C   GLY B  69      35.572 -78.627  28.661  1.00 17.23           C  
ATOM    504  O   GLY B  69      35.106 -77.668  28.042  1.00 17.23           O  
ATOM    505  N   ALA B  70      35.201 -79.832  28.097  1.00 18.00           N  
ATOM    506  CA  ALA B  70      36.071 -80.788  27.417  1.00 18.00           C  
ATOM    507  C   ALA B  70      35.872 -80.732  25.905  1.00 18.00           C  
ATOM    508  CB  ALA B  70      35.813 -82.202  27.932  1.00 18.00           C  
ATOM    509  O   ALA B  70      36.840 -80.623  25.149  1.00 18.00           O  
ATOM    510  N   SER B  71      34.826 -81.513  25.402  1.00 17.26           N  
ATOM    511  CA  SER B  71      35.233 -82.780  24.802  1.00 17.26           C  
ATOM    512  C   SER B  71      35.478 -82.629  23.305  1.00 17.26           C  
ATOM    513  CB  SER B  71      34.173 -83.855  25.048  1.00 17.26           C  
ATOM    514  O   SER B  71      35.079 -81.629  22.703  1.00 17.26           O  
ATOM    515  OG  SER B  71      32.870 -83.301  24.981  1.00 17.26           O  
ATOM    516  N   THR B  72      35.093 -83.757  22.569  1.00 17.91           N  
ATOM    517  CA  THR B  72      35.946 -84.704  21.859  1.00 17.91           C  
ATOM    518  C   THR B  72      35.889 -84.460  20.354  1.00 17.91           C  
ATOM    519  CB  THR B  72      35.540 -86.158  22.162  1.00 17.91           C  
ATOM    520  O   THR B  72      36.927 -84.351  19.698  1.00 17.91           O  
ATOM    521  CG2 THR B  72      36.706 -87.114  21.932  1.00 17.91           C  
ATOM    522  OG1 THR B  72      35.118 -86.256  23.528  1.00 17.91           O  
ATOM    523  N   VAL B  73      35.003 -85.303  19.638  1.00 17.50           N  
ATOM    524  CA  VAL B  73      35.569 -86.426  18.898  1.00 17.50           C  
ATOM    525  C   VAL B  73      35.753 -86.038  17.433  1.00 17.50           C  
ATOM    526  CB  VAL B  73      34.679 -87.684  19.009  1.00 17.50           C  
ATOM    527  O   VAL B  73      35.157 -85.067  16.961  1.00 17.50           O  
ATOM    528  CG1 VAL B  73      35.516 -88.953  18.859  1.00 17.50           C  
ATOM    529  CG2 VAL B  73      33.927 -87.690  20.338  1.00 17.50           C  
ATOM    530  N   GLY B  74      35.584 -87.076  16.509  1.00 17.90           N  
ATOM    531  CA  GLY B  74      36.563 -87.759  15.678  1.00 17.90           C  
ATOM    532  C   GLY B  74      36.466 -87.383  14.211  1.00 17.90           C  
ATOM    533  O   GLY B  74      37.458 -86.976  13.603  1.00 17.90           O  
ATOM    534  N   ALA B  75      35.658 -88.241  13.391  1.00 16.99           N  
ATOM    535  CA  ALA B  75      36.362 -89.216  12.563  1.00 16.99           C  
ATOM    536  C   ALA B  75      36.545 -88.696  11.140  1.00 16.99           C  
ATOM    537  CB  ALA B  75      35.609 -90.544  12.548  1.00 16.99           C  
ATOM    538  O   ALA B  75      37.656 -88.711  10.605  1.00 16.99           O  
ATOM    539  N   ALA B  76      35.661 -89.277  10.170  1.00 17.06           N  
ATOM    540  CA  ALA B  76      36.166 -90.289   9.245  1.00 17.06           C  
ATOM    541  C   ALA B  76      36.569 -89.662   7.914  1.00 17.06           C  
ATOM    542  CB  ALA B  76      35.118 -91.376   9.022  1.00 17.06           C  
ATOM    543  O   ALA B  76      36.180 -88.532   7.609  1.00 17.06           O  
ATOM    544  N   GLY B  77      36.387 -90.496   6.753  1.00 18.32           N  
ATOM    545  CA  GLY B  77      37.408 -91.101   5.912  1.00 18.32           C  
ATOM    546  C   GLY B  77      37.536 -90.434   4.556  1.00 18.32           C  
ATOM    547  O   GLY B  77      38.647 -90.163   4.094  1.00 18.32           O  
ATOM    548  N   TRP B  78      36.537 -90.651   3.634  1.00 16.90           N  
ATOM    549  CA  TRP B  78      36.893 -91.537   2.531  1.00 16.90           C  
ATOM    550  C   TRP B  78      37.551 -90.758   1.397  1.00 16.90           C  
ATOM    551  CB  TRP B  78      35.656 -92.274   2.011  1.00 16.90           C  
ATOM    552  O   TRP B  78      37.304 -89.561   1.233  1.00 16.90           O  
ATOM    553  CG  TRP B  78      35.259 -93.459   2.839  1.00 16.90           C  
ATOM    554  CD1 TRP B  78      35.031 -93.483   4.187  1.00 16.90           C  
ATOM    555  CD2 TRP B  78      35.049 -94.795   2.373  1.00 16.90           C  
ATOM    556  CE2 TRP B  78      34.695 -95.578   3.494  1.00 16.90           C  
ATOM    557  CE3 TRP B  78      35.126 -95.407   1.115  1.00 16.90           C  
ATOM    558  NE1 TRP B  78      34.691 -94.754   4.587  1.00 16.90           N  
ATOM    559  CH2 TRP B  78      34.499 -97.517   2.151  1.00 16.90           C  
ATOM    560  CZ2 TRP B  78      34.417 -96.943   3.393  1.00 16.90           C  
ATOM    561  CZ3 TRP B  78      34.849 -96.766   1.017  1.00 16.90           C  
ATOM    562  N   LYS B  79      37.751 -91.468   0.213  1.00 18.73           N  
ATOM    563  CA  LYS B  79      38.972 -91.777  -0.526  1.00 18.73           C  
ATOM    564  C   LYS B  79      39.100 -90.898  -1.767  1.00 18.73           C  
ATOM    565  CB  LYS B  79      39.001 -93.253  -0.924  1.00 18.73           C  
ATOM    566  O   LYS B  79      40.154 -90.306  -2.009  1.00 18.73           O  
ATOM    567  CG  LYS B  79      39.530 -94.177   0.163  1.00 18.73           C  
ATOM    568  CD  LYS B  79      39.700 -95.602  -0.348  1.00 18.73           C  
ATOM    569  CE  LYS B  79      40.252 -96.522   0.732  1.00 18.73           C  
ATOM    570  NZ  LYS B  79      40.473 -97.907   0.220  1.00 18.73           N  
ATOM    571  N   GLY B  80      38.439 -91.356  -2.936  1.00 18.75           N  
ATOM    572  CA  GLY B  80      39.292 -91.845  -4.007  1.00 18.75           C  
ATOM    573  C   GLY B  80      39.707 -90.761  -4.983  1.00 18.75           C  
ATOM    574  O   GLY B  80      39.236 -89.625  -4.893  1.00 18.75           O  
ATOM    575  N   GLU B  81      39.994 -91.280  -6.308  1.00 21.11           N  
ATOM    576  CA  GLU B  81      41.249 -91.182  -7.046  1.00 21.11           C  
ATOM    577  C   GLU B  81      41.166 -90.120  -8.138  1.00 21.11           C  
ATOM    578  CB  GLU B  81      41.621 -92.536  -7.656  1.00 21.11           C  
ATOM    579  O   GLU B  81      42.114 -89.360  -8.345  1.00 21.11           O  
ATOM    580  CG  GLU B  81      42.862 -93.167  -7.042  1.00 21.11           C  
ATOM    581  CD  GLU B  81      43.154 -94.560  -7.577  1.00 21.11           C  
ATOM    582  OE1 GLU B  81      44.318 -95.012  -7.490  1.00 21.11           O  
ATOM    583  OE2 GLU B  81      42.211 -95.204  -8.089  1.00 21.11           O  
ATOM    584  N   LEU B  82      40.226 -90.240  -9.123  1.00 19.67           N  
ATOM    585  CA  LEU B  82      40.883 -90.616 -10.370  1.00 19.67           C  
ATOM    586  C   LEU B  82      41.416 -89.386 -11.097  1.00 19.67           C  
ATOM    587  CB  LEU B  82      39.913 -91.379 -11.277  1.00 19.67           C  
ATOM    588  O   LEU B  82      40.981 -88.264 -10.828  1.00 19.67           O  
ATOM    589  CG  LEU B  82      40.057 -92.901 -11.295  1.00 19.67           C  
ATOM    590  CD1 LEU B  82      38.683 -93.563 -11.320  1.00 19.67           C  
ATOM    591  CD2 LEU B  82      40.892 -93.346 -12.491  1.00 19.67           C  
ATOM    592  N   PRO B  83      41.447 -89.557 -12.560  1.00 21.52           N  
ATOM    593  CA  PRO B  83      42.634 -89.454 -13.412  1.00 21.52           C  
ATOM    594  C   PRO B  83      42.767 -88.085 -14.076  1.00 21.52           C  
ATOM    595  CB  PRO B  83      42.413 -90.549 -14.458  1.00 21.52           C  
ATOM    596  O   PRO B  83      43.797 -87.422 -13.930  1.00 21.52           O  
ATOM    597  CG  PRO B  83      40.946 -90.832 -14.412  1.00 21.52           C  
ATOM    598  CD  PRO B  83      40.330 -89.980 -13.340  1.00 21.52           C  
ATOM    599  N   LYS B  84      42.512 -88.130 -15.467  1.00 20.16           N  
ATOM    600  CA  LYS B  84      43.612 -87.973 -16.414  1.00 20.16           C  
ATOM    601  C   LYS B  84      43.689 -86.540 -16.934  1.00 20.16           C  
ATOM    602  CB  LYS B  84      43.458 -88.947 -17.583  1.00 20.16           C  
ATOM    603  O   LYS B  84      44.758 -85.926 -16.921  1.00 20.16           O  
ATOM    604  CG  LYS B  84      44.298 -90.209 -17.451  1.00 20.16           C  
ATOM    605  CD  LYS B  84      44.185 -91.088 -18.690  1.00 20.16           C  
ATOM    606  CE  LYS B  84      45.056 -92.332 -18.577  1.00 20.16           C  
ATOM    607  NZ  LYS B  84      44.823 -93.277 -19.709  1.00 20.16           N  
ATOM    608  N   ALA B  85      42.983 -86.282 -18.146  1.00 21.31           N  
ATOM    609  CA  ALA B  85      43.797 -86.114 -19.347  1.00 21.31           C  
ATOM    610  C   ALA B  85      44.022 -84.636 -19.653  1.00 21.31           C  
ATOM    611  CB  ALA B  85      43.139 -86.807 -20.538  1.00 21.31           C  
ATOM    612  O   ALA B  85      45.152 -84.215 -19.914  1.00 21.31           O  
ATOM    613  N   GLY B  86      43.015 -84.011 -20.262  1.00 20.02           N  
ATOM    614  CA  GLY B  86      43.231 -83.599 -21.640  1.00 20.02           C  
ATOM    615  C   GLY B  86      43.856 -82.223 -21.760  1.00 20.02           C  
ATOM    616  O   GLY B  86      44.050 -81.533 -20.756  1.00 20.02           O  
ATOM    617  N   GLY B  87      43.304 -81.478 -22.782  1.00 21.21           N  
ATOM    618  CA  GLY B  87      43.994 -80.867 -23.907  1.00 21.21           C  
ATOM    619  C   GLY B  87      44.439 -79.443 -23.631  1.00 21.21           C  
ATOM    620  O   GLY B  87      44.208 -78.915 -22.541  1.00 21.21           O  
ATOM    621  N   SER B  88      43.975 -78.529 -24.542  1.00 22.61           N  
ATOM    622  CA  SER B  88      44.766 -77.711 -25.455  1.00 22.61           C  
ATOM    623  C   SER B  88      45.025 -76.325 -24.872  1.00 22.61           C  
ATOM    624  CB  SER B  88      44.062 -77.580 -26.806  1.00 22.61           C  
ATOM    625  O   SER B  88      44.332 -75.895 -23.948  1.00 22.61           O  
ATOM    626  OG  SER B  88      44.450 -78.628 -27.679  1.00 22.61           O  
ATOM    627  N   PRO B  89      45.324 -75.372 -25.883  1.00 22.53           N  
ATOM    628  CA  PRO B  89      46.431 -74.414 -25.835  1.00 22.53           C  
ATOM    629  C   PRO B  89      46.064 -73.124 -25.104  1.00 22.53           C  
ATOM    630  CB  PRO B  89      46.725 -74.141 -27.312  1.00 22.53           C  
ATOM    631  O   PRO B  89      44.909 -72.941 -24.710  1.00 22.53           O  
ATOM    632  CG  PRO B  89      45.428 -74.390 -28.012  1.00 22.53           C  
ATOM    633  CD  PRO B  89      44.416 -74.836 -26.996  1.00 22.53           C  
ATOM    634  N   ALA B  90      46.205 -71.969 -25.906  1.00 22.40           N  
ATOM    635  CA  ALA B  90      47.183 -70.940 -25.564  1.00 22.40           C  
ATOM    636  C   ALA B  90      46.514 -69.759 -24.864  1.00 22.40           C  
ATOM    637  CB  ALA B  90      47.917 -70.466 -26.816  1.00 22.40           C  
ATOM    638  O   ALA B  90      46.981 -69.306 -23.817  1.00 22.40           O  
ATOM    639  N   PRO B  91      45.744 -68.950 -25.690  1.00 23.32           N  
ATOM    640  CA  PRO B  91      46.342 -67.628 -25.888  1.00 23.32           C  
ATOM    641  C   PRO B  91      45.944 -66.631 -24.802  1.00 23.32           C  
ATOM    642  CB  PRO B  91      45.799 -67.195 -27.252  1.00 23.32           C  
ATOM    643  O   PRO B  91      45.090 -66.934 -23.964  1.00 23.32           O  
ATOM    644  CG  PRO B  91      44.615 -68.076 -27.489  1.00 23.32           C  
ATOM    645  CD  PRO B  91      44.467 -69.002 -26.315  1.00 23.32           C  
ATOM    646  N   GLY B  92      45.401 -65.430 -25.292  1.00 22.30           N  
ATOM    647  CA  GLY B  92      45.965 -64.105 -25.087  1.00 22.30           C  
ATOM    648  C   GLY B  92      45.326 -63.358 -23.931  1.00 22.30           C  
ATOM    649  O   GLY B  92      45.792 -63.448 -22.794  1.00 22.30           O  
ATOM    650  N   PRO B  93      44.536 -62.352 -24.296  1.00 23.73           N  
ATOM    651  CA  PRO B  93      44.713 -60.939 -23.950  1.00 23.73           C  
ATOM    652  C   PRO B  93      43.892 -60.523 -22.731  1.00 23.73           C  
ATOM    653  CB  PRO B  93      44.236 -60.206 -25.206  1.00 23.73           C  
ATOM    654  O   PRO B  93      42.888 -61.163 -22.411  1.00 23.73           O  
ATOM    655  CG  PRO B  93      43.292 -61.157 -25.869  1.00 23.73           C  
ATOM    656  CD  PRO B  93      43.326 -62.460 -25.122  1.00 23.73           C  
ATOM    657  N   GLU B  94      44.460 -59.701 -21.898  1.00 26.37           N  
ATOM    658  CA  GLU B  94      44.264 -59.389 -20.486  1.00 26.37           C  
ATOM    659  C   GLU B  94      43.037 -58.505 -20.281  1.00 26.37           C  
ATOM    660  CB  GLU B  94      45.507 -58.706 -19.909  1.00 26.37           C  
ATOM    661  O   GLU B  94      42.824 -57.973 -19.190  1.00 26.37           O  
ATOM    662  CG  GLU B  94      46.531 -59.675 -19.337  1.00 26.37           C  
ATOM    663  CD  GLU B  94      47.482 -59.026 -18.344  1.00 26.37           C  
ATOM    664  OE1 GLU B  94      48.110 -59.752 -17.540  1.00 26.37           O  
ATOM    665  OE2 GLU B  94      47.601 -57.780 -18.370  1.00 26.37           O  
ATOM    666  N   THR B  95      42.142 -58.489 -21.249  1.00 24.05           N  
ATOM    667  CA  THR B  95      41.616 -57.129 -21.248  1.00 24.05           C  
ATOM    668  C   THR B  95      40.857 -56.844 -19.955  1.00 24.05           C  
ATOM    669  CB  THR B  95      40.690 -56.887 -22.454  1.00 24.05           C  
ATOM    670  O   THR B  95      40.027 -57.649 -19.526  1.00 24.05           O  
ATOM    671  CG2 THR B  95      40.567 -55.398 -22.763  1.00 24.05           C  
ATOM    672  OG1 THR B  95      41.224 -57.559 -23.602  1.00 24.05           O  
ATOM    673  N   PRO B  96      41.219 -55.676 -19.285  1.00 23.31           N  
ATOM    674  CA  PRO B  96      41.064 -55.139 -17.932  1.00 23.31           C  
ATOM    675  C   PRO B  96      39.610 -54.827 -17.583  1.00 23.31           C  
ATOM    676  CB  PRO B  96      41.904 -53.859 -17.962  1.00 23.31           C  
ATOM    677  O   PRO B  96      38.879 -54.272 -18.407  1.00 23.31           O  
ATOM    678  CG  PRO B  96      42.028 -53.518 -19.412  1.00 23.31           C  
ATOM    679  CD  PRO B  96      41.373 -54.605 -20.215  1.00 23.31           C  
ATOM    680  N   ALA B  97      38.967 -55.740 -16.959  1.00 25.83           N  
ATOM    681  CA  ALA B  97      37.520 -55.767 -16.763  1.00 25.83           C  
ATOM    682  C   ALA B  97      37.044 -54.526 -16.013  1.00 25.83           C  
ATOM    683  CB  ALA B  97      37.108 -57.030 -16.010  1.00 25.83           C  
ATOM    684  O   ALA B  97      37.508 -54.246 -14.906  1.00 25.83           O  
ATOM    685  N   ILE B  98      36.685 -53.500 -16.811  1.00 23.46           N  
ATOM    686  CA  ILE B  98      36.360 -52.157 -16.343  1.00 23.46           C  
ATOM    687  C   ILE B  98      35.179 -52.220 -15.376  1.00 23.46           C  
ATOM    688  CB  ILE B  98      36.038 -51.210 -17.521  1.00 23.46           C  
ATOM    689  O   ILE B  98      34.134 -52.789 -15.699  1.00 23.46           O  
ATOM    690  CG1 ILE B  98      37.149 -51.274 -18.576  1.00 23.46           C  
ATOM    691  CG2 ILE B  98      35.838 -49.776 -17.022  1.00 23.46           C  
ATOM    692  CD1 ILE B  98      36.711 -50.828 -19.964  1.00 23.46           C  
ATOM    693  N   SER B  99      35.445 -52.273 -14.097  1.00 25.64           N  
ATOM    694  CA  SER B  99      34.537 -52.396 -12.961  1.00 25.64           C  
ATOM    695  C   SER B  99      33.441 -51.337 -13.013  1.00 25.64           C  
ATOM    696  CB  SER B  99      35.307 -52.281 -11.644  1.00 25.64           C  
ATOM    697  O   SER B  99      33.728 -50.145 -13.147  1.00 25.64           O  
ATOM    698  OG  SER B  99      35.933 -53.510 -11.319  1.00 25.64           O  
ATOM    699  N   PRO B 100      32.270 -51.792 -13.396  1.00 22.78           N  
ATOM    700  CA  PRO B 100      31.183 -50.850 -13.673  1.00 22.78           C  
ATOM    701  C   PRO B 100      30.962 -49.854 -12.537  1.00 22.78           C  
ATOM    702  CB  PRO B 100      29.964 -51.760 -13.848  1.00 22.78           C  
ATOM    703  O   PRO B 100      31.300 -50.140 -11.386  1.00 22.78           O  
ATOM    704  CG  PRO B 100      30.445 -53.121 -13.460  1.00 22.78           C  
ATOM    705  CD  PRO B 100      31.870 -53.011 -13.001  1.00 22.78           C  
ATOM    706  N   SER B 101      30.661 -48.493 -12.853  1.00 23.40           N  
ATOM    707  CA  SER B 101      30.589 -47.127 -12.344  1.00 23.40           C  
ATOM    708  C   SER B 101      29.506 -46.990 -11.279  1.00 23.40           C  
ATOM    709  CB  SER B 101      30.322 -46.144 -13.484  1.00 23.40           C  
ATOM    710  O   SER B 101      28.392 -47.488 -11.452  1.00 23.40           O  
ATOM    711  OG  SER B 101      30.386 -44.806 -13.020  1.00 23.40           O  
ATOM    712  N   LYS B 102      29.843 -46.905  -9.918  1.00 24.67           N  
ATOM    713  CA  LYS B 102      29.115 -46.523  -8.712  1.00 24.67           C  
ATOM    714  C   LYS B 102      28.202 -45.329  -8.976  1.00 24.67           C  
ATOM    715  CB  LYS B 102      30.088 -46.198  -7.577  1.00 24.67           C  
ATOM    716  O   LYS B 102      28.671 -44.254  -9.352  1.00 24.67           O  
ATOM    717  CG  LYS B 102      30.272 -47.329  -6.576  1.00 24.67           C  
ATOM    718  CD  LYS B 102      31.240 -46.941  -5.466  1.00 24.67           C  
ATOM    719  CE  LYS B 102      31.481 -48.096  -4.504  1.00 24.67           C  
ATOM    720  NZ  LYS B 102      32.441 -47.725  -3.421  1.00 24.67           N  
ATOM    721  N   ARG B 103      27.019 -45.575  -9.498  1.00 24.65           N  
ATOM    722  CA  ARG B 103      26.103 -44.518  -9.916  1.00 24.65           C  
ATOM    723  C   ARG B 103      25.850 -43.532  -8.780  1.00 24.65           C  
ATOM    724  CB  ARG B 103      24.779 -45.113 -10.398  1.00 24.65           C  
ATOM    725  O   ARG B 103      25.468 -43.931  -7.678  1.00 24.65           O  
ATOM    726  CG  ARG B 103      24.126 -44.331 -11.526  1.00 24.65           C  
ATOM    727  CD  ARG B 103      22.832 -44.984 -11.991  1.00 24.65           C  
ATOM    728  NE  ARG B 103      22.969 -45.561 -13.326  1.00 24.65           N  
ATOM    729  NH1 ARG B 103      20.707 -45.919 -13.627  1.00 24.65           N  
ATOM    730  NH2 ARG B 103      22.193 -46.499 -15.273  1.00 24.65           N  
ATOM    731  CZ  ARG B 103      21.956 -45.992 -14.072  1.00 24.65           C  
ATOM    732  N   ALA B 104      26.652 -42.377  -8.590  1.00 30.19           N  
ATOM    733  CA  ALA B 104      26.612 -41.232  -7.684  1.00 30.19           C  
ATOM    734  C   ALA B 104      25.198 -40.670  -7.573  1.00 30.19           C  
ATOM    735  CB  ALA B 104      27.577 -40.146  -8.155  1.00 30.19           C  
ATOM    736  O   ALA B 104      24.464 -40.618  -8.563  1.00 30.19           O  
ATOM    737  N   ARG B 105      24.552 -40.911  -6.461  1.00 30.51           N  
ATOM    738  CA  ARG B 105      23.228 -40.363  -6.184  1.00 30.51           C  
ATOM    739  C   ARG B 105      23.137 -38.905  -6.619  1.00 30.51           C  
ATOM    740  CB  ARG B 105      22.894 -40.489  -4.696  1.00 30.51           C  
ATOM    741  O   ARG B 105      24.098 -38.146  -6.469  1.00 30.51           O  
ATOM    742  CG  ARG B 105      22.234 -41.806  -4.322  1.00 30.51           C  
ATOM    743  CD  ARG B 105      21.818 -41.832  -2.857  1.00 30.51           C  
ATOM    744  NE  ARG B 105      22.334 -43.014  -2.172  1.00 30.51           N  
ATOM    745  NH1 ARG B 105      21.152 -42.652  -0.220  1.00 30.51           N  
ATOM    746  NH2 ARG B 105      22.535 -44.471  -0.408  1.00 30.51           N  
ATOM    747  CZ  ARG B 105      22.006 -43.376  -0.935  1.00 30.51           C  
ATOM    748  N   PRO B 106      22.323 -38.530  -7.560  1.00 31.19           N  
ATOM    749  CA  PRO B 106      22.240 -37.141  -8.019  1.00 31.19           C  
ATOM    750  C   PRO B 106      22.193 -36.141  -6.866  1.00 31.19           C  
ATOM    751  CB  PRO B 106      20.936 -37.112  -8.820  1.00 31.19           C  
ATOM    752  O   PRO B 106      21.554 -36.401  -5.843  1.00 31.19           O  
ATOM    753  CG  PRO B 106      20.427 -38.517  -8.772  1.00 31.19           C  
ATOM    754  CD  PRO B 106      21.313 -39.315  -7.859  1.00 31.19           C  
ATOM    755  N   ALA B 107      23.289 -35.463  -6.320  1.00 34.63           N  
ATOM    756  CA  ALA B 107      23.326 -34.231  -5.536  1.00 34.63           C  
ATOM    757  C   ALA B 107      22.107 -33.359  -5.827  1.00 34.63           C  
ATOM    758  CB  ALA B 107      24.610 -33.457  -5.821  1.00 34.63           C  
ATOM    759  O   ALA B 107      21.754 -33.143  -6.988  1.00 34.63           O  
ATOM    760  N   GLU B 108      21.006 -33.455  -5.050  1.00 37.58           N  
ATOM    761  CA  GLU B 108      19.861 -32.551  -5.108  1.00 37.58           C  
ATOM    762  C   GLU B 108      20.307 -31.108  -5.330  1.00 37.58           C  
ATOM    763  CB  GLU B 108      19.030 -32.653  -3.826  1.00 37.58           C  
ATOM    764  O   GLU B 108      20.733 -30.433  -4.391  1.00 37.58           O  
ATOM    765  CG  GLU B 108      17.989 -33.763  -3.855  1.00 37.58           C  
ATOM    766  CD  GLU B 108      16.847 -33.540  -2.876  1.00 37.58           C  
ATOM    767  OE1 GLU B 108      15.841 -34.283  -2.938  1.00 37.58           O  
ATOM    768  OE2 GLU B 108      16.959 -32.615  -2.042  1.00 37.58           O  
ATOM    769  N   VAL B 109      21.400 -30.772  -5.751  1.00 39.00           N  
ATOM    770  CA  VAL B 109      21.625 -29.361  -6.048  1.00 39.00           C  
ATOM    771  C   VAL B 109      20.407 -28.783  -6.765  1.00 39.00           C  
ATOM    772  CB  VAL B 109      22.895 -29.157  -6.904  1.00 39.00           C  
ATOM    773  O   VAL B 109      20.182 -29.066  -7.945  1.00 39.00           O  
ATOM    774  CG1 VAL B 109      23.307 -27.686  -6.916  1.00 39.00           C  
ATOM    775  CG2 VAL B 109      24.035 -30.031  -6.385  1.00 39.00           C  
ATOM    776  N   GLY B 110      19.199 -29.203  -6.432  1.00 45.26           N  
ATOM    777  CA  GLY B 110      18.179 -28.446  -7.140  1.00 45.26           C  
ATOM    778  C   GLY B 110      18.487 -26.963  -7.224  1.00 45.26           C  
ATOM    779  O   GLY B 110      18.733 -26.316  -6.203  1.00 45.26           O  
ATOM    780  N   GLY B 111      19.333 -26.465  -8.094  1.00 52.06           N  
ATOM    781  CA  GLY B 111      19.720 -25.109  -8.447  1.00 52.06           C  
ATOM    782  C   GLY B 111      18.583 -24.112  -8.320  1.00 52.06           C  
ATOM    783  O   GLY B 111      17.460 -24.485  -7.975  1.00 52.06           O  
ATOM    784  N   MET B 112      18.896 -22.852  -7.798  1.00 70.25           N  
ATOM    785  CA  MET B 112      18.168 -21.587  -7.773  1.00 70.25           C  
ATOM    786  C   MET B 112      17.511 -21.311  -9.121  1.00 70.25           C  
ATOM    787  CB  MET B 112      19.104 -20.435  -7.402  1.00 70.25           C  
ATOM    788  O   MET B 112      17.645 -20.216  -9.670  1.00 70.25           O  
ATOM    789  CG  MET B 112      18.761 -19.768  -6.080  1.00 70.25           C  
ATOM    790  SD  MET B 112      20.190 -18.880  -5.349  1.00 70.25           S  
ATOM    791  CE  MET B 112      19.367 -18.020  -3.980  1.00 70.25           C  
ATOM    792  N   GLN B 113      16.984 -22.535  -9.715  1.00 82.18           N  
ATOM    793  CA  GLN B 113      16.399 -22.301 -11.032  1.00 82.18           C  
ATOM    794  C   GLN B 113      14.878 -22.203 -10.948  1.00 82.18           C  
ATOM    795  CB  GLN B 113      16.801 -23.413 -12.003  1.00 82.18           C  
ATOM    796  O   GLN B 113      14.239 -22.983 -10.240  1.00 82.18           O  
ATOM    797  CG  GLN B 113      18.268 -23.375 -12.407  1.00 82.18           C  
ATOM    798  CD  GLN B 113      18.621 -24.433 -13.435  1.00 82.18           C  
ATOM    799  NE2 GLN B 113      19.716 -25.148 -13.199  1.00 82.18           N  
ATOM    800  OE1 GLN B 113      17.915 -24.608 -14.434  1.00 82.18           O  
ATOM    801  N   LEU B 114      14.353 -21.258 -11.658  1.00 88.58           N  
ATOM    802  CA  LEU B 114      12.915 -21.150 -11.879  1.00 88.58           C  
ATOM    803  C   LEU B 114      12.500 -21.906 -13.136  1.00 88.58           C  
ATOM    804  CB  LEU B 114      12.499 -19.681 -11.992  1.00 88.58           C  
ATOM    805  O   LEU B 114      12.942 -21.576 -14.239  1.00 88.58           O  
ATOM    806  CG  LEU B 114      11.004 -19.411 -12.168  1.00 88.58           C  
ATOM    807  CD1 LEU B 114      10.256 -19.705 -10.873  1.00 88.58           C  
ATOM    808  CD2 LEU B 114      10.769 -17.972 -12.613  1.00 88.58           C  
ATOM    809  N   ARG B 115      11.699 -22.983 -12.843  1.00 92.98           N  
ATOM    810  CA  ARG B 115      11.289 -23.818 -13.967  1.00 92.98           C  
ATOM    811  C   ARG B 115       9.840 -23.541 -14.356  1.00 92.98           C  
ATOM    812  CB  ARG B 115      11.466 -25.300 -13.630  1.00 92.98           C  
ATOM    813  O   ARG B 115       9.012 -23.223 -13.499  1.00 92.98           O  
ATOM    814  CG  ARG B 115      12.908 -25.702 -13.362  1.00 92.98           C  
ATOM    815  CD  ARG B 115      13.038 -27.197 -13.107  1.00 92.98           C  
ATOM    816  NE  ARG B 115      12.765 -27.533 -11.713  1.00 92.98           N  
ATOM    817  NH1 ARG B 115      12.225 -29.739 -12.133  1.00 92.98           N  
ATOM    818  NH2 ARG B 115      12.164 -28.928  -9.990  1.00 92.98           N  
ATOM    819  CZ  ARG B 115      12.386 -28.732 -11.282  1.00 92.98           C  
ATOM    820  N   PHE B 116       9.556 -23.572 -15.624  1.00 94.15           N  
ATOM    821  CA  PHE B 116       8.182 -23.366 -16.067  1.00 94.15           C  
ATOM    822  C   PHE B 116       7.832 -24.316 -17.206  1.00 94.15           C  
ATOM    823  CB  PHE B 116       7.971 -21.915 -16.510  1.00 94.15           C  
ATOM    824  O   PHE B 116       8.721 -24.858 -17.865  1.00 94.15           O  
ATOM    825  CG  PHE B 116       8.528 -21.609 -17.874  1.00 94.15           C  
ATOM    826  CD1 PHE B 116       9.868 -21.278 -18.035  1.00 94.15           C  
ATOM    827  CD2 PHE B 116       7.711 -21.655 -18.996  1.00 94.15           C  
ATOM    828  CE1 PHE B 116      10.386 -20.995 -19.297  1.00 94.15           C  
ATOM    829  CE2 PHE B 116       8.221 -21.373 -20.260  1.00 94.15           C  
ATOM    830  CZ  PHE B 116       9.559 -21.042 -20.408  1.00 94.15           C  
ATOM    831  N   ALA B 117       6.579 -24.676 -17.290  1.00 95.24           N  
ATOM    832  CA  ALA B 117       6.040 -25.467 -18.393  1.00 95.24           C  
ATOM    833  C   ALA B 117       4.867 -24.754 -19.058  1.00 95.24           C  
ATOM    834  CB  ALA B 117       5.609 -26.846 -17.897  1.00 95.24           C  
ATOM    835  O   ALA B 117       4.054 -24.118 -18.382  1.00 95.24           O  
ATOM    836  N   ARG B 118       4.843 -24.864 -20.418  1.00 95.09           N  
ATOM    837  CA  ARG B 118       3.733 -24.287 -21.171  1.00 95.09           C  
ATOM    838  C   ARG B 118       2.542 -25.238 -21.205  1.00 95.09           C  
ATOM    839  CB  ARG B 118       4.171 -23.944 -22.597  1.00 95.09           C  
ATOM    840  O   ARG B 118       2.702 -26.433 -21.460  1.00 95.09           O  
ATOM    841  CG  ARG B 118       5.249 -22.875 -22.670  1.00 95.09           C  
ATOM    842  CD  ARG B 118       5.626 -22.551 -24.109  1.00 95.09           C  
ATOM    843  NE  ARG B 118       6.686 -21.548 -24.176  1.00 95.09           N  
ATOM    844  NH1 ARG B 118       6.412 -21.110 -26.427  1.00 95.09           N  
ATOM    845  NH2 ARG B 118       8.013 -19.995 -25.224  1.00 95.09           N  
ATOM    846  CZ  ARG B 118       7.034 -20.887 -25.276  1.00 95.09           C  
ATOM    847  N   LEU B 119       1.401 -24.759 -20.931  1.00 91.21           N  
ATOM    848  CA  LEU B 119       0.188 -25.568 -20.929  1.00 91.21           C  
ATOM    849  C   LEU B 119      -0.537 -25.464 -22.266  1.00 91.21           C  
ATOM    850  CB  LEU B 119      -0.744 -25.135 -19.794  1.00 91.21           C  
ATOM    851  O   LEU B 119      -1.431 -26.263 -22.556  1.00 91.21           O  
ATOM    852  CG  LEU B 119      -0.225 -25.347 -18.371  1.00 91.21           C  
ATOM    853  CD1 LEU B 119      -1.182 -24.726 -17.360  1.00 91.21           C  
ATOM    854  CD2 LEU B 119      -0.031 -26.833 -18.089  1.00 91.21           C  
ATOM    855  N   SER B 120      -0.214 -24.491 -22.990  1.00 93.02           N  
ATOM    856  CA  SER B 120      -0.802 -24.299 -24.312  1.00 93.02           C  
ATOM    857  C   SER B 120       0.161 -23.574 -25.246  1.00 93.02           C  
ATOM    858  CB  SER B 120      -2.111 -23.515 -24.208  1.00 93.02           C  
ATOM    859  O   SER B 120       1.229 -23.129 -24.820  1.00 93.02           O  
ATOM    860  OG  SER B 120      -1.856 -22.140 -23.975  1.00 93.02           O  
ATOM    861  N   GLU B 121      -0.168 -23.527 -26.517  1.00 93.59           N  
ATOM    862  CA  GLU B 121       0.660 -22.850 -27.511  1.00 93.59           C  
ATOM    863  C   GLU B 121       0.615 -21.336 -27.329  1.00 93.59           C  
ATOM    864  CB  GLU B 121       0.212 -23.222 -28.927  1.00 93.59           C  
ATOM    865  O   GLU B 121       1.463 -20.616 -27.861  1.00 93.59           O  
ATOM    866  CG  GLU B 121      -0.144 -24.693 -29.093  1.00 93.59           C  
ATOM    867  CD  GLU B 121      -0.561 -25.053 -30.510  1.00 93.59           C  
ATOM    868  OE1 GLU B 121      -0.730 -26.258 -30.805  1.00 93.59           O  
ATOM    869  OE2 GLU B 121      -0.719 -24.123 -31.332  1.00 93.59           O  
ATOM    870  N   HIS B 122      -0.299 -20.869 -26.545  1.00 94.15           N  
ATOM    871  CA  HIS B 122      -0.461 -19.433 -26.344  1.00 94.15           C  
ATOM    872  C   HIS B 122       0.411 -18.936 -25.196  1.00 94.15           C  
ATOM    873  CB  HIS B 122      -1.928 -19.092 -26.074  1.00 94.15           C  
ATOM    874  O   HIS B 122       0.504 -17.730 -24.959  1.00 94.15           O  
ATOM    875  CG  HIS B 122      -2.858 -19.546 -27.154  1.00 94.15           C  
ATOM    876  CD2 HIS B 122      -3.954 -20.340 -27.108  1.00 94.15           C  
ATOM    877  ND1 HIS B 122      -2.701 -19.181 -28.473  1.00 94.15           N  
ATOM    878  CE1 HIS B 122      -3.664 -19.730 -29.194  1.00 94.15           C  
ATOM    879  NE2 HIS B 122      -4.438 -20.439 -28.389  1.00 94.15           N  
ATOM    880  N   ALA B 123       1.101 -19.923 -24.611  1.00 94.57           N  
ATOM    881  CA  ALA B 123       1.911 -19.571 -23.448  1.00 94.57           C  
ATOM    882  C   ALA B 123       3.221 -18.912 -23.871  1.00 94.57           C  
ATOM    883  CB  ALA B 123       2.190 -20.808 -22.599  1.00 94.57           C  
ATOM    884  O   ALA B 123       3.800 -19.272 -24.899  1.00 94.57           O  
ATOM    885  N   THR B 124       3.509 -17.876 -23.131  1.00 93.20           N  
ATOM    886  CA  THR B 124       4.778 -17.193 -23.357  1.00 93.20           C  
ATOM    887  C   THR B 124       5.693 -17.338 -22.144  1.00 93.20           C  
ATOM    888  CB  THR B 124       4.561 -15.700 -23.664  1.00 93.20           C  
ATOM    889  O   THR B 124       5.252 -17.181 -21.004  1.00 93.20           O  
ATOM    890  CG2 THR B 124       5.859 -15.038 -24.115  1.00 93.20           C  
ATOM    891  OG1 THR B 124       3.585 -15.569 -24.704  1.00 93.20           O  
ATOM    892  N   ALA B 125       6.948 -17.656 -22.463  1.00 92.32           N  
ATOM    893  CA  ALA B 125       7.926 -17.817 -21.390  1.00 92.32           C  
ATOM    894  C   ALA B 125       8.123 -16.511 -20.626  1.00 92.32           C  
ATOM    895  CB  ALA B 125       9.258 -18.306 -21.953  1.00 92.32           C  
ATOM    896  O   ALA B 125       8.220 -15.440 -21.229  1.00 92.32           O  
ATOM    897  N   PRO B 126       8.193 -16.646 -19.291  1.00 90.98           N  
ATOM    898  CA  PRO B 126       8.504 -15.442 -18.518  1.00 90.98           C  
ATOM    899  C   PRO B 126       9.886 -14.875 -18.838  1.00 90.98           C  
ATOM    900  CB  PRO B 126       8.434 -15.926 -17.068  1.00 90.98           C  
ATOM    901  O   PRO B 126      10.814 -15.633 -19.132  1.00 90.98           O  
ATOM    902  CG  PRO B 126       7.845 -17.297 -17.151  1.00 90.98           C  
ATOM    903  CD  PRO B 126       7.912 -17.759 -18.578  1.00 90.98           C  
ATOM    904  N   THR B 127       9.896 -13.547 -18.810  1.00 87.31           N  
ATOM    905  CA  THR B 127      11.158 -12.914 -19.173  1.00 87.31           C  
ATOM    906  C   THR B 127      11.563 -11.877 -18.129  1.00 87.31           C  
ATOM    907  CB  THR B 127      11.070 -12.244 -20.557  1.00 87.31           C  
ATOM    908  O   THR B 127      10.708 -11.315 -17.441  1.00 87.31           O  
ATOM    909  CG2 THR B 127      10.973 -13.286 -21.667  1.00 87.31           C  
ATOM    910  OG1 THR B 127       9.910 -11.405 -20.602  1.00 87.31           O  
ATOM    911  N   ARG B 128      12.952 -11.686 -18.109  1.00 80.72           N  
ATOM    912  CA  ARG B 128      13.492 -10.612 -17.283  1.00 80.72           C  
ATOM    913  C   ARG B 128      13.861  -9.400 -18.132  1.00 80.72           C  
ATOM    914  CB  ARG B 128      14.716 -11.096 -16.502  1.00 80.72           C  
ATOM    915  O   ARG B 128      14.304  -9.547 -19.273  1.00 80.72           O  
ATOM    916  CG  ARG B 128      14.374 -11.863 -15.234  1.00 80.72           C  
ATOM    917  CD  ARG B 128      15.617 -12.188 -14.419  1.00 80.72           C  
ATOM    918  NE  ARG B 128      16.340 -13.331 -14.970  1.00 80.72           N  
ATOM    919  NH1 ARG B 128      17.582 -13.728 -13.063  1.00 80.72           N  
ATOM    920  NH2 ARG B 128      17.852 -15.058 -14.910  1.00 80.72           N  
ATOM    921  CZ  ARG B 128      17.256 -14.036 -14.313  1.00 80.72           C  
ATOM    922  N   GLY B 129      13.432  -8.182 -17.638  1.00 68.00           N  
ATOM    923  CA  GLY B 129      13.807  -6.977 -18.361  1.00 68.00           C  
ATOM    924  C   GLY B 129      15.308  -6.802 -18.493  1.00 68.00           C  
ATOM    925  O   GLY B 129      15.789  -6.253 -19.486  1.00 68.00           O  
ATOM    926  N   SER B 130      15.954  -7.098 -17.545  1.00 63.80           N  
ATOM    927  CA  SER B 130      17.413  -7.062 -17.501  1.00 63.80           C  
ATOM    928  C   SER B 130      17.968  -8.200 -16.650  1.00 63.80           C  
ATOM    929  CB  SER B 130      17.900  -5.720 -16.954  1.00 63.80           C  
ATOM    930  O   SER B 130      17.221  -8.864 -15.929  1.00 63.80           O  
ATOM    931  OG  SER B 130      17.774  -5.676 -15.543  1.00 63.80           O  
ATOM    932  N   ALA B 131      19.182  -8.490 -16.767  1.00 66.86           N  
ATOM    933  CA  ALA B 131      19.808  -9.588 -16.035  1.00 66.86           C  
ATOM    934  C   ALA B 131      19.690  -9.379 -14.528  1.00 66.86           C  
ATOM    935  CB  ALA B 131      21.274  -9.729 -16.436  1.00 66.86           C  
ATOM    936  O   ALA B 131      19.589 -10.345 -13.767  1.00 66.86           O  
ATOM    937  N   ARG B 132      19.518  -8.153 -14.092  1.00 67.86           N  
ATOM    938  CA  ARG B 132      19.500  -7.864 -12.662  1.00 67.86           C  
ATOM    939  C   ARG B 132      18.101  -7.468 -12.200  1.00 67.86           C  
ATOM    940  CB  ARG B 132      20.497  -6.754 -12.325  1.00 67.86           C  
ATOM    941  O   ARG B 132      17.928  -6.969 -11.087  1.00 67.86           O  
ATOM    942  CG  ARG B 132      21.951  -7.151 -12.522  1.00 67.86           C  
ATOM    943  CD  ARG B 132      22.902  -6.121 -11.928  1.00 67.86           C  
ATOM    944  NE  ARG B 132      23.243  -5.081 -12.895  1.00 67.86           N  
ATOM    945  NH1 ARG B 132      24.293  -3.710 -11.361  1.00 67.86           N  
ATOM    946  NH2 ARG B 132      24.154  -3.081 -13.561  1.00 67.86           N  
ATOM    947  CZ  ARG B 132      23.896  -3.960 -12.603  1.00 67.86           C  
ATOM    948  N   ALA B 133      17.214  -7.731 -13.136  1.00 64.41           N  
ATOM    949  CA  ALA B 133      15.848  -7.413 -12.727  1.00 64.41           C  
ATOM    950  C   ALA B 133      15.331  -8.423 -11.707  1.00 64.41           C  
ATOM    951  CB  ALA B 133      14.925  -7.369 -13.942  1.00 64.41           C  
ATOM    952  O   ALA B 133      15.554  -9.628 -11.849  1.00 64.41           O  
ATOM    953  N   ALA B 134      14.685  -7.899 -10.681  1.00 69.73           N  
ATOM    954  CA  ALA B 134      14.211  -8.747  -9.591  1.00 69.73           C  
ATOM    955  C   ALA B 134      13.045  -9.621 -10.044  1.00 69.73           C  
ATOM    956  CB  ALA B 134      13.798  -7.894  -8.394  1.00 69.73           C  
ATOM    957  O   ALA B 134      12.877 -10.743  -9.559  1.00 69.73           O  
ATOM    958  N   GLY B 135      12.280  -9.152 -11.017  1.00 80.08           N  
ATOM    959  CA  GLY B 135      11.052  -9.863 -11.336  1.00 80.08           C  
ATOM    960  C   GLY B 135      11.010 -10.369 -12.765  1.00 80.08           C  
ATOM    961  O   GLY B 135      11.787  -9.920 -13.611  1.00 80.08           O  
ATOM    962  N   TYR B 136      10.197 -11.448 -13.012  1.00 88.73           N  
ATOM    963  CA  TYR B 136       9.910 -11.999 -14.332  1.00 88.73           C  
ATOM    964  C   TYR B 136       8.574 -11.487 -14.857  1.00 88.73           C  
ATOM    965  CB  TYR B 136       9.902 -13.530 -14.286  1.00 88.73           C  
ATOM    966  O   TYR B 136       7.554 -11.580 -14.172  1.00 88.73           O  
ATOM    967  CG  TYR B 136      11.224 -14.132 -13.879  1.00 88.73           C  
ATOM    968  CD1 TYR B 136      12.174 -14.486 -14.835  1.00 88.73           C  
ATOM    969  CD2 TYR B 136      11.527 -14.351 -12.539  1.00 88.73           C  
ATOM    970  CE1 TYR B 136      13.394 -15.043 -14.465  1.00 88.73           C  
ATOM    971  CE2 TYR B 136      12.743 -14.907 -12.158  1.00 88.73           C  
ATOM    972  OH  TYR B 136      14.875 -15.801 -12.754  1.00 88.73           O  
ATOM    973  CZ  TYR B 136      13.669 -15.249 -13.126  1.00 88.73           C  
ATOM    974  N   ASP B 137       8.674 -10.983 -16.048  1.00 88.60           N  
ATOM    975  CA  ASP B 137       7.428 -10.513 -16.647  1.00 88.60           C  
ATOM    976  C   ASP B 137       6.533 -11.685 -17.043  1.00 88.60           C  
ATOM    977  CB  ASP B 137       7.716  -9.636 -17.868  1.00 88.60           C  
ATOM    978  O   ASP B 137       7.007 -12.671 -17.610  1.00 88.60           O  
ATOM    979  CG  ASP B 137       8.337  -8.299 -17.504  1.00 88.60           C  
ATOM    980  OD1 ASP B 137       7.924  -7.689 -16.494  1.00 88.60           O  
ATOM    981  OD2 ASP B 137       9.247  -7.850 -18.235  1.00 88.60           O  
ATOM    982  N   LEU B 138       5.253 -11.557 -16.735  1.00 92.88           N  
ATOM    983  CA  LEU B 138       4.252 -12.546 -17.118  1.00 92.88           C  
ATOM    984  C   LEU B 138       3.385 -12.027 -18.260  1.00 92.88           C  
ATOM    985  CB  LEU B 138       3.372 -12.911 -15.919  1.00 92.88           C  
ATOM    986  O   LEU B 138       3.073 -10.835 -18.317  1.00 92.88           O  
ATOM    987  CG  LEU B 138       4.088 -13.527 -14.716  1.00 92.88           C  
ATOM    988  CD1 LEU B 138       3.128 -13.659 -13.539  1.00 92.88           C  
ATOM    989  CD2 LEU B 138       4.682 -14.883 -15.083  1.00 92.88           C  
ATOM    990  N   TYR B 139       2.957 -12.891 -19.102  1.00 93.23           N  
ATOM    991  CA  TYR B 139       2.236 -12.494 -20.306  1.00 93.23           C  
ATOM    992  C   TYR B 139       0.876 -13.179 -20.378  1.00 93.23           C  
ATOM    993  CB  TYR B 139       3.054 -12.826 -21.557  1.00 93.23           C  
ATOM    994  O   TYR B 139       0.721 -14.315 -19.923  1.00 93.23           O  
ATOM    995  CG  TYR B 139       4.407 -12.157 -21.593  1.00 93.23           C  
ATOM    996  CD1 TYR B 139       4.580 -10.926 -22.221  1.00 93.23           C  
ATOM    997  CD2 TYR B 139       5.514 -12.755 -21.000  1.00 93.23           C  
ATOM    998  CE1 TYR B 139       5.825 -10.306 -22.258  1.00 93.23           C  
ATOM    999  CE2 TYR B 139       6.764 -12.144 -21.031  1.00 93.23           C  
ATOM   1000  OH  TYR B 139       8.143 -10.313 -21.695  1.00 93.23           O  
ATOM   1001  CZ  TYR B 139       6.909 -10.922 -21.661  1.00 93.23           C  
ATOM   1002  N   SER B 140      -0.030 -12.452 -20.981  1.00 94.79           N  
ATOM   1003  CA  SER B 140      -1.368 -13.014 -21.130  1.00 94.79           C  
ATOM   1004  C   SER B 140      -1.418 -14.029 -22.267  1.00 94.79           C  
ATOM   1005  CB  SER B 140      -2.392 -11.905 -21.381  1.00 94.79           C  
ATOM   1006  O   SER B 140      -0.861 -13.794 -23.341  1.00 94.79           O  
ATOM   1007  OG  SER B 140      -3.676 -12.452 -21.628  1.00 94.79           O  
ATOM   1008  N   ALA B 141      -2.055 -15.184 -22.020  1.00 95.79           N  
ATOM   1009  CA  ALA B 141      -2.188 -16.215 -23.046  1.00 95.79           C  
ATOM   1010  C   ALA B 141      -3.358 -15.913 -23.978  1.00 95.79           C  
ATOM   1011  CB  ALA B 141      -2.366 -17.587 -22.401  1.00 95.79           C  
ATOM   1012  O   ALA B 141      -3.376 -16.359 -25.128  1.00 95.79           O  
ATOM   1013  N   TYR B 142      -4.261 -15.189 -23.553  1.00 94.83           N  
ATOM   1014  CA  TYR B 142      -5.473 -14.923 -24.320  1.00 94.83           C  
ATOM   1015  C   TYR B 142      -5.825 -13.440 -24.286  1.00 94.83           C  
ATOM   1016  CB  TYR B 142      -6.644 -15.750 -23.781  1.00 94.83           C  
ATOM   1017  O   TYR B 142      -5.218 -12.669 -23.540  1.00 94.83           O  
ATOM   1018  CG  TYR B 142      -6.360 -17.231 -23.715  1.00 94.83           C  
ATOM   1019  CD1 TYR B 142      -6.405 -18.021 -24.861  1.00 94.83           C  
ATOM   1020  CD2 TYR B 142      -6.048 -17.844 -22.506  1.00 94.83           C  
ATOM   1021  CE1 TYR B 142      -6.147 -19.387 -24.804  1.00 94.83           C  
ATOM   1022  CE2 TYR B 142      -5.788 -19.209 -22.437  1.00 94.83           C  
ATOM   1023  OH  TYR B 142      -5.583 -21.322 -23.528  1.00 94.83           O  
ATOM   1024  CZ  TYR B 142      -5.839 -19.970 -23.590  1.00 94.83           C  
ATOM   1025  N   ASP B 143      -6.724 -13.095 -25.150  1.00 94.99           N  
ATOM   1026  CA  ASP B 143      -7.297 -11.753 -25.141  1.00 94.99           C  
ATOM   1027  C   ASP B 143      -8.380 -11.625 -24.072  1.00 94.99           C  
ATOM   1028  CB  ASP B 143      -7.871 -11.405 -26.516  1.00 94.99           C  
ATOM   1029  O   ASP B 143      -9.198 -12.531 -23.899  1.00 94.99           O  
ATOM   1030  CG  ASP B 143      -6.826 -11.428 -27.618  1.00 94.99           C  
ATOM   1031  OD1 ASP B 143      -5.615 -11.385 -27.311  1.00 94.99           O  
ATOM   1032  OD2 ASP B 143      -7.218 -11.486 -28.804  1.00 94.99           O  
ATOM   1033  N   TYR B 144      -8.287 -10.528 -23.316  1.00 91.70           N  
ATOM   1034  CA  TYR B 144      -9.310 -10.264 -22.310  1.00 91.70           C  
ATOM   1035  C   TYR B 144      -9.819  -8.831 -22.414  1.00 91.70           C  
ATOM   1036  CB  TYR B 144      -8.762 -10.523 -20.904  1.00 91.70           C  
ATOM   1037  O   TYR B 144      -9.103  -7.944 -22.884  1.00 91.70           O  
ATOM   1038  CG  TYR B 144      -8.444 -11.974 -20.634  1.00 91.70           C  
ATOM   1039  CD1 TYR B 144      -9.380 -12.812 -20.033  1.00 91.70           C  
ATOM   1040  CD2 TYR B 144      -7.207 -12.508 -20.978  1.00 91.70           C  
ATOM   1041  CE1 TYR B 144      -9.090 -14.149 -19.781  1.00 91.70           C  
ATOM   1042  CE2 TYR B 144      -6.906 -13.843 -20.731  1.00 91.70           C  
ATOM   1043  OH  TYR B 144      -7.561 -15.978 -19.886  1.00 91.70           O  
ATOM   1044  CZ  TYR B 144      -7.853 -14.655 -20.133  1.00 91.70           C  
ATOM   1045  N   THR B 145     -11.040  -8.644 -22.132  1.00 92.71           N  
ATOM   1046  CA  THR B 145     -11.610  -7.321 -21.907  1.00 92.71           C  
ATOM   1047  C   THR B 145     -12.137  -7.194 -20.481  1.00 92.71           C  
ATOM   1048  CB  THR B 145     -12.745  -7.025 -22.905  1.00 92.71           C  
ATOM   1049  O   THR B 145     -13.032  -7.939 -20.075  1.00 92.71           O  
ATOM   1050  CG2 THR B 145     -13.267  -5.601 -22.738  1.00 92.71           C  
ATOM   1051  OG1 THR B 145     -12.254  -7.188 -24.241  1.00 92.71           O  
ATOM   1052  N   ILE B 146     -11.449  -6.270 -19.784  1.00 81.68           N  
ATOM   1053  CA  ILE B 146     -11.869  -6.083 -18.399  1.00 81.68           C  
ATOM   1054  C   ILE B 146     -12.707  -4.812 -18.281  1.00 81.68           C  
ATOM   1055  CB  ILE B 146     -10.656  -6.016 -17.444  1.00 81.68           C  
ATOM   1056  O   ILE B 146     -12.173  -3.702 -18.331  1.00 81.68           O  
ATOM   1057  CG1 ILE B 146      -9.708  -7.192 -17.702  1.00 81.68           C  
ATOM   1058  CG2 ILE B 146     -11.119  -5.994 -15.984  1.00 81.68           C  
ATOM   1059  CD1 ILE B 146      -8.377  -7.085 -16.970  1.00 81.68           C  
ATOM   1060  N   PRO B 147     -14.008  -4.919 -18.047  1.00 78.72           N  
ATOM   1061  CA  PRO B 147     -14.869  -3.740 -17.930  1.00 78.72           C  
ATOM   1062  C   PRO B 147     -14.504  -2.858 -16.738  1.00 78.72           C  
ATOM   1063  CB  PRO B 147     -16.267  -4.339 -17.758  1.00 78.72           C  
ATOM   1064  O   PRO B 147     -13.819  -3.311 -15.818  1.00 78.72           O  
ATOM   1065  CG  PRO B 147     -16.129  -5.762 -18.197  1.00 78.72           C  
ATOM   1066  CD  PRO B 147     -14.710  -6.196 -17.968  1.00 78.72           C  
ATOM   1067  N   PRO B 148     -14.944  -1.600 -16.756  1.00 69.12           N  
ATOM   1068  CA  PRO B 148     -14.651  -0.668 -15.664  1.00 69.12           C  
ATOM   1069  C   PRO B 148     -15.167  -1.161 -14.314  1.00 69.12           C  
ATOM   1070  CB  PRO B 148     -15.373   0.613 -16.090  1.00 69.12           C  
ATOM   1071  O   PRO B 148     -16.268  -1.713 -14.233  1.00 69.12           O  
ATOM   1072  CG  PRO B 148     -15.689   0.410 -17.537  1.00 69.12           C  
ATOM   1073  CD  PRO B 148     -15.647  -1.061 -17.833  1.00 69.12           C  
ATOM   1074  N   MET B 149     -14.369  -1.136 -13.312  1.00 56.16           N  
ATOM   1075  CA  MET B 149     -14.699  -1.436 -11.922  1.00 56.16           C  
ATOM   1076  C   MET B 149     -14.920  -2.932 -11.725  1.00 56.16           C  
ATOM   1077  CB  MET B 149     -15.944  -0.662 -11.484  1.00 56.16           C  
ATOM   1078  O   MET B 149     -15.693  -3.341 -10.857  1.00 56.16           O  
ATOM   1079  CG  MET B 149     -15.767   0.848 -11.510  1.00 56.16           C  
ATOM   1080  SD  MET B 149     -14.427   1.418 -10.395  1.00 56.16           S  
ATOM   1081  CE  MET B 149     -15.235   1.199  -8.785  1.00 56.16           C  
ATOM   1082  N   GLU B 150     -14.449  -3.724 -12.653  1.00 64.55           N  
ATOM   1083  CA  GLU B 150     -14.535  -5.177 -12.544  1.00 64.55           C  
ATOM   1084  C   GLU B 150     -13.147  -5.809 -12.485  1.00 64.55           C  
ATOM   1085  CB  GLU B 150     -15.328  -5.759 -13.716  1.00 64.55           C  
ATOM   1086  O   GLU B 150     -12.136  -5.103 -12.507  1.00 64.55           O  
ATOM   1087  CG  GLU B 150     -16.837  -5.713 -13.521  1.00 64.55           C  
ATOM   1088  CD  GLU B 150     -17.582  -6.743 -14.354  1.00 64.55           C  
ATOM   1089  OE1 GLU B 150     -18.833  -6.709 -14.386  1.00 64.55           O  
ATOM   1090  OE2 GLU B 150     -16.909  -7.593 -14.979  1.00 64.55           O  
ATOM   1091  N   LYS B 151     -13.128  -7.139 -12.259  1.00 67.21           N  
ATOM   1092  CA  LYS B 151     -11.875  -7.886 -12.214  1.00 67.21           C  
ATOM   1093  C   LYS B 151     -11.921  -9.092 -13.148  1.00 67.21           C  
ATOM   1094  CB  LYS B 151     -11.572  -8.341 -10.786  1.00 67.21           C  
ATOM   1095  O   LYS B 151     -12.996  -9.503 -13.588  1.00 67.21           O  
ATOM   1096  CG  LYS B 151     -12.532  -9.395 -10.255  1.00 67.21           C  
ATOM   1097  CD  LYS B 151     -12.187  -9.798  -8.827  1.00 67.21           C  
ATOM   1098  CE  LYS B 151     -13.187 -10.802  -8.271  1.00 67.21           C  
ATOM   1099  NZ  LYS B 151     -12.929 -11.102  -6.831  1.00 67.21           N  
ATOM   1100  N   ALA B 152     -10.782  -9.452 -13.581  1.00 79.99           N  
ATOM   1101  CA  ALA B 152     -10.671 -10.666 -14.386  1.00 79.99           C  
ATOM   1102  C   ALA B 152      -9.400 -11.438 -14.043  1.00 79.99           C  
ATOM   1103  CB  ALA B 152     -10.696 -10.322 -15.874  1.00 79.99           C  
ATOM   1104  O   ALA B 152      -8.392 -10.844 -13.652  1.00 79.99           O  
ATOM   1105  N   VAL B 153      -9.567 -12.761 -14.049  1.00 81.79           N  
ATOM   1106  CA  VAL B 153      -8.383 -13.605 -13.921  1.00 81.79           C  
ATOM   1107  C   VAL B 153      -7.795 -13.882 -15.303  1.00 81.79           C  
ATOM   1108  CB  VAL B 153      -8.708 -14.934 -13.204  1.00 81.79           C  
ATOM   1109  O   VAL B 153      -8.425 -14.544 -16.132  1.00 81.79           O  
ATOM   1110  CG1 VAL B 153      -7.466 -15.820 -13.119  1.00 81.79           C  
ATOM   1111  CG2 VAL B 153      -9.272 -14.664 -11.810  1.00 81.79           C  
ATOM   1112  N   VAL B 154      -6.630 -13.319 -15.496  1.00 89.48           N  
ATOM   1113  CA  VAL B 154      -5.947 -13.473 -16.776  1.00 89.48           C  
ATOM   1114  C   VAL B 154      -4.983 -14.656 -16.709  1.00 89.48           C  
ATOM   1115  CB  VAL B 154      -5.186 -12.188 -17.171  1.00 89.48           C  
ATOM   1116  O   VAL B 154      -4.042 -14.653 -15.911  1.00 89.48           O  
ATOM   1117  CG1 VAL B 154      -4.493 -12.364 -18.521  1.00 89.48           C  
ATOM   1118  CG2 VAL B 154      -6.139 -10.994 -17.208  1.00 89.48           C  
ATOM   1119  N   LYS B 155      -5.199 -15.593 -17.625  1.00 92.66           N  
ATOM   1120  CA  LYS B 155      -4.404 -16.817 -17.611  1.00 92.66           C  
ATOM   1121  C   LYS B 155      -3.130 -16.655 -18.434  1.00 92.66           C  
ATOM   1122  CB  LYS B 155      -5.223 -17.995 -18.140  1.00 92.66           C  
ATOM   1123  O   LYS B 155      -3.153 -16.060 -19.513  1.00 92.66           O  
ATOM   1124  CG  LYS B 155      -6.404 -18.374 -17.259  1.00 92.66           C  
ATOM   1125  CD  LYS B 155      -7.018 -19.701 -17.686  1.00 92.66           C  
ATOM   1126  CE  LYS B 155      -8.166 -20.107 -16.772  1.00 92.66           C  
ATOM   1127  NZ  LYS B 155      -8.804 -21.382 -17.217  1.00 92.66           N  
ATOM   1128  N   THR B 156      -2.076 -17.231 -17.960  1.00 94.61           N  
ATOM   1129  CA  THR B 156      -0.790 -17.163 -18.646  1.00 94.61           C  
ATOM   1130  C   THR B 156      -0.495 -18.472 -19.373  1.00 94.61           C  
ATOM   1131  CB  THR B 156       0.352 -16.850 -17.662  1.00 94.61           C  
ATOM   1132  O   THR B 156       0.372 -18.520 -20.248  1.00 94.61           O  
ATOM   1133  CG2 THR B 156       0.100 -15.539 -16.926  1.00 94.61           C  
ATOM   1134  OG1 THR B 156       0.455 -17.911 -16.705  1.00 94.61           O  
ATOM   1135  N   ASP B 157      -1.165 -19.495 -18.942  1.00 95.66           N  
ATOM   1136  CA  ASP B 157      -1.031 -20.840 -19.493  1.00 95.66           C  
ATOM   1137  C   ASP B 157       0.372 -21.393 -19.254  1.00 95.66           C  
ATOM   1138  CB  ASP B 157      -1.350 -20.842 -20.989  1.00 95.66           C  
ATOM   1139  O   ASP B 157       0.905 -22.129 -20.087  1.00 95.66           O  
ATOM   1140  CG  ASP B 157      -2.839 -20.912 -21.278  1.00 95.66           C  
ATOM   1141  OD1 ASP B 157      -3.647 -20.895 -20.325  1.00 95.66           O  
ATOM   1142  OD2 ASP B 157      -3.207 -20.988 -22.470  1.00 95.66           O  
ATOM   1143  N   ILE B 158       0.933 -20.936 -18.116  1.00 94.54           N  
ATOM   1144  CA  ILE B 158       2.200 -21.523 -17.695  1.00 94.54           C  
ATOM   1145  C   ILE B 158       2.059 -22.105 -16.291  1.00 94.54           C  
ATOM   1146  CB  ILE B 158       3.344 -20.484 -17.732  1.00 94.54           C  
ATOM   1147  O   ILE B 158       1.232 -21.643 -15.501  1.00 94.54           O  
ATOM   1148  CG1 ILE B 158       3.051 -19.332 -16.764  1.00 94.54           C  
ATOM   1149  CG2 ILE B 158       3.554 -19.962 -19.157  1.00 94.54           C  
ATOM   1150  CD1 ILE B 158       4.233 -18.401 -16.534  1.00 94.54           C  
ATOM   1151  N   GLN B 159       2.791 -23.205 -16.105  1.00 94.38           N  
ATOM   1152  CA  GLN B 159       3.021 -23.734 -14.765  1.00 94.38           C  
ATOM   1153  C   GLN B 159       4.456 -23.482 -14.313  1.00 94.38           C  
ATOM   1154  CB  GLN B 159       2.712 -25.231 -14.719  1.00 94.38           C  
ATOM   1155  O   GLN B 159       5.383 -23.508 -15.125  1.00 94.38           O  
ATOM   1156  CG  GLN B 159       3.527 -26.058 -15.704  1.00 94.38           C  
ATOM   1157  CD  GLN B 159       3.137 -27.525 -15.702  1.00 94.38           C  
ATOM   1158  NE2 GLN B 159       3.643 -28.274 -16.676  1.00 94.38           N  
ATOM   1159  OE1 GLN B 159       2.389 -27.981 -14.832  1.00 94.38           O  
ATOM   1160  N   ILE B 160       4.552 -23.226 -12.980  1.00 92.98           N  
ATOM   1161  CA  ILE B 160       5.883 -22.841 -12.526  1.00 92.98           C  
ATOM   1162  C   ILE B 160       6.304 -23.725 -11.354  1.00 92.98           C  
ATOM   1163  CB  ILE B 160       5.932 -21.351 -12.118  1.00 92.98           C  
ATOM   1164  O   ILE B 160       5.469 -24.127 -10.540  1.00 92.98           O  
ATOM   1165  CG1 ILE B 160       5.589 -20.458 -13.316  1.00 92.98           C  
ATOM   1166  CG2 ILE B 160       7.306 -20.994 -11.544  1.00 92.98           C  
ATOM   1167  CD1 ILE B 160       5.364 -18.997 -12.954  1.00 92.98           C  
ATOM   1168  N   ALA B 161       7.560 -24.049 -11.368  1.00 92.53           N  
ATOM   1169  CA  ALA B 161       8.211 -24.673 -10.219  1.00 92.53           C  
ATOM   1170  C   ALA B 161       9.249 -23.740  -9.603  1.00 92.53           C  
ATOM   1171  CB  ALA B 161       8.862 -25.992 -10.628  1.00 92.53           C  
ATOM   1172  O   ALA B 161      10.336 -23.559 -10.156  1.00 92.53           O  
ATOM   1173  N   LEU B 162       8.870 -23.239  -8.508  1.00 90.37           N  
ATOM   1174  CA  LEU B 162       9.740 -22.282  -7.832  1.00 90.37           C  
ATOM   1175  C   LEU B 162      10.915 -22.992  -7.168  1.00 90.37           C  
ATOM   1176  CB  LEU B 162       8.953 -21.486  -6.788  1.00 90.37           C  
ATOM   1177  O   LEU B 162      10.817 -24.170  -6.818  1.00 90.37           O  
ATOM   1178  CG  LEU B 162       7.928 -20.488  -7.327  1.00 90.37           C  
ATOM   1179  CD1 LEU B 162       6.873 -20.186  -6.268  1.00 90.37           C  
ATOM   1180  CD2 LEU B 162       8.618 -19.206  -7.783  1.00 90.37           C  
ATOM   1181  N   PRO B 163      12.037 -22.296  -7.124  1.00 88.76           N  
ATOM   1182  CA  PRO B 163      13.164 -22.897  -6.407  1.00 88.76           C  
ATOM   1183  C   PRO B 163      12.827 -23.240  -4.958  1.00 88.76           C  
ATOM   1184  CB  PRO B 163      14.243 -21.813  -6.475  1.00 88.76           C  
ATOM   1185  O   PRO B 163      11.968 -22.595  -4.351  1.00 88.76           O  
ATOM   1186  CG  PRO B 163      13.780 -20.880  -7.547  1.00 88.76           C  
ATOM   1187  CD  PRO B 163      12.287 -20.993  -7.665  1.00 88.76           C  
ATOM   1188  N   SER B 164      13.481 -24.220  -4.435  1.00 87.39           N  
ATOM   1189  CA  SER B 164      13.235 -24.658  -3.065  1.00 87.39           C  
ATOM   1190  C   SER B 164      13.454 -23.521  -2.073  1.00 87.39           C  
ATOM   1191  CB  SER B 164      14.140 -25.838  -2.708  1.00 87.39           C  
ATOM   1192  O   SER B 164      14.437 -22.783  -2.173  1.00 87.39           O  
ATOM   1193  OG  SER B 164      13.830 -26.337  -1.418  1.00 87.39           O  
ATOM   1194  N   GLY B 165      12.476 -23.316  -1.262  1.00 86.76           N  
ATOM   1195  CA  GLY B 165      12.572 -22.307  -0.220  1.00 86.76           C  
ATOM   1196  C   GLY B 165      12.054 -20.949  -0.654  1.00 86.76           C  
ATOM   1197  O   GLY B 165      12.323 -19.938  -0.002  1.00 86.76           O  
ATOM   1198  N   CYS B 166      11.356 -20.939  -1.786  1.00 87.33           N  
ATOM   1199  CA  CYS B 166      10.859 -19.661  -2.284  1.00 87.33           C  
ATOM   1200  C   CYS B 166       9.379 -19.752  -2.636  1.00 87.33           C  
ATOM   1201  CB  CYS B 166      11.657 -19.216  -3.509  1.00 87.33           C  
ATOM   1202  O   CYS B 166       8.868 -20.838  -2.916  1.00 87.33           O  
ATOM   1203  SG  CYS B 166      13.405 -18.914  -3.169  1.00 87.33           S  
ATOM   1204  N   TYR B 167       8.699 -18.677  -2.430  1.00 85.52           N  
ATOM   1205  CA  TYR B 167       7.384 -18.539  -3.046  1.00 85.52           C  
ATOM   1206  C   TYR B 167       7.385 -17.430  -4.091  1.00 85.52           C  
ATOM   1207  CB  TYR B 167       6.319 -18.254  -1.983  1.00 85.52           C  
ATOM   1208  O   TYR B 167       8.342 -16.658  -4.186  1.00 85.52           O  
ATOM   1209  CG  TYR B 167       6.312 -16.824  -1.499  1.00 85.52           C  
ATOM   1210  CD1 TYR B 167       7.190 -16.401  -0.504  1.00 85.52           C  
ATOM   1211  CD2 TYR B 167       5.428 -15.894  -2.035  1.00 85.52           C  
ATOM   1212  CE1 TYR B 167       7.187 -15.085  -0.053  1.00 85.52           C  
ATOM   1213  CE2 TYR B 167       5.415 -14.576  -1.592  1.00 85.52           C  
ATOM   1214  OH  TYR B 167       6.289 -12.877  -0.160  1.00 85.52           O  
ATOM   1215  CZ  TYR B 167       6.297 -14.181  -0.602  1.00 85.52           C  
ATOM   1216  N   GLY B 168       6.430 -17.491  -4.957  1.00 86.87           N  
ATOM   1217  CA  GLY B 168       6.309 -16.464  -5.979  1.00 86.87           C  
ATOM   1218  C   GLY B 168       5.280 -15.403  -5.640  1.00 86.87           C  
ATOM   1219  O   GLY B 168       4.160 -15.723  -5.237  1.00 86.87           O  
ATOM   1220  N   ARG B 169       5.733 -14.159  -5.786  1.00 82.40           N  
ATOM   1221  CA  ARG B 169       4.812 -13.043  -5.599  1.00 82.40           C  
ATOM   1222  C   ARG B 169       4.451 -12.402  -6.935  1.00 82.40           C  
ATOM   1223  CB  ARG B 169       5.417 -11.997  -4.661  1.00 82.40           C  
ATOM   1224  O   ARG B 169       5.334 -11.975  -7.683  1.00 82.40           O  
ATOM   1225  CG  ARG B 169       4.487 -10.834  -4.354  1.00 82.40           C  
ATOM   1226  CD  ARG B 169       4.989 -10.006  -3.179  1.00 82.40           C  
ATOM   1227  NE  ARG B 169       6.242  -9.326  -3.494  1.00 82.40           N  
ATOM   1228  NH1 ARG B 169       5.910  -7.586  -2.011  1.00 82.40           N  
ATOM   1229  NH2 ARG B 169       7.809  -7.659  -3.293  1.00 82.40           N  
ATOM   1230  CZ  ARG B 169       6.651  -8.192  -2.932  1.00 82.40           C  
ATOM   1231  N   VAL B 170       3.165 -12.403  -7.201  1.00 83.45           N  
ATOM   1232  CA  VAL B 170       2.702 -11.712  -8.400  1.00 83.45           C  
ATOM   1233  C   VAL B 170       2.491 -10.231  -8.094  1.00 83.45           C  
ATOM   1234  CB  VAL B 170       1.397 -12.334  -8.946  1.00 83.45           C  
ATOM   1235  O   VAL B 170       1.635  -9.874  -7.281  1.00 83.45           O  
ATOM   1236  CG1 VAL B 170       0.927 -11.593 -10.196  1.00 83.45           C  
ATOM   1237  CG2 VAL B 170       1.599 -13.818  -9.244  1.00 83.45           C  
ATOM   1238  N   ALA B 171       3.279  -9.387  -8.832  1.00 76.72           N  
ATOM   1239  CA  ALA B 171       3.284  -7.955  -8.547  1.00 76.72           C  
ATOM   1240  C   ALA B 171       2.904  -7.148  -9.785  1.00 76.72           C  
ATOM   1241  CB  ALA B 171       4.654  -7.519  -8.032  1.00 76.72           C  
ATOM   1242  O   ALA B 171       3.123  -7.592 -10.914  1.00 76.72           O  
ATOM   1243  N   PRO B 172       2.226  -6.042  -9.535  1.00 68.03           N  
ATOM   1244  CA  PRO B 172       1.868  -5.181 -10.665  1.00 68.03           C  
ATOM   1245  C   PRO B 172       3.089  -4.600 -11.374  1.00 68.03           C  
ATOM   1246  CB  PRO B 172       1.037  -4.073 -10.013  1.00 68.03           C  
ATOM   1247  O   PRO B 172       4.153  -4.460 -10.765  1.00 68.03           O  
ATOM   1248  CG  PRO B 172       1.253  -4.246  -8.545  1.00 68.03           C  
ATOM   1249  CD  PRO B 172       1.952  -5.555  -8.316  1.00 68.03           C  
ATOM   1250  N   ARG B 173       2.806  -4.347 -12.696  1.00 61.28           N  
ATOM   1251  CA  ARG B 173       3.799  -3.600 -13.461  1.00 61.28           C  
ATOM   1252  C   ARG B 173       3.611  -2.098 -13.282  1.00 61.28           C  
ATOM   1253  CB  ARG B 173       3.719  -3.965 -14.945  1.00 61.28           C  
ATOM   1254  O   ARG B 173       2.480  -1.606 -13.263  1.00 61.28           O  
ATOM   1255  CG  ARG B 173       4.056  -5.418 -15.241  1.00 61.28           C  
ATOM   1256  CD  ARG B 173       4.088  -5.696 -16.738  1.00 61.28           C  
ATOM   1257  NE  ARG B 173       5.157  -4.954 -17.401  1.00 61.28           N  
ATOM   1258  NH1 ARG B 173       4.453  -5.451 -19.545  1.00 61.28           N  
ATOM   1259  NH2 ARG B 173       6.314  -4.154 -19.216  1.00 61.28           N  
ATOM   1260  CZ  ARG B 173       5.306  -4.855 -18.719  1.00 61.28           C  
ATOM   1261  N   SER B 174       4.595  -1.353 -12.876  1.00 54.07           N  
ATOM   1262  CA  SER B 174       4.505   0.074 -12.585  1.00 54.07           C  
ATOM   1263  C   SER B 174       3.727   0.811 -13.671  1.00 54.07           C  
ATOM   1264  CB  SER B 174       5.901   0.682 -12.445  1.00 54.07           C  
ATOM   1265  O   SER B 174       2.898   1.673 -13.371  1.00 54.07           O  
ATOM   1266  OG  SER B 174       6.774   0.171 -13.438  1.00 54.07           O  
ATOM   1267  N   GLY B 175       3.917   0.580 -14.949  1.00 50.04           N  
ATOM   1268  CA  GLY B 175       3.318   1.294 -16.066  1.00 50.04           C  
ATOM   1269  C   GLY B 175       1.823   1.063 -16.189  1.00 50.04           C  
ATOM   1270  O   GLY B 175       1.077   1.975 -16.550  1.00 50.04           O  
ATOM   1271  N   LEU B 176       1.254  -0.187 -15.900  1.00 53.46           N  
ATOM   1272  CA  LEU B 176      -0.158  -0.517 -16.060  1.00 53.46           C  
ATOM   1273  C   LEU B 176      -1.000   0.165 -14.987  1.00 53.46           C  
ATOM   1274  CB  LEU B 176      -0.364  -2.033 -16.000  1.00 53.46           C  
ATOM   1275  O   LEU B 176      -2.106   0.635 -15.265  1.00 53.46           O  
ATOM   1276  CG  LEU B 176      -0.280  -2.781 -17.331  1.00 53.46           C  
ATOM   1277  CD1 LEU B 176       0.125  -4.233 -17.098  1.00 53.46           C  
ATOM   1278  CD2 LEU B 176      -1.609  -2.704 -18.074  1.00 53.46           C  
ATOM   1279  N   ALA B 177      -0.489   0.309 -13.786  1.00 47.67           N  
ATOM   1280  CA  ALA B 177      -1.227   0.874 -12.659  1.00 47.67           C  
ATOM   1281  C   ALA B 177      -1.388   2.383 -12.811  1.00 47.67           C  
ATOM   1282  CB  ALA B 177      -0.522   0.547 -11.344  1.00 47.67           C  
ATOM   1283  O   ALA B 177      -2.473   2.924 -12.582  1.00 47.67           O  
ATOM   1284  N   ALA B 178      -0.407   3.070 -13.286  1.00 43.91           N  
ATOM   1285  CA  ALA B 178      -0.410   4.528 -13.359  1.00 43.91           C  
ATOM   1286  C   ALA B 178      -1.225   5.015 -14.554  1.00 43.91           C  
ATOM   1287  CB  ALA B 178       1.019   5.060 -13.442  1.00 43.91           C  
ATOM   1288  O   ALA B 178      -1.978   5.986 -14.445  1.00 43.91           O  
ATOM   1289  N   LYS B 179      -1.132   4.258 -15.626  1.00 50.00           N  
ATOM   1290  CA  LYS B 179      -1.717   4.777 -16.859  1.00 50.00           C  
ATOM   1291  C   LYS B 179      -3.175   4.348 -17.000  1.00 50.00           C  
ATOM   1292  CB  LYS B 179      -0.914   4.309 -18.074  1.00 50.00           C  
ATOM   1293  O   LYS B 179      -4.017   5.130 -17.447  1.00 50.00           O  
ATOM   1294  CG  LYS B 179       0.436   4.995 -18.225  1.00 50.00           C  
ATOM   1295  CD  LYS B 179       1.152   4.547 -19.493  1.00 50.00           C  
ATOM   1296  CE  LYS B 179       2.540   5.163 -19.600  1.00 50.00           C  
ATOM   1297  NZ  LYS B 179       3.255   4.708 -20.830  1.00 50.00           N  
ATOM   1298  N   HIS B 180      -3.546   3.136 -16.440  1.00 50.62           N  
ATOM   1299  CA  HIS B 180      -4.862   2.606 -16.777  1.00 50.62           C  
ATOM   1300  C   HIS B 180      -5.667   2.290 -15.521  1.00 50.62           C  
ATOM   1301  CB  HIS B 180      -4.728   1.352 -17.644  1.00 50.62           C  
ATOM   1302  O   HIS B 180      -6.810   1.836 -15.609  1.00 50.62           O  
ATOM   1303  CG  HIS B 180      -4.050   1.598 -18.954  1.00 50.62           C  
ATOM   1304  CD2 HIS B 180      -2.847   1.193 -19.422  1.00 50.62           C  
ATOM   1305  ND1 HIS B 180      -4.621   2.351 -19.957  1.00 50.62           N  
ATOM   1306  CE1 HIS B 180      -3.796   2.396 -20.989  1.00 50.62           C  
ATOM   1307  NE2 HIS B 180      -2.711   1.702 -20.690  1.00 50.62           N  
ATOM   1308  N   PHE B 181      -5.180   2.721 -14.328  1.00 50.46           N  
ATOM   1309  CA  PHE B 181      -5.843   2.429 -13.063  1.00 50.46           C  
ATOM   1310  C   PHE B 181      -6.135   0.938 -12.936  1.00 50.46           C  
ATOM   1311  CB  PHE B 181      -7.142   3.230 -12.937  1.00 50.46           C  
ATOM   1312  O   PHE B 181      -7.201   0.547 -12.456  1.00 50.46           O  
ATOM   1313  CG  PHE B 181      -6.928   4.707 -12.745  1.00 50.46           C  
ATOM   1314  CD1 PHE B 181      -6.715   5.234 -11.477  1.00 50.46           C  
ATOM   1315  CD2 PHE B 181      -6.939   5.570 -13.834  1.00 50.46           C  
ATOM   1316  CE1 PHE B 181      -6.517   6.601 -11.296  1.00 50.46           C  
ATOM   1317  CE2 PHE B 181      -6.741   6.937 -13.661  1.00 50.46           C  
ATOM   1318  CZ  PHE B 181      -6.531   7.450 -12.392  1.00 50.46           C  
ATOM   1319  N   ILE B 182      -5.242   0.174 -13.585  1.00 57.17           N  
ATOM   1320  CA  ILE B 182      -5.323  -1.280 -13.488  1.00 57.17           C  
ATOM   1321  C   ILE B 182      -4.414  -1.773 -12.364  1.00 57.17           C  
ATOM   1322  CB  ILE B 182      -4.940  -1.957 -14.823  1.00 57.17           C  
ATOM   1323  O   ILE B 182      -3.234  -1.420 -12.311  1.00 57.17           O  
ATOM   1324  CG1 ILE B 182      -5.850  -1.462 -15.953  1.00 57.17           C  
ATOM   1325  CG2 ILE B 182      -5.007  -3.482 -14.694  1.00 57.17           C  
ATOM   1326  CD1 ILE B 182      -7.296  -1.923 -15.829  1.00 57.17           C  
ATOM   1327  N   ASP B 183      -5.008  -2.425 -11.483  1.00 62.23           N  
ATOM   1328  CA  ASP B 183      -4.226  -2.985 -10.385  1.00 62.23           C  
ATOM   1329  C   ASP B 183      -4.139  -4.506 -10.492  1.00 62.23           C  
ATOM   1330  CB  ASP B 183      -4.831  -2.586  -9.037  1.00 62.23           C  
ATOM   1331  O   ASP B 183      -4.993  -5.139 -11.115  1.00 62.23           O  
ATOM   1332  CG  ASP B 183      -3.820  -2.605  -7.904  1.00 62.23           C  
ATOM   1333  OD1 ASP B 183      -2.626  -2.872  -8.157  1.00 62.23           O  
ATOM   1334  OD2 ASP B 183      -4.223  -2.353  -6.748  1.00 62.23           O  
ATOM   1335  N   VAL B 184      -2.978  -5.024 -10.184  1.00 64.97           N  
ATOM   1336  CA  VAL B 184      -2.780  -6.469 -10.134  1.00 64.97           C  
ATOM   1337  C   VAL B 184      -2.996  -6.971  -8.708  1.00 64.97           C  
ATOM   1338  CB  VAL B 184      -1.373  -6.866 -10.632  1.00 64.97           C  
ATOM   1339  O   VAL B 184      -2.491  -6.379  -7.752  1.00 64.97           O  
ATOM   1340  CG1 VAL B 184      -1.175  -8.378 -10.542  1.00 64.97           C  
ATOM   1341  CG2 VAL B 184      -1.157  -6.380 -12.064  1.00 64.97           C  
ATOM   1342  N   GLY B 185      -3.903  -7.941  -8.585  1.00 57.02           N  
ATOM   1343  CA  GLY B 185      -4.110  -8.524  -7.269  1.00 57.02           C  
ATOM   1344  C   GLY B 185      -2.892  -9.258  -6.742  1.00 57.02           C  
ATOM   1345  O   GLY B 185      -2.131  -9.844  -7.515  1.00 57.02           O  
ATOM   1346  N   ALA B 186      -2.568  -8.833  -5.558  1.00 53.48           N  
ATOM   1347  CA  ALA B 186      -1.457  -9.529  -4.914  1.00 53.48           C  
ATOM   1348  C   ALA B 186      -1.732 -11.027  -4.813  1.00 53.48           C  
ATOM   1349  CB  ALA B 186      -1.195  -8.945  -3.528  1.00 53.48           C  
ATOM   1350  O   ALA B 186      -2.812 -11.439  -4.383  1.00 53.48           O  
ATOM   1351  N   GLY B 187      -0.873 -11.733  -5.730  1.00 65.74           N  
ATOM   1352  CA  GLY B 187      -1.024 -13.176  -5.636  1.00 65.74           C  
ATOM   1353  C   GLY B 187       0.247 -13.882  -5.202  1.00 65.74           C  
ATOM   1354  O   GLY B 187       1.344 -13.337  -5.339  1.00 65.74           O  
ATOM   1355  N   VAL B 188       0.007 -14.820  -4.375  1.00 75.09           N  
ATOM   1356  CA  VAL B 188       1.116 -15.652  -3.920  1.00 75.09           C  
ATOM   1357  C   VAL B 188       1.049 -17.019  -4.597  1.00 75.09           C  
ATOM   1358  CB  VAL B 188       1.107 -15.818  -2.383  1.00 75.09           C  
ATOM   1359  O   VAL B 188      -0.025 -17.616  -4.699  1.00 75.09           O  
ATOM   1360  CG1 VAL B 188       2.241 -16.737  -1.933  1.00 75.09           C  
ATOM   1361  CG2 VAL B 188       1.216 -14.456  -1.700  1.00 75.09           C  
ATOM   1362  N   ILE B 189       2.193 -17.352  -5.184  1.00 84.69           N  
ATOM   1363  CA  ILE B 189       2.301 -18.698  -5.736  1.00 84.69           C  
ATOM   1364  C   ILE B 189       3.146 -19.569  -4.809  1.00 84.69           C  
ATOM   1365  CB  ILE B 189       2.909 -18.679  -7.156  1.00 84.69           C  
ATOM   1366  O   ILE B 189       4.350 -19.347  -4.665  1.00 84.69           O  
ATOM   1367  CG1 ILE B 189       2.100 -17.753  -8.071  1.00 84.69           C  
ATOM   1368  CG2 ILE B 189       2.977 -20.096  -7.733  1.00 84.69           C  
ATOM   1369  CD1 ILE B 189       2.733 -17.526  -9.438  1.00 84.69           C  
ATOM   1370  N   ASP B 190       2.542 -20.573  -4.249  1.00 85.68           N  
ATOM   1371  CA  ASP B 190       3.229 -21.465  -3.321  1.00 85.68           C  
ATOM   1372  C   ASP B 190       4.255 -22.332  -4.048  1.00 85.68           C  
ATOM   1373  CB  ASP B 190       2.223 -22.349  -2.582  1.00 85.68           C  
ATOM   1374  O   ASP B 190       4.115 -22.595  -5.245  1.00 85.68           O  
ATOM   1375  CG  ASP B 190       1.323 -21.566  -1.643  1.00 85.68           C  
ATOM   1376  OD1 ASP B 190       1.780 -20.561  -1.056  1.00 85.68           O  
ATOM   1377  OD2 ASP B 190       0.146 -21.959  -1.486  1.00 85.68           O  
ATOM   1378  N   GLU B 191       5.203 -22.707  -3.316  1.00 87.97           N  
ATOM   1379  CA  GLU B 191       6.297 -23.504  -3.863  1.00 87.97           C  
ATOM   1380  C   GLU B 191       5.777 -24.785  -4.508  1.00 87.97           C  
ATOM   1381  CB  GLU B 191       7.315 -23.841  -2.770  1.00 87.97           C  
ATOM   1382  O   GLU B 191       6.333 -25.255  -5.504  1.00 87.97           O  
ATOM   1383  CG  GLU B 191       8.517 -24.629  -3.272  1.00 87.97           C  
ATOM   1384  CD  GLU B 191       9.506 -24.979  -2.171  1.00 87.97           C  
ATOM   1385  OE1 GLU B 191      10.338 -25.893  -2.371  1.00 87.97           O  
ATOM   1386  OE2 GLU B 191       9.448 -24.334  -1.101  1.00 87.97           O  
ATOM   1387  N   ASP B 192       4.767 -25.378  -3.930  1.00 87.57           N  
ATOM   1388  CA  ASP B 192       4.292 -26.680  -4.386  1.00 87.57           C  
ATOM   1389  C   ASP B 192       3.102 -26.530  -5.331  1.00 87.57           C  
ATOM   1390  CB  ASP B 192       3.909 -27.560  -3.194  1.00 87.57           C  
ATOM   1391  O   ASP B 192       2.461 -27.519  -5.693  1.00 87.57           O  
ATOM   1392  CG  ASP B 192       2.859 -26.923  -2.300  1.00 87.57           C  
ATOM   1393  OD1 ASP B 192       2.554 -25.724  -2.477  1.00 87.57           O  
ATOM   1394  OD2 ASP B 192       2.335 -27.626  -1.410  1.00 87.57           O  
ATOM   1395  N   TYR B 193       2.774 -25.351  -5.688  1.00 87.75           N  
ATOM   1396  CA  TYR B 193       1.682 -25.152  -6.635  1.00 87.75           C  
ATOM   1397  C   TYR B 193       2.135 -25.447  -8.060  1.00 87.75           C  
ATOM   1398  CB  TYR B 193       1.147 -23.719  -6.544  1.00 87.75           C  
ATOM   1399  O   TYR B 193       3.166 -24.940  -8.508  1.00 87.75           O  
ATOM   1400  CG  TYR B 193       0.007 -23.436  -7.492  1.00 87.75           C  
ATOM   1401  CD1 TYR B 193       0.193 -22.639  -8.618  1.00 87.75           C  
ATOM   1402  CD2 TYR B 193      -1.259 -23.965  -7.262  1.00 87.75           C  
ATOM   1403  CE1 TYR B 193      -0.855 -22.373  -9.493  1.00 87.75           C  
ATOM   1404  CE2 TYR B 193      -2.315 -23.706  -8.130  1.00 87.75           C  
ATOM   1405  OH  TYR B 193      -3.145 -22.652 -10.104  1.00 87.75           O  
ATOM   1406  CZ  TYR B 193      -2.104 -22.911  -9.241  1.00 87.75           C  
ATOM   1407  N   ARG B 194       1.369 -26.220  -8.852  1.00 90.33           N  
ATOM   1408  CA  ARG B 194       1.739 -26.587 -10.215  1.00 90.33           C  
ATOM   1409  C   ARG B 194       0.582 -26.350 -11.180  1.00 90.33           C  
ATOM   1410  CB  ARG B 194       2.180 -28.051 -10.277  1.00 90.33           C  
ATOM   1411  O   ARG B 194       0.531 -26.948 -12.257  1.00 90.33           O  
ATOM   1412  CG  ARG B 194       3.465 -28.340  -9.517  1.00 90.33           C  
ATOM   1413  CD  ARG B 194       4.670 -27.686 -10.178  1.00 90.33           C  
ATOM   1414  NE  ARG B 194       5.910 -28.007  -9.477  1.00 90.33           N  
ATOM   1415  NH1 ARG B 194       5.752 -26.262  -7.971  1.00 90.33           N  
ATOM   1416  NH2 ARG B 194       7.533 -27.703  -7.880  1.00 90.33           N  
ATOM   1417  CZ  ARG B 194       6.396 -27.323  -8.444  1.00 90.33           C  
ATOM   1418  N   GLY B 195      -0.371 -25.594 -10.834  1.00 89.32           N  
ATOM   1419  CA  GLY B 195      -1.480 -25.268 -11.716  1.00 89.32           C  
ATOM   1420  C   GLY B 195      -1.197 -24.081 -12.617  1.00 89.32           C  
ATOM   1421  O   GLY B 195      -0.097 -23.525 -12.593  1.00 89.32           O  
ATOM   1422  N   ASN B 196      -2.141 -23.691 -13.501  1.00 91.41           N  
ATOM   1423  CA  ASN B 196      -2.025 -22.529 -14.375  1.00 91.41           C  
ATOM   1424  C   ASN B 196      -1.903 -21.236 -13.575  1.00 91.41           C  
ATOM   1425  CB  ASN B 196      -3.219 -22.453 -15.329  1.00 91.41           C  
ATOM   1426  O   ASN B 196      -2.732 -20.957 -12.707  1.00 91.41           O  
ATOM   1427  CG  ASN B 196      -3.016 -21.443 -16.440  1.00 91.41           C  
ATOM   1428  ND2 ASN B 196      -3.734 -21.622 -17.543  1.00 91.41           N  
ATOM   1429  OD1 ASN B 196      -2.219 -20.510 -16.310  1.00 91.41           O  
ATOM   1430  N   VAL B 197      -0.855 -20.586 -13.929  1.00 92.48           N  
ATOM   1431  CA  VAL B 197      -0.657 -19.310 -13.250  1.00 92.48           C  
ATOM   1432  C   VAL B 197      -1.629 -18.272 -13.807  1.00 92.48           C  
ATOM   1433  CB  VAL B 197       0.798 -18.810 -13.392  1.00 92.48           C  
ATOM   1434  O   VAL B 197      -1.583 -17.946 -14.996  1.00 92.48           O  
ATOM   1435  CG1 VAL B 197       0.956 -17.425 -12.769  1.00 92.48           C  
ATOM   1436  CG2 VAL B 197       1.767 -19.802 -12.753  1.00 92.48           C  
ATOM   1437  N   GLY B 198      -2.490 -17.833 -12.904  1.00 89.18           N  
ATOM   1438  CA  GLY B 198      -3.422 -16.773 -13.253  1.00 89.18           C  
ATOM   1439  C   GLY B 198      -3.156 -15.476 -12.512  1.00 89.18           C  
ATOM   1440  O   GLY B 198      -2.675 -15.491 -11.377  1.00 89.18           O  
ATOM   1441  N   VAL B 199      -3.353 -14.391 -13.260  1.00 87.22           N  
ATOM   1442  CA  VAL B 199      -3.153 -13.072 -12.669  1.00 87.22           C  
ATOM   1443  C   VAL B 199      -4.487 -12.333 -12.593  1.00 87.22           C  
ATOM   1444  CB  VAL B 199      -2.128 -12.240 -13.471  1.00 87.22           C  
ATOM   1445  O   VAL B 199      -5.184 -12.190 -13.601  1.00 87.22           O  
ATOM   1446  CG1 VAL B 199      -1.939 -10.861 -12.840  1.00 87.22           C  
ATOM   1447  CG2 VAL B 199      -0.794 -12.978 -13.559  1.00 87.22           C  
ATOM   1448  N   VAL B 200      -4.753 -11.895 -11.373  1.00 78.34           N  
ATOM   1449  CA  VAL B 200      -5.993 -11.149 -11.191  1.00 78.34           C  
ATOM   1450  C   VAL B 200      -5.753  -9.669 -11.483  1.00 78.34           C  
ATOM   1451  CB  VAL B 200      -6.558 -11.325  -9.764  1.00 78.34           C  
ATOM   1452  O   VAL B 200      -4.953  -9.018 -10.807  1.00 78.34           O  
ATOM   1453  CG1 VAL B 200      -7.872 -10.562  -9.605  1.00 78.34           C  
ATOM   1454  CG2 VAL B 200      -6.756 -12.807  -9.448  1.00 78.34           C  
ATOM   1455  N   LEU B 201      -6.497  -9.159 -12.459  1.00 78.31           N  
ATOM   1456  CA  LEU B 201      -6.413  -7.747 -12.817  1.00 78.31           C  
ATOM   1457  C   LEU B 201      -7.693  -7.012 -12.435  1.00 78.31           C  
ATOM   1458  CB  LEU B 201      -6.149  -7.589 -14.317  1.00 78.31           C  
ATOM   1459  O   LEU B 201      -8.795  -7.523 -12.649  1.00 78.31           O  
ATOM   1460  CG  LEU B 201      -4.825  -8.154 -14.836  1.00 78.31           C  
ATOM   1461  CD1 LEU B 201      -4.723  -7.964 -16.345  1.00 78.31           C  
ATOM   1462  CD2 LEU B 201      -3.648  -7.493 -14.127  1.00 78.31           C  
ATOM   1463  N   PHE B 202      -7.439  -5.934 -11.828  1.00 68.62           N  
ATOM   1464  CA  PHE B 202      -8.569  -5.083 -11.474  1.00 68.62           C  
ATOM   1465  C   PHE B 202      -8.583  -3.820 -12.327  1.00 68.62           C  
ATOM   1466  CB  PHE B 202      -8.521  -4.713  -9.989  1.00 68.62           C  
ATOM   1467  O   PHE B 202      -7.573  -3.120 -12.425  1.00 68.62           O  
ATOM   1468  CG  PHE B 202      -8.609  -5.898  -9.065  1.00 68.62           C  
ATOM   1469  CD1 PHE B 202      -9.842  -6.369  -8.632  1.00 68.62           C  
ATOM   1470  CD2 PHE B 202      -7.458  -6.540  -8.629  1.00 68.62           C  
ATOM   1471  CE1 PHE B 202      -9.927  -7.465  -7.777  1.00 68.62           C  
ATOM   1472  CE2 PHE B 202      -7.534  -7.636  -7.774  1.00 68.62           C  
ATOM   1473  CZ  PHE B 202      -8.770  -8.097  -7.349  1.00 68.62           C  
ATOM   1474  N   ASN B 203      -9.721  -3.613 -12.930  1.00 67.80           N  
ATOM   1475  CA  ASN B 203      -9.889  -2.357 -13.653  1.00 67.80           C  
ATOM   1476  C   ASN B 203     -10.635  -1.323 -12.816  1.00 67.80           C  
ATOM   1477  CB  ASN B 203     -10.617  -2.593 -14.978  1.00 67.80           C  
ATOM   1478  O   ASN B 203     -11.860  -1.383 -12.695  1.00 67.80           O  
ATOM   1479  CG  ASN B 203     -10.707  -1.339 -15.826  1.00 67.80           C  
ATOM   1480  ND2 ASN B 203     -11.367  -1.446 -16.974  1.00 67.80           N  
ATOM   1481  OD1 ASN B 203     -10.188  -0.284 -15.453  1.00 67.80           O  
ATOM   1482  N   PHE B 204      -9.854  -0.470 -12.248  1.00 57.65           N  
ATOM   1483  CA  PHE B 204     -10.464   0.563 -11.419  1.00 57.65           C  
ATOM   1484  C   PHE B 204     -10.748   1.817 -12.238  1.00 57.65           C  
ATOM   1485  CB  PHE B 204      -9.560   0.905 -10.231  1.00 57.65           C  
ATOM   1486  O   PHE B 204     -11.116   2.855 -11.686  1.00 57.65           O  
ATOM   1487  CG  PHE B 204      -9.404  -0.220  -9.244  1.00 57.65           C  
ATOM   1488  CD1 PHE B 204     -10.486  -0.655  -8.488  1.00 57.65           C  
ATOM   1489  CD2 PHE B 204      -8.175  -0.841  -9.070  1.00 57.65           C  
ATOM   1490  CE1 PHE B 204     -10.345  -1.696  -7.574  1.00 57.65           C  
ATOM   1491  CE2 PHE B 204      -8.025  -1.882  -8.158  1.00 57.65           C  
ATOM   1492  CZ  PHE B 204      -9.111  -2.307  -7.410  1.00 57.65           C  
ATOM   1493  N   GLY B 205     -10.384   1.793 -13.496  1.00 58.59           N  
ATOM   1494  CA  GLY B 205     -10.609   2.920 -14.386  1.00 58.59           C  
ATOM   1495  C   GLY B 205     -12.049   3.037 -14.849  1.00 58.59           C  
ATOM   1496  O   GLY B 205     -12.901   2.240 -14.451  1.00 58.59           O  
ATOM   1497  N   LYS B 206     -12.397   4.071 -15.630  1.00 62.55           N  
ATOM   1498  CA  LYS B 206     -13.751   4.323 -16.113  1.00 62.55           C  
ATOM   1499  C   LYS B 206     -13.966   3.707 -17.493  1.00 62.55           C  
ATOM   1500  CB  LYS B 206     -14.034   5.826 -16.161  1.00 62.55           C  
ATOM   1501  O   LYS B 206     -15.092   3.672 -17.994  1.00 62.55           O  
ATOM   1502  CG  LYS B 206     -14.006   6.504 -14.799  1.00 62.55           C  
ATOM   1503  CD  LYS B 206     -14.358   7.982 -14.903  1.00 62.55           C  
ATOM   1504  CE  LYS B 206     -14.286   8.672 -13.548  1.00 62.55           C  
ATOM   1505  NZ  LYS B 206     -14.632  10.122 -13.645  1.00 62.55           N  
ATOM   1506  N   GLU B 207     -12.988   3.268 -18.133  1.00 77.88           N  
ATOM   1507  CA  GLU B 207     -13.053   2.654 -19.456  1.00 77.88           C  
ATOM   1508  C   GLU B 207     -12.672   1.178 -19.399  1.00 77.88           C  
ATOM   1509  CB  GLU B 207     -12.142   3.395 -20.438  1.00 77.88           C  
ATOM   1510  O   GLU B 207     -12.034   0.732 -18.443  1.00 77.88           O  
ATOM   1511  CG  GLU B 207     -12.469   4.874 -20.584  1.00 77.88           C  
ATOM   1512  CD  GLU B 207     -11.717   5.545 -21.722  1.00 77.88           C  
ATOM   1513  OE1 GLU B 207     -12.109   6.660 -22.135  1.00 77.88           O  
ATOM   1514  OE2 GLU B 207     -10.728   4.951 -22.206  1.00 77.88           O  
ATOM   1515  N   LYS B 208     -13.174   0.467 -20.392  1.00 85.81           N  
ATOM   1516  CA  LYS B 208     -12.775  -0.934 -20.488  1.00 85.81           C  
ATOM   1517  C   LYS B 208     -11.280  -1.062 -20.764  1.00 85.81           C  
ATOM   1518  CB  LYS B 208     -13.573  -1.646 -21.582  1.00 85.81           C  
ATOM   1519  O   LYS B 208     -10.693  -0.213 -21.438  1.00 85.81           O  
ATOM   1520  CG  LYS B 208     -13.362  -1.071 -22.975  1.00 85.81           C  
ATOM   1521  CD  LYS B 208     -14.256  -1.754 -24.003  1.00 85.81           C  
ATOM   1522  CE  LYS B 208     -14.049  -1.177 -25.397  1.00 85.81           C  
ATOM   1523  NZ  LYS B 208     -14.920  -1.846 -26.408  1.00 85.81           N  
ATOM   1524  N   PHE B 209     -10.749  -2.073 -20.162  1.00 83.95           N  
ATOM   1525  CA  PHE B 209      -9.331  -2.334 -20.376  1.00 83.95           C  
ATOM   1526  C   PHE B 209      -9.132  -3.615 -21.178  1.00 83.95           C  
ATOM   1527  CB  PHE B 209      -8.592  -2.432 -19.038  1.00 83.95           C  
ATOM   1528  O   PHE B 209      -9.640  -4.674 -20.803  1.00 83.95           O  
ATOM   1529  CG  PHE B 209      -7.106  -2.621 -19.177  1.00 83.95           C  
ATOM   1530  CD1 PHE B 209      -6.522  -3.857 -18.928  1.00 83.95           C  
ATOM   1531  CD2 PHE B 209      -6.292  -1.562 -19.558  1.00 83.95           C  
ATOM   1532  CE1 PHE B 209      -5.146  -4.035 -19.056  1.00 83.95           C  
ATOM   1533  CE2 PHE B 209      -4.917  -1.732 -19.688  1.00 83.95           C  
ATOM   1534  CZ  PHE B 209      -4.346  -2.969 -19.436  1.00 83.95           C  
ATOM   1535  N   GLU B 210      -8.393  -3.344 -22.225  1.00 90.74           N  
ATOM   1536  CA  GLU B 210      -8.196  -4.482 -23.119  1.00 90.74           C  
ATOM   1537  C   GLU B 210      -6.810  -5.093 -22.936  1.00 90.74           C  
ATOM   1538  CB  GLU B 210      -8.398  -4.062 -24.577  1.00 90.74           C  
ATOM   1539  O   GLU B 210      -5.800  -4.389 -23.009  1.00 90.74           O  
ATOM   1540  CG  GLU B 210      -9.835  -3.695 -24.917  1.00 90.74           C  
ATOM   1541  CD  GLU B 210     -10.044  -3.395 -26.393  1.00 90.74           C  
ATOM   1542  OE1 GLU B 210     -11.204  -3.175 -26.810  1.00 90.74           O  
ATOM   1543  OE2 GLU B 210      -9.040  -3.380 -27.139  1.00 90.74           O  
ATOM   1544  N   VAL B 211      -6.846  -6.433 -22.712  1.00 90.38           N  
ATOM   1545  CA  VAL B 211      -5.605  -7.199 -22.666  1.00 90.38           C  
ATOM   1546  C   VAL B 211      -5.503  -8.093 -23.900  1.00 90.38           C  
ATOM   1547  CB  VAL B 211      -5.513  -8.053 -21.381  1.00 90.38           C  
ATOM   1548  O   VAL B 211      -6.395  -8.903 -24.164  1.00 90.38           O  
ATOM   1549  CG1 VAL B 211      -4.226  -8.875 -21.370  1.00 90.38           C  
ATOM   1550  CG2 VAL B 211      -5.592  -7.162 -20.143  1.00 90.38           C  
ATOM   1551  N   LYS B 212      -4.392  -7.901 -24.589  1.00 92.90           N  
ATOM   1552  CA  LYS B 212      -4.180  -8.729 -25.773  1.00 92.90           C  
ATOM   1553  C   LYS B 212      -3.232  -9.886 -25.472  1.00 92.90           C  
ATOM   1554  CB  LYS B 212      -3.631  -7.888 -26.926  1.00 92.90           C  
ATOM   1555  O   LYS B 212      -2.390  -9.788 -24.576  1.00 92.90           O  
ATOM   1556  CG  LYS B 212      -4.580  -6.800 -27.405  1.00 92.90           C  
ATOM   1557  CD  LYS B 212      -4.055  -6.112 -28.658  1.00 92.90           C  
ATOM   1558  CE  LYS B 212      -5.015  -5.038 -29.152  1.00 92.90           C  
ATOM   1559  NZ  LYS B 212      -4.531  -4.399 -30.413  1.00 92.90           N  
ATOM   1560  N   LYS B 213      -3.439 -10.929 -26.209  1.00 94.20           N  
ATOM   1561  CA  LYS B 213      -2.531 -12.066 -26.087  1.00 94.20           C  
ATOM   1562  C   LYS B 213      -1.079 -11.629 -26.260  1.00 94.20           C  
ATOM   1563  CB  LYS B 213      -2.880 -13.145 -27.113  1.00 94.20           C  
ATOM   1564  O   LYS B 213      -0.745 -10.930 -27.219  1.00 94.20           O  
ATOM   1565  CG  LYS B 213      -1.966 -14.360 -27.068  1.00 94.20           C  
ATOM   1566  CD  LYS B 213      -2.296 -15.350 -28.178  1.00 94.20           C  
ATOM   1567  CE  LYS B 213      -1.292 -16.494 -28.226  1.00 94.20           C  
ATOM   1568  NZ  LYS B 213      -1.601 -17.456 -29.325  1.00 94.20           N  
ATOM   1569  N   GLY B 214      -0.278 -11.998 -25.320  1.00 92.67           N  
ATOM   1570  CA  GLY B 214       1.140 -11.684 -25.395  1.00 92.67           C  
ATOM   1571  C   GLY B 214       1.510 -10.417 -24.647  1.00 92.67           C  
ATOM   1572  O   GLY B 214       2.690 -10.077 -24.537  1.00 92.67           O  
ATOM   1573  N   ASP B 215       0.481  -9.775 -24.113  1.00 92.17           N  
ATOM   1574  CA  ASP B 215       0.747  -8.554 -23.359  1.00 92.17           C  
ATOM   1575  C   ASP B 215       1.392  -8.869 -22.012  1.00 92.17           C  
ATOM   1576  CB  ASP B 215      -0.544  -7.759 -23.151  1.00 92.17           C  
ATOM   1577  O   ASP B 215       1.058  -9.871 -21.377  1.00 92.17           O  
ATOM   1578  CG  ASP B 215      -0.939  -6.941 -24.367  1.00 92.17           C  
ATOM   1579  OD1 ASP B 215      -0.203  -6.955 -25.378  1.00 92.17           O  
ATOM   1580  OD2 ASP B 215      -1.994  -6.273 -24.314  1.00 92.17           O  
ATOM   1581  N   ARG B 216       2.274  -7.951 -21.653  1.00 89.32           N  
ATOM   1582  CA  ARG B 216       2.829  -8.039 -20.306  1.00 89.32           C  
ATOM   1583  C   ARG B 216       1.822  -7.559 -19.266  1.00 89.32           C  
ATOM   1584  CB  ARG B 216       4.119  -7.223 -20.201  1.00 89.32           C  
ATOM   1585  O   ARG B 216       1.421  -6.393 -19.275  1.00 89.32           O  
ATOM   1586  CG  ARG B 216       5.187  -7.628 -21.205  1.00 89.32           C  
ATOM   1587  CD  ARG B 216       6.404  -6.716 -21.133  1.00 89.32           C  
ATOM   1588  NE  ARG B 216       6.288  -5.590 -22.055  1.00 89.32           N  
ATOM   1589  NH1 ARG B 216       8.378  -4.725 -21.588  1.00 89.32           N  
ATOM   1590  NH2 ARG B 216       7.018  -3.687 -23.113  1.00 89.32           N  
ATOM   1591  CZ  ARG B 216       7.228  -4.670 -22.250  1.00 89.32           C  
ATOM   1592  N   ILE B 217       1.558  -8.434 -18.268  1.00 86.38           N  
ATOM   1593  CA  ILE B 217       0.413  -8.081 -17.436  1.00 86.38           C  
ATOM   1594  C   ILE B 217       0.840  -8.018 -15.971  1.00 86.38           C  
ATOM   1595  CB  ILE B 217      -0.746  -9.087 -17.614  1.00 86.38           C  
ATOM   1596  O   ILE B 217       0.143  -7.430 -15.140  1.00 86.38           O  
ATOM   1597  CG1 ILE B 217      -0.259 -10.516 -17.348  1.00 86.38           C  
ATOM   1598  CG2 ILE B 217      -1.355  -8.967 -19.014  1.00 86.38           C  
ATOM   1599  CD1 ILE B 217      -1.378 -11.544 -17.256  1.00 86.38           C  
ATOM   1600  N   ALA B 218       1.953  -8.639 -15.620  1.00 84.83           N  
ATOM   1601  CA  ALA B 218       2.421  -8.656 -14.236  1.00 84.83           C  
ATOM   1602  C   ALA B 218       3.866  -9.137 -14.151  1.00 84.83           C  
ATOM   1603  CB  ALA B 218       1.517  -9.540 -13.380  1.00 84.83           C  
ATOM   1604  O   ALA B 218       4.481  -9.457 -15.171  1.00 84.83           O  
ATOM   1605  N   GLN B 219       4.354  -8.993 -12.932  1.00 84.14           N  
ATOM   1606  CA  GLN B 219       5.704  -9.488 -12.686  1.00 84.14           C  
ATOM   1607  C   GLN B 219       5.715 -10.519 -11.561  1.00 84.14           C  
ATOM   1608  CB  GLN B 219       6.647  -8.332 -12.349  1.00 84.14           C  
ATOM   1609  O   GLN B 219       4.985 -10.380 -10.578  1.00 84.14           O  
ATOM   1610  CG  GLN B 219       6.892  -7.379 -13.511  1.00 84.14           C  
ATOM   1611  CD  GLN B 219       7.831  -6.243 -13.151  1.00 84.14           C  
ATOM   1612  NE2 GLN B 219       8.385  -5.588 -14.165  1.00 84.14           N  
ATOM   1613  OE1 GLN B 219       8.055  -5.956 -11.970  1.00 84.14           O  
ATOM   1614  N   LEU B 220       6.555 -11.536 -11.832  1.00 87.53           N  
ATOM   1615  CA  LEU B 220       6.745 -12.569 -10.820  1.00 87.53           C  
ATOM   1616  C   LEU B 220       8.059 -12.364 -10.074  1.00 87.53           C  
ATOM   1617  CB  LEU B 220       6.721 -13.959 -11.462  1.00 87.53           C  
ATOM   1618  O   LEU B 220       9.126 -12.307 -10.690  1.00 87.53           O  
ATOM   1619  CG  LEU B 220       6.947 -15.144 -10.522  1.00 87.53           C  
ATOM   1620  CD1 LEU B 220       5.740 -15.334  -9.610  1.00 87.53           C  
ATOM   1621  CD2 LEU B 220       7.226 -16.413 -11.319  1.00 87.53           C  
ATOM   1622  N   ILE B 221       7.911 -12.241  -8.776  1.00 81.24           N  
ATOM   1623  CA  ILE B 221       9.088 -12.069  -7.932  1.00 81.24           C  
ATOM   1624  C   ILE B 221       9.250 -13.281  -7.017  1.00 81.24           C  
ATOM   1625  CB  ILE B 221       8.999 -10.773  -7.095  1.00 81.24           C  
ATOM   1626  O   ILE B 221       8.310 -13.668  -6.318  1.00 81.24           O  
ATOM   1627  CG1 ILE B 221       8.778  -9.562  -8.008  1.00 81.24           C  
ATOM   1628  CG2 ILE B 221      10.258 -10.594  -6.242  1.00 81.24           C  
ATOM   1629  CD1 ILE B 221       8.395  -8.289  -7.266  1.00 81.24           C  
ATOM   1630  N   CYS B 222      10.422 -13.847  -7.018  1.00 85.05           N  
ATOM   1631  CA  CYS B 222      10.710 -14.970  -6.132  1.00 85.05           C  
ATOM   1632  C   CYS B 222      11.221 -14.482  -4.782  1.00 85.05           C  
ATOM   1633  CB  CYS B 222      11.736 -15.906  -6.768  1.00 85.05           C  
ATOM   1634  O   CYS B 222      12.234 -13.783  -4.712  1.00 85.05           O  
ATOM   1635  SG  CYS B 222      11.121 -16.778  -8.226  1.00 85.05           S  
ATOM   1636  N   GLU B 223      10.472 -14.904  -3.728  1.00 80.37           N  
ATOM   1637  CA  GLU B 223      10.843 -14.495  -2.377  1.00 80.37           C  
ATOM   1638  C   GLU B 223      11.165 -15.704  -1.503  1.00 80.37           C  
ATOM   1639  CB  GLU B 223       9.724 -13.668  -1.739  1.00 80.37           C  
ATOM   1640  O   GLU B 223      10.592 -16.780  -1.687  1.00 80.37           O  
ATOM   1641  CG  GLU B 223       9.490 -12.325  -2.416  1.00 80.37           C  
ATOM   1642  CD  GLU B 223       8.594 -11.396  -1.612  1.00 80.37           C  
ATOM   1643  OE1 GLU B 223       8.296 -10.277  -2.089  1.00 80.37           O  
ATOM   1644  OE2 GLU B 223       8.188 -11.790  -0.496  1.00 80.37           O  
ATOM   1645  N   ARG B 224      12.089 -15.503  -0.609  1.00 80.53           N  
ATOM   1646  CA  ARG B 224      12.416 -16.563   0.339  1.00 80.53           C  
ATOM   1647  C   ARG B 224      11.285 -16.769   1.341  1.00 80.53           C  
ATOM   1648  CB  ARG B 224      13.718 -16.242   1.077  1.00 80.53           C  
ATOM   1649  O   ARG B 224      10.643 -15.807   1.767  1.00 80.53           O  
ATOM   1650  CG  ARG B 224      14.971 -16.502   0.256  1.00 80.53           C  
ATOM   1651  CD  ARG B 224      16.234 -16.343   1.090  1.00 80.53           C  
ATOM   1652  NE  ARG B 224      17.253 -17.319   0.717  1.00 80.53           N  
ATOM   1653  NH1 ARG B 224      18.726 -16.733   2.397  1.00 80.53           N  
ATOM   1654  NH2 ARG B 224      19.269 -18.402   0.922  1.00 80.53           N  
ATOM   1655  CZ  ARG B 224      18.414 -17.482   1.346  1.00 80.53           C  
ATOM   1656  N   ILE B 225      11.044 -18.036   1.663  1.00 73.40           N  
ATOM   1657  CA  ILE B 225       9.965 -18.339   2.597  1.00 73.40           C  
ATOM   1658  C   ILE B 225      10.491 -19.227   3.723  1.00 73.40           C  
ATOM   1659  CB  ILE B 225       8.777 -19.024   1.885  1.00 73.40           C  
ATOM   1660  O   ILE B 225      11.347 -20.085   3.496  1.00 73.40           O  
ATOM   1661  CG1 ILE B 225       7.604 -19.202   2.856  1.00 73.40           C  
ATOM   1662  CG2 ILE B 225       9.206 -20.369   1.291  1.00 73.40           C  
ATOM   1663  CD1 ILE B 225       6.296 -19.592   2.181  1.00 73.40           C  
ATOM   1664  N   PHE B 226      10.080 -18.884   4.923  1.00 75.59           N  
ATOM   1665  CA  PHE B 226      10.366 -19.714   6.087  1.00 75.59           C  
ATOM   1666  C   PHE B 226       9.142 -20.533   6.481  1.00 75.59           C  
ATOM   1667  CB  PHE B 226      10.820 -18.849   7.267  1.00 75.59           C  
ATOM   1668  O   PHE B 226       8.024 -20.015   6.507  1.00 75.59           O  
ATOM   1669  CG  PHE B 226      11.438 -19.635   8.393  1.00 75.59           C  
ATOM   1670  CD1 PHE B 226      10.710 -19.920   9.541  1.00 75.59           C  
ATOM   1671  CD2 PHE B 226      12.747 -20.088   8.302  1.00 75.59           C  
ATOM   1672  CE1 PHE B 226      11.278 -20.647  10.584  1.00 75.59           C  
ATOM   1673  CE2 PHE B 226      13.323 -20.815   9.340  1.00 75.59           C  
ATOM   1674  CZ  PHE B 226      12.587 -21.093  10.481  1.00 75.59           C  
ATOM   1675  N   TYR B 227       9.306 -21.914   6.716  1.00 78.18           N  
ATOM   1676  CA  TYR B 227       8.221 -22.833   7.044  1.00 78.18           C  
ATOM   1677  C   TYR B 227       8.264 -23.224   8.516  1.00 78.18           C  
ATOM   1678  CB  TYR B 227       8.296 -24.087   6.168  1.00 78.18           C  
ATOM   1679  O   TYR B 227       8.674 -24.336   8.858  1.00 78.18           O  
ATOM   1680  CG  TYR B 227       8.138 -23.808   4.693  1.00 78.18           C  
ATOM   1681  CD1 TYR B 227       6.877 -23.623   4.131  1.00 78.18           C  
ATOM   1682  CD2 TYR B 227       9.249 -23.730   3.860  1.00 78.18           C  
ATOM   1683  CE1 TYR B 227       6.727 -23.367   2.771  1.00 78.18           C  
ATOM   1684  CE2 TYR B 227       9.110 -23.475   2.499  1.00 78.18           C  
ATOM   1685  OH  TYR B 227       7.704 -23.042   0.619  1.00 78.18           O  
ATOM   1686  CZ  TYR B 227       7.847 -23.295   1.965  1.00 78.18           C  
ATOM   1687  N   PRO B 228       7.748 -22.488   9.417  1.00 72.87           N  
ATOM   1688  CA  PRO B 228       7.776 -22.894  10.824  1.00 72.87           C  
ATOM   1689  C   PRO B 228       6.734 -23.960  11.152  1.00 72.87           C  
ATOM   1690  CB  PRO B 228       7.479 -21.592  11.572  1.00 72.87           C  
ATOM   1691  O   PRO B 228       5.696 -24.038  10.491  1.00 72.87           O  
ATOM   1692  CG  PRO B 228       6.762 -20.735  10.579  1.00 72.87           C  
ATOM   1693  CD  PRO B 228       7.149 -21.180   9.198  1.00 72.87           C  
ATOM   1694  N   GLU B 229       7.036 -24.905  12.074  1.00 82.30           N  
ATOM   1695  CA  GLU B 229       6.058 -25.874  12.560  1.00 82.30           C  
ATOM   1696  C   GLU B 229       5.138 -25.252  13.606  1.00 82.30           C  
ATOM   1697  CB  GLU B 229       6.761 -27.103  13.143  1.00 82.30           C  
ATOM   1698  O   GLU B 229       5.569 -24.414  14.401  1.00 82.30           O  
ATOM   1699  CG  GLU B 229       7.430 -27.982  12.096  1.00 82.30           C  
ATOM   1700  CD  GLU B 229       7.895 -29.321  12.646  1.00 82.30           C  
ATOM   1701  OE1 GLU B 229       8.356 -30.175  11.855  1.00 82.30           O  
ATOM   1702  OE2 GLU B 229       7.797 -29.518  13.878  1.00 82.30           O  
ATOM   1703  N   ILE B 230       3.789 -25.544  13.391  1.00 80.67           N  
ATOM   1704  CA  ILE B 230       2.817 -24.962  14.309  1.00 80.67           C  
ATOM   1705  C   ILE B 230       2.701 -25.833  15.558  1.00 80.67           C  
ATOM   1706  CB  ILE B 230       1.434 -24.799  13.639  1.00 80.67           C  
ATOM   1707  O   ILE B 230       2.601 -27.058  15.461  1.00 80.67           O  
ATOM   1708  CG1 ILE B 230       1.492 -23.722  12.550  1.00 80.67           C  
ATOM   1709  CG2 ILE B 230       0.364 -24.466  14.683  1.00 80.67           C  
ATOM   1710  CD1 ILE B 230       0.249 -23.662  11.672  1.00 80.67           C  
ATOM   1711  N   GLU B 231       3.052 -25.353  16.571  1.00 85.72           N  
ATOM   1712  CA  GLU B 231       2.858 -26.030  17.850  1.00 85.72           C  
ATOM   1713  C   GLU B 231       1.791 -25.332  18.688  1.00 85.72           C  
ATOM   1714  CB  GLU B 231       4.175 -26.098  18.627  1.00 85.72           C  
ATOM   1715  O   GLU B 231       1.899 -24.137  18.970  1.00 85.72           O  
ATOM   1716  CG  GLU B 231       4.076 -26.862  19.940  1.00 85.72           C  
ATOM   1717  CD  GLU B 231       5.346 -26.792  20.772  1.00 85.72           C  
ATOM   1718  OE1 GLU B 231       5.385 -27.388  21.873  1.00 85.72           O  
ATOM   1719  OE2 GLU B 231       6.311 -26.134  20.321  1.00 85.72           O  
ATOM   1720  N   GLU B 232       0.689 -26.071  18.858  1.00 84.23           N  
ATOM   1721  CA  GLU B 232      -0.355 -25.547  19.735  1.00 84.23           C  
ATOM   1722  C   GLU B 232       0.060 -25.635  21.200  1.00 84.23           C  
ATOM   1723  CB  GLU B 232      -1.670 -26.299  19.514  1.00 84.23           C  
ATOM   1724  O   GLU B 232       0.452 -26.702  21.678  1.00 84.23           O  
ATOM   1725  CG  GLU B 232      -2.858 -25.687  20.243  1.00 84.23           C  
ATOM   1726  CD  GLU B 232      -4.175 -26.377  19.927  1.00 84.23           C  
ATOM   1727  OE1 GLU B 232      -5.237 -25.894  20.381  1.00 84.23           O  
ATOM   1728  OE2 GLU B 232      -4.145 -27.410  19.221  1.00 84.23           O  
ATOM   1729  N   VAL B 233       0.218 -24.610  21.824  1.00 84.34           N  
ATOM   1730  CA  VAL B 233       0.576 -24.596  23.238  1.00 84.34           C  
ATOM   1731  C   VAL B 233      -0.607 -24.099  24.066  1.00 84.34           C  
ATOM   1732  CB  VAL B 233       1.818 -23.715  23.501  1.00 84.34           C  
ATOM   1733  O   VAL B 233      -1.513 -23.449  23.538  1.00 84.34           O  
ATOM   1734  CG1 VAL B 233       3.066 -24.343  22.882  1.00 84.34           C  
ATOM   1735  CG2 VAL B 233       1.597 -22.306  22.954  1.00 84.34           C  
ATOM   1736  N   GLN B 234      -0.886 -24.707  25.273  1.00 81.42           N  
ATOM   1737  CA  GLN B 234      -2.003 -24.328  26.132  1.00 81.42           C  
ATOM   1738  C   GLN B 234      -1.981 -22.833  26.435  1.00 81.42           C  
ATOM   1739  CB  GLN B 234      -1.974 -25.129  27.435  1.00 81.42           C  
ATOM   1740  O   GLN B 234      -3.027 -22.181  26.449  1.00 81.42           O  
ATOM   1741  CG  GLN B 234      -2.399 -26.582  27.274  1.00 81.42           C  
ATOM   1742  CD  GLN B 234      -2.959 -27.176  28.553  1.00 81.42           C  
ATOM   1743  NE2 GLN B 234      -3.523 -28.374  28.452  1.00 81.42           N  
ATOM   1744  OE1 GLN B 234      -2.883 -26.563  29.622  1.00 81.42           O  
ATOM   1745  N   ALA B 235      -0.944 -22.320  26.746  1.00 78.72           N  
ATOM   1746  CA  ALA B 235      -0.761 -20.894  27.003  1.00 78.72           C  
ATOM   1747  C   ALA B 235       0.561 -20.398  26.425  1.00 78.72           C  
ATOM   1748  CB  ALA B 235      -0.823 -20.611  28.502  1.00 78.72           C  
ATOM   1749  O   ALA B 235       1.545 -21.141  26.383  1.00 78.72           O  
ATOM   1750  N   LEU B 236       0.487 -19.452  25.676  1.00 76.28           N  
ATOM   1751  CA  LEU B 236       1.709 -18.825  25.184  1.00 76.28           C  
ATOM   1752  C   LEU B 236       2.387 -18.018  26.287  1.00 76.28           C  
ATOM   1753  CB  LEU B 236       1.403 -17.920  23.988  1.00 76.28           C  
ATOM   1754  O   LEU B 236       1.735 -17.599  27.246  1.00 76.28           O  
ATOM   1755  CG  LEU B 236       0.994 -18.623  22.693  1.00 76.28           C  
ATOM   1756  CD1 LEU B 236       0.330 -17.635  21.740  1.00 76.28           C  
ATOM   1757  CD2 LEU B 236       2.204 -19.278  22.034  1.00 76.28           C  
ATOM   1758  N   ASP B 237       3.727 -18.232  26.256  1.00 69.18           N  
ATOM   1759  CA  ASP B 237       4.432 -17.433  27.254  1.00 69.18           C  
ATOM   1760  C   ASP B 237       3.995 -15.971  27.196  1.00 69.18           C  
ATOM   1761  CB  ASP B 237       5.946 -17.538  27.053  1.00 69.18           C  
ATOM   1762  O   ASP B 237       3.593 -15.479  26.139  1.00 69.18           O  
ATOM   1763  CG  ASP B 237       6.335 -18.547  25.987  1.00 69.18           C  
ATOM   1764  OD1 ASP B 237       5.588 -19.526  25.774  1.00 69.18           O  
ATOM   1765  OD2 ASP B 237       7.398 -18.362  25.357  1.00 69.18           O  
ATOM   1766  N   ASP B 238       3.539 -15.538  28.321  1.00 58.17           N  
ATOM   1767  CA  ASP B 238       3.150 -14.133  28.369  1.00 58.17           C  
ATOM   1768  C   ASP B 238       4.263 -13.235  27.832  1.00 58.17           C  
ATOM   1769  CB  ASP B 238       2.788 -13.724  29.799  1.00 58.17           C  
ATOM   1770  O   ASP B 238       5.437 -13.440  28.145  1.00 58.17           O  
ATOM   1771  CG  ASP B 238       1.419 -14.221  30.229  1.00 58.17           C  
ATOM   1772  OD1 ASP B 238       0.507 -14.307  29.379  1.00 58.17           O  
ATOM   1773  OD2 ASP B 238       1.250 -14.525  31.430  1.00 58.17           O  
ATOM   1774  N   THR B 239       4.131 -12.939  26.668  1.00 62.02           N  
ATOM   1775  CA  THR B 239       5.093 -11.923  26.257  1.00 62.02           C  
ATOM   1776  C   THR B 239       4.633 -10.535  26.692  1.00 62.02           C  
ATOM   1777  CB  THR B 239       5.308 -11.941  24.732  1.00 62.02           C  
ATOM   1778  O   THR B 239       3.456 -10.332  26.998  1.00 62.02           O  
ATOM   1779  CG2 THR B 239       5.912 -13.266  24.277  1.00 62.02           C  
ATOM   1780  OG1 THR B 239       4.048 -11.752  24.076  1.00 62.02           O  
ATOM   1781  N   GLU B 240       5.536  -9.688  27.060  1.00 54.83           N  
ATOM   1782  CA  GLU B 240       5.171  -8.339  27.480  1.00 54.83           C  
ATOM   1783  C   GLU B 240       4.140  -7.727  26.536  1.00 54.83           C  
ATOM   1784  CB  GLU B 240       6.411  -7.445  27.556  1.00 54.83           C  
ATOM   1785  O   GLU B 240       3.208  -7.052  26.979  1.00 54.83           O  
ATOM   1786  CG  GLU B 240       7.166  -7.550  28.873  1.00 54.83           C  
ATOM   1787  CD  GLU B 240       8.356  -6.608  28.960  1.00 54.83           C  
ATOM   1788  OE1 GLU B 240       9.005  -6.546  30.029  1.00 54.83           O  
ATOM   1789  OE2 GLU B 240       8.641  -5.925  27.951  1.00 54.83           O  
ATOM   1790  N   ARG B 241       4.366  -8.117  25.313  1.00 57.48           N  
ATOM   1791  CA  ARG B 241       3.468  -7.586  24.292  1.00 57.48           C  
ATOM   1792  C   ARG B 241       2.205  -8.433  24.181  1.00 57.48           C  
ATOM   1793  CB  ARG B 241       4.175  -7.519  22.937  1.00 57.48           C  
ATOM   1794  O   ARG B 241       1.184  -7.970  23.668  1.00 57.48           O  
ATOM   1795  CG  ARG B 241       3.561  -6.518  21.971  1.00 57.48           C  
ATOM   1796  CD  ARG B 241       4.360  -6.418  20.679  1.00 57.48           C  
ATOM   1797  NE  ARG B 241       3.674  -5.598  19.684  1.00 57.48           N  
ATOM   1798  NH1 ARG B 241       5.102  -6.142  17.951  1.00 57.48           N  
ATOM   1799  NH2 ARG B 241       3.347  -4.711  17.591  1.00 57.48           N  
ATOM   1800  CZ  ARG B 241       4.043  -5.485  18.411  1.00 57.48           C  
ATOM   1801  N   GLY B 242       2.241  -9.633  24.703  1.00 48.44           N  
ATOM   1802  CA  GLY B 242       1.301 -10.722  24.489  1.00 48.44           C  
ATOM   1803  C   GLY B 242      -0.113 -10.383  24.921  1.00 48.44           C  
ATOM   1804  O   GLY B 242      -1.080 -10.917  24.374  1.00 48.44           O  
ATOM   1805  N   SER B 243      -0.251  -9.732  26.116  1.00 44.90           N  
ATOM   1806  CA  SER B 243      -1.618  -9.480  26.563  1.00 44.90           C  
ATOM   1807  C   SER B 243      -2.345  -8.536  25.612  1.00 44.90           C  
ATOM   1808  CB  SER B 243      -1.621  -8.897  27.976  1.00 44.90           C  
ATOM   1809  O   SER B 243      -3.509  -8.197  25.835  1.00 44.90           O  
ATOM   1810  OG  SER B 243      -0.684  -7.839  28.085  1.00 44.90           O  
ATOM   1811  N   GLY B 244      -1.523  -7.796  24.900  1.00 40.73           N  
ATOM   1812  CA  GLY B 244      -2.134  -6.776  24.063  1.00 40.73           C  
ATOM   1813  C   GLY B 244      -2.842  -7.347  22.848  1.00 40.73           C  
ATOM   1814  O   GLY B 244      -2.465  -8.407  22.344  1.00 40.73           O  
ATOM   1815  N   GLY B 245      -4.154  -7.558  22.889  1.00 31.53           N  
ATOM   1816  CA  GLY B 245      -5.113  -8.118  21.950  1.00 31.53           C  
ATOM   1817  C   GLY B 245      -4.585  -8.192  20.530  1.00 31.53           C  
ATOM   1818  O   GLY B 245      -3.505  -7.674  20.236  1.00 31.53           O  
ATOM   1819  N   PHE B 246      -5.031  -9.340  20.069  1.00 33.34           N  
ATOM   1820  CA  PHE B 246      -4.995  -9.675  18.650  1.00 33.34           C  
ATOM   1821  C   PHE B 246      -6.045  -8.883  17.880  1.00 33.34           C  
ATOM   1822  CB  PHE B 246      -5.215 -11.177  18.445  1.00 33.34           C  
ATOM   1823  O   PHE B 246      -7.087  -8.524  18.431  1.00 33.34           O  
ATOM   1824  CG  PHE B 246      -3.947 -11.948  18.196  1.00 33.34           C  
ATOM   1825  CD1 PHE B 246      -3.435 -12.076  16.911  1.00 33.34           C  
ATOM   1826  CD2 PHE B 246      -3.267 -12.546  19.249  1.00 33.34           C  
ATOM   1827  CE1 PHE B 246      -2.262 -12.789  16.678  1.00 33.34           C  
ATOM   1828  CE2 PHE B 246      -2.093 -13.260  19.024  1.00 33.34           C  
ATOM   1829  CZ  PHE B 246      -1.593 -13.381  17.738  1.00 33.34           C  
ATOM   1830  N   GLY B 247      -6.048  -8.215  16.922  1.00 29.59           N  
ATOM   1831  CA  GLY B 247      -6.944  -7.424  16.092  1.00 29.59           C  
ATOM   1832  C   GLY B 247      -7.528  -6.227  16.818  1.00 29.59           C  
ATOM   1833  O   GLY B 247      -7.761  -6.281  18.027  1.00 29.59           O  
ATOM   1834  N   SER B 248      -7.482  -5.090  16.522  1.00 29.87           N  
ATOM   1835  CA  SER B 248      -8.473  -4.018  16.520  1.00 29.87           C  
ATOM   1836  C   SER B 248      -9.757  -4.454  15.822  1.00 29.87           C  
ATOM   1837  CB  SER B 248      -7.911  -2.770  15.837  1.00 29.87           C  
ATOM   1838  O   SER B 248     -10.753  -3.727  15.833  1.00 29.87           O  
ATOM   1839  OG  SER B 248      -6.807  -3.102  15.012  1.00 29.87           O  
ATOM   1840  N   THR B 249      -9.709  -5.276  14.605  1.00 27.49           N  
ATOM   1841  CA  THR B 249     -10.781  -4.992  13.658  1.00 27.49           C  
ATOM   1842  C   THR B 249     -12.126  -5.458  14.207  1.00 27.49           C  
ATOM   1843  CB  THR B 249     -10.518  -5.665  12.298  1.00 27.49           C  
ATOM   1844  O   THR B 249     -13.095  -4.697  14.219  1.00 27.49           O  
ATOM   1845  CG2 THR B 249     -10.464  -4.634  11.175  1.00 27.49           C  
ATOM   1846  OG1 THR B 249      -9.267  -6.363  12.351  1.00 27.49           O  
ATOM   1847  N   GLY B 250     -12.646  -6.728  13.660  1.00 23.60           N  
ATOM   1848  CA  GLY B 250     -13.977  -7.039  13.164  1.00 23.60           C  
ATOM   1849  C   GLY B 250     -14.933  -7.481  14.256  1.00 23.60           C  
ATOM   1850  O   GLY B 250     -14.715  -8.508  14.901  1.00 23.60           O  
ATOM   1851  N   LYS B 251     -15.083  -6.979  15.266  1.00 22.47           N  
ATOM   1852  CA  LYS B 251     -16.159  -7.637  16.002  1.00 22.47           C  
ATOM   1853  C   LYS B 251     -17.399  -7.806  15.128  1.00 22.47           C  
ATOM   1854  CB  LYS B 251     -16.510  -6.845  17.262  1.00 22.47           C  
ATOM   1855  O   LYS B 251     -17.824  -6.864  14.457  1.00 22.47           O  
ATOM   1856  CG  LYS B 251     -15.591  -7.123  18.443  1.00 22.47           C  
ATOM   1857  CD  LYS B 251     -16.097  -6.453  19.714  1.00 22.47           C  
ATOM   1858  CE  LYS B 251     -15.190  -6.746  20.901  1.00 22.47           C  
ATOM   1859  NZ  LYS B 251     -15.567  -5.939  22.100  1.00 22.47           N  
ATOM   1860  N   ASN B 252     -17.738  -9.156  14.875  1.00 20.45           N  
ATOM   1861  CA  ASN B 252     -19.183  -9.352  14.853  1.00 20.45           C  
ATOM   1862  C   ASN B 252     -19.828  -8.923  16.167  1.00 20.45           C  
ATOM   1863  CB  ASN B 252     -19.522 -10.813  14.548  1.00 20.45           C  
ATOM   1864  O   ASN B 252     -19.297  -9.200  17.244  1.00 20.45           O  
ATOM   1865  CG  ASN B 252     -20.149 -10.994  13.180  1.00 20.45           C  
ATOM   1866  ND2 ASN B 252     -20.433 -12.239  12.817  1.00 20.45           N  
ATOM   1867  OD1 ASN B 252     -20.377 -10.022  12.454  1.00 20.45           O  
TER    1868      ASN B 252                                                      
ATOM   1869  N   MET C   1      24.813  22.743 -17.910  1.00 24.93           N  
ATOM   1870  CA  MET C   1      24.232  23.575 -16.861  1.00 24.93           C  
ATOM   1871  C   MET C   1      23.024  22.890 -16.230  1.00 24.93           C  
ATOM   1872  CB  MET C   1      23.827  24.940 -17.418  1.00 24.93           C  
ATOM   1873  O   MET C   1      22.035  22.616 -16.912  1.00 24.93           O  
ATOM   1874  CG  MET C   1      24.951  25.963 -17.410  1.00 24.93           C  
ATOM   1875  SD  MET C   1      24.367  27.653 -17.825  1.00 24.93           S  
ATOM   1876  CE  MET C   1      25.887  28.598 -17.532  1.00 24.93           C  
ATOM   1877  N   GLU C   2      23.225  21.921 -15.345  1.00 24.16           N  
ATOM   1878  CA  GLU C   2      22.422  20.812 -14.839  1.00 24.16           C  
ATOM   1879  C   GLU C   2      21.219  21.317 -14.049  1.00 24.16           C  
ATOM   1880  CB  GLU C   2      23.273  19.885 -13.967  1.00 24.16           C  
ATOM   1881  O   GLU C   2      21.368  22.125 -13.130  1.00 24.16           O  
ATOM   1882  CG  GLU C   2      23.776  18.646 -14.694  1.00 24.16           C  
ATOM   1883  CD  GLU C   2      24.754  17.823 -13.871  1.00 24.16           C  
ATOM   1884  OE1 GLU C   2      24.973  16.635 -14.199  1.00 24.16           O  
ATOM   1885  OE2 GLU C   2      25.304  18.370 -12.890  1.00 24.16           O  
ATOM   1886  N   LYS C   3      20.082  21.480 -14.780  1.00 28.66           N  
ATOM   1887  CA  LYS C   3      18.817  21.934 -14.212  1.00 28.66           C  
ATOM   1888  C   LYS C   3      18.522  21.226 -12.892  1.00 28.66           C  
ATOM   1889  CB  LYS C   3      17.671  21.701 -15.198  1.00 28.66           C  
ATOM   1890  O   LYS C   3      18.593  19.998 -12.811  1.00 28.66           O  
ATOM   1891  CG  LYS C   3      17.081  22.980 -15.774  1.00 28.66           C  
ATOM   1892  CD  LYS C   3      15.950  22.684 -16.750  1.00 28.66           C  
ATOM   1893  CE  LYS C   3      15.394  23.960 -17.368  1.00 28.66           C  
ATOM   1894  NZ  LYS C   3      14.245  23.680 -18.279  1.00 28.66           N  
ATOM   1895  N   ASN C   4      18.975  21.774 -11.738  1.00 31.80           N  
ATOM   1896  CA  ASN C   4      18.590  21.265 -10.426  1.00 31.80           C  
ATOM   1897  C   ASN C   4      17.135  20.804 -10.409  1.00 31.80           C  
ATOM   1898  CB  ASN C   4      18.823  22.327  -9.349  1.00 31.80           C  
ATOM   1899  O   ASN C   4      16.259  21.477 -10.955  1.00 31.80           O  
ATOM   1900  CG  ASN C   4      20.176  22.192  -8.679  1.00 31.80           C  
ATOM   1901  ND2 ASN C   4      20.539  23.180  -7.870  1.00 31.80           N  
ATOM   1902  OD1 ASN C   4      20.890  21.207  -8.887  1.00 31.80           O  
ATOM   1903  N   PRO C   5      16.838  19.533 -10.337  1.00 35.27           N  
ATOM   1904  CA  PRO C   5      15.429  19.136 -10.286  1.00 35.27           C  
ATOM   1905  C   PRO C   5      14.556  20.152  -9.553  1.00 35.27           C  
ATOM   1906  CB  PRO C   5      15.466  17.804  -9.532  1.00 35.27           C  
ATOM   1907  O   PRO C   5      15.054  20.914  -8.721  1.00 35.27           O  
ATOM   1908  CG  PRO C   5      16.882  17.661  -9.078  1.00 35.27           C  
ATOM   1909  CD  PRO C   5      17.668  18.833  -9.591  1.00 35.27           C  
ATOM   1910  N   PRO C   6      13.475  20.733 -10.188  1.00 35.51           N  
ATOM   1911  CA  PRO C   6      12.625  21.682  -9.466  1.00 35.51           C  
ATOM   1912  C   PRO C   6      12.509  21.356  -7.979  1.00 35.51           C  
ATOM   1913  CB  PRO C   6      11.269  21.541 -10.163  1.00 35.51           C  
ATOM   1914  O   PRO C   6      12.503  20.182  -7.599  1.00 35.51           O  
ATOM   1915  CG  PRO C   6      11.416  20.346 -11.048  1.00 35.51           C  
ATOM   1916  CD  PRO C   6      12.841  19.877 -10.983  1.00 35.51           C  
ATOM   1917  N   ASP C   7      13.206  22.023  -7.014  1.00 37.76           N  
ATOM   1918  CA  ASP C   7      12.900  22.067  -5.588  1.00 37.76           C  
ATOM   1919  C   ASP C   7      11.428  21.752  -5.332  1.00 37.76           C  
ATOM   1920  CB  ASP C   7      13.253  23.437  -5.005  1.00 37.76           C  
ATOM   1921  O   ASP C   7      10.574  22.013  -6.183  1.00 37.76           O  
ATOM   1922  CG  ASP C   7      14.630  23.473  -4.367  1.00 37.76           C  
ATOM   1923  OD1 ASP C   7      15.198  22.397  -4.080  1.00 37.76           O  
ATOM   1924  OD2 ASP C   7      15.152  24.587  -4.147  1.00 37.76           O  
ATOM   1925  N   ASP C   8      11.091  20.727  -4.451  1.00 45.30           N  
ATOM   1926  CA  ASP C   8       9.797  20.414  -3.854  1.00 45.30           C  
ATOM   1927  C   ASP C   8       8.943  21.672  -3.703  1.00 45.30           C  
ATOM   1928  CB  ASP C   8       9.982  19.739  -2.493  1.00 45.30           C  
ATOM   1929  O   ASP C   8       8.992  22.341  -2.669  1.00 45.30           O  
ATOM   1930  CG  ASP C   8       9.535  18.287  -2.486  1.00 45.30           C  
ATOM   1931  OD1 ASP C   8       8.910  17.837  -3.470  1.00 45.30           O  
ATOM   1932  OD2 ASP C   8       9.809  17.589  -1.486  1.00 45.30           O  
ATOM   1933  N   THR C   9       8.955  22.478  -4.701  1.00 46.71           N  
ATOM   1934  CA  THR C   9       8.207  23.728  -4.632  1.00 46.71           C  
ATOM   1935  C   THR C   9       6.723  23.458  -4.395  1.00 46.71           C  
ATOM   1936  CB  THR C   9       8.381  24.555  -5.919  1.00 46.71           C  
ATOM   1937  O   THR C   9       6.040  22.910  -5.262  1.00 46.71           O  
ATOM   1938  CG2 THR C   9       9.455  25.625  -5.744  1.00 46.71           C  
ATOM   1939  OG1 THR C   9       8.760  23.685  -6.992  1.00 46.71           O  
ATOM   1940  N   GLY C  10       6.397  22.659  -3.475  1.00 55.17           N  
ATOM   1941  CA  GLY C  10       4.989  22.704  -3.117  1.00 55.17           C  
ATOM   1942  C   GLY C  10       4.392  24.095  -3.216  1.00 55.17           C  
ATOM   1943  O   GLY C  10       5.090  25.053  -3.552  1.00 55.17           O  
ATOM   1944  N   PRO C  11       3.116  24.091  -3.414  1.00 53.63           N  
ATOM   1945  CA  PRO C  11       2.511  25.425  -3.446  1.00 53.63           C  
ATOM   1946  C   PRO C  11       3.009  26.327  -2.319  1.00 53.63           C  
ATOM   1947  CB  PRO C  11       1.015  25.137  -3.294  1.00 53.63           C  
ATOM   1948  O   PRO C  11       3.316  25.843  -1.226  1.00 53.63           O  
ATOM   1949  CG  PRO C  11       0.936  23.676  -2.988  1.00 53.63           C  
ATOM   1950  CD  PRO C  11       2.315  23.092  -3.094  1.00 53.63           C  
ATOM   1951  N   VAL C  12       3.528  27.510  -2.663  1.00 55.51           N  
ATOM   1952  CA  VAL C  12       4.099  28.458  -1.713  1.00 55.51           C  
ATOM   1953  C   VAL C  12       3.087  28.756  -0.608  1.00 55.51           C  
ATOM   1954  CB  VAL C  12       4.529  29.769  -2.408  1.00 55.51           C  
ATOM   1955  O   VAL C  12       3.435  28.765   0.575  1.00 55.51           O  
ATOM   1956  CG1 VAL C  12       5.069  30.770  -1.388  1.00 55.51           C  
ATOM   1957  CG2 VAL C  12       5.573  29.483  -3.486  1.00 55.51           C  
ATOM   1958  N   HIS C  13       1.798  28.862  -0.884  1.00 72.71           N  
ATOM   1959  CA  HIS C  13       0.798  29.185   0.127  1.00 72.71           C  
ATOM   1960  C   HIS C  13      -0.563  28.601  -0.237  1.00 72.71           C  
ATOM   1961  CB  HIS C  13       0.688  30.701   0.306  1.00 72.71           C  
ATOM   1962  O   HIS C  13      -1.078  28.851  -1.329  1.00 72.71           O  
ATOM   1963  CG  HIS C  13      -0.263  31.110   1.385  1.00 72.71           C  
ATOM   1964  CD2 HIS C  13      -0.737  32.328   1.737  1.00 72.71           C  
ATOM   1965  ND1 HIS C  13      -0.837  30.206   2.253  1.00 72.71           N  
ATOM   1966  CE1 HIS C  13      -1.627  30.853   3.094  1.00 72.71           C  
ATOM   1967  NE2 HIS C  13      -1.584  32.142   2.802  1.00 72.71           N  
ATOM   1968  N   VAL C  14      -1.038  27.706   0.614  1.00 82.28           N  
ATOM   1969  CA  VAL C  14      -2.391  27.178   0.484  1.00 82.28           C  
ATOM   1970  C   VAL C  14      -3.313  27.864   1.490  1.00 82.28           C  
ATOM   1971  CB  VAL C  14      -2.425  25.647   0.690  1.00 82.28           C  
ATOM   1972  O   VAL C  14      -3.140  27.715   2.702  1.00 82.28           O  
ATOM   1973  CG1 VAL C  14      -3.848  25.113   0.539  1.00 82.28           C  
ATOM   1974  CG2 VAL C  14      -1.485  24.956  -0.296  1.00 82.28           C  
ATOM   1975  N   PRO C  15      -4.268  28.652   0.931  1.00 78.13           N  
ATOM   1976  CA  PRO C  15      -5.201  29.327   1.836  1.00 78.13           C  
ATOM   1977  C   PRO C  15      -5.988  28.351   2.707  1.00 78.13           C  
ATOM   1978  CB  PRO C  15      -6.132  30.082   0.884  1.00 78.13           C  
ATOM   1979  O   PRO C  15      -6.154  27.185   2.339  1.00 78.13           O  
ATOM   1980  CG  PRO C  15      -5.415  30.086  -0.428  1.00 78.13           C  
ATOM   1981  CD  PRO C  15      -4.456  28.931  -0.450  1.00 78.13           C  
ATOM   1982  N   LEU C  16      -6.432  28.919   3.865  1.00 78.93           N  
ATOM   1983  CA  LEU C  16      -7.267  28.104   4.740  1.00 78.93           C  
ATOM   1984  C   LEU C  16      -8.545  27.675   4.028  1.00 78.93           C  
ATOM   1985  CB  LEU C  16      -7.614  28.872   6.018  1.00 78.93           C  
ATOM   1986  O   LEU C  16      -9.161  28.472   3.315  1.00 78.93           O  
ATOM   1987  CG  LEU C  16      -6.460  29.135   6.986  1.00 78.93           C  
ATOM   1988  CD1 LEU C  16      -6.907  30.074   8.102  1.00 78.93           C  
ATOM   1989  CD2 LEU C  16      -5.934  27.824   7.562  1.00 78.93           C  
ATOM   1990  N   GLY C  17      -8.858  26.442   4.142  1.00 78.11           N  
ATOM   1991  CA  GLY C  17     -10.068  25.930   3.519  1.00 78.11           C  
ATOM   1992  C   GLY C  17      -9.840  25.411   2.111  1.00 78.11           C  
ATOM   1993  O   GLY C  17     -10.754  24.866   1.490  1.00 78.11           O  
ATOM   1994  N   HIS C  18      -8.625  25.614   1.637  1.00 84.97           N  
ATOM   1995  CA  HIS C  18      -8.276  25.139   0.303  1.00 84.97           C  
ATOM   1996  C   HIS C  18      -7.304  23.966   0.372  1.00 84.97           C  
ATOM   1997  CB  HIS C  18      -7.672  26.272  -0.529  1.00 84.97           C  
ATOM   1998  O   HIS C  18      -6.541  23.843   1.333  1.00 84.97           O  
ATOM   1999  CG  HIS C  18      -8.659  27.329  -0.909  1.00 84.97           C  
ATOM   2000  CD2 HIS C  18      -9.162  27.683  -2.115  1.00 84.97           C  
ATOM   2001  ND1 HIS C  18      -9.243  28.169   0.015  1.00 84.97           N  
ATOM   2002  CE1 HIS C  18     -10.066  28.995  -0.609  1.00 84.97           C  
ATOM   2003  NE2 HIS C  18     -10.035  28.722  -1.902  1.00 84.97           N  
ATOM   2004  N   ILE C  19      -7.381  23.160  -0.676  1.00 90.43           N  
ATOM   2005  CA  ILE C  19      -6.453  22.039  -0.777  1.00 90.43           C  
ATOM   2006  C   ILE C  19      -5.887  21.964  -2.194  1.00 90.43           C  
ATOM   2007  CB  ILE C  19      -7.136  20.705  -0.402  1.00 90.43           C  
ATOM   2008  O   ILE C  19      -6.605  22.196  -3.169  1.00 90.43           O  
ATOM   2009  CG1 ILE C  19      -6.084  19.617  -0.157  1.00 90.43           C  
ATOM   2010  CG2 ILE C  19      -8.123  20.277  -1.492  1.00 90.43           C  
ATOM   2011  CD1 ILE C  19      -6.615  18.397   0.583  1.00 90.43           C  
ATOM   2012  N   VAL C  20      -4.615  21.806  -2.209  1.00 92.15           N  
ATOM   2013  CA  VAL C  20      -3.987  21.540  -3.499  1.00 92.15           C  
ATOM   2014  C   VAL C  20      -3.736  20.041  -3.653  1.00 92.15           C  
ATOM   2015  CB  VAL C  20      -2.663  22.321  -3.658  1.00 92.15           C  
ATOM   2016  O   VAL C  20      -3.011  19.442  -2.856  1.00 92.15           O  
ATOM   2017  CG1 VAL C  20      -2.024  22.030  -5.015  1.00 92.15           C  
ATOM   2018  CG2 VAL C  20      -2.904  23.819  -3.487  1.00 92.15           C  
ATOM   2019  N   ALA C  21      -4.322  19.513  -4.693  1.00 93.81           N  
ATOM   2020  CA  ALA C  21      -4.252  18.066  -4.881  1.00 93.81           C  
ATOM   2021  C   ALA C  21      -3.419  17.712  -6.110  1.00 93.81           C  
ATOM   2022  CB  ALA C  21      -5.656  17.477  -5.006  1.00 93.81           C  
ATOM   2023  O   ALA C  21      -3.396  18.462  -7.089  1.00 93.81           O  
ATOM   2024  N   ASN C  22      -2.742  16.608  -5.956  1.00 91.09           N  
ATOM   2025  CA  ASN C  22      -2.029  16.075  -7.112  1.00 91.09           C  
ATOM   2026  C   ASN C  22      -2.982  15.759  -8.262  1.00 91.09           C  
ATOM   2027  CB  ASN C  22      -1.234  14.827  -6.724  1.00 91.09           C  
ATOM   2028  O   ASN C  22      -4.067  15.218  -8.043  1.00 91.09           O  
ATOM   2029  CG  ASN C  22      -0.196  14.449  -7.762  1.00 91.09           C  
ATOM   2030  ND2 ASN C  22       0.963  13.991  -7.303  1.00 91.09           N  
ATOM   2031  OD1 ASN C  22      -0.433  14.569  -8.967  1.00 91.09           O  
ATOM   2032  N   GLU C  23      -2.536  16.046  -9.448  1.00 86.74           N  
ATOM   2033  CA  GLU C  23      -3.359  15.904 -10.646  1.00 86.74           C  
ATOM   2034  C   GLU C  23      -3.819  14.462 -10.832  1.00 86.74           C  
ATOM   2035  CB  GLU C  23      -2.592  16.376 -11.884  1.00 86.74           C  
ATOM   2036  O   GLU C  23      -4.861  14.211 -11.442  1.00 86.74           O  
ATOM   2037  CG  GLU C  23      -3.433  16.412 -13.151  1.00 86.74           C  
ATOM   2038  CD  GLU C  23      -4.443  17.549 -13.169  1.00 86.74           C  
ATOM   2039  OE1 GLU C  23      -5.425  17.477 -13.942  1.00 86.74           O  
ATOM   2040  OE2 GLU C  23      -4.249  18.521 -12.404  1.00 86.74           O  
ATOM   2041  N   LYS C  24      -3.160  13.527 -10.273  1.00 85.65           N  
ATOM   2042  CA  LYS C  24      -3.494  12.114 -10.431  1.00 85.65           C  
ATOM   2043  C   LYS C  24      -4.839  11.791  -9.786  1.00 85.65           C  
ATOM   2044  CB  LYS C  24      -2.399  11.233  -9.827  1.00 85.65           C  
ATOM   2045  O   LYS C  24      -5.473  10.791 -10.129  1.00 85.65           O  
ATOM   2046  CG  LYS C  24      -2.327  11.288  -8.309  1.00 85.65           C  
ATOM   2047  CD  LYS C  24      -1.257  10.350  -7.765  1.00 85.65           C  
ATOM   2048  CE  LYS C  24      -1.173  10.416  -6.246  1.00 85.65           C  
ATOM   2049  NZ  LYS C  24      -0.135   9.487  -5.708  1.00 85.65           N  
ATOM   2050  N   TRP C  25      -5.268  12.586  -8.900  1.00 90.14           N  
ATOM   2051  CA  TRP C  25      -6.500  12.295  -8.175  1.00 90.14           C  
ATOM   2052  C   TRP C  25      -7.698  12.959  -8.846  1.00 90.14           C  
ATOM   2053  CB  TRP C  25      -6.391  12.760  -6.720  1.00 90.14           C  
ATOM   2054  O   TRP C  25      -8.838  12.785  -8.409  1.00 90.14           O  
ATOM   2055  CG  TRP C  25      -5.358  12.024  -5.921  1.00 90.14           C  
ATOM   2056  CD1 TRP C  25      -4.150  12.504  -5.497  1.00 90.14           C  
ATOM   2057  CD2 TRP C  25      -5.440  10.674  -5.455  1.00 90.14           C  
ATOM   2058  CE2 TRP C  25      -4.245  10.401  -4.753  1.00 90.14           C  
ATOM   2059  CE3 TRP C  25      -6.410   9.668  -5.563  1.00 90.14           C  
ATOM   2060  NE1 TRP C  25      -3.476  11.532  -4.793  1.00 90.14           N  
ATOM   2061  CH2 TRP C  25      -4.959   8.194  -4.281  1.00 90.14           C  
ATOM   2062  CZ2 TRP C  25      -3.995   9.160  -4.161  1.00 90.14           C  
ATOM   2063  CZ3 TRP C  25      -6.158   8.435  -4.972  1.00 90.14           C  
ATOM   2064  N   ARG C  26      -7.384  13.742  -9.880  1.00 84.63           N  
ATOM   2065  CA  ARG C  26      -8.480  14.390 -10.592  1.00 84.63           C  
ATOM   2066  C   ARG C  26      -9.478  13.362 -11.114  1.00 84.63           C  
ATOM   2067  CB  ARG C  26      -7.945  15.235 -11.750  1.00 84.63           C  
ATOM   2068  O   ARG C  26      -9.095  12.407 -11.794  1.00 84.63           O  
ATOM   2069  CG  ARG C  26      -9.001  16.098 -12.423  1.00 84.63           C  
ATOM   2070  CD  ARG C  26      -8.410  16.941 -13.544  1.00 84.63           C  
ATOM   2071  NE  ARG C  26      -7.439  17.907 -13.038  1.00 84.63           N  
ATOM   2072  NH1 ARG C  26      -9.002  19.542 -12.567  1.00 84.63           N  
ATOM   2073  NH2 ARG C  26      -6.780  19.919 -12.149  1.00 84.63           N  
ATOM   2074  CZ  ARG C  26      -7.743  19.121 -12.586  1.00 84.63           C  
ATOM   2075  N   GLY C  27     -10.759  13.527 -10.788  1.00 80.48           N  
ATOM   2076  CA  GLY C  27     -11.807  12.631 -11.252  1.00 80.48           C  
ATOM   2077  C   GLY C  27     -11.931  11.373 -10.414  1.00 80.48           C  
ATOM   2078  O   GLY C  27     -12.784  10.524 -10.683  1.00 80.48           O  
ATOM   2079  N   SER C  28     -11.100  11.170  -9.451  1.00 80.54           N  
ATOM   2080  CA  SER C  28     -11.147  10.003  -8.576  1.00 80.54           C  
ATOM   2081  C   SER C  28     -12.295  10.108  -7.578  1.00 80.54           C  
ATOM   2082  CB  SER C  28      -9.824   9.840  -7.828  1.00 80.54           C  
ATOM   2083  O   SER C  28     -12.877  11.180  -7.402  1.00 80.54           O  
ATOM   2084  OG  SER C  28      -9.665  10.859  -6.857  1.00 80.54           O  
ATOM   2085  N   GLN C  29     -12.661   8.937  -7.105  1.00 80.36           N  
ATOM   2086  CA  GLN C  29     -13.684   8.910  -6.065  1.00 80.36           C  
ATOM   2087  C   GLN C  29     -13.275   9.763  -4.868  1.00 80.36           C  
ATOM   2088  CB  GLN C  29     -13.958   7.474  -5.617  1.00 80.36           C  
ATOM   2089  O   GLN C  29     -14.102  10.473  -4.293  1.00 80.36           O  
ATOM   2090  CG  GLN C  29     -15.141   7.341  -4.668  1.00 80.36           C  
ATOM   2091  CD  GLN C  29     -15.448   5.899  -4.311  1.00 80.36           C  
ATOM   2092  NE2 GLN C  29     -16.538   5.688  -3.580  1.00 80.36           N  
ATOM   2093  OE1 GLN C  29     -14.713   4.981  -4.689  1.00 80.36           O  
ATOM   2094  N   LEU C  30     -12.076   9.735  -4.555  1.00 86.54           N  
ATOM   2095  CA  LEU C  30     -11.523  10.520  -3.456  1.00 86.54           C  
ATOM   2096  C   LEU C  30     -11.767  12.009  -3.676  1.00 86.54           C  
ATOM   2097  CB  LEU C  30     -10.023  10.253  -3.309  1.00 86.54           C  
ATOM   2098  O   LEU C  30     -12.287  12.695  -2.793  1.00 86.54           O  
ATOM   2099  CG  LEU C  30      -9.343  10.865  -2.083  1.00 86.54           C  
ATOM   2100  CD1 LEU C  30      -9.760  10.121  -0.819  1.00 86.54           C  
ATOM   2101  CD2 LEU C  30      -7.827  10.843  -2.246  1.00 86.54           C  
ATOM   2102  N   ALA C  31     -11.475  12.526  -4.819  1.00 89.73           N  
ATOM   2103  CA  ALA C  31     -11.650  13.934  -5.163  1.00 89.73           C  
ATOM   2104  C   ALA C  31     -13.130  14.297  -5.254  1.00 89.73           C  
ATOM   2105  CB  ALA C  31     -10.946  14.252  -6.480  1.00 89.73           C  
ATOM   2106  O   ALA C  31     -13.542  15.368  -4.802  1.00 89.73           O  
ATOM   2107  N   GLN C  32     -13.922  13.444  -5.779  1.00 87.40           N  
ATOM   2108  CA  GLN C  32     -15.353  13.687  -5.932  1.00 87.40           C  
ATOM   2109  C   GLN C  32     -16.035  13.827  -4.574  1.00 87.40           C  
ATOM   2110  CB  GLN C  32     -16.006  12.559  -6.734  1.00 87.40           C  
ATOM   2111  O   GLN C  32     -16.920  14.668  -4.403  1.00 87.40           O  
ATOM   2112  CG  GLN C  32     -15.697  12.605  -8.224  1.00 87.40           C  
ATOM   2113  CD  GLN C  32     -16.256  11.413  -8.976  1.00 87.40           C  
ATOM   2114  NE2 GLN C  32     -15.969  11.341 -10.272  1.00 87.40           N  
ATOM   2115  OE1 GLN C  32     -16.939  10.562  -8.398  1.00 87.40           O  
ATOM   2116  N   GLU C  33     -15.575  13.050  -3.640  1.00 88.42           N  
ATOM   2117  CA  GLU C  33     -16.150  13.085  -2.299  1.00 88.42           C  
ATOM   2118  C   GLU C  33     -15.774  14.372  -1.570  1.00 88.42           C  
ATOM   2119  CB  GLU C  33     -15.695  11.869  -1.488  1.00 88.42           C  
ATOM   2120  O   GLU C  33     -16.503  14.827  -0.687  1.00 88.42           O  
ATOM   2121  CG  GLU C  33     -16.283  10.551  -1.972  1.00 88.42           C  
ATOM   2122  CD  GLU C  33     -17.782  10.443  -1.742  1.00 88.42           C  
ATOM   2123  OE1 GLU C  33     -18.446   9.640  -2.436  1.00 88.42           O  
ATOM   2124  OE2 GLU C  33     -18.297  11.168  -0.862  1.00 88.42           O  
ATOM   2125  N   MET C  34     -14.754  14.971  -1.952  1.00 90.68           N  
ATOM   2126  CA  MET C  34     -14.266  16.190  -1.314  1.00 90.68           C  
ATOM   2127  C   MET C  34     -14.860  17.427  -1.978  1.00 90.68           C  
ATOM   2128  CB  MET C  34     -12.738  16.250  -1.367  1.00 90.68           C  
ATOM   2129  O   MET C  34     -14.974  18.480  -1.349  1.00 90.68           O  
ATOM   2130  CG  MET C  34     -12.053  15.142  -0.583  1.00 90.68           C  
ATOM   2131  SD  MET C  34     -10.227  15.181  -0.759  1.00 90.68           S  
ATOM   2132  CE  MET C  34      -9.778  13.741   0.248  1.00 90.68           C  
ATOM   2133  N   GLN C  35     -15.165  17.194  -3.189  1.00 86.30           N  
ATOM   2134  CA  GLN C  35     -15.690  18.317  -3.959  1.00 86.30           C  
ATOM   2135  C   GLN C  35     -16.953  18.881  -3.316  1.00 86.30           C  
ATOM   2136  CB  GLN C  35     -15.978  17.892  -5.400  1.00 86.30           C  
ATOM   2137  O   GLN C  35     -17.845  18.127  -2.921  1.00 86.30           O  
ATOM   2138  CG  GLN C  35     -15.928  19.039  -6.400  1.00 86.30           C  
ATOM   2139  CD  GLN C  35     -14.820  18.877  -7.424  1.00 86.30           C  
ATOM   2140  NE2 GLN C  35     -14.468  19.969  -8.095  1.00 86.30           N  
ATOM   2141  OE1 GLN C  35     -14.284  17.780  -7.610  1.00 86.30           O  
ATOM   2142  N   GLY C  36     -17.049  20.220  -3.227  1.00 83.78           N  
ATOM   2143  CA  GLY C  36     -18.206  20.875  -2.640  1.00 83.78           C  
ATOM   2144  C   GLY C  36     -18.060  21.122  -1.150  1.00 83.78           C  
ATOM   2145  O   GLY C  36     -18.732  21.991  -0.591  1.00 83.78           O  
ATOM   2146  N   LYS C  37     -17.252  20.358  -0.505  1.00 86.25           N  
ATOM   2147  CA  LYS C  37     -17.036  20.503   0.932  1.00 86.25           C  
ATOM   2148  C   LYS C  37     -15.782  21.325   1.219  1.00 86.25           C  
ATOM   2149  CB  LYS C  37     -16.927  19.132   1.600  1.00 86.25           C  
ATOM   2150  O   LYS C  37     -15.740  22.085   2.188  1.00 86.25           O  
ATOM   2151  CG  LYS C  37     -18.193  18.294   1.502  1.00 86.25           C  
ATOM   2152  CD  LYS C  37     -18.037  16.958   2.218  1.00 86.25           C  
ATOM   2153  CE  LYS C  37     -19.289  16.102   2.087  1.00 86.25           C  
ATOM   2154  NZ  LYS C  37     -19.117  14.765   2.730  1.00 86.25           N  
ATOM   2155  N   ILE C  38     -14.886  21.136   0.353  1.00 85.81           N  
ATOM   2156  CA  ILE C  38     -13.658  21.922   0.400  1.00 85.81           C  
ATOM   2157  C   ILE C  38     -13.256  22.337  -1.013  1.00 85.81           C  
ATOM   2158  CB  ILE C  38     -12.510  21.137   1.075  1.00 85.81           C  
ATOM   2159  O   ILE C  38     -13.655  21.701  -1.991  1.00 85.81           O  
ATOM   2160  CG1 ILE C  38     -12.386  19.738   0.460  1.00 85.81           C  
ATOM   2161  CG2 ILE C  38     -12.730  21.052   2.588  1.00 85.81           C  
ATOM   2162  CD1 ILE C  38     -11.146  18.975   0.902  1.00 85.81           C  
ATOM   2163  N   LYS C  39     -12.553  23.410  -1.121  1.00 86.32           N  
ATOM   2164  CA  LYS C  39     -12.106  23.878  -2.430  1.00 86.32           C  
ATOM   2165  C   LYS C  39     -10.843  23.145  -2.874  1.00 86.32           C  
ATOM   2166  CB  LYS C  39     -11.855  25.386  -2.405  1.00 86.32           C  
ATOM   2167  O   LYS C  39      -9.782  23.302  -2.267  1.00 86.32           O  
ATOM   2168  CG  LYS C  39     -12.038  26.067  -3.753  1.00 86.32           C  
ATOM   2169  CD  LYS C  39     -12.738  27.412  -3.609  1.00 86.32           C  
ATOM   2170  CE  LYS C  39     -12.932  28.090  -4.958  1.00 86.32           C  
ATOM   2171  NZ  LYS C  39     -13.701  29.364  -4.833  1.00 86.32           N  
ATOM   2172  N   LEU C  40     -11.001  22.472  -4.029  1.00 88.73           N  
ATOM   2173  CA  LEU C  40      -9.912  21.636  -4.521  1.00 88.73           C  
ATOM   2174  C   LEU C  40      -9.262  22.259  -5.753  1.00 88.73           C  
ATOM   2175  CB  LEU C  40     -10.422  20.232  -4.854  1.00 88.73           C  
ATOM   2176  O   LEU C  40      -9.954  22.629  -6.704  1.00 88.73           O  
ATOM   2177  CG  LEU C  40     -10.678  19.304  -3.665  1.00 88.73           C  
ATOM   2178  CD1 LEU C  40     -11.695  18.231  -4.040  1.00 88.73           C  
ATOM   2179  CD2 LEU C  40      -9.375  18.672  -3.189  1.00 88.73           C  
ATOM   2180  N   ILE C  41      -7.952  22.384  -5.650  1.00 87.56           N  
ATOM   2181  CA  ILE C  41      -7.164  22.815  -6.800  1.00 87.56           C  
ATOM   2182  C   ILE C  41      -6.184  21.713  -7.196  1.00 87.56           C  
ATOM   2183  CB  ILE C  41      -6.403  24.127  -6.504  1.00 87.56           C  
ATOM   2184  O   ILE C  41      -5.461  21.182  -6.349  1.00 87.56           O  
ATOM   2185  CG1 ILE C  41      -7.381  25.224  -6.067  1.00 87.56           C  
ATOM   2186  CG2 ILE C  41      -5.595  24.570  -7.727  1.00 87.56           C  
ATOM   2187  CD1 ILE C  41      -6.709  26.442  -5.448  1.00 87.56           C  
ATOM   2188  N   PHE C  42      -6.145  21.470  -8.487  1.00 87.55           N  
ATOM   2189  CA  PHE C  42      -5.292  20.382  -8.951  1.00 87.55           C  
ATOM   2190  C   PHE C  42      -4.025  20.926  -9.599  1.00 87.55           C  
ATOM   2191  CB  PHE C  42      -6.047  19.490  -9.941  1.00 87.55           C  
ATOM   2192  O   PHE C  42      -4.080  21.883 -10.375  1.00 87.55           O  
ATOM   2193  CG  PHE C  42      -7.189  18.729  -9.324  1.00 87.55           C  
ATOM   2194  CD1 PHE C  42      -6.964  17.533  -8.652  1.00 87.55           C  
ATOM   2195  CD2 PHE C  42      -8.489  19.209  -9.415  1.00 87.55           C  
ATOM   2196  CE1 PHE C  42      -8.019  16.827  -8.080  1.00 87.55           C  
ATOM   2197  CE2 PHE C  42      -9.549  18.509  -8.846  1.00 87.55           C  
ATOM   2198  CZ  PHE C  42      -9.312  17.317  -8.180  1.00 87.55           C  
ATOM   2199  N   GLU C  43      -2.916  20.327  -9.160  1.00 86.06           N  
ATOM   2200  CA  GLU C  43      -1.619  20.697  -9.719  1.00 86.06           C  
ATOM   2201  C   GLU C  43      -0.789  19.460 -10.051  1.00 86.06           C  
ATOM   2202  CB  GLU C  43      -0.853  21.599  -8.748  1.00 86.06           C  
ATOM   2203  O   GLU C  43      -0.873  18.445  -9.358  1.00 86.06           O  
ATOM   2204  CG  GLU C  43       0.178  22.492  -9.422  1.00 86.06           C  
ATOM   2205  CD  GLU C  43       0.733  23.568  -8.502  1.00 86.06           C  
ATOM   2206  OE1 GLU C  43       1.661  24.300  -8.915  1.00 86.06           O  
ATOM   2207  OE2 GLU C  43       0.237  23.679  -7.359  1.00 86.06           O  
ATOM   2208  N   ASP C  44      -0.023  19.592 -11.119  1.00 83.27           N  
ATOM   2209  CA  ASP C  44       0.842  18.485 -11.512  1.00 83.27           C  
ATOM   2210  C   ASP C  44       2.228  18.622 -10.887  1.00 83.27           C  
ATOM   2211  CB  ASP C  44       0.958  18.409 -13.036  1.00 83.27           C  
ATOM   2212  O   ASP C  44       2.630  19.718 -10.490  1.00 83.27           O  
ATOM   2213  CG  ASP C  44       1.265  17.010 -13.539  1.00 83.27           C  
ATOM   2214  OD1 ASP C  44       1.294  16.062 -12.725  1.00 83.27           O  
ATOM   2215  OD2 ASP C  44       1.484  16.854 -14.760  1.00 83.27           O  
ATOM   2216  N   GLY C  45       2.880  17.453 -10.705  1.00 80.76           N  
ATOM   2217  CA  GLY C  45       4.276  17.454 -10.298  1.00 80.76           C  
ATOM   2218  C   GLY C  45       4.460  17.578  -8.797  1.00 80.76           C  
ATOM   2219  O   GLY C  45       5.500  18.048  -8.331  1.00 80.76           O  
ATOM   2220  N   LEU C  46       3.420  17.248  -8.067  1.00 83.91           N  
ATOM   2221  CA  LEU C  46       3.514  17.300  -6.612  1.00 83.91           C  
ATOM   2222  C   LEU C  46       4.018  15.974  -6.052  1.00 83.91           C  
ATOM   2223  CB  LEU C  46       2.154  17.643  -5.998  1.00 83.91           C  
ATOM   2224  O   LEU C  46       3.682  14.908  -6.572  1.00 83.91           O  
ATOM   2225  CG  LEU C  46       1.544  18.984  -6.409  1.00 83.91           C  
ATOM   2226  CD1 LEU C  46       0.137  19.123  -5.837  1.00 83.91           C  
ATOM   2227  CD2 LEU C  46       2.429  20.138  -5.951  1.00 83.91           C  
ATOM   2228  N   THR C  47       4.874  16.114  -5.024  1.00 84.57           N  
ATOM   2229  CA  THR C  47       5.291  14.902  -4.328  1.00 84.57           C  
ATOM   2230  C   THR C  47       4.183  14.397  -3.408  1.00 84.57           C  
ATOM   2231  CB  THR C  47       6.573  15.141  -3.509  1.00 84.57           C  
ATOM   2232  O   THR C  47       3.731  13.258  -3.540  1.00 84.57           O  
ATOM   2233  CG2 THR C  47       7.099  13.838  -2.916  1.00 84.57           C  
ATOM   2234  OG1 THR C  47       7.578  15.707  -4.359  1.00 84.57           O  
ATOM   2235  N   PRO C  48       3.685  15.249  -2.586  1.00 90.97           N  
ATOM   2236  CA  PRO C  48       2.557  14.807  -1.764  1.00 90.97           C  
ATOM   2237  C   PRO C  48       1.253  14.711  -2.553  1.00 90.97           C  
ATOM   2238  CB  PRO C  48       2.463  15.888  -0.684  1.00 90.97           C  
ATOM   2239  O   PRO C  48       1.134  15.302  -3.629  1.00 90.97           O  
ATOM   2240  CG  PRO C  48       3.759  16.628  -0.770  1.00 90.97           C  
ATOM   2241  CD  PRO C  48       4.323  16.442  -2.150  1.00 90.97           C  
ATOM   2242  N   ASP C  49       0.338  13.944  -1.992  1.00 94.06           N  
ATOM   2243  CA  ASP C  49      -0.953  13.808  -2.659  1.00 94.06           C  
ATOM   2244  C   ASP C  49      -1.815  15.050  -2.444  1.00 94.06           C  
ATOM   2245  CB  ASP C  49      -1.688  12.564  -2.155  1.00 94.06           C  
ATOM   2246  O   ASP C  49      -2.521  15.487  -3.356  1.00 94.06           O  
ATOM   2247  CG  ASP C  49      -0.953  11.273  -2.470  1.00 94.06           C  
ATOM   2248  OD1 ASP C  49      -0.868  10.894  -3.659  1.00 94.06           O  
ATOM   2249  OD2 ASP C  49      -0.458  10.627  -1.522  1.00 94.06           O  
ATOM   2250  N   PHE C  50      -1.701  15.586  -1.255  1.00 94.02           N  
ATOM   2251  CA  PHE C  50      -2.493  16.767  -0.931  1.00 94.02           C  
ATOM   2252  C   PHE C  50      -1.678  17.756  -0.106  1.00 94.02           C  
ATOM   2253  CB  PHE C  50      -3.764  16.371  -0.172  1.00 94.02           C  
ATOM   2254  O   PHE C  50      -1.030  17.372   0.870  1.00 94.02           O  
ATOM   2255  CG  PHE C  50      -4.593  15.332  -0.876  1.00 94.02           C  
ATOM   2256  CD1 PHE C  50      -5.482  15.695  -1.880  1.00 94.02           C  
ATOM   2257  CD2 PHE C  50      -4.482  13.990  -0.535  1.00 94.02           C  
ATOM   2258  CE1 PHE C  50      -6.251  14.735  -2.534  1.00 94.02           C  
ATOM   2259  CE2 PHE C  50      -5.247  13.025  -1.184  1.00 94.02           C  
ATOM   2260  CZ  PHE C  50      -6.131  13.399  -2.182  1.00 94.02           C  
ATOM   2261  N   TYR C  51      -1.757  19.021  -0.514  1.00 92.55           N  
ATOM   2262  CA  TYR C  51      -1.213  20.108   0.292  1.00 92.55           C  
ATOM   2263  C   TYR C  51      -2.325  20.870   1.002  1.00 92.55           C  
ATOM   2264  CB  TYR C  51      -0.396  21.067  -0.580  1.00 92.55           C  
ATOM   2265  O   TYR C  51      -3.322  21.246   0.382  1.00 92.55           O  
ATOM   2266  CG  TYR C  51       1.008  20.589  -0.857  1.00 92.55           C  
ATOM   2267  CD1 TYR C  51       2.043  20.850   0.038  1.00 92.55           C  
ATOM   2268  CD2 TYR C  51       1.304  19.876  -2.014  1.00 92.55           C  
ATOM   2269  CE1 TYR C  51       3.340  20.413  -0.214  1.00 92.55           C  
ATOM   2270  CE2 TYR C  51       2.596  19.434  -2.276  1.00 92.55           C  
ATOM   2271  OH  TYR C  51       4.887  19.272  -1.626  1.00 92.55           O  
ATOM   2272  CZ  TYR C  51       3.606  19.707  -1.371  1.00 92.55           C  
ATOM   2273  N   LEU C  52      -2.131  21.006   2.242  1.00 88.49           N  
ATOM   2274  CA  LEU C  52      -3.067  21.783   3.047  1.00 88.49           C  
ATOM   2275  C   LEU C  52      -2.450  23.114   3.466  1.00 88.49           C  
ATOM   2276  CB  LEU C  52      -3.493  20.992   4.287  1.00 88.49           C  
ATOM   2277  O   LEU C  52      -1.309  23.413   3.110  1.00 88.49           O  
ATOM   2278  CG  LEU C  52      -4.123  19.622   4.033  1.00 88.49           C  
ATOM   2279  CD1 LEU C  52      -3.640  18.616   5.073  1.00 88.49           C  
ATOM   2280  CD2 LEU C  52      -5.645  19.722   4.045  1.00 88.49           C  
ATOM   2281  N   SER C  53      -3.220  23.857   4.237  1.00 81.65           N  
ATOM   2282  CA  SER C  53      -2.700  25.120   4.749  1.00 81.65           C  
ATOM   2283  C   SER C  53      -1.682  24.889   5.861  1.00 81.65           C  
ATOM   2284  CB  SER C  53      -3.840  25.999   5.265  1.00 81.65           C  
ATOM   2285  O   SER C  53      -1.581  23.784   6.398  1.00 81.65           O  
ATOM   2286  OG  SER C  53      -4.867  26.113   4.295  1.00 81.65           O  
ATOM   2287  N   ASN C  54      -0.869  25.834   6.125  1.00 72.79           N  
ATOM   2288  CA  ASN C  54       0.082  25.824   7.231  1.00 72.79           C  
ATOM   2289  C   ASN C  54       1.191  24.800   7.008  1.00 72.79           C  
ATOM   2290  CB  ASN C  54      -0.636  25.550   8.554  1.00 72.79           C  
ATOM   2291  O   ASN C  54       1.575  24.083   7.934  1.00 72.79           O  
ATOM   2292  CG  ASN C  54      -1.551  26.685   8.968  1.00 72.79           C  
ATOM   2293  ND2 ASN C  54      -2.459  26.407   9.896  1.00 72.79           N  
ATOM   2294  OD1 ASN C  54      -1.444  27.803   8.458  1.00 72.79           O  
ATOM   2295  N   ARG C  55       1.542  24.579   5.742  1.00 78.67           N  
ATOM   2296  CA  ARG C  55       2.676  23.745   5.360  1.00 78.67           C  
ATOM   2297  C   ARG C  55       2.445  22.291   5.755  1.00 78.67           C  
ATOM   2298  CB  ARG C  55       3.965  24.264   6.001  1.00 78.67           C  
ATOM   2299  O   ARG C  55       3.370  21.607   6.198  1.00 78.67           O  
ATOM   2300  CG  ARG C  55       4.339  25.675   5.578  1.00 78.67           C  
ATOM   2301  CD  ARG C  55       5.774  26.017   5.958  1.00 78.67           C  
ATOM   2302  NE  ARG C  55       6.114  27.390   5.598  1.00 78.67           N  
ATOM   2303  NH1 ARG C  55       8.170  27.375   6.651  1.00 78.67           N  
ATOM   2304  NH2 ARG C  55       7.452  29.256   5.555  1.00 78.67           N  
ATOM   2305  CZ  ARG C  55       7.245  28.004   5.935  1.00 78.67           C  
ATOM   2306  N   CYS C  56       1.250  21.904   5.772  1.00 83.77           N  
ATOM   2307  CA  CYS C  56       0.862  20.519   6.017  1.00 83.77           C  
ATOM   2308  C   CYS C  56       0.543  19.802   4.711  1.00 83.77           C  
ATOM   2309  CB  CYS C  56      -0.345  20.458   6.952  1.00 83.77           C  
ATOM   2310  O   CYS C  56       0.056  20.420   3.762  1.00 83.77           O  
ATOM   2311  SG  CYS C  56      -0.583  18.846   7.730  1.00 83.77           S  
ATOM   2312  N   CYS C  57       0.963  18.544   4.666  1.00 92.58           N  
ATOM   2313  CA  CYS C  57       0.641  17.775   3.469  1.00 92.58           C  
ATOM   2314  C   CYS C  57       0.226  16.354   3.829  1.00 92.58           C  
ATOM   2315  CB  CYS C  57       1.835  17.742   2.516  1.00 92.58           C  
ATOM   2316  O   CYS C  57       0.472  15.895   4.946  1.00 92.58           O  
ATOM   2317  SG  CYS C  57       3.254  16.826   3.159  1.00 92.58           S  
ATOM   2318  N   ILE C  58      -0.468  15.698   2.861  1.00 94.01           N  
ATOM   2319  CA  ILE C  58      -0.948  14.337   3.076  1.00 94.01           C  
ATOM   2320  C   ILE C  58      -0.397  13.417   1.989  1.00 94.01           C  
ATOM   2321  CB  ILE C  58      -2.492  14.279   3.095  1.00 94.01           C  
ATOM   2322  O   ILE C  58      -0.470  13.738   0.800  1.00 94.01           O  
ATOM   2323  CG1 ILE C  58      -3.042  15.080   4.280  1.00 94.01           C  
ATOM   2324  CG2 ILE C  58      -2.977  12.827   3.144  1.00 94.01           C  
ATOM   2325  CD1 ILE C  58      -4.557  15.239   4.271  1.00 94.01           C  
ATOM   2326  N   LEU C  59       0.223  12.399   2.449  1.00 94.68           N  
ATOM   2327  CA  LEU C  59       0.559  11.292   1.561  1.00 94.68           C  
ATOM   2328  C   LEU C  59      -0.431  10.144   1.726  1.00 94.68           C  
ATOM   2329  CB  LEU C  59       1.982  10.797   1.836  1.00 94.68           C  
ATOM   2330  O   LEU C  59      -0.503   9.528   2.792  1.00 94.68           O  
ATOM   2331  CG  LEU C  59       3.118  11.685   1.325  1.00 94.68           C  
ATOM   2332  CD1 LEU C  59       4.232  11.770   2.364  1.00 94.68           C  
ATOM   2333  CD2 LEU C  59       3.656  11.155   0.000  1.00 94.68           C  
ATOM   2334  N   TYR C  60      -1.138   9.888   0.666  1.00 94.38           N  
ATOM   2335  CA  TYR C  60      -2.166   8.853   0.701  1.00 94.38           C  
ATOM   2336  C   TYR C  60      -1.652   7.554   0.091  1.00 94.38           C  
ATOM   2337  CB  TYR C  60      -3.422   9.317  -0.042  1.00 94.38           C  
ATOM   2338  O   TYR C  60      -1.351   7.498  -1.103  1.00 94.38           O  
ATOM   2339  CG  TYR C  60      -4.575   8.347   0.049  1.00 94.38           C  
ATOM   2340  CD1 TYR C  60      -5.208   7.877  -1.100  1.00 94.38           C  
ATOM   2341  CD2 TYR C  60      -5.034   7.899   1.282  1.00 94.38           C  
ATOM   2342  CE1 TYR C  60      -6.271   6.985  -1.021  1.00 94.38           C  
ATOM   2343  CE2 TYR C  60      -6.097   7.006   1.373  1.00 94.38           C  
ATOM   2344  OH  TYR C  60      -7.761   5.672   0.302  1.00 94.38           O  
ATOM   2345  CZ  TYR C  60      -6.708   6.555   0.218  1.00 94.38           C  
ATOM   2346  N   VAL C  61      -1.559   6.538   0.953  1.00 92.60           N  
ATOM   2347  CA  VAL C  61      -1.097   5.226   0.512  1.00 92.60           C  
ATOM   2348  C   VAL C  61      -2.291   4.294   0.320  1.00 92.60           C  
ATOM   2349  CB  VAL C  61      -0.096   4.610   1.515  1.00 92.60           C  
ATOM   2350  O   VAL C  61      -2.904   3.852   1.294  1.00 92.60           O  
ATOM   2351  CG1 VAL C  61       0.415   3.262   1.009  1.00 92.60           C  
ATOM   2352  CG2 VAL C  61       1.069   5.567   1.762  1.00 92.60           C  
ATOM   2353  N   THR C  62      -2.561   3.995  -0.939  1.00 86.24           N  
ATOM   2354  CA  THR C  62      -3.706   3.151  -1.261  1.00 86.24           C  
ATOM   2355  C   THR C  62      -3.389   1.683  -0.989  1.00 86.24           C  
ATOM   2356  CB  THR C  62      -4.131   3.323  -2.731  1.00 86.24           C  
ATOM   2357  O   THR C  62      -2.229   1.321  -0.784  1.00 86.24           O  
ATOM   2358  CG2 THR C  62      -4.398   4.788  -3.059  1.00 86.24           C  
ATOM   2359  OG1 THR C  62      -3.088   2.836  -3.584  1.00 86.24           O  
ATOM   2360  N   GLU C  63      -4.417   0.871  -0.943  1.00 82.16           N  
ATOM   2361  CA  GLU C  63      -4.246  -0.569  -0.778  1.00 82.16           C  
ATOM   2362  C   GLU C  63      -3.296  -1.136  -1.830  1.00 82.16           C  
ATOM   2363  CB  GLU C  63      -5.597  -1.284  -0.851  1.00 82.16           C  
ATOM   2364  O   GLU C  63      -2.406  -1.925  -1.509  1.00 82.16           O  
ATOM   2365  CG  GLU C  63      -5.510  -2.788  -0.637  1.00 82.16           C  
ATOM   2366  CD  GLU C  63      -6.856  -3.488  -0.740  1.00 82.16           C  
ATOM   2367  OE1 GLU C  63      -7.285  -3.816  -1.869  1.00 82.16           O  
ATOM   2368  OE2 GLU C  63      -7.487  -3.710   0.318  1.00 82.16           O  
ATOM   2369  N   ALA C  64      -3.520  -0.634  -2.958  1.00 75.86           N  
ATOM   2370  CA  ALA C  64      -2.686  -1.103  -4.062  1.00 75.86           C  
ATOM   2371  C   ALA C  64      -1.226  -0.712  -3.849  1.00 75.86           C  
ATOM   2372  CB  ALA C  64      -3.195  -0.545  -5.388  1.00 75.86           C  
ATOM   2373  O   ALA C  64      -0.320  -1.511  -4.099  1.00 75.86           O  
ATOM   2374  N   ASP C  65      -1.000   0.522  -3.365  1.00 80.64           N  
ATOM   2375  CA  ASP C  65       0.356   0.982  -3.081  1.00 80.64           C  
ATOM   2376  C   ASP C  65       1.021   0.111  -2.017  1.00 80.64           C  
ATOM   2377  CB  ASP C  65       0.344   2.444  -2.632  1.00 80.64           C  
ATOM   2378  O   ASP C  65       2.196  -0.240  -2.140  1.00 80.64           O  
ATOM   2379  CG  ASP C  65      -0.003   3.407  -3.755  1.00 80.64           C  
ATOM   2380  OD1 ASP C  65       0.247   3.082  -4.935  1.00 80.64           O  
ATOM   2381  OD2 ASP C  65      -0.528   4.501  -3.455  1.00 80.64           O  
ATOM   2382  N   LEU C  66       0.297  -0.194  -1.039  1.00 81.14           N  
ATOM   2383  CA  LEU C  66       0.819  -0.948   0.095  1.00 81.14           C  
ATOM   2384  C   LEU C  66       1.204  -2.363  -0.324  1.00 81.14           C  
ATOM   2385  CB  LEU C  66      -0.214  -1.001   1.224  1.00 81.14           C  
ATOM   2386  O   LEU C  66       2.266  -2.860   0.058  1.00 81.14           O  
ATOM   2387  CG  LEU C  66       0.314  -1.384   2.608  1.00 81.14           C  
ATOM   2388  CD1 LEU C  66       1.383  -0.394   3.059  1.00 81.14           C  
ATOM   2389  CD2 LEU C  66      -0.827  -1.444   3.618  1.00 81.14           C  
ATOM   2390  N   VAL C  67       0.400  -2.867  -1.132  1.00 73.70           N  
ATOM   2391  CA  VAL C  67       0.637  -4.235  -1.582  1.00 73.70           C  
ATOM   2392  C   VAL C  67       1.824  -4.265  -2.541  1.00 73.70           C  
ATOM   2393  CB  VAL C  67      -0.615  -4.832  -2.264  1.00 73.70           C  
ATOM   2394  O   VAL C  67       2.653  -5.177  -2.484  1.00 73.70           O  
ATOM   2395  CG1 VAL C  67      -0.301  -6.202  -2.863  1.00 73.70           C  
ATOM   2396  CG2 VAL C  67      -1.768  -4.932  -1.268  1.00 73.70           C  
ATOM   2397  N   ALA C  68       1.883  -3.244  -3.344  1.00 68.57           N  
ATOM   2398  CA  ALA C  68       2.976  -3.164  -4.310  1.00 68.57           C  
ATOM   2399  C   ALA C  68       4.308  -2.912  -3.611  1.00 68.57           C  
ATOM   2400  CB  ALA C  68       2.700  -2.068  -5.336  1.00 68.57           C  
ATOM   2401  O   ALA C  68       5.346  -3.425  -4.036  1.00 68.57           O  
ATOM   2402  N   GLY C  69       4.454  -2.149  -2.419  1.00 66.33           N  
ATOM   2403  CA  GLY C  69       5.545  -2.006  -1.468  1.00 66.33           C  
ATOM   2404  C   GLY C  69       6.579  -0.982  -1.896  1.00 66.33           C  
ATOM   2405  O   GLY C  69       7.424  -0.574  -1.096  1.00 66.33           O  
ATOM   2406  N   ASN C  70       6.808  -0.505  -3.071  1.00 61.57           N  
ATOM   2407  CA  ASN C  70       8.013   0.266  -3.359  1.00 61.57           C  
ATOM   2408  C   ASN C  70       7.680   1.711  -3.721  1.00 61.57           C  
ATOM   2409  CB  ASN C  70       8.815  -0.392  -4.484  1.00 61.57           C  
ATOM   2410  O   ASN C  70       8.457   2.622  -3.429  1.00 61.57           O  
ATOM   2411  CG  ASN C  70       9.405  -1.727  -4.077  1.00 61.57           C  
ATOM   2412  ND2 ASN C  70       9.803  -2.525  -5.061  1.00 61.57           N  
ATOM   2413  OD1 ASN C  70       9.501  -2.041  -2.888  1.00 61.57           O  
ATOM   2414  N   GLY C  71       6.603   2.025  -4.050  1.00 73.76           N  
ATOM   2415  CA  GLY C  71       6.358   3.359  -4.575  1.00 73.76           C  
ATOM   2416  C   GLY C  71       6.137   4.395  -3.490  1.00 73.76           C  
ATOM   2417  O   GLY C  71       6.689   5.496  -3.553  1.00 73.76           O  
ATOM   2418  N   TYR C  72       5.649   4.073  -2.383  1.00 84.63           N  
ATOM   2419  CA  TYR C  72       5.265   5.045  -1.366  1.00 84.63           C  
ATOM   2420  C   TYR C  72       6.443   5.380  -0.459  1.00 84.63           C  
ATOM   2421  CB  TYR C  72       4.097   4.515  -0.529  1.00 84.63           C  
ATOM   2422  O   TYR C  72       6.520   6.482   0.089  1.00 84.63           O  
ATOM   2423  CG  TYR C  72       4.419   3.253   0.233  1.00 84.63           C  
ATOM   2424  CD1 TYR C  72       4.105   2.001  -0.290  1.00 84.63           C  
ATOM   2425  CD2 TYR C  72       5.036   3.310   1.478  1.00 84.63           C  
ATOM   2426  CE1 TYR C  72       4.399   0.835   0.410  1.00 84.63           C  
ATOM   2427  CE2 TYR C  72       5.334   2.151   2.187  1.00 84.63           C  
ATOM   2428  OH  TYR C  72       5.305  -0.231   2.343  1.00 84.63           O  
ATOM   2429  CZ  TYR C  72       5.013   0.920   1.645  1.00 84.63           C  
ATOM   2430  N   ARG C  73       7.444   4.519  -0.394  1.00 86.97           N  
ATOM   2431  CA  ARG C  73       8.551   4.716   0.536  1.00 86.97           C  
ATOM   2432  C   ARG C  73       9.416   5.900   0.115  1.00 86.97           C  
ATOM   2433  CB  ARG C  73       9.406   3.451   0.630  1.00 86.97           C  
ATOM   2434  O   ARG C  73       9.765   6.745   0.942  1.00 86.97           O  
ATOM   2435  CG  ARG C  73       8.777   2.342   1.460  1.00 86.97           C  
ATOM   2436  CD  ARG C  73       9.733   1.175   1.659  1.00 86.97           C  
ATOM   2437  NE  ARG C  73       9.115   0.098   2.427  1.00 86.97           N  
ATOM   2438  NH1 ARG C  73      10.938  -1.316   2.302  1.00 86.97           N  
ATOM   2439  NH2 ARG C  73       9.049  -1.971   3.422  1.00 86.97           N  
ATOM   2440  CZ  ARG C  73       9.702  -1.061   2.715  1.00 86.97           C  
ATOM   2441  N   LYS C  74       9.711   5.901  -1.072  1.00 85.65           N  
ATOM   2442  CA  LYS C  74      10.529   6.993  -1.592  1.00 85.65           C  
ATOM   2443  C   LYS C  74       9.834   8.338  -1.406  1.00 85.65           C  
ATOM   2444  CB  LYS C  74      10.847   6.768  -3.071  1.00 85.65           C  
ATOM   2445  O   LYS C  74      10.474   9.328  -1.044  1.00 85.65           O  
ATOM   2446  CG  LYS C  74      11.953   5.753  -3.319  1.00 85.65           C  
ATOM   2447  CD  LYS C  74      12.266   5.618  -4.804  1.00 85.65           C  
ATOM   2448  CE  LYS C  74      13.262   4.497  -5.067  1.00 85.65           C  
ATOM   2449  NZ  LYS C  74      13.532   4.327  -6.527  1.00 85.65           N  
ATOM   2450  N   ARG C  75       8.612   8.366  -1.582  1.00 89.79           N  
ATOM   2451  CA  ARG C  75       7.840   9.595  -1.431  1.00 89.79           C  
ATOM   2452  C   ARG C  75       7.804  10.042   0.027  1.00 89.79           C  
ATOM   2453  CB  ARG C  75       6.416   9.404  -1.956  1.00 89.79           C  
ATOM   2454  O   ARG C  75       7.925  11.233   0.319  1.00 89.79           O  
ATOM   2455  CG  ARG C  75       6.329   9.276  -3.469  1.00 89.79           C  
ATOM   2456  CD  ARG C  75       4.886   9.256  -3.951  1.00 89.79           C  
ATOM   2457  NE  ARG C  75       4.094   8.256  -3.240  1.00 89.79           N  
ATOM   2458  NH1 ARG C  75       2.065   8.952  -4.098  1.00 89.79           N  
ATOM   2459  NH2 ARG C  75       2.152   7.189  -2.635  1.00 89.79           N  
ATOM   2460  CZ  ARG C  75       2.772   8.134  -3.326  1.00 89.79           C  
ATOM   2461  N   LEU C  76       7.658   9.052   0.862  1.00 90.38           N  
ATOM   2462  CA  LEU C  76       7.631   9.357   2.289  1.00 90.38           C  
ATOM   2463  C   LEU C  76       8.956   9.963   2.740  1.00 90.38           C  
ATOM   2464  CB  LEU C  76       7.331   8.094   3.101  1.00 90.38           C  
ATOM   2465  O   LEU C  76       8.972  10.949   3.480  1.00 90.38           O  
ATOM   2466  CG  LEU C  76       5.905   7.550   3.006  1.00 90.38           C  
ATOM   2467  CD1 LEU C  76       5.790   6.229   3.760  1.00 90.38           C  
ATOM   2468  CD2 LEU C  76       4.906   8.568   3.546  1.00 90.38           C  
ATOM   2469  N   VAL C  77       9.981   9.479   2.253  1.00 88.63           N  
ATOM   2470  CA  VAL C  77      11.314   9.952   2.612  1.00 88.63           C  
ATOM   2471  C   VAL C  77      11.523  11.366   2.073  1.00 88.63           C  
ATOM   2472  CB  VAL C  77      12.415   9.010   2.075  1.00 88.63           C  
ATOM   2473  O   VAL C  77      12.075  12.225   2.764  1.00 88.63           O  
ATOM   2474  CG1 VAL C  77      13.799   9.622   2.284  1.00 88.63           C  
ATOM   2475  CG2 VAL C  77      12.323   7.644   2.752  1.00 88.63           C  
ATOM   2476  N   ARG C  78      11.071  11.577   0.974  1.00 89.25           N  
ATOM   2477  CA  ARG C  78      11.208  12.895   0.363  1.00 89.25           C  
ATOM   2478  C   ARG C  78      10.465  13.953   1.173  1.00 89.25           C  
ATOM   2479  CB  ARG C  78      10.689  12.878  -1.077  1.00 89.25           C  
ATOM   2480  O   ARG C  78      10.993  15.041   1.415  1.00 89.25           O  
ATOM   2481  CG  ARG C  78      11.698  12.358  -2.088  1.00 89.25           C  
ATOM   2482  CD  ARG C  78      11.223  12.569  -3.519  1.00 89.25           C  
ATOM   2483  NE  ARG C  78      12.066  11.860  -4.477  1.00 89.25           N  
ATOM   2484  NH1 ARG C  78      10.760  12.366  -6.314  1.00 89.25           N  
ATOM   2485  NH2 ARG C  78      12.661  11.109  -6.565  1.00 89.25           N  
ATOM   2486  CZ  ARG C  78      11.827  11.780  -5.783  1.00 89.25           C  
ATOM   2487  N   VAL C  79       9.268  13.611   1.543  1.00 89.57           N  
ATOM   2488  CA  VAL C  79       8.464  14.545   2.324  1.00 89.57           C  
ATOM   2489  C   VAL C  79       9.109  14.767   3.690  1.00 89.57           C  
ATOM   2490  CB  VAL C  79       7.013  14.040   2.495  1.00 89.57           C  
ATOM   2491  O   VAL C  79       9.169  15.898   4.178  1.00 89.57           O  
ATOM   2492  CG1 VAL C  79       6.286  14.841   3.574  1.00 89.57           C  
ATOM   2493  CG2 VAL C  79       6.261  14.119   1.168  1.00 89.57           C  
ATOM   2494  N   ARG C  80       9.610  13.788   4.188  1.00 86.33           N  
ATOM   2495  CA  ARG C  80      10.243  13.873   5.500  1.00 86.33           C  
ATOM   2496  C   ARG C  80      11.468  14.780   5.459  1.00 86.33           C  
ATOM   2497  CB  ARG C  80      10.639  12.481   5.997  1.00 86.33           C  
ATOM   2498  O   ARG C  80      11.743  15.504   6.419  1.00 86.33           O  
ATOM   2499  CG  ARG C  80      11.407  12.491   7.310  1.00 86.33           C  
ATOM   2500  CD  ARG C  80      10.559  13.025   8.455  1.00 86.33           C  
ATOM   2501  NE  ARG C  80      11.293  13.020   9.717  1.00 86.33           N  
ATOM   2502  NH1 ARG C  80      11.871  15.255   9.628  1.00 86.33           N  
ATOM   2503  NH2 ARG C  80      12.540  13.964  11.399  1.00 86.33           N  
ATOM   2504  CZ  ARG C  80      11.900  14.080  10.245  1.00 86.33           C  
ATOM   2505  N   ASN C  81      12.088  14.679   4.395  1.00 86.16           N  
ATOM   2506  CA  ASN C  81      13.329  15.436   4.261  1.00 86.16           C  
ATOM   2507  C   ASN C  81      13.062  16.882   3.855  1.00 86.16           C  
ATOM   2508  CB  ASN C  81      14.261  14.764   3.251  1.00 86.16           C  
ATOM   2509  O   ASN C  81      13.983  17.700   3.816  1.00 86.16           O  
ATOM   2510  CG  ASN C  81      14.857  13.472   3.775  1.00 86.16           C  
ATOM   2511  ND2 ASN C  81      15.272  12.599   2.865  1.00 86.16           N  
ATOM   2512  OD1 ASN C  81      14.943  13.261   4.987  1.00 86.16           O  
ATOM   2513  N   SER C  82      11.918  17.081   3.642  1.00 80.38           N  
ATOM   2514  CA  SER C  82      11.552  18.459   3.333  1.00 80.38           C  
ATOM   2515  C   SER C  82      11.519  19.318   4.593  1.00 80.38           C  
ATOM   2516  CB  SER C  82      10.193  18.510   2.635  1.00 80.38           C  
ATOM   2517  O   SER C  82      10.984  18.900   5.621  1.00 80.38           O  
ATOM   2518  OG  SER C  82      10.268  17.931   1.344  1.00 80.38           O  
ATOM   2519  N   ASN C  83      12.232  20.439   4.729  1.00 70.59           N  
ATOM   2520  CA  ASN C  83      12.483  21.227   5.931  1.00 70.59           C  
ATOM   2521  C   ASN C  83      11.230  21.967   6.389  1.00 70.59           C  
ATOM   2522  CB  ASN C  83      13.626  22.217   5.694  1.00 70.59           C  
ATOM   2523  O   ASN C  83      11.036  22.187   7.586  1.00 70.59           O  
ATOM   2524  CG  ASN C  83      14.992  21.565   5.787  1.00 70.59           C  
ATOM   2525  ND2 ASN C  83      16.018  22.270   5.326  1.00 70.59           N  
ATOM   2526  OD1 ASN C  83      15.123  20.436   6.267  1.00 70.59           O  
ATOM   2527  N   ASN C  84      10.273  22.127   5.690  1.00 71.91           N  
ATOM   2528  CA  ASN C  84       9.187  23.026   6.064  1.00 71.91           C  
ATOM   2529  C   ASN C  84       7.823  22.371   5.865  1.00 71.91           C  
ATOM   2530  CB  ASN C  84       9.271  24.330   5.268  1.00 71.91           C  
ATOM   2531  O   ASN C  84       6.794  23.049   5.891  1.00 71.91           O  
ATOM   2532  CG  ASN C  84      10.299  25.292   5.829  1.00 71.91           C  
ATOM   2533  ND2 ASN C  84      10.566  26.368   5.098  1.00 71.91           N  
ATOM   2534  OD1 ASN C  84      10.849  25.070   6.911  1.00 71.91           O  
ATOM   2535  N   LEU C  85       7.864  21.050   5.781  1.00 79.93           N  
ATOM   2536  CA  LEU C  85       6.580  20.413   5.506  1.00 79.93           C  
ATOM   2537  C   LEU C  85       6.256  19.366   6.565  1.00 79.93           C  
ATOM   2538  CB  LEU C  85       6.589  19.767   4.118  1.00 79.93           C  
ATOM   2539  O   LEU C  85       7.111  18.553   6.924  1.00 79.93           O  
ATOM   2540  CG  LEU C  85       5.562  20.298   3.117  1.00 79.93           C  
ATOM   2541  CD1 LEU C  85       6.264  20.991   1.954  1.00 79.93           C  
ATOM   2542  CD2 LEU C  85       4.671  19.167   2.613  1.00 79.93           C  
ATOM   2543  N   LYS C  86       5.117  19.555   7.113  1.00 76.94           N  
ATOM   2544  CA  LYS C  86       4.586  18.529   8.007  1.00 76.94           C  
ATOM   2545  C   LYS C  86       3.738  17.518   7.241  1.00 76.94           C  
ATOM   2546  CB  LYS C  86       3.760  19.167   9.125  1.00 76.94           C  
ATOM   2547  O   LYS C  86       2.681  17.863   6.709  1.00 76.94           O  
ATOM   2548  CG  LYS C  86       4.594  19.846  10.201  1.00 76.94           C  
ATOM   2549  CD  LYS C  86       3.715  20.521  11.246  1.00 76.94           C  
ATOM   2550  CE  LYS C  86       4.535  21.390  12.191  1.00 76.94           C  
ATOM   2551  NZ  LYS C  86       3.672  22.092  13.187  1.00 76.94           N  
ATOM   2552  N   GLY C  87       4.239  16.306   7.263  1.00 86.91           N  
ATOM   2553  CA  GLY C  87       3.570  15.306   6.447  1.00 86.91           C  
ATOM   2554  C   GLY C  87       2.751  14.322   7.262  1.00 86.91           C  
ATOM   2555  O   GLY C  87       3.183  13.881   8.329  1.00 86.91           O  
ATOM   2556  N   ILE C  88       1.520  14.032   6.835  1.00 88.05           N  
ATOM   2557  CA  ILE C  88       0.636  13.018   7.399  1.00 88.05           C  
ATOM   2558  C   ILE C  88       0.428  11.894   6.386  1.00 88.05           C  
ATOM   2559  CB  ILE C  88      -0.723  13.622   7.816  1.00 88.05           C  
ATOM   2560  O   ILE C  88       0.077  12.148   5.231  1.00 88.05           O  
ATOM   2561  CG1 ILE C  88      -0.515  14.775   8.805  1.00 88.05           C  
ATOM   2562  CG2 ILE C  88      -1.632  12.544   8.415  1.00 88.05           C  
ATOM   2563  CD1 ILE C  88      -1.763  15.610   9.054  1.00 88.05           C  
ATOM   2564  N   VAL C  89       0.663  10.757   6.944  1.00 93.21           N  
ATOM   2565  CA  VAL C  89       0.484   9.607   6.064  1.00 93.21           C  
ATOM   2566  C   VAL C  89      -0.869   8.954   6.334  1.00 93.21           C  
ATOM   2567  CB  VAL C  89       1.619   8.574   6.242  1.00 93.21           C  
ATOM   2568  O   VAL C  89      -1.155   8.547   7.463  1.00 93.21           O  
ATOM   2569  CG1 VAL C  89       1.423   7.388   5.299  1.00 93.21           C  
ATOM   2570  CG2 VAL C  89       2.979   9.229   6.006  1.00 93.21           C  
ATOM   2571  N   VAL C  90      -1.644   8.875   5.278  1.00 92.98           N  
ATOM   2572  CA  VAL C  90      -2.925   8.177   5.327  1.00 92.98           C  
ATOM   2573  C   VAL C  90      -2.837   6.878   4.528  1.00 92.98           C  
ATOM   2574  CB  VAL C  90      -4.073   9.058   4.787  1.00 92.98           C  
ATOM   2575  O   VAL C  90      -2.480   6.892   3.348  1.00 92.98           O  
ATOM   2576  CG1 VAL C  90      -5.399   8.301   4.826  1.00 92.98           C  
ATOM   2577  CG2 VAL C  90      -4.171  10.355   5.588  1.00 92.98           C  
ATOM   2578  N   VAL C  91      -3.212   5.806   5.234  1.00 92.05           N  
ATOM   2579  CA  VAL C  91      -3.031   4.517   4.574  1.00 92.05           C  
ATOM   2580  C   VAL C  91      -4.334   3.721   4.628  1.00 92.05           C  
ATOM   2581  CB  VAL C  91      -1.884   3.706   5.217  1.00 92.05           C  
ATOM   2582  O   VAL C  91      -5.023   3.715   5.651  1.00 92.05           O  
ATOM   2583  CG1 VAL C  91      -2.175   3.435   6.692  1.00 92.05           C  
ATOM   2584  CG2 VAL C  91      -1.669   2.395   4.462  1.00 92.05           C  
ATOM   2585  N   GLU C  92      -4.603   3.094   3.473  1.00 87.93           N  
ATOM   2586  CA  GLU C  92      -5.769   2.216   3.427  1.00 87.93           C  
ATOM   2587  C   GLU C  92      -5.453   0.848   4.024  1.00 87.93           C  
ATOM   2588  CB  GLU C  92      -6.269   2.060   1.989  1.00 87.93           C  
ATOM   2589  O   GLU C  92      -4.701   0.067   3.436  1.00 87.93           O  
ATOM   2590  CG  GLU C  92      -6.940   3.308   1.432  1.00 87.93           C  
ATOM   2591  CD  GLU C  92      -7.532   3.103   0.047  1.00 87.93           C  
ATOM   2592  OE1 GLU C  92      -7.905   4.103  -0.607  1.00 87.93           O  
ATOM   2593  OE2 GLU C  92      -7.624   1.933  -0.388  1.00 87.93           O  
ATOM   2594  N   LYS C  93      -6.021   0.626   5.170  1.00 85.00           N  
ATOM   2595  CA  LYS C  93      -5.845  -0.652   5.854  1.00 85.00           C  
ATOM   2596  C   LYS C  93      -7.087  -1.527   5.711  1.00 85.00           C  
ATOM   2597  CB  LYS C  93      -5.528  -0.430   7.333  1.00 85.00           C  
ATOM   2598  O   LYS C  93      -8.092  -1.303   6.389  1.00 85.00           O  
ATOM   2599  CG  LYS C  93      -5.117  -1.694   8.074  1.00 85.00           C  
ATOM   2600  CD  LYS C  93      -4.818  -1.410   9.541  1.00 85.00           C  
ATOM   2601  CE  LYS C  93      -4.637  -2.697  10.335  1.00 85.00           C  
ATOM   2602  NZ  LYS C  93      -4.439  -2.426  11.790  1.00 85.00           N  
ATOM   2603  N   THR C  94      -7.040  -2.507   4.776  1.00 76.77           N  
ATOM   2604  CA  THR C  94      -8.122  -3.441   4.484  1.00 76.77           C  
ATOM   2605  C   THR C  94      -7.719  -4.867   4.850  1.00 76.77           C  
ATOM   2606  CB  THR C  94      -8.524  -3.383   2.999  1.00 76.77           C  
ATOM   2607  O   THR C  94      -6.620  -5.096   5.360  1.00 76.77           O  
ATOM   2608  CG2 THR C  94      -8.812  -1.951   2.562  1.00 76.77           C  
ATOM   2609  OG1 THR C  94      -7.457  -3.909   2.200  1.00 76.77           O  
ATOM   2610  N   ARG C  95      -8.620  -5.756   4.597  1.00 65.42           N  
ATOM   2611  CA  ARG C  95      -8.325  -7.156   4.881  1.00 65.42           C  
ATOM   2612  C   ARG C  95      -7.135  -7.642   4.060  1.00 65.42           C  
ATOM   2613  CB  ARG C  95      -9.549  -8.031   4.599  1.00 65.42           C  
ATOM   2614  O   ARG C  95      -6.286  -8.380   4.564  1.00 65.42           O  
ATOM   2615  CG  ARG C  95     -10.620  -7.956   5.675  1.00 65.42           C  
ATOM   2616  CD  ARG C  95     -11.781  -8.896   5.381  1.00 65.42           C  
ATOM   2617  NE  ARG C  95     -12.874  -8.718   6.333  1.00 65.42           N  
ATOM   2618  NH1 ARG C  95     -14.121 -10.499   5.552  1.00 65.42           N  
ATOM   2619  NH2 ARG C  95     -14.893  -9.232   7.300  1.00 65.42           N  
ATOM   2620  CZ  ARG C  95     -13.960  -9.483   6.393  1.00 65.42           C  
ATOM   2621  N   MET C  96      -7.044  -7.132   2.920  1.00 68.86           N  
ATOM   2622  CA  MET C  96      -5.984  -7.539   2.002  1.00 68.86           C  
ATOM   2623  C   MET C  96      -4.668  -6.854   2.352  1.00 68.86           C  
ATOM   2624  CB  MET C  96      -6.372  -7.220   0.557  1.00 68.86           C  
ATOM   2625  O   MET C  96      -3.601  -7.462   2.252  1.00 68.86           O  
ATOM   2626  CG  MET C  96      -7.399  -8.177  -0.028  1.00 68.86           C  
ATOM   2627  SD  MET C  96      -6.785  -9.904  -0.106  1.00 68.86           S  
ATOM   2628  CE  MET C  96      -8.259 -10.794   0.467  1.00 68.86           C  
ATOM   2629  N   SER C  97      -4.680  -5.650   2.842  1.00 76.01           N  
ATOM   2630  CA  SER C  97      -3.465  -4.866   3.044  1.00 76.01           C  
ATOM   2631  C   SER C  97      -2.999  -4.934   4.495  1.00 76.01           C  
ATOM   2632  CB  SER C  97      -3.695  -3.408   2.642  1.00 76.01           C  
ATOM   2633  O   SER C  97      -1.881  -4.523   4.812  1.00 76.01           O  
ATOM   2634  OG  SER C  97      -4.650  -2.796   3.491  1.00 76.01           O  
ATOM   2635  N   GLU C  98      -3.839  -5.507   5.325  1.00 79.24           N  
ATOM   2636  CA  GLU C  98      -3.572  -5.527   6.761  1.00 79.24           C  
ATOM   2637  C   GLU C  98      -2.243  -6.212   7.066  1.00 79.24           C  
ATOM   2638  CB  GLU C  98      -4.709  -6.226   7.510  1.00 79.24           C  
ATOM   2639  O   GLU C  98      -1.534  -5.818   7.994  1.00 79.24           O  
ATOM   2640  CG  GLU C  98      -4.557  -6.198   9.024  1.00 79.24           C  
ATOM   2641  CD  GLU C  98      -5.778  -6.725   9.759  1.00 79.24           C  
ATOM   2642  OE1 GLU C  98      -5.897  -6.493  10.984  1.00 79.24           O  
ATOM   2643  OE2 GLU C  98      -6.624  -7.377   9.106  1.00 79.24           O  
ATOM   2644  N   GLN C  99      -1.865  -7.156   6.305  1.00 77.48           N  
ATOM   2645  CA  GLN C  99      -0.633  -7.901   6.543  1.00 77.48           C  
ATOM   2646  C   GLN C  99       0.594  -7.031   6.285  1.00 77.48           C  
ATOM   2647  CB  GLN C  99      -0.584  -9.152   5.665  1.00 77.48           C  
ATOM   2648  O   GLN C  99       1.676  -7.303   6.809  1.00 77.48           O  
ATOM   2649  CG  GLN C  99      -0.584  -8.857   4.172  1.00 77.48           C  
ATOM   2650  CD  GLN C  99      -0.630 -10.114   3.324  1.00 77.48           C  
ATOM   2651  NE2 GLN C  99      -1.316 -10.040   2.189  1.00 77.48           N  
ATOM   2652  OE1 GLN C  99      -0.052 -11.144   3.686  1.00 77.48           O  
ATOM   2653  N   TYR C 100       0.529  -6.008   5.525  1.00 83.20           N  
ATOM   2654  CA  TYR C 100       1.644  -5.143   5.158  1.00 83.20           C  
ATOM   2655  C   TYR C 100       1.700  -3.914   6.059  1.00 83.20           C  
ATOM   2656  CB  TYR C 100       1.531  -4.711   3.693  1.00 83.20           C  
ATOM   2657  O   TYR C 100       2.690  -3.179   6.055  1.00 83.20           O  
ATOM   2658  CG  TYR C 100       1.405  -5.865   2.728  1.00 83.20           C  
ATOM   2659  CD1 TYR C 100       2.511  -6.645   2.397  1.00 83.20           C  
ATOM   2660  CD2 TYR C 100       0.182  -6.178   2.146  1.00 83.20           C  
ATOM   2661  CE1 TYR C 100       2.401  -7.708   1.507  1.00 83.20           C  
ATOM   2662  CE2 TYR C 100       0.060  -7.239   1.255  1.00 83.20           C  
ATOM   2663  OH  TYR C 100       1.059  -9.049   0.060  1.00 83.20           O  
ATOM   2664  CZ  TYR C 100       1.173  -7.997   0.942  1.00 83.20           C  
ATOM   2665  N   PHE C 101       0.739  -3.721   6.813  1.00 84.81           N  
ATOM   2666  CA  PHE C 101       0.558  -2.501   7.592  1.00 84.81           C  
ATOM   2667  C   PHE C 101       1.644  -2.371   8.654  1.00 84.81           C  
ATOM   2668  CB  PHE C 101      -0.825  -2.482   8.250  1.00 84.81           C  
ATOM   2669  O   PHE C 101       2.247  -1.306   8.805  1.00 84.81           O  
ATOM   2670  CG  PHE C 101      -1.115  -1.221   9.017  1.00 84.81           C  
ATOM   2671  CD1 PHE C 101      -1.025  -1.198  10.404  1.00 84.81           C  
ATOM   2672  CD2 PHE C 101      -1.477  -0.057   8.352  1.00 84.81           C  
ATOM   2673  CE1 PHE C 101      -1.293  -0.031  11.117  1.00 84.81           C  
ATOM   2674  CE2 PHE C 101      -1.746   1.113   9.057  1.00 84.81           C  
ATOM   2675  CZ  PHE C 101      -1.654   1.123  10.440  1.00 84.81           C  
ATOM   2676  N   PRO C 102       1.987  -3.455   9.292  1.00 77.22           N  
ATOM   2677  CA  PRO C 102       2.999  -3.325  10.342  1.00 77.22           C  
ATOM   2678  C   PRO C 102       4.337  -2.814   9.813  1.00 77.22           C  
ATOM   2679  CB  PRO C 102       3.133  -4.751  10.881  1.00 77.22           C  
ATOM   2680  O   PRO C 102       4.990  -1.994  10.463  1.00 77.22           O  
ATOM   2681  CG  PRO C 102       1.807  -5.386  10.614  1.00 77.22           C  
ATOM   2682  CD  PRO C 102       1.268  -4.841   9.323  1.00 77.22           C  
ATOM   2683  N   ALA C 103       4.689  -3.273   8.725  1.00 83.55           N  
ATOM   2684  CA  ALA C 103       5.935  -2.814   8.117  1.00 83.55           C  
ATOM   2685  C   ALA C 103       5.860  -1.331   7.764  1.00 83.55           C  
ATOM   2686  CB  ALA C 103       6.256  -3.639   6.873  1.00 83.55           C  
ATOM   2687  O   ALA C 103       6.807  -0.580   8.009  1.00 83.55           O  
ATOM   2688  N   LEU C 104       4.801  -0.929   7.302  1.00 87.86           N  
ATOM   2689  CA  LEU C 104       4.608   0.479   6.971  1.00 87.86           C  
ATOM   2690  C   LEU C 104       4.572   1.334   8.233  1.00 87.86           C  
ATOM   2691  CB  LEU C 104       3.315   0.670   6.174  1.00 87.86           C  
ATOM   2692  O   LEU C 104       5.165   2.414   8.274  1.00 87.86           O  
ATOM   2693  CG  LEU C 104       2.982   2.103   5.756  1.00 87.86           C  
ATOM   2694  CD1 LEU C 104       3.894   2.549   4.618  1.00 87.86           C  
ATOM   2695  CD2 LEU C 104       1.517   2.214   5.348  1.00 87.86           C  
ATOM   2696  N   GLN C 105       3.928   0.821   9.150  1.00 81.98           N  
ATOM   2697  CA  GLN C 105       3.825   1.531  10.420  1.00 81.98           C  
ATOM   2698  C   GLN C 105       5.201   1.733  11.050  1.00 81.98           C  
ATOM   2699  CB  GLN C 105       2.912   0.776  11.387  1.00 81.98           C  
ATOM   2700  O   GLN C 105       5.535   2.839  11.481  1.00 81.98           O  
ATOM   2701  CG  GLN C 105       2.693   1.491  12.713  1.00 81.98           C  
ATOM   2702  CD  GLN C 105       1.702   0.774  13.610  1.00 81.98           C  
ATOM   2703  NE2 GLN C 105       1.256   1.452  14.662  1.00 81.98           N  
ATOM   2704  OE1 GLN C 105       1.340  -0.380  13.360  1.00 81.98           O  
ATOM   2705  N   LYS C 106       5.924   0.742  11.126  1.00 76.87           N  
ATOM   2706  CA  LYS C 106       7.278   0.840  11.662  1.00 76.87           C  
ATOM   2707  C   LYS C 106       8.107   1.856  10.881  1.00 76.87           C  
ATOM   2708  CB  LYS C 106       7.965  -0.526  11.638  1.00 76.87           C  
ATOM   2709  O   LYS C 106       8.768   2.712  11.472  1.00 76.87           O  
ATOM   2710  CG  LYS C 106       9.307  -0.557  12.356  1.00 76.87           C  
ATOM   2711  CD  LYS C 106       9.934  -1.944  12.308  1.00 76.87           C  
ATOM   2712  CE  LYS C 106      11.326  -1.951  12.926  1.00 76.87           C  
ATOM   2713  NZ  LYS C 106      11.945  -3.309  12.883  1.00 76.87           N  
ATOM   2714  N   PHE C 107       8.020   1.745   9.640  1.00 86.90           N  
ATOM   2715  CA  PHE C 107       8.790   2.609   8.753  1.00 86.90           C  
ATOM   2716  C   PHE C 107       8.372   4.065   8.919  1.00 86.90           C  
ATOM   2717  CB  PHE C 107       8.615   2.176   7.294  1.00 86.90           C  
ATOM   2718  O   PHE C 107       9.221   4.945   9.079  1.00 86.90           O  
ATOM   2719  CG  PHE C 107       9.385   3.019   6.314  1.00 86.90           C  
ATOM   2720  CD1 PHE C 107       8.724   3.875   5.442  1.00 86.90           C  
ATOM   2721  CD2 PHE C 107      10.772   2.955   6.265  1.00 86.90           C  
ATOM   2722  CE1 PHE C 107       9.434   4.657   4.534  1.00 86.90           C  
ATOM   2723  CE2 PHE C 107      11.488   3.733   5.360  1.00 86.90           C  
ATOM   2724  CZ  PHE C 107      10.818   4.583   4.495  1.00 86.90           C  
ATOM   2725  N   THR C 108       7.142   4.324   8.931  1.00 86.50           N  
ATOM   2726  CA  THR C 108       6.593   5.675   8.959  1.00 86.50           C  
ATOM   2727  C   THR C 108       6.729   6.285  10.352  1.00 86.50           C  
ATOM   2728  CB  THR C 108       5.114   5.686   8.533  1.00 86.50           C  
ATOM   2729  O   THR C 108       7.250   7.392  10.502  1.00 86.50           O  
ATOM   2730  CG2 THR C 108       4.570   7.110   8.473  1.00 86.50           C  
ATOM   2731  OG1 THR C 108       4.991   5.085   7.238  1.00 86.50           O  
ATOM   2732  N   VAL C 109       6.325   5.532  11.325  1.00 72.07           N  
ATOM   2733  CA  VAL C 109       6.226   6.076  12.675  1.00 72.07           C  
ATOM   2734  C   VAL C 109       7.582   5.984  13.370  1.00 72.07           C  
ATOM   2735  CB  VAL C 109       5.150   5.342  13.507  1.00 72.07           C  
ATOM   2736  O   VAL C 109       8.102   6.986  13.867  1.00 72.07           O  
ATOM   2737  CG1 VAL C 109       5.114   5.877  14.937  1.00 72.07           C  
ATOM   2738  CG2 VAL C 109       3.780   5.481  12.846  1.00 72.07           C  
ATOM   2739  N   LEU C 110       8.220   4.947  13.210  1.00 66.12           N  
ATOM   2740  CA  LEU C 110       9.439   4.734  13.982  1.00 66.12           C  
ATOM   2741  C   LEU C 110      10.658   5.256  13.229  1.00 66.12           C  
ATOM   2742  CB  LEU C 110       9.619   3.248  14.301  1.00 66.12           C  
ATOM   2743  O   LEU C 110      11.480   5.980  13.794  1.00 66.12           O  
ATOM   2744  CG  LEU C 110       8.577   2.623  15.230  1.00 66.12           C  
ATOM   2745  CD1 LEU C 110       8.861   1.136  15.421  1.00 66.12           C  
ATOM   2746  CD2 LEU C 110       8.556   3.344  16.573  1.00 66.12           C  
ATOM   2747  N   ASP C 111      10.663   4.921  12.014  1.00 74.55           N  
ATOM   2748  CA  ASP C 111      11.858   5.275  11.254  1.00 74.55           C  
ATOM   2749  C   ASP C 111      11.808   6.733  10.801  1.00 74.55           C  
ATOM   2750  CB  ASP C 111      12.016   4.354  10.043  1.00 74.55           C  
ATOM   2751  O   ASP C 111      12.806   7.450  10.889  1.00 74.55           O  
ATOM   2752  CG  ASP C 111      12.273   2.907  10.428  1.00 74.55           C  
ATOM   2753  OD1 ASP C 111      12.520   2.629  11.621  1.00 74.55           O  
ATOM   2754  OD2 ASP C 111      12.230   2.039   9.529  1.00 74.55           O  
ATOM   2755  N   LEU C 112      10.706   7.195  10.432  1.00 78.32           N  
ATOM   2756  CA  LEU C 112      10.611   8.537   9.869  1.00 78.32           C  
ATOM   2757  C   LEU C 112      10.038   9.515  10.889  1.00 78.32           C  
ATOM   2758  CB  LEU C 112       9.744   8.529   8.608  1.00 78.32           C  
ATOM   2759  O   LEU C 112      10.196  10.730  10.746  1.00 78.32           O  
ATOM   2760  CG  LEU C 112      10.282   7.731   7.419  1.00 78.32           C  
ATOM   2761  CD1 LEU C 112       9.280   7.753   6.269  1.00 78.32           C  
ATOM   2762  CD2 LEU C 112      11.631   8.284   6.971  1.00 78.32           C  
ATOM   2763  N   GLY C 113       9.366   9.038  11.866  1.00 72.59           N  
ATOM   2764  CA  GLY C 113       8.767   9.892  12.879  1.00 72.59           C  
ATOM   2765  C   GLY C 113       7.574  10.677  12.367  1.00 72.59           C  
ATOM   2766  O   GLY C 113       7.345  11.813  12.788  1.00 72.59           O  
ATOM   2767  N   MET C 114       6.931  10.151  11.431  1.00 78.67           N  
ATOM   2768  CA  MET C 114       5.778  10.819  10.834  1.00 78.67           C  
ATOM   2769  C   MET C 114       4.475  10.252  11.386  1.00 78.67           C  
ATOM   2770  CB  MET C 114       5.806  10.680   9.310  1.00 78.67           C  
ATOM   2771  O   MET C 114       4.470   9.191  12.011  1.00 78.67           O  
ATOM   2772  CG  MET C 114       6.995  11.362   8.654  1.00 78.67           C  
ATOM   2773  SD  MET C 114       6.970  11.211   6.825  1.00 78.67           S  
ATOM   2774  CE  MET C 114       5.632  12.369   6.426  1.00 78.67           C  
ATOM   2775  N   VAL C 115       3.362  11.022  11.195  1.00 76.86           N  
ATOM   2776  CA  VAL C 115       2.033  10.613  11.638  1.00 76.86           C  
ATOM   2777  C   VAL C 115       1.421   9.656  10.618  1.00 76.86           C  
ATOM   2778  CB  VAL C 115       1.106  11.831  11.850  1.00 76.86           C  
ATOM   2779  O   VAL C 115       1.503   9.890   9.410  1.00 76.86           O  
ATOM   2780  CG1 VAL C 115      -0.308  11.376  12.208  1.00 76.86           C  
ATOM   2781  CG2 VAL C 115       1.668  12.745  12.937  1.00 76.86           C  
ATOM   2782  N   LEU C 116       0.880   8.602  11.175  1.00 85.97           N  
ATOM   2783  CA  LEU C 116       0.258   7.584  10.336  1.00 85.97           C  
ATOM   2784  C   LEU C 116      -1.198   7.366  10.734  1.00 85.97           C  
ATOM   2785  CB  LEU C 116       1.029   6.264  10.434  1.00 85.97           C  
ATOM   2786  O   LEU C 116      -1.490   7.063  11.893  1.00 85.97           O  
ATOM   2787  CG  LEU C 116       0.497   5.104   9.591  1.00 85.97           C  
ATOM   2788  CD1 LEU C 116       0.720   5.382   8.108  1.00 85.97           C  
ATOM   2789  CD2 LEU C 116       1.163   3.795  10.001  1.00 85.97           C  
ATOM   2790  N   LEU C 117      -2.052   7.466   9.669  1.00 84.70           N  
ATOM   2791  CA  LEU C 117      -3.478   7.308   9.933  1.00 84.70           C  
ATOM   2792  C   LEU C 117      -4.080   6.230   9.039  1.00 84.70           C  
ATOM   2793  CB  LEU C 117      -4.212   8.634   9.718  1.00 84.70           C  
ATOM   2794  O   LEU C 117      -4.177   6.409   7.822  1.00 84.70           O  
ATOM   2795  CG  LEU C 117      -3.748   9.813  10.575  1.00 84.70           C  
ATOM   2796  CD1 LEU C 117      -4.415  11.103  10.109  1.00 84.70           C  
ATOM   2797  CD2 LEU C 117      -4.045   9.553  12.048  1.00 84.70           C  
ATOM   2798  N   PRO C 118      -4.542   5.186   9.657  1.00 86.40           N  
ATOM   2799  CA  PRO C 118      -5.178   4.136   8.857  1.00 86.40           C  
ATOM   2800  C   PRO C 118      -6.632   4.453   8.515  1.00 86.40           C  
ATOM   2801  CB  PRO C 118      -5.085   2.901   9.756  1.00 86.40           C  
ATOM   2802  O   PRO C 118      -7.349   5.035   9.333  1.00 86.40           O  
ATOM   2803  CG  PRO C 118      -4.989   3.447  11.145  1.00 86.40           C  
ATOM   2804  CD  PRO C 118      -4.366   4.812  11.079  1.00 86.40           C  
ATOM   2805  N   VAL C 119      -7.064   4.195   7.285  1.00 86.76           N  
ATOM   2806  CA  VAL C 119      -8.448   4.328   6.845  1.00 86.76           C  
ATOM   2807  C   VAL C 119      -8.900   3.037   6.164  1.00 86.76           C  
ATOM   2808  CB  VAL C 119      -8.627   5.526   5.886  1.00 86.76           C  
ATOM   2809  O   VAL C 119      -8.075   2.280   5.646  1.00 86.76           O  
ATOM   2810  CG1 VAL C 119      -8.409   6.845   6.625  1.00 86.76           C  
ATOM   2811  CG2 VAL C 119      -7.670   5.409   4.701  1.00 86.76           C  
ATOM   2812  N   ALA C 120     -10.131   2.784   6.177  1.00 81.01           N  
ATOM   2813  CA  ALA C 120     -10.643   1.514   5.666  1.00 81.01           C  
ATOM   2814  C   ALA C 120     -10.960   1.610   4.177  1.00 81.01           C  
ATOM   2815  CB  ALA C 120     -11.886   1.090   6.446  1.00 81.01           C  
ATOM   2816  O   ALA C 120     -11.118   0.590   3.502  1.00 81.01           O  
ATOM   2817  N   SER C 121     -11.153   2.830   3.720  1.00 82.55           N  
ATOM   2818  CA  SER C 121     -11.539   3.032   2.328  1.00 82.55           C  
ATOM   2819  C   SER C 121     -11.204   4.445   1.861  1.00 82.55           C  
ATOM   2820  CB  SER C 121     -13.033   2.766   2.141  1.00 82.55           C  
ATOM   2821  O   SER C 121     -10.790   5.287   2.661  1.00 82.55           O  
ATOM   2822  OG  SER C 121     -13.806   3.758   2.794  1.00 82.55           O  
ATOM   2823  N   GLN C 122     -11.412   4.641   0.541  1.00 85.01           N  
ATOM   2824  CA  GLN C 122     -11.179   5.962  -0.032  1.00 85.01           C  
ATOM   2825  C   GLN C 122     -12.204   6.972   0.477  1.00 85.01           C  
ATOM   2826  CB  GLN C 122     -11.217   5.900  -1.559  1.00 85.01           C  
ATOM   2827  O   GLN C 122     -11.890   8.152   0.647  1.00 85.01           O  
ATOM   2828  CG  GLN C 122      -9.999   5.228  -2.178  1.00 85.01           C  
ATOM   2829  CD  GLN C 122     -10.037   5.226  -3.695  1.00 85.01           C  
ATOM   2830  NE2 GLN C 122      -9.333   4.278  -4.304  1.00 85.01           N  
ATOM   2831  OE1 GLN C 122     -10.695   6.068  -4.314  1.00 85.01           O  
ATOM   2832  N   MET C 123     -13.326   6.518   0.719  1.00 82.30           N  
ATOM   2833  CA  MET C 123     -14.368   7.379   1.269  1.00 82.30           C  
ATOM   2834  C   MET C 123     -13.975   7.897   2.649  1.00 82.30           C  
ATOM   2835  CB  MET C 123     -15.699   6.629   1.351  1.00 82.30           C  
ATOM   2836  O   MET C 123     -14.104   9.090   2.929  1.00 82.30           O  
ATOM   2837  CG  MET C 123     -16.873   7.507   1.753  1.00 82.30           C  
ATOM   2838  SD  MET C 123     -17.318   8.724   0.454  1.00 82.30           S  
ATOM   2839  CE  MET C 123     -18.041   7.616  -0.789  1.00 82.30           C  
ATOM   2840  N   GLU C 124     -13.497   6.973   3.414  1.00 85.44           N  
ATOM   2841  CA  GLU C 124     -13.048   7.365   4.747  1.00 85.44           C  
ATOM   2842  C   GLU C 124     -11.848   8.304   4.671  1.00 85.44           C  
ATOM   2843  CB  GLU C 124     -12.698   6.130   5.581  1.00 85.44           C  
ATOM   2844  O   GLU C 124     -11.711   9.212   5.493  1.00 85.44           O  
ATOM   2845  CG  GLU C 124     -13.907   5.444   6.200  1.00 85.44           C  
ATOM   2846  CD  GLU C 124     -13.535   4.356   7.196  1.00 85.44           C  
ATOM   2847  OE1 GLU C 124     -14.433   3.600   7.632  1.00 85.44           O  
ATOM   2848  OE2 GLU C 124     -12.337   4.261   7.543  1.00 85.44           O  
ATOM   2849  N   ALA C 125     -11.040   8.054   3.733  1.00 91.13           N  
ATOM   2850  CA  ALA C 125      -9.890   8.930   3.525  1.00 91.13           C  
ATOM   2851  C   ALA C 125     -10.337  10.347   3.177  1.00 91.13           C  
ATOM   2852  CB  ALA C 125      -8.990   8.374   2.425  1.00 91.13           C  
ATOM   2853  O   ALA C 125      -9.824  11.321   3.735  1.00 91.13           O  
ATOM   2854  N   SER C 126     -11.328  10.508   2.336  1.00 90.89           N  
ATOM   2855  CA  SER C 126     -11.857  11.811   1.948  1.00 90.89           C  
ATOM   2856  C   SER C 126     -12.440  12.551   3.147  1.00 90.89           C  
ATOM   2857  CB  SER C 126     -12.926  11.655   0.865  1.00 90.89           C  
ATOM   2858  O   SER C 126     -12.200  13.747   3.322  1.00 90.89           O  
ATOM   2859  OG  SER C 126     -13.945  10.766   1.289  1.00 90.89           O  
ATOM   2860  N   CYS C 127     -13.145  11.815   3.927  1.00 86.62           N  
ATOM   2861  CA  CYS C 127     -13.739  12.408   5.119  1.00 86.62           C  
ATOM   2862  C   CYS C 127     -12.662  12.910   6.073  1.00 86.62           C  
ATOM   2863  CB  CYS C 127     -14.634  11.395   5.833  1.00 86.62           C  
ATOM   2864  O   CYS C 127     -12.785  14.000   6.637  1.00 86.62           O  
ATOM   2865  SG  CYS C 127     -16.198  11.081   4.985  1.00 86.62           S  
ATOM   2866  N   LEU C 128     -11.656  12.129   6.194  1.00 87.02           N  
ATOM   2867  CA  LEU C 128     -10.547  12.507   7.063  1.00 87.02           C  
ATOM   2868  C   LEU C 128      -9.868  13.776   6.557  1.00 87.02           C  
ATOM   2869  CB  LEU C 128      -9.526  11.370   7.156  1.00 87.02           C  
ATOM   2870  O   LEU C 128      -9.607  14.697   7.334  1.00 87.02           O  
ATOM   2871  CG  LEU C 128      -8.397  11.554   8.171  1.00 87.02           C  
ATOM   2872  CD1 LEU C 128      -8.600  10.625   9.364  1.00 87.02           C  
ATOM   2873  CD2 LEU C 128      -7.043  11.304   7.516  1.00 87.02           C  
ATOM   2874  N   VAL C 129      -9.642  13.837   5.321  1.00 92.09           N  
ATOM   2875  CA  VAL C 129      -8.986  14.994   4.720  1.00 92.09           C  
ATOM   2876  C   VAL C 129      -9.858  16.235   4.903  1.00 92.09           C  
ATOM   2877  CB  VAL C 129      -8.693  14.766   3.220  1.00 92.09           C  
ATOM   2878  O   VAL C 129      -9.366  17.293   5.303  1.00 92.09           O  
ATOM   2879  CG1 VAL C 129      -8.173  16.047   2.570  1.00 92.09           C  
ATOM   2880  CG2 VAL C 129      -7.691  13.627   3.041  1.00 92.09           C  
ATOM   2881  N   ILE C 130     -11.126  16.101   4.647  1.00 89.20           N  
ATOM   2882  CA  ILE C 130     -12.073  17.200   4.800  1.00 89.20           C  
ATOM   2883  C   ILE C 130     -12.043  17.710   6.239  1.00 89.20           C  
ATOM   2884  CB  ILE C 130     -13.506  16.770   4.414  1.00 89.20           C  
ATOM   2885  O   ILE C 130     -11.985  18.920   6.475  1.00 89.20           O  
ATOM   2886  CG1 ILE C 130     -13.595  16.504   2.907  1.00 89.20           C  
ATOM   2887  CG2 ILE C 130     -14.523  17.832   4.843  1.00 89.20           C  
ATOM   2888  CD1 ILE C 130     -14.867  15.784   2.480  1.00 89.20           C  
ATOM   2889  N   GLN C 131     -12.033  16.779   7.117  1.00 80.85           N  
ATOM   2890  CA  GLN C 131     -12.013  17.131   8.533  1.00 80.85           C  
ATOM   2891  C   GLN C 131     -10.728  17.868   8.899  1.00 80.85           C  
ATOM   2892  CB  GLN C 131     -12.166  15.880   9.400  1.00 80.85           C  
ATOM   2893  O   GLN C 131     -10.758  18.839   9.658  1.00 80.85           O  
ATOM   2894  CG  GLN C 131     -12.570  16.175  10.838  1.00 80.85           C  
ATOM   2895  CD  GLN C 131     -12.955  14.925  11.607  1.00 80.85           C  
ATOM   2896  NE2 GLN C 131     -13.346  15.099  12.865  1.00 80.85           N  
ATOM   2897  OE1 GLN C 131     -12.901  13.811  11.076  1.00 80.85           O  
ATOM   2898  N   LEU C 132      -9.678  17.457   8.377  1.00 83.95           N  
ATOM   2899  CA  LEU C 132      -8.392  18.090   8.647  1.00 83.95           C  
ATOM   2900  C   LEU C 132      -8.373  19.524   8.130  1.00 83.95           C  
ATOM   2901  CB  LEU C 132      -7.255  17.289   8.006  1.00 83.95           C  
ATOM   2902  O   LEU C 132      -7.870  20.426   8.804  1.00 83.95           O  
ATOM   2903  CG  LEU C 132      -6.900  15.961   8.677  1.00 83.95           C  
ATOM   2904  CD1 LEU C 132      -5.896  15.190   7.826  1.00 83.95           C  
ATOM   2905  CD2 LEU C 132      -6.348  16.200  10.078  1.00 83.95           C  
ATOM   2906  N   VAL C 133      -8.970  19.723   7.032  1.00 86.08           N  
ATOM   2907  CA  VAL C 133      -8.996  21.043   6.411  1.00 86.08           C  
ATOM   2908  C   VAL C 133      -9.935  21.962   7.190  1.00 86.08           C  
ATOM   2909  CB  VAL C 133      -9.434  20.965   4.931  1.00 86.08           C  
ATOM   2910  O   VAL C 133      -9.608  23.124   7.442  1.00 86.08           O  
ATOM   2911  CG1 VAL C 133      -9.639  22.365   4.355  1.00 86.08           C  
ATOM   2912  CG2 VAL C 133      -8.403  20.192   4.111  1.00 86.08           C  
ATOM   2913  N   GLN C 134     -11.048  21.509   7.575  1.00 78.74           N  
ATOM   2914  CA  GLN C 134     -12.033  22.302   8.303  1.00 78.74           C  
ATOM   2915  C   GLN C 134     -11.510  22.699   9.681  1.00 78.74           C  
ATOM   2916  CB  GLN C 134     -13.347  21.532   8.442  1.00 78.74           C  
ATOM   2917  O   GLN C 134     -11.794  23.796  10.166  1.00 78.74           O  
ATOM   2918  CG  GLN C 134     -14.128  21.409   7.140  1.00 78.74           C  
ATOM   2919  CD  GLN C 134     -15.357  20.530   7.275  1.00 78.74           C  
ATOM   2920  NE2 GLN C 134     -16.195  20.521   6.243  1.00 78.74           N  
ATOM   2921  OE1 GLN C 134     -15.552  19.864   8.296  1.00 78.74           O  
ATOM   2922  N   GLU C 135     -10.812  21.769  10.255  1.00 70.10           N  
ATOM   2923  CA  GLU C 135     -10.228  22.047  11.563  1.00 70.10           C  
ATOM   2924  C   GLU C 135      -9.208  23.179  11.482  1.00 70.10           C  
ATOM   2925  CB  GLU C 135      -9.572  20.789  12.139  1.00 70.10           C  
ATOM   2926  O   GLU C 135      -9.053  23.951  12.431  1.00 70.10           O  
ATOM   2927  CG  GLU C 135     -10.552  19.837  12.809  1.00 70.10           C  
ATOM   2928  CD  GLU C 135     -11.212  20.428  14.045  1.00 70.10           C  
ATOM   2929  OE1 GLU C 135     -12.350  20.025  14.376  1.00 70.10           O  
ATOM   2930  OE2 GLU C 135     -10.586  21.301  14.686  1.00 70.10           O  
ATOM   2931  N   GLN C 136      -8.599  23.349  10.410  1.00 70.26           N  
ATOM   2932  CA  GLN C 136      -7.619  24.413  10.213  1.00 70.26           C  
ATOM   2933  C   GLN C 136      -8.300  25.775  10.112  1.00 70.26           C  
ATOM   2934  CB  GLN C 136      -6.783  24.149   8.960  1.00 70.26           C  
ATOM   2935  O   GLN C 136      -7.703  26.799  10.450  1.00 70.26           O  
ATOM   2936  CG  GLN C 136      -5.741  23.052   9.136  1.00 70.26           C  
ATOM   2937  CD  GLN C 136      -4.868  22.871   7.909  1.00 70.26           C  
ATOM   2938  NE2 GLN C 136      -3.827  22.054   8.037  1.00 70.26           N  
ATOM   2939  OE1 GLN C 136      -5.126  23.459   6.854  1.00 70.26           O  
ATOM   2940  N   THR C 137      -9.466  25.804   9.573  1.00 67.35           N  
ATOM   2941  CA  THR C 137     -10.208  27.041   9.353  1.00 67.35           C  
ATOM   2942  C   THR C 137     -10.816  27.546  10.658  1.00 67.35           C  
ATOM   2943  CB  THR C 137     -11.320  26.846   8.306  1.00 67.35           C  
ATOM   2944  O   THR C 137     -11.016  28.750  10.831  1.00 67.35           O  
ATOM   2945  CG2 THR C 137     -10.751  26.850   6.891  1.00 67.35           C  
ATOM   2946  OG1 THR C 137     -11.976  25.594   8.542  1.00 67.35           O  
ATOM   2947  N   LYS C 138     -11.187  26.796  11.562  1.00 58.03           N  
ATOM   2948  CA  LYS C 138     -11.799  27.188  12.828  1.00 58.03           C  
ATOM   2949  C   LYS C 138     -10.799  27.923  13.717  1.00 58.03           C  
ATOM   2950  CB  LYS C 138     -12.351  25.964  13.560  1.00 58.03           C  
ATOM   2951  O   LYS C 138     -11.189  28.725  14.567  1.00 58.03           O  
ATOM   2952  CG  LYS C 138     -13.608  25.382  12.931  1.00 58.03           C  
ATOM   2953  CD  LYS C 138     -14.136  24.198  13.732  1.00 58.03           C  
ATOM   2954  CE  LYS C 138     -15.345  23.562  13.059  1.00 58.03           C  
ATOM   2955  NZ  LYS C 138     -15.814  22.349  13.794  1.00 58.03           N  
ATOM   2956  N   GLU C 139      -9.558  28.040  13.556  1.00 47.94           N  
ATOM   2957  CA  GLU C 139      -8.592  28.563  14.518  1.00 47.94           C  
ATOM   2958  C   GLU C 139      -8.431  30.074  14.372  1.00 47.94           C  
ATOM   2959  CB  GLU C 139      -7.237  27.871  14.350  1.00 47.94           C  
ATOM   2960  O   GLU C 139      -7.582  30.679  15.028  1.00 47.94           O  
ATOM   2961  CG  GLU C 139      -7.088  26.603  15.178  1.00 47.94           C  
ATOM   2962  CD  GLU C 139      -5.681  26.401  15.718  1.00 47.94           C  
ATOM   2963  OE1 GLU C 139      -5.500  25.585  16.650  1.00 47.94           O  
ATOM   2964  OE2 GLU C 139      -4.752  27.065  15.205  1.00 47.94           O  
ATOM   2965  N   PRO C 140      -9.133  30.955  13.699  1.00 41.76           N  
ATOM   2966  CA  PRO C 140      -8.474  32.263  13.731  1.00 41.76           C  
ATOM   2967  C   PRO C 140      -8.579  32.944  15.094  1.00 41.76           C  
ATOM   2968  CB  PRO C 140      -9.224  33.062  12.662  1.00 41.76           C  
ATOM   2969  O   PRO C 140      -7.710  33.740  15.459  1.00 41.76           O  
ATOM   2970  CG  PRO C 140     -10.297  32.140  12.179  1.00 41.76           C  
ATOM   2971  CD  PRO C 140     -10.197  30.850  12.942  1.00 41.76           C  
ATOM   2972  N   SER C 141      -9.898  33.589  15.461  1.00 37.78           N  
ATOM   2973  CA  SER C 141     -10.198  34.735  16.312  1.00 37.78           C  
ATOM   2974  C   SER C 141      -9.649  34.537  17.720  1.00 37.78           C  
ATOM   2975  CB  SER C 141     -11.707  34.978  16.373  1.00 37.78           C  
ATOM   2976  O   SER C 141      -9.712  33.434  18.268  1.00 37.78           O  
ATOM   2977  OG  SER C 141     -12.225  34.606  17.639  1.00 37.78           O  
ATOM   2978  N   LYS C 142      -9.027  35.720  18.295  1.00 34.54           N  
ATOM   2979  CA  LYS C 142      -8.430  36.029  19.592  1.00 34.54           C  
ATOM   2980  C   LYS C 142      -9.471  35.965  20.705  1.00 34.54           C  
ATOM   2981  CB  LYS C 142      -7.774  37.410  19.566  1.00 34.54           C  
ATOM   2982  O   LYS C 142     -10.657  36.205  20.468  1.00 34.54           O  
ATOM   2983  CG  LYS C 142      -6.411  37.435  18.888  1.00 34.54           C  
ATOM   2984  CD  LYS C 142      -5.743  38.797  19.028  1.00 34.54           C  
ATOM   2985  CE  LYS C 142      -4.380  38.824  18.349  1.00 34.54           C  
ATOM   2986  NZ  LYS C 142      -3.774  40.189  18.378  1.00 34.54           N  
ATOM   2987  N   ASN C 143      -9.072  35.865  22.039  1.00 30.10           N  
ATOM   2988  CA  ASN C 143      -9.662  35.654  23.356  1.00 30.10           C  
ATOM   2989  C   ASN C 143     -10.252  36.943  23.920  1.00 30.10           C  
ATOM   2990  CB  ASN C 143      -8.625  35.078  24.323  1.00 30.10           C  
ATOM   2991  O   ASN C 143      -9.519  37.888  24.218  1.00 30.10           O  
ATOM   2992  CG  ASN C 143      -8.624  33.562  24.342  1.00 30.10           C  
ATOM   2993  ND2 ASN C 143      -7.506  32.975  24.753  1.00 30.10           N  
ATOM   2994  OD1 ASN C 143      -9.619  32.923  23.990  1.00 30.10           O  
ATOM   2995  N   PRO C 144     -11.231  37.631  23.658  1.00 32.93           N  
ATOM   2996  CA  PRO C 144     -11.447  38.715  24.619  1.00 32.93           C  
ATOM   2997  C   PRO C 144     -11.110  38.308  26.052  1.00 32.93           C  
ATOM   2998  CB  PRO C 144     -12.941  39.020  24.476  1.00 32.93           C  
ATOM   2999  O   PRO C 144     -10.463  39.068  26.777  1.00 32.93           O  
ATOM   3000  CG  PRO C 144     -13.462  37.957  23.565  1.00 32.93           C  
ATOM   3001  CD  PRO C 144     -12.310  37.103  23.119  1.00 32.93           C  
ATOM   3002  N   LEU C 145     -12.170  37.895  26.974  1.00 29.03           N  
ATOM   3003  CA  LEU C 145     -11.894  37.728  28.397  1.00 29.03           C  
ATOM   3004  C   LEU C 145     -10.720  36.779  28.616  1.00 29.03           C  
ATOM   3005  CB  LEU C 145     -13.134  37.202  29.125  1.00 29.03           C  
ATOM   3006  O   LEU C 145      -9.917  36.980  29.530  1.00 29.03           O  
ATOM   3007  CG  LEU C 145     -14.328  38.154  29.205  1.00 29.03           C  
ATOM   3008  CD1 LEU C 145     -15.533  37.443  29.813  1.00 29.03           C  
ATOM   3009  CD2 LEU C 145     -13.970  39.396  30.013  1.00 29.03           C  
ATOM   3010  N   LEU C 146     -10.914  35.472  28.278  1.00 27.24           N  
ATOM   3011  CA  LEU C 146     -10.319  34.156  28.483  1.00 27.24           C  
ATOM   3012  C   LEU C 146      -8.998  34.033  27.730  1.00 27.24           C  
ATOM   3013  CB  LEU C 146     -11.282  33.055  28.031  1.00 27.24           C  
ATOM   3014  O   LEU C 146      -8.968  34.130  26.501  1.00 27.24           O  
ATOM   3015  CG  LEU C 146     -11.910  32.207  29.137  1.00 27.24           C  
ATOM   3016  CD1 LEU C 146     -13.429  32.342  29.112  1.00 27.24           C  
ATOM   3017  CD2 LEU C 146     -11.496  30.746  28.992  1.00 27.24           C  
ATOM   3018  N   GLY C 147      -7.773  34.459  28.096  1.00 29.90           N  
ATOM   3019  CA  GLY C 147      -6.497  34.077  28.680  1.00 29.90           C  
ATOM   3020  C   GLY C 147      -6.435  32.614  29.075  1.00 29.90           C  
ATOM   3021  O   GLY C 147      -5.502  32.189  29.760  1.00 29.90           O  
ATOM   3022  N   LYS C 148      -7.511  32.054  29.334  1.00 26.51           N  
ATOM   3023  CA  LYS C 148      -7.243  30.660  29.677  1.00 26.51           C  
ATOM   3024  C   LYS C 148      -6.462  29.961  28.568  1.00 26.51           C  
ATOM   3025  CB  LYS C 148      -8.550  29.914  29.948  1.00 26.51           C  
ATOM   3026  O   LYS C 148      -6.695  30.212  27.384  1.00 26.51           O  
ATOM   3027  CG  LYS C 148      -9.023  29.996  31.392  1.00 26.51           C  
ATOM   3028  CD  LYS C 148     -10.286  29.175  31.614  1.00 26.51           C  
ATOM   3029  CE  LYS C 148     -10.760  29.257  33.059  1.00 26.51           C  
ATOM   3030  NZ  LYS C 148     -12.115  28.654  33.232  1.00 26.51           N  
ATOM   3031  N   LYS C 149      -5.267  29.569  28.793  1.00 27.57           N  
ATOM   3032  CA  LYS C 149      -4.360  28.545  28.282  1.00 27.57           C  
ATOM   3033  C   LYS C 149      -5.133  27.351  27.730  1.00 27.57           C  
ATOM   3034  CB  LYS C 149      -3.398  28.084  29.378  1.00 27.57           C  
ATOM   3035  O   LYS C 149      -5.697  26.563  28.492  1.00 27.57           O  
ATOM   3036  CG  LYS C 149      -2.149  28.943  29.507  1.00 27.57           C  
ATOM   3037  CD  LYS C 149      -1.192  28.386  30.553  1.00 27.57           C  
ATOM   3038  CE  LYS C 149       0.055  29.249  30.688  1.00 27.57           C  
ATOM   3039  NZ  LYS C 149       0.940  28.776  31.794  1.00 27.57           N  
ATOM   3040  N   ARG C 150      -6.013  27.587  26.931  1.00 25.30           N  
ATOM   3041  CA  ARG C 150      -6.521  26.277  26.538  1.00 25.30           C  
ATOM   3042  C   ARG C 150      -5.390  25.370  26.064  1.00 25.30           C  
ATOM   3043  CB  ARG C 150      -7.576  26.416  25.438  1.00 25.30           C  
ATOM   3044  O   ARG C 150      -4.588  25.762  25.214  1.00 25.30           O  
ATOM   3045  CG  ARG C 150      -9.008  26.371  25.948  1.00 25.30           C  
ATOM   3046  CD  ARG C 150     -10.015  26.464  24.811  1.00 25.30           C  
ATOM   3047  NE  ARG C 150     -11.389  26.423  25.303  1.00 25.30           N  
ATOM   3048  NH1 ARG C 150     -12.355  26.880  23.255  1.00 25.30           N  
ATOM   3049  NH2 ARG C 150     -13.673  26.561  25.103  1.00 25.30           N  
ATOM   3050  CZ  ARG C 150     -12.469  26.622  24.552  1.00 25.30           C  
ATOM   3051  N   ALA C 151      -4.913  24.536  26.867  1.00 26.11           N  
ATOM   3052  CA  ALA C 151      -4.228  23.268  26.630  1.00 26.11           C  
ATOM   3053  C   ALA C 151      -4.722  22.609  25.345  1.00 26.11           C  
ATOM   3054  CB  ALA C 151      -4.425  22.327  27.816  1.00 26.11           C  
ATOM   3055  O   ALA C 151      -5.906  22.694  25.012  1.00 26.11           O  
ATOM   3056  N   LEU C 152      -4.176  22.695  24.277  1.00 26.50           N  
ATOM   3057  CA  LEU C 152      -4.329  21.573  23.358  1.00 26.50           C  
ATOM   3058  C   LEU C 152      -4.747  20.311  24.106  1.00 26.50           C  
ATOM   3059  CB  LEU C 152      -3.024  21.321  22.598  1.00 26.50           C  
ATOM   3060  O   LEU C 152      -3.933  19.698  24.800  1.00 26.50           O  
ATOM   3061  CG  LEU C 152      -2.888  22.007  21.238  1.00 26.50           C  
ATOM   3062  CD1 LEU C 152      -1.419  22.265  20.919  1.00 26.50           C  
ATOM   3063  CD2 LEU C 152      -3.538  21.165  20.146  1.00 26.50           C  
ATOM   3064  N   LEU C 153      -5.673  20.367  24.864  1.00 27.28           N  
ATOM   3065  CA  LEU C 153      -6.198  19.215  25.587  1.00 27.28           C  
ATOM   3066  C   LEU C 153      -6.599  18.104  24.622  1.00 27.28           C  
ATOM   3067  CB  LEU C 153      -7.401  19.621  26.443  1.00 27.28           C  
ATOM   3068  O   LEU C 153      -7.386  18.331  23.700  1.00 27.28           O  
ATOM   3069  CG  LEU C 153      -7.088  20.381  27.733  1.00 27.28           C  
ATOM   3070  CD1 LEU C 153      -8.377  20.874  28.383  1.00 27.28           C  
ATOM   3071  CD2 LEU C 153      -6.300  19.500  28.696  1.00 27.28           C  
ATOM   3072  N   LEU C 154      -5.854  17.299  24.224  1.00 30.27           N  
ATOM   3073  CA  LEU C 154      -6.341  15.957  23.924  1.00 30.27           C  
ATOM   3074  C   LEU C 154      -7.537  15.604  24.802  1.00 30.27           C  
ATOM   3075  CB  LEU C 154      -5.227  14.926  24.120  1.00 30.27           C  
ATOM   3076  O   LEU C 154      -7.614  16.033  25.955  1.00 30.27           O  
ATOM   3077  CG  LEU C 154      -4.330  14.658  22.911  1.00 30.27           C  
ATOM   3078  CD1 LEU C 154      -2.899  14.384  23.362  1.00 30.27           C  
ATOM   3079  CD2 LEU C 154      -4.870  13.491  22.091  1.00 30.27           C  
ATOM   3080  N   SER C 155      -8.770  15.619  24.355  1.00 36.07           N  
ATOM   3081  CA  SER C 155      -9.825  15.251  25.293  1.00 36.07           C  
ATOM   3082  C   SER C 155      -9.270  14.441  26.460  1.00 36.07           C  
ATOM   3083  CB  SER C 155     -10.919  14.452  24.583  1.00 36.07           C  
ATOM   3084  O   SER C 155      -8.421  13.567  26.268  1.00 36.07           O  
ATOM   3085  OG  SER C 155     -10.880  14.678  23.184  1.00 36.07           O  
ATOM   3086  N   GLU C 156      -9.078  15.090  27.733  1.00 41.12           N  
ATOM   3087  CA  GLU C 156      -8.662  14.427  28.965  1.00 41.12           C  
ATOM   3088  C   GLU C 156      -9.047  12.950  28.955  1.00 41.12           C  
ATOM   3089  CB  GLU C 156      -9.274  15.122  30.184  1.00 41.12           C  
ATOM   3090  O   GLU C 156      -8.227  12.087  29.272  1.00 41.12           O  
ATOM   3091  CG  GLU C 156      -8.372  16.177  30.808  1.00 41.12           C  
ATOM   3092  CD  GLU C 156      -7.278  15.588  31.684  1.00 41.12           C  
ATOM   3093  OE1 GLU C 156      -6.086  15.891  31.453  1.00 41.12           O  
ATOM   3094  OE2 GLU C 156      -7.616  14.816  32.609  1.00 41.12           O  
ATOM   3095  N   PRO C 157     -10.209  12.797  28.385  1.00 46.64           N  
ATOM   3096  CA  PRO C 157     -10.587  11.383  28.445  1.00 46.64           C  
ATOM   3097  C   PRO C 157      -9.842  10.530  27.420  1.00 46.64           C  
ATOM   3098  CB  PRO C 157     -12.088  11.406  28.149  1.00 46.64           C  
ATOM   3099  O   PRO C 157      -9.490   9.383  27.706  1.00 46.64           O  
ATOM   3100  CG  PRO C 157     -12.403  12.842  27.878  1.00 46.64           C  
ATOM   3101  CD  PRO C 157     -11.151  13.649  28.072  1.00 46.64           C  
ATOM   3102  N   SER C 158      -9.534  11.169  26.285  1.00 51.32           N  
ATOM   3103  CA  SER C 158      -8.834  10.379  25.277  1.00 51.32           C  
ATOM   3104  C   SER C 158      -7.372  10.168  25.657  1.00 51.32           C  
ATOM   3105  CB  SER C 158      -8.922  11.055  23.909  1.00 51.32           C  
ATOM   3106  O   SER C 158      -6.826   9.079  25.467  1.00 51.32           O  
ATOM   3107  OG  SER C 158     -10.271  11.320  23.564  1.00 51.32           O  
ATOM   3108  N   LEU C 159      -6.756  11.199  26.033  1.00 51.59           N  
ATOM   3109  CA  LEU C 159      -5.393  11.047  26.530  1.00 51.59           C  
ATOM   3110  C   LEU C 159      -5.350  10.083  27.710  1.00 51.59           C  
ATOM   3111  CB  LEU C 159      -4.819  12.405  26.944  1.00 51.59           C  
ATOM   3112  O   LEU C 159      -4.458   9.235  27.792  1.00 51.59           O  
ATOM   3113  CG  LEU C 159      -3.728  12.983  26.041  1.00 51.59           C  
ATOM   3114  CD1 LEU C 159      -3.896  14.493  25.908  1.00 51.59           C  
ATOM   3115  CD2 LEU C 159      -2.346  12.639  26.586  1.00 51.59           C  
ATOM   3116  N   LEU C 160      -6.339  10.308  28.463  1.00 60.38           N  
ATOM   3117  CA  LEU C 160      -6.458   9.382  29.584  1.00 60.38           C  
ATOM   3118  C   LEU C 160      -6.663   7.954  29.090  1.00 60.38           C  
ATOM   3119  CB  LEU C 160      -7.618   9.791  30.496  1.00 60.38           C  
ATOM   3120  O   LEU C 160      -6.055   7.018  29.614  1.00 60.38           O  
ATOM   3121  CG  LEU C 160      -7.256  10.129  31.943  1.00 60.38           C  
ATOM   3122  CD1 LEU C 160      -7.959  11.410  32.380  1.00 60.38           C  
ATOM   3123  CD2 LEU C 160      -7.616   8.973  32.869  1.00 60.38           C  
ATOM   3124  N   ARG C 161      -7.440   7.874  28.063  1.00 60.63           N  
ATOM   3125  CA  ARG C 161      -7.704   6.558  27.491  1.00 60.63           C  
ATOM   3126  C   ARG C 161      -6.451   5.983  26.838  1.00 60.63           C  
ATOM   3127  CB  ARG C 161      -8.840   6.634  26.468  1.00 60.63           C  
ATOM   3128  O   ARG C 161      -6.187   4.783  26.938  1.00 60.63           O  
ATOM   3129  CG  ARG C 161     -10.202   6.261  27.031  1.00 60.63           C  
ATOM   3130  CD  ARG C 161     -11.263   6.190  25.941  1.00 60.63           C  
ATOM   3131  NE  ARG C 161     -12.611   6.167  26.502  1.00 60.63           N  
ATOM   3132  NH1 ARG C 161     -13.676   6.573  24.493  1.00 60.63           N  
ATOM   3133  NH2 ARG C 161     -14.901   6.308  26.412  1.00 60.63           N  
ATOM   3134  CZ  ARG C 161     -13.726   6.349  25.801  1.00 60.63           C  
ATOM   3135  N   THR C 162      -5.727   6.812  26.286  1.00 63.57           N  
ATOM   3136  CA  THR C 162      -4.500   6.372  25.632  1.00 63.57           C  
ATOM   3137  C   THR C 162      -3.459   5.947  26.664  1.00 63.57           C  
ATOM   3138  CB  THR C 162      -3.916   7.481  24.737  1.00 63.57           C  
ATOM   3139  O   THR C 162      -2.823   4.901  26.517  1.00 63.57           O  
ATOM   3140  CG2 THR C 162      -2.718   6.972  23.941  1.00 63.57           C  
ATOM   3141  OG1 THR C 162      -4.925   7.931  23.824  1.00 63.57           O  
ATOM   3142  N   VAL C 163      -3.344   6.770  27.573  1.00 71.94           N  
ATOM   3143  CA  VAL C 163      -2.370   6.475  28.618  1.00 71.94           C  
ATOM   3144  C   VAL C 163      -2.786   5.214  29.372  1.00 71.94           C  
ATOM   3145  CB  VAL C 163      -2.216   7.658  29.601  1.00 71.94           C  
ATOM   3146  O   VAL C 163      -1.936   4.444  29.823  1.00 71.94           O  
ATOM   3147  CG1 VAL C 163      -1.309   7.275  30.769  1.00 71.94           C  
ATOM   3148  CG2 VAL C 163      -1.670   8.886  28.876  1.00 71.94           C  
ATOM   3149  N   GLN C 164      -4.098   4.996  29.316  1.00 69.57           N  
ATOM   3150  CA  GLN C 164      -4.639   3.820  29.990  1.00 69.57           C  
ATOM   3151  C   GLN C 164      -4.346   2.549  29.198  1.00 69.57           C  
ATOM   3152  CB  GLN C 164      -6.146   3.969  30.206  1.00 69.57           C  
ATOM   3153  O   GLN C 164      -4.415   1.444  29.740  1.00 69.57           O  
ATOM   3154  CG  GLN C 164      -6.513   4.837  31.402  1.00 69.57           C  
ATOM   3155  CD  GLN C 164      -8.010   5.043  31.540  1.00 69.57           C  
ATOM   3156  NE2 GLN C 164      -8.408   5.869  32.502  1.00 69.57           N  
ATOM   3157  OE1 GLN C 164      -8.801   4.465  30.788  1.00 69.57           O  
ATOM   3158  N   GLN C 165      -3.903   2.739  27.941  1.00 65.66           N  
ATOM   3159  CA  GLN C 165      -3.607   1.587  27.095  1.00 65.66           C  
ATOM   3160  C   GLN C 165      -2.218   1.029  27.391  1.00 65.66           C  
ATOM   3161  CB  GLN C 165      -3.718   1.964  25.617  1.00 65.66           C  
ATOM   3162  O   GLN C 165      -1.888  -0.083  26.974  1.00 65.66           O  
ATOM   3163  CG  GLN C 165      -5.147   2.200  25.147  1.00 65.66           C  
ATOM   3164  CD  GLN C 165      -5.414   1.627  23.768  1.00 65.66           C  
ATOM   3165  NE2 GLN C 165      -6.686   1.554  23.393  1.00 65.66           N  
ATOM   3166  OE1 GLN C 165      -4.484   1.253  23.046  1.00 65.66           O  
ATOM   3167  N   ILE C 166      -1.400   1.747  28.026  1.00 72.25           N  
ATOM   3168  CA  ILE C 166      -0.083   1.271  28.435  1.00 72.25           C  
ATOM   3169  C   ILE C 166      -0.234   0.199  29.512  1.00 72.25           C  
ATOM   3170  CB  ILE C 166       0.801   2.428  28.951  1.00 72.25           C  
ATOM   3171  O   ILE C 166      -0.903   0.417  30.524  1.00 72.25           O  
ATOM   3172  CG1 ILE C 166       0.912   3.529  27.890  1.00 72.25           C  
ATOM   3173  CG2 ILE C 166       2.186   1.912  29.351  1.00 72.25           C  
ATOM   3174  CD1 ILE C 166       1.543   4.818  28.399  1.00 72.25           C  
ATOM   3175  N   PRO C 167       0.279  -0.953  29.202  1.00 73.28           N  
ATOM   3176  CA  PRO C 167       0.177  -2.022  30.198  1.00 73.28           C  
ATOM   3177  C   PRO C 167       0.694  -1.601  31.571  1.00 73.28           C  
ATOM   3178  CB  PRO C 167       1.043  -3.138  29.607  1.00 73.28           C  
ATOM   3179  O   PRO C 167       1.814  -1.096  31.685  1.00 73.28           O  
ATOM   3180  CG  PRO C 167       1.567  -2.576  28.325  1.00 73.28           C  
ATOM   3181  CD  PRO C 167       1.061  -1.170  28.178  1.00 73.28           C  
ATOM   3182  N   GLY C 168      -0.234  -1.628  32.629  1.00 75.01           N  
ATOM   3183  CA  GLY C 168       0.155  -1.283  33.987  1.00 75.01           C  
ATOM   3184  C   GLY C 168      -0.365   0.071  34.431  1.00 75.01           C  
ATOM   3185  O   GLY C 168      -0.282   0.417  35.612  1.00 75.01           O  
ATOM   3186  N   VAL C 169      -0.775   0.819  33.490  1.00 78.10           N  
ATOM   3187  CA  VAL C 169      -1.314   2.138  33.804  1.00 78.10           C  
ATOM   3188  C   VAL C 169      -2.840   2.096  33.767  1.00 78.10           C  
ATOM   3189  CB  VAL C 169      -0.786   3.214  32.828  1.00 78.10           C  
ATOM   3190  O   VAL C 169      -3.437   1.940  32.699  1.00 78.10           O  
ATOM   3191  CG1 VAL C 169      -1.295   4.599  33.225  1.00 78.10           C  
ATOM   3192  CG2 VAL C 169       0.741   3.193  32.787  1.00 78.10           C  
ATOM   3193  N   GLY C 170      -3.522   2.029  34.945  1.00 69.77           N  
ATOM   3194  CA  GLY C 170      -4.971   1.960  35.054  1.00 69.77           C  
ATOM   3195  C   GLY C 170      -5.622   3.320  35.220  1.00 69.77           C  
ATOM   3196  O   GLY C 170      -5.018   4.346  34.903  1.00 69.77           O  
ATOM   3197  N   LYS C 171      -6.866   3.287  35.743  1.00 69.44           N  
ATOM   3198  CA  LYS C 171      -7.733   4.456  35.862  1.00 69.44           C  
ATOM   3199  C   LYS C 171      -7.218   5.416  36.931  1.00 69.44           C  
ATOM   3200  CB  LYS C 171      -9.166   4.031  36.186  1.00 69.44           C  
ATOM   3201  O   LYS C 171      -7.476   6.619  36.868  1.00 69.44           O  
ATOM   3202  CG  LYS C 171      -9.892   3.367  35.025  1.00 69.44           C  
ATOM   3203  CD  LYS C 171     -11.341   3.055  35.377  1.00 69.44           C  
ATOM   3204  CE  LYS C 171     -12.045   2.318  34.246  1.00 69.44           C  
ATOM   3205  NZ  LYS C 171     -13.457   1.981  34.600  1.00 69.44           N  
ATOM   3206  N   VAL C 172      -6.459   4.856  37.814  1.00 71.79           N  
ATOM   3207  CA  VAL C 172      -5.998   5.674  38.930  1.00 71.79           C  
ATOM   3208  C   VAL C 172      -4.643   6.293  38.593  1.00 71.79           C  
ATOM   3209  CB  VAL C 172      -5.899   4.851  40.234  1.00 71.79           C  
ATOM   3210  O   VAL C 172      -4.428   7.487  38.811  1.00 71.79           O  
ATOM   3211  CG1 VAL C 172      -5.482   5.741  41.404  1.00 71.79           C  
ATOM   3212  CG2 VAL C 172      -7.228   4.161  40.532  1.00 71.79           C  
ATOM   3213  N   LYS C 173      -3.724   5.543  37.957  1.00 79.23           N  
ATOM   3214  CA  LYS C 173      -2.354   5.976  37.699  1.00 79.23           C  
ATOM   3215  C   LYS C 173      -2.289   6.898  36.484  1.00 79.23           C  
ATOM   3216  CB  LYS C 173      -1.439   4.768  37.489  1.00 79.23           C  
ATOM   3217  O   LYS C 173      -1.461   7.811  36.435  1.00 79.23           O  
ATOM   3218  CG  LYS C 173      -1.138   3.992  38.762  1.00 79.23           C  
ATOM   3219  CD  LYS C 173      -0.174   2.842  38.500  1.00 79.23           C  
ATOM   3220  CE  LYS C 173       0.056   2.008  39.754  1.00 79.23           C  
ATOM   3221  NZ  LYS C 173       0.983   0.865  39.496  1.00 79.23           N  
ATOM   3222  N   ALA C 174      -3.277   6.811  35.647  1.00 79.45           N  
ATOM   3223  CA  ALA C 174      -3.272   7.540  34.382  1.00 79.45           C  
ATOM   3224  C   ALA C 174      -3.379   9.044  34.615  1.00 79.45           C  
ATOM   3225  CB  ALA C 174      -4.413   7.061  33.487  1.00 79.45           C  
ATOM   3226  O   ALA C 174      -2.541   9.814  34.138  1.00 79.45           O  
ATOM   3227  N   PRO C 175      -4.371   9.409  35.386  1.00 71.54           N  
ATOM   3228  CA  PRO C 175      -4.468  10.849  35.634  1.00 71.54           C  
ATOM   3229  C   PRO C 175      -3.259  11.401  36.384  1.00 71.54           C  
ATOM   3230  CB  PRO C 175      -5.739  10.976  36.478  1.00 71.54           C  
ATOM   3231  O   PRO C 175      -2.850  12.542  36.150  1.00 71.54           O  
ATOM   3232  CG  PRO C 175      -6.232   9.574  36.641  1.00 71.54           C  
ATOM   3233  CD  PRO C 175      -5.274   8.649  35.947  1.00 71.54           C  
ATOM   3234  N   LEU C 176      -2.686  10.589  37.283  1.00 74.94           N  
ATOM   3235  CA  LEU C 176      -1.509  11.006  38.038  1.00 74.94           C  
ATOM   3236  C   LEU C 176      -0.327  11.256  37.107  1.00 74.94           C  
ATOM   3237  CB  LEU C 176      -1.137   9.948  39.080  1.00 74.94           C  
ATOM   3238  O   LEU C 176       0.408  12.232  37.279  1.00 74.94           O  
ATOM   3239  CG  LEU C 176      -1.655  10.183  40.500  1.00 74.94           C  
ATOM   3240  CD1 LEU C 176      -2.135   8.872  41.113  1.00 74.94           C  
ATOM   3241  CD2 LEU C 176      -0.573  10.819  41.365  1.00 74.94           C  
ATOM   3242  N   LEU C 177      -0.206  10.429  36.195  1.00 78.73           N  
ATOM   3243  CA  LEU C 177       0.862  10.568  35.211  1.00 78.73           C  
ATOM   3244  C   LEU C 177       0.670  11.828  34.374  1.00 78.73           C  
ATOM   3245  CB  LEU C 177       0.914   9.339  34.300  1.00 78.73           C  
ATOM   3246  O   LEU C 177       1.628  12.561  34.118  1.00 78.73           O  
ATOM   3247  CG  LEU C 177       1.787   8.177  34.778  1.00 78.73           C  
ATOM   3248  CD1 LEU C 177       1.368   6.882  34.091  1.00 78.73           C  
ATOM   3249  CD2 LEU C 177       3.260   8.473  34.518  1.00 78.73           C  
ATOM   3250  N   LEU C 178      -0.549  12.084  33.992  1.00 75.13           N  
ATOM   3251  CA  LEU C 178      -0.861  13.197  33.102  1.00 75.13           C  
ATOM   3252  C   LEU C 178      -0.792  14.525  33.849  1.00 75.13           C  
ATOM   3253  CB  LEU C 178      -2.250  13.017  32.485  1.00 75.13           C  
ATOM   3254  O   LEU C 178      -0.621  15.580  33.233  1.00 75.13           O  
ATOM   3255  CG  LEU C 178      -2.353  12.028  31.323  1.00 75.13           C  
ATOM   3256  CD1 LEU C 178      -3.814  11.699  31.034  1.00 75.13           C  
ATOM   3257  CD2 LEU C 178      -1.671  12.590  30.080  1.00 75.13           C  
ATOM   3258  N   GLN C 179      -0.931  14.460  35.119  1.00 71.31           N  
ATOM   3259  CA  GLN C 179      -0.738  15.650  35.942  1.00 71.31           C  
ATOM   3260  C   GLN C 179       0.718  16.108  35.913  1.00 71.31           C  
ATOM   3261  CB  GLN C 179      -1.176  15.384  37.383  1.00 71.31           C  
ATOM   3262  O   GLN C 179       0.995  17.308  35.862  1.00 71.31           O  
ATOM   3263  CG  GLN C 179      -2.228  16.359  37.895  1.00 71.31           C  
ATOM   3264  CD  GLN C 179      -2.692  16.036  39.303  1.00 71.31           C  
ATOM   3265  NE2 GLN C 179      -3.789  16.656  39.723  1.00 71.31           N  
ATOM   3266  OE1 GLN C 179      -2.069  15.234  40.007  1.00 71.31           O  
ATOM   3267  N   LYS C 180       1.606  15.088  35.954  1.00 77.23           N  
ATOM   3268  CA  LYS C 180       3.034  15.392  35.938  1.00 77.23           C  
ATOM   3269  C   LYS C 180       3.545  15.558  34.509  1.00 77.23           C  
ATOM   3270  CB  LYS C 180       3.825  14.296  36.653  1.00 77.23           C  
ATOM   3271  O   LYS C 180       4.413  16.394  34.248  1.00 77.23           O  
ATOM   3272  CG  LYS C 180       4.346  14.703  38.024  1.00 77.23           C  
ATOM   3273  CD  LYS C 180       5.415  13.740  38.524  1.00 77.23           C  
ATOM   3274  CE  LYS C 180       5.913  14.126  39.910  1.00 77.23           C  
ATOM   3275  NZ  LYS C 180       6.923  13.155  40.426  1.00 77.23           N  
ATOM   3276  N   PHE C 181       2.988  14.706  33.684  1.00 75.70           N  
ATOM   3277  CA  PHE C 181       3.374  14.750  32.278  1.00 75.70           C  
ATOM   3278  C   PHE C 181       2.166  15.035  31.394  1.00 75.70           C  
ATOM   3279  CB  PHE C 181       4.033  13.433  31.859  1.00 75.70           C  
ATOM   3280  O   PHE C 181       1.457  14.112  30.987  1.00 75.70           O  
ATOM   3281  CG  PHE C 181       5.204  13.039  32.718  1.00 75.70           C  
ATOM   3282  CD1 PHE C 181       6.447  13.634  32.538  1.00 75.70           C  
ATOM   3283  CD2 PHE C 181       5.062  12.075  33.707  1.00 75.70           C  
ATOM   3284  CE1 PHE C 181       7.533  13.271  33.332  1.00 75.70           C  
ATOM   3285  CE2 PHE C 181       6.142  11.708  34.505  1.00 75.70           C  
ATOM   3286  CZ  PHE C 181       7.377  12.306  34.315  1.00 75.70           C  
ATOM   3287  N   PRO C 182       1.792  16.226  31.027  1.00 63.36           N  
ATOM   3288  CA  PRO C 182       0.539  16.639  30.391  1.00 63.36           C  
ATOM   3289  C   PRO C 182       0.470  16.251  28.916  1.00 63.36           C  
ATOM   3290  CB  PRO C 182       0.544  18.161  30.556  1.00 63.36           C  
ATOM   3291  O   PRO C 182      -0.600  16.318  28.305  1.00 63.36           O  
ATOM   3292  CG  PRO C 182       1.879  18.476  31.151  1.00 63.36           C  
ATOM   3293  CD  PRO C 182       2.600  17.185  31.414  1.00 63.36           C  
ATOM   3294  N   SER C 183       1.539  15.844  28.409  1.00 63.65           N  
ATOM   3295  CA  SER C 183       1.537  15.436  27.008  1.00 63.65           C  
ATOM   3296  C   SER C 183       2.190  14.070  26.830  1.00 63.65           C  
ATOM   3297  CB  SER C 183       2.259  16.472  26.147  1.00 63.65           C  
ATOM   3298  O   SER C 183       3.053  13.680  27.620  1.00 63.65           O  
ATOM   3299  OG  SER C 183       3.628  16.136  25.997  1.00 63.65           O  
ATOM   3300  N   ILE C 184       1.723  13.162  25.804  1.00 62.87           N  
ATOM   3301  CA  ILE C 184       2.275  11.846  25.504  1.00 62.87           C  
ATOM   3302  C   ILE C 184       3.760  11.972  25.169  1.00 62.87           C  
ATOM   3303  CB  ILE C 184       1.519  11.167  24.340  1.00 62.87           C  
ATOM   3304  O   ILE C 184       4.558  11.100  25.519  1.00 62.87           O  
ATOM   3305  CG1 ILE C 184       0.109  10.761  24.783  1.00 62.87           C  
ATOM   3306  CG2 ILE C 184       2.300   9.956  23.822  1.00 62.87           C  
ATOM   3307  CD1 ILE C 184      -0.741  10.162  23.671  1.00 62.87           C  
ATOM   3308  N   GLN C 185       4.079  13.015  24.626  1.00 59.64           N  
ATOM   3309  CA  GLN C 185       5.479  13.247  24.285  1.00 59.64           C  
ATOM   3310  C   GLN C 185       6.335  13.386  25.541  1.00 59.64           C  
ATOM   3311  CB  GLN C 185       5.620  14.496  23.413  1.00 59.64           C  
ATOM   3312  O   GLN C 185       7.417  12.803  25.629  1.00 59.64           O  
ATOM   3313  CG  GLN C 185       5.921  14.194  21.951  1.00 59.64           C  
ATOM   3314  CD  GLN C 185       5.377  15.252  21.009  1.00 59.64           C  
ATOM   3315  NE2 GLN C 185       5.691  15.120  19.725  1.00 59.64           N  
ATOM   3316  OE1 GLN C 185       4.679  16.179  21.432  1.00 59.64           O  
ATOM   3317  N   GLN C 186       5.833  14.166  26.394  1.00 65.93           N  
ATOM   3318  CA  GLN C 186       6.565  14.329  27.646  1.00 65.93           C  
ATOM   3319  C   GLN C 186       6.669  13.005  28.399  1.00 65.93           C  
ATOM   3320  CB  GLN C 186       5.895  15.383  28.528  1.00 65.93           C  
ATOM   3321  O   GLN C 186       7.701  12.709  29.004  1.00 65.93           O  
ATOM   3322  CG  GLN C 186       6.368  16.805  28.255  1.00 65.93           C  
ATOM   3323  CD  GLN C 186       5.679  17.832  29.134  1.00 65.93           C  
ATOM   3324  NE2 GLN C 186       5.816  19.104  28.778  1.00 65.93           N  
ATOM   3325  OE1 GLN C 186       5.029  17.484  30.125  1.00 65.93           O  
ATOM   3326  N   LEU C 187       5.555  12.245  28.276  1.00 73.78           N  
ATOM   3327  CA  LEU C 187       5.534  10.930  28.907  1.00 73.78           C  
ATOM   3328  C   LEU C 187       6.520   9.986  28.227  1.00 73.78           C  
ATOM   3329  CB  LEU C 187       4.124  10.335  28.858  1.00 73.78           C  
ATOM   3330  O   LEU C 187       7.227   9.231  28.899  1.00 73.78           O  
ATOM   3331  CG  LEU C 187       3.814   9.243  29.884  1.00 73.78           C  
ATOM   3332  CD1 LEU C 187       3.395   9.867  31.211  1.00 73.78           C  
ATOM   3333  CD2 LEU C 187       2.728   8.310  29.359  1.00 73.78           C  
ATOM   3334  N   SER C 188       6.651  10.113  26.972  1.00 71.06           N  
ATOM   3335  CA  SER C 188       7.526   9.241  26.195  1.00 71.06           C  
ATOM   3336  C   SER C 188       8.991   9.618  26.385  1.00 71.06           C  
ATOM   3337  CB  SER C 188       7.163   9.302  24.710  1.00 71.06           C  
ATOM   3338  O   SER C 188       9.876   8.767  26.268  1.00 71.06           O  
ATOM   3339  OG  SER C 188       7.631  10.507  24.128  1.00 71.06           O  
ATOM   3340  N   ASN C 189       9.254  10.836  26.655  1.00 70.81           N  
ATOM   3341  CA  ASN C 189      10.622  11.312  26.830  1.00 70.81           C  
ATOM   3342  C   ASN C 189      11.040  11.290  28.297  1.00 70.81           C  
ATOM   3343  CB  ASN C 189      10.777  12.722  26.255  1.00 70.81           C  
ATOM   3344  O   ASN C 189      12.176  11.633  28.629  1.00 70.81           O  
ATOM   3345  CG  ASN C 189      10.890  12.727  24.743  1.00 70.81           C  
ATOM   3346  ND2 ASN C 189      10.653  13.883  24.135  1.00 70.81           N  
ATOM   3347  OD1 ASN C 189      11.188  11.700  24.127  1.00 70.81           O  
ATOM   3348  N   ALA C 190      10.134  10.956  29.084  1.00 79.57           N  
ATOM   3349  CA  ALA C 190      10.415  10.941  30.517  1.00 79.57           C  
ATOM   3350  C   ALA C 190      11.373   9.809  30.877  1.00 79.57           C  
ATOM   3351  CB  ALA C 190       9.118  10.810  31.313  1.00 79.57           C  
ATOM   3352  O   ALA C 190      11.313   8.727  30.289  1.00 79.57           O  
ATOM   3353  N   SER C 191      12.308  10.126  31.659  1.00 82.55           N  
ATOM   3354  CA  SER C 191      13.264   9.127  32.125  1.00 82.55           C  
ATOM   3355  C   SER C 191      12.613   8.149  33.097  1.00 82.55           C  
ATOM   3356  CB  SER C 191      14.463   9.801  32.794  1.00 82.55           C  
ATOM   3357  O   SER C 191      11.559   8.441  33.667  1.00 82.55           O  
ATOM   3358  OG  SER C 191      14.056  10.523  33.944  1.00 82.55           O  
ATOM   3359  N   ILE C 192      13.147   6.881  33.173  1.00 84.73           N  
ATOM   3360  CA  ILE C 192      12.628   5.834  34.047  1.00 84.73           C  
ATOM   3361  C   ILE C 192      12.569   6.345  35.485  1.00 84.73           C  
ATOM   3362  CB  ILE C 192      13.489   4.553  33.968  1.00 84.73           C  
ATOM   3363  O   ILE C 192      11.616   6.058  36.213  1.00 84.73           O  
ATOM   3364  CG1 ILE C 192      13.461   3.978  32.547  1.00 84.73           C  
ATOM   3365  CG2 ILE C 192      13.009   3.516  34.988  1.00 84.73           C  
ATOM   3366  CD1 ILE C 192      14.469   2.861  32.312  1.00 84.73           C  
ATOM   3367  N   GLY C 193      13.451   7.167  35.879  1.00 87.51           N  
ATOM   3368  CA  GLY C 193      13.485   7.740  37.215  1.00 87.51           C  
ATOM   3369  C   GLY C 193      12.317   8.666  37.498  1.00 87.51           C  
ATOM   3370  O   GLY C 193      11.713   8.602  38.571  1.00 87.51           O  
ATOM   3371  N   GLU C 194      12.005   9.527  36.536  1.00 87.05           N  
ATOM   3372  CA  GLU C 194      10.890  10.460  36.668  1.00 87.05           C  
ATOM   3373  C   GLU C 194       9.555   9.721  36.713  1.00 87.05           C  
ATOM   3374  CB  GLU C 194      10.894  11.470  35.518  1.00 87.05           C  
ATOM   3375  O   GLU C 194       8.665  10.083  37.485  1.00 87.05           O  
ATOM   3376  CG  GLU C 194      12.044  12.465  35.577  1.00 87.05           C  
ATOM   3377  CD  GLU C 194      12.080  13.412  34.388  1.00 87.05           C  
ATOM   3378  OE1 GLU C 194      12.641  14.524  34.514  1.00 87.05           O  
ATOM   3379  OE2 GLU C 194      11.541  13.039  33.322  1.00 87.05           O  
ATOM   3380  N   LEU C 195       9.533   8.680  35.973  1.00 88.05           N  
ATOM   3381  CA  LEU C 195       8.316   7.878  35.917  1.00 88.05           C  
ATOM   3382  C   LEU C 195       8.139   7.068  37.197  1.00 88.05           C  
ATOM   3383  CB  LEU C 195       8.346   6.942  34.707  1.00 88.05           C  
ATOM   3384  O   LEU C 195       7.019   6.912  37.689  1.00 88.05           O  
ATOM   3385  CG  LEU C 195       8.160   7.598  33.337  1.00 88.05           C  
ATOM   3386  CD1 LEU C 195       8.689   6.684  32.236  1.00 88.05           C  
ATOM   3387  CD2 LEU C 195       6.693   7.936  33.100  1.00 88.05           C  
ATOM   3388  N   GLU C 196       9.185   6.618  37.734  1.00 86.56           N  
ATOM   3389  CA  GLU C 196       9.188   5.812  38.951  1.00 86.56           C  
ATOM   3390  C   GLU C 196       8.624   6.595  40.133  1.00 86.56           C  
ATOM   3391  CB  GLU C 196      10.604   5.325  39.270  1.00 86.56           C  
ATOM   3392  O   GLU C 196       7.975   6.023  41.011  1.00 86.56           O  
ATOM   3393  CG  GLU C 196      10.673   3.862  39.683  1.00 86.56           C  
ATOM   3394  CD  GLU C 196      12.085   3.391  39.990  1.00 86.56           C  
ATOM   3395  OE1 GLU C 196      12.251   2.258  40.497  1.00 86.56           O  
ATOM   3396  OE2 GLU C 196      13.034   4.162  39.724  1.00 86.56           O  
ATOM   3397  N   GLN C 197       8.726   7.861  40.122  1.00 82.16           N  
ATOM   3398  CA  GLN C 197       8.267   8.722  41.206  1.00 82.16           C  
ATOM   3399  C   GLN C 197       6.745   8.832  41.215  1.00 82.16           C  
ATOM   3400  CB  GLN C 197       8.893  10.113  41.090  1.00 82.16           C  
ATOM   3401  O   GLN C 197       6.140   9.071  42.262  1.00 82.16           O  
ATOM   3402  CG  GLN C 197      10.303  10.202  41.658  1.00 82.16           C  
ATOM   3403  CD  GLN C 197      10.870  11.608  41.603  1.00 82.16           C  
ATOM   3404  NE2 GLN C 197      12.160  11.738  41.892  1.00 82.16           N  
ATOM   3405  OE1 GLN C 197      10.155  12.569  41.302  1.00 82.16           O  
ATOM   3406  N   VAL C 198       6.225   8.507  40.018  1.00 83.65           N  
ATOM   3407  CA  VAL C 198       4.781   8.691  39.911  1.00 83.65           C  
ATOM   3408  C   VAL C 198       4.081   7.335  39.966  1.00 83.65           C  
ATOM   3409  CB  VAL C 198       4.399   9.436  38.612  1.00 83.65           C  
ATOM   3410  O   VAL C 198       3.101   7.165  40.694  1.00 83.65           O  
ATOM   3411  CG1 VAL C 198       2.892   9.679  38.553  1.00 83.65           C  
ATOM   3412  CG2 VAL C 198       5.160  10.756  38.511  1.00 83.65           C  
ATOM   3413  N   VAL C 199       4.562   6.245  39.249  1.00 82.77           N  
ATOM   3414  CA  VAL C 199       3.795   5.023  39.033  1.00 82.77           C  
ATOM   3415  C   VAL C 199       4.516   3.840  39.677  1.00 82.77           C  
ATOM   3416  CB  VAL C 199       3.569   4.753  37.529  1.00 82.77           C  
ATOM   3417  O   VAL C 199       3.946   2.754  39.808  1.00 82.77           O  
ATOM   3418  CG1 VAL C 199       2.448   5.638  36.985  1.00 82.77           C  
ATOM   3419  CG2 VAL C 199       4.861   4.980  36.746  1.00 82.77           C  
ATOM   3420  N   GLY C 200       5.732   3.959  40.221  1.00 82.53           N  
ATOM   3421  CA  GLY C 200       6.528   2.867  40.760  1.00 82.53           C  
ATOM   3422  C   GLY C 200       7.479   2.264  39.744  1.00 82.53           C  
ATOM   3423  O   GLY C 200       7.423   2.598  38.558  1.00 82.53           O  
ATOM   3424  N   GLN C 201       8.471   1.417  40.265  1.00 82.59           N  
ATOM   3425  CA  GLN C 201       9.564   0.861  39.474  1.00 82.59           C  
ATOM   3426  C   GLN C 201       9.038  -0.076  38.391  1.00 82.59           C  
ATOM   3427  CB  GLN C 201      10.556   0.121  40.373  1.00 82.59           C  
ATOM   3428  O   GLN C 201       9.444   0.017  37.231  1.00 82.59           O  
ATOM   3429  CG  GLN C 201      11.890  -0.177  39.702  1.00 82.59           C  
ATOM   3430  CD  GLN C 201      12.906  -0.776  40.657  1.00 82.59           C  
ATOM   3431  NE2 GLN C 201      14.048  -1.194  40.122  1.00 82.59           N  
ATOM   3432  OE1 GLN C 201      12.666  -0.862  41.865  1.00 82.59           O  
ATOM   3433  N   ALA C 202       8.116  -0.929  38.699  1.00 82.07           N  
ATOM   3434  CA  ALA C 202       7.640  -1.947  37.766  1.00 82.07           C  
ATOM   3435  C   ALA C 202       6.881  -1.313  36.604  1.00 82.07           C  
ATOM   3436  CB  ALA C 202       6.753  -2.958  38.489  1.00 82.07           C  
ATOM   3437  O   ALA C 202       7.162  -1.602  35.439  1.00 82.07           O  
ATOM   3438  N   VAL C 203       5.996  -0.404  36.842  1.00 84.26           N  
ATOM   3439  CA  VAL C 203       5.155   0.234  35.834  1.00 84.26           C  
ATOM   3440  C   VAL C 203       5.984   1.227  35.023  1.00 84.26           C  
ATOM   3441  CB  VAL C 203       3.945   0.949  36.476  1.00 84.26           C  
ATOM   3442  O   VAL C 203       5.794   1.360  33.812  1.00 84.26           O  
ATOM   3443  CG1 VAL C 203       3.096   1.638  35.408  1.00 84.26           C  
ATOM   3444  CG2 VAL C 203       3.102  -0.043  37.275  1.00 84.26           C  
ATOM   3445  N   ALA C 204       6.942   1.897  35.623  1.00 87.43           N  
ATOM   3446  CA  ALA C 204       7.831   2.825  34.929  1.00 87.43           C  
ATOM   3447  C   ALA C 204       8.606   2.117  33.821  1.00 87.43           C  
ATOM   3448  CB  ALA C 204       8.797   3.476  35.916  1.00 87.43           C  
ATOM   3449  O   ALA C 204       8.747   2.647  32.716  1.00 87.43           O  
ATOM   3450  N   GLN C 205       9.066   0.901  34.113  1.00 81.05           N  
ATOM   3451  CA  GLN C 205       9.780   0.110  33.116  1.00 81.05           C  
ATOM   3452  C   GLN C 205       8.861  -0.283  31.964  1.00 81.05           C  
ATOM   3453  CB  GLN C 205      10.385  -1.141  33.756  1.00 81.05           C  
ATOM   3454  O   GLN C 205       9.276  -0.283  30.803  1.00 81.05           O  
ATOM   3455  CG  GLN C 205      11.791  -0.934  34.301  1.00 81.05           C  
ATOM   3456  CD  GLN C 205      12.291  -2.122  35.102  1.00 81.05           C  
ATOM   3457  NE2 GLN C 205      13.441  -1.961  35.747  1.00 81.05           N  
ATOM   3458  OE1 GLN C 205      11.648  -3.176  35.141  1.00 81.05           O  
ATOM   3459  N   GLN C 206       7.683  -0.564  32.300  1.00 80.26           N  
ATOM   3460  CA  GLN C 206       6.710  -0.947  31.282  1.00 80.26           C  
ATOM   3461  C   GLN C 206       6.386   0.226  30.361  1.00 80.26           C  
ATOM   3462  CB  GLN C 206       5.430  -1.474  31.932  1.00 80.26           C  
ATOM   3463  O   GLN C 206       6.283   0.057  29.144  1.00 80.26           O  
ATOM   3464  CG  GLN C 206       5.429  -2.980  32.156  1.00 80.26           C  
ATOM   3465  CD  GLN C 206       4.171  -3.469  32.850  1.00 80.26           C  
ATOM   3466  NE2 GLN C 206       4.146  -4.751  33.197  1.00 80.26           N  
ATOM   3467  OE1 GLN C 206       3.231  -2.700  33.074  1.00 80.26           O  
ATOM   3468  N   ILE C 207       6.226   1.368  30.905  1.00 80.35           N  
ATOM   3469  CA  ILE C 207       5.937   2.575  30.138  1.00 80.35           C  
ATOM   3470  C   ILE C 207       7.106   2.887  29.206  1.00 80.35           C  
ATOM   3471  CB  ILE C 207       5.653   3.779  31.063  1.00 80.35           C  
ATOM   3472  O   ILE C 207       6.905   3.172  28.023  1.00 80.35           O  
ATOM   3473  CG1 ILE C 207       4.402   3.519  31.910  1.00 80.35           C  
ATOM   3474  CG2 ILE C 207       5.504   5.066  30.246  1.00 80.35           C  
ATOM   3475  CD1 ILE C 207       4.123   4.596  32.949  1.00 80.35           C  
ATOM   3476  N   HIS C 208       8.261   2.807  29.833  1.00 78.80           N  
ATOM   3477  CA  HIS C 208       9.453   3.052  29.028  1.00 78.80           C  
ATOM   3478  C   HIS C 208       9.578   2.029  27.904  1.00 78.80           C  
ATOM   3479  CB  HIS C 208      10.706   3.023  29.905  1.00 78.80           C  
ATOM   3480  O   HIS C 208       9.916   2.383  26.772  1.00 78.80           O  
ATOM   3481  CG  HIS C 208      11.912   3.615  29.247  1.00 78.80           C  
ATOM   3482  CD2 HIS C 208      12.373   4.887  29.214  1.00 78.80           C  
ATOM   3483  ND1 HIS C 208      12.801   2.863  28.509  1.00 78.80           N  
ATOM   3484  CE1 HIS C 208      13.760   3.650  28.050  1.00 78.80           C  
ATOM   3485  NE2 HIS C 208      13.523   4.883  28.464  1.00 78.80           N  
ATOM   3486  N   ALA C 209       9.323   0.775  28.168  1.00 74.93           N  
ATOM   3487  CA  ALA C 209       9.361  -0.291  27.170  1.00 74.93           C  
ATOM   3488  C   ALA C 209       8.290  -0.081  26.104  1.00 74.93           C  
ATOM   3489  CB  ALA C 209       9.183  -1.652  27.839  1.00 74.93           C  
ATOM   3490  O   ALA C 209       8.516  -0.362  24.924  1.00 74.93           O  
ATOM   3491  N   PHE C 210       7.219   0.414  26.578  1.00 73.90           N  
ATOM   3492  CA  PHE C 210       6.103   0.669  25.676  1.00 73.90           C  
ATOM   3493  C   PHE C 210       6.476   1.719  24.636  1.00 73.90           C  
ATOM   3494  CB  PHE C 210       4.869   1.125  26.462  1.00 73.90           C  
ATOM   3495  O   PHE C 210       6.118   1.593  23.463  1.00 73.90           O  
ATOM   3496  CG  PHE C 210       3.622   1.233  25.626  1.00 73.90           C  
ATOM   3497  CD1 PHE C 210       3.202   2.464  25.137  1.00 73.90           C  
ATOM   3498  CD2 PHE C 210       2.871   0.104  25.329  1.00 73.90           C  
ATOM   3499  CE1 PHE C 210       2.049   2.568  24.362  1.00 73.90           C  
ATOM   3500  CE2 PHE C 210       1.717   0.200  24.556  1.00 73.90           C  
ATOM   3501  CZ  PHE C 210       1.308   1.433  24.074  1.00 73.90           C  
ATOM   3502  N   PHE C 211       7.271   2.653  25.013  1.00 68.64           N  
ATOM   3503  CA  PHE C 211       7.616   3.741  24.105  1.00 68.64           C  
ATOM   3504  C   PHE C 211       8.926   3.449  23.384  1.00 68.64           C  
ATOM   3505  CB  PHE C 211       7.719   5.066  24.867  1.00 68.64           C  
ATOM   3506  O   PHE C 211       9.193   4.009  22.318  1.00 68.64           O  
ATOM   3507  CG  PHE C 211       6.392   5.612  25.317  1.00 68.64           C  
ATOM   3508  CD1 PHE C 211       5.502   6.159  24.400  1.00 68.64           C  
ATOM   3509  CD2 PHE C 211       6.033   5.579  26.658  1.00 68.64           C  
ATOM   3510  CE1 PHE C 211       4.272   6.666  24.815  1.00 68.64           C  
ATOM   3511  CE2 PHE C 211       4.806   6.083  27.080  1.00 68.64           C  
ATOM   3512  CZ  PHE C 211       3.928   6.627  26.157  1.00 68.64           C  
ATOM   3513  N   THR C 212       9.783   2.618  23.943  1.00 58.12           N  
ATOM   3514  CA  THR C 212      11.095   2.334  23.372  1.00 58.12           C  
ATOM   3515  C   THR C 212      11.062   1.047  22.553  1.00 58.12           C  
ATOM   3516  CB  THR C 212      12.170   2.220  24.469  1.00 58.12           C  
ATOM   3517  O   THR C 212      11.884   0.855  21.655  1.00 58.12           O  
ATOM   3518  CG2 THR C 212      13.385   3.081  24.141  1.00 58.12           C  
ATOM   3519  OG1 THR C 212      11.616   2.650  25.719  1.00 58.12           O  
ATOM   3520  N   GLN C 213      10.252   0.097  22.888  1.00 50.31           N  
ATOM   3521  CA  GLN C 213      10.296  -1.173  22.171  1.00 50.31           C  
ATOM   3522  C   GLN C 213       9.616  -1.060  20.810  1.00 50.31           C  
ATOM   3523  CB  GLN C 213       9.637  -2.279  22.997  1.00 50.31           C  
ATOM   3524  O   GLN C 213       8.502  -0.543  20.708  1.00 50.31           O  
ATOM   3525  CG  GLN C 213      10.623  -3.281  23.581  1.00 50.31           C  
ATOM   3526  CD  GLN C 213       9.973  -4.246  24.554  1.00 50.31           C  
ATOM   3527  NE2 GLN C 213      10.734  -5.238  25.004  1.00 50.31           N  
ATOM   3528  OE1 GLN C 213       8.796  -4.101  24.900  1.00 50.31           O  
ATOM   3529  N   PRO C 214      10.459  -1.140  19.737  1.00 40.09           N  
ATOM   3530  CA  PRO C 214       9.889  -1.185  18.388  1.00 40.09           C  
ATOM   3531  C   PRO C 214       8.926  -2.354  18.194  1.00 40.09           C  
ATOM   3532  CB  PRO C 214      11.119  -1.336  17.490  1.00 40.09           C  
ATOM   3533  O   PRO C 214       9.174  -3.453  18.696  1.00 40.09           O  
ATOM   3534  CG  PRO C 214      12.241  -1.644  18.428  1.00 40.09           C  
ATOM   3535  CD  PRO C 214      11.742  -1.491  19.836  1.00 40.09           C  
ATOM   3536  N   ARG C 215       7.673  -2.144  18.101  1.00 36.54           N  
ATOM   3537  CA  ARG C 215       6.933  -3.304  17.617  1.00 36.54           C  
ATOM   3538  C   ARG C 215       7.467  -3.771  16.267  1.00 36.54           C  
ATOM   3539  CB  ARG C 215       5.441  -2.983  17.507  1.00 36.54           C  
ATOM   3540  O   ARG C 215       7.846  -2.952  15.427  1.00 36.54           O  
ATOM   3541  CG  ARG C 215       4.617  -3.470  18.689  1.00 36.54           C  
ATOM   3542  CD  ARG C 215       3.132  -3.205  18.488  1.00 36.54           C  
ATOM   3543  NE  ARG C 215       2.322  -3.880  19.499  1.00 36.54           N  
ATOM   3544  NH1 ARG C 215       0.314  -3.559  18.403  1.00 36.54           N  
ATOM   3545  NH2 ARG C 215       0.365  -4.665  20.410  1.00 36.54           N  
ATOM   3546  CZ  ARG C 215       1.002  -4.033  19.435  1.00 36.54           C  
TER    3547      ARG C 215                                                      
ENDMDL                                                                          
END                                                                             
