# Supplementary material for: AI-guided pipeline for protein–protein interaction drug discovery identifies a SARS-CoV-2 inhibitor
Source: Mol Syst Biol. 2024 Mar 11;20(4):428–57. doi: 10.1038/s44320-024-00019-8 (PMC10987651; doi:10.1038/s44320-024-00019-8)
Supplement: Supplementary file 12 — Source Data Fig. 2 [file 44320_2024_19_MOESM12_ESM.zip › Source Data Figure EV3-EV4/ColabFold/FKBP3_NQO2_unrelaxed_rank_2_model_5.pdb]

MODEL     1                                                                     
ATOM      1  N   MET B   1     -15.526  -0.272 -13.789  1.00 21.47           N  
ATOM      2  CA  MET B   1     -16.046  -0.416 -15.146  1.00 21.47           C  
ATOM      3  C   MET B   1     -17.002  -1.601 -15.239  1.00 21.47           C  
ATOM      4  CB  MET B   1     -14.902  -0.587 -16.146  1.00 21.47           C  
ATOM      5  O   MET B   1     -16.605  -2.744 -15.008  1.00 21.47           O  
ATOM      6  CG  MET B   1     -14.444   0.715 -16.783  1.00 21.47           C  
ATOM      7  SD  MET B   1     -13.481   0.445 -18.321  1.00 21.47           S  
ATOM      8  CE  MET B   1     -12.855   2.125 -18.605  1.00 21.47           C  
ATOM      9  N   ALA B   2     -18.195  -1.542 -14.628  1.00 26.10           N  
ATOM     10  CA  ALA B   2     -19.234  -2.559 -14.488  1.00 26.10           C  
ATOM     11  C   ALA B   2     -19.596  -3.164 -15.841  1.00 26.10           C  
ATOM     12  CB  ALA B   2     -20.474  -1.964 -13.825  1.00 26.10           C  
ATOM     13  O   ALA B   2     -19.783  -2.440 -16.822  1.00 26.10           O  
ATOM     14  N   ALA B   3     -19.162  -4.288 -16.167  1.00 34.94           N  
ATOM     15  CA  ALA B   3     -19.343  -5.020 -17.418  1.00 34.94           C  
ATOM     16  C   ALA B   3     -20.823  -5.160 -17.763  1.00 34.94           C  
ATOM     17  CB  ALA B   3     -18.687  -6.396 -17.330  1.00 34.94           C  
ATOM     18  O   ALA B   3     -21.647  -5.433 -16.887  1.00 34.94           O  
ATOM     19  N   ALA B   4     -21.480  -4.299 -18.569  1.00 45.04           N  
ATOM     20  CA  ALA B   4     -22.829  -4.279 -19.129  1.00 45.04           C  
ATOM     21  C   ALA B   4     -23.283  -5.684 -19.515  1.00 45.04           C  
ATOM     22  CB  ALA B   4     -22.889  -3.352 -20.341  1.00 45.04           C  
ATOM     23  O   ALA B   4     -22.493  -6.480 -20.026  1.00 45.04           O  
ATOM     24  N   VAL B   5     -24.291  -6.272 -18.796  1.00 51.52           N  
ATOM     25  CA  VAL B   5     -24.889  -7.571 -19.081  1.00 51.52           C  
ATOM     26  C   VAL B   5     -25.405  -7.598 -20.518  1.00 51.52           C  
ATOM     27  CB  VAL B   5     -26.036  -7.897 -18.098  1.00 51.52           C  
ATOM     28  O   VAL B   5     -26.130  -6.695 -20.942  1.00 51.52           O  
ATOM     29  CG1 VAL B   5     -26.469  -9.355 -18.236  1.00 51.52           C  
ATOM     30  CG2 VAL B   5     -25.607  -7.598 -16.662  1.00 51.52           C  
ATOM     31  N   PRO B   6     -24.978  -8.433 -21.354  1.00 63.85           N  
ATOM     32  CA  PRO B   6     -25.405  -8.515 -22.753  1.00 63.85           C  
ATOM     33  C   PRO B   6     -26.906  -8.760 -22.898  1.00 63.85           C  
ATOM     34  CB  PRO B   6     -24.603  -9.699 -23.298  1.00 63.85           C  
ATOM     35  O   PRO B   6     -27.525  -9.358 -22.015  1.00 63.85           O  
ATOM     36  CG  PRO B   6     -23.962 -10.312 -22.095  1.00 63.85           C  
ATOM     37  CD  PRO B   6     -24.274  -9.457 -20.900  1.00 63.85           C  
ATOM     38  N   GLN B   7     -27.636  -8.041 -23.812  1.00 70.46           N  
ATOM     39  CA  GLN B   7     -29.054  -8.215 -24.110  1.00 70.46           C  
ATOM     40  C   GLN B   7     -29.270  -9.334 -25.124  1.00 70.46           C  
ATOM     41  CB  GLN B   7     -29.657  -6.910 -24.633  1.00 70.46           C  
ATOM     42  O   GLN B   7     -28.406  -9.594 -25.964  1.00 70.46           O  
ATOM     43  CG  GLN B   7     -30.323  -6.065 -23.555  1.00 70.46           C  
ATOM     44  CD  GLN B   7     -30.840  -4.740 -24.084  1.00 70.46           C  
ATOM     45  NE2 GLN B   7     -31.565  -4.009 -23.244  1.00 70.46           N  
ATOM     46  OE1 GLN B   7     -30.588  -4.376 -25.237  1.00 70.46           O  
ATOM     47  N   ARG B   8     -30.438 -10.092 -24.946  1.00 79.16           N  
ATOM     48  CA  ARG B   8     -30.774 -11.149 -25.894  1.00 79.16           C  
ATOM     49  C   ARG B   8     -30.949 -10.587 -27.301  1.00 79.16           C  
ATOM     50  CB  ARG B   8     -32.047 -11.878 -25.459  1.00 79.16           C  
ATOM     51  O   ARG B   8     -31.822  -9.750 -27.537  1.00 79.16           O  
ATOM     52  CG  ARG B   8     -31.822 -12.916 -24.372  1.00 79.16           C  
ATOM     53  CD  ARG B   8     -33.033 -13.822 -24.197  1.00 79.16           C  
ATOM     54  NE  ARG B   8     -32.772 -14.891 -23.238  1.00 79.16           N  
ATOM     55  NH1 ARG B   8     -34.318 -16.355 -24.136  1.00 79.16           N  
ATOM     56  NH2 ARG B   8     -33.074 -16.972 -22.313  1.00 79.16           N  
ATOM     57  CZ  ARG B   8     -33.388 -16.070 -23.231  1.00 79.16           C  
ATOM     58  N   ALA B   9     -30.114 -11.081 -28.325  1.00 76.56           N  
ATOM     59  CA  ALA B   9     -30.086 -10.553 -29.686  1.00 76.56           C  
ATOM     60  C   ALA B   9     -31.140 -11.228 -30.559  1.00 76.56           C  
ATOM     61  CB  ALA B   9     -28.698 -10.732 -30.298  1.00 76.56           C  
ATOM     62  O   ALA B   9     -31.609 -10.646 -31.539  1.00 76.56           O  
ATOM     63  N   TRP B  10     -31.516 -12.517 -30.179  1.00 84.05           N  
ATOM     64  CA  TRP B  10     -32.412 -13.277 -31.044  1.00 84.05           C  
ATOM     65  C   TRP B  10     -33.500 -13.968 -30.229  1.00 84.05           C  
ATOM     66  CB  TRP B  10     -31.628 -14.314 -31.853  1.00 84.05           C  
ATOM     67  O   TRP B  10     -33.279 -14.337 -29.073  1.00 84.05           O  
ATOM     68  CG  TRP B  10     -30.529 -13.730 -32.689  1.00 84.05           C  
ATOM     69  CD1 TRP B  10     -30.661 -12.843 -33.721  1.00 84.05           C  
ATOM     70  CD2 TRP B  10     -29.129 -13.996 -32.565  1.00 84.05           C  
ATOM     71  CE2 TRP B  10     -28.469 -13.235 -33.556  1.00 84.05           C  
ATOM     72  CE3 TRP B  10     -28.366 -14.804 -31.711  1.00 84.05           C  
ATOM     73  NE1 TRP B  10     -29.426 -12.541 -34.247  1.00 84.05           N  
ATOM     74  CH2 TRP B  10     -26.360 -14.057 -32.867  1.00 84.05           C  
ATOM     75  CZ2 TRP B  10     -27.082 -13.258 -33.715  1.00 84.05           C  
ATOM     76  CZ3 TRP B  10     -26.985 -14.826 -31.871  1.00 84.05           C  
ATOM     77  N   THR B  11     -34.701 -14.107 -30.796  1.00 78.30           N  
ATOM     78  CA  THR B  11     -35.755 -14.930 -30.214  1.00 78.30           C  
ATOM     79  C   THR B  11     -35.486 -16.411 -30.466  1.00 78.30           C  
ATOM     80  CB  THR B  11     -37.136 -14.552 -30.781  1.00 78.30           C  
ATOM     81  O   THR B  11     -34.636 -16.762 -31.288  1.00 78.30           O  
ATOM     82  CG2 THR B  11     -37.453 -13.083 -30.523  1.00 78.30           C  
ATOM     83  OG1 THR B  11     -37.148 -14.791 -32.194  1.00 78.30           O  
ATOM     84  N   VAL B  12     -36.152 -17.275 -29.644  1.00 76.50           N  
ATOM     85  CA  VAL B  12     -35.977 -18.714 -29.804  1.00 76.50           C  
ATOM     86  C   VAL B  12     -36.272 -19.114 -31.248  1.00 76.50           C  
ATOM     87  CB  VAL B  12     -36.883 -19.507 -28.836  1.00 76.50           C  
ATOM     88  O   VAL B  12     -35.560 -19.937 -31.829  1.00 76.50           O  
ATOM     89  CG1 VAL B  12     -36.784 -21.007 -29.110  1.00 76.50           C  
ATOM     90  CG2 VAL B  12     -36.511 -19.201 -27.386  1.00 76.50           C  
ATOM     91  N   GLU B  13     -37.295 -18.432 -31.882  1.00 79.18           N  
ATOM     92  CA  GLU B  13     -37.662 -18.731 -33.263  1.00 79.18           C  
ATOM     93  C   GLU B  13     -36.569 -18.290 -34.233  1.00 79.18           C  
ATOM     94  CB  GLU B  13     -38.989 -18.057 -33.625  1.00 79.18           C  
ATOM     95  O   GLU B  13     -36.238 -19.013 -35.174  1.00 79.18           O  
ATOM     96  CG  GLU B  13     -40.212 -18.761 -33.055  1.00 79.18           C  
ATOM     97  CD  GLU B  13     -41.091 -17.850 -32.213  1.00 79.18           C  
ATOM     98  OE1 GLU B  13     -42.094 -18.334 -31.641  1.00 79.18           O  
ATOM     99  OE2 GLU B  13     -40.775 -16.642 -32.126  1.00 79.18           O  
ATOM    100  N   GLN B  14     -35.978 -17.182 -33.889  1.00 84.55           N  
ATOM    101  CA  GLN B  14     -34.897 -16.678 -34.729  1.00 84.55           C  
ATOM    102  C   GLN B  14     -33.655 -17.557 -34.614  1.00 84.55           C  
ATOM    103  CB  GLN B  14     -34.555 -15.234 -34.357  1.00 84.55           C  
ATOM    104  O   GLN B  14     -32.977 -17.817 -35.611  1.00 84.55           O  
ATOM    105  CG  GLN B  14     -35.598 -14.220 -34.804  1.00 84.55           C  
ATOM    106  CD  GLN B  14     -35.315 -12.821 -34.291  1.00 84.55           C  
ATOM    107  NE2 GLN B  14     -35.753 -11.814 -35.039  1.00 84.55           N  
ATOM    108  OE1 GLN B  14     -34.707 -12.646 -33.230  1.00 84.55           O  
ATOM    109  N   LEU B  15     -33.383 -18.128 -33.498  1.00 86.54           N  
ATOM    110  CA  LEU B  15     -32.205 -18.950 -33.244  1.00 86.54           C  
ATOM    111  C   LEU B  15     -32.285 -20.266 -34.010  1.00 86.54           C  
ATOM    112  CB  LEU B  15     -32.058 -19.227 -31.745  1.00 86.54           C  
ATOM    113  O   LEU B  15     -31.269 -20.768 -34.498  1.00 86.54           O  
ATOM    114  CG  LEU B  15     -31.411 -18.120 -30.912  1.00 86.54           C  
ATOM    115  CD1 LEU B  15     -31.833 -18.241 -29.451  1.00 86.54           C  
ATOM    116  CD2 LEU B  15     -29.892 -18.172 -31.040  1.00 86.54           C  
ATOM    117  N   ARG B  16     -33.467 -20.704 -34.179  1.00 84.26           N  
ATOM    118  CA  ARG B  16     -33.661 -21.991 -34.838  1.00 84.26           C  
ATOM    119  C   ARG B  16     -33.820 -21.816 -36.345  1.00 84.26           C  
ATOM    120  CB  ARG B  16     -34.882 -22.712 -34.263  1.00 84.26           C  
ATOM    121  O   ARG B  16     -33.873 -22.799 -37.087  1.00 84.26           O  
ATOM    122  CG  ARG B  16     -34.685 -23.219 -32.843  1.00 84.26           C  
ATOM    123  CD  ARG B  16     -35.857 -24.073 -32.381  1.00 84.26           C  
ATOM    124  NE  ARG B  16     -35.646 -24.595 -31.034  1.00 84.26           N  
ATOM    125  NH1 ARG B  16     -37.731 -25.576 -30.864  1.00 84.26           N  
ATOM    126  NH2 ARG B  16     -36.245 -25.723 -29.125  1.00 84.26           N  
ATOM    127  CZ  ARG B  16     -36.541 -25.297 -30.344  1.00 84.26           C  
ATOM    128  N   SER B  17     -33.824 -20.624 -36.827  1.00 85.43           N  
ATOM    129  CA  SER B  17     -34.007 -20.343 -38.247  1.00 85.43           C  
ATOM    130  C   SER B  17     -32.745 -20.661 -39.041  1.00 85.43           C  
ATOM    131  CB  SER B  17     -34.397 -18.879 -38.459  1.00 85.43           C  
ATOM    132  O   SER B  17     -31.631 -20.494 -38.540  1.00 85.43           O  
ATOM    133  OG  SER B  17     -34.290 -18.523 -39.826  1.00 85.43           O  
ATOM    134  N   GLU B  18     -32.932 -21.266 -40.257  1.00 81.19           N  
ATOM    135  CA  GLU B  18     -31.803 -21.562 -41.135  1.00 81.19           C  
ATOM    136  C   GLU B  18     -31.153 -20.281 -41.650  1.00 81.19           C  
ATOM    137  CB  GLU B  18     -32.251 -22.435 -42.311  1.00 81.19           C  
ATOM    138  O   GLU B  18     -30.024 -20.307 -42.144  1.00 81.19           O  
ATOM    139  CG  GLU B  18     -32.431 -23.903 -41.953  1.00 81.19           C  
ATOM    140  CD  GLU B  18     -31.780 -24.847 -42.951  1.00 81.19           C  
ATOM    141  OE1 GLU B  18     -31.554 -26.030 -42.608  1.00 81.19           O  
ATOM    142  OE2 GLU B  18     -31.494 -24.401 -44.084  1.00 81.19           O  
ATOM    143  N   GLN B  19     -31.839 -19.139 -41.458  1.00 80.54           N  
ATOM    144  CA  GLN B  19     -31.326 -17.861 -41.938  1.00 80.54           C  
ATOM    145  C   GLN B  19     -30.244 -17.318 -41.009  1.00 80.54           C  
ATOM    146  CB  GLN B  19     -32.460 -16.843 -42.073  1.00 80.54           C  
ATOM    147  O   GLN B  19     -29.453 -16.459 -41.404  1.00 80.54           O  
ATOM    148  CG  GLN B  19     -33.324 -17.046 -43.311  1.00 80.54           C  
ATOM    149  CD  GLN B  19     -34.255 -15.877 -43.574  1.00 80.54           C  
ATOM    150  NE2 GLN B  19     -34.991 -15.943 -44.678  1.00 80.54           N  
ATOM    151  OE1 GLN B  19     -34.312 -14.923 -42.792  1.00 80.54           O  
ATOM    152  N   LEU B  20     -30.181 -17.735 -39.752  1.00 85.95           N  
ATOM    153  CA  LEU B  20     -29.140 -17.327 -38.816  1.00 85.95           C  
ATOM    154  C   LEU B  20     -27.985 -18.324 -38.817  1.00 85.95           C  
ATOM    155  CB  LEU B  20     -29.712 -17.194 -37.402  1.00 85.95           C  
ATOM    156  O   LEU B  20     -28.140 -19.460 -38.364  1.00 85.95           O  
ATOM    157  CG  LEU B  20     -28.766 -16.638 -36.337  1.00 85.95           C  
ATOM    158  CD1 LEU B  20     -28.460 -15.170 -36.614  1.00 85.95           C  
ATOM    159  CD2 LEU B  20     -29.366 -16.811 -34.945  1.00 85.95           C  
ATOM    160  N   PRO B  21     -26.831 -17.880 -39.352  1.00 88.57           N  
ATOM    161  CA  PRO B  21     -25.680 -18.783 -39.426  1.00 88.57           C  
ATOM    162  C   PRO B  21     -25.161 -19.191 -38.049  1.00 88.57           C  
ATOM    163  CB  PRO B  21     -24.634 -17.959 -40.181  1.00 88.57           C  
ATOM    164  O   PRO B  21     -25.158 -18.379 -37.120  1.00 88.57           O  
ATOM    165  CG  PRO B  21     -25.388 -16.788 -40.722  1.00 88.57           C  
ATOM    166  CD  PRO B  21     -26.716 -16.712 -40.025  1.00 88.57           C  
ATOM    167  N   LYS B  22     -24.777 -20.448 -37.945  1.00 90.14           N  
ATOM    168  CA  LYS B  22     -24.209 -20.966 -36.704  1.00 90.14           C  
ATOM    169  C   LYS B  22     -23.067 -20.081 -36.210  1.00 90.14           C  
ATOM    170  CB  LYS B  22     -23.714 -22.400 -36.897  1.00 90.14           C  
ATOM    171  O   LYS B  22     -22.938 -19.839 -35.008  1.00 90.14           O  
ATOM    172  CG  LYS B  22     -24.829 -23.421 -37.069  1.00 90.14           C  
ATOM    173  CD  LYS B  22     -24.283 -24.842 -37.123  1.00 90.14           C  
ATOM    174  CE  LYS B  22     -23.648 -25.147 -38.473  1.00 90.14           C  
ATOM    175  NZ  LYS B  22     -23.141 -26.550 -38.543  1.00 90.14           N  
ATOM    176  N   LYS B  23     -22.362 -19.536 -37.111  1.00 90.13           N  
ATOM    177  CA  LYS B  23     -21.169 -18.760 -36.786  1.00 90.13           C  
ATOM    178  C   LYS B  23     -21.531 -17.492 -36.017  1.00 90.13           C  
ATOM    179  CB  LYS B  23     -20.400 -18.399 -38.058  1.00 90.13           C  
ATOM    180  O   LYS B  23     -20.796 -17.073 -35.120  1.00 90.13           O  
ATOM    181  CG  LYS B  23     -19.602 -19.553 -38.647  1.00 90.13           C  
ATOM    182  CD  LYS B  23     -18.785 -19.109 -39.853  1.00 90.13           C  
ATOM    183  CE  LYS B  23     -18.019 -20.272 -40.469  1.00 90.13           C  
ATOM    184  NZ  LYS B  23     -17.245 -19.849 -41.674  1.00 90.13           N  
ATOM    185  N   ASP B  24     -22.665 -16.991 -36.320  1.00 90.11           N  
ATOM    186  CA  ASP B  24     -23.095 -15.759 -35.666  1.00 90.11           C  
ATOM    187  C   ASP B  24     -23.501 -16.019 -34.217  1.00 90.11           C  
ATOM    188  CB  ASP B  24     -24.256 -15.122 -36.432  1.00 90.11           C  
ATOM    189  O   ASP B  24     -23.217 -15.209 -33.332  1.00 90.11           O  
ATOM    190  CG  ASP B  24     -23.819 -14.457 -37.725  1.00 90.11           C  
ATOM    191  OD1 ASP B  24     -22.615 -14.161 -37.883  1.00 90.11           O  
ATOM    192  OD2 ASP B  24     -24.688 -14.225 -38.594  1.00 90.11           O  
ATOM    193  N   ILE B  25     -24.098 -17.166 -33.980  1.00 92.08           N  
ATOM    194  CA  ILE B  25     -24.481 -17.531 -32.620  1.00 92.08           C  
ATOM    195  C   ILE B  25     -23.230 -17.801 -31.787  1.00 92.08           C  
ATOM    196  CB  ILE B  25     -25.411 -18.764 -32.606  1.00 92.08           C  
ATOM    197  O   ILE B  25     -23.114 -17.325 -30.656  1.00 92.08           O  
ATOM    198  CG1 ILE B  25     -26.643 -18.514 -33.483  1.00 92.08           C  
ATOM    199  CG2 ILE B  25     -25.820 -19.116 -31.173  1.00 92.08           C  
ATOM    200  CD1 ILE B  25     -27.511 -19.746 -33.698  1.00 92.08           C  
ATOM    201  N   ILE B  26     -22.290 -18.475 -32.398  1.00 92.39           N  
ATOM    202  CA  ILE B  26     -21.042 -18.814 -31.724  1.00 92.39           C  
ATOM    203  C   ILE B  26     -20.279 -17.537 -31.378  1.00 92.39           C  
ATOM    204  CB  ILE B  26     -20.164 -19.743 -32.592  1.00 92.39           C  
ATOM    205  O   ILE B  26     -19.779 -17.388 -30.261  1.00 92.39           O  
ATOM    206  CG1 ILE B  26     -20.897 -21.060 -32.874  1.00 92.39           C  
ATOM    207  CG2 ILE B  26     -18.816 -20.001 -31.914  1.00 92.39           C  
ATOM    208  CD1 ILE B  26     -20.235 -21.922 -33.939  1.00 92.39           C  
ATOM    209  N   LYS B  27     -20.263 -16.645 -32.254  1.00 90.18           N  
ATOM    210  CA  LYS B  27     -19.584 -15.371 -32.040  1.00 90.18           C  
ATOM    211  C   LYS B  27     -20.187 -14.618 -30.858  1.00 90.18           C  
ATOM    212  CB  LYS B  27     -19.653 -14.507 -33.301  1.00 90.18           C  
ATOM    213  O   LYS B  27     -19.459 -14.078 -30.022  1.00 90.18           O  
ATOM    214  CG  LYS B  27     -18.718 -13.307 -33.282  1.00 90.18           C  
ATOM    215  CD  LYS B  27     -18.755 -12.549 -34.602  1.00 90.18           C  
ATOM    216  CE  LYS B  27     -17.853 -11.322 -34.569  1.00 90.18           C  
ATOM    217  NZ  LYS B  27     -17.845 -10.605 -35.879  1.00 90.18           N  
ATOM    218  N   PHE B  28     -21.469 -14.643 -30.787  1.00 89.18           N  
ATOM    219  CA  PHE B  28     -22.148 -13.977 -29.682  1.00 89.18           C  
ATOM    220  C   PHE B  28     -21.789 -14.630 -28.353  1.00 89.18           C  
ATOM    221  CB  PHE B  28     -23.666 -14.005 -29.888  1.00 89.18           C  
ATOM    222  O   PHE B  28     -21.445 -13.942 -27.390  1.00 89.18           O  
ATOM    223  CG  PHE B  28     -24.434 -13.231 -28.850  1.00 89.18           C  
ATOM    224  CD1 PHE B  28     -24.843 -13.840 -27.670  1.00 89.18           C  
ATOM    225  CD2 PHE B  28     -24.746 -11.893 -29.055  1.00 89.18           C  
ATOM    226  CE1 PHE B  28     -25.554 -13.126 -26.708  1.00 89.18           C  
ATOM    227  CE2 PHE B  28     -25.456 -11.173 -28.099  1.00 89.18           C  
ATOM    228  CZ  PHE B  28     -25.860 -11.792 -26.926  1.00 89.18           C  
ATOM    229  N   LEU B  29     -21.848 -15.951 -28.319  1.00 91.49           N  
ATOM    230  CA  LEU B  29     -21.553 -16.680 -27.090  1.00 91.49           C  
ATOM    231  C   LEU B  29     -20.105 -16.460 -26.663  1.00 91.49           C  
ATOM    232  CB  LEU B  29     -21.821 -18.176 -27.276  1.00 91.49           C  
ATOM    233  O   LEU B  29     -19.830 -16.229 -25.483  1.00 91.49           O  
ATOM    234  CG  LEU B  29     -23.288 -18.595 -27.373  1.00 91.49           C  
ATOM    235  CD1 LEU B  29     -23.397 -20.044 -27.834  1.00 91.49           C  
ATOM    236  CD2 LEU B  29     -23.989 -18.401 -26.033  1.00 91.49           C  
ATOM    237  N   GLN B  30     -19.159 -16.454 -27.559  1.00 88.33           N  
ATOM    238  CA  GLN B  30     -17.744 -16.303 -27.235  1.00 88.33           C  
ATOM    239  C   GLN B  30     -17.427 -14.872 -26.810  1.00 88.33           C  
ATOM    240  CB  GLN B  30     -16.874 -16.701 -28.428  1.00 88.33           C  
ATOM    241  O   GLN B  30     -16.544 -14.646 -25.980  1.00 88.33           O  
ATOM    242  CG  GLN B  30     -16.792 -18.204 -28.656  1.00 88.33           C  
ATOM    243  CD  GLN B  30     -15.886 -18.574 -29.815  1.00 88.33           C  
ATOM    244  NE2 GLN B  30     -15.615 -19.866 -29.967  1.00 88.33           N  
ATOM    245  OE1 GLN B  30     -15.435 -17.706 -30.569  1.00 88.33           O  
ATOM    246  N   GLU B  31     -18.196 -13.971 -27.221  1.00 86.50           N  
ATOM    247  CA  GLU B  31     -17.971 -12.562 -26.910  1.00 86.50           C  
ATOM    248  C   GLU B  31     -18.530 -12.204 -25.536  1.00 86.50           C  
ATOM    249  CB  GLU B  31     -18.599 -11.668 -27.982  1.00 86.50           C  
ATOM    250  O   GLU B  31     -17.983 -11.345 -24.842  1.00 86.50           O  
ATOM    251  CG  GLU B  31     -17.663 -10.589 -28.508  1.00 86.50           C  
ATOM    252  CD  GLU B  31     -18.243  -9.809 -29.677  1.00 86.50           C  
ATOM    253  OE1 GLU B  31     -17.565  -8.890 -30.190  1.00 86.50           O  
ATOM    254  OE2 GLU B  31     -19.386 -10.119 -30.083  1.00 86.50           O  
ATOM    255  N   HIS B  32     -19.546 -12.998 -25.082  1.00 84.35           N  
ATOM    256  CA  HIS B  32     -20.257 -12.533 -23.896  1.00 84.35           C  
ATOM    257  C   HIS B  32     -20.224 -13.580 -22.788  1.00 84.35           C  
ATOM    258  CB  HIS B  32     -21.705 -12.183 -24.244  1.00 84.35           C  
ATOM    259  O   HIS B  32     -20.473 -13.264 -21.622  1.00 84.35           O  
ATOM    260  CG  HIS B  32     -21.832 -11.050 -25.212  1.00 84.35           C  
ATOM    261  CD2 HIS B  32     -22.186 -11.032 -26.518  1.00 84.35           C  
ATOM    262  ND1 HIS B  32     -21.576  -9.741 -24.864  1.00 84.35           N  
ATOM    263  CE1 HIS B  32     -21.769  -8.966 -25.918  1.00 84.35           C  
ATOM    264  NE2 HIS B  32     -22.139  -9.725 -26.935  1.00 84.35           N  
ATOM    265  N   GLY B  33     -19.967 -14.848 -23.131  1.00 86.67           N  
ATOM    266  CA  GLY B  33     -19.939 -15.908 -22.137  1.00 86.67           C  
ATOM    267  C   GLY B  33     -18.645 -15.952 -21.347  1.00 86.67           C  
ATOM    268  O   GLY B  33     -17.585 -15.591 -21.862  1.00 86.67           O  
ATOM    269  N   SER B  34     -18.648 -16.272 -20.103  1.00 79.20           N  
ATOM    270  CA  SER B  34     -17.442 -16.473 -19.306  1.00 79.20           C  
ATOM    271  C   SER B  34     -16.634 -17.662 -19.817  1.00 79.20           C  
ATOM    272  CB  SER B  34     -17.800 -16.684 -17.835  1.00 79.20           C  
ATOM    273  O   SER B  34     -17.171 -18.536 -20.500  1.00 79.20           O  
ATOM    274  OG  SER B  34     -18.452 -17.928 -17.649  1.00 79.20           O  
ATOM    275  N   ASP B  35     -15.414 -17.624 -19.491  1.00 78.63           N  
ATOM    276  CA  ASP B  35     -14.543 -18.706 -19.938  1.00 78.63           C  
ATOM    277  C   ASP B  35     -15.041 -20.057 -19.430  1.00 78.63           C  
ATOM    278  CB  ASP B  35     -13.106 -18.465 -19.472  1.00 78.63           C  
ATOM    279  O   ASP B  35     -15.027 -21.046 -20.166  1.00 78.63           O  
ATOM    280  CG  ASP B  35     -12.392 -17.395 -20.280  1.00 78.63           C  
ATOM    281  OD1 ASP B  35     -12.843 -17.074 -21.400  1.00 78.63           O  
ATOM    282  OD2 ASP B  35     -11.367 -16.871 -19.792  1.00 78.63           O  
ATOM    283  N   SER B  36     -15.495 -20.009 -18.267  1.00 79.44           N  
ATOM    284  CA  SER B  36     -16.007 -21.252 -17.699  1.00 79.44           C  
ATOM    285  C   SER B  36     -17.259 -21.720 -18.434  1.00 79.44           C  
ATOM    286  CB  SER B  36     -16.315 -21.076 -16.212  1.00 79.44           C  
ATOM    287  O   SER B  36     -17.436 -22.918 -18.669  1.00 79.44           O  
ATOM    288  OG  SER B  36     -17.563 -20.431 -16.029  1.00 79.44           O  
ATOM    289  N   PHE B  37     -18.077 -20.850 -18.786  1.00 85.22           N  
ATOM    290  CA  PHE B  37     -19.293 -21.163 -19.527  1.00 85.22           C  
ATOM    291  C   PHE B  37     -18.960 -21.712 -20.909  1.00 85.22           C  
ATOM    292  CB  PHE B  37     -20.180 -19.920 -19.656  1.00 85.22           C  
ATOM    293  O   PHE B  37     -19.498 -22.743 -21.319  1.00 85.22           O  
ATOM    294  CG  PHE B  37     -21.417 -20.140 -20.483  1.00 85.22           C  
ATOM    295  CD1 PHE B  37     -21.427 -19.835 -21.839  1.00 85.22           C  
ATOM    296  CD2 PHE B  37     -22.571 -20.653 -19.905  1.00 85.22           C  
ATOM    297  CE1 PHE B  37     -22.571 -20.037 -22.608  1.00 85.22           C  
ATOM    298  CE2 PHE B  37     -23.718 -20.858 -20.667  1.00 85.22           C  
ATOM    299  CZ  PHE B  37     -23.716 -20.549 -22.018  1.00 85.22           C  
ATOM    300  N   LEU B  38     -18.006 -21.098 -21.631  1.00 87.57           N  
ATOM    301  CA  LEU B  38     -17.626 -21.513 -22.977  1.00 87.57           C  
ATOM    302  C   LEU B  38     -16.960 -22.884 -22.955  1.00 87.57           C  
ATOM    303  CB  LEU B  38     -16.685 -20.485 -23.610  1.00 87.57           C  
ATOM    304  O   LEU B  38     -17.201 -23.711 -23.838  1.00 87.57           O  
ATOM    305  CG  LEU B  38     -17.274 -19.098 -23.873  1.00 87.57           C  
ATOM    306  CD1 LEU B  38     -16.193 -18.151 -24.382  1.00 87.57           C  
ATOM    307  CD2 LEU B  38     -18.426 -19.186 -24.868  1.00 87.57           C  
ATOM    308  N   ALA B  39     -16.239 -23.090 -21.936  1.00 81.71           N  
ATOM    309  CA  ALA B  39     -15.585 -24.387 -21.783  1.00 81.71           C  
ATOM    310  C   ALA B  39     -16.609 -25.493 -21.542  1.00 81.71           C  
ATOM    311  CB  ALA B  39     -14.575 -24.343 -20.639  1.00 81.71           C  
ATOM    312  O   ALA B  39     -16.517 -26.572 -22.133  1.00 81.71           O  
ATOM    313  N   GLU B  40     -17.508 -25.192 -20.804  1.00 83.24           N  
ATOM    314  CA  GLU B  40     -18.551 -26.157 -20.469  1.00 83.24           C  
ATOM    315  C   GLU B  40     -19.378 -26.524 -21.697  1.00 83.24           C  
ATOM    316  CB  GLU B  40     -19.460 -25.606 -19.368  1.00 83.24           C  
ATOM    317  O   GLU B  40     -19.844 -27.659 -21.823  1.00 83.24           O  
ATOM    318  CG  GLU B  40     -20.399 -26.643 -18.769  1.00 83.24           C  
ATOM    319  CD  GLU B  40     -21.319 -26.074 -17.700  1.00 83.24           C  
ATOM    320  OE1 GLU B  40     -22.309 -26.746 -17.332  1.00 83.24           O  
ATOM    321  OE2 GLU B  40     -21.047 -24.948 -17.228  1.00 83.24           O  
ATOM    322  N   HIS B  41     -19.496 -25.689 -22.629  1.00 89.81           N  
ATOM    323  CA  HIS B  41     -20.327 -25.919 -23.806  1.00 89.81           C  
ATOM    324  C   HIS B  41     -19.471 -26.173 -25.043  1.00 89.81           C  
ATOM    325  CB  HIS B  41     -21.257 -24.729 -24.046  1.00 89.81           C  
ATOM    326  O   HIS B  41     -19.972 -26.131 -26.169  1.00 89.81           O  
ATOM    327  CG  HIS B  41     -22.388 -24.645 -23.072  1.00 89.81           C  
ATOM    328  CD2 HIS B  41     -22.506 -23.974 -21.902  1.00 89.81           C  
ATOM    329  ND1 HIS B  41     -23.580 -25.312 -23.257  1.00 89.81           N  
ATOM    330  CE1 HIS B  41     -24.385 -25.053 -22.240  1.00 89.81           C  
ATOM    331  NE2 HIS B  41     -23.757 -24.243 -21.404  1.00 89.81           N  
ATOM    332  N   LYS B  42     -18.280 -26.373 -24.803  1.00 82.57           N  
ATOM    333  CA  LYS B  42     -17.318 -26.695 -25.854  1.00 82.57           C  
ATOM    334  C   LYS B  42     -17.337 -25.643 -26.958  1.00 82.57           C  
ATOM    335  CB  LYS B  42     -17.608 -28.077 -26.442  1.00 82.57           C  
ATOM    336  O   LYS B  42     -17.375 -25.979 -28.143  1.00 82.57           O  
ATOM    337  CG  LYS B  42     -17.487 -29.215 -25.439  1.00 82.57           C  
ATOM    338  CD  LYS B  42     -17.643 -30.572 -26.112  1.00 82.57           C  
ATOM    339  CE  LYS B  42     -17.534 -31.711 -25.107  1.00 82.57           C  
ATOM    340  NZ  LYS B  42     -17.661 -33.046 -25.766  1.00 82.57           N  
ATOM    341  N   LEU B  43     -17.255 -24.472 -26.466  1.00 89.47           N  
ATOM    342  CA  LEU B  43     -17.349 -23.374 -27.423  1.00 89.47           C  
ATOM    343  C   LEU B  43     -16.081 -22.528 -27.407  1.00 89.47           C  
ATOM    344  CB  LEU B  43     -18.566 -22.498 -27.116  1.00 89.47           C  
ATOM    345  O   LEU B  43     -16.079 -21.395 -27.892  1.00 89.47           O  
ATOM    346  CG  LEU B  43     -19.937 -23.149 -27.306  1.00 89.47           C  
ATOM    347  CD1 LEU B  43     -21.019 -22.312 -26.633  1.00 89.47           C  
ATOM    348  CD2 LEU B  43     -20.240 -23.334 -28.788  1.00 89.47           C  
ATOM    349  N   LEU B  44     -15.106 -23.150 -26.822  1.00 80.95           N  
ATOM    350  CA  LEU B  44     -13.820 -22.461 -26.820  1.00 80.95           C  
ATOM    351  C   LEU B  44     -13.051 -22.742 -28.106  1.00 80.95           C  
ATOM    352  CB  LEU B  44     -12.986 -22.888 -25.609  1.00 80.95           C  
ATOM    353  O   LEU B  44     -13.167 -23.828 -28.679  1.00 80.95           O  
ATOM    354  CG  LEU B  44     -13.266 -22.150 -24.299  1.00 80.95           C  
ATOM    355  CD1 LEU B  44     -13.109 -23.096 -23.113  1.00 80.95           C  
ATOM    356  CD2 LEU B  44     -12.340 -20.946 -24.154  1.00 80.95           C  
ATOM    357  N   GLY B  45     -12.387 -21.739 -28.675  1.00 77.86           N  
ATOM    358  CA  GLY B  45     -11.587 -21.932 -29.875  1.00 77.86           C  
ATOM    359  C   GLY B  45     -12.031 -21.061 -31.034  1.00 77.86           C  
ATOM    360  O   GLY B  45     -12.881 -20.183 -30.869  1.00 77.86           O  
ATOM    361  N   ASN B  46     -11.447 -21.290 -32.085  1.00 80.88           N  
ATOM    362  CA  ASN B  46     -11.739 -20.533 -33.297  1.00 80.88           C  
ATOM    363  C   ASN B  46     -13.159 -20.793 -33.792  1.00 80.88           C  
ATOM    364  CB  ASN B  46     -10.725 -20.864 -34.394  1.00 80.88           C  
ATOM    365  O   ASN B  46     -13.606 -21.941 -33.834  1.00 80.88           O  
ATOM    366  CG  ASN B  46     -10.637 -19.783 -35.453  1.00 80.88           C  
ATOM    367  ND2 ASN B  46      -9.419 -19.474 -35.885  1.00 80.88           N  
ATOM    368  OD1 ASN B  46     -11.653 -19.229 -35.879  1.00 80.88           O  
ATOM    369  N   ILE B  47     -13.868 -19.770 -34.197  1.00 88.20           N  
ATOM    370  CA  ILE B  47     -15.276 -19.810 -34.574  1.00 88.20           C  
ATOM    371  C   ILE B  47     -15.480 -20.818 -35.703  1.00 88.20           C  
ATOM    372  CB  ILE B  47     -15.786 -18.416 -35.003  1.00 88.20           C  
ATOM    373  O   ILE B  47     -16.439 -21.594 -35.684  1.00 88.20           O  
ATOM    374  CG1 ILE B  47     -15.957 -17.510 -33.778  1.00 88.20           C  
ATOM    375  CG2 ILE B  47     -17.099 -18.537 -35.782  1.00 88.20           C  
ATOM    376  CD1 ILE B  47     -16.264 -16.058 -34.120  1.00 88.20           C  
ATOM    377  N   LYS B  48     -14.590 -20.899 -36.669  1.00 82.35           N  
ATOM    378  CA  LYS B  48     -14.697 -21.801 -37.812  1.00 82.35           C  
ATOM    379  C   LYS B  48     -14.665 -23.260 -37.366  1.00 82.35           C  
ATOM    380  CB  LYS B  48     -13.573 -21.534 -38.814  1.00 82.35           C  
ATOM    381  O   LYS B  48     -15.453 -24.078 -37.846  1.00 82.35           O  
ATOM    382  CG  LYS B  48     -13.862 -20.396 -39.781  1.00 82.35           C  
ATOM    383  CD  LYS B  48     -12.745 -20.234 -40.804  1.00 82.35           C  
ATOM    384  CE  LYS B  48     -12.965 -19.011 -41.684  1.00 82.35           C  
ATOM    385  NZ  LYS B  48     -11.860 -18.834 -42.673  1.00 82.35           N  
ATOM    386  N   ASN B  49     -13.831 -23.530 -36.395  1.00 79.29           N  
ATOM    387  CA  ASN B  49     -13.703 -24.902 -35.915  1.00 79.29           C  
ATOM    388  C   ASN B  49     -14.899 -25.312 -35.061  1.00 79.29           C  
ATOM    389  CB  ASN B  49     -12.403 -25.075 -35.125  1.00 79.29           C  
ATOM    390  O   ASN B  49     -15.397 -26.434 -35.180  1.00 79.29           O  
ATOM    391  CG  ASN B  49     -11.176 -25.086 -36.015  1.00 79.29           C  
ATOM    392  ND2 ASN B  49     -10.009 -24.873 -35.419  1.00 79.29           N  
ATOM    393  OD1 ASN B  49     -11.276 -25.284 -37.229  1.00 79.29           O  
ATOM    394  N   VAL B  50     -15.241 -24.380 -34.317  1.00 87.89           N  
ATOM    395  CA  VAL B  50     -16.375 -24.661 -33.442  1.00 87.89           C  
ATOM    396  C   VAL B  50     -17.635 -24.865 -34.280  1.00 87.89           C  
ATOM    397  CB  VAL B  50     -16.595 -23.526 -32.416  1.00 87.89           C  
ATOM    398  O   VAL B  50     -18.452 -25.739 -33.981  1.00 87.89           O  
ATOM    399  CG1 VAL B  50     -17.814 -23.817 -31.543  1.00 87.89           C  
ATOM    400  CG2 VAL B  50     -15.348 -23.339 -31.554  1.00 87.89           C  
ATOM    401  N   ALA B  51     -17.718 -24.140 -35.358  1.00 87.12           N  
ATOM    402  CA  ALA B  51     -18.888 -24.211 -36.230  1.00 87.12           C  
ATOM    403  C   ALA B  51     -18.978 -25.571 -36.916  1.00 87.12           C  
ATOM    404  CB  ALA B  51     -18.844 -23.095 -37.271  1.00 87.12           C  
ATOM    405  O   ALA B  51     -20.073 -26.050 -37.219  1.00 87.12           O  
ATOM    406  N   LYS B  52     -17.898 -26.221 -37.087  1.00 82.13           N  
ATOM    407  CA  LYS B  52     -17.856 -27.524 -37.745  1.00 82.13           C  
ATOM    408  C   LYS B  52     -18.425 -28.615 -36.842  1.00 82.13           C  
ATOM    409  CB  LYS B  52     -16.424 -27.874 -38.152  1.00 82.13           C  
ATOM    410  O   LYS B  52     -19.042 -29.567 -37.323  1.00 82.13           O  
ATOM    411  CG  LYS B  52     -15.946 -27.162 -39.409  1.00 82.13           C  
ATOM    412  CD  LYS B  52     -14.540 -27.599 -39.799  1.00 82.13           C  
ATOM    413  CE  LYS B  52     -14.018 -26.809 -40.991  1.00 82.13           C  
ATOM    414  NZ  LYS B  52     -12.618 -27.195 -41.342  1.00 82.13           N  
ATOM    415  N   THR B  53     -18.289 -28.369 -35.601  1.00 80.68           N  
ATOM    416  CA  THR B  53     -18.636 -29.445 -34.679  1.00 80.68           C  
ATOM    417  C   THR B  53     -19.937 -29.131 -33.947  1.00 80.68           C  
ATOM    418  CB  THR B  53     -17.512 -29.685 -33.654  1.00 80.68           C  
ATOM    419  O   THR B  53     -20.599 -30.035 -33.432  1.00 80.68           O  
ATOM    420  CG2 THR B  53     -16.422 -30.582 -34.232  1.00 80.68           C  
ATOM    421  OG1 THR B  53     -16.934 -28.427 -33.284  1.00 80.68           O  
ATOM    422  N   ALA B  54     -20.254 -27.963 -34.013  1.00 83.47           N  
ATOM    423  CA  ALA B  54     -21.414 -27.573 -33.215  1.00 83.47           C  
ATOM    424  C   ALA B  54     -22.702 -27.691 -34.025  1.00 83.47           C  
ATOM    425  CB  ALA B  54     -21.247 -26.149 -32.692  1.00 83.47           C  
ATOM    426  O   ALA B  54     -22.732 -27.344 -35.208  1.00 83.47           O  
ATOM    427  N   ASN B  55     -23.725 -28.287 -33.460  1.00 86.14           N  
ATOM    428  CA  ASN B  55     -25.010 -28.346 -34.149  1.00 86.14           C  
ATOM    429  C   ASN B  55     -25.946 -27.233 -33.687  1.00 86.14           C  
ATOM    430  CB  ASN B  55     -25.667 -29.712 -33.942  1.00 86.14           C  
ATOM    431  O   ASN B  55     -25.817 -26.732 -32.569  1.00 86.14           O  
ATOM    432  CG  ASN B  55     -26.869 -29.648 -33.019  1.00 86.14           C  
ATOM    433  ND2 ASN B  55     -27.250 -30.792 -32.462  1.00 86.14           N  
ATOM    434  OD1 ASN B  55     -27.450 -28.580 -32.809  1.00 86.14           O  
ATOM    435  N   LYS B  56     -26.831 -26.827 -34.484  1.00 85.61           N  
ATOM    436  CA  LYS B  56     -27.716 -25.683 -34.281  1.00 85.61           C  
ATOM    437  C   LYS B  56     -28.506 -25.823 -32.983  1.00 85.61           C  
ATOM    438  CB  LYS B  56     -28.673 -25.529 -35.464  1.00 85.61           C  
ATOM    439  O   LYS B  56     -28.642 -24.859 -32.226  1.00 85.61           O  
ATOM    440  CG  LYS B  56     -29.246 -24.128 -35.617  1.00 85.61           C  
ATOM    441  CD  LYS B  56     -28.375 -23.264 -36.520  1.00 85.61           C  
ATOM    442  CE  LYS B  56     -29.028 -21.919 -36.808  1.00 85.61           C  
ATOM    443  NZ  LYS B  56     -28.053 -20.940 -37.375  1.00 85.61           N  
ATOM    444  N   ASP B  57     -28.918 -27.034 -32.704  1.00 86.84           N  
ATOM    445  CA  ASP B  57     -29.714 -27.262 -31.501  1.00 86.84           C  
ATOM    446  C   ASP B  57     -28.884 -27.027 -30.241  1.00 86.84           C  
ATOM    447  CB  ASP B  57     -30.285 -28.682 -31.498  1.00 86.84           C  
ATOM    448  O   ASP B  57     -29.362 -26.418 -29.282  1.00 86.84           O  
ATOM    449  CG  ASP B  57     -31.631 -28.782 -32.193  1.00 86.84           C  
ATOM    450  OD1 ASP B  57     -32.331 -27.754 -32.318  1.00 86.84           O  
ATOM    451  OD2 ASP B  57     -31.996 -29.899 -32.618  1.00 86.84           O  
ATOM    452  N   HIS B  58     -27.629 -27.474 -30.230  1.00 87.61           N  
ATOM    453  CA  HIS B  58     -26.723 -27.271 -29.105  1.00 87.61           C  
ATOM    454  C   HIS B  58     -26.449 -25.788 -28.879  1.00 87.61           C  
ATOM    455  CB  HIS B  58     -25.408 -28.019 -29.334  1.00 87.61           C  
ATOM    456  O   HIS B  58     -26.434 -25.322 -27.737  1.00 87.61           O  
ATOM    457  CG  HIS B  58     -24.455 -27.923 -28.185  1.00 87.61           C  
ATOM    458  CD2 HIS B  58     -23.236 -27.343 -28.088  1.00 87.61           C  
ATOM    459  ND1 HIS B  58     -24.722 -28.473 -26.950  1.00 87.61           N  
ATOM    460  CE1 HIS B  58     -23.704 -28.233 -26.140  1.00 87.61           C  
ATOM    461  NE2 HIS B  58     -22.790 -27.549 -26.806  1.00 87.61           N  
ATOM    462  N   LEU B  59     -26.348 -25.030 -29.906  1.00 90.99           N  
ATOM    463  CA  LEU B  59     -26.049 -23.605 -29.821  1.00 90.99           C  
ATOM    464  C   LEU B  59     -27.238 -22.833 -29.257  1.00 90.99           C  
ATOM    465  CB  LEU B  59     -25.675 -23.053 -31.199  1.00 90.99           C  
ATOM    466  O   LEU B  59     -27.062 -21.916 -28.452  1.00 90.99           O  
ATOM    467  CG  LEU B  59     -24.348 -23.538 -31.786  1.00 90.99           C  
ATOM    468  CD1 LEU B  59     -24.209 -23.076 -33.233  1.00 90.99           C  
ATOM    469  CD2 LEU B  59     -23.177 -23.040 -30.946  1.00 90.99           C  
ATOM    470  N   VAL B  60     -28.415 -23.249 -29.657  1.00 89.40           N  
ATOM    471  CA  VAL B  60     -29.631 -22.609 -29.167  1.00 89.40           C  
ATOM    472  C   VAL B  60     -29.773 -22.850 -27.666  1.00 89.40           C  
ATOM    473  CB  VAL B  60     -30.884 -23.125 -29.910  1.00 89.40           C  
ATOM    474  O   VAL B  60     -30.074 -21.925 -26.907  1.00 89.40           O  
ATOM    475  CG1 VAL B  60     -32.156 -22.568 -29.274  1.00 89.40           C  
ATOM    476  CG2 VAL B  60     -30.816 -22.753 -31.390  1.00 89.40           C  
ATOM    477  N   THR B  61     -29.438 -24.043 -27.231  1.00 89.04           N  
ATOM    478  CA  THR B  61     -29.487 -24.384 -25.813  1.00 89.04           C  
ATOM    479  C   THR B  61     -28.454 -23.582 -25.028  1.00 89.04           C  
ATOM    480  CB  THR B  61     -29.249 -25.890 -25.592  1.00 89.04           C  
ATOM    481  O   THR B  61     -28.760 -23.038 -23.965  1.00 89.04           O  
ATOM    482  CG2 THR B  61     -29.530 -26.285 -24.146  1.00 89.04           C  
ATOM    483  OG1 THR B  61     -30.114 -26.637 -26.457  1.00 89.04           O  
ATOM    484  N   ALA B  62     -27.297 -23.490 -25.579  1.00 90.87           N  
ATOM    485  CA  ALA B  62     -26.225 -22.753 -24.915  1.00 90.87           C  
ATOM    486  C   ALA B  62     -26.570 -21.272 -24.795  1.00 90.87           C  
ATOM    487  CB  ALA B  62     -24.910 -22.931 -25.670  1.00 90.87           C  
ATOM    488  O   ALA B  62     -26.344 -20.658 -23.750  1.00 90.87           O  
ATOM    489  N   TYR B  63     -27.109 -20.758 -25.780  1.00 90.82           N  
ATOM    490  CA  TYR B  63     -27.520 -19.359 -25.801  1.00 90.82           C  
ATOM    491  C   TYR B  63     -28.531 -19.071 -24.697  1.00 90.82           C  
ATOM    492  CB  TYR B  63     -28.117 -18.994 -27.163  1.00 90.82           C  
ATOM    493  O   TYR B  63     -28.367 -18.120 -23.929  1.00 90.82           O  
ATOM    494  CG  TYR B  63     -28.448 -17.528 -27.308  1.00 90.82           C  
ATOM    495  CD1 TYR B  63     -29.714 -17.045 -26.984  1.00 90.82           C  
ATOM    496  CD2 TYR B  63     -27.497 -16.624 -27.770  1.00 90.82           C  
ATOM    497  CE1 TYR B  63     -30.025 -15.696 -27.117  1.00 90.82           C  
ATOM    498  CE2 TYR B  63     -27.797 -15.273 -27.907  1.00 90.82           C  
ATOM    499  OH  TYR B  63     -29.363 -13.482 -27.712  1.00 90.82           O  
ATOM    500  CZ  TYR B  63     -29.061 -14.819 -27.578  1.00 90.82           C  
ATOM    501  N   ASN B  64     -29.481 -19.923 -24.614  1.00 86.62           N  
ATOM    502  CA  ASN B  64     -30.498 -19.748 -23.583  1.00 86.62           C  
ATOM    503  C   ASN B  64     -29.917 -19.935 -22.185  1.00 86.62           C  
ATOM    504  CB  ASN B  64     -31.662 -20.716 -23.808  1.00 86.62           C  
ATOM    505  O   ASN B  64     -30.230 -19.170 -21.271  1.00 86.62           O  
ATOM    506  CG  ASN B  64     -32.546 -20.306 -24.970  1.00 86.62           C  
ATOM    507  ND2 ASN B  64     -33.179 -21.284 -25.607  1.00 86.62           N  
ATOM    508  OD1 ASN B  64     -32.658 -19.120 -25.292  1.00 86.62           O  
ATOM    509  N   HIS B  65     -28.929 -20.923 -22.071  1.00 89.32           N  
ATOM    510  CA  HIS B  65     -28.293 -21.209 -20.789  1.00 89.32           C  
ATOM    511  C   HIS B  65     -27.448 -20.030 -20.319  1.00 89.32           C  
ATOM    512  CB  HIS B  65     -27.430 -22.468 -20.888  1.00 89.32           C  
ATOM    513  O   HIS B  65     -27.397 -19.734 -19.123  1.00 89.32           O  
ATOM    514  CG  HIS B  65     -27.143 -23.104 -19.565  1.00 89.32           C  
ATOM    515  CD2 HIS B  65     -27.897 -23.205 -18.446  1.00 89.32           C  
ATOM    516  ND1 HIS B  65     -25.949 -23.732 -19.285  1.00 89.32           N  
ATOM    517  CE1 HIS B  65     -25.982 -24.194 -18.046  1.00 89.32           C  
ATOM    518  NE2 HIS B  65     -27.153 -23.888 -17.515  1.00 89.32           N  
ATOM    519  N   LEU B  66     -26.836 -19.336 -21.133  1.00 87.83           N  
ATOM    520  CA  LEU B  66     -26.011 -18.179 -20.802  1.00 87.83           C  
ATOM    521  C   LEU B  66     -26.839 -17.100 -20.112  1.00 87.83           C  
ATOM    522  CB  LEU B  66     -25.358 -17.609 -22.063  1.00 87.83           C  
ATOM    523  O   LEU B  66     -26.429 -16.561 -19.082  1.00 87.83           O  
ATOM    524  CG  LEU B  66     -24.449 -16.394 -21.866  1.00 87.83           C  
ATOM    525  CD1 LEU B  66     -23.204 -16.785 -21.077  1.00 87.83           C  
ATOM    526  CD2 LEU B  66     -24.067 -15.788 -23.212  1.00 87.83           C  
ATOM    527  N   PHE B  67     -27.977 -16.848 -20.600  1.00 81.69           N  
ATOM    528  CA  PHE B  67     -28.806 -15.773 -20.069  1.00 81.69           C  
ATOM    529  C   PHE B  67     -29.544 -16.227 -18.815  1.00 81.69           C  
ATOM    530  CB  PHE B  67     -29.808 -15.294 -21.123  1.00 81.69           C  
ATOM    531  O   PHE B  67     -29.779 -15.430 -17.904  1.00 81.69           O  
ATOM    532  CG  PHE B  67     -29.200 -14.421 -22.187  1.00 81.69           C  
ATOM    533  CD1 PHE B  67     -29.035 -13.057 -21.977  1.00 81.69           C  
ATOM    534  CD2 PHE B  67     -28.792 -14.964 -23.399  1.00 81.69           C  
ATOM    535  CE1 PHE B  67     -28.472 -12.247 -22.960  1.00 81.69           C  
ATOM    536  CE2 PHE B  67     -28.229 -14.161 -24.386  1.00 81.69           C  
ATOM    537  CZ  PHE B  67     -28.070 -12.802 -24.165  1.00 81.69           C  
ATOM    538  N   GLU B  68     -29.768 -17.598 -18.789  1.00 80.91           N  
ATOM    539  CA  GLU B  68     -30.419 -18.133 -17.597  1.00 80.91           C  
ATOM    540  C   GLU B  68     -29.472 -18.127 -16.401  1.00 80.91           C  
ATOM    541  CB  GLU B  68     -30.931 -19.553 -17.856  1.00 80.91           C  
ATOM    542  O   GLU B  68     -29.875 -17.795 -15.285  1.00 80.91           O  
ATOM    543  CG  GLU B  68     -32.344 -19.604 -18.419  1.00 80.91           C  
ATOM    544  CD  GLU B  68     -32.787 -21.007 -18.803  1.00 80.91           C  
ATOM    545  OE1 GLU B  68     -33.874 -21.157 -19.405  1.00 80.91           O  
ATOM    546  OE2 GLU B  68     -32.040 -21.964 -18.499  1.00 80.91           O  
ATOM    547  N   THR B  69     -28.135 -18.463 -16.675  1.00 79.56           N  
ATOM    548  CA  THR B  69     -27.160 -18.583 -15.596  1.00 79.56           C  
ATOM    549  C   THR B  69     -26.399 -17.274 -15.406  1.00 79.56           C  
ATOM    550  CB  THR B  69     -26.164 -19.725 -15.868  1.00 79.56           C  
ATOM    551  O   THR B  69     -25.667 -17.112 -14.428  1.00 79.56           O  
ATOM    552  CG2 THR B  69     -26.872 -21.075 -15.911  1.00 79.56           C  
ATOM    553  OG1 THR B  69     -25.517 -19.497 -17.126  1.00 79.56           O  
ATOM    554  N   LYS B  70     -26.617 -16.346 -16.235  1.00 77.19           N  
ATOM    555  CA  LYS B  70     -25.961 -15.041 -16.210  1.00 77.19           C  
ATOM    556  C   LYS B  70     -24.447 -15.189 -16.096  1.00 77.19           C  
ATOM    557  CB  LYS B  70     -26.494 -14.195 -15.052  1.00 77.19           C  
ATOM    558  O   LYS B  70     -23.798 -14.440 -15.363  1.00 77.19           O  
ATOM    559  CG  LYS B  70     -27.975 -13.862 -15.159  1.00 77.19           C  
ATOM    560  CD  LYS B  70     -28.421 -12.933 -14.038  1.00 77.19           C  
ATOM    561  CE  LYS B  70     -29.914 -12.645 -14.109  1.00 77.19           C  
ATOM    562  NZ  LYS B  70     -30.351 -11.708 -13.032  1.00 77.19           N  
ATOM    563  N   ARG B  71     -23.884 -16.259 -16.654  1.00 77.25           N  
ATOM    564  CA  ARG B  71     -22.447 -16.511 -16.654  1.00 77.25           C  
ATOM    565  C   ARG B  71     -21.756 -15.740 -17.774  1.00 77.25           C  
ATOM    566  CB  ARG B  71     -22.163 -18.008 -16.796  1.00 77.25           C  
ATOM    567  O   ARG B  71     -21.178 -16.340 -18.683  1.00 77.25           O  
ATOM    568  CG  ARG B  71     -22.559 -18.828 -15.578  1.00 77.25           C  
ATOM    569  CD  ARG B  71     -22.162 -20.290 -15.730  1.00 77.25           C  
ATOM    570  NE  ARG B  71     -20.711 -20.454 -15.762  1.00 77.25           N  
ATOM    571  NH1 ARG B  71     -20.769 -22.753 -15.974  1.00 77.25           N  
ATOM    572  NH2 ARG B  71     -18.758 -21.655 -15.897  1.00 77.25           N  
ATOM    573  CZ  ARG B  71     -20.083 -21.620 -15.878  1.00 77.25           C  
ATOM    574  N   PHE B  72     -21.879 -14.426 -17.607  1.00 77.58           N  
ATOM    575  CA  PHE B  72     -21.307 -13.537 -18.611  1.00 77.58           C  
ATOM    576  C   PHE B  72     -19.836 -13.266 -18.319  1.00 77.58           C  
ATOM    577  CB  PHE B  72     -22.083 -12.218 -18.669  1.00 77.58           C  
ATOM    578  O   PHE B  72     -19.371 -13.481 -17.198  1.00 77.58           O  
ATOM    579  CG  PHE B  72     -23.558 -12.392 -18.912  1.00 77.58           C  
ATOM    580  CD1 PHE B  72     -24.026 -12.850 -20.138  1.00 77.58           C  
ATOM    581  CD2 PHE B  72     -24.478 -12.097 -17.915  1.00 77.58           C  
ATOM    582  CE1 PHE B  72     -25.390 -13.012 -20.366  1.00 77.58           C  
ATOM    583  CE2 PHE B  72     -25.843 -12.256 -18.135  1.00 77.58           C  
ATOM    584  CZ  PHE B  72     -26.297 -12.713 -19.362  1.00 77.58           C  
ATOM    585  N   LYS B  73     -19.167 -12.852 -19.467  1.00 72.00           N  
ATOM    586  CA  LYS B  73     -17.765 -12.472 -19.319  1.00 72.00           C  
ATOM    587  C   LYS B  73     -17.598 -11.392 -18.254  1.00 72.00           C  
ATOM    588  CB  LYS B  73     -17.197 -11.985 -20.653  1.00 72.00           C  
ATOM    589  O   LYS B  73     -18.347 -10.413 -18.232  1.00 72.00           O  
ATOM    590  CG  LYS B  73     -15.789 -12.484 -20.945  1.00 72.00           C  
ATOM    591  CD  LYS B  73     -15.333 -12.085 -22.342  1.00 72.00           C  
ATOM    592  CE  LYS B  73     -13.932 -12.599 -22.642  1.00 72.00           C  
ATOM    593  NZ  LYS B  73     -13.484 -12.217 -24.015  1.00 72.00           N  
ATOM    594  N   GLY B  74     -16.713 -11.671 -17.081  1.00 56.56           N  
ATOM    595  CA  GLY B  74     -16.413 -10.695 -16.045  1.00 56.56           C  
ATOM    596  C   GLY B  74     -17.208 -10.913 -14.772  1.00 56.56           C  
ATOM    597  O   GLY B  74     -17.013 -10.203 -13.783  1.00 56.56           O  
ATOM    598  N   THR B  75     -18.214 -11.837 -14.770  1.00 47.31           N  
ATOM    599  CA  THR B  75     -19.065 -12.058 -13.605  1.00 47.31           C  
ATOM    600  C   THR B  75     -18.515 -13.190 -12.741  1.00 47.31           C  
ATOM    601  CB  THR B  75     -20.511 -12.384 -14.023  1.00 47.31           C  
ATOM    602  O   THR B  75     -19.083 -13.512 -11.696  1.00 47.31           O  
ATOM    603  CG2 THR B  75     -21.390 -11.139 -13.978  1.00 47.31           C  
ATOM    604  OG1 THR B  75     -20.510 -12.907 -15.357  1.00 47.31           O  
ATOM    605  N   GLU B  76     -17.564 -14.030 -13.171  1.00 43.40           N  
ATOM    606  CA  GLU B  76     -17.111 -15.137 -12.333  1.00 43.40           C  
ATOM    607  C   GLU B  76     -16.344 -14.630 -11.116  1.00 43.40           C  
ATOM    608  CB  GLU B  76     -16.239 -16.101 -13.141  1.00 43.40           C  
ATOM    609  O   GLU B  76     -15.336 -13.934 -11.256  1.00 43.40           O  
ATOM    610  CG  GLU B  76     -17.026 -17.179 -13.871  1.00 43.40           C  
ATOM    611  CD  GLU B  76     -16.145 -18.143 -14.650  1.00 43.40           C  
ATOM    612  OE1 GLU B  76     -16.666 -19.155 -15.172  1.00 43.40           O  
ATOM    613  OE2 GLU B  76     -14.924 -17.886 -14.737  1.00 43.40           O  
ATOM    614  N   SER B  77     -16.976 -14.099 -10.063  1.00 35.55           N  
ATOM    615  CA  SER B  77     -16.361 -13.702  -8.800  1.00 35.55           C  
ATOM    616  C   SER B  77     -15.495 -14.821  -8.231  1.00 35.55           C  
ATOM    617  CB  SER B  77     -17.433 -13.308  -7.783  1.00 35.55           C  
ATOM    618  O   SER B  77     -15.663 -15.988  -8.592  1.00 35.55           O  
ATOM    619  OG  SER B  77     -18.569 -14.148  -7.898  1.00 35.55           O  
ATOM    620  N   ILE B  78     -14.490 -14.433  -7.313  1.00 30.86           N  
ATOM    621  CA  ILE B  78     -13.533 -15.097  -6.435  1.00 30.86           C  
ATOM    622  C   ILE B  78     -14.277 -15.953  -5.413  1.00 30.86           C  
ATOM    623  CB  ILE B  78     -12.622 -14.076  -5.717  1.00 30.86           C  
ATOM    624  O   ILE B  78     -13.661 -16.549  -4.527  1.00 30.86           O  
ATOM    625  CG1 ILE B  78     -11.894 -13.197  -6.741  1.00 30.86           C  
ATOM    626  CG2 ILE B  78     -11.624 -14.792  -4.803  1.00 30.86           C  
ATOM    627  CD1 ILE B  78     -11.221 -11.971  -6.138  1.00 30.86           C  
ATOM    628  N   SER B  79     -15.584 -16.036  -5.383  1.00 29.38           N  
ATOM    629  CA  SER B  79     -16.105 -16.532  -4.114  1.00 29.38           C  
ATOM    630  C   SER B  79     -15.714 -17.988  -3.886  1.00 29.38           C  
ATOM    631  CB  SER B  79     -17.627 -16.391  -4.067  1.00 29.38           C  
ATOM    632  O   SER B  79     -16.204 -18.630  -2.955  1.00 29.38           O  
ATOM    633  OG  SER B  79     -18.155 -16.204  -5.369  1.00 29.38           O  
ATOM    634  N   LYS B  80     -14.962 -18.780  -4.622  1.00 30.37           N  
ATOM    635  CA  LYS B  80     -14.670 -20.091  -4.047  1.00 30.37           C  
ATOM    636  C   LYS B  80     -13.869 -19.959  -2.756  1.00 30.37           C  
ATOM    637  CB  LYS B  80     -13.909 -20.959  -5.050  1.00 30.37           C  
ATOM    638  O   LYS B  80     -13.429 -20.960  -2.187  1.00 30.37           O  
ATOM    639  CG  LYS B  80     -14.779 -21.978  -5.772  1.00 30.37           C  
ATOM    640  CD  LYS B  80     -13.953 -22.862  -6.698  1.00 30.37           C  
ATOM    641  CE  LYS B  80     -14.832 -23.831  -7.478  1.00 30.37           C  
ATOM    642  NZ  LYS B  80     -14.032 -24.665  -8.424  1.00 30.37           N  
ATOM    643  N   VAL B  81     -13.509 -18.773  -2.204  1.00 24.58           N  
ATOM    644  CA  VAL B  81     -12.718 -18.992  -0.998  1.00 24.58           C  
ATOM    645  C   VAL B  81     -13.625 -19.458   0.138  1.00 24.58           C  
ATOM    646  CB  VAL B  81     -11.954 -17.715  -0.581  1.00 24.58           C  
ATOM    647  O   VAL B  81     -13.314 -20.430   0.830  1.00 24.58           O  
ATOM    648  CG1 VAL B  81     -11.141 -17.963   0.688  1.00 24.58           C  
ATOM    649  CG2 VAL B  81     -11.048 -17.241  -1.716  1.00 24.58           C  
ATOM    650  N   SER B  82     -14.566 -18.606   0.659  1.00 23.79           N  
ATOM    651  CA  SER B  82     -14.765 -18.549   2.103  1.00 23.79           C  
ATOM    652  C   SER B  82     -15.728 -19.635   2.572  1.00 23.79           C  
ATOM    653  CB  SER B  82     -15.293 -17.175   2.518  1.00 23.79           C  
ATOM    654  O   SER B  82     -15.950 -19.799   3.773  1.00 23.79           O  
ATOM    655  OG  SER B  82     -16.042 -16.586   1.469  1.00 23.79           O  
ATOM    656  N   GLU B  83     -16.631 -20.143   1.757  1.00 26.14           N  
ATOM    657  CA  GLU B  83     -17.820 -20.601   2.470  1.00 26.14           C  
ATOM    658  C   GLU B  83     -17.535 -21.880   3.252  1.00 26.14           C  
ATOM    659  CB  GLU B  83     -18.978 -20.827   1.495  1.00 26.14           C  
ATOM    660  O   GLU B  83     -17.862 -22.978   2.797  1.00 26.14           O  
ATOM    661  CG  GLU B  83     -20.031 -19.729   1.525  1.00 26.14           C  
ATOM    662  CD  GLU B  83     -21.188 -19.981   0.572  1.00 26.14           C  
ATOM    663  OE1 GLU B  83     -22.163 -19.195   0.579  1.00 26.14           O  
ATOM    664  OE2 GLU B  83     -21.121 -20.973  -0.187  1.00 26.14           O  
ATOM    665  N   GLN B  84     -16.229 -22.102   3.664  1.00 24.27           N  
ATOM    666  CA  GLN B  84     -16.071 -23.330   4.437  1.00 24.27           C  
ATOM    667  C   GLN B  84     -16.778 -23.226   5.785  1.00 24.27           C  
ATOM    668  CB  GLN B  84     -14.589 -23.647   4.644  1.00 24.27           C  
ATOM    669  O   GLN B  84     -16.926 -24.225   6.492  1.00 24.27           O  
ATOM    670  CG  GLN B  84     -14.027 -24.644   3.640  1.00 24.27           C  
ATOM    671  CD  GLN B  84     -12.550 -24.919   3.849  1.00 24.27           C  
ATOM    672  NE2 GLN B  84     -11.980 -25.771   3.004  1.00 24.27           N  
ATOM    673  OE1 GLN B  84     -11.926 -24.369   4.763  1.00 24.27           O  
ATOM    674  N   VAL B  85     -16.949 -21.971   6.293  1.00 20.17           N  
ATOM    675  CA  VAL B  85     -16.810 -22.026   7.744  1.00 20.17           C  
ATOM    676  C   VAL B  85     -18.015 -22.741   8.352  1.00 20.17           C  
ATOM    677  CB  VAL B  85     -16.665 -20.614   8.355  1.00 20.17           C  
ATOM    678  O   VAL B  85     -17.858 -23.645   9.176  1.00 20.17           O  
ATOM    679  CG1 VAL B  85     -16.546 -20.692   9.876  1.00 20.17           C  
ATOM    680  CG2 VAL B  85     -15.456 -19.896   7.757  1.00 20.17           C  
ATOM    681  N   LYS B  86     -19.158 -22.031   8.466  1.00 21.05           N  
ATOM    682  CA  LYS B  86     -19.802 -21.960   9.774  1.00 21.05           C  
ATOM    683  C   LYS B  86     -20.730 -23.151   9.996  1.00 21.05           C  
ATOM    684  CB  LYS B  86     -20.584 -20.653   9.918  1.00 21.05           C  
ATOM    685  O   LYS B  86     -21.159 -23.408  11.123  1.00 21.05           O  
ATOM    686  CG  LYS B  86     -19.802 -19.535  10.593  1.00 21.05           C  
ATOM    687  CD  LYS B  86     -20.660 -18.292  10.787  1.00 21.05           C  
ATOM    688  CE  LYS B  86     -19.866 -17.156  11.418  1.00 21.05           C  
ATOM    689  NZ  LYS B  86     -20.682 -15.911  11.541  1.00 21.05           N  
ATOM    690  N   ASN B  87     -21.286 -23.795   8.978  1.00 22.88           N  
ATOM    691  CA  ASN B  87     -22.652 -24.178   9.318  1.00 22.88           C  
ATOM    692  C   ASN B  87     -22.680 -25.377  10.262  1.00 22.88           C  
ATOM    693  CB  ASN B  87     -23.456 -24.481   8.052  1.00 22.88           C  
ATOM    694  O   ASN B  87     -22.409 -26.505   9.847  1.00 22.88           O  
ATOM    695  CG  ASN B  87     -24.370 -23.339   7.654  1.00 22.88           C  
ATOM    696  ND2 ASN B  87     -24.901 -23.400   6.438  1.00 22.88           N  
ATOM    697  OD1 ASN B  87     -24.596 -22.408   8.431  1.00 22.88           O  
ATOM    698  N   VAL B  88     -22.216 -25.149  11.499  1.00 22.87           N  
ATOM    699  CA  VAL B  88     -22.152 -26.250  12.455  1.00 22.87           C  
ATOM    700  C   VAL B  88     -23.558 -26.781  12.726  1.00 22.87           C  
ATOM    701  CB  VAL B  88     -21.483 -25.814  13.778  1.00 22.87           C  
ATOM    702  O   VAL B  88     -23.721 -27.830  13.354  1.00 22.87           O  
ATOM    703  CG1 VAL B  88     -21.419 -26.982  14.761  1.00 22.87           C  
ATOM    704  CG2 VAL B  88     -20.085 -25.260  13.510  1.00 22.87           C  
ATOM    705  N   LYS B  89     -24.588 -25.911  12.519  1.00 23.01           N  
ATOM    706  CA  LYS B  89     -25.568 -26.175  13.568  1.00 23.01           C  
ATOM    707  C   LYS B  89     -26.199 -27.554  13.397  1.00 23.01           C  
ATOM    708  CB  LYS B  89     -26.655 -25.099  13.571  1.00 23.01           C  
ATOM    709  O   LYS B  89     -26.241 -28.090  12.288  1.00 23.01           O  
ATOM    710  CG  LYS B  89     -26.382 -23.946  14.526  1.00 23.01           C  
ATOM    711  CD  LYS B  89     -27.554 -22.975  14.580  1.00 23.01           C  
ATOM    712  CE  LYS B  89     -27.275 -21.812  15.522  1.00 23.01           C  
ATOM    713  NZ  LYS B  89     -28.370 -20.797  15.489  1.00 23.01           N  
ATOM    714  N   LEU B  90     -26.836 -28.083  14.468  1.00 21.90           N  
ATOM    715  CA  LEU B  90     -27.168 -29.372  15.064  1.00 21.90           C  
ATOM    716  C   LEU B  90     -28.336 -30.025  14.332  1.00 21.90           C  
ATOM    717  CB  LEU B  90     -27.510 -29.205  16.547  1.00 21.90           C  
ATOM    718  O   LEU B  90     -28.631 -31.202  14.551  1.00 21.90           O  
ATOM    719  CG  LEU B  90     -26.367 -29.437  17.537  1.00 21.90           C  
ATOM    720  CD1 LEU B  90     -26.420 -28.406  18.659  1.00 21.90           C  
ATOM    721  CD2 LEU B  90     -26.427 -30.852  18.101  1.00 21.90           C  
ATOM    722  N   ASN B  91     -29.271 -29.161  13.762  1.00 20.68           N  
ATOM    723  CA  ASN B  91     -30.581 -29.670  14.154  1.00 20.68           C  
ATOM    724  C   ASN B  91     -30.927 -30.957  13.410  1.00 20.68           C  
ATOM    725  CB  ASN B  91     -31.662 -28.613  13.916  1.00 20.68           C  
ATOM    726  O   ASN B  91     -30.249 -31.326  12.450  1.00 20.68           O  
ATOM    727  CG  ASN B  91     -32.049 -27.879  15.185  1.00 20.68           C  
ATOM    728  ND2 ASN B  91     -32.711 -26.738  15.031  1.00 20.68           N  
ATOM    729  OD1 ASN B  91     -31.756 -28.333  16.294  1.00 20.68           O  
ATOM    730  N   GLU B  92     -32.245 -31.029  12.732  1.00 22.93           N  
ATOM    731  CA  GLU B  92     -33.407 -31.913  12.766  1.00 22.93           C  
ATOM    732  C   GLU B  92     -33.270 -33.043  11.749  1.00 22.93           C  
ATOM    733  CB  GLU B  92     -34.692 -31.123  12.504  1.00 22.93           C  
ATOM    734  O   GLU B  92     -32.391 -33.005  10.886  1.00 22.93           O  
ATOM    735  CG  GLU B  92     -35.353 -30.589  13.766  1.00 22.93           C  
ATOM    736  CD  GLU B  92     -36.661 -29.863  13.497  1.00 22.93           C  
ATOM    737  OE1 GLU B  92     -37.379 -29.525  14.465  1.00 22.93           O  
ATOM    738  OE2 GLU B  92     -36.972 -29.630  12.307  1.00 22.93           O  
ATOM    739  N   ASP B  93     -34.470 -33.443  10.995  1.00 23.26           N  
ATOM    740  CA  ASP B  93     -35.235 -34.655  10.721  1.00 23.26           C  
ATOM    741  C   ASP B  93     -34.784 -35.306   9.415  1.00 23.26           C  
ATOM    742  CB  ASP B  93     -36.732 -34.343  10.663  1.00 23.26           C  
ATOM    743  O   ASP B  93     -34.684 -36.532   9.329  1.00 23.26           O  
ATOM    744  CG  ASP B  93     -37.384 -34.307  12.034  1.00 23.26           C  
ATOM    745  OD1 ASP B  93     -36.992 -35.101  12.917  1.00 23.26           O  
ATOM    746  OD2 ASP B  93     -38.299 -33.478  12.233  1.00 23.26           O  
ATOM    747  N   LYS B  94     -35.203 -34.702   8.230  1.00 24.99           N  
ATOM    748  CA  LYS B  94     -35.825 -35.587   7.249  1.00 24.99           C  
ATOM    749  C   LYS B  94     -34.771 -36.359   6.460  1.00 24.99           C  
ATOM    750  CB  LYS B  94     -36.714 -34.789   6.294  1.00 24.99           C  
ATOM    751  O   LYS B  94     -33.666 -35.861   6.238  1.00 24.99           O  
ATOM    752  CG  LYS B  94     -38.201 -34.899   6.596  1.00 24.99           C  
ATOM    753  CD  LYS B  94     -39.036 -34.125   5.584  1.00 24.99           C  
ATOM    754  CE  LYS B  94     -40.519 -34.173   5.927  1.00 24.99           C  
ATOM    755  NZ  LYS B  94     -41.333 -33.348   4.985  1.00 24.99           N  
ATOM    756  N   PRO B  95     -35.120 -37.651   6.053  1.00 25.31           N  
ATOM    757  CA  PRO B  95     -34.306 -38.750   5.529  1.00 25.31           C  
ATOM    758  C   PRO B  95     -33.679 -38.426   4.175  1.00 25.31           C  
ATOM    759  CB  PRO B  95     -35.306 -39.903   5.407  1.00 25.31           C  
ATOM    760  O   PRO B  95     -34.395 -38.151   3.209  1.00 25.31           O  
ATOM    761  CG  PRO B  95     -36.623 -39.308   5.790  1.00 25.31           C  
ATOM    762  CD  PRO B  95     -36.416 -37.855   6.108  1.00 25.31           C  
ATOM    763  N   LYS B  96     -32.707 -37.405   4.145  1.00 24.94           N  
ATOM    764  CA  LYS B  96     -32.252 -36.799   2.897  1.00 24.94           C  
ATOM    765  C   LYS B  96     -31.664 -37.848   1.958  1.00 24.94           C  
ATOM    766  CB  LYS B  96     -31.218 -35.707   3.176  1.00 24.94           C  
ATOM    767  O   LYS B  96     -30.761 -38.595   2.341  1.00 24.94           O  
ATOM    768  CG  LYS B  96     -31.793 -34.299   3.189  1.00 24.94           C  
ATOM    769  CD  LYS B  96     -30.706 -33.253   3.402  1.00 24.94           C  
ATOM    770  CE  LYS B  96     -31.286 -31.847   3.465  1.00 24.94           C  
ATOM    771  NZ  LYS B  96     -30.229 -30.822   3.713  1.00 24.94           N  
ATOM    772  N   GLU B  97     -32.403 -38.153   0.935  1.00 23.79           N  
ATOM    773  CA  GLU B  97     -32.105 -39.191  -0.048  1.00 23.79           C  
ATOM    774  C   GLU B  97     -30.759 -38.942  -0.723  1.00 23.79           C  
ATOM    775  CB  GLU B  97     -33.214 -39.270  -1.100  1.00 23.79           C  
ATOM    776  O   GLU B  97     -30.489 -37.834  -1.192  1.00 23.79           O  
ATOM    777  CG  GLU B  97     -34.234 -40.369  -0.837  1.00 23.79           C  
ATOM    778  CD  GLU B  97     -35.276 -40.496  -1.936  1.00 23.79           C  
ATOM    779  OE1 GLU B  97     -36.068 -41.466  -1.913  1.00 23.79           O  
ATOM    780  OE2 GLU B  97     -35.301 -39.619  -2.828  1.00 23.79           O  
ATOM    781  N   THR B  98     -29.731 -39.658  -0.304  1.00 23.33           N  
ATOM    782  CA  THR B  98     -28.285 -39.603  -0.487  1.00 23.33           C  
ATOM    783  C   THR B  98     -27.928 -39.580  -1.971  1.00 23.33           C  
ATOM    784  CB  THR B  98     -27.590 -40.797   0.192  1.00 23.33           C  
ATOM    785  O   THR B  98     -28.210 -40.535  -2.697  1.00 23.33           O  
ATOM    786  CG2 THR B  98     -26.295 -40.364   0.873  1.00 23.33           C  
ATOM    787  OG1 THR B  98     -28.469 -41.359   1.174  1.00 23.33           O  
ATOM    788  N   LYS B  99     -28.356 -38.447  -2.669  1.00 21.41           N  
ATOM    789  CA  LYS B  99     -28.052 -38.551  -4.093  1.00 21.41           C  
ATOM    790  C   LYS B  99     -26.566 -38.811  -4.321  1.00 21.41           C  
ATOM    791  CB  LYS B  99     -28.480 -37.279  -4.827  1.00 21.41           C  
ATOM    792  O   LYS B  99     -25.717 -38.232  -3.640  1.00 21.41           O  
ATOM    793  CG  LYS B  99     -29.819 -37.396  -5.540  1.00 21.41           C  
ATOM    794  CD  LYS B  99     -30.175 -36.111  -6.276  1.00 21.41           C  
ATOM    795  CE  LYS B  99     -31.541 -36.207  -6.942  1.00 21.41           C  
ATOM    796  NZ  LYS B  99     -31.940 -34.916  -7.577  1.00 21.41           N  
ATOM    797  N   SER B 100     -26.240 -39.898  -4.959  1.00 21.15           N  
ATOM    798  CA  SER B 100     -24.928 -40.463  -5.257  1.00 21.15           C  
ATOM    799  C   SER B 100     -24.038 -39.450  -5.969  1.00 21.15           C  
ATOM    800  CB  SER B 100     -25.069 -41.721  -6.115  1.00 21.15           C  
ATOM    801  O   SER B 100     -24.460 -38.820  -6.941  1.00 21.15           O  
ATOM    802  OG  SER B 100     -26.417 -41.913  -6.509  1.00 21.15           O  
ATOM    803  N   GLU B 101     -23.312 -38.541  -5.179  1.00 24.32           N  
ATOM    804  CA  GLU B 101     -22.363 -37.533  -5.642  1.00 24.32           C  
ATOM    805  C   GLU B 101     -21.449 -38.094  -6.728  1.00 24.32           C  
ATOM    806  CB  GLU B 101     -21.528 -37.003  -4.474  1.00 24.32           C  
ATOM    807  O   GLU B 101     -20.783 -39.110  -6.522  1.00 24.32           O  
ATOM    808  CG  GLU B 101     -22.027 -35.680  -3.912  1.00 24.32           C  
ATOM    809  CD  GLU B 101     -21.226 -35.197  -2.713  1.00 24.32           C  
ATOM    810  OE1 GLU B 101     -21.491 -34.079  -2.216  1.00 24.32           O  
ATOM    811  OE2 GLU B 101     -20.325 -35.943  -2.267  1.00 24.32           O  
ATOM    812  N   GLU B 102     -21.794 -37.856  -7.941  1.00 23.94           N  
ATOM    813  CA  GLU B 102     -21.016 -38.266  -9.106  1.00 23.94           C  
ATOM    814  C   GLU B 102     -19.564 -37.812  -8.989  1.00 23.94           C  
ATOM    815  CB  GLU B 102     -21.639 -37.713 -10.390  1.00 23.94           C  
ATOM    816  O   GLU B 102     -19.295 -36.636  -8.736  1.00 23.94           O  
ATOM    817  CG  GLU B 102     -22.515 -38.713 -11.130  1.00 23.94           C  
ATOM    818  CD  GLU B 102     -23.069 -38.173 -12.439  1.00 23.94           C  
ATOM    819  OE1 GLU B 102     -23.695 -38.946 -13.198  1.00 23.94           O  
ATOM    820  OE2 GLU B 102     -22.873 -36.967 -12.708  1.00 23.94           O  
ATOM    821  N   THR B 103     -18.699 -38.570  -8.363  1.00 23.95           N  
ATOM    822  CA  THR B 103     -17.250 -38.422  -8.270  1.00 23.95           C  
ATOM    823  C   THR B 103     -16.685 -37.826  -9.556  1.00 23.95           C  
ATOM    824  CB  THR B 103     -16.567 -39.772  -7.983  1.00 23.95           C  
ATOM    825  O   THR B 103     -16.877 -38.380 -10.641  1.00 23.95           O  
ATOM    826  CG2 THR B 103     -15.630 -39.670  -6.784  1.00 23.95           C  
ATOM    827  OG1 THR B 103     -17.569 -40.759  -7.710  1.00 23.95           O  
ATOM    828  N   LEU B 104     -16.729 -36.445  -9.703  1.00 27.61           N  
ATOM    829  CA  LEU B 104     -16.032 -35.848 -10.836  1.00 27.61           C  
ATOM    830  C   LEU B 104     -14.711 -36.563 -11.101  1.00 27.61           C  
ATOM    831  CB  LEU B 104     -15.778 -34.359 -10.586  1.00 27.61           C  
ATOM    832  O   LEU B 104     -13.954 -36.842 -10.168  1.00 27.61           O  
ATOM    833  CG  LEU B 104     -16.841 -33.392 -11.111  1.00 27.61           C  
ATOM    834  CD1 LEU B 104     -17.080 -32.271 -10.106  1.00 27.61           C  
ATOM    835  CD2 LEU B 104     -16.426 -32.825 -12.464  1.00 27.61           C  
ATOM    836  N   ASP B 105     -14.664 -37.418 -12.015  1.00 30.58           N  
ATOM    837  CA  ASP B 105     -13.464 -38.086 -12.510  1.00 30.58           C  
ATOM    838  C   ASP B 105     -12.273 -37.130 -12.534  1.00 30.58           C  
ATOM    839  CB  ASP B 105     -13.707 -38.659 -13.908  1.00 30.58           C  
ATOM    840  O   ASP B 105     -12.269 -36.154 -13.286  1.00 30.58           O  
ATOM    841  CG  ASP B 105     -12.840 -39.868 -14.212  1.00 30.58           C  
ATOM    842  OD1 ASP B 105     -12.246 -40.444 -13.276  1.00 30.58           O  
ATOM    843  OD2 ASP B 105     -12.747 -40.245 -15.400  1.00 30.58           O  
ATOM    844  N   GLU B 106     -11.709 -36.683 -11.321  1.00 40.65           N  
ATOM    845  CA  GLU B 106     -10.455 -35.941 -11.236  1.00 40.65           C  
ATOM    846  C   GLU B 106      -9.440 -36.452 -12.255  1.00 40.65           C  
ATOM    847  CB  GLU B 106      -9.872 -36.031  -9.823  1.00 40.65           C  
ATOM    848  O   GLU B 106      -9.256 -37.662 -12.402  1.00 40.65           O  
ATOM    849  CG  GLU B 106     -10.399 -34.966  -8.872  1.00 40.65           C  
ATOM    850  CD  GLU B 106      -9.711 -34.980  -7.516  1.00 40.65           C  
ATOM    851  OE1 GLU B 106      -9.979 -34.078  -6.690  1.00 40.65           O  
ATOM    852  OE2 GLU B 106      -8.896 -35.899  -7.278  1.00 40.65           O  
ATOM    853  N   GLY B 107      -9.457 -35.941 -13.424  1.00 45.29           N  
ATOM    854  CA  GLY B 107      -8.459 -36.317 -14.413  1.00 45.29           C  
ATOM    855  C   GLY B 107      -7.119 -36.678 -13.802  1.00 45.29           C  
ATOM    856  O   GLY B 107      -6.975 -36.702 -12.578  1.00 45.29           O  
ATOM    857  N   PRO B 108      -6.297 -37.285 -14.572  1.00 54.65           N  
ATOM    858  CA  PRO B 108      -4.963 -37.693 -14.124  1.00 54.65           C  
ATOM    859  C   PRO B 108      -4.160 -36.537 -13.531  1.00 54.65           C  
ATOM    860  CB  PRO B 108      -4.306 -38.214 -15.405  1.00 54.65           C  
ATOM    861  O   PRO B 108      -4.478 -35.370 -13.776  1.00 54.65           O  
ATOM    862  CG  PRO B 108      -5.207 -37.762 -16.508  1.00 54.65           C  
ATOM    863  CD  PRO B 108      -6.482 -37.249 -15.902  1.00 54.65           C  
ATOM    864  N   PRO B 109      -3.435 -36.790 -12.468  1.00 68.51           N  
ATOM    865  CA  PRO B 109      -2.547 -35.751 -11.941  1.00 68.51           C  
ATOM    866  C   PRO B 109      -1.787 -35.011 -13.039  1.00 68.51           C  
ATOM    867  CB  PRO B 109      -1.584 -36.533 -11.043  1.00 68.51           C  
ATOM    868  O   PRO B 109      -1.416 -35.611 -14.051  1.00 68.51           O  
ATOM    869  CG  PRO B 109      -1.995 -37.962 -11.197  1.00 68.51           C  
ATOM    870  CD  PRO B 109      -3.161 -38.025 -12.141  1.00 68.51           C  
ATOM    871  N   LYS B 110      -1.753 -33.693 -12.972  1.00 80.25           N  
ATOM    872  CA  LYS B 110      -1.076 -32.870 -13.970  1.00 80.25           C  
ATOM    873  C   LYS B 110       0.338 -32.512 -13.520  1.00 80.25           C  
ATOM    874  CB  LYS B 110      -1.875 -31.596 -14.248  1.00 80.25           C  
ATOM    875  O   LYS B 110       0.795 -31.386 -13.727  1.00 80.25           O  
ATOM    876  CG  LYS B 110      -3.233 -31.844 -14.888  1.00 80.25           C  
ATOM    877  CD  LYS B 110      -3.810 -30.569 -15.488  1.00 80.25           C  
ATOM    878  CE  LYS B 110      -5.134 -30.831 -16.193  1.00 80.25           C  
ATOM    879  NZ  LYS B 110      -5.684 -29.590 -16.818  1.00 80.25           N  
ATOM    880  N   TYR B 111       0.874 -33.510 -12.816  1.00 87.28           N  
ATOM    881  CA  TYR B 111       2.294 -33.467 -12.488  1.00 87.28           C  
ATOM    882  C   TYR B 111       2.917 -34.855 -12.576  1.00 87.28           C  
ATOM    883  CB  TYR B 111       2.505 -32.889 -11.085  1.00 87.28           C  
ATOM    884  O   TYR B 111       2.209 -35.864 -12.535  1.00 87.28           O  
ATOM    885  CG  TYR B 111       2.207 -33.866  -9.974  1.00 87.28           C  
ATOM    886  CD1 TYR B 111       0.922 -33.984  -9.450  1.00 87.28           C  
ATOM    887  CD2 TYR B 111       3.209 -34.673  -9.446  1.00 87.28           C  
ATOM    888  CE1 TYR B 111       0.642 -34.882  -8.425  1.00 87.28           C  
ATOM    889  CE2 TYR B 111       2.941 -35.574  -8.421  1.00 87.28           C  
ATOM    890  OH  TYR B 111       1.386 -36.563  -6.904  1.00 87.28           O  
ATOM    891  CZ  TYR B 111       1.657 -35.672  -7.918  1.00 87.28           C  
ATOM    892  N   THR B 112       4.237 -34.883 -12.882  1.00 85.16           N  
ATOM    893  CA  THR B 112       5.033 -36.104 -12.832  1.00 85.16           C  
ATOM    894  C   THR B 112       6.117 -35.999 -11.763  1.00 85.16           C  
ATOM    895  CB  THR B 112       5.682 -36.405 -14.196  1.00 85.16           C  
ATOM    896  O   THR B 112       6.758 -34.956 -11.621  1.00 85.16           O  
ATOM    897  CG2 THR B 112       6.108 -37.866 -14.292  1.00 85.16           C  
ATOM    898  OG1 THR B 112       4.739 -36.124 -15.239  1.00 85.16           O  
ATOM    899  N   LYS B 113       6.197 -37.087 -11.002  1.00 89.58           N  
ATOM    900  CA  LYS B 113       7.188 -37.130  -9.930  1.00 89.58           C  
ATOM    901  C   LYS B 113       8.239 -38.204 -10.195  1.00 89.58           C  
ATOM    902  CB  LYS B 113       6.510 -37.381  -8.582  1.00 89.58           C  
ATOM    903  O   LYS B 113       7.900 -39.345 -10.518  1.00 89.58           O  
ATOM    904  CG  LYS B 113       7.477 -37.482  -7.412  1.00 89.58           C  
ATOM    905  CD  LYS B 113       6.768 -37.921  -6.137  1.00 89.58           C  
ATOM    906  CE  LYS B 113       7.662 -38.798  -5.273  1.00 89.58           C  
ATOM    907  NZ  LYS B 113       6.962 -39.254  -4.035  1.00 89.58           N  
ATOM    908  N   SER B 114       9.474 -37.756 -10.113  1.00 87.51           N  
ATOM    909  CA  SER B 114      10.614 -38.666 -10.156  1.00 87.51           C  
ATOM    910  C   SER B 114      11.437 -38.583  -8.875  1.00 87.51           C  
ATOM    911  CB  SER B 114      11.501 -38.358 -11.363  1.00 87.51           C  
ATOM    912  O   SER B 114      11.966 -37.521  -8.539  1.00 87.51           O  
ATOM    913  OG  SER B 114      10.745 -38.383 -12.562  1.00 87.51           O  
ATOM    914  N   VAL B 115      11.554 -39.679  -8.213  1.00 88.28           N  
ATOM    915  CA  VAL B 115      12.256 -39.708  -6.935  1.00 88.28           C  
ATOM    916  C   VAL B 115      13.765 -39.701  -7.173  1.00 88.28           C  
ATOM    917  CB  VAL B 115      11.855 -40.941  -6.094  1.00 88.28           C  
ATOM    918  O   VAL B 115      14.288 -40.549  -7.900  1.00 88.28           O  
ATOM    919  CG1 VAL B 115      12.652 -40.989  -4.792  1.00 88.28           C  
ATOM    920  CG2 VAL B 115      10.355 -40.924  -5.806  1.00 88.28           C  
ATOM    921  N   LEU B 116      14.463 -38.750  -6.676  1.00 89.43           N  
ATOM    922  CA  LEU B 116      15.913 -38.630  -6.785  1.00 89.43           C  
ATOM    923  C   LEU B 116      16.601 -39.235  -5.565  1.00 89.43           C  
ATOM    924  CB  LEU B 116      16.320 -37.163  -6.940  1.00 89.43           C  
ATOM    925  O   LEU B 116      17.700 -39.784  -5.675  1.00 89.43           O  
ATOM    926  CG  LEU B 116      15.785 -36.438  -8.176  1.00 89.43           C  
ATOM    927  CD1 LEU B 116      16.136 -34.955  -8.114  1.00 89.43           C  
ATOM    928  CD2 LEU B 116      16.338 -37.071  -9.448  1.00 89.43           C  
ATOM    929  N   LYS B 117      16.035 -39.047  -4.416  1.00 91.47           N  
ATOM    930  CA  LYS B 117      16.465 -39.618  -3.143  1.00 91.47           C  
ATOM    931  C   LYS B 117      15.268 -40.066  -2.309  1.00 91.47           C  
ATOM    932  CB  LYS B 117      17.302 -38.607  -2.356  1.00 91.47           C  
ATOM    933  O   LYS B 117      14.358 -39.277  -2.046  1.00 91.47           O  
ATOM    934  CG  LYS B 117      17.867 -39.152  -1.053  1.00 91.47           C  
ATOM    935  CD  LYS B 117      18.602 -38.073  -0.268  1.00 91.47           C  
ATOM    936  CE  LYS B 117      19.027 -38.573   1.106  1.00 91.47           C  
ATOM    937  NZ  LYS B 117      19.739 -37.515   1.884  1.00 91.47           N  
ATOM    938  N   LYS B 118      15.287 -41.360  -1.899  1.00 89.83           N  
ATOM    939  CA  LYS B 118      14.178 -41.914  -1.128  1.00 89.83           C  
ATOM    940  C   LYS B 118      14.111 -41.292   0.264  1.00 89.83           C  
ATOM    941  CB  LYS B 118      14.307 -43.434  -1.017  1.00 89.83           C  
ATOM    942  O   LYS B 118      15.142 -40.954   0.849  1.00 89.83           O  
ATOM    943  CG  LYS B 118      14.114 -44.169  -2.335  1.00 89.83           C  
ATOM    944  CD  LYS B 118      14.186 -45.679  -2.149  1.00 89.83           C  
ATOM    945  CE  LYS B 118      14.031 -46.415  -3.473  1.00 89.83           C  
ATOM    946  NZ  LYS B 118      14.135 -47.895  -3.299  1.00 89.83           N  
ATOM    947  N   GLY B 119      12.870 -41.167   0.662  1.00 90.37           N  
ATOM    948  CA  GLY B 119      12.660 -40.711   2.027  1.00 90.37           C  
ATOM    949  C   GLY B 119      12.555 -41.848   3.026  1.00 90.37           C  
ATOM    950  O   GLY B 119      13.027 -42.957   2.765  1.00 90.37           O  
ATOM    951  N   ASP B 120      12.043 -41.572   4.209  1.00 90.26           N  
ATOM    952  CA  ASP B 120      11.972 -42.568   5.274  1.00 90.26           C  
ATOM    953  C   ASP B 120      10.804 -43.527   5.051  1.00 90.26           C  
ATOM    954  CB  ASP B 120      11.841 -41.887   6.638  1.00 90.26           C  
ATOM    955  O   ASP B 120      10.631 -44.487   5.805  1.00 90.26           O  
ATOM    956  CG  ASP B 120      10.556 -41.090   6.781  1.00 90.26           C  
ATOM    957  OD1 ASP B 120       9.683 -41.175   5.891  1.00 90.26           O  
ATOM    958  OD2 ASP B 120      10.418 -40.368   7.792  1.00 90.26           O  
ATOM    959  N   LYS B 121       9.943 -43.233   4.131  1.00 83.37           N  
ATOM    960  CA  LYS B 121       8.815 -44.059   3.710  1.00 83.37           C  
ATOM    961  C   LYS B 121       7.851 -44.304   4.868  1.00 83.37           C  
ATOM    962  CB  LYS B 121       9.307 -45.393   3.147  1.00 83.37           C  
ATOM    963  O   LYS B 121       7.008 -45.201   4.801  1.00 83.37           O  
ATOM    964  CG  LYS B 121      10.128 -45.261   1.872  1.00 83.37           C  
ATOM    965  CD  LYS B 121      10.432 -46.622   1.260  1.00 83.37           C  
ATOM    966  CE  LYS B 121      11.262 -46.492  -0.010  1.00 83.37           C  
ATOM    967  NZ  LYS B 121      11.556 -47.824  -0.619  1.00 83.37           N  
ATOM    968  N   THR B 122       7.988 -43.598   5.876  1.00 85.60           N  
ATOM    969  CA  THR B 122       7.119 -43.774   7.034  1.00 85.60           C  
ATOM    970  C   THR B 122       6.386 -42.477   7.363  1.00 85.60           C  
ATOM    971  CB  THR B 122       7.917 -44.242   8.265  1.00 85.60           C  
ATOM    972  O   THR B 122       5.209 -42.498   7.730  1.00 85.60           O  
ATOM    973  CG2 THR B 122       7.880 -45.761   8.400  1.00 85.60           C  
ATOM    974  OG1 THR B 122       9.280 -43.819   8.133  1.00 85.60           O  
ATOM    975  N   ASN B 123       7.042 -41.369   7.262  1.00 89.66           N  
ATOM    976  CA  ASN B 123       6.471 -40.075   7.617  1.00 89.66           C  
ATOM    977  C   ASN B 123       6.025 -39.300   6.381  1.00 89.66           C  
ATOM    978  CB  ASN B 123       7.473 -39.250   8.428  1.00 89.66           C  
ATOM    979  O   ASN B 123       6.850 -38.708   5.682  1.00 89.66           O  
ATOM    980  CG  ASN B 123       7.847 -39.911   9.740  1.00 89.66           C  
ATOM    981  ND2 ASN B 123       9.126 -40.230   9.900  1.00 89.66           N  
ATOM    982  OD1 ASN B 123       6.993 -40.133  10.602  1.00 89.66           O  
ATOM    983  N   PHE B 124       4.703 -39.285   6.129  1.00 89.13           N  
ATOM    984  CA  PHE B 124       4.095 -38.567   5.015  1.00 89.13           C  
ATOM    985  C   PHE B 124       3.265 -37.392   5.517  1.00 89.13           C  
ATOM    986  CB  PHE B 124       3.221 -39.508   4.181  1.00 89.13           C  
ATOM    987  O   PHE B 124       2.556 -37.508   6.519  1.00 89.13           O  
ATOM    988  CG  PHE B 124       3.993 -40.599   3.489  1.00 89.13           C  
ATOM    989  CD1 PHE B 124       4.437 -40.435   2.183  1.00 89.13           C  
ATOM    990  CD2 PHE B 124       4.274 -41.790   4.146  1.00 89.13           C  
ATOM    991  CE1 PHE B 124       5.152 -41.443   1.540  1.00 89.13           C  
ATOM    992  CE2 PHE B 124       4.988 -42.803   3.510  1.00 89.13           C  
ATOM    993  CZ  PHE B 124       5.425 -42.627   2.207  1.00 89.13           C  
ATOM    994  N   PRO B 125       3.469 -36.230   4.816  1.00 93.73           N  
ATOM    995  CA  PRO B 125       2.652 -35.095   5.251  1.00 93.73           C  
ATOM    996  C   PRO B 125       1.162 -35.304   4.987  1.00 93.73           C  
ATOM    997  CB  PRO B 125       3.195 -33.930   4.420  1.00 93.73           C  
ATOM    998  O   PRO B 125       0.792 -36.002   4.039  1.00 93.73           O  
ATOM    999  CG  PRO B 125       4.001 -34.576   3.339  1.00 93.73           C  
ATOM   1000  CD  PRO B 125       4.253 -36.006   3.721  1.00 93.73           C  
ATOM   1001  N   LYS B 126       0.327 -34.840   5.873  1.00 89.82           N  
ATOM   1002  CA  LYS B 126      -1.119 -34.761   5.685  1.00 89.82           C  
ATOM   1003  C   LYS B 126      -1.556 -33.334   5.369  1.00 89.82           C  
ATOM   1004  CB  LYS B 126      -1.851 -35.270   6.928  1.00 89.82           C  
ATOM   1005  O   LYS B 126      -0.840 -32.378   5.674  1.00 89.82           O  
ATOM   1006  CG  LYS B 126      -1.532 -36.714   7.286  1.00 89.82           C  
ATOM   1007  CD  LYS B 126      -2.250 -37.146   8.558  1.00 89.82           C  
ATOM   1008  CE  LYS B 126      -1.835 -38.547   8.987  1.00 89.82           C  
ATOM   1009  NZ  LYS B 126      -2.584 -39.000  10.197  1.00 89.82           N  
ATOM   1010  N   LYS B 127      -2.656 -33.240   4.682  1.00 86.85           N  
ATOM   1011  CA  LYS B 127      -3.198 -31.917   4.385  1.00 86.85           C  
ATOM   1012  C   LYS B 127      -3.265 -31.055   5.643  1.00 86.85           C  
ATOM   1013  CB  LYS B 127      -4.587 -32.034   3.756  1.00 86.85           C  
ATOM   1014  O   LYS B 127      -3.799 -31.484   6.668  1.00 86.85           O  
ATOM   1015  CG  LYS B 127      -5.053 -30.773   3.044  1.00 86.85           C  
ATOM   1016  CD  LYS B 127      -6.395 -30.983   2.355  1.00 86.85           C  
ATOM   1017  CE  LYS B 127      -6.911 -29.694   1.729  1.00 86.85           C  
ATOM   1018  NZ  LYS B 127      -8.193 -29.910   0.994  1.00 86.85           N  
ATOM   1019  N   GLY B 128      -2.614 -29.913   5.615  1.00 88.47           N  
ATOM   1020  CA  GLY B 128      -2.627 -28.997   6.745  1.00 88.47           C  
ATOM   1021  C   GLY B 128      -1.348 -29.038   7.560  1.00 88.47           C  
ATOM   1022  O   GLY B 128      -1.095 -28.145   8.372  1.00 88.47           O  
ATOM   1023  N   ASP B 129      -0.534 -30.002   7.371  1.00 92.05           N  
ATOM   1024  CA  ASP B 129       0.750 -30.080   8.060  1.00 92.05           C  
ATOM   1025  C   ASP B 129       1.708 -29.002   7.560  1.00 92.05           C  
ATOM   1026  CB  ASP B 129       1.375 -31.465   7.875  1.00 92.05           C  
ATOM   1027  O   ASP B 129       1.611 -28.561   6.413  1.00 92.05           O  
ATOM   1028  CG  ASP B 129       0.712 -32.533   8.727  1.00 92.05           C  
ATOM   1029  OD1 ASP B 129      -0.119 -32.191   9.597  1.00 92.05           O  
ATOM   1030  OD2 ASP B 129       1.024 -33.727   8.529  1.00 92.05           O  
ATOM   1031  N   VAL B 130       2.606 -28.506   8.451  1.00 92.45           N  
ATOM   1032  CA  VAL B 130       3.672 -27.601   8.034  1.00 92.45           C  
ATOM   1033  C   VAL B 130       4.860 -28.407   7.514  1.00 92.45           C  
ATOM   1034  CB  VAL B 130       4.118 -26.678   9.190  1.00 92.45           C  
ATOM   1035  O   VAL B 130       5.411 -29.245   8.231  1.00 92.45           O  
ATOM   1036  CG1 VAL B 130       5.265 -25.772   8.745  1.00 92.45           C  
ATOM   1037  CG2 VAL B 130       2.940 -25.846   9.693  1.00 92.45           C  
ATOM   1038  N   VAL B 131       5.235 -28.150   6.232  1.00 93.70           N  
ATOM   1039  CA  VAL B 131       6.352 -28.861   5.619  1.00 93.70           C  
ATOM   1040  C   VAL B 131       7.524 -27.904   5.415  1.00 93.70           C  
ATOM   1041  CB  VAL B 131       5.947 -29.502   4.272  1.00 93.70           C  
ATOM   1042  O   VAL B 131       7.331 -26.693   5.288  1.00 93.70           O  
ATOM   1043  CG1 VAL B 131       4.907 -30.600   4.488  1.00 93.70           C  
ATOM   1044  CG2 VAL B 131       5.414 -28.438   3.315  1.00 93.70           C  
ATOM   1045  N   HIS B 132       8.694 -28.401   5.527  1.00 93.30           N  
ATOM   1046  CA  HIS B 132       9.931 -27.668   5.283  1.00 93.30           C  
ATOM   1047  C   HIS B 132      10.674 -28.228   4.075  1.00 93.30           C  
ATOM   1048  CB  HIS B 132      10.831 -27.710   6.519  1.00 93.30           C  
ATOM   1049  O   HIS B 132      11.043 -29.405   4.059  1.00 93.30           O  
ATOM   1050  CG  HIS B 132      10.145 -27.277   7.776  1.00 93.30           C  
ATOM   1051  CD2 HIS B 132       9.408 -27.975   8.672  1.00 93.30           C  
ATOM   1052  ND1 HIS B 132      10.176 -25.976   8.230  1.00 93.30           N  
ATOM   1053  CE1 HIS B 132       9.486 -25.893   9.355  1.00 93.30           C  
ATOM   1054  NE2 HIS B 132       9.009 -27.092   9.645  1.00 93.30           N  
ATOM   1055  N   CYS B 133      10.908 -27.273   2.988  1.00 94.12           N  
ATOM   1056  CA  CYS B 133      11.432 -27.805   1.735  1.00 94.12           C  
ATOM   1057  C   CYS B 133      12.567 -26.936   1.207  1.00 94.12           C  
ATOM   1058  CB  CYS B 133      10.322 -27.903   0.689  1.00 94.12           C  
ATOM   1059  O   CYS B 133      12.530 -25.712   1.339  1.00 94.12           O  
ATOM   1060  SG  CYS B 133       8.916 -28.909   1.211  1.00 94.12           S  
ATOM   1061  N   TRP B 134      13.628 -27.588   0.747  1.00 93.09           N  
ATOM   1062  CA  TRP B 134      14.569 -26.954  -0.171  1.00 93.09           C  
ATOM   1063  C   TRP B 134      14.144 -27.168  -1.620  1.00 93.09           C  
ATOM   1064  CB  TRP B 134      15.983 -27.499   0.046  1.00 93.09           C  
ATOM   1065  O   TRP B 134      13.672 -28.249  -1.981  1.00 93.09           O  
ATOM   1066  CG  TRP B 134      16.533 -27.237   1.416  1.00 93.09           C  
ATOM   1067  CD1 TRP B 134      16.789 -28.160   2.391  1.00 93.09           C  
ATOM   1068  CD2 TRP B 134      16.892 -25.965   1.963  1.00 93.09           C  
ATOM   1069  CE2 TRP B 134      17.359 -26.192   3.276  1.00 93.09           C  
ATOM   1070  CE3 TRP B 134      16.865 -24.654   1.469  1.00 93.09           C  
ATOM   1071  NE1 TRP B 134      17.286 -27.538   3.513  1.00 93.09           N  
ATOM   1072  CH2 TRP B 134      17.758 -23.881   3.596  1.00 93.09           C  
ATOM   1073  CZ2 TRP B 134      17.796 -25.153   4.103  1.00 93.09           C  
ATOM   1074  CZ3 TRP B 134      17.300 -23.622   2.293  1.00 93.09           C  
ATOM   1075  N   TYR B 135      14.234 -26.106  -2.466  1.00 93.62           N  
ATOM   1076  CA  TYR B 135      13.767 -26.325  -3.831  1.00 93.62           C  
ATOM   1077  C   TYR B 135      14.552 -25.472  -4.820  1.00 93.62           C  
ATOM   1078  CB  TYR B 135      12.271 -26.012  -3.944  1.00 93.62           C  
ATOM   1079  O   TYR B 135      15.177 -24.480  -4.434  1.00 93.62           O  
ATOM   1080  CG  TYR B 135      11.958 -24.536  -3.934  1.00 93.62           C  
ATOM   1081  CD1 TYR B 135      11.779 -23.849  -2.735  1.00 93.62           C  
ATOM   1082  CD2 TYR B 135      11.838 -23.825  -5.124  1.00 93.62           C  
ATOM   1083  CE1 TYR B 135      11.488 -22.489  -2.722  1.00 93.62           C  
ATOM   1084  CE2 TYR B 135      11.547 -22.464  -5.122  1.00 93.62           C  
ATOM   1085  OH  TYR B 135      11.086 -20.460  -3.911  1.00 93.62           O  
ATOM   1086  CZ  TYR B 135      11.374 -21.806  -3.918  1.00 93.62           C  
ATOM   1087  N   THR B 136      14.648 -25.959  -5.997  1.00 91.82           N  
ATOM   1088  CA  THR B 136      15.081 -25.214  -7.175  1.00 91.82           C  
ATOM   1089  C   THR B 136      14.065 -25.352  -8.305  1.00 91.82           C  
ATOM   1090  CB  THR B 136      16.461 -25.693  -7.662  1.00 91.82           C  
ATOM   1091  O   THR B 136      13.720 -26.465  -8.705  1.00 91.82           O  
ATOM   1092  CG2 THR B 136      16.940 -24.869  -8.853  1.00 91.82           C  
ATOM   1093  OG1 THR B 136      17.409 -25.564  -6.594  1.00 91.82           O  
ATOM   1094  N   GLY B 137      13.505 -24.254  -8.799  1.00 92.49           N  
ATOM   1095  CA  GLY B 137      12.593 -24.245  -9.931  1.00 92.49           C  
ATOM   1096  C   GLY B 137      13.261 -23.845 -11.233  1.00 92.49           C  
ATOM   1097  O   GLY B 137      14.025 -22.878 -11.273  1.00 92.49           O  
ATOM   1098  N   THR B 138      13.029 -24.597 -12.269  1.00 91.97           N  
ATOM   1099  CA  THR B 138      13.642 -24.342 -13.568  1.00 91.97           C  
ATOM   1100  C   THR B 138      12.594 -24.369 -14.676  1.00 91.97           C  
ATOM   1101  CB  THR B 138      14.746 -25.370 -13.876  1.00 91.97           C  
ATOM   1102  O   THR B 138      11.570 -25.045 -14.552  1.00 91.97           O  
ATOM   1103  CG2 THR B 138      16.126 -24.812 -13.544  1.00 91.97           C  
ATOM   1104  OG1 THR B 138      14.521 -26.552 -13.097  1.00 91.97           O  
ATOM   1105  N   LEU B 139      12.848 -23.672 -15.683  1.00 89.94           N  
ATOM   1106  CA  LEU B 139      12.042 -23.736 -16.897  1.00 89.94           C  
ATOM   1107  C   LEU B 139      12.488 -24.892 -17.785  1.00 89.94           C  
ATOM   1108  CB  LEU B 139      12.132 -22.418 -17.671  1.00 89.94           C  
ATOM   1109  O   LEU B 139      13.470 -25.573 -17.479  1.00 89.94           O  
ATOM   1110  CG  LEU B 139      11.594 -21.176 -16.960  1.00 89.94           C  
ATOM   1111  CD1 LEU B 139      12.004 -19.914 -17.712  1.00 89.94           C  
ATOM   1112  CD2 LEU B 139      10.077 -21.253 -16.823  1.00 89.94           C  
ATOM   1113  N   GLN B 140      11.774 -25.150 -18.833  1.00 83.52           N  
ATOM   1114  CA  GLN B 140      12.073 -26.262 -19.730  1.00 83.52           C  
ATOM   1115  C   GLN B 140      13.439 -26.087 -20.386  1.00 83.52           C  
ATOM   1116  CB  GLN B 140      10.989 -26.395 -20.801  1.00 83.52           C  
ATOM   1117  O   GLN B 140      14.120 -27.070 -20.687  1.00 83.52           O  
ATOM   1118  CG  GLN B 140       9.811 -27.263 -20.379  1.00 83.52           C  
ATOM   1119  CD  GLN B 140       8.760 -27.393 -21.465  1.00 83.52           C  
ATOM   1120  NE2 GLN B 140       7.949 -28.442 -21.382  1.00 83.52           N  
ATOM   1121  OE1 GLN B 140       8.677 -26.557 -22.371  1.00 83.52           O  
ATOM   1122  N   ASP B 141      13.859 -24.887 -20.470  1.00 84.46           N  
ATOM   1123  CA  ASP B 141      15.129 -24.619 -21.136  1.00 84.46           C  
ATOM   1124  C   ASP B 141      16.290 -24.667 -20.145  1.00 84.46           C  
ATOM   1125  CB  ASP B 141      15.092 -23.259 -21.836  1.00 84.46           C  
ATOM   1126  O   ASP B 141      17.436 -24.394 -20.509  1.00 84.46           O  
ATOM   1127  CG  ASP B 141      14.951 -22.097 -20.868  1.00 84.46           C  
ATOM   1128  OD1 ASP B 141      14.878 -22.330 -19.642  1.00 84.46           O  
ATOM   1129  OD2 ASP B 141      14.910 -20.938 -21.336  1.00 84.46           O  
ATOM   1130  N   GLY B 142      15.983 -24.906 -18.907  1.00 86.66           N  
ATOM   1131  CA  GLY B 142      17.030 -25.077 -17.913  1.00 86.66           C  
ATOM   1132  C   GLY B 142      17.286 -23.825 -17.094  1.00 86.66           C  
ATOM   1133  O   GLY B 142      18.034 -23.860 -16.115  1.00 86.66           O  
ATOM   1134  N   THR B 143      16.602 -22.763 -17.374  1.00 88.89           N  
ATOM   1135  CA  THR B 143      16.754 -21.512 -16.640  1.00 88.89           C  
ATOM   1136  C   THR B 143      16.177 -21.636 -15.233  1.00 88.89           C  
ATOM   1137  CB  THR B 143      16.070 -20.345 -17.378  1.00 88.89           C  
ATOM   1138  O   THR B 143      15.040 -22.081 -15.060  1.00 88.89           O  
ATOM   1139  CG2 THR B 143      16.390 -19.011 -16.712  1.00 88.89           C  
ATOM   1140  OG1 THR B 143      16.529 -20.312 -18.735  1.00 88.89           O  
ATOM   1141  N   VAL B 144      16.983 -21.318 -14.255  1.00 88.93           N  
ATOM   1142  CA  VAL B 144      16.529 -21.314 -12.869  1.00 88.93           C  
ATOM   1143  C   VAL B 144      15.802 -20.005 -12.567  1.00 88.93           C  
ATOM   1144  CB  VAL B 144      17.705 -21.509 -11.885  1.00 88.93           C  
ATOM   1145  O   VAL B 144      16.397 -18.927 -12.637  1.00 88.93           O  
ATOM   1146  CG1 VAL B 144      17.217 -21.440 -10.439  1.00 88.93           C  
ATOM   1147  CG2 VAL B 144      18.408 -22.839 -12.152  1.00 88.93           C  
ATOM   1148  N   PHE B 145      14.479 -20.184 -12.320  1.00 86.30           N  
ATOM   1149  CA  PHE B 145      13.723 -18.958 -12.090  1.00 86.30           C  
ATOM   1150  C   PHE B 145      13.581 -18.682 -10.598  1.00 86.30           C  
ATOM   1151  CB  PHE B 145      12.340 -19.049 -12.741  1.00 86.30           C  
ATOM   1152  O   PHE B 145      13.271 -17.558 -10.197  1.00 86.30           O  
ATOM   1153  CG  PHE B 145      11.479 -20.152 -12.188  1.00 86.30           C  
ATOM   1154  CD1 PHE B 145      11.424 -21.391 -12.816  1.00 86.30           C  
ATOM   1155  CD2 PHE B 145      10.725 -19.951 -11.040  1.00 86.30           C  
ATOM   1156  CE1 PHE B 145      10.629 -22.414 -12.306  1.00 86.30           C  
ATOM   1157  CE2 PHE B 145       9.927 -20.969 -10.525  1.00 86.30           C  
ATOM   1158  CZ  PHE B 145       9.880 -22.199 -11.160  1.00 86.30           C  
ATOM   1159  N   ASP B 146      13.763 -19.711  -9.746  1.00 85.51           N  
ATOM   1160  CA  ASP B 146      13.647 -19.531  -8.302  1.00 85.51           C  
ATOM   1161  C   ASP B 146      14.335 -20.668  -7.551  1.00 85.51           C  
ATOM   1162  CB  ASP B 146      12.177 -19.441  -7.888  1.00 85.51           C  
ATOM   1163  O   ASP B 146      14.377 -21.802  -8.032  1.00 85.51           O  
ATOM   1164  CG  ASP B 146      11.987 -18.867  -6.495  1.00 85.51           C  
ATOM   1165  OD1 ASP B 146      12.848 -18.087  -6.034  1.00 85.51           O  
ATOM   1166  OD2 ASP B 146      10.969 -19.200  -5.851  1.00 85.51           O  
ATOM   1167  N   THR B 147      15.112 -20.414  -6.498  1.00 88.15           N  
ATOM   1168  CA  THR B 147      15.719 -21.414  -5.626  1.00 88.15           C  
ATOM   1169  C   THR B 147      15.943 -20.847  -4.227  1.00 88.15           C  
ATOM   1170  CB  THR B 147      17.056 -21.917  -6.199  1.00 88.15           C  
ATOM   1171  O   THR B 147      16.138 -19.640  -4.064  1.00 88.15           O  
ATOM   1172  CG2 THR B 147      18.072 -20.784  -6.302  1.00 88.15           C  
ATOM   1173  OG1 THR B 147      17.582 -22.938  -5.342  1.00 88.15           O  
ATOM   1174  N   ASN B 148      15.688 -21.698  -3.192  1.00 86.09           N  
ATOM   1175  CA  ASN B 148      16.002 -21.254  -1.838  1.00 86.09           C  
ATOM   1176  C   ASN B 148      17.262 -21.928  -1.304  1.00 86.09           C  
ATOM   1177  CB  ASN B 148      14.822 -21.516  -0.900  1.00 86.09           C  
ATOM   1178  O   ASN B 148      17.511 -21.923  -0.097  1.00 86.09           O  
ATOM   1179  CG  ASN B 148      14.584 -22.994  -0.660  1.00 86.09           C  
ATOM   1180  ND2 ASN B 148      13.844 -23.312   0.395  1.00 86.09           N  
ATOM   1181  OD1 ASN B 148      15.062 -23.843  -1.417  1.00 86.09           O  
ATOM   1182  N   ILE B 149      17.986 -22.534  -2.169  1.00 86.25           N  
ATOM   1183  CA  ILE B 149      19.245 -23.169  -1.797  1.00 86.25           C  
ATOM   1184  C   ILE B 149      20.392 -22.172  -1.954  1.00 86.25           C  
ATOM   1185  CB  ILE B 149      19.513 -24.433  -2.644  1.00 86.25           C  
ATOM   1186  O   ILE B 149      20.576 -21.593  -3.027  1.00 86.25           O  
ATOM   1187  CG1 ILE B 149      18.360 -25.431  -2.493  1.00 86.25           C  
ATOM   1188  CG2 ILE B 149      20.847 -25.073  -2.250  1.00 86.25           C  
ATOM   1189  CD1 ILE B 149      18.469 -26.645  -3.405  1.00 86.25           C  
ATOM   1190  N   GLN B 150      21.012 -21.916  -0.870  1.00 75.78           N  
ATOM   1191  CA  GLN B 150      22.118 -20.965  -0.881  1.00 75.78           C  
ATOM   1192  C   GLN B 150      23.423 -21.644  -1.288  1.00 75.78           C  
ATOM   1193  CB  GLN B 150      22.276 -20.307   0.491  1.00 75.78           C  
ATOM   1194  O   GLN B 150      23.680 -22.787  -0.903  1.00 75.78           O  
ATOM   1195  CG  GLN B 150      21.032 -19.566   0.964  1.00 75.78           C  
ATOM   1196  CD  GLN B 150      20.762 -18.304   0.167  1.00 75.78           C  
ATOM   1197  NE2 GLN B 150      19.535 -17.801   0.251  1.00 75.78           N  
ATOM   1198  OE1 GLN B 150      21.649 -17.785  -0.518  1.00 75.78           O  
ATOM   1199  N   THR B 151      24.226 -21.150  -2.223  1.00 70.34           N  
ATOM   1200  CA  THR B 151      25.463 -21.731  -2.734  1.00 70.34           C  
ATOM   1201  C   THR B 151      26.667 -21.209  -1.955  1.00 70.34           C  
ATOM   1202  CB  THR B 151      25.646 -21.426  -4.232  1.00 70.34           C  
ATOM   1203  O   THR B 151      27.674 -21.907  -1.817  1.00 70.34           O  
ATOM   1204  CG2 THR B 151      24.824 -22.381  -5.092  1.00 70.34           C  
ATOM   1205  OG1 THR B 151      25.225 -20.082  -4.495  1.00 70.34           O  
ATOM   1206  N   SER B 152      26.588 -20.107  -1.350  1.00 68.64           N  
ATOM   1207  CA  SER B 152      27.722 -19.555  -0.616  1.00 68.64           C  
ATOM   1208  C   SER B 152      27.803 -20.133   0.793  1.00 68.64           C  
ATOM   1209  CB  SER B 152      27.625 -18.031  -0.546  1.00 68.64           C  
ATOM   1210  O   SER B 152      26.776 -20.388   1.425  1.00 68.64           O  
ATOM   1211  OG  SER B 152      26.519 -17.633   0.246  1.00 68.64           O  
ATOM   1212  N   ALA B 153      29.020 -20.660   1.145  1.00 62.93           N  
ATOM   1213  CA  ALA B 153      29.265 -21.275   2.447  1.00 62.93           C  
ATOM   1214  C   ALA B 153      28.724 -20.403   3.577  1.00 62.93           C  
ATOM   1215  CB  ALA B 153      30.757 -21.530   2.644  1.00 62.93           C  
ATOM   1216  O   ALA B 153      28.109 -20.907   4.519  1.00 62.93           O  
ATOM   1217  N   LYS B 154      28.972 -19.125   3.603  1.00 61.40           N  
ATOM   1218  CA  LYS B 154      28.542 -18.200   4.647  1.00 61.40           C  
ATOM   1219  C   LYS B 154      27.020 -18.139   4.734  1.00 61.40           C  
ATOM   1220  CB  LYS B 154      29.109 -16.802   4.393  1.00 61.40           C  
ATOM   1221  O   LYS B 154      26.456 -18.121   5.830  1.00 61.40           O  
ATOM   1222  CG  LYS B 154      30.234 -16.409   5.338  1.00 61.40           C  
ATOM   1223  CD  LYS B 154      30.761 -15.013   5.031  1.00 61.40           C  
ATOM   1224  CE  LYS B 154      31.953 -14.658   5.910  1.00 61.40           C  
ATOM   1225  NZ  LYS B 154      32.499 -13.308   5.583  1.00 61.40           N  
ATOM   1226  N   LYS B 155      26.265 -18.273   3.626  1.00 64.47           N  
ATOM   1227  CA  LYS B 155      24.812 -18.140   3.575  1.00 64.47           C  
ATOM   1228  C   LYS B 155      24.126 -19.469   3.878  1.00 64.47           C  
ATOM   1229  CB  LYS B 155      24.368 -17.622   2.205  1.00 64.47           C  
ATOM   1230  O   LYS B 155      22.998 -19.492   4.374  1.00 64.47           O  
ATOM   1231  CG  LYS B 155      24.687 -16.154   1.966  1.00 64.47           C  
ATOM   1232  CD  LYS B 155      24.097 -15.661   0.651  1.00 64.47           C  
ATOM   1233  CE  LYS B 155      24.463 -14.207   0.383  1.00 64.47           C  
ATOM   1234  NZ  LYS B 155      23.927 -13.734  -0.928  1.00 64.47           N  
ATOM   1235  N   LYS B 156      24.871 -20.519   3.700  1.00 68.86           N  
ATOM   1236  CA  LYS B 156      24.332 -21.857   3.927  1.00 68.86           C  
ATOM   1237  C   LYS B 156      24.052 -22.094   5.408  1.00 68.86           C  
ATOM   1238  CB  LYS B 156      25.297 -22.920   3.400  1.00 68.86           C  
ATOM   1239  O   LYS B 156      23.057 -22.728   5.764  1.00 68.86           O  
ATOM   1240  CG  LYS B 156      25.052 -23.315   1.951  1.00 68.86           C  
ATOM   1241  CD  LYS B 156      25.986 -24.435   1.511  1.00 68.86           C  
ATOM   1242  CE  LYS B 156      25.800 -24.772   0.037  1.00 68.86           C  
ATOM   1243  NZ  LYS B 156      26.769 -25.814  -0.419  1.00 68.86           N  
ATOM   1244  N   LYS B 157      24.905 -21.525   6.251  1.00 68.22           N  
ATOM   1245  CA  LYS B 157      24.764 -21.747   7.687  1.00 68.22           C  
ATOM   1246  C   LYS B 157      23.475 -21.123   8.215  1.00 68.22           C  
ATOM   1247  CB  LYS B 157      25.967 -21.177   8.440  1.00 68.22           C  
ATOM   1248  O   LYS B 157      22.828 -21.680   9.105  1.00 68.22           O  
ATOM   1249  CG  LYS B 157      27.094 -22.178   8.652  1.00 68.22           C  
ATOM   1250  CD  LYS B 157      28.222 -21.581   9.484  1.00 68.22           C  
ATOM   1251  CE  LYS B 157      29.388 -22.550   9.623  1.00 68.22           C  
ATOM   1252  NZ  LYS B 157      30.509 -21.958  10.412  1.00 68.22           N  
ATOM   1253  N   ASN B 158      22.956 -20.048   7.572  1.00 71.97           N  
ATOM   1254  CA  ASN B 158      21.778 -19.347   8.071  1.00 71.97           C  
ATOM   1255  C   ASN B 158      20.553 -19.620   7.202  1.00 71.97           C  
ATOM   1256  CB  ASN B 158      22.044 -17.842   8.156  1.00 71.97           C  
ATOM   1257  O   ASN B 158      19.494 -19.026   7.411  1.00 71.97           O  
ATOM   1258  CG  ASN B 158      22.802 -17.453   9.410  1.00 71.97           C  
ATOM   1259  ND2 ASN B 158      23.431 -16.284   9.383  1.00 71.97           N  
ATOM   1260  OD1 ASN B 158      22.824 -18.198  10.393  1.00 71.97           O  
ATOM   1261  N   ALA B 159      20.723 -20.574   6.277  1.00 77.36           N  
ATOM   1262  CA  ALA B 159      19.624 -20.822   5.347  1.00 77.36           C  
ATOM   1263  C   ALA B 159      18.567 -21.725   5.976  1.00 77.36           C  
ATOM   1264  CB  ALA B 159      20.150 -21.442   4.055  1.00 77.36           C  
ATOM   1265  O   ALA B 159      18.897 -22.654   6.717  1.00 77.36           O  
ATOM   1266  N   LYS B 160      17.303 -21.244   5.868  1.00 83.68           N  
ATOM   1267  CA  LYS B 160      16.185 -22.036   6.373  1.00 83.68           C  
ATOM   1268  C   LYS B 160      15.299 -22.528   5.232  1.00 83.68           C  
ATOM   1269  CB  LYS B 160      15.356 -21.221   7.367  1.00 83.68           C  
ATOM   1270  O   LYS B 160      15.081 -21.809   4.254  1.00 83.68           O  
ATOM   1271  CG  LYS B 160      16.100 -20.859   8.644  1.00 83.68           C  
ATOM   1272  CD  LYS B 160      15.187 -20.160   9.643  1.00 83.68           C  
ATOM   1273  CE  LYS B 160      15.942 -19.757  10.903  1.00 83.68           C  
ATOM   1274  NZ  LYS B 160      15.054 -19.060  11.882  1.00 83.68           N  
ATOM   1275  N   PRO B 161      14.929 -23.739   5.390  1.00 89.95           N  
ATOM   1276  CA  PRO B 161      14.018 -24.250   4.363  1.00 89.95           C  
ATOM   1277  C   PRO B 161      12.712 -23.462   4.289  1.00 89.95           C  
ATOM   1278  CB  PRO B 161      13.761 -25.693   4.805  1.00 89.95           C  
ATOM   1279  O   PRO B 161      12.337 -22.790   5.252  1.00 89.95           O  
ATOM   1280  CG  PRO B 161      14.439 -25.812   6.132  1.00 89.95           C  
ATOM   1281  CD  PRO B 161      15.163 -24.527   6.415  1.00 89.95           C  
ATOM   1282  N   LEU B 162      12.127 -23.483   3.111  1.00 89.36           N  
ATOM   1283  CA  LEU B 162      10.802 -22.891   2.953  1.00 89.36           C  
ATOM   1284  C   LEU B 162       9.761 -23.670   3.749  1.00 89.36           C  
ATOM   1285  CB  LEU B 162      10.406 -22.850   1.475  1.00 89.36           C  
ATOM   1286  O   LEU B 162       9.680 -24.896   3.642  1.00 89.36           O  
ATOM   1287  CG  LEU B 162       9.071 -22.180   1.149  1.00 89.36           C  
ATOM   1288  CD1 LEU B 162       9.165 -20.674   1.372  1.00 89.36           C  
ATOM   1289  CD2 LEU B 162       8.653 -22.488  -0.285  1.00 89.36           C  
ATOM   1290  N   SER B 163       8.998 -22.961   4.570  1.00 89.92           N  
ATOM   1291  CA  SER B 163       7.998 -23.599   5.420  1.00 89.92           C  
ATOM   1292  C   SER B 163       6.596 -23.091   5.101  1.00 89.92           C  
ATOM   1293  CB  SER B 163       8.315 -23.355   6.896  1.00 89.92           C  
ATOM   1294  O   SER B 163       6.383 -21.884   4.970  1.00 89.92           O  
ATOM   1295  OG  SER B 163       9.598 -23.859   7.225  1.00 89.92           O  
ATOM   1296  N   PHE B 164       5.701 -23.995   4.908  1.00 88.29           N  
ATOM   1297  CA  PHE B 164       4.321 -23.618   4.622  1.00 88.29           C  
ATOM   1298  C   PHE B 164       3.376 -24.785   4.882  1.00 88.29           C  
ATOM   1299  CB  PHE B 164       4.182 -23.144   3.172  1.00 88.29           C  
ATOM   1300  O   PHE B 164       3.813 -25.934   4.983  1.00 88.29           O  
ATOM   1301  CG  PHE B 164       4.591 -24.174   2.154  1.00 88.29           C  
ATOM   1302  CD1 PHE B 164       5.919 -24.299   1.765  1.00 88.29           C  
ATOM   1303  CD2 PHE B 164       3.646 -25.019   1.586  1.00 88.29           C  
ATOM   1304  CE1 PHE B 164       6.300 -25.251   0.823  1.00 88.29           C  
ATOM   1305  CE2 PHE B 164       4.019 -25.973   0.644  1.00 88.29           C  
ATOM   1306  CZ  PHE B 164       5.347 -26.087   0.263  1.00 88.29           C  
ATOM   1307  N   LYS B 165       2.097 -24.489   5.092  1.00 85.98           N  
ATOM   1308  CA  LYS B 165       1.084 -25.530   5.237  1.00 85.98           C  
ATOM   1309  C   LYS B 165       0.725 -26.141   3.886  1.00 85.98           C  
ATOM   1310  CB  LYS B 165      -0.171 -24.969   5.908  1.00 85.98           C  
ATOM   1311  O   LYS B 165       0.268 -25.438   2.982  1.00 85.98           O  
ATOM   1312  CG  LYS B 165      -0.008 -24.693   7.395  1.00 85.98           C  
ATOM   1313  CD  LYS B 165      -1.319 -24.246   8.028  1.00 85.98           C  
ATOM   1314  CE  LYS B 165      -1.151 -23.945   9.511  1.00 85.98           C  
ATOM   1315  NZ  LYS B 165      -2.428 -23.480  10.130  1.00 85.98           N  
ATOM   1316  N   VAL B 166       0.893 -27.524   3.854  1.00 89.12           N  
ATOM   1317  CA  VAL B 166       0.739 -28.196   2.568  1.00 89.12           C  
ATOM   1318  C   VAL B 166      -0.724 -28.579   2.357  1.00 89.12           C  
ATOM   1319  CB  VAL B 166       1.637 -29.450   2.472  1.00 89.12           C  
ATOM   1320  O   VAL B 166      -1.435 -28.891   3.315  1.00 89.12           O  
ATOM   1321  CG1 VAL B 166       1.175 -30.523   3.456  1.00 89.12           C  
ATOM   1322  CG2 VAL B 166       1.640 -29.994   1.044  1.00 89.12           C  
ATOM   1323  N   GLY B 167      -1.162 -28.558   1.118  1.00 84.09           N  
ATOM   1324  CA  GLY B 167      -2.481 -29.024   0.719  1.00 84.09           C  
ATOM   1325  C   GLY B 167      -3.579 -28.014   0.995  1.00 84.09           C  
ATOM   1326  O   GLY B 167      -4.764 -28.329   0.872  1.00 84.09           O  
ATOM   1327  N   VAL B 168      -3.249 -26.736   1.342  1.00 81.26           N  
ATOM   1328  CA  VAL B 168      -4.286 -25.773   1.700  1.00 81.26           C  
ATOM   1329  C   VAL B 168      -4.246 -24.589   0.737  1.00 81.26           C  
ATOM   1330  CB  VAL B 168      -4.125 -25.282   3.156  1.00 81.26           C  
ATOM   1331  O   VAL B 168      -4.879 -23.559   0.983  1.00 81.26           O  
ATOM   1332  CG1 VAL B 168      -4.460 -26.400   4.143  1.00 81.26           C  
ATOM   1333  CG2 VAL B 168      -2.708 -24.765   3.391  1.00 81.26           C  
ATOM   1334  N   GLY B 169      -3.395 -24.657  -0.297  1.00 78.52           N  
ATOM   1335  CA  GLY B 169      -3.442 -23.684  -1.376  1.00 78.52           C  
ATOM   1336  C   GLY B 169      -2.483 -22.526  -1.178  1.00 78.52           C  
ATOM   1337  O   GLY B 169      -2.697 -21.436  -1.713  1.00 78.52           O  
ATOM   1338  N   LYS B 170      -1.375 -22.660  -0.443  1.00 77.95           N  
ATOM   1339  CA  LYS B 170      -0.378 -21.619  -0.215  1.00 77.95           C  
ATOM   1340  C   LYS B 170       0.662 -21.600  -1.332  1.00 77.95           C  
ATOM   1341  CB  LYS B 170       0.308 -21.819   1.137  1.00 77.95           C  
ATOM   1342  O   LYS B 170       1.401 -20.624  -1.483  1.00 77.95           O  
ATOM   1343  CG  LYS B 170      -0.609 -21.611   2.333  1.00 77.95           C  
ATOM   1344  CD  LYS B 170      -0.994 -20.147   2.495  1.00 77.95           C  
ATOM   1345  CE  LYS B 170      -1.827 -19.922   3.750  1.00 77.95           C  
ATOM   1346  NZ  LYS B 170      -2.303 -18.510   3.854  1.00 77.95           N  
ATOM   1347  N   VAL B 171       0.748 -22.722  -2.063  1.00 84.35           N  
ATOM   1348  CA  VAL B 171       1.631 -22.885  -3.213  1.00 84.35           C  
ATOM   1349  C   VAL B 171       0.835 -23.412  -4.405  1.00 84.35           C  
ATOM   1350  CB  VAL B 171       2.808 -23.834  -2.896  1.00 84.35           C  
ATOM   1351  O   VAL B 171      -0.364 -23.677  -4.291  1.00 84.35           O  
ATOM   1352  CG1 VAL B 171       3.731 -23.218  -1.846  1.00 84.35           C  
ATOM   1353  CG2 VAL B 171       2.286 -25.190  -2.423  1.00 84.35           C  
ATOM   1354  N   ILE B 172       1.463 -23.429  -5.542  1.00 86.18           N  
ATOM   1355  CA  ILE B 172       0.777 -23.911  -6.736  1.00 86.18           C  
ATOM   1356  C   ILE B 172       0.279 -25.336  -6.505  1.00 86.18           C  
ATOM   1357  CB  ILE B 172       1.697 -23.858  -7.976  1.00 86.18           C  
ATOM   1358  O   ILE B 172       0.856 -26.080  -5.708  1.00 86.18           O  
ATOM   1359  CG1 ILE B 172       2.980 -24.659  -7.724  1.00 86.18           C  
ATOM   1360  CG2 ILE B 172       2.021 -22.408  -8.347  1.00 86.18           C  
ATOM   1361  CD1 ILE B 172       3.865 -24.813  -8.952  1.00 86.18           C  
ATOM   1362  N   ARG B 173      -0.740 -25.720  -7.102  1.00 83.57           N  
ATOM   1363  CA  ARG B 173      -1.428 -26.992  -6.904  1.00 83.57           C  
ATOM   1364  C   ARG B 173      -0.485 -28.167  -7.140  1.00 83.57           C  
ATOM   1365  CB  ARG B 173      -2.640 -27.099  -7.831  1.00 83.57           C  
ATOM   1366  O   ARG B 173      -0.550 -29.174  -6.431  1.00 83.57           O  
ATOM   1367  CG  ARG B 173      -3.509 -28.319  -7.571  1.00 83.57           C  
ATOM   1368  CD  ARG B 173      -4.813 -28.261  -8.355  1.00 83.57           C  
ATOM   1369  NE  ARG B 173      -5.610 -29.469  -8.166  1.00 83.57           N  
ATOM   1370  NH1 ARG B 173      -7.378 -28.756  -9.471  1.00 83.57           N  
ATOM   1371  NH2 ARG B 173      -7.448 -30.814  -8.464  1.00 83.57           N  
ATOM   1372  CZ  ARG B 173      -6.810 -29.677  -8.701  1.00 83.57           C  
ATOM   1373  N   GLY B 174       0.334 -28.066  -8.161  1.00 89.51           N  
ATOM   1374  CA  GLY B 174       1.302 -29.124  -8.404  1.00 89.51           C  
ATOM   1375  C   GLY B 174       2.134 -29.464  -7.182  1.00 89.51           C  
ATOM   1376  O   GLY B 174       2.348 -30.639  -6.878  1.00 89.51           O  
ATOM   1377  N   TRP B 175       2.550 -28.468  -6.411  1.00 91.40           N  
ATOM   1378  CA  TRP B 175       3.289 -28.660  -5.168  1.00 91.40           C  
ATOM   1379  C   TRP B 175       2.398 -29.274  -4.093  1.00 91.40           C  
ATOM   1380  CB  TRP B 175       3.865 -27.331  -4.673  1.00 91.40           C  
ATOM   1381  O   TRP B 175       2.775 -30.259  -3.453  1.00 91.40           O  
ATOM   1382  CG  TRP B 175       5.266 -27.064  -5.135  1.00 91.40           C  
ATOM   1383  CD1 TRP B 175       5.711 -27.009  -6.427  1.00 91.40           C  
ATOM   1384  CD2 TRP B 175       6.407 -26.820  -4.307  1.00 91.40           C  
ATOM   1385  CE2 TRP B 175       7.512 -26.624  -5.165  1.00 91.40           C  
ATOM   1386  CE3 TRP B 175       6.602 -26.747  -2.921  1.00 91.40           C  
ATOM   1387  NE1 TRP B 175       7.061 -26.745  -6.452  1.00 91.40           N  
ATOM   1388  CH2 TRP B 175       8.959 -26.294  -3.321  1.00 91.40           C  
ATOM   1389  CZ2 TRP B 175       8.795 -26.360  -4.681  1.00 91.40           C  
ATOM   1390  CZ3 TRP B 175       7.880 -26.484  -2.442  1.00 91.40           C  
ATOM   1391  N   ASP B 176       1.301 -28.773  -3.900  1.00 89.56           N  
ATOM   1392  CA  ASP B 176       0.389 -29.245  -2.862  1.00 89.56           C  
ATOM   1393  C   ASP B 176       0.109 -30.738  -3.015  1.00 89.56           C  
ATOM   1394  CB  ASP B 176      -0.922 -28.457  -2.901  1.00 89.56           C  
ATOM   1395  O   ASP B 176       0.147 -31.486  -2.036  1.00 89.56           O  
ATOM   1396  CG  ASP B 176      -0.955 -27.312  -1.904  1.00 89.56           C  
ATOM   1397  OD1 ASP B 176      -0.085 -27.257  -1.009  1.00 89.56           O  
ATOM   1398  OD2 ASP B 176      -1.861 -26.458  -2.014  1.00 89.56           O  
ATOM   1399  N   GLU B 177      -0.113 -31.167  -4.199  1.00 88.30           N  
ATOM   1400  CA  GLU B 177      -0.484 -32.555  -4.456  1.00 88.30           C  
ATOM   1401  C   GLU B 177       0.740 -33.467  -4.435  1.00 88.30           C  
ATOM   1402  CB  GLU B 177      -1.208 -32.678  -5.799  1.00 88.30           C  
ATOM   1403  O   GLU B 177       0.687 -34.574  -3.896  1.00 88.30           O  
ATOM   1404  CG  GLU B 177      -2.536 -31.936  -5.852  1.00 88.30           C  
ATOM   1405  CD  GLU B 177      -3.667 -32.680  -5.159  1.00 88.30           C  
ATOM   1406  OE1 GLU B 177      -4.672 -32.037  -4.779  1.00 88.30           O  
ATOM   1407  OE2 GLU B 177      -3.546 -33.914  -4.993  1.00 88.30           O  
ATOM   1408  N   ALA B 178       1.831 -33.025  -4.964  1.00 91.41           N  
ATOM   1409  CA  ALA B 178       3.044 -33.832  -5.058  1.00 91.41           C  
ATOM   1410  C   ALA B 178       3.664 -34.053  -3.681  1.00 91.41           C  
ATOM   1411  CB  ALA B 178       4.054 -33.169  -5.992  1.00 91.41           C  
ATOM   1412  O   ALA B 178       4.065 -35.170  -3.346  1.00 91.41           O  
ATOM   1413  N   LEU B 179       3.653 -33.047  -2.855  1.00 92.54           N  
ATOM   1414  CA  LEU B 179       4.304 -33.131  -1.552  1.00 92.54           C  
ATOM   1415  C   LEU B 179       3.569 -34.108  -0.640  1.00 92.54           C  
ATOM   1416  CB  LEU B 179       4.368 -31.750  -0.895  1.00 92.54           C  
ATOM   1417  O   LEU B 179       4.174 -34.704   0.254  1.00 92.54           O  
ATOM   1418  CG  LEU B 179       5.464 -30.810  -1.398  1.00 92.54           C  
ATOM   1419  CD1 LEU B 179       5.258 -29.407  -0.837  1.00 92.54           C  
ATOM   1420  CD2 LEU B 179       6.842 -31.345  -1.020  1.00 92.54           C  
ATOM   1421  N   LEU B 180       2.297 -34.321  -0.885  1.00 91.25           N  
ATOM   1422  CA  LEU B 180       1.505 -35.254  -0.091  1.00 91.25           C  
ATOM   1423  C   LEU B 180       1.895 -36.696  -0.400  1.00 91.25           C  
ATOM   1424  CB  LEU B 180       0.011 -35.049  -0.354  1.00 91.25           C  
ATOM   1425  O   LEU B 180       1.565 -37.609   0.361  1.00 91.25           O  
ATOM   1426  CG  LEU B 180      -0.603 -33.761   0.195  1.00 91.25           C  
ATOM   1427  CD1 LEU B 180      -2.025 -33.586  -0.329  1.00 91.25           C  
ATOM   1428  CD2 LEU B 180      -0.586 -33.767   1.720  1.00 91.25           C  
ATOM   1429  N   THR B 181       2.598 -36.858  -1.472  1.00 90.48           N  
ATOM   1430  CA  THR B 181       3.011 -38.201  -1.862  1.00 90.48           C  
ATOM   1431  C   THR B 181       4.471 -38.446  -1.493  1.00 90.48           C  
ATOM   1432  CB  THR B 181       2.814 -38.430  -3.372  1.00 90.48           C  
ATOM   1433  O   THR B 181       5.004 -39.532  -1.733  1.00 90.48           O  
ATOM   1434  CG2 THR B 181       1.387 -38.101  -3.797  1.00 90.48           C  
ATOM   1435  OG1 THR B 181       3.722 -37.592  -4.098  1.00 90.48           O  
ATOM   1436  N   MET B 182       5.188 -37.490  -0.976  1.00 92.35           N  
ATOM   1437  CA  MET B 182       6.586 -37.613  -0.571  1.00 92.35           C  
ATOM   1438  C   MET B 182       6.695 -37.915   0.920  1.00 92.35           C  
ATOM   1439  CB  MET B 182       7.357 -36.335  -0.904  1.00 92.35           C  
ATOM   1440  O   MET B 182       5.810 -37.556   1.697  1.00 92.35           O  
ATOM   1441  CG  MET B 182       7.445 -36.042  -2.393  1.00 92.35           C  
ATOM   1442  SD  MET B 182       8.297 -34.456  -2.748  1.00 92.35           S  
ATOM   1443  CE  MET B 182       9.992 -34.888  -2.269  1.00 92.35           C  
ATOM   1444  N   SER B 183       7.744 -38.627   1.341  1.00 91.37           N  
ATOM   1445  CA  SER B 183       8.032 -38.873   2.751  1.00 91.37           C  
ATOM   1446  C   SER B 183       9.232 -38.057   3.220  1.00 91.37           C  
ATOM   1447  CB  SER B 183       8.289 -40.360   2.994  1.00 91.37           C  
ATOM   1448  O   SER B 183      10.000 -37.546   2.403  1.00 91.37           O  
ATOM   1449  OG  SER B 183       9.424 -40.800   2.267  1.00 91.37           O  
ATOM   1450  N   LYS B 184       9.267 -37.798   4.531  1.00 94.58           N  
ATOM   1451  CA  LYS B 184      10.348 -37.006   5.111  1.00 94.58           C  
ATOM   1452  C   LYS B 184      11.708 -37.478   4.604  1.00 94.58           C  
ATOM   1453  CB  LYS B 184      10.305 -37.076   6.638  1.00 94.58           C  
ATOM   1454  O   LYS B 184      12.026 -38.666   4.678  1.00 94.58           O  
ATOM   1455  CG  LYS B 184      11.343 -36.204   7.327  1.00 94.58           C  
ATOM   1456  CD  LYS B 184      11.255 -36.321   8.843  1.00 94.58           C  
ATOM   1457  CE  LYS B 184      12.353 -35.521   9.532  1.00 94.58           C  
ATOM   1458  NZ  LYS B 184      12.247 -35.603  11.019  1.00 94.58           N  
ATOM   1459  N   GLY B 185      12.519 -36.545   4.188  1.00 94.47           N  
ATOM   1460  CA  GLY B 185      13.855 -36.841   3.695  1.00 94.47           C  
ATOM   1461  C   GLY B 185      13.887 -37.158   2.212  1.00 94.47           C  
ATOM   1462  O   GLY B 185      14.962 -37.273   1.619  1.00 94.47           O  
ATOM   1463  N   GLU B 186      12.732 -37.208   1.515  1.00 93.41           N  
ATOM   1464  CA  GLU B 186      12.639 -37.536   0.096  1.00 93.41           C  
ATOM   1465  C   GLU B 186      13.016 -36.340  -0.773  1.00 93.41           C  
ATOM   1466  CB  GLU B 186      11.228 -38.016  -0.254  1.00 93.41           C  
ATOM   1467  O   GLU B 186      12.692 -35.198  -0.442  1.00 93.41           O  
ATOM   1468  CG  GLU B 186      11.076 -38.479  -1.696  1.00 93.41           C  
ATOM   1469  CD  GLU B 186       9.710 -39.078  -1.992  1.00 93.41           C  
ATOM   1470  OE1 GLU B 186       9.200 -38.896  -3.121  1.00 93.41           O  
ATOM   1471  OE2 GLU B 186       9.145 -39.733  -1.088  1.00 93.41           O  
ATOM   1472  N   LYS B 187      13.838 -36.610  -1.767  1.00 94.55           N  
ATOM   1473  CA  LYS B 187      14.126 -35.650  -2.828  1.00 94.55           C  
ATOM   1474  C   LYS B 187      13.523 -36.099  -4.155  1.00 94.55           C  
ATOM   1475  CB  LYS B 187      15.636 -35.454  -2.979  1.00 94.55           C  
ATOM   1476  O   LYS B 187      13.688 -37.252  -4.560  1.00 94.55           O  
ATOM   1477  CG  LYS B 187      16.022 -34.242  -3.815  1.00 94.55           C  
ATOM   1478  CD  LYS B 187      17.529 -34.020  -3.813  1.00 94.55           C  
ATOM   1479  CE  LYS B 187      17.915 -32.799  -4.638  1.00 94.55           C  
ATOM   1480  NZ  LYS B 187      19.389 -32.554  -4.608  1.00 94.55           N  
ATOM   1481  N   ALA B 188      12.784 -35.177  -4.818  1.00 93.71           N  
ATOM   1482  CA  ALA B 188      12.095 -35.561  -6.047  1.00 93.71           C  
ATOM   1483  C   ALA B 188      12.144 -34.436  -7.077  1.00 93.71           C  
ATOM   1484  CB  ALA B 188      10.647 -35.942  -5.748  1.00 93.71           C  
ATOM   1485  O   ALA B 188      12.322 -33.269  -6.723  1.00 93.71           O  
ATOM   1486  N   ARG B 189      12.161 -34.870  -8.269  1.00 93.00           N  
ATOM   1487  CA  ARG B 189      11.958 -33.946  -9.380  1.00 93.00           C  
ATOM   1488  C   ARG B 189      10.493 -33.909  -9.801  1.00 93.00           C  
ATOM   1489  CB  ARG B 189      12.836 -34.337 -10.572  1.00 93.00           C  
ATOM   1490  O   ARG B 189       9.924 -34.935 -10.180  1.00 93.00           O  
ATOM   1491  CG  ARG B 189      12.780 -33.350 -11.727  1.00 93.00           C  
ATOM   1492  CD  ARG B 189      13.708 -33.758 -12.863  1.00 93.00           C  
ATOM   1493  NE  ARG B 189      13.793 -32.723 -13.889  1.00 93.00           N  
ATOM   1494  NH1 ARG B 189      15.827 -33.428 -14.726  1.00 93.00           N  
ATOM   1495  NH2 ARG B 189      14.772 -31.611 -15.643  1.00 93.00           N  
ATOM   1496  CZ  ARG B 189      14.797 -32.590 -14.750  1.00 93.00           C  
ATOM   1497  N   LEU B 190       9.886 -32.726  -9.705  1.00 93.26           N  
ATOM   1498  CA  LEU B 190       8.485 -32.543 -10.068  1.00 93.26           C  
ATOM   1499  C   LEU B 190       8.359 -31.772 -11.378  1.00 93.26           C  
ATOM   1500  CB  LEU B 190       7.733 -31.808  -8.955  1.00 93.26           C  
ATOM   1501  O   LEU B 190       8.901 -30.671 -11.510  1.00 93.26           O  
ATOM   1502  CG  LEU B 190       7.852 -32.401  -7.551  1.00 93.26           C  
ATOM   1503  CD1 LEU B 190       7.192 -31.481  -6.529  1.00 93.26           C  
ATOM   1504  CD2 LEU B 190       7.230 -33.793  -7.504  1.00 93.26           C  
ATOM   1505  N   GLU B 191       7.712 -32.387 -12.329  1.00 91.38           N  
ATOM   1506  CA  GLU B 191       7.328 -31.709 -13.563  1.00 91.38           C  
ATOM   1507  C   GLU B 191       5.842 -31.362 -13.564  1.00 91.38           C  
ATOM   1508  CB  GLU B 191       7.667 -32.574 -14.780  1.00 91.38           C  
ATOM   1509  O   GLU B 191       4.991 -32.254 -13.607  1.00 91.38           O  
ATOM   1510  CG  GLU B 191       9.160 -32.711 -15.041  1.00 91.38           C  
ATOM   1511  CD  GLU B 191       9.480 -33.528 -16.282  1.00 91.38           C  
ATOM   1512  OE1 GLU B 191      10.678 -33.758 -16.566  1.00 91.38           O  
ATOM   1513  OE2 GLU B 191       8.525 -33.941 -16.978  1.00 91.38           O  
ATOM   1514  N   ILE B 192       5.575 -30.086 -13.524  1.00 90.94           N  
ATOM   1515  CA  ILE B 192       4.204 -29.637 -13.309  1.00 90.94           C  
ATOM   1516  C   ILE B 192       3.680 -28.955 -14.572  1.00 90.94           C  
ATOM   1517  CB  ILE B 192       4.106 -28.677 -12.102  1.00 90.94           C  
ATOM   1518  O   ILE B 192       4.306 -28.027 -15.088  1.00 90.94           O  
ATOM   1519  CG1 ILE B 192       4.672 -29.344 -10.843  1.00 90.94           C  
ATOM   1520  CG2 ILE B 192       2.657 -28.233 -11.882  1.00 90.94           C  
ATOM   1521  CD1 ILE B 192       4.687 -28.440  -9.618  1.00 90.94           C  
ATOM   1522  N   GLU B 193       2.546 -29.405 -14.982  1.00 88.78           N  
ATOM   1523  CA  GLU B 193       1.907 -28.822 -16.158  1.00 88.78           C  
ATOM   1524  C   GLU B 193       1.357 -27.431 -15.854  1.00 88.78           C  
ATOM   1525  CB  GLU B 193       0.787 -29.731 -16.668  1.00 88.78           C  
ATOM   1526  O   GLU B 193       1.075 -27.108 -14.698  1.00 88.78           O  
ATOM   1527  CG  GLU B 193       1.261 -31.115 -17.088  1.00 88.78           C  
ATOM   1528  CD  GLU B 193       1.983 -31.121 -18.426  1.00 88.78           C  
ATOM   1529  OE1 GLU B 193       2.774 -32.056 -18.685  1.00 88.78           O  
ATOM   1530  OE2 GLU B 193       1.756 -30.182 -19.222  1.00 88.78           O  
ATOM   1531  N   PRO B 194       1.245 -26.605 -16.889  1.00 87.67           N  
ATOM   1532  CA  PRO B 194       0.831 -25.212 -16.706  1.00 87.67           C  
ATOM   1533  C   PRO B 194      -0.499 -25.084 -15.967  1.00 87.67           C  
ATOM   1534  CB  PRO B 194       0.712 -24.689 -18.139  1.00 87.67           C  
ATOM   1535  O   PRO B 194      -0.675 -24.168 -15.160  1.00 87.67           O  
ATOM   1536  CG  PRO B 194       1.375 -25.730 -18.983  1.00 87.67           C  
ATOM   1537  CD  PRO B 194       1.495 -26.991 -18.177  1.00 87.67           C  
ATOM   1538  N   GLU B 195      -1.388 -26.081 -16.107  1.00 82.16           N  
ATOM   1539  CA  GLU B 195      -2.710 -26.044 -15.490  1.00 82.16           C  
ATOM   1540  C   GLU B 195      -2.611 -26.098 -13.968  1.00 82.16           C  
ATOM   1541  CB  GLU B 195      -3.576 -27.198 -16.002  1.00 82.16           C  
ATOM   1542  O   GLU B 195      -3.446 -25.526 -13.265  1.00 82.16           O  
ATOM   1543  CG  GLU B 195      -4.232 -26.925 -17.347  1.00 82.16           C  
ATOM   1544  CD  GLU B 195      -4.318 -28.157 -18.234  1.00 82.16           C  
ATOM   1545  OE1 GLU B 195      -4.788 -28.042 -19.389  1.00 82.16           O  
ATOM   1546  OE2 GLU B 195      -3.913 -29.246 -17.770  1.00 82.16           O  
ATOM   1547  N   TRP B 196      -1.660 -26.770 -13.451  1.00 87.67           N  
ATOM   1548  CA  TRP B 196      -1.481 -26.897 -12.009  1.00 87.67           C  
ATOM   1549  C   TRP B 196      -0.328 -26.025 -11.524  1.00 87.67           C  
ATOM   1550  CB  TRP B 196      -1.229 -28.358 -11.625  1.00 87.67           C  
ATOM   1551  O   TRP B 196       0.161 -26.197 -10.405  1.00 87.67           O  
ATOM   1552  CG  TRP B 196      -2.471 -29.196 -11.567  1.00 87.67           C  
ATOM   1553  CD1 TRP B 196      -3.712 -28.863 -12.033  1.00 87.67           C  
ATOM   1554  CD2 TRP B 196      -2.592 -30.506 -11.004  1.00 87.67           C  
ATOM   1555  CE2 TRP B 196      -3.936 -30.907 -11.166  1.00 87.67           C  
ATOM   1556  CE3 TRP B 196      -1.692 -31.381 -10.380  1.00 87.67           C  
ATOM   1557  NE1 TRP B 196      -4.598 -29.888 -11.796  1.00 87.67           N  
ATOM   1558  CH2 TRP B 196      -3.503 -32.984 -10.117  1.00 87.67           C  
ATOM   1559  CZ2 TRP B 196      -4.403 -32.148 -10.724  1.00 87.67           C  
ATOM   1560  CZ3 TRP B 196      -2.159 -32.614  -9.941  1.00 87.67           C  
ATOM   1561  N   ALA B 197       0.257 -25.175 -12.472  1.00 89.19           N  
ATOM   1562  CA  ALA B 197       1.256 -24.167 -12.126  1.00 89.19           C  
ATOM   1563  C   ALA B 197       0.685 -22.759 -12.265  1.00 89.19           C  
ATOM   1564  CB  ALA B 197       2.496 -24.324 -13.002  1.00 89.19           C  
ATOM   1565  O   ALA B 197      -0.289 -22.408 -11.594  1.00 89.19           O  
ATOM   1566  N   TYR B 198       1.249 -21.947 -13.180  1.00 83.05           N  
ATOM   1567  CA  TYR B 198       0.792 -20.566 -13.294  1.00 83.05           C  
ATOM   1568  C   TYR B 198      -0.077 -20.381 -14.532  1.00 83.05           C  
ATOM   1569  CB  TYR B 198       1.985 -19.607 -13.346  1.00 83.05           C  
ATOM   1570  O   TYR B 198      -0.512 -19.266 -14.831  1.00 83.05           O  
ATOM   1571  CG  TYR B 198       2.774 -19.550 -12.060  1.00 83.05           C  
ATOM   1572  CD1 TYR B 198       2.252 -18.932 -10.926  1.00 83.05           C  
ATOM   1573  CD2 TYR B 198       4.043 -20.113 -11.977  1.00 83.05           C  
ATOM   1574  CE1 TYR B 198       2.976 -18.875  -9.740  1.00 83.05           C  
ATOM   1575  CE2 TYR B 198       4.776 -20.062 -10.795  1.00 83.05           C  
ATOM   1576  OH  TYR B 198       4.956 -19.389  -8.512  1.00 83.05           O  
ATOM   1577  CZ  TYR B 198       4.235 -19.443  -9.684  1.00 83.05           C  
ATOM   1578  N   GLY B 199      -0.365 -21.389 -15.268  1.00 79.50           N  
ATOM   1579  CA  GLY B 199      -1.337 -21.420 -16.348  1.00 79.50           C  
ATOM   1580  C   GLY B 199      -1.062 -20.391 -17.428  1.00 79.50           C  
ATOM   1581  O   GLY B 199       0.095 -20.128 -17.763  1.00 79.50           O  
ATOM   1582  N   LYS B 200      -2.131 -19.915 -17.978  1.00 78.25           N  
ATOM   1583  CA  LYS B 200      -2.101 -19.054 -19.156  1.00 78.25           C  
ATOM   1584  C   LYS B 200      -1.499 -17.691 -18.826  1.00 78.25           C  
ATOM   1585  CB  LYS B 200      -3.509 -18.879 -19.729  1.00 78.25           C  
ATOM   1586  O   LYS B 200      -0.939 -17.026 -19.701  1.00 78.25           O  
ATOM   1587  CG  LYS B 200      -4.080 -20.140 -20.362  1.00 78.25           C  
ATOM   1588  CD  LYS B 200      -5.443 -19.881 -20.990  1.00 78.25           C  
ATOM   1589  CE  LYS B 200      -6.038 -21.153 -21.580  1.00 78.25           C  
ATOM   1590  NZ  LYS B 200      -7.371 -20.903 -22.205  1.00 78.25           N  
ATOM   1591  N   LYS B 201      -1.538 -17.280 -17.607  1.00 77.33           N  
ATOM   1592  CA  LYS B 201      -1.067 -15.955 -17.214  1.00 77.33           C  
ATOM   1593  C   LYS B 201       0.435 -15.962 -16.945  1.00 77.33           C  
ATOM   1594  CB  LYS B 201      -1.819 -15.464 -15.976  1.00 77.33           C  
ATOM   1595  O   LYS B 201       1.107 -14.944 -17.123  1.00 77.33           O  
ATOM   1596  CG  LYS B 201      -3.230 -14.972 -16.263  1.00 77.33           C  
ATOM   1597  CD  LYS B 201      -3.882 -14.384 -15.018  1.00 77.33           C  
ATOM   1598  CE  LYS B 201      -5.319 -13.959 -15.285  1.00 77.33           C  
ATOM   1599  NZ  LYS B 201      -5.971 -13.408 -14.060  1.00 77.33           N  
ATOM   1600  N   GLY B 202       0.878 -17.232 -16.715  1.00 75.41           N  
ATOM   1601  CA  GLY B 202       2.260 -17.250 -16.263  1.00 75.41           C  
ATOM   1602  C   GLY B 202       2.525 -16.296 -15.114  1.00 75.41           C  
ATOM   1603  O   GLY B 202       1.597 -15.892 -14.409  1.00 75.41           O  
ATOM   1604  N   GLN B 203       3.806 -16.092 -14.665  1.00 75.02           N  
ATOM   1605  CA  GLN B 203       4.244 -15.158 -13.633  1.00 75.02           C  
ATOM   1606  C   GLN B 203       5.376 -14.268 -14.141  1.00 75.02           C  
ATOM   1607  CB  GLN B 203       4.692 -15.912 -12.380  1.00 75.02           C  
ATOM   1608  O   GLN B 203       6.549 -14.529 -13.866  1.00 75.02           O  
ATOM   1609  CG  GLN B 203       4.219 -15.279 -11.079  1.00 75.02           C  
ATOM   1610  CD  GLN B 203       3.019 -15.991 -10.482  1.00 75.02           C  
ATOM   1611  NE2 GLN B 203       2.782 -15.774  -9.193  1.00 75.02           N  
ATOM   1612  OE1 GLN B 203       2.312 -16.730 -11.173  1.00 75.02           O  
ATOM   1613  N   PRO B 204       4.965 -13.193 -14.875  1.00 71.83           N  
ATOM   1614  CA  PRO B 204       5.954 -12.338 -15.537  1.00 71.83           C  
ATOM   1615  C   PRO B 204       6.989 -11.774 -14.567  1.00 71.83           C  
ATOM   1616  CB  PRO B 204       5.103 -11.217 -16.140  1.00 71.83           C  
ATOM   1617  O   PRO B 204       8.166 -11.652 -14.917  1.00 71.83           O  
ATOM   1618  CG  PRO B 204       3.690 -11.666 -15.951  1.00 71.83           C  
ATOM   1619  CD  PRO B 204       3.681 -12.823 -14.994  1.00 71.83           C  
ATOM   1620  N   ASP B 205       6.611 -11.515 -13.332  1.00 68.44           N  
ATOM   1621  CA  ASP B 205       7.542 -10.965 -12.351  1.00 68.44           C  
ATOM   1622  C   ASP B 205       8.628 -11.978 -11.995  1.00 68.44           C  
ATOM   1623  CB  ASP B 205       6.795 -10.529 -11.089  1.00 68.44           C  
ATOM   1624  O   ASP B 205       9.737 -11.599 -11.614  1.00 68.44           O  
ATOM   1625  CG  ASP B 205       5.891  -9.330 -11.318  1.00 68.44           C  
ATOM   1626  OD1 ASP B 205       6.129  -8.562 -12.275  1.00 68.44           O  
ATOM   1627  OD2 ASP B 205       4.935  -9.151 -10.533  1.00 68.44           O  
ATOM   1628  N   ALA B 206       8.355 -13.242 -12.197  1.00 71.76           N  
ATOM   1629  CA  ALA B 206       9.306 -14.313 -11.911  1.00 71.76           C  
ATOM   1630  C   ALA B 206       9.888 -14.888 -13.200  1.00 71.76           C  
ATOM   1631  CB  ALA B 206       8.636 -15.416 -11.096  1.00 71.76           C  
ATOM   1632  O   ALA B 206      10.544 -15.932 -13.180  1.00 71.76           O  
ATOM   1633  N   LYS B 207       9.619 -14.265 -14.339  1.00 74.85           N  
ATOM   1634  CA  LYS B 207      10.109 -14.672 -15.653  1.00 74.85           C  
ATOM   1635  C   LYS B 207       9.577 -16.051 -16.034  1.00 74.85           C  
ATOM   1636  CB  LYS B 207      11.638 -14.674 -15.679  1.00 74.85           C  
ATOM   1637  O   LYS B 207      10.293 -16.852 -16.640  1.00 74.85           O  
ATOM   1638  CG  LYS B 207      12.262 -13.303 -15.469  1.00 74.85           C  
ATOM   1639  CD  LYS B 207      13.778 -13.351 -15.608  1.00 74.85           C  
ATOM   1640  CE  LYS B 207      14.410 -11.993 -15.333  1.00 74.85           C  
ATOM   1641  NZ  LYS B 207      15.898 -12.040 -15.451  1.00 74.85           N  
ATOM   1642  N   ILE B 208       8.412 -16.348 -15.618  1.00 84.38           N  
ATOM   1643  CA  ILE B 208       7.731 -17.578 -16.008  1.00 84.38           C  
ATOM   1644  C   ILE B 208       6.713 -17.278 -17.106  1.00 84.38           C  
ATOM   1645  CB  ILE B 208       7.035 -18.245 -14.801  1.00 84.38           C  
ATOM   1646  O   ILE B 208       5.706 -16.610 -16.862  1.00 84.38           O  
ATOM   1647  CG1 ILE B 208       8.055 -18.551 -13.698  1.00 84.38           C  
ATOM   1648  CG2 ILE B 208       6.301 -19.517 -15.236  1.00 84.38           C  
ATOM   1649  CD1 ILE B 208       7.433 -19.028 -12.393  1.00 84.38           C  
ATOM   1650  N   PRO B 209       6.998 -17.720 -18.270  1.00 86.09           N  
ATOM   1651  CA  PRO B 209       6.115 -17.429 -19.403  1.00 86.09           C  
ATOM   1652  C   PRO B 209       4.745 -18.089 -19.268  1.00 86.09           C  
ATOM   1653  CB  PRO B 209       6.880 -17.997 -20.601  1.00 86.09           C  
ATOM   1654  O   PRO B 209       4.570 -18.995 -18.449  1.00 86.09           O  
ATOM   1655  CG  PRO B 209       7.911 -18.899 -20.002  1.00 86.09           C  
ATOM   1656  CD  PRO B 209       8.031 -18.583 -18.539  1.00 86.09           C  
ATOM   1657  N   PRO B 210       3.750 -17.545 -20.041  1.00 86.13           N  
ATOM   1658  CA  PRO B 210       2.420 -18.159 -20.045  1.00 86.13           C  
ATOM   1659  C   PRO B 210       2.444 -19.616 -20.501  1.00 86.13           C  
ATOM   1660  CB  PRO B 210       1.634 -17.291 -21.031  1.00 86.13           C  
ATOM   1661  O   PRO B 210       3.228 -19.978 -21.382  1.00 86.13           O  
ATOM   1662  CG  PRO B 210       2.424 -16.028 -21.141  1.00 86.13           C  
ATOM   1663  CD  PRO B 210       3.849 -16.322 -20.768  1.00 86.13           C  
ATOM   1664  N   ASN B 211       1.693 -20.460 -19.820  1.00 86.81           N  
ATOM   1665  CA  ASN B 211       1.515 -21.869 -20.153  1.00 86.81           C  
ATOM   1666  C   ASN B 211       2.830 -22.638 -20.059  1.00 86.81           C  
ATOM   1667  CB  ASN B 211       0.912 -22.019 -21.551  1.00 86.81           C  
ATOM   1668  O   ASN B 211       3.079 -23.549 -20.850  1.00 86.81           O  
ATOM   1669  CG  ASN B 211      -0.567 -21.686 -21.588  1.00 86.81           C  
ATOM   1670  ND2 ASN B 211      -1.000 -21.023 -22.653  1.00 86.81           N  
ATOM   1671  OD1 ASN B 211      -1.314 -22.023 -20.665  1.00 86.81           O  
ATOM   1672  N   ALA B 212       3.666 -22.138 -19.128  1.00 88.23           N  
ATOM   1673  CA  ALA B 212       4.967 -22.784 -18.977  1.00 88.23           C  
ATOM   1674  C   ALA B 212       4.862 -24.033 -18.106  1.00 88.23           C  
ATOM   1675  CB  ALA B 212       5.980 -21.809 -18.383  1.00 88.23           C  
ATOM   1676  O   ALA B 212       4.218 -24.011 -17.054  1.00 88.23           O  
ATOM   1677  N   LYS B 213       5.431 -25.122 -18.644  1.00 89.36           N  
ATOM   1678  CA  LYS B 213       5.681 -26.281 -17.792  1.00 89.36           C  
ATOM   1679  C   LYS B 213       6.856 -26.028 -16.851  1.00 89.36           C  
ATOM   1680  CB  LYS B 213       5.948 -27.524 -18.641  1.00 89.36           C  
ATOM   1681  O   LYS B 213       7.910 -25.553 -17.280  1.00 89.36           O  
ATOM   1682  CG  LYS B 213       5.892 -28.830 -17.862  1.00 89.36           C  
ATOM   1683  CD  LYS B 213       6.062 -30.035 -18.777  1.00 89.36           C  
ATOM   1684  CE  LYS B 213       6.019 -31.342 -17.997  1.00 89.36           C  
ATOM   1685  NZ  LYS B 213       6.170 -32.528 -18.893  1.00 89.36           N  
ATOM   1686  N   LEU B 214       6.667 -26.322 -15.674  1.00 92.10           N  
ATOM   1687  CA  LEU B 214       7.705 -26.018 -14.694  1.00 92.10           C  
ATOM   1688  C   LEU B 214       8.287 -27.297 -14.103  1.00 92.10           C  
ATOM   1689  CB  LEU B 214       7.145 -25.134 -13.577  1.00 92.10           C  
ATOM   1690  O   LEU B 214       7.575 -28.292 -13.943  1.00 92.10           O  
ATOM   1691  CG  LEU B 214       6.536 -23.799 -14.009  1.00 92.10           C  
ATOM   1692  CD1 LEU B 214       5.961 -23.063 -12.804  1.00 92.10           C  
ATOM   1693  CD2 LEU B 214       7.579 -22.940 -14.718  1.00 92.10           C  
ATOM   1694  N   THR B 215       9.576 -27.215 -13.857  1.00 92.62           N  
ATOM   1695  CA  THR B 215      10.269 -28.319 -13.202  1.00 92.62           C  
ATOM   1696  C   THR B 215      10.861 -27.870 -11.869  1.00 92.62           C  
ATOM   1697  CB  THR B 215      11.386 -28.887 -14.097  1.00 92.62           C  
ATOM   1698  O   THR B 215      11.506 -26.822 -11.791  1.00 92.62           O  
ATOM   1699  CG2 THR B 215      11.961 -30.172 -13.510  1.00 92.62           C  
ATOM   1700  OG1 THR B 215      10.853 -29.165 -15.398  1.00 92.62           O  
ATOM   1701  N   PHE B 216      10.509 -28.625 -10.880  1.00 94.20           N  
ATOM   1702  CA  PHE B 216      11.049 -28.349  -9.554  1.00 94.20           C  
ATOM   1703  C   PHE B 216      11.835 -29.544  -9.029  1.00 94.20           C  
ATOM   1704  CB  PHE B 216       9.924 -27.992  -8.578  1.00 94.20           C  
ATOM   1705  O   PHE B 216      11.398 -30.689  -9.163  1.00 94.20           O  
ATOM   1706  CG  PHE B 216       9.234 -26.692  -8.895  1.00 94.20           C  
ATOM   1707  CD1 PHE B 216       9.700 -25.495  -8.365  1.00 94.20           C  
ATOM   1708  CD2 PHE B 216       8.120 -26.668  -9.724  1.00 94.20           C  
ATOM   1709  CE1 PHE B 216       9.064 -24.290  -8.657  1.00 94.20           C  
ATOM   1710  CE2 PHE B 216       7.480 -25.468 -10.020  1.00 94.20           C  
ATOM   1711  CZ  PHE B 216       7.952 -24.281  -9.485  1.00 94.20           C  
ATOM   1712  N   GLU B 217      12.999 -29.309  -8.569  1.00 94.19           N  
ATOM   1713  CA  GLU B 217      13.670 -30.243  -7.670  1.00 94.19           C  
ATOM   1714  C   GLU B 217      13.424 -29.877  -6.209  1.00 94.19           C  
ATOM   1715  CB  GLU B 217      15.174 -30.279  -7.956  1.00 94.19           C  
ATOM   1716  O   GLU B 217      13.848 -28.815  -5.749  1.00 94.19           O  
ATOM   1717  CG  GLU B 217      15.549 -31.122  -9.167  1.00 94.19           C  
ATOM   1718  CD  GLU B 217      17.050 -31.300  -9.331  1.00 94.19           C  
ATOM   1719  OE1 GLU B 217      17.482 -31.906 -10.338  1.00 94.19           O  
ATOM   1720  OE2 GLU B 217      17.799 -30.832  -8.446  1.00 94.19           O  
ATOM   1721  N   VAL B 218      12.723 -30.771  -5.529  1.00 94.95           N  
ATOM   1722  CA  VAL B 218      12.262 -30.446  -4.183  1.00 94.95           C  
ATOM   1723  C   VAL B 218      12.742 -31.513  -3.201  1.00 94.95           C  
ATOM   1724  CB  VAL B 218      10.723 -30.321  -4.124  1.00 94.95           C  
ATOM   1725  O   VAL B 218      12.698 -32.708  -3.503  1.00 94.95           O  
ATOM   1726  CG1 VAL B 218      10.264 -29.961  -2.712  1.00 94.95           C  
ATOM   1727  CG2 VAL B 218      10.234 -29.281  -5.130  1.00 94.95           C  
ATOM   1728  N   GLU B 219      13.236 -31.042  -2.095  1.00 94.63           N  
ATOM   1729  CA  GLU B 219      13.575 -31.922  -0.982  1.00 94.63           C  
ATOM   1730  C   GLU B 219      12.713 -31.623   0.242  1.00 94.63           C  
ATOM   1731  CB  GLU B 219      15.058 -31.792  -0.625  1.00 94.63           C  
ATOM   1732  O   GLU B 219      12.734 -30.506   0.763  1.00 94.63           O  
ATOM   1733  CG  GLU B 219      15.522 -32.770   0.445  1.00 94.63           C  
ATOM   1734  CD  GLU B 219      16.999 -32.637   0.780  1.00 94.63           C  
ATOM   1735  OE1 GLU B 219      17.494 -33.389   1.650  1.00 94.63           O  
ATOM   1736  OE2 GLU B 219      17.666 -31.773   0.169  1.00 94.63           O  
ATOM   1737  N   LEU B 220      11.965 -32.669   0.641  1.00 96.00           N  
ATOM   1738  CA  LEU B 220      11.180 -32.566   1.867  1.00 96.00           C  
ATOM   1739  C   LEU B 220      12.028 -32.910   3.086  1.00 96.00           C  
ATOM   1740  CB  LEU B 220       9.961 -33.490   1.802  1.00 96.00           C  
ATOM   1741  O   LEU B 220      12.310 -34.084   3.341  1.00 96.00           O  
ATOM   1742  CG  LEU B 220       9.011 -33.444   2.999  1.00 96.00           C  
ATOM   1743  CD1 LEU B 220       8.398 -32.054   3.137  1.00 96.00           C  
ATOM   1744  CD2 LEU B 220       7.922 -34.502   2.860  1.00 96.00           C  
ATOM   1745  N   VAL B 221      12.381 -31.880   3.857  1.00 94.47           N  
ATOM   1746  CA  VAL B 221      13.383 -32.061   4.903  1.00 94.47           C  
ATOM   1747  C   VAL B 221      12.696 -32.397   6.224  1.00 94.47           C  
ATOM   1748  CB  VAL B 221      14.266 -30.804   5.066  1.00 94.47           C  
ATOM   1749  O   VAL B 221      13.231 -33.159   7.033  1.00 94.47           O  
ATOM   1750  CG1 VAL B 221      15.737 -31.144   4.828  1.00 94.47           C  
ATOM   1751  CG2 VAL B 221      13.808 -29.703   4.112  1.00 94.47           C  
ATOM   1752  N   ASP B 222      11.553 -31.785   6.456  1.00 94.29           N  
ATOM   1753  CA  ASP B 222      10.883 -32.023   7.730  1.00 94.29           C  
ATOM   1754  C   ASP B 222       9.379 -31.784   7.613  1.00 94.29           C  
ATOM   1755  CB  ASP B 222      11.474 -31.130   8.823  1.00 94.29           C  
ATOM   1756  O   ASP B 222       8.919 -31.145   6.665  1.00 94.29           O  
ATOM   1757  CG  ASP B 222      11.284 -31.697  10.219  1.00 94.29           C  
ATOM   1758  OD1 ASP B 222      10.929 -32.888  10.351  1.00 94.29           O  
ATOM   1759  OD2 ASP B 222      11.487 -30.944  11.197  1.00 94.29           O  
ATOM   1760  N   ILE B 223       8.608 -32.432   8.595  1.00 93.76           N  
ATOM   1761  CA  ILE B 223       7.160 -32.279   8.683  1.00 93.76           C  
ATOM   1762  C   ILE B 223       6.762 -31.965  10.123  1.00 93.76           C  
ATOM   1763  CB  ILE B 223       6.426 -33.545   8.187  1.00 93.76           C  
ATOM   1764  O   ILE B 223       7.142 -32.685  11.050  1.00 93.76           O  
ATOM   1765  CG1 ILE B 223       6.909 -33.927   6.783  1.00 93.76           C  
ATOM   1766  CG2 ILE B 223       4.910 -33.332   8.206  1.00 93.76           C  
ATOM   1767  CD1 ILE B 223       6.532 -35.340   6.362  1.00 93.76           C  
ATOM   1768  N   ASP B 224       6.069 -30.840  10.273  1.00 89.57           N  
ATOM   1769  CA  ASP B 224       5.556 -30.502  11.597  1.00 89.57           C  
ATOM   1770  C   ASP B 224       4.037 -30.649  11.651  1.00 89.57           C  
ATOM   1771  CB  ASP B 224       5.961 -29.078  11.982  1.00 89.57           C  
ATOM   1772  O   ASP B 224       3.351 -30.433  10.649  1.00 89.57           O  
ATOM   1773  CG  ASP B 224       7.456 -28.924  12.195  1.00 89.57           C  
ATOM   1774  OD1 ASP B 224       8.128 -29.917  12.546  1.00 89.57           O  
ATOM   1775  OD2 ASP B 224       7.967 -27.797  12.013  1.00 89.57           O  
TER    1776      ASP B 224                                                      
ATOM   1777  N   MET C   1      10.773   6.339  24.773  1.00 62.27           N  
ATOM   1778  CA  MET C   1      10.123   7.139  23.739  1.00 62.27           C  
ATOM   1779  C   MET C   1      11.110   8.111  23.103  1.00 62.27           C  
ATOM   1780  CB  MET C   1       8.934   7.907  24.321  1.00 62.27           C  
ATOM   1781  O   MET C   1      10.961   8.479  21.936  1.00 62.27           O  
ATOM   1782  CG  MET C   1       7.706   7.045  24.560  1.00 62.27           C  
ATOM   1783  SD  MET C   1       6.140   7.953  24.261  1.00 62.27           S  
ATOM   1784  CE  MET C   1       5.147   7.348  25.654  1.00 62.27           C  
ATOM   1785  N   ALA C   2      12.091   8.558  23.859  1.00 72.18           N  
ATOM   1786  CA  ALA C   2      13.222   9.364  23.407  1.00 72.18           C  
ATOM   1787  C   ALA C   2      14.046   8.617  22.362  1.00 72.18           C  
ATOM   1788  CB  ALA C   2      14.102   9.757  24.592  1.00 72.18           C  
ATOM   1789  O   ALA C   2      14.273   7.411  22.488  1.00 72.18           O  
ATOM   1790  N   GLY C   3      13.933   9.159  21.170  1.00 89.31           N  
ATOM   1791  CA  GLY C   3      14.782   8.621  20.119  1.00 89.31           C  
ATOM   1792  C   GLY C   3      13.998   8.082  18.937  1.00 89.31           C  
ATOM   1793  O   GLY C   3      14.581   7.722  17.912  1.00 89.31           O  
ATOM   1794  N   LYS C   4      12.616   8.091  18.982  1.00 95.69           N  
ATOM   1795  CA  LYS C   4      11.801   7.630  17.861  1.00 95.69           C  
ATOM   1796  C   LYS C   4      11.809   8.646  16.722  1.00 95.69           C  
ATOM   1797  CB  LYS C   4      10.366   7.362  18.314  1.00 95.69           C  
ATOM   1798  O   LYS C   4      11.976   9.845  16.954  1.00 95.69           O  
ATOM   1799  CG  LYS C   4      10.235   6.222  19.313  1.00 95.69           C  
ATOM   1800  CD  LYS C   4      10.378   4.866  18.635  1.00 95.69           C  
ATOM   1801  CE  LYS C   4      10.070   3.724  19.595  1.00 95.69           C  
ATOM   1802  NZ  LYS C   4      10.258   2.391  18.949  1.00 95.69           N  
ATOM   1803  N   LYS C   5      11.767   8.137  15.606  1.00 98.52           N  
ATOM   1804  CA  LYS C   5      11.771   8.988  14.419  1.00 98.52           C  
ATOM   1805  C   LYS C   5      10.405   8.988  13.738  1.00 98.52           C  
ATOM   1806  CB  LYS C   5      12.848   8.531  13.434  1.00 98.52           C  
ATOM   1807  O   LYS C   5       9.821   7.927  13.507  1.00 98.52           O  
ATOM   1808  CG  LYS C   5      14.268   8.665  13.963  1.00 98.52           C  
ATOM   1809  CD  LYS C   5      15.297   8.298  12.902  1.00 98.52           C  
ATOM   1810  CE  LYS C   5      16.719   8.420  13.434  1.00 98.52           C  
ATOM   1811  NZ  LYS C   5      17.733   8.130  12.377  1.00 98.52           N  
ATOM   1812  N   VAL C   6       9.921  10.236  13.455  1.00 98.76           N  
ATOM   1813  CA  VAL C   6       8.602  10.398  12.852  1.00 98.76           C  
ATOM   1814  C   VAL C   6       8.731  11.125  11.516  1.00 98.76           C  
ATOM   1815  CB  VAL C   6       7.642  11.167  13.787  1.00 98.76           C  
ATOM   1816  O   VAL C   6       9.451  12.121  11.410  1.00 98.76           O  
ATOM   1817  CG1 VAL C   6       6.286  11.377  13.114  1.00 98.76           C  
ATOM   1818  CG2 VAL C   6       7.475  10.422  15.110  1.00 98.76           C  
ATOM   1819  N   LEU C   7       8.090  10.536  10.551  1.00 98.95           N  
ATOM   1820  CA  LEU C   7       7.947  11.217   9.269  1.00 98.95           C  
ATOM   1821  C   LEU C   7       6.507  11.669   9.051  1.00 98.95           C  
ATOM   1822  CB  LEU C   7       8.386  10.302   8.123  1.00 98.95           C  
ATOM   1823  O   LEU C   7       5.578  10.865   9.151  1.00 98.95           O  
ATOM   1824  CG  LEU C   7       8.113  10.810   6.706  1.00 98.95           C  
ATOM   1825  CD1 LEU C   7       8.918  12.077   6.433  1.00 98.95           C  
ATOM   1826  CD2 LEU C   7       8.439   9.732   5.679  1.00 98.95           C  
ATOM   1827  N   ILE C   8       6.356  12.958   8.752  1.00 98.95           N  
ATOM   1828  CA  ILE C   8       5.056  13.482   8.350  1.00 98.95           C  
ATOM   1829  C   ILE C   8       5.072  13.813   6.859  1.00 98.95           C  
ATOM   1830  CB  ILE C   8       4.671  14.733   9.172  1.00 98.95           C  
ATOM   1831  O   ILE C   8       5.850  14.660   6.413  1.00 98.95           O  
ATOM   1832  CG1 ILE C   8       4.674  14.408  10.670  1.00 98.95           C  
ATOM   1833  CG2 ILE C   8       3.307  15.271   8.731  1.00 98.95           C  
ATOM   1834  CD1 ILE C   8       4.412  15.612  11.565  1.00 98.95           C  
ATOM   1835  N   VAL C   9       4.248  13.072   6.117  1.00 98.95           N  
ATOM   1836  CA  VAL C   9       4.036  13.411   4.714  1.00 98.95           C  
ATOM   1837  C   VAL C   9       2.819  14.324   4.581  1.00 98.95           C  
ATOM   1838  CB  VAL C   9       3.850  12.146   3.847  1.00 98.95           C  
ATOM   1839  O   VAL C   9       1.678  13.869   4.689  1.00 98.95           O  
ATOM   1840  CG1 VAL C   9       3.780  12.512   2.365  1.00 98.95           C  
ATOM   1841  CG2 VAL C   9       4.982  11.153   4.102  1.00 98.95           C  
ATOM   1842  N   TYR C  10       3.117  15.586   4.345  1.00 98.92           N  
ATOM   1843  CA  TYR C  10       2.119  16.650   4.365  1.00 98.92           C  
ATOM   1844  C   TYR C  10       1.739  17.067   2.950  1.00 98.92           C  
ATOM   1845  CB  TYR C  10       2.640  17.862   5.144  1.00 98.92           C  
ATOM   1846  O   TYR C  10       2.603  17.432   2.150  1.00 98.92           O  
ATOM   1847  CG  TYR C  10       1.743  19.072   5.055  1.00 98.92           C  
ATOM   1848  CD1 TYR C  10       2.163  20.228   4.399  1.00 98.92           C  
ATOM   1849  CD2 TYR C  10       0.476  19.064   5.627  1.00 98.92           C  
ATOM   1850  CE1 TYR C  10       1.340  21.346   4.316  1.00 98.92           C  
ATOM   1851  CE2 TYR C  10      -0.355  20.177   5.551  1.00 98.92           C  
ATOM   1852  OH  TYR C  10      -0.733  22.416   4.815  1.00 98.92           O  
ATOM   1853  CZ  TYR C  10       0.085  21.311   4.894  1.00 98.92           C  
ATOM   1854  N   ALA C  11       0.392  16.928   2.661  1.00 98.77           N  
ATOM   1855  CA  ALA C  11      -0.080  17.268   1.322  1.00 98.77           C  
ATOM   1856  C   ALA C  11      -1.218  18.283   1.382  1.00 98.77           C  
ATOM   1857  CB  ALA C  11      -0.531  16.010   0.582  1.00 98.77           C  
ATOM   1858  O   ALA C  11      -2.393  17.911   1.334  1.00 98.77           O  
ATOM   1859  N   HIS C  12      -0.820  19.533   1.366  1.00 98.48           N  
ATOM   1860  CA  HIS C  12      -1.748  20.653   1.269  1.00 98.48           C  
ATOM   1861  C   HIS C  12      -1.063  21.889   0.697  1.00 98.48           C  
ATOM   1862  CB  HIS C  12      -2.348  20.972   2.640  1.00 98.48           C  
ATOM   1863  O   HIS C  12       0.069  22.206   1.072  1.00 98.48           O  
ATOM   1864  CG  HIS C  12      -3.631  21.738   2.570  1.00 98.48           C  
ATOM   1865  CD2 HIS C  12      -4.908  21.355   2.803  1.00 98.48           C  
ATOM   1866  ND1 HIS C  12      -3.684  23.069   2.219  1.00 98.48           N  
ATOM   1867  CE1 HIS C  12      -4.943  23.474   2.242  1.00 98.48           C  
ATOM   1868  NE2 HIS C  12      -5.706  22.453   2.593  1.00 98.48           N  
ATOM   1869  N   GLN C  13      -1.779  22.613  -0.156  1.00 97.29           N  
ATOM   1870  CA  GLN C  13      -1.190  23.712  -0.914  1.00 97.29           C  
ATOM   1871  C   GLN C  13      -1.024  24.954  -0.044  1.00 97.29           C  
ATOM   1872  CB  GLN C  13      -2.045  24.039  -2.139  1.00 97.29           C  
ATOM   1873  O   GLN C  13      -0.242  25.848  -0.371  1.00 97.29           O  
ATOM   1874  CG  GLN C  13      -3.439  24.547  -1.797  1.00 97.29           C  
ATOM   1875  CD  GLN C  13      -4.446  23.426  -1.622  1.00 97.29           C  
ATOM   1876  NE2 GLN C  13      -5.726  23.751  -1.766  1.00 97.29           N  
ATOM   1877  OE1 GLN C  13      -4.076  22.277  -1.360  1.00 97.29           O  
ATOM   1878  N   GLU C  14      -1.811  24.970   1.071  1.00 96.89           N  
ATOM   1879  CA  GLU C  14      -1.820  26.162   1.914  1.00 96.89           C  
ATOM   1880  C   GLU C  14      -1.292  25.852   3.312  1.00 96.89           C  
ATOM   1881  CB  GLU C  14      -3.231  26.748   2.002  1.00 96.89           C  
ATOM   1882  O   GLU C  14      -1.986  25.230   4.119  1.00 96.89           O  
ATOM   1883  CG  GLU C  14      -3.355  27.908   2.979  1.00 96.89           C  
ATOM   1884  CD  GLU C  14      -2.376  29.037   2.698  1.00 96.89           C  
ATOM   1885  OE1 GLU C  14      -1.508  29.316   3.557  1.00 96.89           O  
ATOM   1886  OE2 GLU C  14      -2.477  29.647   1.610  1.00 96.89           O  
ATOM   1887  N   PRO C  15      -0.127  26.442   3.654  1.00 94.77           N  
ATOM   1888  CA  PRO C  15       0.509  26.132   4.936  1.00 94.77           C  
ATOM   1889  C   PRO C  15      -0.300  26.631   6.132  1.00 94.77           C  
ATOM   1890  CB  PRO C  15       1.854  26.857   4.847  1.00 94.77           C  
ATOM   1891  O   PRO C  15      -0.183  26.085   7.232  1.00 94.77           O  
ATOM   1892  CG  PRO C  15       2.119  26.992   3.382  1.00 94.77           C  
ATOM   1893  CD  PRO C  15       0.803  27.112   2.668  1.00 94.77           C  
ATOM   1894  N   LYS C  16      -1.183  27.670   5.898  1.00 94.90           N  
ATOM   1895  CA  LYS C  16      -1.966  28.224   6.999  1.00 94.90           C  
ATOM   1896  C   LYS C  16      -3.339  27.563   7.083  1.00 94.90           C  
ATOM   1897  CB  LYS C  16      -2.121  29.737   6.840  1.00 94.90           C  
ATOM   1898  O   LYS C  16      -4.201  28.008   7.844  1.00 94.90           O  
ATOM   1899  CG  LYS C  16      -0.819  30.511   6.987  1.00 94.90           C  
ATOM   1900  CD  LYS C  16      -1.044  32.012   6.859  1.00 94.90           C  
ATOM   1901  CE  LYS C  16       0.267  32.784   6.934  1.00 94.90           C  
ATOM   1902  NZ  LYS C  16       0.055  34.253   6.772  1.00 94.90           N  
ATOM   1903  N   SER C  17      -3.515  26.550   6.340  1.00 96.15           N  
ATOM   1904  CA  SER C  17      -4.765  25.796   6.361  1.00 96.15           C  
ATOM   1905  C   SER C  17      -4.918  25.014   7.661  1.00 96.15           C  
ATOM   1906  CB  SER C  17      -4.834  24.840   5.170  1.00 96.15           C  
ATOM   1907  O   SER C  17      -3.987  24.952   8.467  1.00 96.15           O  
ATOM   1908  OG  SER C  17      -3.951  23.746   5.351  1.00 96.15           O  
ATOM   1909  N   PHE C  18      -6.143  24.508   7.849  1.00 97.76           N  
ATOM   1910  CA  PHE C  18      -6.360  23.656   9.012  1.00 97.76           C  
ATOM   1911  C   PHE C  18      -5.441  22.441   8.972  1.00 97.76           C  
ATOM   1912  CB  PHE C  18      -7.823  23.205   9.084  1.00 97.76           C  
ATOM   1913  O   PHE C  18      -4.941  22.000  10.009  1.00 97.76           O  
ATOM   1914  CG  PHE C  18      -8.242  22.719  10.445  1.00 97.76           C  
ATOM   1915  CD1 PHE C  18      -8.325  21.359  10.718  1.00 97.76           C  
ATOM   1916  CD2 PHE C  18      -8.552  23.623  11.453  1.00 97.76           C  
ATOM   1917  CE1 PHE C  18      -8.713  20.906  11.977  1.00 97.76           C  
ATOM   1918  CE2 PHE C  18      -8.940  23.178  12.713  1.00 97.76           C  
ATOM   1919  CZ  PHE C  18      -9.021  21.819  12.973  1.00 97.76           C  
ATOM   1920  N   ASN C  19      -5.205  21.871   7.827  1.00 98.70           N  
ATOM   1921  CA  ASN C  19      -4.242  20.785   7.682  1.00 98.70           C  
ATOM   1922  C   ASN C  19      -2.844  21.213   8.121  1.00 98.70           C  
ATOM   1923  CB  ASN C  19      -4.213  20.281   6.238  1.00 98.70           C  
ATOM   1924  O   ASN C  19      -2.126  20.441   8.760  1.00 98.70           O  
ATOM   1925  CG  ASN C  19      -5.334  19.304   5.938  1.00 98.70           C  
ATOM   1926  ND2 ASN C  19      -6.406  19.800   5.331  1.00 98.70           N  
ATOM   1927  OD1 ASN C  19      -5.237  18.115   6.249  1.00 98.70           O  
ATOM   1928  N   GLY C  20      -2.491  22.436   7.746  1.00 98.54           N  
ATOM   1929  CA  GLY C  20      -1.230  22.977   8.227  1.00 98.54           C  
ATOM   1930  C   GLY C  20      -1.150  23.053   9.740  1.00 98.54           C  
ATOM   1931  O   GLY C  20      -0.119  22.723  10.330  1.00 98.54           O  
ATOM   1932  N   SER C  21      -2.257  23.447  10.366  1.00 98.40           N  
ATOM   1933  CA  SER C  21      -2.323  23.505  11.822  1.00 98.40           C  
ATOM   1934  C   SER C  21      -2.155  22.120  12.439  1.00 98.40           C  
ATOM   1935  CB  SER C  21      -3.649  24.116  12.276  1.00 98.40           C  
ATOM   1936  O   SER C  21      -1.406  21.951  13.403  1.00 98.40           O  
ATOM   1937  OG  SER C  21      -3.751  25.465  11.853  1.00 98.40           O  
ATOM   1938  N   LEU C  22      -2.773  21.145  11.909  1.00 98.83           N  
ATOM   1939  CA  LEU C  22      -2.672  19.782  12.420  1.00 98.83           C  
ATOM   1940  C   LEU C  22      -1.251  19.249  12.270  1.00 98.83           C  
ATOM   1941  CB  LEU C  22      -3.655  18.862  11.691  1.00 98.83           C  
ATOM   1942  O   LEU C  22      -0.739  18.573  13.165  1.00 98.83           O  
ATOM   1943  CG  LEU C  22      -5.141  19.132  11.929  1.00 98.83           C  
ATOM   1944  CD1 LEU C  22      -5.993  18.209  11.064  1.00 98.83           C  
ATOM   1945  CD2 LEU C  22      -5.486  18.960  13.405  1.00 98.83           C  
ATOM   1946  N   LYS C  23      -0.630  19.512  11.120  1.00 98.84           N  
ATOM   1947  CA  LYS C  23       0.771  19.151  10.922  1.00 98.84           C  
ATOM   1948  C   LYS C  23       1.659  19.790  11.985  1.00 98.84           C  
ATOM   1949  CB  LYS C  23       1.241  19.568   9.527  1.00 98.84           C  
ATOM   1950  O   LYS C  23       2.469  19.108  12.617  1.00 98.84           O  
ATOM   1951  CG  LYS C  23       2.709  19.277   9.256  1.00 98.84           C  
ATOM   1952  CD  LYS C  23       3.322  20.314   8.324  1.00 98.84           C  
ATOM   1953  CE  LYS C  23       3.287  21.708   8.936  1.00 98.84           C  
ATOM   1954  NZ  LYS C  23       3.733  22.751   7.965  1.00 98.84           N  
ATOM   1955  N   ASN C  24       1.449  21.079  12.254  1.00 98.72           N  
ATOM   1956  CA  ASN C  24       2.274  21.796  13.222  1.00 98.72           C  
ATOM   1957  C   ASN C  24       2.083  21.250  14.634  1.00 98.72           C  
ATOM   1958  CB  ASN C  24       1.964  23.294  13.185  1.00 98.72           C  
ATOM   1959  O   ASN C  24       3.049  21.117  15.388  1.00 98.72           O  
ATOM   1960  CG  ASN C  24       2.441  23.958  11.908  1.00 98.72           C  
ATOM   1961  ND2 ASN C  24       1.838  25.091  11.569  1.00 98.72           N  
ATOM   1962  OD1 ASN C  24       3.343  23.456  11.233  1.00 98.72           O  
ATOM   1963  N   VAL C  25       0.834  20.927  14.978  1.00 98.65           N  
ATOM   1964  CA  VAL C  25       0.548  20.339  16.282  1.00 98.65           C  
ATOM   1965  C   VAL C  25       1.284  19.007  16.420  1.00 98.65           C  
ATOM   1966  CB  VAL C  25      -0.969  20.134  16.493  1.00 98.65           C  
ATOM   1967  O   VAL C  25       1.868  18.720  17.467  1.00 98.65           O  
ATOM   1968  CG1 VAL C  25      -1.229  19.206  17.677  1.00 98.65           C  
ATOM   1969  CG2 VAL C  25      -1.664  21.478  16.700  1.00 98.65           C  
ATOM   1970  N   ALA C  26       1.309  18.206  15.370  1.00 98.80           N  
ATOM   1971  CA  ALA C  26       2.009  16.925  15.395  1.00 98.80           C  
ATOM   1972  C   ALA C  26       3.512  17.124  15.573  1.00 98.80           C  
ATOM   1973  CB  ALA C  26       1.727  16.139  14.117  1.00 98.80           C  
ATOM   1974  O   ALA C  26       4.140  16.453  16.395  1.00 98.80           O  
ATOM   1975  N   VAL C  27       4.063  18.083  14.859  1.00 98.80           N  
ATOM   1976  CA  VAL C  27       5.487  18.380  14.976  1.00 98.80           C  
ATOM   1977  C   VAL C  27       5.811  18.804  16.407  1.00 98.80           C  
ATOM   1978  CB  VAL C  27       5.921  19.480  13.982  1.00 98.80           C  
ATOM   1979  O   VAL C  27       6.722  18.257  17.032  1.00 98.80           O  
ATOM   1980  CG1 VAL C  27       7.336  19.964  14.296  1.00 98.80           C  
ATOM   1981  CG2 VAL C  27       5.835  18.966  12.547  1.00 98.80           C  
ATOM   1982  N   ASP C  28       4.990  19.672  16.954  1.00 98.45           N  
ATOM   1983  CA  ASP C  28       5.244  20.229  18.279  1.00 98.45           C  
ATOM   1984  C   ASP C  28       5.125  19.155  19.358  1.00 98.45           C  
ATOM   1985  CB  ASP C  28       4.278  21.379  18.572  1.00 98.45           C  
ATOM   1986  O   ASP C  28       6.035  18.982  20.171  1.00 98.45           O  
ATOM   1987  CG  ASP C  28       4.567  22.621  17.747  1.00 98.45           C  
ATOM   1988  OD1 ASP C  28       5.648  22.702  17.124  1.00 98.45           O  
ATOM   1989  OD2 ASP C  28       3.707  23.528  17.722  1.00 98.45           O  
ATOM   1990  N   GLU C  29       4.036  18.402  19.326  1.00 98.37           N  
ATOM   1991  CA  GLU C  29       3.769  17.417  20.370  1.00 98.37           C  
ATOM   1992  C   GLU C  29       4.789  16.283  20.333  1.00 98.37           C  
ATOM   1993  CB  GLU C  29       2.352  16.854  20.228  1.00 98.37           C  
ATOM   1994  O   GLU C  29       5.329  15.892  21.370  1.00 98.37           O  
ATOM   1995  CG  GLU C  29       1.969  15.869  21.323  1.00 98.37           C  
ATOM   1996  CD  GLU C  29       2.042  16.465  22.719  1.00 98.37           C  
ATOM   1997  OE1 GLU C  29       2.252  15.707  23.693  1.00 98.37           O  
ATOM   1998  OE2 GLU C  29       1.887  17.701  22.840  1.00 98.37           O  
ATOM   1999  N   LEU C  30       5.152  15.835  19.179  1.00 98.35           N  
ATOM   2000  CA  LEU C  30       6.050  14.693  19.052  1.00 98.35           C  
ATOM   2001  C   LEU C  30       7.495  15.107  19.312  1.00 98.35           C  
ATOM   2002  CB  LEU C  30       5.929  14.068  17.660  1.00 98.35           C  
ATOM   2003  O   LEU C  30       8.281  14.327  19.854  1.00 98.35           O  
ATOM   2004  CG  LEU C  30       4.623  13.329  17.360  1.00 98.35           C  
ATOM   2005  CD1 LEU C  30       4.517  13.025  15.870  1.00 98.35           C  
ATOM   2006  CD2 LEU C  30       4.533  12.047  18.181  1.00 98.35           C  
ATOM   2007  N   SER C  31       7.810  16.354  18.966  1.00 98.05           N  
ATOM   2008  CA  SER C  31       9.121  16.887  19.322  1.00 98.05           C  
ATOM   2009  C   SER C  31       9.265  17.036  20.833  1.00 98.05           C  
ATOM   2010  CB  SER C  31       9.353  18.239  18.645  1.00 98.05           C  
ATOM   2011  O   SER C  31      10.314  16.715  21.396  1.00 98.05           O  
ATOM   2012  OG  SER C  31       9.402  18.093  17.236  1.00 98.05           O  
ATOM   2013  N   ARG C  32       8.228  17.432  21.473  1.00 96.78           N  
ATOM   2014  CA  ARG C  32       8.232  17.594  22.924  1.00 96.78           C  
ATOM   2015  C   ARG C  32       8.458  16.258  23.623  1.00 96.78           C  
ATOM   2016  CB  ARG C  32       6.919  18.219  23.399  1.00 96.78           C  
ATOM   2017  O   ARG C  32       9.030  16.212  24.715  1.00 96.78           O  
ATOM   2018  CG  ARG C  32       6.957  18.717  24.835  1.00 96.78           C  
ATOM   2019  CD  ARG C  32       5.588  19.185  25.307  1.00 96.78           C  
ATOM   2020  NE  ARG C  32       4.592  18.121  25.208  1.00 96.78           N  
ATOM   2021  NH1 ARG C  32       4.896  17.352  27.365  1.00 96.78           N  
ATOM   2022  NH2 ARG C  32       3.363  16.345  25.989  1.00 96.78           N  
ATOM   2023  CZ  ARG C  32       4.286  17.276  26.187  1.00 96.78           C  
ATOM   2024  N   GLN C  33       8.094  15.143  22.952  1.00 95.65           N  
ATOM   2025  CA  GLN C  33       8.268  13.800  23.497  1.00 95.65           C  
ATOM   2026  C   GLN C  33       9.691  13.297  23.273  1.00 95.65           C  
ATOM   2027  CB  GLN C  33       7.264  12.831  22.871  1.00 95.65           C  
ATOM   2028  O   GLN C  33      10.036  12.190  23.692  1.00 95.65           O  
ATOM   2029  CG  GLN C  33       5.815  13.126  23.237  1.00 95.65           C  
ATOM   2030  CD  GLN C  33       4.838  12.172  22.576  1.00 95.65           C  
ATOM   2031  NE2 GLN C  33       3.618  12.643  22.340  1.00 95.65           N  
ATOM   2032  OE1 GLN C  33       5.176  11.022  22.280  1.00 95.65           O  
ATOM   2033  N   GLY C  34      10.461  14.118  22.521  1.00 96.83           N  
ATOM   2034  CA  GLY C  34      11.840  13.729  22.272  1.00 96.83           C  
ATOM   2035  C   GLY C  34      12.031  13.032  20.938  1.00 96.83           C  
ATOM   2036  O   GLY C  34      13.106  12.496  20.660  1.00 96.83           O  
ATOM   2037  N   CYS C  35      11.018  13.004  20.031  1.00 97.78           N  
ATOM   2038  CA  CYS C  35      11.110  12.403  18.704  1.00 97.78           C  
ATOM   2039  C   CYS C  35      11.851  13.322  17.740  1.00 97.78           C  
ATOM   2040  CB  CYS C  35       9.716  12.093  18.158  1.00 97.78           C  
ATOM   2041  O   CYS C  35      11.836  14.543  17.904  1.00 97.78           O  
ATOM   2042  SG  CYS C  35       8.742  11.007  19.222  1.00 97.78           S  
ATOM   2043  N   THR C  36      12.582  12.704  16.847  1.00 98.20           N  
ATOM   2044  CA  THR C  36      13.025  13.438  15.667  1.00 98.20           C  
ATOM   2045  C   THR C  36      11.935  13.452  14.598  1.00 98.20           C  
ATOM   2046  CB  THR C  36      14.314  12.832  15.082  1.00 98.20           C  
ATOM   2047  O   THR C  36      11.558  12.401  14.076  1.00 98.20           O  
ATOM   2048  CG2 THR C  36      14.799  13.630  13.876  1.00 98.20           C  
ATOM   2049  OG1 THR C  36      15.335  12.835  16.086  1.00 98.20           O  
ATOM   2050  N   VAL C  37      11.445  14.667  14.264  1.00 98.59           N  
ATOM   2051  CA  VAL C  37      10.321  14.775  13.340  1.00 98.59           C  
ATOM   2052  C   VAL C  37      10.792  15.388  12.023  1.00 98.59           C  
ATOM   2053  CB  VAL C  37       9.172  15.616  13.939  1.00 98.59           C  
ATOM   2054  O   VAL C  37      11.329  16.498  12.005  1.00 98.59           O  
ATOM   2055  CG1 VAL C  37       7.970  15.637  12.996  1.00 98.59           C  
ATOM   2056  CG2 VAL C  37       8.771  15.072  15.309  1.00 98.59           C  
ATOM   2057  N   THR C  38      10.628  14.631  10.990  1.00 98.72           N  
ATOM   2058  CA  THR C  38      10.897  15.111   9.639  1.00 98.72           C  
ATOM   2059  C   THR C  38       9.596  15.340   8.876  1.00 98.72           C  
ATOM   2060  CB  THR C  38      11.783  14.120   8.861  1.00 98.72           C  
ATOM   2061  O   THR C  38       8.694  14.500   8.909  1.00 98.72           O  
ATOM   2062  CG2 THR C  38      12.138  14.665   7.481  1.00 98.72           C  
ATOM   2063  OG1 THR C  38      12.991  13.889   9.596  1.00 98.72           O  
ATOM   2064  N   VAL C  39       9.514  16.514   8.214  1.00 98.86           N  
ATOM   2065  CA  VAL C  39       8.313  16.819   7.445  1.00 98.86           C  
ATOM   2066  C   VAL C  39       8.646  16.847   5.955  1.00 98.86           C  
ATOM   2067  CB  VAL C  39       7.689  18.166   7.876  1.00 98.86           C  
ATOM   2068  O   VAL C  39       9.531  17.590   5.524  1.00 98.86           O  
ATOM   2069  CG1 VAL C  39       6.473  18.499   7.015  1.00 98.86           C  
ATOM   2070  CG2 VAL C  39       7.306  18.126   9.355  1.00 98.86           C  
ATOM   2071  N   SER C  40       7.947  15.962   5.290  1.00 98.89           N  
ATOM   2072  CA  SER C  40       7.921  16.099   3.837  1.00 98.89           C  
ATOM   2073  C   SER C  40       6.713  16.910   3.380  1.00 98.89           C  
ATOM   2074  CB  SER C  40       7.906  14.724   3.169  1.00 98.89           C  
ATOM   2075  O   SER C  40       5.616  16.368   3.231  1.00 98.89           O  
ATOM   2076  OG  SER C  40       9.126  14.040   3.397  1.00 98.89           O  
ATOM   2077  N   ASP C  41       6.931  18.179   3.129  1.00 98.79           N  
ATOM   2078  CA  ASP C  41       5.907  19.049   2.558  1.00 98.79           C  
ATOM   2079  C   ASP C  41       5.904  18.966   1.033  1.00 98.79           C  
ATOM   2080  CB  ASP C  41       6.122  20.496   3.005  1.00 98.79           C  
ATOM   2081  O   ASP C  41       6.709  19.621   0.369  1.00 98.79           O  
ATOM   2082  CG  ASP C  41       4.973  21.412   2.621  1.00 98.79           C  
ATOM   2083  OD1 ASP C  41       4.272  21.127   1.626  1.00 98.79           O  
ATOM   2084  OD2 ASP C  41       4.769  22.430   3.318  1.00 98.79           O  
ATOM   2085  N   LEU C  42       4.899  18.287   0.529  1.00 98.75           N  
ATOM   2086  CA  LEU C  42       4.947  17.877  -0.870  1.00 98.75           C  
ATOM   2087  C   LEU C  42       4.773  19.077  -1.795  1.00 98.75           C  
ATOM   2088  CB  LEU C  42       3.865  16.833  -1.160  1.00 98.75           C  
ATOM   2089  O   LEU C  42       5.366  19.125  -2.875  1.00 98.75           O  
ATOM   2090  CG  LEU C  42       3.938  15.538  -0.349  1.00 98.75           C  
ATOM   2091  CD1 LEU C  42       2.920  14.529  -0.870  1.00 98.75           C  
ATOM   2092  CD2 LEU C  42       5.347  14.956  -0.396  1.00 98.75           C  
ATOM   2093  N   TYR C  43       4.028  20.042  -1.398  1.00 98.47           N  
ATOM   2094  CA  TYR C  43       3.856  21.237  -2.217  1.00 98.47           C  
ATOM   2095  C   TYR C  43       5.083  22.136  -2.135  1.00 98.47           C  
ATOM   2096  CB  TYR C  43       2.610  22.013  -1.779  1.00 98.47           C  
ATOM   2097  O   TYR C  43       5.571  22.626  -3.156  1.00 98.47           O  
ATOM   2098  CG  TYR C  43       1.315  21.403  -2.258  1.00 98.47           C  
ATOM   2099  CD1 TYR C  43       0.709  21.840  -3.434  1.00 98.47           C  
ATOM   2100  CD2 TYR C  43       0.694  20.390  -1.535  1.00 98.47           C  
ATOM   2101  CE1 TYR C  43      -0.485  21.282  -3.878  1.00 98.47           C  
ATOM   2102  CE2 TYR C  43      -0.500  19.824  -1.970  1.00 98.47           C  
ATOM   2103  OH  TYR C  43      -2.263  19.720  -3.576  1.00 98.47           O  
ATOM   2104  CZ  TYR C  43      -1.081  20.276  -3.141  1.00 98.47           C  
ATOM   2105  N   ALA C  44       5.586  22.301  -0.945  1.00 97.66           N  
ATOM   2106  CA  ALA C  44       6.787  23.118  -0.794  1.00 97.66           C  
ATOM   2107  C   ALA C  44       7.966  22.504  -1.543  1.00 97.66           C  
ATOM   2108  CB  ALA C  44       7.130  23.291   0.684  1.00 97.66           C  
ATOM   2109  O   ALA C  44       8.821  23.224  -2.064  1.00 97.66           O  
ATOM   2110  N   MET C  45       8.015  21.202  -1.616  1.00 97.42           N  
ATOM   2111  CA  MET C  45       9.091  20.475  -2.284  1.00 97.42           C  
ATOM   2112  C   MET C  45       8.879  20.455  -3.794  1.00 97.42           C  
ATOM   2113  CB  MET C  45       9.186  19.044  -1.750  1.00 97.42           C  
ATOM   2114  O   MET C  45       9.742  19.991  -4.540  1.00 97.42           O  
ATOM   2115  CG  MET C  45       9.577  18.962  -0.283  1.00 97.42           C  
ATOM   2116  SD  MET C  45       9.310  17.289   0.423  1.00 97.42           S  
ATOM   2117  CE  MET C  45      10.374  16.307  -0.671  1.00 97.42           C  
ATOM   2118  N   ASN C  46       7.726  20.954  -4.224  1.00 97.06           N  
ATOM   2119  CA  ASN C  46       7.371  20.851  -5.635  1.00 97.06           C  
ATOM   2120  C   ASN C  46       7.516  19.420  -6.146  1.00 97.06           C  
ATOM   2121  CB  ASN C  46       8.226  21.803  -6.475  1.00 97.06           C  
ATOM   2122  O   ASN C  46       8.101  19.191  -7.206  1.00 97.06           O  
ATOM   2123  CG  ASN C  46       7.906  23.261  -6.210  1.00 97.06           C  
ATOM   2124  ND2 ASN C  46       8.942  24.084  -6.096  1.00 97.06           N  
ATOM   2125  OD1 ASN C  46       6.738  23.645  -6.109  1.00 97.06           O  
ATOM   2126  N   LEU C  47       6.967  18.491  -5.363  1.00 97.48           N  
ATOM   2127  CA  LEU C  47       7.070  17.076  -5.704  1.00 97.48           C  
ATOM   2128  C   LEU C  47       6.413  16.792  -7.051  1.00 97.48           C  
ATOM   2129  CB  LEU C  47       6.424  16.214  -4.616  1.00 97.48           C  
ATOM   2130  O   LEU C  47       5.316  17.283  -7.327  1.00 97.48           O  
ATOM   2131  CG  LEU C  47       6.549  14.700  -4.788  1.00 97.48           C  
ATOM   2132  CD1 LEU C  47       7.906  14.219  -4.284  1.00 97.48           C  
ATOM   2133  CD2 LEU C  47       5.417  13.983  -4.058  1.00 97.48           C  
ATOM   2134  N   GLU C  48       7.102  16.140  -7.911  1.00 96.80           N  
ATOM   2135  CA  GLU C  48       6.533  15.617  -9.149  1.00 96.80           C  
ATOM   2136  C   GLU C  48       5.659  14.395  -8.881  1.00 96.80           C  
ATOM   2137  CB  GLU C  48       7.642  15.262 -10.143  1.00 96.80           C  
ATOM   2138  O   GLU C  48       6.166  13.327  -8.533  1.00 96.80           O  
ATOM   2139  CG  GLU C  48       7.141  14.567 -11.401  1.00 96.80           C  
ATOM   2140  CD  GLU C  48       6.055  15.345 -12.125  1.00 96.80           C  
ATOM   2141  OE1 GLU C  48       4.919  14.833 -12.247  1.00 96.80           O  
ATOM   2142  OE2 GLU C  48       6.342  16.477 -12.576  1.00 96.80           O  
ATOM   2143  N   PRO C  49       4.344  14.501  -9.164  1.00 97.15           N  
ATOM   2144  CA  PRO C  49       3.448  13.423  -8.740  1.00 97.15           C  
ATOM   2145  C   PRO C  49       3.305  12.326  -9.793  1.00 97.15           C  
ATOM   2146  CB  PRO C  49       2.115  14.140  -8.514  1.00 97.15           C  
ATOM   2147  O   PRO C  49       2.842  11.225  -9.483  1.00 97.15           O  
ATOM   2148  CG  PRO C  49       2.150  15.312  -9.442  1.00 97.15           C  
ATOM   2149  CD  PRO C  49       3.561  15.819  -9.517  1.00 97.15           C  
ATOM   2150  N   ARG C  50       3.748  12.641 -11.046  1.00 97.17           N  
ATOM   2151  CA  ARG C  50       3.523  11.704 -12.143  1.00 97.17           C  
ATOM   2152  C   ARG C  50       4.566  10.592 -12.136  1.00 97.17           C  
ATOM   2153  CB  ARG C  50       3.544  12.435 -13.487  1.00 97.17           C  
ATOM   2154  O   ARG C  50       5.761  10.856 -11.984  1.00 97.17           O  
ATOM   2155  CG  ARG C  50       2.418  13.442 -13.659  1.00 97.17           C  
ATOM   2156  CD  ARG C  50       2.573  14.248 -14.941  1.00 97.17           C  
ATOM   2157  NE  ARG C  50       3.780  15.069 -14.919  1.00 97.17           N  
ATOM   2158  NH1 ARG C  50       3.628  15.718 -17.131  1.00 97.17           N  
ATOM   2159  NH2 ARG C  50       5.361  16.465 -15.829  1.00 97.17           N  
ATOM   2160  CZ  ARG C  50       4.254  15.749 -15.960  1.00 97.17           C  
ATOM   2161  N   ALA C  51       4.175   9.393 -12.178  1.00 97.19           N  
ATOM   2162  CA  ALA C  51       5.046   8.234 -12.355  1.00 97.19           C  
ATOM   2163  C   ALA C  51       5.421   8.048 -13.823  1.00 97.19           C  
ATOM   2164  CB  ALA C  51       4.372   6.974 -11.818  1.00 97.19           C  
ATOM   2165  O   ALA C  51       4.623   7.540 -14.614  1.00 97.19           O  
ATOM   2166  N   THR C  52       6.613   8.466 -14.099  1.00 97.34           N  
ATOM   2167  CA  THR C  52       7.057   8.424 -15.488  1.00 97.34           C  
ATOM   2168  C   THR C  52       8.469   7.855 -15.587  1.00 97.34           C  
ATOM   2169  CB  THR C  52       7.019   9.824 -16.129  1.00 97.34           C  
ATOM   2170  O   THR C  52       9.066   7.480 -14.575  1.00 97.34           O  
ATOM   2171  CG2 THR C  52       5.682  10.511 -15.870  1.00 97.34           C  
ATOM   2172  OG1 THR C  52       8.070  10.625 -15.576  1.00 97.34           O  
ATOM   2173  N   ASP C  53       8.989   7.759 -16.826  1.00 96.08           N  
ATOM   2174  CA  ASP C  53      10.321   7.214 -17.068  1.00 96.08           C  
ATOM   2175  C   ASP C  53      11.401   8.127 -16.491  1.00 96.08           C  
ATOM   2176  CB  ASP C  53      10.553   7.008 -18.566  1.00 96.08           C  
ATOM   2177  O   ASP C  53      12.545   7.707 -16.309  1.00 96.08           O  
ATOM   2178  CG  ASP C  53      10.388   8.283 -19.373  1.00 96.08           C  
ATOM   2179  OD1 ASP C  53       9.871   9.285 -18.832  1.00 96.08           O  
ATOM   2180  OD2 ASP C  53      10.775   8.286 -20.562  1.00 96.08           O  
ATOM   2181  N   LYS C  54      11.028   9.308 -16.146  1.00 97.18           N  
ATOM   2182  CA  LYS C  54      11.985  10.228 -15.538  1.00 97.18           C  
ATOM   2183  C   LYS C  54      12.387   9.760 -14.142  1.00 97.18           C  
ATOM   2184  CB  LYS C  54      11.402  11.640 -15.470  1.00 97.18           C  
ATOM   2185  O   LYS C  54      13.361  10.255 -13.573  1.00 97.18           O  
ATOM   2186  CG  LYS C  54      11.201  12.293 -16.829  1.00 97.18           C  
ATOM   2187  CD  LYS C  54      10.727  13.735 -16.692  1.00 97.18           C  
ATOM   2188  CE  LYS C  54      10.545  14.396 -18.051  1.00 97.18           C  
ATOM   2189  NZ  LYS C  54       9.983  15.774 -17.926  1.00 97.18           N  
ATOM   2190  N   ASP C  55      11.671   8.834 -13.610  1.00 98.10           N  
ATOM   2191  CA  ASP C  55      11.968   8.271 -12.296  1.00 98.10           C  
ATOM   2192  C   ASP C  55      13.122   7.274 -12.374  1.00 98.10           C  
ATOM   2193  CB  ASP C  55      10.727   7.593 -11.710  1.00 98.10           C  
ATOM   2194  O   ASP C  55      13.673   6.873 -11.346  1.00 98.10           O  
ATOM   2195  CG  ASP C  55       9.658   8.583 -11.280  1.00 98.10           C  
ATOM   2196  OD1 ASP C  55       9.970   9.781 -11.107  1.00 98.10           O  
ATOM   2197  OD2 ASP C  55       8.494   8.160 -11.111  1.00 98.10           O  
ATOM   2198  N   ILE C  56      13.492   6.897 -13.533  1.00 97.62           N  
ATOM   2199  CA  ILE C  56      14.558   5.932 -13.781  1.00 97.62           C  
ATOM   2200  C   ILE C  56      15.766   6.642 -14.387  1.00 97.62           C  
ATOM   2201  CB  ILE C  56      14.084   4.793 -14.710  1.00 97.62           C  
ATOM   2202  O   ILE C  56      15.708   7.121 -15.522  1.00 97.62           O  
ATOM   2203  CG1 ILE C  56      12.834   4.118 -14.134  1.00 97.62           C  
ATOM   2204  CG2 ILE C  56      15.205   3.773 -14.930  1.00 97.62           C  
ATOM   2205  CD1 ILE C  56      11.524   4.666 -14.684  1.00 97.62           C  
ATOM   2206  N   THR C  57      16.855   6.766 -13.616  1.00 97.03           N  
ATOM   2207  CA  THR C  57      18.030   7.514 -14.048  1.00 97.03           C  
ATOM   2208  C   THR C  57      18.961   6.630 -14.872  1.00 97.03           C  
ATOM   2209  CB  THR C  57      18.797   8.092 -12.845  1.00 97.03           C  
ATOM   2210  O   THR C  57      19.821   7.133 -15.599  1.00 97.03           O  
ATOM   2211  CG2 THR C  57      17.951   9.112 -12.091  1.00 97.03           C  
ATOM   2212  OG1 THR C  57      19.148   7.027 -11.953  1.00 97.03           O  
ATOM   2213  N   GLY C  58      18.818   5.337 -14.798  1.00 93.60           N  
ATOM   2214  CA  GLY C  58      19.576   4.403 -15.614  1.00 93.60           C  
ATOM   2215  C   GLY C  58      18.870   4.025 -16.902  1.00 93.60           C  
ATOM   2216  O   GLY C  58      17.971   4.737 -17.355  1.00 93.60           O  
ATOM   2217  N   THR C  59      19.309   2.903 -17.482  1.00 92.81           N  
ATOM   2218  CA  THR C  59      18.715   2.417 -18.722  1.00 92.81           C  
ATOM   2219  C   THR C  59      17.447   1.617 -18.437  1.00 92.81           C  
ATOM   2220  CB  THR C  59      19.707   1.546 -19.514  1.00 92.81           C  
ATOM   2221  O   THR C  59      17.402   0.834 -17.485  1.00 92.81           O  
ATOM   2222  CG2 THR C  59      19.155   1.197 -20.892  1.00 92.81           C  
ATOM   2223  OG1 THR C  59      20.940   2.260 -19.672  1.00 92.81           O  
ATOM   2224  N   LEU C  60      16.381   1.933 -19.248  1.00 90.83           N  
ATOM   2225  CA  LEU C  60      15.148   1.164 -19.120  1.00 90.83           C  
ATOM   2226  C   LEU C  60      15.382  -0.300 -19.476  1.00 90.83           C  
ATOM   2227  CB  LEU C  60      14.055   1.751 -20.016  1.00 90.83           C  
ATOM   2228  O   LEU C  60      16.131  -0.605 -20.407  1.00 90.83           O  
ATOM   2229  CG  LEU C  60      13.586   3.167 -19.676  1.00 90.83           C  
ATOM   2230  CD1 LEU C  60      12.562   3.647 -20.699  1.00 90.83           C  
ATOM   2231  CD2 LEU C  60      13.005   3.213 -18.267  1.00 90.83           C  
ATOM   2232  N   SER C  61      14.797  -1.146 -18.738  1.00 82.37           N  
ATOM   2233  CA  SER C  61      14.951  -2.576 -18.988  1.00 82.37           C  
ATOM   2234  C   SER C  61      14.266  -2.987 -20.287  1.00 82.37           C  
ATOM   2235  CB  SER C  61      14.382  -3.388 -17.823  1.00 82.37           C  
ATOM   2236  O   SER C  61      14.765  -3.851 -21.011  1.00 82.37           O  
ATOM   2237  OG  SER C  61      12.994  -3.146 -17.672  1.00 82.37           O  
ATOM   2238  N   ASN C  62      13.107  -2.279 -20.537  1.00 84.40           N  
ATOM   2239  CA  ASN C  62      12.378  -2.504 -21.781  1.00 84.40           C  
ATOM   2240  C   ASN C  62      11.925  -1.189 -22.410  1.00 84.40           C  
ATOM   2241  CB  ASN C  62      11.176  -3.419 -21.541  1.00 84.40           C  
ATOM   2242  O   ASN C  62      10.763  -0.801 -22.279  1.00 84.40           O  
ATOM   2243  CG  ASN C  62      10.529  -3.885 -22.831  1.00 84.40           C  
ATOM   2244  ND2 ASN C  62       9.541  -4.764 -22.715  1.00 84.40           N  
ATOM   2245  OD1 ASN C  62      10.916  -3.459 -23.922  1.00 84.40           O  
ATOM   2246  N   PRO C  63      12.796  -0.547 -23.250  1.00 85.37           N  
ATOM   2247  CA  PRO C  63      12.523   0.784 -23.797  1.00 85.37           C  
ATOM   2248  C   PRO C  63      11.404   0.777 -24.836  1.00 85.37           C  
ATOM   2249  CB  PRO C  63      13.857   1.183 -24.433  1.00 85.37           C  
ATOM   2250  O   PRO C  63      10.817   1.823 -25.123  1.00 85.37           O  
ATOM   2251  CG  PRO C  63      14.590  -0.105 -24.625  1.00 85.37           C  
ATOM   2252  CD  PRO C  63      14.099  -1.090 -23.603  1.00 85.37           C  
ATOM   2253  N   GLU C  64      11.103  -0.399 -25.375  1.00 87.79           N  
ATOM   2254  CA  GLU C  64      10.087  -0.486 -26.420  1.00 87.79           C  
ATOM   2255  C   GLU C  64       8.681  -0.430 -25.829  1.00 87.79           C  
ATOM   2256  CB  GLU C  64      10.264  -1.769 -27.236  1.00 87.79           C  
ATOM   2257  O   GLU C  64       7.769   0.134 -26.436  1.00 87.79           O  
ATOM   2258  CG  GLU C  64      11.555  -1.812 -28.041  1.00 87.79           C  
ATOM   2259  CD  GLU C  64      11.526  -2.833 -29.167  1.00 87.79           C  
ATOM   2260  OE1 GLU C  64      12.360  -2.737 -30.096  1.00 87.79           O  
ATOM   2261  OE2 GLU C  64      10.662  -3.737 -29.121  1.00 87.79           O  
ATOM   2262  N   VAL C  65       8.491  -1.049 -24.654  1.00 85.39           N  
ATOM   2263  CA  VAL C  65       7.215  -1.044 -23.945  1.00 85.39           C  
ATOM   2264  C   VAL C  65       7.441  -0.687 -22.477  1.00 85.39           C  
ATOM   2265  CB  VAL C  65       6.497  -2.407 -24.058  1.00 85.39           C  
ATOM   2266  O   VAL C  65       7.833  -1.541 -21.678  1.00 85.39           O  
ATOM   2267  CG1 VAL C  65       5.134  -2.358 -23.371  1.00 85.39           C  
ATOM   2268  CG2 VAL C  65       6.347  -2.811 -25.524  1.00 85.39           C  
ATOM   2269  N   PHE C  66       7.078   0.546 -22.153  1.00 85.60           N  
ATOM   2270  CA  PHE C  66       7.330   1.050 -20.808  1.00 85.60           C  
ATOM   2271  C   PHE C  66       6.278   0.537 -19.832  1.00 85.60           C  
ATOM   2272  CB  PHE C  66       7.350   2.582 -20.802  1.00 85.60           C  
ATOM   2273  O   PHE C  66       5.085   0.795 -20.005  1.00 85.60           O  
ATOM   2274  CG  PHE C  66       7.555   3.181 -19.437  1.00 85.60           C  
ATOM   2275  CD1 PHE C  66       6.498   3.773 -18.756  1.00 85.60           C  
ATOM   2276  CD2 PHE C  66       8.806   3.152 -18.834  1.00 85.60           C  
ATOM   2277  CE1 PHE C  66       6.685   4.328 -17.492  1.00 85.60           C  
ATOM   2278  CE2 PHE C  66       9.001   3.704 -17.571  1.00 85.60           C  
ATOM   2279  CZ  PHE C  66       7.939   4.293 -16.902  1.00 85.60           C  
ATOM   2280  N   ASN C  67       6.695  -0.238 -18.884  1.00 81.77           N  
ATOM   2281  CA  ASN C  67       5.914  -0.672 -17.731  1.00 81.77           C  
ATOM   2282  C   ASN C  67       6.467  -0.097 -16.430  1.00 81.77           C  
ATOM   2283  CB  ASN C  67       5.866  -2.199 -17.658  1.00 81.77           C  
ATOM   2284  O   ASN C  67       7.536  -0.504 -15.971  1.00 81.77           O  
ATOM   2285  CG  ASN C  67       4.961  -2.703 -16.551  1.00 81.77           C  
ATOM   2286  ND2 ASN C  67       3.965  -3.502 -16.916  1.00 81.77           N  
ATOM   2287  OD1 ASN C  67       5.155  -2.377 -15.377  1.00 81.77           O  
ATOM   2288  N   TYR C  68       5.793   0.815 -15.909  1.00 90.82           N  
ATOM   2289  CA  TYR C  68       6.309   1.595 -14.789  1.00 90.82           C  
ATOM   2290  C   TYR C  68       6.711   0.688 -13.633  1.00 90.82           C  
ATOM   2291  CB  TYR C  68       5.266   2.612 -14.317  1.00 90.82           C  
ATOM   2292  O   TYR C  68       7.811   0.814 -13.090  1.00 90.82           O  
ATOM   2293  CG  TYR C  68       5.763   3.528 -13.225  1.00 90.82           C  
ATOM   2294  CD1 TYR C  68       5.355   3.354 -11.904  1.00 90.82           C  
ATOM   2295  CD2 TYR C  68       6.640   4.568 -13.511  1.00 90.82           C  
ATOM   2296  CE1 TYR C  68       5.809   4.197 -10.894  1.00 90.82           C  
ATOM   2297  CE2 TYR C  68       7.101   5.417 -12.509  1.00 90.82           C  
ATOM   2298  OH  TYR C  68       7.133   6.060 -10.211  1.00 90.82           O  
ATOM   2299  CZ  TYR C  68       6.681   5.223 -11.206  1.00 90.82           C  
ATOM   2300  N   GLY C  69       5.754  -0.256 -13.241  1.00 87.44           N  
ATOM   2301  CA  GLY C  69       6.038  -1.150 -12.130  1.00 87.44           C  
ATOM   2302  C   GLY C  69       7.297  -1.972 -12.332  1.00 87.44           C  
ATOM   2303  O   GLY C  69       8.138  -2.059 -11.435  1.00 87.44           O  
ATOM   2304  N   VAL C  70       7.502  -2.492 -13.503  1.00 85.34           N  
ATOM   2305  CA  VAL C  70       8.660  -3.314 -13.839  1.00 85.34           C  
ATOM   2306  C   VAL C  70       9.920  -2.452 -13.849  1.00 85.34           C  
ATOM   2307  CB  VAL C  70       8.483  -4.014 -15.205  1.00 85.34           C  
ATOM   2308  O   VAL C  70      10.933  -2.814 -13.246  1.00 85.34           O  
ATOM   2309  CG1 VAL C  70       9.781  -4.694 -15.635  1.00 85.34           C  
ATOM   2310  CG2 VAL C  70       7.341  -5.027 -15.140  1.00 85.34           C  
ATOM   2311  N   GLU C  71       9.834  -1.329 -14.451  1.00 92.09           N  
ATOM   2312  CA  GLU C  71      10.994  -0.459 -14.615  1.00 92.09           C  
ATOM   2313  C   GLU C  71      11.463   0.094 -13.272  1.00 92.09           C  
ATOM   2314  CB  GLU C  71      10.674   0.690 -15.575  1.00 92.09           C  
ATOM   2315  O   GLU C  71      12.665   0.162 -13.009  1.00 92.09           O  
ATOM   2316  CG  GLU C  71      10.409   0.241 -17.004  1.00 92.09           C  
ATOM   2317  CD  GLU C  71      11.625  -0.379 -17.674  1.00 92.09           C  
ATOM   2318  OE1 GLU C  71      11.463  -1.073 -18.703  1.00 92.09           O  
ATOM   2319  OE2 GLU C  71      12.748  -0.169 -17.164  1.00 92.09           O  
ATOM   2320  N   THR C  72      10.604   0.445 -12.432  1.00 94.12           N  
ATOM   2321  CA  THR C  72      11.005   0.986 -11.138  1.00 94.12           C  
ATOM   2322  C   THR C  72      11.578  -0.112 -10.246  1.00 94.12           C  
ATOM   2323  CB  THR C  72       9.820   1.664 -10.425  1.00 94.12           C  
ATOM   2324  O   THR C  72      12.484   0.139  -9.449  1.00 94.12           O  
ATOM   2325  CG2 THR C  72       9.391   2.933 -11.155  1.00 94.12           C  
ATOM   2326  OG1 THR C  72       8.713   0.754 -10.381  1.00 94.12           O  
ATOM   2327  N   HIS C  73      10.994  -1.292 -10.337  1.00 90.08           N  
ATOM   2328  CA  HIS C  73      11.561  -2.419  -9.604  1.00 90.08           C  
ATOM   2329  C   HIS C  73      13.005  -2.677 -10.020  1.00 90.08           C  
ATOM   2330  CB  HIS C  73      10.719  -3.677  -9.822  1.00 90.08           C  
ATOM   2331  O   HIS C  73      13.887  -2.805  -9.169  1.00 90.08           O  
ATOM   2332  CG  HIS C  73      11.193  -4.860  -9.039  1.00 90.08           C  
ATOM   2333  CD2 HIS C  73      11.843  -4.938  -7.854  1.00 90.08           C  
ATOM   2334  ND1 HIS C  73      11.013  -6.157  -9.468  1.00 90.08           N  
ATOM   2335  CE1 HIS C  73      11.533  -6.985  -8.577  1.00 90.08           C  
ATOM   2336  NE2 HIS C  73      12.043  -6.271  -7.588  1.00 90.08           N  
ATOM   2337  N   GLU C  74      13.260  -2.699 -11.337  1.00 90.51           N  
ATOM   2338  CA  GLU C  74      14.614  -2.879 -11.854  1.00 90.51           C  
ATOM   2339  C   GLU C  74      15.520  -1.722 -11.443  1.00 90.51           C  
ATOM   2340  CB  GLU C  74      14.594  -3.017 -13.378  1.00 90.51           C  
ATOM   2341  O   GLU C  74      16.670  -1.935 -11.054  1.00 90.51           O  
ATOM   2342  CG  GLU C  74      13.992  -4.324 -13.870  1.00 90.51           C  
ATOM   2343  CD  GLU C  74      14.684  -5.554 -13.305  1.00 90.51           C  
ATOM   2344  OE1 GLU C  74      13.986  -6.509 -12.894  1.00 90.51           O  
ATOM   2345  OE2 GLU C  74      15.935  -5.563 -13.273  1.00 90.51           O  
ATOM   2346  N   ALA C  75      14.997  -0.554 -11.519  1.00 96.12           N  
ATOM   2347  CA  ALA C  75      15.759   0.633 -11.139  1.00 96.12           C  
ATOM   2348  C   ALA C  75      16.133   0.594  -9.660  1.00 96.12           C  
ATOM   2349  CB  ALA C  75      14.964   1.898 -11.450  1.00 96.12           C  
ATOM   2350  O   ALA C  75      17.225   1.021  -9.278  1.00 96.12           O  
ATOM   2351  N   TYR C  76      15.211   0.139  -8.854  1.00 94.18           N  
ATOM   2352  CA  TYR C  76      15.507   0.002  -7.433  1.00 94.18           C  
ATOM   2353  C   TYR C  76      16.680  -0.946  -7.210  1.00 94.18           C  
ATOM   2354  CB  TYR C  76      14.277  -0.502  -6.673  1.00 94.18           C  
ATOM   2355  O   TYR C  76      17.604  -0.633  -6.455  1.00 94.18           O  
ATOM   2356  CG  TYR C  76      14.521  -0.719  -5.199  1.00 94.18           C  
ATOM   2357  CD1 TYR C  76      14.765  -1.994  -4.694  1.00 94.18           C  
ATOM   2358  CD2 TYR C  76      14.507   0.349  -4.309  1.00 94.18           C  
ATOM   2359  CE1 TYR C  76      14.988  -2.200  -3.337  1.00 94.18           C  
ATOM   2360  CE2 TYR C  76      14.729   0.155  -2.949  1.00 94.18           C  
ATOM   2361  OH  TYR C  76      15.189  -1.318  -1.129  1.00 94.18           O  
ATOM   2362  CZ  TYR C  76      14.969  -1.121  -2.474  1.00 94.18           C  
ATOM   2363  N   LYS C  77      16.703  -2.077  -7.885  1.00 90.62           N  
ATOM   2364  CA  LYS C  77      17.753  -3.084  -7.763  1.00 90.62           C  
ATOM   2365  C   LYS C  77      19.105  -2.524  -8.194  1.00 90.62           C  
ATOM   2366  CB  LYS C  77      17.409  -4.321  -8.594  1.00 90.62           C  
ATOM   2367  O   LYS C  77      20.131  -2.821  -7.579  1.00 90.62           O  
ATOM   2368  CG  LYS C  77      16.254  -5.140  -8.038  1.00 90.62           C  
ATOM   2369  CD  LYS C  77      16.081  -6.450  -8.795  1.00 90.62           C  
ATOM   2370  CE  LYS C  77      15.531  -6.218 -10.196  1.00 90.62           C  
ATOM   2371  NZ  LYS C  77      15.322  -7.503 -10.928  1.00 90.62           N  
ATOM   2372  N   GLN C  78      19.023  -1.668  -9.135  1.00 92.70           N  
ATOM   2373  CA  GLN C  78      20.247  -1.134  -9.723  1.00 92.70           C  
ATOM   2374  C   GLN C  78      20.624   0.203  -9.091  1.00 92.70           C  
ATOM   2375  CB  GLN C  78      20.092  -0.974 -11.236  1.00 92.70           C  
ATOM   2376  O   GLN C  78      21.563   0.864  -9.537  1.00 92.70           O  
ATOM   2377  CG  GLN C  78      19.924  -2.291 -11.980  1.00 92.70           C  
ATOM   2378  CD  GLN C  78      19.667  -2.100 -13.463  1.00 92.70           C  
ATOM   2379  NE2 GLN C  78      19.421  -3.198 -14.169  1.00 92.70           N  
ATOM   2380  OE1 GLN C  78      19.688  -0.973 -13.970  1.00 92.70           O  
ATOM   2381  N   ARG C  79      19.882   0.651  -8.139  1.00 95.88           N  
ATOM   2382  CA  ARG C  79      20.102   1.923  -7.459  1.00 95.88           C  
ATOM   2383  C   ARG C  79      20.081   3.084  -8.448  1.00 95.88           C  
ATOM   2384  CB  ARG C  79      21.432   1.905  -6.701  1.00 95.88           C  
ATOM   2385  O   ARG C  79      20.961   3.946  -8.420  1.00 95.88           O  
ATOM   2386  CG  ARG C  79      21.503   0.852  -5.607  1.00 95.88           C  
ATOM   2387  CD  ARG C  79      22.799   0.948  -4.815  1.00 95.88           C  
ATOM   2388  NE  ARG C  79      22.880  -0.084  -3.785  1.00 95.88           N  
ATOM   2389  NH1 ARG C  79      24.874   0.669  -2.895  1.00 95.88           N  
ATOM   2390  NH2 ARG C  79      23.837  -1.171  -2.003  1.00 95.88           N  
ATOM   2391  CZ  ARG C  79      23.864  -0.193  -2.897  1.00 95.88           C  
ATOM   2392  N   SER C  80      19.094   2.977  -9.298  1.00 97.77           N  
ATOM   2393  CA  SER C  80      19.032   3.994 -10.344  1.00 97.77           C  
ATOM   2394  C   SER C  80      17.684   4.708 -10.341  1.00 97.77           C  
ATOM   2395  CB  SER C  80      19.283   3.367 -11.716  1.00 97.77           C  
ATOM   2396  O   SER C  80      17.178   5.094 -11.397  1.00 97.77           O  
ATOM   2397  OG  SER C  80      18.360   2.322 -11.969  1.00 97.77           O  
ATOM   2398  N   LEU C  81      17.066   4.811  -9.226  1.00 98.40           N  
ATOM   2399  CA  LEU C  81      15.873   5.638  -9.071  1.00 98.40           C  
ATOM   2400  C   LEU C  81      16.248   7.107  -8.911  1.00 98.40           C  
ATOM   2401  CB  LEU C  81      15.052   5.174  -7.866  1.00 98.40           C  
ATOM   2402  O   LEU C  81      17.323   7.426  -8.398  1.00 98.40           O  
ATOM   2403  CG  LEU C  81      14.370   3.811  -7.994  1.00 98.40           C  
ATOM   2404  CD1 LEU C  81      13.819   3.365  -6.643  1.00 98.40           C  
ATOM   2405  CD2 LEU C  81      13.261   3.863  -9.039  1.00 98.40           C  
ATOM   2406  N   ALA C  82      15.392   7.969  -9.382  1.00 97.92           N  
ATOM   2407  CA  ALA C  82      15.618   9.401  -9.208  1.00 97.92           C  
ATOM   2408  C   ALA C  82      15.826   9.749  -7.737  1.00 97.92           C  
ATOM   2409  CB  ALA C  82      14.449  10.198  -9.781  1.00 97.92           C  
ATOM   2410  O   ALA C  82      15.204   9.148  -6.857  1.00 97.92           O  
ATOM   2411  N   SER C  83      16.640  10.766  -7.464  1.00 97.27           N  
ATOM   2412  CA  SER C  83      17.090  11.100  -6.117  1.00 97.27           C  
ATOM   2413  C   SER C  83      15.926  11.556  -5.243  1.00 97.27           C  
ATOM   2414  CB  SER C  83      18.161  12.190  -6.163  1.00 97.27           C  
ATOM   2415  O   SER C  83      15.904  11.289  -4.040  1.00 97.27           O  
ATOM   2416  OG  SER C  83      17.669  13.352  -6.808  1.00 97.27           O  
ATOM   2417  N   ASP C  84      14.941  12.238  -5.848  1.00 97.49           N  
ATOM   2418  CA  ASP C  84      13.814  12.683  -5.035  1.00 97.49           C  
ATOM   2419  C   ASP C  84      13.021  11.495  -4.497  1.00 97.49           C  
ATOM   2420  CB  ASP C  84      12.898  13.604  -5.845  1.00 97.49           C  
ATOM   2421  O   ASP C  84      12.436  11.570  -3.415  1.00 97.49           O  
ATOM   2422  CG  ASP C  84      12.342  12.939  -7.092  1.00 97.49           C  
ATOM   2423  OD1 ASP C  84      12.983  12.008  -7.624  1.00 97.49           O  
ATOM   2424  OD2 ASP C  84      11.254  13.352  -7.547  1.00 97.49           O  
ATOM   2425  N   ILE C  85      13.057  10.358  -5.198  1.00 98.42           N  
ATOM   2426  CA  ILE C  85      12.404   9.137  -4.739  1.00 98.42           C  
ATOM   2427  C   ILE C  85      13.247   8.480  -3.648  1.00 98.42           C  
ATOM   2428  CB  ILE C  85      12.170   8.149  -5.903  1.00 98.42           C  
ATOM   2429  O   ILE C  85      12.738   8.156  -2.572  1.00 98.42           O  
ATOM   2430  CG1 ILE C  85      11.185   8.742  -6.917  1.00 98.42           C  
ATOM   2431  CG2 ILE C  85      11.667   6.801  -5.376  1.00 98.42           C  
ATOM   2432  CD1 ILE C  85      11.041   7.922  -8.193  1.00 98.42           C  
ATOM   2433  N   THR C  86      14.553   8.322  -3.932  1.00 98.23           N  
ATOM   2434  CA  THR C  86      15.430   7.660  -2.974  1.00 98.23           C  
ATOM   2435  C   THR C  86      15.522   8.463  -1.679  1.00 98.23           C  
ATOM   2436  CB  THR C  86      16.842   7.457  -3.555  1.00 98.23           C  
ATOM   2437  O   THR C  86      15.633   7.890  -0.593  1.00 98.23           O  
ATOM   2438  CG2 THR C  86      16.819   6.477  -4.724  1.00 98.23           C  
ATOM   2439  OG1 THR C  86      17.349   8.716  -4.013  1.00 98.23           O  
ATOM   2440  N   ASP C  87      15.455   9.738  -1.755  1.00 98.34           N  
ATOM   2441  CA  ASP C  87      15.463  10.582  -0.565  1.00 98.34           C  
ATOM   2442  C   ASP C  87      14.239  10.315   0.307  1.00 98.34           C  
ATOM   2443  CB  ASP C  87      15.519  12.061  -0.955  1.00 98.34           C  
ATOM   2444  O   ASP C  87      14.355  10.188   1.528  1.00 98.34           O  
ATOM   2445  CG  ASP C  87      16.857  12.468  -1.546  1.00 98.34           C  
ATOM   2446  OD1 ASP C  87      17.836  11.701  -1.426  1.00 98.34           O  
ATOM   2447  OD2 ASP C  87      16.933  13.568  -2.136  1.00 98.34           O  
ATOM   2448  N   GLU C  88      13.093  10.205  -0.325  1.00 98.82           N  
ATOM   2449  CA  GLU C  88      11.876   9.917   0.428  1.00 98.82           C  
ATOM   2450  C   GLU C  88      11.893   8.496   0.983  1.00 98.82           C  
ATOM   2451  CB  GLU C  88      10.638  10.124  -0.449  1.00 98.82           C  
ATOM   2452  O   GLU C  88      11.433   8.254   2.101  1.00 98.82           O  
ATOM   2453  CG  GLU C  88      10.318  11.586  -0.724  1.00 98.82           C  
ATOM   2454  CD  GLU C  88      10.077  12.397   0.540  1.00 98.82           C  
ATOM   2455  OE1 GLU C  88      10.917  13.263   0.874  1.00 98.82           O  
ATOM   2456  OE2 GLU C  88       9.041  12.162   1.201  1.00 98.82           O  
ATOM   2457  N   GLN C  89      12.436   7.590   0.218  1.00 98.66           N  
ATOM   2458  CA  GLN C  89      12.560   6.221   0.707  1.00 98.66           C  
ATOM   2459  C   GLN C  89      13.454   6.157   1.942  1.00 98.66           C  
ATOM   2460  CB  GLN C  89      13.111   5.307  -0.388  1.00 98.66           C  
ATOM   2461  O   GLN C  89      13.184   5.393   2.871  1.00 98.66           O  
ATOM   2462  CG  GLN C  89      12.102   4.980  -1.481  1.00 98.66           C  
ATOM   2463  CD  GLN C  89      12.681   4.091  -2.567  1.00 98.66           C  
ATOM   2464  NE2 GLN C  89      11.807   3.464  -3.348  1.00 98.66           N  
ATOM   2465  OE1 GLN C  89      13.902   3.970  -2.703  1.00 98.66           O  
ATOM   2466  N   LYS C  90      14.496   6.940   1.944  1.00 98.38           N  
ATOM   2467  CA  LYS C  90      15.369   7.011   3.112  1.00 98.38           C  
ATOM   2468  C   LYS C  90      14.609   7.507   4.338  1.00 98.38           C  
ATOM   2469  CB  LYS C  90      16.565   7.923   2.833  1.00 98.38           C  
ATOM   2470  O   LYS C  90      14.758   6.957   5.432  1.00 98.38           O  
ATOM   2471  CG  LYS C  90      17.590   7.961   3.957  1.00 98.38           C  
ATOM   2472  CD  LYS C  90      18.763   8.869   3.614  1.00 98.38           C  
ATOM   2473  CE  LYS C  90      19.746   8.976   4.772  1.00 98.38           C  
ATOM   2474  NZ  LYS C  90      20.858   9.927   4.469  1.00 98.38           N  
ATOM   2475  N   LYS C  91      13.756   8.454   4.167  1.00 98.71           N  
ATOM   2476  CA  LYS C  91      12.953   8.980   5.267  1.00 98.71           C  
ATOM   2477  C   LYS C  91      11.991   7.921   5.801  1.00 98.71           C  
ATOM   2478  CB  LYS C  91      12.174  10.217   4.820  1.00 98.71           C  
ATOM   2479  O   LYS C  91      11.851   7.758   7.015  1.00 98.71           O  
ATOM   2480  CG  LYS C  91      13.054  11.399   4.439  1.00 98.71           C  
ATOM   2481  CD  LYS C  91      12.236  12.534   3.837  1.00 98.71           C  
ATOM   2482  CE  LYS C  91      13.130  13.606   3.229  1.00 98.71           C  
ATOM   2483  NZ  LYS C  91      12.340  14.620   2.467  1.00 98.71           N  
ATOM   2484  N   VAL C  92      11.392   7.196   4.905  1.00 98.72           N  
ATOM   2485  CA  VAL C  92      10.460   6.150   5.311  1.00 98.72           C  
ATOM   2486  C   VAL C  92      11.212   5.048   6.055  1.00 98.72           C  
ATOM   2487  CB  VAL C  92       9.708   5.557   4.099  1.00 98.72           C  
ATOM   2488  O   VAL C  92      10.765   4.584   7.107  1.00 98.72           O  
ATOM   2489  CG1 VAL C  92       8.857   4.361   4.523  1.00 98.72           C  
ATOM   2490  CG2 VAL C  92       8.841   6.625   3.435  1.00 98.72           C  
ATOM   2491  N   ARG C  93      12.347   4.718   5.560  1.00 97.73           N  
ATOM   2492  CA  ARG C  93      13.158   3.668   6.166  1.00 97.73           C  
ATOM   2493  C   ARG C  93      13.537   4.026   7.599  1.00 97.73           C  
ATOM   2494  CB  ARG C  93      14.420   3.417   5.337  1.00 97.73           C  
ATOM   2495  O   ARG C  93      13.510   3.171   8.486  1.00 97.73           O  
ATOM   2496  CG  ARG C  93      15.134   2.119   5.679  1.00 97.73           C  
ATOM   2497  CD  ARG C  93      16.327   1.874   4.766  1.00 97.73           C  
ATOM   2498  NE  ARG C  93      15.907   1.520   3.413  1.00 97.73           N  
ATOM   2499  NH1 ARG C  93      17.064   3.234   2.384  1.00 97.73           N  
ATOM   2500  NH2 ARG C  93      15.826   1.766   1.131  1.00 97.73           N  
ATOM   2501  CZ  ARG C  93      16.267   2.174   2.313  1.00 97.73           C  
ATOM   2502  N   GLU C  94      13.783   5.212   7.861  1.00 97.44           N  
ATOM   2503  CA  GLU C  94      14.280   5.666   9.156  1.00 97.44           C  
ATOM   2504  C   GLU C  94      13.138   5.858  10.150  1.00 97.44           C  
ATOM   2505  CB  GLU C  94      15.068   6.970   9.003  1.00 97.44           C  
ATOM   2506  O   GLU C  94      13.346   5.789  11.363  1.00 97.44           O  
ATOM   2507  CG  GLU C  94      16.390   6.807   8.267  1.00 97.44           C  
ATOM   2508  CD  GLU C  94      17.092   8.128   7.996  1.00 97.44           C  
ATOM   2509  OE1 GLU C  94      18.231   8.114   7.476  1.00 97.44           O  
ATOM   2510  OE2 GLU C  94      16.499   9.185   8.306  1.00 97.44           O  
ATOM   2511  N   ALA C  95      11.984   6.032   9.647  1.00 98.41           N  
ATOM   2512  CA  ALA C  95      10.860   6.431  10.489  1.00 98.41           C  
ATOM   2513  C   ALA C  95      10.296   5.237  11.253  1.00 98.41           C  
ATOM   2514  CB  ALA C  95       9.767   7.083   9.645  1.00 98.41           C  
ATOM   2515  O   ALA C  95      10.217   4.129  10.716  1.00 98.41           O  
ATOM   2516  N   ASP C  96       9.956   5.469  12.481  1.00 98.50           N  
ATOM   2517  CA  ASP C  96       9.200   4.506  13.276  1.00 98.50           C  
ATOM   2518  C   ASP C  96       7.697   4.718  13.112  1.00 98.50           C  
ATOM   2519  CB  ASP C  96       9.588   4.606  14.753  1.00 98.50           C  
ATOM   2520  O   ASP C  96       6.914   3.775  13.242  1.00 98.50           O  
ATOM   2521  CG  ASP C  96      11.063   4.344  14.998  1.00 98.50           C  
ATOM   2522  OD1 ASP C  96      11.522   3.200  14.789  1.00 98.50           O  
ATOM   2523  OD2 ASP C  96      11.773   5.289  15.406  1.00 98.50           O  
ATOM   2524  N   LEU C  97       7.313   5.933  12.857  1.00 98.71           N  
ATOM   2525  CA  LEU C  97       5.938   6.353  12.610  1.00 98.71           C  
ATOM   2526  C   LEU C  97       5.863   7.287  11.407  1.00 98.71           C  
ATOM   2527  CB  LEU C  97       5.359   7.045  13.846  1.00 98.71           C  
ATOM   2528  O   LEU C  97       6.615   8.261  11.324  1.00 98.71           O  
ATOM   2529  CG  LEU C  97       4.009   7.741  13.663  1.00 98.71           C  
ATOM   2530  CD1 LEU C  97       2.932   6.722  13.307  1.00 98.71           C  
ATOM   2531  CD2 LEU C  97       3.628   8.510  14.924  1.00 98.71           C  
ATOM   2532  N   VAL C  98       4.993   6.929  10.485  1.00 98.92           N  
ATOM   2533  CA  VAL C  98       4.713   7.797   9.347  1.00 98.92           C  
ATOM   2534  C   VAL C  98       3.278   8.312   9.431  1.00 98.92           C  
ATOM   2535  CB  VAL C  98       4.938   7.064   8.005  1.00 98.92           C  
ATOM   2536  O   VAL C  98       2.329   7.524   9.452  1.00 98.92           O  
ATOM   2537  CG1 VAL C  98       4.769   8.025   6.830  1.00 98.92           C  
ATOM   2538  CG2 VAL C  98       6.322   6.418   7.977  1.00 98.92           C  
ATOM   2539  N   ILE C  99       3.117   9.641   9.424  1.00 98.93           N  
ATOM   2540  CA  ILE C  99       1.804  10.277   9.452  1.00 98.93           C  
ATOM   2541  C   ILE C  99       1.525  10.943   8.106  1.00 98.93           C  
ATOM   2542  CB  ILE C  99       1.701  11.312  10.594  1.00 98.93           C  
ATOM   2543  O   ILE C  99       2.320  11.759   7.634  1.00 98.93           O  
ATOM   2544  CG1 ILE C  99       1.960  10.640  11.948  1.00 98.93           C  
ATOM   2545  CG2 ILE C  99       0.333  12.000  10.577  1.00 98.93           C  
ATOM   2546  CD1 ILE C  99       2.026  11.612  13.118  1.00 98.93           C  
ATOM   2547  N   PHE C 100       0.443  10.563   7.509  1.00 98.93           N  
ATOM   2548  CA  PHE C 100      -0.003  11.220   6.286  1.00 98.93           C  
ATOM   2549  C   PHE C 100      -1.080  12.255   6.590  1.00 98.93           C  
ATOM   2550  CB  PHE C 100      -0.533  10.190   5.283  1.00 98.93           C  
ATOM   2551  O   PHE C 100      -2.200  11.902   6.963  1.00 98.93           O  
ATOM   2552  CG  PHE C 100       0.491   9.172   4.862  1.00 98.93           C  
ATOM   2553  CD1 PHE C 100       1.258   9.368   3.720  1.00 98.93           C  
ATOM   2554  CD2 PHE C 100       0.686   8.016   5.607  1.00 98.93           C  
ATOM   2555  CE1 PHE C 100       2.207   8.427   3.327  1.00 98.93           C  
ATOM   2556  CE2 PHE C 100       1.632   7.071   5.221  1.00 98.93           C  
ATOM   2557  CZ  PHE C 100       2.390   7.278   4.080  1.00 98.93           C  
ATOM   2558  N   GLN C 101      -0.801  13.493   6.449  1.00 98.87           N  
ATOM   2559  CA  GLN C 101      -1.699  14.610   6.721  1.00 98.87           C  
ATOM   2560  C   GLN C 101      -2.208  15.235   5.425  1.00 98.87           C  
ATOM   2561  CB  GLN C 101      -0.999  15.668   7.574  1.00 98.87           C  
ATOM   2562  O   GLN C 101      -1.432  15.818   4.665  1.00 98.87           O  
ATOM   2563  CG  GLN C 101      -1.857  16.892   7.864  1.00 98.87           C  
ATOM   2564  CD  GLN C 101      -3.040  16.580   8.761  1.00 98.87           C  
ATOM   2565  NE2 GLN C 101      -4.246  16.816   8.256  1.00 98.87           N  
ATOM   2566  OE1 GLN C 101      -2.871  16.130   9.899  1.00 98.87           O  
ATOM   2567  N   PHE C 102      -3.551  15.184   5.188  1.00 98.79           N  
ATOM   2568  CA  PHE C 102      -4.071  15.657   3.910  1.00 98.79           C  
ATOM   2569  C   PHE C 102      -5.576  15.886   3.990  1.00 98.79           C  
ATOM   2570  CB  PHE C 102      -3.750  14.658   2.795  1.00 98.79           C  
ATOM   2571  O   PHE C 102      -6.242  15.361   4.884  1.00 98.79           O  
ATOM   2572  CG  PHE C 102      -4.355  13.297   3.006  1.00 98.79           C  
ATOM   2573  CD1 PHE C 102      -3.710  12.348   3.790  1.00 98.79           C  
ATOM   2574  CD2 PHE C 102      -5.571  12.965   2.421  1.00 98.79           C  
ATOM   2575  CE1 PHE C 102      -4.268  11.087   3.988  1.00 98.79           C  
ATOM   2576  CE2 PHE C 102      -6.134  11.708   2.614  1.00 98.79           C  
ATOM   2577  CZ  PHE C 102      -5.481  10.769   3.397  1.00 98.79           C  
ATOM   2578  N   PRO C 103      -6.046  16.720   3.093  1.00 98.48           N  
ATOM   2579  CA  PRO C 103      -7.500  16.805   2.932  1.00 98.48           C  
ATOM   2580  C   PRO C 103      -8.061  15.697   2.044  1.00 98.48           C  
ATOM   2581  CB  PRO C 103      -7.702  18.178   2.286  1.00 98.48           C  
ATOM   2582  O   PRO C 103      -7.375  15.222   1.135  1.00 98.48           O  
ATOM   2583  CG  PRO C 103      -6.480  18.393   1.453  1.00 98.48           C  
ATOM   2584  CD  PRO C 103      -5.301  17.811   2.179  1.00 98.48           C  
ATOM   2585  N   LEU C 104      -9.281  15.310   2.332  1.00 97.82           N  
ATOM   2586  CA  LEU C 104      -9.970  14.377   1.447  1.00 97.82           C  
ATOM   2587  C   LEU C 104     -10.466  15.084   0.190  1.00 97.82           C  
ATOM   2588  CB  LEU C 104     -11.146  13.718   2.174  1.00 97.82           C  
ATOM   2589  O   LEU C 104     -11.290  15.997   0.271  1.00 97.82           O  
ATOM   2590  CG  LEU C 104     -11.784  12.515   1.479  1.00 97.82           C  
ATOM   2591  CD1 LEU C 104     -10.838  11.320   1.511  1.00 97.82           C  
ATOM   2592  CD2 LEU C 104     -13.118  12.166   2.131  1.00 97.82           C  
ATOM   2593  N   TYR C 105      -9.873  14.785  -0.945  1.00 96.18           N  
ATOM   2594  CA  TYR C 105     -10.318  15.296  -2.237  1.00 96.18           C  
ATOM   2595  C   TYR C 105     -11.017  14.208  -3.043  1.00 96.18           C  
ATOM   2596  CB  TYR C 105      -9.133  15.855  -3.031  1.00 96.18           C  
ATOM   2597  O   TYR C 105     -10.410  13.187  -3.376  1.00 96.18           O  
ATOM   2598  CG  TYR C 105      -8.588  17.149  -2.478  1.00 96.18           C  
ATOM   2599  CD1 TYR C 105      -9.233  17.810  -1.435  1.00 96.18           C  
ATOM   2600  CD2 TYR C 105      -7.429  17.715  -2.998  1.00 96.18           C  
ATOM   2601  CE1 TYR C 105      -8.736  19.004  -0.923  1.00 96.18           C  
ATOM   2602  CE2 TYR C 105      -6.922  18.908  -2.494  1.00 96.18           C  
ATOM   2603  OH  TYR C 105      -7.084  20.726  -0.956  1.00 96.18           O  
ATOM   2604  CZ  TYR C 105      -7.581  19.544  -1.458  1.00 96.18           C  
ATOM   2605  N   TRP C 106     -12.211  14.485  -3.352  1.00 94.46           N  
ATOM   2606  CA  TRP C 106     -13.005  13.553  -4.146  1.00 94.46           C  
ATOM   2607  C   TRP C 106     -12.902  12.138  -3.588  1.00 94.46           C  
ATOM   2608  CB  TRP C 106     -12.555  13.573  -5.609  1.00 94.46           C  
ATOM   2609  O   TRP C 106     -12.625  11.191  -4.328  1.00 94.46           O  
ATOM   2610  CG  TRP C 106     -12.764  14.891  -6.293  1.00 94.46           C  
ATOM   2611  CD1 TRP C 106     -11.800  15.772  -6.698  1.00 94.46           C  
ATOM   2612  CD2 TRP C 106     -14.019  15.479  -6.647  1.00 94.46           C  
ATOM   2613  CE2 TRP C 106     -13.741  16.718  -7.266  1.00 94.46           C  
ATOM   2614  CE3 TRP C 106     -15.354  15.078  -6.503  1.00 94.46           C  
ATOM   2615  NE1 TRP C 106     -12.381  16.873  -7.284  1.00 94.46           N  
ATOM   2616  CH2 TRP C 106     -16.047  17.144  -7.585  1.00 94.46           C  
ATOM   2617  CZ2 TRP C 106     -14.750  17.560  -7.739  1.00 94.46           C  
ATOM   2618  CZ3 TRP C 106     -16.357  15.917  -6.975  1.00 94.46           C  
ATOM   2619  N   PHE C 107     -13.030  11.943  -2.252  1.00 94.12           N  
ATOM   2620  CA  PHE C 107     -13.104  10.710  -1.477  1.00 94.12           C  
ATOM   2621  C   PHE C 107     -11.814   9.910  -1.609  1.00 94.12           C  
ATOM   2622  CB  PHE C 107     -14.297   9.861  -1.928  1.00 94.12           C  
ATOM   2623  O   PHE C 107     -11.836   8.677  -1.583  1.00 94.12           O  
ATOM   2624  CG  PHE C 107     -15.633  10.455  -1.573  1.00 94.12           C  
ATOM   2625  CD1 PHE C 107     -16.227  10.183  -0.347  1.00 94.12           C  
ATOM   2626  CD2 PHE C 107     -16.296  11.287  -2.466  1.00 94.12           C  
ATOM   2627  CE1 PHE C 107     -17.464  10.731  -0.015  1.00 94.12           C  
ATOM   2628  CE2 PHE C 107     -17.533  11.838  -2.143  1.00 94.12           C  
ATOM   2629  CZ  PHE C 107     -18.115  11.558  -0.917  1.00 94.12           C  
ATOM   2630  N   SER C 108     -10.722  10.647  -1.871  1.00 95.48           N  
ATOM   2631  CA  SER C 108      -9.397  10.038  -1.908  1.00 95.48           C  
ATOM   2632  C   SER C 108      -8.313  11.050  -1.552  1.00 95.48           C  
ATOM   2633  CB  SER C 108      -9.118   9.444  -3.290  1.00 95.48           C  
ATOM   2634  O   SER C 108      -8.608  12.121  -1.017  1.00 95.48           O  
ATOM   2635  OG  SER C 108      -7.927   8.675  -3.276  1.00 95.48           O  
ATOM   2636  N   VAL C 109      -6.990  10.783  -1.705  1.00 97.95           N  
ATOM   2637  CA  VAL C 109      -5.858  11.644  -1.379  1.00 97.95           C  
ATOM   2638  C   VAL C 109      -5.655  12.673  -2.488  1.00 97.95           C  
ATOM   2639  CB  VAL C 109      -4.565  10.826  -1.167  1.00 97.95           C  
ATOM   2640  O   VAL C 109      -6.057  12.449  -3.632  1.00 97.95           O  
ATOM   2641  CG1 VAL C 109      -4.723   9.859   0.005  1.00 97.95           C  
ATOM   2642  CG2 VAL C 109      -4.199  10.068  -2.442  1.00 97.95           C  
ATOM   2643  N   PRO C 110      -5.084  13.828  -2.181  1.00 98.30           N  
ATOM   2644  CA  PRO C 110      -4.678  14.736  -3.256  1.00 98.30           C  
ATOM   2645  C   PRO C 110      -3.739  14.076  -4.263  1.00 98.30           C  
ATOM   2646  CB  PRO C 110      -3.969  15.870  -2.511  1.00 98.30           C  
ATOM   2647  O   PRO C 110      -2.994  13.159  -3.908  1.00 98.30           O  
ATOM   2648  CG  PRO C 110      -4.469  15.775  -1.106  1.00 98.30           C  
ATOM   2649  CD  PRO C 110      -4.734  14.330  -0.791  1.00 98.30           C  
ATOM   2650  N   ALA C 111      -3.768  14.550  -5.505  1.00 97.49           N  
ATOM   2651  CA  ALA C 111      -2.974  13.967  -6.584  1.00 97.49           C  
ATOM   2652  C   ALA C 111      -1.497  13.904  -6.205  1.00 97.49           C  
ATOM   2653  CB  ALA C 111      -3.156  14.768  -7.871  1.00 97.49           C  
ATOM   2654  O   ALA C 111      -0.822  12.908  -6.479  1.00 97.49           O  
ATOM   2655  N   ILE C 112      -1.010  14.913  -5.516  1.00 98.56           N  
ATOM   2656  CA  ILE C 112       0.411  14.988  -5.193  1.00 98.56           C  
ATOM   2657  C   ILE C 112       0.770  13.897  -4.187  1.00 98.56           C  
ATOM   2658  CB  ILE C 112       0.791  16.378  -4.636  1.00 98.56           C  
ATOM   2659  O   ILE C 112       1.855  13.314  -4.255  1.00 98.56           O  
ATOM   2660  CG1 ILE C 112       2.309  16.583  -4.703  1.00 98.56           C  
ATOM   2661  CG2 ILE C 112       0.279  16.544  -3.202  1.00 98.56           C  
ATOM   2662  CD1 ILE C 112       2.746  18.030  -4.522  1.00 98.56           C  
ATOM   2663  N   LEU C 113      -0.108  13.556  -3.263  1.00 98.79           N  
ATOM   2664  CA  LEU C 113       0.146  12.478  -2.313  1.00 98.79           C  
ATOM   2665  C   LEU C 113       0.055  11.118  -2.996  1.00 98.79           C  
ATOM   2666  CB  LEU C 113      -0.846  12.546  -1.149  1.00 98.79           C  
ATOM   2667  O   LEU C 113       0.860  10.225  -2.722  1.00 98.79           O  
ATOM   2668  CG  LEU C 113      -0.697  11.473  -0.068  1.00 98.79           C  
ATOM   2669  CD1 LEU C 113       0.728  11.463   0.476  1.00 98.79           C  
ATOM   2670  CD2 LEU C 113      -1.702  11.703   1.055  1.00 98.79           C  
ATOM   2671  N   LYS C 114      -1.014  10.952  -3.883  1.00 98.27           N  
ATOM   2672  CA  LYS C 114      -1.080   9.709  -4.646  1.00 98.27           C  
ATOM   2673  C   LYS C 114       0.185   9.505  -5.475  1.00 98.27           C  
ATOM   2674  CB  LYS C 114      -2.309   9.702  -5.556  1.00 98.27           C  
ATOM   2675  O   LYS C 114       0.692   8.386  -5.579  1.00 98.27           O  
ATOM   2676  CG  LYS C 114      -2.474   8.423  -6.364  1.00 98.27           C  
ATOM   2677  CD  LYS C 114      -2.644   7.208  -5.461  1.00 98.27           C  
ATOM   2678  CE  LYS C 114      -2.876   5.938  -6.268  1.00 98.27           C  
ATOM   2679  NZ  LYS C 114      -1.611   5.432  -6.880  1.00 98.27           N  
ATOM   2680  N   GLY C 115       0.662  10.580  -6.041  1.00 98.46           N  
ATOM   2681  CA  GLY C 115       1.925  10.508  -6.758  1.00 98.46           C  
ATOM   2682  C   GLY C 115       3.086  10.083  -5.879  1.00 98.46           C  
ATOM   2683  O   GLY C 115       3.914   9.266  -6.289  1.00 98.46           O  
ATOM   2684  N   TRP C 116       3.191  10.671  -4.661  1.00 98.78           N  
ATOM   2685  CA  TRP C 116       4.212  10.259  -3.704  1.00 98.78           C  
ATOM   2686  C   TRP C 116       4.131   8.760  -3.433  1.00 98.78           C  
ATOM   2687  CB  TRP C 116       4.064  11.036  -2.392  1.00 98.78           C  
ATOM   2688  O   TRP C 116       5.140   8.055  -3.507  1.00 98.78           O  
ATOM   2689  CG  TRP C 116       5.160  10.775  -1.403  1.00 98.78           C  
ATOM   2690  CD1 TRP C 116       6.313  11.493  -1.243  1.00 98.78           C  
ATOM   2691  CD2 TRP C 116       5.208   9.718  -0.440  1.00 98.78           C  
ATOM   2692  CE2 TRP C 116       6.420   9.856   0.272  1.00 98.78           C  
ATOM   2693  CE3 TRP C 116       4.342   8.667  -0.109  1.00 98.78           C  
ATOM   2694  NE1 TRP C 116       7.075  10.945  -0.237  1.00 98.78           N  
ATOM   2695  CH2 TRP C 116       5.923   7.962   1.600  1.00 98.78           C  
ATOM   2696  CZ2 TRP C 116       6.788   8.981   1.297  1.00 98.78           C  
ATOM   2697  CZ3 TRP C 116       4.710   7.798   0.911  1.00 98.78           C  
ATOM   2698  N   MET C 117       2.896   8.209  -3.215  1.00 98.59           N  
ATOM   2699  CA  MET C 117       2.708   6.791  -2.921  1.00 98.59           C  
ATOM   2700  C   MET C 117       3.090   5.932  -4.122  1.00 98.59           C  
ATOM   2701  CB  MET C 117       1.260   6.512  -2.517  1.00 98.59           C  
ATOM   2702  O   MET C 117       3.797   4.933  -3.976  1.00 98.59           O  
ATOM   2703  CG  MET C 117       0.871   7.112  -1.176  1.00 98.59           C  
ATOM   2704  SD  MET C 117      -0.864   6.734  -0.713  1.00 98.59           S  
ATOM   2705  CE  MET C 117      -0.901   7.410   0.970  1.00 98.59           C  
ATOM   2706  N   ASP C 118       2.712   6.354  -5.340  1.00 97.81           N  
ATOM   2707  CA  ASP C 118       2.980   5.602  -6.562  1.00 97.81           C  
ATOM   2708  C   ASP C 118       4.479   5.533  -6.846  1.00 97.81           C  
ATOM   2709  CB  ASP C 118       2.247   6.229  -7.750  1.00 97.81           C  
ATOM   2710  O   ASP C 118       4.989   4.493  -7.266  1.00 97.81           O  
ATOM   2711  CG  ASP C 118       0.746   5.998  -7.709  1.00 97.81           C  
ATOM   2712  OD1 ASP C 118       0.270   5.235  -6.842  1.00 97.81           O  
ATOM   2713  OD2 ASP C 118       0.035   6.583  -8.554  1.00 97.81           O  
ATOM   2714  N   ARG C 119       5.138   6.573  -6.563  1.00 98.34           N  
ATOM   2715  CA  ARG C 119       6.541   6.687  -6.948  1.00 98.34           C  
ATOM   2716  C   ARG C 119       7.456   6.170  -5.843  1.00 98.34           C  
ATOM   2717  CB  ARG C 119       6.891   8.138  -7.283  1.00 98.34           C  
ATOM   2718  O   ARG C 119       8.444   5.487  -6.117  1.00 98.34           O  
ATOM   2719  CG  ARG C 119       6.180   8.675  -8.516  1.00 98.34           C  
ATOM   2720  CD  ARG C 119       6.455  10.157  -8.725  1.00 98.34           C  
ATOM   2721  NE  ARG C 119       7.871  10.413  -8.971  1.00 98.34           N  
ATOM   2722  NH1 ARG C 119       7.805  12.618  -8.285  1.00 98.34           N  
ATOM   2723  NH2 ARG C 119       9.774  11.699  -9.016  1.00 98.34           N  
ATOM   2724  CZ  ARG C 119       8.480  11.576  -8.757  1.00 98.34           C  
ATOM   2725  N   VAL C 120       7.121   6.342  -4.564  1.00 98.71           N  
ATOM   2726  CA  VAL C 120       8.006   6.071  -3.436  1.00 98.71           C  
ATOM   2727  C   VAL C 120       7.820   4.630  -2.967  1.00 98.71           C  
ATOM   2728  CB  VAL C 120       7.752   7.049  -2.267  1.00 98.71           C  
ATOM   2729  O   VAL C 120       8.795   3.939  -2.663  1.00 98.71           O  
ATOM   2730  CG1 VAL C 120       8.548   6.633  -1.031  1.00 98.71           C  
ATOM   2731  CG2 VAL C 120       8.107   8.476  -2.679  1.00 98.71           C  
ATOM   2732  N   LEU C 121       6.572   4.082  -2.971  1.00 98.21           N  
ATOM   2733  CA  LEU C 121       6.285   2.747  -2.459  1.00 98.21           C  
ATOM   2734  C   LEU C 121       6.408   1.703  -3.564  1.00 98.21           C  
ATOM   2735  CB  LEU C 121       4.882   2.698  -1.848  1.00 98.21           C  
ATOM   2736  O   LEU C 121       5.488   0.911  -3.781  1.00 98.21           O  
ATOM   2737  CG  LEU C 121       4.601   3.685  -0.715  1.00 98.21           C  
ATOM   2738  CD1 LEU C 121       3.146   3.580  -0.268  1.00 98.21           C  
ATOM   2739  CD2 LEU C 121       5.544   3.437   0.457  1.00 98.21           C  
ATOM   2740  N   CYS C 122       7.545   1.638  -4.189  1.00 95.71           N  
ATOM   2741  CA  CYS C 122       7.737   0.746  -5.327  1.00 95.71           C  
ATOM   2742  C   CYS C 122       8.205  -0.630  -4.869  1.00 95.71           C  
ATOM   2743  CB  CYS C 122       8.748   1.338  -6.308  1.00 95.71           C  
ATOM   2744  O   CYS C 122       8.632  -0.796  -3.725  1.00 95.71           O  
ATOM   2745  SG  CYS C 122      10.438   1.383  -5.674  1.00 95.71           S  
ATOM   2746  N   GLN C 123       8.015  -1.645  -5.749  1.00 89.32           N  
ATOM   2747  CA  GLN C 123       8.431  -3.018  -5.486  1.00 89.32           C  
ATOM   2748  C   GLN C 123       9.927  -3.093  -5.193  1.00 89.32           C  
ATOM   2749  CB  GLN C 123       8.083  -3.922  -6.670  1.00 89.32           C  
ATOM   2750  O   GLN C 123      10.734  -2.480  -5.895  1.00 89.32           O  
ATOM   2751  CG  GLN C 123       8.374  -5.396  -6.426  1.00 89.32           C  
ATOM   2752  CD  GLN C 123       7.938  -6.280  -7.580  1.00 89.32           C  
ATOM   2753  NE2 GLN C 123       8.192  -7.578  -7.461  1.00 89.32           N  
ATOM   2754  OE1 GLN C 123       7.377  -5.799  -8.570  1.00 89.32           O  
ATOM   2755  N   GLY C 124      10.296  -3.880  -4.224  1.00 90.69           N  
ATOM   2756  CA  GLY C 124      11.672  -3.980  -3.765  1.00 90.69           C  
ATOM   2757  C   GLY C 124      11.953  -3.139  -2.534  1.00 90.69           C  
ATOM   2758  O   GLY C 124      12.709  -3.552  -1.652  1.00 90.69           O  
ATOM   2759  N   PHE C 125      11.294  -2.037  -2.438  1.00 96.07           N  
ATOM   2760  CA  PHE C 125      11.447  -1.178  -1.270  1.00 96.07           C  
ATOM   2761  C   PHE C 125      10.323  -1.421  -0.269  1.00 96.07           C  
ATOM   2762  CB  PHE C 125      11.471   0.296  -1.684  1.00 96.07           C  
ATOM   2763  O   PHE C 125      10.568  -1.888   0.845  1.00 96.07           O  
ATOM   2764  CG  PHE C 125      11.365   1.254  -0.528  1.00 96.07           C  
ATOM   2765  CD1 PHE C 125      10.222   2.024  -0.348  1.00 96.07           C  
ATOM   2766  CD2 PHE C 125      12.408   1.384   0.379  1.00 96.07           C  
ATOM   2767  CE1 PHE C 125      10.121   2.911   0.721  1.00 96.07           C  
ATOM   2768  CE2 PHE C 125      12.314   2.268   1.450  1.00 96.07           C  
ATOM   2769  CZ  PHE C 125      11.170   3.031   1.619  1.00 96.07           C  
ATOM   2770  N   ALA C 126       9.036  -1.256  -0.742  1.00 95.62           N  
ATOM   2771  CA  ALA C 126       7.900  -1.266   0.176  1.00 95.62           C  
ATOM   2772  C   ALA C 126       7.242  -2.642   0.220  1.00 95.62           C  
ATOM   2773  CB  ALA C 126       6.879  -0.205  -0.229  1.00 95.62           C  
ATOM   2774  O   ALA C 126       6.617  -3.006   1.219  1.00 95.62           O  
ATOM   2775  N   PHE C 127       7.322  -3.356  -0.874  1.00 88.95           N  
ATOM   2776  CA  PHE C 127       6.742  -4.690  -0.975  1.00 88.95           C  
ATOM   2777  C   PHE C 127       7.501  -5.535  -1.991  1.00 88.95           C  
ATOM   2778  CB  PHE C 127       5.262  -4.606  -1.363  1.00 88.95           C  
ATOM   2779  O   PHE C 127       8.379  -5.030  -2.694  1.00 88.95           O  
ATOM   2780  CG  PHE C 127       5.032  -4.201  -2.794  1.00 88.95           C  
ATOM   2781  CD1 PHE C 127       5.046  -2.862  -3.164  1.00 88.95           C  
ATOM   2782  CD2 PHE C 127       4.801  -5.161  -3.771  1.00 88.95           C  
ATOM   2783  CE1 PHE C 127       4.833  -2.484  -4.488  1.00 88.95           C  
ATOM   2784  CE2 PHE C 127       4.587  -4.792  -5.096  1.00 88.95           C  
ATOM   2785  CZ  PHE C 127       4.603  -3.453  -5.452  1.00 88.95           C  
ATOM   2786  N   ASP C 128       7.203  -6.801  -1.937  1.00 77.78           N  
ATOM   2787  CA  ASP C 128       7.696  -7.769  -2.913  1.00 77.78           C  
ATOM   2788  C   ASP C 128       6.711  -8.922  -3.089  1.00 77.78           C  
ATOM   2789  CB  ASP C 128       9.065  -8.306  -2.491  1.00 77.78           C  
ATOM   2790  O   ASP C 128       5.697  -8.990  -2.392  1.00 77.78           O  
ATOM   2791  CG  ASP C 128       9.995  -8.549  -3.667  1.00 77.78           C  
ATOM   2792  OD1 ASP C 128       9.510  -8.878  -4.770  1.00 77.78           O  
ATOM   2793  OD2 ASP C 128      11.225  -8.413  -3.487  1.00 77.78           O  
ATOM   2794  N   ILE C 129       7.048  -9.835  -4.038  1.00 53.54           N  
ATOM   2795  CA  ILE C 129       6.251 -11.040  -4.240  1.00 53.54           C  
ATOM   2796  C   ILE C 129       7.106 -12.275  -3.969  1.00 53.54           C  
ATOM   2797  CB  ILE C 129       5.664 -11.097  -5.669  1.00 53.54           C  
ATOM   2798  O   ILE C 129       8.057 -12.553  -4.704  1.00 53.54           O  
ATOM   2799  CG1 ILE C 129       4.874  -9.819  -5.973  1.00 53.54           C  
ATOM   2800  CG2 ILE C 129       4.785 -12.339  -5.842  1.00 53.54           C  
ATOM   2801  CD1 ILE C 129       4.406  -9.709  -7.417  1.00 53.54           C  
ATOM   2802  N   PRO C 130       6.922 -13.273  -2.921  1.00 56.18           N  
ATOM   2803  CA  PRO C 130       5.913 -12.983  -1.900  1.00 56.18           C  
ATOM   2804  C   PRO C 130       6.384 -11.947  -0.882  1.00 56.18           C  
ATOM   2805  CB  PRO C 130       5.687 -14.341  -1.232  1.00 56.18           C  
ATOM   2806  O   PRO C 130       7.534 -11.501  -0.936  1.00 56.18           O  
ATOM   2807  CG  PRO C 130       7.010 -15.032  -1.313  1.00 56.18           C  
ATOM   2808  CD  PRO C 130       7.709 -14.579  -2.562  1.00 56.18           C  
ATOM   2809  N   GLY C 131       5.812 -10.779  -0.403  1.00 70.01           N  
ATOM   2810  CA  GLY C 131       6.204  -9.792   0.590  1.00 70.01           C  
ATOM   2811  C   GLY C 131       5.254  -8.611   0.665  1.00 70.01           C  
ATOM   2812  O   GLY C 131       5.661  -7.466   0.463  1.00 70.01           O  
ATOM   2813  N   PHE C 132       4.141  -8.964   0.869  1.00 72.91           N  
ATOM   2814  CA  PHE C 132       3.107  -7.948   1.030  1.00 72.91           C  
ATOM   2815  C   PHE C 132       2.230  -8.256   2.238  1.00 72.91           C  
ATOM   2816  CB  PHE C 132       2.246  -7.850  -0.233  1.00 72.91           C  
ATOM   2817  O   PHE C 132       2.392  -9.295   2.881  1.00 72.91           O  
ATOM   2818  CG  PHE C 132       1.731  -9.177  -0.721  1.00 72.91           C  
ATOM   2819  CD1 PHE C 132       2.421  -9.892  -1.692  1.00 72.91           C  
ATOM   2820  CD2 PHE C 132       0.555  -9.710  -0.208  1.00 72.91           C  
ATOM   2821  CE1 PHE C 132       1.946 -11.121  -2.145  1.00 72.91           C  
ATOM   2822  CE2 PHE C 132       0.075 -10.937  -0.656  1.00 72.91           C  
ATOM   2823  CZ  PHE C 132       0.771 -11.641  -1.625  1.00 72.91           C  
ATOM   2824  N   TYR C 133       1.478  -7.365   2.703  1.00 79.01           N  
ATOM   2825  CA  TYR C 133       0.634  -7.461   3.888  1.00 79.01           C  
ATOM   2826  C   TYR C 133       1.464  -7.778   5.126  1.00 79.01           C  
ATOM   2827  CB  TYR C 133      -0.445  -8.531   3.695  1.00 79.01           C  
ATOM   2828  O   TYR C 133       2.362  -7.015   5.491  1.00 79.01           O  
ATOM   2829  CG  TYR C 133      -1.411  -8.225   2.576  1.00 79.01           C  
ATOM   2830  CD1 TYR C 133      -2.348  -7.202   2.700  1.00 79.01           C  
ATOM   2831  CD2 TYR C 133      -1.388  -8.958   1.394  1.00 79.01           C  
ATOM   2832  CE1 TYR C 133      -3.242  -6.917   1.673  1.00 79.01           C  
ATOM   2833  CE2 TYR C 133      -2.277  -8.682   0.361  1.00 79.01           C  
ATOM   2834  OH  TYR C 133      -4.081  -7.384  -0.512  1.00 79.01           O  
ATOM   2835  CZ  TYR C 133      -3.198  -7.661   0.509  1.00 79.01           C  
ATOM   2836  N   ASP C 134       1.264  -8.922   5.782  1.00 75.43           N  
ATOM   2837  CA  ASP C 134       1.958  -9.213   7.033  1.00 75.43           C  
ATOM   2838  C   ASP C 134       3.446  -9.456   6.791  1.00 75.43           C  
ATOM   2839  CB  ASP C 134       1.332 -10.425   7.725  1.00 75.43           C  
ATOM   2840  O   ASP C 134       4.250  -9.391   7.724  1.00 75.43           O  
ATOM   2841  CG  ASP C 134      -0.057 -10.145   8.271  1.00 75.43           C  
ATOM   2842  OD1 ASP C 134      -0.354  -8.980   8.613  1.00 75.43           O  
ATOM   2843  OD2 ASP C 134      -0.861 -11.098   8.363  1.00 75.43           O  
ATOM   2844  N   SER C 135       3.748  -9.573   5.557  1.00 72.37           N  
ATOM   2845  CA  SER C 135       5.147  -9.827   5.229  1.00 72.37           C  
ATOM   2846  C   SER C 135       5.740  -8.684   4.412  1.00 72.37           C  
ATOM   2847  CB  SER C 135       5.288 -11.142   4.461  1.00 72.37           C  
ATOM   2848  O   SER C 135       6.768  -8.854   3.752  1.00 72.37           O  
ATOM   2849  OG  SER C 135       4.754 -12.221   5.208  1.00 72.37           O  
ATOM   2850  N   GLY C 136       5.004  -7.591   4.316  1.00 81.12           N  
ATOM   2851  CA  GLY C 136       5.509  -6.440   3.584  1.00 81.12           C  
ATOM   2852  C   GLY C 136       6.844  -5.941   4.103  1.00 81.12           C  
ATOM   2853  O   GLY C 136       7.208  -6.207   5.251  1.00 81.12           O  
ATOM   2854  N   LEU C 137       7.512  -5.154   3.370  1.00 91.37           N  
ATOM   2855  CA  LEU C 137       8.905  -4.826   3.652  1.00 91.37           C  
ATOM   2856  C   LEU C 137       9.001  -3.662   4.632  1.00 91.37           C  
ATOM   2857  CB  LEU C 137       9.647  -4.481   2.358  1.00 91.37           C  
ATOM   2858  O   LEU C 137      10.084  -3.356   5.136  1.00 91.37           O  
ATOM   2859  CG  LEU C 137       9.759  -5.600   1.322  1.00 91.37           C  
ATOM   2860  CD1 LEU C 137      10.578  -5.133   0.123  1.00 91.37           C  
ATOM   2861  CD2 LEU C 137      10.378  -6.846   1.946  1.00 91.37           C  
ATOM   2862  N   LEU C 138       7.851  -3.095   4.903  1.00 96.55           N  
ATOM   2863  CA  LEU C 138       7.868  -1.988   5.853  1.00 96.55           C  
ATOM   2864  C   LEU C 138       7.293  -2.418   7.198  1.00 96.55           C  
ATOM   2865  CB  LEU C 138       7.077  -0.798   5.304  1.00 96.55           C  
ATOM   2866  O   LEU C 138       6.702  -1.606   7.914  1.00 96.55           O  
ATOM   2867  CG  LEU C 138       7.616  -0.159   4.023  1.00 96.55           C  
ATOM   2868  CD1 LEU C 138       6.703   0.977   3.573  1.00 96.55           C  
ATOM   2869  CD2 LEU C 138       9.040   0.343   4.233  1.00 96.55           C  
ATOM   2870  N   GLN C 139       7.489  -3.623   7.529  1.00 91.38           N  
ATOM   2871  CA  GLN C 139       7.062  -4.156   8.819  1.00 91.38           C  
ATOM   2872  C   GLN C 139       7.795  -3.469   9.968  1.00 91.38           C  
ATOM   2873  CB  GLN C 139       7.292  -5.667   8.878  1.00 91.38           C  
ATOM   2874  O   GLN C 139       8.924  -3.004   9.801  1.00 91.38           O  
ATOM   2875  CG  GLN C 139       6.490  -6.452   7.849  1.00 91.38           C  
ATOM   2876  CD  GLN C 139       6.644  -7.953   8.006  1.00 91.38           C  
ATOM   2877  NE2 GLN C 139       5.820  -8.712   7.291  1.00 91.38           N  
ATOM   2878  OE1 GLN C 139       7.497  -8.427   8.763  1.00 91.38           O  
ATOM   2879  N   GLY C 140       7.067  -3.327  11.121  1.00 91.70           N  
ATOM   2880  CA  GLY C 140       7.677  -2.730  12.299  1.00 91.70           C  
ATOM   2881  C   GLY C 140       7.457  -1.232  12.390  1.00 91.70           C  
ATOM   2882  O   GLY C 140       7.831  -0.603  13.383  1.00 91.70           O  
ATOM   2883  N   LYS C 141       6.932  -0.693  11.339  1.00 97.06           N  
ATOM   2884  CA  LYS C 141       6.660   0.741  11.338  1.00 97.06           C  
ATOM   2885  C   LYS C 141       5.168   1.019  11.501  1.00 97.06           C  
ATOM   2886  CB  LYS C 141       7.175   1.384  10.049  1.00 97.06           C  
ATOM   2887  O   LYS C 141       4.333   0.265  10.997  1.00 97.06           O  
ATOM   2888  CG  LYS C 141       8.651   1.132   9.779  1.00 97.06           C  
ATOM   2889  CD  LYS C 141       9.084   1.724   8.443  1.00 97.06           C  
ATOM   2890  CE  LYS C 141      10.525   1.364   8.112  1.00 97.06           C  
ATOM   2891  NZ  LYS C 141      11.479   1.906   9.125  1.00 97.06           N  
ATOM   2892  N   LEU C 142       4.888   2.092  12.233  1.00 98.39           N  
ATOM   2893  CA  LEU C 142       3.506   2.536  12.373  1.00 98.39           C  
ATOM   2894  C   LEU C 142       3.143   3.538  11.282  1.00 98.39           C  
ATOM   2895  CB  LEU C 142       3.281   3.163  13.752  1.00 98.39           C  
ATOM   2896  O   LEU C 142       4.001   4.287  10.811  1.00 98.39           O  
ATOM   2897  CG  LEU C 142       3.472   2.239  14.956  1.00 98.39           C  
ATOM   2898  CD1 LEU C 142       3.445   3.044  16.251  1.00 98.39           C  
ATOM   2899  CD2 LEU C 142       2.402   1.153  14.972  1.00 98.39           C  
ATOM   2900  N   ALA C 143       1.948   3.476  10.834  1.00 98.64           N  
ATOM   2901  CA  ALA C 143       1.417   4.469   9.903  1.00 98.64           C  
ATOM   2902  C   ALA C 143       0.040   4.955  10.346  1.00 98.64           C  
ATOM   2903  CB  ALA C 143       1.345   3.890   8.492  1.00 98.64           C  
ATOM   2904  O   ALA C 143      -0.755   4.180  10.885  1.00 98.64           O  
ATOM   2905  N   LEU C 144      -0.195   6.208  10.082  1.00 98.37           N  
ATOM   2906  CA  LEU C 144      -1.441   6.837  10.507  1.00 98.37           C  
ATOM   2907  C   LEU C 144      -1.920   7.850   9.472  1.00 98.37           C  
ATOM   2908  CB  LEU C 144      -1.259   7.523  11.864  1.00 98.37           C  
ATOM   2909  O   LEU C 144      -1.124   8.634   8.951  1.00 98.37           O  
ATOM   2910  CG  LEU C 144      -2.425   8.387  12.348  1.00 98.37           C  
ATOM   2911  CD1 LEU C 144      -3.571   7.506  12.834  1.00 98.37           C  
ATOM   2912  CD2 LEU C 144      -1.966   9.334  13.451  1.00 98.37           C  
ATOM   2913  N   LEU C 145      -3.202   7.757   9.106  1.00 98.69           N  
ATOM   2914  CA  LEU C 145      -3.822   8.759   8.245  1.00 98.69           C  
ATOM   2915  C   LEU C 145      -4.489   9.851   9.074  1.00 98.69           C  
ATOM   2916  CB  LEU C 145      -4.849   8.107   7.317  1.00 98.69           C  
ATOM   2917  O   LEU C 145      -5.374   9.567   9.885  1.00 98.69           O  
ATOM   2918  CG  LEU C 145      -4.335   6.978   6.422  1.00 98.69           C  
ATOM   2919  CD1 LEU C 145      -5.484   6.364   5.630  1.00 98.69           C  
ATOM   2920  CD2 LEU C 145      -3.248   7.493   5.484  1.00 98.69           C  
ATOM   2921  N   SER C 146      -4.041  11.075   8.963  1.00 98.82           N  
ATOM   2922  CA  SER C 146      -4.702  12.271   9.476  1.00 98.82           C  
ATOM   2923  C   SER C 146      -5.367  13.060   8.353  1.00 98.82           C  
ATOM   2924  CB  SER C 146      -3.701  13.162  10.212  1.00 98.82           C  
ATOM   2925  O   SER C 146      -4.687  13.705   7.553  1.00 98.82           O  
ATOM   2926  OG  SER C 146      -4.338  14.322  10.719  1.00 98.82           O  
ATOM   2927  N   VAL C 147      -6.731  13.044   8.363  1.00 98.64           N  
ATOM   2928  CA  VAL C 147      -7.496  13.491   7.203  1.00 98.64           C  
ATOM   2929  C   VAL C 147      -8.501  14.559   7.627  1.00 98.64           C  
ATOM   2930  CB  VAL C 147      -8.225  12.315   6.516  1.00 98.64           C  
ATOM   2931  O   VAL C 147      -9.112  14.458   8.694  1.00 98.64           O  
ATOM   2932  CG1 VAL C 147      -8.938  12.787   5.250  1.00 98.64           C  
ATOM   2933  CG2 VAL C 147      -7.240  11.193   6.192  1.00 98.64           C  
ATOM   2934  N   THR C 148      -8.678  15.593   6.810  1.00 98.49           N  
ATOM   2935  CA  THR C 148      -9.788  16.527   6.963  1.00 98.49           C  
ATOM   2936  C   THR C 148     -10.824  16.322   5.862  1.00 98.49           C  
ATOM   2937  CB  THR C 148      -9.296  17.986   6.945  1.00 98.49           C  
ATOM   2938  O   THR C 148     -10.473  15.995   4.726  1.00 98.49           O  
ATOM   2939  CG2 THR C 148      -8.307  18.248   8.076  1.00 98.49           C  
ATOM   2940  OG1 THR C 148      -8.653  18.251   5.692  1.00 98.49           O  
ATOM   2941  N   THR C 149     -12.090  16.480   6.191  1.00 96.50           N  
ATOM   2942  CA  THR C 149     -13.166  16.303   5.222  1.00 96.50           C  
ATOM   2943  C   THR C 149     -13.903  17.619   4.986  1.00 96.50           C  
ATOM   2944  CB  THR C 149     -14.166  15.229   5.688  1.00 96.50           C  
ATOM   2945  O   THR C 149     -13.789  18.552   5.783  1.00 96.50           O  
ATOM   2946  CG2 THR C 149     -13.447  13.942   6.082  1.00 96.50           C  
ATOM   2947  OG1 THR C 149     -14.895  15.721   6.820  1.00 96.50           O  
ATOM   2948  N   GLY C 150     -14.614  17.672   3.833  1.00 91.75           N  
ATOM   2949  CA  GLY C 150     -15.488  18.799   3.548  1.00 91.75           C  
ATOM   2950  C   GLY C 150     -16.862  18.661   4.175  1.00 91.75           C  
ATOM   2951  O   GLY C 150     -17.549  19.659   4.404  1.00 91.75           O  
ATOM   2952  N   GLY C 151     -17.241  17.428   4.525  1.00 88.49           N  
ATOM   2953  CA  GLY C 151     -18.537  17.146   5.121  1.00 88.49           C  
ATOM   2954  C   GLY C 151     -18.456  16.828   6.602  1.00 88.49           C  
ATOM   2955  O   GLY C 151     -17.376  16.538   7.122  1.00 88.49           O  
ATOM   2956  N   THR C 152     -19.651  16.918   7.259  1.00 88.88           N  
ATOM   2957  CA  THR C 152     -19.735  16.659   8.692  1.00 88.88           C  
ATOM   2958  C   THR C 152     -19.645  15.162   8.978  1.00 88.88           C  
ATOM   2959  CB  THR C 152     -21.040  17.219   9.286  1.00 88.88           C  
ATOM   2960  O   THR C 152     -19.765  14.343   8.065  1.00 88.88           O  
ATOM   2961  CG2 THR C 152     -21.132  18.729   9.085  1.00 88.88           C  
ATOM   2962  OG1 THR C 152     -22.158  16.594   8.643  1.00 88.88           O  
ATOM   2963  N   ALA C 153     -19.408  14.818  10.204  1.00 91.49           N  
ATOM   2964  CA  ALA C 153     -19.289  13.427  10.635  1.00 91.49           C  
ATOM   2965  C   ALA C 153     -20.533  12.628  10.259  1.00 91.49           C  
ATOM   2966  CB  ALA C 153     -19.050  13.356  12.141  1.00 91.49           C  
ATOM   2967  O   ALA C 153     -20.432  11.480   9.820  1.00 91.49           O  
ATOM   2968  N   GLU C 154     -21.688  13.246  10.334  1.00 84.75           N  
ATOM   2969  CA  GLU C 154     -22.961  12.575  10.090  1.00 84.75           C  
ATOM   2970  C   GLU C 154     -23.097  12.164   8.627  1.00 84.75           C  
ATOM   2971  CB  GLU C 154     -24.130  13.477  10.494  1.00 84.75           C  
ATOM   2972  O   GLU C 154     -23.851  11.244   8.302  1.00 84.75           O  
ATOM   2973  CG  GLU C 154     -24.175  13.796  11.981  1.00 84.75           C  
ATOM   2974  CD  GLU C 154     -23.306  14.983  12.366  1.00 84.75           C  
ATOM   2975  OE1 GLU C 154     -23.126  15.236  13.579  1.00 84.75           O  
ATOM   2976  OE2 GLU C 154     -22.802  15.667  11.447  1.00 84.75           O  
ATOM   2977  N   MET C 155     -22.362  12.790   7.754  1.00 89.71           N  
ATOM   2978  CA  MET C 155     -22.439  12.500   6.325  1.00 89.71           C  
ATOM   2979  C   MET C 155     -21.621  11.261   5.977  1.00 89.71           C  
ATOM   2980  CB  MET C 155     -21.951  13.697   5.507  1.00 89.71           C  
ATOM   2981  O   MET C 155     -21.768  10.701   4.889  1.00 89.71           O  
ATOM   2982  CG  MET C 155     -22.841  14.923   5.622  1.00 89.71           C  
ATOM   2983  SD  MET C 155     -22.184  16.359   4.688  1.00 89.71           S  
ATOM   2984  CE  MET C 155     -22.711  15.916   3.009  1.00 89.71           C  
ATOM   2985  N   TYR C 156     -20.674  10.818   6.929  1.00 92.77           N  
ATOM   2986  CA  TYR C 156     -19.749   9.724   6.652  1.00 92.77           C  
ATOM   2987  C   TYR C 156     -20.056   8.516   7.529  1.00 92.77           C  
ATOM   2988  CB  TYR C 156     -18.302  10.174   6.871  1.00 92.77           C  
ATOM   2989  O   TYR C 156     -19.143   7.879   8.060  1.00 92.77           O  
ATOM   2990  CG  TYR C 156     -17.851  11.252   5.915  1.00 92.77           C  
ATOM   2991  CD1 TYR C 156     -17.395  10.931   4.638  1.00 92.77           C  
ATOM   2992  CD2 TYR C 156     -17.878  12.592   6.287  1.00 92.77           C  
ATOM   2993  CE1 TYR C 156     -16.976  11.921   3.755  1.00 92.77           C  
ATOM   2994  CE2 TYR C 156     -17.461  13.589   5.411  1.00 92.77           C  
ATOM   2995  OH  TYR C 156     -16.600  14.228   3.279  1.00 92.77           O  
ATOM   2996  CZ  TYR C 156     -17.013  13.245   4.150  1.00 92.77           C  
ATOM   2997  N   THR C 157     -21.379   8.274   7.722  1.00 86.56           N  
ATOM   2998  CA  THR C 157     -21.858   7.086   8.421  1.00 86.56           C  
ATOM   2999  C   THR C 157     -22.435   6.074   7.435  1.00 86.56           C  
ATOM   3000  CB  THR C 157     -22.924   7.448   9.471  1.00 86.56           C  
ATOM   3001  O   THR C 157     -22.511   6.344   6.234  1.00 86.56           O  
ATOM   3002  CG2 THR C 157     -22.394   8.481  10.460  1.00 86.56           C  
ATOM   3003  OG1 THR C 157     -24.077   7.983   8.809  1.00 86.56           O  
ATOM   3004  N   LYS C 158     -22.699   4.919   7.943  1.00 86.70           N  
ATOM   3005  CA  LYS C 158     -23.266   3.873   7.097  1.00 86.70           C  
ATOM   3006  C   LYS C 158     -24.514   4.368   6.373  1.00 86.70           C  
ATOM   3007  CB  LYS C 158     -23.599   2.632   7.926  1.00 86.70           C  
ATOM   3008  O   LYS C 158     -24.758   4.000   5.222  1.00 86.70           O  
ATOM   3009  CG  LYS C 158     -22.380   1.829   8.355  1.00 86.70           C  
ATOM   3010  CD  LYS C 158     -22.779   0.571   9.116  1.00 86.70           C  
ATOM   3011  CE  LYS C 158     -21.559  -0.199   9.605  1.00 86.70           C  
ATOM   3012  NZ  LYS C 158     -21.946  -1.411  10.388  1.00 86.70           N  
ATOM   3013  N   THR C 159     -25.268   5.242   6.946  1.00 83.86           N  
ATOM   3014  CA  THR C 159     -26.515   5.739   6.375  1.00 83.86           C  
ATOM   3015  C   THR C 159     -26.361   7.188   5.920  1.00 83.86           C  
ATOM   3016  CB  THR C 159     -27.672   5.635   7.384  1.00 83.86           C  
ATOM   3017  O   THR C 159     -27.342   7.832   5.542  1.00 83.86           O  
ATOM   3018  CG2 THR C 159     -27.954   4.181   7.751  1.00 83.86           C  
ATOM   3019  OG1 THR C 159     -27.328   6.357   8.573  1.00 83.86           O  
ATOM   3020  N   GLY C 160     -25.131   7.725   6.046  1.00 79.47           N  
ATOM   3021  CA  GLY C 160     -24.893   9.099   5.634  1.00 79.47           C  
ATOM   3022  C   GLY C 160     -24.874   9.276   4.128  1.00 79.47           C  
ATOM   3023  O   GLY C 160     -24.605   8.326   3.389  1.00 79.47           O  
ATOM   3024  N   VAL C 161     -25.059  10.431   3.688  1.00 83.80           N  
ATOM   3025  CA  VAL C 161     -25.218  10.721   2.267  1.00 83.80           C  
ATOM   3026  C   VAL C 161     -23.921  10.403   1.526  1.00 83.80           C  
ATOM   3027  CB  VAL C 161     -25.620  12.194   2.029  1.00 83.80           C  
ATOM   3028  O   VAL C 161     -23.945  10.047   0.345  1.00 83.80           O  
ATOM   3029  CG1 VAL C 161     -24.481  13.134   2.420  1.00 83.80           C  
ATOM   3030  CG2 VAL C 161     -26.018  12.409   0.570  1.00 83.80           C  
ATOM   3031  N   ASN C 162     -22.754  10.397   2.313  1.00 85.98           N  
ATOM   3032  CA  ASN C 162     -21.468  10.157   1.667  1.00 85.98           C  
ATOM   3033  C   ASN C 162     -20.990   8.724   1.886  1.00 85.98           C  
ATOM   3034  CB  ASN C 162     -20.419  11.149   2.173  1.00 85.98           C  
ATOM   3035  O   ASN C 162     -19.985   8.305   1.308  1.00 85.98           O  
ATOM   3036  CG  ASN C 162     -20.657  12.558   1.666  1.00 85.98           C  
ATOM   3037  ND2 ASN C 162     -20.183  13.546   2.417  1.00 85.98           N  
ATOM   3038  OD1 ASN C 162     -21.262  12.758   0.610  1.00 85.98           O  
ATOM   3039  N   GLY C 163     -21.752   8.015   2.634  1.00 88.79           N  
ATOM   3040  CA  GLY C 163     -21.365   6.652   2.963  1.00 88.79           C  
ATOM   3041  C   GLY C 163     -20.356   6.573   4.092  1.00 88.79           C  
ATOM   3042  O   GLY C 163     -19.784   7.589   4.493  1.00 88.79           O  
ATOM   3043  N   ASP C 164     -20.141   5.411   4.545  1.00 91.45           N  
ATOM   3044  CA  ASP C 164     -19.246   5.163   5.671  1.00 91.45           C  
ATOM   3045  C   ASP C 164     -17.800   5.490   5.305  1.00 91.45           C  
ATOM   3046  CB  ASP C 164     -19.356   3.709   6.134  1.00 91.45           C  
ATOM   3047  O   ASP C 164     -17.331   5.129   4.223  1.00 91.45           O  
ATOM   3048  CG  ASP C 164     -18.753   3.477   7.508  1.00 91.45           C  
ATOM   3049  OD1 ASP C 164     -17.645   3.986   7.782  1.00 91.45           O  
ATOM   3050  OD2 ASP C 164     -19.391   2.776   8.323  1.00 91.45           O  
ATOM   3051  N   SER C 165     -17.078   6.191   6.228  1.00 93.07           N  
ATOM   3052  CA  SER C 165     -15.703   6.615   5.987  1.00 93.07           C  
ATOM   3053  C   SER C 165     -14.787   5.418   5.754  1.00 93.07           C  
ATOM   3054  CB  SER C 165     -15.183   7.443   7.164  1.00 93.07           C  
ATOM   3055  O   SER C 165     -13.748   5.543   5.103  1.00 93.07           O  
ATOM   3056  OG  SER C 165     -15.274   6.710   8.373  1.00 93.07           O  
ATOM   3057  N   ARG C 166     -15.164   4.297   6.146  1.00 91.50           N  
ATOM   3058  CA  ARG C 166     -14.340   3.101   6.003  1.00 91.50           C  
ATOM   3059  C   ARG C 166     -14.209   2.697   4.538  1.00 91.50           C  
ATOM   3060  CB  ARG C 166     -14.925   1.944   6.815  1.00 91.50           C  
ATOM   3061  O   ARG C 166     -13.245   2.031   4.156  1.00 91.50           O  
ATOM   3062  CG  ARG C 166     -14.798   2.121   8.320  1.00 91.50           C  
ATOM   3063  CD  ARG C 166     -15.579   1.059   9.081  1.00 91.50           C  
ATOM   3064  NE  ARG C 166     -17.020   1.271   8.976  1.00 91.50           N  
ATOM   3065  NH1 ARG C 166     -17.587  -0.454  10.405  1.00 91.50           N  
ATOM   3066  NH2 ARG C 166     -19.225   0.827   9.441  1.00 91.50           N  
ATOM   3067  CZ  ARG C 166     -17.941   0.548   9.608  1.00 91.50           C  
ATOM   3068  N   TYR C 167     -15.145   3.083   3.709  1.00 90.97           N  
ATOM   3069  CA  TYR C 167     -15.112   2.728   2.295  1.00 90.97           C  
ATOM   3070  C   TYR C 167     -13.980   3.452   1.577  1.00 90.97           C  
ATOM   3071  CB  TYR C 167     -16.450   3.060   1.627  1.00 90.97           C  
ATOM   3072  O   TYR C 167     -13.272   2.855   0.762  1.00 90.97           O  
ATOM   3073  CG  TYR C 167     -17.580   2.150   2.046  1.00 90.97           C  
ATOM   3074  CD1 TYR C 167     -17.542   0.786   1.767  1.00 90.97           C  
ATOM   3075  CD2 TYR C 167     -18.687   2.653   2.720  1.00 90.97           C  
ATOM   3076  CE1 TYR C 167     -18.581  -0.056   2.149  1.00 90.97           C  
ATOM   3077  CE2 TYR C 167     -19.732   1.821   3.108  1.00 90.97           C  
ATOM   3078  OH  TYR C 167     -20.702  -0.358   3.199  1.00 90.97           O  
ATOM   3079  CZ  TYR C 167     -19.670   0.470   2.818  1.00 90.97           C  
ATOM   3080  N   PHE C 168     -13.787   4.740   1.970  1.00 92.44           N  
ATOM   3081  CA  PHE C 168     -12.715   5.428   1.259  1.00 92.44           C  
ATOM   3082  C   PHE C 168     -11.382   5.232   1.970  1.00 92.44           C  
ATOM   3083  CB  PHE C 168     -13.027   6.922   1.130  1.00 92.44           C  
ATOM   3084  O   PHE C 168     -10.321   5.463   1.386  1.00 92.44           O  
ATOM   3085  CG  PHE C 168     -13.133   7.636   2.450  1.00 92.44           C  
ATOM   3086  CD1 PHE C 168     -14.364   8.073   2.924  1.00 92.44           C  
ATOM   3087  CD2 PHE C 168     -12.000   7.872   3.218  1.00 92.44           C  
ATOM   3088  CE1 PHE C 168     -14.465   8.734   4.145  1.00 92.44           C  
ATOM   3089  CE2 PHE C 168     -12.093   8.533   4.440  1.00 92.44           C  
ATOM   3090  CZ  PHE C 168     -13.326   8.964   4.901  1.00 92.44           C  
ATOM   3091  N   LEU C 169     -11.401   4.738   3.214  1.00 95.47           N  
ATOM   3092  CA  LEU C 169     -10.174   4.508   3.968  1.00 95.47           C  
ATOM   3093  C   LEU C 169      -9.582   3.141   3.638  1.00 95.47           C  
ATOM   3094  CB  LEU C 169     -10.440   4.612   5.472  1.00 95.47           C  
ATOM   3095  O   LEU C 169      -8.374   2.935   3.771  1.00 95.47           O  
ATOM   3096  CG  LEU C 169     -10.683   6.018   6.021  1.00 95.47           C  
ATOM   3097  CD1 LEU C 169     -11.155   5.947   7.470  1.00 95.47           C  
ATOM   3098  CD2 LEU C 169      -9.418   6.863   5.907  1.00 95.47           C  
ATOM   3099  N   TRP C 170     -10.406   2.168   3.169  1.00 93.51           N  
ATOM   3100  CA  TRP C 170     -10.002   0.782   2.960  1.00 93.51           C  
ATOM   3101  C   TRP C 170      -8.883   0.690   1.928  1.00 93.51           C  
ATOM   3102  CB  TRP C 170     -11.197  -0.065   2.512  1.00 93.51           C  
ATOM   3103  O   TRP C 170      -7.830   0.107   2.196  1.00 93.51           O  
ATOM   3104  CG  TRP C 170     -10.831  -1.453   2.080  1.00 93.51           C  
ATOM   3105  CD1 TRP C 170     -10.625  -1.890   0.801  1.00 93.51           C  
ATOM   3106  CD2 TRP C 170     -10.633  -2.588   2.928  1.00 93.51           C  
ATOM   3107  CE2 TRP C 170     -10.307  -3.681   2.095  1.00 93.51           C  
ATOM   3108  CE3 TRP C 170     -10.697  -2.787   4.314  1.00 93.51           C  
ATOM   3109  NE1 TRP C 170     -10.309  -3.229   0.803  1.00 93.51           N  
ATOM   3110  CH2 TRP C 170     -10.118  -5.123   3.962  1.00 93.51           C  
ATOM   3111  CZ2 TRP C 170     -10.048  -4.956   2.604  1.00 93.51           C  
ATOM   3112  CZ3 TRP C 170     -10.439  -4.056   4.818  1.00 93.51           C  
ATOM   3113  N   PRO C 171      -8.989   1.321   0.768  1.00 94.39           N  
ATOM   3114  CA  PRO C 171      -7.889   1.210  -0.194  1.00 94.39           C  
ATOM   3115  C   PRO C 171      -6.591   1.828   0.321  1.00 94.39           C  
ATOM   3116  CB  PRO C 171      -8.410   1.972  -1.415  1.00 94.39           C  
ATOM   3117  O   PRO C 171      -5.502   1.353  -0.013  1.00 94.39           O  
ATOM   3118  CG  PRO C 171      -9.897   1.968  -1.262  1.00 94.39           C  
ATOM   3119  CD  PRO C 171     -10.226   1.923   0.203  1.00 94.39           C  
ATOM   3120  N   LEU C 172      -6.661   2.797   1.207  1.00 97.16           N  
ATOM   3121  CA  LEU C 172      -5.465   3.445   1.735  1.00 97.16           C  
ATOM   3122  C   LEU C 172      -4.863   2.629   2.874  1.00 97.16           C  
ATOM   3123  CB  LEU C 172      -5.792   4.859   2.222  1.00 97.16           C  
ATOM   3124  O   LEU C 172      -3.684   2.272   2.831  1.00 97.16           O  
ATOM   3125  CG  LEU C 172      -6.232   5.860   1.152  1.00 97.16           C  
ATOM   3126  CD1 LEU C 172      -6.744   7.140   1.803  1.00 97.16           C  
ATOM   3127  CD2 LEU C 172      -5.083   6.162   0.197  1.00 97.16           C  
ATOM   3128  N   GLN C 173      -5.705   2.254   3.821  1.00 96.62           N  
ATOM   3129  CA  GLN C 173      -5.216   1.546   4.999  1.00 96.62           C  
ATOM   3130  C   GLN C 173      -4.853   0.103   4.662  1.00 96.62           C  
ATOM   3131  CB  GLN C 173      -6.259   1.578   6.117  1.00 96.62           C  
ATOM   3132  O   GLN C 173      -3.755  -0.358   4.980  1.00 96.62           O  
ATOM   3133  CG  GLN C 173      -6.441   2.951   6.750  1.00 96.62           C  
ATOM   3134  CD  GLN C 173      -7.523   2.969   7.812  1.00 96.62           C  
ATOM   3135  NE2 GLN C 173      -7.226   3.584   8.952  1.00 96.62           N  
ATOM   3136  OE1 GLN C 173      -8.619   2.435   7.611  1.00 96.62           O  
ATOM   3137  N   HIS C 174      -5.742  -0.596   3.965  1.00 91.40           N  
ATOM   3138  CA  HIS C 174      -5.516  -1.994   3.614  1.00 91.40           C  
ATOM   3139  C   HIS C 174      -4.746  -2.115   2.304  1.00 91.40           C  
ATOM   3140  CB  HIS C 174      -6.847  -2.742   3.512  1.00 91.40           C  
ATOM   3141  O   HIS C 174      -3.709  -2.781   2.248  1.00 91.40           O  
ATOM   3142  CG  HIS C 174      -6.702  -4.168   3.084  1.00 91.40           C  
ATOM   3143  CD2 HIS C 174      -6.860  -4.754   1.874  1.00 91.40           C  
ATOM   3144  ND1 HIS C 174      -6.356  -5.175   3.959  1.00 91.40           N  
ATOM   3145  CE1 HIS C 174      -6.307  -6.322   3.302  1.00 91.40           C  
ATOM   3146  NE2 HIS C 174      -6.608  -6.094   2.035  1.00 91.40           N  
ATOM   3147  N   GLY C 175      -5.152  -1.430   1.347  1.00 91.29           N  
ATOM   3148  CA  GLY C 175      -4.659  -1.606  -0.009  1.00 91.29           C  
ATOM   3149  C   GLY C 175      -3.276  -1.020  -0.222  1.00 91.29           C  
ATOM   3150  O   GLY C 175      -2.542  -1.453  -1.113  1.00 91.29           O  
ATOM   3151  N   THR C 176      -2.936   0.006   0.555  1.00 95.75           N  
ATOM   3152  CA  THR C 176      -1.639   0.647   0.365  1.00 95.75           C  
ATOM   3153  C   THR C 176      -0.738   0.413   1.574  1.00 95.75           C  
ATOM   3154  CB  THR C 176      -1.794   2.159   0.121  1.00 95.75           C  
ATOM   3155  O   THR C 176       0.258  -0.307   1.483  1.00 95.75           O  
ATOM   3156  CG2 THR C 176      -0.439   2.822  -0.100  1.00 95.75           C  
ATOM   3157  OG1 THR C 176      -2.610   2.369  -1.038  1.00 95.75           O  
ATOM   3158  N   LEU C 177      -1.150   0.821   2.738  1.00 98.08           N  
ATOM   3159  CA  LEU C 177      -0.282   0.827   3.910  1.00 98.08           C  
ATOM   3160  C   LEU C 177      -0.066  -0.589   4.434  1.00 98.08           C  
ATOM   3161  CB  LEU C 177      -0.876   1.706   5.013  1.00 98.08           C  
ATOM   3162  O   LEU C 177       1.071  -1.061   4.509  1.00 98.08           O  
ATOM   3163  CG  LEU C 177      -1.064   3.185   4.674  1.00 98.08           C  
ATOM   3164  CD1 LEU C 177      -1.710   3.920   5.843  1.00 98.08           C  
ATOM   3165  CD2 LEU C 177       0.272   3.823   4.308  1.00 98.08           C  
ATOM   3166  N   HIS C 178      -1.141  -1.317   4.694  1.00 93.53           N  
ATOM   3167  CA  HIS C 178      -0.994  -2.688   5.169  1.00 93.53           C  
ATOM   3168  C   HIS C 178      -0.329  -3.568   4.115  1.00 93.53           C  
ATOM   3169  CB  HIS C 178      -2.355  -3.269   5.555  1.00 93.53           C  
ATOM   3170  O   HIS C 178       0.490  -4.428   4.446  1.00 93.53           O  
ATOM   3171  CG  HIS C 178      -2.276  -4.643   6.142  1.00 93.53           C  
ATOM   3172  CD2 HIS C 178      -1.365  -5.630   5.975  1.00 93.53           C  
ATOM   3173  ND1 HIS C 178      -3.221  -5.134   7.017  1.00 93.53           N  
ATOM   3174  CE1 HIS C 178      -2.892  -6.366   7.365  1.00 93.53           C  
ATOM   3175  NE2 HIS C 178      -1.770  -6.691   6.746  1.00 93.53           N  
ATOM   3176  N   PHE C 179      -0.701  -3.306   2.854  1.00 89.45           N  
ATOM   3177  CA  PHE C 179      -0.075  -4.039   1.760  1.00 89.45           C  
ATOM   3178  C   PHE C 179       1.443  -3.917   1.826  1.00 89.45           C  
ATOM   3179  CB  PHE C 179      -0.585  -3.529   0.409  1.00 89.45           C  
ATOM   3180  O   PHE C 179       2.160  -4.886   1.572  1.00 89.45           O  
ATOM   3181  CG  PHE C 179      -0.026  -4.276  -0.772  1.00 89.45           C  
ATOM   3182  CD1 PHE C 179       1.101  -3.809  -1.437  1.00 89.45           C  
ATOM   3183  CD2 PHE C 179      -0.627  -5.446  -1.217  1.00 89.45           C  
ATOM   3184  CE1 PHE C 179       1.621  -4.498  -2.530  1.00 89.45           C  
ATOM   3185  CE2 PHE C 179      -0.114  -6.140  -2.308  1.00 89.45           C  
ATOM   3186  CZ  PHE C 179       1.010  -5.664  -2.964  1.00 89.45           C  
ATOM   3187  N   CYS C 180       1.952  -2.792   2.241  1.00 95.30           N  
ATOM   3188  CA  CYS C 180       3.385  -2.527   2.302  1.00 95.30           C  
ATOM   3189  C   CYS C 180       3.978  -3.035   3.610  1.00 95.30           C  
ATOM   3190  CB  CYS C 180       3.660  -1.031   2.154  1.00 95.30           C  
ATOM   3191  O   CYS C 180       5.195  -2.996   3.801  1.00 95.30           O  
ATOM   3192  SG  CYS C 180       3.246  -0.373   0.524  1.00 95.30           S  
ATOM   3193  N   GLY C 181       3.118  -3.439   4.571  1.00 92.13           N  
ATOM   3194  CA  GLY C 181       3.610  -4.071   5.785  1.00 92.13           C  
ATOM   3195  C   GLY C 181       3.500  -3.180   7.008  1.00 92.13           C  
ATOM   3196  O   GLY C 181       3.833  -3.598   8.119  1.00 92.13           O  
ATOM   3197  N   PHE C 182       2.997  -1.998   6.883  1.00 97.36           N  
ATOM   3198  CA  PHE C 182       2.823  -1.102   8.020  1.00 97.36           C  
ATOM   3199  C   PHE C 182       1.851  -1.694   9.033  1.00 97.36           C  
ATOM   3200  CB  PHE C 182       2.324   0.269   7.554  1.00 97.36           C  
ATOM   3201  O   PHE C 182       0.891  -2.371   8.658  1.00 97.36           O  
ATOM   3202  CG  PHE C 182       3.397   1.129   6.940  1.00 97.36           C  
ATOM   3203  CD1 PHE C 182       4.349   1.752   7.738  1.00 97.36           C  
ATOM   3204  CD2 PHE C 182       3.452   1.314   5.565  1.00 97.36           C  
ATOM   3205  CE1 PHE C 182       5.342   2.548   7.173  1.00 97.36           C  
ATOM   3206  CE2 PHE C 182       4.442   2.108   4.993  1.00 97.36           C  
ATOM   3207  CZ  PHE C 182       5.386   2.725   5.799  1.00 97.36           C  
ATOM   3208  N   LYS C 183       2.155  -1.408  10.315  1.00 97.56           N  
ATOM   3209  CA  LYS C 183       1.105  -1.494  11.325  1.00 97.56           C  
ATOM   3210  C   LYS C 183       0.266  -0.220  11.357  1.00 97.56           C  
ATOM   3211  CB  LYS C 183       1.708  -1.760  12.705  1.00 97.56           C  
ATOM   3212  O   LYS C 183       0.732   0.825  11.817  1.00 97.56           O  
ATOM   3213  CG  LYS C 183       2.531  -3.037  12.786  1.00 97.56           C  
ATOM   3214  CD  LYS C 183       1.652  -4.276  12.674  1.00 97.56           C  
ATOM   3215  CE  LYS C 183       2.463  -5.554  12.836  1.00 97.56           C  
ATOM   3216  NZ  LYS C 183       1.641  -6.771  12.563  1.00 97.56           N  
ATOM   3217  N   VAL C 184      -0.954  -0.349  10.890  1.00 97.72           N  
ATOM   3218  CA  VAL C 184      -1.769   0.825  10.595  1.00 97.72           C  
ATOM   3219  C   VAL C 184      -2.616   1.186  11.813  1.00 97.72           C  
ATOM   3220  CB  VAL C 184      -2.675   0.593   9.366  1.00 97.72           C  
ATOM   3221  O   VAL C 184      -3.346   0.344  12.341  1.00 97.72           O  
ATOM   3222  CG1 VAL C 184      -3.466   1.856   9.031  1.00 97.72           C  
ATOM   3223  CG2 VAL C 184      -1.842   0.146   8.166  1.00 97.72           C  
ATOM   3224  N   LEU C 185      -2.535   2.454  12.291  1.00 98.19           N  
ATOM   3225  CA  LEU C 185      -3.363   2.964  13.378  1.00 98.19           C  
ATOM   3226  C   LEU C 185      -4.704   3.465  12.853  1.00 98.19           C  
ATOM   3227  CB  LEU C 185      -2.639   4.091  14.120  1.00 98.19           C  
ATOM   3228  O   LEU C 185      -4.863   3.679  11.649  1.00 98.19           O  
ATOM   3229  CG  LEU C 185      -1.284   3.738  14.734  1.00 98.19           C  
ATOM   3230  CD1 LEU C 185      -0.660   4.968  15.385  1.00 98.19           C  
ATOM   3231  CD2 LEU C 185      -1.434   2.609  15.748  1.00 98.19           C  
ATOM   3232  N   ALA C 186      -5.672   3.522  13.760  1.00 96.81           N  
ATOM   3233  CA  ALA C 186      -6.952   4.111  13.375  1.00 96.81           C  
ATOM   3234  C   ALA C 186      -6.764   5.522  12.825  1.00 96.81           C  
ATOM   3235  CB  ALA C 186      -7.908   4.130  14.565  1.00 96.81           C  
ATOM   3236  O   ALA C 186      -5.900   6.267  13.294  1.00 96.81           O  
ATOM   3237  N   PRO C 187      -7.578   5.920  11.850  1.00 97.53           N  
ATOM   3238  CA  PRO C 187      -7.406   7.253  11.268  1.00 97.53           C  
ATOM   3239  C   PRO C 187      -7.802   8.372  12.229  1.00 97.53           C  
ATOM   3240  CB  PRO C 187      -8.332   7.228  10.049  1.00 97.53           C  
ATOM   3241  O   PRO C 187      -8.576   8.145  13.162  1.00 97.53           O  
ATOM   3242  CG  PRO C 187      -9.461   6.332  10.446  1.00 97.53           C  
ATOM   3243  CD  PRO C 187      -8.912   5.217  11.288  1.00 97.53           C  
ATOM   3244  N   GLN C 188      -7.119   9.479  12.056  1.00 98.19           N  
ATOM   3245  CA  GLN C 188      -7.559  10.740  12.643  1.00 98.19           C  
ATOM   3246  C   GLN C 188      -8.332  11.578  11.629  1.00 98.19           C  
ATOM   3247  CB  GLN C 188      -6.362  11.532  13.174  1.00 98.19           C  
ATOM   3248  O   GLN C 188      -7.756  12.078  10.660  1.00 98.19           O  
ATOM   3249  CG  GLN C 188      -6.724  12.915  13.697  1.00 98.19           C  
ATOM   3250  CD  GLN C 188      -7.526  12.865  14.984  1.00 98.19           C  
ATOM   3251  NE2 GLN C 188      -8.389  13.856  15.183  1.00 98.19           N  
ATOM   3252  OE1 GLN C 188      -7.372  11.944  15.791  1.00 98.19           O  
ATOM   3253  N   ILE C 189      -9.648  11.737  11.900  1.00 98.13           N  
ATOM   3254  CA  ILE C 189     -10.456  12.486  10.945  1.00 98.13           C  
ATOM   3255  C   ILE C 189     -10.979  13.763  11.600  1.00 98.13           C  
ATOM   3256  CB  ILE C 189     -11.633  11.638  10.412  1.00 98.13           C  
ATOM   3257  O   ILE C 189     -11.634  13.710  12.643  1.00 98.13           O  
ATOM   3258  CG1 ILE C 189     -11.126  10.285   9.900  1.00 98.13           C  
ATOM   3259  CG2 ILE C 189     -12.388  12.391   9.313  1.00 98.13           C  
ATOM   3260  CD1 ILE C 189     -12.225   9.368   9.381  1.00 98.13           C  
ATOM   3261  N   SER C 190     -10.656  14.834  11.043  1.00 98.39           N  
ATOM   3262  CA  SER C 190     -11.263  16.112  11.398  1.00 98.39           C  
ATOM   3263  C   SER C 190     -12.352  16.503  10.405  1.00 98.39           C  
ATOM   3264  CB  SER C 190     -10.201  17.211  11.461  1.00 98.39           C  
ATOM   3265  O   SER C 190     -12.056  16.904   9.277  1.00 98.39           O  
ATOM   3266  OG  SER C 190      -9.201  16.891  12.413  1.00 98.39           O  
ATOM   3267  N   PHE C 191     -13.608  16.422  10.853  1.00 94.99           N  
ATOM   3268  CA  PHE C 191     -14.755  16.572   9.965  1.00 94.99           C  
ATOM   3269  C   PHE C 191     -15.115  18.042   9.789  1.00 94.99           C  
ATOM   3270  CB  PHE C 191     -15.961  15.798  10.507  1.00 94.99           C  
ATOM   3271  O   PHE C 191     -15.334  18.755  10.770  1.00 94.99           O  
ATOM   3272  CG  PHE C 191     -15.776  14.305  10.502  1.00 94.99           C  
ATOM   3273  CD1 PHE C 191     -15.982  13.569   9.342  1.00 94.99           C  
ATOM   3274  CD2 PHE C 191     -15.395  13.636  11.658  1.00 94.99           C  
ATOM   3275  CE1 PHE C 191     -15.812  12.186   9.334  1.00 94.99           C  
ATOM   3276  CE2 PHE C 191     -15.222  12.255  11.658  1.00 94.99           C  
ATOM   3277  CZ  PHE C 191     -15.432  11.532  10.495  1.00 94.99           C  
ATOM   3278  N   ALA C 192     -15.166  18.536   8.613  1.00 92.52           N  
ATOM   3279  CA  ALA C 192     -15.676  19.806   8.103  1.00 92.52           C  
ATOM   3280  C   ALA C 192     -15.086  20.983   8.875  1.00 92.52           C  
ATOM   3281  CB  ALA C 192     -17.200  19.836   8.178  1.00 92.52           C  
ATOM   3282  O   ALA C 192     -15.820  21.856   9.345  1.00 92.52           O  
ATOM   3283  N   PRO C 193     -13.745  21.068   8.967  1.00 95.68           N  
ATOM   3284  CA  PRO C 193     -13.164  22.204   9.687  1.00 95.68           C  
ATOM   3285  C   PRO C 193     -13.494  23.545   9.036  1.00 95.68           C  
ATOM   3286  CB  PRO C 193     -11.660  21.925   9.630  1.00 95.68           C  
ATOM   3287  O   PRO C 193     -13.547  24.571   9.720  1.00 95.68           O  
ATOM   3288  CG  PRO C 193     -11.488  20.990   8.477  1.00 95.68           C  
ATOM   3289  CD  PRO C 193     -12.722  20.142   8.362  1.00 95.68           C  
ATOM   3290  N   GLU C 194     -13.829  23.582   7.773  1.00 89.00           N  
ATOM   3291  CA  GLU C 194     -14.072  24.820   7.040  1.00 89.00           C  
ATOM   3292  C   GLU C 194     -15.382  25.471   7.476  1.00 89.00           C  
ATOM   3293  CB  GLU C 194     -14.091  24.558   5.532  1.00 89.00           C  
ATOM   3294  O   GLU C 194     -15.536  26.691   7.383  1.00 89.00           O  
ATOM   3295  CG  GLU C 194     -12.718  24.277   4.939  1.00 89.00           C  
ATOM   3296  CD  GLU C 194     -12.737  24.130   3.426  1.00 89.00           C  
ATOM   3297  OE1 GLU C 194     -11.671  23.854   2.830  1.00 89.00           O  
ATOM   3298  OE2 GLU C 194     -13.825  24.294   2.832  1.00 89.00           O  
ATOM   3299  N   ILE C 195     -16.296  24.697   7.930  1.00 87.92           N  
ATOM   3300  CA  ILE C 195     -17.577  25.286   8.305  1.00 87.92           C  
ATOM   3301  C   ILE C 195     -17.781  25.160   9.813  1.00 87.92           C  
ATOM   3302  CB  ILE C 195     -18.749  24.620   7.548  1.00 87.92           C  
ATOM   3303  O   ILE C 195     -18.847  25.500  10.332  1.00 87.92           O  
ATOM   3304  CG1 ILE C 195     -18.761  23.109   7.806  1.00 87.92           C  
ATOM   3305  CG2 ILE C 195     -18.662  24.919   6.049  1.00 87.92           C  
ATOM   3306  CD1 ILE C 195     -20.022  22.408   7.321  1.00 87.92           C  
ATOM   3307  N   ALA C 196     -16.778  24.645  10.555  1.00 87.65           N  
ATOM   3308  CA  ALA C 196     -16.844  24.521  12.009  1.00 87.65           C  
ATOM   3309  C   ALA C 196     -16.602  25.867  12.686  1.00 87.65           C  
ATOM   3310  CB  ALA C 196     -15.830  23.492  12.502  1.00 87.65           C  
ATOM   3311  O   ALA C 196     -15.930  26.738  12.127  1.00 87.65           O  
ATOM   3312  N   SER C 197     -17.198  26.039  13.858  1.00 84.63           N  
ATOM   3313  CA  SER C 197     -16.923  27.234  14.649  1.00 84.63           C  
ATOM   3314  C   SER C 197     -15.480  27.251  15.141  1.00 84.63           C  
ATOM   3315  CB  SER C 197     -17.878  27.321  15.840  1.00 84.63           C  
ATOM   3316  O   SER C 197     -14.802  26.221  15.128  1.00 84.63           O  
ATOM   3317  OG  SER C 197     -17.576  26.323  16.800  1.00 84.63           O  
ATOM   3318  N   GLU C 198     -15.031  28.406  15.490  1.00 90.45           N  
ATOM   3319  CA  GLU C 198     -13.687  28.527  16.047  1.00 90.45           C  
ATOM   3320  C   GLU C 198     -13.499  27.598  17.243  1.00 90.45           C  
ATOM   3321  CB  GLU C 198     -13.403  29.974  16.456  1.00 90.45           C  
ATOM   3322  O   GLU C 198     -12.457  26.954  17.378  1.00 90.45           O  
ATOM   3323  CG  GLU C 198     -11.949  30.236  16.822  1.00 90.45           C  
ATOM   3324  CD  GLU C 198     -11.662  31.696  17.133  1.00 90.45           C  
ATOM   3325  OE1 GLU C 198     -10.509  32.025  17.494  1.00 90.45           O  
ATOM   3326  OE2 GLU C 198     -12.598  32.518  17.016  1.00 90.45           O  
ATOM   3327  N   GLU C 199     -14.535  27.534  18.083  1.00 93.06           N  
ATOM   3328  CA  GLU C 199     -14.485  26.668  19.258  1.00 93.06           C  
ATOM   3329  C   GLU C 199     -14.380  25.199  18.856  1.00 93.06           C  
ATOM   3330  CB  GLU C 199     -15.718  26.885  20.138  1.00 93.06           C  
ATOM   3331  O   GLU C 199     -13.611  24.441  19.452  1.00 93.06           O  
ATOM   3332  CG  GLU C 199     -15.668  28.164  20.962  1.00 93.06           C  
ATOM   3333  CD  GLU C 199     -16.069  29.401  20.175  1.00 93.06           C  
ATOM   3334  OE1 GLU C 199     -15.914  30.529  20.697  1.00 93.06           O  
ATOM   3335  OE2 GLU C 199     -16.542  29.242  19.028  1.00 93.06           O  
ATOM   3336  N   GLU C 200     -15.078  24.800  17.855  1.00 92.36           N  
ATOM   3337  CA  GLU C 200     -15.026  23.427  17.361  1.00 92.36           C  
ATOM   3338  C   GLU C 200     -13.658  23.106  16.767  1.00 92.36           C  
ATOM   3339  CB  GLU C 200     -16.121  23.188  16.318  1.00 92.36           C  
ATOM   3340  O   GLU C 200     -13.107  22.030  17.008  1.00 92.36           O  
ATOM   3341  CG  GLU C 200     -17.522  23.101  16.907  1.00 92.36           C  
ATOM   3342  CD  GLU C 200     -18.617  23.106  15.853  1.00 92.36           C  
ATOM   3343  OE1 GLU C 200     -19.664  22.451  16.061  1.00 92.36           O  
ATOM   3344  OE2 GLU C 200     -18.427  23.771  14.810  1.00 92.36           O  
ATOM   3345  N   ARG C 201     -13.110  24.034  16.042  1.00 96.36           N  
ATOM   3346  CA  ARG C 201     -11.786  23.849  15.457  1.00 96.36           C  
ATOM   3347  C   ARG C 201     -10.724  23.698  16.540  1.00 96.36           C  
ATOM   3348  CB  ARG C 201     -11.435  25.021  14.538  1.00 96.36           C  
ATOM   3349  O   ARG C 201      -9.851  22.833  16.445  1.00 96.36           O  
ATOM   3350  CG  ARG C 201     -12.174  25.006  13.209  1.00 96.36           C  
ATOM   3351  CD  ARG C 201     -11.579  25.999  12.221  1.00 96.36           C  
ATOM   3352  NE  ARG C 201     -11.779  27.378  12.657  1.00 96.36           N  
ATOM   3353  NH1 ARG C 201     -12.431  28.157  10.582  1.00 96.36           N  
ATOM   3354  NH2 ARG C 201     -12.329  29.589  12.368  1.00 96.36           N  
ATOM   3355  CZ  ARG C 201     -12.179  28.372  11.868  1.00 96.36           C  
ATOM   3356  N   LYS C 202     -10.847  24.475  17.569  1.00 97.14           N  
ATOM   3357  CA  LYS C 202      -9.924  24.364  18.695  1.00 97.14           C  
ATOM   3358  C   LYS C 202     -10.045  23.003  19.374  1.00 97.14           C  
ATOM   3359  CB  LYS C 202     -10.179  25.480  19.709  1.00 97.14           C  
ATOM   3360  O   LYS C 202      -9.044  22.429  19.807  1.00 97.14           O  
ATOM   3361  CG  LYS C 202      -9.659  26.843  19.274  1.00 97.14           C  
ATOM   3362  CD  LYS C 202      -9.914  27.903  20.338  1.00 97.14           C  
ATOM   3363  CE  LYS C 202      -9.434  29.276  19.886  1.00 97.14           C  
ATOM   3364  NZ  LYS C 202      -9.761  30.335  20.887  1.00 97.14           N  
ATOM   3365  N   GLY C 203     -11.309  22.588  19.459  1.00 97.29           N  
ATOM   3366  CA  GLY C 203     -11.530  21.259  20.007  1.00 97.29           C  
ATOM   3367  C   GLY C 203     -10.889  20.159  19.182  1.00 97.29           C  
ATOM   3368  O   GLY C 203     -10.311  19.220  19.732  1.00 97.29           O  
ATOM   3369  N   MET C 204     -10.940  20.247  17.882  1.00 98.10           N  
ATOM   3370  CA  MET C 204     -10.329  19.268  16.987  1.00 98.10           C  
ATOM   3371  C   MET C 204      -8.814  19.244  17.158  1.00 98.10           C  
ATOM   3372  CB  MET C 204     -10.687  19.573  15.532  1.00 98.10           C  
ATOM   3373  O   MET C 204      -8.212  18.173  17.250  1.00 98.10           O  
ATOM   3374  CG  MET C 204     -12.156  19.363  15.204  1.00 98.10           C  
ATOM   3375  SD  MET C 204     -12.580  19.897  13.500  1.00 98.10           S  
ATOM   3376  CE  MET C 204     -14.391  19.841  13.588  1.00 98.10           C  
ATOM   3377  N   VAL C 205      -8.224  20.412  17.246  1.00 98.29           N  
ATOM   3378  CA  VAL C 205      -6.779  20.535  17.409  1.00 98.29           C  
ATOM   3379  C   VAL C 205      -6.363  19.978  18.768  1.00 98.29           C  
ATOM   3380  CB  VAL C 205      -6.315  22.002  17.269  1.00 98.29           C  
ATOM   3381  O   VAL C 205      -5.386  19.231  18.868  1.00 98.29           O  
ATOM   3382  CG1 VAL C 205      -4.852  22.147  17.683  1.00 98.29           C  
ATOM   3383  CG2 VAL C 205      -6.519  22.491  15.836  1.00 98.29           C  
ATOM   3384  N   ALA C 206      -7.161  20.267  19.788  1.00 97.58           N  
ATOM   3385  CA  ALA C 206      -6.863  19.781  21.133  1.00 97.58           C  
ATOM   3386  C   ALA C 206      -6.961  18.260  21.201  1.00 97.58           C  
ATOM   3387  CB  ALA C 206      -7.807  20.418  22.149  1.00 97.58           C  
ATOM   3388  O   ALA C 206      -6.108  17.604  21.804  1.00 97.58           O  
ATOM   3389  N   ALA C 207      -7.936  17.730  20.587  1.00 97.93           N  
ATOM   3390  CA  ALA C 207      -8.114  16.280  20.567  1.00 97.93           C  
ATOM   3391  C   ALA C 207      -6.954  15.595  19.850  1.00 97.93           C  
ATOM   3392  CB  ALA C 207      -9.437  15.916  19.899  1.00 97.93           C  
ATOM   3393  O   ALA C 207      -6.473  14.549  20.293  1.00 97.93           O  
ATOM   3394  N   TRP C 208      -6.501  16.163  18.761  1.00 98.59           N  
ATOM   3395  CA  TRP C 208      -5.358  15.649  18.014  1.00 98.59           C  
ATOM   3396  C   TRP C 208      -4.088  15.701  18.857  1.00 98.59           C  
ATOM   3397  CB  TRP C 208      -5.160  16.443  16.720  1.00 98.59           C  
ATOM   3398  O   TRP C 208      -3.347  14.719  18.935  1.00 98.59           O  
ATOM   3399  CG  TRP C 208      -3.986  15.992  15.902  1.00 98.59           C  
ATOM   3400  CD1 TRP C 208      -3.044  16.784  15.307  1.00 98.59           C  
ATOM   3401  CD2 TRP C 208      -3.634  14.642  15.587  1.00 98.59           C  
ATOM   3402  CE2 TRP C 208      -2.464  14.690  14.796  1.00 98.59           C  
ATOM   3403  CE3 TRP C 208      -4.193  13.395  15.896  1.00 98.59           C  
ATOM   3404  NE1 TRP C 208      -2.126  16.007  14.640  1.00 98.59           N  
ATOM   3405  CH2 TRP C 208      -2.411  12.330  14.628  1.00 98.59           C  
ATOM   3406  CZ2 TRP C 208      -1.843  13.537  14.311  1.00 98.59           C  
ATOM   3407  CZ3 TRP C 208      -3.574  12.249  15.412  1.00 98.59           C  
ATOM   3408  N   SER C 209      -3.899  16.791  19.551  1.00 97.94           N  
ATOM   3409  CA  SER C 209      -2.752  16.924  20.443  1.00 97.94           C  
ATOM   3410  C   SER C 209      -2.782  15.870  21.544  1.00 97.94           C  
ATOM   3411  CB  SER C 209      -2.716  18.321  21.064  1.00 97.94           C  
ATOM   3412  O   SER C 209      -1.772  15.217  21.813  1.00 97.94           O  
ATOM   3413  OG  SER C 209      -1.590  18.465  21.912  1.00 97.94           O  
ATOM   3414  N   GLN C 210      -3.933  15.693  22.104  1.00 97.83           N  
ATOM   3415  CA  GLN C 210      -4.100  14.707  23.167  1.00 97.83           C  
ATOM   3416  C   GLN C 210      -3.817  13.296  22.658  1.00 97.83           C  
ATOM   3417  CB  GLN C 210      -5.512  14.781  23.751  1.00 97.83           C  
ATOM   3418  O   GLN C 210      -3.115  12.523  23.313  1.00 97.83           O  
ATOM   3419  CG  GLN C 210      -5.711  13.916  24.988  1.00 97.83           C  
ATOM   3420  CD  GLN C 210      -7.086  14.085  25.607  1.00 97.83           C  
ATOM   3421  NE2 GLN C 210      -7.342  13.359  26.690  1.00 97.83           N  
ATOM   3422  OE1 GLN C 210      -7.911  14.862  25.116  1.00 97.83           O  
ATOM   3423  N   ARG C 211      -4.255  12.960  21.481  1.00 98.39           N  
ATOM   3424  CA  ARG C 211      -4.035  11.633  20.917  1.00 98.39           C  
ATOM   3425  C   ARG C 211      -2.550  11.380  20.675  1.00 98.39           C  
ATOM   3426  CB  ARG C 211      -4.814  11.467  19.610  1.00 98.39           C  
ATOM   3427  O   ARG C 211      -2.045  10.293  20.961  1.00 98.39           O  
ATOM   3428  CG  ARG C 211      -4.642  10.105  18.958  1.00 98.39           C  
ATOM   3429  CD  ARG C 211      -5.467   9.980  17.685  1.00 98.39           C  
ATOM   3430  NE  ARG C 211      -5.221   8.712  17.005  1.00 98.39           N  
ATOM   3431  NH1 ARG C 211      -6.391   9.272  15.094  1.00 98.39           N  
ATOM   3432  NH2 ARG C 211      -5.382   7.221  15.266  1.00 98.39           N  
ATOM   3433  CZ  ARG C 211      -5.665   8.405  15.790  1.00 98.39           C  
ATOM   3434  N   LEU C 212      -1.848  12.405  20.180  1.00 98.44           N  
ATOM   3435  CA  LEU C 212      -0.432  12.277  19.854  1.00 98.44           C  
ATOM   3436  C   LEU C 212       0.392  12.009  21.109  1.00 98.44           C  
ATOM   3437  CB  LEU C 212       0.075  13.543  19.157  1.00 98.44           C  
ATOM   3438  O   LEU C 212       1.459  11.395  21.036  1.00 98.44           O  
ATOM   3439  CG  LEU C 212      -0.399  13.762  17.720  1.00 98.44           C  
ATOM   3440  CD1 LEU C 212      -0.071  15.179  17.263  1.00 98.44           C  
ATOM   3441  CD2 LEU C 212       0.231  12.734  16.786  1.00 98.44           C  
ATOM   3442  N   GLN C 213      -0.109  12.377  22.302  1.00 97.01           N  
ATOM   3443  CA  GLN C 213       0.599  12.160  23.559  1.00 97.01           C  
ATOM   3444  C   GLN C 213       0.675  10.674  23.899  1.00 97.01           C  
ATOM   3445  CB  GLN C 213      -0.080  12.925  24.697  1.00 97.01           C  
ATOM   3446  O   GLN C 213       1.583  10.241  24.612  1.00 97.01           O  
ATOM   3447  CG  GLN C 213       0.062  14.437  24.592  1.00 97.01           C  
ATOM   3448  CD  GLN C 213      -0.730  15.176  25.654  1.00 97.01           C  
ATOM   3449  NE2 GLN C 213      -0.927  16.474  25.451  1.00 97.01           N  
ATOM   3450  OE1 GLN C 213      -1.162  14.585  26.649  1.00 97.01           O  
ATOM   3451  N   THR C 214      -0.246   9.948  23.399  1.00 96.19           N  
ATOM   3452  CA  THR C 214      -0.293   8.530  23.738  1.00 96.19           C  
ATOM   3453  C   THR C 214      -0.223   7.670  22.479  1.00 96.19           C  
ATOM   3454  CB  THR C 214      -1.570   8.186  24.528  1.00 96.19           C  
ATOM   3455  O   THR C 214      -0.655   6.516  22.485  1.00 96.19           O  
ATOM   3456  CG2 THR C 214      -1.635   8.967  25.836  1.00 96.19           C  
ATOM   3457  OG1 THR C 214      -2.717   8.510  23.733  1.00 96.19           O  
ATOM   3458  N   ILE C 215       0.328   8.253  21.440  1.00 97.14           N  
ATOM   3459  CA  ILE C 215       0.242   7.639  20.120  1.00 97.14           C  
ATOM   3460  C   ILE C 215       1.043   6.339  20.102  1.00 97.14           C  
ATOM   3461  CB  ILE C 215       0.748   8.596  19.017  1.00 97.14           C  
ATOM   3462  O   ILE C 215       0.651   5.370  19.447  1.00 97.14           O  
ATOM   3463  CG1 ILE C 215       0.330   8.085  17.633  1.00 97.14           C  
ATOM   3464  CG2 ILE C 215       2.267   8.763  19.103  1.00 97.14           C  
ATOM   3465  CD1 ILE C 215      -1.172   8.122  17.387  1.00 97.14           C  
ATOM   3466  N   TRP C 216       2.084   6.152  20.869  1.00 96.46           N  
ATOM   3467  CA  TRP C 216       2.973   4.996  20.835  1.00 96.46           C  
ATOM   3468  C   TRP C 216       2.367   3.820  21.593  1.00 96.46           C  
ATOM   3469  CB  TRP C 216       4.340   5.350  21.427  1.00 96.46           C  
ATOM   3470  O   TRP C 216       2.824   2.682  21.456  1.00 96.46           O  
ATOM   3471  CG  TRP C 216       5.050   6.454  20.702  1.00 96.46           C  
ATOM   3472  CD1 TRP C 216       5.198   7.749  21.115  1.00 96.46           C  
ATOM   3473  CD2 TRP C 216       5.704   6.360  19.433  1.00 96.46           C  
ATOM   3474  CE2 TRP C 216       6.229   7.638  19.137  1.00 96.46           C  
ATOM   3475  CE3 TRP C 216       5.899   5.318  18.516  1.00 96.46           C  
ATOM   3476  NE1 TRP C 216       5.906   8.466  20.178  1.00 96.46           N  
ATOM   3477  CH2 TRP C 216       7.112   6.864  17.082  1.00 96.46           C  
ATOM   3478  CZ2 TRP C 216       6.936   7.901  17.962  1.00 96.46           C  
ATOM   3479  CZ3 TRP C 216       6.603   5.582  17.347  1.00 96.46           C  
ATOM   3480  N   LYS C 217       1.338   4.104  22.315  1.00 95.71           N  
ATOM   3481  CA  LYS C 217       0.671   3.058  23.084  1.00 95.71           C  
ATOM   3482  C   LYS C 217      -0.554   2.527  22.345  1.00 95.71           C  
ATOM   3483  CB  LYS C 217       0.264   3.582  24.463  1.00 95.71           C  
ATOM   3484  O   LYS C 217      -1.156   1.536  22.762  1.00 95.71           O  
ATOM   3485  CG  LYS C 217       1.439   3.977  25.346  1.00 95.71           C  
ATOM   3486  CD  LYS C 217       0.970   4.505  26.696  1.00 95.71           C  
ATOM   3487  CE  LYS C 217       2.142   4.958  27.557  1.00 95.71           C  
ATOM   3488  NZ  LYS C 217       1.686   5.502  28.871  1.00 95.71           N  
ATOM   3489  N   GLU C 218      -0.842   3.130  21.272  1.00 96.31           N  
ATOM   3490  CA  GLU C 218      -2.037   2.737  20.531  1.00 96.31           C  
ATOM   3491  C   GLU C 218      -1.825   1.413  19.804  1.00 96.31           C  
ATOM   3492  CB  GLU C 218      -2.433   3.828  19.532  1.00 96.31           C  
ATOM   3493  O   GLU C 218      -0.750   1.166  19.252  1.00 96.31           O  
ATOM   3494  CG  GLU C 218      -2.990   5.085  20.183  1.00 96.31           C  
ATOM   3495  CD  GLU C 218      -3.601   6.057  19.186  1.00 96.31           C  
ATOM   3496  OE1 GLU C 218      -3.854   7.226  19.556  1.00 96.31           O  
ATOM   3497  OE2 GLU C 218      -3.829   5.646  18.027  1.00 96.31           O  
ATOM   3498  N   GLU C 219      -2.902   0.652  19.817  1.00 95.79           N  
ATOM   3499  CA  GLU C 219      -2.872  -0.615  19.092  1.00 95.79           C  
ATOM   3500  C   GLU C 219      -3.299  -0.430  17.638  1.00 95.79           C  
ATOM   3501  CB  GLU C 219      -3.771  -1.648  19.776  1.00 95.79           C  
ATOM   3502  O   GLU C 219      -4.307   0.224  17.361  1.00 95.79           O  
ATOM   3503  CG  GLU C 219      -3.257  -2.108  21.133  1.00 95.79           C  
ATOM   3504  CD  GLU C 219      -1.965  -2.905  21.045  1.00 95.79           C  
ATOM   3505  OE1 GLU C 219      -1.097  -2.754  21.935  1.00 95.79           O  
ATOM   3506  OE2 GLU C 219      -1.819  -3.686  20.079  1.00 95.79           O  
ATOM   3507  N   PRO C 220      -2.503  -0.993  16.726  1.00 95.67           N  
ATOM   3508  CA  PRO C 220      -2.890  -0.925  15.315  1.00 95.67           C  
ATOM   3509  C   PRO C 220      -4.217  -1.626  15.031  1.00 95.67           C  
ATOM   3510  CB  PRO C 220      -1.736  -1.630  14.598  1.00 95.67           C  
ATOM   3511  O   PRO C 220      -4.614  -2.527  15.775  1.00 95.67           O  
ATOM   3512  CG  PRO C 220      -0.582  -1.532  15.543  1.00 95.67           C  
ATOM   3513  CD  PRO C 220      -1.111  -1.587  16.948  1.00 95.67           C  
ATOM   3514  N   ILE C 221      -4.930  -1.189  14.029  1.00 93.47           N  
ATOM   3515  CA  ILE C 221      -6.188  -1.829  13.658  1.00 93.47           C  
ATOM   3516  C   ILE C 221      -5.904  -3.091  12.846  1.00 93.47           C  
ATOM   3517  CB  ILE C 221      -7.096  -0.869  12.857  1.00 93.47           C  
ATOM   3518  O   ILE C 221      -4.910  -3.159  12.119  1.00 93.47           O  
ATOM   3519  CG1 ILE C 221      -6.416  -0.462  11.544  1.00 93.47           C  
ATOM   3520  CG2 ILE C 221      -7.451   0.362  13.694  1.00 93.47           C  
ATOM   3521  CD1 ILE C 221      -7.297   0.372  10.624  1.00 93.47           C  
ATOM   3522  N   PRO C 222      -6.812  -4.126  12.971  1.00 84.05           N  
ATOM   3523  CA  PRO C 222      -6.687  -5.297  12.100  1.00 84.05           C  
ATOM   3524  C   PRO C 222      -7.127  -5.016  10.665  1.00 84.05           C  
ATOM   3525  CB  PRO C 222      -7.606  -6.327  12.761  1.00 84.05           C  
ATOM   3526  O   PRO C 222      -8.326  -4.919  10.391  1.00 84.05           O  
ATOM   3527  CG  PRO C 222      -8.554  -5.519  13.588  1.00 84.05           C  
ATOM   3528  CD  PRO C 222      -7.923  -4.186  13.869  1.00 84.05           C  
ATOM   3529  N   CYS C 223      -6.246  -4.509   9.816  1.00 82.09           N  
ATOM   3530  CA  CYS C 223      -6.545  -4.093   8.450  1.00 82.09           C  
ATOM   3531  C   CYS C 223      -7.171  -5.234   7.657  1.00 82.09           C  
ATOM   3532  CB  CYS C 223      -5.278  -3.607   7.748  1.00 82.09           C  
ATOM   3533  O   CYS C 223      -6.623  -5.662   6.639  1.00 82.09           O  
ATOM   3534  SG  CYS C 223      -4.841  -1.898   8.135  1.00 82.09           S  
ATOM   3535  N   THR C 224      -8.325  -5.742   8.123  1.00 78.36           N  
ATOM   3536  CA  THR C 224      -9.087  -6.813   7.490  1.00 78.36           C  
ATOM   3537  C   THR C 224     -10.462  -6.314   7.055  1.00 78.36           C  
ATOM   3538  CB  THR C 224      -9.251  -8.016   8.437  1.00 78.36           C  
ATOM   3539  O   THR C 224     -10.937  -5.286   7.541  1.00 78.36           O  
ATOM   3540  CG2 THR C 224      -7.896  -8.529   8.914  1.00 78.36           C  
ATOM   3541  OG1 THR C 224     -10.026  -7.619   9.575  1.00 78.36           O  
ATOM   3542  N   ALA C 225     -10.988  -7.077   6.073  1.00 71.43           N  
ATOM   3543  CA  ALA C 225     -12.328  -6.747   5.594  1.00 71.43           C  
ATOM   3544  C   ALA C 225     -13.333  -6.739   6.741  1.00 71.43           C  
ATOM   3545  CB  ALA C 225     -12.765  -7.735   4.515  1.00 71.43           C  
ATOM   3546  O   ALA C 225     -14.199  -5.863   6.810  1.00 71.43           O  
ATOM   3547  N   HIS C 226     -13.209  -7.644   7.652  1.00 73.12           N  
ATOM   3548  CA  HIS C 226     -14.117  -7.745   8.789  1.00 73.12           C  
ATOM   3549  C   HIS C 226     -14.071  -6.485   9.645  1.00 73.12           C  
ATOM   3550  CB  HIS C 226     -13.777  -8.971   9.639  1.00 73.12           C  
ATOM   3551  O   HIS C 226     -15.114  -5.960  10.042  1.00 73.12           O  
ATOM   3552  CG  HIS C 226     -14.723  -9.193  10.776  1.00 73.12           C  
ATOM   3553  CD2 HIS C 226     -14.562  -9.035  12.111  1.00 73.12           C  
ATOM   3554  ND1 HIS C 226     -16.015  -9.638  10.593  1.00 73.12           N  
ATOM   3555  CE1 HIS C 226     -16.609  -9.742  11.770  1.00 73.12           C  
ATOM   3556  NE2 HIS C 226     -15.749  -9.382  12.707  1.00 73.12           N  
ATOM   3557  N   TRP C 227     -12.947  -5.985   9.940  1.00 74.78           N  
ATOM   3558  CA  TRP C 227     -12.795  -4.769  10.732  1.00 74.78           C  
ATOM   3559  C   TRP C 227     -13.387  -3.567  10.004  1.00 74.78           C  
ATOM   3560  CB  TRP C 227     -11.319  -4.514  11.050  1.00 74.78           C  
ATOM   3561  O   TRP C 227     -14.101  -2.760  10.603  1.00 74.78           O  
ATOM   3562  CG  TRP C 227     -11.085  -3.345  11.958  1.00 74.78           C  
ATOM   3563  CD1 TRP C 227     -11.049  -3.358  13.325  1.00 74.78           C  
ATOM   3564  CD2 TRP C 227     -10.859  -1.988  11.563  1.00 74.78           C  
ATOM   3565  CE2 TRP C 227     -10.692  -1.231  12.744  1.00 74.78           C  
ATOM   3566  CE3 TRP C 227     -10.780  -1.339  10.324  1.00 74.78           C  
ATOM   3567  NE1 TRP C 227     -10.813  -2.090  13.804  1.00 74.78           N  
ATOM   3568  CH2 TRP C 227     -10.379   0.755  11.496  1.00 74.78           C  
ATOM   3569  CZ2 TRP C 227     -10.451   0.144  12.721  1.00 74.78           C  
ATOM   3570  CZ3 TRP C 227     -10.540   0.030  10.303  1.00 74.78           C  
ATOM   3571  N   HIS C 228     -13.277  -3.475   8.695  1.00 78.87           N  
ATOM   3572  CA  HIS C 228     -13.708  -2.306   7.937  1.00 78.87           C  
ATOM   3573  C   HIS C 228     -15.193  -2.386   7.599  1.00 78.87           C  
ATOM   3574  CB  HIS C 228     -12.885  -2.166   6.655  1.00 78.87           C  
ATOM   3575  O   HIS C 228     -15.895  -1.373   7.628  1.00 78.87           O  
ATOM   3576  CG  HIS C 228     -11.589  -1.445   6.850  1.00 78.87           C  
ATOM   3577  CD2 HIS C 228     -10.334  -1.911   7.049  1.00 78.87           C  
ATOM   3578  ND1 HIS C 228     -11.496  -0.070   6.855  1.00 78.87           N  
ATOM   3579  CE1 HIS C 228     -10.235   0.279   7.049  1.00 78.87           C  
ATOM   3580  NE2 HIS C 228      -9.510  -0.819   7.169  1.00 78.87           N  
ATOM   3581  N   PHE C 229     -15.647  -3.606   7.411  1.00 79.79           N  
ATOM   3582  CA  PHE C 229     -16.985  -3.658   6.832  1.00 79.79           C  
ATOM   3583  C   PHE C 229     -17.912  -4.513   7.687  1.00 79.79           C  
ATOM   3584  CB  PHE C 229     -16.933  -4.207   5.403  1.00 79.79           C  
ATOM   3585  O   PHE C 229     -19.094  -4.663   7.371  1.00 79.79           O  
ATOM   3586  CG  PHE C 229     -15.997  -3.454   4.497  1.00 79.79           C  
ATOM   3587  CD1 PHE C 229     -16.232  -2.121   4.185  1.00 79.79           C  
ATOM   3588  CD2 PHE C 229     -14.881  -4.081   3.956  1.00 79.79           C  
ATOM   3589  CE1 PHE C 229     -15.367  -1.421   3.346  1.00 79.79           C  
ATOM   3590  CE2 PHE C 229     -14.013  -3.388   3.117  1.00 79.79           C  
ATOM   3591  CZ  PHE C 229     -14.258  -2.059   2.813  1.00 79.79           C  
ATOM   3592  N   GLY C 230     -17.528  -4.882   8.897  1.00 68.72           N  
ATOM   3593  CA  GLY C 230     -18.365  -5.628   9.823  1.00 68.72           C  
ATOM   3594  C   GLY C 230     -18.834  -6.958   9.265  1.00 68.72           C  
ATOM   3595  O   GLY C 230     -19.866  -7.484   9.686  1.00 68.72           O  
ATOM   3596  N   GLN C 231     -18.216  -7.504   8.283  1.00 52.95           N  
ATOM   3597  CA  GLN C 231     -18.656  -8.770   7.708  1.00 52.95           C  
ATOM   3598  C   GLN C 231     -17.911  -9.946   8.334  1.00 52.95           C  
ATOM   3599  CB  GLN C 231     -18.456  -8.770   6.192  1.00 52.95           C  
ATOM   3600  O   GLN C 231     -16.803  -9.783   8.850  1.00 52.95           O  
ATOM   3601  CG  GLN C 231     -19.319  -7.751   5.459  1.00 52.95           C  
ATOM   3602  CD  GLN C 231     -19.137  -7.803   3.953  1.00 52.95           C  
ATOM   3603  NE2 GLN C 231     -19.852  -6.941   3.239  1.00 52.95           N  
ATOM   3604  OE1 GLN C 231     -18.359  -8.612   3.436  1.00 52.95           O  
TER    3605      GLN C 231                                                      
ENDMDL                                                                          
END                                                                             
