# Supplementary material for: AI-guided pipeline for protein–protein interaction drug discovery identifies a SARS-CoV-2 inhibitor
Source: Mol Syst Biol. 2024 Mar 11;20(4):428–57. doi: 10.1038/s44320-024-00019-8 (PMC10987651; doi:10.1038/s44320-024-00019-8)
Supplement: Supplementary file 12 — Source Data Fig. 2 [file 44320_2024_19_MOESM12_ESM.zip › Source Data Figure EV3-EV4/ColabFold/CLPTM1_L3MBTL2_unrelaxed_rank_3_model_4.pdb]

MODEL     1                                                                     
ATOM      1  N   MET B   1      17.324  76.989  38.299  1.00 19.67           N  
ATOM      2  CA  MET B   1      17.509  75.727  39.010  1.00 19.67           C  
ATOM      3  C   MET B   1      16.737  75.725  40.326  1.00 19.67           C  
ATOM      4  CB  MET B   1      18.994  75.470  39.274  1.00 19.67           C  
ATOM      5  O   MET B   1      16.317  76.780  40.805  1.00 19.67           O  
ATOM      6  CG  MET B   1      19.661  74.595  38.225  1.00 19.67           C  
ATOM      7  SD  MET B   1      21.142  73.727  38.873  1.00 19.67           S  
ATOM      8  CE  MET B   1      22.001  73.357  37.318  1.00 19.67           C  
ATOM      9  N   ALA B   2      17.421  75.445  41.400  1.00 19.29           N  
ATOM     10  CA  ALA B   2      17.077  74.423  42.385  1.00 19.29           C  
ATOM     11  C   ALA B   2      16.214  75.005  43.501  1.00 19.29           C  
ATOM     12  CB  ALA B   2      18.343  73.798  42.967  1.00 19.29           C  
ATOM     13  O   ALA B   2      15.168  74.447  43.839  1.00 19.29           O  
ATOM     14  N   ALA B   3      16.771  75.157  44.681  1.00 18.79           N  
ATOM     15  CA  ALA B   3      16.573  74.420  45.927  1.00 18.79           C  
ATOM     16  C   ALA B   3      15.685  75.202  46.891  1.00 18.79           C  
ATOM     17  CB  ALA B   3      17.917  74.108  46.580  1.00 18.79           C  
ATOM     18  O   ALA B   3      14.726  74.658  47.442  1.00 18.79           O  
ATOM     19  N   ALA B   4      16.147  75.821  47.911  1.00 16.88           N  
ATOM     20  CA  ALA B   4      16.171  75.446  49.323  1.00 16.88           C  
ATOM     21  C   ALA B   4      15.078  76.173  50.101  1.00 16.88           C  
ATOM     22  CB  ALA B   4      17.541  75.745  49.929  1.00 16.88           C  
ATOM     23  O   ALA B   4      14.551  77.188  49.642  1.00 16.88           O  
ATOM     24  N   GLN B   5      15.162  76.702  51.474  1.00 17.87           N  
ATOM     25  CA  GLN B   5      14.793  76.097  52.750  1.00 17.87           C  
ATOM     26  C   GLN B   5      13.719  76.919  53.458  1.00 17.87           C  
ATOM     27  CB  GLN B   5      16.020  75.951  53.650  1.00 17.87           C  
ATOM     28  O   GLN B   5      12.702  76.377  53.895  1.00 17.87           O  
ATOM     29  CG  GLN B   5      16.437  74.506  53.892  1.00 17.87           C  
ATOM     30  CD  GLN B   5      17.836  74.386  54.466  1.00 17.87           C  
ATOM     31  NE2 GLN B   5      18.200  73.183  54.896  1.00 17.87           N  
ATOM     32  OE1 GLN B   5      18.584  75.367  54.522  1.00 17.87           O  
ATOM     33  N   GLU B   6      13.938  77.524  54.709  1.00 19.49           N  
ATOM     34  CA  GLU B   6      13.382  77.158  56.008  1.00 19.49           C  
ATOM     35  C   GLU B   6      12.212  78.063  56.383  1.00 19.49           C  
ATOM     36  CB  GLU B   6      14.462  77.219  57.091  1.00 19.49           C  
ATOM     37  O   GLU B   6      12.005  79.107  55.761  1.00 19.49           O  
ATOM     38  CG  GLU B   6      14.906  75.853  57.595  1.00 19.49           C  
ATOM     39  CD  GLU B   6      15.970  75.929  58.679  1.00 19.49           C  
ATOM     40  OE1 GLU B   6      16.271  74.890  59.308  1.00 19.49           O  
ATOM     41  OE2 GLU B   6      16.505  77.038  58.901  1.00 19.49           O  
ATOM     42  N   ALA B   7      12.204  78.874  57.728  1.00 20.61           N  
ATOM     43  CA  ALA B   7      11.728  78.695  59.097  1.00 20.61           C  
ATOM     44  C   ALA B   7      10.747  79.797  59.485  1.00 20.61           C  
ATOM     45  CB  ALA B   7      12.904  78.666  60.070  1.00 20.61           C  
ATOM     46  O   ALA B   7      11.075  80.983  59.412  1.00 20.61           O  
ATOM     47  N   ASP B   8       9.468  79.657  60.035  1.00 19.49           N  
ATOM     48  CA  ASP B   8       8.342  80.499  59.641  1.00 19.49           C  
ATOM     49  C   ASP B   8       7.995  81.501  60.739  1.00 19.49           C  
ATOM     50  CB  ASP B   8       7.121  79.640  59.307  1.00 19.49           C  
ATOM     51  O   ASP B   8       8.731  81.636  61.718  1.00 19.49           O  
ATOM     52  CG  ASP B   8       6.883  79.502  57.814  1.00 19.49           C  
ATOM     53  OD1 ASP B   8       7.422  80.316  57.032  1.00 19.49           O  
ATOM     54  OD2 ASP B   8       6.147  78.574  57.414  1.00 19.49           O  
ATOM     55  N   GLY B   9       6.837  81.469  61.706  1.00 18.65           N  
ATOM     56  CA  GLY B   9       5.699  82.366  61.832  1.00 18.65           C  
ATOM     57  C   GLY B   9       5.678  83.122  63.147  1.00 18.65           C  
ATOM     58  O   GLY B   9       6.613  83.018  63.944  1.00 18.65           O  
ATOM     59  N   ALA B  10       4.354  83.087  64.267  1.00 18.18           N  
ATOM     60  CA  ALA B  10       3.345  83.997  64.804  1.00 18.18           C  
ATOM     61  C   ALA B  10       3.455  84.102  66.323  1.00 18.18           C  
ATOM     62  CB  ALA B  10       1.945  83.534  64.407  1.00 18.18           C  
ATOM     63  O   ALA B  10       2.510  84.527  66.992  1.00 18.18           O  
ATOM     64  N   ARG B  11       4.223  84.613  67.062  1.00 20.15           N  
ATOM     65  CA  ARG B  11       4.570  84.059  68.367  1.00 20.15           C  
ATOM     66  C   ARG B  11       3.561  84.482  69.428  1.00 20.15           C  
ATOM     67  CB  ARG B  11       5.978  84.495  68.779  1.00 20.15           C  
ATOM     68  O   ARG B  11       3.556  85.636  69.862  1.00 20.15           O  
ATOM     69  CG  ARG B  11       7.058  83.475  68.454  1.00 20.15           C  
ATOM     70  CD  ARG B  11       8.428  83.931  68.939  1.00 20.15           C  
ATOM     71  NE  ARG B  11       9.446  82.908  68.718  1.00 20.15           N  
ATOM     72  NH1 ARG B  11      11.190  84.168  69.557  1.00 20.15           N  
ATOM     73  NH2 ARG B  11      11.575  82.049  68.772  1.00 20.15           N  
ATOM     74  CZ  ARG B  11      10.735  83.044  69.016  1.00 20.15           C  
ATOM     75  N   SER B  12       2.425  83.913  69.780  1.00 18.69           N  
ATOM     76  CA  SER B  12       1.253  84.493  70.427  1.00 18.69           C  
ATOM     77  C   SER B  12       1.374  84.434  71.946  1.00 18.69           C  
ATOM     78  CB  SER B  12      -0.019  83.771  69.981  1.00 18.69           C  
ATOM     79  O   SER B  12       1.389  83.349  72.532  1.00 18.69           O  
ATOM     80  OG  SER B  12      -0.985  84.696  69.513  1.00 18.69           O  
ATOM     81  N   ALA B  13       1.730  85.423  72.757  1.00 20.78           N  
ATOM     82  CA  ALA B  13       2.438  85.320  74.030  1.00 20.78           C  
ATOM     83  C   ALA B  13       1.462  85.130  75.187  1.00 20.78           C  
ATOM     84  CB  ALA B  13       3.299  86.559  74.262  1.00 20.78           C  
ATOM     85  O   ALA B  13       1.811  85.365  76.347  1.00 20.78           O  
ATOM     86  N   VAL B  14       0.290  84.629  75.176  1.00 17.44           N  
ATOM     87  CA  VAL B  14      -0.716  85.413  75.885  1.00 17.44           C  
ATOM     88  C   VAL B  14      -0.586  85.183  77.389  1.00 17.44           C  
ATOM     89  CB  VAL B  14      -2.145  85.063  75.413  1.00 17.44           C  
ATOM     90  O   VAL B  14       0.170  84.313  77.827  1.00 17.44           O  
ATOM     91  CG1 VAL B  14      -3.181  85.899  76.163  1.00 17.44           C  
ATOM     92  CG2 VAL B  14      -2.275  85.272  73.906  1.00 17.44           C  
ATOM     93  N   VAL B  15      -1.730  84.627  78.264  1.00 17.22           N  
ATOM     94  CA  VAL B  15      -2.701  85.262  79.149  1.00 17.22           C  
ATOM     95  C   VAL B  15      -2.461  84.811  80.588  1.00 17.22           C  
ATOM     96  CB  VAL B  15      -4.151  84.940  78.725  1.00 17.22           C  
ATOM     97  O   VAL B  15      -1.731  83.846  80.830  1.00 17.22           O  
ATOM     98  CG1 VAL B  15      -5.150  85.671  79.620  1.00 17.22           C  
ATOM     99  CG2 VAL B  15      -4.372  85.311  77.259  1.00 17.22           C  
ATOM    100  N   ALA B  16      -3.418  84.094  81.368  1.00 17.17           N  
ATOM    101  CA  ALA B  16      -4.366  84.467  82.414  1.00 17.17           C  
ATOM    102  C   ALA B  16      -4.042  83.759  83.726  1.00 17.17           C  
ATOM    103  CB  ALA B  16      -5.794  84.145  81.978  1.00 17.17           C  
ATOM    104  O   ALA B  16      -3.914  84.402  84.771  1.00 17.17           O  
ATOM    105  N   ALA B  17      -4.659  82.684  84.122  1.00 18.30           N  
ATOM    106  CA  ALA B  17      -5.726  82.534  85.108  1.00 18.30           C  
ATOM    107  C   ALA B  17      -5.195  81.924  86.403  1.00 18.30           C  
ATOM    108  CB  ALA B  17      -6.856  81.677  84.544  1.00 18.30           C  
ATOM    109  O   ALA B  17      -4.090  81.379  86.431  1.00 18.30           O  
ATOM    110  N   GLY B  18      -5.996  81.274  87.350  1.00 18.79           N  
ATOM    111  CA  GLY B  18      -6.652  81.439  88.638  1.00 18.79           C  
ATOM    112  C   GLY B  18      -6.163  80.457  89.686  1.00 18.79           C  
ATOM    113  O   GLY B  18      -5.808  80.854  90.798  1.00 18.79           O  
ATOM    114  N   GLY B  19      -6.593  79.305  89.740  1.00 19.30           N  
ATOM    115  CA  GLY B  19      -7.502  78.686  90.691  1.00 19.30           C  
ATOM    116  C   GLY B  19      -6.788  78.004  91.843  1.00 19.30           C  
ATOM    117  O   GLY B  19      -5.558  77.934  91.862  1.00 19.30           O  
ATOM    118  N   GLY B  20      -7.329  76.951  92.592  1.00 21.13           N  
ATOM    119  CA  GLY B  20      -7.982  76.445  93.789  1.00 21.13           C  
ATOM    120  C   GLY B  20      -7.157  75.407  94.526  1.00 21.13           C  
ATOM    121  O   GLY B  20      -6.314  74.736  93.926  1.00 21.13           O  
ATOM    122  N   SER B  21      -6.866  75.522  95.882  1.00 23.16           N  
ATOM    123  CA  SER B  21      -5.603  75.209  96.543  1.00 23.16           C  
ATOM    124  C   SER B  21      -5.342  73.707  96.553  1.00 23.16           C  
ATOM    125  CB  SER B  21      -5.600  75.745  97.975  1.00 23.16           C  
ATOM    126  O   SER B  21      -4.215  73.266  96.319  1.00 23.16           O  
ATOM    127  OG  SER B  21      -4.394  75.405  98.636  1.00 23.16           O  
ATOM    128  N   SER B  22      -6.056  72.778  97.659  1.00 21.08           N  
ATOM    129  CA  SER B  22      -5.929  71.960  98.860  1.00 21.08           C  
ATOM    130  C   SER B  22      -5.864  70.476  98.513  1.00 21.08           C  
ATOM    131  CB  SER B  22      -7.098  72.219  99.811  1.00 21.08           C  
ATOM    132  O   SER B  22      -5.662  70.112  97.353  1.00 21.08           O  
ATOM    133  OG  SER B  22      -7.910  73.277  99.333  1.00 21.08           O  
ATOM    134  N   GLY B  23      -7.229  69.627  98.839  1.00 18.80           N  
ATOM    135  CA  GLY B  23      -8.053  68.583  99.429  1.00 18.80           C  
ATOM    136  C   GLY B  23      -8.314  67.425  98.485  1.00 18.80           C  
ATOM    137  O   GLY B  23      -7.526  66.479  98.421  1.00 18.80           O  
ATOM    138  N   GLN B  24      -9.589  67.508  97.932  1.00 19.88           N  
ATOM    139  CA  GLN B  24     -10.618  66.473  97.948  1.00 19.88           C  
ATOM    140  C   GLN B  24     -10.259  65.326  97.008  1.00 19.88           C  
ATOM    141  CB  GLN B  24     -11.977  67.060  97.565  1.00 19.88           C  
ATOM    142  O   GLN B  24      -9.396  65.474  96.140  1.00 19.88           O  
ATOM    143  CG  GLN B  24     -12.928  67.230  98.742  1.00 19.88           C  
ATOM    144  CD  GLN B  24     -14.221  67.924  98.357  1.00 19.88           C  
ATOM    145  NE2 GLN B  24     -15.080  68.167  99.341  1.00 19.88           N  
ATOM    146  OE1 GLN B  24     -14.445  68.241  97.184  1.00 19.88           O  
ATOM    147  N   VAL B  25     -11.354  64.625  96.764  1.00 21.85           N  
ATOM    148  CA  VAL B  25     -11.563  63.188  96.624  1.00 21.85           C  
ATOM    149  C   VAL B  25     -10.968  62.705  95.304  1.00 21.85           C  
ATOM    150  CB  VAL B  25     -13.063  62.823  96.697  1.00 21.85           C  
ATOM    151  O   VAL B  25     -10.242  61.708  95.271  1.00 21.85           O  
ATOM    152  CG1 VAL B  25     -13.246  61.311  96.820  1.00 21.85           C  
ATOM    153  CG2 VAL B  25     -13.730  63.542  97.868  1.00 21.85           C  
ATOM    154  N   THR B  26     -11.649  63.137  94.066  1.00 20.83           N  
ATOM    155  CA  THR B  26     -12.663  62.418  93.303  1.00 20.83           C  
ATOM    156  C   THR B  26     -12.079  61.879  92.000  1.00 20.83           C  
ATOM    157  CB  THR B  26     -13.873  63.318  92.992  1.00 20.83           C  
ATOM    158  O   THR B  26     -10.984  62.274  91.595  1.00 20.83           O  
ATOM    159  CG2 THR B  26     -14.781  63.459  94.210  1.00 20.83           C  
ATOM    160  OG1 THR B  26     -13.407  64.617  92.604  1.00 20.83           O  
ATOM    161  N   SER B  27     -12.931  61.948  90.914  1.00 20.39           N  
ATOM    162  CA  SER B  27     -13.418  60.966  89.950  1.00 20.39           C  
ATOM    163  C   SER B  27     -12.518  60.904  88.721  1.00 20.39           C  
ATOM    164  CB  SER B  27     -14.850  61.294  89.528  1.00 20.39           C  
ATOM    165  O   SER B  27     -12.318  59.833  88.144  1.00 20.39           O  
ATOM    166  OG  SER B  27     -14.892  62.500  88.784  1.00 20.39           O  
ATOM    167  N   ASN B  28     -12.339  62.055  88.054  1.00 20.67           N  
ATOM    168  CA  ASN B  28     -12.982  62.022  86.744  1.00 20.67           C  
ATOM    169  C   ASN B  28     -12.148  61.244  85.730  1.00 20.67           C  
ATOM    170  CB  ASN B  28     -13.244  63.442  86.238  1.00 20.67           C  
ATOM    171  O   ASN B  28     -11.076  60.735  86.061  1.00 20.67           O  
ATOM    172  CG  ASN B  28     -14.676  63.887  86.463  1.00 20.67           C  
ATOM    173  ND2 ASN B  28     -14.941  65.168  86.236  1.00 20.67           N  
ATOM    174  OD1 ASN B  28     -15.536  63.086  86.838  1.00 20.67           O  
ATOM    175  N   GLY B  29     -11.653  62.041  84.660  1.00 23.33           N  
ATOM    176  CA  GLY B  29     -11.912  61.840  83.243  1.00 23.33           C  
ATOM    177  C   GLY B  29     -10.941  60.875  82.590  1.00 23.33           C  
ATOM    178  O   GLY B  29      -9.917  60.523  83.180  1.00 23.33           O  
ATOM    179  N   SER B  30     -11.372  60.523  81.339  1.00 21.60           N  
ATOM    180  CA  SER B  30     -11.406  59.251  80.625  1.00 21.60           C  
ATOM    181  C   SER B  30     -10.089  58.987  79.904  1.00 21.60           C  
ATOM    182  CB  SER B  30     -12.560  59.230  79.621  1.00 21.60           C  
ATOM    183  O   SER B  30      -9.671  59.776  79.054  1.00 21.60           O  
ATOM    184  OG  SER B  30     -12.317  60.134  78.557  1.00 21.60           O  
ATOM    185  N   ILE B  31      -9.225  58.591  80.616  1.00 24.46           N  
ATOM    186  CA  ILE B  31      -7.802  58.565  80.295  1.00 24.46           C  
ATOM    187  C   ILE B  31      -7.586  57.837  78.970  1.00 24.46           C  
ATOM    188  CB  ILE B  31      -6.981  57.891  81.416  1.00 24.46           C  
ATOM    189  O   ILE B  31      -8.030  56.700  78.799  1.00 24.46           O  
ATOM    190  CG1 ILE B  31      -7.201  58.616  82.749  1.00 24.46           C  
ATOM    191  CG2 ILE B  31      -5.494  57.856  81.051  1.00 24.46           C  
ATOM    192  CD1 ILE B  31      -6.575  57.914  83.946  1.00 24.46           C  
ATOM    193  N   GLY B  32      -7.167  58.622  78.009  1.00 23.82           N  
ATOM    194  CA  GLY B  32      -7.048  58.413  76.575  1.00 23.82           C  
ATOM    195  C   GLY B  32      -6.343  57.118  76.217  1.00 23.82           C  
ATOM    196  O   GLY B  32      -5.127  57.001  76.382  1.00 23.82           O  
ATOM    197  N   ARG B  33      -6.938  56.144  76.445  1.00 21.90           N  
ATOM    198  CA  ARG B  33      -6.334  54.832  76.653  1.00 21.90           C  
ATOM    199  C   ARG B  33      -5.700  54.311  75.367  1.00 21.90           C  
ATOM    200  CB  ARG B  33      -7.376  53.835  77.165  1.00 21.90           C  
ATOM    201  O   ARG B  33      -5.106  53.231  75.356  1.00 21.90           O  
ATOM    202  CG  ARG B  33      -6.824  52.821  78.154  1.00 21.90           C  
ATOM    203  CD  ARG B  33      -7.926  51.957  78.750  1.00 21.90           C  
ATOM    204  NE  ARG B  33      -7.386  50.933  79.640  1.00 21.90           N  
ATOM    205  NH1 ARG B  33      -9.448  50.132  80.307  1.00 21.90           N  
ATOM    206  NH2 ARG B  33      -7.527  49.196  81.136  1.00 21.90           N  
ATOM    207  CZ  ARG B  33      -8.122  50.089  80.359  1.00 21.90           C  
ATOM    208  N   ASP B  34      -6.167  54.976  74.265  1.00 21.61           N  
ATOM    209  CA  ASP B  34      -6.701  54.056  73.266  1.00 21.61           C  
ATOM    210  C   ASP B  34      -5.575  53.338  72.524  1.00 21.61           C  
ATOM    211  CB  ASP B  34      -7.593  54.802  72.272  1.00 21.61           C  
ATOM    212  O   ASP B  34      -4.661  53.979  72.001  1.00 21.61           O  
ATOM    213  CG  ASP B  34      -9.022  54.960  72.761  1.00 21.61           C  
ATOM    214  OD1 ASP B  34      -9.577  54.003  73.344  1.00 21.61           O  
ATOM    215  OD2 ASP B  34      -9.599  56.051  72.560  1.00 21.61           O  
ATOM    216  N   PRO B  35      -5.500  52.090  72.633  1.00 23.67           N  
ATOM    217  CA  PRO B  35      -4.264  51.317  72.494  1.00 23.67           C  
ATOM    218  C   PRO B  35      -3.658  51.420  71.096  1.00 23.67           C  
ATOM    219  CB  PRO B  35      -4.711  49.883  72.791  1.00 23.67           C  
ATOM    220  O   PRO B  35      -2.529  51.892  70.942  1.00 23.67           O  
ATOM    221  CG  PRO B  35      -6.191  49.894  72.588  1.00 23.67           C  
ATOM    222  CD  PRO B  35      -6.624  51.305  72.310  1.00 23.67           C  
ATOM    223  N   PRO B  36      -3.942  50.496  70.235  1.00 22.60           N  
ATOM    224  CA  PRO B  36      -3.081  49.460  69.659  1.00 22.60           C  
ATOM    225  C   PRO B  36      -2.788  49.692  68.179  1.00 22.60           C  
ATOM    226  CB  PRO B  36      -3.891  48.177  69.861  1.00 22.60           C  
ATOM    227  O   PRO B  36      -1.754  49.249  67.674  1.00 22.60           O  
ATOM    228  CG  PRO B  36      -5.244  48.643  70.293  1.00 22.60           C  
ATOM    229  CD  PRO B  36      -5.237  50.143  70.347  1.00 22.60           C  
ATOM    230  N   ALA B  37      -3.845  50.185  67.501  1.00 23.47           N  
ATOM    231  CA  ALA B  37      -4.294  49.466  66.311  1.00 23.47           C  
ATOM    232  C   ALA B  37      -3.571  49.964  65.063  1.00 23.47           C  
ATOM    233  CB  ALA B  37      -5.805  49.611  66.141  1.00 23.47           C  
ATOM    234  O   ALA B  37      -3.881  51.040  64.547  1.00 23.47           O  
ATOM    235  N   GLU B  38      -2.451  50.005  65.203  1.00 22.34           N  
ATOM    236  CA  GLU B  38      -1.625  50.636  64.178  1.00 22.34           C  
ATOM    237  C   GLU B  38      -2.099  50.259  62.777  1.00 22.34           C  
ATOM    238  CB  GLU B  38      -0.155  50.247  64.358  1.00 22.34           C  
ATOM    239  O   GLU B  38      -2.715  49.209  62.587  1.00 22.34           O  
ATOM    240  CG  GLU B  38       0.778  51.435  64.542  1.00 22.34           C  
ATOM    241  CD  GLU B  38       2.203  51.032  64.884  1.00 22.34           C  
ATOM    242  OE1 GLU B  38       3.125  51.862  64.717  1.00 22.34           O  
ATOM    243  OE2 GLU B  38       2.399  49.877  65.322  1.00 22.34           O  
ATOM    244  N   THR B  39      -1.694  51.055  61.778  1.00 22.29           N  
ATOM    245  CA  THR B  39      -2.167  51.375  60.436  1.00 22.29           C  
ATOM    246  C   THR B  39      -2.127  50.140  59.541  1.00 22.29           C  
ATOM    247  CB  THR B  39      -1.329  52.500  59.801  1.00 22.29           C  
ATOM    248  O   THR B  39      -2.510  50.203  58.370  1.00 22.29           O  
ATOM    249  CG2 THR B  39      -2.209  53.460  59.007  1.00 22.29           C  
ATOM    250  OG1 THR B  39      -0.658  53.230  60.836  1.00 22.29           O  
ATOM    251  N   GLN B  40      -1.458  49.052  59.957  1.00 21.21           N  
ATOM    252  CA  GLN B  40      -0.658  48.451  58.895  1.00 21.21           C  
ATOM    253  C   GLN B  40      -1.546  47.886  57.790  1.00 21.21           C  
ATOM    254  CB  GLN B  40       0.244  47.352  59.457  1.00 21.21           C  
ATOM    255  O   GLN B  40      -2.483  47.133  58.063  1.00 21.21           O  
ATOM    256  CG  GLN B  40       1.731  47.662  59.352  1.00 21.21           C  
ATOM    257  CD  GLN B  40       2.577  46.802  60.272  1.00 21.21           C  
ATOM    258  NE2 GLN B  40       3.893  46.962  60.189  1.00 21.21           N  
ATOM    259  OE1 GLN B  40       2.051  46.002  61.053  1.00 21.21           O  
ATOM    260  N   PRO B  41      -1.545  48.629  56.679  1.00 25.47           N  
ATOM    261  CA  PRO B  41      -2.402  48.345  55.526  1.00 25.47           C  
ATOM    262  C   PRO B  41      -2.436  46.862  55.166  1.00 25.47           C  
ATOM    263  CB  PRO B  41      -1.764  49.165  54.402  1.00 25.47           C  
ATOM    264  O   PRO B  41      -1.386  46.219  55.081  1.00 25.47           O  
ATOM    265  CG  PRO B  41      -0.427  49.569  54.936  1.00 25.47           C  
ATOM    266  CD  PRO B  41      -0.281  49.016  56.324  1.00 25.47           C  
ATOM    267  N   GLN B  42      -3.321  46.216  55.537  1.00 23.67           N  
ATOM    268  CA  GLN B  42      -3.493  44.769  55.456  1.00 23.67           C  
ATOM    269  C   GLN B  42      -3.471  44.293  54.007  1.00 23.67           C  
ATOM    270  CB  GLN B  42      -4.800  44.346  56.128  1.00 23.67           C  
ATOM    271  O   GLN B  42      -4.226  44.795  53.171  1.00 23.67           O  
ATOM    272  CG  GLN B  42      -4.658  44.044  57.614  1.00 23.67           C  
ATOM    273  CD  GLN B  42      -5.959  43.590  58.248  1.00 23.67           C  
ATOM    274  NE2 GLN B  42      -5.874  43.061  59.464  1.00 23.67           N  
ATOM    275  OE1 GLN B  42      -7.033  43.714  57.650  1.00 23.67           O  
ATOM    276  N   ASN B  43      -2.298  43.830  53.615  1.00 23.47           N  
ATOM    277  CA  ASN B  43      -1.913  43.264  52.326  1.00 23.47           C  
ATOM    278  C   ASN B  43      -2.953  42.272  51.816  1.00 23.47           C  
ATOM    279  CB  ASN B  43      -0.541  42.593  52.424  1.00 23.47           C  
ATOM    280  O   ASN B  43      -3.254  41.282  52.485  1.00 23.47           O  
ATOM    281  CG  ASN B  43       0.419  43.066  51.350  1.00 23.47           C  
ATOM    282  ND2 ASN B  43       1.665  42.616  51.429  1.00 23.47           N  
ATOM    283  OD1 ASN B  43       0.043  43.832  50.458  1.00 23.47           O  
ATOM    284  N   PRO B  44      -3.987  42.712  51.139  1.00 26.75           N  
ATOM    285  CA  PRO B  44      -4.994  41.674  50.905  1.00 26.75           C  
ATOM    286  C   PRO B  44      -4.376  40.308  50.612  1.00 26.75           C  
ATOM    287  CB  PRO B  44      -5.763  42.196  49.689  1.00 26.75           C  
ATOM    288  O   PRO B  44      -3.224  40.228  50.177  1.00 26.75           O  
ATOM    289  CG  PRO B  44      -4.941  43.336  49.178  1.00 26.75           C  
ATOM    290  CD  PRO B  44      -3.791  43.554  50.119  1.00 26.75           C  
ATOM    291  N   PRO B  45      -4.831  39.243  51.243  1.00 25.07           N  
ATOM    292  CA  PRO B  45      -4.286  37.897  51.054  1.00 25.07           C  
ATOM    293  C   PRO B  45      -4.003  37.575  49.588  1.00 25.07           C  
ATOM    294  CB  PRO B  45      -5.386  36.989  51.610  1.00 25.07           C  
ATOM    295  O   PRO B  45      -4.610  38.170  48.694  1.00 25.07           O  
ATOM    296  CG  PRO B  45      -6.573  37.883  51.773  1.00 25.07           C  
ATOM    297  CD  PRO B  45      -6.146  39.297  51.499  1.00 25.07           C  
ATOM    298  N   ALA B  46      -2.758  37.153  49.272  1.00 27.00           N  
ATOM    299  CA  ALA B  46      -2.234  36.578  48.036  1.00 27.00           C  
ATOM    300  C   ALA B  46      -3.236  35.610  47.414  1.00 27.00           C  
ATOM    301  CB  ALA B  46      -0.907  35.871  48.298  1.00 27.00           C  
ATOM    302  O   ALA B  46      -3.583  34.592  48.018  1.00 27.00           O  
ATOM    303  N   GLN B  47      -4.249  36.143  46.790  1.00 28.57           N  
ATOM    304  CA  GLN B  47      -5.258  35.211  46.299  1.00 28.57           C  
ATOM    305  C   GLN B  47      -4.610  33.988  45.656  1.00 28.57           C  
ATOM    306  CB  GLN B  47      -6.185  35.901  45.297  1.00 28.57           C  
ATOM    307  O   GLN B  47      -3.688  34.119  44.848  1.00 28.57           O  
ATOM    308  CG  GLN B  47      -7.424  36.520  45.931  1.00 28.57           C  
ATOM    309  CD  GLN B  47      -8.360  37.138  44.909  1.00 28.57           C  
ATOM    310  NE2 GLN B  47      -9.649  37.165  45.226  1.00 28.57           N  
ATOM    311  OE1 GLN B  47      -7.927  37.588  43.844  1.00 28.57           O  
ATOM    312  N   PRO B  48      -4.656  32.813  46.371  1.00 29.63           N  
ATOM    313  CA  PRO B  48      -4.020  31.591  45.873  1.00 29.63           C  
ATOM    314  C   PRO B  48      -4.180  31.415  44.365  1.00 29.63           C  
ATOM    315  CB  PRO B  48      -4.749  30.480  46.633  1.00 29.63           C  
ATOM    316  O   PRO B  48      -5.132  31.933  43.776  1.00 29.63           O  
ATOM    317  CG  PRO B  48      -5.910  31.160  47.283  1.00 29.63           C  
ATOM    318  CD  PRO B  48      -5.796  32.637  47.038  1.00 29.63           C  
ATOM    319  N   ALA B  49      -3.078  31.193  43.594  1.00 33.62           N  
ATOM    320  CA  ALA B  49      -2.991  30.880  42.170  1.00 33.62           C  
ATOM    321  C   ALA B  49      -4.049  29.856  41.768  1.00 33.62           C  
ATOM    322  CB  ALA B  49      -1.597  30.364  41.823  1.00 33.62           C  
ATOM    323  O   ALA B  49      -4.127  28.773  42.351  1.00 33.62           O  
ATOM    324  N   PRO B  50      -5.217  30.265  41.302  1.00 36.89           N  
ATOM    325  CA  PRO B  50      -6.213  29.200  41.152  1.00 36.89           C  
ATOM    326  C   PRO B  50      -5.631  27.933  40.529  1.00 36.89           C  
ATOM    327  CB  PRO B  50      -7.264  29.828  40.233  1.00 36.89           C  
ATOM    328  O   PRO B  50      -4.657  28.002  39.776  1.00 36.89           O  
ATOM    329  CG  PRO B  50      -6.665  31.126  39.798  1.00 36.89           C  
ATOM    330  CD  PRO B  50      -5.340  31.294  40.484  1.00 36.89           C  
ATOM    331  N   ASN B  51      -5.712  26.827  41.212  1.00 37.90           N  
ATOM    332  CA  ASN B  51      -5.390  25.468  40.789  1.00 37.90           C  
ATOM    333  C   ASN B  51      -5.823  25.212  39.349  1.00 37.90           C  
ATOM    334  CB  ASN B  51      -6.037  24.447  41.728  1.00 37.90           C  
ATOM    335  O   ASN B  51      -6.827  25.761  38.890  1.00 37.90           O  
ATOM    336  CG  ASN B  51      -5.109  24.010  42.844  1.00 37.90           C  
ATOM    337  ND2 ASN B  51      -5.644  23.263  43.802  1.00 37.90           N  
ATOM    338  OD1 ASN B  51      -3.920  24.342  42.845  1.00 37.90           O  
ATOM    339  N   ALA B  52      -5.076  24.740  38.286  1.00 45.97           N  
ATOM    340  CA  ALA B  52      -5.248  24.395  36.878  1.00 45.97           C  
ATOM    341  C   ALA B  52      -6.650  23.853  36.614  1.00 45.97           C  
ATOM    342  CB  ALA B  52      -4.197  23.375  36.447  1.00 45.97           C  
ATOM    343  O   ALA B  52      -7.265  24.175  35.595  1.00 45.97           O  
ATOM    344  N   TRP B  53      -7.286  23.127  37.636  1.00 50.13           N  
ATOM    345  CA  TRP B  53      -8.589  22.484  37.507  1.00 50.13           C  
ATOM    346  C   TRP B  53      -9.714  23.509  37.610  1.00 50.13           C  
ATOM    347  CB  TRP B  53      -8.765  21.404  38.577  1.00 50.13           C  
ATOM    348  O   TRP B  53     -10.741  23.383  36.939  1.00 50.13           O  
ATOM    349  CG  TRP B  53     -10.034  20.617  38.445  1.00 50.13           C  
ATOM    350  CD1 TRP B  53     -11.091  20.605  39.312  1.00 50.13           C  
ATOM    351  CD2 TRP B  53     -10.376  19.721  37.383  1.00 50.13           C  
ATOM    352  CE2 TRP B  53     -11.658  19.201  37.671  1.00 50.13           C  
ATOM    353  CE3 TRP B  53      -9.724  19.308  36.214  1.00 50.13           C  
ATOM    354  NE1 TRP B  53     -12.071  19.756  38.852  1.00 50.13           N  
ATOM    355  CH2 TRP B  53     -11.639  17.900  35.694  1.00 50.13           C  
ATOM    356  CZ2 TRP B  53     -12.299  18.288  36.831  1.00 50.13           C  
ATOM    357  CZ3 TRP B  53     -10.364  18.399  35.379  1.00 50.13           C  
ATOM    358  N   GLN B  54      -9.599  24.629  38.291  1.00 48.36           N  
ATOM    359  CA  GLN B  54     -10.632  25.648  38.447  1.00 48.36           C  
ATOM    360  C   GLN B  54     -10.754  26.504  37.190  1.00 48.36           C  
ATOM    361  CB  GLN B  54     -10.336  26.533  39.658  1.00 48.36           C  
ATOM    362  O   GLN B  54     -11.856  26.908  36.811  1.00 48.36           O  
ATOM    363  CG  GLN B  54     -11.214  26.236  40.866  1.00 48.36           C  
ATOM    364  CD  GLN B  54     -10.865  27.090  42.070  1.00 48.36           C  
ATOM    365  NE2 GLN B  54     -11.658  26.974  43.130  1.00 48.36           N  
ATOM    366  OE1 GLN B  54      -9.889  27.848  42.049  1.00 48.36           O  
ATOM    367  N   VAL B  55      -9.646  26.633  36.386  1.00 48.51           N  
ATOM    368  CA  VAL B  55      -9.625  27.329  35.104  1.00 48.51           C  
ATOM    369  C   VAL B  55     -10.267  26.453  34.030  1.00 48.51           C  
ATOM    370  CB  VAL B  55      -8.187  27.712  34.689  1.00 48.51           C  
ATOM    371  O   VAL B  55     -11.065  26.934  33.223  1.00 48.51           O  
ATOM    372  CG1 VAL B  55      -8.181  28.380  33.316  1.00 48.51           C  
ATOM    373  CG2 VAL B  55      -7.557  28.629  35.736  1.00 48.51           C  
ATOM    374  N   ILE B  56      -9.951  25.175  34.017  1.00 54.63           N  
ATOM    375  CA  ILE B  56     -10.578  24.239  33.089  1.00 54.63           C  
ATOM    376  C   ILE B  56     -12.076  24.159  33.371  1.00 54.63           C  
ATOM    377  CB  ILE B  56      -9.938  22.836  33.183  1.00 54.63           C  
ATOM    378  O   ILE B  56     -12.889  24.144  32.444  1.00 54.63           O  
ATOM    379  CG1 ILE B  56      -8.490  22.874  32.682  1.00 54.63           C  
ATOM    380  CG2 ILE B  56     -10.763  21.813  32.397  1.00 54.63           C  
ATOM    381  CD1 ILE B  56      -7.686  21.626  33.017  1.00 54.63           C  
ATOM    382  N   LYS B  57     -12.537  24.305  34.606  1.00 52.74           N  
ATOM    383  CA  LYS B  57     -13.946  24.285  34.988  1.00 52.74           C  
ATOM    384  C   LYS B  57     -14.656  25.558  34.537  1.00 52.74           C  
ATOM    385  CB  LYS B  57     -14.089  24.112  36.501  1.00 52.74           C  
ATOM    386  O   LYS B  57     -15.801  25.509  34.084  1.00 52.74           O  
ATOM    387  CG  LYS B  57     -14.765  22.813  36.914  1.00 52.74           C  
ATOM    388  CD  LYS B  57     -14.955  22.737  38.424  1.00 52.74           C  
ATOM    389  CE  LYS B  57     -15.604  21.424  38.841  1.00 52.74           C  
ATOM    390  NZ  LYS B  57     -15.602  21.253  40.325  1.00 52.74           N  
ATOM    391  N   GLY B  58     -13.983  26.676  34.519  1.00 51.95           N  
ATOM    392  CA  GLY B  58     -14.553  27.927  34.044  1.00 51.95           C  
ATOM    393  C   GLY B  58     -14.746  27.963  32.540  1.00 51.95           C  
ATOM    394  O   GLY B  58     -15.790  28.402  32.053  1.00 51.95           O  
ATOM    395  N   VAL B  59     -13.716  27.422  31.746  1.00 58.11           N  
ATOM    396  CA  VAL B  59     -13.836  27.341  30.294  1.00 58.11           C  
ATOM    397  C   VAL B  59     -14.903  26.315  29.920  1.00 58.11           C  
ATOM    398  CB  VAL B  59     -12.488  26.973  29.633  1.00 58.11           C  
ATOM    399  O   VAL B  59     -15.718  26.555  29.026  1.00 58.11           O  
ATOM    400  CG1 VAL B  59     -12.669  26.734  28.135  1.00 58.11           C  
ATOM    401  CG2 VAL B  59     -11.456  28.072  29.882  1.00 58.11           C  
ATOM    402  N   LEU B  60     -14.926  25.144  30.642  1.00 59.01           N  
ATOM    403  CA  LEU B  60     -15.986  24.172  30.401  1.00 59.01           C  
ATOM    404  C   LEU B  60     -17.346  24.742  30.790  1.00 59.01           C  
ATOM    405  CB  LEU B  60     -15.719  22.881  31.180  1.00 59.01           C  
ATOM    406  O   LEU B  60     -18.339  24.520  30.094  1.00 59.01           O  
ATOM    407  CG  LEU B  60     -14.881  21.819  30.466  1.00 59.01           C  
ATOM    408  CD1 LEU B  60     -14.319  20.822  31.474  1.00 59.01           C  
ATOM    409  CD2 LEU B  60     -15.712  21.105  29.406  1.00 59.01           C  
ATOM    410  N   PHE B  61     -17.427  25.642  31.815  1.00 55.21           N  
ATOM    411  CA  PHE B  61     -18.657  26.318  32.212  1.00 55.21           C  
ATOM    412  C   PHE B  61     -19.041  27.384  31.193  1.00 55.21           C  
ATOM    413  CB  PHE B  61     -18.502  26.948  33.599  1.00 55.21           C  
ATOM    414  O   PHE B  61     -20.216  27.525  30.847  1.00 55.21           O  
ATOM    415  CG  PHE B  61     -19.808  27.319  34.247  1.00 55.21           C  
ATOM    416  CD1 PHE B  61     -20.250  28.637  34.249  1.00 55.21           C  
ATOM    417  CD2 PHE B  61     -20.596  26.350  34.854  1.00 55.21           C  
ATOM    418  CE1 PHE B  61     -21.459  28.983  34.848  1.00 55.21           C  
ATOM    419  CE2 PHE B  61     -21.805  26.688  35.455  1.00 55.21           C  
ATOM    420  CZ  PHE B  61     -22.234  28.005  35.451  1.00 55.21           C  
ATOM    421  N   ARG B  62     -18.077  28.145  30.534  1.00 52.94           N  
ATOM    422  CA  ARG B  62     -18.371  29.113  29.482  1.00 52.94           C  
ATOM    423  C   ARG B  62     -18.807  28.412  28.200  1.00 52.94           C  
ATOM    424  CB  ARG B  62     -17.152  29.996  29.208  1.00 52.94           C  
ATOM    425  O   ARG B  62     -19.733  28.864  27.523  1.00 52.94           O  
ATOM    426  CG  ARG B  62     -17.163  31.314  29.966  1.00 52.94           C  
ATOM    427  CD  ARG B  62     -15.955  32.173  29.620  1.00 52.94           C  
ATOM    428  NE  ARG B  62     -15.947  33.421  30.378  1.00 52.94           N  
ATOM    429  NH1 ARG B  62     -13.723  33.896  29.970  1.00 52.94           N  
ATOM    430  NH2 ARG B  62     -14.991  35.325  31.237  1.00 52.94           N  
ATOM    431  CZ  ARG B  62     -14.887  34.211  30.527  1.00 52.94           C  
ATOM    432  N   ILE B  63     -18.195  27.330  27.839  1.00 59.46           N  
ATOM    433  CA  ILE B  63     -18.657  26.504  26.729  1.00 59.46           C  
ATOM    434  C   ILE B  63     -20.051  25.962  27.034  1.00 59.46           C  
ATOM    435  CB  ILE B  63     -17.680  25.340  26.447  1.00 59.46           C  
ATOM    436  O   ILE B  63     -20.920  25.938  26.158  1.00 59.46           O  
ATOM    437  CG1 ILE B  63     -16.336  25.881  25.944  1.00 59.46           C  
ATOM    438  CG2 ILE B  63     -18.286  24.358  25.441  1.00 59.46           C  
ATOM    439  CD1 ILE B  63     -15.249  24.822  25.824  1.00 59.46           C  
ATOM    440  N   PHE B  64     -20.348  25.619  28.340  1.00 58.24           N  
ATOM    441  CA  PHE B  64     -21.673  25.202  28.783  1.00 58.24           C  
ATOM    442  C   PHE B  64     -22.650  26.371  28.743  1.00 58.24           C  
ATOM    443  CB  PHE B  64     -21.609  24.619  30.198  1.00 58.24           C  
ATOM    444  O   PHE B  64     -23.789  26.220  28.296  1.00 58.24           O  
ATOM    445  CG  PHE B  64     -22.940  24.151  30.722  1.00 58.24           C  
ATOM    446  CD1 PHE B  64     -23.679  24.946  31.590  1.00 58.24           C  
ATOM    447  CD2 PHE B  64     -23.453  22.916  30.347  1.00 58.24           C  
ATOM    448  CE1 PHE B  64     -24.911  24.515  32.077  1.00 58.24           C  
ATOM    449  CE2 PHE B  64     -24.683  22.479  30.829  1.00 58.24           C  
ATOM    450  CZ  PHE B  64     -25.410  23.280  31.695  1.00 58.24           C  
ATOM    451  N   ILE B  65     -22.225  27.656  29.070  1.00 53.45           N  
ATOM    452  CA  ILE B  65     -23.096  28.825  29.033  1.00 53.45           C  
ATOM    453  C   ILE B  65     -23.415  29.186  27.584  1.00 53.45           C  
ATOM    454  CB  ILE B  65     -22.455  30.030  29.757  1.00 53.45           C  
ATOM    455  O   ILE B  65     -24.562  29.493  27.253  1.00 53.45           O  
ATOM    456  CG1 ILE B  65     -22.348  29.755  31.262  1.00 53.45           C  
ATOM    457  CG2 ILE B  65     -23.254  31.309  29.489  1.00 53.45           C  
ATOM    458  CD1 ILE B  65     -21.866  30.947  32.077  1.00 53.45           C  
ATOM    459  N   ILE B  66     -22.402  29.171  26.690  1.00 59.49           N  
ATOM    460  CA  ILE B  66     -22.658  29.411  25.274  1.00 59.49           C  
ATOM    461  C   ILE B  66     -23.572  28.319  24.723  1.00 59.49           C  
ATOM    462  CB  ILE B  66     -21.344  29.470  24.463  1.00 59.49           C  
ATOM    463  O   ILE B  66     -24.502  28.603  23.964  1.00 59.49           O  
ATOM    464  CG1 ILE B  66     -20.519  30.696  24.872  1.00 59.49           C  
ATOM    465  CG2 ILE B  66     -21.637  29.484  22.960  1.00 59.49           C  
ATOM    466  CD1 ILE B  66     -19.145  30.763  24.219  1.00 59.49           C  
ATOM    467  N   TRP B  67     -23.451  27.126  25.177  1.00 53.66           N  
ATOM    468  CA  TRP B  67     -24.374  26.040  24.863  1.00 53.66           C  
ATOM    469  C   TRP B  67     -25.724  26.261  25.536  1.00 53.66           C  
ATOM    470  CB  TRP B  67     -23.788  24.693  25.298  1.00 53.66           C  
ATOM    471  O   TRP B  67     -26.773  26.066  24.916  1.00 53.66           O  
ATOM    472  CG  TRP B  67     -24.694  23.526  25.049  1.00 53.66           C  
ATOM    473  CD1 TRP B  67     -24.880  22.863  23.868  1.00 53.66           C  
ATOM    474  CD2 TRP B  67     -25.544  22.886  26.006  1.00 53.66           C  
ATOM    475  CE2 TRP B  67     -26.217  21.840  25.335  1.00 53.66           C  
ATOM    476  CE3 TRP B  67     -25.802  23.094  27.368  1.00 53.66           C  
ATOM    477  NE1 TRP B  67     -25.794  21.848  24.033  1.00 53.66           N  
ATOM    478  CH2 TRP B  67     -27.365  21.231  27.312  1.00 53.66           C  
ATOM    479  CZ2 TRP B  67     -27.131  21.005  25.981  1.00 53.66           C  
ATOM    480  CZ3 TRP B  67     -26.713  22.262  28.008  1.00 53.66           C  
ATOM    481  N   ALA B  68     -25.804  26.622  26.782  1.00 52.78           N  
ATOM    482  CA  ALA B  68     -27.043  26.904  27.502  1.00 52.78           C  
ATOM    483  C   ALA B  68     -27.763  28.109  26.903  1.00 52.78           C  
ATOM    484  CB  ALA B  68     -26.756  27.143  28.982  1.00 52.78           C  
ATOM    485  O   ALA B  68     -28.987  28.097  26.753  1.00 52.78           O  
ATOM    486  N   ILE B  69     -26.975  29.168  26.482  1.00 48.79           N  
ATOM    487  CA  ILE B  69     -27.587  30.316  25.823  1.00 48.79           C  
ATOM    488  C   ILE B  69     -28.105  29.906  24.446  1.00 48.79           C  
ATOM    489  CB  ILE B  69     -26.592  31.491  25.693  1.00 48.79           C  
ATOM    490  O   ILE B  69     -29.213  30.282  24.055  1.00 48.79           O  
ATOM    491  CG1 ILE B  69     -26.210  32.023  27.079  1.00 48.79           C  
ATOM    492  CG2 ILE B  69     -27.181  32.604  24.822  1.00 48.79           C  
ATOM    493  CD1 ILE B  69     -25.107  33.072  27.057  1.00 48.79           C  
ATOM    494  N   SER B  70     -27.427  29.156  23.682  1.00 49.96           N  
ATOM    495  CA  SER B  70     -27.913  28.661  22.398  1.00 49.96           C  
ATOM    496  C   SER B  70     -29.086  27.705  22.582  1.00 49.96           C  
ATOM    497  CB  SER B  70     -26.789  27.960  21.633  1.00 49.96           C  
ATOM    498  O   SER B  70     -30.018  27.695  21.775  1.00 49.96           O  
ATOM    499  OG  SER B  70     -26.660  26.613  22.051  1.00 49.96           O  
ATOM    500  N   SER B  71     -29.042  26.866  23.592  1.00 50.46           N  
ATOM    501  CA  SER B  71     -30.183  26.017  23.917  1.00 50.46           C  
ATOM    502  C   SER B  71     -31.331  26.833  24.503  1.00 50.46           C  
ATOM    503  CB  SER B  71     -29.773  24.920  24.900  1.00 50.46           C  
ATOM    504  O   SER B  71     -32.501  26.506  24.296  1.00 50.46           O  
ATOM    505  OG  SER B  71     -30.761  24.747  25.901  1.00 50.46           O  
ATOM    506  N   TRP B  72     -31.084  27.855  25.267  1.00 41.46           N  
ATOM    507  CA  TRP B  72     -32.081  28.767  25.818  1.00 41.46           C  
ATOM    508  C   TRP B  72     -32.660  29.664  24.728  1.00 41.46           C  
ATOM    509  CB  TRP B  72     -31.470  29.624  26.930  1.00 41.46           C  
ATOM    510  O   TRP B  72     -33.818  30.079  24.808  1.00 41.46           O  
ATOM    511  CG  TRP B  72     -32.468  30.126  27.930  1.00 41.46           C  
ATOM    512  CD1 TRP B  72     -33.536  29.442  28.443  1.00 41.46           C  
ATOM    513  CD2 TRP B  72     -32.494  31.422  28.535  1.00 41.46           C  
ATOM    514  CE2 TRP B  72     -33.605  31.455  29.406  1.00 41.46           C  
ATOM    515  CE3 TRP B  72     -31.683  32.560  28.426  1.00 41.46           C  
ATOM    516  NE1 TRP B  72     -34.224  30.236  29.331  1.00 41.46           N  
ATOM    517  CH2 TRP B  72     -33.117  33.683  30.038  1.00 41.46           C  
ATOM    518  CZ2 TRP B  72     -33.927  32.584  30.164  1.00 41.46           C  
ATOM    519  CZ3 TRP B  72     -32.005  33.682  29.181  1.00 41.46           C  
ATOM    520  N   PHE B  73     -31.991  30.056  23.710  1.00 42.68           N  
ATOM    521  CA  PHE B  73     -32.607  30.788  22.610  1.00 42.68           C  
ATOM    522  C   PHE B  73     -33.682  29.945  21.934  1.00 42.68           C  
ATOM    523  CB  PHE B  73     -31.551  31.212  21.586  1.00 42.68           C  
ATOM    524  O   PHE B  73     -34.523  30.472  21.203  1.00 42.68           O  
ATOM    525  CG  PHE B  73     -31.151  32.659  21.690  1.00 42.68           C  
ATOM    526  CD1 PHE B  73     -31.870  33.643  21.023  1.00 42.68           C  
ATOM    527  CD2 PHE B  73     -30.054  33.036  22.455  1.00 42.68           C  
ATOM    528  CE1 PHE B  73     -31.502  34.984  21.118  1.00 42.68           C  
ATOM    529  CE2 PHE B  73     -29.681  34.373  22.554  1.00 42.68           C  
ATOM    530  CZ  PHE B  73     -30.405  35.345  21.884  1.00 42.68           C  
ATOM    531  N   ARG B  74     -33.693  28.615  22.043  1.00 41.89           N  
ATOM    532  CA  ARG B  74     -34.882  27.879  21.626  1.00 41.89           C  
ATOM    533  C   ARG B  74     -36.008  28.036  22.643  1.00 41.89           C  
ATOM    534  CB  ARG B  74     -34.556  26.397  21.431  1.00 41.89           C  
ATOM    535  O   ARG B  74     -37.185  28.049  22.276  1.00 41.89           O  
ATOM    536  CG  ARG B  74     -34.340  26.000  19.979  1.00 41.89           C  
ATOM    537  CD  ARG B  74     -34.142  24.498  19.828  1.00 41.89           C  
ATOM    538  NE  ARG B  74     -33.602  24.155  18.516  1.00 41.89           N  
ATOM    539  NH1 ARG B  74     -33.568  21.876  18.896  1.00 41.89           N  
ATOM    540  NH2 ARG B  74     -32.851  22.718  16.889  1.00 41.89           N  
ATOM    541  CZ  ARG B  74     -33.341  22.917  18.103  1.00 41.89           C  
ATOM    542  N   ARG B  75     -35.808  27.827  24.002  1.00 38.47           N  
ATOM    543  CA  ARG B  75     -36.899  28.097  24.933  1.00 38.47           C  
ATOM    544  C   ARG B  75     -37.037  29.593  25.195  1.00 38.47           C  
ATOM    545  CB  ARG B  75     -36.678  27.352  26.251  1.00 38.47           C  
ATOM    546  O   ARG B  75     -36.073  30.250  25.593  1.00 38.47           O  
ATOM    547  CG  ARG B  75     -37.511  26.087  26.390  1.00 38.47           C  
ATOM    548  CD  ARG B  75     -37.281  25.405  27.732  1.00 38.47           C  
ATOM    549  NE  ARG B  75     -37.903  24.085  27.779  1.00 38.47           N  
ATOM    550  NH1 ARG B  75     -36.886  23.449  29.754  1.00 38.47           N  
ATOM    551  NH2 ARG B  75     -38.319  22.016  28.683  1.00 38.47           N  
ATOM    552  CZ  ARG B  75     -37.702  23.186  28.739  1.00 38.47           C  
ATOM    553  N   GLY B  76     -37.978  30.188  24.486  1.00 34.50           N  
ATOM    554  CA  GLY B  76     -38.420  31.558  24.692  1.00 34.50           C  
ATOM    555  C   GLY B  76     -38.812  31.849  26.128  1.00 34.50           C  
ATOM    556  O   GLY B  76     -39.576  32.779  26.392  1.00 34.50           O  
ATOM    557  N   PRO B  77     -38.507  30.957  27.197  1.00 33.08           N  
ATOM    558  CA  PRO B  77     -39.328  31.472  28.295  1.00 33.08           C  
ATOM    559  C   PRO B  77     -39.011  32.926  28.637  1.00 33.08           C  
ATOM    560  CB  PRO B  77     -38.974  30.548  29.463  1.00 33.08           C  
ATOM    561  O   PRO B  77     -37.902  33.398  28.375  1.00 33.08           O  
ATOM    562  CG  PRO B  77     -37.845  29.709  28.959  1.00 33.08           C  
ATOM    563  CD  PRO B  77     -37.564  30.094  27.535  1.00 33.08           C  
ATOM    564  N   ALA B  78     -39.987  33.757  28.675  1.00 32.32           N  
ATOM    565  CA  ALA B  78     -40.079  35.055  29.338  1.00 32.32           C  
ATOM    566  C   ALA B  78     -39.629  34.961  30.793  1.00 32.32           C  
ATOM    567  CB  ALA B  78     -41.506  35.592  29.260  1.00 32.32           C  
ATOM    568  O   ALA B  78     -40.087  34.090  31.536  1.00 32.32           O  
ATOM    569  N   PRO B  79     -38.383  35.132  31.210  1.00 35.34           N  
ATOM    570  CA  PRO B  79     -38.081  35.063  32.641  1.00 35.34           C  
ATOM    571  C   PRO B  79     -39.171  35.695  33.505  1.00 35.34           C  
ATOM    572  CB  PRO B  79     -36.769  35.842  32.763  1.00 35.34           C  
ATOM    573  O   PRO B  79     -39.639  36.797  33.206  1.00 35.34           O  
ATOM    574  CG  PRO B  79     -36.471  36.308  31.375  1.00 35.34           C  
ATOM    575  CD  PRO B  79     -37.601  35.890  30.478  1.00 35.34           C  
ATOM    576  N   GLN B  80     -40.066  34.852  34.045  1.00 30.46           N  
ATOM    577  CA  GLN B  80     -41.069  35.291  35.009  1.00 30.46           C  
ATOM    578  C   GLN B  80     -40.444  36.165  36.092  1.00 30.46           C  
ATOM    579  CB  GLN B  80     -41.766  34.087  35.645  1.00 30.46           C  
ATOM    580  O   GLN B  80     -39.257  36.033  36.396  1.00 30.46           O  
ATOM    581  CG  GLN B  80     -43.096  33.732  34.993  1.00 30.46           C  
ATOM    582  CD  GLN B  80     -43.778  32.551  35.656  1.00 30.46           C  
ATOM    583  NE2 GLN B  80     -45.090  32.445  35.475  1.00 30.46           N  
ATOM    584  OE1 GLN B  80     -43.131  31.738  36.325  1.00 30.46           O  
ATOM    585  N   ASP B  81     -41.149  37.129  36.609  1.00 33.86           N  
ATOM    586  CA  ASP B  81     -41.097  38.162  37.639  1.00 33.86           C  
ATOM    587  C   ASP B  81     -40.830  37.553  39.014  1.00 33.86           C  
ATOM    588  CB  ASP B  81     -42.400  38.963  37.663  1.00 33.86           C  
ATOM    589  O   ASP B  81     -41.638  36.772  39.520  1.00 33.86           O  
ATOM    590  CG  ASP B  81     -42.347  40.207  36.794  1.00 33.86           C  
ATOM    591  OD1 ASP B  81     -41.237  40.702  36.505  1.00 33.86           O  
ATOM    592  OD2 ASP B  81     -43.426  40.699  36.398  1.00 33.86           O  
ATOM    593  N   GLN B  82     -39.652  37.053  39.357  1.00 34.73           N  
ATOM    594  CA  GLN B  82     -39.378  36.557  40.702  1.00 34.73           C  
ATOM    595  C   GLN B  82     -39.899  37.524  41.762  1.00 34.73           C  
ATOM    596  CB  GLN B  82     -37.879  36.325  40.895  1.00 34.73           C  
ATOM    597  O   GLN B  82     -39.640  38.727  41.692  1.00 34.73           O  
ATOM    598  CG  GLN B  82     -37.421  34.921  40.523  1.00 34.73           C  
ATOM    599  CD  GLN B  82     -35.938  34.705  40.760  1.00 34.73           C  
ATOM    600  NE2 GLN B  82     -35.493  33.459  40.639  1.00 34.73           N  
ATOM    601  OE1 GLN B  82     -35.198  35.650  41.050  1.00 34.73           O  
ATOM    602  N   ALA B  83     -41.062  37.138  42.406  1.00 36.11           N  
ATOM    603  CA  ALA B  83     -41.688  37.691  43.604  1.00 36.11           C  
ATOM    604  C   ALA B  83     -40.673  37.844  44.733  1.00 36.11           C  
ATOM    605  CB  ALA B  83     -42.850  36.809  44.053  1.00 36.11           C  
ATOM    606  O   ALA B  83     -40.005  36.878  45.110  1.00 36.11           O  
ATOM    607  N   GLY B  84     -39.845  38.853  44.831  1.00 34.51           N  
ATOM    608  CA  GLY B  84     -39.051  39.063  46.031  1.00 34.51           C  
ATOM    609  C   GLY B  84     -39.823  38.802  47.310  1.00 34.51           C  
ATOM    610  O   GLY B  84     -41.042  38.619  47.280  1.00 34.51           O  
ATOM    611  N   PRO B  85     -39.342  38.337  48.422  1.00 38.23           N  
ATOM    612  CA  PRO B  85     -40.284  38.091  49.517  1.00 38.23           C  
ATOM    613  C   PRO B  85     -41.414  39.117  49.565  1.00 38.23           C  
ATOM    614  CB  PRO B  85     -39.404  38.189  50.766  1.00 38.23           C  
ATOM    615  O   PRO B  85     -42.583  38.747  49.697  1.00 38.23           O  
ATOM    616  CG  PRO B  85     -38.054  38.573  50.254  1.00 38.23           C  
ATOM    617  CD  PRO B  85     -38.136  38.727  48.762  1.00 38.23           C  
ATOM    618  N   GLY B  86     -41.056  40.398  50.136  1.00 35.20           N  
ATOM    619  CA  GLY B  86     -42.075  41.434  50.195  1.00 35.20           C  
ATOM    620  C   GLY B  86     -42.589  41.843  48.827  1.00 35.20           C  
ATOM    621  O   GLY B  86     -41.880  41.712  47.827  1.00 35.20           O  
ATOM    622  N   GLY B  87     -43.717  41.414  48.236  1.00 39.39           N  
ATOM    623  CA  GLY B  87     -44.575  41.501  47.065  1.00 39.39           C  
ATOM    624  C   GLY B  87     -44.345  42.759  46.249  1.00 39.39           C  
ATOM    625  O   GLY B  87     -45.205  43.161  45.463  1.00 39.39           O  
ATOM    626  N   ALA B  88     -43.600  43.858  46.717  1.00 40.07           N  
ATOM    627  CA  ALA B  88     -43.834  45.080  45.951  1.00 40.07           C  
ATOM    628  C   ALA B  88     -43.240  44.970  44.549  1.00 40.07           C  
ATOM    629  CB  ALA B  88     -43.248  46.286  46.680  1.00 40.07           C  
ATOM    630  O   ALA B  88     -42.143  44.436  44.373  1.00 40.07           O  
ATOM    631  N   PRO B  89     -43.976  44.879  43.322  1.00 43.73           N  
ATOM    632  CA  PRO B  89     -43.580  44.942  41.913  1.00 43.73           C  
ATOM    633  C   PRO B  89     -42.500  45.989  41.650  1.00 43.73           C  
ATOM    634  CB  PRO B  89     -44.883  45.310  41.197  1.00 43.73           C  
ATOM    635  O   PRO B  89     -42.580  47.107  42.166  1.00 43.73           O  
ATOM    636  CG  PRO B  89     -45.851  45.608  42.296  1.00 43.73           C  
ATOM    637  CD  PRO B  89     -45.178  45.341  43.611  1.00 43.73           C  
ATOM    638  N   ARG B  90     -41.197  45.529  41.447  1.00 53.99           N  
ATOM    639  CA  ARG B  90     -40.153  46.496  41.124  1.00 53.99           C  
ATOM    640  C   ARG B  90     -40.548  47.346  39.921  1.00 53.99           C  
ATOM    641  CB  ARG B  90     -38.827  45.785  40.850  1.00 53.99           C  
ATOM    642  O   ARG B  90     -40.933  46.814  38.877  1.00 53.99           O  
ATOM    643  CG  ARG B  90     -38.073  45.381  42.107  1.00 53.99           C  
ATOM    644  CD  ARG B  90     -36.702  44.804  41.782  1.00 53.99           C  
ATOM    645  NE  ARG B  90     -36.006  44.358  42.985  1.00 53.99           N  
ATOM    646  NH1 ARG B  90     -34.143  43.573  41.867  1.00 53.99           N  
ATOM    647  NH2 ARG B  90     -34.266  43.416  44.151  1.00 53.99           N  
ATOM    648  CZ  ARG B  90     -34.807  43.783  42.998  1.00 53.99           C  
ATOM    649  N   VAL B  91     -40.916  48.641  39.987  1.00 57.13           N  
ATOM    650  CA  VAL B  91     -41.409  49.614  39.018  1.00 57.13           C  
ATOM    651  C   VAL B  91     -40.323  49.911  37.986  1.00 57.13           C  
ATOM    652  CB  VAL B  91     -41.862  50.921  39.706  1.00 57.13           C  
ATOM    653  O   VAL B  91     -39.152  50.071  38.337  1.00 57.13           O  
ATOM    654  CG1 VAL B  91     -42.530  51.857  38.701  1.00 57.13           C  
ATOM    655  CG2 VAL B  91     -42.810  50.612  40.864  1.00 57.13           C  
ATOM    656  N   ALA B  92     -40.477  49.609  36.604  1.00 69.02           N  
ATOM    657  CA  ALA B  92     -39.663  49.954  35.441  1.00 69.02           C  
ATOM    658  C   ALA B  92     -39.289  51.433  35.453  1.00 69.02           C  
ATOM    659  CB  ALA B  92     -40.403  49.605  34.152  1.00 69.02           C  
ATOM    660  O   ALA B  92     -40.134  52.291  35.720  1.00 69.02           O  
ATOM    661  N   SER B  93     -37.968  51.650  35.415  1.00 77.88           N  
ATOM    662  CA  SER B  93     -37.461  53.017  35.454  1.00 77.88           C  
ATOM    663  C   SER B  93     -37.488  53.657  34.070  1.00 77.88           C  
ATOM    664  CB  SER B  93     -36.036  53.046  36.010  1.00 77.88           C  
ATOM    665  O   SER B  93     -37.446  52.957  33.056  1.00 77.88           O  
ATOM    666  OG  SER B  93     -35.238  52.048  35.398  1.00 77.88           O  
ATOM    667  N   ARG B  94     -37.842  54.856  34.040  1.00 80.51           N  
ATOM    668  CA  ARG B  94     -37.896  55.632  32.806  1.00 80.51           C  
ATOM    669  C   ARG B  94     -36.747  56.633  32.738  1.00 80.51           C  
ATOM    670  CB  ARG B  94     -39.235  56.363  32.689  1.00 80.51           C  
ATOM    671  O   ARG B  94     -36.190  57.017  33.768  1.00 80.51           O  
ATOM    672  CG  ARG B  94     -40.431  55.437  32.529  1.00 80.51           C  
ATOM    673  CD  ARG B  94     -41.734  56.215  32.407  1.00 80.51           C  
ATOM    674  NE  ARG B  94     -42.880  55.324  32.250  1.00 80.51           N  
ATOM    675  NH1 ARG B  94     -44.450  57.017  32.189  1.00 80.51           N  
ATOM    676  NH2 ARG B  94     -45.110  54.829  32.010  1.00 80.51           N  
ATOM    677  CZ  ARG B  94     -44.144  55.725  32.150  1.00 80.51           C  
ATOM    678  N   ASN B  95     -36.298  56.913  31.540  1.00 85.66           N  
ATOM    679  CA  ASN B  95     -35.299  57.947  31.292  1.00 85.66           C  
ATOM    680  C   ASN B  95     -35.797  59.323  31.725  1.00 85.66           C  
ATOM    681  CB  ASN B  95     -34.901  57.967  29.815  1.00 85.66           C  
ATOM    682  O   ASN B  95     -36.912  59.721  31.381  1.00 85.66           O  
ATOM    683  CG  ASN B  95     -33.642  58.771  29.560  1.00 85.66           C  
ATOM    684  ND2 ASN B  95     -32.939  58.446  28.482  1.00 85.66           N  
ATOM    685  OD1 ASN B  95     -33.303  59.676  30.326  1.00 85.66           O  
ATOM    686  N   LEU B  96     -35.115  59.983  32.437  1.00 84.92           N  
ATOM    687  CA  LEU B  96     -35.485  61.290  32.968  1.00 84.92           C  
ATOM    688  C   LEU B  96     -35.660  62.305  31.843  1.00 84.92           C  
ATOM    689  CB  LEU B  96     -34.428  61.785  33.959  1.00 84.92           C  
ATOM    690  O   LEU B  96     -36.421  63.265  31.980  1.00 84.92           O  
ATOM    691  CG  LEU B  96     -34.656  61.428  35.428  1.00 84.92           C  
ATOM    692  CD1 LEU B  96     -33.354  60.955  36.067  1.00 84.92           C  
ATOM    693  CD2 LEU B  96     -35.227  62.621  36.187  1.00 84.92           C  
ATOM    694  N   PHE B  97     -35.006  62.026  30.778  1.00 87.28           N  
ATOM    695  CA  PHE B  97     -35.174  62.859  29.594  1.00 87.28           C  
ATOM    696  C   PHE B  97     -36.008  62.140  28.540  1.00 87.28           C  
ATOM    697  CB  PHE B  97     -33.812  63.248  29.010  1.00 87.28           C  
ATOM    698  O   PHE B  97     -35.504  61.265  27.833  1.00 87.28           O  
ATOM    699  CG  PHE B  97     -33.041  64.218  29.863  1.00 87.28           C  
ATOM    700  CD1 PHE B  97     -32.566  65.410  29.329  1.00 87.28           C  
ATOM    701  CD2 PHE B  97     -32.790  63.938  31.200  1.00 87.28           C  
ATOM    702  CE1 PHE B  97     -31.852  66.310  30.117  1.00 87.28           C  
ATOM    703  CE2 PHE B  97     -32.077  64.832  31.993  1.00 87.28           C  
ATOM    704  CZ  PHE B  97     -31.608  66.017  31.449  1.00 87.28           C  
ATOM    705  N   PRO B  98     -37.302  62.438  28.472  1.00 82.56           N  
ATOM    706  CA  PRO B  98     -38.105  61.795  27.430  1.00 82.56           C  
ATOM    707  C   PRO B  98     -37.601  62.104  26.022  1.00 82.56           C  
ATOM    708  CB  PRO B  98     -39.502  62.380  27.650  1.00 82.56           C  
ATOM    709  O   PRO B  98     -36.832  63.049  25.831  1.00 82.56           O  
ATOM    710  CG  PRO B  98     -39.337  63.349  28.776  1.00 82.56           C  
ATOM    711  CD  PRO B  98     -37.891  63.369  29.180  1.00 82.56           C  
ATOM    712  N   LYS B  99     -37.948  61.314  25.166  1.00 84.83           N  
ATOM    713  CA  LYS B  99     -37.554  61.478  23.770  1.00 84.83           C  
ATOM    714  C   LYS B  99     -37.926  62.864  23.252  1.00 84.83           C  
ATOM    715  CB  LYS B  99     -38.203  60.401  22.898  1.00 84.83           C  
ATOM    716  O   LYS B  99     -38.985  63.396  23.592  1.00 84.83           O  
ATOM    717  CG  LYS B  99     -37.542  60.222  21.540  1.00 84.83           C  
ATOM    718  CD  LYS B  99     -38.172  59.077  20.758  1.00 84.83           C  
ATOM    719  CE  LYS B  99     -37.563  58.945  19.369  1.00 84.83           C  
ATOM    720  NZ  LYS B  99     -38.135  57.785  18.621  1.00 84.83           N  
ATOM    721  N   ASP B 100     -37.093  63.616  22.654  1.00 84.13           N  
ATOM    722  CA  ASP B 100     -37.300  64.904  21.999  1.00 84.13           C  
ATOM    723  C   ASP B 100     -37.174  66.054  22.995  1.00 84.13           C  
ATOM    724  CB  ASP B 100     -38.670  64.945  21.318  1.00 84.13           C  
ATOM    725  O   ASP B 100     -37.684  67.150  22.754  1.00 84.13           O  
ATOM    726  CG  ASP B 100     -38.755  64.044  20.099  1.00 84.13           C  
ATOM    727  OD1 ASP B 100     -37.746  63.901  19.375  1.00 84.13           O  
ATOM    728  OD2 ASP B 100     -39.840  63.472  19.860  1.00 84.13           O  
ATOM    729  N   THR B 101     -36.563  65.737  24.096  1.00 88.16           N  
ATOM    730  CA  THR B 101     -36.304  66.765  25.098  1.00 88.16           C  
ATOM    731  C   THR B 101     -35.239  67.742  24.607  1.00 88.16           C  
ATOM    732  CB  THR B 101     -35.857  66.143  26.434  1.00 88.16           C  
ATOM    733  O   THR B 101     -34.247  67.334  23.999  1.00 88.16           O  
ATOM    734  CG2 THR B 101     -35.972  67.149  27.574  1.00 88.16           C  
ATOM    735  OG1 THR B 101     -36.683  65.009  26.726  1.00 88.16           O  
ATOM    736  N   LEU B 102     -35.589  69.016  24.678  1.00 90.88           N  
ATOM    737  CA  LEU B 102     -34.624  70.049  24.318  1.00 90.88           C  
ATOM    738  C   LEU B 102     -33.557  70.197  25.397  1.00 90.88           C  
ATOM    739  CB  LEU B 102     -35.331  71.389  24.096  1.00 90.88           C  
ATOM    740  O   LEU B 102     -33.878  70.428  26.565  1.00 90.88           O  
ATOM    741  CG  LEU B 102     -35.802  71.679  22.670  1.00 90.88           C  
ATOM    742  CD1 LEU B 102     -37.104  72.471  22.693  1.00 90.88           C  
ATOM    743  CD2 LEU B 102     -34.726  72.431  21.894  1.00 90.88           C  
ATOM    744  N   MET B 103     -32.299  70.038  25.004  1.00 92.03           N  
ATOM    745  CA  MET B 103     -31.209  70.013  25.975  1.00 92.03           C  
ATOM    746  C   MET B 103     -30.102  70.983  25.576  1.00 92.03           C  
ATOM    747  CB  MET B 103     -30.642  68.599  26.112  1.00 92.03           C  
ATOM    748  O   MET B 103     -30.033  71.413  24.424  1.00 92.03           O  
ATOM    749  CG  MET B 103     -30.149  68.007  24.802  1.00 92.03           C  
ATOM    750  SD  MET B 103     -29.618  66.259  24.975  1.00 92.03           S  
ATOM    751  CE  MET B 103     -29.376  65.823  23.231  1.00 92.03           C  
ATOM    752  N   ASN B 104     -29.361  71.403  26.555  1.00 92.03           N  
ATOM    753  CA  ASN B 104     -28.176  72.228  26.345  1.00 92.03           C  
ATOM    754  C   ASN B 104     -26.902  71.493  26.753  1.00 92.03           C  
ATOM    755  CB  ASN B 104     -28.297  73.546  27.112  1.00 92.03           C  
ATOM    756  O   ASN B 104     -26.889  70.773  27.753  1.00 92.03           O  
ATOM    757  CG  ASN B 104     -29.447  74.404  26.621  1.00 92.03           C  
ATOM    758  ND2 ASN B 104     -29.890  75.336  27.456  1.00 92.03           N  
ATOM    759  OD1 ASN B 104     -29.933  74.229  25.501  1.00 92.03           O  
ATOM    760  N   LEU B 105     -25.853  71.603  25.970  1.00 93.79           N  
ATOM    761  CA  LEU B 105     -24.572  70.948  26.209  1.00 93.79           C  
ATOM    762  C   LEU B 105     -23.537  71.947  26.715  1.00 93.79           C  
ATOM    763  CB  LEU B 105     -24.067  70.276  24.929  1.00 93.79           C  
ATOM    764  O   LEU B 105     -23.352  73.011  26.119  1.00 93.79           O  
ATOM    765  CG  LEU B 105     -22.658  69.684  24.985  1.00 93.79           C  
ATOM    766  CD1 LEU B 105     -22.649  68.416  25.832  1.00 93.79           C  
ATOM    767  CD2 LEU B 105     -22.142  69.398  23.579  1.00 93.79           C  
ATOM    768  N   HIS B 106     -22.920  71.662  27.842  1.00 91.69           N  
ATOM    769  CA  HIS B 106     -21.821  72.447  28.394  1.00 91.69           C  
ATOM    770  C   HIS B 106     -20.583  71.584  28.612  1.00 91.69           C  
ATOM    771  CB  HIS B 106     -22.241  73.105  29.709  1.00 91.69           C  
ATOM    772  O   HIS B 106     -20.627  70.605  29.361  1.00 91.69           O  
ATOM    773  CG  HIS B 106     -23.475  73.943  29.594  1.00 91.69           C  
ATOM    774  CD2 HIS B 106     -24.776  73.645  29.819  1.00 91.69           C  
ATOM    775  ND1 HIS B 106     -23.444  75.263  29.199  1.00 91.69           N  
ATOM    776  CE1 HIS B 106     -24.676  75.742  29.188  1.00 91.69           C  
ATOM    777  NE2 HIS B 106     -25.504  74.781  29.560  1.00 91.69           N  
ATOM    778  N   VAL B 107     -19.460  71.987  28.022  1.00 93.83           N  
ATOM    779  CA  VAL B 107     -18.220  71.228  28.146  1.00 93.83           C  
ATOM    780  C   VAL B 107     -17.157  72.082  28.834  1.00 93.83           C  
ATOM    781  CB  VAL B 107     -17.709  70.748  26.769  1.00 93.83           C  
ATOM    782  O   VAL B 107     -16.847  73.185  28.377  1.00 93.83           O  
ATOM    783  CG1 VAL B 107     -16.418  69.945  26.922  1.00 93.83           C  
ATOM    784  CG2 VAL B 107     -18.778  69.916  26.064  1.00 93.83           C  
ATOM    785  N   TYR B 108     -16.632  71.565  29.885  1.00 92.72           N  
ATOM    786  CA  TYR B 108     -15.598  72.267  30.638  1.00 92.72           C  
ATOM    787  C   TYR B 108     -14.307  71.458  30.677  1.00 92.72           C  
ATOM    788  CB  TYR B 108     -16.075  72.558  32.064  1.00 92.72           C  
ATOM    789  O   TYR B 108     -14.341  70.227  30.731  1.00 92.72           O  
ATOM    790  CG  TYR B 108     -17.282  73.463  32.128  1.00 92.72           C  
ATOM    791  CD1 TYR B 108     -17.139  74.848  32.133  1.00 92.72           C  
ATOM    792  CD2 TYR B 108     -18.567  72.934  32.184  1.00 92.72           C  
ATOM    793  CE1 TYR B 108     -18.248  75.686  32.194  1.00 92.72           C  
ATOM    794  CE2 TYR B 108     -19.683  73.761  32.245  1.00 92.72           C  
ATOM    795  OH  TYR B 108     -20.616  75.958  32.309  1.00 92.72           O  
ATOM    796  CZ  TYR B 108     -19.514  75.134  32.249  1.00 92.72           C  
ATOM    797  N   ILE B 109     -13.129  72.106  30.627  1.00 91.48           N  
ATOM    798  CA  ILE B 109     -11.827  71.452  30.708  1.00 91.48           C  
ATOM    799  C   ILE B 109     -11.076  71.949  31.941  1.00 91.48           C  
ATOM    800  CB  ILE B 109     -10.989  71.700  29.434  1.00 91.48           C  
ATOM    801  O   ILE B 109     -10.965  73.157  32.163  1.00 91.48           O  
ATOM    802  CG1 ILE B 109     -11.728  71.173  28.198  1.00 91.48           C  
ATOM    803  CG2 ILE B 109      -9.607  71.054  29.563  1.00 91.48           C  
ATOM    804  CD1 ILE B 109     -11.054  71.523  26.878  1.00 91.48           C  
ATOM    805  N   SER B 110     -10.649  71.010  32.783  1.00 88.72           N  
ATOM    806  CA  SER B 110      -9.941  71.383  34.003  1.00 88.72           C  
ATOM    807  C   SER B 110      -8.893  70.340  34.375  1.00 88.72           C  
ATOM    808  CB  SER B 110     -10.925  71.566  35.160  1.00 88.72           C  
ATOM    809  O   SER B 110      -8.887  69.236  33.828  1.00 88.72           O  
ATOM    810  OG  SER B 110     -11.267  70.314  35.730  1.00 88.72           O  
ATOM    811  N   GLU B 111      -7.967  70.729  35.236  1.00 87.25           N  
ATOM    812  CA  GLU B 111      -6.935  69.825  35.736  1.00 87.25           C  
ATOM    813  C   GLU B 111      -7.465  68.956  36.872  1.00 87.25           C  
ATOM    814  CB  GLU B 111      -5.710  70.615  36.205  1.00 87.25           C  
ATOM    815  O   GLU B 111      -6.870  67.930  37.205  1.00 87.25           O  
ATOM    816  CG  GLU B 111      -4.980  71.341  35.084  1.00 87.25           C  
ATOM    817  CD  GLU B 111      -3.763  72.116  35.564  1.00 87.25           C  
ATOM    818  OE1 GLU B 111      -3.322  73.052  34.859  1.00 87.25           O  
ATOM    819  OE2 GLU B 111      -3.245  71.783  36.653  1.00 87.25           O  
ATOM    820  N   HIS B 112      -8.606  69.287  37.309  1.00 86.50           N  
ATOM    821  CA  HIS B 112      -9.156  68.577  38.458  1.00 86.50           C  
ATOM    822  C   HIS B 112     -10.263  67.618  38.035  1.00 86.50           C  
ATOM    823  CB  HIS B 112      -9.686  69.567  39.496  1.00 86.50           C  
ATOM    824  O   HIS B 112     -11.004  67.897  37.089  1.00 86.50           O  
ATOM    825  CG  HIS B 112      -8.653  70.529  39.991  1.00 86.50           C  
ATOM    826  CD2 HIS B 112      -8.528  71.866  39.819  1.00 86.50           C  
ATOM    827  ND1 HIS B 112      -7.583  70.137  40.765  1.00 86.50           N  
ATOM    828  CE1 HIS B 112      -6.842  71.195  41.049  1.00 86.50           C  
ATOM    829  NE2 HIS B 112      -7.393  72.256  40.486  1.00 86.50           N  
ATOM    830  N   GLU B 113     -10.309  66.531  38.647  1.00 84.12           N  
ATOM    831  CA  GLU B 113     -11.314  65.507  38.378  1.00 84.12           C  
ATOM    832  C   GLU B 113     -12.720  66.021  38.676  1.00 84.12           C  
ATOM    833  CB  GLU B 113     -11.031  64.246  39.198  1.00 84.12           C  
ATOM    834  O   GLU B 113     -13.667  65.714  37.949  1.00 84.12           O  
ATOM    835  CG  GLU B 113     -11.864  63.042  38.783  1.00 84.12           C  
ATOM    836  CD  GLU B 113     -11.512  61.776  39.548  1.00 84.12           C  
ATOM    837  OE1 GLU B 113     -12.137  60.721  39.296  1.00 84.12           O  
ATOM    838  OE2 GLU B 113     -10.603  61.840  40.406  1.00 84.12           O  
ATOM    839  N   HIS B 114     -12.863  66.770  39.716  1.00 84.78           N  
ATOM    840  CA  HIS B 114     -14.154  67.334  40.095  1.00 84.78           C  
ATOM    841  C   HIS B 114     -14.216  68.826  39.784  1.00 84.78           C  
ATOM    842  CB  HIS B 114     -14.427  67.097  41.582  1.00 84.78           C  
ATOM    843  O   HIS B 114     -13.376  69.598  40.252  1.00 84.78           O  
ATOM    844  CG  HIS B 114     -14.504  65.650  41.954  1.00 84.78           C  
ATOM    845  CD2 HIS B 114     -13.628  64.853  42.609  1.00 84.78           C  
ATOM    846  ND1 HIS B 114     -15.588  64.859  41.642  1.00 84.78           N  
ATOM    847  CE1 HIS B 114     -15.375  63.633  42.092  1.00 84.78           C  
ATOM    848  NE2 HIS B 114     -14.193  63.603  42.683  1.00 84.78           N  
ATOM    849  N   PHE B 115     -15.146  69.163  39.010  1.00 85.66           N  
ATOM    850  CA  PHE B 115     -15.239  70.534  38.524  1.00 85.66           C  
ATOM    851  C   PHE B 115     -16.159  71.362  39.413  1.00 85.66           C  
ATOM    852  CB  PHE B 115     -15.744  70.560  37.078  1.00 85.66           C  
ATOM    853  O   PHE B 115     -17.309  70.985  39.648  1.00 85.66           O  
ATOM    854  CG  PHE B 115     -15.774  71.937  36.470  1.00 85.66           C  
ATOM    855  CD1 PHE B 115     -16.976  72.617  36.315  1.00 85.66           C  
ATOM    856  CD2 PHE B 115     -14.600  72.550  36.053  1.00 85.66           C  
ATOM    857  CE1 PHE B 115     -17.007  73.891  35.753  1.00 85.66           C  
ATOM    858  CE2 PHE B 115     -14.623  73.823  35.491  1.00 85.66           C  
ATOM    859  CZ  PHE B 115     -15.827  74.492  35.341  1.00 85.66           C  
ATOM    860  N   THR B 116     -15.810  72.486  40.015  1.00 80.13           N  
ATOM    861  CA  THR B 116     -16.613  73.338  40.885  1.00 80.13           C  
ATOM    862  C   THR B 116     -16.631  74.774  40.369  1.00 80.13           C  
ATOM    863  CB  THR B 116     -16.084  73.316  42.332  1.00 80.13           C  
ATOM    864  O   THR B 116     -17.523  75.552  40.714  1.00 80.13           O  
ATOM    865  CG2 THR B 116     -16.442  72.008  43.028  1.00 80.13           C  
ATOM    866  OG1 THR B 116     -14.659  73.462  42.315  1.00 80.13           O  
ATOM    867  N   ASP B 117     -15.810  75.084  39.430  1.00 80.33           N  
ATOM    868  CA  ASP B 117     -15.644  76.473  39.012  1.00 80.33           C  
ATOM    869  C   ASP B 117     -16.472  76.773  37.764  1.00 80.33           C  
ATOM    870  CB  ASP B 117     -14.169  76.783  38.751  1.00 80.33           C  
ATOM    871  O   ASP B 117     -15.922  76.936  36.673  1.00 80.33           O  
ATOM    872  CG  ASP B 117     -13.451  77.321  39.976  1.00 80.33           C  
ATOM    873  OD1 ASP B 117     -14.123  77.788  40.921  1.00 80.33           O  
ATOM    874  OD2 ASP B 117     -12.202  77.282  39.996  1.00 80.33           O  
ATOM    875  N   PHE B 118     -17.754  76.919  37.857  1.00 82.97           N  
ATOM    876  CA  PHE B 118     -18.652  77.162  36.734  1.00 82.97           C  
ATOM    877  C   PHE B 118     -18.577  78.616  36.285  1.00 82.97           C  
ATOM    878  CB  PHE B 118     -20.093  76.801  37.108  1.00 82.97           C  
ATOM    879  O   PHE B 118     -18.973  78.947  35.165  1.00 82.97           O  
ATOM    880  CG  PHE B 118     -20.302  75.335  37.374  1.00 82.97           C  
ATOM    881  CD1 PHE B 118     -20.515  74.448  36.327  1.00 82.97           C  
ATOM    882  CD2 PHE B 118     -20.285  74.844  38.673  1.00 82.97           C  
ATOM    883  CE1 PHE B 118     -20.709  73.090  36.570  1.00 82.97           C  
ATOM    884  CE2 PHE B 118     -20.478  73.488  38.924  1.00 82.97           C  
ATOM    885  CZ  PHE B 118     -20.691  72.613  37.871  1.00 82.97           C  
ATOM    886  N   ASN B 119     -18.082  79.581  37.189  1.00 76.21           N  
ATOM    887  CA  ASN B 119     -18.055  81.014  36.915  1.00 76.21           C  
ATOM    888  C   ASN B 119     -16.793  81.417  36.158  1.00 76.21           C  
ATOM    889  CB  ASN B 119     -18.171  81.811  38.216  1.00 76.21           C  
ATOM    890  O   ASN B 119     -16.696  82.538  35.655  1.00 76.21           O  
ATOM    891  CG  ASN B 119     -19.590  81.858  38.748  1.00 76.21           C  
ATOM    892  ND2 ASN B 119     -19.731  82.133  40.039  1.00 76.21           N  
ATOM    893  OD1 ASN B 119     -20.552  81.649  38.004  1.00 76.21           O  
ATOM    894  N   ALA B 120     -15.872  80.505  35.967  1.00 75.66           N  
ATOM    895  CA  ALA B 120     -14.643  80.795  35.234  1.00 75.66           C  
ATOM    896  C   ALA B 120     -14.855  80.651  33.729  1.00 75.66           C  
ATOM    897  CB  ALA B 120     -13.516  79.876  35.699  1.00 75.66           C  
ATOM    898  O   ALA B 120     -15.162  79.561  33.241  1.00 75.66           O  
ATOM    899  N   THR B 121     -14.973  81.742  33.062  1.00 75.37           N  
ATOM    900  CA  THR B 121     -15.193  81.799  31.621  1.00 75.37           C  
ATOM    901  C   THR B 121     -14.063  81.097  30.873  1.00 75.37           C  
ATOM    902  CB  THR B 121     -15.311  83.254  31.130  1.00 75.37           C  
ATOM    903  O   THR B 121     -14.283  80.516  29.809  1.00 75.37           O  
ATOM    904  CG2 THR B 121     -16.194  83.346  29.891  1.00 75.37           C  
ATOM    905  OG1 THR B 121     -15.881  84.058  32.171  1.00 75.37           O  
ATOM    906  N   SER B 122     -12.928  81.048  31.444  1.00 78.10           N  
ATOM    907  CA  SER B 122     -11.770  80.439  30.798  1.00 78.10           C  
ATOM    908  C   SER B 122     -11.893  78.920  30.762  1.00 78.10           C  
ATOM    909  CB  SER B 122     -10.482  80.838  31.519  1.00 78.10           C  
ATOM    910  O   SER B 122     -11.308  78.265  29.896  1.00 78.10           O  
ATOM    911  OG  SER B 122     -10.560  80.526  32.899  1.00 78.10           O  
ATOM    912  N   ALA B 123     -12.731  78.392  31.566  1.00 84.23           N  
ATOM    913  CA  ALA B 123     -12.864  76.941  31.667  1.00 84.23           C  
ATOM    914  C   ALA B 123     -13.916  76.418  30.694  1.00 84.23           C  
ATOM    915  CB  ALA B 123     -13.217  76.538  33.096  1.00 84.23           C  
ATOM    916  O   ALA B 123     -13.933  75.229  30.368  1.00 84.23           O  
ATOM    917  N   LEU B 124     -14.791  77.173  30.255  1.00 88.99           N  
ATOM    918  CA  LEU B 124     -15.846  76.772  29.332  1.00 88.99           C  
ATOM    919  C   LEU B 124     -15.295  76.593  27.921  1.00 88.99           C  
ATOM    920  CB  LEU B 124     -16.975  77.806  29.324  1.00 88.99           C  
ATOM    921  O   LEU B 124     -14.870  77.563  27.289  1.00 88.99           O  
ATOM    922  CG  LEU B 124     -18.304  77.355  28.718  1.00 88.99           C  
ATOM    923  CD1 LEU B 124     -19.277  76.945  29.818  1.00 88.99           C  
ATOM    924  CD2 LEU B 124     -18.901  78.461  27.854  1.00 88.99           C  
ATOM    925  N   PHE B 125     -15.263  75.411  27.403  1.00 91.07           N  
ATOM    926  CA  PHE B 125     -14.714  75.074  26.095  1.00 91.07           C  
ATOM    927  C   PHE B 125     -15.796  75.128  25.023  1.00 91.07           C  
ATOM    928  CB  PHE B 125     -14.072  73.683  26.123  1.00 91.07           C  
ATOM    929  O   PHE B 125     -15.571  75.658  23.933  1.00 91.07           O  
ATOM    930  CG  PHE B 125     -13.488  73.258  24.803  1.00 91.07           C  
ATOM    931  CD1 PHE B 125     -14.165  72.365  23.981  1.00 91.07           C  
ATOM    932  CD2 PHE B 125     -12.259  73.752  24.383  1.00 91.07           C  
ATOM    933  CE1 PHE B 125     -13.626  71.970  22.759  1.00 91.07           C  
ATOM    934  CE2 PHE B 125     -11.714  73.362  23.163  1.00 91.07           C  
ATOM    935  CZ  PHE B 125     -12.399  72.470  22.353  1.00 91.07           C  
ATOM    936  N   TRP B 126     -16.945  74.557  25.331  1.00 93.48           N  
ATOM    937  CA  TRP B 126     -18.005  74.453  24.333  1.00 93.48           C  
ATOM    938  C   TRP B 126     -19.379  74.548  24.987  1.00 93.48           C  
ATOM    939  CB  TRP B 126     -17.885  73.139  23.557  1.00 93.48           C  
ATOM    940  O   TRP B 126     -19.614  73.955  26.043  1.00 93.48           O  
ATOM    941  CG  TRP B 126     -18.879  72.997  22.443  1.00 93.48           C  
ATOM    942  CD1 TRP B 126     -19.473  74.005  21.736  1.00 93.48           C  
ATOM    943  CD2 TRP B 126     -19.397  71.774  21.911  1.00 93.48           C  
ATOM    944  CE2 TRP B 126     -20.302  72.116  20.882  1.00 93.48           C  
ATOM    945  CE3 TRP B 126     -19.184  70.421  22.205  1.00 93.48           C  
ATOM    946  NE1 TRP B 126     -20.331  73.482  20.796  1.00 93.48           N  
ATOM    947  CH2 TRP B 126     -20.766  69.835  20.452  1.00 93.48           C  
ATOM    948  CZ2 TRP B 126     -20.994  71.152  20.145  1.00 93.48           C  
ATOM    949  CZ3 TRP B 126     -19.873  69.463  21.470  1.00 93.48           C  
ATOM    950  N   GLU B 127     -20.270  75.442  24.407  1.00 91.36           N  
ATOM    951  CA  GLU B 127     -21.667  75.556  24.815  1.00 91.36           C  
ATOM    952  C   GLU B 127     -22.602  75.476  23.611  1.00 91.36           C  
ATOM    953  CB  GLU B 127     -21.900  76.864  25.576  1.00 91.36           C  
ATOM    954  O   GLU B 127     -22.436  76.216  22.640  1.00 91.36           O  
ATOM    955  CG  GLU B 127     -23.254  76.940  26.267  1.00 91.36           C  
ATOM    956  CD  GLU B 127     -23.470  78.243  27.021  1.00 91.36           C  
ATOM    957  OE1 GLU B 127     -24.494  78.371  27.730  1.00 91.36           O  
ATOM    958  OE2 GLU B 127     -22.608  79.143  26.901  1.00 91.36           O  
ATOM    959  N   GLN B 128     -23.396  74.477  23.548  1.00 91.07           N  
ATOM    960  CA  GLN B 128     -24.364  74.313  22.468  1.00 91.07           C  
ATOM    961  C   GLN B 128     -25.790  74.278  23.009  1.00 91.07           C  
ATOM    962  CB  GLN B 128     -24.072  73.039  21.675  1.00 91.07           C  
ATOM    963  O   GLN B 128     -26.116  73.452  23.864  1.00 91.07           O  
ATOM    964  CG  GLN B 128     -24.937  72.876  20.432  1.00 91.07           C  
ATOM    965  CD  GLN B 128     -24.568  73.849  19.328  1.00 91.07           C  
ATOM    966  NE2 GLN B 128     -25.473  74.033  18.373  1.00 91.07           N  
ATOM    967  OE1 GLN B 128     -23.479  74.431  19.334  1.00 91.07           O  
ATOM    968  N   HIS B 129     -26.646  75.205  22.418  1.00 89.76           N  
ATOM    969  CA  HIS B 129     -28.017  75.331  22.897  1.00 89.76           C  
ATOM    970  C   HIS B 129     -28.997  74.643  21.952  1.00 89.76           C  
ATOM    971  CB  HIS B 129     -28.394  76.805  23.062  1.00 89.76           C  
ATOM    972  O   HIS B 129     -28.715  74.493  20.761  1.00 89.76           O  
ATOM    973  CG  HIS B 129     -27.550  77.532  24.060  1.00 89.76           C  
ATOM    974  CD2 HIS B 129     -26.607  78.490  23.897  1.00 89.76           C  
ATOM    975  ND1 HIS B 129     -27.629  77.293  25.415  1.00 89.76           N  
ATOM    976  CE1 HIS B 129     -26.769  78.077  26.044  1.00 89.76           C  
ATOM    977  NE2 HIS B 129     -26.137  78.813  25.146  1.00 89.76           N  
ATOM    978  N   ASP B 130     -30.059  74.153  22.482  1.00 83.85           N  
ATOM    979  CA  ASP B 130     -31.239  73.675  21.768  1.00 83.85           C  
ATOM    980  C   ASP B 130     -30.952  72.358  21.051  1.00 83.85           C  
ATOM    981  CB  ASP B 130     -31.723  74.725  20.766  1.00 83.85           C  
ATOM    982  O   ASP B 130     -31.327  72.183  19.890  1.00 83.85           O  
ATOM    983  CG  ASP B 130     -32.349  75.937  21.433  1.00 83.85           C  
ATOM    984  OD1 ASP B 130     -32.961  75.791  22.513  1.00 83.85           O  
ATOM    985  OD2 ASP B 130     -32.232  77.048  20.872  1.00 83.85           O  
ATOM    986  N   LEU B 131     -30.284  71.476  21.665  1.00 89.09           N  
ATOM    987  CA  LEU B 131     -30.108  70.122  21.150  1.00 89.09           C  
ATOM    988  C   LEU B 131     -31.324  69.258  21.464  1.00 89.09           C  
ATOM    989  CB  LEU B 131     -28.847  69.484  21.739  1.00 89.09           C  
ATOM    990  O   LEU B 131     -31.940  69.406  22.522  1.00 89.09           O  
ATOM    991  CG  LEU B 131     -27.511  70.014  21.217  1.00 89.09           C  
ATOM    992  CD1 LEU B 131     -26.443  69.920  22.302  1.00 89.09           C  
ATOM    993  CD2 LEU B 131     -27.082  69.249  19.970  1.00 89.09           C  
ATOM    994  N   VAL B 132     -31.726  68.448  20.532  1.00 88.52           N  
ATOM    995  CA  VAL B 132     -32.881  67.578  20.731  1.00 88.52           C  
ATOM    996  C   VAL B 132     -32.412  66.153  21.017  1.00 88.52           C  
ATOM    997  CB  VAL B 132     -33.821  67.593  19.505  1.00 88.52           C  
ATOM    998  O   VAL B 132     -31.630  65.585  20.252  1.00 88.52           O  
ATOM    999  CG1 VAL B 132     -35.051  66.724  19.756  1.00 88.52           C  
ATOM   1000  CG2 VAL B 132     -34.234  69.025  19.168  1.00 88.52           C  
ATOM   1001  N   TYR B 133     -32.796  65.638  22.136  1.00 89.40           N  
ATOM   1002  CA  TYR B 133     -32.455  64.270  22.510  1.00 89.40           C  
ATOM   1003  C   TYR B 133     -33.040  63.272  21.517  1.00 89.40           C  
ATOM   1004  CB  TYR B 133     -32.958  63.956  23.922  1.00 89.40           C  
ATOM   1005  O   TYR B 133     -34.249  63.260  21.279  1.00 89.40           O  
ATOM   1006  CG  TYR B 133     -32.499  62.617  24.447  1.00 89.40           C  
ATOM   1007  CD1 TYR B 133     -33.409  61.588  24.678  1.00 89.40           C  
ATOM   1008  CD2 TYR B 133     -31.155  62.379  24.714  1.00 89.40           C  
ATOM   1009  CE1 TYR B 133     -32.991  60.354  25.163  1.00 89.40           C  
ATOM   1010  CE2 TYR B 133     -30.726  61.148  25.199  1.00 89.40           C  
ATOM   1011  OH  TYR B 133     -31.230  58.923  25.900  1.00 89.40           O  
ATOM   1012  CZ  TYR B 133     -31.650  60.143  25.420  1.00 89.40           C  
ATOM   1013  N   GLY B 134     -32.301  62.459  20.883  1.00 84.48           N  
ATOM   1014  CA  GLY B 134     -32.728  61.458  19.918  1.00 84.48           C  
ATOM   1015  C   GLY B 134     -32.814  61.993  18.501  1.00 84.48           C  
ATOM   1016  O   GLY B 134     -33.468  61.394  17.645  1.00 84.48           O  
ATOM   1017  N   ASP B 135     -32.319  63.100  18.329  1.00 85.73           N  
ATOM   1018  CA  ASP B 135     -32.346  63.700  16.999  1.00 85.73           C  
ATOM   1019  C   ASP B 135     -31.190  63.190  16.142  1.00 85.73           C  
ATOM   1020  CB  ASP B 135     -32.293  65.226  17.098  1.00 85.73           C  
ATOM   1021  O   ASP B 135     -30.022  63.373  16.493  1.00 85.73           O  
ATOM   1022  CG  ASP B 135     -32.503  65.915  15.761  1.00 85.73           C  
ATOM   1023  OD1 ASP B 135     -32.960  65.257  14.801  1.00 85.73           O  
ATOM   1024  OD2 ASP B 135     -32.207  67.126  15.666  1.00 85.73           O  
ATOM   1025  N   TRP B 136     -31.473  62.527  15.023  1.00 86.94           N  
ATOM   1026  CA  TRP B 136     -30.484  61.963  14.111  1.00 86.94           C  
ATOM   1027  C   TRP B 136     -30.414  62.768  12.818  1.00 86.94           C  
ATOM   1028  CB  TRP B 136     -30.812  60.500  13.798  1.00 86.94           C  
ATOM   1029  O   TRP B 136     -29.698  62.396  11.885  1.00 86.94           O  
ATOM   1030  CG  TRP B 136     -30.791  59.602  14.998  1.00 86.94           C  
ATOM   1031  CD1 TRP B 136     -31.790  59.430  15.917  1.00 86.94           C  
ATOM   1032  CD2 TRP B 136     -29.715  58.755  15.413  1.00 86.94           C  
ATOM   1033  CE2 TRP B 136     -30.131  58.097  16.591  1.00 86.94           C  
ATOM   1034  CE3 TRP B 136     -28.438  58.488  14.901  1.00 86.94           C  
ATOM   1035  NE1 TRP B 136     -31.399  58.526  16.877  1.00 86.94           N  
ATOM   1036  CH2 TRP B 136     -28.069  56.944  16.744  1.00 86.94           C  
ATOM   1037  CZ2 TRP B 136     -29.313  57.187  17.267  1.00 86.94           C  
ATOM   1038  CZ3 TRP B 136     -27.626  57.582  15.574  1.00 86.94           C  
ATOM   1039  N   THR B 137     -31.132  63.821  12.693  1.00 85.14           N  
ATOM   1040  CA  THR B 137     -31.251  64.532  11.425  1.00 85.14           C  
ATOM   1041  C   THR B 137     -30.648  65.930  11.529  1.00 85.14           C  
ATOM   1042  CB  THR B 137     -32.721  64.636  10.978  1.00 85.14           C  
ATOM   1043  O   THR B 137     -30.269  66.525  10.518  1.00 85.14           O  
ATOM   1044  CG2 THR B 137     -33.254  63.282  10.522  1.00 85.14           C  
ATOM   1045  OG1 THR B 137     -33.515  65.105  12.075  1.00 85.14           O  
ATOM   1046  N   SER B 138     -30.412  66.390  12.679  1.00 81.57           N  
ATOM   1047  CA  SER B 138     -29.915  67.747  12.879  1.00 81.57           C  
ATOM   1048  C   SER B 138     -28.393  67.796  12.798  1.00 81.57           C  
ATOM   1049  CB  SER B 138     -30.379  68.295  14.230  1.00 81.57           C  
ATOM   1050  O   SER B 138     -27.734  66.754  12.766  1.00 81.57           O  
ATOM   1051  OG  SER B 138     -30.080  67.383  15.272  1.00 81.57           O  
ATOM   1052  N   GLY B 139     -27.823  68.962  12.490  1.00 79.24           N  
ATOM   1053  CA  GLY B 139     -26.385  69.149  12.388  1.00 79.24           C  
ATOM   1054  C   GLY B 139     -25.928  69.511  10.987  1.00 79.24           C  
ATOM   1055  O   GLY B 139     -26.727  69.509  10.048  1.00 79.24           O  
ATOM   1056  N   GLU B 140     -24.777  69.897  10.797  1.00 80.10           N  
ATOM   1057  CA  GLU B 140     -24.203  70.296   9.515  1.00 80.10           C  
ATOM   1058  C   GLU B 140     -24.314  69.174   8.487  1.00 80.10           C  
ATOM   1059  CB  GLU B 140     -22.739  70.709   9.687  1.00 80.10           C  
ATOM   1060  O   GLU B 140     -24.628  69.421   7.321  1.00 80.10           O  
ATOM   1061  CG  GLU B 140     -22.432  72.110   9.176  1.00 80.10           C  
ATOM   1062  CD  GLU B 140     -21.017  72.568   9.496  1.00 80.10           C  
ATOM   1063  OE1 GLU B 140     -20.570  73.593   8.934  1.00 80.10           O  
ATOM   1064  OE2 GLU B 140     -20.351  71.895  10.314  1.00 80.10           O  
ATOM   1065  N   ASN B 141     -24.199  67.919   8.833  1.00 81.99           N  
ATOM   1066  CA  ASN B 141     -24.230  66.761   7.945  1.00 81.99           C  
ATOM   1067  C   ASN B 141     -25.549  66.003   8.058  1.00 81.99           C  
ATOM   1068  CB  ASN B 141     -23.054  65.828   8.239  1.00 81.99           C  
ATOM   1069  O   ASN B 141     -25.702  64.925   7.480  1.00 81.99           O  
ATOM   1070  CG  ASN B 141     -21.721  66.420   7.827  1.00 81.99           C  
ATOM   1071  ND2 ASN B 141     -20.634  65.829   8.310  1.00 81.99           N  
ATOM   1072  OD1 ASN B 141     -21.668  67.401   7.081  1.00 81.99           O  
ATOM   1073  N   SER B 142     -26.587  66.535   8.746  1.00 84.21           N  
ATOM   1074  CA  SER B 142     -27.906  65.940   8.935  1.00 84.21           C  
ATOM   1075  C   SER B 142     -27.808  64.588   9.634  1.00 84.21           C  
ATOM   1076  CB  SER B 142     -28.620  65.779   7.592  1.00 84.21           C  
ATOM   1077  O   SER B 142     -28.498  63.638   9.258  1.00 84.21           O  
ATOM   1078  OG  SER B 142     -28.694  67.019   6.910  1.00 84.21           O  
ATOM   1079  N   ASP B 143     -26.814  64.462  10.350  1.00 81.05           N  
ATOM   1080  CA  ASP B 143     -26.621  63.218  11.090  1.00 81.05           C  
ATOM   1081  C   ASP B 143     -26.794  63.440  12.591  1.00 81.05           C  
ATOM   1082  CB  ASP B 143     -25.238  62.630  10.801  1.00 81.05           C  
ATOM   1083  O   ASP B 143     -26.631  62.510  13.384  1.00 81.05           O  
ATOM   1084  CG  ASP B 143     -25.049  62.250   9.343  1.00 81.05           C  
ATOM   1085  OD1 ASP B 143     -26.049  62.173   8.597  1.00 81.05           O  
ATOM   1086  OD2 ASP B 143     -23.889  62.023   8.936  1.00 81.05           O  
ATOM   1087  N   GLY B 144     -27.184  64.624  13.005  1.00 84.13           N  
ATOM   1088  CA  GLY B 144     -27.363  64.916  14.419  1.00 84.13           C  
ATOM   1089  C   GLY B 144     -26.056  65.166  15.146  1.00 84.13           C  
ATOM   1090  O   GLY B 144     -26.029  65.247  16.376  1.00 84.13           O  
ATOM   1091  N   CYS B 145     -24.916  65.319  14.369  1.00 88.69           N  
ATOM   1092  CA  CYS B 145     -23.594  65.485  14.962  1.00 88.69           C  
ATOM   1093  C   CYS B 145     -23.153  66.943  14.913  1.00 88.69           C  
ATOM   1094  CB  CYS B 145     -22.570  64.609  14.241  1.00 88.69           C  
ATOM   1095  O   CYS B 145     -23.437  67.649  13.944  1.00 88.69           O  
ATOM   1096  SG  CYS B 145     -22.936  62.842  14.323  1.00 88.69           S  
ATOM   1097  N   TYR B 146     -22.608  67.472  16.028  1.00 92.61           N  
ATOM   1098  CA  TYR B 146     -22.055  68.817  16.139  1.00 92.61           C  
ATOM   1099  C   TYR B 146     -20.584  68.771  16.537  1.00 92.61           C  
ATOM   1100  CB  TYR B 146     -22.846  69.643  17.158  1.00 92.61           C  
ATOM   1101  O   TYR B 146     -20.162  67.875  17.272  1.00 92.61           O  
ATOM   1102  CG  TYR B 146     -24.281  69.885  16.759  1.00 92.61           C  
ATOM   1103  CD1 TYR B 146     -24.636  71.002  16.006  1.00 92.61           C  
ATOM   1104  CD2 TYR B 146     -25.285  69.000  17.135  1.00 92.61           C  
ATOM   1105  CE1 TYR B 146     -25.958  71.231  15.638  1.00 92.61           C  
ATOM   1106  CE2 TYR B 146     -26.610  69.218  16.773  1.00 92.61           C  
ATOM   1107  OH  TYR B 146     -28.246  70.556  15.663  1.00 92.61           O  
ATOM   1108  CZ  TYR B 146     -26.936  70.335  16.025  1.00 92.61           C  
ATOM   1109  N   GLU B 147     -19.784  69.767  15.921  1.00 92.24           N  
ATOM   1110  CA  GLU B 147     -18.346  69.743  16.175  1.00 92.24           C  
ATOM   1111  C   GLU B 147     -17.842  71.112  16.624  1.00 92.24           C  
ATOM   1112  CB  GLU B 147     -17.587  69.286  14.927  1.00 92.24           C  
ATOM   1113  O   GLU B 147     -18.359  72.143  16.189  1.00 92.24           O  
ATOM   1114  CG  GLU B 147     -17.843  67.834  14.549  1.00 92.24           C  
ATOM   1115  CD  GLU B 147     -17.073  67.391  13.315  1.00 92.24           C  
ATOM   1116  OE1 GLU B 147     -17.159  66.199  12.942  1.00 92.24           O  
ATOM   1117  OE2 GLU B 147     -16.378  68.243  12.717  1.00 92.24           O  
ATOM   1118  N   HIS B 148     -16.865  71.077  17.639  1.00 93.32           N  
ATOM   1119  CA  HIS B 148     -16.200  72.290  18.101  1.00 93.32           C  
ATOM   1120  C   HIS B 148     -14.695  72.077  18.230  1.00 93.32           C  
ATOM   1121  CB  HIS B 148     -16.782  72.742  19.442  1.00 93.32           C  
ATOM   1122  O   HIS B 148     -14.251  71.090  18.821  1.00 93.32           O  
ATOM   1123  CG  HIS B 148     -16.265  74.068  19.903  1.00 93.32           C  
ATOM   1124  CD2 HIS B 148     -15.970  74.524  21.143  1.00 93.32           C  
ATOM   1125  ND1 HIS B 148     -15.999  75.105  19.036  1.00 93.32           N  
ATOM   1126  CE1 HIS B 148     -15.559  76.145  19.726  1.00 93.32           C  
ATOM   1127  NE2 HIS B 148     -15.532  75.818  21.006  1.00 93.32           N  
ATOM   1128  N   PHE B 149     -13.962  73.068  17.571  1.00 92.60           N  
ATOM   1129  CA  PHE B 149     -12.509  72.949  17.570  1.00 92.60           C  
ATOM   1130  C   PHE B 149     -11.866  74.154  18.245  1.00 92.60           C  
ATOM   1131  CB  PHE B 149     -11.982  72.805  16.139  1.00 92.60           C  
ATOM   1132  O   PHE B 149     -12.266  75.295  18.001  1.00 92.60           O  
ATOM   1133  CG  PHE B 149     -10.480  72.761  16.047  1.00 92.60           C  
ATOM   1134  CD1 PHE B 149      -9.754  73.905  15.740  1.00 92.60           C  
ATOM   1135  CD2 PHE B 149      -9.794  71.573  16.267  1.00 92.60           C  
ATOM   1136  CE1 PHE B 149      -8.365  73.867  15.655  1.00 92.60           C  
ATOM   1137  CE2 PHE B 149      -8.406  71.527  16.183  1.00 92.60           C  
ATOM   1138  CZ  PHE B 149      -7.693  72.675  15.876  1.00 92.60           C  
ATOM   1139  N   ALA B 150     -10.876  73.906  19.282  1.00 91.89           N  
ATOM   1140  CA  ALA B 150     -10.130  74.984  19.925  1.00 91.89           C  
ATOM   1141  C   ALA B 150      -8.783  74.486  20.442  1.00 91.89           C  
ATOM   1142  CB  ALA B 150     -10.944  75.587  21.067  1.00 91.89           C  
ATOM   1143  O   ALA B 150      -8.586  73.282  20.620  1.00 91.89           O  
ATOM   1144  N   GLU B 151      -7.909  75.444  20.497  1.00 90.58           N  
ATOM   1145  CA  GLU B 151      -6.587  75.137  21.035  1.00 90.58           C  
ATOM   1146  C   GLU B 151      -6.531  75.387  22.539  1.00 90.58           C  
ATOM   1147  CB  GLU B 151      -5.512  75.963  20.324  1.00 90.58           C  
ATOM   1148  O   GLU B 151      -6.894  76.468  23.008  1.00 90.58           O  
ATOM   1149  CG  GLU B 151      -5.196  75.479  18.916  1.00 90.58           C  
ATOM   1150  CD  GLU B 151      -3.995  76.177  18.297  1.00 90.58           C  
ATOM   1151  OE1 GLU B 151      -3.569  75.782  17.188  1.00 90.58           O  
ATOM   1152  OE2 GLU B 151      -3.475  77.125  18.927  1.00 90.58           O  
ATOM   1153  N   LEU B 152      -6.089  74.430  23.303  1.00 86.58           N  
ATOM   1154  CA  LEU B 152      -6.057  74.505  24.760  1.00 86.58           C  
ATOM   1155  C   LEU B 152      -4.675  74.920  25.253  1.00 86.58           C  
ATOM   1156  CB  LEU B 152      -6.447  73.158  25.374  1.00 86.58           C  
ATOM   1157  O   LEU B 152      -3.671  74.299  24.896  1.00 86.58           O  
ATOM   1158  CG  LEU B 152      -7.919  72.758  25.252  1.00 86.58           C  
ATOM   1159  CD1 LEU B 152      -8.053  71.239  25.207  1.00 86.58           C  
ATOM   1160  CD2 LEU B 152      -8.729  73.337  26.406  1.00 86.58           C  
ATOM   1161  N   ASP B 153      -4.628  76.013  25.980  1.00 84.92           N  
ATOM   1162  CA  ASP B 153      -3.375  76.413  26.614  1.00 84.92           C  
ATOM   1163  C   ASP B 153      -3.053  75.515  27.806  1.00 84.92           C  
ATOM   1164  CB  ASP B 153      -3.442  77.875  27.060  1.00 84.92           C  
ATOM   1165  O   ASP B 153      -3.889  75.326  28.692  1.00 84.92           O  
ATOM   1166  CG  ASP B 153      -3.463  78.849  25.895  1.00 84.92           C  
ATOM   1167  OD1 ASP B 153      -2.842  78.563  24.849  1.00 84.92           O  
ATOM   1168  OD2 ASP B 153      -4.103  79.915  26.026  1.00 84.92           O  
ATOM   1169  N   ILE B 154      -1.900  74.909  27.858  1.00 79.94           N  
ATOM   1170  CA  ILE B 154      -1.556  73.879  28.832  1.00 79.94           C  
ATOM   1171  C   ILE B 154      -0.720  74.489  29.955  1.00 79.94           C  
ATOM   1172  CB  ILE B 154      -0.794  72.709  28.172  1.00 79.94           C  
ATOM   1173  O   ILE B 154       0.308  75.119  29.700  1.00 79.94           O  
ATOM   1174  CG1 ILE B 154      -1.514  72.254  26.897  1.00 79.94           C  
ATOM   1175  CG2 ILE B 154      -0.633  71.545  29.154  1.00 79.94           C  
ATOM   1176  CD1 ILE B 154      -0.706  71.290  26.040  1.00 79.94           C  
ATOM   1177  N   PRO B 155      -1.132  74.223  31.171  1.00 80.76           N  
ATOM   1178  CA  PRO B 155      -0.321  74.632  32.320  1.00 80.76           C  
ATOM   1179  C   PRO B 155       0.965  73.820  32.454  1.00 80.76           C  
ATOM   1180  CB  PRO B 155      -1.249  74.386  33.512  1.00 80.76           C  
ATOM   1181  O   PRO B 155       1.119  72.788  31.796  1.00 80.76           O  
ATOM   1182  CG  PRO B 155      -2.427  73.667  32.937  1.00 80.76           C  
ATOM   1183  CD  PRO B 155      -2.257  73.589  31.447  1.00 80.76           C  
ATOM   1184  N   GLN B 156       1.849  74.214  33.139  1.00 81.08           N  
ATOM   1185  CA  GLN B 156       3.144  73.572  33.343  1.00 81.08           C  
ATOM   1186  C   GLN B 156       2.980  72.185  33.957  1.00 81.08           C  
ATOM   1187  CB  GLN B 156       4.038  74.438  34.232  1.00 81.08           C  
ATOM   1188  O   GLN B 156       3.776  71.283  33.688  1.00 81.08           O  
ATOM   1189  CG  GLN B 156       5.403  74.736  33.627  1.00 81.08           C  
ATOM   1190  CD  GLN B 156       6.235  75.668  34.488  1.00 81.08           C  
ATOM   1191  NE2 GLN B 156       7.430  76.005  34.014  1.00 81.08           N  
ATOM   1192  OE1 GLN B 156       5.808  76.084  35.570  1.00 81.08           O  
ATOM   1193  N   SER B 157       1.998  71.925  34.634  1.00 83.95           N  
ATOM   1194  CA  SER B 157       1.753  70.651  35.302  1.00 83.95           C  
ATOM   1195  C   SER B 157       1.469  69.543  34.293  1.00 83.95           C  
ATOM   1196  CB  SER B 157       0.583  70.774  36.279  1.00 83.95           C  
ATOM   1197  O   SER B 157       1.910  68.406  34.471  1.00 83.95           O  
ATOM   1198  OG  SER B 157      -0.633  70.984  35.583  1.00 83.95           O  
ATOM   1199  N   VAL B 158       0.827  69.811  33.279  1.00 84.18           N  
ATOM   1200  CA  VAL B 158       0.470  68.845  32.245  1.00 84.18           C  
ATOM   1201  C   VAL B 158       1.686  68.555  31.368  1.00 84.18           C  
ATOM   1202  CB  VAL B 158      -0.705  69.350  31.378  1.00 84.18           C  
ATOM   1203  O   VAL B 158       1.834  67.446  30.849  1.00 84.18           O  
ATOM   1204  CG1 VAL B 158      -1.050  68.333  30.291  1.00 84.18           C  
ATOM   1205  CG2 VAL B 158      -1.925  69.640  32.250  1.00 84.18           C  
ATOM   1206  N   GLN B 159       2.539  69.610  31.233  1.00 80.88           N  
ATOM   1207  CA  GLN B 159       3.783  69.412  30.498  1.00 80.88           C  
ATOM   1208  C   GLN B 159       4.708  68.446  31.232  1.00 80.88           C  
ATOM   1209  CB  GLN B 159       4.492  70.748  30.272  1.00 80.88           C  
ATOM   1210  O   GLN B 159       5.543  67.785  30.611  1.00 80.88           O  
ATOM   1211  CG  GLN B 159       3.819  71.633  29.231  1.00 80.88           C  
ATOM   1212  CD  GLN B 159       4.498  72.982  29.081  1.00 80.88           C  
ATOM   1213  NE2 GLN B 159       3.872  73.879  28.327  1.00 80.88           N  
ATOM   1214  OE1 GLN B 159       5.575  73.215  29.638  1.00 80.88           O  
ATOM   1215  N   GLN B 160       4.396  68.426  32.578  1.00 79.85           N  
ATOM   1216  CA  GLN B 160       5.210  67.546  33.410  1.00 79.85           C  
ATOM   1217  C   GLN B 160       4.428  66.301  33.823  1.00 79.85           C  
ATOM   1218  CB  GLN B 160       5.708  68.288  34.651  1.00 79.85           C  
ATOM   1219  O   GLN B 160       4.446  65.911  34.992  1.00 79.85           O  
ATOM   1220  CG  GLN B 160       6.759  69.349  34.352  1.00 79.85           C  
ATOM   1221  CD  GLN B 160       7.171  70.131  35.584  1.00 79.85           C  
ATOM   1222  NE2 GLN B 160       8.043  71.116  35.398  1.00 79.85           N  
ATOM   1223  OE1 GLN B 160       6.709  69.853  36.696  1.00 79.85           O  
ATOM   1224  N   ASN B 161       3.631  65.781  32.960  1.00 77.96           N  
ATOM   1225  CA  ASN B 161       2.919  64.516  33.111  1.00 77.96           C  
ATOM   1226  C   ASN B 161       1.711  64.660  34.032  1.00 77.96           C  
ATOM   1227  CB  ASN B 161       3.861  63.430  33.636  1.00 77.96           C  
ATOM   1228  O   ASN B 161       1.400  63.749  34.801  1.00 77.96           O  
ATOM   1229  CG  ASN B 161       4.319  62.479  32.548  1.00 77.96           C  
ATOM   1230  ND2 ASN B 161       5.239  61.585  32.890  1.00 77.96           N  
ATOM   1231  OD1 ASN B 161       3.849  62.547  31.409  1.00 77.96           O  
ATOM   1232  N   GLY B 162       1.066  65.879  34.038  1.00 82.32           N  
ATOM   1233  CA  GLY B 162      -0.173  66.080  34.773  1.00 82.32           C  
ATOM   1234  C   GLY B 162      -1.395  65.571  34.032  1.00 82.32           C  
ATOM   1235  O   GLY B 162      -1.311  65.223  32.852  1.00 82.32           O  
ATOM   1236  N   SER B 163      -2.429  65.420  34.756  1.00 86.59           N  
ATOM   1237  CA  SER B 163      -3.666  64.888  34.193  1.00 86.59           C  
ATOM   1238  C   SER B 163      -4.626  66.010  33.812  1.00 86.59           C  
ATOM   1239  CB  SER B 163      -4.343  63.942  35.185  1.00 86.59           C  
ATOM   1240  O   SER B 163      -4.646  67.062  34.453  1.00 86.59           O  
ATOM   1241  OG  SER B 163      -3.433  63.533  36.192  1.00 86.59           O  
ATOM   1242  N   ILE B 164      -5.290  65.962  32.718  1.00 88.41           N  
ATOM   1243  CA  ILE B 164      -6.297  66.895  32.225  1.00 88.41           C  
ATOM   1244  C   ILE B 164      -7.628  66.168  32.043  1.00 88.41           C  
ATOM   1245  CB  ILE B 164      -5.859  67.550  30.896  1.00 88.41           C  
ATOM   1246  O   ILE B 164      -7.667  65.053  31.517  1.00 88.41           O  
ATOM   1247  CG1 ILE B 164      -6.540  68.912  30.722  1.00 88.41           C  
ATOM   1248  CG2 ILE B 164      -6.167  66.629  29.712  1.00 88.41           C  
ATOM   1249  CD1 ILE B 164      -5.891  69.799  29.668  1.00 88.41           C  
ATOM   1250  N   TYR B 165      -8.695  66.870  32.494  1.00 91.23           N  
ATOM   1251  CA  TYR B 165      -9.994  66.207  32.487  1.00 91.23           C  
ATOM   1252  C   TYR B 165     -11.017  67.019  31.702  1.00 91.23           C  
ATOM   1253  CB  TYR B 165     -10.492  65.986  33.919  1.00 91.23           C  
ATOM   1254  O   TYR B 165     -10.959  68.251  31.683  1.00 91.23           O  
ATOM   1255  CG  TYR B 165      -9.653  65.012  34.710  1.00 91.23           C  
ATOM   1256  CD1 TYR B 165      -9.983  63.659  34.760  1.00 91.23           C  
ATOM   1257  CD2 TYR B 165      -8.530  65.441  35.408  1.00 91.23           C  
ATOM   1258  CE1 TYR B 165      -9.214  62.758  35.489  1.00 91.23           C  
ATOM   1259  CE2 TYR B 165      -7.753  64.549  36.140  1.00 91.23           C  
ATOM   1260  OH  TYR B 165      -7.338  62.324  36.897  1.00 91.23           O  
ATOM   1261  CZ  TYR B 165      -8.103  63.211  36.174  1.00 91.23           C  
ATOM   1262  N   ILE B 166     -11.917  66.343  31.049  1.00 92.15           N  
ATOM   1263  CA  ILE B 166     -13.052  66.950  30.362  1.00 92.15           C  
ATOM   1264  C   ILE B 166     -14.330  66.706  31.162  1.00 92.15           C  
ATOM   1265  CB  ILE B 166     -13.205  66.398  28.927  1.00 92.15           C  
ATOM   1266  O   ILE B 166     -14.570  65.593  31.636  1.00 92.15           O  
ATOM   1267  CG1 ILE B 166     -14.287  67.176  28.168  1.00 92.15           C  
ATOM   1268  CG2 ILE B 166     -13.525  64.901  28.955  1.00 92.15           C  
ATOM   1269  CD1 ILE B 166     -14.264  66.959  26.661  1.00 92.15           C  
ATOM   1270  N   HIS B 167     -15.110  67.779  31.360  1.00 92.42           N  
ATOM   1271  CA  HIS B 167     -16.366  67.712  32.099  1.00 92.42           C  
ATOM   1272  C   HIS B 167     -17.546  68.108  31.217  1.00 92.42           C  
ATOM   1273  CB  HIS B 167     -16.310  68.611  33.335  1.00 92.42           C  
ATOM   1274  O   HIS B 167     -17.637  69.255  30.774  1.00 92.42           O  
ATOM   1275  CG  HIS B 167     -15.123  68.356  34.209  1.00 92.42           C  
ATOM   1276  CD2 HIS B 167     -13.920  68.973  34.277  1.00 92.42           C  
ATOM   1277  ND1 HIS B 167     -15.097  67.354  35.154  1.00 92.42           N  
ATOM   1278  CE1 HIS B 167     -13.925  67.366  35.768  1.00 92.42           C  
ATOM   1279  NE2 HIS B 167     -13.193  68.340  35.254  1.00 92.42           N  
ATOM   1280  N   VAL B 168     -18.432  67.154  30.979  1.00 93.62           N  
ATOM   1281  CA  VAL B 168     -19.564  67.380  30.086  1.00 93.62           C  
ATOM   1282  C   VAL B 168     -20.858  67.429  30.895  1.00 93.62           C  
ATOM   1283  CB  VAL B 168     -19.657  66.287  28.998  1.00 93.62           C  
ATOM   1284  O   VAL B 168     -21.129  66.535  31.701  1.00 93.62           O  
ATOM   1285  CG1 VAL B 168     -20.873  66.517  28.103  1.00 93.62           C  
ATOM   1286  CG2 VAL B 168     -18.376  66.253  28.167  1.00 93.62           C  
ATOM   1287  N   TYR B 169     -21.682  68.490  30.620  1.00 91.90           N  
ATOM   1288  CA  TYR B 169     -22.963  68.666  31.295  1.00 91.90           C  
ATOM   1289  C   TYR B 169     -24.096  68.809  30.286  1.00 91.90           C  
ATOM   1290  CB  TYR B 169     -22.924  69.891  32.214  1.00 91.90           C  
ATOM   1291  O   TYR B 169     -24.005  69.607  29.350  1.00 91.90           O  
ATOM   1292  CG  TYR B 169     -22.028  69.719  33.416  1.00 91.90           C  
ATOM   1293  CD1 TYR B 169     -22.538  69.266  34.630  1.00 91.90           C  
ATOM   1294  CD2 TYR B 169     -20.670  70.010  33.341  1.00 91.90           C  
ATOM   1295  CE1 TYR B 169     -21.717  69.108  35.742  1.00 91.90           C  
ATOM   1296  CE2 TYR B 169     -19.839  69.856  34.445  1.00 91.90           C  
ATOM   1297  OH  TYR B 169     -19.553  69.250  36.737  1.00 91.90           O  
ATOM   1298  CZ  TYR B 169     -20.370  69.405  35.640  1.00 91.90           C  
ATOM   1299  N   PHE B 170     -25.046  68.000  30.431  1.00 93.24           N  
ATOM   1300  CA  PHE B 170     -26.285  68.151  29.676  1.00 93.24           C  
ATOM   1301  C   PHE B 170     -27.405  68.668  30.572  1.00 93.24           C  
ATOM   1302  CB  PHE B 170     -26.694  66.820  29.039  1.00 93.24           C  
ATOM   1303  O   PHE B 170     -27.671  68.098  31.632  1.00 93.24           O  
ATOM   1304  CG  PHE B 170     -25.855  66.431  27.852  1.00 93.24           C  
ATOM   1305  CD1 PHE B 170     -26.115  66.964  26.595  1.00 93.24           C  
ATOM   1306  CD2 PHE B 170     -24.804  65.534  27.993  1.00 93.24           C  
ATOM   1307  CE1 PHE B 170     -25.339  66.606  25.494  1.00 93.24           C  
ATOM   1308  CE2 PHE B 170     -24.025  65.171  26.898  1.00 93.24           C  
ATOM   1309  CZ  PHE B 170     -24.295  65.708  25.649  1.00 93.24           C  
ATOM   1310  N   THR B 171     -28.087  69.764  30.185  1.00 92.03           N  
ATOM   1311  CA  THR B 171     -29.194  70.335  30.943  1.00 92.03           C  
ATOM   1312  C   THR B 171     -30.431  70.489  30.063  1.00 92.03           C  
ATOM   1313  CB  THR B 171     -28.815  71.702  31.543  1.00 92.03           C  
ATOM   1314  O   THR B 171     -30.317  70.692  28.852  1.00 92.03           O  
ATOM   1315  CG2 THR B 171     -27.690  71.562  32.563  1.00 92.03           C  
ATOM   1316  OG1 THR B 171     -28.385  72.575  30.491  1.00 92.03           O  
ATOM   1317  N   LYS B 172     -31.565  70.222  30.695  1.00 91.21           N  
ATOM   1318  CA  LYS B 172     -32.786  70.559  29.968  1.00 91.21           C  
ATOM   1319  C   LYS B 172     -32.831  72.046  29.628  1.00 91.21           C  
ATOM   1320  CB  LYS B 172     -34.020  70.170  30.782  1.00 91.21           C  
ATOM   1321  O   LYS B 172     -32.279  72.872  30.358  1.00 91.21           O  
ATOM   1322  CG  LYS B 172     -34.252  68.669  30.876  1.00 91.21           C  
ATOM   1323  CD  LYS B 172     -35.542  68.348  31.621  1.00 91.21           C  
ATOM   1324  CE  LYS B 172     -35.747  66.846  31.764  1.00 91.21           C  
ATOM   1325  NZ  LYS B 172     -36.989  66.527  32.530  1.00 91.21           N  
ATOM   1326  N   SER B 173     -33.405  72.392  28.524  1.00 87.60           N  
ATOM   1327  CA  SER B 173     -33.428  73.775  28.060  1.00 87.60           C  
ATOM   1328  C   SER B 173     -33.993  74.706  29.127  1.00 87.60           C  
ATOM   1329  CB  SER B 173     -34.251  73.897  26.777  1.00 87.60           C  
ATOM   1330  O   SER B 173     -35.050  74.433  29.701  1.00 87.60           O  
ATOM   1331  OG  SER B 173     -34.071  75.172  26.184  1.00 87.60           O  
ATOM   1332  N   GLY B 174     -33.307  75.737  29.631  1.00 82.05           N  
ATOM   1333  CA  GLY B 174     -33.717  76.722  30.618  1.00 82.05           C  
ATOM   1334  C   GLY B 174     -33.032  76.544  31.960  1.00 82.05           C  
ATOM   1335  O   GLY B 174     -33.161  77.390  32.846  1.00 82.05           O  
ATOM   1336  N   PHE B 175     -32.335  75.424  32.038  1.00 87.28           N  
ATOM   1337  CA  PHE B 175     -31.658  75.132  33.297  1.00 87.28           C  
ATOM   1338  C   PHE B 175     -30.152  75.318  33.157  1.00 87.28           C  
ATOM   1339  CB  PHE B 175     -31.971  73.705  33.758  1.00 87.28           C  
ATOM   1340  O   PHE B 175     -29.621  75.310  32.045  1.00 87.28           O  
ATOM   1341  CG  PHE B 175     -33.415  73.487  34.121  1.00 87.28           C  
ATOM   1342  CD1 PHE B 175     -33.884  73.808  35.389  1.00 87.28           C  
ATOM   1343  CD2 PHE B 175     -34.305  72.961  33.194  1.00 87.28           C  
ATOM   1344  CE1 PHE B 175     -35.220  73.608  35.728  1.00 87.28           C  
ATOM   1345  CE2 PHE B 175     -35.641  72.758  33.525  1.00 87.28           C  
ATOM   1346  CZ  PHE B 175     -36.097  73.081  34.793  1.00 87.28           C  
ATOM   1347  N   HIS B 176     -29.533  75.767  34.170  1.00 84.23           N  
ATOM   1348  CA  HIS B 176     -28.091  75.986  34.199  1.00 84.23           C  
ATOM   1349  C   HIS B 176     -27.391  74.930  35.047  1.00 84.23           C  
ATOM   1350  CB  HIS B 176     -27.772  77.384  34.731  1.00 84.23           C  
ATOM   1351  O   HIS B 176     -27.947  74.456  36.041  1.00 84.23           O  
ATOM   1352  CG  HIS B 176     -26.382  77.842  34.419  1.00 84.23           C  
ATOM   1353  CD2 HIS B 176     -25.911  78.648  33.440  1.00 84.23           C  
ATOM   1354  ND1 HIS B 176     -25.289  77.459  35.165  1.00 84.23           N  
ATOM   1355  CE1 HIS B 176     -24.201  78.013  34.656  1.00 84.23           C  
ATOM   1356  NE2 HIS B 176     -24.551  78.740  33.609  1.00 84.23           N  
ATOM   1357  N   PRO B 177     -26.197  74.483  34.725  1.00 84.22           N  
ATOM   1358  CA  PRO B 177     -25.461  73.401  35.384  1.00 84.22           C  
ATOM   1359  C   PRO B 177     -24.899  73.813  36.743  1.00 84.22           C  
ATOM   1360  CB  PRO B 177     -24.332  73.090  34.398  1.00 84.22           C  
ATOM   1361  O   PRO B 177     -24.587  72.954  37.572  1.00 84.22           O  
ATOM   1362  CG  PRO B 177     -24.302  74.262  33.470  1.00 84.22           C  
ATOM   1363  CD  PRO B 177     -25.590  75.021  33.619  1.00 84.22           C  
ATOM   1364  N   ASP B 178     -24.815  75.077  37.140  1.00 83.79           N  
ATOM   1365  CA  ASP B 178     -24.209  75.563  38.375  1.00 83.79           C  
ATOM   1366  C   ASP B 178     -25.159  75.389  39.558  1.00 83.79           C  
ATOM   1367  CB  ASP B 178     -23.809  77.033  38.234  1.00 83.79           C  
ATOM   1368  O   ASP B 178     -26.254  75.955  39.571  1.00 83.79           O  
ATOM   1369  CG  ASP B 178     -22.902  77.511  39.355  1.00 83.79           C  
ATOM   1370  OD1 ASP B 178     -22.655  76.743  40.310  1.00 83.79           O  
ATOM   1371  OD2 ASP B 178     -22.432  78.668  39.284  1.00 83.79           O  
ATOM   1372  N   PRO B 179     -24.785  74.608  40.497  1.00 80.03           N  
ATOM   1373  CA  PRO B 179     -25.609  74.389  41.688  1.00 80.03           C  
ATOM   1374  C   PRO B 179     -25.779  75.653  42.529  1.00 80.03           C  
ATOM   1375  CB  PRO B 179     -24.834  73.319  42.461  1.00 80.03           C  
ATOM   1376  O   PRO B 179     -26.740  75.765  43.294  1.00 80.03           O  
ATOM   1377  CG  PRO B 179     -23.597  73.086  41.655  1.00 80.03           C  
ATOM   1378  CD  PRO B 179     -23.652  73.960  40.435  1.00 80.03           C  
ATOM   1379  N   ARG B 180     -24.931  76.676  42.382  1.00 80.05           N  
ATOM   1380  CA  ARG B 180     -24.971  77.920  43.144  1.00 80.05           C  
ATOM   1381  C   ARG B 180     -26.097  78.826  42.655  1.00 80.05           C  
ATOM   1382  CB  ARG B 180     -23.631  78.653  43.049  1.00 80.05           C  
ATOM   1383  O   ARG B 180     -26.584  79.677  43.402  1.00 80.05           O  
ATOM   1384  CG  ARG B 180     -22.489  77.942  43.758  1.00 80.05           C  
ATOM   1385  CD  ARG B 180     -21.204  78.758  43.716  1.00 80.05           C  
ATOM   1386  NE  ARG B 180     -20.108  78.073  44.394  1.00 80.05           N  
ATOM   1387  NH1 ARG B 180     -18.536  79.705  43.947  1.00 80.05           N  
ATOM   1388  NH2 ARG B 180     -17.945  77.832  45.129  1.00 80.05           N  
ATOM   1389  CZ  ARG B 180     -18.866  78.538  44.488  1.00 80.05           C  
ATOM   1390  N   GLN B 181     -26.522  78.591  41.445  1.00 80.36           N  
ATOM   1391  CA  GLN B 181     -27.670  79.313  40.905  1.00 80.36           C  
ATOM   1392  C   GLN B 181     -28.973  78.578  41.205  1.00 80.36           C  
ATOM   1393  CB  GLN B 181     -27.516  79.515  39.397  1.00 80.36           C  
ATOM   1394  O   GLN B 181     -29.438  77.772  40.396  1.00 80.36           O  
ATOM   1395  CG  GLN B 181     -26.525  80.608  39.020  1.00 80.36           C  
ATOM   1396  CD  GLN B 181     -26.396  80.792  37.520  1.00 80.36           C  
ATOM   1397  NE2 GLN B 181     -25.427  81.600  37.103  1.00 80.36           N  
ATOM   1398  OE1 GLN B 181     -27.160  80.212  36.742  1.00 80.36           O  
ATOM   1399  N   LYS B 182     -29.514  78.612  42.388  1.00 76.05           N  
ATOM   1400  CA  LYS B 182     -30.618  77.835  42.943  1.00 76.05           C  
ATOM   1401  C   LYS B 182     -31.883  78.002  42.108  1.00 76.05           C  
ATOM   1402  CB  LYS B 182     -30.888  78.245  44.392  1.00 76.05           C  
ATOM   1403  O   LYS B 182     -32.673  77.065  41.973  1.00 76.05           O  
ATOM   1404  CG  LYS B 182     -29.937  77.618  45.400  1.00 76.05           C  
ATOM   1405  CD  LYS B 182     -30.326  77.970  46.830  1.00 76.05           C  
ATOM   1406  CE  LYS B 182     -29.339  77.397  47.837  1.00 76.05           C  
ATOM   1407  NZ  LYS B 182     -29.717  77.740  49.241  1.00 76.05           N  
ATOM   1408  N   ALA B 183     -31.994  79.217  41.442  1.00 77.88           N  
ATOM   1409  CA  ALA B 183     -33.209  79.484  40.677  1.00 77.88           C  
ATOM   1410  C   ALA B 183     -33.190  78.745  39.342  1.00 77.88           C  
ATOM   1411  CB  ALA B 183     -33.376  80.985  40.449  1.00 77.88           C  
ATOM   1412  O   ALA B 183     -34.238  78.337  38.837  1.00 77.88           O  
ATOM   1413  N   LEU B 184     -32.055  78.404  38.866  1.00 79.80           N  
ATOM   1414  CA  LEU B 184     -31.947  77.846  37.522  1.00 79.80           C  
ATOM   1415  C   LEU B 184     -31.425  76.414  37.569  1.00 79.80           C  
ATOM   1416  CB  LEU B 184     -31.025  78.709  36.657  1.00 79.80           C  
ATOM   1417  O   LEU B 184     -31.558  75.669  36.595  1.00 79.80           O  
ATOM   1418  CG  LEU B 184     -31.631  79.998  36.098  1.00 79.80           C  
ATOM   1419  CD1 LEU B 184     -30.586  81.109  36.078  1.00 79.80           C  
ATOM   1420  CD2 LEU B 184     -32.196  79.763  34.701  1.00 79.80           C  
ATOM   1421  N   TYR B 185     -31.002  75.875  38.625  1.00 83.32           N  
ATOM   1422  CA  TYR B 185     -30.409  74.546  38.717  1.00 83.32           C  
ATOM   1423  C   TYR B 185     -31.419  73.533  39.243  1.00 83.32           C  
ATOM   1424  CB  TYR B 185     -29.173  74.569  39.621  1.00 83.32           C  
ATOM   1425  O   TYR B 185     -32.113  73.794  40.228  1.00 83.32           O  
ATOM   1426  CG  TYR B 185     -28.563  73.208  39.851  1.00 83.32           C  
ATOM   1427  CD1 TYR B 185     -28.818  72.497  41.022  1.00 83.32           C  
ATOM   1428  CD2 TYR B 185     -27.730  72.630  38.899  1.00 83.32           C  
ATOM   1429  CE1 TYR B 185     -28.256  71.243  41.239  1.00 83.32           C  
ATOM   1430  CE2 TYR B 185     -27.163  71.376  39.105  1.00 83.32           C  
ATOM   1431  OH  TYR B 185     -26.873  69.450  40.486  1.00 83.32           O  
ATOM   1432  CZ  TYR B 185     -27.432  70.692  40.276  1.00 83.32           C  
ATOM   1433  N   ARG B 186     -31.596  72.471  38.532  1.00 80.28           N  
ATOM   1434  CA  ARG B 186     -32.376  71.317  38.969  1.00 80.28           C  
ATOM   1435  C   ARG B 186     -31.574  70.028  38.822  1.00 80.28           C  
ATOM   1436  CB  ARG B 186     -33.679  71.217  38.174  1.00 80.28           C  
ATOM   1437  O   ARG B 186     -31.060  69.730  37.742  1.00 80.28           O  
ATOM   1438  CG  ARG B 186     -34.843  71.966  38.804  1.00 80.28           C  
ATOM   1439  CD  ARG B 186     -36.168  71.603  38.148  1.00 80.28           C  
ATOM   1440  NE  ARG B 186     -37.276  72.371  38.708  1.00 80.28           N  
ATOM   1441  NH1 ARG B 186     -38.918  71.266  37.517  1.00 80.28           N  
ATOM   1442  NH2 ARG B 186     -39.484  72.949  38.967  1.00 80.28           N  
ATOM   1443  CZ  ARG B 186     -38.557  72.194  38.396  1.00 80.28           C  
ATOM   1444  N   ARG B 187     -31.483  69.371  39.844  1.00 81.50           N  
ATOM   1445  CA  ARG B 187     -30.688  68.147  39.873  1.00 81.50           C  
ATOM   1446  C   ARG B 187     -31.198  67.138  38.850  1.00 81.50           C  
ATOM   1447  CB  ARG B 187     -30.706  67.528  41.273  1.00 81.50           C  
ATOM   1448  O   ARG B 187     -30.407  66.510  38.143  1.00 81.50           O  
ATOM   1449  CG  ARG B 187     -29.760  66.349  41.436  1.00 81.50           C  
ATOM   1450  CD  ARG B 187     -29.883  65.715  42.815  1.00 81.50           C  
ATOM   1451  NE  ARG B 187     -29.185  64.434  42.882  1.00 81.50           N  
ATOM   1452  NH1 ARG B 187     -30.476  63.587  44.602  1.00 81.50           N  
ATOM   1453  NH2 ARG B 187     -28.783  62.328  43.706  1.00 81.50           N  
ATOM   1454  CZ  ARG B 187     -29.483  63.452  43.730  1.00 81.50           C  
ATOM   1455  N   LEU B 188     -32.423  66.937  38.712  1.00 83.11           N  
ATOM   1456  CA  LEU B 188     -33.046  65.936  37.854  1.00 83.11           C  
ATOM   1457  C   LEU B 188     -32.982  66.359  36.390  1.00 83.11           C  
ATOM   1458  CB  LEU B 188     -34.502  65.705  38.267  1.00 83.11           C  
ATOM   1459  O   LEU B 188     -33.176  65.537  35.492  1.00 83.11           O  
ATOM   1460  CG  LEU B 188     -34.723  64.915  39.558  1.00 83.11           C  
ATOM   1461  CD1 LEU B 188     -36.064  65.284  40.182  1.00 83.11           C  
ATOM   1462  CD2 LEU B 188     -34.648  63.416  39.287  1.00 83.11           C  
ATOM   1463  N   ALA B 189     -32.666  67.632  36.148  1.00 86.21           N  
ATOM   1464  CA  ALA B 189     -32.598  68.158  34.787  1.00 86.21           C  
ATOM   1465  C   ALA B 189     -31.150  68.318  34.332  1.00 86.21           C  
ATOM   1466  CB  ALA B 189     -33.332  69.494  34.695  1.00 86.21           C  
ATOM   1467  O   ALA B 189     -30.886  68.871  33.262  1.00 86.21           O  
ATOM   1468  N   THR B 190     -30.229  67.788  35.112  1.00 87.78           N  
ATOM   1469  CA  THR B 190     -28.819  67.953  34.778  1.00 87.78           C  
ATOM   1470  C   THR B 190     -28.081  66.621  34.872  1.00 87.78           C  
ATOM   1471  CB  THR B 190     -28.143  68.983  35.702  1.00 87.78           C  
ATOM   1472  O   THR B 190     -28.205  65.905  35.868  1.00 87.78           O  
ATOM   1473  CG2 THR B 190     -26.768  69.378  35.173  1.00 87.78           C  
ATOM   1474  OG1 THR B 190     -28.965  70.154  35.785  1.00 87.78           O  
ATOM   1475  N   VAL B 191     -27.375  66.183  33.770  1.00 88.31           N  
ATOM   1476  CA  VAL B 191     -26.545  64.984  33.743  1.00 88.31           C  
ATOM   1477  C   VAL B 191     -25.088  65.368  33.494  1.00 88.31           C  
ATOM   1478  CB  VAL B 191     -27.025  63.986  32.665  1.00 88.31           C  
ATOM   1479  O   VAL B 191     -24.799  66.209  32.640  1.00 88.31           O  
ATOM   1480  CG1 VAL B 191     -26.114  62.760  32.621  1.00 88.31           C  
ATOM   1481  CG2 VAL B 191     -28.471  63.571  32.928  1.00 88.31           C  
ATOM   1482  N   HIS B 192     -24.211  64.756  34.227  1.00 88.46           N  
ATOM   1483  CA  HIS B 192     -22.805  65.132  34.134  1.00 88.46           C  
ATOM   1484  C   HIS B 192     -21.906  63.900  34.096  1.00 88.46           C  
ATOM   1485  CB  HIS B 192     -22.412  66.032  35.307  1.00 88.46           C  
ATOM   1486  O   HIS B 192     -22.215  62.881  34.718  1.00 88.46           O  
ATOM   1487  CG  HIS B 192     -21.066  65.719  35.879  1.00 88.46           C  
ATOM   1488  CD2 HIS B 192     -19.834  66.181  35.559  1.00 88.46           C  
ATOM   1489  ND1 HIS B 192     -20.886  64.823  36.911  1.00 88.46           N  
ATOM   1490  CE1 HIS B 192     -19.598  64.749  37.202  1.00 88.46           C  
ATOM   1491  NE2 HIS B 192     -18.938  65.564  36.397  1.00 88.46           N  
ATOM   1492  N   MET B 193     -20.813  63.940  33.266  1.00 89.40           N  
ATOM   1493  CA  MET B 193     -19.778  62.912  33.209  1.00 89.40           C  
ATOM   1494  C   MET B 193     -18.403  63.535  32.997  1.00 89.40           C  
ATOM   1495  CB  MET B 193     -20.076  61.910  32.092  1.00 89.40           C  
ATOM   1496  O   MET B 193     -18.274  64.543  32.299  1.00 89.40           O  
ATOM   1497  CG  MET B 193     -19.596  60.499  32.390  1.00 89.40           C  
ATOM   1498  SD  MET B 193     -20.731  59.216  31.730  1.00 89.40           S  
ATOM   1499  CE  MET B 193     -20.428  59.405  29.951  1.00 89.40           C  
ATOM   1500  N   SER B 194     -17.403  63.058  33.728  1.00 89.97           N  
ATOM   1501  CA  SER B 194     -16.033  63.546  33.602  1.00 89.97           C  
ATOM   1502  C   SER B 194     -15.077  62.417  33.230  1.00 89.97           C  
ATOM   1503  CB  SER B 194     -15.576  64.203  34.905  1.00 89.97           C  
ATOM   1504  O   SER B 194     -15.284  61.267  33.622  1.00 89.97           O  
ATOM   1505  OG  SER B 194     -15.531  63.256  35.958  1.00 89.97           O  
ATOM   1506  N   ARG B 195     -14.092  62.676  32.402  1.00 89.77           N  
ATOM   1507  CA  ARG B 195     -13.110  61.684  31.977  1.00 89.77           C  
ATOM   1508  C   ARG B 195     -11.749  62.329  31.740  1.00 89.77           C  
ATOM   1509  CB  ARG B 195     -13.581  60.971  30.708  1.00 89.77           C  
ATOM   1510  O   ARG B 195     -11.668  63.482  31.311  1.00 89.77           O  
ATOM   1511  CG  ARG B 195     -12.716  59.784  30.312  1.00 89.77           C  
ATOM   1512  CD  ARG B 195     -13.253  59.085  29.071  1.00 89.77           C  
ATOM   1513  NE  ARG B 195     -12.378  57.997  28.644  1.00 89.77           N  
ATOM   1514  NH1 ARG B 195     -13.713  57.339  26.877  1.00 89.77           N  
ATOM   1515  NH2 ARG B 195     -11.751  56.235  27.311  1.00 89.77           N  
ATOM   1516  CZ  ARG B 195     -12.616  57.193  27.612  1.00 89.77           C  
ATOM   1517  N   MET B 196     -10.742  61.563  32.006  1.00 88.92           N  
ATOM   1518  CA  MET B 196      -9.382  62.003  31.709  1.00 88.92           C  
ATOM   1519  C   MET B 196      -9.103  61.935  30.211  1.00 88.92           C  
ATOM   1520  CB  MET B 196      -8.363  61.154  32.470  1.00 88.92           C  
ATOM   1521  O   MET B 196      -9.337  60.904  29.578  1.00 88.92           O  
ATOM   1522  CG  MET B 196      -6.926  61.618  32.296  1.00 88.92           C  
ATOM   1523  SD  MET B 196      -5.722  60.499  33.112  1.00 88.92           S  
ATOM   1524  CE  MET B 196      -4.208  61.486  32.951  1.00 88.92           C  
ATOM   1525  N   ILE B 197      -8.566  62.899  29.623  1.00 86.64           N  
ATOM   1526  CA  ILE B 197      -8.373  62.977  28.179  1.00 86.64           C  
ATOM   1527  C   ILE B 197      -6.972  62.488  27.818  1.00 86.64           C  
ATOM   1528  CB  ILE B 197      -8.589  64.416  27.658  1.00 86.64           C  
ATOM   1529  O   ILE B 197      -6.782  61.833  26.790  1.00 86.64           O  
ATOM   1530  CG1 ILE B 197     -10.010  64.892  27.979  1.00 86.64           C  
ATOM   1531  CG2 ILE B 197      -8.312  64.492  26.153  1.00 86.64           C  
ATOM   1532  CD1 ILE B 197     -10.240  66.374  27.715  1.00 86.64           C  
ATOM   1533  N   ASN B 198      -5.911  62.772  28.576  1.00 85.38           N  
ATOM   1534  CA  ASN B 198      -4.566  62.292  28.276  1.00 85.38           C  
ATOM   1535  C   ASN B 198      -4.395  60.825  28.661  1.00 85.38           C  
ATOM   1536  CB  ASN B 198      -3.518  63.153  28.986  1.00 85.38           C  
ATOM   1537  O   ASN B 198      -5.044  60.344  29.592  1.00 85.38           O  
ATOM   1538  CG  ASN B 198      -3.727  63.208  30.486  1.00 85.38           C  
ATOM   1539  ND2 ASN B 198      -2.641  63.389  31.230  1.00 85.38           N  
ATOM   1540  OD1 ASN B 198      -4.854  63.087  30.974  1.00 85.38           O  
ATOM   1541  N   LYS B 199      -3.697  60.065  27.881  1.00 83.84           N  
ATOM   1542  CA  LYS B 199      -3.466  58.642  28.108  1.00 83.84           C  
ATOM   1543  C   LYS B 199      -2.016  58.377  28.504  1.00 83.84           C  
ATOM   1544  CB  LYS B 199      -3.825  57.833  26.861  1.00 83.84           C  
ATOM   1545  O   LYS B 199      -1.094  58.957  27.927  1.00 83.84           O  
ATOM   1546  CG  LYS B 199      -4.175  56.380  27.145  1.00 83.84           C  
ATOM   1547  CD  LYS B 199      -4.682  55.672  25.895  1.00 83.84           C  
ATOM   1548  CE  LYS B 199      -4.962  54.199  26.160  1.00 83.84           C  
ATOM   1549  NZ  LYS B 199      -5.523  53.516  24.956  1.00 83.84           N  
ATOM   1550  N   TYR B 200      -1.759  57.529  29.551  1.00 80.79           N  
ATOM   1551  CA  TYR B 200      -0.417  57.154  29.981  1.00 80.79           C  
ATOM   1552  C   TYR B 200       0.029  55.860  29.312  1.00 80.79           C  
ATOM   1553  CB  TYR B 200      -0.363  57.000  31.504  1.00 80.79           C  
ATOM   1554  O   TYR B 200      -0.672  54.847  29.375  1.00 80.79           O  
ATOM   1555  CG  TYR B 200      -0.483  58.306  32.251  1.00 80.79           C  
ATOM   1556  CD1 TYR B 200       0.587  59.195  32.317  1.00 80.79           C  
ATOM   1557  CD2 TYR B 200      -1.667  58.654  32.893  1.00 80.79           C  
ATOM   1558  CE1 TYR B 200       0.482  60.398  33.006  1.00 80.79           C  
ATOM   1559  CE2 TYR B 200      -1.784  59.855  33.585  1.00 80.79           C  
ATOM   1560  OH  TYR B 200      -0.816  61.910  34.318  1.00 80.79           O  
ATOM   1561  CZ  TYR B 200      -0.706  60.720  33.635  1.00 80.79           C  
ATOM   1562  N   LYS B 201       1.093  55.880  28.547  1.00 75.11           N  
ATOM   1563  CA  LYS B 201       1.652  54.710  27.877  1.00 75.11           C  
ATOM   1564  C   LYS B 201       3.024  54.356  28.442  1.00 75.11           C  
ATOM   1565  CB  LYS B 201       1.752  54.950  26.370  1.00 75.11           C  
ATOM   1566  O   LYS B 201       3.813  55.244  28.772  1.00 75.11           O  
ATOM   1567  CG  LYS B 201       0.428  54.814  25.632  1.00 75.11           C  
ATOM   1568  CD  LYS B 201       0.615  54.918  24.124  1.00 75.11           C  
ATOM   1569  CE  LYS B 201      -0.711  54.800  23.386  1.00 75.11           C  
ATOM   1570  NZ  LYS B 201      -0.534  54.909  21.907  1.00 75.11           N  
ATOM   1571  N   ARG B 202       3.268  52.955  28.514  1.00 71.98           N  
ATOM   1572  CA  ARG B 202       4.546  52.476  29.030  1.00 71.98           C  
ATOM   1573  C   ARG B 202       5.509  52.153  27.893  1.00 71.98           C  
ATOM   1574  CB  ARG B 202       4.342  51.241  29.911  1.00 71.98           C  
ATOM   1575  O   ARG B 202       5.144  51.460  26.941  1.00 71.98           O  
ATOM   1576  CG  ARG B 202       3.521  51.505  31.163  1.00 71.98           C  
ATOM   1577  CD  ARG B 202       3.313  50.237  31.979  1.00 71.98           C  
ATOM   1578  NE  ARG B 202       2.549  50.499  33.196  1.00 71.98           N  
ATOM   1579  NH1 ARG B 202       2.721  48.345  34.014  1.00 71.98           N  
ATOM   1580  NH2 ARG B 202       1.581  49.940  35.202  1.00 71.98           N  
ATOM   1581  CZ  ARG B 202       2.285  49.594  34.134  1.00 71.98           C  
ATOM   1582  N   ARG B 203       6.685  52.560  27.762  1.00 69.06           N  
ATOM   1583  CA  ARG B 203       7.739  52.244  26.802  1.00 69.06           C  
ATOM   1584  C   ARG B 203       8.789  51.330  27.424  1.00 69.06           C  
ATOM   1585  CB  ARG B 203       8.398  53.525  26.287  1.00 69.06           C  
ATOM   1586  O   ARG B 203       9.362  51.652  28.467  1.00 69.06           O  
ATOM   1587  CG  ARG B 203       8.799  53.465  24.821  1.00 69.06           C  
ATOM   1588  CD  ARG B 203       9.417  54.774  24.351  1.00 69.06           C  
ATOM   1589  NE  ARG B 203       9.910  54.676  22.980  1.00 69.06           N  
ATOM   1590  NH1 ARG B 203      10.773  56.818  22.918  1.00 69.06           N  
ATOM   1591  NH2 ARG B 203      10.949  55.452  21.085  1.00 69.06           N  
ATOM   1592  CZ  ARG B 203      10.543  55.649  22.331  1.00 69.06           C  
ATOM   1593  N   ARG B 204       8.909  50.131  26.774  1.00 65.70           N  
ATOM   1594  CA  ARG B 204       9.885  49.172  27.280  1.00 65.70           C  
ATOM   1595  C   ARG B 204      11.180  49.234  26.477  1.00 65.70           C  
ATOM   1596  CB  ARG B 204       9.314  47.753  27.243  1.00 65.70           C  
ATOM   1597  O   ARG B 204      11.151  49.322  25.248  1.00 65.70           O  
ATOM   1598  CG  ARG B 204       8.290  47.472  28.332  1.00 65.70           C  
ATOM   1599  CD  ARG B 204       7.836  46.020  28.318  1.00 65.70           C  
ATOM   1600  NE  ARG B 204       6.830  45.760  29.344  1.00 65.70           N  
ATOM   1601  NH1 ARG B 204       6.466  43.564  28.724  1.00 65.70           N  
ATOM   1602  NH2 ARG B 204       5.303  44.473  30.478  1.00 65.70           N  
ATOM   1603  CZ  ARG B 204       6.202  44.600  29.513  1.00 65.70           C  
ATOM   1604  N   PHE B 205      12.363  49.217  27.031  1.00 63.08           N  
ATOM   1605  CA  PHE B 205      13.669  49.266  26.385  1.00 63.08           C  
ATOM   1606  C   PHE B 205      14.340  47.897  26.416  1.00 63.08           C  
ATOM   1607  CB  PHE B 205      14.568  50.306  27.062  1.00 63.08           C  
ATOM   1608  O   PHE B 205      14.460  47.283  27.478  1.00 63.08           O  
ATOM   1609  CG  PHE B 205      14.094  51.723  26.887  1.00 63.08           C  
ATOM   1610  CD1 PHE B 205      14.384  52.429  25.725  1.00 63.08           C  
ATOM   1611  CD2 PHE B 205      13.358  52.350  27.884  1.00 63.08           C  
ATOM   1612  CE1 PHE B 205      13.947  53.741  25.560  1.00 63.08           C  
ATOM   1613  CE2 PHE B 205      12.918  53.662  27.726  1.00 63.08           C  
ATOM   1614  CZ  PHE B 205      13.215  54.355  26.564  1.00 63.08           C  
ATOM   1615  N   GLN B 206      14.544  47.184  25.182  1.00 61.50           N  
ATOM   1616  CA  GLN B 206      15.245  45.907  25.115  1.00 61.50           C  
ATOM   1617  C   GLN B 206      16.756  46.111  25.063  1.00 61.50           C  
ATOM   1618  CB  GLN B 206      14.782  45.103  23.899  1.00 61.50           C  
ATOM   1619  O   GLN B 206      17.255  46.895  24.253  1.00 61.50           O  
ATOM   1620  CG  GLN B 206      13.524  44.282  24.148  1.00 61.50           C  
ATOM   1621  CD  GLN B 206      13.090  43.488  22.929  1.00 61.50           C  
ATOM   1622  NE2 GLN B 206      11.958  42.802  23.041  1.00 61.50           N  
ATOM   1623  OE1 GLN B 206      13.767  43.493  21.896  1.00 61.50           O  
ATOM   1624  N   LYS B 207      17.581  45.422  25.942  1.00 64.40           N  
ATOM   1625  CA  LYS B 207      19.034  45.549  26.017  1.00 64.40           C  
ATOM   1626  C   LYS B 207      19.721  44.558  25.082  1.00 64.40           C  
ATOM   1627  CB  LYS B 207      19.518  45.338  27.452  1.00 64.40           C  
ATOM   1628  O   LYS B 207      19.676  43.348  25.310  1.00 64.40           O  
ATOM   1629  CG  LYS B 207      19.416  46.577  28.329  1.00 64.40           C  
ATOM   1630  CD  LYS B 207      19.986  46.327  29.719  1.00 64.40           C  
ATOM   1631  CE  LYS B 207      19.834  47.549  30.615  1.00 64.40           C  
ATOM   1632  NZ  LYS B 207      20.376  47.302  31.985  1.00 64.40           N  
ATOM   1633  N   THR B 208      20.024  44.663  23.750  1.00 70.32           N  
ATOM   1634  CA  THR B 208      20.735  43.772  22.839  1.00 70.32           C  
ATOM   1635  C   THR B 208      22.147  44.286  22.571  1.00 70.32           C  
ATOM   1636  CB  THR B 208      19.980  43.618  21.506  1.00 70.32           C  
ATOM   1637  O   THR B 208      22.371  45.497  22.512  1.00 70.32           O  
ATOM   1638  CG2 THR B 208      18.754  42.725  21.668  1.00 70.32           C  
ATOM   1639  OG1 THR B 208      19.560  44.910  21.050  1.00 70.32           O  
ATOM   1640  N   LYS B 209      23.213  43.455  22.549  1.00 77.98           N  
ATOM   1641  CA  LYS B 209      24.611  43.815  22.333  1.00 77.98           C  
ATOM   1642  C   LYS B 209      25.287  42.841  21.372  1.00 77.98           C  
ATOM   1643  CB  LYS B 209      25.368  43.850  23.662  1.00 77.98           C  
ATOM   1644  O   LYS B 209      24.866  41.689  21.248  1.00 77.98           O  
ATOM   1645  CG  LYS B 209      24.823  44.862  24.658  1.00 77.98           C  
ATOM   1646  CD  LYS B 209      25.583  44.814  25.977  1.00 77.98           C  
ATOM   1647  CE  LYS B 209      24.997  45.780  26.997  1.00 77.98           C  
ATOM   1648  NZ  LYS B 209      25.744  45.742  28.290  1.00 77.98           N  
ATOM   1649  N   ASN B 210      26.167  43.426  20.557  1.00 77.26           N  
ATOM   1650  CA  ASN B 210      27.058  42.522  19.838  1.00 77.26           C  
ATOM   1651  C   ASN B 210      27.944  41.729  20.794  1.00 77.26           C  
ATOM   1652  CB  ASN B 210      27.918  43.300  18.839  1.00 77.26           C  
ATOM   1653  O   ASN B 210      28.678  42.311  21.594  1.00 77.26           O  
ATOM   1654  CG  ASN B 210      28.400  42.438  17.689  1.00 77.26           C  
ATOM   1655  ND2 ASN B 210      28.601  43.054  16.530  1.00 77.26           N  
ATOM   1656  OD1 ASN B 210      28.590  41.229  17.840  1.00 77.26           O  
ATOM   1657  N   LEU B 211      27.844  40.524  20.825  1.00 78.24           N  
ATOM   1658  CA  LEU B 211      28.458  39.649  21.816  1.00 78.24           C  
ATOM   1659  C   LEU B 211      29.979  39.716  21.733  1.00 78.24           C  
ATOM   1660  CB  LEU B 211      27.988  38.205  21.621  1.00 78.24           C  
ATOM   1661  O   LEU B 211      30.669  39.518  22.736  1.00 78.24           O  
ATOM   1662  CG  LEU B 211      26.563  37.888  22.077  1.00 78.24           C  
ATOM   1663  CD1 LEU B 211      26.044  36.643  21.365  1.00 78.24           C  
ATOM   1664  CD2 LEU B 211      26.513  37.706  23.590  1.00 78.24           C  
ATOM   1665  N   LEU B 212      30.537  40.001  20.519  1.00 76.51           N  
ATOM   1666  CA  LEU B 212      31.985  40.044  20.351  1.00 76.51           C  
ATOM   1667  C   LEU B 212      32.532  41.424  20.700  1.00 76.51           C  
ATOM   1668  CB  LEU B 212      32.369  39.678  18.915  1.00 76.51           C  
ATOM   1669  O   LEU B 212      33.513  41.539  21.438  1.00 76.51           O  
ATOM   1670  CG  LEU B 212      33.100  38.348  18.727  1.00 76.51           C  
ATOM   1671  CD1 LEU B 212      32.299  37.428  17.810  1.00 76.51           C  
ATOM   1672  CD2 LEU B 212      34.500  38.581  18.168  1.00 76.51           C  
ATOM   1673  N   THR B 213      31.941  42.490  20.203  1.00 73.87           N  
ATOM   1674  CA  THR B 213      32.441  43.854  20.325  1.00 73.87           C  
ATOM   1675  C   THR B 213      31.839  44.544  21.546  1.00 73.87           C  
ATOM   1676  CB  THR B 213      32.131  44.679  19.062  1.00 73.87           C  
ATOM   1677  O   THR B 213      32.457  45.437  22.129  1.00 73.87           O  
ATOM   1678  CG2 THR B 213      33.264  44.576  18.046  1.00 73.87           C  
ATOM   1679  OG1 THR B 213      30.923  44.190  18.465  1.00 73.87           O  
ATOM   1680  N   GLY B 214      30.815  43.974  22.146  1.00 71.94           N  
ATOM   1681  CA  GLY B 214      30.124  44.595  23.264  1.00 71.94           C  
ATOM   1682  C   GLY B 214      29.427  45.889  22.890  1.00 71.94           C  
ATOM   1683  O   GLY B 214      28.909  46.595  23.758  1.00 71.94           O  
ATOM   1684  N   GLU B 215      29.461  46.361  21.660  1.00 66.04           N  
ATOM   1685  CA  GLU B 215      28.893  47.626  21.206  1.00 66.04           C  
ATOM   1686  C   GLU B 215      27.430  47.462  20.804  1.00 66.04           C  
ATOM   1687  CB  GLU B 215      29.701  48.188  20.033  1.00 66.04           C  
ATOM   1688  O   GLU B 215      27.029  46.402  20.320  1.00 66.04           O  
ATOM   1689  CG  GLU B 215      30.951  48.947  20.455  1.00 66.04           C  
ATOM   1690  CD  GLU B 215      31.651  49.641  19.297  1.00 66.04           C  
ATOM   1691  OE1 GLU B 215      32.601  50.419  19.540  1.00 66.04           O  
ATOM   1692  OE2 GLU B 215      31.245  49.405  18.137  1.00 66.04           O  
ATOM   1693  N   THR B 216      26.600  48.276  21.318  1.00 67.21           N  
ATOM   1694  CA  THR B 216      25.192  48.255  20.936  1.00 67.21           C  
ATOM   1695  C   THR B 216      24.881  49.382  19.955  1.00 67.21           C  
ATOM   1696  CB  THR B 216      24.277  48.376  22.168  1.00 67.21           C  
ATOM   1697  O   THR B 216      25.399  50.492  20.092  1.00 67.21           O  
ATOM   1698  CG2 THR B 216      23.619  47.040  22.498  1.00 67.21           C  
ATOM   1699  OG1 THR B 216      25.054  48.803  23.294  1.00 67.21           O  
ATOM   1700  N   GLU B 217      24.317  49.111  18.896  1.00 58.30           N  
ATOM   1701  CA  GLU B 217      23.895  50.111  17.920  1.00 58.30           C  
ATOM   1702  C   GLU B 217      22.733  50.945  18.451  1.00 58.30           C  
ATOM   1703  CB  GLU B 217      23.503  49.442  16.600  1.00 58.30           C  
ATOM   1704  O   GLU B 217      22.250  51.851  17.769  1.00 58.30           O  
ATOM   1705  CG  GLU B 217      24.611  49.441  15.557  1.00 58.30           C  
ATOM   1706  CD  GLU B 217      24.197  48.801  14.242  1.00 58.30           C  
ATOM   1707  OE1 GLU B 217      25.022  48.758  13.301  1.00 58.30           O  
ATOM   1708  OE2 GLU B 217      23.038  48.339  14.151  1.00 58.30           O  
ATOM   1709  N   ALA B 218      22.328  50.708  19.676  1.00 60.23           N  
ATOM   1710  CA  ALA B 218      21.174  51.439  20.194  1.00 60.23           C  
ATOM   1711  C   ALA B 218      21.544  52.881  20.529  1.00 60.23           C  
ATOM   1712  CB  ALA B 218      20.610  50.738  21.427  1.00 60.23           C  
ATOM   1713  O   ALA B 218      22.696  53.173  20.858  1.00 60.23           O  
ATOM   1714  N   ASP B 219      20.774  53.916  20.190  1.00 61.65           N  
ATOM   1715  CA  ASP B 219      20.934  55.349  20.414  1.00 61.65           C  
ATOM   1716  C   ASP B 219      21.364  55.636  21.851  1.00 61.65           C  
ATOM   1717  CB  ASP B 219      19.635  56.091  20.095  1.00 61.65           C  
ATOM   1718  O   ASP B 219      20.821  55.056  22.794  1.00 61.65           O  
ATOM   1719  CG  ASP B 219      19.680  56.822  18.764  1.00 61.65           C  
ATOM   1720  OD1 ASP B 219      20.786  57.166  18.295  1.00 61.65           O  
ATOM   1721  OD2 ASP B 219      18.599  57.058  18.182  1.00 61.65           O  
ATOM   1722  N   PRO B 220      22.528  56.256  22.133  1.00 66.08           N  
ATOM   1723  CA  PRO B 220      23.056  56.600  23.456  1.00 66.08           C  
ATOM   1724  C   PRO B 220      22.006  57.240  24.361  1.00 66.08           C  
ATOM   1725  CB  PRO B 220      24.181  57.589  23.140  1.00 66.08           C  
ATOM   1726  O   PRO B 220      22.024  57.032  25.577  1.00 66.08           O  
ATOM   1727  CG  PRO B 220      24.112  57.787  21.660  1.00 66.08           C  
ATOM   1728  CD  PRO B 220      23.022  56.910  21.112  1.00 66.08           C  
ATOM   1729  N   GLU B 221      21.079  58.066  23.780  1.00 61.92           N  
ATOM   1730  CA  GLU B 221      20.033  58.742  24.542  1.00 61.92           C  
ATOM   1731  C   GLU B 221      19.036  57.741  25.119  1.00 61.92           C  
ATOM   1732  CB  GLU B 221      19.305  59.765  23.666  1.00 61.92           C  
ATOM   1733  O   GLU B 221      18.548  57.917  26.237  1.00 61.92           O  
ATOM   1734  CG  GLU B 221      19.896  61.165  23.735  1.00 61.92           C  
ATOM   1735  CD  GLU B 221      19.146  62.176  22.881  1.00 61.92           C  
ATOM   1736  OE1 GLU B 221      19.508  63.374  22.900  1.00 61.92           O  
ATOM   1737  OE2 GLU B 221      18.189  61.766  22.188  1.00 61.92           O  
ATOM   1738  N   MET B 222      18.840  56.654  24.379  1.00 60.90           N  
ATOM   1739  CA  MET B 222      17.913  55.611  24.808  1.00 60.90           C  
ATOM   1740  C   MET B 222      18.502  54.800  25.958  1.00 60.90           C  
ATOM   1741  CB  MET B 222      17.566  54.686  23.640  1.00 60.90           C  
ATOM   1742  O   MET B 222      17.784  54.410  26.880  1.00 60.90           O  
ATOM   1743  CG  MET B 222      16.279  55.061  22.923  1.00 60.90           C  
ATOM   1744  SD  MET B 222      15.414  53.603  22.222  1.00 60.90           S  
ATOM   1745  CE  MET B 222      16.236  53.489  20.608  1.00 60.90           C  
ATOM   1746  N   ILE B 223      19.775  54.599  25.949  1.00 60.70           N  
ATOM   1747  CA  ILE B 223      20.484  53.852  26.983  1.00 60.70           C  
ATOM   1748  C   ILE B 223      20.494  54.653  28.283  1.00 60.70           C  
ATOM   1749  CB  ILE B 223      21.929  53.517  26.548  1.00 60.70           C  
ATOM   1750  O   ILE B 223      20.297  54.095  29.365  1.00 60.70           O  
ATOM   1751  CG1 ILE B 223      21.918  52.634  25.295  1.00 60.70           C  
ATOM   1752  CG2 ILE B 223      22.692  52.840  27.690  1.00 60.70           C  
ATOM   1753  CD1 ILE B 223      23.292  52.428  24.673  1.00 60.70           C  
ATOM   1754  N   LYS B 224      20.727  56.028  28.180  1.00 64.03           N  
ATOM   1755  CA  LYS B 224      20.726  56.902  29.350  1.00 64.03           C  
ATOM   1756  C   LYS B 224      19.339  56.974  29.982  1.00 64.03           C  
ATOM   1757  CB  LYS B 224      21.203  58.305  28.972  1.00 64.03           C  
ATOM   1758  O   LYS B 224      19.209  56.981  31.207  1.00 64.03           O  
ATOM   1759  CG  LYS B 224      22.622  58.619  29.422  1.00 64.03           C  
ATOM   1760  CD  LYS B 224      23.030  60.035  29.038  1.00 64.03           C  
ATOM   1761  CE  LYS B 224      24.491  60.307  29.373  1.00 64.03           C  
ATOM   1762  NZ  LYS B 224      24.907  61.681  28.961  1.00 64.03           N  
ATOM   1763  N   ARG B 225      18.374  57.007  29.166  1.00 61.68           N  
ATOM   1764  CA  ARG B 225      16.994  57.066  29.638  1.00 61.68           C  
ATOM   1765  C   ARG B 225      16.588  55.758  30.308  1.00 61.68           C  
ATOM   1766  CB  ARG B 225      16.043  57.380  28.480  1.00 61.68           C  
ATOM   1767  O   ARG B 225      15.853  55.764  31.298  1.00 61.68           O  
ATOM   1768  CG  ARG B 225      15.761  58.863  28.299  1.00 61.68           C  
ATOM   1769  CD  ARG B 225      14.616  59.104  27.326  1.00 61.68           C  
ATOM   1770  NE  ARG B 225      14.452  60.524  27.028  1.00 61.68           N  
ATOM   1771  NH1 ARG B 225      12.899  60.205  25.348  1.00 61.68           N  
ATOM   1772  NH2 ARG B 225      13.569  62.324  25.908  1.00 61.68           N  
ATOM   1773  CZ  ARG B 225      13.640  61.015  26.095  1.00 61.68           C  
ATOM   1774  N   ALA B 226      17.105  54.682  29.733  1.00 59.45           N  
ATOM   1775  CA  ALA B 226      16.846  53.359  30.296  1.00 59.45           C  
ATOM   1776  C   ALA B 226      17.522  53.200  31.655  1.00 59.45           C  
ATOM   1777  CB  ALA B 226      17.323  52.270  29.338  1.00 59.45           C  
ATOM   1778  O   ALA B 226      16.973  52.563  32.558  1.00 59.45           O  
ATOM   1779  N   GLU B 227      18.670  53.799  31.804  1.00 61.92           N  
ATOM   1780  CA  GLU B 227      19.415  53.751  33.058  1.00 61.92           C  
ATOM   1781  C   GLU B 227      18.792  54.669  34.105  1.00 61.92           C  
ATOM   1782  CB  GLU B 227      20.880  54.133  32.829  1.00 61.92           C  
ATOM   1783  O   GLU B 227      18.750  54.330  35.290  1.00 61.92           O  
ATOM   1784  CG  GLU B 227      21.794  52.942  32.578  1.00 61.92           C  
ATOM   1785  CD  GLU B 227      23.234  53.340  32.296  1.00 61.92           C  
ATOM   1786  OE1 GLU B 227      24.086  52.442  32.108  1.00 61.92           O  
ATOM   1787  OE2 GLU B 227      23.512  54.559  32.263  1.00 61.92           O  
ATOM   1788  N   ASP B 228      18.183  55.892  33.697  1.00 60.58           N  
ATOM   1789  CA  ASP B 228      17.648  56.899  34.607  1.00 60.58           C  
ATOM   1790  C   ASP B 228      16.226  56.548  35.040  1.00 60.58           C  
ATOM   1791  CB  ASP B 228      17.672  58.282  33.952  1.00 60.58           C  
ATOM   1792  O   ASP B 228      15.866  56.720  36.206  1.00 60.58           O  
ATOM   1793  CG  ASP B 228      19.013  58.981  34.092  1.00 60.58           C  
ATOM   1794  OD1 ASP B 228      19.848  58.539  34.910  1.00 60.58           O  
ATOM   1795  OD2 ASP B 228      19.234  59.984  33.380  1.00 60.58           O  
ATOM   1796  N   TYR B 229      15.349  56.063  34.130  1.00 58.17           N  
ATOM   1797  CA  TYR B 229      13.923  55.905  34.394  1.00 58.17           C  
ATOM   1798  C   TYR B 229      13.561  54.435  34.568  1.00 58.17           C  
ATOM   1799  CB  TYR B 229      13.095  56.516  33.260  1.00 58.17           C  
ATOM   1800  O   TYR B 229      12.456  54.109  35.010  1.00 58.17           O  
ATOM   1801  CG  TYR B 229      13.106  58.025  33.245  1.00 58.17           C  
ATOM   1802  CD1 TYR B 229      12.251  58.756  34.068  1.00 58.17           C  
ATOM   1803  CD2 TYR B 229      13.969  58.724  32.408  1.00 58.17           C  
ATOM   1804  CE1 TYR B 229      12.257  60.146  34.056  1.00 58.17           C  
ATOM   1805  CE2 TYR B 229      13.983  60.114  32.388  1.00 58.17           C  
ATOM   1806  OH  TYR B 229      13.134  62.193  33.199  1.00 58.17           O  
ATOM   1807  CZ  TYR B 229      13.125  60.816  33.214  1.00 58.17           C  
ATOM   1808  N   GLY B 230      14.507  53.590  34.696  1.00 55.55           N  
ATOM   1809  CA  GLY B 230      14.219  52.169  34.812  1.00 55.55           C  
ATOM   1810  C   GLY B 230      13.835  51.529  33.491  1.00 55.55           C  
ATOM   1811  O   GLY B 230      13.811  52.197  32.455  1.00 55.55           O  
ATOM   1812  N   PRO B 231      13.548  50.377  33.500  1.00 60.58           N  
ATOM   1813  CA  PRO B 231      13.266  49.592  32.296  1.00 60.58           C  
ATOM   1814  C   PRO B 231      11.952  49.988  31.627  1.00 60.58           C  
ATOM   1815  CB  PRO B 231      13.201  48.155  32.819  1.00 60.58           C  
ATOM   1816  O   PRO B 231      11.819  49.880  30.406  1.00 60.58           O  
ATOM   1817  CG  PRO B 231      13.249  48.288  34.307  1.00 60.58           C  
ATOM   1818  CD  PRO B 231      13.468  49.734  34.650  1.00 60.58           C  
ATOM   1819  N   VAL B 232      11.055  50.684  32.419  1.00 68.27           N  
ATOM   1820  CA  VAL B 232       9.738  51.025  31.891  1.00 68.27           C  
ATOM   1821  C   VAL B 232       9.440  52.498  32.159  1.00 68.27           C  
ATOM   1822  CB  VAL B 232       8.633  50.137  32.506  1.00 68.27           C  
ATOM   1823  O   VAL B 232       9.500  52.953  33.304  1.00 68.27           O  
ATOM   1824  CG1 VAL B 232       7.269  50.482  31.912  1.00 68.27           C  
ATOM   1825  CG2 VAL B 232       8.955  48.659  32.291  1.00 68.27           C  
ATOM   1826  N   GLU B 233       9.388  53.434  31.248  1.00 69.48           N  
ATOM   1827  CA  GLU B 233       9.022  54.839  31.397  1.00 69.48           C  
ATOM   1828  C   GLU B 233       7.573  55.079  30.983  1.00 69.48           C  
ATOM   1829  CB  GLU B 233       9.958  55.729  30.575  1.00 69.48           C  
ATOM   1830  O   GLU B 233       7.149  54.648  29.908  1.00 69.48           O  
ATOM   1831  CG  GLU B 233       9.787  57.217  30.846  1.00 69.48           C  
ATOM   1832  CD  GLU B 233      10.660  58.092  29.961  1.00 69.48           C  
ATOM   1833  OE1 GLU B 233      10.626  59.334  30.112  1.00 69.48           O  
ATOM   1834  OE2 GLU B 233      11.384  57.531  29.108  1.00 69.48           O  
ATOM   1835  N   VAL B 234       6.736  55.710  31.962  1.00 74.52           N  
ATOM   1836  CA  VAL B 234       5.342  56.039  31.682  1.00 74.52           C  
ATOM   1837  C   VAL B 234       5.247  57.459  31.128  1.00 74.52           C  
ATOM   1838  CB  VAL B 234       4.462  55.900  32.945  1.00 74.52           C  
ATOM   1839  O   VAL B 234       5.656  58.418  31.787  1.00 74.52           O  
ATOM   1840  CG1 VAL B 234       2.998  56.185  32.616  1.00 74.52           C  
ATOM   1841  CG2 VAL B 234       4.616  54.506  33.551  1.00 74.52           C  
ATOM   1842  N   ILE B 235       4.857  57.697  29.971  1.00 78.93           N  
ATOM   1843  CA  ILE B 235       4.768  58.995  29.312  1.00 78.93           C  
ATOM   1844  C   ILE B 235       3.314  59.296  28.958  1.00 78.93           C  
ATOM   1845  CB  ILE B 235       5.650  59.046  28.044  1.00 78.93           C  
ATOM   1846  O   ILE B 235       2.568  58.399  28.556  1.00 78.93           O  
ATOM   1847  CG1 ILE B 235       7.095  58.661  28.383  1.00 78.93           C  
ATOM   1848  CG2 ILE B 235       5.590  60.434  27.400  1.00 78.93           C  
ATOM   1849  CD1 ILE B 235       7.969  58.405  27.163  1.00 78.93           C  
ATOM   1850  N   SER B 236       2.851  60.601  29.241  1.00 85.07           N  
ATOM   1851  CA  SER B 236       1.502  61.047  28.905  1.00 85.07           C  
ATOM   1852  C   SER B 236       1.360  61.297  27.408  1.00 85.07           C  
ATOM   1853  CB  SER B 236       1.149  62.318  29.679  1.00 85.07           C  
ATOM   1854  O   SER B 236       2.186  61.987  26.807  1.00 85.07           O  
ATOM   1855  OG  SER B 236       1.887  63.425  29.191  1.00 85.07           O  
ATOM   1856  N   HIS B 237       0.397  60.774  26.741  1.00 87.03           N  
ATOM   1857  CA  HIS B 237       0.138  60.903  25.311  1.00 87.03           C  
ATOM   1858  C   HIS B 237      -1.177  61.630  25.053  1.00 87.03           C  
ATOM   1859  CB  HIS B 237       0.118  59.527  24.644  1.00 87.03           C  
ATOM   1860  O   HIS B 237      -2.092  61.578  25.878  1.00 87.03           O  
ATOM   1861  CG  HIS B 237       1.479  58.945  24.428  1.00 87.03           C  
ATOM   1862  CD2 HIS B 237       2.204  58.774  23.297  1.00 87.03           C  
ATOM   1863  ND1 HIS B 237       2.250  58.453  25.459  1.00 87.03           N  
ATOM   1864  CE1 HIS B 237       3.394  58.004  24.970  1.00 87.03           C  
ATOM   1865  NE2 HIS B 237       3.391  58.188  23.661  1.00 87.03           N  
ATOM   1866  N   TRP B 238      -1.210  62.316  23.956  1.00 89.22           N  
ATOM   1867  CA  TRP B 238      -2.376  63.138  23.650  1.00 89.22           C  
ATOM   1868  C   TRP B 238      -2.943  62.789  22.278  1.00 89.22           C  
ATOM   1869  CB  TRP B 238      -2.015  64.625  23.703  1.00 89.22           C  
ATOM   1870  O   TRP B 238      -2.192  62.498  21.344  1.00 89.22           O  
ATOM   1871  CG  TRP B 238      -3.167  65.542  23.421  1.00 89.22           C  
ATOM   1872  CD1 TRP B 238      -3.443  66.181  22.244  1.00 89.22           C  
ATOM   1873  CD2 TRP B 238      -4.196  65.927  24.338  1.00 89.22           C  
ATOM   1874  CE2 TRP B 238      -5.064  66.802  23.648  1.00 89.22           C  
ATOM   1875  CE3 TRP B 238      -4.468  65.617  25.677  1.00 89.22           C  
ATOM   1876  NE1 TRP B 238      -4.583  66.939  22.374  1.00 89.22           N  
ATOM   1877  CH2 TRP B 238      -6.431  67.049  25.564  1.00 89.22           C  
ATOM   1878  CZ2 TRP B 238      -6.188  67.369  24.254  1.00 89.22           C  
ATOM   1879  CZ3 TRP B 238      -5.587  66.183  26.278  1.00 89.22           C  
ATOM   1880  N   HIS B 239      -4.232  62.767  22.183  1.00 89.54           N  
ATOM   1881  CA  HIS B 239      -4.959  62.674  20.921  1.00 89.54           C  
ATOM   1882  C   HIS B 239      -5.918  63.848  20.750  1.00 89.54           C  
ATOM   1883  CB  HIS B 239      -5.726  61.353  20.840  1.00 89.54           C  
ATOM   1884  O   HIS B 239      -6.643  64.203  21.682  1.00 89.54           O  
ATOM   1885  CG  HIS B 239      -6.166  60.999  19.456  1.00 89.54           C  
ATOM   1886  CD2 HIS B 239      -5.675  60.100  18.570  1.00 89.54           C  
ATOM   1887  ND1 HIS B 239      -7.237  61.606  18.837  1.00 89.54           N  
ATOM   1888  CE1 HIS B 239      -7.387  61.094  17.626  1.00 89.54           C  
ATOM   1889  NE2 HIS B 239      -6.452  60.178  17.440  1.00 89.54           N  
ATOM   1890  N   PRO B 240      -6.092  64.459  19.697  1.00 89.13           N  
ATOM   1891  CA  PRO B 240      -6.831  65.703  19.471  1.00 89.13           C  
ATOM   1892  C   PRO B 240      -8.336  65.480  19.343  1.00 89.13           C  
ATOM   1893  CB  PRO B 240      -6.243  66.229  18.160  1.00 89.13           C  
ATOM   1894  O   PRO B 240      -9.115  66.432  19.436  1.00 89.13           O  
ATOM   1895  CG  PRO B 240      -5.614  65.035  17.517  1.00 89.13           C  
ATOM   1896  CD  PRO B 240      -5.367  63.999  18.575  1.00 89.13           C  
ATOM   1897  N   ASN B 241      -8.710  64.296  19.165  1.00 90.79           N  
ATOM   1898  CA  ASN B 241     -10.117  64.074  18.848  1.00 90.79           C  
ATOM   1899  C   ASN B 241     -10.826  63.299  19.955  1.00 90.79           C  
ATOM   1900  CB  ASN B 241     -10.257  63.340  17.513  1.00 90.79           C  
ATOM   1901  O   ASN B 241     -10.333  62.265  20.408  1.00 90.79           O  
ATOM   1902  CG  ASN B 241      -9.789  64.173  16.336  1.00 90.79           C  
ATOM   1903  ND2 ASN B 241      -9.539  63.519  15.208  1.00 90.79           N  
ATOM   1904  OD1 ASN B 241      -9.652  65.395  16.440  1.00 90.79           O  
ATOM   1905  N   ILE B 242     -11.979  63.770  20.339  1.00 91.16           N  
ATOM   1906  CA  ILE B 242     -12.841  63.087  21.297  1.00 91.16           C  
ATOM   1907  C   ILE B 242     -14.301  63.236  20.875  1.00 91.16           C  
ATOM   1908  CB  ILE B 242     -12.639  63.634  22.728  1.00 91.16           C  
ATOM   1909  O   ILE B 242     -14.725  64.314  20.452  1.00 91.16           O  
ATOM   1910  CG1 ILE B 242     -11.334  63.096  23.326  1.00 91.16           C  
ATOM   1911  CG2 ILE B 242     -13.835  63.278  23.616  1.00 91.16           C  
ATOM   1912  CD1 ILE B 242     -10.947  63.741  24.650  1.00 91.16           C  
ATOM   1913  N   THR B 243     -15.054  62.158  20.863  1.00 91.76           N  
ATOM   1914  CA  THR B 243     -16.462  62.176  20.482  1.00 91.76           C  
ATOM   1915  C   THR B 243     -17.352  61.895  21.690  1.00 91.76           C  
ATOM   1916  CB  THR B 243     -16.754  61.146  19.375  1.00 91.76           C  
ATOM   1917  O   THR B 243     -17.158  60.901  22.393  1.00 91.76           O  
ATOM   1918  CG2 THR B 243     -18.166  61.317  18.824  1.00 91.76           C  
ATOM   1919  OG1 THR B 243     -15.812  61.319  18.309  1.00 91.76           O  
ATOM   1920  N   ILE B 244     -18.290  62.774  21.994  1.00 93.55           N  
ATOM   1921  CA  ILE B 244     -19.269  62.610  23.062  1.00 93.55           C  
ATOM   1922  C   ILE B 244     -20.577  62.070  22.486  1.00 93.55           C  
ATOM   1923  CB  ILE B 244     -19.521  63.940  23.808  1.00 93.55           C  
ATOM   1924  O   ILE B 244     -21.201  62.714  21.639  1.00 93.55           O  
ATOM   1925  CG1 ILE B 244     -18.197  64.532  24.305  1.00 93.55           C  
ATOM   1926  CG2 ILE B 244     -20.498  63.732  24.968  1.00 93.55           C  
ATOM   1927  CD1 ILE B 244     -18.293  65.989  24.733  1.00 93.55           C  
ATOM   1928  N   ASN B 245     -20.925  60.945  22.943  1.00 92.63           N  
ATOM   1929  CA  ASN B 245     -22.158  60.334  22.458  1.00 92.63           C  
ATOM   1930  C   ASN B 245     -23.226  60.287  23.546  1.00 92.63           C  
ATOM   1931  CB  ASN B 245     -21.884  58.927  21.922  1.00 92.63           C  
ATOM   1932  O   ASN B 245     -22.927  59.987  24.704  1.00 92.63           O  
ATOM   1933  CG  ASN B 245     -21.013  58.933  20.682  1.00 92.63           C  
ATOM   1934  ND2 ASN B 245     -21.062  57.849  19.917  1.00 92.63           N  
ATOM   1935  OD1 ASN B 245     -20.300  59.904  20.414  1.00 92.63           O  
ATOM   1936  N   ILE B 246     -24.371  60.684  23.218  1.00 90.47           N  
ATOM   1937  CA  ILE B 246     -25.537  60.445  24.061  1.00 90.47           C  
ATOM   1938  C   ILE B 246     -26.341  59.269  23.510  1.00 90.47           C  
ATOM   1939  CB  ILE B 246     -26.429  61.703  24.162  1.00 90.47           C  
ATOM   1940  O   ILE B 246     -26.748  59.279  22.346  1.00 90.47           O  
ATOM   1941  CG1 ILE B 246     -27.423  61.561  25.320  1.00 90.47           C  
ATOM   1942  CG2 ILE B 246     -27.160  61.954  22.840  1.00 90.47           C  
ATOM   1943  CD1 ILE B 246     -28.002  62.884  25.804  1.00 90.47           C  
ATOM   1944  N   VAL B 247     -26.446  58.287  24.274  1.00 90.90           N  
ATOM   1945  CA  VAL B 247     -27.078  57.050  23.828  1.00 90.90           C  
ATOM   1946  C   VAL B 247     -28.595  57.224  23.804  1.00 90.90           C  
ATOM   1947  CB  VAL B 247     -26.692  55.857  24.731  1.00 90.90           C  
ATOM   1948  O   VAL B 247     -29.194  57.636  24.801  1.00 90.90           O  
ATOM   1949  CG1 VAL B 247     -27.335  54.567  24.226  1.00 90.90           C  
ATOM   1950  CG2 VAL B 247     -25.173  55.710  24.799  1.00 90.90           C  
ATOM   1951  N   ASP B 248     -29.174  57.033  22.635  1.00 87.86           N  
ATOM   1952  CA  ASP B 248     -30.627  57.075  22.500  1.00 87.86           C  
ATOM   1953  C   ASP B 248     -31.269  55.817  23.079  1.00 87.86           C  
ATOM   1954  CB  ASP B 248     -31.025  57.242  21.032  1.00 87.86           C  
ATOM   1955  O   ASP B 248     -31.497  54.843  22.358  1.00 87.86           O  
ATOM   1956  CG  ASP B 248     -32.506  57.520  20.847  1.00 87.86           C  
ATOM   1957  OD1 ASP B 248     -33.226  57.686  21.856  1.00 87.86           O  
ATOM   1958  OD2 ASP B 248     -32.959  57.570  19.683  1.00 87.86           O  
ATOM   1959  N   ASP B 249     -31.429  55.836  24.404  1.00 81.64           N  
ATOM   1960  CA  ASP B 249     -31.942  54.662  25.104  1.00 81.64           C  
ATOM   1961  C   ASP B 249     -33.214  54.997  25.879  1.00 81.64           C  
ATOM   1962  CB  ASP B 249     -30.882  54.097  26.052  1.00 81.64           C  
ATOM   1963  O   ASP B 249     -33.210  55.881  26.738  1.00 81.64           O  
ATOM   1964  CG  ASP B 249     -31.350  52.856  26.792  1.00 81.64           C  
ATOM   1965  OD1 ASP B 249     -32.160  52.083  26.236  1.00 81.64           O  
ATOM   1966  OD2 ASP B 249     -30.906  52.650  27.943  1.00 81.64           O  
ATOM   1967  N   HIS B 250     -34.288  54.344  25.647  1.00 79.76           N  
ATOM   1968  CA  HIS B 250     -35.541  54.497  26.377  1.00 79.76           C  
ATOM   1969  C   HIS B 250     -36.057  53.151  26.875  1.00 79.76           C  
ATOM   1970  CB  HIS B 250     -36.595  55.170  25.496  1.00 79.76           C  
ATOM   1971  O   HIS B 250     -37.267  52.959  27.018  1.00 79.76           O  
ATOM   1972  CG  HIS B 250     -36.178  56.510  24.979  1.00 79.76           C  
ATOM   1973  CD2 HIS B 250     -35.804  56.907  23.740  1.00 79.76           C  
ATOM   1974  ND1 HIS B 250     -36.111  57.629  25.780  1.00 79.76           N  
ATOM   1975  CE1 HIS B 250     -35.713  58.660  25.053  1.00 79.76           C  
ATOM   1976  NE2 HIS B 250     -35.520  58.248  23.812  1.00 79.76           N  
ATOM   1977  N   THR B 251     -35.041  52.320  27.093  1.00 78.37           N  
ATOM   1978  CA  THR B 251     -35.332  50.986  27.607  1.00 78.37           C  
ATOM   1979  C   THR B 251     -35.660  51.040  29.096  1.00 78.37           C  
ATOM   1980  CB  THR B 251     -34.151  50.026  27.372  1.00 78.37           C  
ATOM   1981  O   THR B 251     -35.060  51.817  29.841  1.00 78.37           O  
ATOM   1982  CG2 THR B 251     -34.354  49.204  26.104  1.00 78.37           C  
ATOM   1983  OG1 THR B 251     -32.943  50.787  27.247  1.00 78.37           O  
ATOM   1984  N   PRO B 252     -36.621  50.400  29.490  1.00 77.18           N  
ATOM   1985  CA  PRO B 252     -37.005  50.395  30.904  1.00 77.18           C  
ATOM   1986  C   PRO B 252     -36.040  49.592  31.774  1.00 77.18           C  
ATOM   1987  CB  PRO B 252     -38.393  49.750  30.889  1.00 77.18           C  
ATOM   1988  O   PRO B 252     -36.378  48.495  32.227  1.00 77.18           O  
ATOM   1989  CG  PRO B 252     -38.434  48.959  29.622  1.00 77.18           C  
ATOM   1990  CD  PRO B 252     -37.384  49.495  28.691  1.00 77.18           C  
ATOM   1991  N   TRP B 253     -34.844  50.152  32.089  1.00 79.88           N  
ATOM   1992  CA  TRP B 253     -33.817  49.490  32.886  1.00 79.88           C  
ATOM   1993  C   TRP B 253     -34.264  49.345  34.337  1.00 79.88           C  
ATOM   1994  CB  TRP B 253     -32.500  50.267  32.820  1.00 79.88           C  
ATOM   1995  O   TRP B 253     -34.951  50.219  34.872  1.00 79.88           O  
ATOM   1996  CG  TRP B 253     -31.898  50.330  31.448  1.00 79.88           C  
ATOM   1997  CD1 TRP B 253     -31.827  51.422  30.629  1.00 79.88           C  
ATOM   1998  CD2 TRP B 253     -31.287  49.251  30.733  1.00 79.88           C  
ATOM   1999  CE2 TRP B 253     -30.866  49.762  29.486  1.00 79.88           C  
ATOM   2000  CE3 TRP B 253     -31.054  47.901  31.028  1.00 79.88           C  
ATOM   2001  NE1 TRP B 253     -31.207  51.087  29.447  1.00 79.88           N  
ATOM   2002  CH2 TRP B 253     -30.008  47.651  28.845  1.00 79.88           C  
ATOM   2003  CZ2 TRP B 253     -30.224  48.968  28.532  1.00 79.88           C  
ATOM   2004  CZ3 TRP B 253     -30.415  47.113  30.077  1.00 79.88           C  
ATOM   2005  N   VAL B 254     -34.104  48.238  34.874  1.00 74.65           N  
ATOM   2006  CA  VAL B 254     -34.376  48.011  36.290  1.00 74.65           C  
ATOM   2007  C   VAL B 254     -33.074  48.084  37.084  1.00 74.65           C  
ATOM   2008  CB  VAL B 254     -35.067  46.649  36.524  1.00 74.65           C  
ATOM   2009  O   VAL B 254     -32.072  47.474  36.705  1.00 74.65           O  
ATOM   2010  CG1 VAL B 254     -35.488  46.501  37.984  1.00 74.65           C  
ATOM   2011  CG2 VAL B 254     -36.273  46.497  35.598  1.00 74.65           C  
ATOM   2012  N   LYS B 255     -33.016  48.985  38.099  1.00 73.47           N  
ATOM   2013  CA  LYS B 255     -31.827  49.137  38.934  1.00 73.47           C  
ATOM   2014  C   LYS B 255     -31.341  47.785  39.449  1.00 73.47           C  
ATOM   2015  CB  LYS B 255     -32.112  50.073  40.109  1.00 73.47           C  
ATOM   2016  O   LYS B 255     -32.122  47.009  40.003  1.00 73.47           O  
ATOM   2017  CG  LYS B 255     -30.862  50.577  40.816  1.00 73.47           C  
ATOM   2018  CD  LYS B 255     -31.206  51.565  41.923  1.00 73.47           C  
ATOM   2019  CE  LYS B 255     -29.958  52.052  42.647  1.00 73.47           C  
ATOM   2020  NZ  LYS B 255     -30.287  53.054  43.705  1.00 73.47           N  
ATOM   2021  N   GLY B 256     -30.118  47.347  39.193  1.00 70.14           N  
ATOM   2022  CA  GLY B 256     -29.524  46.087  39.612  1.00 70.14           C  
ATOM   2023  C   GLY B 256     -29.585  45.014  38.541  1.00 70.14           C  
ATOM   2024  O   GLY B 256     -28.920  43.981  38.652  1.00 70.14           O  
ATOM   2025  N   SER B 257     -30.388  45.292  37.485  1.00 71.53           N  
ATOM   2026  CA  SER B 257     -30.548  44.282  36.444  1.00 71.53           C  
ATOM   2027  C   SER B 257     -29.844  44.698  35.157  1.00 71.53           C  
ATOM   2028  CB  SER B 257     -32.030  44.029  36.164  1.00 71.53           C  
ATOM   2029  O   SER B 257     -29.990  44.043  34.122  1.00 71.53           O  
ATOM   2030  OG  SER B 257     -32.710  45.247  35.917  1.00 71.53           O  
ATOM   2031  N   VAL B 258     -29.076  45.778  35.107  1.00 74.63           N  
ATOM   2032  CA  VAL B 258     -28.354  46.203  33.912  1.00 74.63           C  
ATOM   2033  C   VAL B 258     -27.122  45.324  33.712  1.00 74.63           C  
ATOM   2034  CB  VAL B 258     -27.939  47.689  33.999  1.00 74.63           C  
ATOM   2035  O   VAL B 258     -26.292  45.193  34.615  1.00 74.63           O  
ATOM   2036  CG1 VAL B 258     -27.233  48.129  32.718  1.00 74.63           C  
ATOM   2037  CG2 VAL B 258     -29.159  48.568  34.269  1.00 74.63           C  
ATOM   2038  N   PRO B 259     -27.078  44.667  32.574  1.00 70.49           N  
ATOM   2039  CA  PRO B 259     -25.971  43.747  32.303  1.00 70.49           C  
ATOM   2040  C   PRO B 259     -24.613  44.446  32.286  1.00 70.49           C  
ATOM   2041  CB  PRO B 259     -26.311  43.183  30.921  1.00 70.49           C  
ATOM   2042  O   PRO B 259     -24.506  45.585  31.824  1.00 70.49           O  
ATOM   2043  CG  PRO B 259     -27.601  43.839  30.548  1.00 70.49           C  
ATOM   2044  CD  PRO B 259     -27.954  44.837  31.613  1.00 70.49           C  
ATOM   2045  N   PRO B 260     -23.605  43.919  32.878  1.00 69.70           N  
ATOM   2046  CA  PRO B 260     -22.235  44.429  32.776  1.00 69.70           C  
ATOM   2047  C   PRO B 260     -21.651  44.278  31.374  1.00 69.70           C  
ATOM   2048  CB  PRO B 260     -21.465  43.573  33.784  1.00 69.70           C  
ATOM   2049  O   PRO B 260     -21.971  43.317  30.669  1.00 69.70           O  
ATOM   2050  CG  PRO B 260     -22.516  42.793  34.505  1.00 69.70           C  
ATOM   2051  CD  PRO B 260     -23.811  42.934  33.759  1.00 69.70           C  
ATOM   2052  N   PRO B 261     -20.954  45.199  30.934  1.00 74.63           N  
ATOM   2053  CA  PRO B 261     -20.352  46.386  31.545  1.00 74.63           C  
ATOM   2054  C   PRO B 261     -21.214  47.636  31.381  1.00 74.63           C  
ATOM   2055  CB  PRO B 261     -19.026  46.535  30.794  1.00 74.63           C  
ATOM   2056  O   PRO B 261     -20.767  48.743  31.690  1.00 74.63           O  
ATOM   2057  CG  PRO B 261     -19.242  45.829  29.495  1.00 74.63           C  
ATOM   2058  CD  PRO B 261     -20.378  44.861  29.660  1.00 74.63           C  
ATOM   2059  N   LEU B 262     -22.290  47.509  30.888  1.00 80.93           N  
ATOM   2060  CA  LEU B 262     -23.176  48.637  30.624  1.00 80.93           C  
ATOM   2061  C   LEU B 262     -23.604  49.307  31.926  1.00 80.93           C  
ATOM   2062  CB  LEU B 262     -24.410  48.178  29.843  1.00 80.93           C  
ATOM   2063  O   LEU B 262     -23.922  50.499  31.940  1.00 80.93           O  
ATOM   2064  CG  LEU B 262     -24.166  47.699  28.411  1.00 80.93           C  
ATOM   2065  CD1 LEU B 262     -25.275  46.746  27.975  1.00 80.93           C  
ATOM   2066  CD2 LEU B 262     -24.069  48.885  27.458  1.00 80.93           C  
ATOM   2067  N   ASP B 263     -23.633  48.619  33.112  1.00 77.14           N  
ATOM   2068  CA  ASP B 263     -24.107  49.085  34.412  1.00 77.14           C  
ATOM   2069  C   ASP B 263     -23.290  50.280  34.898  1.00 77.14           C  
ATOM   2070  CB  ASP B 263     -24.051  47.955  35.441  1.00 77.14           C  
ATOM   2071  O   ASP B 263     -23.799  51.129  35.632  1.00 77.14           O  
ATOM   2072  CG  ASP B 263     -22.634  47.596  35.851  1.00 77.14           C  
ATOM   2073  OD1 ASP B 263     -21.684  47.915  35.105  1.00 77.14           O  
ATOM   2074  OD2 ASP B 263     -22.466  46.986  36.930  1.00 77.14           O  
ATOM   2075  N   GLN B 264     -22.003  50.357  34.416  1.00 77.62           N  
ATOM   2076  CA  GLN B 264     -21.106  51.424  34.848  1.00 77.62           C  
ATOM   2077  C   GLN B 264     -21.504  52.762  34.231  1.00 77.62           C  
ATOM   2078  CB  GLN B 264     -19.658  51.089  34.486  1.00 77.62           C  
ATOM   2079  O   GLN B 264     -21.202  53.821  34.784  1.00 77.62           O  
ATOM   2080  CG  GLN B 264     -19.108  49.872  35.216  1.00 77.62           C  
ATOM   2081  CD  GLN B 264     -17.717  49.486  34.749  1.00 77.62           C  
ATOM   2082  NE2 GLN B 264     -17.249  48.318  35.177  1.00 77.62           N  
ATOM   2083  OE1 GLN B 264     -17.068  50.231  34.008  1.00 77.62           O  
ATOM   2084  N   TYR B 265     -22.250  52.623  33.173  1.00 82.74           N  
ATOM   2085  CA  TYR B 265     -22.570  53.843  32.441  1.00 82.74           C  
ATOM   2086  C   TYR B 265     -23.988  54.308  32.749  1.00 82.74           C  
ATOM   2087  CB  TYR B 265     -22.407  53.625  30.934  1.00 82.74           C  
ATOM   2088  O   TYR B 265     -24.336  55.466  32.504  1.00 82.74           O  
ATOM   2089  CG  TYR B 265     -20.988  53.329  30.514  1.00 82.74           C  
ATOM   2090  CD1 TYR B 265     -20.063  54.356  30.340  1.00 82.74           C  
ATOM   2091  CD2 TYR B 265     -20.569  52.022  30.288  1.00 82.74           C  
ATOM   2092  CE1 TYR B 265     -18.755  54.088  29.951  1.00 82.74           C  
ATOM   2093  CE2 TYR B 265     -19.263  51.742  29.898  1.00 82.74           C  
ATOM   2094  OH  TYR B 265     -17.071  52.509  29.347  1.00 82.74           O  
ATOM   2095  CZ  TYR B 265     -18.365  52.780  29.733  1.00 82.74           C  
ATOM   2096  N   VAL B 266     -24.730  53.454  33.287  1.00 83.34           N  
ATOM   2097  CA  VAL B 266     -26.121  53.799  33.564  1.00 83.34           C  
ATOM   2098  C   VAL B 266     -26.258  54.272  35.009  1.00 83.34           C  
ATOM   2099  CB  VAL B 266     -27.065  52.604  33.303  1.00 83.34           C  
ATOM   2100  O   VAL B 266     -26.038  53.500  35.946  1.00 83.34           O  
ATOM   2101  CG1 VAL B 266     -28.518  52.998  33.560  1.00 83.34           C  
ATOM   2102  CG2 VAL B 266     -26.892  52.091  31.874  1.00 83.34           C  
ATOM   2103  N   LYS B 267     -26.584  55.595  35.330  1.00 84.86           N  
ATOM   2104  CA  LYS B 267     -26.735  56.187  36.656  1.00 84.86           C  
ATOM   2105  C   LYS B 267     -28.208  56.372  37.011  1.00 84.86           C  
ATOM   2106  CB  LYS B 267     -26.005  57.528  36.732  1.00 84.86           C  
ATOM   2107  O   LYS B 267     -28.946  57.042  36.286  1.00 84.86           O  
ATOM   2108  CG  LYS B 267     -24.491  57.416  36.623  1.00 84.86           C  
ATOM   2109  CD  LYS B 267     -23.817  58.773  36.781  1.00 84.86           C  
ATOM   2110  CE  LYS B 267     -22.306  58.669  36.625  1.00 84.86           C  
ATOM   2111  NZ  LYS B 267     -21.647  60.006  36.717  1.00 84.86           N  
ATOM   2112  N   PHE B 268     -28.658  55.738  38.101  1.00 84.22           N  
ATOM   2113  CA  PHE B 268     -30.050  55.797  38.533  1.00 84.22           C  
ATOM   2114  C   PHE B 268     -30.239  56.864  39.604  1.00 84.22           C  
ATOM   2115  CB  PHE B 268     -30.507  54.434  39.062  1.00 84.22           C  
ATOM   2116  O   PHE B 268     -29.359  57.074  40.441  1.00 84.22           O  
ATOM   2117  CG  PHE B 268     -30.621  53.376  37.998  1.00 84.22           C  
ATOM   2118  CD1 PHE B 268     -31.807  53.204  37.294  1.00 84.22           C  
ATOM   2119  CD2 PHE B 268     -29.542  52.554  37.701  1.00 84.22           C  
ATOM   2120  CE1 PHE B 268     -31.916  52.226  36.308  1.00 84.22           C  
ATOM   2121  CE2 PHE B 268     -29.643  51.575  36.717  1.00 84.22           C  
ATOM   2122  CZ  PHE B 268     -30.831  51.412  36.023  1.00 84.22           C  
ATOM   2123  N   ASP B 269     -31.228  57.688  39.589  1.00 81.33           N  
ATOM   2124  CA  ASP B 269     -31.578  58.652  40.628  1.00 81.33           C  
ATOM   2125  C   ASP B 269     -32.182  57.953  41.844  1.00 81.33           C  
ATOM   2126  CB  ASP B 269     -32.554  59.697  40.084  1.00 81.33           C  
ATOM   2127  O   ASP B 269     -33.018  57.058  41.700  1.00 81.33           O  
ATOM   2128  CG  ASP B 269     -32.835  60.816  41.071  1.00 81.33           C  
ATOM   2129  OD1 ASP B 269     -31.893  61.545  41.451  1.00 81.33           O  
ATOM   2130  OD2 ASP B 269     -34.008  60.970  41.473  1.00 81.33           O  
ATOM   2131  N   ALA B 270     -31.692  58.242  42.973  1.00 75.64           N  
ATOM   2132  CA  ALA B 270     -32.069  57.592  44.226  1.00 75.64           C  
ATOM   2133  C   ALA B 270     -33.521  57.892  44.584  1.00 75.64           C  
ATOM   2134  CB  ALA B 270     -31.143  58.037  45.355  1.00 75.64           C  
ATOM   2135  O   ALA B 270     -34.218  57.039  45.140  1.00 75.64           O  
ATOM   2136  N   VAL B 271     -34.077  59.103  44.290  1.00 70.10           N  
ATOM   2137  CA  VAL B 271     -35.393  59.547  44.737  1.00 70.10           C  
ATOM   2138  C   VAL B 271     -36.455  59.116  43.729  1.00 70.10           C  
ATOM   2139  CB  VAL B 271     -35.437  61.079  44.936  1.00 70.10           C  
ATOM   2140  O   VAL B 271     -37.408  58.417  44.083  1.00 70.10           O  
ATOM   2141  CG1 VAL B 271     -36.799  61.515  45.473  1.00 70.10           C  
ATOM   2142  CG2 VAL B 271     -34.320  61.528  45.876  1.00 70.10           C  
ATOM   2143  N   SER B 272     -36.395  59.333  42.516  1.00 71.72           N  
ATOM   2144  CA  SER B 272     -37.386  59.083  41.474  1.00 71.72           C  
ATOM   2145  C   SER B 272     -37.287  57.655  40.948  1.00 71.72           C  
ATOM   2146  CB  SER B 272     -37.213  60.072  40.321  1.00 71.72           C  
ATOM   2147  O   SER B 272     -38.280  57.087  40.488  1.00 71.72           O  
ATOM   2148  OG  SER B 272     -36.253  59.600  39.392  1.00 71.72           O  
ATOM   2149  N   GLY B 273     -36.220  56.840  41.239  1.00 76.59           N  
ATOM   2150  CA  GLY B 273     -35.981  55.526  40.664  1.00 76.59           C  
ATOM   2151  C   GLY B 273     -35.749  55.563  39.166  1.00 76.59           C  
ATOM   2152  O   GLY B 273     -35.586  54.519  38.531  1.00 76.59           O  
ATOM   2153  N   ASP B 274     -35.770  56.689  38.487  1.00 83.98           N  
ATOM   2154  CA  ASP B 274     -35.535  56.855  37.056  1.00 83.98           C  
ATOM   2155  C   ASP B 274     -34.046  57.016  36.759  1.00 83.98           C  
ATOM   2156  CB  ASP B 274     -36.312  58.059  36.520  1.00 83.98           C  
ATOM   2157  O   ASP B 274     -33.240  57.188  37.676  1.00 83.98           O  
ATOM   2158  CG  ASP B 274     -37.817  57.872  36.589  1.00 83.98           C  
ATOM   2159  OD1 ASP B 274     -38.290  56.716  36.553  1.00 83.98           O  
ATOM   2160  OD2 ASP B 274     -38.537  58.890  36.677  1.00 83.98           O  
ATOM   2161  N   TYR B 275     -33.614  56.704  35.496  1.00 87.17           N  
ATOM   2162  CA  TYR B 275     -32.193  56.749  35.170  1.00 87.17           C  
ATOM   2163  C   TYR B 275     -31.874  57.950  34.288  1.00 87.17           C  
ATOM   2164  CB  TYR B 275     -31.761  55.457  34.470  1.00 87.17           C  
ATOM   2165  O   TYR B 275     -32.730  58.420  33.535  1.00 87.17           O  
ATOM   2166  CG  TYR B 275     -32.406  55.253  33.121  1.00 87.17           C  
ATOM   2167  CD1 TYR B 275     -33.645  54.625  33.008  1.00 87.17           C  
ATOM   2168  CD2 TYR B 275     -31.779  55.684  31.957  1.00 87.17           C  
ATOM   2169  CE1 TYR B 275     -34.243  54.432  31.767  1.00 87.17           C  
ATOM   2170  CE2 TYR B 275     -32.368  55.497  30.711  1.00 87.17           C  
ATOM   2171  OH  TYR B 275     -34.186  54.683  29.395  1.00 87.17           O  
ATOM   2172  CZ  TYR B 275     -33.598  54.871  30.626  1.00 87.17           C  
ATOM   2173  N   TYR B 276     -30.713  58.491  34.390  1.00 88.45           N  
ATOM   2174  CA  TYR B 276     -30.224  59.620  33.607  1.00 88.45           C  
ATOM   2175  C   TYR B 276     -29.834  59.181  32.201  1.00 88.45           C  
ATOM   2176  CB  TYR B 276     -29.027  60.277  34.300  1.00 88.45           C  
ATOM   2177  O   TYR B 276     -29.540  58.005  31.970  1.00 88.45           O  
ATOM   2178  CG  TYR B 276     -29.388  61.015  35.566  1.00 88.45           C  
ATOM   2179  CD1 TYR B 276     -29.869  62.322  35.521  1.00 88.45           C  
ATOM   2180  CD2 TYR B 276     -29.247  60.409  36.809  1.00 88.45           C  
ATOM   2181  CE1 TYR B 276     -30.201  63.006  36.685  1.00 88.45           C  
ATOM   2182  CE2 TYR B 276     -29.576  61.084  37.980  1.00 88.45           C  
ATOM   2183  OH  TYR B 276     -30.379  63.053  39.064  1.00 88.45           O  
ATOM   2184  CZ  TYR B 276     -30.052  62.380  37.908  1.00 88.45           C  
ATOM   2185  N   PRO B 277     -29.892  60.090  31.191  1.00 88.03           N  
ATOM   2186  CA  PRO B 277     -29.374  59.745  29.866  1.00 88.03           C  
ATOM   2187  C   PRO B 277     -27.919  59.283  29.903  1.00 88.03           C  
ATOM   2188  CB  PRO B 277     -29.512  61.052  29.081  1.00 88.03           C  
ATOM   2189  O   PRO B 277     -27.123  59.802  30.689  1.00 88.03           O  
ATOM   2190  CG  PRO B 277     -29.842  62.083  30.112  1.00 88.03           C  
ATOM   2191  CD  PRO B 277     -30.126  61.385  31.411  1.00 88.03           C  
ATOM   2192  N   ILE B 278     -27.636  58.355  29.155  1.00 90.29           N  
ATOM   2193  CA  ILE B 278     -26.318  57.731  29.165  1.00 90.29           C  
ATOM   2194  C   ILE B 278     -25.361  58.531  28.284  1.00 90.29           C  
ATOM   2195  CB  ILE B 278     -26.384  56.263  28.688  1.00 90.29           C  
ATOM   2196  O   ILE B 278     -25.624  58.734  27.096  1.00 90.29           O  
ATOM   2197  CG1 ILE B 278     -27.383  55.470  29.539  1.00 90.29           C  
ATOM   2198  CG2 ILE B 278     -24.996  55.618  28.730  1.00 90.29           C  
ATOM   2199  CD1 ILE B 278     -27.776  54.126  28.940  1.00 90.29           C  
ATOM   2200  N   ILE B 279     -24.288  58.997  28.849  1.00 91.04           N  
ATOM   2201  CA  ILE B 279     -23.240  59.713  28.129  1.00 91.04           C  
ATOM   2202  C   ILE B 279     -22.024  58.806  27.952  1.00 91.04           C  
ATOM   2203  CB  ILE B 279     -22.837  61.012  28.862  1.00 91.04           C  
ATOM   2204  O   ILE B 279     -21.539  58.211  28.917  1.00 91.04           O  
ATOM   2205  CG1 ILE B 279     -24.066  61.899  29.093  1.00 91.04           C  
ATOM   2206  CG2 ILE B 279     -21.759  61.764  28.076  1.00 91.04           C  
ATOM   2207  CD1 ILE B 279     -23.816  63.073  30.028  1.00 91.04           C  
ATOM   2208  N   TYR B 280     -21.623  58.669  26.712  1.00 90.54           N  
ATOM   2209  CA  TYR B 280     -20.501  57.786  26.416  1.00 90.54           C  
ATOM   2210  C   TYR B 280     -19.399  58.534  25.675  1.00 90.54           C  
ATOM   2211  CB  TYR B 280     -20.965  56.585  25.586  1.00 90.54           C  
ATOM   2212  O   TYR B 280     -19.657  59.189  24.662  1.00 90.54           O  
ATOM   2213  CG  TYR B 280     -19.865  55.598  25.278  1.00 90.54           C  
ATOM   2214  CD1 TYR B 280     -19.325  55.505  23.998  1.00 90.54           C  
ATOM   2215  CD2 TYR B 280     -19.366  54.757  26.266  1.00 90.54           C  
ATOM   2216  CE1 TYR B 280     -18.312  54.596  23.709  1.00 90.54           C  
ATOM   2217  CE2 TYR B 280     -18.354  53.844  25.989  1.00 90.54           C  
ATOM   2218  OH  TYR B 280     -16.832  52.869  24.429  1.00 90.54           O  
ATOM   2219  CZ  TYR B 280     -17.834  53.771  24.709  1.00 90.54           C  
ATOM   2220  N   PHE B 281     -18.191  58.523  26.239  1.00 90.70           N  
ATOM   2221  CA  PHE B 281     -17.031  59.075  25.551  1.00 90.70           C  
ATOM   2222  C   PHE B 281     -16.435  58.054  24.589  1.00 90.70           C  
ATOM   2223  CB  PHE B 281     -15.971  59.528  26.559  1.00 90.70           C  
ATOM   2224  O   PHE B 281     -15.854  57.055  25.018  1.00 90.70           O  
ATOM   2225  CG  PHE B 281     -16.396  60.700  27.403  1.00 90.70           C  
ATOM   2226  CD1 PHE B 281     -16.371  61.990  26.888  1.00 90.70           C  
ATOM   2227  CD2 PHE B 281     -16.823  60.510  28.711  1.00 90.70           C  
ATOM   2228  CE1 PHE B 281     -16.764  63.076  27.667  1.00 90.70           C  
ATOM   2229  CE2 PHE B 281     -17.218  61.590  29.495  1.00 90.70           C  
ATOM   2230  CZ  PHE B 281     -17.187  62.873  28.971  1.00 90.70           C  
ATOM   2231  N   ASN B 282     -16.566  58.251  23.326  1.00 87.71           N  
ATOM   2232  CA  ASN B 282     -16.144  57.294  22.309  1.00 87.71           C  
ATOM   2233  C   ASN B 282     -14.754  57.622  21.772  1.00 87.71           C  
ATOM   2234  CB  ASN B 282     -17.157  57.247  21.163  1.00 87.71           C  
ATOM   2235  O   ASN B 282     -14.582  58.592  21.033  1.00 87.71           O  
ATOM   2236  CG  ASN B 282     -16.908  56.095  20.210  1.00 87.71           C  
ATOM   2237  ND2 ASN B 282     -17.837  55.878  19.286  1.00 87.71           N  
ATOM   2238  OD1 ASN B 282     -15.889  55.405  20.303  1.00 87.71           O  
ATOM   2239  N   ASP B 283     -13.783  56.857  22.086  1.00 84.07           N  
ATOM   2240  CA  ASP B 283     -12.419  57.001  21.586  1.00 84.07           C  
ATOM   2241  C   ASP B 283     -11.949  55.724  20.893  1.00 84.07           C  
ATOM   2242  CB  ASP B 283     -11.465  57.362  22.726  1.00 84.07           C  
ATOM   2243  O   ASP B 283     -10.748  55.511  20.720  1.00 84.07           O  
ATOM   2244  CG  ASP B 283     -11.571  56.417  23.910  1.00 84.07           C  
ATOM   2245  OD1 ASP B 283     -12.458  55.537  23.910  1.00 84.07           O  
ATOM   2246  OD2 ASP B 283     -10.761  56.555  24.853  1.00 84.07           O  
ATOM   2247  N   TYR B 284     -12.840  54.891  20.550  1.00 80.91           N  
ATOM   2248  CA  TYR B 284     -12.522  53.578  20.000  1.00 80.91           C  
ATOM   2249  C   TYR B 284     -11.726  53.706  18.707  1.00 80.91           C  
ATOM   2250  CB  TYR B 284     -13.802  52.776  19.749  1.00 80.91           C  
ATOM   2251  O   TYR B 284     -10.763  52.967  18.488  1.00 80.91           O  
ATOM   2252  CG  TYR B 284     -13.554  51.393  19.197  1.00 80.91           C  
ATOM   2253  CD1 TYR B 284     -13.751  51.115  17.846  1.00 80.91           C  
ATOM   2254  CD2 TYR B 284     -13.122  50.362  20.025  1.00 80.91           C  
ATOM   2255  CE1 TYR B 284     -13.526  49.842  17.334  1.00 80.91           C  
ATOM   2256  CE2 TYR B 284     -12.894  49.085  19.523  1.00 80.91           C  
ATOM   2257  OH  TYR B 284     -12.872  47.573  17.677  1.00 80.91           O  
ATOM   2258  CZ  TYR B 284     -13.097  48.835  18.179  1.00 80.91           C  
ATOM   2259  N   TRP B 285     -12.064  54.595  17.878  1.00 82.96           N  
ATOM   2260  CA  TRP B 285     -11.454  54.704  16.557  1.00 82.96           C  
ATOM   2261  C   TRP B 285     -10.203  55.574  16.605  1.00 82.96           C  
ATOM   2262  CB  TRP B 285     -12.453  55.279  15.549  1.00 82.96           C  
ATOM   2263  O   TRP B 285      -9.591  55.850  15.570  1.00 82.96           O  
ATOM   2264  CG  TRP B 285     -13.653  54.411  15.317  1.00 82.96           C  
ATOM   2265  CD1 TRP B 285     -14.936  54.654  15.720  1.00 82.96           C  
ATOM   2266  CD2 TRP B 285     -13.678  53.156  14.630  1.00 82.96           C  
ATOM   2267  CE2 TRP B 285     -15.013  52.694  14.654  1.00 82.96           C  
ATOM   2268  CE3 TRP B 285     -12.702  52.377  13.994  1.00 82.96           C  
ATOM   2269  NE1 TRP B 285     -15.759  53.625  15.325  1.00 82.96           N  
ATOM   2270  CH2 TRP B 285     -14.420  50.743  13.452  1.00 82.96           C  
ATOM   2271  CZ2 TRP B 285     -15.395  51.485  14.066  1.00 82.96           C  
ATOM   2272  CZ3 TRP B 285     -13.085  51.175  13.410  1.00 82.96           C  
ATOM   2273  N   ASN B 286      -9.838  55.983  17.865  1.00 85.58           N  
ATOM   2274  CA  ASN B 286      -8.558  56.664  18.036  1.00 85.58           C  
ATOM   2275  C   ASN B 286      -7.399  55.673  18.093  1.00 85.58           C  
ATOM   2276  CB  ASN B 286      -8.576  57.534  19.294  1.00 85.58           C  
ATOM   2277  O   ASN B 286      -7.255  54.937  19.071  1.00 85.58           O  
ATOM   2278  CG  ASN B 286      -9.532  58.705  19.182  1.00 85.58           C  
ATOM   2279  ND2 ASN B 286      -9.802  59.360  20.304  1.00 85.58           N  
ATOM   2280  OD1 ASN B 286     -10.025  59.017  18.094  1.00 85.58           O  
ATOM   2281  N   LEU B 287      -6.699  55.675  17.005  1.00 84.80           N  
ATOM   2282  CA  LEU B 287      -5.602  54.722  16.882  1.00 84.80           C  
ATOM   2283  C   LEU B 287      -4.496  55.034  17.885  1.00 84.80           C  
ATOM   2284  CB  LEU B 287      -5.036  54.737  15.460  1.00 84.80           C  
ATOM   2285  O   LEU B 287      -4.146  56.199  18.087  1.00 84.80           O  
ATOM   2286  CG  LEU B 287      -5.527  53.631  14.523  1.00 84.80           C  
ATOM   2287  CD1 LEU B 287      -6.887  53.996  13.939  1.00 84.80           C  
ATOM   2288  CD2 LEU B 287      -4.512  53.381  13.413  1.00 84.80           C  
ATOM   2289  N   GLN B 288      -3.931  54.095  18.473  1.00 80.70           N  
ATOM   2290  CA  GLN B 288      -2.889  54.243  19.484  1.00 80.70           C  
ATOM   2291  C   GLN B 288      -1.628  54.863  18.888  1.00 80.70           C  
ATOM   2292  CB  GLN B 288      -2.560  52.891  20.118  1.00 80.70           C  
ATOM   2293  O   GLN B 288      -0.920  55.613  19.564  1.00 80.70           O  
ATOM   2294  CG  GLN B 288      -3.421  52.552  21.327  1.00 80.70           C  
ATOM   2295  CD  GLN B 288      -2.829  51.446  22.179  1.00 80.70           C  
ATOM   2296  NE2 GLN B 288      -3.431  51.203  23.338  1.00 80.70           N  
ATOM   2297  OE1 GLN B 288      -1.839  50.813  21.798  1.00 80.70           O  
ATOM   2298  N   LYS B 289      -1.350  54.599  17.571  1.00 78.72           N  
ATOM   2299  CA  LYS B 289      -0.177  55.124  16.876  1.00 78.72           C  
ATOM   2300  C   LYS B 289      -0.259  56.640  16.729  1.00 78.72           C  
ATOM   2301  CB  LYS B 289      -0.031  54.471  15.501  1.00 78.72           C  
ATOM   2302  O   LYS B 289       0.766  57.312  16.598  1.00 78.72           O  
ATOM   2303  CG  LYS B 289      -1.227  54.684  14.584  1.00 78.72           C  
ATOM   2304  CD  LYS B 289      -1.036  53.984  13.245  1.00 78.72           C  
ATOM   2305  CE  LYS B 289      -2.260  54.141  12.352  1.00 78.72           C  
ATOM   2306  NZ  LYS B 289      -2.039  53.544  11.001  1.00 78.72           N  
ATOM   2307  N   ASP B 290      -1.459  57.124  16.763  1.00 83.65           N  
ATOM   2308  CA  ASP B 290      -1.669  58.551  16.537  1.00 83.65           C  
ATOM   2309  C   ASP B 290      -1.509  59.341  17.834  1.00 83.65           C  
ATOM   2310  CB  ASP B 290      -3.054  58.802  15.936  1.00 83.65           C  
ATOM   2311  O   ASP B 290      -1.505  60.574  17.819  1.00 83.65           O  
ATOM   2312  CG  ASP B 290      -3.187  58.282  14.516  1.00 83.65           C  
ATOM   2313  OD1 ASP B 290      -2.158  58.137  13.820  1.00 83.65           O  
ATOM   2314  OD2 ASP B 290      -4.330  58.018  14.086  1.00 83.65           O  
ATOM   2315  N   TYR B 291      -1.369  58.667  18.938  1.00 84.49           N  
ATOM   2316  CA  TYR B 291      -1.114  59.347  20.203  1.00 84.49           C  
ATOM   2317  C   TYR B 291       0.318  59.865  20.264  1.00 84.49           C  
ATOM   2318  CB  TYR B 291      -1.379  58.407  21.382  1.00 84.49           C  
ATOM   2319  O   TYR B 291       1.259  59.153  19.904  1.00 84.49           O  
ATOM   2320  CG  TYR B 291      -2.844  58.236  21.705  1.00 84.49           C  
ATOM   2321  CD1 TYR B 291      -3.450  58.990  22.707  1.00 84.49           C  
ATOM   2322  CD2 TYR B 291      -3.625  57.319  21.009  1.00 84.49           C  
ATOM   2323  CE1 TYR B 291      -4.798  58.835  23.009  1.00 84.49           C  
ATOM   2324  CE2 TYR B 291      -4.975  57.155  21.302  1.00 84.49           C  
ATOM   2325  OH  TYR B 291      -6.888  57.759  22.596  1.00 84.49           O  
ATOM   2326  CZ  TYR B 291      -5.552  57.917  22.301  1.00 84.49           C  
ATOM   2327  N   TYR B 292       0.521  61.077  20.446  1.00 83.84           N  
ATOM   2328  CA  TYR B 292       1.864  61.641  20.527  1.00 83.84           C  
ATOM   2329  C   TYR B 292       2.175  62.108  21.944  1.00 83.84           C  
ATOM   2330  CB  TYR B 292       2.016  62.809  19.547  1.00 83.84           C  
ATOM   2331  O   TYR B 292       1.269  62.466  22.699  1.00 83.84           O  
ATOM   2332  CG  TYR B 292       0.989  63.899  19.738  1.00 83.84           C  
ATOM   2333  CD1 TYR B 292      -0.239  63.848  19.082  1.00 83.84           C  
ATOM   2334  CD2 TYR B 292       1.245  64.982  20.573  1.00 83.84           C  
ATOM   2335  CE1 TYR B 292      -1.188  64.851  19.253  1.00 83.84           C  
ATOM   2336  CE2 TYR B 292       0.304  65.990  20.751  1.00 83.84           C  
ATOM   2337  OH  TYR B 292      -1.843  66.911  20.262  1.00 83.84           O  
ATOM   2338  CZ  TYR B 292      -0.908  65.916  20.089  1.00 83.84           C  
ATOM   2339  N   PRO B 293       3.350  62.042  22.414  1.00 84.02           N  
ATOM   2340  CA  PRO B 293       3.762  62.365  23.782  1.00 84.02           C  
ATOM   2341  C   PRO B 293       3.701  63.862  24.079  1.00 84.02           C  
ATOM   2342  CB  PRO B 293       5.204  61.855  23.845  1.00 84.02           C  
ATOM   2343  O   PRO B 293       3.957  64.682  23.193  1.00 84.02           O  
ATOM   2344  CG  PRO B 293       5.639  61.762  22.418  1.00 84.02           C  
ATOM   2345  CD  PRO B 293       4.416  61.665  21.552  1.00 84.02           C  
ATOM   2346  N   ILE B 294       3.288  64.233  25.297  1.00 82.42           N  
ATOM   2347  CA  ILE B 294       3.240  65.612  25.771  1.00 82.42           C  
ATOM   2348  C   ILE B 294       4.589  65.998  26.373  1.00 82.42           C  
ATOM   2349  CB  ILE B 294       2.113  65.815  26.808  1.00 82.42           C  
ATOM   2350  O   ILE B 294       5.035  65.396  27.352  1.00 82.42           O  
ATOM   2351  CG1 ILE B 294       0.765  65.373  26.226  1.00 82.42           C  
ATOM   2352  CG2 ILE B 294       2.058  67.274  27.269  1.00 82.42           C  
ATOM   2353  CD1 ILE B 294      -0.366  65.332  27.244  1.00 82.42           C  
ATOM   2354  N   ASN B 295       5.303  66.868  25.654  1.00 77.05           N  
ATOM   2355  CA  ASN B 295       6.616  67.291  26.128  1.00 77.05           C  
ATOM   2356  C   ASN B 295       6.595  68.733  26.627  1.00 77.05           C  
ATOM   2357  CB  ASN B 295       7.664  67.125  25.025  1.00 77.05           C  
ATOM   2358  O   ASN B 295       5.589  69.429  26.483  1.00 77.05           O  
ATOM   2359  CG  ASN B 295       7.824  65.684  24.583  1.00 77.05           C  
ATOM   2360  ND2 ASN B 295       8.366  65.488  23.387  1.00 77.05           N  
ATOM   2361  OD1 ASN B 295       7.463  64.755  25.310  1.00 77.05           O  
ATOM   2362  N   GLU B 296       7.601  69.226  27.226  1.00 72.17           N  
ATOM   2363  CA  GLU B 296       7.772  70.570  27.767  1.00 72.17           C  
ATOM   2364  C   GLU B 296       7.742  71.619  26.660  1.00 72.17           C  
ATOM   2365  CB  GLU B 296       9.084  70.671  28.551  1.00 72.17           C  
ATOM   2366  O   GLU B 296       7.418  72.783  26.908  1.00 72.17           O  
ATOM   2367  CG  GLU B 296       9.045  69.979  29.906  1.00 72.17           C  
ATOM   2368  CD  GLU B 296      10.358  70.076  30.667  1.00 72.17           C  
ATOM   2369  OE1 GLU B 296      10.445  69.545  31.797  1.00 72.17           O  
ATOM   2370  OE2 GLU B 296      11.307  70.689  30.129  1.00 72.17           O  
ATOM   2371  N   SER B 297       7.824  71.139  25.461  1.00 75.72           N  
ATOM   2372  CA  SER B 297       7.895  72.067  24.337  1.00 75.72           C  
ATOM   2373  C   SER B 297       6.503  72.413  23.817  1.00 75.72           C  
ATOM   2374  CB  SER B 297       8.738  71.477  23.206  1.00 75.72           C  
ATOM   2375  O   SER B 297       6.336  73.381  23.072  1.00 75.72           O  
ATOM   2376  OG  SER B 297       8.170  70.267  22.734  1.00 75.72           O  
ATOM   2377  N   LEU B 298       5.576  71.705  24.269  1.00 79.40           N  
ATOM   2378  CA  LEU B 298       4.229  71.940  23.760  1.00 79.40           C  
ATOM   2379  C   LEU B 298       3.492  72.958  24.623  1.00 79.40           C  
ATOM   2380  CB  LEU B 298       3.439  70.629  23.710  1.00 79.40           C  
ATOM   2381  O   LEU B 298       3.250  72.716  25.807  1.00 79.40           O  
ATOM   2382  CG  LEU B 298       3.735  69.704  22.529  1.00 79.40           C  
ATOM   2383  CD1 LEU B 298       3.304  68.277  22.852  1.00 79.40           C  
ATOM   2384  CD2 LEU B 298       3.039  70.206  21.268  1.00 79.40           C  
ATOM   2385  N   ALA B 299       3.165  74.146  24.063  1.00 81.50           N  
ATOM   2386  CA  ALA B 299       2.490  75.219  24.788  1.00 81.50           C  
ATOM   2387  C   ALA B 299       0.974  75.097  24.660  1.00 81.50           C  
ATOM   2388  CB  ALA B 299       2.956  76.581  24.280  1.00 81.50           C  
ATOM   2389  O   ALA B 299       0.235  75.470  25.575  1.00 81.50           O  
ATOM   2390  N   SER B 300       0.587  74.562  23.508  1.00 87.76           N  
ATOM   2391  CA  SER B 300      -0.850  74.466  23.274  1.00 87.76           C  
ATOM   2392  C   SER B 300      -1.217  73.132  22.632  1.00 87.76           C  
ATOM   2393  CB  SER B 300      -1.328  75.617  22.388  1.00 87.76           C  
ATOM   2394  O   SER B 300      -0.437  72.575  21.857  1.00 87.76           O  
ATOM   2395  OG  SER B 300      -0.743  75.536  21.100  1.00 87.76           O  
ATOM   2396  N   LEU B 301      -2.298  72.522  23.023  1.00 89.30           N  
ATOM   2397  CA  LEU B 301      -2.774  71.243  22.507  1.00 89.30           C  
ATOM   2398  C   LEU B 301      -4.077  71.420  21.735  1.00 89.30           C  
ATOM   2399  CB  LEU B 301      -2.977  70.246  23.651  1.00 89.30           C  
ATOM   2400  O   LEU B 301      -5.035  72.001  22.250  1.00 89.30           O  
ATOM   2401  CG  LEU B 301      -1.713  69.779  24.376  1.00 89.30           C  
ATOM   2402  CD1 LEU B 301      -2.058  69.283  25.776  1.00 89.30           C  
ATOM   2403  CD2 LEU B 301      -1.009  68.689  23.575  1.00 89.30           C  
ATOM   2404  N   PRO B 302      -4.200  71.019  20.517  1.00 91.59           N  
ATOM   2405  CA  PRO B 302      -5.445  71.081  19.746  1.00 91.59           C  
ATOM   2406  C   PRO B 302      -6.484  70.069  20.222  1.00 91.59           C  
ATOM   2407  CB  PRO B 302      -4.992  70.768  18.318  1.00 91.59           C  
ATOM   2408  O   PRO B 302      -6.143  68.922  20.521  1.00 91.59           O  
ATOM   2409  CG  PRO B 302      -3.717  70.004  18.480  1.00 91.59           C  
ATOM   2410  CD  PRO B 302      -3.104  70.374  19.800  1.00 91.59           C  
ATOM   2411  N   LEU B 303      -7.683  70.395  20.357  1.00 92.21           N  
ATOM   2412  CA  LEU B 303      -8.743  69.497  20.801  1.00 92.21           C  
ATOM   2413  C   LEU B 303     -10.010  69.702  19.976  1.00 92.21           C  
ATOM   2414  CB  LEU B 303      -9.045  69.717  22.285  1.00 92.21           C  
ATOM   2415  O   LEU B 303     -10.502  70.826  19.856  1.00 92.21           O  
ATOM   2416  CG  LEU B 303     -10.115  68.813  22.900  1.00 92.21           C  
ATOM   2417  CD1 LEU B 303      -9.602  67.380  23.003  1.00 92.21           C  
ATOM   2418  CD2 LEU B 303     -10.534  69.335  24.270  1.00 92.21           C  
ATOM   2419  N   ARG B 304     -10.448  68.671  19.315  1.00 93.57           N  
ATOM   2420  CA  ARG B 304     -11.707  68.655  18.578  1.00 93.57           C  
ATOM   2421  C   ARG B 304     -12.746  67.794  19.290  1.00 93.57           C  
ATOM   2422  CB  ARG B 304     -11.490  68.143  17.153  1.00 93.57           C  
ATOM   2423  O   ARG B 304     -12.552  66.589  19.457  1.00 93.57           O  
ATOM   2424  CG  ARG B 304     -12.723  68.243  16.268  1.00 93.57           C  
ATOM   2425  CD  ARG B 304     -12.480  67.640  14.892  1.00 93.57           C  
ATOM   2426  NE  ARG B 304     -11.605  68.482  14.081  1.00 93.57           N  
ATOM   2427  NH1 ARG B 304     -13.259  69.139  12.608  1.00 93.57           N  
ATOM   2428  NH2 ARG B 304     -11.116  69.909  12.349  1.00 93.57           N  
ATOM   2429  CZ  ARG B 304     -11.995  69.175  13.015  1.00 93.57           C  
ATOM   2430  N   VAL B 305     -13.797  68.355  19.671  1.00 93.84           N  
ATOM   2431  CA  VAL B 305     -14.853  67.646  20.385  1.00 93.84           C  
ATOM   2432  C   VAL B 305     -16.097  67.547  19.505  1.00 93.84           C  
ATOM   2433  CB  VAL B 305     -15.200  68.340  21.721  1.00 93.84           C  
ATOM   2434  O   VAL B 305     -16.566  68.554  18.968  1.00 93.84           O  
ATOM   2435  CG1 VAL B 305     -16.293  67.572  22.461  1.00 93.84           C  
ATOM   2436  CG2 VAL B 305     -13.952  68.472  22.593  1.00 93.84           C  
ATOM   2437  N   SER B 306     -16.579  66.349  19.259  1.00 92.63           N  
ATOM   2438  CA  SER B 306     -17.763  66.103  18.443  1.00 92.63           C  
ATOM   2439  C   SER B 306     -18.890  65.497  19.273  1.00 92.63           C  
ATOM   2440  CB  SER B 306     -17.426  65.178  17.273  1.00 92.63           C  
ATOM   2441  O   SER B 306     -18.645  64.665  20.149  1.00 92.63           O  
ATOM   2442  OG  SER B 306     -16.885  63.954  17.739  1.00 92.63           O  
ATOM   2443  N   PHE B 307     -20.021  65.992  19.184  1.00 92.71           N  
ATOM   2444  CA  PHE B 307     -21.217  65.423  19.795  1.00 92.71           C  
ATOM   2445  C   PHE B 307     -22.046  64.668  18.762  1.00 92.71           C  
ATOM   2446  CB  PHE B 307     -22.064  66.520  20.447  1.00 92.71           C  
ATOM   2447  O   PHE B 307     -22.425  65.229  17.733  1.00 92.71           O  
ATOM   2448  CG  PHE B 307     -23.432  66.060  20.871  1.00 92.71           C  
ATOM   2449  CD1 PHE B 307     -24.544  66.315  20.078  1.00 92.71           C  
ATOM   2450  CD2 PHE B 307     -23.606  65.372  22.065  1.00 92.71           C  
ATOM   2451  CE1 PHE B 307     -25.812  65.890  20.469  1.00 92.71           C  
ATOM   2452  CE2 PHE B 307     -24.870  64.944  22.462  1.00 92.71           C  
ATOM   2453  CZ  PHE B 307     -25.971  65.205  21.663  1.00 92.71           C  
ATOM   2454  N   CYS B 308     -22.366  63.469  18.970  1.00 90.88           N  
ATOM   2455  CA  CYS B 308     -23.173  62.658  18.065  1.00 90.88           C  
ATOM   2456  C   CYS B 308     -24.082  61.713  18.843  1.00 90.88           C  
ATOM   2457  CB  CYS B 308     -22.278  61.857  17.121  1.00 90.88           C  
ATOM   2458  O   CYS B 308     -23.703  61.214  19.904  1.00 90.88           O  
ATOM   2459  SG  CYS B 308     -21.273  62.883  16.026  1.00 90.88           S  
ATOM   2460  N   PRO B 309     -25.337  61.443  18.354  1.00 90.41           N  
ATOM   2461  CA  PRO B 309     -26.199  60.428  18.964  1.00 90.41           C  
ATOM   2462  C   PRO B 309     -25.729  59.004  18.673  1.00 90.41           C  
ATOM   2463  CB  PRO B 309     -27.564  60.693  18.324  1.00 90.41           C  
ATOM   2464  O   PRO B 309     -25.143  58.746  17.618  1.00 90.41           O  
ATOM   2465  CG  PRO B 309     -27.258  61.448  17.071  1.00 90.41           C  
ATOM   2466  CD  PRO B 309     -25.912  62.096  17.220  1.00 90.41           C  
ATOM   2467  N   LEU B 310     -25.843  58.053  19.575  1.00 90.95           N  
ATOM   2468  CA  LEU B 310     -25.412  56.668  19.422  1.00 90.95           C  
ATOM   2469  C   LEU B 310     -26.562  55.707  19.701  1.00 90.95           C  
ATOM   2470  CB  LEU B 310     -24.239  56.364  20.358  1.00 90.95           C  
ATOM   2471  O   LEU B 310     -27.316  55.895  20.658  1.00 90.95           O  
ATOM   2472  CG  LEU B 310     -23.337  55.196  19.958  1.00 90.95           C  
ATOM   2473  CD1 LEU B 310     -22.080  55.710  19.264  1.00 90.95           C  
ATOM   2474  CD2 LEU B 310     -22.974  54.358  21.180  1.00 90.95           C  
ATOM   2475  N   SER B 311     -26.751  54.763  18.790  1.00 88.79           N  
ATOM   2476  CA  SER B 311     -27.780  53.745  18.978  1.00 88.79           C  
ATOM   2477  C   SER B 311     -27.400  52.774  20.091  1.00 88.79           C  
ATOM   2478  CB  SER B 311     -28.017  52.976  17.678  1.00 88.79           C  
ATOM   2479  O   SER B 311     -26.220  52.621  20.413  1.00 88.79           O  
ATOM   2480  OG  SER B 311     -26.899  52.165  17.363  1.00 88.79           O  
ATOM   2481  N   LEU B 312     -28.316  52.138  20.718  1.00 86.99           N  
ATOM   2482  CA  LEU B 312     -28.129  51.207  21.826  1.00 86.99           C  
ATOM   2483  C   LEU B 312     -27.245  50.037  21.410  1.00 86.99           C  
ATOM   2484  CB  LEU B 312     -29.480  50.689  22.325  1.00 86.99           C  
ATOM   2485  O   LEU B 312     -26.343  49.640  22.151  1.00 86.99           O  
ATOM   2486  CG  LEU B 312     -29.755  50.843  23.822  1.00 86.99           C  
ATOM   2487  CD1 LEU B 312     -31.243  51.062  24.068  1.00 86.99           C  
ATOM   2488  CD2 LEU B 312     -29.255  49.620  24.585  1.00 86.99           C  
ATOM   2489  N   TRP B 313     -27.498  49.462  20.259  1.00 84.74           N  
ATOM   2490  CA  TRP B 313     -26.746  48.294  19.810  1.00 84.74           C  
ATOM   2491  C   TRP B 313     -25.281  48.647  19.577  1.00 84.74           C  
ATOM   2492  CB  TRP B 313     -27.356  47.721  18.528  1.00 84.74           C  
ATOM   2493  O   TRP B 313     -24.387  47.869  19.918  1.00 84.74           O  
ATOM   2494  CG  TRP B 313     -27.028  48.506  17.294  1.00 84.74           C  
ATOM   2495  CD1 TRP B 313     -27.696  49.596  16.808  1.00 84.74           C  
ATOM   2496  CD2 TRP B 313     -25.951  48.257  16.385  1.00 84.74           C  
ATOM   2497  CE2 TRP B 313     -26.026  49.237  15.370  1.00 84.74           C  
ATOM   2498  CE3 TRP B 313     -24.929  47.301  16.330  1.00 84.74           C  
ATOM   2499  NE1 TRP B 313     -27.098  50.041  15.651  1.00 84.74           N  
ATOM   2500  CH2 TRP B 313     -24.126  48.339  14.282  1.00 84.74           C  
ATOM   2501  CZ2 TRP B 313     -25.116  49.287  14.311  1.00 84.74           C  
ATOM   2502  CZ3 TRP B 313     -24.024  47.352  15.276  1.00 84.74           C  
ATOM   2503  N   ARG B 314     -24.922  49.698  18.948  1.00 84.82           N  
ATOM   2504  CA  ARG B 314     -23.551  50.130  18.697  1.00 84.82           C  
ATOM   2505  C   ARG B 314     -22.819  50.419  20.003  1.00 84.82           C  
ATOM   2506  CB  ARG B 314     -23.534  51.371  17.801  1.00 84.82           C  
ATOM   2507  O   ARG B 314     -21.627  50.133  20.129  1.00 84.82           O  
ATOM   2508  CG  ARG B 314     -23.677  51.063  16.319  1.00 84.82           C  
ATOM   2509  CD  ARG B 314     -23.431  52.296  15.461  1.00 84.82           C  
ATOM   2510  NE  ARG B 314     -23.401  51.966  14.039  1.00 84.82           N  
ATOM   2511  NH1 ARG B 314     -23.860  54.112  13.318  1.00 84.82           N  
ATOM   2512  NH2 ARG B 314     -23.554  52.427  11.794  1.00 84.82           N  
ATOM   2513  CZ  ARG B 314     -23.605  52.836  13.054  1.00 84.82           C  
ATOM   2514  N   TRP B 315     -23.543  51.025  20.884  1.00 87.08           N  
ATOM   2515  CA  TRP B 315     -22.985  51.297  22.204  1.00 87.08           C  
ATOM   2516  C   TRP B 315     -22.602  50.002  22.912  1.00 87.08           C  
ATOM   2517  CB  TRP B 315     -23.984  52.084  23.058  1.00 87.08           C  
ATOM   2518  O   TRP B 315     -21.522  49.903  23.498  1.00 87.08           O  
ATOM   2519  CG  TRP B 315     -23.537  52.302  24.472  1.00 87.08           C  
ATOM   2520  CD1 TRP B 315     -22.437  52.997  24.891  1.00 87.08           C  
ATOM   2521  CD2 TRP B 315     -24.179  51.816  25.655  1.00 87.08           C  
ATOM   2522  CE2 TRP B 315     -23.413  52.256  26.757  1.00 87.08           C  
ATOM   2523  CE3 TRP B 315     -25.330  51.051  25.890  1.00 87.08           C  
ATOM   2524  NE1 TRP B 315     -22.357  52.973  26.264  1.00 87.08           N  
ATOM   2525  CH2 TRP B 315     -24.892  51.206  28.278  1.00 87.08           C  
ATOM   2526  CZ2 TRP B 315     -23.762  51.955  28.076  1.00 87.08           C  
ATOM   2527  CZ3 TRP B 315     -25.675  50.754  27.204  1.00 87.08           C  
ATOM   2528  N   GLN B 316     -23.470  49.052  22.861  1.00 81.29           N  
ATOM   2529  CA  GLN B 316     -23.193  47.754  23.468  1.00 81.29           C  
ATOM   2530  C   GLN B 316     -21.932  47.129  22.878  1.00 81.29           C  
ATOM   2531  CB  GLN B 316     -24.383  46.810  23.284  1.00 81.29           C  
ATOM   2532  O   GLN B 316     -21.142  46.516  23.599  1.00 81.29           O  
ATOM   2533  CG  GLN B 316     -25.565  47.127  24.190  1.00 81.29           C  
ATOM   2534  CD  GLN B 316     -26.752  46.213  23.948  1.00 81.29           C  
ATOM   2535  NE2 GLN B 316     -27.641  46.124  24.930  1.00 81.29           N  
ATOM   2536  OE1 GLN B 316     -26.868  45.594  22.885  1.00 81.29           O  
ATOM   2537  N   LEU B 317     -21.736  47.340  21.581  1.00 76.58           N  
ATOM   2538  CA  LEU B 317     -20.569  46.805  20.887  1.00 76.58           C  
ATOM   2539  C   LEU B 317     -19.297  47.518  21.332  1.00 76.58           C  
ATOM   2540  CB  LEU B 317     -20.740  46.938  19.371  1.00 76.58           C  
ATOM   2541  O   LEU B 317     -18.283  46.874  21.607  1.00 76.58           O  
ATOM   2542  CG  LEU B 317     -21.156  45.671  18.622  1.00 76.58           C  
ATOM   2543  CD1 LEU B 317     -22.005  46.029  17.407  1.00 76.58           C  
ATOM   2544  CD2 LEU B 317     -19.928  44.869  18.205  1.00 76.58           C  
ATOM   2545  N   TYR B 318     -19.354  48.851  21.400  1.00 79.61           N  
ATOM   2546  CA  TYR B 318     -18.204  49.650  21.809  1.00 79.61           C  
ATOM   2547  C   TYR B 318     -17.835  49.371  23.261  1.00 79.61           C  
ATOM   2548  CB  TYR B 318     -18.493  51.143  21.622  1.00 79.61           C  
ATOM   2549  O   TYR B 318     -16.655  49.227  23.592  1.00 79.61           O  
ATOM   2550  CG  TYR B 318     -18.542  51.575  20.177  1.00 79.61           C  
ATOM   2551  CD1 TYR B 318     -17.540  51.203  19.284  1.00 79.61           C  
ATOM   2552  CD2 TYR B 318     -19.590  52.356  19.701  1.00 79.61           C  
ATOM   2553  CE1 TYR B 318     -17.580  51.601  17.951  1.00 79.61           C  
ATOM   2554  CE2 TYR B 318     -19.640  52.760  18.371  1.00 79.61           C  
ATOM   2555  OH  TYR B 318     -18.677  52.773  16.187  1.00 79.61           O  
ATOM   2556  CZ  TYR B 318     -18.632  52.377  17.505  1.00 79.61           C  
ATOM   2557  N   ALA B 319     -18.880  49.367  24.132  1.00 75.06           N  
ATOM   2558  CA  ALA B 319     -18.666  49.143  25.560  1.00 75.06           C  
ATOM   2559  C   ALA B 319     -18.064  47.764  25.814  1.00 75.06           C  
ATOM   2560  CB  ALA B 319     -19.977  49.297  26.326  1.00 75.06           C  
ATOM   2561  O   ALA B 319     -17.224  47.601  26.702  1.00 75.06           O  
ATOM   2562  N   ALA B 320     -18.424  46.820  24.954  1.00 68.08           N  
ATOM   2563  CA  ALA B 320     -17.905  45.461  25.086  1.00 68.08           C  
ATOM   2564  C   ALA B 320     -16.431  45.396  24.696  1.00 68.08           C  
ATOM   2565  CB  ALA B 320     -18.722  44.495  24.231  1.00 68.08           C  
ATOM   2566  O   ALA B 320     -15.656  44.649  25.298  1.00 68.08           O  
ATOM   2567  N   GLN B 321     -16.055  46.195  23.746  1.00 65.76           N  
ATOM   2568  CA  GLN B 321     -14.689  46.186  23.235  1.00 65.76           C  
ATOM   2569  C   GLN B 321     -13.753  46.969  24.152  1.00 65.76           C  
ATOM   2570  CB  GLN B 321     -14.641  46.764  21.819  1.00 65.76           C  
ATOM   2571  O   GLN B 321     -12.560  46.669  24.232  1.00 65.76           O  
ATOM   2572  CG  GLN B 321     -15.147  45.808  20.748  1.00 65.76           C  
ATOM   2573  CD  GLN B 321     -14.902  46.320  19.341  1.00 65.76           C  
ATOM   2574  NE2 GLN B 321     -15.041  45.439  18.356  1.00 65.76           N  
ATOM   2575  OE1 GLN B 321     -14.591  47.499  19.141  1.00 65.76           O  
ATOM   2576  N   SER B 322     -14.312  48.054  24.764  1.00 63.91           N  
ATOM   2577  CA  SER B 322     -13.512  48.931  25.612  1.00 63.91           C  
ATOM   2578  C   SER B 322     -13.180  48.261  26.941  1.00 63.91           C  
ATOM   2579  CB  SER B 322     -14.245  50.249  25.865  1.00 63.91           C  
ATOM   2580  O   SER B 322     -12.191  48.611  27.589  1.00 63.91           O  
ATOM   2581  OG  SER B 322     -15.177  50.111  26.924  1.00 63.91           O  
ATOM   2582  N   THR B 323     -14.121  47.256  27.280  1.00 51.30           N  
ATOM   2583  CA  THR B 323     -13.885  46.558  28.539  1.00 51.30           C  
ATOM   2584  C   THR B 323     -12.830  45.469  28.365  1.00 51.30           C  
ATOM   2585  CB  THR B 323     -15.183  45.937  29.086  1.00 51.30           C  
ATOM   2586  O   THR B 323     -12.802  44.784  27.341  1.00 51.30           O  
ATOM   2587  CG2 THR B 323     -15.933  46.923  29.975  1.00 51.30           C  
ATOM   2588  OG1 THR B 323     -16.026  45.563  27.989  1.00 51.30           O  
ATOM   2589  N   LYS B 324     -11.572  45.711  28.801  1.00 49.46           N  
ATOM   2590  CA  LYS B 324     -10.500  44.720  28.828  1.00 49.46           C  
ATOM   2591  C   LYS B 324     -11.061  43.305  28.939  1.00 49.46           C  
ATOM   2592  CB  LYS B 324      -9.543  44.997  29.988  1.00 49.46           C  
ATOM   2593  O   LYS B 324     -12.114  43.095  29.544  1.00 49.46           O  
ATOM   2594  CG  LYS B 324      -8.591  46.158  29.742  1.00 49.46           C  
ATOM   2595  CD  LYS B 324      -7.533  46.255  30.834  1.00 49.46           C  
ATOM   2596  CE  LYS B 324      -6.587  47.424  30.595  1.00 49.46           C  
ATOM   2597  NZ  LYS B 324      -5.593  47.567  31.700  1.00 49.46           N  
ATOM   2598  N   SER B 325     -10.922  42.362  27.985  1.00 46.24           N  
ATOM   2599  CA  SER B 325     -11.399  40.994  27.808  1.00 46.24           C  
ATOM   2600  C   SER B 325     -11.716  40.342  29.149  1.00 46.24           C  
ATOM   2601  CB  SER B 325     -10.362  40.158  27.057  1.00 46.24           C  
ATOM   2602  O   SER B 325     -10.975  40.512  30.119  1.00 46.24           O  
ATOM   2603  OG  SER B 325     -10.830  38.834  26.862  1.00 46.24           O  
ATOM   2604  N   PRO B 326     -13.022  39.948  29.419  1.00 39.22           N  
ATOM   2605  CA  PRO B 326     -13.418  39.198  30.613  1.00 39.22           C  
ATOM   2606  C   PRO B 326     -12.412  38.113  30.989  1.00 39.22           C  
ATOM   2607  CB  PRO B 326     -14.761  38.583  30.213  1.00 39.22           C  
ATOM   2608  O   PRO B 326     -12.487  37.550  32.084  1.00 39.22           O  
ATOM   2609  CG  PRO B 326     -14.910  38.902  28.760  1.00 39.22           C  
ATOM   2610  CD  PRO B 326     -13.756  39.766  28.341  1.00 39.22           C  
ATOM   2611  N   TRP B 327     -11.528  37.684  30.007  1.00 41.36           N  
ATOM   2612  CA  TRP B 327     -10.538  36.647  30.280  1.00 41.36           C  
ATOM   2613  C   TRP B 327      -9.370  37.208  31.085  1.00 41.36           C  
ATOM   2614  CB  TRP B 327     -10.026  36.035  28.973  1.00 41.36           C  
ATOM   2615  O   TRP B 327      -8.342  36.545  31.243  1.00 41.36           O  
ATOM   2616  CG  TRP B 327     -11.092  35.370  28.154  1.00 41.36           C  
ATOM   2617  CD1 TRP B 327     -11.718  35.875  27.049  1.00 41.36           C  
ATOM   2618  CD2 TRP B 327     -11.659  34.076  28.381  1.00 41.36           C  
ATOM   2619  CE2 TRP B 327     -12.624  33.861  27.372  1.00 41.36           C  
ATOM   2620  CE3 TRP B 327     -11.444  33.076  29.339  1.00 41.36           C  
ATOM   2621  NE1 TRP B 327     -12.640  34.972  26.574  1.00 41.36           N  
ATOM   2622  CH2 TRP B 327     -13.145  31.723  28.245  1.00 41.36           C  
ATOM   2623  CZ2 TRP B 327     -13.374  32.685  27.295  1.00 41.36           C  
ATOM   2624  CZ3 TRP B 327     -12.192  31.906  29.260  1.00 41.36           C  
ATOM   2625  N   ASN B 328      -9.458  38.445  31.533  1.00 41.43           N  
ATOM   2626  CA  ASN B 328      -8.457  39.141  32.333  1.00 41.43           C  
ATOM   2627  C   ASN B 328      -8.176  38.408  33.642  1.00 41.43           C  
ATOM   2628  CB  ASN B 328      -8.900  40.579  32.615  1.00 41.43           C  
ATOM   2629  O   ASN B 328      -7.269  38.783  34.386  1.00 41.43           O  
ATOM   2630  CG  ASN B 328      -8.269  41.580  31.667  1.00 41.43           C  
ATOM   2631  ND2 ASN B 328      -8.565  42.858  31.872  1.00 41.43           N  
ATOM   2632  OD1 ASN B 328      -7.524  41.208  30.757  1.00 41.43           O  
ATOM   2633  N   PHE B 329      -9.017  37.507  33.949  1.00 40.73           N  
ATOM   2634  CA  PHE B 329      -8.801  36.728  35.163  1.00 40.73           C  
ATOM   2635  C   PHE B 329      -7.610  35.791  35.000  1.00 40.73           C  
ATOM   2636  CB  PHE B 329     -10.056  35.926  35.519  1.00 40.73           C  
ATOM   2637  O   PHE B 329      -7.037  35.330  35.989  1.00 40.73           O  
ATOM   2638  CG  PHE B 329      -9.875  35.008  36.697  1.00 40.73           C  
ATOM   2639  CD1 PHE B 329      -9.584  33.662  36.509  1.00 40.73           C  
ATOM   2640  CD2 PHE B 329      -9.996  35.490  37.994  1.00 40.73           C  
ATOM   2641  CE1 PHE B 329      -9.417  32.809  37.598  1.00 40.73           C  
ATOM   2642  CE2 PHE B 329      -9.830  34.645  39.087  1.00 40.73           C  
ATOM   2643  CZ  PHE B 329      -9.541  33.304  38.887  1.00 40.73           C  
ATOM   2644  N   LEU B 330      -7.257  35.321  33.669  1.00 43.41           N  
ATOM   2645  CA  LEU B 330      -6.104  34.466  33.406  1.00 43.41           C  
ATOM   2646  C   LEU B 330      -4.811  35.274  33.432  1.00 43.41           C  
ATOM   2647  CB  LEU B 330      -6.254  33.764  32.054  1.00 43.41           C  
ATOM   2648  O   LEU B 330      -3.723  34.716  33.275  1.00 43.41           O  
ATOM   2649  CG  LEU B 330      -6.929  32.391  32.074  1.00 43.41           C  
ATOM   2650  CD1 LEU B 330      -7.976  32.299  30.970  1.00 43.41           C  
ATOM   2651  CD2 LEU B 330      -5.891  31.284  31.927  1.00 43.41           C  
ATOM   2652  N   GLY B 331      -4.638  36.327  34.122  1.00 39.69           N  
ATOM   2653  CA  GLY B 331      -3.513  37.237  34.267  1.00 39.69           C  
ATOM   2654  C   GLY B 331      -3.386  38.217  33.116  1.00 39.69           C  
ATOM   2655  O   GLY B 331      -3.607  37.854  31.958  1.00 39.69           O  
ATOM   2656  N   ASP B 332      -3.556  39.455  33.194  1.00 46.51           N  
ATOM   2657  CA  ASP B 332      -3.443  40.580  32.270  1.00 46.51           C  
ATOM   2658  C   ASP B 332      -2.389  40.308  31.200  1.00 46.51           C  
ATOM   2659  CB  ASP B 332      -3.105  41.865  33.028  1.00 46.51           C  
ATOM   2660  O   ASP B 332      -2.569  40.674  30.037  1.00 46.51           O  
ATOM   2661  CG  ASP B 332      -4.246  42.868  33.035  1.00 46.51           C  
ATOM   2662  OD1 ASP B 332      -5.249  42.654  32.321  1.00 46.51           O  
ATOM   2663  OD2 ASP B 332      -4.139  43.881  33.758  1.00 46.51           O  
ATOM   2664  N   GLU B 333      -1.318  39.666  31.526  1.00 44.40           N  
ATOM   2665  CA  GLU B 333      -0.122  39.485  30.708  1.00 44.40           C  
ATOM   2666  C   GLU B 333      -0.317  38.371  29.684  1.00 44.40           C  
ATOM   2667  CB  GLU B 333       1.092  39.183  31.590  1.00 44.40           C  
ATOM   2668  O   GLU B 333       0.283  38.398  28.607  1.00 44.40           O  
ATOM   2669  CG  GLU B 333       1.821  40.426  32.080  1.00 44.40           C  
ATOM   2670  CD  GLU B 333       3.172  40.121  32.708  1.00 44.40           C  
ATOM   2671  OE1 GLU B 333       3.919  41.071  33.032  1.00 44.40           O  
ATOM   2672  OE2 GLU B 333       3.485  38.921  32.877  1.00 44.40           O  
ATOM   2673  N   LEU B 334      -1.258  37.360  29.904  1.00 46.47           N  
ATOM   2674  CA  LEU B 334      -1.365  36.155  29.089  1.00 46.47           C  
ATOM   2675  C   LEU B 334      -2.126  36.438  27.798  1.00 46.47           C  
ATOM   2676  CB  LEU B 334      -2.061  35.038  29.871  1.00 46.47           C  
ATOM   2677  O   LEU B 334      -1.751  35.947  26.731  1.00 46.47           O  
ATOM   2678  CG  LEU B 334      -1.189  33.850  30.278  1.00 46.47           C  
ATOM   2679  CD1 LEU B 334      -1.178  33.695  31.795  1.00 46.47           C  
ATOM   2680  CD2 LEU B 334      -1.681  32.571  29.608  1.00 46.47           C  
ATOM   2681  N   TYR B 335      -3.317  37.222  27.815  1.00 43.44           N  
ATOM   2682  CA  TYR B 335      -4.120  37.482  26.626  1.00 43.44           C  
ATOM   2683  C   TYR B 335      -4.027  38.947  26.214  1.00 43.44           C  
ATOM   2684  CB  TYR B 335      -5.584  37.101  26.871  1.00 43.44           C  
ATOM   2685  O   TYR B 335      -4.846  39.431  25.430  1.00 43.44           O  
ATOM   2686  CG  TYR B 335      -5.974  35.773  26.270  1.00 43.44           C  
ATOM   2687  CD1 TYR B 335      -6.471  35.694  24.971  1.00 43.44           C  
ATOM   2688  CD2 TYR B 335      -5.848  34.596  26.999  1.00 43.44           C  
ATOM   2689  CE1 TYR B 335      -6.834  34.472  24.413  1.00 43.44           C  
ATOM   2690  CE2 TYR B 335      -6.207  33.369  26.452  1.00 43.44           C  
ATOM   2691  OH  TYR B 335      -7.056  32.105  24.613  1.00 43.44           O  
ATOM   2692  CZ  TYR B 335      -6.698  33.317  25.160  1.00 43.44           C  
ATOM   2693  N   GLU B 336      -3.130  39.790  26.642  1.00 46.47           N  
ATOM   2694  CA  GLU B 336      -3.092  41.191  26.232  1.00 46.47           C  
ATOM   2695  C   GLU B 336      -2.695  41.327  24.765  1.00 46.47           C  
ATOM   2696  CB  GLU B 336      -2.122  41.983  27.114  1.00 46.47           C  
ATOM   2697  O   GLU B 336      -1.677  40.779  24.338  1.00 46.47           O  
ATOM   2698  CG  GLU B 336      -2.735  43.229  27.737  1.00 46.47           C  
ATOM   2699  CD  GLU B 336      -1.799  43.941  28.700  1.00 46.47           C  
ATOM   2700  OE1 GLU B 336      -2.192  44.984  29.269  1.00 46.47           O  
ATOM   2701  OE2 GLU B 336      -0.662  43.452  28.886  1.00 46.47           O  
ATOM   2702  N   GLN B 337      -3.740  41.449  23.882  1.00 55.21           N  
ATOM   2703  CA  GLN B 337      -3.376  41.857  22.529  1.00 55.21           C  
ATOM   2704  C   GLN B 337      -2.550  43.140  22.545  1.00 55.21           C  
ATOM   2705  CB  GLN B 337      -4.628  42.050  21.671  1.00 55.21           C  
ATOM   2706  O   GLN B 337      -2.856  44.073  23.291  1.00 55.21           O  
ATOM   2707  CG  GLN B 337      -4.935  40.870  20.758  1.00 55.21           C  
ATOM   2708  CD  GLN B 337      -6.302  40.971  20.108  1.00 55.21           C  
ATOM   2709  NE2 GLN B 337      -6.635  39.993  19.273  1.00 55.21           N  
ATOM   2710  OE1 GLN B 337      -7.052  41.921  20.354  1.00 55.21           O  
ATOM   2711  N   SER B 338      -1.385  43.121  22.090  1.00 60.02           N  
ATOM   2712  CA  SER B 338      -0.549  44.315  22.027  1.00 60.02           C  
ATOM   2713  C   SER B 338      -1.286  45.472  21.362  1.00 60.02           C  
ATOM   2714  CB  SER B 338       0.747  44.023  21.269  1.00 60.02           C  
ATOM   2715  O   SER B 338      -2.189  45.256  20.551  1.00 60.02           O  
ATOM   2716  OG  SER B 338       0.509  43.955  19.874  1.00 60.02           O  
ATOM   2717  N   ASP B 339      -1.350  46.594  21.824  1.00 64.36           N  
ATOM   2718  CA  ASP B 339      -1.912  47.815  21.255  1.00 64.36           C  
ATOM   2719  C   ASP B 339      -1.633  47.901  19.756  1.00 64.36           C  
ATOM   2720  CB  ASP B 339      -1.350  49.047  21.966  1.00 64.36           C  
ATOM   2721  O   ASP B 339      -2.492  48.331  18.983  1.00 64.36           O  
ATOM   2722  CG  ASP B 339      -1.919  49.238  23.361  1.00 64.36           C  
ATOM   2723  OD1 ASP B 339      -2.992  48.674  23.665  1.00 64.36           O  
ATOM   2724  OD2 ASP B 339      -1.289  49.961  24.164  1.00 64.36           O  
ATOM   2725  N   GLU B 340      -0.551  47.313  19.448  1.00 66.86           N  
ATOM   2726  CA  GLU B 340      -0.159  47.366  18.043  1.00 66.86           C  
ATOM   2727  C   GLU B 340      -1.056  46.478  17.186  1.00 66.86           C  
ATOM   2728  CB  GLU B 340       1.306  46.952  17.877  1.00 66.86           C  
ATOM   2729  O   GLU B 340      -1.458  46.868  16.088  1.00 66.86           O  
ATOM   2730  CG  GLU B 340       2.295  48.084  18.111  1.00 66.86           C  
ATOM   2731  CD  GLU B 340       3.747  47.639  18.026  1.00 66.86           C  
ATOM   2732  OE1 GLU B 340       4.652  48.472  18.261  1.00 66.86           O  
ATOM   2733  OE2 GLU B 340       3.981  46.448  17.722  1.00 66.86           O  
ATOM   2734  N   GLU B 341      -1.364  45.338  17.789  1.00 70.74           N  
ATOM   2735  CA  GLU B 341      -2.197  44.393  17.052  1.00 70.74           C  
ATOM   2736  C   GLU B 341      -3.631  44.901  16.927  1.00 70.74           C  
ATOM   2737  CB  GLU B 341      -2.183  43.021  17.731  1.00 70.74           C  
ATOM   2738  O   GLU B 341      -4.258  44.751  15.876  1.00 70.74           O  
ATOM   2739  CG  GLU B 341      -0.912  42.223  17.479  1.00 70.74           C  
ATOM   2740  CD  GLU B 341      -0.909  40.866  18.164  1.00 70.74           C  
ATOM   2741  OE1 GLU B 341       0.080  40.113  18.015  1.00 70.74           O  
ATOM   2742  OE2 GLU B 341      -1.904  40.553  18.855  1.00 70.74           O  
ATOM   2743  N   GLN B 342      -4.058  45.447  17.937  1.00 70.70           N  
ATOM   2744  CA  GLN B 342      -5.404  46.012  17.911  1.00 70.70           C  
ATOM   2745  C   GLN B 342      -5.501  47.155  16.906  1.00 70.70           C  
ATOM   2746  CB  GLN B 342      -5.808  46.500  19.303  1.00 70.70           C  
ATOM   2747  O   GLN B 342      -6.495  47.273  16.186  1.00 70.70           O  
ATOM   2748  CG  GLN B 342      -6.384  45.408  20.195  1.00 70.70           C  
ATOM   2749  CD  GLN B 342      -6.797  45.923  21.561  1.00 70.70           C  
ATOM   2750  NE2 GLN B 342      -7.268  45.022  22.416  1.00 70.70           N  
ATOM   2751  OE1 GLN B 342      -6.693  47.120  21.845  1.00 70.70           O  
ATOM   2752  N   ASP B 343      -4.465  47.926  16.851  1.00 79.24           N  
ATOM   2753  CA  ASP B 343      -4.443  49.037  15.905  1.00 79.24           C  
ATOM   2754  C   ASP B 343      -4.441  48.531  14.464  1.00 79.24           C  
ATOM   2755  CB  ASP B 343      -3.224  49.928  16.151  1.00 79.24           C  
ATOM   2756  O   ASP B 343      -5.076  49.125  13.591  1.00 79.24           O  
ATOM   2757  CG  ASP B 343      -3.495  51.041  17.148  1.00 79.24           C  
ATOM   2758  OD1 ASP B 343      -4.606  51.092  17.718  1.00 79.24           O  
ATOM   2759  OD2 ASP B 343      -2.590  51.876  17.364  1.00 79.24           O  
ATOM   2760  N   SER B 344      -3.703  47.482  14.331  1.00 77.85           N  
ATOM   2761  CA  SER B 344      -3.613  46.925  12.985  1.00 77.85           C  
ATOM   2762  C   SER B 344      -4.977  46.461  12.486  1.00 77.85           C  
ATOM   2763  CB  SER B 344      -2.624  45.759  12.953  1.00 77.85           C  
ATOM   2764  O   SER B 344      -5.321  46.668  11.321  1.00 77.85           O  
ATOM   2765  OG  SER B 344      -1.485  46.043  13.747  1.00 77.85           O  
ATOM   2766  N   VAL B 345      -5.742  45.863  13.366  1.00 73.74           N  
ATOM   2767  CA  VAL B 345      -7.076  45.388  13.016  1.00 73.74           C  
ATOM   2768  C   VAL B 345      -7.988  46.577  12.723  1.00 73.74           C  
ATOM   2769  CB  VAL B 345      -7.681  44.516  14.139  1.00 73.74           C  
ATOM   2770  O   VAL B 345      -8.727  46.572  11.736  1.00 73.74           O  
ATOM   2771  CG1 VAL B 345      -9.120  44.126  13.805  1.00 73.74           C  
ATOM   2772  CG2 VAL B 345      -6.826  43.271  14.367  1.00 73.74           C  
ATOM   2773  N   LYS B 346      -7.852  47.541  13.507  1.00 77.36           N  
ATOM   2774  CA  LYS B 346      -8.669  48.738  13.331  1.00 77.36           C  
ATOM   2775  C   LYS B 346      -8.354  49.429  12.007  1.00 77.36           C  
ATOM   2776  CB  LYS B 346      -8.456  49.710  14.493  1.00 77.36           C  
ATOM   2777  O   LYS B 346      -9.263  49.860  11.294  1.00 77.36           O  
ATOM   2778  CG  LYS B 346      -9.005  49.215  15.822  1.00 77.36           C  
ATOM   2779  CD  LYS B 346      -8.782  50.233  16.933  1.00 77.36           C  
ATOM   2780  CE  LYS B 346      -9.195  49.680  18.291  1.00 77.36           C  
ATOM   2781  NZ  LYS B 346      -8.950  50.664  19.387  1.00 77.36           N  
ATOM   2782  N   VAL B 347      -7.143  49.515  11.730  1.00 81.49           N  
ATOM   2783  CA  VAL B 347      -6.701  50.143  10.490  1.00 81.49           C  
ATOM   2784  C   VAL B 347      -7.232  49.355   9.294  1.00 81.49           C  
ATOM   2785  CB  VAL B 347      -5.160  50.242  10.421  1.00 81.49           C  
ATOM   2786  O   VAL B 347      -7.678  49.942   8.305  1.00 81.49           O  
ATOM   2787  CG1 VAL B 347      -4.709  50.689   9.031  1.00 81.49           C  
ATOM   2788  CG2 VAL B 347      -4.640  51.202  11.489  1.00 81.49           C  
ATOM   2789  N   ALA B 348      -7.185  48.027   9.462  1.00 77.97           N  
ATOM   2790  CA  ALA B 348      -7.657  47.153   8.391  1.00 77.97           C  
ATOM   2791  C   ALA B 348      -9.152  47.341   8.149  1.00 77.97           C  
ATOM   2792  CB  ALA B 348      -7.355  45.693   8.723  1.00 77.97           C  
ATOM   2793  O   ALA B 348      -9.602  47.371   7.001  1.00 77.97           O  
ATOM   2794  N   LEU B 349      -9.863  47.524   9.217  1.00 77.98           N  
ATOM   2795  CA  LEU B 349     -11.311  47.669   9.114  1.00 77.98           C  
ATOM   2796  C   LEU B 349     -11.682  49.035   8.546  1.00 77.98           C  
ATOM   2797  CB  LEU B 349     -11.968  47.477  10.483  1.00 77.98           C  
ATOM   2798  O   LEU B 349     -12.637  49.152   7.774  1.00 77.98           O  
ATOM   2799  CG  LEU B 349     -12.000  46.047  11.026  1.00 77.98           C  
ATOM   2800  CD1 LEU B 349     -12.471  46.040  12.476  1.00 77.98           C  
ATOM   2801  CD2 LEU B 349     -12.897  45.167  10.162  1.00 77.98           C  
ATOM   2802  N   LEU B 350     -10.815  50.035   8.810  1.00 76.57           N  
ATOM   2803  CA  LEU B 350     -11.136  51.404   8.420  1.00 76.57           C  
ATOM   2804  C   LEU B 350     -10.657  51.691   7.001  1.00 76.57           C  
ATOM   2805  CB  LEU B 350     -10.508  52.402   9.396  1.00 76.57           C  
ATOM   2806  O   LEU B 350     -11.349  52.361   6.231  1.00 76.57           O  
ATOM   2807  CG  LEU B 350     -11.191  52.541  10.757  1.00 76.57           C  
ATOM   2808  CD1 LEU B 350     -10.219  53.116  11.782  1.00 76.57           C  
ATOM   2809  CD2 LEU B 350     -12.436  53.415  10.644  1.00 76.57           C  
ATOM   2810  N   GLU B 351      -9.493  51.143   6.677  1.00 78.60           N  
ATOM   2811  CA  GLU B 351      -8.820  51.577   5.457  1.00 78.60           C  
ATOM   2812  C   GLU B 351      -9.050  50.587   4.318  1.00 78.60           C  
ATOM   2813  CB  GLU B 351      -7.320  51.757   5.703  1.00 78.60           C  
ATOM   2814  O   GLU B 351      -8.948  50.949   3.144  1.00 78.60           O  
ATOM   2815  CG  GLU B 351      -6.982  52.933   6.607  1.00 78.60           C  
ATOM   2816  CD  GLU B 351      -5.486  53.158   6.765  1.00 78.60           C  
ATOM   2817  OE1 GLU B 351      -5.087  54.132   7.443  1.00 78.60           O  
ATOM   2818  OE2 GLU B 351      -4.708  52.353   6.206  1.00 78.60           O  
ATOM   2819  N   THR B 352      -9.393  49.300   4.602  1.00 77.62           N  
ATOM   2820  CA  THR B 352      -9.487  48.273   3.571  1.00 77.62           C  
ATOM   2821  C   THR B 352     -10.911  48.177   3.031  1.00 77.62           C  
ATOM   2822  CB  THR B 352      -9.045  46.899   4.108  1.00 77.62           C  
ATOM   2823  O   THR B 352     -11.876  48.282   3.791  1.00 77.62           O  
ATOM   2824  CG2 THR B 352      -8.613  45.977   2.973  1.00 77.62           C  
ATOM   2825  OG1 THR B 352      -7.944  47.077   5.009  1.00 77.62           O  
ATOM   2826  N   ASN B 353     -11.024  48.041   1.679  1.00 82.61           N  
ATOM   2827  CA  ASN B 353     -12.299  47.805   1.011  1.00 82.61           C  
ATOM   2828  C   ASN B 353     -13.010  46.579   1.576  1.00 82.61           C  
ATOM   2829  CB  ASN B 353     -12.095  47.653  -0.498  1.00 82.61           C  
ATOM   2830  O   ASN B 353     -12.415  45.505   1.683  1.00 82.61           O  
ATOM   2831  CG  ASN B 353     -13.403  47.618  -1.263  1.00 82.61           C  
ATOM   2832  ND2 ASN B 353     -13.353  47.981  -2.540  1.00 82.61           N  
ATOM   2833  OD1 ASN B 353     -14.451  47.270  -0.712  1.00 82.61           O  
ATOM   2834  N   PRO B 354     -14.316  46.631   1.958  1.00 82.95           N  
ATOM   2835  CA  PRO B 354     -15.063  45.546   2.600  1.00 82.95           C  
ATOM   2836  C   PRO B 354     -15.083  44.269   1.765  1.00 82.95           C  
ATOM   2837  CB  PRO B 354     -16.472  46.127   2.745  1.00 82.95           C  
ATOM   2838  O   PRO B 354     -15.109  43.166   2.317  1.00 82.95           O  
ATOM   2839  CG  PRO B 354     -16.450  47.387   1.942  1.00 82.95           C  
ATOM   2840  CD  PRO B 354     -15.020  47.743   1.651  1.00 82.95           C  
ATOM   2841  N   TYR B 355     -15.113  44.402   0.444  1.00 81.51           N  
ATOM   2842  CA  TYR B 355     -15.128  43.216  -0.403  1.00 81.51           C  
ATOM   2843  C   TYR B 355     -13.809  42.459  -0.306  1.00 81.51           C  
ATOM   2844  CB  TYR B 355     -15.404  43.599  -1.860  1.00 81.51           C  
ATOM   2845  O   TYR B 355     -13.795  41.228  -0.241  1.00 81.51           O  
ATOM   2846  CG  TYR B 355     -16.812  44.086  -2.104  1.00 81.51           C  
ATOM   2847  CD1 TYR B 355     -17.878  43.192  -2.164  1.00 81.51           C  
ATOM   2848  CD2 TYR B 355     -17.078  45.440  -2.275  1.00 81.51           C  
ATOM   2849  CE1 TYR B 355     -19.177  43.636  -2.390  1.00 81.51           C  
ATOM   2850  CE2 TYR B 355     -18.373  45.896  -2.501  1.00 81.51           C  
ATOM   2851  OH  TYR B 355     -20.698  45.433  -2.781  1.00 81.51           O  
ATOM   2852  CZ  TYR B 355     -19.414  44.988  -2.557  1.00 81.51           C  
ATOM   2853  N   LEU B 356     -12.785  43.116  -0.322  1.00 82.11           N  
ATOM   2854  CA  LEU B 356     -11.473  42.488  -0.208  1.00 82.11           C  
ATOM   2855  C   LEU B 356     -11.289  41.860   1.169  1.00 82.11           C  
ATOM   2856  CB  LEU B 356     -10.365  43.511  -0.468  1.00 82.11           C  
ATOM   2857  O   LEU B 356     -10.677  40.797   1.294  1.00 82.11           O  
ATOM   2858  CG  LEU B 356     -10.173  43.949  -1.920  1.00 82.11           C  
ATOM   2859  CD1 LEU B 356      -9.145  45.072  -2.004  1.00 82.11           C  
ATOM   2860  CD2 LEU B 356      -9.751  42.766  -2.785  1.00 82.11           C  
ATOM   2861  N   LEU B 357     -11.898  42.448   2.109  1.00 83.49           N  
ATOM   2862  CA  LEU B 357     -11.837  41.910   3.463  1.00 83.49           C  
ATOM   2863  C   LEU B 357     -12.596  40.590   3.558  1.00 83.49           C  
ATOM   2864  CB  LEU B 357     -12.411  42.915   4.465  1.00 83.49           C  
ATOM   2865  O   LEU B 357     -12.104  39.628   4.152  1.00 83.49           O  
ATOM   2866  CG  LEU B 357     -12.077  42.670   5.938  1.00 83.49           C  
ATOM   2867  CD1 LEU B 357     -10.684  43.198   6.260  1.00 83.49           C  
ATOM   2868  CD2 LEU B 357     -13.123  43.320   6.838  1.00 83.49           C  
ATOM   2869  N   ALA B 358     -13.862  40.657   3.004  1.00 85.58           N  
ATOM   2870  CA  ALA B 358     -14.660  39.434   2.994  1.00 85.58           C  
ATOM   2871  C   ALA B 358     -13.921  38.303   2.285  1.00 85.58           C  
ATOM   2872  CB  ALA B 358     -16.010  39.684   2.327  1.00 85.58           C  
ATOM   2873  O   ALA B 358     -13.927  37.160   2.750  1.00 85.58           O  
ATOM   2874  N   LEU B 359     -13.278  38.634   1.188  1.00 81.96           N  
ATOM   2875  CA  LEU B 359     -12.513  37.651   0.429  1.00 81.96           C  
ATOM   2876  C   LEU B 359     -11.373  37.084   1.268  1.00 81.96           C  
ATOM   2877  CB  LEU B 359     -11.957  38.276  -0.853  1.00 81.96           C  
ATOM   2878  O   LEU B 359     -11.142  35.873   1.273  1.00 81.96           O  
ATOM   2879  CG  LEU B 359     -11.206  37.335  -1.796  1.00 81.96           C  
ATOM   2880  CD1 LEU B 359     -12.169  36.334  -2.425  1.00 81.96           C  
ATOM   2881  CD2 LEU B 359     -10.473  38.129  -2.872  1.00 81.96           C  
ATOM   2882  N   THR B 360     -10.631  37.835   1.961  1.00 80.77           N  
ATOM   2883  CA  THR B 360      -9.532  37.407   2.819  1.00 80.77           C  
ATOM   2884  C   THR B 360     -10.031  36.459   3.905  1.00 80.77           C  
ATOM   2885  CB  THR B 360      -8.828  38.612   3.469  1.00 80.77           C  
ATOM   2886  O   THR B 360      -9.363  35.477   4.236  1.00 80.77           O  
ATOM   2887  CG2 THR B 360      -7.370  38.701   3.030  1.00 80.77           C  
ATOM   2888  OG1 THR B 360      -9.505  39.816   3.087  1.00 80.77           O  
ATOM   2889  N   ILE B 361     -11.260  36.769   4.404  1.00 82.13           N  
ATOM   2890  CA  ILE B 361     -11.845  35.922   5.439  1.00 82.13           C  
ATOM   2891  C   ILE B 361     -12.158  34.544   4.862  1.00 82.13           C  
ATOM   2892  CB  ILE B 361     -13.122  36.557   6.034  1.00 82.13           C  
ATOM   2893  O   ILE B 361     -11.827  33.521   5.466  1.00 82.13           O  
ATOM   2894  CG1 ILE B 361     -12.775  37.840   6.797  1.00 82.13           C  
ATOM   2895  CG2 ILE B 361     -13.849  35.560   6.941  1.00 82.13           C  
ATOM   2896  CD1 ILE B 361     -13.989  38.632   7.263  1.00 82.13           C  
ATOM   2897  N   ILE B 362     -12.683  34.571   3.699  1.00 81.87           N  
ATOM   2898  CA  ILE B 362     -13.070  33.314   3.068  1.00 81.87           C  
ATOM   2899  C   ILE B 362     -11.824  32.485   2.762  1.00 81.87           C  
ATOM   2900  CB  ILE B 362     -13.883  33.556   1.777  1.00 81.87           C  
ATOM   2901  O   ILE B 362     -11.773  31.292   3.070  1.00 81.87           O  
ATOM   2902  CG1 ILE B 362     -15.228  34.212   2.108  1.00 81.87           C  
ATOM   2903  CG2 ILE B 362     -14.085  32.245   1.011  1.00 81.87           C  
ATOM   2904  CD1 ILE B 362     -16.019  34.655   0.884  1.00 81.87           C  
ATOM   2905  N   VAL B 363     -10.837  33.048   2.177  1.00 83.14           N  
ATOM   2906  CA  VAL B 363      -9.605  32.361   1.807  1.00 83.14           C  
ATOM   2907  C   VAL B 363      -8.903  31.847   3.062  1.00 83.14           C  
ATOM   2908  CB  VAL B 363      -8.657  33.284   1.008  1.00 83.14           C  
ATOM   2909  O   VAL B 363      -8.349  30.745   3.064  1.00 83.14           O  
ATOM   2910  CG1 VAL B 363      -7.296  32.619   0.809  1.00 83.14           C  
ATOM   2911  CG2 VAL B 363      -9.279  33.648  -0.339  1.00 83.14           C  
ATOM   2912  N   SER B 364      -8.884  32.543   4.157  1.00 81.67           N  
ATOM   2913  CA  SER B 364      -8.283  32.129   5.420  1.00 81.67           C  
ATOM   2914  C   SER B 364      -8.991  30.908   5.995  1.00 81.67           C  
ATOM   2915  CB  SER B 364      -8.321  33.275   6.433  1.00 81.67           C  
ATOM   2916  O   SER B 364      -8.351  30.027   6.573  1.00 81.67           O  
ATOM   2917  OG  SER B 364      -7.471  34.334   6.027  1.00 81.67           O  
ATOM   2918  N   ILE B 365     -10.332  30.920   5.750  1.00 81.51           N  
ATOM   2919  CA  ILE B 365     -11.102  29.770   6.210  1.00 81.51           C  
ATOM   2920  C   ILE B 365     -10.704  28.530   5.412  1.00 81.51           C  
ATOM   2921  CB  ILE B 365     -12.622  30.021   6.088  1.00 81.51           C  
ATOM   2922  O   ILE B 365     -10.486  27.460   5.983  1.00 81.51           O  
ATOM   2923  CG1 ILE B 365     -13.056  31.143   7.038  1.00 81.51           C  
ATOM   2924  CG2 ILE B 365     -13.406  28.735   6.364  1.00 81.51           C  
ATOM   2925  CD1 ILE B 365     -14.509  31.566   6.873  1.00 81.51           C  
ATOM   2926  N   VAL B 366     -10.582  28.746   4.166  1.00 83.15           N  
ATOM   2927  CA  VAL B 366     -10.198  27.640   3.296  1.00 83.15           C  
ATOM   2928  C   VAL B 366      -8.800  27.150   3.669  1.00 83.15           C  
ATOM   2929  CB  VAL B 366     -10.239  28.048   1.806  1.00 83.15           C  
ATOM   2930  O   VAL B 366      -8.561  25.944   3.757  1.00 83.15           O  
ATOM   2931  CG1 VAL B 366      -9.647  26.948   0.928  1.00 83.15           C  
ATOM   2932  CG2 VAL B 366     -11.672  28.364   1.380  1.00 83.15           C  
ATOM   2933  N   HIS B 367      -7.911  28.069   3.874  1.00 81.75           N  
ATOM   2934  CA  HIS B 367      -6.554  27.746   4.302  1.00 81.75           C  
ATOM   2935  C   HIS B 367      -6.563  26.907   5.575  1.00 81.75           C  
ATOM   2936  CB  HIS B 367      -5.743  29.024   4.521  1.00 81.75           C  
ATOM   2937  O   HIS B 367      -5.841  25.912   5.673  1.00 81.75           O  
ATOM   2938  CG  HIS B 367      -4.302  28.774   4.836  1.00 81.75           C  
ATOM   2939  CD2 HIS B 367      -3.224  28.653   4.027  1.00 81.75           C  
ATOM   2940  ND1 HIS B 367      -3.839  28.615   6.124  1.00 81.75           N  
ATOM   2941  CE1 HIS B 367      -2.533  28.407   6.093  1.00 81.75           C  
ATOM   2942  NE2 HIS B 367      -2.135  28.425   4.833  1.00 81.75           N  
ATOM   2943  N   SER B 368      -7.337  27.213   6.506  1.00 84.84           N  
ATOM   2944  CA  SER B 368      -7.428  26.488   7.770  1.00 84.84           C  
ATOM   2945  C   SER B 368      -7.994  25.087   7.564  1.00 84.84           C  
ATOM   2946  CB  SER B 368      -8.296  27.256   8.767  1.00 84.84           C  
ATOM   2947  O   SER B 368      -7.551  24.132   8.205  1.00 84.84           O  
ATOM   2948  OG  SER B 368      -9.309  27.985   8.096  1.00 84.84           O  
ATOM   2949  N   VAL B 369      -8.911  24.968   6.660  1.00 85.28           N  
ATOM   2950  CA  VAL B 369      -9.515  23.675   6.357  1.00 85.28           C  
ATOM   2951  C   VAL B 369      -8.462  22.737   5.771  1.00 85.28           C  
ATOM   2952  CB  VAL B 369     -10.704  23.818   5.381  1.00 85.28           C  
ATOM   2953  O   VAL B 369      -8.350  21.581   6.187  1.00 85.28           O  
ATOM   2954  CG1 VAL B 369     -11.191  22.446   4.918  1.00 85.28           C  
ATOM   2955  CG2 VAL B 369     -11.841  24.598   6.038  1.00 85.28           C  
ATOM   2956  N   PHE B 370      -7.717  23.213   4.840  1.00 83.88           N  
ATOM   2957  CA  PHE B 370      -6.671  22.410   4.217  1.00 83.88           C  
ATOM   2958  C   PHE B 370      -5.616  22.008   5.240  1.00 83.88           C  
ATOM   2959  CB  PHE B 370      -6.019  23.178   3.063  1.00 83.88           C  
ATOM   2960  O   PHE B 370      -5.104  20.887   5.204  1.00 83.88           O  
ATOM   2961  CG  PHE B 370      -6.865  23.241   1.820  1.00 83.88           C  
ATOM   2962  CD1 PHE B 370      -7.641  22.154   1.435  1.00 83.88           C  
ATOM   2963  CD2 PHE B 370      -6.883  24.387   1.036  1.00 83.88           C  
ATOM   2964  CE1 PHE B 370      -8.425  22.210   0.286  1.00 83.88           C  
ATOM   2965  CE2 PHE B 370      -7.665  24.449  -0.115  1.00 83.88           C  
ATOM   2966  CZ  PHE B 370      -8.434  23.359  -0.489  1.00 83.88           C  
ATOM   2967  N   GLU B 371      -5.273  22.894   6.142  1.00 82.02           N  
ATOM   2968  CA  GLU B 371      -4.309  22.593   7.196  1.00 82.02           C  
ATOM   2969  C   GLU B 371      -4.822  21.487   8.114  1.00 82.02           C  
ATOM   2970  CB  GLU B 371      -3.993  23.849   8.012  1.00 82.02           C  
ATOM   2971  O   GLU B 371      -4.058  20.613   8.528  1.00 82.02           O  
ATOM   2972  CG  GLU B 371      -2.733  24.574   7.563  1.00 82.02           C  
ATOM   2973  CD  GLU B 371      -1.874  25.057   8.721  1.00 82.02           C  
ATOM   2974  OE1 GLU B 371      -0.770  25.594   8.475  1.00 82.02           O  
ATOM   2975  OE2 GLU B 371      -2.308  24.897   9.883  1.00 82.02           O  
ATOM   2976  N   PHE B 372      -6.120  21.647   8.364  1.00 83.51           N  
ATOM   2977  CA  PHE B 372      -6.743  20.630   9.204  1.00 83.51           C  
ATOM   2978  C   PHE B 372      -6.733  19.274   8.510  1.00 83.51           C  
ATOM   2979  CB  PHE B 372      -8.179  21.029   9.557  1.00 83.51           C  
ATOM   2980  O   PHE B 372      -6.402  18.258   9.125  1.00 83.51           O  
ATOM   2981  CG  PHE B 372      -8.911  20.000  10.375  1.00 83.51           C  
ATOM   2982  CD1 PHE B 372      -9.843  19.156   9.783  1.00 83.51           C  
ATOM   2983  CD2 PHE B 372      -8.668  19.877  11.736  1.00 83.51           C  
ATOM   2984  CE1 PHE B 372     -10.522  18.203  10.537  1.00 83.51           C  
ATOM   2985  CE2 PHE B 372      -9.343  18.927  12.497  1.00 83.51           C  
ATOM   2986  CZ  PHE B 372     -10.271  18.091  11.896  1.00 83.51           C  
ATOM   2987  N   LEU B 373      -7.029  19.168   7.240  1.00 87.36           N  
ATOM   2988  CA  LEU B 373      -7.048  17.929   6.470  1.00 87.36           C  
ATOM   2989  C   LEU B 373      -5.645  17.346   6.342  1.00 87.36           C  
ATOM   2990  CB  LEU B 373      -7.642  18.172   5.080  1.00 87.36           C  
ATOM   2991  O   LEU B 373      -5.466  16.128   6.404  1.00 87.36           O  
ATOM   2992  CG  LEU B 373      -9.143  18.462   5.024  1.00 87.36           C  
ATOM   2993  CD1 LEU B 373      -9.555  18.853   3.609  1.00 87.36           C  
ATOM   2994  CD2 LEU B 373      -9.939  17.254   5.505  1.00 87.36           C  
ATOM   2995  N   ALA B 374      -4.694  18.139   6.145  1.00 82.19           N  
ATOM   2996  CA  ALA B 374      -3.308  17.687   6.064  1.00 82.19           C  
ATOM   2997  C   ALA B 374      -2.870  17.026   7.368  1.00 82.19           C  
ATOM   2998  CB  ALA B 374      -2.385  18.855   5.727  1.00 82.19           C  
ATOM   2999  O   ALA B 374      -2.244  15.964   7.354  1.00 82.19           O  
ATOM   3000  N   PHE B 375      -3.127  17.793   8.453  1.00 79.47           N  
ATOM   3001  CA  PHE B 375      -2.795  17.267   9.772  1.00 79.47           C  
ATOM   3002  C   PHE B 375      -3.493  15.934  10.015  1.00 79.47           C  
ATOM   3003  CB  PHE B 375      -3.181  18.269  10.864  1.00 79.47           C  
ATOM   3004  O   PHE B 375      -2.869  14.977  10.479  1.00 79.47           O  
ATOM   3005  CG  PHE B 375      -2.908  17.780  12.261  1.00 79.47           C  
ATOM   3006  CD1 PHE B 375      -3.947  17.354  13.079  1.00 79.47           C  
ATOM   3007  CD2 PHE B 375      -1.610  17.745  12.756  1.00 79.47           C  
ATOM   3008  CE1 PHE B 375      -3.697  16.900  14.372  1.00 79.47           C  
ATOM   3009  CE2 PHE B 375      -1.353  17.293  14.047  1.00 79.47           C  
ATOM   3010  CZ  PHE B 375      -2.398  16.872  14.854  1.00 79.47           C  
ATOM   3011  N   LYS B 376      -4.704  15.842   9.719  1.00 81.28           N  
ATOM   3012  CA  LYS B 376      -5.493  14.627   9.893  1.00 81.28           C  
ATOM   3013  C   LYS B 376      -4.896  13.465   9.103  1.00 81.28           C  
ATOM   3014  CB  LYS B 376      -6.942  14.861   9.463  1.00 81.28           C  
ATOM   3015  O   LYS B 376      -4.717  12.370   9.640  1.00 81.28           O  
ATOM   3016  CG  LYS B 376      -7.827  13.628   9.570  1.00 81.28           C  
ATOM   3017  CD  LYS B 376      -9.209  13.879   8.980  1.00 81.28           C  
ATOM   3018  CE  LYS B 376     -10.024  12.595   8.897  1.00 81.28           C  
ATOM   3019  NZ  LYS B 376     -11.420  12.854   8.433  1.00 81.28           N  
ATOM   3020  N   ASN B 377      -4.629  13.690   7.849  1.00 85.66           N  
ATOM   3021  CA  ASN B 377      -4.110  12.641   6.977  1.00 85.66           C  
ATOM   3022  C   ASN B 377      -2.697  12.226   7.380  1.00 85.66           C  
ATOM   3023  CB  ASN B 377      -4.133  13.096   5.517  1.00 85.66           C  
ATOM   3024  O   ASN B 377      -2.309  11.072   7.195  1.00 85.66           O  
ATOM   3025  CG  ASN B 377      -5.526  13.069   4.919  1.00 85.66           C  
ATOM   3026  ND2 ASN B 377      -5.790  13.977   3.987  1.00 85.66           N  
ATOM   3027  OD1 ASN B 377      -6.359  12.239   5.293  1.00 85.66           O  
ATOM   3028  N   ASP B 378      -1.995  13.078   7.952  1.00 79.68           N  
ATOM   3029  CA  ASP B 378      -0.658  12.775   8.453  1.00 79.68           C  
ATOM   3030  C   ASP B 378      -0.717  11.780   9.610  1.00 79.68           C  
ATOM   3031  CB  ASP B 378       0.052  14.056   8.897  1.00 79.68           C  
ATOM   3032  O   ASP B 378       0.007  10.782   9.614  1.00 79.68           O  
ATOM   3033  CG  ASP B 378       1.539  13.859   9.133  1.00 79.68           C  
ATOM   3034  OD1 ASP B 378       2.130  12.924   8.553  1.00 79.68           O  
ATOM   3035  OD2 ASP B 378       2.124  14.645   9.909  1.00 79.68           O  
ATOM   3036  N   ILE B 379      -1.538  12.074  10.546  1.00 78.86           N  
ATOM   3037  CA  ILE B 379      -1.690  11.208  11.710  1.00 78.86           C  
ATOM   3038  C   ILE B 379      -2.192   9.834  11.270  1.00 78.86           C  
ATOM   3039  CB  ILE B 379      -2.653  11.822  12.751  1.00 78.86           C  
ATOM   3040  O   ILE B 379      -1.697   8.806  11.737  1.00 78.86           O  
ATOM   3041  CG1 ILE B 379      -2.080  13.133  13.301  1.00 78.86           C  
ATOM   3042  CG2 ILE B 379      -2.931  10.829  13.882  1.00 78.86           C  
ATOM   3043  CD1 ILE B 379      -3.047  13.911  14.182  1.00 78.86           C  
ATOM   3044  N   GLN B 380      -3.171   9.705  10.368  1.00 76.47           N  
ATOM   3045  CA  GLN B 380      -3.728   8.452   9.871  1.00 76.47           C  
ATOM   3046  C   GLN B 380      -2.657   7.606   9.189  1.00 76.47           C  
ATOM   3047  CB  GLN B 380      -4.880   8.722   8.902  1.00 76.47           C  
ATOM   3048  O   GLN B 380      -2.641   6.381   9.331  1.00 76.47           O  
ATOM   3049  CG  GLN B 380      -6.227   8.915   9.586  1.00 76.47           C  
ATOM   3050  CD  GLN B 380      -7.350   9.189   8.604  1.00 76.47           C  
ATOM   3051  NE2 GLN B 380      -8.588   9.011   9.054  1.00 76.47           N  
ATOM   3052  OE1 GLN B 380      -7.108   9.557   7.450  1.00 76.47           O  
ATOM   3053  N   PHE B 381      -1.799   8.260   8.518  1.00 76.43           N  
ATOM   3054  CA  PHE B 381      -0.735   7.562   7.805  1.00 76.43           C  
ATOM   3055  C   PHE B 381       0.197   6.854   8.781  1.00 76.43           C  
ATOM   3056  CB  PHE B 381       0.061   8.540   6.935  1.00 76.43           C  
ATOM   3057  O   PHE B 381       0.516   5.677   8.600  1.00 76.43           O  
ATOM   3058  CG  PHE B 381       1.277   7.929   6.292  1.00 76.43           C  
ATOM   3059  CD1 PHE B 381       2.538   8.109   6.847  1.00 76.43           C  
ATOM   3060  CD2 PHE B 381       1.159   7.174   5.132  1.00 76.43           C  
ATOM   3061  CE1 PHE B 381       3.666   7.545   6.255  1.00 76.43           C  
ATOM   3062  CE2 PHE B 381       2.281   6.607   4.534  1.00 76.43           C  
ATOM   3063  CZ  PHE B 381       3.533   6.794   5.097  1.00 76.43           C  
ATOM   3064  N   TRP B 382       0.621   7.514   9.797  1.00 76.08           N  
ATOM   3065  CA  TRP B 382       1.580   6.955  10.745  1.00 76.08           C  
ATOM   3066  C   TRP B 382       0.916   5.914  11.641  1.00 76.08           C  
ATOM   3067  CB  TRP B 382       2.199   8.063  11.600  1.00 76.08           C  
ATOM   3068  O   TRP B 382       1.554   4.940  12.048  1.00 76.08           O  
ATOM   3069  CG  TRP B 382       3.294   8.823  10.913  1.00 76.08           C  
ATOM   3070  CD1 TRP B 382       3.192  10.041  10.299  1.00 76.08           C  
ATOM   3071  CD2 TRP B 382       4.656   8.412  10.766  1.00 76.08           C  
ATOM   3072  CE2 TRP B 382       5.325   9.431  10.052  1.00 76.08           C  
ATOM   3073  CE3 TRP B 382       5.378   7.281  11.169  1.00 76.08           C  
ATOM   3074  NE1 TRP B 382       4.410  10.412   9.779  1.00 76.08           N  
ATOM   3075  CH2 TRP B 382       7.365   8.233  10.139  1.00 76.08           C  
ATOM   3076  CZ2 TRP B 382       6.683   9.351   9.733  1.00 76.08           C  
ATOM   3077  CZ3 TRP B 382       6.728   7.203  10.851  1.00 76.08           C  
ATOM   3078  N   ASN B 383      -0.346   6.077  11.893  1.00 72.84           N  
ATOM   3079  CA  ASN B 383      -1.074   5.127  12.728  1.00 72.84           C  
ATOM   3080  C   ASN B 383      -1.300   3.803  12.003  1.00 72.84           C  
ATOM   3081  CB  ASN B 383      -2.411   5.721  13.177  1.00 72.84           C  
ATOM   3082  O   ASN B 383      -1.260   2.737  12.621  1.00 72.84           O  
ATOM   3083  CG  ASN B 383      -2.855   5.201  14.530  1.00 72.84           C  
ATOM   3084  ND2 ASN B 383      -4.089   5.514  14.909  1.00 72.84           N  
ATOM   3085  OD1 ASN B 383      -2.096   4.526  15.230  1.00 72.84           O  
ATOM   3086  N   SER B 384      -1.436   3.796  10.728  1.00 68.67           N  
ATOM   3087  CA  SER B 384      -1.812   2.616   9.955  1.00 68.67           C  
ATOM   3088  C   SER B 384      -0.581   1.890   9.421  1.00 68.67           C  
ATOM   3089  CB  SER B 384      -2.728   3.005   8.794  1.00 68.67           C  
ATOM   3090  O   SER B 384      -0.665   0.726   9.024  1.00 68.67           O  
ATOM   3091  OG  SER B 384      -2.048   3.844   7.876  1.00 68.67           O  
ATOM   3092  N   ARG B 385       0.677   2.414   9.598  1.00 64.81           N  
ATOM   3093  CA  ARG B 385       1.846   1.828   8.949  1.00 64.81           C  
ATOM   3094  C   ARG B 385       2.490   0.768   9.836  1.00 64.81           C  
ATOM   3095  CB  ARG B 385       2.868   2.912   8.601  1.00 64.81           C  
ATOM   3096  O   ARG B 385       2.849   1.045  10.983  1.00 64.81           O  
ATOM   3097  CG  ARG B 385       2.639   3.563   7.246  1.00 64.81           C  
ATOM   3098  CD  ARG B 385       3.685   3.130   6.229  1.00 64.81           C  
ATOM   3099  NE  ARG B 385       3.549   3.860   4.972  1.00 64.81           N  
ATOM   3100  NH1 ARG B 385       5.048   2.544   3.806  1.00 64.81           N  
ATOM   3101  NH2 ARG B 385       4.001   4.296   2.763  1.00 64.81           N  
ATOM   3102  CZ  ARG B 385       4.200   3.565   3.850  1.00 64.81           C  
ATOM   3103  N   GLN B 386       2.618  -0.400   9.202  1.00 61.75           N  
ATOM   3104  CA  GLN B 386       3.206  -1.516   9.937  1.00 61.75           C  
ATOM   3105  C   GLN B 386       4.642  -1.772   9.491  1.00 61.75           C  
ATOM   3106  CB  GLN B 386       2.366  -2.781   9.756  1.00 61.75           C  
ATOM   3107  O   GLN B 386       5.491  -2.150  10.302  1.00 61.75           O  
ATOM   3108  CG  GLN B 386       0.980  -2.694  10.380  1.00 61.75           C  
ATOM   3109  CD  GLN B 386       0.238  -4.017  10.349  1.00 61.75           C  
ATOM   3110  NE2 GLN B 386      -0.892  -4.080  11.046  1.00 61.75           N  
ATOM   3111  OE1 GLN B 386       0.676  -4.974   9.703  1.00 61.75           O  
ATOM   3112  N   SER B 387       4.911  -1.455   8.143  1.00 65.58           N  
ATOM   3113  CA  SER B 387       6.260  -1.682   7.634  1.00 65.58           C  
ATOM   3114  C   SER B 387       6.996  -0.366   7.411  1.00 65.58           C  
ATOM   3115  CB  SER B 387       6.213  -2.478   6.328  1.00 65.58           C  
ATOM   3116  O   SER B 387       6.393   0.626   6.995  1.00 65.58           O  
ATOM   3117  OG  SER B 387       6.559  -1.656   5.227  1.00 65.58           O  
ATOM   3118  N   LEU B 388       8.221  -0.332   7.699  1.00 75.24           N  
ATOM   3119  CA  LEU B 388       8.997   0.900   7.622  1.00 75.24           C  
ATOM   3120  C   LEU B 388       9.892   0.903   6.387  1.00 75.24           C  
ATOM   3121  CB  LEU B 388       9.847   1.078   8.883  1.00 75.24           C  
ATOM   3122  O   LEU B 388      10.843   1.684   6.306  1.00 75.24           O  
ATOM   3123  CG  LEU B 388       9.086   1.347  10.182  1.00 75.24           C  
ATOM   3124  CD1 LEU B 388       9.956   1.006  11.387  1.00 75.24           C  
ATOM   3125  CD2 LEU B 388       8.625   2.799  10.241  1.00 75.24           C  
ATOM   3126  N   GLU B 389       9.566  -0.033   5.494  1.00 67.20           N  
ATOM   3127  CA  GLU B 389      10.349  -0.075   4.263  1.00 67.20           C  
ATOM   3128  C   GLU B 389      10.120   1.177   3.420  1.00 67.20           C  
ATOM   3129  CB  GLU B 389      10.006  -1.326   3.450  1.00 67.20           C  
ATOM   3130  O   GLU B 389       8.977   1.581   3.198  1.00 67.20           O  
ATOM   3131  CG  GLU B 389      11.074  -1.712   2.437  1.00 67.20           C  
ATOM   3132  CD  GLU B 389      10.747  -2.989   1.677  1.00 67.20           C  
ATOM   3133  OE1 GLU B 389      11.481  -3.331   0.722  1.00 67.20           O  
ATOM   3134  OE2 GLU B 389       9.749  -3.650   2.040  1.00 67.20           O  
ATOM   3135  N   GLY B 390      11.106   1.870   3.169  1.00 71.08           N  
ATOM   3136  CA  GLY B 390      11.027   3.055   2.329  1.00 71.08           C  
ATOM   3137  C   GLY B 390      10.943   4.345   3.124  1.00 71.08           C  
ATOM   3138  O   GLY B 390      10.976   5.436   2.551  1.00 71.08           O  
ATOM   3139  N   LEU B 391      10.780   4.257   4.364  1.00 77.23           N  
ATOM   3140  CA  LEU B 391      10.679   5.444   5.207  1.00 77.23           C  
ATOM   3141  C   LEU B 391      11.989   5.699   5.945  1.00 77.23           C  
ATOM   3142  CB  LEU B 391       9.535   5.292   6.212  1.00 77.23           C  
ATOM   3143  O   LEU B 391      12.650   4.757   6.390  1.00 77.23           O  
ATOM   3144  CG  LEU B 391       8.117   5.382   5.645  1.00 77.23           C  
ATOM   3145  CD1 LEU B 391       7.114   4.791   6.629  1.00 77.23           C  
ATOM   3146  CD2 LEU B 391       7.763   6.829   5.317  1.00 77.23           C  
ATOM   3147  N   SER B 392      12.412   6.978   6.011  1.00 77.92           N  
ATOM   3148  CA  SER B 392      13.659   7.348   6.673  1.00 77.92           C  
ATOM   3149  C   SER B 392      13.443   7.595   8.162  1.00 77.92           C  
ATOM   3150  CB  SER B 392      14.261   8.594   6.023  1.00 77.92           C  
ATOM   3151  O   SER B 392      12.841   8.599   8.549  1.00 77.92           O  
ATOM   3152  OG  SER B 392      15.306   9.123   6.821  1.00 77.92           O  
ATOM   3153  N   VAL B 393      13.974   6.731   9.007  1.00 79.92           N  
ATOM   3154  CA  VAL B 393      13.867   6.856  10.456  1.00 79.92           C  
ATOM   3155  C   VAL B 393      14.688   8.052  10.934  1.00 79.92           C  
ATOM   3156  CB  VAL B 393      14.335   5.569  11.173  1.00 79.92           C  
ATOM   3157  O   VAL B 393      14.274   8.773  11.845  1.00 79.92           O  
ATOM   3158  CG1 VAL B 393      14.283   5.747  12.689  1.00 79.92           C  
ATOM   3159  CG2 VAL B 393      13.480   4.379  10.742  1.00 79.92           C  
ATOM   3160  N   ARG B 394      15.759   8.396  10.286  1.00 82.63           N  
ATOM   3161  CA  ARG B 394      16.634   9.501  10.663  1.00 82.63           C  
ATOM   3162  C   ARG B 394      15.974  10.845  10.373  1.00 82.63           C  
ATOM   3163  CB  ARG B 394      17.972   9.404   9.927  1.00 82.63           C  
ATOM   3164  O   ARG B 394      16.172  11.812  11.112  1.00 82.63           O  
ATOM   3165  CG  ARG B 394      18.849   8.252  10.391  1.00 82.63           C  
ATOM   3166  CD  ARG B 394      20.184   8.230   9.662  1.00 82.63           C  
ATOM   3167  NE  ARG B 394      21.066   7.189  10.182  1.00 82.63           N  
ATOM   3168  NH1 ARG B 394      21.133   5.975   8.217  1.00 82.63           N  
ATOM   3169  NH2 ARG B 394      22.296   5.253  10.056  1.00 82.63           N  
ATOM   3170  CZ  ARG B 394      21.496   6.142   9.484  1.00 82.63           C  
ATOM   3171  N   SER B 395      15.187  10.879   9.394  1.00 79.19           N  
ATOM   3172  CA  SER B 395      14.458  12.100   9.066  1.00 79.19           C  
ATOM   3173  C   SER B 395      13.429  12.435  10.141  1.00 79.19           C  
ATOM   3174  CB  SER B 395      13.764  11.962   7.710  1.00 79.19           C  
ATOM   3175  O   SER B 395      13.187  13.608  10.432  1.00 79.19           O  
ATOM   3176  OG  SER B 395      12.661  11.077   7.797  1.00 79.19           O  
ATOM   3177  N   VAL B 396      12.865  11.428  10.690  1.00 79.41           N  
ATOM   3178  CA  VAL B 396      11.868  11.627  11.737  1.00 79.41           C  
ATOM   3179  C   VAL B 396      12.536  12.195  12.986  1.00 79.41           C  
ATOM   3180  CB  VAL B 396      11.132  10.311  12.077  1.00 79.41           C  
ATOM   3181  O   VAL B 396      12.011  13.119  13.613  1.00 79.41           O  
ATOM   3182  CG1 VAL B 396      10.141  10.527  13.220  1.00 79.41           C  
ATOM   3183  CG2 VAL B 396      10.418   9.765  10.842  1.00 79.41           C  
ATOM   3184  N   PHE B 397      13.725  11.723  13.299  1.00 81.63           N  
ATOM   3185  CA  PHE B 397      14.469  12.213  14.453  1.00 81.63           C  
ATOM   3186  C   PHE B 397      14.890  13.663  14.250  1.00 81.63           C  
ATOM   3187  CB  PHE B 397      15.702  11.339  14.710  1.00 81.63           C  
ATOM   3188  O   PHE B 397      14.799  14.477  15.172  1.00 81.63           O  
ATOM   3189  CG  PHE B 397      15.432  10.154  15.597  1.00 81.63           C  
ATOM   3190  CD1 PHE B 397      15.440  10.288  16.980  1.00 81.63           C  
ATOM   3191  CD2 PHE B 397      15.169   8.906  15.048  1.00 81.63           C  
ATOM   3192  CE1 PHE B 397      15.191   9.192  17.804  1.00 81.63           C  
ATOM   3193  CE2 PHE B 397      14.918   7.807  15.864  1.00 81.63           C  
ATOM   3194  CZ  PHE B 397      14.931   7.952  17.242  1.00 81.63           C  
ATOM   3195  N   PHE B 398      15.288  13.893  13.133  1.00 80.12           N  
ATOM   3196  CA  PHE B 398      15.696  15.255  12.811  1.00 80.12           C  
ATOM   3197  C   PHE B 398      14.503  16.202  12.855  1.00 80.12           C  
ATOM   3198  CB  PHE B 398      16.358  15.307  11.431  1.00 80.12           C  
ATOM   3199  O   PHE B 398      14.637  17.359  13.259  1.00 80.12           O  
ATOM   3200  CG  PHE B 398      17.115  16.581  11.168  1.00 80.12           C  
ATOM   3201  CD1 PHE B 398      16.557  17.590  10.393  1.00 80.12           C  
ATOM   3202  CD2 PHE B 398      18.385  16.769  11.697  1.00 80.12           C  
ATOM   3203  CE1 PHE B 398      17.256  18.771  10.149  1.00 80.12           C  
ATOM   3204  CE2 PHE B 398      19.090  17.945  11.457  1.00 80.12           C  
ATOM   3205  CZ  PHE B 398      18.524  18.944  10.682  1.00 80.12           C  
ATOM   3206  N   GLY B 399      13.394  15.690  12.447  1.00 82.06           N  
ATOM   3207  CA  GLY B 399      12.174  16.479  12.521  1.00 82.06           C  
ATOM   3208  C   GLY B 399      11.800  16.867  13.939  1.00 82.06           C  
ATOM   3209  O   GLY B 399      11.385  18.000  14.189  1.00 82.06           O  
ATOM   3210  N   VAL B 400      11.978  15.975  14.871  1.00 85.53           N  
ATOM   3211  CA  VAL B 400      11.696  16.228  16.280  1.00 85.53           C  
ATOM   3212  C   VAL B 400      12.692  17.245  16.832  1.00 85.53           C  
ATOM   3213  CB  VAL B 400      11.747  14.927  17.112  1.00 85.53           C  
ATOM   3214  O   VAL B 400      12.313  18.155  17.573  1.00 85.53           O  
ATOM   3215  CG1 VAL B 400      11.582  15.231  18.600  1.00 85.53           C  
ATOM   3216  CG2 VAL B 400      10.671  13.951  16.640  1.00 85.53           C  
ATOM   3217  N   PHE B 401      13.938  17.077  16.448  1.00 84.64           N  
ATOM   3218  CA  PHE B 401      14.978  18.016  16.854  1.00 84.64           C  
ATOM   3219  C   PHE B 401      14.657  19.423  16.365  1.00 84.64           C  
ATOM   3220  CB  PHE B 401      16.343  17.572  16.320  1.00 84.64           C  
ATOM   3221  O   PHE B 401      14.735  20.385  17.132  1.00 84.64           O  
ATOM   3222  CG  PHE B 401      17.437  18.582  16.539  1.00 84.64           C  
ATOM   3223  CD1 PHE B 401      17.888  19.377  15.492  1.00 84.64           C  
ATOM   3224  CD2 PHE B 401      18.016  18.736  17.792  1.00 84.64           C  
ATOM   3225  CE1 PHE B 401      18.900  20.313  15.691  1.00 84.64           C  
ATOM   3226  CE2 PHE B 401      19.028  19.669  17.999  1.00 84.64           C  
ATOM   3227  CZ  PHE B 401      19.470  20.455  16.947  1.00 84.64           C  
ATOM   3228  N   GLN B 402      14.228  19.480  15.205  1.00 84.43           N  
ATOM   3229  CA  GLN B 402      13.861  20.764  14.616  1.00 84.43           C  
ATOM   3230  C   GLN B 402      12.705  21.407  15.376  1.00 84.43           C  
ATOM   3231  CB  GLN B 402      13.490  20.592  13.142  1.00 84.43           C  
ATOM   3232  O   GLN B 402      12.754  22.594  15.704  1.00 84.43           O  
ATOM   3233  CG  GLN B 402      13.132  21.896  12.443  1.00 84.43           C  
ATOM   3234  CD  GLN B 402      12.716  21.692  10.998  1.00 84.43           C  
ATOM   3235  NE2 GLN B 402      11.725  22.457  10.553  1.00 84.43           N  
ATOM   3236  OE1 GLN B 402      13.281  20.855  10.288  1.00 84.43           O  
ATOM   3237  N   SER B 403      11.732  20.662  15.680  1.00 86.44           N  
ATOM   3238  CA  SER B 403      10.560  21.167  16.388  1.00 86.44           C  
ATOM   3239  C   SER B 403      10.923  21.635  17.793  1.00 86.44           C  
ATOM   3240  CB  SER B 403       9.475  20.092  16.464  1.00 86.44           C  
ATOM   3241  O   SER B 403      10.365  22.616  18.290  1.00 86.44           O  
ATOM   3242  OG  SER B 403       9.047  19.716  15.166  1.00 86.44           O  
ATOM   3243  N   PHE B 404      11.870  21.017  18.410  1.00 89.65           N  
ATOM   3244  CA  PHE B 404      12.322  21.375  19.749  1.00 89.65           C  
ATOM   3245  C   PHE B 404      13.051  22.713  19.734  1.00 89.65           C  
ATOM   3246  CB  PHE B 404      13.235  20.285  20.319  1.00 89.65           C  
ATOM   3247  O   PHE B 404      12.823  23.560  20.601  1.00 89.65           O  
ATOM   3248  CG  PHE B 404      13.504  20.428  21.792  1.00 89.65           C  
ATOM   3249  CD1 PHE B 404      14.730  20.899  22.247  1.00 89.65           C  
ATOM   3250  CD2 PHE B 404      12.531  20.090  22.724  1.00 89.65           C  
ATOM   3251  CE1 PHE B 404      14.982  21.032  23.610  1.00 89.65           C  
ATOM   3252  CE2 PHE B 404      12.776  20.221  24.088  1.00 89.65           C  
ATOM   3253  CZ  PHE B 404      14.002  20.691  24.529  1.00 89.65           C  
ATOM   3254  N   VAL B 405      13.876  22.946  18.725  1.00 87.41           N  
ATOM   3255  CA  VAL B 405      14.616  24.194  18.575  1.00 87.41           C  
ATOM   3256  C   VAL B 405      13.641  25.352  18.373  1.00 87.41           C  
ATOM   3257  CB  VAL B 405      15.613  24.125  17.396  1.00 87.41           C  
ATOM   3258  O   VAL B 405      13.793  26.413  18.983  1.00 87.41           O  
ATOM   3259  CG1 VAL B 405      16.220  25.499  17.121  1.00 87.41           C  
ATOM   3260  CG2 VAL B 405      16.709  23.101  17.685  1.00 87.41           C  
ATOM   3261  N   VAL B 406      12.643  25.112  17.605  1.00 85.36           N  
ATOM   3262  CA  VAL B 406      11.643  26.140  17.334  1.00 85.36           C  
ATOM   3263  C   VAL B 406      10.888  26.478  18.618  1.00 85.36           C  
ATOM   3264  CB  VAL B 406      10.653  25.693  16.235  1.00 85.36           C  
ATOM   3265  O   VAL B 406      10.629  27.649  18.903  1.00 85.36           O  
ATOM   3266  CG1 VAL B 406       9.515  26.702  16.092  1.00 85.36           C  
ATOM   3267  CG2 VAL B 406      11.381  25.511  14.904  1.00 85.36           C  
ATOM   3268  N   LEU B 407      10.612  25.460  19.375  1.00 89.07           N  
ATOM   3269  CA  LEU B 407       9.918  25.658  20.643  1.00 89.07           C  
ATOM   3270  C   LEU B 407      10.762  26.492  21.600  1.00 89.07           C  
ATOM   3271  CB  LEU B 407       9.579  24.310  21.285  1.00 89.07           C  
ATOM   3272  O   LEU B 407      10.266  27.447  22.203  1.00 89.07           O  
ATOM   3273  CG  LEU B 407       8.869  24.363  22.639  1.00 89.07           C  
ATOM   3274  CD1 LEU B 407       7.463  24.931  22.477  1.00 89.07           C  
ATOM   3275  CD2 LEU B 407       8.822  22.977  23.273  1.00 89.07           C  
ATOM   3276  N   LEU B 408      12.080  26.232  21.725  1.00 91.11           N  
ATOM   3277  CA  LEU B 408      12.984  26.954  22.614  1.00 91.11           C  
ATOM   3278  C   LEU B 408      13.139  28.404  22.171  1.00 91.11           C  
ATOM   3279  CB  LEU B 408      14.353  26.271  22.656  1.00 91.11           C  
ATOM   3280  O   LEU B 408      13.241  29.306  23.006  1.00 91.11           O  
ATOM   3281  CG  LEU B 408      14.408  24.903  23.338  1.00 91.11           C  
ATOM   3282  CD1 LEU B 408      15.801  24.297  23.199  1.00 91.11           C  
ATOM   3283  CD2 LEU B 408      14.015  25.020  24.806  1.00 91.11           C  
ATOM   3284  N   TYR B 409      13.126  28.554  20.909  1.00 87.04           N  
ATOM   3285  CA  TYR B 409      13.247  29.903  20.367  1.00 87.04           C  
ATOM   3286  C   TYR B 409      12.041  30.754  20.748  1.00 87.04           C  
ATOM   3287  CB  TYR B 409      13.395  29.860  18.844  1.00 87.04           C  
ATOM   3288  O   TYR B 409      12.192  31.907  21.159  1.00 87.04           O  
ATOM   3289  CG  TYR B 409      13.375  31.222  18.193  1.00 87.04           C  
ATOM   3290  CD1 TYR B 409      12.223  31.703  17.575  1.00 87.04           C  
ATOM   3291  CD2 TYR B 409      14.507  32.030  18.194  1.00 87.04           C  
ATOM   3292  CE1 TYR B 409      12.199  32.957  16.973  1.00 87.04           C  
ATOM   3293  CE2 TYR B 409      14.495  33.285  17.594  1.00 87.04           C  
ATOM   3294  OH  TYR B 409      13.321  34.981  16.393  1.00 87.04           O  
ATOM   3295  CZ  TYR B 409      13.339  33.739  16.988  1.00 87.04           C  
ATOM   3296  N   ILE B 410      10.891  30.202  20.537  1.00 84.54           N  
ATOM   3297  CA  ILE B 410       9.658  30.930  20.811  1.00 84.54           C  
ATOM   3298  C   ILE B 410       9.556  31.231  22.305  1.00 84.54           C  
ATOM   3299  CB  ILE B 410       8.417  30.139  20.339  1.00 84.54           C  
ATOM   3300  O   ILE B 410       9.086  32.301  22.698  1.00 84.54           O  
ATOM   3301  CG1 ILE B 410       8.408  30.024  18.810  1.00 84.54           C  
ATOM   3302  CG2 ILE B 410       7.131  30.798  20.846  1.00 84.54           C  
ATOM   3303  CD1 ILE B 410       7.302  29.132  18.263  1.00 84.54           C  
ATOM   3304  N   LEU B 411      10.004  30.311  23.117  1.00 86.47           N  
ATOM   3305  CA  LEU B 411       9.964  30.503  24.563  1.00 86.47           C  
ATOM   3306  C   LEU B 411      10.921  31.610  24.991  1.00 86.47           C  
ATOM   3307  CB  LEU B 411      10.314  29.201  25.287  1.00 86.47           C  
ATOM   3308  O   LEU B 411      10.657  32.324  25.961  1.00 86.47           O  
ATOM   3309  CG  LEU B 411       9.259  28.095  25.242  1.00 86.47           C  
ATOM   3310  CD1 LEU B 411       9.834  26.791  25.787  1.00 86.47           C  
ATOM   3311  CD2 LEU B 411       8.018  28.507  26.026  1.00 86.47           C  
ATOM   3312  N   ASP B 412      12.027  31.756  24.149  1.00 83.21           N  
ATOM   3313  CA  ASP B 412      13.048  32.751  24.460  1.00 83.21           C  
ATOM   3314  C   ASP B 412      12.608  34.145  24.021  1.00 83.21           C  
ATOM   3315  CB  ASP B 412      14.376  32.384  23.794  1.00 83.21           C  
ATOM   3316  O   ASP B 412      13.029  35.147  24.604  1.00 83.21           O  
ATOM   3317  CG  ASP B 412      15.539  33.229  24.284  1.00 83.21           C  
ATOM   3318  OD1 ASP B 412      15.762  33.306  25.512  1.00 83.21           O  
ATOM   3319  OD2 ASP B 412      16.236  33.825  23.436  1.00 83.21           O  
ATOM   3320  N   ASN B 413      11.706  34.138  23.040  1.00 75.87           N  
ATOM   3321  CA  ASN B 413      11.251  35.420  22.512  1.00 75.87           C  
ATOM   3322  C   ASN B 413       9.845  35.759  23.000  1.00 75.87           C  
ATOM   3323  CB  ASN B 413      11.296  35.417  20.983  1.00 75.87           C  
ATOM   3324  O   ASN B 413       9.024  34.865  23.211  1.00 75.87           O  
ATOM   3325  CG  ASN B 413      12.708  35.521  20.441  1.00 75.87           C  
ATOM   3326  ND2 ASN B 413      12.982  34.800  19.360  1.00 75.87           N  
ATOM   3327  OD1 ASN B 413      13.546  36.242  20.989  1.00 75.87           O  
ATOM   3328  N   GLU B 414       9.681  36.409  24.112  1.00 66.87           N  
ATOM   3329  CA  GLU B 414       8.428  36.819  24.738  1.00 66.87           C  
ATOM   3330  C   GLU B 414       7.296  36.884  23.717  1.00 66.87           C  
ATOM   3331  CB  GLU B 414       8.590  38.174  25.430  1.00 66.87           C  
ATOM   3332  O   GLU B 414       6.722  37.950  23.486  1.00 66.87           O  
ATOM   3333  CG  GLU B 414       9.597  38.165  26.572  1.00 66.87           C  
ATOM   3334  CD  GLU B 414       9.497  39.388  27.470  1.00 66.87           C  
ATOM   3335  OE1 GLU B 414      10.177  39.426  28.520  1.00 66.87           O  
ATOM   3336  OE2 GLU B 414       8.731  40.314  27.121  1.00 66.87           O  
ATOM   3337  N   THR B 415       6.977  35.743  23.075  1.00 64.23           N  
ATOM   3338  CA  THR B 415       5.897  35.633  22.101  1.00 64.23           C  
ATOM   3339  C   THR B 415       4.564  35.377  22.798  1.00 64.23           C  
ATOM   3340  CB  THR B 415       6.173  34.507  21.086  1.00 64.23           C  
ATOM   3341  O   THR B 415       4.533  35.020  23.977  1.00 64.23           O  
ATOM   3342  CG2 THR B 415       7.289  34.898  20.122  1.00 64.23           C  
ATOM   3343  OG1 THR B 415       6.559  33.321  21.791  1.00 64.23           O  
ATOM   3344  N   ASN B 416       3.397  35.527  22.071  1.00 67.28           N  
ATOM   3345  CA  ASN B 416       2.027  35.311  22.522  1.00 67.28           C  
ATOM   3346  C   ASN B 416       1.823  33.890  23.040  1.00 67.28           C  
ATOM   3347  CB  ASN B 416       1.037  35.613  21.395  1.00 67.28           C  
ATOM   3348  O   ASN B 416       2.354  32.936  22.469  1.00 67.28           O  
ATOM   3349  CG  ASN B 416      -0.390  35.746  21.891  1.00 67.28           C  
ATOM   3350  ND2 ASN B 416      -1.235  36.392  21.097  1.00 67.28           N  
ATOM   3351  OD1 ASN B 416      -0.728  35.274  22.979  1.00 67.28           O  
ATOM   3352  N   PHE B 417       1.254  33.753  24.153  1.00 70.67           N  
ATOM   3353  CA  PHE B 417       1.031  32.484  24.837  1.00 70.67           C  
ATOM   3354  C   PHE B 417       0.326  31.492  23.920  1.00 70.67           C  
ATOM   3355  CB  PHE B 417       0.207  32.697  26.111  1.00 70.67           C  
ATOM   3356  O   PHE B 417       0.630  30.297  23.939  1.00 70.67           O  
ATOM   3357  CG  PHE B 417      -0.078  31.428  26.869  1.00 70.67           C  
ATOM   3358  CD1 PHE B 417      -1.325  30.821  26.791  1.00 70.67           C  
ATOM   3359  CD2 PHE B 417       0.903  30.842  27.659  1.00 70.67           C  
ATOM   3360  CE1 PHE B 417      -1.592  29.647  27.491  1.00 70.67           C  
ATOM   3361  CE2 PHE B 417       0.644  29.669  28.361  1.00 70.67           C  
ATOM   3362  CZ  PHE B 417      -0.604  29.073  28.277  1.00 70.67           C  
ATOM   3363  N   VAL B 418      -0.635  31.913  23.124  1.00 72.07           N  
ATOM   3364  CA  VAL B 418      -1.395  31.037  22.239  1.00 72.07           C  
ATOM   3365  C   VAL B 418      -0.454  30.368  21.240  1.00 72.07           C  
ATOM   3366  CB  VAL B 418      -2.504  31.810  21.490  1.00 72.07           C  
ATOM   3367  O   VAL B 418      -0.579  29.173  20.964  1.00 72.07           O  
ATOM   3368  CG1 VAL B 418      -3.194  30.910  20.467  1.00 72.07           C  
ATOM   3369  CG2 VAL B 418      -3.521  32.375  22.480  1.00 72.07           C  
ATOM   3370  N   VAL B 419       0.457  30.962  20.688  1.00 75.25           N  
ATOM   3371  CA  VAL B 419       1.421  30.431  19.729  1.00 75.25           C  
ATOM   3372  C   VAL B 419       2.366  29.458  20.431  1.00 75.25           C  
ATOM   3373  CB  VAL B 419       2.227  31.562  19.051  1.00 75.25           C  
ATOM   3374  O   VAL B 419       2.709  28.410  19.880  1.00 75.25           O  
ATOM   3375  CG1 VAL B 419       3.308  30.982  18.140  1.00 75.25           C  
ATOM   3376  CG2 VAL B 419       1.296  32.481  18.263  1.00 75.25           C  
ATOM   3377  N   GLN B 420       2.684  29.756  21.643  1.00 83.15           N  
ATOM   3378  CA  GLN B 420       3.576  28.893  22.411  1.00 83.15           C  
ATOM   3379  C   GLN B 420       2.940  27.529  22.662  1.00 83.15           C  
ATOM   3380  CB  GLN B 420       3.945  29.552  23.741  1.00 83.15           C  
ATOM   3381  O   GLN B 420       3.590  26.495  22.494  1.00 83.15           O  
ATOM   3382  CG  GLN B 420       4.940  30.697  23.605  1.00 83.15           C  
ATOM   3383  CD  GLN B 420       5.224  31.388  24.925  1.00 83.15           C  
ATOM   3384  NE2 GLN B 420       6.089  32.396  24.893  1.00 83.15           N  
ATOM   3385  OE1 GLN B 420       4.670  31.020  25.966  1.00 83.15           O  
ATOM   3386  N   VAL B 421       1.643  27.574  22.999  1.00 81.00           N  
ATOM   3387  CA  VAL B 421       0.930  26.337  23.302  1.00 81.00           C  
ATOM   3388  C   VAL B 421       0.771  25.507  22.030  1.00 81.00           C  
ATOM   3389  CB  VAL B 421      -0.452  26.619  23.932  1.00 81.00           C  
ATOM   3390  O   VAL B 421       0.920  24.283  22.058  1.00 81.00           O  
ATOM   3391  CG1 VAL B 421      -1.268  25.332  24.041  1.00 81.00           C  
ATOM   3392  CG2 VAL B 421      -0.291  27.271  25.303  1.00 81.00           C  
ATOM   3393  N   SER B 422       0.533  26.108  20.918  1.00 81.00           N  
ATOM   3394  CA  SER B 422       0.358  25.407  19.650  1.00 81.00           C  
ATOM   3395  C   SER B 422       1.640  24.697  19.230  1.00 81.00           C  
ATOM   3396  CB  SER B 422      -0.078  26.382  18.555  1.00 81.00           C  
ATOM   3397  O   SER B 422       1.606  23.536  18.815  1.00 81.00           O  
ATOM   3398  OG  SER B 422       0.962  27.297  18.253  1.00 81.00           O  
ATOM   3399  N   VAL B 423       2.664  25.323  19.310  1.00 82.62           N  
ATOM   3400  CA  VAL B 423       3.949  24.750  18.925  1.00 82.62           C  
ATOM   3401  C   VAL B 423       4.321  23.623  19.886  1.00 82.62           C  
ATOM   3402  CB  VAL B 423       5.063  25.820  18.900  1.00 82.62           C  
ATOM   3403  O   VAL B 423       4.882  22.606  19.472  1.00 82.62           O  
ATOM   3404  CG1 VAL B 423       6.424  25.176  18.642  1.00 82.62           C  
ATOM   3405  CG2 VAL B 423       4.761  26.880  17.843  1.00 82.62           C  
ATOM   3406  N   PHE B 424       3.999  23.856  21.207  1.00 86.76           N  
ATOM   3407  CA  PHE B 424       4.261  22.824  22.203  1.00 86.76           C  
ATOM   3408  C   PHE B 424       3.531  21.533  21.850  1.00 86.76           C  
ATOM   3409  CB  PHE B 424       3.841  23.301  23.597  1.00 86.76           C  
ATOM   3410  O   PHE B 424       4.122  20.452  21.881  1.00 86.76           O  
ATOM   3411  CG  PHE B 424       4.141  22.313  24.692  1.00 86.76           C  
ATOM   3412  CD1 PHE B 424       3.137  21.507  25.215  1.00 86.76           C  
ATOM   3413  CD2 PHE B 424       5.428  22.191  25.199  1.00 86.76           C  
ATOM   3414  CE1 PHE B 424       3.412  20.593  26.229  1.00 86.76           C  
ATOM   3415  CE2 PHE B 424       5.710  21.280  26.213  1.00 86.76           C  
ATOM   3416  CZ  PHE B 424       4.701  20.482  26.727  1.00 86.76           C  
ATOM   3417  N   ILE B 425       2.308  21.641  21.481  1.00 83.23           N  
ATOM   3418  CA  ILE B 425       1.509  20.482  21.095  1.00 83.23           C  
ATOM   3419  C   ILE B 425       2.094  19.850  19.834  1.00 83.23           C  
ATOM   3420  CB  ILE B 425       0.030  20.866  20.866  1.00 83.23           C  
ATOM   3421  O   ILE B 425       2.104  18.624  19.695  1.00 83.23           O  
ATOM   3422  CG1 ILE B 425      -0.607  21.342  22.177  1.00 83.23           C  
ATOM   3423  CG2 ILE B 425      -0.748  19.687  20.275  1.00 83.23           C  
ATOM   3424  CD1 ILE B 425      -1.978  21.979  22.003  1.00 83.23           C  
ATOM   3425  N   GLY B 426       2.560  20.675  18.930  1.00 83.54           N  
ATOM   3426  CA  GLY B 426       3.223  20.170  17.738  1.00 83.54           C  
ATOM   3427  C   GLY B 426       4.418  19.289  18.049  1.00 83.54           C  
ATOM   3428  O   GLY B 426       4.600  18.239  17.429  1.00 83.54           O  
ATOM   3429  N   VAL B 427       5.210  19.599  19.034  1.00 88.14           N  
ATOM   3430  CA  VAL B 427       6.379  18.833  19.452  1.00 88.14           C  
ATOM   3431  C   VAL B 427       5.937  17.500  20.051  1.00 88.14           C  
ATOM   3432  CB  VAL B 427       7.238  19.616  20.470  1.00 88.14           C  
ATOM   3433  O   VAL B 427       6.556  16.463  19.801  1.00 88.14           O  
ATOM   3434  CG1 VAL B 427       8.340  18.728  21.044  1.00 88.14           C  
ATOM   3435  CG2 VAL B 427       7.836  20.861  19.816  1.00 88.14           C  
ATOM   3436  N   LEU B 428       4.874  17.529  20.814  1.00 85.71           N  
ATOM   3437  CA  LEU B 428       4.350  16.305  21.411  1.00 85.71           C  
ATOM   3438  C   LEU B 428       3.939  15.307  20.334  1.00 85.71           C  
ATOM   3439  CB  LEU B 428       3.155  16.619  22.315  1.00 85.71           C  
ATOM   3440  O   LEU B 428       4.205  14.110  20.457  1.00 85.71           O  
ATOM   3441  CG  LEU B 428       3.478  17.232  23.679  1.00 85.71           C  
ATOM   3442  CD1 LEU B 428       2.197  17.668  24.381  1.00 85.71           C  
ATOM   3443  CD2 LEU B 428       4.256  16.242  24.539  1.00 85.71           C  
ATOM   3444  N   ILE B 429       3.383  15.811  19.290  1.00 83.16           N  
ATOM   3445  CA  ILE B 429       2.953  14.968  18.180  1.00 83.16           C  
ATOM   3446  C   ILE B 429       4.172  14.365  17.487  1.00 83.16           C  
ATOM   3447  CB  ILE B 429       2.097  15.760  17.167  1.00 83.16           C  
ATOM   3448  O   ILE B 429       4.181  13.178  17.152  1.00 83.16           O  
ATOM   3449  CG1 ILE B 429       0.795  16.234  17.823  1.00 83.16           C  
ATOM   3450  CG2 ILE B 429       1.807  14.912  15.925  1.00 83.16           C  
ATOM   3451  CD1 ILE B 429      -0.009  17.207  16.971  1.00 83.16           C  
ATOM   3452  N   ASP B 430       5.175  15.136  17.299  1.00 85.10           N  
ATOM   3453  CA  ASP B 430       6.399  14.660  16.662  1.00 85.10           C  
ATOM   3454  C   ASP B 430       7.080  13.589  17.510  1.00 85.10           C  
ATOM   3455  CB  ASP B 430       7.362  15.823  16.412  1.00 85.10           C  
ATOM   3456  O   ASP B 430       7.674  12.650  16.975  1.00 85.10           O  
ATOM   3457  CG  ASP B 430       6.981  16.659  15.202  1.00 85.10           C  
ATOM   3458  OD1 ASP B 430       6.280  16.147  14.304  1.00 85.10           O  
ATOM   3459  OD2 ASP B 430       7.390  17.839  15.146  1.00 85.10           O  
ATOM   3460  N   LEU B 431       6.983  13.770  18.811  1.00 85.14           N  
ATOM   3461  CA  LEU B 431       7.531  12.768  19.719  1.00 85.14           C  
ATOM   3462  C   LEU B 431       6.766  11.454  19.602  1.00 85.14           C  
ATOM   3463  CB  LEU B 431       7.486  13.272  21.164  1.00 85.14           C  
ATOM   3464  O   LEU B 431       7.358  10.376  19.693  1.00 85.14           O  
ATOM   3465  CG  LEU B 431       8.702  14.066  21.643  1.00 85.14           C  
ATOM   3466  CD1 LEU B 431       8.306  15.011  22.772  1.00 85.14           C  
ATOM   3467  CD2 LEU B 431       9.813  13.123  22.094  1.00 85.14           C  
ATOM   3468  N   TRP B 432       5.493  11.591  19.394  1.00 84.66           N  
ATOM   3469  CA  TRP B 432       4.644  10.422  19.192  1.00 84.66           C  
ATOM   3470  C   TRP B 432       5.095   9.625  17.973  1.00 84.66           C  
ATOM   3471  CB  TRP B 432       3.180  10.841  19.030  1.00 84.66           C  
ATOM   3472  O   TRP B 432       5.028   8.393  17.969  1.00 84.66           O  
ATOM   3473  CG  TRP B 432       2.247   9.700  18.755  1.00 84.66           C  
ATOM   3474  CD1 TRP B 432       1.846   8.733  19.634  1.00 84.66           C  
ATOM   3475  CD2 TRP B 432       1.600   9.406  17.513  1.00 84.66           C  
ATOM   3476  CE2 TRP B 432       0.821   8.245  17.711  1.00 84.66           C  
ATOM   3477  CE3 TRP B 432       1.604  10.013  16.250  1.00 84.66           C  
ATOM   3478  NE1 TRP B 432       0.989   7.854  19.012  1.00 84.66           N  
ATOM   3479  CH2 TRP B 432       0.074   8.292  15.466  1.00 84.66           C  
ATOM   3480  CZ2 TRP B 432       0.052   7.678  16.692  1.00 84.66           C  
ATOM   3481  CZ3 TRP B 432       0.838   9.448  15.237  1.00 84.66           C  
ATOM   3482  N   LYS B 433       5.573  10.197  16.963  1.00 78.83           N  
ATOM   3483  CA  LYS B 433       6.035   9.553  15.737  1.00 78.83           C  
ATOM   3484  C   LYS B 433       7.240   8.657  16.008  1.00 78.83           C  
ATOM   3485  CB  LYS B 433       6.389  10.601  14.681  1.00 78.83           C  
ATOM   3486  O   LYS B 433       7.412   7.626  15.354  1.00 78.83           O  
ATOM   3487  CG  LYS B 433       5.183  11.327  14.101  1.00 78.83           C  
ATOM   3488  CD  LYS B 433       5.599  12.355  13.057  1.00 78.83           C  
ATOM   3489  CE  LYS B 433       4.403  13.147  12.544  1.00 78.83           C  
ATOM   3490  NZ  LYS B 433       4.810  14.179  11.544  1.00 78.83           N  
ATOM   3491  N   ILE B 434       8.079   9.049  16.979  1.00 80.07           N  
ATOM   3492  CA  ILE B 434       9.266   8.276  17.328  1.00 80.07           C  
ATOM   3493  C   ILE B 434       8.850   6.922  17.899  1.00 80.07           C  
ATOM   3494  CB  ILE B 434      10.157   9.033  18.338  1.00 80.07           C  
ATOM   3495  O   ILE B 434       9.510   5.909  17.655  1.00 80.07           O  
ATOM   3496  CG1 ILE B 434      10.850  10.218  17.655  1.00 80.07           C  
ATOM   3497  CG2 ILE B 434      11.183   8.087  18.968  1.00 80.07           C  
ATOM   3498  CD1 ILE B 434      11.515  11.187  18.623  1.00 80.07           C  
ATOM   3499  N   THR B 435       7.797   6.860  18.596  1.00 79.16           N  
ATOM   3500  CA  THR B 435       7.311   5.621  19.193  1.00 79.16           C  
ATOM   3501  C   THR B 435       6.815   4.660  18.117  1.00 79.16           C  
ATOM   3502  CB  THR B 435       6.180   5.894  20.202  1.00 79.16           C  
ATOM   3503  O   THR B 435       6.841   3.442  18.305  1.00 79.16           O  
ATOM   3504  CG2 THR B 435       6.684   6.718  21.383  1.00 79.16           C  
ATOM   3505  OG1 THR B 435       5.126   6.611  19.548  1.00 79.16           O  
ATOM   3506  N   LYS B 436       6.492   5.118  17.004  1.00 74.09           N  
ATOM   3507  CA  LYS B 436       5.980   4.297  15.911  1.00 74.09           C  
ATOM   3508  C   LYS B 436       7.120   3.668  15.115  1.00 74.09           C  
ATOM   3509  CB  LYS B 436       5.091   5.129  14.985  1.00 74.09           C  
ATOM   3510  O   LYS B 436       6.976   2.568  14.578  1.00 74.09           O  
ATOM   3511  CG  LYS B 436       3.694   5.381  15.531  1.00 74.09           C  
ATOM   3512  CD  LYS B 436       2.858   4.107  15.538  1.00 74.09           C  
ATOM   3513  CE  LYS B 436       1.427   4.378  15.983  1.00 74.09           C  
ATOM   3514  NZ  LYS B 436       0.611   3.128  16.016  1.00 74.09           N  
ATOM   3515  N   VAL B 437       8.327   4.400  15.141  1.00 75.30           N  
ATOM   3516  CA  VAL B 437       9.415   3.949  14.281  1.00 75.30           C  
ATOM   3517  C   VAL B 437      10.380   3.078  15.082  1.00 75.30           C  
ATOM   3518  CB  VAL B 437      10.171   5.139  13.649  1.00 75.30           C  
ATOM   3519  O   VAL B 437      11.028   2.187  14.528  1.00 75.30           O  
ATOM   3520  CG1 VAL B 437      11.313   4.645  12.764  1.00 75.30           C  
ATOM   3521  CG2 VAL B 437       9.210   6.015  12.847  1.00 75.30           C  
ATOM   3522  N   MET B 438      10.388   3.284  16.353  1.00 78.77           N  
ATOM   3523  CA  MET B 438      11.313   2.532  17.195  1.00 78.77           C  
ATOM   3524  C   MET B 438      10.577   1.868  18.354  1.00 78.77           C  
ATOM   3525  CB  MET B 438      12.416   3.446  17.732  1.00 78.77           C  
ATOM   3526  O   MET B 438       9.549   2.370  18.811  1.00 78.77           O  
ATOM   3527  CG  MET B 438      13.576   3.638  16.768  1.00 78.77           C  
ATOM   3528  SD  MET B 438      14.962   4.581  17.514  1.00 78.77           S  
ATOM   3529  CE  MET B 438      15.507   3.400  18.780  1.00 78.77           C  
ATOM   3530  N   ASP B 439      11.008   0.659  18.650  1.00 75.20           N  
ATOM   3531  CA  ASP B 439      10.460   0.018  19.842  1.00 75.20           C  
ATOM   3532  C   ASP B 439      11.077   0.601  21.111  1.00 75.20           C  
ATOM   3533  CB  ASP B 439      10.690  -1.494  19.791  1.00 75.20           C  
ATOM   3534  O   ASP B 439      12.285   0.488  21.329  1.00 75.20           O  
ATOM   3535  CG  ASP B 439       9.609  -2.233  19.022  1.00 75.20           C  
ATOM   3536  OD1 ASP B 439       8.486  -1.702  18.887  1.00 75.20           O  
ATOM   3537  OD2 ASP B 439       9.883  -3.358  18.550  1.00 75.20           O  
ATOM   3538  N   VAL B 440      10.322   1.295  21.780  1.00 70.66           N  
ATOM   3539  CA  VAL B 440      10.806   1.929  23.002  1.00 70.66           C  
ATOM   3540  C   VAL B 440      10.447   1.066  24.210  1.00 70.66           C  
ATOM   3541  CB  VAL B 440      10.225   3.351  23.172  1.00 70.66           C  
ATOM   3542  O   VAL B 440       9.270   0.785  24.452  1.00 70.66           O  
ATOM   3543  CG1 VAL B 440      10.804   4.026  24.414  1.00 70.66           C  
ATOM   3544  CG2 VAL B 440      10.500   4.191  21.926  1.00 70.66           C  
ATOM   3545  N   ARG B 441      11.356   0.309  24.795  1.00 67.89           N  
ATOM   3546  CA  ARG B 441      11.116  -0.543  25.955  1.00 67.89           C  
ATOM   3547  C   ARG B 441      11.741   0.054  27.211  1.00 67.89           C  
ATOM   3548  CB  ARG B 441      11.668  -1.950  25.713  1.00 67.89           C  
ATOM   3549  O   ARG B 441      12.834   0.622  27.158  1.00 67.89           O  
ATOM   3550  CG  ARG B 441      10.824  -2.789  24.767  1.00 67.89           C  
ATOM   3551  CD  ARG B 441      11.282  -4.240  24.739  1.00 67.89           C  
ATOM   3552  NE  ARG B 441      10.489  -5.038  23.808  1.00 67.89           N  
ATOM   3553  NH1 ARG B 441      11.580  -7.024  24.257  1.00 67.89           N  
ATOM   3554  NH2 ARG B 441       9.871  -6.969  22.730  1.00 67.89           N  
ATOM   3555  CZ  ARG B 441      10.648  -6.342  23.601  1.00 67.89           C  
ATOM   3556  N   LEU B 442      10.982   0.063  28.120  1.00 68.12           N  
ATOM   3557  CA  LEU B 442      11.470   0.517  29.417  1.00 68.12           C  
ATOM   3558  C   LEU B 442      12.064  -0.642  30.210  1.00 68.12           C  
ATOM   3559  CB  LEU B 442      10.339   1.170  30.216  1.00 68.12           C  
ATOM   3560  O   LEU B 442      11.355  -1.588  30.563  1.00 68.12           O  
ATOM   3561  CG  LEU B 442      10.174   2.681  30.046  1.00 68.12           C  
ATOM   3562  CD1 LEU B 442       8.695   3.048  29.978  1.00 68.12           C  
ATOM   3563  CD2 LEU B 442      10.864   3.427  31.183  1.00 68.12           C  
ATOM   3564  N   ASP B 443      13.408  -0.916  30.179  1.00 67.30           N  
ATOM   3565  CA  ASP B 443      14.052  -1.979  30.944  1.00 67.30           C  
ATOM   3566  C   ASP B 443      14.102  -1.633  32.430  1.00 67.30           C  
ATOM   3567  CB  ASP B 443      15.464  -2.241  30.416  1.00 67.30           C  
ATOM   3568  O   ASP B 443      14.881  -0.773  32.847  1.00 67.30           O  
ATOM   3569  CG  ASP B 443      15.650  -3.656  29.896  1.00 67.30           C  
ATOM   3570  OD1 ASP B 443      14.814  -4.533  30.202  1.00 67.30           O  
ATOM   3571  OD2 ASP B 443      16.644  -3.896  29.176  1.00 67.30           O  
ATOM   3572  N   ARG B 444      13.195  -1.979  33.147  1.00 66.80           N  
ATOM   3573  CA  ARG B 444      13.075  -1.708  34.576  1.00 66.80           C  
ATOM   3574  C   ARG B 444      14.126  -2.477  35.369  1.00 66.80           C  
ATOM   3575  CB  ARG B 444      11.674  -2.067  35.076  1.00 66.80           C  
ATOM   3576  O   ARG B 444      14.432  -2.123  36.510  1.00 66.80           O  
ATOM   3577  CG  ARG B 444      10.648  -0.963  34.879  1.00 66.80           C  
ATOM   3578  CD  ARG B 444       9.282  -1.360  35.423  1.00 66.80           C  
ATOM   3579  NE  ARG B 444       8.312  -0.277  35.285  1.00 66.80           N  
ATOM   3580  NH1 ARG B 444       6.534  -1.485  36.131  1.00 66.80           N  
ATOM   3581  NH2 ARG B 444       6.234   0.685  35.456  1.00 66.80           N  
ATOM   3582  CZ  ARG B 444       7.029  -0.361  35.624  1.00 66.80           C  
ATOM   3583  N   GLU B 445      14.771  -3.532  34.821  1.00 67.62           N  
ATOM   3584  CA  GLU B 445      15.719  -4.386  35.530  1.00 67.62           C  
ATOM   3585  C   GLU B 445      17.086  -3.718  35.643  1.00 67.62           C  
ATOM   3586  CB  GLU B 445      15.852  -5.740  34.828  1.00 67.62           C  
ATOM   3587  O   GLU B 445      17.751  -3.825  36.675  1.00 67.62           O  
ATOM   3588  CG  GLU B 445      14.846  -6.780  35.301  1.00 67.62           C  
ATOM   3589  CD  GLU B 445      15.047  -8.144  34.662  1.00 67.62           C  
ATOM   3590  OE1 GLU B 445      14.361  -9.111  35.064  1.00 67.62           O  
ATOM   3591  OE2 GLU B 445      15.899  -8.248  33.751  1.00 67.62           O  
ATOM   3592  N   HIS B 446      17.439  -2.930  34.635  1.00 66.13           N  
ATOM   3593  CA  HIS B 446      18.705  -2.206  34.657  1.00 66.13           C  
ATOM   3594  C   HIS B 446      18.480  -0.708  34.837  1.00 66.13           C  
ATOM   3595  CB  HIS B 446      19.494  -2.468  33.373  1.00 66.13           C  
ATOM   3596  O   HIS B 446      18.143  -0.008  33.880  1.00 66.13           O  
ATOM   3597  CG  HIS B 446      20.066  -3.847  33.291  1.00 66.13           C  
ATOM   3598  CD2 HIS B 446      21.349  -4.276  33.233  1.00 66.13           C  
ATOM   3599  ND1 HIS B 446      19.279  -4.978  33.258  1.00 66.13           N  
ATOM   3600  CE1 HIS B 446      20.056  -6.046  33.184  1.00 66.13           C  
ATOM   3601  NE2 HIS B 446      21.317  -5.647  33.167  1.00 66.13           N  
ATOM   3602  N   ARG B 447      18.203  -0.346  35.999  1.00 60.74           N  
ATOM   3603  CA  ARG B 447      17.866   1.025  36.368  1.00 60.74           C  
ATOM   3604  C   ARG B 447      19.103   1.917  36.348  1.00 60.74           C  
ATOM   3605  CB  ARG B 447      17.215   1.064  37.752  1.00 60.74           C  
ATOM   3606  O   ARG B 447      20.182   1.502  36.776  1.00 60.74           O  
ATOM   3607  CG  ARG B 447      15.806   0.495  37.786  1.00 60.74           C  
ATOM   3608  CD  ARG B 447      15.128   0.746  39.126  1.00 60.74           C  
ATOM   3609  NE  ARG B 447      13.783   0.179  39.164  1.00 60.74           N  
ATOM   3610  NH1 ARG B 447      13.287   0.967  41.279  1.00 60.74           N  
ATOM   3611  NH2 ARG B 447      11.739  -0.259  40.116  1.00 60.74           N  
ATOM   3612  CZ  ARG B 447      12.939   0.297  40.186  1.00 60.74           C  
ATOM   3613  N   VAL B 448      19.194   2.930  35.573  1.00 62.79           N  
ATOM   3614  CA  VAL B 448      20.275   3.910  35.573  1.00 62.79           C  
ATOM   3615  C   VAL B 448      20.147   4.820  36.793  1.00 62.79           C  
ATOM   3616  CB  VAL B 448      20.277   4.753  34.278  1.00 62.79           C  
ATOM   3617  O   VAL B 448      19.091   5.412  37.026  1.00 62.79           O  
ATOM   3618  CG1 VAL B 448      21.448   5.734  34.274  1.00 62.79           C  
ATOM   3619  CG2 VAL B 448      20.334   3.844  33.051  1.00 62.79           C  
ATOM   3620  N   ALA B 449      21.080   4.960  37.744  1.00 69.90           N  
ATOM   3621  CA  ALA B 449      21.221   5.679  39.007  1.00 69.90           C  
ATOM   3622  C   ALA B 449      20.192   5.202  40.028  1.00 69.90           C  
ATOM   3623  CB  ALA B 449      21.085   7.183  38.782  1.00 69.90           C  
ATOM   3624  O   ALA B 449      19.920   5.892  41.014  1.00 69.90           O  
ATOM   3625  N   GLY B 450      19.848   3.956  40.026  1.00 65.62           N  
ATOM   3626  CA  GLY B 450      18.999   3.266  40.983  1.00 65.62           C  
ATOM   3627  C   GLY B 450      17.560   3.745  40.959  1.00 65.62           C  
ATOM   3628  O   GLY B 450      16.697   3.169  41.626  1.00 65.62           O  
ATOM   3629  N   ILE B 451      17.177   4.813  40.268  1.00 63.74           N  
ATOM   3630  CA  ILE B 451      15.827   5.361  40.338  1.00 63.74           C  
ATOM   3631  C   ILE B 451      15.165   5.277  38.964  1.00 63.74           C  
ATOM   3632  CB  ILE B 451      15.836   6.822  40.840  1.00 63.74           C  
ATOM   3633  O   ILE B 451      13.986   4.932  38.857  1.00 63.74           O  
ATOM   3634  CG1 ILE B 451      16.576   6.922  42.179  1.00 63.74           C  
ATOM   3635  CG2 ILE B 451      14.407   7.360  40.962  1.00 63.74           C  
ATOM   3636  CD1 ILE B 451      16.895   8.348  42.605  1.00 63.74           C  
ATOM   3637  N   PHE B 452      15.817   5.607  37.833  1.00 59.92           N  
ATOM   3638  CA  PHE B 452      15.158   5.784  36.545  1.00 59.92           C  
ATOM   3639  C   PHE B 452      15.395   4.578  35.645  1.00 59.92           C  
ATOM   3640  CB  PHE B 452      15.656   7.059  35.856  1.00 59.92           C  
ATOM   3641  O   PHE B 452      16.529   4.114  35.505  1.00 59.92           O  
ATOM   3642  CG  PHE B 452      15.124   8.327  36.468  1.00 59.92           C  
ATOM   3643  CD1 PHE B 452      13.835   8.763  36.189  1.00 59.92           C  
ATOM   3644  CD2 PHE B 452      15.915   9.083  37.323  1.00 59.92           C  
ATOM   3645  CE1 PHE B 452      13.340   9.936  36.754  1.00 59.92           C  
ATOM   3646  CE2 PHE B 452      15.428  10.257  37.891  1.00 59.92           C  
ATOM   3647  CZ  PHE B 452      14.141  10.682  37.605  1.00 59.92           C  
ATOM   3648  N   PRO B 453      14.278   3.821  35.229  1.00 64.80           N  
ATOM   3649  CA  PRO B 453      14.359   2.706  34.282  1.00 64.80           C  
ATOM   3650  C   PRO B 453      15.163   3.052  33.031  1.00 64.80           C  
ATOM   3651  CB  PRO B 453      12.894   2.434  33.933  1.00 64.80           C  
ATOM   3652  O   PRO B 453      15.201   4.215  32.619  1.00 64.80           O  
ATOM   3653  CG  PRO B 453      12.149   3.616  34.463  1.00 64.80           C  
ATOM   3654  CD  PRO B 453      13.094   4.448  35.281  1.00 64.80           C  
ATOM   3655  N   ARG B 454      16.145   2.333  32.602  1.00 65.67           N  
ATOM   3656  CA  ARG B 454      16.915   2.499  31.373  1.00 65.67           C  
ATOM   3657  C   ARG B 454      16.021   2.364  30.145  1.00 65.67           C  
ATOM   3658  CB  ARG B 454      18.053   1.478  31.309  1.00 65.67           C  
ATOM   3659  O   ARG B 454      15.216   1.434  30.056  1.00 65.67           O  
ATOM   3660  CG  ARG B 454      19.429   2.072  31.562  1.00 65.67           C  
ATOM   3661  CD  ARG B 454      20.535   1.054  31.324  1.00 65.67           C  
ATOM   3662  NE  ARG B 454      21.847   1.593  31.670  1.00 65.67           N  
ATOM   3663  NH1 ARG B 454      22.981  -0.391  31.328  1.00 65.67           N  
ATOM   3664  NH2 ARG B 454      24.118   1.484  31.998  1.00 65.67           N  
ATOM   3665  CZ  ARG B 454      22.979   0.894  31.665  1.00 65.67           C  
ATOM   3666  N   LEU B 455      16.034   3.493  29.280  1.00 62.55           N  
ATOM   3667  CA  LEU B 455      15.281   3.487  28.031  1.00 62.55           C  
ATOM   3668  C   LEU B 455      16.054   2.762  26.934  1.00 62.55           C  
ATOM   3669  CB  LEU B 455      14.966   4.918  27.588  1.00 62.55           C  
ATOM   3670  O   LEU B 455      17.223   3.068  26.686  1.00 62.55           O  
ATOM   3671  CG  LEU B 455      13.704   5.548  28.179  1.00 62.55           C  
ATOM   3672  CD1 LEU B 455      13.928   7.032  28.449  1.00 62.55           C  
ATOM   3673  CD2 LEU B 455      12.516   5.343  27.245  1.00 62.55           C  
ATOM   3674  N   SER B 456      15.628   1.578  26.463  1.00 71.91           N  
ATOM   3675  CA  SER B 456      16.254   0.831  25.377  1.00 71.91           C  
ATOM   3676  C   SER B 456      15.530   1.064  24.055  1.00 71.91           C  
ATOM   3677  CB  SER B 456      16.276  -0.664  25.698  1.00 71.91           C  
ATOM   3678  O   SER B 456      14.305   0.942  23.982  1.00 71.91           O  
ATOM   3679  OG  SER B 456      16.688  -1.415  24.569  1.00 71.91           O  
ATOM   3680  N   PHE B 457      16.367   1.684  23.123  1.00 65.50           N  
ATOM   3681  CA  PHE B 457      15.845   1.955  21.789  1.00 65.50           C  
ATOM   3682  C   PHE B 457      16.278   0.872  20.808  1.00 65.50           C  
ATOM   3683  CB  PHE B 457      16.312   3.328  21.296  1.00 65.50           C  
ATOM   3684  O   PHE B 457      17.474   0.656  20.603  1.00 65.50           O  
ATOM   3685  CG  PHE B 457      15.878   4.469  22.175  1.00 65.50           C  
ATOM   3686  CD1 PHE B 457      14.609   5.020  22.046  1.00 65.50           C  
ATOM   3687  CD2 PHE B 457      16.739   4.991  23.131  1.00 65.50           C  
ATOM   3688  CE1 PHE B 457      14.204   6.077  22.859  1.00 65.50           C  
ATOM   3689  CE2 PHE B 457      16.342   6.047  23.947  1.00 65.50           C  
ATOM   3690  CZ  PHE B 457      15.074   6.589  23.809  1.00 65.50           C  
ATOM   3691  N   LYS B 458      15.356   0.044  20.370  1.00 73.17           N  
ATOM   3692  CA  LYS B 458      15.676  -0.962  19.362  1.00 73.17           C  
ATOM   3693  C   LYS B 458      14.922  -0.697  18.062  1.00 73.17           C  
ATOM   3694  CB  LYS B 458      15.352  -2.364  19.880  1.00 73.17           C  
ATOM   3695  O   LYS B 458      13.736  -0.362  18.084  1.00 73.17           O  
ATOM   3696  CG  LYS B 458      16.504  -3.034  20.615  1.00 73.17           C  
ATOM   3697  CD  LYS B 458      16.154  -4.460  21.021  1.00 73.17           C  
ATOM   3698  CE  LYS B 458      17.277  -5.106  21.821  1.00 73.17           C  
ATOM   3699  NZ  LYS B 458      16.922  -6.490  22.255  1.00 73.17           N  
ATOM   3700  N   ASP B 459      15.848  -0.557  17.007  1.00 68.86           N  
ATOM   3701  CA  ASP B 459      15.222  -0.401  15.698  1.00 68.86           C  
ATOM   3702  C   ASP B 459      14.280  -1.565  15.397  1.00 68.86           C  
ATOM   3703  CB  ASP B 459      16.286  -0.289  14.604  1.00 68.86           C  
ATOM   3704  O   ASP B 459      14.546  -2.703  15.790  1.00 68.86           O  
ATOM   3705  CG  ASP B 459      17.051   1.022  14.653  1.00 68.86           C  
ATOM   3706  OD1 ASP B 459      16.538   2.007  15.226  1.00 68.86           O  
ATOM   3707  OD2 ASP B 459      18.176   1.072  14.110  1.00 68.86           O  
ATOM   3708  N   LYS B 460      13.173  -1.230  14.832  1.00 69.60           N  
ATOM   3709  CA  LYS B 460      12.240  -2.277  14.428  1.00 69.60           C  
ATOM   3710  C   LYS B 460      12.879  -3.222  13.415  1.00 69.60           C  
ATOM   3711  CB  LYS B 460      10.966  -1.666  13.842  1.00 69.60           C  
ATOM   3712  O   LYS B 460      13.696  -2.800  12.593  1.00 69.60           O  
ATOM   3713  CG  LYS B 460       9.944  -1.246  14.888  1.00 69.60           C  
ATOM   3714  CD  LYS B 460       8.609  -0.880  14.250  1.00 69.60           C  
ATOM   3715  CE  LYS B 460       7.600  -0.416  15.290  1.00 69.60           C  
ATOM   3716  NZ  LYS B 460       6.329   0.052  14.660  1.00 69.60           N  
ATOM   3717  N   SER B 461      12.689  -4.386  13.443  1.00 65.17           N  
ATOM   3718  CA  SER B 461      13.287  -5.442  12.633  1.00 65.17           C  
ATOM   3719  C   SER B 461      13.008  -5.225  11.149  1.00 65.17           C  
ATOM   3720  CB  SER B 461      12.760  -6.812  13.064  1.00 65.17           C  
ATOM   3721  O   SER B 461      13.858  -5.513  10.304  1.00 65.17           O  
ATOM   3722  OG  SER B 461      11.347  -6.862  12.961  1.00 65.17           O  
ATOM   3723  N   THR B 462      11.921  -4.597  10.872  1.00 62.48           N  
ATOM   3724  CA  THR B 462      11.538  -4.389   9.480  1.00 62.48           C  
ATOM   3725  C   THR B 462      12.457  -3.370   8.812  1.00 62.48           C  
ATOM   3726  CB  THR B 462      10.076  -3.917   9.367  1.00 62.48           C  
ATOM   3727  O   THR B 462      12.724  -3.460   7.612  1.00 62.48           O  
ATOM   3728  CG2 THR B 462       9.181  -5.025   8.823  1.00 62.48           C  
ATOM   3729  OG1 THR B 462       9.604  -3.530  10.664  1.00 62.48           O  
ATOM   3730  N   TYR B 463      13.052  -2.547   9.560  1.00 64.24           N  
ATOM   3731  CA  TYR B 463      13.934  -1.494   9.070  1.00 64.24           C  
ATOM   3732  C   TYR B 463      15.358  -2.010   8.902  1.00 64.24           C  
ATOM   3733  CB  TYR B 463      13.922  -0.295  10.023  1.00 64.24           C  
ATOM   3734  O   TYR B 463      16.003  -1.751   7.883  1.00 64.24           O  
ATOM   3735  CG  TYR B 463      14.842   0.825   9.602  1.00 64.24           C  
ATOM   3736  CD1 TYR B 463      16.049   1.046  10.261  1.00 64.24           C  
ATOM   3737  CD2 TYR B 463      14.505   1.665   8.546  1.00 64.24           C  
ATOM   3738  CE1 TYR B 463      16.899   2.078   9.878  1.00 64.24           C  
ATOM   3739  CE2 TYR B 463      15.348   2.700   8.154  1.00 64.24           C  
ATOM   3740  OH  TYR B 463      17.378   3.921   8.441  1.00 64.24           O  
ATOM   3741  CZ  TYR B 463      16.541   2.898   8.825  1.00 64.24           C  
ATOM   3742  N   ILE B 464      15.844  -2.766   9.816  1.00 66.20           N  
ATOM   3743  CA  ILE B 464      17.222  -3.246   9.833  1.00 66.20           C  
ATOM   3744  C   ILE B 464      17.437  -4.235   8.690  1.00 66.20           C  
ATOM   3745  CB  ILE B 464      17.575  -3.904  11.185  1.00 66.20           C  
ATOM   3746  O   ILE B 464      18.485  -4.225   8.040  1.00 66.20           O  
ATOM   3747  CG1 ILE B 464      17.434  -2.889  12.326  1.00 66.20           C  
ATOM   3748  CG2 ILE B 464      18.989  -4.491  11.147  1.00 66.20           C  
ATOM   3749  CD1 ILE B 464      17.445  -3.513  13.714  1.00 66.20           C  
ATOM   3750  N   GLU B 465      16.420  -4.960   8.370  1.00 60.55           N  
ATOM   3751  CA  GLU B 465      16.558  -6.026   7.383  1.00 60.55           C  
ATOM   3752  C   GLU B 465      16.292  -5.511   5.972  1.00 60.55           C  
ATOM   3753  CB  GLU B 465      15.611  -7.185   7.707  1.00 60.55           C  
ATOM   3754  O   GLU B 465      16.671  -6.151   4.989  1.00 60.55           O  
ATOM   3755  CG  GLU B 465      16.116  -8.101   8.813  1.00 60.55           C  
ATOM   3756  CD  GLU B 465      15.134  -9.204   9.174  1.00 60.55           C  
ATOM   3757  OE1 GLU B 465      15.439 -10.018  10.075  1.00 60.55           O  
ATOM   3758  OE2 GLU B 465      14.050  -9.255   8.550  1.00 60.55           O  
ATOM   3759  N   SER B 466      16.064  -4.217   5.859  1.00 63.84           N  
ATOM   3760  CA  SER B 466      15.664  -3.702   4.554  1.00 63.84           C  
ATOM   3761  C   SER B 466      16.780  -2.879   3.920  1.00 63.84           C  
ATOM   3762  CB  SER B 466      14.400  -2.851   4.678  1.00 63.84           C  
ATOM   3763  O   SER B 466      17.736  -2.493   4.596  1.00 63.84           O  
ATOM   3764  OG  SER B 466      14.695  -1.593   5.262  1.00 63.84           O  
ATOM   3765  N   SER B 467      16.875  -2.818   2.635  1.00 75.97           N  
ATOM   3766  CA  SER B 467      17.795  -2.000   1.852  1.00 75.97           C  
ATOM   3767  C   SER B 467      17.623  -0.518   2.166  1.00 75.97           C  
ATOM   3768  CB  SER B 467      17.586  -2.240   0.356  1.00 75.97           C  
ATOM   3769  O   SER B 467      18.512   0.289   1.888  1.00 75.97           O  
ATOM   3770  OG  SER B 467      16.238  -1.999  -0.008  1.00 75.97           O  
ATOM   3771  N   THR B 468      16.610  -0.279   2.886  1.00 74.95           N  
ATOM   3772  CA  THR B 468      16.255   1.103   3.189  1.00 74.95           C  
ATOM   3773  C   THR B 468      17.244   1.711   4.179  1.00 74.95           C  
ATOM   3774  CB  THR B 468      14.828   1.200   3.759  1.00 74.95           C  
ATOM   3775  O   THR B 468      17.600   2.886   4.066  1.00 74.95           O  
ATOM   3776  CG2 THR B 468      14.320   2.638   3.728  1.00 74.95           C  
ATOM   3777  OG1 THR B 468      13.951   0.378   2.980  1.00 74.95           O  
ATOM   3778  N   LYS B 469      17.719   0.975   5.040  1.00 80.18           N  
ATOM   3779  CA  LYS B 469      18.665   1.460   6.041  1.00 80.18           C  
ATOM   3780  C   LYS B 469      19.955   1.948   5.388  1.00 80.18           C  
ATOM   3781  CB  LYS B 469      18.977   0.364   7.061  1.00 80.18           C  
ATOM   3782  O   LYS B 469      20.492   2.992   5.765  1.00 80.18           O  
ATOM   3783  CG  LYS B 469      19.893   0.812   8.191  1.00 80.18           C  
ATOM   3784  CD  LYS B 469      20.207  -0.334   9.144  1.00 80.18           C  
ATOM   3785  CE  LYS B 469      21.207   0.086  10.214  1.00 80.18           C  
ATOM   3786  NZ  LYS B 469      21.472  -1.016  11.186  1.00 80.18           N  
ATOM   3787  N   VAL B 470      20.409   1.285   4.367  1.00 81.97           N  
ATOM   3788  CA  VAL B 470      21.651   1.619   3.679  1.00 81.97           C  
ATOM   3789  C   VAL B 470      21.479   2.923   2.904  1.00 81.97           C  
ATOM   3790  CB  VAL B 470      22.094   0.486   2.725  1.00 81.97           C  
ATOM   3791  O   VAL B 470      22.345   3.800   2.953  1.00 81.97           O  
ATOM   3792  CG1 VAL B 470      23.360   0.882   1.968  1.00 81.97           C  
ATOM   3793  CG2 VAL B 470      22.317  -0.809   3.504  1.00 81.97           C  
ATOM   3794  N   TYR B 471      20.363   3.003   2.270  1.00 81.34           N  
ATOM   3795  CA  TYR B 471      20.084   4.201   1.485  1.00 81.34           C  
ATOM   3796  C   TYR B 471      19.857   5.405   2.391  1.00 81.34           C  
ATOM   3797  CB  TYR B 471      18.860   3.984   0.590  1.00 81.34           C  
ATOM   3798  O   TYR B 471      20.246   6.526   2.054  1.00 81.34           O  
ATOM   3799  CG  TYR B 471      19.046   2.895  -0.439  1.00 81.34           C  
ATOM   3800  CD1 TYR B 471      20.180   2.861  -1.248  1.00 81.34           C  
ATOM   3801  CD2 TYR B 471      18.090   1.900  -0.605  1.00 81.34           C  
ATOM   3802  CE1 TYR B 471      20.355   1.861  -2.199  1.00 81.34           C  
ATOM   3803  CE2 TYR B 471      18.254   0.895  -1.552  1.00 81.34           C  
ATOM   3804  OH  TYR B 471      19.557  -0.109  -3.283  1.00 81.34           O  
ATOM   3805  CZ  TYR B 471      19.389   0.883  -2.343  1.00 81.34           C  
ATOM   3806  N   ASP B 472      19.266   5.106   3.444  1.00 83.63           N  
ATOM   3807  CA  ASP B 472      19.041   6.161   4.428  1.00 83.63           C  
ATOM   3808  C   ASP B 472      20.363   6.688   4.981  1.00 83.63           C  
ATOM   3809  CB  ASP B 472      18.159   5.651   5.569  1.00 83.63           C  
ATOM   3810  O   ASP B 472      20.555   7.900   5.097  1.00 83.63           O  
ATOM   3811  CG  ASP B 472      17.563   6.770   6.404  1.00 83.63           C  
ATOM   3812  OD1 ASP B 472      17.501   7.923   5.924  1.00 83.63           O  
ATOM   3813  OD2 ASP B 472      17.154   6.498   7.554  1.00 83.63           O  
ATOM   3814  N   ASP B 473      21.268   5.848   5.256  1.00 85.41           N  
ATOM   3815  CA  ASP B 473      22.591   6.224   5.746  1.00 85.41           C  
ATOM   3816  C   ASP B 473      23.362   7.016   4.694  1.00 85.41           C  
ATOM   3817  CB  ASP B 473      23.384   4.981   6.156  1.00 85.41           C  
ATOM   3818  O   ASP B 473      24.025   8.004   5.016  1.00 85.41           O  
ATOM   3819  CG  ASP B 473      22.923   4.391   7.476  1.00 85.41           C  
ATOM   3820  OD1 ASP B 473      22.145   5.049   8.200  1.00 85.41           O  
ATOM   3821  OD2 ASP B 473      23.343   3.259   7.798  1.00 85.41           O  
ATOM   3822  N   MET B 474      23.220   6.602   3.488  1.00 86.02           N  
ATOM   3823  CA  MET B 474      23.891   7.285   2.385  1.00 86.02           C  
ATOM   3824  C   MET B 474      23.329   8.689   2.193  1.00 86.02           C  
ATOM   3825  CB  MET B 474      23.749   6.483   1.090  1.00 86.02           C  
ATOM   3826  O   MET B 474      24.085   9.645   2.011  1.00 86.02           O  
ATOM   3827  CG  MET B 474      24.987   6.519   0.208  1.00 86.02           C  
ATOM   3828  SD  MET B 474      24.727   5.678  -1.402  1.00 86.02           S  
ATOM   3829  CE  MET B 474      24.868   3.945  -0.885  1.00 86.02           C  
ATOM   3830  N   ALA B 475      22.047   8.753   2.270  1.00 83.70           N  
ATOM   3831  CA  ALA B 475      21.368  10.032   2.078  1.00 83.70           C  
ATOM   3832  C   ALA B 475      21.776  11.036   3.153  1.00 83.70           C  
ATOM   3833  CB  ALA B 475      19.854   9.837   2.084  1.00 83.70           C  
ATOM   3834  O   ALA B 475      22.094  12.187   2.847  1.00 83.70           O  
ATOM   3835  N   PHE B 476      21.859  10.647   4.344  1.00 84.47           N  
ATOM   3836  CA  PHE B 476      22.185  11.541   5.448  1.00 84.47           C  
ATOM   3837  C   PHE B 476      23.668  11.894   5.439  1.00 84.47           C  
ATOM   3838  CB  PHE B 476      21.805  10.904   6.788  1.00 84.47           C  
ATOM   3839  O   PHE B 476      24.055  12.984   5.864  1.00 84.47           O  
ATOM   3840  CG  PHE B 476      20.463  11.341   7.309  1.00 84.47           C  
ATOM   3841  CD1 PHE B 476      20.341  12.494   8.076  1.00 84.47           C  
ATOM   3842  CD2 PHE B 476      19.322  10.599   7.032  1.00 84.47           C  
ATOM   3843  CE1 PHE B 476      19.100  12.901   8.560  1.00 84.47           C  
ATOM   3844  CE2 PHE B 476      18.078  11.000   7.512  1.00 84.47           C  
ATOM   3845  CZ  PHE B 476      17.969  12.150   8.276  1.00 84.47           C  
ATOM   3846  N   ARG B 477      24.359  10.991   4.932  1.00 85.71           N  
ATOM   3847  CA  ARG B 477      25.776  11.299   4.765  1.00 85.71           C  
ATOM   3848  C   ARG B 477      25.975  12.444   3.778  1.00 85.71           C  
ATOM   3849  CB  ARG B 477      26.543  10.061   4.294  1.00 85.71           C  
ATOM   3850  O   ARG B 477      26.702  13.397   4.063  1.00 85.71           O  
ATOM   3851  CG  ARG B 477      28.052  10.181   4.437  1.00 85.71           C  
ATOM   3852  CD  ARG B 477      28.761   8.895   4.033  1.00 85.71           C  
ATOM   3853  NE  ARG B 477      30.206   9.081   3.947  1.00 85.71           N  
ATOM   3854  NH1 ARG B 477      30.677   6.853   3.555  1.00 85.71           N  
ATOM   3855  NH2 ARG B 477      32.377   8.387   3.663  1.00 85.71           N  
ATOM   3856  CZ  ARG B 477      31.084   8.107   3.722  1.00 85.71           C  
ATOM   3857  N   TYR B 478      25.318  12.396   2.714  1.00 83.32           N  
ATOM   3858  CA  TYR B 478      25.391  13.441   1.699  1.00 83.32           C  
ATOM   3859  C   TYR B 478      24.794  14.745   2.214  1.00 83.32           C  
ATOM   3860  CB  TYR B 478      24.666  13.003   0.423  1.00 83.32           C  
ATOM   3861  O   TYR B 478      25.349  15.822   1.986  1.00 83.32           O  
ATOM   3862  CG  TYR B 478      25.389  11.924  -0.347  1.00 83.32           C  
ATOM   3863  CD1 TYR B 478      26.735  12.061  -0.679  1.00 83.32           C  
ATOM   3864  CD2 TYR B 478      24.728  10.767  -0.744  1.00 83.32           C  
ATOM   3865  CE1 TYR B 478      27.405  11.071  -1.389  1.00 83.32           C  
ATOM   3866  CE2 TYR B 478      25.388   9.770  -1.455  1.00 83.32           C  
ATOM   3867  OH  TYR B 478      27.383   8.947  -2.476  1.00 83.32           O  
ATOM   3868  CZ  TYR B 478      26.724   9.931  -1.772  1.00 83.32           C  
ATOM   3869  N   LEU B 479      23.744  14.670   2.861  1.00 83.54           N  
ATOM   3870  CA  LEU B 479      23.084  15.840   3.430  1.00 83.54           C  
ATOM   3871  C   LEU B 479      23.980  16.523   4.458  1.00 83.54           C  
ATOM   3872  CB  LEU B 479      21.755  15.443   4.078  1.00 83.54           C  
ATOM   3873  O   LEU B 479      24.081  17.752   4.481  1.00 83.54           O  
ATOM   3874  CG  LEU B 479      20.909  16.585   4.643  1.00 83.54           C  
ATOM   3875  CD1 LEU B 479      20.378  17.461   3.513  1.00 83.54           C  
ATOM   3876  CD2 LEU B 479      19.763  16.036   5.485  1.00 83.54           C  
ATOM   3877  N   SER B 480      24.667  15.792   5.249  1.00 83.98           N  
ATOM   3878  CA  SER B 480      25.541  16.314   6.294  1.00 83.98           C  
ATOM   3879  C   SER B 480      26.743  17.040   5.697  1.00 83.98           C  
ATOM   3880  CB  SER B 480      26.019  15.185   7.208  1.00 83.98           C  
ATOM   3881  O   SER B 480      27.216  18.031   6.256  1.00 83.98           O  
ATOM   3882  OG  SER B 480      26.655  14.165   6.457  1.00 83.98           O  
ATOM   3883  N   TRP B 481      27.163  16.617   4.537  1.00 84.25           N  
ATOM   3884  CA  TRP B 481      28.297  17.240   3.861  1.00 84.25           C  
ATOM   3885  C   TRP B 481      27.939  18.642   3.379  1.00 84.25           C  
ATOM   3886  CB  TRP B 481      28.756  16.381   2.679  1.00 84.25           C  
ATOM   3887  O   TRP B 481      28.810  19.510   3.275  1.00 84.25           O  
ATOM   3888  CG  TRP B 481      30.172  15.900   2.791  1.00 84.25           C  
ATOM   3889  CD1 TRP B 481      30.834  15.545   3.933  1.00 84.25           C  
ATOM   3890  CD2 TRP B 481      31.101  15.725   1.717  1.00 84.25           C  
ATOM   3891  CE2 TRP B 481      32.309  15.260   2.281  1.00 84.25           C  
ATOM   3892  CE3 TRP B 481      31.029  15.916   0.330  1.00 84.25           C  
ATOM   3893  NE1 TRP B 481      32.120  15.159   3.633  1.00 84.25           N  
ATOM   3894  CH2 TRP B 481      33.340  15.179   0.152  1.00 84.25           C  
ATOM   3895  CZ2 TRP B 481      33.438  14.983   1.506  1.00 84.25           C  
ATOM   3896  CZ3 TRP B 481      32.153  15.640  -0.439  1.00 84.25           C  
ATOM   3897  N   ILE B 482      26.763  18.837   3.234  1.00 81.60           N  
ATOM   3898  CA  ILE B 482      26.297  20.138   2.768  1.00 81.60           C  
ATOM   3899  C   ILE B 482      25.809  20.967   3.954  1.00 81.60           C  
ATOM   3900  CB  ILE B 482      25.174  19.993   1.716  1.00 81.60           C  
ATOM   3901  O   ILE B 482      26.168  22.139   4.090  1.00 81.60           O  
ATOM   3902  CG1 ILE B 482      25.714  19.326   0.446  1.00 81.60           C  
ATOM   3903  CG2 ILE B 482      24.552  21.356   1.398  1.00 81.60           C  
ATOM   3904  CD1 ILE B 482      24.634  18.913  -0.544  1.00 81.60           C  
ATOM   3905  N   LEU B 483      25.061  20.417   4.884  1.00 83.92           N  
ATOM   3906  CA  LEU B 483      24.367  21.100   5.971  1.00 83.92           C  
ATOM   3907  C   LEU B 483      25.360  21.671   6.977  1.00 83.92           C  
ATOM   3908  CB  LEU B 483      23.402  20.142   6.676  1.00 83.92           C  
ATOM   3909  O   LEU B 483      25.243  22.830   7.381  1.00 83.92           O  
ATOM   3910  CG  LEU B 483      22.391  20.779   7.630  1.00 83.92           C  
ATOM   3911  CD1 LEU B 483      21.130  21.183   6.873  1.00 83.92           C  
ATOM   3912  CD2 LEU B 483      22.053  19.822   8.768  1.00 83.92           C  
ATOM   3913  N   PHE B 484      26.435  20.915   7.339  1.00 86.69           N  
ATOM   3914  CA  PHE B 484      27.351  21.314   8.400  1.00 86.69           C  
ATOM   3915  C   PHE B 484      28.222  22.483   7.953  1.00 86.69           C  
ATOM   3916  CB  PHE B 484      28.233  20.135   8.823  1.00 86.69           C  
ATOM   3917  O   PHE B 484      28.399  23.451   8.696  1.00 86.69           O  
ATOM   3918  CG  PHE B 484      27.531  19.139   9.706  1.00 86.69           C  
ATOM   3919  CD1 PHE B 484      27.046  19.515  10.953  1.00 86.69           C  
ATOM   3920  CD2 PHE B 484      27.358  17.825   9.290  1.00 86.69           C  
ATOM   3921  CE1 PHE B 484      26.396  18.595  11.773  1.00 86.69           C  
ATOM   3922  CE2 PHE B 484      26.710  16.900  10.104  1.00 86.69           C  
ATOM   3923  CZ  PHE B 484      26.231  17.287  11.345  1.00 86.69           C  
ATOM   3924  N   PRO B 485      28.789  22.493   6.744  1.00 89.35           N  
ATOM   3925  CA  PRO B 485      29.519  23.673   6.276  1.00 89.35           C  
ATOM   3926  C   PRO B 485      28.633  24.912   6.172  1.00 89.35           C  
ATOM   3927  CB  PRO B 485      30.027  23.248   4.895  1.00 89.35           C  
ATOM   3928  O   PRO B 485      29.069  26.017   6.506  1.00 89.35           O  
ATOM   3929  CG  PRO B 485      29.979  21.754   4.914  1.00 89.35           C  
ATOM   3930  CD  PRO B 485      28.964  21.322   5.932  1.00 89.35           C  
ATOM   3931  N   LEU B 486      27.448  24.745   5.804  1.00 86.58           N  
ATOM   3932  CA  LEU B 486      26.506  25.854   5.707  1.00 86.58           C  
ATOM   3933  C   LEU B 486      26.170  26.406   7.088  1.00 86.58           C  
ATOM   3934  CB  LEU B 486      25.225  25.409   4.996  1.00 86.58           C  
ATOM   3935  O   LEU B 486      26.072  27.621   7.269  1.00 86.58           O  
ATOM   3936  CG  LEU B 486      25.257  25.424   3.467  1.00 86.58           C  
ATOM   3937  CD1 LEU B 486      24.104  24.599   2.905  1.00 86.58           C  
ATOM   3938  CD2 LEU B 486      25.203  26.855   2.945  1.00 86.58           C  
ATOM   3939  N   LEU B 487      26.015  25.534   8.019  1.00 87.65           N  
ATOM   3940  CA  LEU B 487      25.755  25.933   9.397  1.00 87.65           C  
ATOM   3941  C   LEU B 487      26.933  26.716   9.968  1.00 87.65           C  
ATOM   3942  CB  LEU B 487      25.473  24.705  10.267  1.00 87.65           C  
ATOM   3943  O   LEU B 487      26.743  27.744  10.620  1.00 87.65           O  
ATOM   3944  CG  LEU B 487      25.139  24.977  11.735  1.00 87.65           C  
ATOM   3945  CD1 LEU B 487      23.754  25.604  11.856  1.00 87.65           C  
ATOM   3946  CD2 LEU B 487      25.221  23.690  12.549  1.00 87.65           C  
ATOM   3947  N   GLY B 488      28.147  26.232   9.659  1.00 90.13           N  
ATOM   3948  CA  GLY B 488      29.345  26.925  10.107  1.00 90.13           C  
ATOM   3949  C   GLY B 488      29.473  28.325   9.536  1.00 90.13           C  
ATOM   3950  O   GLY B 488      29.755  29.276  10.267  1.00 90.13           O  
ATOM   3951  N   CYS B 489      29.240  28.436   8.309  1.00 88.99           N  
ATOM   3952  CA  CYS B 489      29.315  29.732   7.644  1.00 88.99           C  
ATOM   3953  C   CYS B 489      28.256  30.684   8.185  1.00 88.99           C  
ATOM   3954  CB  CYS B 489      29.146  29.570   6.134  1.00 88.99           C  
ATOM   3955  O   CYS B 489      28.543  31.853   8.449  1.00 88.99           O  
ATOM   3956  SG  CYS B 489      30.551  28.774   5.324  1.00 88.99           S  
ATOM   3957  N   TYR B 490      27.070  30.164   8.450  1.00 84.58           N  
ATOM   3958  CA  TYR B 490      25.984  30.980   8.983  1.00 84.58           C  
ATOM   3959  C   TYR B 490      26.281  31.417  10.412  1.00 84.58           C  
ATOM   3960  CB  TYR B 490      24.660  30.212   8.936  1.00 84.58           C  
ATOM   3961  O   TYR B 490      25.974  32.546  10.800  1.00 84.58           O  
ATOM   3962  CG  TYR B 490      23.473  31.019   9.400  1.00 84.58           C  
ATOM   3963  CD1 TYR B 490      22.877  30.772  10.635  1.00 84.58           C  
ATOM   3964  CD2 TYR B 490      22.944  32.031   8.605  1.00 84.58           C  
ATOM   3965  CE1 TYR B 490      21.781  31.512  11.066  1.00 84.58           C  
ATOM   3966  CE2 TYR B 490      21.848  32.777   9.026  1.00 84.58           C  
ATOM   3967  OH  TYR B 490      20.190  33.247  10.678  1.00 84.58           O  
ATOM   3968  CZ  TYR B 490      21.275  32.511  10.256  1.00 84.58           C  
ATOM   3969  N   ALA B 491      26.828  30.565  11.203  1.00 88.64           N  
ATOM   3970  CA  ALA B 491      27.205  30.876  12.580  1.00 88.64           C  
ATOM   3971  C   ALA B 491      28.214  32.019  12.628  1.00 88.64           C  
ATOM   3972  CB  ALA B 491      27.774  29.638  13.268  1.00 88.64           C  
ATOM   3973  O   ALA B 491      28.080  32.941  13.436  1.00 88.64           O  
ATOM   3974  N   VAL B 492      29.195  31.992  11.709  1.00 87.87           N  
ATOM   3975  CA  VAL B 492      30.215  33.033  11.646  1.00 87.87           C  
ATOM   3976  C   VAL B 492      29.579  34.355  11.219  1.00 87.87           C  
ATOM   3977  CB  VAL B 492      31.356  32.653  10.676  1.00 87.87           C  
ATOM   3978  O   VAL B 492      29.844  35.400  11.818  1.00 87.87           O  
ATOM   3979  CG1 VAL B 492      32.345  33.808  10.526  1.00 87.87           C  
ATOM   3980  CG2 VAL B 492      32.071  31.393  11.162  1.00 87.87           C  
ATOM   3981  N   TYR B 493      28.731  34.179  10.308  1.00 83.10           N  
ATOM   3982  CA  TYR B 493      28.029  35.363   9.826  1.00 83.10           C  
ATOM   3983  C   TYR B 493      27.188  35.987  10.933  1.00 83.10           C  
ATOM   3984  CB  TYR B 493      27.139  35.012   8.630  1.00 83.10           C  
ATOM   3985  O   TYR B 493      27.235  37.200  11.148  1.00 83.10           O  
ATOM   3986  CG  TYR B 493      26.257  36.148   8.174  1.00 83.10           C  
ATOM   3987  CD1 TYR B 493      24.935  36.245   8.604  1.00 83.10           C  
ATOM   3988  CD2 TYR B 493      26.742  37.127   7.313  1.00 83.10           C  
ATOM   3989  CE1 TYR B 493      24.118  37.290   8.186  1.00 83.10           C  
ATOM   3990  CE2 TYR B 493      25.934  38.176   6.889  1.00 83.10           C  
ATOM   3991  OH  TYR B 493      23.820  39.286   6.912  1.00 83.10           O  
ATOM   3992  CZ  TYR B 493      24.625  38.249   7.330  1.00 83.10           C  
ATOM   3993  N   SER B 494      26.399  35.295  11.668  1.00 82.02           N  
ATOM   3994  CA  SER B 494      25.495  35.759  12.716  1.00 82.02           C  
ATOM   3995  C   SER B 494      26.265  36.392  13.870  1.00 82.02           C  
ATOM   3996  CB  SER B 494      24.639  34.603  13.236  1.00 82.02           C  
ATOM   3997  O   SER B 494      25.816  37.380  14.454  1.00 82.02           O  
ATOM   3998  OG  SER B 494      24.832  34.422  14.628  1.00 82.02           O  
ATOM   3999  N   LEU B 495      27.349  35.889  14.159  1.00 84.96           N  
ATOM   4000  CA  LEU B 495      28.163  36.386  15.263  1.00 84.96           C  
ATOM   4001  C   LEU B 495      28.817  37.715  14.900  1.00 84.96           C  
ATOM   4002  CB  LEU B 495      29.236  35.362  15.642  1.00 84.96           C  
ATOM   4003  O   LEU B 495      28.933  38.606  15.745  1.00 84.96           O  
ATOM   4004  CG  LEU B 495      29.104  34.723  17.026  1.00 84.96           C  
ATOM   4005  CD1 LEU B 495      29.392  33.228  16.948  1.00 84.96           C  
ATOM   4006  CD2 LEU B 495      30.039  35.403  18.020  1.00 84.96           C  
ATOM   4007  N   LEU B 496      29.181  37.915  13.637  1.00 83.40           N  
ATOM   4008  CA  LEU B 496      29.918  39.101  13.213  1.00 83.40           C  
ATOM   4009  C   LEU B 496      28.972  40.271  12.968  1.00 83.40           C  
ATOM   4010  CB  LEU B 496      30.724  38.806  11.945  1.00 83.40           C  
ATOM   4011  O   LEU B 496      29.278  41.409  13.331  1.00 83.40           O  
ATOM   4012  CG  LEU B 496      31.931  37.881  12.108  1.00 83.40           C  
ATOM   4013  CD1 LEU B 496      32.516  37.528  10.745  1.00 83.40           C  
ATOM   4014  CD2 LEU B 496      32.986  38.530  12.997  1.00 83.40           C  
ATOM   4015  N   TYR B 497      27.824  39.992  12.535  1.00 76.63           N  
ATOM   4016  CA  TYR B 497      27.060  41.106  11.983  1.00 76.63           C  
ATOM   4017  C   TYR B 497      25.769  41.321  12.763  1.00 76.63           C  
ATOM   4018  CB  TYR B 497      26.742  40.860  10.505  1.00 76.63           C  
ATOM   4019  O   TYR B 497      25.195  42.413  12.738  1.00 76.63           O  
ATOM   4020  CG  TYR B 497      27.960  40.864   9.614  1.00 76.63           C  
ATOM   4021  CD1 TYR B 497      28.594  42.058   9.273  1.00 76.63           C  
ATOM   4022  CD2 TYR B 497      28.479  39.677   9.109  1.00 76.63           C  
ATOM   4023  CE1 TYR B 497      29.715  42.067   8.450  1.00 76.63           C  
ATOM   4024  CE2 TYR B 497      29.600  39.674   8.286  1.00 76.63           C  
ATOM   4025  OH  TYR B 497      31.321  40.876   7.148  1.00 76.63           O  
ATOM   4026  CZ  TYR B 497      30.211  40.872   7.963  1.00 76.63           C  
ATOM   4027  N   LEU B 498      25.259  40.388  13.611  1.00 76.67           N  
ATOM   4028  CA  LEU B 498      23.936  40.532  14.208  1.00 76.67           C  
ATOM   4029  C   LEU B 498      24.040  40.749  15.714  1.00 76.67           C  
ATOM   4030  CB  LEU B 498      23.080  39.297  13.917  1.00 76.67           C  
ATOM   4031  O   LEU B 498      25.017  40.332  16.339  1.00 76.67           O  
ATOM   4032  CG  LEU B 498      22.497  39.192  12.506  1.00 76.67           C  
ATOM   4033  CD1 LEU B 498      22.334  37.730  12.107  1.00 76.67           C  
ATOM   4034  CD2 LEU B 498      21.164  39.927  12.423  1.00 76.67           C  
ATOM   4035  N   GLU B 499      23.213  41.549  16.378  1.00 79.56           N  
ATOM   4036  CA  GLU B 499      23.137  41.807  17.813  1.00 79.56           C  
ATOM   4037  C   GLU B 499      22.249  40.782  18.512  1.00 79.56           C  
ATOM   4038  CB  GLU B 499      22.616  43.222  18.078  1.00 79.56           C  
ATOM   4039  O   GLU B 499      21.212  40.384  17.978  1.00 79.56           O  
ATOM   4040  CG  GLU B 499      23.496  44.320  17.500  1.00 79.56           C  
ATOM   4041  CD  GLU B 499      22.948  45.718  17.739  1.00 79.56           C  
ATOM   4042  OE1 GLU B 499      23.621  46.706  17.369  1.00 79.56           O  
ATOM   4043  OE2 GLU B 499      21.835  45.825  18.302  1.00 79.56           O  
ATOM   4044  N   HIS B 500      22.648  40.273  19.638  1.00 80.15           N  
ATOM   4045  CA  HIS B 500      21.882  39.251  20.343  1.00 80.15           C  
ATOM   4046  C   HIS B 500      21.804  39.553  21.836  1.00 80.15           C  
ATOM   4047  CB  HIS B 500      22.499  37.870  20.118  1.00 80.15           C  
ATOM   4048  O   HIS B 500      22.639  40.286  22.370  1.00 80.15           O  
ATOM   4049  CG  HIS B 500      22.608  37.489  18.676  1.00 80.15           C  
ATOM   4050  CD2 HIS B 500      23.676  37.450  17.844  1.00 80.15           C  
ATOM   4051  ND1 HIS B 500      21.522  37.089  17.928  1.00 80.15           N  
ATOM   4052  CE1 HIS B 500      21.919  36.819  16.695  1.00 80.15           C  
ATOM   4053  NE2 HIS B 500      23.221  37.030  16.618  1.00 80.15           N  
ATOM   4054  N   LYS B 501      20.766  39.110  22.589  1.00 74.56           N  
ATOM   4055  CA  LYS B 501      20.520  39.286  24.018  1.00 74.56           C  
ATOM   4056  C   LYS B 501      21.603  38.606  24.850  1.00 74.56           C  
ATOM   4057  CB  LYS B 501      19.144  38.735  24.397  1.00 74.56           C  
ATOM   4058  O   LYS B 501      22.083  39.172  25.834  1.00 74.56           O  
ATOM   4059  CG  LYS B 501      17.980  39.535  23.831  1.00 74.56           C  
ATOM   4060  CD  LYS B 501      16.640  38.966  24.281  1.00 74.56           C  
ATOM   4061  CE  LYS B 501      15.474  39.737  23.679  1.00 74.56           C  
ATOM   4062  NZ  LYS B 501      14.158  39.153  24.077  1.00 74.56           N  
ATOM   4063  N   GLY B 502      22.118  37.353  24.520  1.00 82.45           N  
ATOM   4064  CA  GLY B 502      23.095  36.491  25.165  1.00 82.45           C  
ATOM   4065  C   GLY B 502      23.563  35.352  24.279  1.00 82.45           C  
ATOM   4066  O   GLY B 502      23.111  35.218  23.140  1.00 82.45           O  
ATOM   4067  N   TRP B 503      24.435  34.590  24.855  1.00 83.84           N  
ATOM   4068  CA  TRP B 503      24.983  33.474  24.091  1.00 83.84           C  
ATOM   4069  C   TRP B 503      23.914  32.419  23.825  1.00 83.84           C  
ATOM   4070  CB  TRP B 503      26.165  32.844  24.832  1.00 83.84           C  
ATOM   4071  O   TRP B 503      23.862  31.840  22.737  1.00 83.84           O  
ATOM   4072  CG  TRP B 503      27.449  33.606  24.691  1.00 83.84           C  
ATOM   4073  CD1 TRP B 503      27.965  34.519  25.568  1.00 83.84           C  
ATOM   4074  CD2 TRP B 503      28.376  33.525  23.605  1.00 83.84           C  
ATOM   4075  CE2 TRP B 503      29.433  34.416  23.890  1.00 83.84           C  
ATOM   4076  CE3 TRP B 503      28.415  32.782  22.417  1.00 83.84           C  
ATOM   4077  NE1 TRP B 503      29.159  35.010  25.092  1.00 83.84           N  
ATOM   4078  CH2 TRP B 503      30.534  33.848  21.873  1.00 83.84           C  
ATOM   4079  CZ2 TRP B 503      30.520  34.586  23.028  1.00 83.84           C  
ATOM   4080  CZ3 TRP B 503      29.498  32.952  21.561  1.00 83.84           C  
ATOM   4081  N   TYR B 504      23.125  32.094  24.837  1.00 84.23           N  
ATOM   4082  CA  TYR B 504      22.030  31.144  24.671  1.00 84.23           C  
ATOM   4083  C   TYR B 504      21.070  31.603  23.580  1.00 84.23           C  
ATOM   4084  CB  TYR B 504      21.273  30.961  25.990  1.00 84.23           C  
ATOM   4085  O   TYR B 504      20.726  30.830  22.682  1.00 84.23           O  
ATOM   4086  CG  TYR B 504      20.005  30.153  25.855  1.00 84.23           C  
ATOM   4087  CD1 TYR B 504      18.762  30.778  25.780  1.00 84.23           C  
ATOM   4088  CD2 TYR B 504      20.047  28.764  25.802  1.00 84.23           C  
ATOM   4089  CE1 TYR B 504      17.591  30.037  25.657  1.00 84.23           C  
ATOM   4090  CE2 TYR B 504      18.883  28.013  25.679  1.00 84.23           C  
ATOM   4091  OH  TYR B 504      16.505  27.920  25.486  1.00 84.23           O  
ATOM   4092  CZ  TYR B 504      17.661  28.658  25.608  1.00 84.23           C  
ATOM   4093  N   SER B 505      20.759  32.787  23.606  1.00 85.41           N  
ATOM   4094  CA  SER B 505      19.826  33.342  22.631  1.00 85.41           C  
ATOM   4095  C   SER B 505      20.444  33.386  21.238  1.00 85.41           C  
ATOM   4096  CB  SER B 505      19.387  34.746  23.048  1.00 85.41           C  
ATOM   4097  O   SER B 505      19.751  33.183  20.239  1.00 85.41           O  
ATOM   4098  OG  SER B 505      18.451  35.276  22.125  1.00 85.41           O  
ATOM   4099  N   TRP B 506      21.704  33.565  21.285  1.00 88.04           N  
ATOM   4100  CA  TRP B 506      22.397  33.570  20.001  1.00 88.04           C  
ATOM   4101  C   TRP B 506      22.340  32.193  19.346  1.00 88.04           C  
ATOM   4102  CB  TRP B 506      23.854  34.005  20.177  1.00 88.04           C  
ATOM   4103  O   TRP B 506      22.054  32.078  18.152  1.00 88.04           O  
ATOM   4104  CG  TRP B 506      24.689  33.851  18.941  1.00 88.04           C  
ATOM   4105  CD1 TRP B 506      24.684  34.657  17.837  1.00 88.04           C  
ATOM   4106  CD2 TRP B 506      25.650  32.822  18.683  1.00 88.04           C  
ATOM   4107  CE2 TRP B 506      26.190  33.067  17.401  1.00 88.04           C  
ATOM   4108  CE3 TRP B 506      26.107  31.716  19.412  1.00 88.04           C  
ATOM   4109  NE1 TRP B 506      25.585  34.191  16.907  1.00 88.04           N  
ATOM   4110  CH2 TRP B 506      27.596  31.170  17.567  1.00 88.04           C  
ATOM   4111  CZ2 TRP B 506      27.166  32.246  16.832  1.00 88.04           C  
ATOM   4112  CZ3 TRP B 506      27.078  30.899  18.844  1.00 88.04           C  
ATOM   4113  N   VAL B 507      22.613  31.143  20.201  1.00 89.08           N  
ATOM   4114  CA  VAL B 507      22.612  29.777  19.689  1.00 89.08           C  
ATOM   4115  C   VAL B 507      21.228  29.428  19.149  1.00 89.08           C  
ATOM   4116  CB  VAL B 507      23.031  28.763  20.778  1.00 89.08           C  
ATOM   4117  O   VAL B 507      21.103  28.875  18.053  1.00 89.08           O  
ATOM   4118  CG1 VAL B 507      22.832  27.330  20.286  1.00 89.08           C  
ATOM   4119  CG2 VAL B 507      24.483  28.993  21.191  1.00 89.08           C  
ATOM   4120  N   LEU B 508      20.286  29.740  19.802  1.00 87.81           N  
ATOM   4121  CA  LEU B 508      18.918  29.411  19.419  1.00 87.81           C  
ATOM   4122  C   LEU B 508      18.508  30.169  18.161  1.00 87.81           C  
ATOM   4123  CB  LEU B 508      17.949  29.731  20.560  1.00 87.81           C  
ATOM   4124  O   LEU B 508      17.908  29.593  17.251  1.00 87.81           O  
ATOM   4125  CG  LEU B 508      17.932  28.747  21.731  1.00 87.81           C  
ATOM   4126  CD1 LEU B 508      17.124  29.317  22.891  1.00 87.81           C  
ATOM   4127  CD2 LEU B 508      17.368  27.400  21.290  1.00 87.81           C  
ATOM   4128  N   SER B 509      18.807  31.389  18.146  1.00 85.40           N  
ATOM   4129  CA  SER B 509      18.461  32.216  16.995  1.00 85.40           C  
ATOM   4130  C   SER B 509      19.209  31.764  15.745  1.00 85.40           C  
ATOM   4131  CB  SER B 509      18.769  33.687  17.279  1.00 85.40           C  
ATOM   4132  O   SER B 509      18.648  31.760  14.647  1.00 85.40           O  
ATOM   4133  OG  SER B 509      18.213  34.520  16.276  1.00 85.40           O  
ATOM   4134  N   MET B 510      20.509  31.448  16.013  1.00 87.34           N  
ATOM   4135  CA  MET B 510      21.317  30.948  14.904  1.00 87.34           C  
ATOM   4136  C   MET B 510      20.742  29.647  14.355  1.00 87.34           C  
ATOM   4137  CB  MET B 510      22.766  30.735  15.347  1.00 87.34           C  
ATOM   4138  O   MET B 510      20.609  29.486  13.141  1.00 87.34           O  
ATOM   4139  CG  MET B 510      23.694  30.307  14.222  1.00 87.34           C  
ATOM   4140  SD  MET B 510      24.241  28.563  14.387  1.00 87.34           S  
ATOM   4141  CE  MET B 510      23.722  27.911  12.776  1.00 87.34           C  
ATOM   4142  N   LEU B 511      20.401  28.741  15.259  1.00 88.38           N  
ATOM   4143  CA  LEU B 511      19.847  27.451  14.863  1.00 88.38           C  
ATOM   4144  C   LEU B 511      18.501  27.628  14.168  1.00 88.38           C  
ATOM   4145  CB  LEU B 511      19.689  26.538  16.081  1.00 88.38           C  
ATOM   4146  O   LEU B 511      18.247  27.012  13.130  1.00 88.38           O  
ATOM   4147  CG  LEU B 511      20.977  25.952  16.661  1.00 88.38           C  
ATOM   4148  CD1 LEU B 511      20.693  25.255  17.987  1.00 88.38           C  
ATOM   4149  CD2 LEU B 511      21.619  24.987  15.670  1.00 88.38           C  
ATOM   4150  N   TYR B 512      17.713  28.404  14.792  1.00 83.28           N  
ATOM   4151  CA  TYR B 512      16.399  28.670  14.217  1.00 83.28           C  
ATOM   4152  C   TYR B 512      16.526  29.307  12.838  1.00 83.28           C  
ATOM   4153  CB  TYR B 512      15.583  29.581  15.139  1.00 83.28           C  
ATOM   4154  O   TYR B 512      15.872  28.876  11.886  1.00 83.28           O  
ATOM   4155  CG  TYR B 512      14.269  30.027  14.545  1.00 83.28           C  
ATOM   4156  CD1 TYR B 512      14.116  31.311  14.028  1.00 83.28           C  
ATOM   4157  CD2 TYR B 512      13.179  29.165  14.499  1.00 83.28           C  
ATOM   4158  CE1 TYR B 512      12.906  31.727  13.482  1.00 83.28           C  
ATOM   4159  CE2 TYR B 512      11.965  29.569  13.955  1.00 83.28           C  
ATOM   4160  OH  TYR B 512      10.638  31.256  12.909  1.00 83.28           O  
ATOM   4161  CZ  TYR B 512      11.838  30.850  13.449  1.00 83.28           C  
ATOM   4162  N   GLY B 513      17.316  30.379  12.714  1.00 79.49           N  
ATOM   4163  CA  GLY B 513      17.560  31.011  11.427  1.00 79.49           C  
ATOM   4164  C   GLY B 513      18.054  30.040  10.370  1.00 79.49           C  
ATOM   4165  O   GLY B 513      17.602  30.079   9.224  1.00 79.49           O  
ATOM   4166  N   PHE B 514      18.880  29.198  10.796  1.00 80.68           N  
ATOM   4167  CA  PHE B 514      19.429  28.189   9.897  1.00 80.68           C  
ATOM   4168  C   PHE B 514      18.340  27.230   9.431  1.00 80.68           C  
ATOM   4169  CB  PHE B 514      20.555  27.411  10.584  1.00 80.68           C  
ATOM   4170  O   PHE B 514      18.232  26.939   8.238  1.00 80.68           O  
ATOM   4171  CG  PHE B 514      21.079  26.258   9.772  1.00 80.68           C  
ATOM   4172  CD1 PHE B 514      20.693  24.955  10.060  1.00 80.68           C  
ATOM   4173  CD2 PHE B 514      21.959  26.477   8.720  1.00 80.68           C  
ATOM   4174  CE1 PHE B 514      21.176  23.885   9.310  1.00 80.68           C  
ATOM   4175  CE2 PHE B 514      22.446  25.413   7.966  1.00 80.68           C  
ATOM   4176  CZ  PHE B 514      22.054  24.118   8.263  1.00 80.68           C  
ATOM   4177  N   LEU B 515      17.558  26.745  10.316  1.00 79.16           N  
ATOM   4178  CA  LEU B 515      16.510  25.776  10.012  1.00 79.16           C  
ATOM   4179  C   LEU B 515      15.454  26.387   9.096  1.00 79.16           C  
ATOM   4180  CB  LEU B 515      15.855  25.274  11.301  1.00 79.16           C  
ATOM   4181  O   LEU B 515      14.928  25.709   8.211  1.00 79.16           O  
ATOM   4182  CG  LEU B 515      16.706  24.358  12.183  1.00 79.16           C  
ATOM   4183  CD1 LEU B 515      15.986  24.064  13.494  1.00 79.16           C  
ATOM   4184  CD2 LEU B 515      17.038  23.065  11.447  1.00 79.16           C  
ATOM   4185  N   LEU B 516      15.162  27.578   9.343  1.00 73.87           N  
ATOM   4186  CA  LEU B 516      14.182  28.279   8.521  1.00 73.87           C  
ATOM   4187  C   LEU B 516      14.686  28.437   7.091  1.00 73.87           C  
ATOM   4188  CB  LEU B 516      13.866  29.653   9.118  1.00 73.87           C  
ATOM   4189  O   LEU B 516      13.926  28.258   6.137  1.00 73.87           O  
ATOM   4190  CG  LEU B 516      12.385  29.990   9.298  1.00 73.87           C  
ATOM   4191  CD1 LEU B 516      12.127  30.506  10.710  1.00 73.87           C  
ATOM   4192  CD2 LEU B 516      11.939  31.013   8.259  1.00 73.87           C  
ATOM   4193  N   THR B 517      16.011  28.677   6.948  1.00 71.60           N  
ATOM   4194  CA  THR B 517      16.602  28.929   5.638  1.00 71.60           C  
ATOM   4195  C   THR B 517      16.853  27.618   4.898  1.00 71.60           C  
ATOM   4196  CB  THR B 517      17.922  29.712   5.762  1.00 71.60           C  
ATOM   4197  O   THR B 517      16.511  27.489   3.720  1.00 71.60           O  
ATOM   4198  CG2 THR B 517      18.126  30.638   4.568  1.00 71.60           C  
ATOM   4199  OG1 THR B 517      17.894  30.497   6.961  1.00 71.60           O  
ATOM   4200  N   PHE B 518      17.407  26.629   5.624  1.00 68.65           N  
ATOM   4201  CA  PHE B 518      17.877  25.411   4.975  1.00 68.65           C  
ATOM   4202  C   PHE B 518      17.035  24.213   5.397  1.00 68.65           C  
ATOM   4203  CB  PHE B 518      19.351  25.159   5.305  1.00 68.65           C  
ATOM   4204  O   PHE B 518      17.390  23.067   5.114  1.00 68.65           O  
ATOM   4205  CG  PHE B 518      20.278  26.230   4.798  1.00 68.65           C  
ATOM   4206  CD1 PHE B 518      20.523  26.370   3.437  1.00 68.65           C  
ATOM   4207  CD2 PHE B 518      20.906  27.097   5.682  1.00 68.65           C  
ATOM   4208  CE1 PHE B 518      21.381  27.360   2.964  1.00 68.65           C  
ATOM   4209  CE2 PHE B 518      21.765  28.089   5.217  1.00 68.65           C  
ATOM   4210  CZ  PHE B 518      22.002  28.219   3.858  1.00 68.65           C  
ATOM   4211  N   GLY B 519      15.889  24.424   6.123  1.00 65.51           N  
ATOM   4212  CA  GLY B 519      15.047  23.349   6.623  1.00 65.51           C  
ATOM   4213  C   GLY B 519      14.435  22.508   5.520  1.00 65.51           C  
ATOM   4214  O   GLY B 519      14.227  21.305   5.691  1.00 65.51           O  
ATOM   4215  N   PHE B 520      14.352  23.055   4.334  1.00 65.14           N  
ATOM   4216  CA  PHE B 520      13.742  22.340   3.220  1.00 65.14           C  
ATOM   4217  C   PHE B 520      14.635  21.193   2.761  1.00 65.14           C  
ATOM   4218  CB  PHE B 520      13.469  23.293   2.052  1.00 65.14           C  
ATOM   4219  O   PHE B 520      14.148  20.203   2.209  1.00 65.14           O  
ATOM   4220  CG  PHE B 520      14.715  23.794   1.374  1.00 65.14           C  
ATOM   4221  CD1 PHE B 520      15.337  24.960   1.805  1.00 65.14           C  
ATOM   4222  CD2 PHE B 520      15.265  23.100   0.304  1.00 65.14           C  
ATOM   4223  CE1 PHE B 520      16.491  25.426   1.179  1.00 65.14           C  
ATOM   4224  CE2 PHE B 520      16.418  23.560  -0.326  1.00 65.14           C  
ATOM   4225  CZ  PHE B 520      17.028  24.724   0.112  1.00 65.14           C  
ATOM   4226  N   ILE B 521      15.887  21.278   2.995  1.00 67.77           N  
ATOM   4227  CA  ILE B 521      16.871  20.299   2.544  1.00 67.77           C  
ATOM   4228  C   ILE B 521      16.678  18.988   3.303  1.00 67.77           C  
ATOM   4229  CB  ILE B 521      18.313  20.820   2.731  1.00 67.77           C  
ATOM   4230  O   ILE B 521      17.040  17.918   2.807  1.00 67.77           O  
ATOM   4231  CG1 ILE B 521      18.908  21.242   1.383  1.00 67.77           C  
ATOM   4232  CG2 ILE B 521      19.187  19.759   3.407  1.00 67.77           C  
ATOM   4233  CD1 ILE B 521      20.001  22.297   1.491  1.00 67.77           C  
ATOM   4234  N   THR B 522      16.003  19.126   4.378  1.00 69.40           N  
ATOM   4235  CA  THR B 522      15.822  17.950   5.221  1.00 69.40           C  
ATOM   4236  C   THR B 522      14.774  17.014   4.625  1.00 69.40           C  
ATOM   4237  CB  THR B 522      15.409  18.344   6.651  1.00 69.40           C  
ATOM   4238  O   THR B 522      14.703  15.839   4.992  1.00 69.40           O  
ATOM   4239  CG2 THR B 522      16.559  19.024   7.387  1.00 69.40           C  
ATOM   4240  OG1 THR B 522      14.297  19.245   6.589  1.00 69.40           O  
ATOM   4241  N   MET B 523      14.040  17.433   3.702  1.00 72.08           N  
ATOM   4242  CA  MET B 523      13.022  16.612   3.052  1.00 72.08           C  
ATOM   4243  C   MET B 523      13.616  15.839   1.879  1.00 72.08           C  
ATOM   4244  CB  MET B 523      11.857  17.479   2.571  1.00 72.08           C  
ATOM   4245  O   MET B 523      12.992  14.909   1.364  1.00 72.08           O  
ATOM   4246  CG  MET B 523      10.914  17.909   3.683  1.00 72.08           C  
ATOM   4247  SD  MET B 523       9.368  18.661   3.041  1.00 72.08           S  
ATOM   4248  CE  MET B 523       8.539  19.070   4.603  1.00 72.08           C  
ATOM   4249  N   THR B 524      14.841  16.056   1.462  1.00 74.68           N  
ATOM   4250  CA  THR B 524      15.501  15.507   0.283  1.00 74.68           C  
ATOM   4251  C   THR B 524      15.848  14.036   0.492  1.00 74.68           C  
ATOM   4252  CB  THR B 524      16.780  16.295  -0.058  1.00 74.68           C  
ATOM   4253  O   THR B 524      15.793  13.240  -0.447  1.00 74.68           O  
ATOM   4254  CG2 THR B 524      16.444  17.657  -0.656  1.00 74.68           C  
ATOM   4255  OG1 THR B 524      17.549  16.486   1.135  1.00 74.68           O  
ATOM   4256  N   PRO B 525      16.199  13.676   1.725  1.00 78.39           N  
ATOM   4257  CA  PRO B 525      16.580  12.274   1.909  1.00 78.39           C  
ATOM   4258  C   PRO B 525      15.452  11.305   1.557  1.00 78.39           C  
ATOM   4259  CB  PRO B 525      16.923  12.194   3.398  1.00 78.39           C  
ATOM   4260  O   PRO B 525      15.701  10.250   0.969  1.00 78.39           O  
ATOM   4261  CG  PRO B 525      17.283  13.592   3.783  1.00 78.39           C  
ATOM   4262  CD  PRO B 525      16.529  14.540   2.895  1.00 78.39           C  
ATOM   4263  N   GLN B 526      14.252  11.693   1.928  1.00 76.94           N  
ATOM   4264  CA  GLN B 526      13.113  10.843   1.595  1.00 76.94           C  
ATOM   4265  C   GLN B 526      12.941  10.721   0.084  1.00 76.94           C  
ATOM   4266  CB  GLN B 526      11.832  11.389   2.228  1.00 76.94           C  
ATOM   4267  O   GLN B 526      12.587   9.654  -0.422  1.00 76.94           O  
ATOM   4268  CG  GLN B 526      10.664  10.412   2.193  1.00 76.94           C  
ATOM   4269  CD  GLN B 526      10.900   9.185   3.053  1.00 76.94           C  
ATOM   4270  NE2 GLN B 526      10.047   8.178   2.897  1.00 76.94           N  
ATOM   4271  OE1 GLN B 526      11.842   9.141   3.851  1.00 76.94           O  
ATOM   4272  N   LEU B 527      13.168  11.723  -0.593  1.00 79.62           N  
ATOM   4273  CA  LEU B 527      13.079  11.720  -2.049  1.00 79.62           C  
ATOM   4274  C   LEU B 527      14.181  10.859  -2.658  1.00 79.62           C  
ATOM   4275  CB  LEU B 527      13.170  13.147  -2.594  1.00 79.62           C  
ATOM   4276  O   LEU B 527      13.957  10.173  -3.658  1.00 79.62           O  
ATOM   4277  CG  LEU B 527      11.952  14.042  -2.357  1.00 79.62           C  
ATOM   4278  CD1 LEU B 527      12.295  15.496  -2.667  1.00 79.62           C  
ATOM   4279  CD2 LEU B 527      10.771  13.574  -3.200  1.00 79.62           C  
ATOM   4280  N   PHE B 528      15.325  10.942  -2.025  1.00 81.46           N  
ATOM   4281  CA  PHE B 528      16.462  10.151  -2.481  1.00 81.46           C  
ATOM   4282  C   PHE B 528      16.168   8.660  -2.360  1.00 81.46           C  
ATOM   4283  CB  PHE B 528      17.720  10.504  -1.680  1.00 81.46           C  
ATOM   4284  O   PHE B 528      16.500   7.882  -3.257  1.00 81.46           O  
ATOM   4285  CG  PHE B 528      18.950   9.758  -2.121  1.00 81.46           C  
ATOM   4286  CD1 PHE B 528      19.420   8.673  -1.391  1.00 81.46           C  
ATOM   4287  CD2 PHE B 528      19.635  10.141  -3.267  1.00 81.46           C  
ATOM   4288  CE1 PHE B 528      20.559   7.980  -1.797  1.00 81.46           C  
ATOM   4289  CE2 PHE B 528      20.773   9.453  -3.678  1.00 81.46           C  
ATOM   4290  CZ  PHE B 528      21.234   8.374  -2.942  1.00 81.46           C  
ATOM   4291  N   ILE B 529      15.565   8.349  -1.191  1.00 80.12           N  
ATOM   4292  CA  ILE B 529      15.218   6.947  -0.988  1.00 80.12           C  
ATOM   4293  C   ILE B 529      14.246   6.493  -2.075  1.00 80.12           C  
ATOM   4294  CB  ILE B 529      14.603   6.714   0.411  1.00 80.12           C  
ATOM   4295  O   ILE B 529      14.379   5.393  -2.615  1.00 80.12           O  
ATOM   4296  CG1 ILE B 529      15.631   7.028   1.504  1.00 80.12           C  
ATOM   4297  CG2 ILE B 529      14.085   5.279   0.541  1.00 80.12           C  
ATOM   4298  CD1 ILE B 529      15.052   7.040   2.912  1.00 80.12           C  
ATOM   4299  N   ASN B 530      13.308   7.240  -2.450  1.00 77.71           N  
ATOM   4300  CA  ASN B 530      12.364   6.937  -3.520  1.00 77.71           C  
ATOM   4301  C   ASN B 530      13.076   6.736  -4.855  1.00 77.71           C  
ATOM   4302  CB  ASN B 530      11.315   8.045  -3.640  1.00 77.71           C  
ATOM   4303  O   ASN B 530      12.702   5.861  -5.637  1.00 77.71           O  
ATOM   4304  CG  ASN B 530      10.304   8.015  -2.512  1.00 77.71           C  
ATOM   4305  ND2 ASN B 530       9.526   9.084  -2.384  1.00 77.71           N  
ATOM   4306  OD1 ASN B 530      10.222   7.040  -1.760  1.00 77.71           O  
ATOM   4307  N   TYR B 531      14.040   7.538  -4.987  1.00 77.27           N  
ATOM   4308  CA  TYR B 531      14.826   7.459  -6.212  1.00 77.27           C  
ATOM   4309  C   TYR B 531      15.590   6.142  -6.286  1.00 77.27           C  
ATOM   4310  CB  TYR B 531      15.804   8.635  -6.302  1.00 77.27           C  
ATOM   4311  O   TYR B 531      15.582   5.469  -7.319  1.00 77.27           O  
ATOM   4312  CG  TYR B 531      16.842   8.480  -7.386  1.00 77.27           C  
ATOM   4313  CD1 TYR B 531      18.162   8.162  -7.073  1.00 77.27           C  
ATOM   4314  CD2 TYR B 531      16.507   8.651  -8.724  1.00 77.27           C  
ATOM   4315  CE1 TYR B 531      19.123   8.021  -8.069  1.00 77.27           C  
ATOM   4316  CE2 TYR B 531      17.459   8.512  -9.729  1.00 77.27           C  
ATOM   4317  OH  TYR B 531      19.710   8.058 -10.381  1.00 77.27           O  
ATOM   4318  CZ  TYR B 531      18.763   8.197  -9.392  1.00 77.27           C  
ATOM   4319  N   LYS B 532      16.170   5.704  -5.237  1.00 77.34           N  
ATOM   4320  CA  LYS B 532      16.986   4.494  -5.219  1.00 77.34           C  
ATOM   4321  C   LYS B 532      16.115   3.242  -5.263  1.00 77.34           C  
ATOM   4322  CB  LYS B 532      17.879   4.467  -3.977  1.00 77.34           C  
ATOM   4323  O   LYS B 532      16.470   2.254  -5.909  1.00 77.34           O  
ATOM   4324  CG  LYS B 532      19.124   5.335  -4.091  1.00 77.34           C  
ATOM   4325  CD  LYS B 532      20.122   4.754  -5.085  1.00 77.34           C  
ATOM   4326  CE  LYS B 532      21.427   5.538  -5.091  1.00 77.34           C  
ATOM   4327  NZ  LYS B 532      22.405   4.978  -6.070  1.00 77.34           N  
ATOM   4328  N   LEU B 533      14.967   3.360  -4.556  1.00 75.63           N  
ATOM   4329  CA  LEU B 533      14.081   2.202  -4.519  1.00 75.63           C  
ATOM   4330  C   LEU B 533      13.198   2.152  -5.762  1.00 75.63           C  
ATOM   4331  CB  LEU B 533      13.209   2.234  -3.261  1.00 75.63           C  
ATOM   4332  O   LEU B 533      12.623   1.108  -6.079  1.00 75.63           O  
ATOM   4333  CG  LEU B 533      13.908   1.898  -1.943  1.00 75.63           C  
ATOM   4334  CD1 LEU B 533      13.059   2.354  -0.761  1.00 75.63           C  
ATOM   4335  CD2 LEU B 533      14.196   0.403  -1.856  1.00 75.63           C  
ATOM   4336  N   LYS B 534      13.263   3.129  -6.515  1.00 68.15           N  
ATOM   4337  CA  LYS B 534      12.416   3.264  -7.697  1.00 68.15           C  
ATOM   4338  C   LYS B 534      10.955   2.981  -7.361  1.00 68.15           C  
ATOM   4339  CB  LYS B 534      12.891   2.325  -8.807  1.00 68.15           C  
ATOM   4340  O   LYS B 534      10.278   2.244  -8.082  1.00 68.15           O  
ATOM   4341  CG  LYS B 534      14.276   2.651  -9.344  1.00 68.15           C  
ATOM   4342  CD  LYS B 534      14.630   1.782 -10.544  1.00 68.15           C  
ATOM   4343  CE  LYS B 534      16.010   2.119 -11.092  1.00 68.15           C  
ATOM   4344  NZ  LYS B 534      16.371   1.253 -12.255  1.00 68.15           N  
ATOM   4345  N   SER B 535      10.436   3.482  -6.091  1.00 65.04           N  
ATOM   4346  CA  SER B 535       9.052   3.308  -5.661  1.00 65.04           C  
ATOM   4347  C   SER B 535       8.573   4.504  -4.845  1.00 65.04           C  
ATOM   4348  CB  SER B 535       8.904   2.027  -4.839  1.00 65.04           C  
ATOM   4349  O   SER B 535       9.337   5.077  -4.066  1.00 65.04           O  
ATOM   4350  OG  SER B 535       7.706   2.052  -4.081  1.00 65.04           O  
ATOM   4351  N   VAL B 536       7.334   4.896  -5.205  1.00 60.38           N  
ATOM   4352  CA  VAL B 536       6.769   6.078  -4.561  1.00 60.38           C  
ATOM   4353  C   VAL B 536       5.720   5.655  -3.535  1.00 60.38           C  
ATOM   4354  CB  VAL B 536       6.145   7.044  -5.593  1.00 60.38           C  
ATOM   4355  O   VAL B 536       5.074   6.502  -2.913  1.00 60.38           O  
ATOM   4356  CG1 VAL B 536       5.726   8.351  -4.925  1.00 60.38           C  
ATOM   4357  CG2 VAL B 536       7.128   7.313  -6.732  1.00 60.38           C  
ATOM   4358  N   ALA B 537       5.528   4.404  -3.361  1.00 53.43           N  
ATOM   4359  CA  ALA B 537       4.387   3.886  -2.612  1.00 53.43           C  
ATOM   4360  C   ALA B 537       4.596   4.052  -1.109  1.00 53.43           C  
ATOM   4361  CB  ALA B 537       4.148   2.417  -2.954  1.00 53.43           C  
ATOM   4362  O   ALA B 537       3.637   4.012  -0.335  1.00 53.43           O  
ATOM   4363  N   HIS B 538       5.648   4.846  -0.706  1.00 60.29           N  
ATOM   4364  CA  HIS B 538       5.919   4.787   0.726  1.00 60.29           C  
ATOM   4365  C   HIS B 538       5.754   6.158   1.375  1.00 60.29           C  
ATOM   4366  CB  HIS B 538       7.328   4.251   0.984  1.00 60.29           C  
ATOM   4367  O   HIS B 538       5.830   6.283   2.599  1.00 60.29           O  
ATOM   4368  CG  HIS B 538       7.582   2.911   0.369  1.00 60.29           C  
ATOM   4369  CD2 HIS B 538       8.404   2.538  -0.639  1.00 60.29           C  
ATOM   4370  ND1 HIS B 538       6.942   1.766   0.790  1.00 60.29           N  
ATOM   4371  CE1 HIS B 538       7.363   0.742   0.066  1.00 60.29           C  
ATOM   4372  NE2 HIS B 538       8.250   1.184  -0.808  1.00 60.29           N  
ATOM   4373  N   LEU B 539       5.325   7.203   0.672  1.00 70.43           N  
ATOM   4374  CA  LEU B 539       5.121   8.546   1.202  1.00 70.43           C  
ATOM   4375  C   LEU B 539       3.634   8.861   1.328  1.00 70.43           C  
ATOM   4376  CB  LEU B 539       5.800   9.585   0.306  1.00 70.43           C  
ATOM   4377  O   LEU B 539       2.820   8.352   0.554  1.00 70.43           O  
ATOM   4378  CG  LEU B 539       7.242   9.950   0.664  1.00 70.43           C  
ATOM   4379  CD1 LEU B 539       8.117   9.937  -0.585  1.00 70.43           C  
ATOM   4380  CD2 LEU B 539       7.295  11.313   1.346  1.00 70.43           C  
ATOM   4381  N   PRO B 540       3.228   9.612   2.441  1.00 68.03           N  
ATOM   4382  CA  PRO B 540       1.828  10.019   2.581  1.00 68.03           C  
ATOM   4383  C   PRO B 540       1.395  11.021   1.513  1.00 68.03           C  
ATOM   4384  CB  PRO B 540       1.783  10.652   3.974  1.00 68.03           C  
ATOM   4385  O   PRO B 540       1.392  12.230   1.761  1.00 68.03           O  
ATOM   4386  CG  PRO B 540       3.201  11.015   4.275  1.00 68.03           C  
ATOM   4387  CD  PRO B 540       4.097  10.250   3.345  1.00 68.03           C  
ATOM   4388  N   TRP B 541       0.855  10.661   0.483  1.00 72.79           N  
ATOM   4389  CA  TRP B 541       0.598  11.498  -0.685  1.00 72.79           C  
ATOM   4390  C   TRP B 541      -0.543  12.473  -0.416  1.00 72.79           C  
ATOM   4391  CB  TRP B 541       0.270  10.632  -1.905  1.00 72.79           C  
ATOM   4392  O   TRP B 541      -0.519  13.612  -0.888  1.00 72.79           O  
ATOM   4393  CG  TRP B 541      -1.097  10.019  -1.867  1.00 72.79           C  
ATOM   4394  CD1 TRP B 541      -1.459   8.849  -1.259  1.00 72.79           C  
ATOM   4395  CD2 TRP B 541      -2.286  10.544  -2.467  1.00 72.79           C  
ATOM   4396  CE2 TRP B 541      -3.332   9.639  -2.181  1.00 72.79           C  
ATOM   4397  CE3 TRP B 541      -2.568  11.693  -3.218  1.00 72.79           C  
ATOM   4398  NE1 TRP B 541      -2.802   8.615  -1.444  1.00 72.79           N  
ATOM   4399  CH2 TRP B 541      -4.890  10.980  -3.355  1.00 72.79           C  
ATOM   4400  CZ2 TRP B 541      -4.641   9.849  -2.622  1.00 72.79           C  
ATOM   4401  CZ3 TRP B 541      -3.871  11.899  -3.655  1.00 72.79           C  
ATOM   4402  N   ARG B 542      -1.542  12.155   0.396  1.00 76.09           N  
ATOM   4403  CA  ARG B 542      -2.671  13.040   0.668  1.00 76.09           C  
ATOM   4404  C   ARG B 542      -2.240  14.231   1.517  1.00 76.09           C  
ATOM   4405  CB  ARG B 542      -3.796  12.276   1.369  1.00 76.09           C  
ATOM   4406  O   ARG B 542      -2.667  15.361   1.272  1.00 76.09           O  
ATOM   4407  CG  ARG B 542      -4.492  11.255   0.484  1.00 76.09           C  
ATOM   4408  CD  ARG B 542      -5.653  10.583   1.203  1.00 76.09           C  
ATOM   4409  NE  ARG B 542      -6.348   9.635   0.337  1.00 76.09           N  
ATOM   4410  NH1 ARG B 542      -7.786   8.873   1.977  1.00 76.09           N  
ATOM   4411  NH2 ARG B 542      -7.906   8.018  -0.147  1.00 76.09           N  
ATOM   4412  CZ  ARG B 542      -7.345   8.844   0.724  1.00 76.09           C  
ATOM   4413  N   MET B 543      -1.416  13.908   2.482  1.00 79.56           N  
ATOM   4414  CA  MET B 543      -0.887  14.981   3.319  1.00 79.56           C  
ATOM   4415  C   MET B 543      -0.098  15.984   2.485  1.00 79.56           C  
ATOM   4416  CB  MET B 543      -0.002  14.411   4.429  1.00 79.56           C  
ATOM   4417  O   MET B 543      -0.267  17.195   2.639  1.00 79.56           O  
ATOM   4418  CG  MET B 543       0.660  15.473   5.292  1.00 79.56           C  
ATOM   4419  SD  MET B 543       2.100  14.824   6.225  1.00 79.56           S  
ATOM   4420  CE  MET B 543       2.692  16.353   7.003  1.00 79.56           C  
ATOM   4421  N   LEU B 544       0.714  15.480   1.590  1.00 79.56           N  
ATOM   4422  CA  LEU B 544       1.575  16.325   0.770  1.00 79.56           C  
ATOM   4423  C   LEU B 544       0.747  17.186  -0.179  1.00 79.56           C  
ATOM   4424  CB  LEU B 544       2.562  15.470  -0.029  1.00 79.56           C  
ATOM   4425  O   LEU B 544       1.078  18.350  -0.417  1.00 79.56           O  
ATOM   4426  CG  LEU B 544       3.776  14.943   0.738  1.00 79.56           C  
ATOM   4427  CD1 LEU B 544       4.366  13.729   0.027  1.00 79.56           C  
ATOM   4428  CD2 LEU B 544       4.825  16.038   0.897  1.00 79.56           C  
ATOM   4429  N   THR B 545      -0.343  16.657  -0.648  1.00 79.85           N  
ATOM   4430  CA  THR B 545      -1.200  17.390  -1.573  1.00 79.85           C  
ATOM   4431  C   THR B 545      -1.869  18.569  -0.871  1.00 79.85           C  
ATOM   4432  CB  THR B 545      -2.277  16.474  -2.183  1.00 79.85           C  
ATOM   4433  O   THR B 545      -1.843  19.694  -1.375  1.00 79.85           O  
ATOM   4434  CG2 THR B 545      -3.017  17.175  -3.318  1.00 79.85           C  
ATOM   4435  OG1 THR B 545      -1.654  15.289  -2.694  1.00 79.85           O  
ATOM   4436  N   TYR B 546      -2.468  18.276   0.314  1.00 81.50           N  
ATOM   4437  CA  TYR B 546      -3.151  19.319   1.072  1.00 81.50           C  
ATOM   4438  C   TYR B 546      -2.161  20.356   1.587  1.00 81.50           C  
ATOM   4439  CB  TYR B 546      -3.928  18.711   2.243  1.00 81.50           C  
ATOM   4440  O   TYR B 546      -2.463  21.551   1.616  1.00 81.50           O  
ATOM   4441  CG  TYR B 546      -5.108  17.871   1.819  1.00 81.50           C  
ATOM   4442  CD1 TYR B 546      -6.122  18.409   1.029  1.00 81.50           C  
ATOM   4443  CD2 TYR B 546      -5.213  16.540   2.207  1.00 81.50           C  
ATOM   4444  CE1 TYR B 546      -7.212  17.640   0.637  1.00 81.50           C  
ATOM   4445  CE2 TYR B 546      -6.299  15.762   1.821  1.00 81.50           C  
ATOM   4446  OH  TYR B 546      -8.370  15.554   0.651  1.00 81.50           O  
ATOM   4447  CZ  TYR B 546      -7.292  16.319   1.036  1.00 81.50           C  
ATOM   4448  N   LYS B 547      -0.989  19.976   1.952  1.00 75.52           N  
ATOM   4449  CA  LYS B 547       0.065  20.890   2.384  1.00 75.52           C  
ATOM   4450  C   LYS B 547       0.515  21.791   1.238  1.00 75.52           C  
ATOM   4451  CB  LYS B 547       1.259  20.109   2.937  1.00 75.52           C  
ATOM   4452  O   LYS B 547       0.776  22.978   1.441  1.00 75.52           O  
ATOM   4453  CG  LYS B 547       2.088  20.883   3.951  1.00 75.52           C  
ATOM   4454  CD  LYS B 547       3.063  19.972   4.687  1.00 75.52           C  
ATOM   4455  CE  LYS B 547       3.886  20.744   5.710  1.00 75.52           C  
ATOM   4456  NZ  LYS B 547       4.688  19.830   6.578  1.00 75.52           N  
ATOM   4457  N   ALA B 548       0.601  21.208   0.028  1.00 77.37           N  
ATOM   4458  CA  ALA B 548       0.987  21.955  -1.165  1.00 77.37           C  
ATOM   4459  C   ALA B 548      -0.058  23.011  -1.514  1.00 77.37           C  
ATOM   4460  CB  ALA B 548       1.195  21.007  -2.344  1.00 77.37           C  
ATOM   4461  O   ALA B 548       0.285  24.129  -1.904  1.00 77.37           O  
ATOM   4462  N   LEU B 549      -1.358  22.586  -1.349  1.00 82.53           N  
ATOM   4463  CA  LEU B 549      -2.436  23.529  -1.625  1.00 82.53           C  
ATOM   4464  C   LEU B 549      -2.407  24.691  -0.638  1.00 82.53           C  
ATOM   4465  CB  LEU B 549      -3.794  22.824  -1.561  1.00 82.53           C  
ATOM   4466  O   LEU B 549      -2.610  25.844  -1.025  1.00 82.53           O  
ATOM   4467  CG  LEU B 549      -4.115  21.865  -2.709  1.00 82.53           C  
ATOM   4468  CD1 LEU B 549      -5.364  21.052  -2.387  1.00 82.53           C  
ATOM   4469  CD2 LEU B 549      -4.292  22.633  -4.014  1.00 82.53           C  
ATOM   4470  N   ASN B 550      -2.107  24.365   0.566  1.00 78.51           N  
ATOM   4471  CA  ASN B 550      -1.975  25.388   1.599  1.00 78.51           C  
ATOM   4472  C   ASN B 550      -0.813  26.332   1.305  1.00 78.51           C  
ATOM   4473  CB  ASN B 550      -1.800  24.742   2.975  1.00 78.51           C  
ATOM   4474  O   ASN B 550      -0.952  27.551   1.426  1.00 78.51           O  
ATOM   4475  CG  ASN B 550      -2.142  25.686   4.111  1.00 78.51           C  
ATOM   4476  ND2 ASN B 550      -1.578  25.430   5.285  1.00 78.51           N  
ATOM   4477  OD1 ASN B 550      -2.907  26.637   3.934  1.00 78.51           O  
ATOM   4478  N   THR B 551       0.233  25.886   0.969  1.00 75.70           N  
ATOM   4479  CA  THR B 551       1.414  26.681   0.649  1.00 75.70           C  
ATOM   4480  C   THR B 551       1.175  27.527  -0.598  1.00 75.70           C  
ATOM   4481  CB  THR B 551       2.648  25.785   0.437  1.00 75.70           C  
ATOM   4482  O   THR B 551       1.665  28.654  -0.693  1.00 75.70           O  
ATOM   4483  CG2 THR B 551       3.925  26.616   0.370  1.00 75.70           C  
ATOM   4484  OG1 THR B 551       2.752  24.858   1.525  1.00 75.70           O  
ATOM   4485  N   PHE B 552       0.413  26.903  -1.556  1.00 74.99           N  
ATOM   4486  CA  PHE B 552       0.082  27.636  -2.772  1.00 74.99           C  
ATOM   4487  C   PHE B 552      -0.717  28.893  -2.446  1.00 74.99           C  
ATOM   4488  CB  PHE B 552      -0.709  26.748  -3.738  1.00 74.99           C  
ATOM   4489  O   PHE B 552      -0.450  29.964  -2.995  1.00 74.99           O  
ATOM   4490  CG  PHE B 552      -1.086  27.434  -5.023  1.00 74.99           C  
ATOM   4491  CD1 PHE B 552      -2.372  27.926  -5.212  1.00 74.99           C  
ATOM   4492  CD2 PHE B 552      -0.155  27.586  -6.042  1.00 74.99           C  
ATOM   4493  CE1 PHE B 552      -2.724  28.562  -6.401  1.00 74.99           C  
ATOM   4494  CE2 PHE B 552      -0.500  28.220  -7.232  1.00 74.99           C  
ATOM   4495  CZ  PHE B 552      -1.785  28.707  -7.410  1.00 74.99           C  
ATOM   4496  N   ILE B 553      -1.651  28.624  -1.582  1.00 75.25           N  
ATOM   4497  CA  ILE B 553      -2.455  29.759  -1.142  1.00 75.25           C  
ATOM   4498  C   ILE B 553      -1.561  30.787  -0.452  1.00 75.25           C  
ATOM   4499  CB  ILE B 553      -3.590  29.313  -0.193  1.00 75.25           C  
ATOM   4500  O   ILE B 553      -1.647  31.984  -0.737  1.00 75.25           O  
ATOM   4501  CG1 ILE B 553      -4.551  28.366  -0.919  1.00 75.25           C  
ATOM   4502  CG2 ILE B 553      -4.335  30.528   0.366  1.00 75.25           C  
ATOM   4503  CD1 ILE B 553      -5.574  27.703  -0.007  1.00 75.25           C  
ATOM   4504  N   ASP B 554      -0.673  30.327   0.385  1.00 73.53           N  
ATOM   4505  CA  ASP B 554       0.264  31.202   1.083  1.00 73.53           C  
ATOM   4506  C   ASP B 554       1.167  31.939   0.097  1.00 73.53           C  
ATOM   4507  CB  ASP B 554       1.110  30.401   2.075  1.00 73.53           C  
ATOM   4508  O   ASP B 554       1.461  33.122   0.280  1.00 73.53           O  
ATOM   4509  CG  ASP B 554       0.319  29.928   3.282  1.00 73.53           C  
ATOM   4510  OD1 ASP B 554      -0.785  30.456   3.533  1.00 73.53           O  
ATOM   4511  OD2 ASP B 554       0.807  29.021   3.991  1.00 73.53           O  
ATOM   4512  N   ASP B 555       1.568  31.210  -0.960  1.00 75.80           N  
ATOM   4513  CA  ASP B 555       2.412  31.799  -1.995  1.00 75.80           C  
ATOM   4514  C   ASP B 555       1.673  32.906  -2.743  1.00 75.80           C  
ATOM   4515  CB  ASP B 555       2.885  30.725  -2.977  1.00 75.80           C  
ATOM   4516  O   ASP B 555       2.260  33.938  -3.073  1.00 75.80           O  
ATOM   4517  CG  ASP B 555       4.036  29.894  -2.437  1.00 75.80           C  
ATOM   4518  OD1 ASP B 555       4.653  30.290  -1.425  1.00 75.80           O  
ATOM   4519  OD2 ASP B 555       4.331  28.834  -3.032  1.00 75.80           O  
ATOM   4520  N   LEU B 556       0.420  32.720  -3.027  1.00 73.25           N  
ATOM   4521  CA  LEU B 556      -0.377  33.730  -3.714  1.00 73.25           C  
ATOM   4522  C   LEU B 556      -0.488  34.998  -2.875  1.00 73.25           C  
ATOM   4523  CB  LEU B 556      -1.774  33.188  -4.029  1.00 73.25           C  
ATOM   4524  O   LEU B 556      -0.344  36.107  -3.396  1.00 73.25           O  
ATOM   4525  CG  LEU B 556      -2.005  32.701  -5.461  1.00 73.25           C  
ATOM   4526  CD1 LEU B 556      -2.986  31.533  -5.471  1.00 73.25           C  
ATOM   4527  CD2 LEU B 556      -2.513  33.840  -6.338  1.00 73.25           C  
ATOM   4528  N   PHE B 557      -0.569  34.814  -1.573  1.00 69.35           N  
ATOM   4529  CA  PHE B 557      -0.682  35.948  -0.662  1.00 69.35           C  
ATOM   4530  C   PHE B 557       0.669  36.627  -0.473  1.00 69.35           C  
ATOM   4531  CB  PHE B 557      -1.237  35.497   0.693  1.00 69.35           C  
ATOM   4532  O   PHE B 557       0.739  37.847  -0.311  1.00 69.35           O  
ATOM   4533  CG  PHE B 557      -2.737  35.371   0.723  1.00 69.35           C  
ATOM   4534  CD1 PHE B 557      -3.543  36.502   0.774  1.00 69.35           C  
ATOM   4535  CD2 PHE B 557      -3.340  34.120   0.699  1.00 69.35           C  
ATOM   4536  CE1 PHE B 557      -4.931  36.388   0.802  1.00 69.35           C  
ATOM   4537  CE2 PHE B 557      -4.727  33.999   0.727  1.00 69.35           C  
ATOM   4538  CZ  PHE B 557      -5.520  35.133   0.779  1.00 69.35           C  
ATOM   4539  N   ALA B 558       1.689  35.784  -0.511  1.00 65.33           N  
ATOM   4540  CA  ALA B 558       3.038  36.329  -0.385  1.00 65.33           C  
ATOM   4541  C   ALA B 558       3.346  37.301  -1.520  1.00 65.33           C  
ATOM   4542  CB  ALA B 558       4.068  35.202  -0.359  1.00 65.33           C  
ATOM   4543  O   ALA B 558       4.120  38.245  -1.345  1.00 65.33           O  
ATOM   4544  N   PHE B 559       2.731  37.085  -2.760  1.00 65.25           N  
ATOM   4545  CA  PHE B 559       2.935  37.948  -3.918  1.00 65.25           C  
ATOM   4546  C   PHE B 559       2.227  39.285  -3.729  1.00 65.25           C  
ATOM   4547  CB  PHE B 559       2.433  37.265  -5.194  1.00 65.25           C  
ATOM   4548  O   PHE B 559       2.683  40.311  -4.236  1.00 65.25           O  
ATOM   4549  CG  PHE B 559       3.535  36.827  -6.121  1.00 65.25           C  
ATOM   4550  CD1 PHE B 559       4.145  37.735  -6.977  1.00 65.25           C  
ATOM   4551  CD2 PHE B 559       3.960  35.505  -6.136  1.00 65.25           C  
ATOM   4552  CE1 PHE B 559       5.165  37.332  -7.836  1.00 65.25           C  
ATOM   4553  CE2 PHE B 559       4.979  35.094  -6.992  1.00 65.25           C  
ATOM   4554  CZ  PHE B 559       5.579  36.010  -7.842  1.00 65.25           C  
ATOM   4555  N   VAL B 560       1.122  39.193  -2.865  1.00 63.58           N  
ATOM   4556  CA  VAL B 560       0.292  40.383  -2.715  1.00 63.58           C  
ATOM   4557  C   VAL B 560       0.724  41.161  -1.473  1.00 63.58           C  
ATOM   4558  CB  VAL B 560      -1.207  40.022  -2.623  1.00 63.58           C  
ATOM   4559  O   VAL B 560       0.761  42.394  -1.487  1.00 63.58           O  
ATOM   4560  CG1 VAL B 560      -2.052  41.275  -2.395  1.00 63.58           C  
ATOM   4561  CG2 VAL B 560      -1.658  39.293  -3.887  1.00 63.58           C  
ATOM   4562  N   ILE B 561       1.184  40.431  -0.321  1.00 58.52           N  
ATOM   4563  CA  ILE B 561       1.560  41.067   0.937  1.00 58.52           C  
ATOM   4564  C   ILE B 561       3.081  41.123   1.052  1.00 58.52           C  
ATOM   4565  CB  ILE B 561       0.958  40.321   2.149  1.00 58.52           C  
ATOM   4566  O   ILE B 561       3.774  40.171   0.686  1.00 58.52           O  
ATOM   4567  CG1 ILE B 561      -0.566  40.228   2.016  1.00 58.52           C  
ATOM   4568  CG2 ILE B 561       1.353  41.011   3.458  1.00 58.52           C  
ATOM   4569  CD1 ILE B 561      -1.215  39.257   2.993  1.00 58.52           C  
ATOM   4570  N   LYS B 562       3.588  42.259   1.363  1.00 56.19           N  
ATOM   4571  CA  LYS B 562       5.029  42.422   1.534  1.00 56.19           C  
ATOM   4572  C   LYS B 562       5.558  41.515   2.641  1.00 56.19           C  
ATOM   4573  CB  LYS B 562       5.372  43.880   1.842  1.00 56.19           C  
ATOM   4574  O   LYS B 562       5.184  41.666   3.806  1.00 56.19           O  
ATOM   4575  CG  LYS B 562       5.804  44.685   0.626  1.00 56.19           C  
ATOM   4576  CD  LYS B 562       6.169  46.115   1.003  1.00 56.19           C  
ATOM   4577  CE  LYS B 562       6.532  46.943  -0.223  1.00 56.19           C  
ATOM   4578  NZ  LYS B 562       6.714  48.386   0.117  1.00 56.19           N  
ATOM   4579  N   MET B 563       6.044  40.324   2.309  1.00 61.90           N  
ATOM   4580  CA  MET B 563       6.627  39.401   3.279  1.00 61.90           C  
ATOM   4581  C   MET B 563       8.138  39.302   3.095  1.00 61.90           C  
ATOM   4582  CB  MET B 563       5.993  38.015   3.152  1.00 61.90           C  
ATOM   4583  O   MET B 563       8.650  39.527   1.997  1.00 61.90           O  
ATOM   4584  CG  MET B 563       4.655  37.886   3.862  1.00 61.90           C  
ATOM   4585  SD  MET B 563       4.144  36.138   4.086  1.00 61.90           S  
ATOM   4586  CE  MET B 563       2.658  36.103   3.046  1.00 61.90           C  
ATOM   4587  N   PRO B 564       8.942  39.049   4.140  1.00 62.17           N  
ATOM   4588  CA  PRO B 564      10.388  38.858   4.007  1.00 62.17           C  
ATOM   4589  C   PRO B 564      10.748  37.707   3.069  1.00 62.17           C  
ATOM   4590  CB  PRO B 564      10.837  38.556   5.439  1.00 62.17           C  
ATOM   4591  O   PRO B 564      10.012  36.721   2.986  1.00 62.17           O  
ATOM   4592  CG  PRO B 564       9.633  38.829   6.282  1.00 62.17           C  
ATOM   4593  CD  PRO B 564       8.436  38.940   5.382  1.00 62.17           C  
ATOM   4594  N   VAL B 565      11.749  37.900   2.304  1.00 65.73           N  
ATOM   4595  CA  VAL B 565      12.189  36.983   1.257  1.00 65.73           C  
ATOM   4596  C   VAL B 565      12.382  35.586   1.842  1.00 65.73           C  
ATOM   4597  CB  VAL B 565      13.497  37.468   0.592  1.00 65.73           C  
ATOM   4598  O   VAL B 565      12.017  34.588   1.215  1.00 65.73           O  
ATOM   4599  CG1 VAL B 565      14.005  36.436  -0.413  1.00 65.73           C  
ATOM   4600  CG2 VAL B 565      13.280  38.819  -0.088  1.00 65.73           C  
ATOM   4601  N   MET B 566      12.827  35.577   3.026  1.00 64.53           N  
ATOM   4602  CA  MET B 566      13.134  34.286   3.637  1.00 64.53           C  
ATOM   4603  C   MET B 566      11.864  33.469   3.848  1.00 64.53           C  
ATOM   4604  CB  MET B 566      13.858  34.481   4.970  1.00 64.53           C  
ATOM   4605  O   MET B 566      11.879  32.244   3.708  1.00 64.53           O  
ATOM   4606  CG  MET B 566      15.374  34.466   4.852  1.00 64.53           C  
ATOM   4607  SD  MET B 566      16.187  33.749   6.332  1.00 64.53           S  
ATOM   4608  CE  MET B 566      16.230  35.206   7.412  1.00 64.53           C  
ATOM   4609  N   TYR B 567      10.798  34.113   4.233  1.00 59.50           N  
ATOM   4610  CA  TYR B 567       9.519  33.438   4.420  1.00 59.50           C  
ATOM   4611  C   TYR B 567       8.947  32.975   3.086  1.00 59.50           C  
ATOM   4612  CB  TYR B 567       8.521  34.362   5.124  1.00 59.50           C  
ATOM   4613  O   TYR B 567       8.342  31.903   3.001  1.00 59.50           O  
ATOM   4614  CG  TYR B 567       8.121  33.889   6.500  1.00 59.50           C  
ATOM   4615  CD1 TYR B 567       7.057  33.007   6.674  1.00 59.50           C  
ATOM   4616  CD2 TYR B 567       8.807  34.323   7.630  1.00 59.50           C  
ATOM   4617  CE1 TYR B 567       6.684  32.570   7.940  1.00 59.50           C  
ATOM   4618  CE2 TYR B 567       8.443  33.892   8.902  1.00 59.50           C  
ATOM   4619  OH  TYR B 567       7.017  32.587  10.303  1.00 59.50           O  
ATOM   4620  CZ  TYR B 567       7.382  33.017   9.046  1.00 59.50           C  
ATOM   4621  N   ARG B 568       9.376  33.730   2.019  1.00 66.80           N  
ATOM   4622  CA  ARG B 568       8.895  33.395   0.682  1.00 66.80           C  
ATOM   4623  C   ARG B 568       9.554  32.121   0.166  1.00 66.80           C  
ATOM   4624  CB  ARG B 568       9.155  34.550  -0.287  1.00 66.80           C  
ATOM   4625  O   ARG B 568       8.892  31.274  -0.438  1.00 66.80           O  
ATOM   4626  CG  ARG B 568       8.200  35.721  -0.121  1.00 66.80           C  
ATOM   4627  CD  ARG B 568       8.412  36.779  -1.195  1.00 66.80           C  
ATOM   4628  NE  ARG B 568       7.550  37.939  -0.988  1.00 66.80           N  
ATOM   4629  NH1 ARG B 568       8.109  38.970  -2.978  1.00 66.80           N  
ATOM   4630  NH2 ARG B 568       6.611  39.958  -1.551  1.00 66.80           N  
ATOM   4631  CZ  ARG B 568       7.425  38.953  -1.839  1.00 66.80           C  
ATOM   4632  N   ILE B 569      10.752  32.056   0.503  1.00 66.02           N  
ATOM   4633  CA  ILE B 569      11.495  30.884   0.053  1.00 66.02           C  
ATOM   4634  C   ILE B 569      10.994  29.642   0.785  1.00 66.02           C  
ATOM   4635  CB  ILE B 569      13.014  31.060   0.273  1.00 66.02           C  
ATOM   4636  O   ILE B 569      10.908  28.560   0.199  1.00 66.02           O  
ATOM   4637  CG1 ILE B 569      13.554  32.194  -0.606  1.00 66.02           C  
ATOM   4638  CG2 ILE B 569      13.756  29.750  -0.007  1.00 66.02           C  
ATOM   4639  CD1 ILE B 569      14.990  32.590  -0.293  1.00 66.02           C  
ATOM   4640  N   GLY B 570      10.620  29.831   2.033  1.00 63.52           N  
ATOM   4641  CA  GLY B 570      10.094  28.720   2.809  1.00 63.52           C  
ATOM   4642  C   GLY B 570       8.797  28.164   2.253  1.00 63.52           C  
ATOM   4643  O   GLY B 570       8.589  26.949   2.243  1.00 63.52           O  
ATOM   4644  N   CYS B 571       7.935  29.050   1.781  1.00 66.04           N  
ATOM   4645  CA  CYS B 571       6.648  28.636   1.232  1.00 66.04           C  
ATOM   4646  C   CYS B 571       6.831  27.894  -0.086  1.00 66.04           C  
ATOM   4647  CB  CYS B 571       5.740  29.848   1.023  1.00 66.04           C  
ATOM   4648  O   CYS B 571       6.052  26.997  -0.412  1.00 66.04           O  
ATOM   4649  SG  CYS B 571       5.155  30.593   2.562  1.00 66.04           S  
ATOM   4650  N   LEU B 572       7.861  28.274  -0.895  1.00 70.23           N  
ATOM   4651  CA  LEU B 572       8.144  27.638  -2.176  1.00 70.23           C  
ATOM   4652  C   LEU B 572       8.726  26.243  -1.974  1.00 70.23           C  
ATOM   4653  CB  LEU B 572       9.113  28.493  -2.998  1.00 70.23           C  
ATOM   4654  O   LEU B 572       8.537  25.359  -2.813  1.00 70.23           O  
ATOM   4655  CG  LEU B 572       9.186  28.187  -4.494  1.00 70.23           C  
ATOM   4656  CD1 LEU B 572       8.292  29.144  -5.275  1.00 70.23           C  
ATOM   4657  CD2 LEU B 572      10.626  28.269  -4.988  1.00 70.23           C  
ATOM   4658  N   ARG B 573       9.097  26.074  -0.857  1.00 68.92           N  
ATOM   4659  CA  ARG B 573       9.769  24.833  -0.488  1.00 68.92           C  
ATOM   4660  C   ARG B 573       8.825  23.642  -0.608  1.00 68.92           C  
ATOM   4661  CB  ARG B 573      10.321  24.922   0.937  1.00 68.92           C  
ATOM   4662  O   ARG B 573       9.148  22.650  -1.266  1.00 68.92           O  
ATOM   4663  CG  ARG B 573      10.915  23.620   1.450  1.00 68.92           C  
ATOM   4664  CD  ARG B 573      11.146  23.661   2.954  1.00 68.92           C  
ATOM   4665  NE  ARG B 573       9.887  23.651   3.694  1.00 68.92           N  
ATOM   4666  NH1 ARG B 573      10.865  23.913   5.770  1.00 68.92           N  
ATOM   4667  NH2 ARG B 573       8.586  23.749   5.584  1.00 68.92           N  
ATOM   4668  CZ  ARG B 573       9.782  23.771   5.014  1.00 68.92           C  
ATOM   4669  N   ASP B 574       7.832  23.675   0.006  1.00 71.21           N  
ATOM   4670  CA  ASP B 574       6.871  22.576   0.032  1.00 71.21           C  
ATOM   4671  C   ASP B 574       6.340  22.277  -1.368  1.00 71.21           C  
ATOM   4672  CB  ASP B 574       5.711  22.900   0.976  1.00 71.21           C  
ATOM   4673  O   ASP B 574       6.135  21.115  -1.725  1.00 71.21           O  
ATOM   4674  CG  ASP B 574       6.130  22.950   2.435  1.00 71.21           C  
ATOM   4675  OD1 ASP B 574       7.162  22.343   2.794  1.00 71.21           O  
ATOM   4676  OD2 ASP B 574       5.421  23.600   3.233  1.00 71.21           O  
ATOM   4677  N   ASP B 575       6.298  23.331  -2.230  1.00 79.35           N  
ATOM   4678  CA  ASP B 575       5.814  23.161  -3.596  1.00 79.35           C  
ATOM   4679  C   ASP B 575       6.845  22.435  -4.458  1.00 79.35           C  
ATOM   4680  CB  ASP B 575       5.471  24.517  -4.217  1.00 79.35           C  
ATOM   4681  O   ASP B 575       6.497  21.542  -5.233  1.00 79.35           O  
ATOM   4682  CG  ASP B 575       4.304  25.205  -3.531  1.00 79.35           C  
ATOM   4683  OD1 ASP B 575       3.432  24.509  -2.966  1.00 79.35           O  
ATOM   4684  OD2 ASP B 575       4.253  26.453  -3.558  1.00 79.35           O  
ATOM   4685  N   VAL B 576       8.103  22.746  -4.245  1.00 77.39           N  
ATOM   4686  CA  VAL B 576       9.177  22.136  -5.022  1.00 77.39           C  
ATOM   4687  C   VAL B 576       9.264  20.645  -4.704  1.00 77.39           C  
ATOM   4688  CB  VAL B 576      10.535  22.819  -4.748  1.00 77.39           C  
ATOM   4689  O   VAL B 576       9.362  19.815  -5.610  1.00 77.39           O  
ATOM   4690  CG1 VAL B 576      11.672  22.053  -5.423  1.00 77.39           C  
ATOM   4691  CG2 VAL B 576      10.508  24.270  -5.225  1.00 77.39           C  
ATOM   4692  N   VAL B 577       9.194  20.339  -3.478  1.00 74.34           N  
ATOM   4693  CA  VAL B 577       9.269  18.948  -3.043  1.00 74.34           C  
ATOM   4694  C   VAL B 577       8.088  18.164  -3.611  1.00 74.34           C  
ATOM   4695  CB  VAL B 577       9.292  18.835  -1.503  1.00 74.34           C  
ATOM   4696  O   VAL B 577       8.248  17.028  -4.062  1.00 74.34           O  
ATOM   4697  CG1 VAL B 577       9.214  17.373  -1.067  1.00 74.34           C  
ATOM   4698  CG2 VAL B 577      10.547  19.498  -0.939  1.00 74.34           C  
ATOM   4699  N   PHE B 578       6.970  18.766  -3.669  1.00 76.44           N  
ATOM   4700  CA  PHE B 578       5.761  18.135  -4.186  1.00 76.44           C  
ATOM   4701  C   PHE B 578       5.898  17.845  -5.676  1.00 76.44           C  
ATOM   4702  CB  PHE B 578       4.539  19.024  -3.935  1.00 76.44           C  
ATOM   4703  O   PHE B 578       5.523  16.767  -6.141  1.00 76.44           O  
ATOM   4704  CG  PHE B 578       3.250  18.443  -4.449  1.00 76.44           C  
ATOM   4705  CD1 PHE B 578       2.600  19.011  -5.538  1.00 76.44           C  
ATOM   4706  CD2 PHE B 578       2.687  17.327  -3.842  1.00 76.44           C  
ATOM   4707  CE1 PHE B 578       1.407  18.475  -6.016  1.00 76.44           C  
ATOM   4708  CE2 PHE B 578       1.494  16.786  -4.314  1.00 76.44           C  
ATOM   4709  CZ  PHE B 578       0.855  17.362  -5.400  1.00 76.44           C  
ATOM   4710  N   PHE B 579       6.478  18.769  -6.445  1.00 81.88           N  
ATOM   4711  CA  PHE B 579       6.635  18.591  -7.883  1.00 81.88           C  
ATOM   4712  C   PHE B 579       7.616  17.464  -8.185  1.00 81.88           C  
ATOM   4713  CB  PHE B 579       7.111  19.891  -8.539  1.00 81.88           C  
ATOM   4714  O   PHE B 579       7.415  16.695  -9.127  1.00 81.88           O  
ATOM   4715  CG  PHE B 579       6.018  20.906  -8.738  1.00 81.88           C  
ATOM   4716  CD1 PHE B 579       4.915  20.613  -9.531  1.00 81.88           C  
ATOM   4717  CD2 PHE B 579       6.093  22.153  -8.132  1.00 81.88           C  
ATOM   4718  CE1 PHE B 579       3.902  21.551  -9.717  1.00 81.88           C  
ATOM   4719  CE2 PHE B 579       5.085  23.095  -8.314  1.00 81.88           C  
ATOM   4720  CZ  PHE B 579       3.990  22.792  -9.107  1.00 81.88           C  
ATOM   4721  N   ILE B 580       8.668  17.431  -7.373  1.00 81.42           N  
ATOM   4722  CA  ILE B 580       9.626  16.344  -7.539  1.00 81.42           C  
ATOM   4723  C   ILE B 580       8.947  15.008  -7.244  1.00 81.42           C  
ATOM   4724  CB  ILE B 580      10.859  16.532  -6.626  1.00 81.42           C  
ATOM   4725  O   ILE B 580       9.149  14.029  -7.967  1.00 81.42           O  
ATOM   4726  CG1 ILE B 580      11.623  17.803  -7.015  1.00 81.42           C  
ATOM   4727  CG2 ILE B 580      11.771  15.303  -6.691  1.00 81.42           C  
ATOM   4728  CD1 ILE B 580      12.762  18.155  -6.068  1.00 81.42           C  
ATOM   4729  N   TYR B 581       8.146  15.082  -6.218  1.00 77.63           N  
ATOM   4730  CA  TYR B 581       7.399  13.878  -5.870  1.00 77.63           C  
ATOM   4731  C   TYR B 581       6.480  13.458  -7.011  1.00 77.63           C  
ATOM   4732  CB  TYR B 581       6.580  14.103  -4.595  1.00 77.63           C  
ATOM   4733  O   TYR B 581       6.395  12.274  -7.343  1.00 77.63           O  
ATOM   4734  CG  TYR B 581       5.571  13.014  -4.323  1.00 77.63           C  
ATOM   4735  CD1 TYR B 581       4.221  13.202  -4.611  1.00 77.63           C  
ATOM   4736  CD2 TYR B 581       5.964  11.797  -3.777  1.00 77.63           C  
ATOM   4737  CE1 TYR B 581       3.286  12.202  -4.360  1.00 77.63           C  
ATOM   4738  CE2 TYR B 581       5.039  10.791  -3.522  1.00 77.63           C  
ATOM   4739  OH  TYR B 581       2.784  10.009  -3.566  1.00 77.63           O  
ATOM   4740  CZ  TYR B 581       3.704  11.002  -3.816  1.00 77.63           C  
ATOM   4741  N   LEU B 582       5.755  14.408  -7.599  1.00 81.36           N  
ATOM   4742  CA  LEU B 582       4.861  14.110  -8.712  1.00 81.36           C  
ATOM   4743  C   LEU B 582       5.634  13.520  -9.887  1.00 81.36           C  
ATOM   4744  CB  LEU B 582       4.120  15.374  -9.158  1.00 81.36           C  
ATOM   4745  O   LEU B 582       5.149  12.605 -10.557  1.00 81.36           O  
ATOM   4746  CG  LEU B 582       2.971  15.838  -8.261  1.00 81.36           C  
ATOM   4747  CD1 LEU B 582       2.394  17.152  -8.776  1.00 81.36           C  
ATOM   4748  CD2 LEU B 582       1.888  14.767  -8.183  1.00 81.36           C  
ATOM   4749  N   TYR B 583       6.803  14.092 -10.049  1.00 80.84           N  
ATOM   4750  CA  TYR B 583       7.673  13.578 -11.102  1.00 80.84           C  
ATOM   4751  C   TYR B 583       8.059  12.129 -10.831  1.00 80.84           C  
ATOM   4752  CB  TYR B 583       8.934  14.439 -11.226  1.00 80.84           C  
ATOM   4753  O   TYR B 583       7.984  11.283 -11.725  1.00 80.84           O  
ATOM   4754  CG  TYR B 583       9.922  13.926 -12.245  1.00 80.84           C  
ATOM   4755  CD1 TYR B 583      11.090  13.280 -11.847  1.00 80.84           C  
ATOM   4756  CD2 TYR B 583       9.690  14.086 -13.606  1.00 80.84           C  
ATOM   4757  CE1 TYR B 583      12.005  12.807 -12.782  1.00 80.84           C  
ATOM   4758  CE2 TYR B 583      10.597  13.617 -14.550  1.00 80.84           C  
ATOM   4759  OH  TYR B 583      12.652  12.513 -15.060  1.00 80.84           O  
ATOM   4760  CZ  TYR B 583      11.750  12.980 -14.129  1.00 80.84           C  
ATOM   4761  N   GLN B 584       8.424  11.823  -9.700  1.00 81.34           N  
ATOM   4762  CA  GLN B 584       8.814  10.467  -9.330  1.00 81.34           C  
ATOM   4763  C   GLN B 584       7.638   9.503  -9.456  1.00 81.34           C  
ATOM   4764  CB  GLN B 584       9.368  10.437  -7.904  1.00 81.34           C  
ATOM   4765  O   GLN B 584       7.813   8.352  -9.863  1.00 81.34           O  
ATOM   4766  CG  GLN B 584      10.748  11.065  -7.767  1.00 81.34           C  
ATOM   4767  CD  GLN B 584      11.264  11.044  -6.341  1.00 81.34           C  
ATOM   4768  NE2 GLN B 584      12.555  11.308  -6.173  1.00 81.34           N  
ATOM   4769  OE1 GLN B 584      10.507  10.792  -5.397  1.00 81.34           O  
ATOM   4770  N   ARG B 585       6.518   9.999  -9.101  1.00 73.43           N  
ATOM   4771  CA  ARG B 585       5.307   9.191  -9.195  1.00 73.43           C  
ATOM   4772  C   ARG B 585       4.979   8.861 -10.648  1.00 73.43           C  
ATOM   4773  CB  ARG B 585       4.126   9.914  -8.543  1.00 73.43           C  
ATOM   4774  O   ARG B 585       4.466   7.781 -10.944  1.00 73.43           O  
ATOM   4775  CG  ARG B 585       2.912   9.028  -8.314  1.00 73.43           C  
ATOM   4776  CD  ARG B 585       1.813   9.762  -7.558  1.00 73.43           C  
ATOM   4777  NE  ARG B 585       0.569   8.997  -7.538  1.00 73.43           N  
ATOM   4778  NH1 ARG B 585      -0.377  10.189  -5.800  1.00 73.43           N  
ATOM   4779  NH2 ARG B 585      -1.528   8.461  -6.772  1.00 73.43           N  
ATOM   4780  CZ  ARG B 585      -0.442   9.218  -6.703  1.00 73.43           C  
ATOM   4781  N   TRP B 586       5.286   9.884 -11.382  1.00 74.11           N  
ATOM   4782  CA  TRP B 586       5.037   9.697 -12.808  1.00 74.11           C  
ATOM   4783  C   TRP B 586       6.024   8.699 -13.406  1.00 74.11           C  
ATOM   4784  CB  TRP B 586       5.129  11.033 -13.550  1.00 74.11           C  
ATOM   4785  O   TRP B 586       5.636   7.823 -14.182  1.00 74.11           O  
ATOM   4786  CG  TRP B 586       4.894  10.926 -15.027  1.00 74.11           C  
ATOM   4787  CD1 TRP B 586       3.704  10.689 -15.657  1.00 74.11           C  
ATOM   4788  CD2 TRP B 586       5.877  11.048 -16.059  1.00 74.11           C  
ATOM   4789  CE2 TRP B 586       5.212  10.875 -17.293  1.00 74.11           C  
ATOM   4790  CE3 TRP B 586       7.258  11.289 -16.061  1.00 74.11           C  
ATOM   4791  NE1 TRP B 586       3.888  10.657 -17.020  1.00 74.11           N  
ATOM   4792  CH2 TRP B 586       7.232  11.170 -18.490  1.00 74.11           C  
ATOM   4793  CZ2 TRP B 586       5.882  10.934 -18.517  1.00 74.11           C  
ATOM   4794  CZ3 TRP B 586       7.922  11.347 -17.280  1.00 74.11           C  
ATOM   4795  N   ILE B 587       7.314   8.747 -13.085  1.00 71.62           N  
ATOM   4796  CA  ILE B 587       8.362   7.923 -13.678  1.00 71.62           C  
ATOM   4797  C   ILE B 587       8.289   6.508 -13.109  1.00 71.62           C  
ATOM   4798  CB  ILE B 587       9.763   8.527 -13.433  1.00 71.62           C  
ATOM   4799  O   ILE B 587       8.543   5.532 -13.819  1.00 71.62           O  
ATOM   4800  CG1 ILE B 587       9.947   9.802 -14.264  1.00 71.62           C  
ATOM   4801  CG2 ILE B 587      10.856   7.503 -13.751  1.00 71.62           C  
ATOM   4802  CD1 ILE B 587      11.218  10.575 -13.937  1.00 71.62           C  
ATOM   4803  N   TYR B 588       7.948   6.397 -11.866  1.00 66.80           N  
ATOM   4804  CA  TYR B 588       7.909   5.083 -11.233  1.00 66.80           C  
ATOM   4805  C   TYR B 588       6.475   4.581 -11.106  1.00 66.80           C  
ATOM   4806  CB  TYR B 588       8.570   5.131  -9.853  1.00 66.80           C  
ATOM   4807  O   TYR B 588       5.940   4.488  -9.999  1.00 66.80           O  
ATOM   4808  CG  TYR B 588       9.975   5.681  -9.871  1.00 66.80           C  
ATOM   4809  CD1 TYR B 588      10.979   5.056 -10.607  1.00 66.80           C  
ATOM   4810  CD2 TYR B 588      10.302   6.826  -9.152  1.00 66.80           C  
ATOM   4811  CE1 TYR B 588      12.276   5.559 -10.625  1.00 66.80           C  
ATOM   4812  CE2 TYR B 588      11.596   7.337  -9.163  1.00 66.80           C  
ATOM   4813  OH  TYR B 588      13.856   7.200  -9.917  1.00 66.80           O  
ATOM   4814  CZ  TYR B 588      12.574   6.698  -9.902  1.00 66.80           C  
ATOM   4815  N   ARG B 589       5.790   4.389 -12.292  1.00 49.43           N  
ATOM   4816  CA  ARG B 589       4.376   4.032 -12.273  1.00 49.43           C  
ATOM   4817  C   ARG B 589       4.177   2.609 -11.763  1.00 49.43           C  
ATOM   4818  CB  ARG B 589       3.765   4.179 -13.668  1.00 49.43           C  
ATOM   4819  O   ARG B 589       4.917   1.699 -12.142  1.00 49.43           O  
ATOM   4820  CG  ARG B 589       3.163   5.549 -13.936  1.00 49.43           C  
ATOM   4821  CD  ARG B 589       2.438   5.595 -15.274  1.00 49.43           C  
ATOM   4822  NE  ARG B 589       1.883   6.919 -15.541  1.00 49.43           N  
ATOM   4823  NH1 ARG B 589       0.961   6.347 -17.581  1.00 49.43           N  
ATOM   4824  NH2 ARG B 589       0.735   8.481 -16.773  1.00 49.43           N  
ATOM   4825  CZ  ARG B 589       1.194   7.246 -16.631  1.00 49.43           C  
ATOM   4826  N   VAL B 590       3.435   2.528 -10.685  1.00 46.74           N  
ATOM   4827  CA  VAL B 590       3.132   1.199 -10.164  1.00 46.74           C  
ATOM   4828  C   VAL B 590       1.928   0.617 -10.901  1.00 46.74           C  
ATOM   4829  CB  VAL B 590       2.860   1.234  -8.643  1.00 46.74           C  
ATOM   4830  O   VAL B 590       0.936   1.314 -11.130  1.00 46.74           O  
ATOM   4831  CG1 VAL B 590       2.647  -0.178  -8.101  1.00 46.74           C  
ATOM   4832  CG2 VAL B 590       4.011   1.922  -7.912  1.00 46.74           C  
ATOM   4833  N   ASP B 591       2.038  -0.504 -11.748  1.00 40.78           N  
ATOM   4834  CA  ASP B 591       0.903  -1.193 -12.352  1.00 40.78           C  
ATOM   4835  C   ASP B 591      -0.055  -1.716 -11.284  1.00 40.78           C  
ATOM   4836  CB  ASP B 591       1.383  -2.346 -13.237  1.00 40.78           C  
ATOM   4837  O   ASP B 591       0.285  -2.633 -10.533  1.00 40.78           O  
ATOM   4838  CG  ASP B 591       0.502  -2.566 -14.454  1.00 40.78           C  
ATOM   4839  OD1 ASP B 591      -0.628  -2.034 -14.493  1.00 40.78           O  
ATOM   4840  OD2 ASP B 591       0.941  -3.281 -15.381  1.00 40.78           O  
ATOM   4841  N   PRO B 592      -1.130  -0.817 -11.045  1.00 40.61           N  
ATOM   4842  CA  PRO B 592      -2.035  -1.236  -9.972  1.00 40.61           C  
ATOM   4843  C   PRO B 592      -2.584  -2.645 -10.180  1.00 40.61           C  
ATOM   4844  CB  PRO B 592      -3.158  -0.197 -10.032  1.00 40.61           C  
ATOM   4845  O   PRO B 592      -3.093  -3.259  -9.238  1.00 40.61           O  
ATOM   4846  CG  PRO B 592      -2.895   0.577 -11.283  1.00 40.61           C  
ATOM   4847  CD  PRO B 592      -1.577   0.133 -11.851  1.00 40.61           C  
ATOM   4848  N   THR B 593      -2.640  -3.226 -11.518  1.00 39.47           N  
ATOM   4849  CA  THR B 593      -3.174  -4.544 -11.844  1.00 39.47           C  
ATOM   4850  C   THR B 593      -2.206  -5.642 -11.413  1.00 39.47           C  
ATOM   4851  CB  THR B 593      -3.462  -4.673 -13.351  1.00 39.47           C  
ATOM   4852  O   THR B 593      -2.579  -6.815 -11.346  1.00 39.47           O  
ATOM   4853  CG2 THR B 593      -4.697  -3.870 -13.746  1.00 39.47           C  
ATOM   4854  OG1 THR B 593      -2.334  -4.187 -14.090  1.00 39.47           O  
ATOM   4855  N   ARG B 594      -1.069  -5.277 -11.249  1.00 36.48           N  
ATOM   4856  CA  ARG B 594      -0.099  -6.341 -11.010  1.00 36.48           C  
ATOM   4857  C   ARG B 594      -0.047  -6.712  -9.531  1.00 36.48           C  
ATOM   4858  CB  ARG B 594       1.290  -5.921 -11.494  1.00 36.48           C  
ATOM   4859  O   ARG B 594      -0.091  -5.837  -8.664  1.00 36.48           O  
ATOM   4860  CG  ARG B 594       1.724  -6.598 -12.784  1.00 36.48           C  
ATOM   4861  CD  ARG B 594       3.203  -6.374 -13.069  1.00 36.48           C  
ATOM   4862  NE  ARG B 594       3.556  -6.776 -14.428  1.00 36.48           N  
ATOM   4863  NH1 ARG B 594       5.512  -7.846 -13.823  1.00 36.48           N  
ATOM   4864  NH2 ARG B 594       4.870  -7.779 -16.022  1.00 36.48           N  
ATOM   4865  CZ  ARG B 594       4.645  -7.466 -14.755  1.00 36.48           C  
ATOM   4866  N   VAL B 595      -0.623  -8.007  -9.345  1.00 39.03           N  
ATOM   4867  CA  VAL B 595      -0.639  -8.589  -8.007  1.00 39.03           C  
ATOM   4868  C   VAL B 595       0.791  -8.856  -7.543  1.00 39.03           C  
ATOM   4869  CB  VAL B 595      -1.466  -9.894  -7.966  1.00 39.03           C  
ATOM   4870  O   VAL B 595       1.598  -9.417  -8.288  1.00 39.03           O  
ATOM   4871  CG1 VAL B 595      -1.982 -10.161  -6.553  1.00 39.03           C  
ATOM   4872  CG2 VAL B 595      -2.626  -9.822  -8.957  1.00 39.03           C  
ATOM   4873  N   ASN B 596       1.290  -8.166  -6.700  1.00 34.02           N  
ATOM   4874  CA  ASN B 596       2.643  -8.444  -6.229  1.00 34.02           C  
ATOM   4875  C   ASN B 596       2.780  -9.881  -5.733  1.00 34.02           C  
ATOM   4876  CB  ASN B 596       3.040  -7.461  -5.125  1.00 34.02           C  
ATOM   4877  O   ASN B 596       1.801 -10.628  -5.705  1.00 34.02           O  
ATOM   4878  CG  ASN B 596       2.362  -7.763  -3.803  1.00 34.02           C  
ATOM   4879  ND2 ASN B 596       2.626  -6.935  -2.799  1.00 34.02           N  
ATOM   4880  OD1 ASN B 596       1.608  -8.732  -3.685  1.00 34.02           O  
ATOM   4881  N   GLU B 597       3.884 -10.513  -5.536  1.00 31.44           N  
ATOM   4882  CA  GLU B 597       4.174 -11.877  -5.104  1.00 31.44           C  
ATOM   4883  C   GLU B 597       3.289 -12.284  -3.930  1.00 31.44           C  
ATOM   4884  CB  GLU B 597       5.650 -12.018  -4.723  1.00 31.44           C  
ATOM   4885  O   GLU B 597       3.125 -13.474  -3.652  1.00 31.44           O  
ATOM   4886  CG  GLU B 597       6.598 -11.985  -5.913  1.00 31.44           C  
ATOM   4887  CD  GLU B 597       8.056 -12.178  -5.524  1.00 31.44           C  
ATOM   4888  OE1 GLU B 597       8.918 -12.266  -6.427  1.00 31.44           O  
ATOM   4889  OE2 GLU B 597       8.337 -12.244  -4.307  1.00 31.44           O  
ATOM   4890  N   PHE B 598       2.818 -11.214  -3.120  1.00 30.28           N  
ATOM   4891  CA  PHE B 598       1.969 -11.448  -1.959  1.00 30.28           C  
ATOM   4892  C   PHE B 598       0.496 -11.334  -2.333  1.00 30.28           C  
ATOM   4893  CB  PHE B 598       2.304 -10.460  -0.837  1.00 30.28           C  
ATOM   4894  O   PHE B 598      -0.380 -11.463  -1.475  1.00 30.28           O  
ATOM   4895  CG  PHE B 598       3.720 -10.563  -0.340  1.00 30.28           C  
ATOM   4896  CD1 PHE B 598       4.098 -11.588   0.518  1.00 30.28           C  
ATOM   4897  CD2 PHE B 598       4.675  -9.634  -0.732  1.00 30.28           C  
ATOM   4898  CE1 PHE B 598       5.408 -11.686   0.980  1.00 30.28           C  
ATOM   4899  CE2 PHE B 598       5.987  -9.726  -0.275  1.00 30.28           C  
ATOM   4900  CZ  PHE B 598       6.351 -10.752   0.581  1.00 30.28           C  
ATOM   4901  N   GLY B 599      -0.047 -11.373  -3.427  1.00 32.45           N  
ATOM   4902  CA  GLY B 599      -1.398 -11.435  -3.963  1.00 32.45           C  
ATOM   4903  C   GLY B 599      -2.142 -10.117  -3.861  1.00 32.45           C  
ATOM   4904  O   GLY B 599      -3.373 -10.088  -3.910  1.00 32.45           O  
ATOM   4905  N   MET B 600      -1.483  -8.982  -3.385  1.00 32.51           N  
ATOM   4906  CA  MET B 600      -2.172  -7.710  -3.184  1.00 32.51           C  
ATOM   4907  C   MET B 600      -2.064  -6.831  -4.426  1.00 32.51           C  
ATOM   4908  CB  MET B 600      -1.602  -6.974  -1.971  1.00 32.51           C  
ATOM   4909  O   MET B 600      -1.015  -6.786  -5.071  1.00 32.51           O  
ATOM   4910  CG  MET B 600      -1.929  -7.636  -0.643  1.00 32.51           C  
ATOM   4911  SD  MET B 600      -2.214  -6.418   0.699  1.00 32.51           S  
ATOM   4912  CE  MET B 600      -1.752  -7.416   2.142  1.00 32.51           C  
ATOM   4913  N   SER B 601      -3.200  -6.779  -5.104  1.00 36.52           N  
ATOM   4914  CA  SER B 601      -3.279  -5.868  -6.241  1.00 36.52           C  
ATOM   4915  C   SER B 601      -3.570  -4.442  -5.787  1.00 36.52           C  
ATOM   4916  CB  SER B 601      -4.356  -6.329  -7.224  1.00 36.52           C  
ATOM   4917  O   SER B 601      -4.106  -4.228  -4.698  1.00 36.52           O  
ATOM   4918  OG  SER B 601      -5.624  -5.812  -6.859  1.00 36.52           O  
ATOM   4919  N   GLY B 602      -2.887  -3.425  -6.113  1.00 35.10           N  
ATOM   4920  CA  GLY B 602      -3.006  -2.017  -5.770  1.00 35.10           C  
ATOM   4921  C   GLY B 602      -4.378  -1.443  -6.069  1.00 35.10           C  
ATOM   4922  O   GLY B 602      -4.593  -0.236  -5.941  1.00 35.10           O  
ATOM   4923  N   GLU B 603      -5.320  -2.253  -6.760  1.00 35.04           N  
ATOM   4924  CA  GLU B 603      -6.602  -1.618  -7.052  1.00 35.04           C  
ATOM   4925  C   GLU B 603      -7.444  -1.467  -5.789  1.00 35.04           C  
ATOM   4926  CB  GLU B 603      -7.372  -2.421  -8.104  1.00 35.04           C  
ATOM   4927  O   GLU B 603      -7.564  -2.407  -5.000  1.00 35.04           O  
ATOM   4928  CG  GLU B 603      -7.576  -1.679  -9.417  1.00 35.04           C  
ATOM   4929  CD  GLU B 603      -8.239  -2.528 -10.489  1.00 35.04           C  
ATOM   4930  OE1 GLU B 603      -8.533  -2.000 -11.586  1.00 35.04           O  
ATOM   4931  OE2 GLU B 603      -8.469  -3.730 -10.230  1.00 35.04           O  
ATOM   4932  N   ASP B 604      -7.651  -0.274  -5.294  1.00 34.26           N  
ATOM   4933  CA  ASP B 604      -8.450   0.103  -4.133  1.00 34.26           C  
ATOM   4934  C   ASP B 604      -9.825  -0.561  -4.174  1.00 34.26           C  
ATOM   4935  CB  ASP B 604      -8.602   1.623  -4.055  1.00 34.26           C  
ATOM   4936  O   ASP B 604     -10.537  -0.463  -5.176  1.00 34.26           O  
ATOM   4937  CG  ASP B 604      -7.726   2.253  -2.986  1.00 34.26           C
[truncated: 487,297 more chars]
