# Supplementary material for: AI-guided pipeline for protein–protein interaction drug discovery identifies a SARS-CoV-2 inhibitor
Source: Mol Syst Biol. 2024 Mar 11;20(4):428–57. doi: 10.1038/s44320-024-00019-8 (PMC10987651; doi:10.1038/s44320-024-00019-8)
Supplement: Supplementary file 12 — Source Data Fig. 2 [file 44320_2024_19_MOESM12_ESM.zip › Source Data Figure EV3-EV4/ColabFold/GRB2_VAV1_unrelaxed_rank_5_model_1.pdb]

MODEL     1                                                                     
ATOM      1  N   MET B   1      16.814 -43.889 -18.821  1.00 79.14           N  
ATOM      2  CA  MET B   1      15.841 -44.829 -19.370  1.00 79.14           C  
ATOM      3  C   MET B   1      15.997 -46.206 -18.735  1.00 79.14           C  
ATOM      4  CB  MET B   1      15.993 -44.934 -20.889  1.00 79.14           C  
ATOM      5  O   MET B   1      17.063 -46.537 -18.213  1.00 79.14           O  
ATOM      6  CG  MET B   1      15.755 -43.623 -21.621  1.00 79.14           C  
ATOM      7  SD  MET B   1      14.927 -43.863 -23.241  1.00 79.14           S  
ATOM      8  CE  MET B   1      15.272 -42.260 -24.017  1.00 79.14           C  
ATOM      9  N   GLU B   2      14.869 -47.058 -18.874  1.00 86.01           N  
ATOM     10  CA  GLU B   2      14.895 -48.372 -18.237  1.00 86.01           C  
ATOM     11  C   GLU B   2      15.248 -49.465 -19.242  1.00 86.01           C  
ATOM     12  CB  GLU B   2      13.548 -48.678 -17.578  1.00 86.01           C  
ATOM     13  O   GLU B   2      14.869 -49.384 -20.413  1.00 86.01           O  
ATOM     14  CG  GLU B   2      13.284 -47.872 -16.314  1.00 86.01           C  
ATOM     15  CD  GLU B   2      11.999 -48.270 -15.606  1.00 86.01           C  
ATOM     16  OE1 GLU B   2      11.810 -47.885 -14.430  1.00 86.01           O  
ATOM     17  OE2 GLU B   2      11.175 -48.974 -16.232  1.00 86.01           O  
ATOM     18  N   ALA B   3      16.027 -50.384 -18.761  1.00 86.24           N  
ATOM     19  CA  ALA B   3      16.369 -51.572 -19.540  1.00 86.24           C  
ATOM     20  C   ALA B   3      16.223 -52.838 -18.701  1.00 86.24           C  
ATOM     21  CB  ALA B   3      17.790 -51.459 -20.086  1.00 86.24           C  
ATOM     22  O   ALA B   3      16.372 -52.800 -17.477  1.00 86.24           O  
ATOM     23  N   ILE B   4      15.873 -53.886 -19.398  1.00 84.15           N  
ATOM     24  CA  ILE B   4      15.748 -55.167 -18.712  1.00 84.15           C  
ATOM     25  C   ILE B   4      16.965 -56.037 -19.018  1.00 84.15           C  
ATOM     26  CB  ILE B   4      14.449 -55.900 -19.116  1.00 84.15           C  
ATOM     27  O   ILE B   4      17.390 -56.136 -20.171  1.00 84.15           O  
ATOM     28  CG1 ILE B   4      13.455 -55.908 -17.949  1.00 84.15           C  
ATOM     29  CG2 ILE B   4      14.757 -57.326 -19.582  1.00 84.15           C  
ATOM     30  CD1 ILE B   4      12.021 -56.211 -18.359  1.00 84.15           C  
ATOM     31  N   ALA B   5      17.540 -56.570 -17.982  1.00 84.02           N  
ATOM     32  CA  ALA B   5      18.697 -57.444 -18.156  1.00 84.02           C  
ATOM     33  C   ALA B   5      18.286 -58.785 -18.757  1.00 84.02           C  
ATOM     34  CB  ALA B   5      19.408 -57.657 -16.822  1.00 84.02           C  
ATOM     35  O   ALA B   5      17.465 -59.503 -18.183  1.00 84.02           O  
ATOM     36  N   LYS B   6      18.785 -59.208 -19.841  1.00 74.36           N  
ATOM     37  CA  LYS B   6      18.483 -60.468 -20.513  1.00 74.36           C  
ATOM     38  C   LYS B   6      19.338 -61.605 -19.960  1.00 74.36           C  
ATOM     39  CB  LYS B   6      18.698 -60.336 -22.022  1.00 74.36           C  
ATOM     40  O   LYS B   6      18.901 -62.757 -19.926  1.00 74.36           O  
ATOM     41  CG  LYS B   6      17.631 -59.515 -22.730  1.00 74.36           C  
ATOM     42  CD  LYS B   6      17.678 -59.719 -24.239  1.00 74.36           C  
ATOM     43  CE  LYS B   6      16.563 -58.956 -24.942  1.00 74.36           C  
ATOM     44  NZ  LYS B   6      16.619 -59.136 -26.424  1.00 74.36           N  
ATOM     45  N   TYR B   7      20.625 -61.247 -19.494  1.00 76.20           N  
ATOM     46  CA  TYR B   7      21.576 -62.221 -18.971  1.00 76.20           C  
ATOM     47  C   TYR B   7      22.199 -61.731 -17.669  1.00 76.20           C  
ATOM     48  CB  TYR B   7      22.674 -62.508 -20.000  1.00 76.20           C  
ATOM     49  O   TYR B   7      22.139 -60.540 -17.355  1.00 76.20           O  
ATOM     50  CG  TYR B   7      22.146 -62.957 -21.341  1.00 76.20           C  
ATOM     51  CD1 TYR B   7      21.732 -64.271 -21.544  1.00 76.20           C  
ATOM     52  CD2 TYR B   7      22.061 -62.068 -22.407  1.00 76.20           C  
ATOM     53  CE1 TYR B   7      21.247 -64.690 -22.778  1.00 76.20           C  
ATOM     54  CE2 TYR B   7      21.578 -62.476 -23.646  1.00 76.20           C  
ATOM     55  OH  TYR B   7      20.694 -64.196 -25.046  1.00 76.20           O  
ATOM     56  CZ  TYR B   7      21.173 -63.787 -23.822  1.00 76.20           C  
ATOM     57  N   ASP B   8      22.699 -62.674 -16.986  1.00 79.18           N  
ATOM     58  CA  ASP B   8      23.496 -62.311 -15.818  1.00 79.18           C  
ATOM     59  C   ASP B   8      24.843 -61.724 -16.233  1.00 79.18           C  
ATOM     60  CB  ASP B   8      23.708 -63.527 -14.914  1.00 79.18           C  
ATOM     61  O   ASP B   8      25.408 -62.115 -17.257  1.00 79.18           O  
ATOM     62  CG  ASP B   8      22.412 -64.070 -14.338  1.00 79.18           C  
ATOM     63  OD1 ASP B   8      21.379 -63.368 -14.389  1.00 79.18           O  
ATOM     64  OD2 ASP B   8      22.424 -65.211 -13.826  1.00 79.18           O  
ATOM     65  N   PHE B   9      25.308 -60.731 -15.611  1.00 82.25           N  
ATOM     66  CA  PHE B   9      26.621 -60.145 -15.849  1.00 82.25           C  
ATOM     67  C   PHE B   9      27.360 -59.920 -14.536  1.00 82.25           C  
ATOM     68  CB  PHE B   9      26.490 -58.822 -16.611  1.00 82.25           C  
ATOM     69  O   PHE B   9      26.827 -59.296 -13.616  1.00 82.25           O  
ATOM     70  CG  PHE B   9      27.804 -58.132 -16.859  1.00 82.25           C  
ATOM     71  CD1 PHE B   9      28.170 -57.015 -16.118  1.00 82.25           C  
ATOM     72  CD2 PHE B   9      28.674 -58.600 -17.836  1.00 82.25           C  
ATOM     73  CE1 PHE B   9      29.386 -56.375 -16.346  1.00 82.25           C  
ATOM     74  CE2 PHE B   9      29.890 -57.965 -18.069  1.00 82.25           C  
ATOM     75  CZ  PHE B   9      30.244 -56.852 -17.324  1.00 82.25           C  
ATOM     76  N   LYS B  10      28.487 -60.500 -14.427  1.00 77.43           N  
ATOM     77  CA  LYS B  10      29.360 -60.282 -13.277  1.00 77.43           C  
ATOM     78  C   LYS B  10      30.485 -59.309 -13.618  1.00 77.43           C  
ATOM     79  CB  LYS B  10      29.944 -61.608 -12.788  1.00 77.43           C  
ATOM     80  O   LYS B  10      31.307 -59.585 -14.494  1.00 77.43           O  
ATOM     81  CG  LYS B  10      30.183 -61.662 -11.286  1.00 77.43           C  
ATOM     82  CD  LYS B  10      30.661 -63.040 -10.846  1.00 77.43           C  
ATOM     83  CE  LYS B  10      30.913 -63.092  -9.345  1.00 77.43           C  
ATOM     84  NZ  LYS B  10      31.345 -64.451  -8.902  1.00 77.43           N  
ATOM     85  N   ALA B  11      30.481 -58.197 -12.966  1.00 74.49           N  
ATOM     86  CA  ALA B  11      31.460 -57.143 -13.214  1.00 74.49           C  
ATOM     87  C   ALA B  11      32.882 -57.654 -13.000  1.00 74.49           C  
ATOM     88  CB  ALA B  11      31.189 -55.941 -12.312  1.00 74.49           C  
ATOM     89  O   ALA B  11      33.156 -58.358 -12.026  1.00 74.49           O  
ATOM     90  N   THR B  12      33.829 -57.480 -13.903  1.00 67.58           N  
ATOM     91  CA  THR B  12      35.230 -57.871 -13.794  1.00 67.58           C  
ATOM     92  C   THR B  12      36.102 -56.668 -13.447  1.00 67.58           C  
ATOM     93  CB  THR B  12      35.734 -58.514 -15.099  1.00 67.58           C  
ATOM     94  O   THR B  12      37.264 -56.826 -13.065  1.00 67.58           O  
ATOM     95  CG2 THR B  12      35.275 -59.965 -15.210  1.00 67.58           C  
ATOM     96  OG1 THR B  12      35.224 -57.776 -16.216  1.00 67.58           O  
ATOM     97  N   ALA B  13      35.604 -55.487 -13.643  1.00 71.94           N  
ATOM     98  CA  ALA B  13      36.305 -54.243 -13.336  1.00 71.94           C  
ATOM     99  C   ALA B  13      35.509 -53.394 -12.350  1.00 71.94           C  
ATOM    100  CB  ALA B  13      36.575 -53.455 -14.616  1.00 71.94           C  
ATOM    101  O   ALA B  13      34.302 -53.588 -12.186  1.00 71.94           O  
ATOM    102  N   ASP B  14      36.204 -52.473 -11.665  1.00 72.01           N  
ATOM    103  CA  ASP B  14      35.604 -51.630 -10.636  1.00 72.01           C  
ATOM    104  C   ASP B  14      34.573 -50.678 -11.238  1.00 72.01           C  
ATOM    105  CB  ASP B  14      36.682 -50.837  -9.895  1.00 72.01           C  
ATOM    106  O   ASP B  14      33.622 -50.277 -10.564  1.00 72.01           O  
ATOM    107  CG  ASP B  14      37.574 -51.713  -9.032  1.00 72.01           C  
ATOM    108  OD1 ASP B  14      37.151 -52.824  -8.648  1.00 72.01           O  
ATOM    109  OD2 ASP B  14      38.710 -51.286  -8.731  1.00 72.01           O  
ATOM    110  N   ASP B  15      34.651 -50.312 -12.493  1.00 71.66           N  
ATOM    111  CA  ASP B  15      33.747 -49.352 -13.119  1.00 71.66           C  
ATOM    112  C   ASP B  15      32.582 -50.061 -13.806  1.00 71.66           C  
ATOM    113  CB  ASP B  15      34.502 -48.483 -14.127  1.00 71.66           C  
ATOM    114  O   ASP B  15      31.779 -49.425 -14.491  1.00 71.66           O  
ATOM    115  CG  ASP B  15      35.208 -49.295 -15.198  1.00 71.66           C  
ATOM    116  OD1 ASP B  15      35.380 -50.521 -15.021  1.00 71.66           O  
ATOM    117  OD2 ASP B  15      35.600 -48.704 -16.228  1.00 71.66           O  
ATOM    118  N   GLU B  16      32.463 -51.304 -13.674  1.00 73.81           N  
ATOM    119  CA  GLU B  16      31.382 -52.080 -14.275  1.00 73.81           C  
ATOM    120  C   GLU B  16      30.320 -52.440 -13.241  1.00 73.81           C  
ATOM    121  CB  GLU B  16      31.932 -53.351 -14.929  1.00 73.81           C  
ATOM    122  O   GLU B  16      30.601 -52.478 -12.041  1.00 73.81           O  
ATOM    123  CG  GLU B  16      32.875 -53.085 -16.094  1.00 73.81           C  
ATOM    124  CD  GLU B  16      33.464 -54.353 -16.689  1.00 73.81           C  
ATOM    125  OE1 GLU B  16      34.205 -54.264 -17.695  1.00 73.81           O  
ATOM    126  OE2 GLU B  16      33.182 -55.445 -16.147  1.00 73.81           O  
ATOM    127  N   LEU B  17      29.090 -52.703 -13.685  1.00 85.16           N  
ATOM    128  CA  LEU B  17      27.954 -52.973 -12.810  1.00 85.16           C  
ATOM    129  C   LEU B  17      27.443 -54.396 -13.006  1.00 85.16           C  
ATOM    130  CB  LEU B  17      26.825 -51.972 -13.073  1.00 85.16           C  
ATOM    131  O   LEU B  17      27.137 -54.802 -14.130  1.00 85.16           O  
ATOM    132  CG  LEU B  17      25.677 -51.964 -12.063  1.00 85.16           C  
ATOM    133  CD1 LEU B  17      26.026 -51.078 -10.871  1.00 85.16           C  
ATOM    134  CD2 LEU B  17      24.385 -51.496 -12.724  1.00 85.16           C  
ATOM    135  N   SER B  18      27.435 -55.185 -11.918  1.00 87.91           N  
ATOM    136  CA  SER B  18      26.912 -56.546 -11.983  1.00 87.91           C  
ATOM    137  C   SER B  18      25.389 -56.557 -11.902  1.00 87.91           C  
ATOM    138  CB  SER B  18      27.497 -57.399 -10.857  1.00 87.91           C  
ATOM    139  O   SER B  18      24.792 -55.723 -11.219  1.00 87.91           O  
ATOM    140  OG  SER B  18      28.911 -57.442 -10.941  1.00 87.91           O  
ATOM    141  N   PHE B  19      24.733 -57.443 -12.638  1.00 86.76           N  
ATOM    142  CA  PHE B  19      23.280 -57.546 -12.577  1.00 86.76           C  
ATOM    143  C   PHE B  19      22.822 -58.959 -12.917  1.00 86.76           C  
ATOM    144  CB  PHE B  19      22.629 -56.539 -13.531  1.00 86.76           C  
ATOM    145  O   PHE B  19      23.608 -59.769 -13.412  1.00 86.76           O  
ATOM    146  CG  PHE B  19      23.140 -56.623 -14.944  1.00 86.76           C  
ATOM    147  CD1 PHE B  19      24.197 -55.825 -15.364  1.00 86.76           C  
ATOM    148  CD2 PHE B  19      22.563 -57.502 -15.852  1.00 86.76           C  
ATOM    149  CE1 PHE B  19      24.672 -55.901 -16.671  1.00 86.76           C  
ATOM    150  CE2 PHE B  19      23.033 -57.583 -17.160  1.00 86.76           C  
ATOM    151  CZ  PHE B  19      24.086 -56.781 -17.568  1.00 86.76           C  
ATOM    152  N   LYS B  20      21.660 -59.355 -12.500  1.00 87.25           N  
ATOM    153  CA  LYS B  20      21.055 -60.657 -12.767  1.00 87.25           C  
ATOM    154  C   LYS B  20      19.969 -60.551 -13.833  1.00 87.25           C  
ATOM    155  CB  LYS B  20      20.473 -61.251 -11.483  1.00 87.25           C  
ATOM    156  O   LYS B  20      19.418 -59.471 -14.060  1.00 87.25           O  
ATOM    157  CG  LYS B  20      21.516 -61.587 -10.428  1.00 87.25           C  
ATOM    158  CD  LYS B  20      20.942 -62.488  -9.342  1.00 87.25           C  
ATOM    159  CE  LYS B  20      21.993 -62.847  -8.299  1.00 87.25           C  
ATOM    160  NZ  LYS B  20      21.442 -63.752  -7.247  1.00 87.25           N  
ATOM    161  N   ARG B  21      19.824 -61.584 -14.501  1.00 77.14           N  
ATOM    162  CA  ARG B  21      18.743 -61.624 -15.480  1.00 77.14           C  
ATOM    163  C   ARG B  21      17.422 -61.187 -14.856  1.00 77.14           C  
ATOM    164  CB  ARG B  21      18.605 -63.028 -16.073  1.00 77.14           C  
ATOM    165  O   ARG B  21      17.069 -61.634 -13.762  1.00 77.14           O  
ATOM    166  CG  ARG B  21      17.524 -63.144 -17.136  1.00 77.14           C  
ATOM    167  CD  ARG B  21      17.395 -64.569 -17.655  1.00 77.14           C  
ATOM    168  NE  ARG B  21      16.297 -64.698 -18.609  1.00 77.14           N  
ATOM    169  NH1 ARG B  21      16.475 -66.991 -18.820  1.00 77.14           N  
ATOM    170  NH2 ARG B  21      14.876 -65.848 -20.000  1.00 77.14           N  
ATOM    171  CZ  ARG B  21      15.885 -65.845 -19.141  1.00 77.14           C  
ATOM    172  N   GLY B  22      16.712 -60.369 -15.523  1.00 81.53           N  
ATOM    173  CA  GLY B  22      15.421 -59.887 -15.057  1.00 81.53           C  
ATOM    174  C   GLY B  22      15.506 -58.555 -14.337  1.00 81.53           C  
ATOM    175  O   GLY B  22      14.493 -57.878 -14.150  1.00 81.53           O  
ATOM    176  N   ASP B  23      16.707 -58.150 -14.002  1.00 85.42           N  
ATOM    177  CA  ASP B  23      16.871 -56.873 -13.314  1.00 85.42           C  
ATOM    178  C   ASP B  23      16.522 -55.705 -14.234  1.00 85.42           C  
ATOM    179  CB  ASP B  23      18.302 -56.723 -12.794  1.00 85.42           C  
ATOM    180  O   ASP B  23      16.764 -55.765 -15.441  1.00 85.42           O  
ATOM    181  CG  ASP B  23      18.543 -57.478 -11.498  1.00 85.42           C  
ATOM    182  OD1 ASP B  23      17.567 -57.943 -10.872  1.00 85.42           O  
ATOM    183  OD2 ASP B  23      19.721 -57.606 -11.098  1.00 85.42           O  
ATOM    184  N   ILE B  24      15.861 -54.663 -13.630  1.00 86.35           N  
ATOM    185  CA  ILE B  24      15.573 -53.443 -14.377  1.00 86.35           C  
ATOM    186  C   ILE B  24      16.654 -52.402 -14.100  1.00 86.35           C  
ATOM    187  CB  ILE B  24      14.180 -52.878 -14.019  1.00 86.35           C  
ATOM    188  O   ILE B  24      16.800 -51.934 -12.968  1.00 86.35           O  
ATOM    189  CG1 ILE B  24      13.088 -53.905 -14.340  1.00 86.35           C  
ATOM    190  CG2 ILE B  24      13.926 -51.560 -14.758  1.00 86.35           C  
ATOM    191  CD1 ILE B  24      11.674 -53.414 -14.060  1.00 86.35           C  
ATOM    192  N   LEU B  25      17.376 -52.013 -15.130  1.00 86.21           N  
ATOM    193  CA  LEU B  25      18.473 -51.060 -15.002  1.00 86.21           C  
ATOM    194  C   LEU B  25      18.061 -49.685 -15.519  1.00 86.21           C  
ATOM    195  CB  LEU B  25      19.705 -51.556 -15.763  1.00 86.21           C  
ATOM    196  O   LEU B  25      17.291 -49.582 -16.476  1.00 86.21           O  
ATOM    197  CG  LEU B  25      20.233 -52.937 -15.372  1.00 86.21           C  
ATOM    198  CD1 LEU B  25      20.866 -53.623 -16.578  1.00 86.21           C  
ATOM    199  CD2 LEU B  25      21.236 -52.822 -14.229  1.00 86.21           C  
ATOM    200  N   LYS B  26      18.556 -48.752 -14.843  1.00 83.47           N  
ATOM    201  CA  LYS B  26      18.383 -47.380 -15.311  1.00 83.47           C  
ATOM    202  C   LYS B  26      19.565 -46.939 -16.169  1.00 83.47           C  
ATOM    203  CB  LYS B  26      18.211 -46.427 -14.127  1.00 83.47           C  
ATOM    204  O   LYS B  26      20.655 -46.686 -15.652  1.00 83.47           O  
ATOM    205  CG  LYS B  26      17.859 -45.002 -14.525  1.00 83.47           C  
ATOM    206  CD  LYS B  26      17.731 -44.096 -13.307  1.00 83.47           C  
ATOM    207  CE  LYS B  26      17.500 -42.645 -13.710  1.00 83.47           C  
ATOM    208  NZ  LYS B  26      17.392 -41.751 -12.519  1.00 83.47           N  
ATOM    209  N   VAL B  27      19.285 -46.762 -17.463  1.00 81.14           N  
ATOM    210  CA  VAL B  27      20.356 -46.385 -18.380  1.00 81.14           C  
ATOM    211  C   VAL B  27      20.558 -44.872 -18.346  1.00 81.14           C  
ATOM    212  CB  VAL B  27      20.056 -46.850 -19.823  1.00 81.14           C  
ATOM    213  O   VAL B  27      19.630 -44.109 -18.626  1.00 81.14           O  
ATOM    214  CG1 VAL B  27      21.168 -46.410 -20.774  1.00 81.14           C  
ATOM    215  CG2 VAL B  27      19.880 -48.367 -19.869  1.00 81.14           C  
ATOM    216  N   LEU B  28      21.758 -44.502 -17.959  1.00 73.19           N  
ATOM    217  CA  LEU B  28      22.068 -43.091 -17.760  1.00 73.19           C  
ATOM    218  C   LEU B  28      22.635 -42.474 -19.034  1.00 73.19           C  
ATOM    219  CB  LEU B  28      23.062 -42.917 -16.609  1.00 73.19           C  
ATOM    220  O   LEU B  28      22.366 -41.309 -19.338  1.00 73.19           O  
ATOM    221  CG  LEU B  28      22.599 -43.400 -15.234  1.00 73.19           C  
ATOM    222  CD1 LEU B  28      23.758 -43.374 -14.244  1.00 73.19           C  
ATOM    223  CD2 LEU B  28      21.440 -42.546 -14.730  1.00 73.19           C  
ATOM    224  N   ASN B  29      23.382 -43.227 -19.759  1.00 70.65           N  
ATOM    225  CA  ASN B  29      24.044 -42.706 -20.951  1.00 70.65           C  
ATOM    226  C   ASN B  29      24.310 -43.809 -21.972  1.00 70.65           C  
ATOM    227  CB  ASN B  29      25.350 -42.003 -20.577  1.00 70.65           C  
ATOM    228  O   ASN B  29      24.960 -44.808 -21.657  1.00 70.65           O  
ATOM    229  CG  ASN B  29      25.911 -41.170 -21.712  1.00 70.65           C  
ATOM    230  ND2 ASN B  29      26.852 -40.289 -21.393  1.00 70.65           N  
ATOM    231  OD1 ASN B  29      25.502 -41.316 -22.867  1.00 70.65           O  
ATOM    232  N   GLU B  30      23.775 -43.632 -23.272  1.00 63.92           N  
ATOM    233  CA  GLU B  30      23.961 -44.611 -24.339  1.00 63.92           C  
ATOM    234  C   GLU B  30      25.175 -44.268 -25.198  1.00 63.92           C  
ATOM    235  CB  GLU B  30      22.707 -44.701 -25.212  1.00 63.92           C  
ATOM    236  O   GLU B  30      25.603 -45.073 -26.027  1.00 63.92           O  
ATOM    237  CG  GLU B  30      21.474 -45.194 -24.468  1.00 63.92           C  
ATOM    238  CD  GLU B  30      20.224 -45.225 -25.333  1.00 63.92           C  
ATOM    239  OE1 GLU B  30      19.125 -45.503 -24.801  1.00 63.92           O  
ATOM    240  OE2 GLU B  30      20.345 -44.971 -26.552  1.00 63.92           O  
ATOM    241  N   GLU B  31      25.775 -43.134 -25.082  1.00 53.77           N  
ATOM    242  CA  GLU B  31      26.719 -42.595 -26.056  1.00 53.77           C  
ATOM    243  C   GLU B  31      28.159 -42.763 -25.580  1.00 53.77           C  
ATOM    244  CB  GLU B  31      26.424 -41.118 -26.330  1.00 53.77           C  
ATOM    245  O   GLU B  31      29.093 -42.298 -26.237  1.00 53.77           O  
ATOM    246  CG  GLU B  31      25.165 -40.884 -27.152  1.00 53.77           C  
ATOM    247  CD  GLU B  31      24.930 -39.419 -27.486  1.00 53.77           C  
ATOM    248  OE1 GLU B  31      23.962 -39.111 -28.217  1.00 53.77           O  
ATOM    249  OE2 GLU B  31      25.720 -38.573 -27.012  1.00 53.77           O  
ATOM    250  N   CYS B  32      28.388 -43.510 -24.489  1.00 48.07           N  
ATOM    251  CA  CYS B  32      29.754 -43.502 -23.978  1.00 48.07           C  
ATOM    252  C   CYS B  32      30.635 -44.469 -24.760  1.00 48.07           C  
ATOM    253  CB  CYS B  32      29.773 -43.867 -22.494  1.00 48.07           C  
ATOM    254  O   CYS B  32      31.784 -44.154 -25.074  1.00 48.07           O  
ATOM    255  SG  CYS B  32      29.003 -42.628 -21.429  1.00 48.07           S  
ATOM    256  N   ASP B  33      30.211 -45.592 -25.060  1.00 51.89           N  
ATOM    257  CA  ASP B  33      30.950 -46.658 -25.729  1.00 51.89           C  
ATOM    258  C   ASP B  33      30.043 -47.445 -26.672  1.00 51.89           C  
ATOM    259  CB  ASP B  33      31.583 -47.599 -24.701  1.00 51.89           C  
ATOM    260  O   ASP B  33      28.830 -47.515 -26.462  1.00 51.89           O  
ATOM    261  CG  ASP B  33      32.620 -48.527 -25.307  1.00 51.89           C  
ATOM    262  OD1 ASP B  33      32.247 -49.443 -26.073  1.00 51.89           O  
ATOM    263  OD2 ASP B  33      33.822 -48.344 -25.015  1.00 51.89           O  
ATOM    264  N   GLN B  34      30.575 -47.706 -27.823  1.00 54.25           N  
ATOM    265  CA  GLN B  34      29.800 -48.428 -28.827  1.00 54.25           C  
ATOM    266  C   GLN B  34      29.213 -49.712 -28.250  1.00 54.25           C  
ATOM    267  CB  GLN B  34      30.667 -48.748 -30.047  1.00 54.25           C  
ATOM    268  O   GLN B  34      28.112 -50.121 -28.625  1.00 54.25           O  
ATOM    269  CG  GLN B  34      30.439 -47.812 -31.226  1.00 54.25           C  
ATOM    270  CD  GLN B  34      31.403 -48.064 -32.370  1.00 54.25           C  
ATOM    271  NE2 GLN B  34      31.303 -47.255 -33.419  1.00 54.25           N  
ATOM    272  OE1 GLN B  34      32.231 -48.979 -32.311  1.00 54.25           O  
ATOM    273  N   ASN B  35      29.794 -50.268 -27.273  1.00 60.56           N  
ATOM    274  CA  ASN B  35      29.352 -51.574 -26.795  1.00 60.56           C  
ATOM    275  C   ASN B  35      28.938 -51.523 -25.327  1.00 60.56           C  
ATOM    276  CB  ASN B  35      30.449 -52.621 -27.001  1.00 60.56           C  
ATOM    277  O   ASN B  35      28.412 -52.500 -24.791  1.00 60.56           O  
ATOM    278  CG  ASN B  35      30.722 -52.898 -28.466  1.00 60.56           C  
ATOM    279  ND2 ASN B  35      31.984 -53.149 -28.797  1.00 60.56           N  
ATOM    280  OD1 ASN B  35      29.808 -52.886 -29.295  1.00 60.56           O  
ATOM    281  N   TRP B  36      29.208 -50.389 -24.694  1.00 71.97           N  
ATOM    282  CA  TRP B  36      28.910 -50.295 -23.268  1.00 71.97           C  
ATOM    283  C   TRP B  36      28.004 -49.104 -22.978  1.00 71.97           C  
ATOM    284  CB  TRP B  36      30.203 -50.179 -22.455  1.00 71.97           C  
ATOM    285  O   TRP B  36      28.115 -48.059 -23.625  1.00 71.97           O  
ATOM    286  CG  TRP B  36      31.014 -51.439 -22.416  1.00 71.97           C  
ATOM    287  CD1 TRP B  36      31.818 -51.933 -23.405  1.00 71.97           C  
ATOM    288  CD2 TRP B  36      31.093 -52.370 -21.332  1.00 71.97           C  
ATOM    289  CE2 TRP B  36      31.967 -53.405 -21.734  1.00 71.97           C  
ATOM    290  CE3 TRP B  36      30.512 -52.429 -20.059  1.00 71.97           C  
ATOM    291  NE1 TRP B  36      32.395 -53.115 -23.001  1.00 71.97           N  
ATOM    292  CH2 TRP B  36      31.689 -54.521 -19.665  1.00 71.97           C  
ATOM    293  CZ2 TRP B  36      32.272 -54.488 -20.906  1.00 71.97           C  
ATOM    294  CZ3 TRP B  36      30.817 -53.507 -19.236  1.00 71.97           C  
ATOM    295  N   TYR B  37      27.015 -49.221 -22.139  1.00 75.13           N  
ATOM    296  CA  TYR B  37      26.180 -48.146 -21.613  1.00 75.13           C  
ATOM    297  C   TYR B  37      26.514 -47.860 -20.154  1.00 75.13           C  
ATOM    298  CB  TYR B  37      24.697 -48.502 -21.749  1.00 75.13           C  
ATOM    299  O   TYR B  37      27.051 -48.721 -19.453  1.00 75.13           O  
ATOM    300  CG  TYR B  37      24.204 -48.516 -23.176  1.00 75.13           C  
ATOM    301  CD1 TYR B  37      24.956 -47.943 -24.199  1.00 75.13           C  
ATOM    302  CD2 TYR B  37      22.986 -49.102 -23.503  1.00 75.13           C  
ATOM    303  CE1 TYR B  37      24.504 -47.951 -25.514  1.00 75.13           C  
ATOM    304  CE2 TYR B  37      22.525 -49.116 -24.816  1.00 75.13           C  
ATOM    305  OH  TYR B  37      22.839 -48.552 -27.114  1.00 75.13           O  
ATOM    306  CZ  TYR B  37      23.290 -48.540 -25.813  1.00 75.13           C  
ATOM    307  N   LYS B  38      26.352 -46.655 -19.746  1.00 77.91           N  
ATOM    308  CA  LYS B  38      26.373 -46.350 -18.318  1.00 77.91           C  
ATOM    309  C   LYS B  38      24.990 -46.526 -17.698  1.00 77.91           C  
ATOM    310  CB  LYS B  38      26.876 -44.925 -18.082  1.00 77.91           C  
ATOM    311  O   LYS B  38      23.999 -46.012 -18.221  1.00 77.91           O  
ATOM    312  CG  LYS B  38      27.317 -44.654 -16.651  1.00 77.91           C  
ATOM    313  CD  LYS B  38      27.987 -43.292 -16.521  1.00 77.91           C  
ATOM    314  CE  LYS B  38      28.483 -43.045 -15.102  1.00 77.91           C  
ATOM    315  NZ  LYS B  38      29.197 -41.738 -14.985  1.00 77.91           N  
ATOM    316  N   ALA B  39      24.894 -47.314 -16.603  1.00 82.67           N  
ATOM    317  CA  ALA B  39      23.591 -47.592 -16.006  1.00 82.67           C  
ATOM    318  C   ALA B  39      23.670 -47.572 -14.482  1.00 82.67           C  
ATOM    319  CB  ALA B  39      23.059 -48.939 -16.490  1.00 82.67           C  
ATOM    320  O   ALA B  39      24.763 -47.516 -13.912  1.00 82.67           O  
ATOM    321  N   GLU B  40      22.524 -47.516 -13.884  1.00 82.53           N  
ATOM    322  CA  GLU B  40      22.407 -47.525 -12.429  1.00 82.53           C  
ATOM    323  C   GLU B  40      21.473 -48.635 -11.957  1.00 82.53           C  
ATOM    324  CB  GLU B  40      21.911 -46.168 -11.921  1.00 82.53           C  
ATOM    325  O   GLU B  40      20.431 -48.879 -12.569  1.00 82.53           O  
ATOM    326  CG  GLU B  40      21.777 -46.090 -10.407  1.00 82.53           C  
ATOM    327  CD  GLU B  40      20.981 -44.883  -9.937  1.00 82.53           C  
ATOM    328  OE1 GLU B  40      20.261 -44.990  -8.918  1.00 82.53           O  
ATOM    329  OE2 GLU B  40      21.078 -43.822 -10.593  1.00 82.53           O  
ATOM    330  N   LEU B  41      21.924 -49.365 -10.943  1.00 80.65           N  
ATOM    331  CA  LEU B  41      21.105 -50.378 -10.286  1.00 80.65           C  
ATOM    332  C   LEU B  41      21.237 -50.284  -8.770  1.00 80.65           C  
ATOM    333  CB  LEU B  41      21.502 -51.779 -10.759  1.00 80.65           C  
ATOM    334  O   LEU B  41      22.340 -50.402  -8.230  1.00 80.65           O  
ATOM    335  CG  LEU B  41      20.664 -52.939 -10.221  1.00 80.65           C  
ATOM    336  CD1 LEU B  41      19.253 -52.885 -10.796  1.00 80.65           C  
ATOM    337  CD2 LEU B  41      21.327 -54.274 -10.544  1.00 80.65           C  
ATOM    338  N   ASN B  42      20.158 -50.131  -8.037  1.00 71.62           N  
ATOM    339  CA  ASN B  42      20.108 -50.046  -6.581  1.00 71.62           C  
ATOM    340  C   ASN B  42      21.089 -49.007  -6.045  1.00 71.62           C  
ATOM    341  CB  ASN B  42      20.387 -51.413  -5.954  1.00 71.62           C  
ATOM    342  O   ASN B  42      21.830 -49.277  -5.099  1.00 71.62           O  
ATOM    343  CG  ASN B  42      19.293 -52.422  -6.242  1.00 71.62           C  
ATOM    344  ND2 ASN B  42      19.667 -53.693  -6.335  1.00 71.62           N  
ATOM    345  OD1 ASN B  42      18.121 -52.063  -6.380  1.00 71.62           O  
ATOM    346  N   GLY B  43      21.186 -47.850  -6.779  1.00 69.42           N  
ATOM    347  CA  GLY B  43      21.983 -46.728  -6.309  1.00 69.42           C  
ATOM    348  C   GLY B  43      23.429 -46.792  -6.761  1.00 69.42           C  
ATOM    349  O   GLY B  43      24.200 -45.859  -6.528  1.00 69.42           O  
ATOM    350  N   LYS B  44      23.803 -47.800  -7.374  1.00 75.59           N  
ATOM    351  CA  LYS B  44      25.172 -47.937  -7.863  1.00 75.59           C  
ATOM    352  C   LYS B  44      25.232 -47.782  -9.380  1.00 75.59           C  
ATOM    353  CB  LYS B  44      25.757 -49.289  -7.451  1.00 75.59           C  
ATOM    354  O   LYS B  44      24.457 -48.410 -10.104  1.00 75.59           O  
ATOM    355  CG  LYS B  44      26.304 -49.320  -6.032  1.00 75.59           C  
ATOM    356  CD  LYS B  44      26.992 -50.644  -5.727  1.00 75.59           C  
ATOM    357  CE  LYS B  44      27.506 -50.691  -4.294  1.00 75.59           C  
ATOM    358  NZ  LYS B  44      28.171 -51.993  -3.986  1.00 75.59           N  
ATOM    359  N   ASP B  45      26.199 -46.927  -9.781  1.00 79.27           N  
ATOM    360  CA  ASP B  45      26.329 -46.689 -11.215  1.00 79.27           C  
ATOM    361  C   ASP B  45      27.550 -47.410 -11.783  1.00 79.27           C  
ATOM    362  CB  ASP B  45      26.423 -45.189 -11.504  1.00 79.27           C  
ATOM    363  O   ASP B  45      28.494 -47.714 -11.050  1.00 79.27           O  
ATOM    364  CG  ASP B  45      27.488 -44.491 -10.678  1.00 79.27           C  
ATOM    365  OD1 ASP B  45      28.090 -45.134  -9.790  1.00 79.27           O  
ATOM    366  OD2 ASP B  45      27.727 -43.287 -10.914  1.00 79.27           O  
ATOM    367  N   GLY B  46      27.542 -47.883 -12.953  1.00 78.51           N  
ATOM    368  CA  GLY B  46      28.650 -48.528 -13.641  1.00 78.51           C  
ATOM    369  C   GLY B  46      28.355 -48.822 -15.100  1.00 78.51           C  
ATOM    370  O   GLY B  46      27.245 -48.577 -15.576  1.00 78.51           O  
ATOM    371  N   PHE B  47      29.318 -49.321 -15.759  1.00 77.47           N  
ATOM    372  CA  PHE B  47      29.176 -49.633 -17.176  1.00 77.47           C  
ATOM    373  C   PHE B  47      28.584 -51.024 -17.368  1.00 77.47           C  
ATOM    374  CB  PHE B  47      30.529 -49.535 -17.888  1.00 77.47           C  
ATOM    375  O   PHE B  47      28.920 -51.954 -16.633  1.00 77.47           O  
ATOM    376  CG  PHE B  47      31.004 -48.123 -18.099  1.00 77.47           C  
ATOM    377  CD1 PHE B  47      30.554 -47.378 -19.182  1.00 77.47           C  
ATOM    378  CD2 PHE B  47      31.901 -47.540 -17.212  1.00 77.47           C  
ATOM    379  CE1 PHE B  47      30.992 -46.070 -19.379  1.00 77.47           C  
ATOM    380  CE2 PHE B  47      32.343 -46.234 -17.403  1.00 77.47           C  
ATOM    381  CZ  PHE B  47      31.888 -45.501 -18.488  1.00 77.47           C  
ATOM    382  N   ILE B  48      27.686 -51.160 -18.319  1.00 82.54           N  
ATOM    383  CA  ILE B  48      27.045 -52.443 -18.589  1.00 82.54           C  
ATOM    384  C   ILE B  48      27.123 -52.753 -20.082  1.00 82.54           C  
ATOM    385  CB  ILE B  48      25.575 -52.451 -18.116  1.00 82.54           C  
ATOM    386  O   ILE B  48      27.110 -51.842 -20.914  1.00 82.54           O  
ATOM    387  CG1 ILE B  48      24.795 -51.308 -18.776  1.00 82.54           C  
ATOM    388  CG2 ILE B  48      25.499 -52.356 -16.589  1.00 82.54           C  
ATOM    389  CD1 ILE B  48      23.292 -51.365 -18.536  1.00 82.54           C  
ATOM    390  N   PRO B  49      27.286 -53.999 -20.414  1.00 72.95           N  
ATOM    391  CA  PRO B  49      27.339 -54.365 -21.832  1.00 72.95           C  
ATOM    392  C   PRO B  49      25.987 -54.228 -22.528  1.00 72.95           C  
ATOM    393  CB  PRO B  49      27.792 -55.827 -21.801  1.00 72.95           C  
ATOM    394  O   PRO B  49      24.994 -54.803 -22.075  1.00 72.95           O  
ATOM    395  CG  PRO B  49      27.860 -56.175 -20.349  1.00 72.95           C  
ATOM    396  CD  PRO B  49      27.456 -54.970 -19.550  1.00 72.95           C  
ATOM    397  N   LYS B  50      25.977 -53.638 -23.670  1.00 68.56           N  
ATOM    398  CA  LYS B  50      24.760 -53.323 -24.412  1.00 68.56           C  
ATOM    399  C   LYS B  50      24.027 -54.594 -24.832  1.00 68.56           C  
ATOM    400  CB  LYS B  50      25.085 -52.474 -25.642  1.00 68.56           C  
ATOM    401  O   LYS B  50      22.796 -54.645 -24.804  1.00 68.56           O  
ATOM    402  CG  LYS B  50      23.876 -52.143 -26.503  1.00 68.56           C  
ATOM    403  CD  LYS B  50      24.275 -51.372 -27.755  1.00 68.56           C  
ATOM    404  CE  LYS B  50      23.078 -51.117 -28.661  1.00 68.56           C  
ATOM    405  NZ  LYS B  50      23.462 -50.349 -29.883  1.00 68.56           N  
ATOM    406  N   ASN B  51      24.727 -55.688 -25.161  1.00 68.80           N  
ATOM    407  CA  ASN B  51      24.143 -56.909 -25.706  1.00 68.80           C  
ATOM    408  C   ASN B  51      23.529 -57.775 -24.610  1.00 68.80           C  
ATOM    409  CB  ASN B  51      25.193 -57.705 -26.485  1.00 68.80           C  
ATOM    410  O   ASN B  51      22.945 -58.822 -24.894  1.00 68.80           O  
ATOM    411  CG  ASN B  51      26.534 -57.748 -25.781  1.00 68.80           C  
ATOM    412  ND2 ASN B  51      27.399 -58.660 -26.209  1.00 68.80           N  
ATOM    413  OD1 ASN B  51      26.791 -56.970 -24.859  1.00 68.80           O  
ATOM    414  N   TYR B  52      23.657 -57.372 -23.353  1.00 74.48           N  
ATOM    415  CA  TYR B  52      23.104 -58.139 -22.242  1.00 74.48           C  
ATOM    416  C   TYR B  52      21.775 -57.551 -21.782  1.00 74.48           C  
ATOM    417  CB  TYR B  52      24.090 -58.179 -21.072  1.00 74.48           C  
ATOM    418  O   TYR B  52      21.116 -58.106 -20.899  1.00 74.48           O  
ATOM    419  CG  TYR B  52      25.161 -59.233 -21.216  1.00 74.48           C  
ATOM    420  CD1 TYR B  52      25.362 -60.190 -20.224  1.00 74.48           C  
ATOM    421  CD2 TYR B  52      25.974 -59.274 -22.344  1.00 74.48           C  
ATOM    422  CE1 TYR B  52      26.349 -61.162 -20.352  1.00 74.48           C  
ATOM    423  CE2 TYR B  52      26.964 -60.241 -22.482  1.00 74.48           C  
ATOM    424  OH  TYR B  52      28.122 -62.140 -21.614  1.00 74.48           O  
ATOM    425  CZ  TYR B  52      27.143 -61.180 -21.483  1.00 74.48           C  
ATOM    426  N   ILE B  53      21.406 -56.459 -22.426  1.00 75.24           N  
ATOM    427  CA  ILE B  53      20.204 -55.791 -21.939  1.00 75.24           C  
ATOM    428  C   ILE B  53      19.251 -55.529 -23.103  1.00 75.24           C  
ATOM    429  CB  ILE B  53      20.547 -54.467 -21.219  1.00 75.24           C  
ATOM    430  O   ILE B  53      19.657 -55.572 -24.267  1.00 75.24           O  
ATOM    431  CG1 ILE B  53      21.257 -53.505 -22.179  1.00 75.24           C  
ATOM    432  CG2 ILE B  53      21.403 -54.733 -19.978  1.00 75.24           C  
ATOM    433  CD1 ILE B  53      21.305 -52.065 -21.688  1.00 75.24           C  
ATOM    434  N   GLU B  54      18.015 -55.347 -22.818  1.00 75.88           N  
ATOM    435  CA  GLU B  54      16.981 -54.902 -23.746  1.00 75.88           C  
ATOM    436  C   GLU B  54      16.287 -53.642 -23.236  1.00 75.88           C  
ATOM    437  CB  GLU B  54      15.952 -56.012 -23.978  1.00 75.88           C  
ATOM    438  O   GLU B  54      15.673 -53.654 -22.167  1.00 75.88           O  
ATOM    439  CG  GLU B  54      14.939 -55.694 -25.068  1.00 75.88           C  
ATOM    440  CD  GLU B  54      13.897 -56.785 -25.255  1.00 75.88           C  
ATOM    441  OE1 GLU B  54      13.018 -56.640 -26.136  1.00 75.88           O  
ATOM    442  OE2 GLU B  54      13.958 -57.791 -24.515  1.00 75.88           O  
ATOM    443  N   MET B  55      16.467 -52.603 -24.047  1.00 78.80           N  
ATOM    444  CA  MET B  55      15.864 -51.336 -23.645  1.00 78.80           C  
ATOM    445  C   MET B  55      14.342 -51.440 -23.624  1.00 78.80           C  
ATOM    446  CB  MET B  55      16.298 -50.210 -24.585  1.00 78.80           C  
ATOM    447  O   MET B  55      13.745 -52.043 -24.517  1.00 78.80           O  
ATOM    448  CG  MET B  55      17.723 -49.735 -24.354  1.00 78.80           C  
ATOM    449  SD  MET B  55      17.946 -48.951 -22.710  1.00 78.80           S  
ATOM    450  CE  MET B  55      17.187 -47.332 -23.021  1.00 78.80           C  
ATOM    451  N   LYS B  56      13.673 -50.878 -22.582  1.00 80.15           N  
ATOM    452  CA  LYS B  56      12.219 -50.745 -22.598  1.00 80.15           C  
ATOM    453  C   LYS B  56      11.776 -49.671 -23.588  1.00 80.15           C  
ATOM    454  CB  LYS B  56      11.694 -50.418 -21.200  1.00 80.15           C  
ATOM    455  O   LYS B  56      12.474 -48.674 -23.784  1.00 80.15           O  
ATOM    456  CG  LYS B  56      11.597 -51.624 -20.277  1.00 80.15           C  
ATOM    457  CD  LYS B  56      10.668 -51.355 -19.100  1.00 80.15           C  
ATOM    458  CE  LYS B  56      10.497 -52.590 -18.227  1.00 80.15           C  
ATOM    459  NZ  LYS B  56       9.540 -52.349 -17.106  1.00 80.15           N  
ATOM    460  N   PRO B  57      10.689 -49.976 -24.326  1.00 76.06           N  
ATOM    461  CA  PRO B  57      10.212 -48.991 -25.300  1.00 76.06           C  
ATOM    462  C   PRO B  57      10.005 -47.608 -24.686  1.00 76.06           C  
ATOM    463  CB  PRO B  57       8.882 -49.581 -25.776  1.00 76.06           C  
ATOM    464  O   PRO B  57       9.463 -47.492 -23.584  1.00 76.06           O  
ATOM    465  CG  PRO B  57       8.827 -50.942 -25.162  1.00 76.06           C  
ATOM    466  CD  PRO B  57       9.920 -51.049 -24.138  1.00 76.06           C  
ATOM    467  N   HIS B  58      10.590 -46.621 -25.375  1.00 78.92           N  
ATOM    468  CA  HIS B  58      10.411 -45.244 -24.929  1.00 78.92           C  
ATOM    469  C   HIS B  58      10.218 -44.302 -26.112  1.00 78.92           C  
ATOM    470  CB  HIS B  58      11.608 -44.793 -24.089  1.00 78.92           C  
ATOM    471  O   HIS B  58      10.997 -43.365 -26.299  1.00 78.92           O  
ATOM    472  CG  HIS B  58      12.930 -45.169 -24.679  1.00 78.92           C  
ATOM    473  CD2 HIS B  58      13.821 -44.445 -25.396  1.00 78.92           C  
ATOM    474  ND1 HIS B  58      13.466 -46.432 -24.558  1.00 78.92           N  
ATOM    475  CE1 HIS B  58      14.635 -46.469 -25.177  1.00 78.92           C  
ATOM    476  NE2 HIS B  58      14.873 -45.276 -25.694  1.00 78.92           N  
ATOM    477  N   PRO B  59       9.159 -44.524 -26.918  1.00 77.48           N  
ATOM    478  CA  PRO B  59       8.925 -43.724 -28.123  1.00 77.48           C  
ATOM    479  C   PRO B  59       8.703 -42.245 -27.815  1.00 77.48           C  
ATOM    480  CB  PRO B  59       7.665 -44.352 -28.724  1.00 77.48           C  
ATOM    481  O   PRO B  59       8.829 -41.400 -28.705  1.00 77.48           O  
ATOM    482  CG  PRO B  59       7.027 -45.087 -27.590  1.00 77.48           C  
ATOM    483  CD  PRO B  59       8.084 -45.405 -26.572  1.00 77.48           C  
ATOM    484  N   TRP B  60       8.520 -41.963 -26.611  1.00 86.68           N  
ATOM    485  CA  TRP B  60       8.170 -40.611 -26.188  1.00 86.68           C  
ATOM    486  C   TRP B  60       9.422 -39.773 -25.955  1.00 86.68           C  
ATOM    487  CB  TRP B  60       7.320 -40.648 -24.915  1.00 86.68           C  
ATOM    488  O   TRP B  60       9.336 -38.557 -25.763  1.00 86.68           O  
ATOM    489  CG  TRP B  60       7.767 -41.671 -23.914  1.00 86.68           C  
ATOM    490  CD1 TRP B  60       7.218 -42.904 -23.694  1.00 86.68           C  
ATOM    491  CD2 TRP B  60       8.856 -41.547 -22.994  1.00 86.68           C  
ATOM    492  CE2 TRP B  60       8.909 -42.744 -22.246  1.00 86.68           C  
ATOM    493  CE3 TRP B  60       9.793 -40.539 -22.730  1.00 86.68           C  
ATOM    494  NE1 TRP B  60       7.900 -43.554 -22.692  1.00 86.68           N  
ATOM    495  CH2 TRP B  60      10.769 -41.957 -21.011  1.00 86.68           C  
ATOM    496  CZ2 TRP B  60       9.864 -42.959 -21.249  1.00 86.68           C  
ATOM    497  CZ3 TRP B  60      10.743 -40.756 -21.738  1.00 86.68           C  
ATOM    498  N   PHE B  61      10.543 -40.326 -25.913  1.00 84.53           N  
ATOM    499  CA  PHE B  61      11.785 -39.590 -25.712  1.00 84.53           C  
ATOM    500  C   PHE B  61      12.374 -39.146 -27.046  1.00 84.53           C  
ATOM    501  CB  PHE B  61      12.801 -40.445 -24.949  1.00 84.53           C  
ATOM    502  O   PHE B  61      12.690 -39.978 -27.898  1.00 84.53           O  
ATOM    503  CG  PHE B  61      14.082 -39.724 -24.627  1.00 84.53           C  
ATOM    504  CD1 PHE B  61      15.277 -40.099 -25.229  1.00 84.53           C  
ATOM    505  CD2 PHE B  61      14.091 -38.671 -23.722  1.00 84.53           C  
ATOM    506  CE1 PHE B  61      16.465 -39.434 -24.933  1.00 84.53           C  
ATOM    507  CE2 PHE B  61      15.274 -38.001 -23.421  1.00 84.53           C  
ATOM    508  CZ  PHE B  61      16.459 -38.385 -24.027  1.00 84.53           C  
ATOM    509  N   PHE B  62      12.602 -37.802 -27.275  1.00 78.16           N  
ATOM    510  CA  PHE B  62      13.013 -37.276 -28.572  1.00 78.16           C  
ATOM    511  C   PHE B  62      14.391 -36.632 -28.484  1.00 78.16           C  
ATOM    512  CB  PHE B  62      11.990 -36.260 -29.090  1.00 78.16           C  
ATOM    513  O   PHE B  62      14.797 -35.896 -29.386  1.00 78.16           O  
ATOM    514  CG  PHE B  62      10.777 -36.888 -29.721  1.00 78.16           C  
ATOM    515  CD1 PHE B  62      10.603 -36.867 -31.100  1.00 78.16           C  
ATOM    516  CD2 PHE B  62       9.809 -37.499 -28.935  1.00 78.16           C  
ATOM    517  CE1 PHE B  62       9.481 -37.448 -31.686  1.00 78.16           C  
ATOM    518  CE2 PHE B  62       8.685 -38.081 -29.514  1.00 78.16           C  
ATOM    519  CZ  PHE B  62       8.522 -38.054 -30.890  1.00 78.16           C  
ATOM    520  N   GLY B  63      15.121 -36.902 -27.447  1.00 76.24           N  
ATOM    521  CA  GLY B  63      16.494 -36.450 -27.290  1.00 76.24           C  
ATOM    522  C   GLY B  63      16.633 -34.940 -27.326  1.00 76.24           C  
ATOM    523  O   GLY B  63      15.888 -34.226 -26.652  1.00 76.24           O  
ATOM    524  N   LYS B  64      17.570 -34.455 -28.116  1.00 76.35           N  
ATOM    525  CA  LYS B  64      17.940 -33.045 -28.181  1.00 76.35           C  
ATOM    526  C   LYS B  64      17.119 -32.309 -29.236  1.00 76.35           C  
ATOM    527  CB  LYS B  64      19.433 -32.895 -28.480  1.00 76.35           C  
ATOM    528  O   LYS B  64      17.551 -32.174 -30.383  1.00 76.35           O  
ATOM    529  CG  LYS B  64      20.339 -33.308 -27.329  1.00 76.35           C  
ATOM    530  CD  LYS B  64      21.808 -33.087 -27.668  1.00 76.35           C  
ATOM    531  CE  LYS B  64      22.719 -33.564 -26.544  1.00 76.35           C  
ATOM    532  NZ  LYS B  64      24.160 -33.362 -26.877  1.00 76.35           N  
ATOM    533  N   ILE B  65      15.876 -31.969 -28.998  1.00 77.92           N  
ATOM    534  CA  ILE B  65      15.068 -31.164 -29.908  1.00 77.92           C  
ATOM    535  C   ILE B  65      14.653 -29.867 -29.218  1.00 77.92           C  
ATOM    536  CB  ILE B  65      13.821 -31.937 -30.392  1.00 77.92           C  
ATOM    537  O   ILE B  65      14.460 -29.838 -28.000  1.00 77.92           O  
ATOM    538  CG1 ILE B  65      12.926 -32.303 -29.203  1.00 77.92           C  
ATOM    539  CG2 ILE B  65      14.232 -33.188 -31.174  1.00 77.92           C  
ATOM    540  CD1 ILE B  65      11.542 -32.800 -29.600  1.00 77.92           C  
ATOM    541  N   PRO B  66      14.709 -28.745 -29.980  1.00 77.35           N  
ATOM    542  CA  PRO B  66      14.316 -27.453 -29.413  1.00 77.35           C  
ATOM    543  C   PRO B  66      12.833 -27.393 -29.055  1.00 77.35           C  
ATOM    544  CB  PRO B  66      14.649 -26.461 -30.530  1.00 77.35           C  
ATOM    545  O   PRO B  66      12.036 -28.177 -29.577  1.00 77.35           O  
ATOM    546  CG  PRO B  66      15.070 -27.312 -31.684  1.00 77.35           C  
ATOM    547  CD  PRO B  66      15.041 -28.750 -31.252  1.00 77.35           C  
ATOM    548  N   ARG B  67      12.581 -26.590 -28.175  1.00 80.67           N  
ATOM    549  CA  ARG B  67      11.212 -26.360 -27.726  1.00 80.67           C  
ATOM    550  C   ARG B  67      10.284 -26.106 -28.909  1.00 80.67           C  
ATOM    551  CB  ARG B  67      11.156 -25.180 -26.753  1.00 80.67           C  
ATOM    552  O   ARG B  67       9.179 -26.650 -28.966  1.00 80.67           O  
ATOM    553  CG  ARG B  67       9.778 -24.938 -26.157  1.00 80.67           C  
ATOM    554  CD  ARG B  67       9.791 -23.794 -25.153  1.00 80.67           C  
ATOM    555  NE  ARG B  67       8.490 -23.624 -24.513  1.00 80.67           N  
ATOM    556  NH1 ARG B  67       9.335 -22.705 -22.569  1.00 80.67           N  
ATOM    557  NH2 ARG B  67       7.075 -23.001 -22.815  1.00 80.67           N  
ATOM    558  CZ  ARG B  67       8.303 -23.110 -23.300  1.00 80.67           C  
ATOM    559  N   ALA B  68      10.730 -25.377 -29.816  1.00 82.00           N  
ATOM    560  CA  ALA B  68       9.938 -25.022 -30.990  1.00 82.00           C  
ATOM    561  C   ALA B  68       9.561 -26.263 -31.793  1.00 82.00           C  
ATOM    562  CB  ALA B  68      10.702 -24.035 -31.869  1.00 82.00           C  
ATOM    563  O   ALA B  68       8.431 -26.380 -32.274  1.00 82.00           O  
ATOM    564  N   LYS B  69      10.480 -27.131 -31.905  1.00 79.75           N  
ATOM    565  CA  LYS B  69      10.231 -28.370 -32.636  1.00 79.75           C  
ATOM    566  C   LYS B  69       9.226 -29.251 -31.899  1.00 79.75           C  
ATOM    567  CB  LYS B  69      11.537 -29.136 -32.855  1.00 79.75           C  
ATOM    568  O   LYS B  69       8.361 -29.870 -32.521  1.00 79.75           O  
ATOM    569  CG  LYS B  69      11.411 -30.312 -33.812  1.00 79.75           C  
ATOM    570  CD  LYS B  69      11.101 -29.849 -35.229  1.00 79.75           C  
ATOM    571  CE  LYS B  69      11.065 -31.018 -36.205  1.00 79.75           C  
ATOM    572  NZ  LYS B  69      10.762 -30.569 -37.597  1.00 79.75           N  
ATOM    573  N   ALA B  70       9.438 -29.296 -30.654  1.00 85.44           N  
ATOM    574  CA  ALA B  70       8.476 -30.039 -29.844  1.00 85.44           C  
ATOM    575  C   ALA B  70       7.063 -29.495 -30.034  1.00 85.44           C  
ATOM    576  CB  ALA B  70       8.870 -29.987 -28.370  1.00 85.44           C  
ATOM    577  O   ALA B  70       6.115 -30.262 -30.218  1.00 85.44           O  
ATOM    578  N   GLU B  71       6.877 -28.299 -30.039  1.00 85.36           N  
ATOM    579  CA  GLU B  71       5.576 -27.659 -30.203  1.00 85.36           C  
ATOM    580  C   GLU B  71       4.986 -27.951 -31.580  1.00 85.36           C  
ATOM    581  CB  GLU B  71       5.689 -26.147 -29.989  1.00 85.36           C  
ATOM    582  O   GLU B  71       3.786 -28.204 -31.707  1.00 85.36           O  
ATOM    583  CG  GLU B  71       5.931 -25.748 -28.540  1.00 85.36           C  
ATOM    584  CD  GLU B  71       6.068 -24.246 -28.347  1.00 85.36           C  
ATOM    585  OE1 GLU B  71       6.166 -23.790 -27.185  1.00 85.36           O  
ATOM    586  OE2 GLU B  71       6.077 -23.520 -29.366  1.00 85.36           O  
ATOM    587  N   GLU B  72       5.892 -27.907 -32.534  1.00 80.71           N  
ATOM    588  CA  GLU B  72       5.465 -28.209 -33.897  1.00 80.71           C  
ATOM    589  C   GLU B  72       4.934 -29.636 -34.005  1.00 80.71           C  
ATOM    590  CB  GLU B  72       6.619 -28.001 -34.880  1.00 80.71           C  
ATOM    591  O   GLU B  72       3.869 -29.866 -34.580  1.00 80.71           O  
ATOM    592  CG  GLU B  72       6.217 -28.147 -36.341  1.00 80.71           C  
ATOM    593  CD  GLU B  72       7.395 -28.075 -37.298  1.00 80.71           C  
ATOM    594  OE1 GLU B  72       7.226 -28.403 -38.495  1.00 80.71           O  
ATOM    595  OE2 GLU B  72       8.497 -27.689 -36.848  1.00 80.71           O  
ATOM    596  N   MET B  73       5.638 -30.535 -33.446  1.00 79.17           N  
ATOM    597  CA  MET B  73       5.281 -31.950 -33.496  1.00 79.17           C  
ATOM    598  C   MET B  73       3.983 -32.210 -32.738  1.00 79.17           C  
ATOM    599  CB  MET B  73       6.406 -32.810 -32.918  1.00 79.17           C  
ATOM    600  O   MET B  73       3.114 -32.939 -33.219  1.00 79.17           O  
ATOM    601  CG  MET B  73       7.655 -32.847 -33.783  1.00 79.17           C  
ATOM    602  SD  MET B  73       8.957 -33.940 -33.092  1.00 79.17           S  
ATOM    603  CE  MET B  73       8.195 -35.563 -33.373  1.00 79.17           C  
ATOM    604  N   LEU B  74       3.883 -31.586 -31.678  1.00 86.82           N  
ATOM    605  CA  LEU B  74       2.729 -31.829 -30.818  1.00 86.82           C  
ATOM    606  C   LEU B  74       1.491 -31.119 -31.357  1.00 86.82           C  
ATOM    607  CB  LEU B  74       3.018 -31.362 -29.389  1.00 86.82           C  
ATOM    608  O   LEU B  74       0.366 -31.574 -31.139  1.00 86.82           O  
ATOM    609  CG  LEU B  74       3.977 -32.230 -28.573  1.00 86.82           C  
ATOM    610  CD1 LEU B  74       4.344 -31.532 -27.268  1.00 86.82           C  
ATOM    611  CD2 LEU B  74       3.359 -33.597 -28.299  1.00 86.82           C  
ATOM    612  N   SER B  75       1.710 -30.056 -32.062  1.00 80.72           N  
ATOM    613  CA  SER B  75       0.592 -29.320 -32.643  1.00 80.72           C  
ATOM    614  C   SER B  75      -0.105 -30.137 -33.726  1.00 80.72           C  
ATOM    615  CB  SER B  75       1.071 -27.990 -33.226  1.00 80.72           C  
ATOM    616  O   SER B  75      -1.289 -29.930 -34.002  1.00 80.72           O  
ATOM    617  OG  SER B  75       2.161 -28.191 -34.109  1.00 80.72           O  
ATOM    618  N   LYS B  76       0.633 -31.086 -34.248  1.00 74.75           N  
ATOM    619  CA  LYS B  76       0.094 -31.919 -35.319  1.00 74.75           C  
ATOM    620  C   LYS B  76      -0.696 -33.096 -34.756  1.00 74.75           C  
ATOM    621  CB  LYS B  76       1.219 -32.426 -36.223  1.00 74.75           C  
ATOM    622  O   LYS B  76      -1.360 -33.819 -35.502  1.00 74.75           O  
ATOM    623  CG  LYS B  76       1.934 -31.328 -36.996  1.00 74.75           C  
ATOM    624  CD  LYS B  76       3.048 -31.894 -37.868  1.00 74.75           C  
ATOM    625  CE  LYS B  76       3.824 -30.789 -38.573  1.00 74.75           C  
ATOM    626  NZ  LYS B  76       4.964 -31.334 -39.369  1.00 74.75           N  
ATOM    627  N   GLN B  77      -0.618 -33.275 -33.508  1.00 80.10           N  
ATOM    628  CA  GLN B  77      -1.317 -34.383 -32.867  1.00 80.10           C  
ATOM    629  C   GLN B  77      -2.786 -34.043 -32.629  1.00 80.10           C  
ATOM    630  CB  GLN B  77      -0.643 -34.751 -31.544  1.00 80.10           C  
ATOM    631  O   GLN B  77      -3.120 -32.900 -32.312  1.00 80.10           O  
ATOM    632  CG  GLN B  77       0.767 -35.302 -31.705  1.00 80.10           C  
ATOM    633  CD  GLN B  77       0.801 -36.614 -32.467  1.00 80.10           C  
ATOM    634  NE2 GLN B  77       1.696 -36.709 -33.445  1.00 80.10           N  
ATOM    635  OE1 GLN B  77       0.031 -37.535 -32.177  1.00 80.10           O  
ATOM    636  N   ARG B  78      -3.605 -34.990 -32.802  1.00 75.63           N  
ATOM    637  CA  ARG B  78      -5.041 -34.740 -32.732  1.00 75.63           C  
ATOM    638  C   ARG B  78      -5.550 -34.867 -31.301  1.00 75.63           C  
ATOM    639  CB  ARG B  78      -5.799 -35.705 -33.646  1.00 75.63           C  
ATOM    640  O   ARG B  78      -6.516 -34.202 -30.918  1.00 75.63           O  
ATOM    641  CG  ARG B  78      -5.573 -35.457 -35.129  1.00 75.63           C  
ATOM    642  CD  ARG B  78      -6.391 -36.407 -35.991  1.00 75.63           C  
ATOM    643  NE  ARG B  78      -5.979 -36.355 -37.391  1.00 75.63           N  
ATOM    644  NH1 ARG B  78      -7.599 -37.823 -38.138  1.00 75.63           N  
ATOM    645  NH2 ARG B  78      -6.106 -36.908 -39.617  1.00 75.63           N  
ATOM    646  CZ  ARG B  78      -6.562 -37.029 -38.379  1.00 75.63           C  
ATOM    647  N   HIS B  79      -4.845 -35.574 -30.487  1.00 79.58           N  
ATOM    648  CA  HIS B  79      -5.406 -35.855 -29.170  1.00 79.58           C  
ATOM    649  C   HIS B  79      -4.654 -35.100 -28.078  1.00 79.58           C  
ATOM    650  CB  HIS B  79      -5.378 -37.357 -28.885  1.00 79.58           C  
ATOM    651  O   HIS B  79      -3.453 -34.853 -28.203  1.00 79.58           O  
ATOM    652  CG  HIS B  79      -4.018 -37.967 -29.013  1.00 79.58           C  
ATOM    653  CD2 HIS B  79      -3.197 -38.511 -28.084  1.00 79.58           C  
ATOM    654  ND1 HIS B  79      -3.355 -38.060 -30.217  1.00 79.58           N  
ATOM    655  CE1 HIS B  79      -2.181 -38.638 -30.023  1.00 79.58           C  
ATOM    656  NE2 HIS B  79      -2.061 -38.922 -28.737  1.00 79.58           N  
ATOM    657  N   ASP B  80      -5.465 -34.669 -27.128  1.00 86.88           N  
ATOM    658  CA  ASP B  80      -4.865 -34.078 -25.936  1.00 86.88           C  
ATOM    659  C   ASP B  80      -4.051 -35.112 -25.161  1.00 86.88           C  
ATOM    660  CB  ASP B  80      -5.943 -33.474 -25.034  1.00 86.88           C  
ATOM    661  O   ASP B  80      -4.417 -36.289 -25.113  1.00 86.88           O  
ATOM    662  CG  ASP B  80      -6.520 -32.181 -25.584  1.00 86.88           C  
ATOM    663  OD1 ASP B  80      -5.934 -31.603 -26.524  1.00 86.88           O  
ATOM    664  OD2 ASP B  80      -7.569 -31.735 -25.069  1.00 86.88           O  
ATOM    665  N   GLY B  81      -2.978 -34.641 -24.641  1.00 88.24           N  
ATOM    666  CA  GLY B  81      -2.144 -35.525 -23.842  1.00 88.24           C  
ATOM    667  C   GLY B  81      -0.929 -36.037 -24.591  1.00 88.24           C  
ATOM    668  O   GLY B  81      -0.049 -36.667 -24.001  1.00 88.24           O  
ATOM    669  N   ALA B  82      -1.016 -35.758 -25.976  1.00 90.24           N  
ATOM    670  CA  ALA B  82       0.190 -36.117 -26.716  1.00 90.24           C  
ATOM    671  C   ALA B  82       1.418 -35.422 -26.134  1.00 90.24           C  
ATOM    672  CB  ALA B  82       0.033 -35.764 -28.193  1.00 90.24           C  
ATOM    673  O   ALA B  82       1.399 -34.213 -25.894  1.00 90.24           O  
ATOM    674  N   PHE B  83       2.415 -36.270 -25.945  1.00 92.87           N  
ATOM    675  CA  PHE B  83       3.541 -35.676 -25.234  1.00 92.87           C  
ATOM    676  C   PHE B  83       4.864 -36.186 -25.793  1.00 92.87           C  
ATOM    677  CB  PHE B  83       3.452 -35.981 -23.735  1.00 92.87           C  
ATOM    678  O   PHE B  83       4.890 -37.153 -26.557  1.00 92.87           O  
ATOM    679  CG  PHE B  83       3.959 -37.348 -23.363  1.00 92.87           C  
ATOM    680  CD1 PHE B  83       3.194 -38.480 -23.614  1.00 92.87           C  
ATOM    681  CD2 PHE B  83       5.201 -37.501 -22.761  1.00 92.87           C  
ATOM    682  CE1 PHE B  83       3.660 -39.747 -23.270  1.00 92.87           C  
ATOM    683  CE2 PHE B  83       5.674 -38.763 -22.414  1.00 92.87           C  
ATOM    684  CZ  PHE B  83       4.902 -39.885 -22.669  1.00 92.87           C  
ATOM    685  N   LEU B  84       5.915 -35.487 -25.470  1.00 90.69           N  
ATOM    686  CA  LEU B  84       7.283 -35.948 -25.683  1.00 90.69           C  
ATOM    687  C   LEU B  84       8.214 -35.405 -24.604  1.00 90.69           C  
ATOM    688  CB  LEU B  84       7.783 -35.521 -27.066  1.00 90.69           C  
ATOM    689  O   LEU B  84       7.903 -34.402 -23.957  1.00 90.69           O  
ATOM    690  CG  LEU B  84       7.827 -34.016 -27.337  1.00 90.69           C  
ATOM    691  CD1 LEU B  84       9.092 -33.407 -26.742  1.00 90.69           C  
ATOM    692  CD2 LEU B  84       7.747 -33.740 -28.834  1.00 90.69           C  
ATOM    693  N   ILE B  85       9.171 -36.118 -24.292  1.00 90.25           N  
ATOM    694  CA  ILE B  85      10.213 -35.676 -23.371  1.00 90.25           C  
ATOM    695  C   ILE B  85      11.480 -35.334 -24.152  1.00 90.25           C  
ATOM    696  CB  ILE B  85      10.515 -36.749 -22.302  1.00 90.25           C  
ATOM    697  O   ILE B  85      11.875 -36.070 -25.059  1.00 90.25           O  
ATOM    698  CG1 ILE B  85       9.288 -36.976 -21.411  1.00 90.25           C  
ATOM    699  CG2 ILE B  85      11.733 -36.349 -21.464  1.00 90.25           C  
ATOM    700  CD1 ILE B  85       9.492 -38.031 -20.333  1.00 90.25           C  
ATOM    701  N   ARG B  86      12.027 -34.162 -23.883  1.00 86.43           N  
ATOM    702  CA  ARG B  86      13.233 -33.690 -24.555  1.00 86.43           C  
ATOM    703  C   ARG B  86      14.272 -33.214 -23.546  1.00 86.43           C  
ATOM    704  CB  ARG B  86      12.897 -32.562 -25.533  1.00 86.43           C  
ATOM    705  O   ARG B  86      13.950 -32.977 -22.380  1.00 86.43           O  
ATOM    706  CG  ARG B  86      12.238 -31.357 -24.881  1.00 86.43           C  
ATOM    707  CD  ARG B  86      11.970 -30.247 -25.888  1.00 86.43           C  
ATOM    708  NE  ARG B  86      11.298 -29.109 -25.269  1.00 86.43           N  
ATOM    709  NH1 ARG B  86      13.225 -27.871 -24.967  1.00 86.43           N  
ATOM    710  NH2 ARG B  86      11.200 -27.030 -24.297  1.00 86.43           N  
ATOM    711  CZ  ARG B  86      11.909 -28.006 -24.846  1.00 86.43           C  
ATOM    712  N   GLU B  87      15.431 -33.205 -23.988  1.00 78.47           N  
ATOM    713  CA  GLU B  87      16.472 -32.596 -23.165  1.00 78.47           C  
ATOM    714  C   GLU B  87      16.264 -31.090 -23.038  1.00 78.47           C  
ATOM    715  CB  GLU B  87      17.858 -32.889 -23.746  1.00 78.47           C  
ATOM    716  O   GLU B  87      15.890 -30.426 -24.007  1.00 78.47           O  
ATOM    717  CG  GLU B  87      18.363 -34.294 -23.454  1.00 78.47           C  
ATOM    718  CD  GLU B  87      19.815 -34.505 -23.853  1.00 78.47           C  
ATOM    719  OE1 GLU B  87      20.270 -35.671 -23.893  1.00 78.47           O  
ATOM    720  OE2 GLU B  87      20.503 -33.496 -24.126  1.00 78.47           O  
ATOM    721  N   SER B  88      16.387 -30.558 -21.755  1.00 73.82           N  
ATOM    722  CA  SER B  88      16.174 -29.138 -21.492  1.00 73.82           C  
ATOM    723  C   SER B  88      17.163 -28.278 -22.272  1.00 73.82           C  
ATOM    724  CB  SER B  88      16.299 -28.845 -19.997  1.00 73.82           C  
ATOM    725  O   SER B  88      18.361 -28.569 -22.299  1.00 73.82           O  
ATOM    726  OG  SER B  88      16.268 -27.449 -19.754  1.00 73.82           O  
ATOM    727  N   GLU B  89      16.629 -27.263 -22.935  1.00 67.95           N  
ATOM    728  CA  GLU B  89      17.483 -26.346 -23.684  1.00 67.95           C  
ATOM    729  C   GLU B  89      18.304 -25.466 -22.745  1.00 67.95           C  
ATOM    730  CB  GLU B  89      16.644 -25.475 -24.622  1.00 67.95           C  
ATOM    731  O   GLU B  89      19.467 -25.169 -23.024  1.00 67.95           O  
ATOM    732  CG  GLU B  89      16.137 -26.210 -25.854  1.00 67.95           C  
ATOM    733  CD  GLU B  89      15.335 -25.323 -26.794  1.00 67.95           C  
ATOM    734  OE1 GLU B  89      15.905 -24.822 -27.790  1.00 67.95           O  
ATOM    735  OE2 GLU B  89      14.127 -25.128 -26.531  1.00 67.95           O  
ATOM    736  N   SER B  90      17.686 -25.043 -21.616  1.00 62.86           N  
ATOM    737  CA  SER B  90      18.286 -24.083 -20.695  1.00 62.86           C  
ATOM    738  C   SER B  90      19.193 -24.778 -19.685  1.00 62.86           C  
ATOM    739  CB  SER B  90      17.201 -23.295 -19.959  1.00 62.86           C  
ATOM    740  O   SER B  90      20.137 -24.174 -19.173  1.00 62.86           O  
ATOM    741  OG  SER B  90      16.223 -24.168 -19.421  1.00 62.86           O  
ATOM    742  N   ALA B  91      18.925 -26.058 -19.420  1.00 65.06           N  
ATOM    743  CA  ALA B  91      19.706 -26.799 -18.433  1.00 65.06           C  
ATOM    744  C   ALA B  91      20.136 -28.156 -18.982  1.00 65.06           C  
ATOM    745  CB  ALA B  91      18.904 -26.979 -17.147  1.00 65.06           C  
ATOM    746  O   ALA B  91      19.406 -29.143 -18.859  1.00 65.06           O  
ATOM    747  N   PRO B  92      21.271 -28.149 -19.600  1.00 61.19           N  
ATOM    748  CA  PRO B  92      21.761 -29.408 -20.165  1.00 61.19           C  
ATOM    749  C   PRO B  92      21.850 -30.525 -19.128  1.00 61.19           C  
ATOM    750  CB  PRO B  92      23.151 -29.041 -20.692  1.00 61.19           C  
ATOM    751  O   PRO B  92      22.362 -30.311 -18.026  1.00 61.19           O  
ATOM    752  CG  PRO B  92      23.175 -27.547 -20.696  1.00 61.19           C  
ATOM    753  CD  PRO B  92      22.058 -27.049 -19.825  1.00 61.19           C  
ATOM    754  N   GLY B  93      21.404 -31.593 -19.367  1.00 65.01           N  
ATOM    755  CA  GLY B  93      21.351 -32.735 -18.468  1.00 65.01           C  
ATOM    756  C   GLY B  93      19.979 -32.950 -17.856  1.00 65.01           C  
ATOM    757  O   GLY B  93      19.664 -34.050 -17.398  1.00 65.01           O  
ATOM    758  N   ASP B  94      19.235 -31.881 -17.951  1.00 73.94           N  
ATOM    759  CA  ASP B  94      17.876 -31.965 -17.426  1.00 73.94           C  
ATOM    760  C   ASP B  94      16.867 -32.205 -18.548  1.00 73.94           C  
ATOM    761  CB  ASP B  94      17.516 -30.690 -16.660  1.00 73.94           C  
ATOM    762  O   ASP B  94      17.230 -32.202 -19.726  1.00 73.94           O  
ATOM    763  CG  ASP B  94      18.226 -30.582 -15.322  1.00 73.94           C  
ATOM    764  OD1 ASP B  94      18.807 -31.587 -14.857  1.00 73.94           O  
ATOM    765  OD2 ASP B  94      18.202 -29.484 -14.725  1.00 73.94           O  
ATOM    766  N   PHE B  95      15.650 -32.574 -18.125  1.00 84.56           N  
ATOM    767  CA  PHE B  95      14.646 -32.944 -19.115  1.00 84.56           C  
ATOM    768  C   PHE B  95      13.444 -32.009 -19.043  1.00 84.56           C  
ATOM    769  CB  PHE B  95      14.195 -34.394 -18.911  1.00 84.56           C  
ATOM    770  O   PHE B  95      13.222 -31.353 -18.024  1.00 84.56           O  
ATOM    771  CG  PHE B  95      15.314 -35.396 -19.007  1.00 84.56           C  
ATOM    772  CD1 PHE B  95      15.792 -35.808 -20.246  1.00 84.56           C  
ATOM    773  CD2 PHE B  95      15.888 -35.927 -17.859  1.00 84.56           C  
ATOM    774  CE1 PHE B  95      16.827 -36.735 -20.338  1.00 84.56           C  
ATOM    775  CE2 PHE B  95      16.923 -36.854 -17.944  1.00 84.56           C  
ATOM    776  CZ  PHE B  95      17.390 -37.258 -19.184  1.00 84.56           C  
ATOM    777  N   SER B  96      12.789 -31.833 -20.181  1.00 86.98           N  
ATOM    778  CA  SER B  96      11.522 -31.112 -20.250  1.00 86.98           C  
ATOM    779  C   SER B  96      10.425 -31.978 -20.858  1.00 86.98           C  
ATOM    780  CB  SER B  96      11.681 -29.828 -21.065  1.00 86.98           C  
ATOM    781  O   SER B  96      10.661 -32.694 -21.833  1.00 86.98           O  
ATOM    782  OG  SER B  96      12.329 -28.824 -20.303  1.00 86.98           O  
ATOM    783  N   LEU B  97       9.362 -31.977 -20.176  1.00 88.16           N  
ATOM    784  CA  LEU B  97       8.177 -32.656 -20.687  1.00 88.16           C  
ATOM    785  C   LEU B  97       7.246 -31.671 -21.388  1.00 88.16           C  
ATOM    786  CB  LEU B  97       7.431 -33.361 -19.551  1.00 88.16           C  
ATOM    787  O   LEU B  97       6.800 -30.694 -20.783  1.00 88.16           O  
ATOM    788  CG  LEU B  97       6.211 -34.192 -19.954  1.00 88.16           C  
ATOM    789  CD1 LEU B  97       6.085 -35.417 -19.055  1.00 88.16           C  
ATOM    790  CD2 LEU B  97       4.944 -33.346 -19.895  1.00 88.16           C  
ATOM    791  N   SER B  98       6.947 -31.910 -22.670  1.00 91.42           N  
ATOM    792  CA  SER B  98       6.018 -31.098 -23.451  1.00 91.42           C  
ATOM    793  C   SER B  98       4.739 -31.868 -23.762  1.00 91.42           C  
ATOM    794  CB  SER B  98       6.674 -30.634 -24.752  1.00 91.42           C  
ATOM    795  O   SER B  98       4.792 -33.003 -24.240  1.00 91.42           O  
ATOM    796  OG  SER B  98       7.866 -29.915 -24.486  1.00 91.42           O  
ATOM    797  N   VAL B  99       3.737 -31.257 -23.496  1.00 89.81           N  
ATOM    798  CA  VAL B  99       2.477 -31.974 -23.660  1.00 89.81           C  
ATOM    799  C   VAL B  99       1.444 -31.060 -24.315  1.00 89.81           C  
ATOM    800  CB  VAL B  99       1.943 -32.501 -22.309  1.00 89.81           C  
ATOM    801  O   VAL B  99       1.351 -29.877 -23.979  1.00 89.81           O  
ATOM    802  CG1 VAL B  99       1.668 -31.344 -21.350  1.00 89.81           C  
ATOM    803  CG2 VAL B  99       0.681 -33.334 -22.524  1.00 89.81           C  
ATOM    804  N   LYS B 100       0.730 -31.679 -25.248  1.00 90.20           N  
ATOM    805  CA  LYS B 100      -0.314 -30.927 -25.939  1.00 90.20           C  
ATOM    806  C   LYS B 100      -1.628 -30.972 -25.164  1.00 90.20           C  
ATOM    807  CB  LYS B 100      -0.520 -31.471 -27.353  1.00 90.20           C  
ATOM    808  O   LYS B 100      -2.048 -32.036 -24.706  1.00 90.20           O  
ATOM    809  CG  LYS B 100      -1.588 -30.736 -28.149  1.00 90.20           C  
ATOM    810  CD  LYS B 100      -1.802 -31.371 -29.517  1.00 90.20           C  
ATOM    811  CE  LYS B 100      -2.955 -30.715 -30.264  1.00 90.20           C  
ATOM    812  NZ  LYS B 100      -4.173 -31.580 -30.271  1.00 90.20           N  
ATOM    813  N   PHE B 101      -2.172 -29.824 -25.063  1.00 84.40           N  
ATOM    814  CA  PHE B 101      -3.521 -29.700 -24.521  1.00 84.40           C  
ATOM    815  C   PHE B 101      -4.288 -28.589 -25.228  1.00 84.40           C  
ATOM    816  CB  PHE B 101      -3.473 -29.429 -23.014  1.00 84.40           C  
ATOM    817  O   PHE B 101      -3.921 -27.416 -25.131  1.00 84.40           O  
ATOM    818  CG  PHE B 101      -4.815 -29.513 -22.339  1.00 84.40           C  
ATOM    819  CD1 PHE B 101      -5.488 -28.360 -21.954  1.00 84.40           C  
ATOM    820  CD2 PHE B 101      -5.405 -30.745 -22.090  1.00 84.40           C  
ATOM    821  CE1 PHE B 101      -6.731 -28.434 -21.330  1.00 84.40           C  
ATOM    822  CE2 PHE B 101      -6.647 -30.828 -21.467  1.00 84.40           C  
ATOM    823  CZ  PHE B 101      -7.308 -29.671 -21.086  1.00 84.40           C  
ATOM    824  N   GLY B 102      -5.357 -28.986 -25.855  1.00 78.14           N  
ATOM    825  CA  GLY B 102      -6.046 -28.018 -26.694  1.00 78.14           C  
ATOM    826  C   GLY B 102      -5.208 -27.540 -27.865  1.00 78.14           C  
ATOM    827  O   GLY B 102      -4.748 -28.346 -28.676  1.00 78.14           O  
ATOM    828  N   ASN B 103      -5.067 -26.303 -28.025  1.00 76.96           N  
ATOM    829  CA  ASN B 103      -4.263 -25.722 -29.095  1.00 76.96           C  
ATOM    830  C   ASN B 103      -2.915 -25.228 -28.578  1.00 76.96           C  
ATOM    831  CB  ASN B 103      -5.020 -24.581 -29.777  1.00 76.96           C  
ATOM    832  O   ASN B 103      -2.161 -24.587 -29.312  1.00 76.96           O  
ATOM    833  CG  ASN B 103      -6.084 -25.077 -30.736  1.00 76.96           C  
ATOM    834  ND2 ASN B 103      -6.981 -24.185 -31.140  1.00 76.96           N  
ATOM    835  OD1 ASN B 103      -6.100 -26.253 -31.111  1.00 76.96           O  
ATOM    836  N   ASP B 104      -2.709 -25.619 -27.440  1.00 82.49           N  
ATOM    837  CA  ASP B 104      -1.460 -25.144 -26.851  1.00 82.49           C  
ATOM    838  C   ASP B 104      -0.582 -26.313 -26.410  1.00 82.49           C  
ATOM    839  CB  ASP B 104      -1.743 -24.222 -25.663  1.00 82.49           C  
ATOM    840  O   ASP B 104      -1.057 -27.445 -26.297  1.00 82.49           O  
ATOM    841  CG  ASP B 104      -1.205 -22.816 -25.863  1.00 82.49           C  
ATOM    842  OD1 ASP B 104      -0.421 -22.592 -26.810  1.00 82.49           O  
ATOM    843  OD2 ASP B 104      -1.567 -21.925 -25.064  1.00 82.49           O  
ATOM    844  N   VAL B 105       0.665 -26.054 -26.335  1.00 83.54           N  
ATOM    845  CA  VAL B 105       1.629 -27.004 -25.790  1.00 83.54           C  
ATOM    846  C   VAL B 105       2.162 -26.491 -24.454  1.00 83.54           C  
ATOM    847  CB  VAL B 105       2.797 -27.253 -26.770  1.00 83.54           C  
ATOM    848  O   VAL B 105       2.598 -25.342 -24.353  1.00 83.54           O  
ATOM    849  CG1 VAL B 105       3.838 -28.181 -26.145  1.00 83.54           C  
ATOM    850  CG2 VAL B 105       2.277 -27.836 -28.082  1.00 83.54           C  
ATOM    851  N   GLN B 106       1.972 -27.275 -23.433  1.00 84.13           N  
ATOM    852  CA  GLN B 106       2.515 -26.926 -22.125  1.00 84.13           C  
ATOM    853  C   GLN B 106       3.863 -27.600 -21.891  1.00 84.13           C  
ATOM    854  CB  GLN B 106       1.535 -27.313 -21.016  1.00 84.13           C  
ATOM    855  O   GLN B 106       4.072 -28.743 -22.304  1.00 84.13           O  
ATOM    856  CG  GLN B 106       0.211 -26.563 -21.076  1.00 84.13           C  
ATOM    857  CD  GLN B 106      -0.710 -26.905 -19.919  1.00 84.13           C  
ATOM    858  NE2 GLN B 106      -2.014 -26.777 -20.142  1.00 84.13           N  
ATOM    859  OE1 GLN B 106      -0.253 -27.281 -18.835  1.00 84.13           O  
ATOM    860  N   HIS B 107       4.713 -26.854 -21.264  1.00 80.71           N  
ATOM    861  CA  HIS B 107       6.049 -27.372 -20.995  1.00 80.71           C  
ATOM    862  C   HIS B 107       6.313 -27.464 -19.496  1.00 80.71           C  
ATOM    863  CB  HIS B 107       7.109 -26.493 -21.662  1.00 80.71           C  
ATOM    864  O   HIS B 107       6.089 -26.500 -18.762  1.00 80.71           O  
ATOM    865  CG  HIS B 107       6.915 -26.332 -23.136  1.00 80.71           C  
ATOM    866  CD2 HIS B 107       6.281 -25.372 -23.850  1.00 80.71           C  
ATOM    867  ND1 HIS B 107       7.405 -27.236 -24.054  1.00 80.71           N  
ATOM    868  CE1 HIS B 107       7.080 -26.837 -25.272  1.00 80.71           C  
ATOM    869  NE2 HIS B 107       6.398 -25.709 -25.176  1.00 80.71           N  
ATOM    870  N   PHE B 108       6.738 -28.620 -19.074  1.00 85.69           N  
ATOM    871  CA  PHE B 108       7.059 -28.834 -17.668  1.00 85.69           C  
ATOM    872  C   PHE B 108       8.522 -29.228 -17.501  1.00 85.69           C  
ATOM    873  CB  PHE B 108       6.153 -29.913 -17.066  1.00 85.69           C  
ATOM    874  O   PHE B 108       9.003 -30.148 -18.167  1.00 85.69           O  
ATOM    875  CG  PHE B 108       4.687 -29.579 -17.130  1.00 85.69           C  
ATOM    876  CD1 PHE B 108       4.079 -28.858 -16.110  1.00 85.69           C  
ATOM    877  CD2 PHE B 108       3.917 -29.986 -18.212  1.00 85.69           C  
ATOM    878  CE1 PHE B 108       2.722 -28.547 -16.166  1.00 85.69           C  
ATOM    879  CE2 PHE B 108       2.560 -29.679 -18.275  1.00 85.69           C  
ATOM    880  CZ  PHE B 108       1.965 -28.960 -17.251  1.00 85.69           C  
ATOM    881  N   LYS B 109       9.144 -28.528 -16.609  1.00 78.43           N  
ATOM    882  CA  LYS B 109      10.504 -28.943 -16.276  1.00 78.43           C  
ATOM    883  C   LYS B 109      10.497 -30.199 -15.408  1.00 78.43           C  
ATOM    884  CB  LYS B 109      11.250 -27.816 -15.561  1.00 78.43           C  
ATOM    885  O   LYS B 109       9.816 -30.247 -14.382  1.00 78.43           O  
ATOM    886  CG  LYS B 109      12.764 -27.960 -15.589  1.00 78.43           C  
ATOM    887  CD  LYS B 109      13.452 -26.764 -14.944  1.00 78.43           C  
ATOM    888  CE  LYS B 109      14.966 -26.927 -14.933  1.00 78.43           C  
ATOM    889  NZ  LYS B 109      15.646 -25.742 -14.330  1.00 78.43           N  
ATOM    890  N   VAL B 110      11.227 -31.136 -15.860  1.00 80.09           N  
ATOM    891  CA  VAL B 110      11.386 -32.326 -15.031  1.00 80.09           C  
ATOM    892  C   VAL B 110      12.521 -32.112 -14.032  1.00 80.09           C  
ATOM    893  CB  VAL B 110      11.661 -33.582 -15.888  1.00 80.09           C  
ATOM    894  O   VAL B 110      13.672 -31.903 -14.426  1.00 80.09           O  
ATOM    895  CG1 VAL B 110      11.809 -34.818 -15.003  1.00 80.09           C  
ATOM    896  CG2 VAL B 110      10.544 -33.784 -16.910  1.00 80.09           C  
ATOM    897  N   LEU B 111      12.226 -32.180 -12.709  1.00 74.84           N  
ATOM    898  CA  LEU B 111      13.210 -31.927 -11.661  1.00 74.84           C  
ATOM    899  C   LEU B 111      13.844 -33.229 -11.185  1.00 74.84           C  
ATOM    900  CB  LEU B 111      12.560 -31.199 -10.481  1.00 74.84           C  
ATOM    901  O   LEU B 111      13.292 -34.310 -11.405  1.00 74.84           O  
ATOM    902  CG  LEU B 111      11.951 -29.829 -10.781  1.00 74.84           C  
ATOM    903  CD1 LEU B 111      11.023 -29.402  -9.648  1.00 74.84           C  
ATOM    904  CD2 LEU B 111      13.048 -28.792 -10.999  1.00 74.84           C  
ATOM    905  N   ARG B 112      15.058 -33.126 -10.635  1.00 70.17           N  
ATOM    906  CA  ARG B 112      15.772 -34.243 -10.025  1.00 70.17           C  
ATOM    907  C   ARG B 112      16.195 -33.909  -8.599  1.00 70.17           C  
ATOM    908  CB  ARG B 112      16.997 -34.619 -10.861  1.00 70.17           C  
ATOM    909  O   ARG B 112      16.708 -32.818  -8.337  1.00 70.17           O  
ATOM    910  CG  ARG B 112      17.095 -36.103 -11.178  1.00 70.17           C  
ATOM    911  CD  ARG B 112      18.307 -36.416 -12.045  1.00 70.17           C  
ATOM    912  NE  ARG B 112      18.316 -37.811 -12.475  1.00 70.17           N  
ATOM    913  NH1 ARG B 112      20.416 -37.717 -13.433  1.00 70.17           N  
ATOM    914  NH2 ARG B 112      19.221 -39.673 -13.469  1.00 70.17           N  
ATOM    915  CZ  ARG B 112      19.318 -38.397 -13.125  1.00 70.17           C  
ATOM    916  N   ASP B 113      15.943 -34.777  -7.659  1.00 62.46           N  
ATOM    917  CA  ASP B 113      16.395 -34.519  -6.295  1.00 62.46           C  
ATOM    918  C   ASP B 113      17.820 -35.025  -6.083  1.00 62.46           C  
ATOM    919  CB  ASP B 113      15.450 -35.172  -5.284  1.00 62.46           C  
ATOM    920  O   ASP B 113      18.457 -35.512  -7.020  1.00 62.46           O  
ATOM    921  CG  ASP B 113      15.546 -36.687  -5.275  1.00 62.46           C  
ATOM    922  OD1 ASP B 113      16.375 -37.250  -6.022  1.00 62.46           O  
ATOM    923  OD2 ASP B 113      14.783 -37.324  -4.517  1.00 62.46           O  
ATOM    924  N   GLY B 114      18.382 -34.841  -4.930  1.00 61.54           N  
ATOM    925  CA  GLY B 114      19.747 -35.214  -4.595  1.00 61.54           C  
ATOM    926  C   GLY B 114      20.025 -36.693  -4.784  1.00 61.54           C  
ATOM    927  O   GLY B 114      21.167 -37.090  -5.026  1.00 61.54           O  
ATOM    928  N   ALA B 115      19.024 -37.479  -4.770  1.00 62.19           N  
ATOM    929  CA  ALA B 115      19.172 -38.923  -4.928  1.00 62.19           C  
ATOM    930  C   ALA B 115      18.982 -39.338  -6.384  1.00 62.19           C  
ATOM    931  CB  ALA B 115      18.178 -39.661  -4.034  1.00 62.19           C  
ATOM    932  O   ALA B 115      19.016 -40.528  -6.707  1.00 62.19           O  
ATOM    933  N   GLY B 116      18.722 -38.432  -7.201  1.00 66.27           N  
ATOM    934  CA  GLY B 116      18.584 -38.676  -8.628  1.00 66.27           C  
ATOM    935  C   GLY B 116      17.179 -39.085  -9.030  1.00 66.27           C  
ATOM    936  O   GLY B 116      16.964 -39.576 -10.140  1.00 66.27           O  
ATOM    937  N   LYS B 117      16.217 -38.911  -8.122  1.00 75.14           N  
ATOM    938  CA  LYS B 117      14.832 -39.247  -8.440  1.00 75.14           C  
ATOM    939  C   LYS B 117      14.165 -38.130  -9.238  1.00 75.14           C  
ATOM    940  CB  LYS B 117      14.039 -39.523  -7.162  1.00 75.14           C  
ATOM    941  O   LYS B 117      14.461 -36.951  -9.033  1.00 75.14           O  
ATOM    942  CG  LYS B 117      14.491 -40.766  -6.409  1.00 75.14           C  
ATOM    943  CD  LYS B 117      13.457 -41.203  -5.380  1.00 75.14           C  
ATOM    944  CE  LYS B 117      13.885 -42.476  -4.662  1.00 75.14           C  
ATOM    945  NZ  LYS B 117      12.810 -42.994  -3.764  1.00 75.14           N  
ATOM    946  N   TYR B 118      13.312 -38.532 -10.231  1.00 82.28           N  
ATOM    947  CA  TYR B 118      12.654 -37.572 -11.111  1.00 82.28           C  
ATOM    948  C   TYR B 118      11.271 -37.207 -10.583  1.00 82.28           C  
ATOM    949  CB  TYR B 118      12.539 -38.134 -12.531  1.00 82.28           C  
ATOM    950  O   TYR B 118      10.585 -38.044  -9.992  1.00 82.28           O  
ATOM    951  CG  TYR B 118      13.871 -38.428 -13.177  1.00 82.28           C  
ATOM    952  CD1 TYR B 118      14.544 -37.452 -13.908  1.00 82.28           C  
ATOM    953  CD2 TYR B 118      14.460 -39.683 -13.058  1.00 82.28           C  
ATOM    954  CE1 TYR B 118      15.770 -37.719 -14.507  1.00 82.28           C  
ATOM    955  CE2 TYR B 118      15.686 -39.961 -13.652  1.00 82.28           C  
ATOM    956  OH  TYR B 118      17.547 -39.244 -14.963  1.00 82.28           O  
ATOM    957  CZ  TYR B 118      16.333 -38.974 -14.373  1.00 82.28           C  
ATOM    958  N   PHE B 119      10.891 -35.913 -10.761  1.00 78.65           N  
ATOM    959  CA  PHE B 119       9.548 -35.532 -10.339  1.00 78.65           C  
ATOM    960  C   PHE B 119       9.106 -34.249 -11.033  1.00 78.65           C  
ATOM    961  CB  PHE B 119       9.492 -35.353  -8.819  1.00 78.65           C  
ATOM    962  O   PHE B 119       9.940 -33.447 -11.456  1.00 78.65           O  
ATOM    963  CG  PHE B 119      10.398 -34.268  -8.301  1.00 78.65           C  
ATOM    964  CD1 PHE B 119      11.748 -34.515  -8.086  1.00 78.65           C  
ATOM    965  CD2 PHE B 119       9.899 -33.001  -8.030  1.00 78.65           C  
ATOM    966  CE1 PHE B 119      12.589 -33.514  -7.607  1.00 78.65           C  
ATOM    967  CE2 PHE B 119      10.733 -31.995  -7.551  1.00 78.65           C  
ATOM    968  CZ  PHE B 119      12.078 -32.253  -7.340  1.00 78.65           C  
ATOM    969  N   LEU B 120       7.823 -34.055 -11.314  1.00 78.15           N  
ATOM    970  CA  LEU B 120       7.250 -32.814 -11.823  1.00 78.15           C  
ATOM    971  C   LEU B 120       6.685 -31.970 -10.685  1.00 78.15           C  
ATOM    972  CB  LEU B 120       6.152 -33.111 -12.847  1.00 78.15           C  
ATOM    973  O   LEU B 120       6.816 -30.744 -10.692  1.00 78.15           O  
ATOM    974  CG  LEU B 120       6.619 -33.597 -14.220  1.00 78.15           C  
ATOM    975  CD1 LEU B 120       5.453 -34.207 -14.992  1.00 78.15           C  
ATOM    976  CD2 LEU B 120       7.248 -32.453 -15.008  1.00 78.15           C  
ATOM    977  N   TRP B 121       6.161 -32.700  -9.732  1.00 72.48           N  
ATOM    978  CA  TRP B 121       5.538 -32.051  -8.583  1.00 72.48           C  
ATOM    979  C   TRP B 121       6.011 -32.682  -7.278  1.00 72.48           C  
ATOM    980  CB  TRP B 121       4.012 -32.136  -8.681  1.00 72.48           C  
ATOM    981  O   TRP B 121       7.190 -32.585  -6.926  1.00 72.48           O  
ATOM    982  CG  TRP B 121       3.462 -31.703 -10.007  1.00 72.48           C  
ATOM    983  CD1 TRP B 121       2.971 -32.507 -10.998  1.00 72.48           C  
ATOM    984  CD2 TRP B 121       3.351 -30.360 -10.488  1.00 72.48           C  
ATOM    985  CE2 TRP B 121       2.783 -30.424 -11.780  1.00 72.48           C  
ATOM    986  CE3 TRP B 121       3.677 -29.107  -9.952  1.00 72.48           C  
ATOM    987  NE1 TRP B 121       2.561 -31.744 -12.067  1.00 72.48           N  
ATOM    988  CH2 TRP B 121       2.862 -28.069 -11.996  1.00 72.48           C  
ATOM    989  CZ2 TRP B 121       2.533 -29.282 -12.544  1.00 72.48           C  
ATOM    990  CZ3 TRP B 121       3.428 -27.971 -10.714  1.00 72.48           C  
ATOM    991  N   VAL B 122       5.152 -33.474  -6.551  1.00 65.12           N  
ATOM    992  CA  VAL B 122       5.472 -33.982  -5.221  1.00 65.12           C  
ATOM    993  C   VAL B 122       5.933 -35.434  -5.320  1.00 65.12           C  
ATOM    994  CB  VAL B 122       4.264 -33.869  -4.265  1.00 65.12           C  
ATOM    995  O   VAL B 122       6.881 -35.838  -4.642  1.00 65.12           O  
ATOM    996  CG1 VAL B 122       4.646 -34.321  -2.857  1.00 65.12           C  
ATOM    997  CG2 VAL B 122       3.732 -32.437  -4.244  1.00 65.12           C  
ATOM    998  N   VAL B 123       5.385 -36.177  -6.297  1.00 72.28           N  
ATOM    999  CA  VAL B 123       5.706 -37.599  -6.377  1.00 72.28           C  
ATOM   1000  C   VAL B 123       7.024 -37.789  -7.124  1.00 72.28           C  
ATOM   1001  CB  VAL B 123       4.580 -38.397  -7.072  1.00 72.28           C  
ATOM   1002  O   VAL B 123       7.211 -37.248  -8.216  1.00 72.28           O  
ATOM   1003  CG1 VAL B 123       4.903 -39.890  -7.081  1.00 72.28           C  
ATOM   1004  CG2 VAL B 123       3.241 -38.140  -6.383  1.00 72.28           C  
ATOM   1005  N   LYS B 124       7.899 -38.590  -6.521  1.00 75.74           N  
ATOM   1006  CA  LYS B 124       9.229 -38.802  -7.085  1.00 75.74           C  
ATOM   1007  C   LYS B 124       9.345 -40.188  -7.712  1.00 75.74           C  
ATOM   1008  CB  LYS B 124      10.303 -38.620  -6.011  1.00 75.74           C  
ATOM   1009  O   LYS B 124       8.756 -41.151  -7.217  1.00 75.74           O  
ATOM   1010  CG  LYS B 124      10.343 -37.225  -5.406  1.00 75.74           C  
ATOM   1011  CD  LYS B 124      11.435 -37.104  -4.351  1.00 75.74           C  
ATOM   1012  CE  LYS B 124      11.442 -35.725  -3.706  1.00 75.74           C  
ATOM   1013  NZ  LYS B 124      12.494 -35.610  -2.653  1.00 75.74           N  
ATOM   1014  N   PHE B 125      10.134 -40.267  -8.814  1.00 82.98           N  
ATOM   1015  CA  PHE B 125      10.245 -41.521  -9.548  1.00 82.98           C  
ATOM   1016  C   PHE B 125      11.706 -41.861  -9.822  1.00 82.98           C  
ATOM   1017  CB  PHE B 125       9.468 -41.445 -10.866  1.00 82.98           C  
ATOM   1018  O   PHE B 125      12.533 -40.965 -10.002  1.00 82.98           O  
ATOM   1019  CG  PHE B 125       8.022 -41.062 -10.697  1.00 82.98           C  
ATOM   1020  CD1 PHE B 125       7.057 -42.030 -10.446  1.00 82.98           C  
ATOM   1021  CD2 PHE B 125       7.628 -39.734 -10.788  1.00 82.98           C  
ATOM   1022  CE1 PHE B 125       5.719 -41.679 -10.288  1.00 82.98           C  
ATOM   1023  CE2 PHE B 125       6.292 -39.375 -10.632  1.00 82.98           C  
ATOM   1024  CZ  PHE B 125       5.339 -40.349 -10.383  1.00 82.98           C  
ATOM   1025  N   ASN B 126      12.039 -43.126  -9.851  1.00 78.33           N  
ATOM   1026  CA  ASN B 126      13.408 -43.588 -10.052  1.00 78.33           C  
ATOM   1027  C   ASN B 126      13.831 -43.466 -11.514  1.00 78.33           C  
ATOM   1028  CB  ASN B 126      13.563 -45.033  -9.574  1.00 78.33           C  
ATOM   1029  O   ASN B 126      15.025 -43.438 -11.818  1.00 78.33           O  
ATOM   1030  CG  ASN B 126      13.651 -45.142  -8.064  1.00 78.33           C  
ATOM   1031  ND2 ASN B 126      13.041 -46.181  -7.508  1.00 78.33           N  
ATOM   1032  OD1 ASN B 126      14.261 -44.297  -7.403  1.00 78.33           O  
ATOM   1033  N   SER B 127      12.924 -43.460 -12.425  1.00 81.45           N  
ATOM   1034  CA  SER B 127      13.215 -43.348 -13.851  1.00 81.45           C  
ATOM   1035  C   SER B 127      12.157 -42.516 -14.567  1.00 81.45           C  
ATOM   1036  CB  SER B 127      13.304 -44.734 -14.490  1.00 81.45           C  
ATOM   1037  O   SER B 127      11.064 -42.302 -14.038  1.00 81.45           O  
ATOM   1038  OG  SER B 127      12.024 -45.338 -14.564  1.00 81.45           O  
ATOM   1039  N   LEU B 128      12.538 -42.012 -15.751  1.00 85.48           N  
ATOM   1040  CA  LEU B 128      11.577 -41.288 -16.575  1.00 85.48           C  
ATOM   1041  C   LEU B 128      10.420 -42.193 -16.983  1.00 85.48           C  
ATOM   1042  CB  LEU B 128      12.260 -40.720 -17.822  1.00 85.48           C  
ATOM   1043  O   LEU B 128       9.277 -41.741 -17.083  1.00 85.48           O  
ATOM   1044  CG  LEU B 128      13.084 -39.447 -17.624  1.00 85.48           C  
ATOM   1045  CD1 LEU B 128      13.970 -39.195 -18.839  1.00 85.48           C  
ATOM   1046  CD2 LEU B 128      12.170 -38.254 -17.365  1.00 85.48           C  
ATOM   1047  N   ASN B 129      10.705 -43.429 -17.229  1.00 86.32           N  
ATOM   1048  CA  ASN B 129       9.665 -44.393 -17.571  1.00 86.32           C  
ATOM   1049  C   ASN B 129       8.588 -44.462 -16.491  1.00 86.32           C  
ATOM   1050  CB  ASN B 129      10.272 -45.778 -17.805  1.00 86.32           C  
ATOM   1051  O   ASN B 129       7.395 -44.438 -16.797  1.00 86.32           O  
ATOM   1052  CG  ASN B 129      11.181 -45.820 -19.018  1.00 86.32           C  
ATOM   1053  ND2 ASN B 129      10.823 -46.640 -19.999  1.00 86.32           N  
ATOM   1054  OD1 ASN B 129      12.197 -45.122 -19.072  1.00 86.32           O  
ATOM   1055  N   GLU B 130       9.062 -44.569 -15.272  1.00 83.35           N  
ATOM   1056  CA  GLU B 130       8.114 -44.614 -14.163  1.00 83.35           C  
ATOM   1057  C   GLU B 130       7.293 -43.330 -14.087  1.00 83.35           C  
ATOM   1058  CB  GLU B 130       8.845 -44.850 -12.839  1.00 83.35           C  
ATOM   1059  O   GLU B 130       6.090 -43.371 -13.818  1.00 83.35           O  
ATOM   1060  CG  GLU B 130       9.257 -46.298 -12.613  1.00 83.35           C  
ATOM   1061  CD  GLU B 130       9.796 -46.557 -11.215  1.00 83.35           C  
ATOM   1062  OE1 GLU B 130      10.224 -47.699 -10.932  1.00 83.35           O  
ATOM   1063  OE2 GLU B 130       9.790 -45.611 -10.397  1.00 83.35           O  
ATOM   1064  N   LEU B 131       7.984 -42.276 -14.321  1.00 86.59           N  
ATOM   1065  CA  LEU B 131       7.317 -40.978 -14.325  1.00 86.59           C  
ATOM   1066  C   LEU B 131       6.226 -40.932 -15.390  1.00 86.59           C  
ATOM   1067  CB  LEU B 131       8.330 -39.856 -14.567  1.00 86.59           C  
ATOM   1068  O   LEU B 131       5.092 -40.541 -15.105  1.00 86.59           O  
ATOM   1069  CG  LEU B 131       7.780 -38.429 -14.543  1.00 86.59           C  
ATOM   1070  CD1 LEU B 131       8.824 -37.468 -13.985  1.00 86.59           C  
ATOM   1071  CD2 LEU B 131       7.342 -38.001 -15.939  1.00 86.59           C  
ATOM   1072  N   VAL B 132       6.568 -41.317 -16.541  1.00 88.99           N  
ATOM   1073  CA  VAL B 132       5.632 -41.312 -17.661  1.00 88.99           C  
ATOM   1074  C   VAL B 132       4.473 -42.262 -17.370  1.00 88.99           C  
ATOM   1075  CB  VAL B 132       6.327 -41.707 -18.983  1.00 88.99           C  
ATOM   1076  O   VAL B 132       3.306 -41.896 -17.531  1.00 88.99           O  
ATOM   1077  CG1 VAL B 132       5.294 -41.958 -20.081  1.00 88.99           C  
ATOM   1078  CG2 VAL B 132       7.314 -40.622 -19.412  1.00 88.99           C  
ATOM   1079  N   ASP B 133       4.739 -43.450 -16.934  1.00 85.31           N  
ATOM   1080  CA  ASP B 133       3.709 -44.437 -16.629  1.00 85.31           C  
ATOM   1081  C   ASP B 133       2.734 -43.907 -15.580  1.00 85.31           C  
ATOM   1082  CB  ASP B 133       4.343 -45.743 -16.146  1.00 85.31           C  
ATOM   1083  O   ASP B 133       1.524 -44.115 -15.688  1.00 85.31           O  
ATOM   1084  CG  ASP B 133       4.839 -46.618 -17.284  1.00 85.31           C  
ATOM   1085  OD1 ASP B 133       4.449 -46.383 -18.448  1.00 85.31           O  
ATOM   1086  OD2 ASP B 133       5.623 -47.553 -17.013  1.00 85.31           O  
ATOM   1087  N   TYR B 134       3.330 -43.259 -14.636  1.00 87.13           N  
ATOM   1088  CA  TYR B 134       2.518 -42.683 -13.570  1.00 87.13           C  
ATOM   1089  C   TYR B 134       1.557 -41.636 -14.121  1.00 87.13           C  
ATOM   1090  CB  TYR B 134       3.410 -42.057 -12.493  1.00 87.13           C  
ATOM   1091  O   TYR B 134       0.372 -41.632 -13.780  1.00 87.13           O  
ATOM   1092  CG  TYR B 134       2.640 -41.408 -11.369  1.00 87.13           C  
ATOM   1093  CD1 TYR B 134       2.452 -40.028 -11.333  1.00 87.13           C  
ATOM   1094  CD2 TYR B 134       2.100 -42.172 -10.340  1.00 87.13           C  
ATOM   1095  CE1 TYR B 134       1.745 -39.425 -10.298  1.00 87.13           C  
ATOM   1096  CE2 TYR B 134       1.391 -41.580  -9.300  1.00 87.13           C  
ATOM   1097  OH  TYR B 134       0.518 -39.616  -8.261  1.00 87.13           O  
ATOM   1098  CZ  TYR B 134       1.219 -40.208  -9.288  1.00 87.13           C  
ATOM   1099  N   HIS B 135       1.978 -40.773 -15.006  1.00 87.15           N  
ATOM   1100  CA  HIS B 135       1.183 -39.652 -15.494  1.00 87.15           C  
ATOM   1101  C   HIS B 135       0.316 -40.065 -16.679  1.00 87.15           C  
ATOM   1102  CB  HIS B 135       2.088 -38.484 -15.889  1.00 87.15           C  
ATOM   1103  O   HIS B 135      -0.391 -39.236 -17.256  1.00 87.15           O  
ATOM   1104  CG  HIS B 135       2.604 -37.703 -14.722  1.00 87.15           C  
ATOM   1105  CD2 HIS B 135       3.861 -37.547 -14.243  1.00 87.15           C  
ATOM   1106  ND1 HIS B 135       1.781 -36.969 -13.895  1.00 87.15           N  
ATOM   1107  CE1 HIS B 135       2.512 -36.392 -12.956  1.00 87.15           C  
ATOM   1108  NE2 HIS B 135       3.777 -36.727 -13.144  1.00 87.15           N  
ATOM   1109  N   ARG B 136       0.380 -41.303 -17.046  1.00 84.53           N  
ATOM   1110  CA  ARG B 136      -0.584 -41.841 -18.000  1.00 84.53           C  
ATOM   1111  C   ARG B 136      -1.958 -42.002 -17.357  1.00 84.53           C  
ATOM   1112  CB  ARG B 136      -0.103 -43.185 -18.551  1.00 84.53           C  
ATOM   1113  O   ARG B 136      -2.979 -41.966 -18.047  1.00 84.53           O  
ATOM   1114  CG  ARG B 136       1.060 -43.071 -19.523  1.00 84.53           C  
ATOM   1115  CD  ARG B 136       1.308 -44.378 -20.263  1.00 84.53           C  
ATOM   1116  NE  ARG B 136       2.449 -44.277 -21.168  1.00 84.53           N  
ATOM   1117  NH1 ARG B 136       1.217 -43.515 -22.968  1.00 84.53           N  
ATOM   1118  NH2 ARG B 136       3.481 -43.816 -23.168  1.00 84.53           N  
ATOM   1119  CZ  ARG B 136       2.379 -43.870 -22.433  1.00 84.53           C  
ATOM   1120  N   SER B 137      -1.908 -42.140 -16.063  1.00 78.88           N  
ATOM   1121  CA  SER B 137      -3.156 -42.293 -15.322  1.00 78.88           C  
ATOM   1122  C   SER B 137      -3.355 -41.150 -14.333  1.00 78.88           C  
ATOM   1123  CB  SER B 137      -3.177 -43.630 -14.580  1.00 78.88           C  
ATOM   1124  O   SER B 137      -4.397 -41.062 -13.680  1.00 78.88           O  
ATOM   1125  OG  SER B 137      -2.024 -43.774 -13.768  1.00 78.88           O  
ATOM   1126  N   THR B 138      -2.353 -40.328 -14.159  1.00 78.10           N  
ATOM   1127  CA  THR B 138      -2.428 -39.157 -13.293  1.00 78.10           C  
ATOM   1128  C   THR B 138      -2.099 -37.886 -14.071  1.00 78.10           C  
ATOM   1129  CB  THR B 138      -1.472 -39.288 -12.092  1.00 78.10           C  
ATOM   1130  O   THR B 138      -1.142 -37.858 -14.848  1.00 78.10           O  
ATOM   1131  CG2 THR B 138      -1.758 -38.219 -11.042  1.00 78.10           C  
ATOM   1132  OG1 THR B 138      -1.636 -40.581 -11.498  1.00 78.10           O  
ATOM   1133  N   SER B 139      -2.877 -36.870 -13.873  1.00 80.76           N  
ATOM   1134  CA  SER B 139      -2.726 -35.644 -14.649  1.00 80.76           C  
ATOM   1135  C   SER B 139      -1.369 -34.994 -14.399  1.00 80.76           C  
ATOM   1136  CB  SER B 139      -3.843 -34.655 -14.314  1.00 80.76           C  
ATOM   1137  O   SER B 139      -0.916 -34.912 -13.255  1.00 80.76           O  
ATOM   1138  OG  SER B 139      -3.726 -33.479 -15.096  1.00 80.76           O  
ATOM   1139  N   VAL B 140      -0.730 -34.448 -15.442  1.00 81.94           N  
ATOM   1140  CA  VAL B 140       0.566 -33.783 -15.351  1.00 81.94           C  
ATOM   1141  C   VAL B 140       0.371 -32.325 -14.942  1.00 81.94           C  
ATOM   1142  CB  VAL B 140       1.339 -33.863 -16.687  1.00 81.94           C  
ATOM   1143  O   VAL B 140       1.286 -31.698 -14.403  1.00 81.94           O  
ATOM   1144  CG1 VAL B 140       1.911 -35.264 -16.896  1.00 81.94           C  
ATOM   1145  CG2 VAL B 140       0.431 -33.474 -17.852  1.00 81.94           C  
ATOM   1146  N   SER B 141      -0.754 -31.754 -15.215  1.00 75.48           N  
ATOM   1147  CA  SER B 141      -1.051 -30.356 -14.920  1.00 75.48           C  
ATOM   1148  C   SER B 141      -1.903 -30.226 -13.662  1.00 75.48           C  
ATOM   1149  CB  SER B 141      -1.767 -29.699 -16.101  1.00 75.48           C  
ATOM   1150  O   SER B 141      -2.773 -31.062 -13.405  1.00 75.48           O  
ATOM   1151  OG  SER B 141      -2.190 -28.388 -15.766  1.00 75.48           O  
ATOM   1152  N   ARG B 142      -1.662 -29.165 -12.815  1.00 62.08           N  
ATOM   1153  CA  ARG B 142      -2.435 -28.939 -11.598  1.00 62.08           C  
ATOM   1154  C   ARG B 142      -3.769 -28.270 -11.913  1.00 62.08           C  
ATOM   1155  CB  ARG B 142      -1.641 -28.084 -10.608  1.00 62.08           C  
ATOM   1156  O   ARG B 142      -4.736 -28.416 -11.163  1.00 62.08           O  
ATOM   1157  CG  ARG B 142      -0.509 -28.830  -9.920  1.00 62.08           C  
ATOM   1158  CD  ARG B 142       0.102 -28.011  -8.792  1.00 62.08           C  
ATOM   1159  NE  ARG B 142       1.189 -28.729  -8.132  1.00 62.08           N  
ATOM   1160  NH1 ARG B 142       1.733 -27.005  -6.695  1.00 62.08           N  
ATOM   1161  NH2 ARG B 142       2.902 -28.976  -6.622  1.00 62.08           N  
ATOM   1162  CZ  ARG B 142       1.939 -28.235  -7.151  1.00 62.08           C  
ATOM   1163  N   ASN B 143      -3.850 -27.651 -13.085  1.00 62.38           N  
ATOM   1164  CA  ASN B 143      -5.010 -26.837 -13.432  1.00 62.38           C  
ATOM   1165  C   ASN B 143      -5.879 -27.519 -14.485  1.00 62.38           C  
ATOM   1166  CB  ASN B 143      -4.569 -25.456 -13.921  1.00 62.38           C  
ATOM   1167  O   ASN B 143      -7.051 -27.174 -14.647  1.00 62.38           O  
ATOM   1168  CG  ASN B 143      -3.806 -24.679 -12.866  1.00 62.38           C  
ATOM   1169  ND2 ASN B 143      -3.130 -23.616 -13.286  1.00 62.38           N  
ATOM   1170  OD1 ASN B 143      -3.822 -25.032 -11.685  1.00 62.38           O  
ATOM   1171  N   GLN B 144      -5.253 -28.457 -15.172  1.00 71.41           N  
ATOM   1172  CA  GLN B 144      -5.946 -29.176 -16.236  1.00 71.41           C  
ATOM   1173  C   GLN B 144      -5.739 -30.682 -16.108  1.00 71.41           C  
ATOM   1174  CB  GLN B 144      -5.471 -28.695 -17.608  1.00 71.41           C  
ATOM   1175  O   GLN B 144      -4.755 -31.130 -15.515  1.00 71.41           O  
ATOM   1176  CG  GLN B 144      -5.745 -27.220 -17.872  1.00 71.41           C  
ATOM   1177  CD  GLN B 144      -5.150 -26.738 -19.181  1.00 71.41           C  
ATOM   1178  NE2 GLN B 144      -5.534 -25.537 -19.600  1.00 71.41           N  
ATOM   1179  OE1 GLN B 144      -4.350 -27.439 -19.811  1.00 71.41           O  
ATOM   1180  N   GLN B 145      -6.631 -31.391 -16.487  1.00 76.34           N  
ATOM   1181  CA  GLN B 145      -6.485 -32.842 -16.492  1.00 76.34           C  
ATOM   1182  C   GLN B 145      -5.838 -33.326 -17.786  1.00 76.34           C  
ATOM   1183  CB  GLN B 145      -7.843 -33.519 -16.300  1.00 76.34           C  
ATOM   1184  O   GLN B 145      -6.520 -33.514 -18.796  1.00 76.34           O  
ATOM   1185  CG  GLN B 145      -7.769 -34.846 -15.556  1.00 76.34           C  
ATOM   1186  CD  GLN B 145      -9.138 -35.408 -15.221  1.00 76.34           C  
ATOM   1187  NE2 GLN B 145      -9.161 -36.574 -14.583  1.00 76.34           N  
ATOM   1188  OE1 GLN B 145     -10.167 -34.799 -15.531  1.00 76.34           O  
ATOM   1189  N   ILE B 146      -4.613 -33.586 -17.680  1.00 84.36           N  
ATOM   1190  CA  ILE B 146      -3.854 -34.009 -18.852  1.00 84.36           C  
ATOM   1191  C   ILE B 146      -3.159 -35.338 -18.564  1.00 84.36           C  
ATOM   1192  CB  ILE B 146      -2.819 -32.941 -19.270  1.00 84.36           C  
ATOM   1193  O   ILE B 146      -2.219 -35.394 -17.767  1.00 84.36           O  
ATOM   1194  CG1 ILE B 146      -3.496 -31.575 -19.431  1.00 84.36           C  
ATOM   1195  CG2 ILE B 146      -2.107 -33.356 -20.561  1.00 84.36           C  
ATOM   1196  CD1 ILE B 146      -2.525 -30.429 -19.682  1.00 84.36           C  
ATOM   1197  N   PHE B 147      -3.579 -36.392 -19.201  1.00 85.96           N  
ATOM   1198  CA  PHE B 147      -2.909 -37.684 -19.113  1.00 85.96           C  
ATOM   1199  C   PHE B 147      -2.014 -37.913 -20.325  1.00 85.96           C  
ATOM   1200  CB  PHE B 147      -3.935 -38.816 -18.997  1.00 85.96           C  
ATOM   1201  O   PHE B 147      -2.432 -37.692 -21.463  1.00 85.96           O  
ATOM   1202  CG  PHE B 147      -4.884 -38.659 -17.839  1.00 85.96           C  
ATOM   1203  CD1 PHE B 147      -4.443 -38.830 -16.533  1.00 85.96           C  
ATOM   1204  CD2 PHE B 147      -6.218 -38.340 -18.058  1.00 85.96           C  
ATOM   1205  CE1 PHE B 147      -5.319 -38.685 -15.460  1.00 85.96           C  
ATOM   1206  CE2 PHE B 147      -7.099 -38.194 -16.991  1.00 85.96           C  
ATOM   1207  CZ  PHE B 147      -6.648 -38.367 -15.693  1.00 85.96           C  
ATOM   1208  N   LEU B 148      -0.924 -38.364 -20.049  1.00 89.35           N  
ATOM   1209  CA  LEU B 148       0.056 -38.524 -21.118  1.00 89.35           C  
ATOM   1210  C   LEU B 148      -0.367 -39.629 -22.081  1.00 89.35           C  
ATOM   1211  CB  LEU B 148       1.437 -38.838 -20.538  1.00 89.35           C  
ATOM   1212  O   LEU B 148      -0.756 -40.717 -21.652  1.00 89.35           O  
ATOM   1213  CG  LEU B 148       2.062 -37.759 -19.653  1.00 89.35           C  
ATOM   1214  CD1 LEU B 148       3.405 -38.232 -19.107  1.00 89.35           C  
ATOM   1215  CD2 LEU B 148       2.223 -36.457 -20.430  1.00 89.35           C  
ATOM   1216  N   ARG B 149      -0.310 -39.382 -23.324  1.00 88.43           N  
ATOM   1217  CA  ARG B 149      -0.598 -40.332 -24.394  1.00 88.43           C  
ATOM   1218  C   ARG B 149       0.469 -40.272 -25.482  1.00 88.43           C  
ATOM   1219  CB  ARG B 149      -1.978 -40.061 -24.997  1.00 88.43           C  
ATOM   1220  O   ARG B 149       0.928 -39.189 -25.849  1.00 88.43           O  
ATOM   1221  CG  ARG B 149      -3.126 -40.244 -24.017  1.00 88.43           C  
ATOM   1222  CD  ARG B 149      -4.476 -40.017 -24.682  1.00 88.43           C  
ATOM   1223  NE  ARG B 149      -5.570 -40.081 -23.716  1.00 88.43           N  
ATOM   1224  NH1 ARG B 149      -7.247 -40.097 -25.305  1.00 88.43           N  
ATOM   1225  NH2 ARG B 149      -7.773 -40.176 -23.075  1.00 88.43           N  
ATOM   1226  CZ  ARG B 149      -6.861 -40.118 -24.034  1.00 88.43           C  
ATOM   1227  N   ASP B 150       0.832 -41.402 -25.932  1.00 83.10           N  
ATOM   1228  CA  ASP B 150       1.874 -41.455 -26.952  1.00 83.10           C  
ATOM   1229  C   ASP B 150       1.440 -40.720 -28.219  1.00 83.10           C  
ATOM   1230  CB  ASP B 150       2.230 -42.906 -27.282  1.00 83.10           C  
ATOM   1231  O   ASP B 150       0.251 -40.679 -28.542  1.00 83.10           O  
ATOM   1232  CG  ASP B 150       3.027 -43.585 -26.182  1.00 83.10           C  
ATOM   1233  OD1 ASP B 150       3.786 -42.898 -25.465  1.00 83.10           O  
ATOM   1234  OD2 ASP B 150       2.897 -44.819 -26.033  1.00 83.10           O  
ATOM   1235  N   ILE B 151       2.337 -40.130 -28.840  1.00 81.09           N  
ATOM   1236  CA  ILE B 151       2.093 -39.415 -30.088  1.00 81.09           C  
ATOM   1237  C   ILE B 151       1.712 -40.408 -31.184  1.00 81.09           C  
ATOM   1238  CB  ILE B 151       3.325 -38.589 -30.517  1.00 81.09           C  
ATOM   1239  O   ILE B 151       2.216 -41.533 -31.215  1.00 81.09           O  
ATOM   1240  CG1 ILE B 151       3.852 -37.764 -29.338  1.00 81.09           C  
ATOM   1241  CG2 ILE B 151       2.983 -37.687 -31.707  1.00 81.09           C  
ATOM   1242  CD1 ILE B 151       5.226 -37.152 -29.575  1.00 81.09           C  
ATOM   1243  N   GLU B 152       0.598 -40.184 -31.827  1.00 68.40           N  
ATOM   1244  CA  GLU B 152       0.207 -41.006 -32.969  1.00 68.40           C  
ATOM   1245  C   GLU B 152       1.228 -40.904 -34.098  1.00 68.40           C  
ATOM   1246  CB  GLU B 152      -1.179 -40.598 -33.476  1.00 68.40           C  
ATOM   1247  O   GLU B 152       1.596 -39.803 -34.512  1.00 68.40           O  
ATOM   1248  CG  GLU B 152      -2.327 -41.175 -32.659  1.00 68.40           C  
ATOM   1249  CD  GLU B 152      -3.695 -40.733 -33.152  1.00 68.40           C  
ATOM   1250  OE1 GLU B 152      -4.718 -41.163 -32.571  1.00 68.40           O  
ATOM   1251  OE2 GLU B 152      -3.746 -39.952 -34.128  1.00 68.40           O  
ATOM   1252  N   GLN B 153       1.968 -41.884 -34.086  1.00 48.12           N  
ATOM   1253  CA  GLN B 153       2.916 -41.871 -35.196  1.00 48.12           C  
ATOM   1254  C   GLN B 153       2.190 -41.860 -36.539  1.00 48.12           C  
ATOM   1255  CB  GLN B 153       3.853 -43.077 -35.116  1.00 48.12           C  
ATOM   1256  O   GLN B 153       1.308 -42.685 -36.780  1.00 48.12           O  
ATOM   1257  CG  GLN B 153       4.975 -42.918 -34.099  1.00 48.12           C  
ATOM   1258  CD  GLN B 153       5.912 -44.110 -34.067  1.00 48.12           C  
ATOM   1259  NE2 GLN B 153       6.794 -44.145 -33.073  1.00 48.12           N  
ATOM   1260  OE1 GLN B 153       5.844 -44.994 -34.927  1.00 48.12           O  
ATOM   1261  N   VAL B 154       1.709 -40.770 -37.028  1.00 40.24           N  
ATOM   1262  CA  VAL B 154       1.138 -40.792 -38.371  1.00 40.24           C  
ATOM   1263  C   VAL B 154       1.884 -41.809 -39.233  1.00 40.24           C  
ATOM   1264  CB  VAL B 154       1.186 -39.396 -39.032  1.00 40.24           C  
ATOM   1265  O   VAL B 154       3.116 -41.792 -39.298  1.00 40.24           O  
ATOM   1266  CG1 VAL B 154       0.525 -39.428 -40.409  1.00 40.24           C  
ATOM   1267  CG2 VAL B 154       0.513 -38.359 -38.136  1.00 40.24           C  
ATOM   1268  N   PRO B 155       1.127 -42.949 -39.485  1.00 34.50           N  
ATOM   1269  CA  PRO B 155       1.807 -43.811 -40.456  1.00 34.50           C  
ATOM   1270  C   PRO B 155       2.548 -43.019 -41.530  1.00 34.50           C  
ATOM   1271  CB  PRO B 155       0.662 -44.623 -41.067  1.00 34.50           C  
ATOM   1272  O   PRO B 155       2.067 -41.974 -41.975  1.00 34.50           O  
ATOM   1273  CG  PRO B 155      -0.563 -44.160 -40.346  1.00 34.50           C  
ATOM   1274  CD  PRO B 155      -0.173 -43.059 -39.403  1.00 34.50           C  
ATOM   1275  N   GLN B 156       3.748 -42.846 -41.427  1.00 35.79           N  
ATOM   1276  CA  GLN B 156       4.442 -42.364 -42.617  1.00 35.79           C  
ATOM   1277  C   GLN B 156       3.758 -42.856 -43.890  1.00 35.79           C  
ATOM   1278  CB  GLN B 156       5.906 -42.807 -42.602  1.00 35.79           C  
ATOM   1279  O   GLN B 156       3.551 -44.059 -44.064  1.00 35.79           O  
ATOM   1280  CG  GLN B 156       6.812 -41.907 -41.774  1.00 35.79           C  
ATOM   1281  CD  GLN B 156       8.285 -42.130 -42.064  1.00 35.79           C  
ATOM   1282  NE2 GLN B 156       9.129 -41.226 -41.579  1.00 35.79           N  
ATOM   1283  OE1 GLN B 156       8.661 -43.109 -42.718  1.00 35.79           O  
ATOM   1284  N   GLN B 157       2.607 -42.045 -44.412  1.00 40.56           N  
ATOM   1285  CA  GLN B 157       1.769 -42.293 -45.580  1.00 40.56           C  
ATOM   1286  C   GLN B 157       2.572 -42.940 -46.706  1.00 40.56           C  
ATOM   1287  CB  GLN B 157       1.131 -40.993 -46.071  1.00 40.56           C  
ATOM   1288  O   GLN B 157       3.780 -42.722 -46.818  1.00 40.56           O  
ATOM   1289  CG  GLN B 157       0.022 -40.473 -45.167  1.00 40.56           C  
ATOM   1290  CD  GLN B 157      -1.182 -39.972 -45.943  1.00 40.56           C  
ATOM   1291  NE2 GLN B 157      -2.252 -39.639 -45.229  1.00 40.56           N  
ATOM   1292  OE1 GLN B 157      -1.150 -39.883 -47.175  1.00 40.56           O  
ATOM   1293  N   PRO B 158       1.863 -43.880 -47.379  1.00 43.20           N  
ATOM   1294  CA  PRO B 158       2.460 -44.695 -48.439  1.00 43.20           C  
ATOM   1295  C   PRO B 158       3.079 -43.853 -49.553  1.00 43.20           C  
ATOM   1296  CB  PRO B 158       1.277 -45.511 -48.965  1.00 43.20           C  
ATOM   1297  O   PRO B 158       2.524 -42.817 -49.929  1.00 43.20           O  
ATOM   1298  CG  PRO B 158       0.079 -44.927 -48.289  1.00 43.20           C  
ATOM   1299  CD  PRO B 158       0.544 -43.893 -47.304  1.00 43.20           C  
ATOM   1300  N   THR B 159       4.226 -43.742 -49.850  1.00 59.83           N  
ATOM   1301  CA  THR B 159       5.058 -43.059 -50.834  1.00 59.83           C  
ATOM   1302  C   THR B 159       4.641 -43.438 -52.252  1.00 59.83           C  
ATOM   1303  CB  THR B 159       6.549 -43.387 -50.630  1.00 59.83           C  
ATOM   1304  O   THR B 159       4.716 -42.616 -53.168  1.00 59.83           O  
ATOM   1305  CG2 THR B 159       7.334 -42.146 -50.218  1.00 59.83           C  
ATOM   1306  OG1 THR B 159       6.677 -44.382 -49.607  1.00 59.83           O  
ATOM   1307  N   TYR B 160       3.719 -44.566 -52.509  1.00 70.41           N  
ATOM   1308  CA  TYR B 160       3.390 -44.992 -53.864  1.00 70.41           C  
ATOM   1309  C   TYR B 160       1.889 -45.210 -54.018  1.00 70.41           C  
ATOM   1310  CB  TYR B 160       4.143 -46.276 -54.223  1.00 70.41           C  
ATOM   1311  O   TYR B 160       1.225 -45.678 -53.090  1.00 70.41           O  
ATOM   1312  CG  TYR B 160       5.591 -46.050 -54.586  1.00 70.41           C  
ATOM   1313  CD1 TYR B 160       5.966 -45.785 -55.901  1.00 70.41           C  
ATOM   1314  CD2 TYR B 160       6.586 -46.100 -53.616  1.00 70.41           C  
ATOM   1315  CE1 TYR B 160       7.298 -45.578 -56.241  1.00 70.41           C  
ATOM   1316  CE2 TYR B 160       7.922 -45.894 -53.944  1.00 70.41           C  
ATOM   1317  OH  TYR B 160       9.588 -45.429 -55.589  1.00 70.41           O  
ATOM   1318  CZ  TYR B 160       8.267 -45.633 -55.258  1.00 70.41           C  
ATOM   1319  N   VAL B 161       1.115 -44.707 -55.108  1.00 71.31           N  
ATOM   1320  CA  VAL B 161      -0.289 -44.920 -55.445  1.00 71.31           C  
ATOM   1321  C   VAL B 161      -0.394 -45.634 -56.791  1.00 71.31           C  
ATOM   1322  CB  VAL B 161      -1.071 -43.588 -55.486  1.00 71.31           C  
ATOM   1323  O   VAL B 161       0.549 -45.618 -57.585  1.00 71.31           O  
ATOM   1324  CG1 VAL B 161      -1.194 -42.991 -54.085  1.00 71.31           C  
ATOM   1325  CG2 VAL B 161      -0.392 -42.600 -56.433  1.00 71.31           C  
ATOM   1326  N   GLN B 162      -1.457 -46.470 -57.061  1.00 71.17           N  
ATOM   1327  CA  GLN B 162      -1.709 -47.148 -58.328  1.00 71.17           C  
ATOM   1328  C   GLN B 162      -2.887 -46.517 -59.065  1.00 71.17           C  
ATOM   1329  CB  GLN B 162      -1.971 -48.637 -58.098  1.00 71.17           C  
ATOM   1330  O   GLN B 162      -3.917 -46.217 -58.458  1.00 71.17           O  
ATOM   1331  CG  GLN B 162      -2.051 -49.453 -59.381  1.00 71.17           C  
ATOM   1332  CD  GLN B 162      -2.231 -50.937 -59.123  1.00 71.17           C  
ATOM   1333  NE2 GLN B 162      -1.835 -51.759 -60.088  1.00 71.17           N  
ATOM   1334  OE1 GLN B 162      -2.722 -51.341 -58.063  1.00 71.17           O  
ATOM   1335  N   ALA B 163      -2.802 -46.244 -60.384  1.00 71.86           N  
ATOM   1336  CA  ALA B 163      -3.814 -45.611 -61.226  1.00 71.86           C  
ATOM   1337  C   ALA B 163      -4.995 -46.548 -61.462  1.00 71.86           C  
ATOM   1338  CB  ALA B 163      -3.206 -45.181 -62.558  1.00 71.86           C  
ATOM   1339  O   ALA B 163      -4.814 -47.691 -61.887  1.00 71.86           O  
ATOM   1340  N   LEU B 164      -6.278 -46.214 -61.223  1.00 61.14           N  
ATOM   1341  CA  LEU B 164      -7.506 -46.966 -61.461  1.00 61.14           C  
ATOM   1342  C   LEU B 164      -8.047 -46.693 -62.861  1.00 61.14           C  
ATOM   1343  CB  LEU B 164      -8.564 -46.610 -60.414  1.00 61.14           C  
ATOM   1344  O   LEU B 164      -8.753 -47.527 -63.431  1.00 61.14           O  
ATOM   1345  CG  LEU B 164      -8.334 -47.158 -59.004  1.00 61.14           C  
ATOM   1346  CD1 LEU B 164      -9.245 -46.453 -58.006  1.00 61.14           C  
ATOM   1347  CD2 LEU B 164      -8.563 -48.666 -58.973  1.00 61.14           C  
ATOM   1348  N   PHE B 165      -7.767 -45.470 -63.356  1.00 69.92           N  
ATOM   1349  CA  PHE B 165      -8.237 -45.044 -64.669  1.00 69.92           C  
ATOM   1350  C   PHE B 165      -7.114 -44.379 -65.456  1.00 69.92           C  
ATOM   1351  CB  PHE B 165      -9.422 -44.084 -64.531  1.00 69.92           C  
ATOM   1352  O   PHE B 165      -6.104 -43.969 -64.881  1.00 69.92           O  
ATOM   1353  CG  PHE B 165     -10.591 -44.666 -63.782  1.00 69.92           C  
ATOM   1354  CD1 PHE B 165     -11.541 -45.437 -64.440  1.00 69.92           C  
ATOM   1355  CD2 PHE B 165     -10.739 -44.441 -62.420  1.00 69.92           C  
ATOM   1356  CE1 PHE B 165     -12.624 -45.977 -63.749  1.00 69.92           C  
ATOM   1357  CE2 PHE B 165     -11.818 -44.977 -61.723  1.00 69.92           C  
ATOM   1358  CZ  PHE B 165     -12.760 -45.744 -62.389  1.00 69.92           C  
ATOM   1359  N   ASP B 166      -7.293 -44.348 -66.671  1.00 74.72           N  
ATOM   1360  CA  ASP B 166      -6.388 -43.563 -67.504  1.00 74.72           C  
ATOM   1361  C   ASP B 166      -6.603 -42.066 -67.288  1.00 74.72           C  
ATOM   1362  CB  ASP B 166      -6.578 -43.913 -68.981  1.00 74.72           C  
ATOM   1363  O   ASP B 166      -7.728 -41.624 -67.045  1.00 74.72           O  
ATOM   1364  CG  ASP B 166      -6.268 -45.367 -69.290  1.00 74.72           C  
ATOM   1365  OD1 ASP B 166      -5.640 -46.049 -68.451  1.00 74.72           O  
ATOM   1366  OD2 ASP B 166      -6.653 -45.836 -70.384  1.00 74.72           O  
ATOM   1367  N   PHE B 167      -5.534 -41.313 -67.182  1.00 79.73           N  
ATOM   1368  CA  PHE B 167      -5.592 -39.858 -67.117  1.00 79.73           C  
ATOM   1369  C   PHE B 167      -4.714 -39.232 -68.195  1.00 79.73           C  
ATOM   1370  CB  PHE B 167      -5.158 -39.362 -65.734  1.00 79.73           C  
ATOM   1371  O   PHE B 167      -3.494 -39.403 -68.186  1.00 79.73           O  
ATOM   1372  CG  PHE B 167      -5.249 -37.870 -65.567  1.00 79.73           C  
ATOM   1373  CD1 PHE B 167      -4.100 -37.091 -65.507  1.00 79.73           C  
ATOM   1374  CD2 PHE B 167      -6.486 -37.244 -65.471  1.00 79.73           C  
ATOM   1375  CE1 PHE B 167      -4.181 -35.709 -65.353  1.00 79.73           C  
ATOM   1376  CE2 PHE B 167      -6.575 -35.864 -65.317  1.00 79.73           C  
ATOM   1377  CZ  PHE B 167      -5.422 -35.098 -65.257  1.00 79.73           C  
ATOM   1378  N   ASP B 168      -5.424 -38.474 -69.155  1.00 79.97           N  
ATOM   1379  CA  ASP B 168      -4.704 -37.761 -70.205  1.00 79.97           C  
ATOM   1380  C   ASP B 168      -4.503 -36.293 -69.833  1.00 79.97           C  
ATOM   1381  CB  ASP B 168      -5.451 -37.869 -71.536  1.00 79.97           C  
ATOM   1382  O   ASP B 168      -5.473 -35.564 -69.617  1.00 79.97           O  
ATOM   1383  CG  ASP B 168      -5.224 -39.197 -72.237  1.00 79.97           C  
ATOM   1384  OD1 ASP B 168      -4.059 -39.632 -72.358  1.00 79.97           O  
ATOM   1385  OD2 ASP B 168      -6.220 -39.813 -72.675  1.00 79.97           O  
ATOM   1386  N   PRO B 169      -3.267 -35.868 -69.758  1.00 76.15           N  
ATOM   1387  CA  PRO B 169      -3.006 -34.472 -69.400  1.00 76.15           C  
ATOM   1388  C   PRO B 169      -3.633 -33.484 -70.382  1.00 76.15           C  
ATOM   1389  CB  PRO B 169      -1.478 -34.379 -69.434  1.00 76.15           C  
ATOM   1390  O   PRO B 169      -3.573 -33.692 -71.596  1.00 76.15           O  
ATOM   1391  CG  PRO B 169      -1.020 -35.756 -69.791  1.00 76.15           C  
ATOM   1392  CD  PRO B 169      -2.229 -36.608 -70.053  1.00 76.15           C  
ATOM   1393  N   GLN B 170      -4.366 -32.454 -70.066  1.00 69.37           N  
ATOM   1394  CA  GLN B 170      -4.948 -31.419 -70.913  1.00 69.37           C  
ATOM   1395  C   GLN B 170      -4.117 -30.139 -70.868  1.00 69.37           C  
ATOM   1396  CB  GLN B 170      -6.388 -31.124 -70.490  1.00 69.37           C  
ATOM   1397  O   GLN B 170      -4.100 -29.370 -71.831  1.00 69.37           O  
ATOM   1398  CG  GLN B 170      -7.364 -32.248 -70.808  1.00 69.37           C  
ATOM   1399  CD  GLN B 170      -8.699 -31.740 -71.318  1.00 69.37           C  
ATOM   1400  NE2 GLN B 170      -9.499 -32.637 -71.885  1.00 69.37           N  
ATOM   1401  OE1 GLN B 170      -9.010 -30.550 -71.203  1.00 69.37           O  
ATOM   1402  N   GLU B 171      -3.454 -29.901 -69.784  1.00 70.01           N  
ATOM   1403  CA  GLU B 171      -2.627 -28.714 -69.588  1.00 70.01           C  
ATOM   1404  C   GLU B 171      -1.180 -29.092 -69.288  1.00 70.01           C  
ATOM   1405  CB  GLU B 171      -3.190 -27.848 -68.458  1.00 70.01           C  
ATOM   1406  O   GLU B 171      -0.901 -30.218 -68.871  1.00 70.01           O  
ATOM   1407  CG  GLU B 171      -4.451 -27.085 -68.837  1.00 70.01           C  
ATOM   1408  CD  GLU B 171      -4.685 -25.850 -67.981  1.00 70.01           C  
ATOM   1409  OE1 GLU B 171      -5.606 -25.061 -68.294  1.00 70.01           O  
ATOM   1410  OE2 GLU B 171      -3.942 -25.670 -66.991  1.00 70.01           O  
ATOM   1411  N   ASP B 172      -0.396 -27.973 -69.599  1.00 76.22           N  
ATOM   1412  CA  ASP B 172       1.013 -28.162 -69.269  1.00 76.22           C  
ATOM   1413  C   ASP B 172       1.207 -28.324 -67.763  1.00 76.22           C  
ATOM   1414  CB  ASP B 172       1.847 -26.986 -69.783  1.00 76.22           C  
ATOM   1415  O   ASP B 172       0.612 -27.589 -66.972  1.00 76.22           O  
ATOM   1416  CG  ASP B 172       2.507 -27.268 -71.121  1.00 76.22           C  
ATOM   1417  OD1 ASP B 172       2.723 -28.452 -71.457  1.00 76.22           O  
ATOM   1418  OD2 ASP B 172       2.816 -26.296 -71.845  1.00 76.22           O  
ATOM   1419  N   GLY B 173       1.906 -29.379 -67.232  1.00 77.03           N  
ATOM   1420  CA  GLY B 173       2.190 -29.612 -65.825  1.00 77.03           C  
ATOM   1421  C   GLY B 173       1.407 -30.773 -65.242  1.00 77.03           C  
ATOM   1422  O   GLY B 173       1.643 -31.176 -64.101  1.00 77.03           O  
ATOM   1423  N   GLU B 174       0.459 -31.280 -65.952  1.00 80.26           N  
ATOM   1424  CA  GLU B 174      -0.326 -32.422 -65.492  1.00 80.26           C  
ATOM   1425  C   GLU B 174       0.364 -33.739 -65.834  1.00 80.26           C  
ATOM   1426  CB  GLU B 174      -1.730 -32.390 -66.101  1.00 80.26           C  
ATOM   1427  O   GLU B 174       1.082 -33.830 -66.832  1.00 80.26           O  
ATOM   1428  CG  GLU B 174      -2.592 -31.240 -65.601  1.00 80.26           C  
ATOM   1429  CD  GLU B 174      -3.990 -31.235 -66.196  1.00 80.26           C  
ATOM   1430  OE1 GLU B 174      -4.827 -30.405 -65.773  1.00 80.26           O  
ATOM   1431  OE2 GLU B 174      -4.252 -32.068 -67.092  1.00 80.26           O  
ATOM   1432  N   LEU B 175       0.253 -34.672 -64.935  1.00 87.70           N  
ATOM   1433  CA  LEU B 175       0.873 -35.982 -65.102  1.00 87.70           C  
ATOM   1434  C   LEU B 175      -0.110 -36.975 -65.712  1.00 87.70           C  
ATOM   1435  CB  LEU B 175       1.381 -36.509 -63.757  1.00 87.70           C  
ATOM   1436  O   LEU B 175      -1.166 -37.244 -65.135  1.00 87.70           O  
ATOM   1437  CG  LEU B 175       2.070 -37.875 -63.781  1.00 87.70           C  
ATOM   1438  CD1 LEU B 175       3.408 -37.781 -64.507  1.00 87.70           C  
ATOM   1439  CD2 LEU B 175       2.260 -38.403 -62.364  1.00 87.70           C  
ATOM   1440  N   GLY B 176       0.169 -37.408 -66.914  1.00 86.79           N  
ATOM   1441  CA  GLY B 176      -0.636 -38.450 -67.531  1.00 86.79           C  
ATOM   1442  C   GLY B 176      -0.234 -39.848 -67.101  1.00 86.79           C  
ATOM   1443  O   GLY B 176       0.944 -40.110 -66.848  1.00 86.79           O  
ATOM   1444  N   PHE B 177      -1.222 -40.753 -66.908  1.00 86.77           N  
ATOM   1445  CA  PHE B 177      -0.925 -42.136 -66.556  1.00 86.77           C  
ATOM   1446  C   PHE B 177      -2.014 -43.071 -67.067  1.00 86.77           C  
ATOM   1447  CB  PHE B 177      -0.774 -42.285 -65.039  1.00 86.77           C  
ATOM   1448  O   PHE B 177      -3.065 -42.617 -67.524  1.00 86.77           O  
ATOM   1449  CG  PHE B 177      -1.862 -41.607 -64.251  1.00 86.77           C  
ATOM   1450  CD1 PHE B 177      -1.660 -40.347 -63.702  1.00 86.77           C  
ATOM   1451  CD2 PHE B 177      -3.088 -42.231 -64.058  1.00 86.77           C  
ATOM   1452  CE1 PHE B 177      -2.665 -39.717 -62.973  1.00 86.77           C  
ATOM   1453  CE2 PHE B 177      -4.097 -41.608 -63.330  1.00 86.77           C  
ATOM   1454  CZ  PHE B 177      -3.883 -40.351 -62.787  1.00 86.77           C  
ATOM   1455  N   ARG B 178      -1.678 -44.296 -67.193  1.00 80.50           N  
ATOM   1456  CA  ARG B 178      -2.615 -45.335 -67.607  1.00 80.50           C  
ATOM   1457  C   ARG B 178      -3.032 -46.200 -66.422  1.00 80.50           C  
ATOM   1458  CB  ARG B 178      -1.999 -46.209 -68.702  1.00 80.50           C  
ATOM   1459  O   ARG B 178      -2.316 -46.278 -65.421  1.00 80.50           O  
ATOM   1460  CG  ARG B 178      -1.802 -45.489 -70.026  1.00 80.50           C  
ATOM   1461  CD  ARG B 178      -2.856 -45.890 -71.048  1.00 80.50           C  
ATOM   1462  NE  ARG B 178      -2.585 -45.308 -72.360  1.00 80.50           N  
ATOM   1463  NH1 ARG B 178      -4.567 -46.014 -73.313  1.00 80.50           N  
ATOM   1464  NH2 ARG B 178      -3.057 -44.815 -74.553  1.00 80.50           N  
ATOM   1465  CZ  ARG B 178      -3.404 -45.380 -73.405  1.00 80.50           C  
ATOM   1466  N   ARG B 179      -4.115 -46.857 -66.627  1.00 69.49           N  
ATOM   1467  CA  ARG B 179      -4.609 -47.778 -65.608  1.00 69.49           C  
ATOM   1468  C   ARG B 179      -3.549 -48.811 -65.244  1.00 69.49           C  
ATOM   1469  CB  ARG B 179      -5.882 -48.479 -66.088  1.00 69.49           C  
ATOM   1470  O   ARG B 179      -2.937 -49.418 -66.126  1.00 69.49           O  
ATOM   1471  CG  ARG B 179      -6.514 -49.388 -65.046  1.00 69.49           C  
ATOM   1472  CD  ARG B 179      -7.785 -50.043 -65.567  1.00 69.49           C  
ATOM   1473  NE  ARG B 179      -8.388 -50.920 -64.567  1.00 69.49           N  
ATOM   1474  NH1 ARG B 179      -9.971 -51.806 -65.998  1.00 69.49           N  
ATOM   1475  NH2 ARG B 179      -9.883 -52.492 -63.812  1.00 69.49           N  
ATOM   1476  CZ  ARG B 179      -9.413 -51.738 -64.795  1.00 69.49           C  
ATOM   1477  N   GLY B 180      -3.276 -48.924 -63.892  1.00 72.55           N  
ATOM   1478  CA  GLY B 180      -2.297 -49.872 -63.385  1.00 72.55           C  
ATOM   1479  C   GLY B 180      -0.957 -49.235 -63.070  1.00 72.55           C  
ATOM   1480  O   GLY B 180      -0.125 -49.833 -62.385  1.00 72.55           O  
ATOM   1481  N   ASP B 181      -0.721 -48.040 -63.556  1.00 78.39           N  
ATOM   1482  CA  ASP B 181       0.557 -47.370 -63.332  1.00 78.39           C  
ATOM   1483  C   ASP B 181       0.743 -47.022 -61.857  1.00 78.39           C  
ATOM   1484  CB  ASP B 181       0.658 -46.106 -64.187  1.00 78.39           C  
ATOM   1485  O   ASP B 181      -0.225 -46.708 -61.160  1.00 78.39           O  
ATOM   1486  CG  ASP B 181       1.040 -46.394 -65.629  1.00 78.39           C  
ATOM   1487  OD1 ASP B 181       1.391 -47.551 -65.947  1.00 78.39           O  
ATOM   1488  OD2 ASP B 181       0.993 -45.455 -66.453  1.00 78.39           O  
ATOM   1489  N   PHE B 182       2.010 -47.236 -61.392  1.00 78.63           N  
ATOM   1490  CA  PHE B 182       2.377 -46.805 -60.048  1.00 78.63           C  
ATOM   1491  C   PHE B 182       2.934 -45.386 -60.068  1.00 78.63           C  
ATOM   1492  CB  PHE B 182       3.403 -47.763 -59.436  1.00 78.63           C  
ATOM   1493  O   PHE B 182       3.803 -45.067 -60.881  1.00 78.63           O  
ATOM   1494  CG  PHE B 182       2.817 -49.076 -58.991  1.00 78.63           C  
ATOM   1495  CD1 PHE B 182       2.301 -49.224 -57.709  1.00 78.63           C  
ATOM   1496  CD2 PHE B 182       2.781 -50.163 -59.855  1.00 78.63           C  
ATOM   1497  CE1 PHE B 182       1.758 -50.438 -57.294  1.00 78.63           C  
ATOM   1498  CE2 PHE B 182       2.240 -51.379 -59.447  1.00 78.63           C  
ATOM   1499  CZ  PHE B 182       1.730 -51.515 -58.167  1.00 78.63           C  
ATOM   1500  N   ILE B 183       2.371 -44.570 -59.242  1.00 79.85           N  
ATOM   1501  CA  ILE B 183       2.782 -43.171 -59.180  1.00 79.85           C  
ATOM   1502  C   ILE B 183       3.410 -42.877 -57.820  1.00 79.85           C  
ATOM   1503  CB  ILE B 183       1.591 -42.221 -59.437  1.00 79.85           C  
ATOM   1504  O   ILE B 183       2.856 -43.244 -56.781  1.00 79.85           O  
ATOM   1505  CG1 ILE B 183       0.901 -42.575 -60.759  1.00 79.85           C  
ATOM   1506  CG2 ILE B 183       2.055 -40.761 -59.435  1.00 79.85           C  
ATOM   1507  CD1 ILE B 183      -0.593 -42.279 -60.776  1.00 79.85           C  
ATOM   1508  N   HIS B 184       4.602 -42.267 -57.847  1.00 77.63           N  
ATOM   1509  CA  HIS B 184       5.239 -41.761 -56.636  1.00 77.63           C  
ATOM   1510  C   HIS B 184       4.662 -40.408 -56.233  1.00 77.63           C  
ATOM   1511  CB  HIS B 184       6.752 -41.648 -56.835  1.00 77.63           C  
ATOM   1512  O   HIS B 184       4.781 -39.432 -56.977  1.00 77.63           O  
ATOM   1513  CG  HIS B 184       7.494 -41.273 -55.592  1.00 77.63           C  
ATOM   1514  CD2 HIS B 184       7.863 -42.013 -54.519  1.00 77.63           C  
ATOM   1515  ND1 HIS B 184       7.941 -39.992 -55.350  1.00 77.63           N  
ATOM   1516  CE1 HIS B 184       8.557 -39.961 -54.180  1.00 77.63           C  
ATOM   1517  NE2 HIS B 184       8.523 -41.174 -53.655  1.00 77.63           N  
ATOM   1518  N   VAL B 185       4.004 -40.507 -55.149  1.00 75.53           N  
ATOM   1519  CA  VAL B 185       3.362 -39.273 -54.710  1.00 75.53           C  
ATOM   1520  C   VAL B 185       4.397 -38.348 -54.075  1.00 75.53           C  
ATOM   1521  CB  VAL B 185       2.215 -39.553 -53.713  1.00 75.53           C  
ATOM   1522  O   VAL B 185       5.077 -38.730 -53.120  1.00 75.53           O  
ATOM   1523  CG1 VAL B 185       1.577 -38.247 -53.243  1.00 75.53           C  
ATOM   1524  CG2 VAL B 185       1.167 -40.465 -54.349  1.00 75.53           C  
ATOM   1525  N   MET B 186       4.624 -37.188 -54.540  1.00 75.16           N  
ATOM   1526  CA  MET B 186       5.588 -36.200 -54.063  1.00 75.16           C  
ATOM   1527  C   MET B 186       4.915 -35.179 -53.152  1.00 75.16           C  
ATOM   1528  CB  MET B 186       6.257 -35.490 -55.241  1.00 75.16           C  
ATOM   1529  O   MET B 186       5.523 -34.698 -52.195  1.00 75.16           O  
ATOM   1530  CG  MET B 186       7.050 -36.418 -56.147  1.00 75.16           C  
ATOM   1531  SD  MET B 186       7.996 -35.509 -57.430  1.00 75.16           S  
ATOM   1532  CE  MET B 186       9.214 -34.659 -56.387  1.00 75.16           C  
ATOM   1533  N   ASP B 187       3.746 -34.838 -53.421  1.00 72.61           N  
ATOM   1534  CA  ASP B 187       3.013 -33.824 -52.670  1.00 72.61           C  
ATOM   1535  C   ASP B 187       1.515 -34.119 -52.666  1.00 72.61           C  
ATOM   1536  CB  ASP B 187       3.273 -32.433 -53.253  1.00 72.61           C  
ATOM   1537  O   ASP B 187       0.905 -34.276 -53.725  1.00 72.61           O  
ATOM   1538  CG  ASP B 187       2.674 -31.317 -52.414  1.00 72.61           C  
ATOM   1539  OD1 ASP B 187       2.197 -31.587 -51.291  1.00 72.61           O  
ATOM   1540  OD2 ASP B 187       2.675 -30.158 -52.883  1.00 72.61           O  
ATOM   1541  N   ASN B 188       0.996 -34.404 -51.569  1.00 64.08           N  
ATOM   1542  CA  ASN B 188      -0.432 -34.674 -51.436  1.00 64.08           C  
ATOM   1543  C   ASN B 188      -1.121 -33.630 -50.562  1.00 64.08           C  
ATOM   1544  CB  ASN B 188      -0.662 -36.077 -50.870  1.00 64.08           C  
ATOM   1545  O   ASN B 188      -2.064 -33.948 -49.835  1.00 64.08           O  
ATOM   1546  CG  ASN B 188      -0.044 -36.262 -49.498  1.00 64.08           C  
ATOM   1547  ND2 ASN B 188      -0.140 -37.473 -48.963  1.00 64.08           N  
ATOM   1548  OD1 ASN B 188       0.515 -35.323 -48.924  1.00 64.08           O  
ATOM   1549  N   SER B 189      -0.722 -32.450 -50.471  1.00 61.63           N  
ATOM   1550  CA  SER B 189      -1.216 -31.390 -49.598  1.00 61.63           C  
ATOM   1551  C   SER B 189      -2.596 -30.911 -50.037  1.00 61.63           C  
ATOM   1552  CB  SER B 189      -0.241 -30.213 -49.578  1.00 61.63           C  
ATOM   1553  O   SER B 189      -3.429 -30.553 -49.202  1.00 61.63           O  
ATOM   1554  OG  SER B 189       0.762 -30.374 -50.567  1.00 61.63           O  
ATOM   1555  N   ASP B 190      -2.825 -31.002 -51.433  1.00 55.55           N  
ATOM   1556  CA  ASP B 190      -4.133 -30.612 -51.951  1.00 55.55           C  
ATOM   1557  C   ASP B 190      -5.118 -31.777 -51.888  1.00 55.55           C  
ATOM   1558  CB  ASP B 190      -4.010 -30.104 -53.389  1.00 55.55           C  
ATOM   1559  O   ASP B 190      -4.779 -32.904 -52.253  1.00 55.55           O  
ATOM   1560  CG  ASP B 190      -5.276 -29.430 -53.889  1.00 55.55           C  
ATOM   1561  OD1 ASP B 190      -6.279 -30.130 -54.147  1.00 55.55           O  
ATOM   1562  OD2 ASP B 190      -5.269 -28.188 -54.031  1.00 55.55           O  
ATOM   1563  N   PRO B 191      -6.302 -31.642 -51.255  1.00 55.16           N  
ATOM   1564  CA  PRO B 191      -7.291 -32.709 -51.084  1.00 55.16           C  
ATOM   1565  C   PRO B 191      -7.745 -33.311 -52.412  1.00 55.16           C  
ATOM   1566  CB  PRO B 191      -8.453 -32.004 -50.379  1.00 55.16           C  
ATOM   1567  O   PRO B 191      -8.146 -34.476 -52.461  1.00 55.16           O  
ATOM   1568  CG  PRO B 191      -8.006 -30.585 -50.232  1.00 55.16           C  
ATOM   1569  CD  PRO B 191      -6.631 -30.454 -50.823  1.00 55.16           C  
ATOM   1570  N   ASN B 192      -7.740 -32.671 -53.515  1.00 58.33           N  
ATOM   1571  CA  ASN B 192      -8.299 -33.155 -54.773  1.00 58.33           C  
ATOM   1572  C   ASN B 192      -7.207 -33.420 -55.806  1.00 58.33           C  
ATOM   1573  CB  ASN B 192      -9.320 -32.158 -55.325  1.00 58.33           C  
ATOM   1574  O   ASN B 192      -7.362 -34.284 -56.671  1.00 58.33           O  
ATOM   1575  CG  ASN B 192     -10.539 -32.018 -54.435  1.00 58.33           C  
ATOM   1576  ND2 ASN B 192     -10.998 -30.787 -54.247  1.00 58.33           N  
ATOM   1577  OD1 ASN B 192     -11.063 -33.009 -53.919  1.00 58.33           O  
ATOM   1578  N   TRP B 193      -6.106 -32.622 -55.879  1.00 68.21           N  
ATOM   1579  CA  TRP B 193      -5.010 -32.755 -56.833  1.00 68.21           C  
ATOM   1580  C   TRP B 193      -3.701 -33.074 -56.118  1.00 68.21           C  
ATOM   1581  CB  TRP B 193      -4.857 -31.474 -57.658  1.00 68.21           C  
ATOM   1582  O   TRP B 193      -3.338 -32.405 -55.148  1.00 68.21           O  
ATOM   1583  CG  TRP B 193      -5.886 -31.318 -58.738  1.00 68.21           C  
ATOM   1584  CD1 TRP B 193      -7.172 -30.879 -58.593  1.00 68.21           C  
ATOM   1585  CD2 TRP B 193      -5.714 -31.607 -60.129  1.00 68.21           C  
ATOM   1586  CE2 TRP B 193      -6.939 -31.318 -60.770  1.00 68.21           C  
ATOM   1587  CE3 TRP B 193      -4.642 -32.080 -60.896  1.00 68.21           C  
ATOM   1588  NE1 TRP B 193      -7.811 -30.877 -59.811  1.00 68.21           N  
ATOM   1589  CH2 TRP B 193      -6.056 -31.953 -62.872  1.00 68.21           C  
ATOM   1590  CZ2 TRP B 193      -7.121 -31.488 -62.144  1.00 68.21           C  
ATOM   1591  CZ3 TRP B 193      -4.825 -32.249 -62.264  1.00 68.21           C  
ATOM   1592  N   TRP B 194      -2.975 -34.149 -56.499  1.00 71.24           N  
ATOM   1593  CA  TRP B 194      -1.677 -34.535 -55.956  1.00 71.24           C  
ATOM   1594  C   TRP B 194      -0.573 -34.334 -56.990  1.00 71.24           C  
ATOM   1595  CB  TRP B 194      -1.700 -35.994 -55.492  1.00 71.24           C  
ATOM   1596  O   TRP B 194      -0.850 -34.190 -58.183  1.00 71.24           O  
ATOM   1597  CG  TRP B 194      -2.598 -36.245 -54.318  1.00 71.24           C  
ATOM   1598  CD1 TRP B 194      -3.313 -35.317 -53.614  1.00 71.24           C  
ATOM   1599  CD2 TRP B 194      -2.872 -37.510 -53.708  1.00 71.24           C  
ATOM   1600  CE2 TRP B 194      -3.764 -37.274 -52.639  1.00 71.24           C  
ATOM   1601  CE3 TRP B 194      -2.450 -38.822 -53.963  1.00 71.24           C  
ATOM   1602  NE1 TRP B 194      -4.017 -35.930 -52.603  1.00 71.24           N  
ATOM   1603  CH2 TRP B 194      -3.814 -39.577 -52.095  1.00 71.24           C  
ATOM   1604  CZ2 TRP B 194      -4.242 -38.303 -51.824  1.00 71.24           C  
ATOM   1605  CZ3 TRP B 194      -2.927 -39.845 -53.151  1.00 71.24           C  
ATOM   1606  N   LYS B 195       0.628 -34.088 -56.567  1.00 80.99           N  
ATOM   1607  CA  LYS B 195       1.807 -34.087 -57.427  1.00 80.99           C  
ATOM   1608  C   LYS B 195       2.576 -35.400 -57.307  1.00 80.99           C  
ATOM   1609  CB  LYS B 195       2.722 -32.911 -57.083  1.00 80.99           C  
ATOM   1610  O   LYS B 195       2.808 -35.891 -56.201  1.00 80.99           O  
ATOM   1611  CG  LYS B 195       3.790 -32.630 -58.130  1.00 80.99           C  
ATOM   1612  CD  LYS B 195       4.577 -31.367 -57.802  1.00 80.99           C  
ATOM   1613  CE  LYS B 195       5.615 -31.060 -58.872  1.00 80.99           C  
ATOM   1614  NZ  LYS B 195       6.343 -29.787 -58.588  1.00 80.99           N  
ATOM   1615  N   GLY B 196       2.856 -35.992 -58.423  1.00 80.74           N  
ATOM   1616  CA  GLY B 196       3.563 -37.262 -58.382  1.00 80.74           C  
ATOM   1617  C   GLY B 196       4.448 -37.491 -59.593  1.00 80.74           C  
ATOM   1618  O   GLY B 196       4.624 -36.593 -60.418  1.00 80.74           O  
ATOM   1619  N   ALA B 197       5.186 -38.559 -59.601  1.00 86.11           N  
ATOM   1620  CA  ALA B 197       6.073 -38.955 -60.691  1.00 86.11           C  
ATOM   1621  C   ALA B 197       5.731 -40.355 -61.195  1.00 86.11           C  
ATOM   1622  CB  ALA B 197       7.530 -38.898 -60.239  1.00 86.11           C  
ATOM   1623  O   ALA B 197       5.486 -41.265 -60.400  1.00 86.11           O  
ATOM   1624  N   CYS B 198       5.589 -40.441 -62.521  1.00 81.79           N  
ATOM   1625  CA  CYS B 198       5.323 -41.702 -63.204  1.00 81.79           C  
ATOM   1626  C   CYS B 198       6.084 -41.779 -64.523  1.00 81.79           C  
ATOM   1627  CB  CYS B 198       3.826 -41.868 -63.460  1.00 81.79           C  
ATOM   1628  O   CYS B 198       6.032 -40.849 -65.330  1.00 81.79           O  
ATOM   1629  SG  CYS B 198       3.382 -43.466 -64.176  1.00 81.79           S  
ATOM   1630  N   HIS B 199       6.822 -42.790 -64.745  1.00 80.09           N  
ATOM   1631  CA  HIS B 199       7.603 -43.033 -65.953  1.00 80.09           C  
ATOM   1632  C   HIS B 199       8.543 -41.869 -66.245  1.00 80.09           C  
ATOM   1633  CB  HIS B 199       6.679 -43.275 -67.148  1.00 80.09           C  
ATOM   1634  O   HIS B 199       8.665 -41.437 -67.394  1.00 80.09           O  
ATOM   1635  CG  HIS B 199       5.828 -44.497 -67.011  1.00 80.09           C  
ATOM   1636  CD2 HIS B 199       6.122 -45.809 -67.169  1.00 80.09           C  
ATOM   1637  ND1 HIS B 199       4.493 -44.439 -66.674  1.00 80.09           N  
ATOM   1638  CE1 HIS B 199       4.002 -45.666 -66.629  1.00 80.09           C  
ATOM   1639  NE2 HIS B 199       4.971 -46.516 -66.926  1.00 80.09           N  
ATOM   1640  N   GLY B 200       9.088 -41.244 -65.104  1.00 77.67           N  
ATOM   1641  CA  GLY B 200      10.059 -40.169 -65.240  1.00 77.67           C  
ATOM   1642  C   GLY B 200       9.418 -38.803 -65.398  1.00 77.67           C  
ATOM   1643  O   GLY B 200      10.117 -37.791 -65.484  1.00 77.67           O  
ATOM   1644  N   GLN B 201       8.163 -38.700 -65.483  1.00 82.82           N  
ATOM   1645  CA  GLN B 201       7.478 -37.416 -65.595  1.00 82.82           C  
ATOM   1646  C   GLN B 201       6.812 -37.031 -64.278  1.00 82.82           C  
ATOM   1647  CB  GLN B 201       6.438 -37.458 -66.716  1.00 82.82           C  
ATOM   1648  O   GLN B 201       6.359 -37.898 -63.528  1.00 82.82           O  
ATOM   1649  CG  GLN B 201       7.040 -37.423 -68.115  1.00 82.82           C  
ATOM   1650  CD  GLN B 201       6.079 -36.875 -69.153  1.00 82.82           C  
ATOM   1651  NE2 GLN B 201       6.605 -36.529 -70.323  1.00 82.82           N  
ATOM   1652  OE1 GLN B 201       4.874 -36.764 -68.906  1.00 82.82           O  
ATOM   1653  N   THR B 202       6.956 -35.747 -64.030  1.00 87.57           N  
ATOM   1654  CA  THR B 202       6.337 -35.196 -62.830  1.00 87.57           C  
ATOM   1655  C   THR B 202       5.200 -34.246 -63.195  1.00 87.57           C  
ATOM   1656  CB  THR B 202       7.368 -34.456 -61.958  1.00 87.57           C  
ATOM   1657  O   THR B 202       5.252 -33.576 -64.228  1.00 87.57           O  
ATOM   1658  CG2 THR B 202       7.822 -35.321 -60.787  1.00 87.57           C  
ATOM   1659  OG1 THR B 202       8.508 -34.120 -62.759  1.00 87.57           O  
ATOM   1660  N   GLY B 203       4.132 -34.294 -62.461  1.00 84.78           N  
ATOM   1661  CA  GLY B 203       3.022 -33.378 -62.670  1.00 84.78           C  
ATOM   1662  C   GLY B 203       1.877 -33.596 -61.700  1.00 84.78           C  
ATOM   1663  O   GLY B 203       1.955 -34.459 -60.823  1.00 84.78           O  
ATOM   1664  N   MET B 204       0.870 -32.787 -61.817  1.00 84.64           N  
ATOM   1665  CA  MET B 204      -0.318 -32.847 -60.970  1.00 84.64           C  
ATOM   1666  C   MET B 204      -1.319 -33.864 -61.508  1.00 84.64           C  
ATOM   1667  CB  MET B 204      -0.976 -31.470 -60.867  1.00 84.64           C  
ATOM   1668  O   MET B 204      -1.438 -34.043 -62.722  1.00 84.64           O  
ATOM   1669  CG  MET B 204      -0.084 -30.410 -60.241  1.00 84.64           C  
ATOM   1670  SD  MET B 204       0.193 -30.693 -58.449  1.00 84.64           S  
ATOM   1671  CE  MET B 204      -1.438 -30.237 -57.797  1.00 84.64           C  
ATOM   1672  N   PHE B 205      -1.893 -34.650 -60.565  1.00 81.67           N  
ATOM   1673  CA  PHE B 205      -2.920 -35.597 -60.983  1.00 81.67           C  
ATOM   1674  C   PHE B 205      -4.067 -35.627 -59.980  1.00 81.67           C  
ATOM   1675  CB  PHE B 205      -2.326 -37.000 -61.143  1.00 81.67           C  
ATOM   1676  O   PHE B 205      -3.890 -35.269 -58.814  1.00 81.67           O  
ATOM   1677  CG  PHE B 205      -1.727 -37.554 -59.878  1.00 81.67           C  
ATOM   1678  CD1 PHE B 205      -0.410 -37.276 -59.536  1.00 81.67           C  
ATOM   1679  CD2 PHE B 205      -2.483 -38.355 -59.031  1.00 81.67           C  
ATOM   1680  CE1 PHE B 205       0.147 -37.787 -58.366  1.00 81.67           C  
ATOM   1681  CE2 PHE B 205      -1.934 -38.869 -57.861  1.00 81.67           C  
ATOM   1682  CZ  PHE B 205      -0.619 -38.586 -57.530  1.00 81.67           C  
ATOM   1683  N   PRO B 206      -5.289 -36.033 -60.487  1.00 69.65           N  
ATOM   1684  CA  PRO B 206      -6.465 -36.063 -59.615  1.00 69.65           C  
ATOM   1685  C   PRO B 206      -6.464 -37.257 -58.663  1.00 69.65           C  
ATOM   1686  CB  PRO B 206      -7.633 -36.153 -60.601  1.00 69.65           C  
ATOM   1687  O   PRO B 206      -6.237 -38.392 -59.090  1.00 69.65           O  
ATOM   1688  CG  PRO B 206      -6.991 -36.205 -61.950  1.00 69.65           C  
ATOM   1689  CD  PRO B 206      -5.500 -36.221 -61.768  1.00 69.65           C  
ATOM   1690  N   ARG B 207      -6.723 -37.033 -57.484  1.00 61.47           N  
ATOM   1691  CA  ARG B 207      -6.695 -38.026 -56.414  1.00 61.47           C  
ATOM   1692  C   ARG B 207      -7.696 -39.145 -56.679  1.00 61.47           C  
ATOM   1693  CB  ARG B 207      -6.988 -37.370 -55.063  1.00 61.47           C  
ATOM   1694  O   ARG B 207      -7.412 -40.315 -56.414  1.00 61.47           O  
ATOM   1695  CG  ARG B 207      -7.111 -38.356 -53.913  1.00 61.47           C  
ATOM   1696  CD  ARG B 207      -7.345 -37.648 -52.586  1.00 61.47           C  
ATOM   1697  NE  ARG B 207      -7.591 -38.598 -51.504  1.00 61.47           N  
ATOM   1698  NH1 ARG B 207      -6.962 -37.154 -49.815  1.00 61.47           N  
ATOM   1699  NH2 ARG B 207      -7.659 -39.279 -49.312  1.00 61.47           N  
ATOM   1700  CZ  ARG B 207      -7.403 -38.342 -50.213  1.00 61.47           C  
ATOM   1701  N   ASN B 208      -8.877 -38.893 -57.225  1.00 57.24           N  
ATOM   1702  CA  ASN B 208      -9.963 -39.854 -57.388  1.00 57.24           C  
ATOM   1703  C   ASN B 208      -9.637 -40.893 -58.457  1.00 57.24           C  
ATOM   1704  CB  ASN B 208     -11.269 -39.134 -57.729  1.00 57.24           C  
ATOM   1705  O   ASN B 208     -10.395 -41.844 -58.655  1.00 57.24           O  
ATOM   1706  CG  ASN B 208     -11.551 -37.965 -56.804  1.00 57.24           C  
ATOM   1707  ND2 ASN B 208     -12.504 -37.123 -57.186  1.00 57.24           N  
ATOM   1708  OD1 ASN B 208     -10.916 -37.820 -55.756  1.00 57.24           O  
ATOM   1709  N   TYR B 209      -8.508 -40.699 -59.096  1.00 66.54           N  
ATOM   1710  CA  TYR B 209      -8.114 -41.636 -60.142  1.00 66.54           C  
ATOM   1711  C   TYR B 209      -7.175 -42.702 -59.593  1.00 66.54           C  
ATOM   1712  CB  TYR B 209      -7.442 -40.895 -61.302  1.00 66.54           C  
ATOM   1713  O   TYR B 209      -6.830 -43.656 -60.296  1.00 66.54           O  
ATOM   1714  CG  TYR B 209      -8.417 -40.315 -62.298  1.00 66.54           C  
ATOM   1715  CD1 TYR B 209      -8.432 -40.748 -63.622  1.00 66.54           C  
ATOM   1716  CD2 TYR B 209      -9.324 -39.332 -61.918  1.00 66.54           C  
ATOM   1717  CE1 TYR B 209      -9.327 -40.215 -64.543  1.00 66.54           C  
ATOM   1718  CE2 TYR B 209     -10.224 -38.791 -62.831  1.00 66.54           C  
ATOM   1719  OH  TYR B 209     -11.106 -38.707 -65.047  1.00 66.54           O  
ATOM   1720  CZ  TYR B 209     -10.218 -39.239 -64.139  1.00 66.54           C  
ATOM   1721  N   VAL B 210      -6.725 -42.580 -58.325  1.00 67.16           N  
ATOM   1722  CA  VAL B 210      -5.663 -43.457 -57.843  1.00 67.16           C  
ATOM   1723  C   VAL B 210      -6.069 -44.076 -56.508  1.00 67.16           C  
ATOM   1724  CB  VAL B 210      -4.325 -42.700 -57.695  1.00 67.16           C  
ATOM   1725  O   VAL B 210      -7.031 -43.631 -55.877  1.00 67.16           O  
ATOM   1726  CG1 VAL B 210      -3.833 -42.201 -59.052  1.00 67.16           C  
ATOM   1727  CG2 VAL B 210      -4.477 -41.536 -56.717  1.00 67.16           C  
ATOM   1728  N   THR B 211      -5.374 -45.280 -56.076  1.00 58.70           N  
ATOM   1729  CA  THR B 211      -5.555 -45.937 -54.787  1.00 58.70           C  
ATOM   1730  C   THR B 211      -4.210 -46.172 -54.106  1.00 58.70           C  
ATOM   1731  CB  THR B 211      -6.296 -47.277 -54.942  1.00 58.70           C  
ATOM   1732  O   THR B 211      -3.232 -46.536 -54.761  1.00 58.70           O  
ATOM   1733  CG2 THR B 211      -5.384 -48.344 -55.538  1.00 58.70           C  
ATOM   1734  OG1 THR B 211      -6.751 -47.717 -53.657  1.00 58.70           O  
ATOM   1735  N   PRO B 212      -4.033 -45.840 -52.875  1.00 55.76           N  
ATOM   1736  CA  PRO B 212      -2.781 -46.017 -52.136  1.00 55.76           C  
ATOM   1737  C   PRO B 212      -2.337 -47.477 -52.068  1.00 55.76           C  
ATOM   1738  CB  PRO B 212      -3.116 -45.484 -50.741  1.00 55.76           C  
ATOM   1739  O   PRO B 212      -3.177 -48.379 -52.006  1.00 55.76           O  
ATOM   1740  CG  PRO B 212      -4.538 -45.033 -50.836  1.00 55.76           C  
ATOM   1741  CD  PRO B 212      -5.065 -45.400 -52.194  1.00 55.76           C  
ATOM   1742  N   VAL B 213      -1.015 -47.841 -52.381  1.00 50.57           N  
ATOM   1743  CA  VAL B 213      -0.449 -49.180 -52.254  1.00 50.57           C  
ATOM   1744  C   VAL B 213       0.585 -49.201 -51.131  1.00 50.57           C  
ATOM   1745  CB  VAL B 213       0.193 -49.653 -53.578  1.00 50.57           C  
ATOM   1746  O   VAL B 213       1.315 -48.227 -50.933  1.00 50.57           O  
ATOM   1747  CG1 VAL B 213       0.183 -51.178 -53.668  1.00 50.57           C  
ATOM   1748  CG2 VAL B 213      -0.536 -49.040 -54.772  1.00 50.57           C  
ATOM   1749  N   ASN B 214       0.467 -50.113 -50.127  1.00 42.42           N  
ATOM   1750  CA  ASN B 214       1.425 -50.369 -49.057  1.00 42.42           C  
ATOM   1751  C   ASN B 214       2.698 -51.021 -49.589  1.00 42.42           C  
ATOM   1752  CB  ASN B 214       0.795 -51.242 -47.970  1.00 42.42           C  
ATOM   1753  O   ASN B 214       2.685 -52.188 -49.983  1.00 42.42           O  
ATOM   1754  CG  ASN B 214       0.224 -50.428 -46.825  1.00 42.42           C  
ATOM   1755  ND2 ASN B 214      -0.654 -51.043 -46.041  1.00 42.42           N  
ATOM   1756  OD1 ASN B 214       0.569 -49.257 -46.648  1.00 42.42           O  
ATOM   1757  N   ARG B 215       3.378 -50.637 -50.650  1.00 36.95           N  
ATOM   1758  CA  ARG B 215       4.529 -51.444 -51.042  1.00 36.95           C  
ATOM   1759  C   ARG B 215       5.593 -51.447 -49.950  1.00 36.95           C  
ATOM   1760  CB  ARG B 215       5.125 -50.930 -52.354  1.00 36.95           C  
ATOM   1761  O   ARG B 215       5.966 -50.391 -49.437  1.00 36.95           O  
ATOM   1762  CG  ARG B 215       4.943 -51.879 -53.528  1.00 36.95           C  
ATOM   1763  CD  ARG B 215       5.588 -51.338 -54.796  1.00 36.95           C  
ATOM   1764  NE  ARG B 215       5.427 -52.259 -55.918  1.00 36.95           N  
ATOM   1765  NH1 ARG B 215       6.549 -50.930 -57.438  1.00 36.95           N  
ATOM   1766  NH2 ARG B 215       5.685 -52.950 -58.093  1.00 36.95           N  
ATOM   1767  CZ  ARG B 215       5.887 -52.044 -57.147  1.00 36.95           C  
ATOM   1768  N   ASN B 216       5.560 -52.595 -49.092  1.00 32.03           N  
ATOM   1769  CA  ASN B 216       6.818 -52.976 -48.458  1.00 32.03           C  
ATOM   1770  C   ASN B 216       7.964 -53.014 -49.464  1.00 32.03           C  
ATOM   1771  CB  ASN B 216       6.679 -54.330 -47.760  1.00 32.03           C  
ATOM   1772  O   ASN B 216       8.158 -54.017 -50.153  1.00 32.03           O  
ATOM   1773  CG  ASN B 216       6.324 -54.197 -46.292  1.00 32.03           C  
ATOM   1774  ND2 ASN B 216       5.778 -55.261 -45.715  1.00 32.03           N  
ATOM   1775  OD1 ASN B 216       6.538 -53.147 -45.682  1.00 32.03           O  
ATOM   1776  N   VAL B 217       8.051 -52.087 -50.466  1.00 30.78           N  
ATOM   1777  CA  VAL B 217       9.357 -52.284 -51.088  1.00 30.78           C  
ATOM   1778  C   VAL B 217      10.461 -51.921 -50.098  1.00 30.78           C  
ATOM   1779  CB  VAL B 217       9.502 -51.449 -52.380  1.00 30.78           C  
ATOM   1780  O   VAL B 217      10.334 -50.952 -49.345  1.00 30.78           O  
ATOM   1781  CG1 VAL B 217      10.835 -51.742 -53.065  1.00 30.78           C  
ATOM   1782  CG2 VAL B 217       8.337 -51.727 -53.328  1.00 30.78           C  
TER    1783      VAL B 217                                                      
ATOM   1784  N   MET C   1      40.071   5.550  -1.760  1.00 63.95           N  
ATOM   1785  CA  MET C   1      38.612   5.584  -1.826  1.00 63.95           C  
ATOM   1786  C   MET C   1      38.058   6.751  -1.016  1.00 63.95           C  
ATOM   1787  CB  MET C   1      38.020   4.268  -1.320  1.00 63.95           C  
ATOM   1788  O   MET C   1      38.535   7.031   0.085  1.00 63.95           O  
ATOM   1789  CG  MET C   1      36.659   3.941  -1.913  1.00 63.95           C  
ATOM   1790  SD  MET C   1      36.001   2.334  -1.319  1.00 63.95           S  
ATOM   1791  CE  MET C   1      35.365   1.653  -2.875  1.00 63.95           C  
ATOM   1792  N   GLU C   2      37.118   7.515  -1.697  1.00 79.80           N  
ATOM   1793  CA  GLU C   2      36.485   8.651  -1.034  1.00 79.80           C  
ATOM   1794  C   GLU C   2      35.776   8.218   0.246  1.00 79.80           C  
ATOM   1795  CB  GLU C   2      35.495   9.340  -1.977  1.00 79.80           C  
ATOM   1796  O   GLU C   2      35.289   7.089   0.340  1.00 79.80           O  
ATOM   1797  CG  GLU C   2      36.153  10.033  -3.161  1.00 79.80           C  
ATOM   1798  CD  GLU C   2      35.158  10.718  -4.084  1.00 79.80           C  
ATOM   1799  OE1 GLU C   2      35.585  11.505  -4.960  1.00 79.80           O  
ATOM   1800  OE2 GLU C   2      33.942  10.468  -3.930  1.00 79.80           O  
ATOM   1801  N   LEU C   3      35.838   8.942   1.288  1.00 86.81           N  
ATOM   1802  CA  LEU C   3      35.293   8.642   2.608  1.00 86.81           C  
ATOM   1803  C   LEU C   3      33.831   8.220   2.510  1.00 86.81           C  
ATOM   1804  CB  LEU C   3      35.425   9.856   3.531  1.00 86.81           C  
ATOM   1805  O   LEU C   3      33.407   7.276   3.179  1.00 86.81           O  
ATOM   1806  CG  LEU C   3      35.125   9.618   5.012  1.00 86.81           C  
ATOM   1807  CD1 LEU C   3      36.107   8.608   5.596  1.00 86.81           C  
ATOM   1808  CD2 LEU C   3      35.176  10.931   5.786  1.00 86.81           C  
ATOM   1809  N   TRP C   4      33.031   8.848   1.692  1.00 90.53           N  
ATOM   1810  CA  TRP C   4      31.612   8.522   1.597  1.00 90.53           C  
ATOM   1811  C   TRP C   4      31.410   7.137   0.991  1.00 90.53           C  
ATOM   1812  CB  TRP C   4      30.874   9.572   0.762  1.00 90.53           C  
ATOM   1813  O   TRP C   4      30.457   6.435   1.335  1.00 90.53           O  
ATOM   1814  CG  TRP C   4      31.176   9.505  -0.705  1.00 90.53           C  
ATOM   1815  CD1 TRP C   4      32.180  10.154  -1.370  1.00 90.53           C  
ATOM   1816  CD2 TRP C   4      30.465   8.750  -1.690  1.00 90.53           C  
ATOM   1817  CE2 TRP C   4      31.093   8.988  -2.933  1.00 90.53           C  
ATOM   1818  CE3 TRP C   4      29.357   7.894  -1.643  1.00 90.53           C  
ATOM   1819  NE1 TRP C   4      32.135   9.847  -2.710  1.00 90.53           N  
ATOM   1820  CH2 TRP C   4      29.562   7.566  -4.045  1.00 90.53           C  
ATOM   1821  CZ2 TRP C   4      30.648   8.399  -4.119  1.00 90.53           C  
ATOM   1822  CZ3 TRP C   4      28.916   7.309  -2.825  1.00 90.53           C  
ATOM   1823  N   ARG C   5      32.279   6.711   0.152  1.00 90.25           N  
ATOM   1824  CA  ARG C   5      32.212   5.371  -0.424  1.00 90.25           C  
ATOM   1825  C   ARG C   5      32.502   4.307   0.629  1.00 90.25           C  
ATOM   1826  CB  ARG C   5      33.194   5.237  -1.590  1.00 90.25           C  
ATOM   1827  O   ARG C   5      31.867   3.251   0.643  1.00 90.25           O  
ATOM   1828  CG  ARG C   5      32.765   5.980  -2.845  1.00 90.25           C  
ATOM   1829  CD  ARG C   5      33.622   5.600  -4.045  1.00 90.25           C  
ATOM   1830  NE  ARG C   5      33.287   6.398  -5.221  1.00 90.25           N  
ATOM   1831  NH1 ARG C   5      32.582   4.605  -6.495  1.00 90.25           N  
ATOM   1832  NH2 ARG C   5      32.530   6.725  -7.365  1.00 90.25           N  
ATOM   1833  CZ  ARG C   5      32.800   5.907  -6.357  1.00 90.25           C  
ATOM   1834  N   GLN C   6      33.519   4.600   1.468  1.00 89.86           N  
ATOM   1835  CA  GLN C   6      33.796   3.692   2.576  1.00 89.86           C  
ATOM   1836  C   GLN C   6      32.605   3.604   3.526  1.00 89.86           C  
ATOM   1837  CB  GLN C   6      35.044   4.139   3.338  1.00 89.86           C  
ATOM   1838  O   GLN C   6      32.292   2.527   4.040  1.00 89.86           O  
ATOM   1839  CG  GLN C   6      36.333   4.009   2.538  1.00 89.86           C  
ATOM   1840  CD  GLN C   6      37.563   4.385   3.342  1.00 89.86           C  
ATOM   1841  NE2 GLN C   6      38.526   5.026   2.688  1.00 89.86           N  
ATOM   1842  OE1 GLN C   6      37.647   4.103   4.541  1.00 89.86           O  
ATOM   1843  N   CYS C   7      31.991   4.711   3.687  1.00 93.38           N  
ATOM   1844  CA  CYS C   7      30.794   4.747   4.519  1.00 93.38           C  
ATOM   1845  C   CYS C   7      29.689   3.883   3.922  1.00 93.38           C  
ATOM   1846  CB  CYS C   7      30.298   6.183   4.684  1.00 93.38           C  
ATOM   1847  O   CYS C   7      29.051   3.104   4.633  1.00 93.38           O  
ATOM   1848  SG  CYS C   7      28.788   6.324   5.665  1.00 93.38           S  
ATOM   1849  N   THR C   8      29.512   4.013   2.638  1.00 92.05           N  
ATOM   1850  CA  THR C   8      28.502   3.227   1.937  1.00 92.05           C  
ATOM   1851  C   THR C   8      28.745   1.734   2.134  1.00 92.05           C  
ATOM   1852  CB  THR C   8      28.486   3.553   0.432  1.00 92.05           C  
ATOM   1853  O   THR C   8      27.823   0.988   2.468  1.00 92.05           O  
ATOM   1854  CG2 THR C   8      27.441   2.718  -0.300  1.00 92.05           C  
ATOM   1855  OG1 THR C   8      28.181   4.942   0.253  1.00 92.05           O  
ATOM   1856  N   HIS C   9      29.988   1.335   1.999  1.00 91.07           N  
ATOM   1857  CA  HIS C   9      30.341  -0.067   2.187  1.00 91.07           C  
ATOM   1858  C   HIS C   9      30.056  -0.520   3.615  1.00 91.07           C  
ATOM   1859  CB  HIS C   9      31.815  -0.299   1.847  1.00 91.07           C  
ATOM   1860  O   HIS C   9      29.554  -1.625   3.832  1.00 91.07           O  
ATOM   1861  CG  HIS C   9      32.144  -1.726   1.546  1.00 91.07           C  
ATOM   1862  CD2 HIS C   9      32.855  -2.642   2.245  1.00 91.07           C  
ATOM   1863  ND1 HIS C   9      31.725  -2.360   0.396  1.00 91.07           N  
ATOM   1864  CE1 HIS C   9      32.165  -3.607   0.402  1.00 91.07           C  
ATOM   1865  NE2 HIS C   9      32.853  -3.804   1.513  1.00 91.07           N  
ATOM   1866  N   TRP C  10      30.325   0.329   4.521  1.00 94.35           N  
ATOM   1867  CA  TRP C  10      30.064   0.019   5.923  1.00 94.35           C  
ATOM   1868  C   TRP C  10      28.569  -0.137   6.178  1.00 94.35           C  
ATOM   1869  CB  TRP C  10      30.638   1.110   6.831  1.00 94.35           C  
ATOM   1870  O   TRP C  10      28.144  -1.062   6.874  1.00 94.35           O  
ATOM   1871  CG  TRP C  10      30.505   0.816   8.295  1.00 94.35           C  
ATOM   1872  CD1 TRP C  10      31.281  -0.029   9.040  1.00 94.35           C  
ATOM   1873  CD2 TRP C  10      29.534   1.364   9.192  1.00 94.35           C  
ATOM   1874  CE2 TRP C  10      29.780   0.807  10.466  1.00 94.35           C  
ATOM   1875  CE3 TRP C  10      28.478   2.273   9.041  1.00 94.35           C  
ATOM   1876  NE1 TRP C  10      30.849  -0.038  10.347  1.00 94.35           N  
ATOM   1877  CH2 TRP C  10      27.981   2.023  11.409  1.00 94.35           C  
ATOM   1878  CZ2 TRP C  10      29.007   1.131  11.584  1.00 94.35           C  
ATOM   1879  CZ3 TRP C  10      27.711   2.594  10.154  1.00 94.35           C  
ATOM   1880  N   LEU C  11      27.750   0.706   5.590  1.00 94.40           N  
ATOM   1881  CA  LEU C  11      26.300   0.648   5.740  1.00 94.40           C  
ATOM   1882  C   LEU C  11      25.744  -0.646   5.153  1.00 94.40           C  
ATOM   1883  CB  LEU C  11      25.642   1.853   5.063  1.00 94.40           C  
ATOM   1884  O   LEU C  11      24.803  -1.226   5.700  1.00 94.40           O  
ATOM   1885  CG  LEU C  11      25.813   3.202   5.763  1.00 94.40           C  
ATOM   1886  CD1 LEU C  11      25.290   4.329   4.879  1.00 94.40           C  
ATOM   1887  CD2 LEU C  11      25.100   3.198   7.111  1.00 94.40           C  
ATOM   1888  N   ILE C  12      26.302  -1.075   4.073  1.00 88.17           N  
ATOM   1889  CA  ILE C  12      25.895  -2.328   3.446  1.00 88.17           C  
ATOM   1890  C   ILE C  12      26.235  -3.499   4.365  1.00 88.17           C  
ATOM   1891  CB  ILE C  12      26.568  -2.516   2.068  1.00 88.17           C  
ATOM   1892  O   ILE C  12      25.403  -4.382   4.589  1.00 88.17           O  
ATOM   1893  CG1 ILE C  12      26.030  -1.487   1.067  1.00 88.17           C  
ATOM   1894  CG2 ILE C  12      26.358  -3.943   1.554  1.00 88.17           C  
ATOM   1895  CD1 ILE C  12      26.784  -1.458  -0.256  1.00 88.17           C  
ATOM   1896  N   GLN C  13      27.394  -3.474   5.000  1.00 90.61           N  
ATOM   1897  CA  GLN C  13      27.819  -4.525   5.919  1.00 90.61           C  
ATOM   1898  C   GLN C  13      26.936  -4.557   7.163  1.00 90.61           C  
ATOM   1899  CB  GLN C  13      29.282  -4.330   6.319  1.00 90.61           C  
ATOM   1900  O   GLN C  13      26.710  -5.622   7.743  1.00 90.61           O  
ATOM   1901  CG  GLN C  13      30.269  -4.599   5.190  1.00 90.61           C  
ATOM   1902  CD  GLN C  13      31.712  -4.589   5.658  1.00 90.61           C  
ATOM   1903  NE2 GLN C  13      32.533  -5.450   5.066  1.00 90.61           N  
ATOM   1904  OE1 GLN C  13      32.086  -3.814   6.544  1.00 90.61           O  
ATOM   1905  N   CYS C  14      26.422  -3.406   7.446  1.00 91.79           N  
ATOM   1906  CA  CYS C  14      25.539  -3.320   8.604  1.00 91.79           C  
ATOM   1907  C   CYS C  14      24.116  -3.722   8.235  1.00 91.79           C  
ATOM   1908  CB  CYS C  14      25.545  -1.903   9.179  1.00 91.79           C  
ATOM   1909  O   CYS C  14      23.215  -3.670   9.074  1.00 91.79           O  
ATOM   1910  SG  CYS C  14      27.117  -1.431   9.932  1.00 91.79           S  
ATOM   1911  N   ARG C  15      23.882  -4.001   7.052  1.00 83.40           N  
ATOM   1912  CA  ARG C  15      22.614  -4.493   6.524  1.00 83.40           C  
ATOM   1913  C   ARG C  15      21.563  -3.388   6.503  1.00 83.40           C  
ATOM   1914  CB  ARG C  15      22.111  -5.679   7.351  1.00 83.40           C  
ATOM   1915  O   ARG C  15      20.386  -3.639   6.772  1.00 83.40           O  
ATOM   1916  CG  ARG C  15      23.015  -6.900   7.290  1.00 83.40           C  
ATOM   1917  CD  ARG C  15      22.371  -8.112   7.948  1.00 83.40           C  
ATOM   1918  NE  ARG C  15      23.250  -9.277   7.910  1.00 83.40           N  
ATOM   1919  NH1 ARG C  15      21.689 -10.742   8.778  1.00 83.40           N  
ATOM   1920  NH2 ARG C  15      23.785 -11.488   8.227  1.00 83.40           N  
ATOM   1921  CZ  ARG C  15      22.906 -10.500   8.305  1.00 83.40           C  
ATOM   1922  N   VAL C  16      21.960  -2.224   6.287  1.00 86.69           N  
ATOM   1923  CA  VAL C  16      21.051  -1.085   6.212  1.00 86.69           C  
ATOM   1924  C   VAL C  16      20.728  -0.777   4.752  1.00 86.69           C  
ATOM   1925  CB  VAL C  16      21.648   0.163   6.901  1.00 86.69           C  
ATOM   1926  O   VAL C  16      19.609  -0.373   4.429  1.00 86.69           O  
ATOM   1927  CG1 VAL C  16      20.707   1.359   6.759  1.00 86.69           C  
ATOM   1928  CG2 VAL C  16      21.932  -0.126   8.374  1.00 86.69           C  
ATOM   1929  N   LEU C  17      21.740  -0.943   3.864  1.00 84.44           N  
ATOM   1930  CA  LEU C  17      21.568  -0.774   2.425  1.00 84.44           C  
ATOM   1931  C   LEU C  17      21.783  -2.094   1.693  1.00 84.44           C  
ATOM   1932  CB  LEU C  17      22.536   0.284   1.889  1.00 84.44           C  
ATOM   1933  O   LEU C  17      22.666  -2.874   2.057  1.00 84.44           O  
ATOM   1934  CG  LEU C  17      22.241   1.733   2.279  1.00 84.44           C  
ATOM   1935  CD1 LEU C  17      23.423   2.629   1.925  1.00 84.44           C  
ATOM   1936  CD2 LEU C  17      20.969   2.222   1.594  1.00 84.44           C  
ATOM   1937  N   PRO C  18      20.993  -2.299   0.675  1.00 71.21           N  
ATOM   1938  CA  PRO C  18      21.239  -3.509  -0.113  1.00 71.21           C  
ATOM   1939  C   PRO C  18      22.518  -3.423  -0.942  1.00 71.21           C  
ATOM   1940  CB  PRO C  18      20.007  -3.597  -1.018  1.00 71.21           C  
ATOM   1941  O   PRO C  18      22.914  -2.333  -1.362  1.00 71.21           O  
ATOM   1942  CG  PRO C  18      19.423  -2.222  -1.003  1.00 71.21           C  
ATOM   1943  CD  PRO C  18      19.950  -1.493   0.200  1.00 71.21           C  
ATOM   1944  N   PRO C  19      23.113  -4.546  -1.213  1.00 74.56           N  
ATOM   1945  CA  PRO C  19      24.356  -4.537  -1.988  1.00 74.56           C  
ATOM   1946  C   PRO C  19      24.162  -4.007  -3.407  1.00 74.56           C  
ATOM   1947  CB  PRO C  19      24.771  -6.010  -2.007  1.00 74.56           C  
ATOM   1948  O   PRO C  19      25.093  -3.449  -3.994  1.00 74.56           O  
ATOM   1949  CG  PRO C  19      24.024  -6.632  -0.872  1.00 74.56           C  
ATOM   1950  CD  PRO C  19      22.805  -5.801  -0.591  1.00 74.56           C  
ATOM   1951  N   SER C  20      22.974  -4.143  -3.872  1.00 69.71           N  
ATOM   1952  CA  SER C  20      22.684  -3.718  -5.238  1.00 69.71           C  
ATOM   1953  C   SER C  20      22.111  -2.305  -5.268  1.00 69.71           C  
ATOM   1954  CB  SER C  20      21.708  -4.687  -5.906  1.00 69.71           C  
ATOM   1955  O   SER C  20      21.577  -1.867  -6.289  1.00 69.71           O  
ATOM   1956  OG  SER C  20      20.507  -4.785  -5.160  1.00 69.71           O  
ATOM   1957  N   HIS C  21      22.285  -1.589  -4.252  1.00 73.05           N  
ATOM   1958  CA  HIS C  21      21.741  -0.237  -4.179  1.00 73.05           C  
ATOM   1959  C   HIS C  21      22.451   0.696  -5.154  1.00 73.05           C  
ATOM   1960  CB  HIS C  21      21.853   0.309  -2.755  1.00 73.05           C  
ATOM   1961  O   HIS C  21      23.637   0.514  -5.442  1.00 73.05           O  
ATOM   1962  CG  HIS C  21      21.082   1.571  -2.534  1.00 73.05           C  
ATOM   1963  CD2 HIS C  21      19.840   1.779  -2.038  1.00 73.05           C  
ATOM   1964  ND1 HIS C  21      21.589   2.816  -2.840  1.00 73.05           N  
ATOM   1965  CE1 HIS C  21      20.689   3.737  -2.541  1.00 73.05           C  
ATOM   1966  NE2 HIS C  21      19.618   3.134  -2.053  1.00 73.05           N  
ATOM   1967  N   ARG C  22      21.769   1.651  -5.685  1.00 74.83           N  
ATOM   1968  CA  ARG C  22      22.280   2.561  -6.705  1.00 74.83           C  
ATOM   1969  C   ARG C  22      23.508   3.313  -6.203  1.00 74.83           C  
ATOM   1970  CB  ARG C  22      21.196   3.554  -7.133  1.00 74.83           C  
ATOM   1971  O   ARG C  22      24.335   3.763  -6.999  1.00 74.83           O  
ATOM   1972  CG  ARG C  22      20.716   4.462  -6.012  1.00 74.83           C  
ATOM   1973  CD  ARG C  22      19.608   5.395  -6.478  1.00 74.83           C  
ATOM   1974  NE  ARG C  22      19.126   6.244  -5.392  1.00 74.83           N  
ATOM   1975  NH1 ARG C  22      17.499   7.291  -6.655  1.00 74.83           N  
ATOM   1976  NH2 ARG C  22      17.778   7.847  -4.448  1.00 74.83           N  
ATOM   1977  CZ  ARG C  22      18.136   7.125  -5.501  1.00 74.83           C  
ATOM   1978  N   VAL C  23      23.641   3.444  -4.904  1.00 82.86           N  
ATOM   1979  CA  VAL C  23      24.768   4.167  -4.323  1.00 82.86           C  
ATOM   1980  C   VAL C  23      26.064   3.408  -4.595  1.00 82.86           C  
ATOM   1981  CB  VAL C  23      24.583   4.379  -2.803  1.00 82.86           C  
ATOM   1982  O   VAL C  23      27.155   3.976  -4.500  1.00 82.86           O  
ATOM   1983  CG1 VAL C  23      25.792   5.098  -2.208  1.00 82.86           C  
ATOM   1984  CG2 VAL C  23      23.302   5.162  -2.526  1.00 82.86           C  
ATOM   1985  N   THR C  24      25.988   2.115  -4.956  1.00 80.64           N  
ATOM   1986  CA  THR C  24      27.167   1.286  -5.178  1.00 80.64           C  
ATOM   1987  C   THR C  24      27.583   1.319  -6.646  1.00 80.64           C  
ATOM   1988  CB  THR C  24      26.915  -0.170  -4.746  1.00 80.64           C  
ATOM   1989  O   THR C  24      28.604   0.740  -7.020  1.00 80.64           O  
ATOM   1990  CG2 THR C  24      26.663  -0.263  -3.244  1.00 80.64           C  
ATOM   1991  OG1 THR C  24      25.771  -0.679  -5.443  1.00 80.64           O  
ATOM   1992  N   TRP C  25      26.814   2.059  -7.436  1.00 76.48           N  
ATOM   1993  CA  TRP C  25      27.137   2.123  -8.858  1.00 76.48           C  
ATOM   1994  C   TRP C  25      28.417   2.919  -9.090  1.00 76.48           C  
ATOM   1995  CB  TRP C  25      25.982   2.748  -9.645  1.00 76.48           C  
ATOM   1996  O   TRP C  25      28.769   3.787  -8.289  1.00 76.48           O  
ATOM   1997  CG  TRP C  25      24.725   1.931  -9.635  1.00 76.48           C  
ATOM   1998  CD1 TRP C  25      24.569   0.665  -9.141  1.00 76.48           C  
ATOM   1999  CD2 TRP C  25      23.448   2.322 -10.147  1.00 76.48           C  
ATOM   2000  CE2 TRP C  25      22.562   1.243  -9.930  1.00 76.48           C  
ATOM   2001  CE3 TRP C  25      22.965   3.481 -10.769  1.00 76.48           C  
ATOM   2002  NE1 TRP C  25      23.270   0.246  -9.315  1.00 76.48           N  
ATOM   2003  CH2 TRP C  25      20.773   2.436 -10.920  1.00 76.48           C  
ATOM   2004  CZ2 TRP C  25      21.219   1.290 -10.313  1.00 76.48           C  
ATOM   2005  CZ3 TRP C  25      21.629   3.526 -11.150  1.00 76.48           C  
ATOM   2006  N   ASP C  26      29.192   2.645 -10.148  1.00 76.77           N  
ATOM   2007  CA  ASP C  26      30.459   3.301 -10.458  1.00 76.77           C  
ATOM   2008  C   ASP C  26      30.261   4.798 -10.689  1.00 76.77           C  
ATOM   2009  CB  ASP C  26      31.109   2.661 -11.686  1.00 76.77           C  
ATOM   2010  O   ASP C  26      31.082   5.611 -10.260  1.00 76.77           O  
ATOM   2011  CG  ASP C  26      31.739   1.312 -11.388  1.00 76.77           C  
ATOM   2012  OD1 ASP C  26      32.209   1.096 -10.250  1.00 76.77           O  
ATOM   2013  OD2 ASP C  26      31.769   0.458 -12.300  1.00 76.77           O  
ATOM   2014  N   GLY C  27      29.083   5.165 -11.172  1.00 80.24           N  
ATOM   2015  CA  GLY C  27      28.802   6.562 -11.461  1.00 80.24           C  
ATOM   2016  C   GLY C  27      27.991   7.244 -10.376  1.00 80.24           C  
ATOM   2017  O   GLY C  27      27.509   8.363 -10.565  1.00 80.24           O  
ATOM   2018  N   ALA C  28      28.035   6.581  -9.213  1.00 82.42           N  
ATOM   2019  CA  ALA C  28      27.226   7.134  -8.130  1.00 82.42           C  
ATOM   2020  C   ALA C  28      27.891   8.366  -7.522  1.00 82.42           C  
ATOM   2021  CB  ALA C  28      26.984   6.078  -7.054  1.00 82.42           C  
ATOM   2022  O   ALA C  28      29.118   8.430  -7.422  1.00 82.42           O  
ATOM   2023  N   GLN C  29      27.089   9.380  -7.269  1.00 85.56           N  
ATOM   2024  CA  GLN C  29      27.576  10.599  -6.631  1.00 85.56           C  
ATOM   2025  C   GLN C  29      27.175  10.647  -5.159  1.00 85.56           C  
ATOM   2026  CB  GLN C  29      27.046  11.835  -7.360  1.00 85.56           C  
ATOM   2027  O   GLN C  29      26.272   9.924  -4.732  1.00 85.56           O  
ATOM   2028  CG  GLN C  29      27.494  11.931  -8.812  1.00 85.56           C  
ATOM   2029  CD  GLN C  29      27.136  13.260  -9.450  1.00 85.56           C  
ATOM   2030  NE2 GLN C  29      27.972  13.717 -10.376  1.00 85.56           N  
ATOM   2031  OE1 GLN C  29      26.117  13.871  -9.114  1.00 85.56           O  
ATOM   2032  N   VAL C  30      27.841  11.448  -4.367  1.00 87.13           N  
ATOM   2033  CA  VAL C  30      27.636  11.547  -2.926  1.00 87.13           C  
ATOM   2034  C   VAL C  30      26.195  11.961  -2.635  1.00 87.13           C  
ATOM   2035  CB  VAL C  30      28.618  12.550  -2.280  1.00 87.13           C  
ATOM   2036  O   VAL C  30      25.627  11.577  -1.610  1.00 87.13           O  
ATOM   2037  CG1 VAL C  30      28.324  13.974  -2.751  1.00 87.13           C  
ATOM   2038  CG2 VAL C  30      28.547  12.462  -0.757  1.00 87.13           C  
ATOM   2039  N   CYS C  31      25.560  12.653  -3.611  1.00 85.50           N  
ATOM   2040  CA  CYS C  31      24.196  13.143  -3.447  1.00 85.50           C  
ATOM   2041  C   CYS C  31      23.212  11.985  -3.329  1.00 85.50           C  
ATOM   2042  CB  CYS C  31      23.803  14.039  -4.621  1.00 85.50           C  
ATOM   2043  O   CYS C  31      22.201  12.092  -2.632  1.00 85.50           O  
ATOM   2044  SG  CYS C  31      23.781  13.186  -6.213  1.00 85.50           S  
ATOM   2045  N   GLU C  32      23.562  10.868  -3.926  1.00 84.84           N  
ATOM   2046  CA  GLU C  32      22.698   9.693  -3.857  1.00 84.84           C  
ATOM   2047  C   GLU C  32      22.660   9.118  -2.444  1.00 84.84           C  
ATOM   2048  CB  GLU C  32      23.165   8.624  -4.848  1.00 84.84           C  
ATOM   2049  O   GLU C  32      21.603   8.700  -1.967  1.00 84.84           O  
ATOM   2050  CG  GLU C  32      22.983   9.016  -6.307  1.00 84.84           C  
ATOM   2051  CD  GLU C  32      23.495   7.965  -7.279  1.00 84.84           C  
ATOM   2052  OE1 GLU C  32      23.243   8.092  -8.499  1.00 84.84           O  
ATOM   2053  OE2 GLU C  32      24.154   7.007  -6.817  1.00 84.84           O  
ATOM   2054  N   LEU C  33      23.812   9.100  -1.789  1.00 90.86           N  
ATOM   2055  CA  LEU C  33      23.858   8.631  -0.408  1.00 90.86           C  
ATOM   2056  C   LEU C  33      23.112   9.586   0.516  1.00 90.86           C  
ATOM   2057  CB  LEU C  33      25.309   8.480   0.058  1.00 90.86           C  
ATOM   2058  O   LEU C  33      22.343   9.151   1.377  1.00 90.86           O  
ATOM   2059  CG  LEU C  33      25.513   7.983   1.490  1.00 90.86           C  
ATOM   2060  CD1 LEU C  33      24.847   6.624   1.678  1.00 90.86           C  
ATOM   2061  CD2 LEU C  33      26.999   7.906   1.823  1.00 90.86           C  
ATOM   2062  N   ALA C  34      23.307  10.857   0.268  1.00 91.58           N  
ATOM   2063  CA  ALA C  34      22.615  11.864   1.069  1.00 91.58           C  
ATOM   2064  C   ALA C  34      21.101  11.715   0.949  1.00 91.58           C  
ATOM   2065  CB  ALA C  34      23.045  13.267   0.647  1.00 91.58           C  
ATOM   2066  O   ALA C  34      20.385  11.759   1.952  1.00 91.58           O  
ATOM   2067  N   GLN C  35      20.657  11.441  -0.218  1.00 86.82           N  
ATOM   2068  CA  GLN C  35      19.231  11.267  -0.475  1.00 86.82           C  
ATOM   2069  C   GLN C  35      18.692  10.029   0.235  1.00 86.82           C  
ATOM   2070  CB  GLN C  35      18.964  11.169  -1.978  1.00 86.82           C  
ATOM   2071  O   GLN C  35      17.595  10.058   0.798  1.00 86.82           O  
ATOM   2072  CG  GLN C  35      17.494  11.305  -2.352  1.00 86.82           C  
ATOM   2073  CD  GLN C  35      17.273  12.226  -3.537  1.00 86.82           C  
ATOM   2074  NE2 GLN C  35      16.014  12.552  -3.807  1.00 86.82           N  
ATOM   2075  OE1 GLN C  35      18.226  12.643  -4.203  1.00 86.82           O  
ATOM   2076  N   ALA C  36      19.490   9.021   0.268  1.00 86.95           N  
ATOM   2077  CA  ALA C  36      19.076   7.764   0.885  1.00 86.95           C  
ATOM   2078  C   ALA C  36      18.928   7.917   2.396  1.00 86.95           C  
ATOM   2079  CB  ALA C  36      20.077   6.657   0.561  1.00 86.95           C  
ATOM   2080  O   ALA C  36      18.026   7.331   3.000  1.00 86.95           O  
ATOM   2081  N   LEU C  37      19.724   8.772   3.008  1.00 93.17           N  
ATOM   2082  CA  LEU C  37      19.762   8.896   4.461  1.00 93.17           C  
ATOM   2083  C   LEU C  37      18.926  10.083   4.927  1.00 93.17           C  
ATOM   2084  CB  LEU C  37      21.205   9.051   4.948  1.00 93.17           C  
ATOM   2085  O   LEU C  37      18.706  10.260   6.128  1.00 93.17           O  
ATOM   2086  CG  LEU C  37      22.149   7.884   4.656  1.00 93.17           C  
ATOM   2087  CD1 LEU C  37      23.559   8.208   5.138  1.00 93.17           C  
ATOM   2088  CD2 LEU C  37      21.636   6.605   5.309  1.00 93.17           C  
ATOM   2089  N   ARG C  38      18.442  10.813   4.013  1.00 91.70           N  
ATOM   2090  CA  ARG C  38      17.890  12.146   4.231  1.00 91.70           C  
ATOM   2091  C   ARG C  38      16.707  12.098   5.192  1.00 91.70           C  
ATOM   2092  CB  ARG C  38      17.462  12.775   2.904  1.00 91.70           C  
ATOM   2093  O   ARG C  38      16.561  12.971   6.050  1.00 91.70           O  
ATOM   2094  CG  ARG C  38      17.003  14.219   3.026  1.00 91.70           C  
ATOM   2095  CD  ARG C  38      16.641  14.812   1.671  1.00 91.70           C  
ATOM   2096  NE  ARG C  38      16.176  16.191   1.794  1.00 91.70           N  
ATOM   2097  NH1 ARG C  38      14.639  16.043   0.076  1.00 91.70           N  
ATOM   2098  NH2 ARG C  38      14.889  18.008   1.230  1.00 91.70           N  
ATOM   2099  CZ  ARG C  38      15.236  16.744   1.033  1.00 91.70           C  
ATOM   2100  N   ASP C  39      15.907  11.069   5.135  1.00 89.30           N  
ATOM   2101  CA  ASP C  39      14.690  11.044   5.941  1.00 89.30           C  
ATOM   2102  C   ASP C  39      14.956  10.439   7.318  1.00 89.30           C  
ATOM   2103  CB  ASP C  39      13.588  10.260   5.226  1.00 89.30           C  
ATOM   2104  O   ASP C  39      14.075  10.433   8.180  1.00 89.30           O  
ATOM   2105  CG  ASP C  39      13.963   8.812   4.966  1.00 89.30           C  
ATOM   2106  OD1 ASP C  39      14.951   8.322   5.556  1.00 89.30           O  
ATOM   2107  OD2 ASP C  39      13.267   8.155   4.163  1.00 89.30           O  
ATOM   2108  N   GLY C  40      16.137   9.876   7.558  1.00 93.80           N  
ATOM   2109  CA  GLY C  40      16.559   9.412   8.870  1.00 93.80           C  
ATOM   2110  C   GLY C  40      16.112   7.995   9.175  1.00 93.80           C  
ATOM   2111  O   GLY C  40      16.499   7.422  10.196  1.00 93.80           O  
ATOM   2112  N   VAL C  41      15.323   7.380   8.354  1.00 90.07           N  
ATOM   2113  CA  VAL C  41      14.763   6.055   8.602  1.00 90.07           C  
ATOM   2114  C   VAL C  41      15.883   5.018   8.631  1.00 90.07           C  
ATOM   2115  CB  VAL C  41      13.711   5.675   7.536  1.00 90.07           C  
ATOM   2116  O   VAL C  41      15.993   4.240   9.581  1.00 90.07           O  
ATOM   2117  CG1 VAL C  41      13.268   4.223   7.708  1.00 90.07           C  
ATOM   2118  CG2 VAL C  41      12.511   6.616   7.612  1.00 90.07           C  
ATOM   2119  N   LEU C  42      16.732   5.018   7.644  1.00 91.50           N  
ATOM   2120  CA  LEU C  42      17.813   4.044   7.549  1.00 91.50           C  
ATOM   2121  C   LEU C  42      18.803   4.216   8.696  1.00 91.50           C  
ATOM   2122  CB  LEU C  42      18.540   4.178   6.208  1.00 91.50           C  
ATOM   2123  O   LEU C  42      19.374   3.237   9.182  1.00 91.50           O  
ATOM   2124  CG  LEU C  42      17.746   3.777   4.964  1.00 91.50           C  
ATOM   2125  CD1 LEU C  42      18.600   3.950   3.712  1.00 91.50           C  
ATOM   2126  CD2 LEU C  42      17.251   2.340   5.085  1.00 91.50           C  
ATOM   2127  N   LEU C  43      18.968   5.447   9.138  1.00 96.00           N  
ATOM   2128  CA  LEU C  43      19.855   5.706  10.268  1.00 96.00           C  
ATOM   2129  C   LEU C  43      19.309   5.073  11.543  1.00 96.00           C  
ATOM   2130  CB  LEU C  43      20.040   7.212  10.470  1.00 96.00           C  
ATOM   2131  O   LEU C  43      20.057   4.457  12.306  1.00 96.00           O  
ATOM   2132  CG  LEU C  43      20.825   7.950   9.385  1.00 96.00           C  
ATOM   2133  CD1 LEU C  43      20.887   9.442   9.698  1.00 96.00           C  
ATOM   2134  CD2 LEU C  43      22.228   7.368   9.249  1.00 96.00           C  
ATOM   2135  N   CYS C  44      18.076   5.245  11.708  1.00 94.37           N  
ATOM   2136  CA  CYS C  44      17.450   4.632  12.874  1.00 94.37           C  
ATOM   2137  C   CYS C  44      17.553   3.112  12.812  1.00 94.37           C  
ATOM   2138  CB  CYS C  44      15.983   5.049  12.976  1.00 94.37           C  
ATOM   2139  O   CYS C  44      17.850   2.465  13.817  1.00 94.37           O  
ATOM   2140  SG  CYS C  44      15.749   6.797  13.365  1.00 94.37           S  
ATOM   2141  N   GLN C  45      17.350   2.593  11.697  1.00 90.91           N  
ATOM   2142  CA  GLN C  45      17.490   1.152  11.514  1.00 90.91           C  
ATOM   2143  C   GLN C  45      18.928   0.704  11.759  1.00 90.91           C  
ATOM   2144  CB  GLN C  45      17.045   0.744  10.109  1.00 90.91           C  
ATOM   2145  O   GLN C  45      19.162  -0.377  12.305  1.00 90.91           O  
ATOM   2146  CG  GLN C  45      17.025  -0.762   9.884  1.00 90.91           C  
ATOM   2147  CD  GLN C  45      15.983  -1.468  10.731  1.00 90.91           C  
ATOM   2148  NE2 GLN C  45      16.106  -2.786  10.846  1.00 90.91           N  
ATOM   2149  OE1 GLN C  45      15.074  -0.834  11.278  1.00 90.91           O  
ATOM   2150  N   LEU C  46      19.812   1.519  11.285  1.00 94.68           N  
ATOM   2151  CA  LEU C  46      21.224   1.230  11.513  1.00 94.68           C  
ATOM   2152  C   LEU C  46      21.494   0.971  12.991  1.00 94.68           C  
ATOM   2153  CB  LEU C  46      22.095   2.388  11.019  1.00 94.68           C  
ATOM   2154  O   LEU C  46      22.115  -0.034  13.347  1.00 94.68           O  
ATOM   2155  CG  LEU C  46      23.584   2.310  11.359  1.00 94.68           C  
ATOM   2156  CD1 LEU C  46      24.221   1.105  10.676  1.00 94.68           C  
ATOM   2157  CD2 LEU C  46      24.293   3.598  10.955  1.00 94.68           C  
ATOM   2158  N   LEU C  47      20.960   1.760  13.823  1.00 96.08           N  
ATOM   2159  CA  LEU C  47      21.176   1.615  15.258  1.00 96.08           C  
ATOM   2160  C   LEU C  47      20.561   0.317  15.772  1.00 96.08           C  
ATOM   2161  CB  LEU C  47      20.583   2.808  16.013  1.00 96.08           C  
ATOM   2162  O   LEU C  47      21.158  -0.371  16.603  1.00 96.08           O  
ATOM   2163  CG  LEU C  47      21.227   4.168  15.744  1.00 96.08           C  
ATOM   2164  CD1 LEU C  47      20.597   5.238  16.630  1.00 96.08           C  
ATOM   2165  CD2 LEU C  47      22.734   4.101  15.967  1.00 96.08           C  
ATOM   2166  N   ASN C  48      19.426  -0.035  15.264  1.00 90.63           N  
ATOM   2167  CA  ASN C  48      18.774  -1.273  15.679  1.00 90.63           C  
ATOM   2168  C   ASN C  48      19.545  -2.500  15.202  1.00 90.63           C  
ATOM   2169  CB  ASN C  48      17.333  -1.318  15.166  1.00 90.63           C  
ATOM   2170  O   ASN C  48      19.559  -3.531  15.876  1.00 90.63           O  
ATOM   2171  CG  ASN C  48      16.335  -0.794  16.180  1.00 90.63           C  
ATOM   2172  ND2 ASN C  48      15.099  -0.585  15.743  1.00 90.63           N  
ATOM   2173  OD1 ASN C  48      16.673  -0.578  17.347  1.00 90.63           O  
ATOM   2174  N   ASN C  49      20.162  -2.326  14.080  1.00 88.94           N  
ATOM   2175  CA  ASN C  49      20.968  -3.434  13.579  1.00 88.94           C  
ATOM   2176  C   ASN C  49      22.236  -3.624  14.406  1.00 88.94           C  
ATOM   2177  CB  ASN C  49      21.322  -3.218  12.106  1.00 88.94           C  
ATOM   2178  O   ASN C  49      22.711  -4.748  14.574  1.00 88.94           O  
ATOM   2179  CG  ASN C  49      20.134  -3.415  11.186  1.00 88.94           C  
ATOM   2180  ND2 ASN C  49      20.335  -3.166   9.897  1.00 88.94           N  
ATOM   2181  OD1 ASN C  49      19.044  -3.786  11.629  1.00 88.94           O  
ATOM   2182  N   LEU C  50      22.731  -2.551  14.892  1.00 94.35           N  
ATOM   2183  CA  LEU C  50      23.938  -2.618  15.710  1.00 94.35           C  
ATOM   2184  C   LEU C  50      23.608  -3.066  17.130  1.00 94.35           C  
ATOM   2185  CB  LEU C  50      24.640  -1.258  15.742  1.00 94.35           C  
ATOM   2186  O   LEU C  50      24.350  -3.849  17.727  1.00 94.35           O  
ATOM   2187  CG  LEU C  50      25.258  -0.784  14.426  1.00 94.35           C  
ATOM   2188  CD1 LEU C  50      25.769   0.646  14.565  1.00 94.35           C  
ATOM   2189  CD2 LEU C  50      26.383  -1.719  13.995  1.00 94.35           C  
ATOM   2190  N   LEU C  51      22.484  -2.552  17.602  1.00 93.17           N  
ATOM   2191  CA  LEU C  51      21.986  -2.915  18.924  1.00 93.17           C  
ATOM   2192  C   LEU C  51      20.476  -3.130  18.897  1.00 93.17           C  
ATOM   2193  CB  LEU C  51      22.340  -1.831  19.946  1.00 93.17           C  
ATOM   2194  O   LEU C  51      19.710  -2.168  18.805  1.00 93.17           O  
ATOM   2195  CG  LEU C  51      21.892  -2.084  21.386  1.00 93.17           C  
ATOM   2196  CD1 LEU C  51      22.641  -3.276  21.973  1.00 93.17           C  
ATOM   2197  CD2 LEU C  51      22.105  -0.839  22.240  1.00 93.17           C  
ATOM   2198  N   PRO C  52      20.129  -4.377  18.990  1.00 87.71           N  
ATOM   2199  CA  PRO C  52      18.694  -4.665  18.942  1.00 87.71           C  
ATOM   2200  C   PRO C  52      17.901  -3.889  19.991  1.00 87.71           C  
ATOM   2201  CB  PRO C  52      18.627  -6.170  19.209  1.00 87.71           C  
ATOM   2202  O   PRO C  52      18.318  -3.808  21.150  1.00 87.71           O  
ATOM   2203  CG  PRO C  52      19.958  -6.695  18.776  1.00 87.71           C  
ATOM   2204  CD  PRO C  52      20.997  -5.648  19.056  1.00 87.71           C  
ATOM   2205  N   HIS C  53      16.893  -3.197  19.562  1.00 84.83           N  
ATOM   2206  CA  HIS C  53      15.947  -2.468  20.399  1.00 84.83           C  
ATOM   2207  C   HIS C  53      16.546  -1.156  20.893  1.00 84.83           C  
ATOM   2208  CB  HIS C  53      15.512  -3.327  21.588  1.00 84.83           C  
ATOM   2209  O   HIS C  53      16.156  -0.648  21.947  1.00 84.83           O  
ATOM   2210  CG  HIS C  53      14.901  -4.633  21.192  1.00 84.83           C  
ATOM   2211  CD2 HIS C  53      15.285  -5.907  21.443  1.00 84.83           C  
ATOM   2212  ND1 HIS C  53      13.750  -4.719  20.439  1.00 84.83           N  
ATOM   2213  CE1 HIS C  53      13.452  -5.993  20.245  1.00 84.83           C  
ATOM   2214  NE2 HIS C  53      14.368  -6.734  20.844  1.00 84.83           N  
ATOM   2215  N   ALA C  54      17.589  -0.802  20.182  1.00 92.20           N  
ATOM   2216  CA  ALA C  54      18.156   0.496  20.537  1.00 92.20           C  
ATOM   2217  C   ALA C  54      17.122   1.608  20.380  1.00 92.20           C  
ATOM   2218  CB  ALA C  54      19.385   0.793  19.680  1.00 92.20           C  
ATOM   2219  O   ALA C  54      17.065   2.530  21.196  1.00 92.20           O  
ATOM   2220  N   ILE C  55      16.310   1.525  19.305  1.00 90.13           N  
ATOM   2221  CA  ILE C  55      15.242   2.483  19.037  1.00 90.13           C  
ATOM   2222  C   ILE C  55      13.912   1.746  18.894  1.00 90.13           C  
ATOM   2223  CB  ILE C  55      15.534   3.313  17.767  1.00 90.13           C  
ATOM   2224  O   ILE C  55      13.851   0.673  18.290  1.00 90.13           O  
ATOM   2225  CG1 ILE C  55      16.815   4.135  17.949  1.00 90.13           C  
ATOM   2226  CG2 ILE C  55      14.346   4.218  17.428  1.00 90.13           C  
ATOM   2227  CD1 ILE C  55      17.242   4.900  16.703  1.00 90.13           C  
ATOM   2228  N   ASN C  56      12.967   2.299  19.530  1.00 81.13           N  
ATOM   2229  CA  ASN C  56      11.630   1.774  19.277  1.00 81.13           C  
ATOM   2230  C   ASN C  56      11.104   2.211  17.913  1.00 81.13           C  
ATOM   2231  CB  ASN C  56      10.665   2.209  20.382  1.00 81.13           C  
ATOM   2232  O   ASN C  56      10.720   3.368  17.732  1.00 81.13           O  
ATOM   2233  CG  ASN C  56       9.304   1.550  20.262  1.00 81.13           C  
ATOM   2234  ND2 ASN C  56       8.457   1.754  21.264  1.00 81.13           N  
ATOM   2235  OD1 ASN C  56       9.018   0.863  19.278  1.00 81.13           O  
ATOM   2236  N   LEU C  57      11.120   1.317  16.971  1.00 75.73           N  
ATOM   2237  CA  LEU C  57      10.775   1.633  15.589  1.00 75.73           C  
ATOM   2238  C   LEU C  57       9.326   2.096  15.483  1.00 75.73           C  
ATOM   2239  CB  LEU C  57      11.002   0.417  14.688  1.00 75.73           C  
ATOM   2240  O   LEU C  57       8.939   2.713  14.488  1.00 75.73           O  
ATOM   2241  CG  LEU C  57      12.458   0.065  14.378  1.00 75.73           C  
ATOM   2242  CD1 LEU C  57      12.538  -1.278  13.660  1.00 75.73           C  
ATOM   2243  CD2 LEU C  57      13.108   1.163  13.542  1.00 75.73           C  
ATOM   2244  N   ARG C  58       8.575   1.887  16.491  1.00 70.46           N  
ATOM   2245  CA  ARG C  58       7.192   2.354  16.510  1.00 70.46           C  
ATOM   2246  C   ARG C  58       7.127   3.865  16.702  1.00 70.46           C  
ATOM   2247  CB  ARG C  58       6.402   1.650  17.615  1.00 70.46           C  
ATOM   2248  O   ARG C  58       6.135   4.500  16.337  1.00 70.46           O  
ATOM   2249  CG  ARG C  58       6.131   0.180  17.339  1.00 70.46           C  
ATOM   2250  CD  ARG C  58       5.269  -0.449  18.425  1.00 70.46           C  
ATOM   2251  NE  ARG C  58       5.000  -1.858  18.151  1.00 70.46           N  
ATOM   2252  NH1 ARG C  58       3.817  -2.224  20.102  1.00 70.46           N  
ATOM   2253  NH2 ARG C  58       4.130  -3.934  18.607  1.00 70.46           N  
ATOM   2254  CZ  ARG C  58       4.316  -2.669  18.954  1.00 70.46           C  
ATOM   2255  N   GLU C  59       8.207   4.359  17.234  1.00 76.83           N  
ATOM   2256  CA  GLU C  59       8.262   5.799  17.467  1.00 76.83           C  
ATOM   2257  C   GLU C  59       8.873   6.528  16.273  1.00 76.83           C  
ATOM   2258  CB  GLU C  59       9.061   6.108  18.736  1.00 76.83           C  
ATOM   2259  O   GLU C  59       8.907   7.760  16.243  1.00 76.83           O  
ATOM   2260  CG  GLU C  59       8.391   5.628  20.016  1.00 76.83           C  
ATOM   2261  CD  GLU C  59       9.122   6.064  21.276  1.00 76.83           C  
ATOM   2262  OE1 GLU C  59       8.619   5.801  22.391  1.00 76.83           O  
ATOM   2263  OE2 GLU C  59      10.206   6.676  21.146  1.00 76.83           O  
ATOM   2264  N   VAL C  60       9.289   5.694  15.347  1.00 85.88           N  
ATOM   2265  CA  VAL C  60       9.872   6.238  14.125  1.00 85.88           C  
ATOM   2266  C   VAL C  60       8.877   6.106  12.974  1.00 85.88           C  
ATOM   2267  CB  VAL C  60      11.199   5.534  13.766  1.00 85.88           C  
ATOM   2268  O   VAL C  60       8.193   5.087  12.851  1.00 85.88           O  
ATOM   2269  CG1 VAL C  60      11.776   6.096  12.468  1.00 85.88           C  
ATOM   2270  CG2 VAL C  60      12.205   5.677  14.907  1.00 85.88           C  
ATOM   2271  N   ASN C  61       8.760   7.194  12.270  1.00 80.48           N  
ATOM   2272  CA  ASN C  61       7.921   7.085  11.081  1.00 80.48           C  
ATOM   2273  C   ASN C  61       8.674   6.439   9.921  1.00 80.48           C  
ATOM   2274  CB  ASN C  61       7.393   8.461  10.670  1.00 80.48           C  
ATOM   2275  O   ASN C  61       9.640   7.008   9.408  1.00 80.48           O  
ATOM   2276  CG  ASN C  61       6.282   8.377   9.642  1.00 80.48           C  
ATOM   2277  ND2 ASN C  61       5.072   8.749  10.044  1.00 80.48           N  
ATOM   2278  OD1 ASN C  61       6.508   7.979   8.496  1.00 80.48           O  
ATOM   2279  N   LEU C  62       8.302   5.401   9.504  1.00 77.40           N  
ATOM   2280  CA  LEU C  62       9.026   4.608   8.516  1.00 77.40           C  
ATOM   2281  C   LEU C  62       8.737   5.105   7.103  1.00 77.40           C  
ATOM   2282  CB  LEU C  62       8.651   3.129   8.636  1.00 77.40           C  
ATOM   2283  O   LEU C  62       9.486   4.807   6.170  1.00 77.40           O  
ATOM   2284  CG  LEU C  62       9.044   2.434   9.941  1.00 77.40           C  
ATOM   2285  CD1 LEU C  62       8.510   1.006   9.962  1.00 77.40           C  
ATOM   2286  CD2 LEU C  62      10.558   2.448  10.120  1.00 77.40           C  
ATOM   2287  N   ARG C  63       7.732   5.899   7.001  1.00 73.45           N  
ATOM   2288  CA  ARG C  63       7.403   6.475   5.701  1.00 73.45           C  
ATOM   2289  C   ARG C  63       7.048   7.952   5.831  1.00 73.45           C  
ATOM   2290  CB  ARG C  63       6.245   5.713   5.052  1.00 73.45           C  
ATOM   2291  O   ARG C  63       5.887   8.334   5.669  1.00 73.45           O  
ATOM   2292  CG  ARG C  63       6.584   4.278   4.680  1.00 73.45           C  
ATOM   2293  CD  ARG C  63       5.462   3.621   3.887  1.00 73.45           C  
ATOM   2294  NE  ARG C  63       5.775   2.233   3.560  1.00 73.45           N  
ATOM   2295  NH1 ARG C  63       4.019   1.970   2.081  1.00 73.45           N  
ATOM   2296  NH2 ARG C  63       5.455   0.229   2.484  1.00 73.45           N  
ATOM   2297  CZ  ARG C  63       5.082   1.481   2.709  1.00 73.45           C  
ATOM   2298  N   PRO C  64       8.003   8.696   6.042  1.00 79.14           N  
ATOM   2299  CA  PRO C  64       7.747  10.112   6.315  1.00 79.14           C  
ATOM   2300  C   PRO C  64       7.322  10.886   5.070  1.00 79.14           C  
ATOM   2301  CB  PRO C  64       9.093  10.619   6.840  1.00 79.14           C  
ATOM   2302  O   PRO C  64       6.777  11.987   5.178  1.00 79.14           O  
ATOM   2303  CG  PRO C  64      10.102   9.668   6.284  1.00 79.14           C  
ATOM   2304  CD  PRO C  64       9.435   8.341   6.059  1.00 79.14           C  
ATOM   2305  N   GLN C  65       7.439  10.255   3.888  1.00 71.26           N  
ATOM   2306  CA  GLN C  65       7.074  10.877   2.620  1.00 71.26           C  
ATOM   2307  C   GLN C  65       7.610  12.303   2.532  1.00 71.26           C  
ATOM   2308  CB  GLN C  65       5.556  10.875   2.437  1.00 71.26           C  
ATOM   2309  O   GLN C  65       6.875  13.228   2.182  1.00 71.26           O  
ATOM   2310  CG  GLN C  65       4.950   9.481   2.340  1.00 71.26           C  
ATOM   2311  CD  GLN C  65       3.441   9.507   2.184  1.00 71.26           C  
ATOM   2312  NE2 GLN C  65       2.897   8.502   1.506  1.00 71.26           N  
ATOM   2313  OE1 GLN C  65       2.769  10.422   2.671  1.00 71.26           O  
ATOM   2314  N   MET C  66       8.803  12.575   3.027  1.00 75.49           N  
ATOM   2315  CA  MET C  66       9.605  13.794   2.975  1.00 75.49           C  
ATOM   2316  C   MET C  66       8.926  14.926   3.738  1.00 75.49           C  
ATOM   2317  CB  MET C  66       9.851  14.215   1.525  1.00 75.49           C  
ATOM   2318  O   MET C  66       9.065  16.095   3.377  1.00 75.49           O  
ATOM   2319  CG  MET C  66      10.953  13.427   0.836  1.00 75.49           C  
ATOM   2320  SD  MET C  66      12.551  13.520   1.735  1.00 75.49           S  
ATOM   2321  CE  MET C  66      13.471  12.205   0.888  1.00 75.49           C  
ATOM   2322  N   SER C  67       8.054  14.586   4.696  1.00 83.50           N  
ATOM   2323  CA  SER C  67       7.635  15.571   5.687  1.00 83.50           C  
ATOM   2324  C   SER C  67       8.823  16.080   6.497  1.00 83.50           C  
ATOM   2325  CB  SER C  67       6.586  14.974   6.626  1.00 83.50           C  
ATOM   2326  O   SER C  67       9.499  15.302   7.174  1.00 83.50           O  
ATOM   2327  OG  SER C  67       6.409  15.794   7.768  1.00 83.50           O  
ATOM   2328  N   GLN C  68       9.031  17.327   6.347  1.00 89.42           N  
ATOM   2329  CA  GLN C  68      10.170  17.886   7.067  1.00 89.42           C  
ATOM   2330  C   GLN C  68      10.077  17.587   8.561  1.00 89.42           C  
ATOM   2331  CB  GLN C  68      10.262  19.395   6.839  1.00 89.42           C  
ATOM   2332  O   GLN C  68      11.063  17.186   9.182  1.00 89.42           O  
ATOM   2333  CG  GLN C  68      11.498  20.036   7.456  1.00 89.42           C  
ATOM   2334  CD  GLN C  68      11.603  21.519   7.153  1.00 89.42           C  
ATOM   2335  NE2 GLN C  68      12.460  22.216   7.892  1.00 89.42           N  
ATOM   2336  OE1 GLN C  68      10.920  22.034   6.262  1.00 89.42           O  
ATOM   2337  N   PHE C  69       8.890  17.736   9.070  1.00 92.54           N  
ATOM   2338  CA  PHE C  69       8.665  17.509  10.493  1.00 92.54           C  
ATOM   2339  C   PHE C  69       9.035  16.082  10.879  1.00 92.54           C  
ATOM   2340  CB  PHE C  69       7.204  17.789  10.858  1.00 92.54           C  
ATOM   2341  O   PHE C  69       9.824  15.868  11.802  1.00 92.54           O  
ATOM   2342  CG  PHE C  69       6.885  17.549  12.309  1.00 92.54           C  
ATOM   2343  CD1 PHE C  69       6.395  16.320  12.734  1.00 92.54           C  
ATOM   2344  CD2 PHE C  69       7.074  18.554  13.249  1.00 92.54           C  
ATOM   2345  CE1 PHE C  69       6.098  16.096  14.076  1.00 92.54           C  
ATOM   2346  CE2 PHE C  69       6.780  18.337  14.593  1.00 92.54           C  
ATOM   2347  CZ  PHE C  69       6.292  17.107  15.004  1.00 92.54           C  
ATOM   2348  N   LEU C  70       8.497  15.152  10.150  1.00 90.63           N  
ATOM   2349  CA  LEU C  70       8.708  13.746  10.478  1.00 90.63           C  
ATOM   2350  C   LEU C  70      10.159  13.343  10.235  1.00 90.63           C  
ATOM   2351  CB  LEU C  70       7.775  12.857   9.652  1.00 90.63           C  
ATOM   2352  O   LEU C  70      10.739  12.593  11.023  1.00 90.63           O  
ATOM   2353  CG  LEU C  70       6.280  12.981   9.951  1.00 90.63           C  
ATOM   2354  CD1 LEU C  70       5.473  12.115   8.990  1.00 90.63           C  
ATOM   2355  CD2 LEU C  70       5.991  12.595  11.398  1.00 90.63           C  
ATOM   2356  N   CYS C  71      10.741  13.869   9.174  1.00 92.36           N  
ATOM   2357  CA  CYS C  71      12.141  13.573   8.890  1.00 92.36           C  
ATOM   2358  C   CYS C  71      13.044  14.077  10.009  1.00 92.36           C  
ATOM   2359  CB  CYS C  71      12.563  14.199   7.561  1.00 92.36           C  
ATOM   2360  O   CYS C  71      13.906  13.344  10.495  1.00 92.36           O  
ATOM   2361  SG  CYS C  71      11.723  13.493   6.125  1.00 92.36           S  
ATOM   2362  N   LEU C  72      12.892  15.268  10.437  1.00 94.26           N  
ATOM   2363  CA  LEU C  72      13.698  15.847  11.507  1.00 94.26           C  
ATOM   2364  C   LEU C  72      13.506  15.076  12.809  1.00 94.26           C  
ATOM   2365  CB  LEU C  72      13.336  17.320  11.714  1.00 94.26           C  
ATOM   2366  O   LEU C  72      14.464  14.863  13.555  1.00 94.26           O  
ATOM   2367  CG  LEU C  72      13.778  18.288  10.616  1.00 94.26           C  
ATOM   2368  CD1 LEU C  72      13.257  19.692  10.905  1.00 94.26           C  
ATOM   2369  CD2 LEU C  72      15.298  18.292  10.487  1.00 94.26           C  
ATOM   2370  N   LYS C  73      12.312  14.671  13.002  1.00 93.08           N  
ATOM   2371  CA  LYS C  73      12.047  13.863  14.188  1.00 93.08           C  
ATOM   2372  C   LYS C  73      12.845  12.562  14.157  1.00 93.08           C  
ATOM   2373  CB  LYS C  73      10.553  13.558  14.308  1.00 93.08           C  
ATOM   2374  O   LYS C  73      13.445  12.172  15.161  1.00 93.08           O  
ATOM   2375  CG  LYS C  73      10.166  12.854  15.600  1.00 93.08           C  
ATOM   2376  CD  LYS C  73       8.671  12.566  15.654  1.00 93.08           C  
ATOM   2377  CE  LYS C  73       8.308  11.717  16.864  1.00 93.08           C  
ATOM   2378  NZ  LYS C  73       6.849  11.398  16.900  1.00 93.08           N  
ATOM   2379  N   ASN C  74      12.795  11.898  13.009  1.00 93.93           N  
ATOM   2380  CA  ASN C  74      13.572  10.672  12.858  1.00 93.93           C  
ATOM   2381  C   ASN C  74      15.060  10.919  13.088  1.00 93.93           C  
ATOM   2382  CB  ASN C  74      13.343  10.057  11.476  1.00 93.93           C  
ATOM   2383  O   ASN C  74      15.711  10.176  13.824  1.00 93.93           O  
ATOM   2384  CG  ASN C  74      11.983   9.399  11.347  1.00 93.93           C  
ATOM   2385  ND2 ASN C  74      11.620   9.022  10.127  1.00 93.93           N  
ATOM   2386  OD1 ASN C  74      11.265   9.232  12.336  1.00 93.93           O  
ATOM   2387  N   ILE C  75      15.588  11.924  12.474  1.00 96.69           N  
ATOM   2388  CA  ILE C  75      17.007  12.248  12.563  1.00 96.69           C  
ATOM   2389  C   ILE C  75      17.377  12.555  14.012  1.00 96.69           C  
ATOM   2390  CB  ILE C  75      17.372  13.442  11.652  1.00 96.69           C  
ATOM   2391  O   ILE C  75      18.381  12.052  14.523  1.00 96.69           O  
ATOM   2392  CG1 ILE C  75      17.144  13.079  10.180  1.00 96.69           C  
ATOM   2393  CG2 ILE C  75      18.820  13.880  11.890  1.00 96.69           C  
ATOM   2394  CD1 ILE C  75      17.219  14.268   9.231  1.00 96.69           C  
ATOM   2395  N   ARG C  76      16.595  13.240  14.663  1.00 95.30           N  
ATOM   2396  CA  ARG C  76      16.861  13.599  16.053  1.00 95.30           C  
ATOM   2397  C   ARG C  76      16.804  12.371  16.955  1.00 95.30           C  
ATOM   2398  CB  ARG C  76      15.863  14.652  16.537  1.00 95.30           C  
ATOM   2399  O   ARG C  76      17.574  12.260  17.912  1.00 95.30           O  
ATOM   2400  CG  ARG C  76      16.105  16.040  15.965  1.00 95.30           C  
ATOM   2401  CD  ARG C  76      15.086  17.047  16.479  1.00 95.30           C  
ATOM   2402  NE  ARG C  76      15.228  18.342  15.819  1.00 95.30           N  
ATOM   2403  NH1 ARG C  76      13.031  18.455  15.113  1.00 95.30           N  
ATOM   2404  NH2 ARG C  76      14.488  20.155  14.619  1.00 95.30           N  
ATOM   2405  CZ  ARG C  76      14.249  18.981  15.185  1.00 95.30           C  
ATOM   2406  N   THR C  77      15.805  11.556  16.642  1.00 95.03           N  
ATOM   2407  CA  THR C  77      15.750  10.299  17.380  1.00 95.03           C  
ATOM   2408  C   THR C  77      17.053   9.520  17.221  1.00 95.03           C  
ATOM   2409  CB  THR C  77      14.568   9.428  16.913  1.00 95.03           C  
ATOM   2410  O   THR C  77      17.590   8.993  18.197  1.00 95.03           O  
ATOM   2411  CG2 THR C  77      14.497   8.127  17.706  1.00 95.03           C  
ATOM   2412  OG1 THR C  77      13.346  10.154  17.096  1.00 95.03           O  
ATOM   2413  N   PHE C  78      17.605   9.525  16.053  1.00 97.27           N  
ATOM   2414  CA  PHE C  78      18.886   8.886  15.778  1.00 97.27           C  
ATOM   2415  C   PHE C  78      20.001   9.537  16.587  1.00 97.27           C  
ATOM   2416  CB  PHE C  78      19.213   8.955  14.283  1.00 97.27           C  
ATOM   2417  O   PHE C  78      20.758   8.851  17.277  1.00 97.27           O  
ATOM   2418  CG  PHE C  78      20.650   8.646  13.961  1.00 97.27           C  
ATOM   2419  CD1 PHE C  78      21.537   9.663  13.629  1.00 97.27           C  
ATOM   2420  CD2 PHE C  78      21.115   7.337  13.990  1.00 97.27           C  
ATOM   2421  CE1 PHE C  78      22.868   9.380  13.330  1.00 97.27           C  
ATOM   2422  CE2 PHE C  78      22.443   7.047  13.693  1.00 97.27           C  
ATOM   2423  CZ  PHE C  78      23.318   8.069  13.362  1.00 97.27           C  
ATOM   2424  N   LEU C  79      20.064  10.825  16.562  1.00 97.35           N  
ATOM   2425  CA  LEU C  79      21.129  11.573  17.221  1.00 97.35           C  
ATOM   2426  C   LEU C  79      21.065  11.390  18.734  1.00 97.35           C  
ATOM   2427  CB  LEU C  79      21.035  13.061  16.871  1.00 97.35           C  
ATOM   2428  O   LEU C  79      22.087  11.138  19.376  1.00 97.35           O  
ATOM   2429  CG  LEU C  79      21.299  13.431  15.411  1.00 97.35           C  
ATOM   2430  CD1 LEU C  79      21.009  14.911  15.179  1.00 97.35           C  
ATOM   2431  CD2 LEU C  79      22.736  13.096  15.025  1.00 97.35           C  
ATOM   2432  N   SER C  80      19.887  11.478  19.280  1.00 95.83           N  
ATOM   2433  CA  SER C  80      19.718  11.313  20.720  1.00 95.83           C  
ATOM   2434  C   SER C  80      20.128   9.914  21.168  1.00 95.83           C  
ATOM   2435  CB  SER C  80      18.268  11.583  21.125  1.00 95.83           C  
ATOM   2436  O   SER C  80      20.790   9.755  22.195  1.00 95.83           O  
ATOM   2437  OG  SER C  80      18.073  11.315  22.502  1.00 95.83           O  
ATOM   2438  N   THR C  81      19.768   8.933  20.396  1.00 96.74           N  
ATOM   2439  CA  THR C  81      20.089   7.549  20.728  1.00 96.74           C  
ATOM   2440  C   THR C  81      21.591   7.302  20.622  1.00 96.74           C  
ATOM   2441  CB  THR C  81      19.339   6.566  19.810  1.00 96.74           C  
ATOM   2442  O   THR C  81      22.159   6.547  21.414  1.00 96.74           O  
ATOM   2443  CG2 THR C  81      19.539   5.125  20.268  1.00 96.74           C  
ATOM   2444  OG1 THR C  81      17.939   6.873  19.834  1.00 96.74           O  
ATOM   2445  N   CYS C  82      22.279   7.912  19.642  1.00 97.35           N  
ATOM   2446  CA  CYS C  82      23.727   7.799  19.513  1.00 97.35           C  
ATOM   2447  C   CYS C  82      24.426   8.272  20.782  1.00 97.35           C  
ATOM   2448  CB  CYS C  82      24.224   8.607  18.315  1.00 97.35           C  
ATOM   2449  O   CYS C  82      25.399   7.659  21.225  1.00 97.35           O  
ATOM   2450  SG  CYS C  82      23.924   7.808  16.723  1.00 97.35           S  
ATOM   2451  N   CYS C  83      23.871   9.291  21.310  1.00 95.78           N  
ATOM   2452  CA  CYS C  83      24.442   9.851  22.530  1.00 95.78           C  
ATOM   2453  C   CYS C  83      24.119   8.976  23.735  1.00 95.78           C  
ATOM   2454  CB  CYS C  83      23.923  11.269  22.764  1.00 95.78           C  
ATOM   2455  O   CYS C  83      25.018   8.581  24.480  1.00 95.78           O  
ATOM   2456  SG  CYS C  83      24.730  12.518  21.739  1.00 95.78           S  
ATOM   2457  N   GLU C  84      22.886   8.529  23.929  1.00 95.82           N  
ATOM   2458  CA  GLU C  84      22.389   7.854  25.125  1.00 95.82           C  
ATOM   2459  C   GLU C  84      22.850   6.400  25.170  1.00 95.82           C  
ATOM   2460  CB  GLU C  84      20.861   7.923  25.185  1.00 95.82           C  
ATOM   2461  O   GLU C  84      23.283   5.913  26.217  1.00 95.82           O  
ATOM   2462  CG  GLU C  84      20.318   9.322  25.439  1.00 95.82           C  
ATOM   2463  CD  GLU C  84      18.801   9.398  25.370  1.00 95.82           C  
ATOM   2464  OE1 GLU C  84      18.244  10.515  25.476  1.00 95.82           O  
ATOM   2465  OE2 GLU C  84      18.164   8.333  25.208  1.00 95.82           O  
ATOM   2466  N   LYS C  85      22.897   5.736  24.015  1.00 96.24           N  
ATOM   2467  CA  LYS C  85      23.098   4.290  24.034  1.00 96.24           C  
ATOM   2468  C   LYS C  85      24.450   3.915  23.434  1.00 96.24           C  
ATOM   2469  CB  LYS C  85      21.974   3.582  23.277  1.00 96.24           C  
ATOM   2470  O   LYS C  85      24.993   2.849  23.731  1.00 96.24           O  
ATOM   2471  CG  LYS C  85      20.608   3.709  23.935  1.00 96.24           C  
ATOM   2472  CD  LYS C  85      19.642   2.645  23.430  1.00 96.24           C  
ATOM   2473  CE  LYS C  85      18.298   2.726  24.140  1.00 96.24           C  
ATOM   2474  NZ  LYS C  85      17.373   1.640  23.700  1.00 96.24           N  
ATOM   2475  N   PHE C  86      25.082   4.773  22.603  1.00 97.02           N  
ATOM   2476  CA  PHE C  86      26.309   4.391  21.915  1.00 97.02           C  
ATOM   2477  C   PHE C  86      27.494   5.200  22.432  1.00 97.02           C  
ATOM   2478  CB  PHE C  86      26.162   4.584  20.403  1.00 97.02           C  
ATOM   2479  O   PHE C  86      28.633   4.973  22.021  1.00 97.02           O  
ATOM   2480  CG  PHE C  86      25.305   3.540  19.738  1.00 97.02           C  
ATOM   2481  CD1 PHE C  86      25.883   2.439  19.118  1.00 97.02           C  
ATOM   2482  CD2 PHE C  86      23.922   3.660  19.734  1.00 97.02           C  
ATOM   2483  CE1 PHE C  86      25.093   1.471  18.502  1.00 97.02           C  
ATOM   2484  CE2 PHE C  86      23.126   2.697  19.121  1.00 97.02           C  
ATOM   2485  CZ  PHE C  86      23.713   1.604  18.505  1.00 97.02           C  
ATOM   2486  N   GLY C  87      27.220   6.182  23.293  1.00 95.38           N  
ATOM   2487  CA  GLY C  87      28.251   6.902  24.023  1.00 95.38           C  
ATOM   2488  C   GLY C  87      28.948   7.958  23.186  1.00 95.38           C  
ATOM   2489  O   GLY C  87      30.100   8.307  23.451  1.00 95.38           O  
ATOM   2490  N   LEU C  88      28.339   8.420  22.102  1.00 97.00           N  
ATOM   2491  CA  LEU C  88      28.940   9.478  21.298  1.00 97.00           C  
ATOM   2492  C   LEU C  88      28.756  10.838  21.964  1.00 97.00           C  
ATOM   2493  CB  LEU C  88      28.328   9.498  19.895  1.00 97.00           C  
ATOM   2494  O   LEU C  88      27.721  11.097  22.582  1.00 97.00           O  
ATOM   2495  CG  LEU C  88      28.760   8.375  18.951  1.00 97.00           C  
ATOM   2496  CD1 LEU C  88      27.722   8.178  17.851  1.00 97.00           C  
ATOM   2497  CD2 LEU C  88      30.130   8.676  18.353  1.00 97.00           C  
ATOM   2498  N   LYS C  89      29.791  11.676  21.899  1.00 96.05           N  
ATOM   2499  CA  LYS C  89      29.720  13.025  22.452  1.00 96.05           C  
ATOM   2500  C   LYS C  89      28.964  13.963  21.515  1.00 96.05           C  
ATOM   2501  CB  LYS C  89      31.123  13.571  22.719  1.00 96.05           C  
ATOM   2502  O   LYS C  89      28.913  13.733  20.305  1.00 96.05           O  
ATOM   2503  CG  LYS C  89      31.933  12.740  23.704  1.00 96.05           C  
ATOM   2504  CD  LYS C  89      33.333  13.308  23.895  1.00 96.05           C  
ATOM   2505  CE  LYS C  89      34.179  12.419  24.797  1.00 96.05           C  
ATOM   2506  NZ  LYS C  89      35.570  12.945  24.946  1.00 96.05           N  
ATOM   2507  N   ARG C  90      28.433  14.948  22.039  1.00 93.79           N  
ATOM   2508  CA  ARG C  90      27.656  15.910  21.263  1.00 93.79           C  
ATOM   2509  C   ARG C  90      28.505  16.540  20.164  1.00 93.79           C  
ATOM   2510  CB  ARG C  90      27.085  16.999  22.173  1.00 93.79           C  
ATOM   2511  O   ARG C  90      27.998  16.858  19.086  1.00 93.79           O  
ATOM   2512  CG  ARG C  90      25.752  16.634  22.809  1.00 93.79           C  
ATOM   2513  CD  ARG C  90      25.100  17.835  23.479  1.00 93.79           C  
ATOM   2514  NE  ARG C  90      23.786  17.502  24.021  1.00 93.79           N  
ATOM   2515  NH1 ARG C  90      23.393  19.596  24.913  1.00 93.79           N  
ATOM   2516  NH2 ARG C  90      21.827  17.937  25.139  1.00 93.79           N  
ATOM   2517  CZ  ARG C  90      23.005  18.346  24.690  1.00 93.79           C  
ATOM   2518  N   SER C  91      29.795  16.672  20.473  1.00 94.71           N  
ATOM   2519  CA  SER C  91      30.713  17.288  19.521  1.00 94.71           C  
ATOM   2520  C   SER C  91      30.932  16.394  18.306  1.00 94.71           C  
ATOM   2521  CB  SER C  91      32.055  17.592  20.190  1.00 94.71           C  
ATOM   2522  O   SER C  91      31.354  16.867  17.248  1.00 94.71           O  
ATOM   2523  OG  SER C  91      32.648  16.405  20.688  1.00 94.71           O  
ATOM   2524  N   GLU C  92      30.606  15.173  18.486  1.00 95.19           N  
ATOM   2525  CA  GLU C  92      30.813  14.215  17.405  1.00 95.19           C  
ATOM   2526  C   GLU C  92      29.563  14.077  16.541  1.00 95.19           C  
ATOM   2527  CB  GLU C  92      31.218  12.849  17.967  1.00 95.19           C  
ATOM   2528  O   GLU C  92      29.580  13.387  15.520  1.00 95.19           O  
ATOM   2529  CG  GLU C  92      32.557  12.854  18.689  1.00 95.19           C  
ATOM   2530  CD  GLU C  92      32.891  11.522  19.341  1.00 95.19           C  
ATOM   2531  OE1 GLU C  92      33.998  10.989  19.100  1.00 95.19           O  
ATOM   2532  OE2 GLU C  92      32.039  11.006  20.099  1.00 95.19           O  
ATOM   2533  N   LEU C  93      28.522  14.690  17.002  1.00 97.01           N  
ATOM   2534  CA  LEU C  93      27.242  14.527  16.322  1.00 97.01           C  
ATOM   2535  C   LEU C  93      26.975  15.696  15.379  1.00 97.01           C  
ATOM   2536  CB  LEU C  93      26.105  14.407  17.340  1.00 97.01           C  
ATOM   2537  O   LEU C  93      27.410  16.820  15.639  1.00 97.01           O  
ATOM   2538  CG  LEU C  93      26.193  13.236  18.320  1.00 97.01           C  
ATOM   2539  CD1 LEU C  93      25.069  13.319  19.347  1.00 97.01           C  
ATOM   2540  CD2 LEU C  93      26.144  11.907  17.572  1.00 97.01           C  
ATOM   2541  N   PHE C  94      26.341  15.439  14.230  1.00 96.12           N  
ATOM   2542  CA  PHE C  94      25.892  16.500  13.337  1.00 96.12           C  
ATOM   2543  C   PHE C  94      24.556  17.069  13.801  1.00 96.12           C  
ATOM   2544  CB  PHE C  94      25.770  15.980  11.901  1.00 96.12           C  
ATOM   2545  O   PHE C  94      23.955  16.560  14.750  1.00 96.12           O  
ATOM   2546  CG  PHE C  94      24.710  14.927  11.724  1.00 96.12           C  
ATOM   2547  CD1 PHE C  94      25.011  13.582  11.896  1.00 96.12           C  
ATOM   2548  CD2 PHE C  94      23.410  15.283  11.386  1.00 96.12           C  
ATOM   2549  CE1 PHE C  94      24.032  12.605  11.733  1.00 96.12           C  
ATOM   2550  CE2 PHE C  94      22.426  14.312  11.222  1.00 96.12           C  
ATOM   2551  CZ  PHE C  94      22.739  12.974  11.395  1.00 96.12           C  
ATOM   2552  N   GLU C  95      24.159  18.247  13.182  1.00 93.05           N  
ATOM   2553  CA  GLU C  95      22.825  18.790  13.424  1.00 93.05           C  
ATOM   2554  C   GLU C  95      21.819  18.256  12.408  1.00 93.05           C  
ATOM   2555  CB  GLU C  95      22.852  20.320  13.383  1.00 93.05           C  
ATOM   2556  O   GLU C  95      22.195  17.865  11.301  1.00 93.05           O  
ATOM   2557  CG  GLU C  95      23.770  20.948  14.422  1.00 93.05           C  
ATOM   2558  CD  GLU C  95      23.221  20.864  15.837  1.00 93.05           C  
ATOM   2559  OE1 GLU C  95      24.021  20.873  16.800  1.00 93.05           O  
ATOM   2560  OE2 GLU C  95      21.981  20.789  15.984  1.00 93.05           O  
ATOM   2561  N   ALA C  96      20.614  18.243  12.826  1.00 93.03           N  
ATOM   2562  CA  ALA C  96      19.571  17.629  12.009  1.00 93.03           C  
ATOM   2563  C   ALA C  96      19.555  18.222  10.603  1.00 93.03           C  
ATOM   2564  CB  ALA C  96      18.206  17.799  12.671  1.00 93.03           C  
ATOM   2565  O   ALA C  96      19.495  17.489   9.613  1.00 93.03           O  
ATOM   2566  N   PHE C  97      19.774  19.526  10.390  1.00 91.06           N  
ATOM   2567  CA  PHE C  97      19.677  20.197   9.099  1.00 91.06           C  
ATOM   2568  C   PHE C  97      20.939  19.970   8.275  1.00 91.06           C  
ATOM   2569  CB  PHE C  97      19.437  21.698   9.289  1.00 91.06           C  
ATOM   2570  O   PHE C  97      20.953  20.224   7.069  1.00 91.06           O  
ATOM   2571  CG  PHE C  97      18.017  22.046   9.644  1.00 91.06           C  
ATOM   2572  CD1 PHE C  97      17.036  22.111   8.662  1.00 91.06           C  
ATOM   2573  CD2 PHE C  97      17.662  22.307  10.961  1.00 91.06           C  
ATOM   2574  CE1 PHE C  97      15.720  22.433   8.989  1.00 91.06           C  
ATOM   2575  CE2 PHE C  97      16.350  22.628  11.295  1.00 91.06           C  
ATOM   2576  CZ  PHE C  97      15.381  22.692  10.307  1.00 91.06           C  
ATOM   2577  N   ASP C  98      22.005  19.481   8.968  1.00 93.36           N  
ATOM   2578  CA  ASP C  98      23.185  19.070   8.212  1.00 93.36           C  
ATOM   2579  C   ASP C  98      22.859  17.912   7.271  1.00 93.36           C  
ATOM   2580  CB  ASP C  98      24.319  18.675   9.160  1.00 93.36           C  
ATOM   2581  O   ASP C  98      23.474  17.773   6.213  1.00 93.36           O  
ATOM   2582  CG  ASP C  98      24.887  19.854   9.929  1.00 93.36           C  
ATOM   2583  OD1 ASP C  98      24.849  20.993   9.415  1.00 93.36           O  
ATOM   2584  OD2 ASP C  98      25.381  19.642  11.058  1.00 93.36           O  
ATOM   2585  N   LEU C  99      21.864  17.172   7.652  1.00 95.11           N  
ATOM   2586  CA  LEU C  99      21.451  16.043   6.826  1.00 95.11           C  
ATOM   2587  C   LEU C  99      20.218  16.396   6.000  1.00 95.11           C  
ATOM   2588  CB  LEU C  99      21.162  14.818   7.698  1.00 95.11           C  
ATOM   2589  O   LEU C  99      20.227  16.260   4.774  1.00 95.11           O  
ATOM   2590  CG  LEU C  99      20.623  13.583   6.975  1.00 95.11           C  
ATOM   2591  CD1 LEU C  99      21.589  13.146   5.878  1.00 95.11           C  
ATOM   2592  CD2 LEU C  99      20.380  12.448   7.963  1.00 95.11           C  
ATOM   2593  N   PHE C 100      19.211  16.915   6.625  1.00 92.45           N  
ATOM   2594  CA  PHE C 100      17.955  17.140   5.919  1.00 92.45           C  
ATOM   2595  C   PHE C 100      18.152  18.108   4.758  1.00 92.45           C  
ATOM   2596  CB  PHE C 100      16.888  17.678   6.876  1.00 92.45           C  
ATOM   2597  O   PHE C 100      17.721  17.835   3.636  1.00 92.45           O  
ATOM   2598  CG  PHE C 100      15.535  17.856   6.240  1.00 92.45           C  
ATOM   2599  CD1 PHE C 100      15.077  19.120   5.889  1.00 92.45           C  
ATOM   2600  CD2 PHE C 100      14.722  16.757   5.992  1.00 92.45           C  
ATOM   2601  CE1 PHE C 100      13.826  19.287   5.300  1.00 92.45           C  
ATOM   2602  CE2 PHE C 100      13.471  16.916   5.404  1.00 92.45           C  
ATOM   2603  CZ  PHE C 100      13.024  18.182   5.059  1.00 92.45           C  
ATOM   2604  N   ASP C 101      18.860  19.281   5.055  1.00 88.11           N  
ATOM   2605  CA  ASP C 101      19.132  20.261   4.008  1.00 88.11           C  
ATOM   2606  C   ASP C 101      20.488  20.006   3.355  1.00 88.11           C  
ATOM   2607  CB  ASP C 101      19.081  21.681   4.576  1.00 88.11           C  
ATOM   2608  O   ASP C 101      20.893  20.734   2.447  1.00 88.11           O  
ATOM   2609  CG  ASP C 101      17.669  22.147   4.884  1.00 88.11           C  
ATOM   2610  OD1 ASP C 101      16.702  21.547   4.365  1.00 88.11           O  
ATOM   2611  OD2 ASP C 101      17.521  23.124   5.649  1.00 88.11           O  
ATOM   2612  N   VAL C 102      21.102  19.003   3.842  1.00 91.29           N  
ATOM   2613  CA  VAL C 102      22.433  18.618   3.384  1.00 91.29           C  
ATOM   2614  C   VAL C 102      23.364  19.828   3.425  1.00 91.29           C  
ATOM   2615  CB  VAL C 102      22.392  18.024   1.958  1.00 91.29           C  
ATOM   2616  O   VAL C 102      24.076  20.104   2.456  1.00 91.29           O  
ATOM   2617  CG1 VAL C 102      23.675  17.250   1.659  1.00 91.29           C  
ATOM   2618  CG2 VAL C 102      21.170  17.125   1.789  1.00 91.29           C  
ATOM   2619  N   GLN C 103      23.279  20.621   4.497  1.00 87.75           N  
ATOM   2620  CA  GLN C 103      24.110  21.805   4.687  1.00 87.75           C  
ATOM   2621  C   GLN C 103      25.575  21.422   4.883  1.00 87.75           C  
ATOM   2622  CB  GLN C 103      23.617  22.622   5.882  1.00 87.75           C  
ATOM   2623  O   GLN C 103      26.472  22.106   4.387  1.00 87.75           O  
ATOM   2624  CG  GLN C 103      22.272  23.297   5.651  1.00 87.75           C  
ATOM   2625  CD  GLN C 103      21.805  24.100   6.851  1.00 87.75           C  
ATOM   2626  NE2 GLN C 103      20.673  24.781   6.705  1.00 87.75           N  
ATOM   2627  OE1 GLN C 103      22.456  24.108   7.901  1.00 87.75           O  
ATOM   2628  N   ASP C 104      25.763  20.324   5.688  1.00 90.26           N  
ATOM   2629  CA  ASP C 104      27.105  19.800   5.923  1.00 90.26           C  
ATOM   2630  C   ASP C 104      27.091  18.275   6.012  1.00 90.26           C  
ATOM   2631  CB  ASP C 104      27.697  20.395   7.202  1.00 90.26           C  
ATOM   2632  O   ASP C 104      27.213  17.710   7.101  1.00 90.26           O  
ATOM   2633  CG  ASP C 104      29.202  20.215   7.299  1.00 90.26           C  
ATOM   2634  OD1 ASP C 104      29.764  19.376   6.564  1.00 90.26           O  
ATOM   2635  OD2 ASP C 104      29.830  20.918   8.121  1.00 90.26           O  
ATOM   2636  N   PHE C 105      27.115  17.666   4.834  1.00 92.93           N  
ATOM   2637  CA  PHE C 105      27.003  16.213   4.774  1.00 92.93           C  
ATOM   2638  C   PHE C 105      28.294  15.550   5.240  1.00 92.93           C  
ATOM   2639  CB  PHE C 105      26.663  15.758   3.351  1.00 92.93           C  
ATOM   2640  O   PHE C 105      28.284  14.396   5.672  1.00 92.93           O  
ATOM   2641  CG  PHE C 105      26.191  14.331   3.267  1.00 92.93           C  
ATOM   2642  CD1 PHE C 105      26.908  13.390   2.538  1.00 92.93           C  
ATOM   2643  CD2 PHE C 105      25.030  13.932   3.916  1.00 92.93           C  
ATOM   2644  CE1 PHE C 105      26.474  12.069   2.459  1.00 92.93           C  
ATOM   2645  CE2 PHE C 105      24.590  12.614   3.841  1.00 92.93           C  
ATOM   2646  CZ  PHE C 105      25.313  11.684   3.111  1.00 92.93           C  
ATOM   2647  N   GLY C 106      29.461  16.266   5.154  1.00 90.12           N  
ATOM   2648  CA  GLY C 106      30.716  15.780   5.705  1.00 90.12           C  
ATOM   2649  C   GLY C 106      30.630  15.447   7.182  1.00 90.12           C  
ATOM   2650  O   GLY C 106      31.166  14.429   7.626  1.00 90.12           O  
ATOM   2651  N   LYS C 107      29.899  16.281   7.901  1.00 92.75           N  
ATOM   2652  CA  LYS C 107      29.723  16.054   9.332  1.00 92.75           C  
ATOM   2653  C   LYS C 107      28.921  14.782   9.592  1.00 92.75           C  
ATOM   2654  CB  LYS C 107      29.033  17.252   9.986  1.00 92.75           C  
ATOM   2655  O   LYS C 107      29.154  14.087  10.583  1.00 92.75           O  
ATOM   2656  CG  LYS C 107      29.968  18.412  10.294  1.00 92.75           C  
ATOM   2657  CD  LYS C 107      29.275  19.482  11.128  1.00 92.75           C  
ATOM   2658  CE  LYS C 107      30.203  20.654  11.418  1.00 92.75           C  
ATOM   2659  NZ  LYS C 107      29.519  21.719  12.211  1.00 92.75           N  
ATOM   2660  N   VAL C 108      27.970  14.501   8.719  1.00 96.08           N  
ATOM   2661  CA  VAL C 108      27.175  13.283   8.837  1.00 96.08           C  
ATOM   2662  C   VAL C 108      28.078  12.060   8.687  1.00 96.08           C  
ATOM   2663  CB  VAL C 108      26.041  13.240   7.788  1.00 96.08           C  
ATOM   2664  O   VAL C 108      28.008  11.127   9.490  1.00 96.08           O  
ATOM   2665  CG1 VAL C 108      25.272  11.923   7.878  1.00 96.08           C  
ATOM   2666  CG2 VAL C 108      25.099  14.427   7.974  1.00 96.08           C  
ATOM   2667  N   ILE C 109      28.955  12.075   7.717  1.00 94.26           N  
ATOM   2668  CA  ILE C 109      29.877  10.973   7.463  1.00 94.26           C  
ATOM   2669  C   ILE C 109      30.812  10.797   8.658  1.00 94.26           C  
ATOM   2670  CB  ILE C 109      30.694  11.206   6.173  1.00 94.26           C  
ATOM   2671  O   ILE C 109      31.066   9.671   9.093  1.00 94.26           O  
ATOM   2672  CG1 ILE C 109      29.765  11.262   4.955  1.00 94.26           C  
ATOM   2673  CG2 ILE C 109      31.756  10.116   6.002  1.00 94.26           C  
ATOM   2674  CD1 ILE C 109      29.045   9.952   4.665  1.00 94.26           C  
ATOM   2675  N   TYR C 110      31.262  11.913   9.190  1.00 92.87           N  
ATOM   2676  CA  TYR C 110      32.146  11.865  10.349  1.00 92.87           C  
ATOM   2677  C   TYR C 110      31.444  11.232  11.545  1.00 92.87           C  
ATOM   2678  CB  TYR C 110      32.632  13.271  10.713  1.00 92.87           C  
ATOM   2679  O   TYR C 110      32.045  10.444  12.279  1.00 92.87           O  
ATOM   2680  CG  TYR C 110      33.839  13.719   9.925  1.00 92.87           C  
ATOM   2681  CD1 TYR C 110      35.072  13.090  10.085  1.00 92.87           C  
ATOM   2682  CD2 TYR C 110      33.749  14.772   9.021  1.00 92.87           C  
ATOM   2683  CE1 TYR C 110      36.187  13.501   9.362  1.00 92.87           C  
ATOM   2684  CE2 TYR C 110      34.858  15.191   8.293  1.00 92.87           C  
ATOM   2685  OH  TYR C 110      37.172  14.961   7.752  1.00 92.87           O  
ATOM   2686  CZ  TYR C 110      36.071  14.550   8.470  1.00 92.87           C  
ATOM   2687  N   THR C 111      30.204  11.624  11.746  1.00 96.77           N  
ATOM   2688  CA  THR C 111      29.429  11.034  12.833  1.00 96.77           C  
ATOM   2689  C   THR C 111      29.314   9.523  12.656  1.00 96.77           C  
ATOM   2690  CB  THR C 111      28.022  11.653  12.916  1.00 96.77           C  
ATOM   2691  O   THR C 111      29.504   8.765  13.609  1.00 96.77           O  
ATOM   2692  CG2 THR C 111      27.205  11.014  14.034  1.00 96.77           C  
ATOM   2693  OG1 THR C 111      28.138  13.059  13.168  1.00 96.77           O  
ATOM   2694  N   LEU C 112      29.030   9.068  11.422  1.00 97.13           N  
ATOM   2695  CA  LEU C 112      28.899   7.642  11.143  1.00 97.13           C  
ATOM   2696  C   LEU C 112      30.238   6.931  11.308  1.00 97.13           C  
ATOM   2697  CB  LEU C 112      28.361   7.420   9.727  1.00 97.13           C  
ATOM   2698  O   LEU C 112      30.283   5.773  11.729  1.00 97.13           O  
ATOM   2699  CG  LEU C 112      26.905   7.822   9.484  1.00 97.13           C  
ATOM   2700  CD1 LEU C 112      26.538   7.624   8.017  1.00 97.13           C  
ATOM   2701  CD2 LEU C 112      25.972   7.021  10.386  1.00 97.13           C  
ATOM   2702  N   SER C 113      31.277   7.668  10.957  1.00 94.63           N  
ATOM   2703  CA  SER C 113      32.611   7.131  11.204  1.00 94.63           C  
ATOM   2704  C   SER C 113      32.856   6.920  12.694  1.00 94.63           C  
ATOM   2705  CB  SER C 113      33.680   8.063  10.631  1.00 94.63           C  
ATOM   2706  O   SER C 113      33.307   5.850  13.109  1.00 94.63           O  
ATOM   2707  OG  SER C 113      34.979   7.583  10.930  1.00 94.63           O  
ATOM   2708  N   ALA C 114      32.525   7.940  13.482  1.00 95.72           N  
ATOM   2709  CA  ALA C 114      32.661   7.834  14.932  1.00 95.72           C  
ATOM   2710  C   ALA C 114      31.824   6.682  15.479  1.00 95.72           C  
ATOM   2711  CB  ALA C 114      32.257   9.146  15.601  1.00 95.72           C  
ATOM   2712  O   ALA C 114      32.276   5.938  16.353  1.00 95.72           O  
ATOM   2713  N   LEU C 115      30.649   6.530  14.981  1.00 97.50           N  
ATOM   2714  CA  LEU C 115      29.760   5.446  15.386  1.00 97.50           C  
ATOM   2715  C   LEU C 115      30.385   4.088  15.084  1.00 97.50           C  
ATOM   2716  CB  LEU C 115      28.408   5.568  14.677  1.00 97.50           C  
ATOM   2717  O   LEU C 115      30.301   3.166  15.899  1.00 97.50           O  
ATOM   2718  CG  LEU C 115      27.355   4.520  15.041  1.00 97.50           C  
ATOM   2719  CD1 LEU C 115      26.997   4.620  16.520  1.00 97.50           C  
ATOM   2720  CD2 LEU C 115      26.113   4.687  14.173  1.00 97.50           C  
ATOM   2721  N   SER C 116      31.070   3.963  13.903  1.00 96.57           N  
ATOM   2722  CA  SER C 116      31.674   2.707  13.470  1.00 96.57           C  
ATOM   2723  C   SER C 116      32.795   2.280  14.413  1.00 96.57           C  
ATOM   2724  CB  SER C 116      32.216   2.835  12.046  1.00 96.57           C  
ATOM   2725  O   SER C 116      33.111   1.092  14.511  1.00 96.57           O  
ATOM   2726  OG  SER C 116      33.389   3.631  12.024  1.00 96.57           O  
ATOM   2727  N   TRP C 117      33.353   3.249  15.176  1.00 94.88           N  
ATOM   2728  CA  TRP C 117      34.471   2.965  16.070  1.00 94.88           C  
ATOM   2729  C   TRP C 117      33.982   2.730  17.495  1.00 94.88           C  
ATOM   2730  CB  TRP C 117      35.484   4.113  16.047  1.00 94.88           C  
ATOM   2731  O   TRP C 117      34.783   2.481  18.400  1.00 94.88           O  
ATOM   2732  CG  TRP C 117      36.400   4.093  14.861  1.00 94.88           C  
ATOM   2733  CD1 TRP C 117      36.305   4.858  13.732  1.00 94.88           C  
ATOM   2734  CD2 TRP C 117      37.551   3.260  14.685  1.00 94.88           C  
ATOM   2735  CE2 TRP C 117      38.106   3.575  13.425  1.00 94.88           C  
ATOM   2736  CE3 TRP C 117      38.167   2.278  15.472  1.00 94.88           C  
ATOM   2737  NE1 TRP C 117      37.328   4.552  12.864  1.00 94.88           N  
ATOM   2738  CH2 TRP C 117      39.833   1.985  13.723  1.00 94.88           C  
ATOM   2739  CZ2 TRP C 117      39.250   2.941  12.933  1.00 94.88           C  
ATOM   2740  CZ3 TRP C 117      39.306   1.649  14.981  1.00 94.88           C  
ATOM   2741  N   THR C 118      32.730   2.801  17.730  1.00 95.78           N  
ATOM   2742  CA  THR C 118      32.209   2.508  19.061  1.00 95.78           C  
ATOM   2743  C   THR C 118      32.338   1.020  19.376  1.00 95.78           C  
ATOM   2744  CB  THR C 118      30.736   2.937  19.191  1.00 95.78           C  
ATOM   2745  O   THR C 118      32.305   0.183  18.472  1.00 95.78           O  
ATOM   2746  CG2 THR C 118      30.574   4.432  18.940  1.00 95.78           C  
ATOM   2747  OG1 THR C 118      29.948   2.215  18.236  1.00 95.78           O  
ATOM   2748  N   PRO C 119      32.491   0.694  20.646  1.00 94.92           N  
ATOM   2749  CA  PRO C 119      32.633  -0.709  21.043  1.00 94.92           C  
ATOM   2750  C   PRO C 119      31.447  -1.568  20.609  1.00 94.92           C  
ATOM   2751  CB  PRO C 119      32.726  -0.636  22.569  1.00 94.92           C  
ATOM   2752  O   PRO C 119      31.633  -2.700  20.156  1.00 94.92           O  
ATOM   2753  CG  PRO C 119      33.239   0.738  22.855  1.00 94.92           C  
ATOM   2754  CD  PRO C 119      32.729   1.669  21.793  1.00 94.92           C  
ATOM   2755  N   ILE C 120      30.261  -0.999  20.701  1.00 94.72           N  
ATOM   2756  CA  ILE C 120      29.054  -1.733  20.337  1.00 94.72           C  
ATOM   2757  C   ILE C 120      29.105  -2.110  18.859  1.00 94.72           C  
ATOM   2758  CB  ILE C 120      27.780  -0.911  20.637  1.00 94.72           C  
ATOM   2759  O   ILE C 120      28.826  -3.254  18.493  1.00 94.72           O  
ATOM   2760  CG1 ILE C 120      27.625  -0.698  22.147  1.00 94.72           C  
ATOM   2761  CG2 ILE C 120      26.543  -1.599  20.051  1.00 94.72           C  
ATOM   2762  CD1 ILE C 120      26.499   0.254  22.525  1.00 94.72           C  
ATOM   2763  N   ALA C 121      29.507  -1.192  18.009  1.00 93.97           N  
ATOM   2764  CA  ALA C 121      29.576  -1.435  16.570  1.00 93.97           C  
ATOM   2765  C   ALA C 121      30.679  -2.435  16.235  1.00 93.97           C  
ATOM   2766  CB  ALA C 121      29.804  -0.125  15.820  1.00 93.97           C  
ATOM   2767  O   ALA C 121      30.484  -3.330  15.410  1.00 93.97           O  
ATOM   2768  N   GLN C 122      31.754  -2.358  16.932  1.00 92.02           N  
ATOM   2769  CA  GLN C 122      32.897  -3.226  16.671  1.00 92.02           C  
ATOM   2770  C   GLN C 122      32.611  -4.659  17.109  1.00 92.02           C  
ATOM   2771  CB  GLN C 122      34.145  -2.700  17.381  1.00 92.02           C  
ATOM   2772  O   GLN C 122      33.088  -5.611  16.487  1.00 92.02           O  
ATOM   2773  CG  GLN C 122      34.694  -1.410  16.785  1.00 92.02           C  
ATOM   2774  CD  GLN C 122      36.141  -1.158  17.164  1.00 92.02           C  
ATOM   2775  NE2 GLN C 122      36.840  -0.376  16.348  1.00 92.02           N  
ATOM   2776  OE1 GLN C 122      36.627  -1.660  18.183  1.00 92.02           O  
ATOM   2777  N   ASN C 123      31.865  -4.812  18.130  1.00 92.87           N  
ATOM   2778  CA  ASN C 123      31.521  -6.130  18.652  1.00 92.87           C  
ATOM   2779  C   ASN C 123      30.709  -6.938  17.644  1.00 92.87           C  
ATOM   2780  CB  ASN C 123      30.754  -6.002  19.970  1.00 92.87           C  
ATOM   2781  O   ASN C 123      30.637  -8.165  17.739  1.00 92.87           O  
ATOM   2782  CG  ASN C 123      31.655  -5.645  21.137  1.00 92.87           C  
ATOM   2783  ND2 ASN C 123      31.057  -5.175  22.225  1.00 92.87           N  
ATOM   2784  OD1 ASN C 123      32.877  -5.790  21.060  1.00 92.87           O  
ATOM   2785  N   ARG C 124      30.193  -6.292  16.637  1.00 90.48           N  
ATOM   2786  CA  ARG C 124      29.422  -6.979  15.606  1.00 90.48           C  
ATOM   2787  C   ARG C 124      30.340  -7.581  14.547  1.00 90.48           C  
ATOM   2788  CB  ARG C 124      28.426  -6.020  14.951  1.00 90.48           C  
ATOM   2789  O   ARG C 124      29.880  -8.298  13.655  1.00 90.48           O  
ATOM   2790  CG  ARG C 124      27.144  -5.827  15.745  1.00 90.48           C  
ATOM   2791  CD  ARG C 124      26.231  -7.042  15.647  1.00 90.48           C  
ATOM   2792  NE  ARG C 124      24.932  -6.792  16.264  1.00 90.48           N  
ATOM   2793  NH1 ARG C 124      23.951  -8.727  15.470  1.00 90.48           N  
ATOM   2794  NH2 ARG C 124      22.744  -7.273  16.769  1.00 90.48           N  
ATOM   2795  CZ  ARG C 124      23.879  -7.598  16.167  1.00 90.48           C  
ATOM   2796  N   GLY C 125      31.620  -7.311  14.654  1.00 90.25           N  
ATOM   2797  CA  GLY C 125      32.611  -7.874  13.751  1.00 90.25           C  
ATOM   2798  C   GLY C 125      32.690  -7.147  12.422  1.00 90.25           C  
ATOM   2799  O   GLY C 125      33.100  -7.726  11.414  1.00 90.25           O  
ATOM   2800  N   ILE C 126      32.224  -5.926  12.366  1.00 90.52           N  
ATOM   2801  CA  ILE C 126      32.260  -5.150  11.132  1.00 90.52           C  
ATOM   2802  C   ILE C 126      33.430  -4.170  11.173  1.00 90.52           C  
ATOM   2803  CB  ILE C 126      30.934  -4.392  10.901  1.00 90.52           C  
ATOM   2804  O   ILE C 126      33.624  -3.466  12.167  1.00 90.52           O  
ATOM   2805  CG1 ILE C 126      29.747  -5.360  10.968  1.00 90.52           C  
ATOM   2806  CG2 ILE C 126      30.961  -3.650   9.562  1.00 90.52           C  
ATOM   2807  CD1 ILE C 126      28.390  -4.672  11.039  1.00 90.52           C  
ATOM   2808  N   MET C 127      34.214  -4.097  10.074  1.00 91.29           N  
ATOM   2809  CA  MET C 127      35.388  -3.231  10.008  1.00 91.29           C  
ATOM   2810  C   MET C 127      34.980  -1.762   9.970  1.00 91.29           C  
ATOM   2811  CB  MET C 127      36.238  -3.569   8.781  1.00 91.29           C  
ATOM   2812  O   MET C 127      34.200  -1.353   9.108  1.00 91.29           O  
ATOM   2813  CG  MET C 127      37.630  -2.960   8.814  1.00 91.29           C  
ATOM   2814  SD  MET C 127      38.678  -3.527   7.418  1.00 91.29           S  
ATOM   2815  CE  MET C 127      40.325  -3.145   8.078  1.00 91.29           C  
ATOM   2816  N   PRO C 128      35.533  -1.049  10.890  1.00 92.93           N  
ATOM   2817  CA  PRO C 128      35.205   0.378  10.909  1.00 92.93           C  
ATOM   2818  C   PRO C 128      35.883   1.154   9.782  1.00 92.93           C  
ATOM   2819  CB  PRO C 128      35.718   0.840  12.275  1.00 92.93           C  
ATOM   2820  O   PRO C 128      36.709   0.598   9.055  1.00 92.93           O  
ATOM   2821  CG  PRO C 128      36.845  -0.088  12.594  1.00 92.93           C  
ATOM   2822  CD  PRO C 128      36.562  -1.418  11.956  1.00 92.93           C  
ATOM   2823  N   PHE C 129      35.486   2.413   9.612  1.00 91.53           N  
ATOM   2824  CA  PHE C 129      36.102   3.293   8.626  1.00 91.53           C  
ATOM   2825  C   PHE C 129      36.401   4.659   9.231  1.00 91.53           C  
ATOM   2826  CB  PHE C 129      35.194   3.448   7.402  1.00 91.53           C  
ATOM   2827  O   PHE C 129      35.815   5.035  10.248  1.00 91.53           O  
ATOM   2828  CG  PHE C 129      33.966   4.279   7.658  1.00 91.53           C  
ATOM   2829  CD1 PHE C 129      32.859   3.730   8.293  1.00 91.53           C  
ATOM   2830  CD2 PHE C 129      33.918   5.610   7.264  1.00 91.53           C  
ATOM   2831  CE1 PHE C 129      31.720   4.496   8.532  1.00 91.53           C  
ATOM   2832  CE2 PHE C 129      32.784   6.381   7.499  1.00 91.53           C  
ATOM   2833  CZ  PHE C 129      31.686   5.822   8.132  1.00 91.53           C  
ATOM   2834  N   PRO C 130      37.447   5.484   8.714  1.00 87.33           N  
ATOM   2835  CA  PRO C 130      38.190   5.150   7.497  1.00 87.33           C  
ATOM   2836  C   PRO C 130      39.276   4.104   7.738  1.00 87.33           C  
ATOM   2837  CB  PRO C 130      38.805   6.488   7.080  1.00 87.33           C  
ATOM   2838  O   PRO C 130      39.726   3.925   8.873  1.00 87.33           O  
ATOM   2839  CG  PRO C 130      38.845   7.298   8.336  1.00 87.33           C  
ATOM   2840  CD  PRO C 130      37.811   6.760   9.284  1.00 87.33           C  
ATOM   2841  N   THR C 131      39.584   3.329   6.684  1.00 77.31           N  
ATOM   2842  CA  THR C 131      40.706   2.398   6.725  1.00 77.31           C  
ATOM   2843  C   THR C 131      41.997   3.088   6.292  1.00 77.31           C  
ATOM   2844  CB  THR C 131      40.450   1.174   5.827  1.00 77.31           C  
ATOM   2845  O   THR C 131      41.962   4.079   5.559  1.00 77.31           O  
ATOM   2846  CG2 THR C 131      39.538   0.166   6.519  1.00 77.31           C  
ATOM   2847  OG1 THR C 131      39.831   1.603   4.608  1.00 77.31           O  
ATOM   2848  N   GLU C 132      43.135   3.202   7.226  1.00 64.26           N  
ATOM   2849  CA  GLU C 132      44.410   3.909   7.145  1.00 64.26           C  
ATOM   2850  C   GLU C 132      44.764   4.246   5.699  1.00 64.26           C  
ATOM   2851  CB  GLU C 132      45.528   3.077   7.779  1.00 64.26           C  
ATOM   2852  O   GLU C 132      45.322   5.309   5.423  1.00 64.26           O  
ATOM   2853  CG  GLU C 132      45.572   3.162   9.298  1.00 64.26           C  
ATOM   2854  CD  GLU C 132      46.726   2.384   9.910  1.00 64.26           C  
ATOM   2855  OE1 GLU C 132      46.868   2.387  11.154  1.00 64.26           O  
ATOM   2856  OE2 GLU C 132      47.493   1.766   9.139  1.00 64.26           O  
ATOM   2857  N   GLU C 133      44.462   3.510   4.642  1.00 54.63           N  
ATOM   2858  CA  GLU C 133      45.044   3.564   3.305  1.00 54.63           C  
ATOM   2859  C   GLU C 133      44.277   4.530   2.407  1.00 54.63           C  
ATOM   2860  CB  GLU C 133      45.072   2.169   2.673  1.00 54.63           C  
ATOM   2861  O   GLU C 133      44.851   5.126   1.493  1.00 54.63           O  
ATOM   2862  CG  GLU C 133      46.352   1.394   2.949  1.00 54.63           C  
ATOM   2863  CD  GLU C 133      46.372   0.019   2.301  1.00 54.63           C  
ATOM   2864  OE1 GLU C 133      47.376  -0.712   2.461  1.00 54.63           O  
ATOM   2865  OE2 GLU C 133      45.377  -0.329   1.627  1.00 54.63           O  
ATOM   2866  N   GLU C 134      44.116   6.024   2.736  1.00 53.08           N  
ATOM   2867  CA  GLU C 134      43.755   6.822   1.569  1.00 53.08           C  
ATOM   2868  C   GLU C 134      42.792   7.945   1.944  1.00 53.08           C  
ATOM   2869  CB  GLU C 134      43.134   5.938   0.484  1.00 53.08           C  
ATOM   2870  O   GLU C 134      41.963   8.357   1.130  1.00 53.08           O  
ATOM   2871  CG  GLU C 134      44.155   5.156  -0.331  1.00 53.08           C  
ATOM   2872  CD  GLU C 134      43.527   4.315  -1.431  1.00 53.08           C  
ATOM   2873  OE1 GLU C 134      44.273   3.680  -2.210  1.00 53.08           O  
ATOM   2874  OE2 GLU C 134      42.279   4.292  -1.515  1.00 53.08           O  
ATOM   2875  N   SER C 135      42.625   8.388   3.163  1.00 53.99           N  
ATOM   2876  CA  SER C 135      41.468   9.225   3.464  1.00 53.99           C  
ATOM   2877  C   SER C 135      41.703  10.669   3.035  1.00 53.99           C  
ATOM   2878  CB  SER C 135      41.143   9.174   4.957  1.00 53.99           C  
ATOM   2879  O   SER C 135      41.136  11.595   3.618  1.00 53.99           O  
ATOM   2880  OG  SER C 135      42.145   9.834   5.713  1.00 53.99           O  
ATOM   2881  N   VAL C 136      42.630  10.937   2.198  1.00 49.38           N  
ATOM   2882  CA  VAL C 136      42.791  12.365   1.946  1.00 49.38           C  
ATOM   2883  C   VAL C 136      41.648  12.867   1.067  1.00 49.38           C  
ATOM   2884  CB  VAL C 136      44.151  12.674   1.280  1.00 49.38           C  
ATOM   2885  O   VAL C 136      41.695  12.733  -0.159  1.00 49.38           O  
ATOM   2886  CG1 VAL C 136      44.377  14.182   1.189  1.00 49.38           C  
ATOM   2887  CG2 VAL C 136      45.287  12.006   2.053  1.00 49.38           C  
ATOM   2888  N   GLY C 137      40.469  12.330   1.179  1.00 53.15           N  
ATOM   2889  CA  GLY C 137      39.531  12.782   0.165  1.00 53.15           C  
ATOM   2890  C   GLY C 137      39.202  14.259   0.272  1.00 53.15           C  
ATOM   2891  O   GLY C 137      39.551  14.908   1.260  1.00 53.15           O  
ATOM   2892  N   ASP C 138      38.885  14.909  -0.889  1.00 55.31           N  
ATOM   2893  CA  ASP C 138      38.516  16.265  -1.285  1.00 55.31           C  
ATOM   2894  C   ASP C 138      37.254  16.725  -0.560  1.00 55.31           C  
ATOM   2895  CB  ASP C 138      38.312  16.345  -2.799  1.00 55.31           C  
ATOM   2896  O   ASP C 138      36.170  16.181  -0.784  1.00 55.31           O  
ATOM   2897  CG  ASP C 138      38.939  17.582  -3.417  1.00 55.31           C  
ATOM   2898  OD1 ASP C 138      39.282  18.528  -2.675  1.00 55.31           O  
ATOM   2899  OD2 ASP C 138      39.088  17.614  -4.658  1.00 55.31           O  
ATOM   2900  N   GLU C 139      37.318  17.459   0.554  1.00 61.34           N  
ATOM   2901  CA  GLU C 139      36.224  18.107   1.272  1.00 61.34           C  
ATOM   2902  C   GLU C 139      35.336  18.906   0.322  1.00 61.34           C  
ATOM   2903  CB  GLU C 139      36.771  19.019   2.374  1.00 61.34           C  
ATOM   2904  O   GLU C 139      34.166  19.153   0.619  1.00 61.34           O  
ATOM   2905  CG  GLU C 139      37.156  18.281   3.648  1.00 61.34           C  
ATOM   2906  CD  GLU C 139      37.488  19.212   4.803  1.00 61.34           C  
ATOM   2907  OE1 GLU C 139      37.776  18.719   5.917  1.00 61.34           O  
ATOM   2908  OE2 GLU C 139      37.458  20.446   4.593  1.00 61.34           O  
ATOM   2909  N   ASP C 140      35.765  19.032  -0.917  1.00 70.24           N  
ATOM   2910  CA  ASP C 140      35.046  19.877  -1.865  1.00 70.24           C  
ATOM   2911  C   ASP C 140      33.813  19.162  -2.413  1.00 70.24           C  
ATOM   2912  CB  ASP C 140      35.964  20.297  -3.015  1.00 70.24           C  
ATOM   2913  O   ASP C 140      32.856  19.807  -2.847  1.00 70.24           O  
ATOM   2914  CG  ASP C 140      37.006  21.320  -2.598  1.00 70.24           C  
ATOM   2915  OD1 ASP C 140      36.824  21.985  -1.555  1.00 70.24           O  
ATOM   2916  OD2 ASP C 140      38.016  21.465  -3.320  1.00 70.24           O  
ATOM   2917  N   ILE C 141      33.737  17.793  -2.259  1.00 77.65           N  
ATOM   2918  CA  ILE C 141      32.650  17.018  -2.846  1.00 77.65           C  
ATOM   2919  C   ILE C 141      31.379  17.204  -2.021  1.00 77.65           C  
ATOM   2920  CB  ILE C 141      33.013  15.519  -2.941  1.00 77.65           C  
ATOM   2921  O   ILE C 141      30.274  16.946  -2.505  1.00 77.65           O  
ATOM   2922  CG1 ILE C 141      33.494  14.999  -1.581  1.00 77.65           C  
ATOM   2923  CG2 ILE C 141      34.072  15.286  -4.022  1.00 77.65           C  
ATOM   2924  CD1 ILE C 141      33.621  13.483  -1.507  1.00 77.65           C  
ATOM   2925  N   TYR C 142      31.478  17.730  -0.859  1.00 77.41           N  
ATOM   2926  CA  TYR C 142      30.325  17.886   0.020  1.00 77.41           C  
ATOM   2927  C   TYR C 142      29.749  19.294  -0.079  1.00 77.41           C  
ATOM   2928  CB  TYR C 142      30.709  17.581   1.471  1.00 77.41           C  
ATOM   2929  O   TYR C 142      28.738  19.604   0.554  1.00 77.41           O  
ATOM   2930  CG  TYR C 142      31.317  16.213   1.663  1.00 77.41           C  
ATOM   2931  CD1 TYR C 142      30.549  15.060   1.511  1.00 77.41           C  
ATOM   2932  CD2 TYR C 142      32.659  16.069   1.999  1.00 77.41           C  
ATOM   2933  CE1 TYR C 142      31.104  13.797   1.689  1.00 77.41           C  
ATOM   2934  CE2 TYR C 142      33.224  14.811   2.179  1.00 77.41           C  
ATOM   2935  OH  TYR C 142      32.995  12.435   2.199  1.00 77.41           O  
ATOM   2936  CZ  TYR C 142      32.440  13.683   2.022  1.00 77.41           C  
ATOM   2937  N   SER C 143      30.338  20.082  -0.989  1.00 74.27           N  
ATOM   2938  CA  SER C 143      29.871  21.457  -1.138  1.00 74.27           C  
ATOM   2939  C   SER C 143      28.801  21.563  -2.220  1.00 74.27           C  
ATOM   2940  CB  SER C 143      31.038  22.387  -1.470  1.00 74.27           C  
ATOM   2941  O   SER C 143      28.818  20.806  -3.192  1.00 74.27           O  
ATOM   2942  OG  SER C 143      31.648  22.012  -2.693  1.00 74.27           O  
ATOM   2943  N   GLY C 144      27.760  22.347  -2.045  1.00 75.13           N  
ATOM   2944  CA  GLY C 144      26.739  22.665  -3.030  1.00 75.13           C  
ATOM   2945  C   GLY C 144      25.672  21.594  -3.152  1.00 75.13           C  
ATOM   2946  O   GLY C 144      24.980  21.512  -4.169  1.00 75.13           O  
ATOM   2947  N   LEU C 145      25.582  20.646  -2.170  1.00 81.92           N  
ATOM   2948  CA  LEU C 145      24.635  19.539  -2.232  1.00 81.92           C  
ATOM   2949  C   LEU C 145      23.235  19.998  -1.838  1.00 81.92           C  
ATOM   2950  CB  LEU C 145      25.086  18.396  -1.318  1.00 81.92           C  
ATOM   2951  O   LEU C 145      22.242  19.379  -2.228  1.00 81.92           O  
ATOM   2952  CG  LEU C 145      26.356  17.654  -1.737  1.00 81.92           C  
ATOM   2953  CD1 LEU C 145      26.820  16.725  -0.620  1.00 81.92           C  
ATOM   2954  CD2 LEU C 145      26.119  16.873  -3.025  1.00 81.92           C  
ATOM   2955  N   SER C 146      23.114  21.064  -1.109  1.00 78.12           N  
ATOM   2956  CA  SER C 146      21.837  21.561  -0.607  1.00 78.12           C  
ATOM   2957  C   SER C 146      20.907  21.952  -1.751  1.00 78.12           C  
ATOM   2958  CB  SER C 146      22.054  22.761   0.316  1.00 78.12           C  
ATOM   2959  O   SER C 146      19.726  21.599  -1.746  1.00 78.12           O  
ATOM   2960  OG  SER C 146      20.820  23.224   0.837  1.00 78.12           O  
ATOM   2961  N   ASP C 147      21.498  22.538  -2.771  1.00 70.66           N  
ATOM   2962  CA  ASP C 147      20.702  22.976  -3.913  1.00 70.66           C  
ATOM   2963  C   ASP C 147      20.261  21.787  -4.763  1.00 70.66           C  
ATOM   2964  CB  ASP C 147      21.491  23.970  -4.768  1.00 70.66           C  
ATOM   2965  O   ASP C 147      19.141  21.766  -5.278  1.00 70.66           O  
ATOM   2966  CG  ASP C 147      21.763  25.282  -4.053  1.00 70.66           C  
ATOM   2967  OD1 ASP C 147      20.998  25.645  -3.134  1.00 70.66           O  
ATOM   2968  OD2 ASP C 147      22.750  25.959  -4.414  1.00 70.66           O  
ATOM   2969  N   GLN C 148      21.082  20.774  -4.728  1.00 75.83           N  
ATOM   2970  CA  GLN C 148      20.811  19.594  -5.543  1.00 75.83           C  
ATOM   2971  C   GLN C 148      19.719  18.731  -4.916  1.00 75.83           C  
ATOM   2972  CB  GLN C 148      22.085  18.770  -5.736  1.00 75.83           C  
ATOM   2973  O   GLN C 148      18.873  18.181  -5.624  1.00 75.83           O  
ATOM   2974  CG  GLN C 148      23.067  19.380  -6.727  1.00 75.83           C  
ATOM   2975  CD  GLN C 148      24.312  18.533  -6.916  1.00 75.83           C  
ATOM   2976  NE2 GLN C 148      25.229  19.006  -7.753  1.00 75.83           N  
ATOM   2977  OE1 GLN C 148      24.449  17.463  -6.314  1.00 75.83           O  
ATOM   2978  N   ILE C 149      19.618  18.729  -3.671  1.00 78.05           N  
ATOM   2979  CA  ILE C 149      18.747  17.806  -2.952  1.00 78.05           C  
ATOM   2980  C   ILE C 149      17.301  18.290  -3.036  1.00 78.05           C  
ATOM   2981  CB  ILE C 149      19.177  17.658  -1.475  1.00 78.05           C  
ATOM   2982  O   ILE C 149      16.370  17.481  -3.058  1.00 78.05           O  
ATOM   2983  CG1 ILE C 149      18.680  16.324  -0.906  1.00 78.05           C  
ATOM   2984  CG2 ILE C 149      18.663  18.835  -0.642  1.00 78.05           C  
ATOM   2985  CD1 ILE C 149      19.434  15.109  -1.427  1.00 78.05           C  
ATOM   2986  N   ASP C 150      17.083  19.589  -3.130  1.00 71.64           N  
ATOM   2987  CA  ASP C 150      15.744  20.170  -3.174  1.00 71.64           C  
ATOM   2988  C   ASP C 150      15.044  19.834  -4.489  1.00 71.64           C  
ATOM   2989  CB  ASP C 150      15.810  21.687  -2.986  1.00 71.64           C  
ATOM   2990  O   ASP C 150      13.815  19.739  -4.537  1.00 71.64           O  
ATOM   2991  CG  ASP C 150      16.147  22.093  -1.562  1.00 71.64           C  
ATOM   2992  OD1 ASP C 150      15.901  21.301  -0.627  1.00 71.64           O  
ATOM   2993  OD2 ASP C 150      16.661  23.217  -1.373  1.00 71.64           O  
ATOM   2994  N   ASP C 151      15.867  19.515  -5.494  1.00 64.32           N  
ATOM   2995  CA  ASP C 151      15.317  19.265  -6.823  1.00 64.32           C  
ATOM   2996  C   ASP C 151      15.066  17.775  -7.042  1.00 64.32           C  
ATOM   2997  CB  ASP C 151      16.257  19.805  -7.903  1.00 64.32           C  
ATOM   2998  O   ASP C 151      14.351  17.391  -7.970  1.00 64.32           O  
ATOM   2999  CG  ASP C 151      16.307  21.322  -7.942  1.00 64.32           C  
ATOM   3000  OD1 ASP C 151      15.361  21.976  -7.452  1.00 64.32           O  
ATOM   3001  OD2 ASP C 151      17.300  21.869  -8.469  1.00 64.32           O  
ATOM   3002  N   THR C 152      15.643  16.904  -6.178  1.00 58.15           N  
ATOM   3003  CA  THR C 152      15.648  15.469  -6.439  1.00 58.15           C  
ATOM   3004  C   THR C 152      14.645  14.752  -5.539  1.00 58.15           C  
ATOM   3005  CB  THR C 152      17.050  14.868  -6.229  1.00 58.15           C  
ATOM   3006  O   THR C 152      14.582  13.521  -5.528  1.00 58.15           O  
ATOM   3007  CG2 THR C 152      17.786  14.714  -7.556  1.00 58.15           C  
ATOM   3008  OG1 THR C 152      17.809  15.730  -5.372  1.00 58.15           O  
ATOM   3009  N   VAL C 153      13.438  15.109  -5.511  1.00 54.27           N  
ATOM   3010  CA  VAL C 153      12.588  14.596  -4.442  1.00 54.27           C  
ATOM   3011  C   VAL C 153      11.973  13.264  -4.865  1.00 54.27           C  
ATOM   3012  CB  VAL C 153      11.476  15.601  -4.069  1.00 54.27           C  
ATOM   3013  O   VAL C 153      11.047  12.767  -4.220  1.00 54.27           O  
ATOM   3014  CG1 VAL C 153      10.676  15.101  -2.868  1.00 54.27           C  
ATOM   3015  CG2 VAL C 153      12.075  16.976  -3.780  1.00 54.27           C  
ATOM   3016  N   GLU C 154      12.667  12.399  -5.825  1.00 52.14           N  
ATOM   3017  CA  GLU C 154      11.904  11.175  -6.046  1.00 52.14           C  
ATOM   3018  C   GLU C 154      12.144  10.165  -4.928  1.00 52.14           C  
ATOM   3019  CB  GLU C 154      12.262  10.556  -7.400  1.00 52.14           C  
ATOM   3020  O   GLU C 154      13.287   9.929  -4.531  1.00 52.14           O  
ATOM   3021  CG  GLU C 154      11.383  11.034  -8.547  1.00 52.14           C  
ATOM   3022  CD  GLU C 154      11.764  10.427  -9.888  1.00 52.14           C  
ATOM   3023  OE1 GLU C 154      11.140  10.781 -10.914  1.00 52.14           O  
ATOM   3024  OE2 GLU C 154      12.694   9.590  -9.913  1.00 52.14           O  
ATOM   3025  N   GLU C 155      11.038   9.911  -4.148  1.00 52.11           N  
ATOM   3026  CA  GLU C 155      11.064   8.980  -3.024  1.00 52.11           C  
ATOM   3027  C   GLU C 155      11.387   7.563  -3.488  1.00 52.11           C  
ATOM   3028  CB  GLU C 155       9.726   8.998  -2.279  1.00 52.11           C  
ATOM   3029  O   GLU C 155      10.817   7.080  -4.469  1.00 52.11           O  
ATOM   3030  CG  GLU C 155       9.577  10.162  -1.310  1.00 52.11           C  
ATOM   3031  CD  GLU C 155       8.232  10.185  -0.602  1.00 52.11           C  
ATOM   3032  OE1 GLU C 155       7.972  11.129   0.178  1.00 52.11           O  
ATOM   3033  OE2 GLU C 155       7.432   9.250  -0.828  1.00 52.11           O  
ATOM   3034  N   ASP C 156      12.676   7.094  -3.269  1.00 50.58           N  
ATOM   3035  CA  ASP C 156      13.006   5.689  -3.490  1.00 50.58           C  
ATOM   3036  C   ASP C 156      12.287   4.792  -2.485  1.00 50.58           C  
ATOM   3037  CB  ASP C 156      14.518   5.472  -3.402  1.00 50.58           C  
ATOM   3038  O   ASP C 156      12.751   4.619  -1.357  1.00 50.58           O  
ATOM   3039  CG  ASP C 156      15.034   4.472  -4.422  1.00 50.58           C  
ATOM   3040  OD1 ASP C 156      14.223   3.711  -4.994  1.00 50.58           O  
ATOM   3041  OD2 ASP C 156      16.262   4.443  -4.653  1.00 50.58           O  
ATOM   3042  N   GLU C 157      11.051   4.468  -2.720  1.00 47.92           N  
ATOM   3043  CA  GLU C 157      10.255   3.776  -1.711  1.00 47.92           C  
ATOM   3044  C   GLU C 157      10.741   2.343  -1.513  1.00 47.92           C  
ATOM   3045  CB  GLU C 157       8.774   3.781  -2.098  1.00 47.92           C  
ATOM   3046  O   GLU C 157      10.577   1.770  -0.433  1.00 47.92           O  
ATOM   3047  CG  GLU C 157       8.041   5.055  -1.708  1.00 47.92           C  
ATOM   3048  CD  GLU C 157       6.563   5.030  -2.065  1.00 47.92           C  
ATOM   3049  OE1 GLU C 157       5.858   6.031  -1.802  1.00 47.92           O  
ATOM   3050  OE2 GLU C 157       6.106   4.001  -2.611  1.00 47.92           O  
ATOM   3051  N   ASP C 158      11.577   1.804  -2.423  1.00 52.36           N  
ATOM   3052  CA  ASP C 158      12.071   0.443  -2.242  1.00 52.36           C  
ATOM   3053  C   ASP C 158      13.182   0.397  -1.195  1.00 52.36           C  
ATOM   3054  CB  ASP C 158      12.576  -0.126  -3.569  1.00 52.36           C  
ATOM   3055  O   ASP C 158      13.608  -0.683  -0.781  1.00 52.36           O  
ATOM   3056  CG  ASP C 158      11.465  -0.342  -4.582  1.00 52.36           C  
ATOM   3057  OD1 ASP C 158      10.297  -0.524  -4.177  1.00 52.36           O  
ATOM   3058  OD2 ASP C 158      11.761  -0.334  -5.797  1.00 52.36           O  
ATOM   3059  N   LEU C 159      13.367   1.557  -0.669  1.00 58.87           N  
ATOM   3060  CA  LEU C 159      14.534   1.664   0.199  1.00 58.87           C  
ATOM   3061  C   LEU C 159      14.262   1.025   1.557  1.00 58.87           C  
ATOM   3062  CB  LEU C 159      14.934   3.130   0.382  1.00 58.87           C  
ATOM   3063  O   LEU C 159      15.177   0.500   2.195  1.00 58.87           O  
ATOM   3064  CG  LEU C 159      16.204   3.582  -0.341  1.00 58.87           C  
ATOM   3065  CD1 LEU C 159      15.907   4.780  -1.237  1.00 58.87           C  
ATOM   3066  CD2 LEU C 159      17.301   3.918   0.663  1.00 58.87           C  
ATOM   3067  N   TYR C 160      12.984   0.838   1.879  1.00 59.89           N  
ATOM   3068  CA  TYR C 160      12.719   0.449   3.260  1.00 59.89           C  
ATOM   3069  C   TYR C 160      12.288  -1.011   3.342  1.00 59.89           C  
ATOM   3070  CB  TYR C 160      11.641   1.346   3.874  1.00 59.89           C  
ATOM   3071  O   TYR C 160      11.838  -1.474   4.393  1.00 59.89           O  
ATOM   3072  CG  TYR C 160      11.912   2.822   3.708  1.00 59.89           C  
ATOM   3073  CD1 TYR C 160      13.026   3.416   4.297  1.00 59.89           C  
ATOM   3074  CD2 TYR C 160      11.056   3.625   2.963  1.00 59.89           C  
ATOM   3075  CE1 TYR C 160      13.280   4.775   4.148  1.00 59.89           C  
ATOM   3076  CE2 TYR C 160      11.299   4.986   2.808  1.00 59.89           C  
ATOM   3077  OH  TYR C 160      12.658   6.897   3.252  1.00 59.89           O  
ATOM   3078  CZ  TYR C 160      12.412   5.551   3.403  1.00 59.89           C  
ATOM   3079  N   ASP C 161      12.286  -1.706   2.196  1.00 53.86           N  
ATOM   3080  CA  ASP C 161      11.902  -3.114   2.156  1.00 53.86           C  
ATOM   3081  C   ASP C 161      12.729  -3.937   3.141  1.00 53.86           C  
ATOM   3082  CB  ASP C 161      12.058  -3.673   0.741  1.00 53.86           C  
ATOM   3083  O   ASP C 161      12.259  -4.953   3.657  1.00 53.86           O  
ATOM   3084  CG  ASP C 161      10.964  -3.209  -0.204  1.00 53.86           C  
ATOM   3085  OD1 ASP C 161       9.993  -2.568   0.254  1.00 53.86           O  
ATOM   3086  OD2 ASP C 161      11.071  -3.490  -1.418  1.00 53.86           O  
ATOM   3087  N   CYS C 162      13.869  -3.426   3.516  1.00 53.81           N  
ATOM   3088  CA  CYS C 162      14.781  -4.181   4.368  1.00 53.81           C  
ATOM   3089  C   CYS C 162      14.509  -3.901   5.841  1.00 53.81           C  
ATOM   3090  CB  CYS C 162      16.233  -3.840   4.035  1.00 53.81           C  
ATOM   3091  O   CYS C 162      15.104  -4.530   6.718  1.00 53.81           O  
ATOM   3092  SG  CYS C 162      16.597  -2.072   4.096  1.00 53.81           S  
ATOM   3093  N   VAL C 163      13.538  -3.015   6.089  1.00 55.65           N  
ATOM   3094  CA  VAL C 163      13.244  -2.687   7.479  1.00 55.65           C  
ATOM   3095  C   VAL C 163      12.206  -3.661   8.032  1.00 55.65           C  
ATOM   3096  CB  VAL C 163      12.741  -1.233   7.625  1.00 55.65           C  
ATOM   3097  O   VAL C 163      11.142  -3.849   7.437  1.00 55.65           O  
ATOM   3098  CG1 VAL C 163      12.508  -0.887   9.095  1.00 55.65           C  
ATOM   3099  CG2 VAL C 163      13.735  -0.259   6.995  1.00 55.65           C  
ATOM   3100  N   GLU C 164      12.644  -4.676   8.850  1.00 53.13           N  
ATOM   3101  CA  GLU C 164      11.794  -5.698   9.454  1.00 53.13           C  
ATOM   3102  C   GLU C 164      10.566  -5.076  10.113  1.00 53.13           C  
ATOM   3103  CB  GLU C 164      12.583  -6.517  10.479  1.00 53.13           C  
ATOM   3104  O   GLU C 164      10.691  -4.175  10.946  1.00 53.13           O  
ATOM   3105  CG  GLU C 164      13.567  -7.497   9.858  1.00 53.13           C  
ATOM   3106  CD  GLU C 164      14.222  -8.417  10.876  1.00 53.13           C  
ATOM   3107  OE1 GLU C 164      14.947  -9.353  10.470  1.00 53.13           O  
ATOM   3108  OE2 GLU C 164      14.007  -8.200  12.090  1.00 53.13           O  
ATOM   3109  N   ASN C 165       9.400  -5.388   9.417  1.00 54.27           N  
ATOM   3110  CA  ASN C 165       8.144  -4.909   9.985  1.00 54.27           C  
ATOM   3111  C   ASN C 165       7.574  -5.898  10.998  1.00 54.27           C  
ATOM   3112  CB  ASN C 165       7.124  -4.635   8.878  1.00 54.27           C  
ATOM   3113  O   ASN C 165       7.520  -7.100  10.735  1.00 54.27           O  
ATOM   3114  CG  ASN C 165       6.089  -3.603   9.280  1.00 54.27           C  
ATOM   3115  ND2 ASN C 165       5.324  -3.120   8.308  1.00 54.27           N  
ATOM   3116  OD1 ASN C 165       5.978  -3.242  10.455  1.00 54.27           O  
ATOM   3117  N   GLU C 166       7.533  -5.546  12.362  1.00 53.30           N  
ATOM   3118  CA  GLU C 166       6.913  -6.337  13.421  1.00 53.30           C  
ATOM   3119  C   GLU C 166       5.642  -7.021  12.926  1.00 53.30           C  
ATOM   3120  CB  GLU C 166       6.599  -5.458  14.635  1.00 53.30           C  
ATOM   3121  O   GLU C 166       5.316  -8.127  13.363  1.00 53.30           O  
ATOM   3122  CG  GLU C 166       7.760  -5.319  15.609  1.00 53.30           C  
ATOM   3123  CD  GLU C 166       7.408  -4.513  16.850  1.00 53.30           C  
ATOM   3124  OE1 GLU C 166       8.283  -4.337  17.727  1.00 53.30           O  
ATOM   3125  OE2 GLU C 166       6.247  -4.055  16.945  1.00 53.30           O  
ATOM   3126  N   GLU C 167       5.031  -6.439  11.930  1.00 53.47           N  
ATOM   3127  CA  GLU C 167       3.809  -7.015  11.379  1.00 53.47           C  
ATOM   3128  C   GLU C 167       4.080  -8.371  10.733  1.00 53.47           C  
ATOM   3129  CB  GLU C 167       3.177  -6.064  10.360  1.00 53.47           C  
ATOM   3130  O   GLU C 167       3.239  -9.271  10.790  1.00 53.47           O  
ATOM   3131  CG  GLU C 167       2.195  -5.074  10.969  1.00 53.47           C  
ATOM   3132  CD  GLU C 167       1.718  -4.018   9.984  1.00 53.47           C  
ATOM   3133  OE1 GLU C 167       0.981  -3.093  10.395  1.00 53.47           O  
ATOM   3134  OE2 GLU C 167       2.085  -4.116   8.792  1.00 53.47           O  
ATOM   3135  N   ALA C 168       5.306  -8.586  10.382  1.00 52.51           N  
ATOM   3136  CA  ALA C 168       5.689  -9.853   9.765  1.00 52.51           C  
ATOM   3137  C   ALA C 168       5.690 -10.984  10.789  1.00 52.51           C  
ATOM   3138  CB  ALA C 168       7.062  -9.732   9.109  1.00 52.51           C  
ATOM   3139  O   ALA C 168       5.327 -12.119  10.470  1.00 52.51           O  
ATOM   3140  N   GLU C 169       5.855 -10.684  12.102  1.00 54.61           N  
ATOM   3141  CA  GLU C 169       5.831 -11.682  13.168  1.00 54.61           C  
ATOM   3142  C   GLU C 169       4.420 -12.218  13.390  1.00 54.61           C  
ATOM   3143  CB  GLU C 169       6.380 -11.091  14.469  1.00 54.61           C  
ATOM   3144  O   GLU C 169       4.235 -13.414  13.625  1.00 54.61           O  
ATOM   3145  CG  GLU C 169       7.862 -11.359  14.689  1.00 54.61           C  
ATOM   3146  CD  GLU C 169       8.395 -10.761  15.981  1.00 54.61           C  
ATOM   3147  OE1 GLU C 169       9.618 -10.849  16.232  1.00 54.61           O  
ATOM   3148  OE2 GLU C 169       7.581 -10.202  16.750  1.00 54.61           O  
ATOM   3149  N   GLY C 170       3.429 -11.364  13.205  1.00 59.26           N  
ATOM   3150  CA  GLY C 170       2.041 -11.769  13.366  1.00 59.26           C  
ATOM   3151  C   GLY C 170       1.587 -12.773  12.323  1.00 59.26           C  
ATOM   3152  O   GLY C 170       0.845 -13.706  12.634  1.00 59.26           O  
ATOM   3153  N   ASP C 171       2.237 -12.745  11.212  1.00 61.94           N  
ATOM   3154  CA  ASP C 171       1.872 -13.646  10.123  1.00 61.94           C  
ATOM   3155  C   ASP C 171       2.367 -15.064  10.393  1.00 61.94           C  
ATOM   3156  CB  ASP C 171       2.433 -13.137   8.794  1.00 61.94           C  
ATOM   3157  O   ASP C 171       1.696 -16.039  10.047  1.00 61.94           O  
ATOM   3158  CG  ASP C 171       1.498 -12.172   8.085  1.00 61.94           C  
ATOM   3159  OD1 ASP C 171       0.339 -12.014   8.523  1.00 61.94           O  
ATOM   3160  OD2 ASP C 171       1.925 -11.567   7.078  1.00 61.94           O  
ATOM   3161  N   GLU C 172       3.396 -15.194  11.171  1.00 70.16           N  
ATOM   3162  CA  GLU C 172       3.953 -16.504  11.497  1.00 70.16           C  
ATOM   3163  C   GLU C 172       3.064 -17.252  12.486  1.00 70.16           C  
ATOM   3164  CB  GLU C 172       5.368 -16.360  12.065  1.00 70.16           C  
ATOM   3165  O   GLU C 172       2.877 -18.464  12.366  1.00 70.16           O  
ATOM   3166  CG  GLU C 172       6.406 -15.945  11.033  1.00 70.16           C  
ATOM   3167  CD  GLU C 172       7.802 -15.789  11.616  1.00 70.16           C  
ATOM   3168  OE1 GLU C 172       8.727 -15.385  10.875  1.00 70.16           O  
ATOM   3169  OE2 GLU C 172       7.972 -16.075  12.822  1.00 70.16           O  
ATOM   3170  N   ILE C 173       2.403 -16.469  13.335  1.00 76.24           N  
ATOM   3171  CA  ILE C 173       1.522 -17.054  14.339  1.00 76.24           C  
ATOM   3172  C   ILE C 173       0.280 -17.630  13.663  1.00 76.24           C  
ATOM   3173  CB  ILE C 173       1.117 -16.015  15.409  1.00 76.24           C  
ATOM   3174  O   ILE C 173      -0.102 -18.773  13.924  1.00 76.24           O  
ATOM   3175  CG1 ILE C 173       2.348 -15.548  16.193  1.00 76.24           C  
ATOM   3176  CG2 ILE C 173       0.056 -16.595  16.350  1.00 76.24           C  
ATOM   3177  CD1 ILE C 173       2.091 -14.345  17.091  1.00 76.24           C  
ATOM   3178  N   TYR C 174      -0.257 -16.933  12.780  1.00 77.28           N  
ATOM   3179  CA  TYR C 174      -1.438 -17.392  12.057  1.00 77.28           C  
ATOM   3180  C   TYR C 174      -1.133 -18.656  11.262  1.00 77.28           C  
ATOM   3181  CB  TYR C 174      -1.953 -16.297  11.118  1.00 77.28           C  
ATOM   3182  O   TYR C 174      -1.888 -19.630  11.319  1.00 77.28           O  
ATOM   3183  CG  TYR C 174      -3.165 -16.705  10.316  1.00 77.28           C  
ATOM   3184  CD1 TYR C 174      -3.030 -17.227   9.031  1.00 77.28           C  
ATOM   3185  CD2 TYR C 174      -4.446 -16.570  10.840  1.00 77.28           C  
ATOM   3186  CE1 TYR C 174      -4.144 -17.603   8.288  1.00 77.28           C  
ATOM   3187  CE2 TYR C 174      -5.566 -16.943  10.105  1.00 77.28           C  
ATOM   3188  OH  TYR C 174      -6.511 -17.828   8.100  1.00 77.28           O  
ATOM   3189  CZ  TYR C 174      -5.405 -17.458   8.832  1.00 77.28           C  
ATOM   3190  N   GLU C 175      -0.025 -18.649  10.616  1.00 75.58           N  
ATOM   3191  CA  GLU C 175       0.350 -19.804   9.805  1.00 75.58           C  
ATOM   3192  C   GLU C 175       0.517 -21.052  10.666  1.00 75.58           C  
ATOM   3193  CB  GLU C 175       1.640 -19.522   9.031  1.00 75.58           C  
ATOM   3194  O   GLU C 175       0.088 -22.142  10.280  1.00 75.58           O  
ATOM   3195  CG  GLU C 175       1.472 -18.517   7.900  1.00 75.58           C  
ATOM   3196  CD  GLU C 175       0.547 -19.005   6.797  1.00 75.58           C  
ATOM   3197  OE1 GLU C 175       0.045 -18.169   6.012  1.00 75.58           O  
ATOM   3198  OE2 GLU C 175       0.321 -20.234   6.718  1.00 75.58           O  
ATOM   3199  N   ASP C 176       1.096 -20.830  11.790  1.00 79.39           N  
ATOM   3200  CA  ASP C 176       1.294 -21.944  12.713  1.00 79.39           C  
ATOM   3201  C   ASP C 176      -0.043 -22.473  13.228  1.00 79.39           C  
ATOM   3202  CB  ASP C 176       2.178 -21.518  13.887  1.00 79.39           C  
ATOM   3203  O   ASP C 176      -0.258 -23.686  13.278  1.00 79.39           O  
ATOM   3204  CG  ASP C 176       2.778 -22.696  14.635  1.00 79.39           C  
ATOM   3205  OD1 ASP C 176       2.336 -23.845  14.418  1.00 79.39           O  
ATOM   3206  OD2 ASP C 176       3.699 -22.472  15.449  1.00 79.39           O  
ATOM   3207  N   LEU C 177      -0.985 -21.624  13.488  1.00 84.68           N  
ATOM   3208  CA  LEU C 177      -2.287 -21.998  14.028  1.00 84.68           C  
ATOM   3209  C   LEU C 177      -3.122 -22.727  12.980  1.00 84.68           C  
ATOM   3210  CB  LEU C 177      -3.038 -20.759  14.523  1.00 84.68           C  
ATOM   3211  O   LEU C 177      -3.857 -23.661  13.307  1.00 84.68           O  
ATOM   3212  CG  LEU C 177      -2.604 -20.201  15.880  1.00 84.68           C  
ATOM   3213  CD1 LEU C 177      -3.221 -18.825  16.108  1.00 84.68           C  
ATOM   3214  CD2 LEU C 177      -2.990 -21.159  17.001  1.00 84.68           C  
ATOM   3215  N   MET C 178      -2.937 -22.355  11.690  1.00 83.63           N  
ATOM   3216  CA  MET C 178      -3.805 -22.870  10.635  1.00 83.63           C  
ATOM   3217  C   MET C 178      -3.158 -24.057   9.929  1.00 83.63           C  
ATOM   3218  CB  MET C 178      -4.131 -21.772   9.622  1.00 83.63           C  
ATOM   3219  O   MET C 178      -3.787 -24.702   9.088  1.00 83.63           O  
ATOM   3220  CG  MET C 178      -4.832 -20.567  10.227  1.00 83.63           C  
ATOM   3221  SD  MET C 178      -6.403 -21.013  11.063  1.00 83.63           S  
ATOM   3222  CE  MET C 178      -6.603 -19.579  12.156  1.00 83.63           C  
ATOM   3223  N   ARG C 179      -1.955 -24.316  10.310  1.00 76.19           N  
ATOM   3224  CA  ARG C 179      -1.238 -25.422   9.684  1.00 76.19           C  
ATOM   3225  C   ARG C 179      -1.969 -26.742   9.902  1.00 76.19           C  
ATOM   3226  CB  ARG C 179       0.189 -25.516  10.230  1.00 76.19           C  
ATOM   3227  O   ARG C 179      -2.411 -27.036  11.014  1.00 76.19           O  
ATOM   3228  CG  ARG C 179       1.093 -26.442   9.433  1.00 76.19           C  
ATOM   3229  CD  ARG C 179       2.498 -26.498  10.017  1.00 76.19           C  
ATOM   3230  NE  ARG C 179       3.215 -25.242   9.818  1.00 76.19           N  
ATOM   3231  NH1 ARG C 179       4.857 -25.693  11.380  1.00 76.19           N  
ATOM   3232  NH2 ARG C 179       4.890 -23.721  10.211  1.00 76.19           N  
ATOM   3233  CZ  ARG C 179       4.319 -24.888  10.470  1.00 76.19           C  
ATOM   3234  N   SER C 180      -2.488 -27.342   8.763  1.00 65.54           N  
ATOM   3235  CA  SER C 180      -3.102 -28.664   8.844  1.00 65.54           C  
ATOM   3236  C   SER C 180      -2.054 -29.767   8.741  1.00 65.54           C  
ATOM   3237  CB  SER C 180      -4.147 -28.838   7.741  1.00 65.54           C  
ATOM   3238  O   SER C 180      -0.943 -29.532   8.261  1.00 65.54           O  
ATOM   3239  OG  SER C 180      -4.305 -27.639   7.003  1.00 65.54           O  
ATOM   3240  N   GLU C 181      -2.382 -30.884   9.413  1.00 61.27           N  
ATOM   3241  CA  GLU C 181      -1.512 -32.052   9.304  1.00 61.27           C  
ATOM   3242  C   GLU C 181      -1.266 -32.422   7.844  1.00 61.27           C  
ATOM   3243  CB  GLU C 181      -2.114 -33.243  10.054  1.00 61.27           C  
ATOM   3244  O   GLU C 181      -2.166 -32.307   7.009  1.00 61.27           O  
ATOM   3245  CG  GLU C 181      -1.871 -33.210  11.556  1.00 61.27           C  
ATOM   3246  CD  GLU C 181      -2.218 -34.518  12.249  1.00 61.27           C  
ATOM   3247  OE1 GLU C 181      -1.985 -34.637  13.473  1.00 61.27           O  
ATOM   3248  OE2 GLU C 181      -2.727 -35.431  11.561  1.00 61.27           O  
ATOM   3249  N   PRO C 182      -0.094 -32.470   7.453  1.00 50.69           N  
ATOM   3250  CA  PRO C 182       0.184 -32.842   6.064  1.00 50.69           C  
ATOM   3251  C   PRO C 182      -0.684 -34.000   5.578  1.00 50.69           C  
ATOM   3252  CB  PRO C 182       1.661 -33.242   6.096  1.00 50.69           C  
ATOM   3253  O   PRO C 182      -0.805 -35.017   6.266  1.00 50.69           O  
ATOM   3254  CG  PRO C 182       2.052 -33.149   7.535  1.00 50.69           C  
ATOM   3255  CD  PRO C 182       0.866 -32.666   8.321  1.00 50.69           C  
ATOM   3256  N   VAL C 183      -1.892 -33.752   5.065  1.00 48.24           N  
ATOM   3257  CA  VAL C 183      -2.599 -34.851   4.417  1.00 48.24           C  
ATOM   3258  C   VAL C 183      -1.824 -35.309   3.183  1.00 48.24           C  
ATOM   3259  CB  VAL C 183      -4.038 -34.447   4.024  1.00 48.24           C  
ATOM   3260  O   VAL C 183      -1.220 -34.493   2.484  1.00 48.24           O  
ATOM   3261  CG1 VAL C 183      -4.808 -35.651   3.484  1.00 48.24           C  
ATOM   3262  CG2 VAL C 183      -4.765 -33.836   5.219  1.00 48.24           C  
ATOM   3263  N   SER C 184      -1.444 -36.531   3.173  1.00 43.77           N  
ATOM   3264  CA  SER C 184      -0.876 -37.182   1.997  1.00 43.77           C  
ATOM   3265  C   SER C 184      -1.595 -36.750   0.724  1.00 43.77           C  
ATOM   3266  CB  SER C 184      -0.946 -38.703   2.140  1.00 43.77           C  
ATOM   3267  O   SER C 184      -2.809 -36.922   0.601  1.00 43.77           O  
ATOM   3268  OG  SER C 184      -2.231 -39.108   2.582  1.00 43.77           O  
ATOM   3269  N   MET C 185      -1.229 -35.641   0.146  1.00 46.26           N  
ATOM   3270  CA  MET C 185      -1.860 -35.160  -1.080  1.00 46.26           C  
ATOM   3271  C   MET C 185      -1.798 -36.219  -2.176  1.00 46.26           C  
ATOM   3272  CB  MET C 185      -1.192 -33.871  -1.560  1.00 46.26           C  
ATOM   3273  O   MET C 185      -0.753 -36.835  -2.391  1.00 46.26           O  
ATOM   3274  CG  MET C 185      -1.697 -32.621  -0.858  1.00 46.26           C  
ATOM   3275  SD  MET C 185      -2.219 -31.315  -2.038  1.00 46.26           S  
ATOM   3276  CE  MET C 185      -1.883 -29.834  -1.045  1.00 46.26           C  
ATOM   3277  N   PRO C 186      -2.912 -36.620  -2.803  1.00 45.96           N  
ATOM   3278  CA  PRO C 186      -2.777 -37.494  -3.971  1.00 45.96           C  
ATOM   3279  C   PRO C 186      -1.930 -36.872  -5.079  1.00 45.96           C  
ATOM   3280  CB  PRO C 186      -4.223 -37.690  -4.434  1.00 45.96           C  
ATOM   3281  O   PRO C 186      -1.830 -35.646  -5.169  1.00 45.96           O  
ATOM   3282  CG  PRO C 186      -5.022 -36.735  -3.607  1.00 45.96           C  
ATOM   3283  CD  PRO C 186      -4.105 -36.084  -2.611  1.00 45.96           C  
ATOM   3284  N   PRO C 187      -0.933 -37.460  -5.697  1.00 49.38           N  
ATOM   3285  CA  PRO C 187       0.040 -36.944  -6.662  1.00 49.38           C  
ATOM   3286  C   PRO C 187      -0.608 -36.103  -7.760  1.00 49.38           C  
ATOM   3287  CB  PRO C 187       0.666 -38.213  -7.245  1.00 49.38           C  
ATOM   3288  O   PRO C 187      -0.035 -35.099  -8.193  1.00 49.38           O  
ATOM   3289  CG  PRO C 187      -0.098 -39.337  -6.622  1.00 49.38           C  
ATOM   3290  CD  PRO C 187      -1.078 -38.761  -5.641  1.00 49.38           C  
ATOM   3291  N   LYS C 188      -1.749 -36.489  -8.428  1.00 54.58           N  
ATOM   3292  CA  LYS C 188      -2.257 -35.794  -9.607  1.00 54.58           C  
ATOM   3293  C   LYS C 188      -3.637 -35.198  -9.343  1.00 54.58           C  
ATOM   3294  CB  LYS C 188      -2.317 -36.742 -10.806  1.00 54.58           C  
ATOM   3295  O   LYS C 188      -4.623 -35.929  -9.230  1.00 54.58           O  
ATOM   3296  CG  LYS C 188      -1.069 -36.719 -11.676  1.00 54.58           C  
ATOM   3297  CD  LYS C 188      -1.223 -37.614 -12.899  1.00 54.58           C  
ATOM   3298  CE  LYS C 188       0.043 -37.632 -13.744  1.00 54.58           C  
ATOM   3299  NZ  LYS C 188      -0.101 -38.515 -14.939  1.00 54.58           N  
ATOM   3300  N   MET C 189      -3.544 -33.862  -8.941  1.00 61.19           N  
ATOM   3301  CA  MET C 189      -4.863 -33.331  -8.607  1.00 61.19           C  
ATOM   3302  C   MET C 189      -5.501 -32.659  -9.819  1.00 61.19           C  
ATOM   3303  CB  MET C 189      -4.765 -32.336  -7.449  1.00 61.19           C  
ATOM   3304  O   MET C 189      -4.834 -31.926 -10.551  1.00 61.19           O  
ATOM   3305  CG  MET C 189      -4.610 -32.994  -6.088  1.00 61.19           C  
ATOM   3306  SD  MET C 189      -4.660 -31.781  -4.712  1.00 61.19           S  
ATOM   3307  CE  MET C 189      -6.367 -32.011  -4.143  1.00 61.19           C  
ATOM   3308  N   THR C 190      -6.692 -33.118 -10.450  1.00 60.73           N  
ATOM   3309  CA  THR C 190      -7.519 -32.434 -11.438  1.00 60.73           C  
ATOM   3310  C   THR C 190      -7.944 -31.059 -10.930  1.00 60.73           C  
ATOM   3311  CB  THR C 190      -8.768 -33.263 -11.790  1.00 60.73           C  
ATOM   3312  O   THR C 190      -7.752 -30.740  -9.755  1.00 60.73           O  
ATOM   3313  CG2 THR C 190      -8.386 -34.566 -12.485  1.00 60.73           C  
ATOM   3314  OG1 THR C 190      -9.487 -33.567 -10.588  1.00 60.73           O  
ATOM   3315  N   GLU C 191      -8.153 -30.124 -11.803  1.00 61.40           N  
ATOM   3316  CA  GLU C 191      -8.711 -28.834 -11.407  1.00 61.40           C  
ATOM   3317  C   GLU C 191      -9.822 -29.008 -10.375  1.00 61.40           C  
ATOM   3318  CB  GLU C 191      -9.241 -28.079 -12.628  1.00 61.40           C  
ATOM   3319  O   GLU C 191      -9.957 -28.194  -9.458  1.00 61.40           O  
ATOM   3320  CG  GLU C 191      -8.174 -27.291 -13.374  1.00 61.40           C  
ATOM   3321  CD  GLU C 191      -8.716 -26.045 -14.056  1.00 61.40           C  
ATOM   3322  OE1 GLU C 191      -7.910 -25.230 -14.561  1.00 61.40           O  
ATOM   3323  OE2 GLU C 191      -9.956 -25.881 -14.085  1.00 61.40           O  
ATOM   3324  N   TYR C 192     -10.650 -29.955 -10.661  1.00 68.93           N  
ATOM   3325  CA  TYR C 192     -11.723 -30.256  -9.720  1.00 68.93           C  
ATOM   3326  C   TYR C 192     -11.162 -30.603  -8.346  1.00 68.93           C  
ATOM   3327  CB  TYR C 192     -12.586 -31.410 -10.239  1.00 68.93           C  
ATOM   3328  O   TYR C 192     -11.679 -30.147  -7.324  1.00 68.93           O  
ATOM   3329  CG  TYR C 192     -13.781 -31.714  -9.368  1.00 68.93           C  
ATOM   3330  CD1 TYR C 192     -13.741 -32.746  -8.433  1.00 68.93           C  
ATOM   3331  CD2 TYR C 192     -14.951 -30.971  -9.478  1.00 68.93           C  
ATOM   3332  CE1 TYR C 192     -14.841 -33.031  -7.630  1.00 68.93           C  
ATOM   3333  CE2 TYR C 192     -16.056 -31.247  -8.680  1.00 68.93           C  
ATOM   3334  OH  TYR C 192     -17.083 -32.555  -6.967  1.00 68.93           O  
ATOM   3335  CZ  TYR C 192     -15.992 -32.277  -7.760  1.00 68.93           C  
ATOM   3336  N   ASP C 193     -10.002 -31.271  -8.475  1.00 73.09           N  
ATOM   3337  CA  ASP C 193      -9.367 -31.633  -7.213  1.00 73.09           C  
ATOM   3338  C   ASP C 193      -8.825 -30.399  -6.496  1.00 73.09           C  
ATOM   3339  CB  ASP C 193      -8.240 -32.641  -7.449  1.00 73.09           C  
ATOM   3340  O   ASP C 193      -8.973 -30.265  -5.280  1.00 73.09           O  
ATOM   3341  CG  ASP C 193      -8.743 -33.991  -7.931  1.00 73.09           C  
ATOM   3342  OD1 ASP C 193      -9.883 -34.374  -7.591  1.00 73.09           O  
ATOM   3343  OD2 ASP C 193      -7.991 -34.678  -8.655  1.00 73.09           O  
ATOM   3344  N   LYS C 194      -8.306 -29.475  -7.325  1.00 75.77           N  
ATOM   3345  CA  LYS C 194      -7.767 -28.245  -6.752  1.00 75.77           C  
ATOM   3346  C   LYS C 194      -8.875 -27.391  -6.142  1.00 75.77           C  
ATOM   3347  CB  LYS C 194      -7.011 -27.445  -7.813  1.00 75.77           C  
ATOM   3348  O   LYS C 194      -8.705 -26.824  -5.061  1.00 75.77           O  
ATOM   3349  CG  LYS C 194      -5.687 -28.067  -8.231  1.00 75.77           C  
ATOM   3350  CD  LYS C 194      -4.953 -27.194  -9.241  1.00 75.77           C  
ATOM   3351  CE  LYS C 194      -3.663 -27.850  -9.715  1.00 75.77           C  
ATOM   3352  NZ  LYS C 194      -2.975 -27.029 -10.756  1.00 75.77           N  
ATOM   3353  N   ARG C 195      -9.916 -27.295  -6.877  1.00 83.54           N  
ATOM   3354  CA  ARG C 195     -11.073 -26.563  -6.372  1.00 83.54           C  
ATOM   3355  C   ARG C 195     -11.554 -27.145  -5.047  1.00 83.54           C  
ATOM   3356  CB  ARG C 195     -12.210 -26.580  -7.395  1.00 83.54           C  
ATOM   3357  O   ARG C 195     -11.818 -26.406  -4.097  1.00 83.54           O  
ATOM   3358  CG  ARG C 195     -13.443 -25.805  -6.959  1.00 83.54           C  
ATOM   3359  CD  ARG C 195     -14.544 -25.857  -8.010  1.00 83.54           C  
ATOM   3360  NE  ARG C 195     -15.815 -25.368  -7.484  1.00 83.54           N  
ATOM   3361  NH1 ARG C 195     -16.080 -23.723  -9.085  1.00 83.54           N  
ATOM   3362  NH2 ARG C 195     -17.660 -24.001  -7.448  1.00 83.54           N  
ATOM   3363  CZ  ARG C 195     -16.515 -24.365  -8.007  1.00 83.54           C  
ATOM   3364  N   CYS C 196     -11.657 -28.496  -5.012  1.00 82.93           N  
ATOM   3365  CA  CYS C 196     -12.093 -29.180  -3.800  1.00 82.93           C  
ATOM   3366  C   CYS C 196     -11.138 -28.904  -2.645  1.00 82.93           C  
ATOM   3367  CB  CYS C 196     -12.195 -30.686  -4.041  1.00 82.93           C  
ATOM   3368  O   CYS C 196     -11.571 -28.724  -1.505  1.00 82.93           O  
ATOM   3369  SG  CYS C 196     -13.616 -31.168  -5.046  1.00 82.93           S  
ATOM   3370  N   CYS C 197      -9.900 -28.802  -3.034  1.00 80.91           N  
ATOM   3371  CA  CYS C 197      -8.904 -28.493  -2.014  1.00 80.91           C  
ATOM   3372  C   CYS C 197      -9.109 -27.089  -1.459  1.00 80.91           C  
ATOM   3373  CB  CYS C 197      -7.493 -28.624  -2.586  1.00 80.91           C  
ATOM   3374  O   CYS C 197      -8.985 -26.869  -0.253  1.00 80.91           O  
ATOM   3375  SG  CYS C 197      -7.002 -30.328  -2.932  1.00 80.91           S  
ATOM   3376  N   CYS C 198      -9.391 -26.175  -2.339  1.00 84.53           N  
ATOM   3377  CA  CYS C 198      -9.653 -24.803  -1.918  1.00 84.53           C  
ATOM   3378  C   CYS C 198     -10.843 -24.743  -0.968  1.00 84.53           C  
ATOM   3379  CB  CYS C 198      -9.912 -23.910  -3.131  1.00 84.53           C  
ATOM   3380  O   CYS C 198     -10.777 -24.088   0.075  1.00 84.53           O  
ATOM   3381  SG  CYS C 198      -8.464 -23.676  -4.185  1.00 84.53           S  
ATOM   3382  N   LEU C 199     -11.898 -25.454  -1.314  1.00 89.43           N  
ATOM   3383  CA  LEU C 199     -13.104 -25.487  -0.494  1.00 89.43           C  
ATOM   3384  C   LEU C 199     -12.810 -26.077   0.881  1.00 89.43           C  
ATOM   3385  CB  LEU C 199     -14.201 -26.300  -1.187  1.00 89.43           C  
ATOM   3386  O   LEU C 199     -13.264 -25.548   1.898  1.00 89.43           O  
ATOM   3387  CG  LEU C 199     -14.826 -25.672  -2.434  1.00 89.43           C  
ATOM   3388  CD1 LEU C 199     -15.727 -26.679  -3.140  1.00 89.43           C  
ATOM   3389  CD2 LEU C 199     -15.606 -24.414  -2.066  1.00 89.43           C  
ATOM   3390  N   ARG C 200     -11.996 -27.096   0.847  1.00 85.58           N  
ATOM   3391  CA  ARG C 200     -11.631 -27.735   2.107  1.00 85.58           C  
ATOM   3392  C   ARG C 200     -10.798 -26.798   2.975  1.00 85.58           C  
ATOM   3393  CB  ARG C 200     -10.861 -29.032   1.849  1.00 85.58           C  
ATOM   3394  O   ARG C 200     -10.992 -26.731   4.190  1.00 85.58           O  
ATOM   3395  CG  ARG C 200     -10.754 -29.937   3.066  1.00 85.58           C  
ATOM   3396  CD  ARG C 200     -10.012 -31.227   2.746  1.00 85.58           C  
ATOM   3397  NE  ARG C 200     -10.732 -32.034   1.765  1.00 85.58           N  
ATOM   3398  NH1 ARG C 200      -8.899 -33.300   1.153  1.00 85.58           N  
ATOM   3399  NH2 ARG C 200     -10.935 -33.672   0.168  1.00 85.58           N  
ATOM   3400  CZ  ARG C 200     -10.187 -33.000   1.031  1.00 85.58           C  
ATOM   3401  N   GLU C 201      -9.868 -26.097   2.372  1.00 85.28           N  
ATOM   3402  CA  GLU C 201      -9.033 -25.147   3.100  1.00 85.28           C  
ATOM   3403  C   GLU C 201      -9.878 -24.061   3.759  1.00 85.28           C  
ATOM   3404  CB  GLU C 201      -7.998 -24.513   2.167  1.00 85.28           C  
ATOM   3405  O   GLU C 201      -9.654 -23.710   4.920  1.00 85.28           O  
ATOM   3406  CG  GLU C 201      -7.030 -23.572   2.869  1.00 85.28           C  
ATOM   3407  CD  GLU C 201      -5.973 -22.997   1.941  1.00 85.28           C  
ATOM   3408  OE1 GLU C 201      -5.055 -22.297   2.426  1.00 85.28           O  
ATOM   3409  OE2 GLU C 201      -6.063 -23.246   0.718  1.00 85.28           O  
ATOM   3410  N   ILE C 202     -10.839 -23.532   3.033  1.00 91.10           N  
ATOM   3411  CA  ILE C 202     -11.724 -22.495   3.551  1.00 91.10           C  
ATOM   3412  C   ILE C 202     -12.446 -23.007   4.795  1.00 91.10           C  
ATOM   3413  CB  ILE C 202     -12.747 -22.040   2.486  1.00 91.10           C  
ATOM   3414  O   ILE C 202     -12.470 -22.334   5.828  1.00 91.10           O  
ATOM   3415  CG1 ILE C 202     -12.044 -21.265   1.366  1.00 91.10           C  
ATOM   3416  CG2 ILE C 202     -13.853 -21.196   3.126  1.00 91.10           C  
ATOM   3417  CD1 ILE C 202     -12.944 -20.930   0.186  1.00 91.10           C  
ATOM   3418  N   GLN C 203     -12.953 -24.187   4.682  1.00 90.84           N  
ATOM   3419  CA  GLN C 203     -13.695 -24.777   5.790  1.00 90.84           C  
ATOM   3420  C   GLN C 203     -12.781 -25.048   6.982  1.00 90.84           C  
ATOM   3421  CB  GLN C 203     -14.381 -26.071   5.350  1.00 90.84           C  
ATOM   3422  O   GLN C 203     -13.073 -24.627   8.103  1.00 90.84           O  
ATOM   3423  CG  GLN C 203     -15.191 -26.743   6.450  1.00 90.84           C  
ATOM   3424  CD  GLN C 203     -15.866 -28.020   5.985  1.00 90.84           C  
ATOM   3425  NE2 GLN C 203     -16.625 -28.648   6.877  1.00 90.84           N  
ATOM   3426  OE1 GLN C 203     -15.708 -28.438   4.834  1.00 90.84           O  
ATOM   3427  N   GLN C 204     -11.650 -25.705   6.743  1.00 89.44           N  
ATOM   3428  CA  GLN C 204     -10.760 -26.128   7.819  1.00 89.44           C  
ATOM   3429  C   GLN C 204     -10.178 -24.926   8.557  1.00 89.44           C  
ATOM   3430  CB  GLN C 204      -9.632 -27.004   7.270  1.00 89.44           C  
ATOM   3431  O   GLN C 204     -10.124 -24.913   9.788  1.00 89.44           O  
ATOM   3432  CG  GLN C 204     -10.075 -28.409   6.887  1.00 89.44           C  
ATOM   3433  CD  GLN C 204      -8.948 -29.242   6.305  1.00 89.44           C  
ATOM   3434  NE2 GLN C 204      -9.176 -30.545   6.184  1.00 89.44           N  
ATOM   3435  OE1 GLN C 204      -7.882 -28.718   5.968  1.00 89.44           O  
ATOM   3436  N   THR C 205      -9.724 -23.979   7.824  1.00 91.20           N  
ATOM   3437  CA  THR C 205      -9.122 -22.812   8.460  1.00 91.20           C  
ATOM   3438  C   THR C 205     -10.168 -22.021   9.240  1.00 91.20           C  
ATOM   3439  CB  THR C 205      -8.449 -21.896   7.422  1.00 91.20           C  
ATOM   3440  O   THR C 205      -9.869 -21.459  10.295  1.00 91.20           O  
ATOM   3441  CG2 THR C 205      -7.263 -22.591   6.761  1.00 91.20           C  
ATOM   3442  OG1 THR C 205      -9.404 -21.542   6.414  1.00 91.20           O  
ATOM   3443  N   GLU C 206     -11.397 -21.962   8.682  1.00 95.54           N  
ATOM   3444  CA  GLU C 206     -12.458 -21.279   9.417  1.00 95.54           C  
ATOM   3445  C   GLU C 206     -12.782 -22.005  10.720  1.00 95.54           C  
ATOM   3446  CB  GLU C 206     -13.717 -21.158   8.555  1.00 95.54           C  
ATOM   3447  O   GLU C 206     -12.997 -21.369  11.754  1.00 95.54           O  
ATOM   3448  CG  GLU C 206     -14.841 -20.372   9.216  1.00 95.54           C  
ATOM   3449  CD  GLU C 206     -14.483 -18.918   9.477  1.00 95.54           C  
ATOM   3450  OE1 GLU C 206     -15.131 -18.278  10.336  1.00 95.54           O  
ATOM   3451  OE2 GLU C 206     -13.546 -18.414   8.818  1.00 95.54           O  
ATOM   3452  N   GLU C 207     -12.844 -23.335  10.689  1.00 94.83           N  
ATOM   3453  CA  GLU C 207     -13.069 -24.128  11.894  1.00 94.83           C  
ATOM   3454  C   GLU C 207     -11.992 -23.859  12.941  1.00 94.83           C  
ATOM   3455  CB  GLU C 207     -13.112 -25.621  11.555  1.00 94.83           C  
ATOM   3456  O   GLU C 207     -12.303 -23.594  14.104  1.00 94.83           O  
ATOM   3457  CG  GLU C 207     -14.433 -26.077  10.952  1.00 94.83           C  
ATOM   3458  CD  GLU C 207     -14.416 -27.528  10.498  1.00 94.83           C  
ATOM   3459  OE1 GLU C 207     -15.433 -28.002   9.944  1.00 94.83           O  
ATOM   3460  OE2 GLU C 207     -13.377 -28.196  10.700  1.00 94.83           O  
ATOM   3461  N   LYS C 208     -10.776 -23.881  12.491  1.00 94.24           N  
ATOM   3462  CA  LYS C 208      -9.657 -23.636  13.396  1.00 94.24           C  
ATOM   3463  C   LYS C 208      -9.715 -22.224  13.972  1.00 94.24           C  
ATOM   3464  CB  LYS C 208      -8.326 -23.855  12.676  1.00 94.24           C  
ATOM   3465  O   LYS C 208      -9.469 -22.024  15.163  1.00 94.24           O  
ATOM   3466  CG  LYS C 208      -7.969 -25.319  12.466  1.00 94.24           C  
ATOM   3467  CD  LYS C 208      -6.612 -25.473  11.792  1.00 94.24           C  
ATOM   3468  CE  LYS C 208      -6.290 -26.933  11.506  1.00 94.24           C  
ATOM   3469  NZ  LYS C 208      -4.977 -27.086  10.811  1.00 94.24           N  
ATOM   3470  N   TYR C 209     -10.032 -21.328  13.121  1.00 95.08           N  
ATOM   3471  CA  TYR C 209     -10.114 -19.942  13.568  1.00 95.08           C  
ATOM   3472  C   TYR C 209     -11.204 -19.771  14.619  1.00 95.08           C  
ATOM   3473  CB  TYR C 209     -10.381 -19.010  12.382  1.00 95.08           C  
ATOM   3474  O   TYR C 209     -10.979 -19.154  15.662  1.00 95.08           O  
ATOM   3475  CG  TYR C 209     -10.607 -17.571  12.779  1.00 95.08           C  
ATOM   3476  CD1 TYR C 209     -11.802 -16.924  12.475  1.00 95.08           C  
ATOM   3477  CD2 TYR C 209      -9.626 -16.857  13.459  1.00 95.08           C  
ATOM   3478  CE1 TYR C 209     -12.014 -15.597  12.837  1.00 95.08           C  
ATOM   3479  CE2 TYR C 209      -9.827 -15.530  13.826  1.00 95.08           C  
ATOM   3480  OH  TYR C 209     -11.226 -13.597  13.873  1.00 95.08           O  
ATOM   3481  CZ  TYR C 209     -11.022 -14.910  13.512  1.00 95.08           C  
ATOM   3482  N   THR C 210     -12.416 -20.280  14.313  1.00 97.39           N  
ATOM   3483  CA  THR C 210     -13.518 -20.197  15.266  1.00 97.39           C  
ATOM   3484  C   THR C 210     -13.133 -20.841  16.595  1.00 97.39           C  
ATOM   3485  CB  THR C 210     -14.787 -20.872  14.714  1.00 97.39           C  
ATOM   3486  O   THR C 210     -13.445 -20.308  17.662  1.00 97.39           O  
ATOM   3487  CG2 THR C 210     -15.970 -20.671  15.654  1.00 97.39           C  
ATOM   3488  OG1 THR C 210     -15.104 -20.307  13.436  1.00 97.39           O  
ATOM   3489  N   ASP C 211     -12.409 -21.933  16.545  1.00 95.87           N  
ATOM   3490  CA  ASP C 211     -11.929 -22.599  17.753  1.00 95.87           C  
ATOM   3491  C   ASP C 211     -10.947 -21.712  18.515  1.00 95.87           C  
ATOM   3492  CB  ASP C 211     -11.270 -23.935  17.403  1.00 95.87           C  
ATOM   3493  O   ASP C 211     -10.976 -21.660  19.746  1.00 95.87           O  
ATOM   3494  CG  ASP C 211     -12.273 -25.011  17.029  1.00 95.87           C  
ATOM   3495  OD1 ASP C 211     -13.483 -24.834  17.289  1.00 95.87           O  
ATOM   3496  OD2 ASP C 211     -11.850 -26.048  16.473  1.00 95.87           O  
ATOM   3497  N   THR C 212     -10.086 -21.101  17.755  1.00 95.20           N  
ATOM   3498  CA  THR C 212      -9.115 -20.206  18.373  1.00 95.20           C  
ATOM   3499  C   THR C 212      -9.820 -19.079  19.123  1.00 95.20           C  
ATOM   3500  CB  THR C 212      -8.159 -19.608  17.325  1.00 95.20           C  
ATOM   3501  O   THR C 212      -9.460 -18.763  20.259  1.00 95.20           O  
ATOM   3502  CG2 THR C 212      -7.144 -18.674  17.975  1.00 95.20           C  
ATOM   3503  OG1 THR C 212      -7.459 -20.670  16.665  1.00 95.20           O  
ATOM   3504  N   LEU C 213     -10.830 -18.462  18.514  1.00 97.38           N  
ATOM   3505  CA  LEU C 213     -11.611 -17.435  19.196  1.00 97.38           C  
ATOM   3506  C   LEU C 213     -12.253 -17.992  20.462  1.00 97.38           C  
ATOM   3507  CB  LEU C 213     -12.690 -16.876  18.265  1.00 97.38           C  
ATOM   3508  O   LEU C 213     -12.235 -17.341  21.509  1.00 97.38           O  
ATOM   3509  CG  LEU C 213     -12.201 -16.019  17.097  1.00 97.38           C  
ATOM   3510  CD1 LEU C 213     -13.368 -15.640  16.192  1.00 97.38           C  
ATOM   3511  CD2 LEU C 213     -11.489 -14.772  17.610  1.00 97.38           C  
ATOM   3512  N   GLY C 214     -12.783 -19.184  20.366  1.00 97.22           N  
ATOM   3513  CA  GLY C 214     -13.354 -19.845  21.530  1.00 97.22           C  
ATOM   3514  C   GLY C 214     -12.341 -20.089  22.633  1.00 97.22           C  
ATOM   3515  O   GLY C 214     -12.647 -19.909  23.814  1.00 97.22           O  
ATOM   3516  N   SER C 215     -11.168 -20.478  22.164  1.00 96.09           N  
ATOM   3517  CA  SER C 215     -10.097 -20.728  23.123  1.00 96.09           C  
ATOM   3518  C   SER C 215      -9.701 -19.449  23.855  1.00 96.09           C  
ATOM   3519  CB  SER C 215      -8.876 -21.323  22.422  1.00 96.09           C  
ATOM   3520  O   SER C 215      -9.473 -19.466  25.066  1.00 96.09           O  
ATOM   3521  OG  SER C 215      -7.821 -21.538  23.344  1.00 96.09           O  
ATOM   3522  N   ILE C 216      -9.633 -18.326  23.194  1.00 97.25           N  
ATOM   3523  CA  ILE C 216      -9.309 -17.045  23.811  1.00 97.25           C  
ATOM   3524  C   ILE C 216     -10.343 -16.712  24.885  1.00 97.25           C  
ATOM   3525  CB  ILE C 216      -9.242 -15.913  22.762  1.00 97.25           C  
ATOM   3526  O   ILE C 216      -9.987 -16.315  25.997  1.00 97.25           O  
ATOM   3527  CG1 ILE C 216      -8.063 -16.137  21.808  1.00 97.25           C  
ATOM   3528  CG2 ILE C 216      -9.140 -14.547  23.447  1.00 97.25           C  
ATOM   3529  CD1 ILE C 216      -8.028 -15.173  20.630  1.00 97.25           C  
ATOM   3530  N   GLN C 217     -11.592 -16.921  24.527  1.00 96.80           N  
ATOM   3531  CA  GLN C 217     -12.668 -16.627  25.467  1.00 96.80           C  
ATOM   3532  C   GLN C 217     -12.597 -17.540  26.688  1.00 96.80           C  
ATOM   3533  CB  GLN C 217     -14.031 -16.767  24.786  1.00 96.80           C  
ATOM   3534  O   GLN C 217     -12.627 -17.066  27.826  1.00 96.80           O  
ATOM   3535  CG  GLN C 217     -15.208 -16.421  25.688  1.00 96.80           C  
ATOM   3536  CD  GLN C 217     -16.549 -16.649  25.016  1.00 96.80           C  
ATOM   3537  NE2 GLN C 217     -17.510 -15.777  25.299  1.00 96.80           N  
ATOM   3538  OE1 GLN C 217     -16.719 -17.601  24.248  1.00 96.80           O  
ATOM   3539  N   GLN C 218     -12.382 -18.826  26.514  1.00 96.54           N  
ATOM   3540  CA  GLN C 218     -12.459 -19.828  27.572  1.00 96.54           C  
ATOM   3541  C   GLN C 218     -11.209 -19.800  28.447  1.00 96.54           C  
ATOM   3542  CB  GLN C 218     -12.653 -21.223  26.977  1.00 96.54           C  
ATOM   3543  O   GLN C 218     -11.303 -19.872  29.674  1.00 96.54           O  
ATOM   3544  CG  GLN C 218     -13.126 -22.261  27.986  1.00 96.54           C  
ATOM   3545  CD  GLN C 218     -13.650 -23.524  27.327  1.00 96.54           C  
ATOM   3546  NE2 GLN C 218     -14.098 -24.475  28.140  1.00 96.54           N  
ATOM   3547  OE1 GLN C 218     -13.653 -23.643  26.098  1.00 96.54           O  
ATOM   3548  N   HIS C 219     -10.059 -19.624  27.795  1.00 96.44           N  
ATOM   3549  CA  HIS C 219      -8.823 -19.848  28.536  1.00 96.44           C  
ATOM   3550  C   HIS C 219      -8.163 -18.528  28.919  1.00 96.44           C  
ATOM   3551  CB  HIS C 219      -7.854 -20.701  27.715  1.00 96.44           C  
ATOM   3552  O   HIS C 219      -7.229 -18.507  29.724  1.00 96.44           O  
ATOM   3553  CG  HIS C 219      -8.369 -22.073  27.415  1.00 96.44           C  
ATOM   3554  CD2 HIS C 219      -8.279 -23.229  28.114  1.00 96.44           C  
ATOM   3555  ND1 HIS C 219      -9.073 -22.369  26.268  1.00 96.44           N  
ATOM   3556  CE1 HIS C 219      -9.395 -23.652  26.275  1.00 96.44           C  
ATOM   3557  NE2 HIS C 219      -8.925 -24.197  27.384  1.00 96.44           N  
ATOM   3558  N   PHE C 220      -8.615 -17.418  28.381  1.00 97.48           N  
ATOM   3559  CA  PHE C 220      -8.014 -16.136  28.727  1.00 97.48           C  
ATOM   3560  C   PHE C 220      -9.063 -15.177  29.278  1.00 97.48           C  
ATOM   3561  CB  PHE C 220      -7.327 -15.516  27.506  1.00 97.48           C  
ATOM   3562  O   PHE C 220      -9.079 -14.888  30.476  1.00 97.48           O  
ATOM   3563  CG  PHE C 220      -6.071 -16.232  27.088  1.00 97.48           C  
ATOM   3564  CD1 PHE C 220      -4.842 -15.888  27.640  1.00 97.48           C  
ATOM   3565  CD2 PHE C 220      -6.118 -17.248  26.143  1.00 97.48           C  
ATOM   3566  CE1 PHE C 220      -3.678 -16.549  27.255  1.00 97.48           C  
ATOM   3567  CE2 PHE C 220      -4.959 -17.913  25.754  1.00 97.48           C  
ATOM   3568  CZ  PHE C 220      -3.740 -17.561  26.310  1.00 97.48           C  
ATOM   3569  N   LEU C 221     -10.107 -14.869  28.530  1.00 97.11           N  
ATOM   3570  CA  LEU C 221     -11.091 -13.858  28.900  1.00 97.11           C  
ATOM   3571  C   LEU C 221     -11.785 -14.227  30.207  1.00 97.11           C  
ATOM   3572  CB  LEU C 221     -12.129 -13.688  27.788  1.00 97.11           C  
ATOM   3573  O   LEU C 221     -11.791 -13.439  31.156  1.00 97.11           O  
ATOM   3574  CG  LEU C 221     -13.123 -12.538  27.959  1.00 97.11           C  
ATOM   3575  CD1 LEU C 221     -13.523 -11.976  26.598  1.00 97.11           C  
ATOM   3576  CD2 LEU C 221     -14.352 -13.005  28.732  1.00 97.11           C  
ATOM   3577  N   LYS C 222     -12.276 -15.418  30.398  1.00 95.85           N  
ATOM   3578  CA  LYS C 222     -13.040 -15.828  31.572  1.00 95.85           C  
ATOM   3579  C   LYS C 222     -12.156 -15.875  32.815  1.00 95.85           C  
ATOM   3580  CB  LYS C 222     -13.690 -17.193  31.340  1.00 95.85           C  
ATOM   3581  O   LYS C 222     -12.479 -15.265  33.836  1.00 95.85           O  
ATOM   3582  CG  LYS C 222     -14.892 -17.156  30.407  1.00 95.85           C  
ATOM   3583  CD  LYS C 222     -15.582 -18.511  30.330  1.00 95.85           C  
ATOM   3584  CE  LYS C 222     -16.806 -18.466  29.425  1.00 95.85           C  
ATOM   3585  NZ  LYS C 222     -17.445 -19.809  29.291  1.00 95.85           N  
ATOM   3586  N   PRO C 223     -10.996 -16.474  32.689  1.00 94.95           N  
ATOM   3587  CA  PRO C 223     -10.122 -16.534  33.863  1.00 94.95           C  
ATOM   3588  C   PRO C 223      -9.596 -15.162  34.278  1.00 94.95           C  
ATOM   3589  CB  PRO C 223      -8.977 -17.441  33.403  1.00 94.95           C  
ATOM   3590  O   PRO C 223      -9.432 -14.896  35.471  1.00 94.95           O  
ATOM   3591  CG  PRO C 223      -9.561 -18.265  32.301  1.00 94.95           C  
ATOM   3592  CD  PRO C 223     -10.593 -17.442  31.586  1.00 94.95           C  
ATOM   3593  N   LEU C 224      -9.367 -14.295  33.349  1.00 95.87           N  
ATOM   3594  CA  LEU C 224      -8.763 -13.002  33.651  1.00 95.87           C  
ATOM   3595  C   LEU C 224      -9.799 -12.035  34.212  1.00 95.87           C  
ATOM   3596  CB  LEU C 224      -8.119 -12.407  32.396  1.00 95.87           C  
ATOM   3597  O   LEU C 224      -9.445 -11.018  34.812  1.00 95.87           O  
ATOM   3598  CG  LEU C 224      -6.772 -13.000  31.978  1.00 95.87           C  
ATOM   3599  CD1 LEU C 224      -6.377 -12.494  30.595  1.00 95.87           C  
ATOM   3600  CD2 LEU C 224      -5.697 -12.662  33.005  1.00 95.87           C  
ATOM   3601  N   GLN C 225     -11.077 -12.328  34.062  1.00 93.44           N  
ATOM   3602  CA  GLN C 225     -12.152 -11.478  34.561  1.00 93.44           C  
ATOM   3603  C   GLN C 225     -12.058 -11.301  36.074  1.00 93.44           C  
ATOM   3604  CB  GLN C 225     -13.516 -12.060  34.185  1.00 93.44           C  
ATOM   3605  O   GLN C 225     -12.434 -10.255  36.607  1.00 93.44           O  
ATOM   3606  CG  GLN C 225     -13.990 -11.665  32.792  1.00 93.44           C  
ATOM   3607  CD  GLN C 225     -15.324 -12.288  32.428  1.00 93.44           C  
ATOM   3608  NE2 GLN C 225     -16.014 -11.689  31.463  1.00 93.44           N  
ATOM   3609  OE1 GLN C 225     -15.731 -13.300  33.008  1.00 93.44           O  
ATOM   3610  N   ARG C 226     -11.428 -12.310  36.727  1.00 89.48           N  
ATOM   3611  CA  ARG C 226     -11.302 -12.263  38.181  1.00 89.48           C  
ATOM   3612  C   ARG C 226     -10.023 -11.545  38.596  1.00 89.48           C  
ATOM   3613  CB  ARG C 226     -11.326 -13.675  38.769  1.00 89.48           C  
ATOM   3614  O   ARG C 226      -9.876 -11.146  39.753  1.00 89.48           O  
ATOM   3615  CG  ARG C 226     -12.640 -14.409  38.557  1.00 89.48           C  
ATOM   3616  CD  ARG C 226     -12.632 -15.782  39.215  1.00 89.48           C  
ATOM   3617  NE  ARG C 226     -13.883 -16.499  38.982  1.00 89.48           N  
ATOM   3618  NH1 ARG C 226     -13.261 -18.386  40.160  1.00 89.48           N  
ATOM   3619  NH2 ARG C 226     -15.323 -18.279  39.164  1.00 89.48           N  
ATOM   3620  CZ  ARG C 226     -14.153 -17.720  39.436  1.00 89.48           C  
ATOM   3621  N   PHE C 227      -9.151 -11.361  37.718  1.00 90.32           N  
ATOM   3622  CA  PHE C 227      -7.834 -10.830  38.049  1.00 90.32           C  
ATOM   3623  C   PHE C 227      -7.690  -9.395  37.556  1.00 90.32           C  
ATOM   3624  CB  PHE C 227      -6.732 -11.705  37.444  1.00 90.32           C  
ATOM   3625  O   PHE C 227      -6.921  -8.613  38.120  1.00 90.32           O  
ATOM   3626  CG  PHE C 227      -6.350 -12.880  38.304  1.00 90.32           C  
ATOM   3627  CD1 PHE C 227      -5.214 -12.833  39.103  1.00 90.32           C  
ATOM   3628  CD2 PHE C 227      -7.127 -14.031  38.314  1.00 90.32           C  
ATOM   3629  CE1 PHE C 227      -4.858 -13.919  39.900  1.00 90.32           C  
ATOM   3630  CE2 PHE C 227      -6.778 -15.119  39.107  1.00 90.32           C  
ATOM   3631  CZ  PHE C 227      -5.642 -15.062  39.899  1.00 90.32           C  
ATOM   3632  N   LEU C 228      -8.452  -9.012  36.528  1.00 94.16           N  
ATOM   3633  CA  LEU C 228      -8.341  -7.681  35.941  1.00 94.16           C  
ATOM   3634  C   LEU C 228      -9.604  -6.867  36.196  1.00 94.16           C  
ATOM   3635  CB  LEU C 228      -8.078  -7.779  34.436  1.00 94.16           C  
ATOM   3636  O   LEU C 228     -10.680  -7.432  36.407  1.00 94.16           O  
ATOM   3637  CG  LEU C 228      -6.737  -8.384  34.019  1.00 94.16           C  
ATOM   3638  CD1 LEU C 228      -6.704  -8.614  32.512  1.00 94.16           C  
ATOM   3639  CD2 LEU C 228      -5.585  -7.483  34.453  1.00 94.16           C  
ATOM   3640  N   LYS C 229      -9.452  -5.547  36.264  1.00 94.24           N  
ATOM   3641  CA  LYS C 229     -10.607  -4.657  36.343  1.00 94.24           C  
ATOM   3642  C   LYS C 229     -11.444  -4.728  35.070  1.00 94.24           C  
ATOM   3643  CB  LYS C 229     -10.159  -3.217  36.597  1.00 94.24           C  
ATOM   3644  O   LYS C 229     -10.916  -4.986  33.986  1.00 94.24           O  
ATOM   3645  CG  LYS C 229      -9.399  -3.025  37.901  1.00 94.24           C  
ATOM   3646  CD  LYS C 229      -8.955  -1.580  38.082  1.00 94.24           C  
ATOM   3647  CE  LYS C 229      -8.096  -1.410  39.328  1.00 94.24           C  
ATOM   3648  NZ  LYS C 229      -7.628  -0.001  39.490  1.00 94.24           N  
ATOM   3649  N   PRO C 230     -12.724  -4.516  35.235  1.00 94.13           N  
ATOM   3650  CA  PRO C 230     -13.618  -4.593  34.077  1.00 94.13           C  
ATOM   3651  C   PRO C 230     -13.175  -3.689  32.929  1.00 94.13           C  
ATOM   3652  CB  PRO C 230     -14.966  -4.137  34.642  1.00 94.13           C  
ATOM   3653  O   PRO C 230     -13.310  -4.059  31.759  1.00 94.13           O  
ATOM   3654  CG  PRO C 230     -14.865  -4.379  36.113  1.00 94.13           C  
ATOM   3655  CD  PRO C 230     -13.425  -4.257  36.519  1.00 94.13           C  
ATOM   3656  N   GLN C 231     -12.592  -2.575  33.279  1.00 93.90           N  
ATOM   3657  CA  GLN C 231     -12.135  -1.647  32.249  1.00 93.90           C  
ATOM   3658  C   GLN C 231     -10.982  -2.241  31.446  1.00 93.90           C  
ATOM   3659  CB  GLN C 231     -11.710  -0.318  32.875  1.00 93.90           C  
ATOM   3660  O   GLN C 231     -10.919  -2.078  30.226  1.00 93.90           O  
ATOM   3661  CG  GLN C 231     -12.428   0.893  32.295  1.00 93.90           C  
ATOM   3662  CD  GLN C 231     -12.211   2.152  33.113  1.00 93.90           C  
ATOM   3663  NE2 GLN C 231     -12.808   3.255  32.674  1.00 93.90           N  
ATOM   3664  OE1 GLN C 231     -11.513   2.134  34.132  1.00 93.90           O  
ATOM   3665  N   ASP C 232     -10.130  -2.890  32.185  1.00 95.90           N  
ATOM   3666  CA  ASP C 232      -8.998  -3.528  31.519  1.00 95.90           C  
ATOM   3667  C   ASP C 232      -9.466  -4.646  30.591  1.00 95.90           C  
ATOM   3668  CB  ASP C 232      -8.010  -4.080  32.550  1.00 95.90           C  
ATOM   3669  O   ASP C 232      -8.966  -4.782  29.472  1.00 95.90           O  
ATOM   3670  CG  ASP C 232      -7.294  -2.989  33.327  1.00 95.90           C  
ATOM   3671  OD1 ASP C 232      -7.015  -1.914  32.753  1.00 95.90           O  
ATOM   3672  OD2 ASP C 232      -7.002  -3.208  34.522  1.00 95.90           O  
ATOM   3673  N   ILE C 233     -10.487  -5.333  30.971  1.00 96.49           N  
ATOM   3674  CA  ILE C 233     -11.020  -6.438  30.181  1.00 96.49           C  
ATOM   3675  C   ILE C 233     -11.610  -5.904  28.878  1.00 96.49           C  
ATOM   3676  CB  ILE C 233     -12.088  -7.231  30.968  1.00 96.49           C  
ATOM   3677  O   ILE C 233     -11.352  -6.450  27.803  1.00 96.49           O  
ATOM   3678  CG1 ILE C 233     -11.435  -8.023  32.106  1.00 96.49           C  
ATOM   3679  CG2 ILE C 233     -12.870  -8.158  30.033  1.00 96.49           C  
ATOM   3680  CD1 ILE C 233     -10.822  -9.346  31.667  1.00 96.49           C  
ATOM   3681  N   GLU C 234     -12.282  -4.801  28.982  1.00 95.20           N  
ATOM   3682  CA  GLU C 234     -12.928  -4.195  27.821  1.00 95.20           C  
ATOM   3683  C   GLU C 234     -11.896  -3.693  26.815  1.00 95.20           C  
ATOM   3684  CB  GLU C 234     -13.842  -3.046  28.253  1.00 95.20           C  
ATOM   3685  O   GLU C 234     -12.080  -3.837  25.605  1.00 95.20           O  
ATOM   3686  CG  GLU C 234     -15.276  -3.473  28.533  1.00 95.20           C  
ATOM   3687  CD  GLU C 234     -16.172  -2.323  28.964  1.00 95.20           C  
ATOM   3688  OE1 GLU C 234     -17.356  -2.564  29.290  1.00 95.20           O  
ATOM   3689  OE2 GLU C 234     -15.685  -1.170  28.975  1.00 95.20           O  
ATOM   3690  N   ILE C 235     -10.825  -3.203  27.337  1.00 95.76           N  
ATOM   3691  CA  ILE C 235      -9.783  -2.644  26.481  1.00 95.76           C  
ATOM   3692  C   ILE C 235      -8.988  -3.774  25.831  1.00 95.76           C  
ATOM   3693  CB  ILE C 235      -8.840  -1.712  27.275  1.00 95.76           C  
ATOM   3694  O   ILE C 235      -8.793  -3.784  24.614  1.00 95.76           O  
ATOM   3695  CG1 ILE C 235      -9.599  -0.471  27.758  1.00 95.76           C  
ATOM   3696  CG2 ILE C 235      -7.630  -1.318  26.424  1.00 95.76           C  
ATOM   3697  CD1 ILE C 235      -8.793   0.423  28.690  1.00 95.76           C  
ATOM   3698  N   ILE C 236      -8.658  -4.776  26.566  1.00 97.10           N  
ATOM   3699  CA  ILE C 236      -7.739  -5.818  26.119  1.00 97.10           C  
ATOM   3700  C   ILE C 236      -8.445  -6.734  25.122  1.00 97.10           C  
ATOM   3701  CB  ILE C 236      -7.193  -6.639  27.308  1.00 97.10           C  
ATOM   3702  O   ILE C 236      -7.885  -7.071  24.075  1.00 97.10           O  
ATOM   3703  CG1 ILE C 236      -6.228  -5.791  28.144  1.00 97.10           C  
ATOM   3704  CG2 ILE C 236      -6.512  -7.918  26.814  1.00 97.10           C  
ATOM   3705  CD1 ILE C 236      -5.827  -6.432  29.466  1.00 97.10           C  
ATOM   3706  N   PHE C 237      -9.709  -7.070  25.317  1.00 97.85           N  
ATOM   3707  CA  PHE C 237     -10.369  -8.087  24.507  1.00 97.85           C  
ATOM   3708  C   PHE C 237     -11.294  -7.446  23.480  1.00 97.85           C  
ATOM   3709  CB  PHE C 237     -11.159  -9.054  25.395  1.00 97.85           C  
ATOM   3710  O   PHE C 237     -11.859  -8.136  22.630  1.00 97.85           O  
ATOM   3711  CG  PHE C 237     -10.294  -9.988  26.196  1.00 97.85           C  
ATOM   3712  CD1 PHE C 237      -9.819 -11.169  25.637  1.00 97.85           C  
ATOM   3713  CD2 PHE C 237      -9.954  -9.687  27.508  1.00 97.85           C  
ATOM   3714  CE1 PHE C 237      -9.018 -12.036  26.376  1.00 97.85           C  
ATOM   3715  CE2 PHE C 237      -9.154 -10.548  28.253  1.00 97.85           C  
ATOM   3716  CZ  PHE C 237      -8.687 -11.723  27.685  1.00 97.85           C  
ATOM   3717  N   ILE C 238     -11.402  -6.124  23.578  1.00 94.52           N  
ATOM   3718  CA  ILE C 238     -12.169  -5.339  22.616  1.00 94.52           C  
ATOM   3719  C   ILE C 238     -13.526  -5.997  22.378  1.00 94.52           C  
ATOM   3720  CB  ILE C 238     -11.408  -5.181  21.281  1.00 94.52           C  
ATOM   3721  O   ILE C 238     -14.392  -5.982  23.256  1.00 94.52           O  
ATOM   3722  CG1 ILE C 238      -9.994  -4.643  21.532  1.00 94.52           C  
ATOM   3723  CG2 ILE C 238     -12.180  -4.268  20.324  1.00 94.52           C  
ATOM   3724  CD1 ILE C 238      -9.079  -4.717  20.317  1.00 94.52           C  
ATOM   3725  N   ASN C 239     -13.838  -6.468  21.139  1.00 95.55           N  
ATOM   3726  CA  ASN C 239     -15.117  -7.118  20.871  1.00 95.55           C  
ATOM   3727  C   ASN C 239     -14.927  -8.560  20.408  1.00 95.55           C  
ATOM   3728  CB  ASN C 239     -15.914  -6.327  19.832  1.00 95.55           C  
ATOM   3729  O   ASN C 239     -15.602  -9.013  19.482  1.00 95.55           O  
ATOM   3730  CG  ASN C 239     -15.139  -6.102  18.549  1.00 95.55           C  
ATOM   3731  ND2 ASN C 239     -15.855  -5.979  17.437  1.00 95.55           N  
ATOM   3732  OD1 ASN C 239     -13.907  -6.039  18.556  1.00 95.55           O  
ATOM   3733  N   ILE C 240     -13.972  -9.239  21.004  1.00 97.15           N  
ATOM   3734  CA  ILE C 240     -13.645 -10.619  20.660  1.00 97.15           C  
ATOM   3735  C   ILE C 240     -14.883 -11.498  20.820  1.00 97.15           C  
ATOM   3736  CB  ILE C 240     -12.488 -11.159  21.530  1.00 97.15           C  
ATOM   3737  O   ILE C 240     -15.106 -12.417  20.028  1.00 97.15           O  
ATOM   3738  CG1 ILE C 240     -11.136 -10.823  20.890  1.00 97.15           C  
ATOM   3739  CG2 ILE C 240     -12.632 -12.669  21.744  1.00 97.15           C  
ATOM   3740  CD1 ILE C 240      -9.944 -11.462  21.589  1.00 97.15           C  
ATOM   3741  N   GLU C 241     -15.673 -11.259  21.836  1.00 96.96           N  
ATOM   3742  CA  GLU C 241     -16.890 -12.035  22.054  1.00 96.96           C  
ATOM   3743  C   GLU C 241     -17.855 -11.889  20.881  1.00 96.96           C  
ATOM   3744  CB  GLU C 241     -17.575 -11.607  23.354  1.00 96.96           C  
ATOM   3745  O   GLU C 241     -18.485 -12.863  20.463  1.00 96.96           O  
ATOM   3746  CG  GLU C 241     -16.833 -12.039  24.611  1.00 96.96           C  
ATOM   3747  CD  GLU C 241     -17.570 -11.688  25.893  1.00 96.96           C  
ATOM   3748  OE1 GLU C 241     -17.885 -12.607  26.683  1.00 96.96           O  
ATOM   3749  OE2 GLU C 241     -17.835 -10.484  26.110  1.00 96.96           O  
ATOM   3750  N   ASP C 242     -17.965 -10.715  20.355  1.00 96.69           N  
ATOM   3751  CA  ASP C 242     -18.802 -10.490  19.180  1.00 96.69           C  
ATOM   3752  C   ASP C 242     -18.256 -11.237  17.966  1.00 96.69           C  
ATOM   3753  CB  ASP C 242     -18.906  -8.994  18.874  1.00 96.69           C  
ATOM   3754  O   ASP C 242     -19.020 -11.827  17.199  1.00 96.69           O  
ATOM   3755  CG  ASP C 242     -19.646  -8.219  19.950  1.00 96.69           C  
ATOM   3756  OD1 ASP C 242     -20.543  -8.791  20.607  1.00 96.69           O  
ATOM   3757  OD2 ASP C 242     -19.331  -7.024  20.142  1.00 96.69           O  
ATOM   3758  N   LEU C 243     -16.918 -11.221  17.838  1.00 97.39           N  
ATOM   3759  CA  LEU C 243     -16.296 -11.943  16.734  1.00 97.39           C  
ATOM   3760  C   LEU C 243     -16.595 -13.436  16.824  1.00 97.39           C  
ATOM   3761  CB  LEU C 243     -14.782 -11.714  16.729  1.00 97.39           C  
ATOM   3762  O   LEU C 243     -16.919 -14.071  15.818  1.00 97.39           O  
ATOM   3763  CG  LEU C 243     -14.308 -10.329  16.285  1.00 97.39           C  
ATOM   3764  CD1 LEU C 243     -12.800 -10.201  16.469  1.00 97.39           C  
ATOM   3765  CD2 LEU C 243     -14.699 -10.070  14.834  1.00 97.39           C  
ATOM   3766  N   LEU C 244     -16.515 -13.956  18.034  1.00 97.91           N  
ATOM   3767  CA  LEU C 244     -16.801 -15.372  18.242  1.00 97.91           C  
ATOM   3768  C   LEU C 244     -18.239 -15.699  17.851  1.00 97.91           C  
ATOM   3769  CB  LEU C 244     -16.557 -15.759  19.703  1.00 97.91           C  
ATOM   3770  O   LEU C 244     -18.488 -16.683  17.151  1.00 97.91           O  
ATOM   3771  CG  LEU C 244     -16.898 -17.200  20.088  1.00 97.91           C  
ATOM   3772  CD1 LEU C 244     -16.109 -18.180  19.225  1.00 97.91           C  
ATOM   3773  CD2 LEU C 244     -16.618 -17.438  21.568  1.00 97.91           C  
ATOM   3774  N   ARG C 245     -19.147 -14.886  18.202  1.00 97.54           N  
ATOM   3775  CA  ARG C 245     -20.554 -15.105  17.879  1.00 97.54           C  
ATOM   3776  C   ARG C 245     -20.778 -15.092  16.371  1.00 97.54           C  
ATOM   3777  CB  ARG C 245     -21.430 -14.044  18.549  1.00 97.54           C  
ATOM   3778  O   ARG C 245     -21.394 -16.008  15.822  1.00 97.54           O  
ATOM   3779  CG  ARG C 245     -22.912 -14.386  18.558  1.00 97.54           C  
ATOM   3780  CD  ARG C 245     -23.730 -13.328  19.285  1.00 97.54           C  
ATOM   3781  NE  ARG C 245     -23.356 -11.978  18.871  1.00 97.54           N  
ATOM   3782  NH1 ARG C 245     -22.913 -11.223  21.009  1.00 97.54           N  
ATOM   3783  NH2 ARG C 245     -22.658  -9.818  19.216  1.00 97.54           N  
ATOM   3784  CZ  ARG C 245     -22.977 -11.009  19.700  1.00 97.54           C  
ATOM   3785  N   VAL C 246     -20.232 -14.095  15.708  1.00 97.32           N  
ATOM   3786  CA  VAL C 246     -20.410 -13.940  14.268  1.00 97.32           C  
ATOM   3787  C   VAL C 246     -19.802 -15.136  13.540  1.00 97.32           C  
ATOM   3788  CB  VAL C 246     -19.778 -12.627  13.756  1.00 97.32           C  
ATOM   3789  O   VAL C 246     -20.425 -15.708  12.643  1.00 97.32           O  
ATOM   3790  CG1 VAL C 246     -19.719 -12.614  12.230  1.00 97.32           C  
ATOM   3791  CG2 VAL C 246     -20.561 -11.421  14.274  1.00 97.32           C  
ATOM   3792  N   HIS C 247     -18.655 -15.572  14.010  1.00 97.72           N  
ATOM   3793  CA  HIS C 247     -17.950 -16.627  13.290  1.00 97.72           C  
ATOM   3794  C   HIS C 247     -18.543 -17.997  13.602  1.00 97.72           C  
ATOM   3795  CB  HIS C 247     -16.460 -16.609  13.636  1.00 97.72           C  
ATOM   3796  O   HIS C 247     -18.451 -18.918  12.788  1.00 97.72           O  
ATOM   3797  CG  HIS C 247     -15.668 -15.636  12.822  1.00 97.72           C  
ATOM   3798  CD2 HIS C 247     -15.219 -14.392  13.113  1.00 97.72           C  
ATOM   3799  ND1 HIS C 247     -15.251 -15.906  11.537  1.00 97.72           N  
ATOM   3800  CE1 HIS C 247     -14.577 -14.868  11.071  1.00 97.72           C  
ATOM   3801  NE2 HIS C 247     -14.543 -13.936  12.008  1.00 97.72           N  
ATOM   3802  N   THR C 248     -19.151 -18.121  14.742  1.00 97.95           N  
ATOM   3803  CA  THR C 248     -19.878 -19.354  15.020  1.00 97.95           C  
ATOM   3804  C   THR C 248     -21.043 -19.527  14.049  1.00 97.95           C  
ATOM   3805  CB  THR C 248     -20.405 -19.378  16.467  1.00 97.95           C  
ATOM   3806  O   THR C 248     -21.231 -20.605  13.482  1.00 97.95           O  
ATOM   3807  CG2 THR C 248     -21.091 -20.703  16.781  1.00 97.95           C  
ATOM   3808  OG1 THR C 248     -19.309 -19.194  17.371  1.00 97.95           O  
ATOM   3809  N   HIS C 249     -21.733 -18.431  13.804  1.00 97.40           N  
ATOM   3810  CA  HIS C 249     -22.838 -18.462  12.852  1.00 97.40           C  
ATOM   3811  C   HIS C 249     -22.328 -18.593  11.421  1.00 97.40           C  
ATOM   3812  CB  HIS C 249     -23.700 -17.205  12.990  1.00 97.40           C  
ATOM   3813  O   HIS C 249     -22.888 -19.350  10.625  1.00 97.40           O  
ATOM   3814  CG  HIS C 249     -24.833 -17.358  13.953  1.00 97.40           C  
ATOM   3815  CD2 HIS C 249     -26.120 -17.732  13.760  1.00 97.40           C  
ATOM   3816  ND1 HIS C 249     -24.702 -17.108  15.302  1.00 97.40           N  
ATOM   3817  CE1 HIS C 249     -25.863 -17.324  15.898  1.00 97.40           C  
ATOM   3818  NE2 HIS C 249     -26.740 -17.703  14.985  1.00 97.40           N  
ATOM   3819  N   PHE C 250     -21.281 -17.864  11.144  1.00 97.54           N  
ATOM   3820  CA  PHE C 250     -20.681 -17.918   9.817  1.00 97.54           C  
ATOM   3821  C   PHE C 250     -20.247 -19.339   9.476  1.00 97.54           C  
ATOM   3822  CB  PHE C 250     -19.482 -16.968   9.728  1.00 97.54           C  
ATOM   3823  O   PHE C 250     -20.536 -19.838   8.387  1.00 97.54           O  
ATOM   3824  CG  PHE C 250     -18.781 -16.997   8.397  1.00 97.54           C  
ATOM   3825  CD1 PHE C 250     -17.473 -17.454   8.294  1.00 97.54           C  
ATOM   3826  CD2 PHE C 250     -19.431 -16.568   7.247  1.00 97.54           C  
ATOM   3827  CE1 PHE C 250     -16.822 -17.483   7.063  1.00 97.54           C  
ATOM   3828  CE2 PHE C 250     -18.787 -16.593   6.013  1.00 97.54           C  
ATOM   3829  CZ  PHE C 250     -17.482 -17.050   5.924  1.00 97.54           C  
ATOM   3830  N   LEU C 251     -19.575 -19.983  10.404  1.00 97.20           N  
ATOM   3831  CA  LEU C 251     -19.103 -21.348  10.198  1.00 97.20           C  
ATOM   3832  C   LEU C 251     -20.271 -22.294   9.941  1.00 97.20           C  
ATOM   3833  CB  LEU C 251     -18.301 -21.826  11.411  1.00 97.20           C  
ATOM   3834  O   LEU C 251     -20.209 -23.134   9.041  1.00 97.20           O  
ATOM   3835  CG  LEU C 251     -17.746 -23.250  11.338  1.00 97.20           C  
ATOM   3836  CD1 LEU C 251     -16.803 -23.391  10.148  1.00 97.20           C  
ATOM   3837  CD2 LEU C 251     -17.035 -23.614  12.637  1.00 97.20           C  
ATOM   3838  N   LYS C 252     -21.354 -22.170  10.703  1.00 96.66           N  
ATOM   3839  CA  LYS C 252     -22.537 -23.009  10.535  1.00 96.66           C  
ATOM   3840  C   LYS C 252     -23.122 -22.860   9.133  1.00 96.66           C  
ATOM   3841  CB  LYS C 252     -23.595 -22.662  11.584  1.00 96.66           C  
ATOM   3842  O   LYS C 252     -23.349 -23.855   8.441  1.00 96.66           O  
ATOM   3843  CG  LYS C 252     -24.816 -23.568  11.555  1.00 96.66           C  
ATOM   3844  CD  LYS C 252     -25.835 -23.168  12.614  1.00 96.66           C  
ATOM   3845  CE  LYS C 252     -27.109 -23.996  12.507  1.00 96.66           C  
ATOM   3846  NZ  LYS C 252     -28.133 -23.568  13.507  1.00 96.66           N  
ATOM   3847  N   GLU C 253     -23.302 -21.674   8.665  1.00 95.50           N  
ATOM   3848  CA  GLU C 253     -23.883 -21.416   7.351  1.00 95.50           C  
ATOM   3849  C   GLU C 253     -22.926 -21.825   6.235  1.00 95.50           C  
ATOM   3850  CB  GLU C 253     -24.255 -19.938   7.209  1.00 95.50           C  
ATOM   3851  O   GLU C 253     -23.360 -22.284   5.176  1.00 95.50           O  
ATOM   3852  CG  GLU C 253     -25.440 -19.517   8.066  1.00 95.50           C  
ATOM   3853  CD  GLU C 253     -25.999 -18.154   7.689  1.00 95.50           C  
ATOM   3854  OE1 GLU C 253     -26.671 -17.519   8.534  1.00 95.50           O  
ATOM   3855  OE2 GLU C 253     -25.765 -17.719   6.539  1.00 95.50           O  
ATOM   3856  N   MET C 254     -21.660 -21.557   6.520  1.00 95.08           N  
ATOM   3857  CA  MET C 254     -20.650 -21.965   5.548  1.00 95.08           C  
ATOM   3858  C   MET C 254     -20.672 -23.475   5.340  1.00 95.08           C  
ATOM   3859  CB  MET C 254     -19.258 -21.519   5.999  1.00 95.08           C  
ATOM   3860  O   MET C 254     -20.657 -23.950   4.203  1.00 95.08           O  
ATOM   3861  CG  MET C 254     -18.156 -21.850   5.005  1.00 95.08           C  
ATOM   3862  SD  MET C 254     -16.504 -21.290   5.575  1.00 95.08           S  
ATOM   3863  CE  MET C 254     -16.435 -22.095   7.199  1.00 95.08           C  
ATOM   3864  N   LYS C 255     -20.812 -24.306   6.387  1.00 94.58           N  
ATOM   3865  CA  LYS C 255     -20.869 -25.762   6.299  1.00 94.58           C  
ATOM   3866  C   LYS C 255     -22.114 -26.218   5.543  1.00 94.58           C  
ATOM   3867  CB  LYS C 255     -20.847 -26.386   7.695  1.00 94.58           C  
ATOM   3868  O   LYS C 255     -22.054 -27.158   4.747  1.00 94.58           O  
ATOM   3869  CG  LYS C 255     -19.475 -26.381   8.353  1.00 94.58           C  
ATOM   3870  CD  LYS C 255     -19.500 -27.084   9.704  1.00 94.58           C  
ATOM   3871  CE  LYS C 255     -18.112 -27.150  10.327  1.00 94.58           C  
ATOM   3872  NZ  LYS C 255     -18.140 -27.794  11.674  1.00 94.58           N  
ATOM   3873  N   GLU C 256     -23.217 -25.524   5.772  1.00 93.90           N  
ATOM   3874  CA  GLU C 256     -24.448 -25.833   5.051  1.00 93.90           C  
ATOM   3875  C   GLU C 256     -24.288 -25.584   3.554  1.00 93.90           C  
ATOM   3876  CB  GLU C 256     -25.615 -25.008   5.600  1.00 93.90           C  
ATOM   3877  O   GLU C 256     -24.717 -26.399   2.735  1.00 93.90           O  
ATOM   3878  CG  GLU C 256     -26.087 -25.451   6.977  1.00 93.90           C  
ATOM   3879  CD  GLU C 256     -27.140 -24.532   7.575  1.00 93.90           C  
ATOM   3880  OE1 GLU C 256     -27.549 -24.752   8.737  1.00 93.90           O  
ATOM   3881  OE2 GLU C 256     -27.559 -23.583   6.875  1.00 93.90           O  
ATOM   3882  N   ALA C 257     -23.606 -24.477   3.263  1.00 92.95           N  
ATOM   3883  CA  ALA C 257     -23.391 -24.126   1.862  1.00 92.95           C  
ATOM   3884  C   ALA C 257     -22.435 -25.108   1.191  1.00 92.95           C  
ATOM   3885  CB  ALA C 257     -22.854 -22.702   1.745  1.00 92.95           C  
ATOM   3886  O   ALA C 257     -22.611 -25.455   0.020  1.00 92.95           O  
ATOM   3887  N   LEU C 258     -21.413 -25.592   1.909  1.00 91.24           N  
ATOM   3888  CA  LEU C 258     -20.437 -26.531   1.368  1.00 91.24           C  
ATOM   3889  C   LEU C 258     -21.062 -27.905   1.157  1.00 91.24           C  
ATOM   3890  CB  LEU C 258     -19.228 -26.644   2.301  1.00 91.24           C  
ATOM   3891  O   LEU C 258     -20.557 -28.708   0.369  1.00 91.24           O  
ATOM   3892  CG  LEU C 258     -18.286 -25.440   2.339  1.00 91.24           C  
ATOM   3893  CD1 LEU C 258     -17.277 -25.593   3.473  1.00 91.24           C  
ATOM   3894  CD2 LEU C 258     -17.573 -25.276   1.001  1.00 91.24           C  
ATOM   3895  N   GLY C 259     -22.222 -28.234   1.829  1.00 88.00           N  
ATOM   3896  CA  GLY C 259     -22.930 -29.496   1.686  1.00 88.00           C  
ATOM   3897  C   GLY C 259     -23.770 -29.569   0.425  1.00 88.00           C  
ATOM   3898  O   GLY C 259     -24.124 -30.659  -0.029  1.00 88.00           O  
ATOM   3899  N   THR C 260     -24.046 -28.408  -0.181  1.00 84.19           N  
ATOM   3900  CA  THR C 260     -24.781 -28.372  -1.440  1.00 84.19           C  
ATOM   3901  C   THR C 260     -23.886 -28.800  -2.600  1.00 84.19           C  
ATOM   3902  CB  THR C 260     -25.348 -26.967  -1.717  1.00 84.19           C  
ATOM   3903  O   THR C 260     -22.670 -28.607  -2.557  1.00 84.19           O  
ATOM   3904  CG2 THR C 260     -26.866 -26.950  -1.577  1.00 84.19           C  
ATOM   3905  OG1 THR C 260     -24.782 -26.038  -0.785  1.00 84.19           O  
ATOM   3906  N   PRO C 261     -24.478 -29.459  -3.545  1.00 78.62           N  
ATOM   3907  CA  PRO C 261     -23.666 -29.916  -4.674  1.00 78.62           C  
ATOM   3908  C   PRO C 261     -22.855 -28.790  -5.312  1.00 78.62           C  
ATOM   3909  CB  PRO C 261     -24.704 -30.465  -5.656  1.00 78.62           C  
ATOM   3910  O   PRO C 261     -23.426 -27.798  -5.772  1.00 78.62           O  
ATOM   3911  CG  PRO C 261     -25.954 -30.611  -4.849  1.00 78.62           C  
ATOM   3912  CD  PRO C 261     -25.826 -29.766  -3.615  1.00 78.62           C  
ATOM   3913  N   GLY C 262     -21.515 -28.963  -5.337  1.00 75.92           N  
ATOM   3914  CA  GLY C 262     -20.599 -28.016  -5.953  1.00 75.92           C  
ATOM   3915  C   GLY C 262     -20.417 -26.748  -5.141  1.00 75.92           C  
ATOM   3916  O   GLY C 262     -19.804 -25.787  -5.611  1.00 75.92           O  
ATOM   3917  N   ALA C 263     -20.984 -26.622  -3.967  1.00 86.64           N  
ATOM   3918  CA  ALA C 263     -20.908 -25.446  -3.105  1.00 86.64           C  
ATOM   3919  C   ALA C 263     -21.409 -24.200  -3.831  1.00 86.64           C  
ATOM   3920  CB  ALA C 263     -19.476 -25.234  -2.619  1.00 86.64           C  
ATOM   3921  O   ALA C 263     -20.800 -23.132  -3.737  1.00 86.64           O  
ATOM   3922  N   ALA C 264     -22.521 -24.336  -4.577  1.00 84.99           N  
ATOM   3923  CA  ALA C 264     -23.048 -23.303  -5.466  1.00 84.99           C  
ATOM   3924  C   ALA C 264     -23.508 -22.082  -4.676  1.00 84.99           C  
ATOM   3925  CB  ALA C 264     -24.200 -23.858  -6.301  1.00 84.99           C  
ATOM   3926  O   ALA C 264     -23.500 -20.962  -5.192  1.00 84.99           O  
ATOM   3927  N   ASN C 265     -23.770 -22.214  -3.374  1.00 90.31           N  
ATOM   3928  CA  ASN C 265     -24.338 -21.114  -2.602  1.00 90.31           C  
ATOM   3929  C   ASN C 265     -23.311 -20.508  -1.649  1.00 90.31           C  
ATOM   3930  CB  ASN C 265     -25.571 -21.583  -1.826  1.00 90.31           C  
ATOM   3931  O   ASN C 265     -23.644 -19.638  -0.842  1.00 90.31           O  
ATOM   3932  CG  ASN C 265     -26.726 -21.954  -2.734  1.00 90.31           C  
ATOM   3933  ND2 ASN C 265     -27.645 -22.766  -2.223  1.00 90.31           N  
ATOM   3934  OD1 ASN C 265     -26.793 -21.517  -3.885  1.00 90.31           O  
ATOM   3935  N   LEU C 266     -22.102 -20.909  -1.745  1.00 94.09           N  
ATOM   3936  CA  LEU C 266     -21.053 -20.424  -0.854  1.00 94.09           C  
ATOM   3937  C   LEU C 266     -20.867 -18.918  -1.003  1.00 94.09           C  
ATOM   3938  CB  LEU C 266     -19.732 -21.144  -1.138  1.00 94.09           C  
ATOM   3939  O   LEU C 266     -20.711 -18.206  -0.009  1.00 94.09           O  
ATOM   3940  CG  LEU C 266     -18.534 -20.724  -0.285  1.00 94.09           C  
ATOM   3941  CD1 LEU C 266     -18.782 -21.065   1.181  1.00 94.09           C  
ATOM   3942  CD2 LEU C 266     -17.259 -21.393  -0.787  1.00 94.09           C  
ATOM   3943  N   TYR C 267     -20.924 -18.423  -2.259  1.00 93.29           N  
ATOM   3944  CA  TYR C 267     -20.713 -17.006  -2.530  1.00 93.29           C  
ATOM   3945  C   TYR C 267     -21.727 -16.150  -1.780  1.00 93.29           C  
ATOM   3946  CB  TYR C 267     -20.805 -16.726  -4.033  1.00 93.29           C  
ATOM   3947  O   TYR C 267     -21.391 -15.075  -1.278  1.00 93.29           O  
ATOM   3948  CG  TYR C 267     -22.219 -16.705  -4.561  1.00 93.29           C  
ATOM   3949  CD1 TYR C 267     -22.868 -17.885  -4.917  1.00 93.29           C  
ATOM   3950  CD2 TYR C 267     -22.908 -15.506  -4.707  1.00 93.29           C  
ATOM   3951  CE1 TYR C 267     -24.170 -17.871  -5.405  1.00 93.29           C  
ATOM   3952  CE2 TYR C 267     -24.210 -15.480  -5.194  1.00 93.29           C  
ATOM   3953  OH  TYR C 267     -26.122 -16.645  -6.023  1.00 93.29           O  
ATOM   3954  CZ  TYR C 267     -24.832 -16.665  -5.540  1.00 93.29           C  
ATOM   3955  N   GLN C 268     -22.994 -16.604  -1.583  1.00 94.03           N  
ATOM   3956  CA  GLN C 268     -24.061 -15.878  -0.902  1.00 94.03           C  
ATOM   3957  C   GLN C 268     -23.745 -15.701   0.581  1.00 94.03           C  
ATOM   3958  CB  GLN C 268     -25.397 -16.601  -1.071  1.00 94.03           C  
ATOM   3959  O   GLN C 268     -24.069 -14.669   1.171  1.00 94.03           O  
ATOM   3960  CG  GLN C 268     -25.963 -16.525  -2.483  1.00 94.03           C  
ATOM   3961  CD  GLN C 268     -27.249 -17.313  -2.644  1.00 94.03           C  
ATOM   3962  NE2 GLN C 268     -27.864 -17.212  -3.817  1.00 94.03           N  
ATOM   3963  OE1 GLN C 268     -27.687 -18.008  -1.721  1.00 94.03           O  
ATOM   3964  N   VAL C 269     -23.090 -16.721   1.054  1.00 95.48           N  
ATOM   3965  CA  VAL C 269     -22.741 -16.659   2.469  1.00 95.48           C  
ATOM   3966  C   VAL C 269     -21.751 -15.522   2.708  1.00 95.48           C  
ATOM   3967  CB  VAL C 269     -22.148 -17.996   2.967  1.00 95.48           C  
ATOM   3968  O   VAL C 269     -21.932 -14.714   3.622  1.00 95.48           O  
ATOM   3969  CG1 VAL C 269     -21.713 -17.884   4.427  1.00 95.48           C  
ATOM   3970  CG2 VAL C 269     -23.161 -19.127   2.793  1.00 95.48           C  
ATOM   3971  N   PHE C 270     -20.775 -15.425   1.848  1.00 95.82           N  
ATOM   3972  CA  PHE C 270     -19.765 -14.383   1.991  1.00 95.82           C  
ATOM   3973  C   PHE C 270     -20.376 -13.003   1.779  1.00 95.82           C  
ATOM   3974  CB  PHE C 270     -18.616 -14.607   1.003  1.00 95.82           C  
ATOM   3975  O   PHE C 270     -20.072 -12.064   2.517  1.00 95.82           O  
ATOM   3976  CG  PHE C 270     -17.577 -15.580   1.490  1.00 95.82           C  
ATOM   3977  CD1 PHE C 270     -16.592 -15.178   2.384  1.00 95.82           C  
ATOM   3978  CD2 PHE C 270     -17.584 -16.898   1.053  1.00 95.82           C  
ATOM   3979  CE1 PHE C 270     -15.629 -16.077   2.837  1.00 95.82           C  
ATOM   3980  CE2 PHE C 270     -16.625 -17.802   1.501  1.00 95.82           C  
ATOM   3981  CZ  PHE C 270     -15.648 -17.389   2.392  1.00 95.82           C  
ATOM   3982  N   ILE C 271     -21.235 -12.890   0.834  1.00 91.46           N  
ATOM   3983  CA  ILE C 271     -21.882 -11.613   0.552  1.00 91.46           C  
ATOM   3984  C   ILE C 271     -22.742 -11.197   1.744  1.00 91.46           C  
ATOM   3985  CB  ILE C 271     -22.742 -11.686  -0.729  1.00 91.46           C  
ATOM   3986  O   ILE C 271     -22.692 -10.044   2.180  1.00 91.46           O  
ATOM   3987  CG1 ILE C 271     -21.851 -11.889  -1.960  1.00 91.46           C  
ATOM   3988  CG2 ILE C 271     -23.600 -10.426  -0.876  1.00 91.46           C  
ATOM   3989  CD1 ILE C 271     -22.622 -12.089  -3.257  1.00 91.46           C  
ATOM   3990  N   LYS C 272     -23.465 -12.179   2.248  1.00 92.85           N  
ATOM   3991  CA  LYS C 272     -24.338 -11.927   3.391  1.00 92.85           C  
ATOM   3992  C   LYS C 272     -23.538 -11.456   4.602  1.00 92.85           C  
ATOM   3993  CB  LYS C 272     -25.135 -13.183   3.745  1.00 92.85           C  
ATOM   3994  O   LYS C 272     -23.964 -10.551   5.321  1.00 92.85           O  
ATOM   3995  CG  LYS C 272     -26.077 -13.006   4.927  1.00 92.85           C  
ATOM   3996  CD  LYS C 272     -26.779 -14.310   5.283  1.00 92.85           C  
ATOM   3997  CE  LYS C 272     -27.582 -14.181   6.571  1.00 92.85           C  
ATOM   3998  NZ  LYS C 272     -28.203 -15.479   6.969  1.00 92.85           N  
ATOM   3999  N   TYR C 273     -22.348 -11.914   4.779  1.00 94.56           N  
ATOM   4000  CA  TYR C 273     -21.603 -11.663   6.007  1.00 94.56           C  
ATOM   4001  C   TYR C 273     -20.672 -10.466   5.845  1.00 94.56           C  
ATOM   4002  CB  TYR C 273     -20.796 -12.901   6.410  1.00 94.56           C  
ATOM   4003  O   TYR C 273     -20.005 -10.057   6.799  1.00 94.56           O  
ATOM   4004  CG  TYR C 273     -21.550 -13.850   7.310  1.00 94.56           C  
ATOM   4005  CD1 TYR C 273     -21.349 -13.841   8.688  1.00 94.56           C  
ATOM   4006  CD2 TYR C 273     -22.462 -14.758   6.783  1.00 94.56           C  
ATOM   4007  CE1 TYR C 273     -22.040 -14.715   9.521  1.00 94.56           C  
ATOM   4008  CE2 TYR C 273     -23.158 -15.637   7.607  1.00 94.56           C  
ATOM   4009  OH  TYR C 273     -23.628 -16.475   9.792  1.00 94.56           O  
ATOM   4010  CZ  TYR C 273     -22.941 -15.608   8.972  1.00 94.56           C  
ATOM   4011  N   LYS C 274     -20.603  -9.964   4.647  1.00 88.24           N  
ATOM   4012  CA  LYS C 274     -19.803  -8.761   4.442  1.00 88.24           C  
ATOM   4013  C   LYS C 274     -20.146  -7.690   5.474  1.00 88.24           C  
ATOM   4014  CB  LYS C 274     -20.009  -8.212   3.030  1.00 88.24           C  
ATOM   4015  O   LYS C 274     -19.256  -7.139   6.124  1.00 88.24           O  
ATOM   4016  CG  LYS C 274     -19.205  -6.955   2.730  1.00 88.24           C  
ATOM   4017  CD  LYS C 274     -19.553  -6.382   1.362  1.00 88.24           C  
ATOM   4018  CE  LYS C 274     -18.897  -5.026   1.140  1.00 88.24           C  
ATOM   4019  NZ  LYS C 274     -19.276  -4.436  -0.178  1.00 88.24           N  
ATOM   4020  N   GLU C 275     -21.481  -7.445   5.691  1.00 84.11           N  
ATOM   4021  CA  GLU C 275     -21.934  -6.427   6.634  1.00 84.11           C  
ATOM   4022  C   GLU C 275     -21.633  -6.834   8.074  1.00 84.11           C  
ATOM   4023  CB  GLU C 275     -23.433  -6.166   6.464  1.00 84.11           C  
ATOM   4024  O   GLU C 275     -21.211  -6.006   8.883  1.00 84.11           O  
ATOM   4025  CG  GLU C 275     -23.769  -5.255   5.292  1.00 84.11           C  
ATOM   4026  CD  GLU C 275     -25.254  -4.948   5.178  1.00 84.11           C  
ATOM   4027  OE1 GLU C 275     -25.654  -4.230   4.233  1.00 84.11           O  
ATOM   4028  OE2 GLU C 275     -26.023  -5.427   6.041  1.00 84.11           O  
ATOM   4029  N   ARG C 276     -21.823  -8.119   8.355  1.00 91.29           N  
ATOM   4030  CA  ARG C 276     -21.579  -8.602   9.710  1.00 91.29           C  
ATOM   4031  C   ARG C 276     -20.093  -8.556  10.049  1.00 91.29           C  
ATOM   4032  CB  ARG C 276     -22.111 -10.027   9.877  1.00 91.29           C  
ATOM   4033  O   ARG C 276     -19.721  -8.355  11.207  1.00 91.29           O  
ATOM   4034  CG  ARG C 276     -23.622 -10.139   9.756  1.00 91.29           C  
ATOM   4035  CD  ARG C 276     -24.112 -11.542  10.087  1.00 91.29           C  
ATOM   4036  NE  ARG C 276     -25.569 -11.627  10.051  1.00 91.29           N  
ATOM   4037  NH1 ARG C 276     -25.672 -13.774  10.898  1.00 91.29           N  
ATOM   4038  NH2 ARG C 276     -27.599 -12.655  10.362  1.00 91.29           N  
ATOM   4039  CZ  ARG C 276     -26.277 -12.685  10.437  1.00 91.29           C  
ATOM   4040  N   PHE C 277     -19.222  -8.671   9.055  1.00 93.26           N  
ATOM   4041  CA  PHE C 277     -17.779  -8.647   9.262  1.00 93.26           C  
ATOM   4042  C   PHE C 277     -17.290  -7.223   9.498  1.00 93.26           C  
ATOM   4043  CB  PHE C 277     -17.052  -9.259   8.061  1.00 93.26           C  
ATOM   4044  O   PHE C 277     -16.120  -7.008   9.820  1.00 93.26           O  
ATOM   4045  CG  PHE C 277     -17.086 -10.763   8.033  1.00 93.26           C  
ATOM   4046  CD1 PHE C 277     -17.407 -11.486   9.175  1.00 93.26           C  
ATOM   4047  CD2 PHE C 277     -16.796 -11.454   6.864  1.00 93.26           C  
ATOM   4048  CE1 PHE C 277     -17.439 -12.879   9.152  1.00 93.26           C  
ATOM   4049  CE2 PHE C 277     -16.826 -12.846   6.833  1.00 93.26           C  
ATOM   4050  CZ  PHE C 277     -17.147 -13.556   7.979  1.00 93.26           C  
ATOM   4051  N   LEU C 278     -18.222  -6.277   9.460  1.00 85.36           N  
ATOM   4052  CA  LEU C 278     -17.842  -4.895   9.731  1.00 85.36           C  
ATOM   4053  C   LEU C 278     -17.444  -4.717  11.192  1.00 85.36           C  
ATOM   4054  CB  LEU C 278     -18.991  -3.944   9.383  1.00 85.36           C  
ATOM   4055  O   LEU C 278     -16.811  -3.721  11.551  1.00 85.36           O  
ATOM   4056  CG  LEU C 278     -19.288  -3.756   7.895  1.00 85.36           C  
ATOM   4057  CD1 LEU C 278     -20.487  -2.832   7.706  1.00 85.36           C  
ATOM   4058  CD2 LEU C 278     -18.064  -3.207   7.170  1.00 85.36           C  
ATOM   4059  N   VAL C 279     -17.774  -5.701  12.014  1.00 90.04           N  
ATOM   4060  CA  VAL C 279     -17.383  -5.676  13.419  1.00 90.04           C  
ATOM   4061  C   VAL C 279     -15.861  -5.646  13.532  1.00 90.04           C  
ATOM   4062  CB  VAL C 279     -17.952  -6.889  14.189  1.00 90.04           C  
ATOM   4063  O   VAL C 279     -15.316  -5.246  14.563  1.00 90.04           O  
ATOM   4064  CG1 VAL C 279     -19.474  -6.802  14.286  1.00 90.04           C  
ATOM   4065  CG2 VAL C 279     -17.530  -8.193  13.514  1.00 90.04           C  
ATOM   4066  N   TYR C 280     -15.132  -6.104  12.470  1.00 88.55           N  
ATOM   4067  CA  TYR C 280     -13.673  -6.093  12.459  1.00 88.55           C  
ATOM   4068  C   TYR C 280     -13.139  -4.666  12.474  1.00 88.55           C  
ATOM   4069  CB  TYR C 280     -13.139  -6.837  11.232  1.00 88.55           C  
ATOM   4070  O   TYR C 280     -11.999  -4.428  12.882  1.00 88.55           O  
ATOM   4071  CG  TYR C 280     -13.048  -8.332  11.421  1.00 88.55           C  
ATOM   4072  CD1 TYR C 280     -11.961  -8.906  12.076  1.00 88.55           C  
ATOM   4073  CD2 TYR C 280     -14.048  -9.173  10.944  1.00 88.55           C  
ATOM   4074  CE1 TYR C 280     -11.872 -10.283  12.250  1.00 88.55           C  
ATOM   4075  CE2 TYR C 280     -13.969 -10.552  11.113  1.00 88.55           C  
ATOM   4076  OH  TYR C 280     -12.796 -12.460  11.937  1.00 88.55           O  
ATOM   4077  CZ  TYR C 280     -12.879 -11.096  11.767  1.00 88.55           C  
ATOM   4078  N   GLY C 281     -14.000  -3.695  11.986  1.00 80.07           N  
ATOM   4079  CA  GLY C 281     -13.586  -2.301  12.014  1.00 80.07           C  
ATOM   4080  C   GLY C 281     -13.164  -1.832  13.394  1.00 80.07           C  
ATOM   4081  O   GLY C 281     -12.060  -1.312  13.568  1.00 80.07           O  
ATOM   4082  N   ARG C 282     -14.027  -2.131  14.333  1.00 82.53           N  
ATOM   4083  CA  ARG C 282     -13.733  -1.758  15.713  1.00 82.53           C  
ATOM   4084  C   ARG C 282     -12.527  -2.526  16.242  1.00 82.53           C  
ATOM   4085  CB  ARG C 282     -14.949  -2.010  16.608  1.00 82.53           C  
ATOM   4086  O   ARG C 282     -11.619  -1.936  16.832  1.00 82.53           O  
ATOM   4087  CG  ARG C 282     -14.726  -1.643  18.066  1.00 82.53           C  
ATOM   4088  CD  ARG C 282     -15.936  -1.984  18.925  1.00 82.53           C  
ATOM   4089  NE  ARG C 282     -15.689  -1.711  20.338  1.00 82.53           N  
ATOM   4090  NH1 ARG C 282     -17.519  -2.897  21.100  1.00 82.53           N  
ATOM   4091  NH2 ARG C 282     -16.129  -1.843  22.588  1.00 82.53           N  
ATOM   4092  CZ  ARG C 282     -16.446  -2.151  21.339  1.00 82.53           C  
ATOM   4093  N   TYR C 283     -12.481  -3.762  15.992  1.00 90.17           N  
ATOM   4094  CA  TYR C 283     -11.387  -4.587  16.493  1.00 90.17           C  
ATOM   4095  C   TYR C 283     -10.047  -4.102  15.954  1.00 90.17           C  
ATOM   4096  CB  TYR C 283     -11.603  -6.055  16.113  1.00 90.17           C  
ATOM   4097  O   TYR C 283      -9.120  -3.837  16.724  1.00 90.17           O  
ATOM   4098  CG  TYR C 283     -10.646  -7.005  16.792  1.00 90.17           C  
ATOM   4099  CD1 TYR C 283      -9.432  -7.345  16.198  1.00 90.17           C  
ATOM   4100  CD2 TYR C 283     -10.953  -7.564  18.027  1.00 90.17           C  
ATOM   4101  CE1 TYR C 283      -8.548  -8.221  16.819  1.00 90.17           C  
ATOM   4102  CE2 TYR C 283     -10.076  -8.442  18.657  1.00 90.17           C  
ATOM   4103  OH  TYR C 283      -8.007  -9.631  18.665  1.00 90.17           O  
ATOM   4104  CZ  TYR C 283      -8.878  -8.763  18.046  1.00 90.17           C  
ATOM   4105  N   CYS C 284      -9.957  -3.977  14.693  1.00 80.20           N  
ATOM   4106  CA  CYS C 284      -8.692  -3.641  14.049  1.00 80.20           C  
ATOM   4107  C   CYS C 284      -8.236  -2.240  14.439  1.00 80.20           C  
ATOM   4108  CB  CYS C 284      -8.822  -3.740  12.529  1.00 80.20           C  
ATOM   4109  O   CYS C 284      -7.036  -1.967  14.498  1.00 80.20           O  
ATOM   4110  SG  CYS C 284      -9.085  -5.423  11.929  1.00 80.20           S  
ATOM   4111  N   SER C 285      -9.177  -1.318  14.750  1.00 74.96           N  
ATOM   4112  CA  SER C 285      -8.831   0.043  15.146  1.00 74.96           C  
ATOM   4113  C   SER C 285      -8.278   0.080  16.567  1.00 74.96           C  
ATOM   4114  CB  SER C 285     -10.051   0.958  15.041  1.00 74.96           C  
ATOM   4115  O   SER C 285      -7.516   0.984  16.918  1.00 74.96           O  
ATOM   4116  OG  SER C 285     -10.996   0.656  16.054  1.00 74.96           O  
ATOM   4117  N   GLN C 286      -8.505  -0.879  17.378  1.00 85.18           N  
ATOM   4118  CA  GLN C 286      -8.184  -0.791  18.799  1.00 85.18           C  
ATOM   4119  C   GLN C 286      -7.159  -1.848  19.198  1.00 85.18           C  
ATOM   4120  CB  GLN C 286      -9.449  -0.940  19.645  1.00 85.18           C  
ATOM   4121  O   GLN C 286      -6.582  -1.782  20.285  1.00 85.18           O  
ATOM   4122  CG  GLN C 286     -10.440   0.204  19.477  1.00 85.18           C  
ATOM   4123  CD  GLN C 286     -11.732  -0.022  20.240  1.00 85.18           C  
ATOM   4124  NE2 GLN C 286     -12.750   0.774  19.930  1.00 85.18           N  
ATOM   4125  OE1 GLN C 286     -11.815  -0.905  21.099  1.00 85.18           O  
ATOM   4126  N   VAL C 287      -6.893  -2.819  18.360  1.00 88.11           N  
ATOM   4127  CA  VAL C 287      -6.112  -3.988  18.751  1.00 88.11           C  
ATOM   4128  C   VAL C 287      -4.683  -3.566  19.085  1.00 88.11           C  
ATOM   4129  CB  VAL C 287      -6.105  -5.063  17.642  1.00 88.11           C  
ATOM   4130  O   VAL C 287      -4.064  -4.116  19.999  1.00 88.11           O  
ATOM   4131  CG1 VAL C 287      -5.309  -4.583  16.430  1.00 88.11           C  
ATOM   4132  CG2 VAL C 287      -5.533  -6.375  18.175  1.00 88.11           C  
ATOM   4133  N   GLU C 288      -4.160  -2.637  18.419  1.00 77.76           N  
ATOM   4134  CA  GLU C 288      -2.808  -2.179  18.729  1.00 77.76           C  
ATOM   4135  C   GLU C 288      -2.741  -1.559  20.121  1.00 77.76           C  
ATOM   4136  CB  GLU C 288      -2.329  -1.171  17.681  1.00 77.76           C  
ATOM   4137  O   GLU C 288      -1.845  -1.877  20.905  1.00 77.76           O  
ATOM   4138  CG  GLU C 288      -0.816  -1.029  17.611  1.00 77.76           C  
ATOM   4139  CD  GLU C 288      -0.345  -0.188  16.435  1.00 77.76           C  
ATOM   4140  OE1 GLU C 288       0.879   0.036  16.300  1.00 77.76           O  
ATOM   4141  OE2 GLU C 288      -1.208   0.251  15.642  1.00 77.76           O  
ATOM   4142  N   SER C 289      -3.703  -0.668  20.400  1.00 82.77           N  
ATOM   4143  CA  SER C 289      -3.772  -0.064  21.726  1.00 82.77           C  
ATOM   4144  C   SER C 289      -4.067  -1.110  22.796  1.00 82.77           C  
ATOM   4145  CB  SER C 289      -4.841   1.029  21.762  1.00 82.77           C  
ATOM   4146  O   SER C 289      -3.548  -1.029  23.911  1.00 82.77           O  
ATOM   4147  OG  SER C 289      -6.125   0.486  21.508  1.00 82.77           O  
ATOM   4148  N   ALA C 290      -4.880  -2.042  22.448  1.00 92.00           N  
ATOM   4149  CA  ALA C 290      -5.215  -3.116  23.379  1.00 92.00           C  
ATOM   4150  C   ALA C 290      -3.976  -3.926  23.751  1.00 92.00           C  
ATOM   4151  CB  ALA C 290      -6.283  -4.027  22.780  1.00 92.00           C  
ATOM   4152  O   ALA C 290      -3.747  -4.217  24.927  1.00 92.00           O  
ATOM   4153  N   SER C 291      -3.169  -4.250  22.821  1.00 88.22           N  
ATOM   4154  CA  SER C 291      -1.949  -5.019  23.049  1.00 88.22           C  
ATOM   4155  C   SER C 291      -0.965  -4.246  23.920  1.00 88.22           C  
ATOM   4156  CB  SER C 291      -1.288  -5.384  21.719  1.00 88.22           C  
ATOM   4157  O   SER C 291      -0.358  -4.812  24.833  1.00 88.22           O  
ATOM   4158  OG  SER C 291      -0.208  -6.277  21.923  1.00 88.22           O  
ATOM   4159  N   LYS C 292      -0.847  -2.968  23.735  1.00 86.04           N  
ATOM   4160  CA  LYS C 292       0.024  -2.128  24.552  1.00 86.04           C  
ATOM   4161  C   LYS C 292      -0.472  -2.060  25.994  1.00 86.04           C  
ATOM   4162  CB  LYS C 292       0.118  -0.720  23.963  1.00 86.04           C  
ATOM   4163  O   LYS C 292       0.323  -2.139  26.933  1.00 86.04           O  
ATOM   4164  CG  LYS C 292       0.983  -0.628  22.715  1.00 86.04           C  
ATOM   4165  CD  LYS C 292       1.076   0.804  22.204  1.00 86.04           C  
ATOM   4166  CE  LYS C 292       1.849   0.883  20.894  1.00 86.04           C  
ATOM   4167  NZ  LYS C 292       1.864   2.270  20.342  1.00 86.04           N  
ATOM   4168  N   HIS C 293      -1.766  -1.912  26.043  1.00 93.83           N  
ATOM   4169  CA  HIS C 293      -2.360  -1.872  27.375  1.00 93.83           C  
ATOM   4170  C   HIS C 293      -2.114  -3.176  28.127  1.00 93.83           C  
ATOM   4171  CB  HIS C 293      -3.862  -1.595  27.283  1.00 93.83           C  
ATOM   4172  O   HIS C 293      -1.783  -3.159  29.315  1.00 93.83           O  
ATOM   4173  CG  HIS C 293      -4.512  -1.367  28.610  1.00 93.83           C  
ATOM   4174  CD2 HIS C 293      -5.411  -2.109  29.299  1.00 93.83           C  
ATOM   4175  ND1 HIS C 293      -4.255  -0.256  29.384  1.00 93.83           N  
ATOM   4176  CE1 HIS C 293      -4.970  -0.325  30.494  1.00 93.83           C  
ATOM   4177  NE2 HIS C 293      -5.680  -1.440  30.467  1.00 93.83           N  
ATOM   4178  N   LEU C 294      -2.210  -4.250  27.427  1.00 95.43           N  
ATOM   4179  CA  LEU C 294      -1.930  -5.554  28.019  1.00 95.43           C  
ATOM   4180  C   LEU C 294      -0.495  -5.621  28.533  1.00 95.43           C  
ATOM   4181  CB  LEU C 294      -2.172  -6.670  27.000  1.00 95.43           C  
ATOM   4182  O   LEU C 294      -0.256  -6.050  29.664  1.00 95.43           O  
ATOM   4183  CG  LEU C 294      -1.856  -8.092  27.464  1.00 95.43           C  
ATOM   4184  CD1 LEU C 294      -2.815  -8.513  28.572  1.00 95.43           C  
ATOM   4185  CD2 LEU C 294      -1.926  -9.065  26.292  1.00 95.43           C  
ATOM   4186  N   ASP C 295       0.483  -5.154  27.799  1.00 91.50           N  
ATOM   4187  CA  ASP C 295       1.887  -5.146  28.198  1.00 91.50           C  
ATOM   4188  C   ASP C 295       2.102  -4.272  29.431  1.00 91.50           C  
ATOM   4189  CB  ASP C 295       2.770  -4.658  27.047  1.00 91.50           C  
ATOM   4190  O   ASP C 295       2.831  -4.653  30.350  1.00 91.50           O  
ATOM   4191  CG  ASP C 295       2.873  -5.661  25.912  1.00 91.50           C  
ATOM   4192  OD1 ASP C 295       2.664  -6.871  26.147  1.00 91.50           O  
ATOM   4193  OD2 ASP C 295       3.168  -5.239  24.774  1.00 91.50           O  
ATOM   4194  N   ARG C 296       1.405  -3.146  29.436  1.00 93.29           N  
ATOM   4195  CA  ARG C 296       1.538  -2.218  30.554  1.00 93.29           C  
ATOM   4196  C   ARG C 296       1.019  -2.840  31.846  1.00 93.29           C  
ATOM   4197  CB  ARG C 296       0.791  -0.915  30.263  1.00 93.29           C  
ATOM   4198  O   ARG C 296       1.689  -2.787  32.880  1.00 93.29           O  
ATOM   4199  CG  ARG C 296       1.611   0.105  29.489  1.00 93.29           C  
ATOM   4200  CD  ARG C 296       0.877   1.433  29.354  1.00 93.29           C  
ATOM   4201  NE  ARG C 296       0.054   1.473  28.149  1.00 93.29           N  
ATOM   4202  NH1 ARG C 296      -1.829   2.285  29.213  1.00 93.29           N  
ATOM   4203  NH2 ARG C 296      -1.869   1.873  26.958  1.00 93.29           N  
ATOM   4204  CZ  ARG C 296      -1.213   1.877  28.109  1.00 93.29           C  
ATOM   4205  N   VAL C 297      -0.138  -3.453  31.724  1.00 94.09           N  
ATOM   4206  CA  VAL C 297      -0.749  -4.065  32.899  1.00 94.09           C  
ATOM   4207  C   VAL C 297       0.104  -5.240  33.372  1.00 94.09           C  
ATOM   4208  CB  VAL C 297      -2.192  -4.536  32.609  1.00 94.09           C  
ATOM   4209  O   VAL C 297       0.318  -5.416  34.574  1.00 94.09           O  
ATOM   4210  CG1 VAL C 297      -2.757  -5.310  33.798  1.00 94.09           C  
ATOM   4211  CG2 VAL C 297      -3.084  -3.343  32.270  1.00 94.09           C  
ATOM   4212  N   ALA C 298       0.605  -6.014  32.476  1.00 92.93           N  
ATOM   4213  CA  ALA C 298       1.424  -7.179  32.802  1.00 92.93           C  
ATOM   4214  C   ALA C 298       2.745  -6.761  33.440  1.00 92.93           C  
ATOM   4215  CB  ALA C 298       1.682  -8.014  31.550  1.00 92.93           C  
ATOM   4216  O   ALA C 298       3.238  -7.426  34.355  1.00 92.93           O  
ATOM   4217  N   ALA C 299       3.302  -5.642  33.009  1.00 91.69           N  
ATOM   4218  CA  ALA C 299       4.568  -5.146  33.542  1.00 91.69           C  
ATOM   4219  C   ALA C 299       4.378  -4.529  34.924  1.00 91.69           C  
ATOM   4220  CB  ALA C 299       5.183  -4.125  32.587  1.00 91.69           C  
ATOM   4221  O   ALA C 299       5.262  -4.620  35.779  1.00 91.69           O  
ATOM   4222  N   ALA C 300       3.197  -3.978  35.171  1.00 93.17           N  
ATOM   4223  CA  ALA C 300       2.912  -3.287  36.425  1.00 93.17           C  
ATOM   4224  C   ALA C 300       2.531  -4.277  37.523  1.00 93.17           C  
ATOM   4225  CB  ALA C 300       1.797  -2.263  36.227  1.00 93.17           C  
ATOM   4226  O   ALA C 300       2.834  -4.057  38.698  1.00 93.17           O  
ATOM   4227  N   ARG C 301       1.923  -5.391  37.158  1.00 93.50           N  
ATOM   4228  CA  ARG C 301       1.425  -6.347  38.141  1.00 93.50           C  
ATOM   4229  C   ARG C 301       1.984  -7.742  37.881  1.00 93.50           C  
ATOM   4230  CB  ARG C 301      -0.105  -6.386  38.127  1.00 93.50           C  
ATOM   4231  O   ARG C 301       1.522  -8.444  36.979  1.00 93.50           O  
ATOM   4232  CG  ARG C 301      -0.758  -5.141  38.707  1.00 93.50           C  
ATOM   4233  CD  ARG C 301      -2.277  -5.216  38.637  1.00 93.50           C  
ATOM   4234  NE  ARG C 301      -2.799  -6.324  39.432  1.00 93.50           N  
ATOM   4235  NH1 ARG C 301      -5.010  -5.952  38.875  1.00 93.50           N  
ATOM   4236  NH2 ARG C 301      -4.451  -7.676  40.279  1.00 93.50           N  
ATOM   4237  CZ  ARG C 301      -4.086  -6.648  39.527  1.00 93.50           C  
ATOM   4238  N   GLU C 302       2.799  -8.241  38.796  1.00 91.32           N  
ATOM   4239  CA  GLU C 302       3.441  -9.545  38.659  1.00 91.32           C  
ATOM   4240  C   GLU C 302       2.415 -10.673  38.719  1.00 91.32           C  
ATOM   4241  CB  GLU C 302       4.501  -9.739  39.747  1.00 91.32           C  
ATOM   4242  O   GLU C 302       2.570 -11.696  38.048  1.00 91.32           O  
ATOM   4243  CG  GLU C 302       5.592 -10.731  39.372  1.00 91.32           C  
ATOM   4244  CD  GLU C 302       6.669 -10.869  40.436  1.00 91.32           C  
ATOM   4245  OE1 GLU C 302       7.620 -11.659  40.238  1.00 91.32           O  
ATOM   4246  OE2 GLU C 302       6.560 -10.182  41.476  1.00 91.32           O  
ATOM   4247  N   ASP C 303       1.343 -10.521  39.543  1.00 92.16           N  
ATOM   4248  CA  ASP C 303       0.303 -11.539  39.658  1.00 92.16           C  
ATOM   4249  C   ASP C 303      -0.414 -11.745  38.326  1.00 92.16           C  
ATOM   4250  CB  ASP C 303      -0.704 -11.156  40.745  1.00 92.16           C  
ATOM   4251  O   ASP C 303      -0.745 -12.875  37.961  1.00 92.16           O  
ATOM   4252  CG  ASP C 303      -1.347  -9.801  40.506  1.00 92.16           C  
ATOM   4253  OD1 ASP C 303      -0.657  -8.874  40.030  1.00 92.16           O  
ATOM   4254  OD2 ASP C 303      -2.554  -9.659  40.798  1.00 92.16           O  
ATOM   4255  N   VAL C 304      -0.601 -10.669  37.577  1.00 92.83           N  
ATOM   4256  CA  VAL C 304      -1.251 -10.738  36.273  1.00 92.83           C  
ATOM   4257  C   VAL C 304      -0.339 -11.452  35.278  1.00 92.83           C  
ATOM   4258  CB  VAL C 304      -1.618  -9.333  35.746  1.00 92.83           C  
ATOM   4259  O   VAL C 304      -0.794 -12.301  34.507  1.00 92.83           O  
ATOM   4260  CG1 VAL C 304      -2.157  -9.416  34.319  1.00 92.83           C  
ATOM   4261  CG2 VAL C 304      -2.638  -8.668  36.668  1.00 92.83           C  
ATOM   4262  N   GLN C 305       0.921 -11.138  35.309  1.00 93.25           N  
ATOM   4263  CA  GLN C 305       1.892 -11.777  34.427  1.00 93.25           C  
ATOM   4264  C   GLN C 305       1.923 -13.287  34.645  1.00 93.25           C  
ATOM   4265  CB  GLN C 305       3.286 -11.186  34.646  1.00 93.25           C  
ATOM   4266  O   GLN C 305       1.944 -14.058  33.683  1.00 93.25           O  
ATOM   4267  CG  GLN C 305       4.325 -11.675  33.646  1.00 93.25           C  
ATOM   4268  CD  GLN C 305       4.408 -10.798  32.411  1.00 93.25           C  
ATOM   4269  NE2 GLN C 305       5.137 -11.264  31.401  1.00 93.25           N  
ATOM   4270  OE1 GLN C 305       3.822  -9.712  32.363  1.00 93.25           O  
ATOM   4271  N   MET C 306       1.881 -13.675  35.904  1.00 94.44           N  
ATOM   4272  CA  MET C 306       1.893 -15.095  36.243  1.00 94.44           C  
ATOM   4273  C   MET C 306       0.621 -15.782  35.758  1.00 94.44           C  
ATOM   4274  CB  MET C 306       2.048 -15.287  37.753  1.00 94.44           C  
ATOM   4275  O   MET C 306       0.674 -16.892  35.226  1.00 94.44           O  
ATOM   4276  CG  MET C 306       3.470 -15.093  38.253  1.00 94.44           C  
ATOM   4277  SD  MET C 306       3.646 -15.479  40.039  1.00 94.44           S  
ATOM   4278  CE  MET C 306       2.945 -17.152  40.075  1.00 94.44           C  
ATOM   4279  N   LYS C 307      -0.479 -15.084  35.934  1.00 94.53           N  
ATOM   4280  CA  LYS C 307      -1.754 -15.642  35.492  1.00 94.53           C  
ATOM   4281  C   LYS C 307      -1.798 -15.777  33.973  1.00 94.53           C  
ATOM   4282  CB  LYS C 307      -2.916 -14.772  35.975  1.00 94.53           C  
ATOM   4283  O   LYS C 307      -2.327 -16.759  33.447  1.00 94.53           O  
ATOM   4284  CG  LYS C 307      -4.290 -15.358  35.684  1.00 94.53           C  
ATOM   4285  CD  LYS C 307      -4.507 -16.670  36.427  1.00 94.53           C  
ATOM   4286  CE  LYS C 307      -5.910 -17.216  36.202  1.00 94.53           C  
ATOM   4287  NZ  LYS C 307      -6.119 -18.515  36.908  1.00 94.53           N  
ATOM   4288  N   LEU C 308      -1.270 -14.860  33.249  1.00 96.15           N  
ATOM   4289  CA  LEU C 308      -1.208 -14.902  31.792  1.00 96.15           C  
ATOM   4290  C   LEU C 308      -0.406 -16.109  31.316  1.00 96.15           C  
ATOM   4291  CB  LEU C 308      -0.589 -13.614  31.243  1.00 96.15           C  
ATOM   4292  O   LEU C 308      -0.814 -16.802  30.382  1.00 96.15           O  
ATOM   4293  CG  LEU C 308      -1.513 -12.398  31.162  1.00 96.15           C  
ATOM   4294  CD1 LEU C 308      -0.704 -11.135  30.888  1.00 96.15           C  
ATOM   4295  CD2 LEU C 308      -2.574 -12.604  30.087  1.00 96.15           C  
ATOM   4296  N   GLU C 309       0.705 -16.357  31.985  1.00 94.85           N  
ATOM   4297  CA  GLU C 309       1.535 -17.509  31.646  1.00 94.85           C  
ATOM   4298  C   GLU C 309       0.790 -18.818  31.894  1.00 94.85           C  
ATOM   4299  CB  GLU C 309       2.839 -17.486  32.447  1.00 94.85           C  
ATOM   4300  O   GLU C 309       0.864 -19.744  31.083  1.00 94.85           O  
ATOM   4301  CG  GLU C 309       3.886 -16.531  31.892  1.00 94.85           C  
ATOM   4302  CD  GLU C 309       5.106 -16.390  32.788  1.00 94.85           C  
ATOM   4303  OE1 GLU C 309       5.985 -15.552  32.488  1.00 94.85           O  
ATOM   4304  OE2 GLU C 309       5.183 -17.125  33.798  1.00 94.85           O  
ATOM   4305  N   GLU C 310       0.043 -18.807  32.989  1.00 95.17           N  
ATOM   4306  CA  GLU C 310      -0.769 -19.978  33.307  1.00 95.17           C  
ATOM   4307  C   GLU C 310      -1.838 -20.214  32.244  1.00 95.17           C  
ATOM   4308  CB  GLU C 310      -1.421 -19.823  34.683  1.00 95.17           C  
ATOM   4309  O   GLU C 310      -2.046 -21.347  31.806  1.00 95.17           O  
ATOM   4310  CG  GLU C 310      -2.278 -21.011  35.095  1.00 95.17           C  
ATOM   4311  CD  GLU C 310      -3.095 -20.754  36.352  1.00 95.17           C  
ATOM   4312  OE1 GLU C 310      -4.062 -21.506  36.611  1.00 95.17           O  
ATOM   4313  OE2 GLU C 310      -2.765 -19.794  37.083  1.00 95.17           O  
ATOM   4314  N   CYS C 311      -2.504 -19.137  31.870  1.00 95.86           N  
ATOM   4315  CA  CYS C 311      -3.538 -19.226  30.845  1.00 95.86           C  
ATOM   4316  C   CYS C 311      -2.958 -19.728  29.528  1.00 95.86           C  
ATOM   4317  CB  CYS C 311      -4.203 -17.866  30.635  1.00 95.86           C  
ATOM   4318  O   CYS C 311      -3.551 -20.584  28.869  1.00 95.86           O  
ATOM   4319  SG  CYS C 311      -5.251 -17.348  32.012  1.00 95.86           S  
ATOM   4320  N   SER C 312      -1.820 -19.240  29.110  1.00 94.33           N  
ATOM   4321  CA  SER C 312      -1.161 -19.656  27.876  1.00 94.33           C  
ATOM   4322  C   SER C 312      -0.817 -21.141  27.906  1.00 94.33           C  
ATOM   4323  CB  SER C 312       0.108 -18.835  27.643  1.00 94.33           C  
ATOM   4324  O   SER C 312      -0.991 -21.845  26.909  1.00 94.33           O  
ATOM   4325  OG  SER C 312       0.354 -18.671  26.257  1.00 94.33           O  
ATOM   4326  N   GLN C 313      -0.395 -21.611  29.069  1.00 93.69           N  
ATOM   4327  CA  GLN C 313      -0.063 -23.023  29.231  1.00 93.69           C  
ATOM   4328  C   GLN C 313      -1.301 -23.901  29.072  1.00 93.69           C  
ATOM   4329  CB  GLN C 313       0.583 -23.270  30.595  1.00 93.69           C  
ATOM   4330  O   GLN C 313      -1.256 -24.930  28.395  1.00 93.69           O  
ATOM   4331  CG  GLN C 313       1.511 -24.477  30.626  1.00 93.69           C  
ATOM   4332  CD  GLN C 313       2.669 -24.352  29.654  1.00 93.69           C  
ATOM   4333  NE2 GLN C 313       3.294 -25.478  29.328  1.00 93.69           N  
ATOM   4334  OE1 GLN C 313       2.999 -23.252  29.199  1.00 93.69           O  
ATOM   4335  N   ARG C 314      -2.389 -23.494  29.590  1.00 92.33           N  
ATOM   4336  CA  ARG C 314      -3.639 -24.245  29.532  1.00 92.33           C  
ATOM   4337  C   ARG C 314      -4.233 -24.212  28.128  1.00 92.33           C  
ATOM   4338  CB  ARG C 314      -4.646 -23.690  30.541  1.00 92.33           C  
ATOM   4339  O   ARG C 314      -4.801 -25.203  27.666  1.00 92.33           O  
ATOM   4340  CG  ARG C 314      -5.702 -24.695  30.974  1.00 92.33           C  
ATOM   4341  CD  ARG C 314      -6.566 -24.153  32.104  1.00 92.33           C  
ATOM   4342  NE  ARG C 314      -7.746 -24.984  32.326  1.00 92.33           N  
ATOM   4343  NH1 ARG C 314      -8.500 -23.789  34.154  1.00 92.33           N  
ATOM   4344  NH2 ARG C 314      -9.675 -25.609  33.404  1.00 92.33           N  
ATOM   4345  CZ  ARG C 314      -8.638 -24.792  33.294  1.00 92.33           C  
ATOM   4346  N   ALA C 315      -4.081 -23.102  27.444  1.00 91.73           N  
ATOM   4347  CA  ALA C 315      -4.728 -22.904  26.149  1.00 91.73           C  
ATOM   4348  C   ALA C 315      -3.973 -23.633  25.042  1.00 91.73           C  
ATOM   4349  CB  ALA C 315      -4.830 -21.415  25.828  1.00 91.73           C  
ATOM   4350  O   ALA C 315      -4.582 -24.293  24.197  1.00 91.73           O  
ATOM   4351  N   ASN C 316      -2.641 -23.559  25.039  1.00 90.41           N  
ATOM   4352  CA  ASN C 316      -1.894 -24.088  23.903  1.00 90.41           C  
ATOM   4353  C   ASN C 316      -0.509 -24.576  24.320  1.00 90.41           C  
ATOM   4354  CB  ASN C 316      -1.776 -23.033  22.801  1.00 90.41           C  
ATOM   4355  O   ASN C 316       0.452 -24.450  23.560  1.00 90.41           O  
ATOM   4356  CG  ASN C 316      -1.233 -21.713  23.312  1.00 90.41           C  
ATOM   4357  ND2 ASN C 316      -2.020 -20.653  23.169  1.00 90.41           N  
ATOM   4358  OD1 ASN C 316      -0.116 -21.646  23.830  1.00 90.41           O  
ATOM   4359  N   ASN C 317      -0.295 -24.993  25.574  1.00 90.10           N  
ATOM   4360  CA  ASN C 317       0.947 -25.512  26.136  1.00 90.10           C  
ATOM   4361  C   ASN C 317       2.059 -24.467  26.098  1.00 90.10           C  
ATOM   4362  CB  ASN C 317       1.384 -26.778  25.396  1.00 90.10           C  
ATOM   4363  O   ASN C 317       3.220 -24.798  25.850  1.00 90.10           O  
ATOM   4364  CG  ASN C 317       0.527 -27.980  25.741  1.00 90.10           C  
ATOM   4365  ND2 ASN C 317       0.519 -28.975  24.861  1.00 90.10           N  
ATOM   4366  OD1 ASN C 317      -0.122 -28.015  26.789  1.00 90.10           O  
ATOM   4367  N   GLY C 318       1.645 -23.233  26.188  1.00 88.68           N  
ATOM   4368  CA  GLY C 318       2.590 -22.131  26.267  1.00 88.68           C  
ATOM   4369  C   GLY C 318       3.160 -21.735  24.918  1.00 88.68           C  
ATOM   4370  O   GLY C 318       4.138 -20.988  24.846  1.00 88.68           O  
ATOM   4371  N   ARG C 319       2.532 -22.229  23.863  1.00 88.03           N  
ATOM   4372  CA  ARG C 319       3.031 -21.974  22.515  1.00 88.03           C  
ATOM   4373  C   ARG C 319       2.788 -20.526  22.106  1.00 88.03           C  
ATOM   4374  CB  ARG C 319       2.371 -22.921  21.510  1.00 88.03           C  
ATOM   4375  O   ARG C 319       3.658 -19.891  21.505  1.00 88.03           O  
ATOM   4376  CG  ARG C 319       3.141 -23.069  20.207  1.00 88.03           C  
ATOM   4377  CD  ARG C 319       2.493 -24.091  19.283  1.00 88.03           C  
ATOM   4378  NE  ARG C 319       3.021 -24.000  17.925  1.00 88.03           N  
ATOM   4379  NH1 ARG C 319       2.033 -25.954  17.188  1.00 88.03           N  
ATOM   4380  NH2 ARG C 319       3.321 -24.707  15.760  1.00 88.03           N  
ATOM   4381  CZ  ARG C 319       2.790 -24.887  16.961  1.00 88.03           C  
ATOM   4382  N   PHE C 320       1.633 -20.001  22.427  1.00 89.80           N  
ATOM   4383  CA  PHE C 320       1.293 -18.632  22.060  1.00 89.80           C  
ATOM   4384  C   PHE C 320       0.821 -17.847  23.278  1.00 89.80           C  
ATOM   4385  CB  PHE C 320       0.212 -18.617  20.975  1.00 89.80           C  
ATOM   4386  O   PHE C 320       0.065 -18.365  24.103  1.00 89.80           O  
ATOM   4387  CG  PHE C 320       0.573 -19.410  19.748  1.00 89.80           C  
ATOM   4388  CD1 PHE C 320       1.534 -18.943  18.859  1.00 89.80           C  
ATOM   4389  CD2 PHE C 320      -0.049 -20.623  19.483  1.00 89.80           C  
ATOM   4390  CE1 PHE C 320       1.870 -19.674  17.722  1.00 89.80           C  
ATOM   4391  CE2 PHE C 320       0.282 -21.360  18.349  1.00 89.80           C  
ATOM   4392  CZ  PHE C 320       1.241 -20.883  17.470  1.00 89.80           C  
ATOM   4393  N   THR C 321       1.334 -16.601  23.414  1.00 91.64           N  
ATOM   4394  CA  THR C 321       0.855 -15.697  24.454  1.00 91.64           C  
ATOM   4395  C   THR C 321      -0.462 -15.046  24.041  1.00 91.64           C  
ATOM   4396  CB  THR C 321       1.894 -14.604  24.767  1.00 91.64           C  
ATOM   4397  O   THR C 321      -0.863 -15.129  22.878  1.00 91.64           O  
ATOM   4398  CG2 THR C 321       3.242 -15.217  25.134  1.00 91.64           C  
ATOM   4399  OG1 THR C 321       2.060 -13.767  23.616  1.00 91.64           O  
ATOM   4400  N   LEU C 322      -1.153 -14.465  25.004  1.00 94.33           N  
ATOM   4401  CA  LEU C 322      -2.381 -13.744  24.687  1.00 94.33           C  
ATOM   4402  C   LEU C 322      -2.112 -12.624  23.688  1.00 94.33           C  
ATOM   4403  CB  LEU C 322      -3.009 -13.168  25.960  1.00 94.33           C  
ATOM   4404  O   LEU C 322      -2.908 -12.396  22.775  1.00 94.33           O  
ATOM   4405  CG  LEU C 322      -4.286 -12.348  25.774  1.00 94.33           C  
ATOM   4406  CD1 LEU C 322      -5.341 -13.169  25.039  1.00 94.33           C  
ATOM   4407  CD2 LEU C 322      -4.817 -11.872  27.122  1.00 94.33           C  
ATOM   4408  N   ARG C 323      -0.971 -11.964  23.826  1.00 91.08           N  
ATOM   4409  CA  ARG C 323      -0.598 -10.890  22.910  1.00 91.08           C  
ATOM   4410  C   ARG C 323      -0.557 -11.388  21.470  1.00 91.08           C  
ATOM   4411  CB  ARG C 323       0.758 -10.298  23.299  1.00 91.08           C  
ATOM   4412  O   ARG C 323      -1.077 -10.732  20.565  1.00 91.08           O  
ATOM   4413  CG  ARG C 323       1.228  -9.181  22.382  1.00 91.08           C  
ATOM   4414  CD  ARG C 323       2.600  -8.659  22.787  1.00 91.08           C  
ATOM   4415  NE  ARG C 323       3.108  -7.679  21.830  1.00 91.08           N  
ATOM   4416  NH1 ARG C 323       2.708  -5.847  23.180  1.00 91.08           N  
ATOM   4417  NH2 ARG C 323       3.629  -5.565  21.100  1.00 91.08           N  
ATOM   4418  CZ  ARG C 323       3.147  -6.366  22.039  1.00 91.08           C  
ATOM   4419  N   ASP C 324       0.049 -12.548  21.286  1.00 87.91           N  
ATOM   4420  CA  ASP C 324       0.123 -13.162  19.964  1.00 87.91           C  
ATOM   4421  C   ASP C 324      -1.271 -13.484  19.430  1.00 87.91           C  
ATOM   4422  CB  ASP C 324       0.976 -14.431  20.008  1.00 87.91           C  
ATOM   4423  O   ASP C 324      -1.587 -13.175  18.279  1.00 87.91           O  
ATOM   4424  CG  ASP C 324       2.427 -14.158  20.366  1.00 87.91           C  
ATOM   4425  OD1 ASP C 324       2.924 -13.045  20.091  1.00 87.91           O  
ATOM   4426  OD2 ASP C 324       3.079 -15.067  20.924  1.00 87.91           O  
ATOM   4427  N   LEU C 325      -2.106 -14.012  20.243  1.00 93.93           N  
ATOM   4428  CA  LEU C 325      -3.431 -14.474  19.841  1.00 93.93           C  
ATOM   4429  C   LEU C 325      -4.335 -13.295  19.496  1.00 93.93           C  
ATOM   4430  CB  LEU C 325      -4.067 -15.311  20.954  1.00 93.93           C  
ATOM   4431  O   LEU C 325      -5.215 -13.413  18.640  1.00 93.93           O  
ATOM   4432  CG  LEU C 325      -3.437 -16.680  21.216  1.00 93.93           C  
ATOM   4433  CD1 LEU C 325      -4.080 -17.335  22.434  1.00 93.93           C  
ATOM   4434  CD2 LEU C 325      -3.570 -17.575  19.989  1.00 93.93           C  
ATOM   4435  N   LEU C 326      -4.102 -12.168  20.102  1.00 93.86           N  
ATOM   4436  CA  LEU C 326      -4.912 -10.982  19.848  1.00 93.86           C  
ATOM   4437  C   LEU C 326      -4.706 -10.477  18.424  1.00 93.86           C  
ATOM   4438  CB  LEU C 326      -4.569  -9.875  20.849  1.00 93.86           C  
ATOM   4439  O   LEU C 326      -5.548  -9.751  17.890  1.00 93.86           O  
ATOM   4440  CG  LEU C 326      -5.099 -10.060  22.272  1.00 93.86           C  
ATOM   4441  CD1 LEU C 326      -4.622  -8.922  23.168  1.00 93.86           C  
ATOM   4442  CD2 LEU C 326      -6.622 -10.144  22.270  1.00 93.86           C  
ATOM   4443  N   MET C 327      -3.636 -10.853  17.735  1.00 87.14           N  
ATOM   4444  CA  MET C 327      -3.325 -10.387  16.386  1.00 87.14           C  
ATOM   4445  C   MET C 327      -4.001 -11.264  15.338  1.00 87.14           C  
ATOM   4446  CB  MET C 327      -1.813 -10.370  16.158  1.00 87.14           C  
ATOM   4447  O   MET C 327      -4.134 -10.865  14.180  1.00 87.14           O  
ATOM   4448  CG  MET C 327      -1.069  -9.389  17.050  1.00 87.14           C  
ATOM   4449  SD  MET C 327      -1.599  -7.653  16.781  1.00 87.14           S  
ATOM   4450  CE  MET C 327      -2.468  -7.337  18.342  1.00 87.14           C  
ATOM   4451  N   VAL C 328      -4.521 -12.392  15.725  1.00 90.24           N  
ATOM   4452  CA  VAL C 328      -4.992 -13.428  14.812  1.00 90.24           C  
ATOM   4453  C   VAL C 328      -6.239 -12.941  14.076  1.00 90.24           C  
ATOM   4454  CB  VAL C 328      -5.294 -14.747  15.558  1.00 90.24           C  
ATOM   4455  O   VAL C 328      -6.361 -13.122  12.863  1.00 90.24           O  
ATOM   4456  CG1 VAL C 328      -6.045 -15.720  14.651  1.00 90.24           C  
ATOM   4457  CG2 VAL C 328      -4.001 -15.378  16.070  1.00 90.24           C  
ATOM   4458  N   PRO C 329      -7.190 -12.282  14.758  1.00 91.43           N  
ATOM   4459  CA  PRO C 329      -8.385 -11.811  14.053  1.00 91.43           C  
ATOM   4460  C   PRO C 329      -8.055 -10.883  12.886  1.00 91.43           C  
ATOM   4461  CB  PRO C 329      -9.165 -11.067  15.140  1.00 91.43           C  
ATOM   4462  O   PRO C 329      -8.654 -10.998  11.813  1.00 91.43           O  
ATOM   4463  CG  PRO C 329      -8.818 -11.773  16.411  1.00 91.43           C  
ATOM   4464  CD  PRO C 329      -7.368 -12.161  16.360  1.00 91.43           C  
ATOM   4465  N   MET C 330      -7.123  -9.956  13.118  1.00 81.60           N  
ATOM   4466  CA  MET C 330      -6.720  -9.067  12.032  1.00 81.60           C  
ATOM   4467  C   MET C 330      -6.124  -9.859  10.873  1.00 81.60           C  
ATOM   4468  CB  MET C 330      -5.712  -8.031  12.531  1.00 81.60           C  
ATOM   4469  O   MET C 330      -6.414  -9.577   9.709  1.00 81.60           O  
ATOM   4470  CG  MET C 330      -5.377  -6.958  11.507  1.00 81.60           C  
ATOM   4471  SD  MET C 330      -4.301  -5.641  12.195  1.00 81.60           S  
ATOM   4472  CE  MET C 330      -2.671  -6.401  11.955  1.00 81.60           C  
ATOM   4473  N   GLN C 331      -5.360 -10.837  11.146  1.00 82.82           N  
ATOM   4474  CA  GLN C 331      -4.728 -11.663  10.123  1.00 82.82           C  
ATOM   4475  C   GLN C 331      -5.766 -12.474   9.353  1.00 82.82           C  
ATOM   4476  CB  GLN C 331      -3.691 -12.596  10.750  1.00 82.82           C  
ATOM   4477  O   GLN C 331      -5.687 -12.590   8.128  1.00 82.82           O  
ATOM   4478  CG  GLN C 331      -2.486 -11.873  11.335  1.00 82.82           C  
ATOM   4479  CD  GLN C 331      -1.521 -12.811  12.034  1.00 82.82           C  
ATOM   4480  NE2 GLN C 331      -0.240 -12.457  12.028  1.00 82.82           N  
ATOM   4481  OE1 GLN C 331      -1.922 -13.846  12.576  1.00 82.82           O  
ATOM   4482  N   ARG C 332      -6.770 -12.955  10.062  1.00 89.20           N  
ATOM   4483  CA  ARG C 332      -7.782 -13.809   9.451  1.00 89.20           C  
ATOM   4484  C   ARG C 332      -8.640 -13.022   8.466  1.00 89.20           C  
ATOM   4485  CB  ARG C 332      -8.667 -14.448  10.523  1.00 89.20           C  
ATOM   4486  O   ARG C 332      -8.862 -13.464   7.337  1.00 89.20           O  
ATOM   4487  CG  ARG C 332      -9.842 -15.234   9.965  1.00 89.20           C  
ATOM   4488  CD  ARG C 332      -9.380 -16.412   9.118  1.00 89.20           C  
ATOM   4489  NE  ARG C 332     -10.510 -17.185   8.608  1.00 89.20           N  
ATOM   4490  NH1 ARG C 332      -9.215 -18.677   7.411  1.00 89.20           N  
ATOM   4491  NH2 ARG C 332     -11.499 -18.873   7.405  1.00 89.20           N  
ATOM   4492  CZ  ARG C 332     -10.405 -18.243   7.809  1.00 89.20           C  
ATOM   4493  N   VAL C 333      -9.081 -11.855   8.913  1.00 87.54           N  
ATOM   4494  CA  VAL C 333     -10.014 -11.093   8.089  1.00 87.54           C  
ATOM   4495  C   VAL C 333      -9.345 -10.707   6.772  1.00 87.54           C  
ATOM   4496  CB  VAL C 333     -10.516  -9.829   8.822  1.00 87.54           C  
ATOM   4497  O   VAL C 333     -10.019 -10.526   5.756  1.00 87.54           O  
ATOM   4498  CG1 VAL C 333      -9.392  -8.805   8.964  1.00 87.54           C  
ATOM   4499  CG2 VAL C 333     -11.707  -9.222   8.082  1.00 87.54           C  
ATOM   4500  N   LEU C 334      -7.997 -10.668   6.732  1.00 81.20           N  
ATOM   4501  CA  LEU C 334      -7.256 -10.271   5.540  1.00 81.20           C  
ATOM   4502  C   LEU C 334      -6.941 -11.480   4.667  1.00 81.20           C  
ATOM   4503  CB  LEU C 334      -5.959  -9.556   5.930  1.00 81.20           C  
ATOM   4504  O   LEU C 334      -6.220 -11.363   3.674  1.00 81.20           O  
ATOM   4505  CG  LEU C 334      -6.112  -8.196   6.612  1.00 81.20           C  
ATOM   4506  CD1 LEU C 334      -4.753  -7.675   7.066  1.00 81.20           C  
ATOM   4507  CD2 LEU C 334      -6.787  -7.201   5.675  1.00 81.20           C  
ATOM   4508  N   LYS C 335      -7.515 -12.633   4.997  1.00 83.02           N  
ATOM   4509  CA  LYS C 335      -7.204 -13.850   4.253  1.00 83.02           C  
ATOM   4510  C   LYS C 335      -8.372 -14.265   3.364  1.00 83.02           C  
ATOM   4511  CB  LYS C 335      -6.843 -14.987   5.210  1.00 83.02           C  
ATOM   4512  O   LYS C 335      -8.187 -14.991   2.385  1.00 83.02           O  
ATOM   4513  CG  LYS C 335      -5.553 -14.760   5.984  1.00 83.02           C  
ATOM   4514  CD  LYS C 335      -4.344 -14.731   5.058  1.00 83.02           C  
ATOM   4515  CE  LYS C 335      -3.050 -14.522   5.833  1.00 83.02           C  
ATOM   4516  NZ  LYS C 335      -1.894 -14.266   4.923  1.00 83.02           N  
ATOM   4517  N   TYR C 336      -9.573 -13.820   3.629  1.00 88.97           N  
ATOM   4518  CA  TYR C 336     -10.769 -14.293   2.940  1.00 88.97           C  
ATOM   4519  C   TYR C 336     -10.686 -14.007   1.446  1.00 88.97           C  
ATOM   4520  CB  TYR C 336     -12.023 -13.640   3.529  1.00 88.97           C  
ATOM   4521  O   TYR C 336     -10.927 -14.893   0.623  1.00 88.97           O  
ATOM   4522  CG  TYR C 336     -12.430 -14.205   4.868  1.00 88.97           C  
ATOM   4523  CD1 TYR C 336     -12.726 -15.558   5.014  1.00 88.97           C  
ATOM   4524  CD2 TYR C 336     -12.520 -13.387   5.989  1.00 88.97           C  
ATOM   4525  CE1 TYR C 336     -13.104 -16.083   6.246  1.00 88.97           C  
ATOM   4526  CE2 TYR C 336     -12.897 -13.901   7.226  1.00 88.97           C  
ATOM   4527  OH  TYR C 336     -13.559 -15.762   8.566  1.00 88.97           O  
ATOM   4528  CZ  TYR C 336     -13.186 -15.248   7.344  1.00 88.97           C  
ATOM   4529  N   HIS C 337     -10.339 -12.779   1.114  1.00 81.74           N  
ATOM   4530  CA  HIS C 337     -10.287 -12.437  -0.303  1.00 81.74           C  
ATOM   4531  C   HIS C 337      -9.221 -13.252  -1.028  1.00 81.74           C  
ATOM   4532  CB  HIS C 337     -10.018 -10.942  -0.484  1.00 81.74           C  
ATOM   4533  O   HIS C 337      -9.387 -13.598  -2.200  1.00 81.74           O  
ATOM   4534  CG  HIS C 337      -8.650 -10.522  -0.049  1.00 81.74           C  
ATOM   4535  CD2 HIS C 337      -8.224  -9.926   1.090  1.00 81.74           C  
ATOM   4536  ND1 HIS C 337      -7.532 -10.701  -0.833  1.00 81.74           N  
ATOM   4537  CE1 HIS C 337      -6.473 -10.234  -0.193  1.00 81.74           C  
ATOM   4538  NE2 HIS C 337      -6.866  -9.758   0.976  1.00 81.74           N  
ATOM   4539  N   LEU C 338      -8.122 -13.606  -0.311  1.00 80.31           N  
ATOM   4540  CA  LEU C 338      -7.071 -14.424  -0.906  1.00 80.31           C  
ATOM   4541  C   LEU C 338      -7.567 -15.843  -1.165  1.00 80.31           C  
ATOM   4542  CB  LEU C 338      -5.840 -14.460   0.004  1.00 80.31           C  
ATOM   4543  O   LEU C 338      -7.318 -16.407  -2.232  1.00 80.31           O  
ATOM   4544  CG  LEU C 338      -5.142 -13.122   0.254  1.00 80.31           C  
ATOM   4545  CD1 LEU C 338      -4.008 -13.295   1.258  1.00 80.31           C  
ATOM   4546  CD2 LEU C 338      -4.621 -12.539  -1.055  1.00 80.31           C  
ATOM   4547  N   LEU C 339      -8.355 -16.398  -0.155  1.00 85.74           N  
ATOM   4548  CA  LEU C 339      -8.914 -17.738  -0.302  1.00 85.74           C  
ATOM   4549  C   LEU C 339      -9.903 -17.790  -1.461  1.00 85.74           C  
ATOM   4550  CB  LEU C 339      -9.604 -18.175   0.993  1.00 85.74           C  
ATOM   4551  O   LEU C 339      -9.853 -18.706  -2.285  1.00 85.74           O  
ATOM   4552  CG  LEU C 339      -8.689 -18.464   2.184  1.00 85.74           C  
ATOM   4553  CD1 LEU C 339      -9.511 -18.613   3.460  1.00 85.74           C  
ATOM   4554  CD2 LEU C 339      -7.857 -19.716   1.929  1.00 85.74           C  
ATOM   4555  N   LEU C 340     -10.734 -16.798  -1.556  1.00 88.86           N  
ATOM   4556  CA  LEU C 340     -11.733 -16.745  -2.617  1.00 88.86           C  
ATOM   4557  C   LEU C 340     -11.072 -16.553  -3.977  1.00 88.86           C  
ATOM   4558  CB  LEU C 340     -12.732 -15.614  -2.357  1.00 88.86           C  
ATOM   4559  O   LEU C 340     -11.512 -17.133  -4.973  1.00 88.86           O  
ATOM   4560  CG  LEU C 340     -13.778 -15.870  -1.272  1.00 88.86           C  
ATOM   4561  CD1 LEU C 340     -14.532 -14.583  -0.948  1.00 88.86           C  
ATOM   4562  CD2 LEU C 340     -14.745 -16.966  -1.707  1.00 88.86           C  
ATOM   4563  N   GLN C 341     -10.046 -15.705  -3.945  1.00 78.74           N  
ATOM   4564  CA  GLN C 341      -9.316 -15.487  -5.190  1.00 78.74           C  
ATOM   4565  C   GLN C 341      -8.789 -16.803  -5.756  1.00 78.74           C  
ATOM   4566  CB  GLN C 341      -8.160 -14.510  -4.971  1.00 78.74           C  
ATOM   4567  O   GLN C 341      -8.936 -17.074  -6.949  1.00 78.74           O  
ATOM   4568  CG  GLN C 341      -7.481 -14.062  -6.258  1.00 78.74           C  
ATOM   4569  CD  GLN C 341      -6.417 -13.007  -6.024  1.00 78.74           C  
ATOM   4570  NE2 GLN C 341      -6.572 -11.855  -6.668  1.00 78.74           N  
ATOM   4571  OE1 GLN C 341      -5.463 -13.224  -5.270  1.00 78.74           O  
ATOM   4572  N   GLU C 342      -8.221 -17.638  -4.875  1.00 78.70           N  
ATOM   4573  CA  GLU C 342      -7.703 -18.936  -5.298  1.00 78.70           C  
ATOM   4574  C   GLU C 342      -8.827 -19.848  -5.781  1.00 78.70           C  
ATOM   4575  CB  GLU C 342      -6.935 -19.606  -4.156  1.00 78.70           C  
ATOM   4576  O   GLU C 342      -8.675 -20.552  -6.781  1.00 78.70           O  
ATOM   4577  CG  GLU C 342      -6.051 -20.761  -4.605  1.00 78.70           C  
ATOM   4578  CD  GLU C 342      -4.942 -20.334  -5.554  1.00 78.70           C  
ATOM   4579  OE1 GLU C 342      -4.316 -21.211  -6.191  1.00 78.70           O  
ATOM   4580  OE2 GLU C 342      -4.696 -19.111  -5.661  1.00 78.70           O  
ATOM   4581  N   LEU C 343      -9.959 -19.809  -5.110  1.00 86.86           N  
ATOM   4582  CA  LEU C 343     -11.113 -20.615  -5.494  1.00 86.86           C  
ATOM   4583  C   LEU C 343     -11.631 -20.203  -6.868  1.00 86.86           C  
ATOM   4584  CB  LEU C 343     -12.229 -20.482  -4.454  1.00 86.86           C  
ATOM   4585  O   LEU C 343     -11.914 -21.058  -7.710  1.00 86.86           O  
ATOM   4586  CG  LEU C 343     -13.484 -21.322  -4.695  1.00 86.86           C  
ATOM   4587  CD1 LEU C 343     -13.127 -22.804  -4.749  1.00 86.86           C  
ATOM   4588  CD2 LEU C 343     -14.523 -21.056  -3.611  1.00 86.86           C  
ATOM   4589  N   VAL C 344     -11.736 -18.934  -7.134  1.00 85.76           N  
ATOM   4590  CA  VAL C 344     -12.201 -18.416  -8.416  1.00 85.76           C  
ATOM   4591  C   VAL C 344     -11.280 -18.898  -9.534  1.00 85.76           C  
ATOM   4592  CB  VAL C 344     -12.271 -16.872  -8.412  1.00 85.76           C  
ATOM   4593  O   VAL C 344     -11.747 -19.300 -10.602  1.00 85.76           O  
ATOM   4594  CG1 VAL C 344     -12.486 -16.338  -9.827  1.00 85.76           C  
ATOM   4595  CG2 VAL C 344     -13.382 -16.391  -7.481  1.00 85.76           C  
ATOM   4596  N   LYS C 345     -10.014 -18.855  -9.303  1.00 76.30           N  
ATOM   4597  CA  LYS C 345      -9.013 -19.277 -10.278  1.00 76.30           C  
ATOM   4598  C   LYS C 345      -9.275 -20.704 -10.753  1.00 76.30           C  
ATOM   4599  CB  LYS C 345      -7.608 -19.172  -9.685  1.00 76.30           C  
ATOM   4600  O   LYS C 345      -9.081 -21.017 -11.929  1.00 76.30           O  
ATOM   4601  CG  LYS C 345      -6.491 -19.389 -10.696  1.00 76.30           C  
ATOM   4602  CD  LYS C 345      -5.118 -19.265 -10.048  1.00 76.30           C  
ATOM   4603  CE  LYS C 345      -4.008 -19.674 -11.006  1.00 76.30           C  
ATOM   4604  NZ  LYS C 345      -2.661 -19.573 -10.369  1.00 76.30           N  
ATOM   4605  N   HIS C 346      -9.846 -21.610  -9.865  1.00 79.08           N  
ATOM   4606  CA  HIS C 346      -9.985 -23.025 -10.192  1.00 79.08           C  
ATOM   4607  C   HIS C 346     -11.443 -23.391 -10.446  1.00 79.08           C  
ATOM   4608  CB  HIS C 346      -9.413 -23.893  -9.070  1.00 79.08           C  
ATOM   4609  O   HIS C 346     -11.794 -24.573 -10.480  1.00 79.08           O  
ATOM   4610  CG  HIS C 346      -7.952 -23.679  -8.830  1.00 79.08           C  
ATOM   4611  CD2 HIS C 346      -7.283 -23.262  -7.729  1.00 79.08           C  
ATOM   4612  ND1 HIS C 346      -6.999 -23.897  -9.802  1.00 79.08           N  
ATOM   4613  CE1 HIS C 346      -5.803 -23.624  -9.306  1.00 79.08           C  
ATOM   4614  NE2 HIS C 346      -5.948 -23.237  -8.050  1.00 79.08           N  
ATOM   4615  N   THR C 347     -12.271 -22.450 -10.509  1.00 86.57           N  
ATOM   4616  CA  THR C 347     -13.664 -22.677 -10.878  1.00 86.57           C  
ATOM   4617  C   THR C 347     -13.862 -22.497 -12.381  1.00 86.57           C  
ATOM   4618  CB  THR C 347     -14.606 -21.727 -10.116  1.00 86.57           C  
ATOM   4619  O   THR C 347     -13.543 -21.442 -12.932  1.00 86.57           O  
ATOM   4620  CG2 THR C 347     -16.067 -22.030 -10.433  1.00 86.57           C  
ATOM   4621  OG1 THR C 347     -14.392 -21.880  -8.708  1.00 86.57           O  
ATOM   4622  N   GLN C 348     -14.482 -23.467 -13.089  1.00 82.03           N  
ATOM   4623  CA  GLN C 348     -14.567 -23.468 -14.545  1.00 82.03           C  
ATOM   4624  C   GLN C 348     -15.938 -22.990 -15.016  1.00 82.03           C  
ATOM   4625  CB  GLN C 348     -14.279 -24.864 -15.100  1.00 82.03           C  
ATOM   4626  O   GLN C 348     -16.040 -22.253 -16.000  1.00 82.03           O  
ATOM   4627  CG  GLN C 348     -12.832 -25.307 -14.929  1.00 82.03           C  
ATOM   4628  CD  GLN C 348     -12.522 -26.596 -15.667  1.00 82.03           C  
ATOM   4629  NE2 GLN C 348     -11.253 -26.989 -15.664  1.00 82.03           N  
ATOM   4630  OE1 GLN C 348     -13.415 -27.232 -16.234  1.00 82.03           O  
ATOM   4631  N   GLU C 349     -17.056 -23.409 -14.318  1.00 85.15           N  
ATOM   4632  CA  GLU C 349     -18.410 -23.019 -14.701  1.00 85.15           C  
ATOM   4633  C   GLU C 349     -18.581 -21.503 -14.653  1.00 85.15           C  
ATOM   4634  CB  GLU C 349     -19.441 -23.694 -13.794  1.00 85.15           C  
ATOM   4635  O   GLU C 349     -18.401 -20.886 -13.601  1.00 85.15           O  
ATOM   4636  CG  GLU C 349     -20.862 -23.646 -14.336  1.00 85.15           C  
ATOM   4637  CD  GLU C 349     -21.712 -22.559 -13.697  1.00 85.15           C  
ATOM   4638  OE1 GLU C 349     -22.677 -22.087 -14.340  1.00 85.15           O  
ATOM   4639  OE2 GLU C 349     -21.409 -22.176 -12.545  1.00 85.15           O  
ATOM   4640  N   ALA C 350     -18.937 -20.899 -15.725  1.00 85.52           N  
ATOM   4641  CA  ALA C 350     -18.970 -19.452 -15.921  1.00 85.52           C  
ATOM   4642  C   ALA C 350     -19.876 -18.780 -14.894  1.00 85.52           C  
ATOM   4643  CB  ALA C 350     -19.434 -19.117 -17.336  1.00 85.52           C  
ATOM   4644  O   ALA C 350     -19.493 -17.784 -14.276  1.00 85.52           O  
ATOM   4645  N   MET C 351     -21.077 -19.302 -14.741  1.00 86.06           N  
ATOM   4646  CA  MET C 351     -22.013 -18.692 -13.801  1.00 86.06           C  
ATOM   4647  C   MET C 351     -21.466 -18.743 -12.378  1.00 86.06           C  
ATOM   4648  CB  MET C 351     -23.372 -19.392 -13.863  1.00 86.06           C  
ATOM   4649  O   MET C 351     -21.537 -17.755 -11.646  1.00 86.06           O  
ATOM   4650  CG  MET C 351     -24.431 -18.756 -12.978  1.00 86.06           C  
ATOM   4651  SD  MET C 351     -24.980 -17.120 -13.603  1.00 86.06           S  
ATOM   4652  CE  MET C 351     -26.244 -16.713 -12.367  1.00 86.06           C  
ATOM   4653  N   GLU C 352     -20.934 -19.849 -11.999  1.00 88.28           N  
ATOM   4654  CA  GLU C 352     -20.351 -20.012 -10.671  1.00 88.28           C  
ATOM   4655  C   GLU C 352     -19.166 -19.072 -10.469  1.00 88.28           C  
ATOM   4656  CB  GLU C 352     -19.915 -21.463 -10.450  1.00 88.28           C  
ATOM   4657  O   GLU C 352     -19.015 -18.477  -9.400  1.00 88.28           O  
ATOM   4658  CG  GLU C 352     -19.679 -21.819  -8.989  1.00 88.28           C  
ATOM   4659  CD  GLU C 352     -19.404 -23.298  -8.768  1.00 88.28           C  
ATOM   4660  OE1 GLU C 352     -19.073 -23.690  -7.626  1.00 88.28           O  
ATOM   4661  OE2 GLU C 352     -19.519 -24.070  -9.746  1.00 88.28           O  
ATOM   4662  N   LYS C 353     -18.417 -18.963 -11.463  1.00 88.22           N  
ATOM   4663  CA  LYS C 353     -17.260 -18.073 -11.409  1.00 88.22           C  
ATOM   4664  C   LYS C 353     -17.690 -16.627 -11.177  1.00 88.22           C  
ATOM   4665  CB  LYS C 353     -16.442 -18.177 -12.697  1.00 88.22           C  
ATOM   4666  O   LYS C 353     -17.110 -15.927 -10.344  1.00 88.22           O  
ATOM   4667  CG  LYS C 353     -15.090 -17.483 -12.629  1.00 88.22           C  
ATOM   4668  CD  LYS C 353     -14.235 -17.805 -13.847  1.00 88.22           C  
ATOM   4669  CE  LYS C 353     -12.852 -17.175 -13.743  1.00 88.22           C  
ATOM   4670  NZ  LYS C 353     -11.969 -17.588 -14.875  1.00 88.22           N  
ATOM   4671  N   GLU C 354     -18.684 -16.217 -11.882  1.00 86.87           N  
ATOM   4672  CA  GLU C 354     -19.200 -14.859 -11.737  1.00 86.87           C  
ATOM   4673  C   GLU C 354     -19.764 -14.629 -10.337  1.00 86.87           C  
ATOM   4674  CB  GLU C 354     -20.275 -14.576 -12.790  1.00 86.87           C  
ATOM   4675  O   GLU C 354     -19.538 -13.577  -9.737  1.00 86.87           O  
ATOM   4676  CG  GLU C 354     -20.725 -13.123 -12.834  1.00 86.87           C  
ATOM   4677  CD  GLU C 354     -19.605 -12.158 -13.187  1.00 86.87           C  
ATOM   4678  OE1 GLU C 354     -19.737 -10.945 -12.905  1.00 86.87           O  
ATOM   4679  OE2 GLU C 354     -18.587 -12.618 -13.752  1.00 86.87           O  
ATOM   4680  N   ASN C 355     -20.491 -15.621  -9.839  1.00 89.96           N  
ATOM   4681  CA  ASN C 355     -21.037 -15.531  -8.489  1.00 89.96           C  
ATOM   4682  C   ASN C 355     -19.932 -15.403  -7.445  1.00 89.96           C  
ATOM   4683  CB  ASN C 355     -21.919 -16.744  -8.184  1.00 89.96           C  
ATOM   4684  O   ASN C 355     -20.011 -14.557  -6.552  1.00 89.96           O  
ATOM   4685  CG  ASN C 355     -23.198 -16.755  -8.997  1.00 89.96           C  
ATOM   4686  ND2 ASN C 355     -23.772 -17.938  -9.184  1.00 89.96           N  
ATOM   4687  OD1 ASN C 355     -23.667 -15.709  -9.454  1.00 89.96           O  
ATOM   4688  N   LEU C 356     -18.842 -16.129  -7.616  1.00 92.14           N  
ATOM   4689  CA  LEU C 356     -17.719 -16.103  -6.686  1.00 92.14           C  
ATOM   4690  C   LEU C 356     -16.965 -14.780  -6.780  1.00 92.14           C  
ATOM   4691  CB  LEU C 356     -16.765 -17.268  -6.964  1.00 92.14           C  
ATOM   4692  O   LEU C 356     -16.435 -14.290  -5.780  1.00 92.14           O  
ATOM   4693  CG  LEU C 356     -17.206 -18.641  -6.456  1.00 92.14           C  
ATOM   4694  CD1 LEU C 356     -16.267 -19.725  -6.975  1.00 92.14           C  
ATOM   4695  CD2 LEU C 356     -17.259 -18.657  -4.932  1.00 92.14           C  
ATOM   4696  N   ARG C 357     -16.976 -14.263  -7.928  1.00 87.02           N  
ATOM   4697  CA  ARG C 357     -16.337 -12.964  -8.110  1.00 87.02           C  
ATOM   4698  C   ARG C 357     -17.032 -11.890  -7.281  1.00 87.02           C  
ATOM   4699  CB  ARG C 357     -16.337 -12.567  -9.588  1.00 87.02           C  
ATOM   4700  O   ARG C 357     -16.377 -11.003  -6.730  1.00 87.02           O  
ATOM   4701  CG  ARG C 357     -15.224 -13.211 -10.399  1.00 87.02           C  
ATOM   4702  CD  ARG C 357     -15.187 -12.682 -11.826  1.00 87.02           C  
ATOM   4703  NE  ARG C 357     -14.178 -13.366 -12.629  1.00 87.02           N  
ATOM   4704  NH1 ARG C 357     -14.937 -12.551 -14.653  1.00 87.02           N  
ATOM   4705  NH2 ARG C 357     -13.124 -13.953 -14.584  1.00 87.02           N  
ATOM   4706  CZ  ARG C 357     -14.082 -13.288 -13.954  1.00 87.02           C  
ATOM   4707  N   LEU C 358     -18.346 -11.970  -7.177  1.00 86.31           N  
ATOM   4708  CA  LEU C 358     -19.091 -11.035  -6.342  1.00 86.31           C  
ATOM   4709  C   LEU C 358     -18.672 -11.158  -4.881  1.00 86.31           C  
ATOM   4710  CB  LEU C 358     -20.597 -11.278  -6.475  1.00 86.31           C  
ATOM   4711  O   LEU C 358     -18.465 -10.150  -4.203  1.00 86.31           O  
ATOM   4712  CG  LEU C 358     -21.223 -10.929  -7.827  1.00 86.31           C  
ATOM   4713  CD1 LEU C 358     -22.667 -11.415  -7.883  1.00 86.31           C  
ATOM   4714  CD2 LEU C 358     -21.148  -9.427  -8.079  1.00 86.31           C  
ATOM   4715  N   ALA C 359     -18.504 -12.395  -4.477  1.00 91.71           N  
ATOM   4716  CA  ALA C 359     -18.045 -12.638  -3.112  1.00 91.71           C  
ATOM   4717  C   ALA C 359     -16.621 -12.126  -2.913  1.00 91.71           C  
ATOM   4718  CB  ALA C 359     -18.122 -14.126  -2.781  1.00 91.71           C  
ATOM   4719  O   ALA C 359     -16.307 -11.531  -1.879  1.00 91.71           O  
ATOM   4720  N   LEU C 360     -15.813 -12.363  -3.920  1.00 86.39           N  
ATOM   4721  CA  LEU C 360     -14.434 -11.888  -3.877  1.00 86.39           C  
ATOM   4722  C   LEU C 360     -14.386 -10.370  -3.744  1.00 86.39           C  
ATOM   4723  CB  LEU C 360     -13.678 -12.326  -5.134  1.00 86.39           C  
ATOM   4724  O   LEU C 360     -13.677  -9.840  -2.886  1.00 86.39           O  
ATOM   4725  CG  LEU C 360     -12.254 -11.790  -5.290  1.00 86.39           C  
ATOM   4726  CD1 LEU C 360     -11.386 -12.242  -4.120  1.00 86.39           C  
ATOM   4727  CD2 LEU C 360     -11.653 -12.245  -6.616  1.00 86.39           C  
ATOM   4728  N   ASP C 361     -15.176  -9.633  -4.520  1.00 81.84           N  
ATOM   4729  CA  ASP C 361     -15.225  -8.176  -4.466  1.00 81.84           C  
ATOM   4730  C   ASP C 361     -15.666  -7.693  -3.086  1.00 81.84           C  
ATOM   4731  CB  ASP C 361     -16.166  -7.629  -5.540  1.00 81.84           C  
ATOM   4732  O   ASP C 361     -15.110  -6.731  -2.552  1.00 81.84           O  
ATOM   4733  CG  ASP C 361     -15.586  -7.724  -6.941  1.00 81.84           C  
ATOM   4734  OD1 ASP C 361     -14.364  -7.945  -7.081  1.00 81.84           O  
ATOM   4735  OD2 ASP C 361     -16.358  -7.573  -7.912  1.00 81.84           O  
ATOM   4736  N   ALA C 362     -16.614  -8.437  -2.546  1.00 87.83           N  
ATOM   4737  CA  ALA C 362     -17.121  -8.078  -1.224  1.00 87.83           C  
ATOM   4738  C   ALA C 362     -16.029  -8.204  -0.165  1.00 87.83           C  
ATOM   4739  CB  ALA C 362     -18.317  -8.953  -0.857  1.00 87.83           C  
ATOM   4740  O   ALA C 362     -15.830  -7.292   0.641  1.00 87.83           O  
ATOM   4741  N   MET C 363     -15.293  -9.286  -0.186  1.00 89.22           N  
ATOM   4742  CA  MET C 363     -14.267  -9.532   0.823  1.00 89.22           C  
ATOM   4743  C   MET C 363     -13.047  -8.648   0.585  1.00 89.22           C  
ATOM   4744  CB  MET C 363     -13.854 -11.005   0.823  1.00 89.22           C  
ATOM   4745  O   MET C 363     -12.378  -8.237   1.535  1.00 89.22           O  
ATOM   4746  CG  MET C 363     -14.942 -11.946   1.312  1.00 89.22           C  
ATOM   4747  SD  MET C 363     -15.516 -11.538   3.007  1.00 89.22           S  
ATOM   4748  CE  MET C 363     -17.114 -10.767   2.626  1.00 89.22           C  
ATOM   4749  N   ARG C 364     -12.750  -8.334  -0.657  1.00 82.51           N  
ATOM   4750  CA  ARG C 364     -11.692  -7.372  -0.950  1.00 82.51           C  
ATOM   4751  C   ARG C 364     -12.024  -6.000  -0.375  1.00 82.51           C  
ATOM   4752  CB  ARG C 364     -11.464  -7.267  -2.459  1.00 82.51           C  
ATOM   4753  O   ARG C 364     -11.156  -5.330   0.188  1.00 82.51           O  
ATOM   4754  CG  ARG C 364     -10.564  -8.354  -3.024  1.00 82.51           C  
ATOM   4755  CD  ARG C 364     -10.335  -8.177  -4.519  1.00 82.51           C  
ATOM   4756  NE  ARG C 364      -9.348  -9.125  -5.029  1.00 82.51           N  
ATOM   4757  NH1 ARG C 364      -9.818  -8.731  -7.257  1.00 82.51           N  
ATOM   4758  NH2 ARG C 364      -8.202 -10.249  -6.671  1.00 82.51           N  
ATOM   4759  CZ  ARG C 364      -9.125  -9.366  -6.318  1.00 82.51           C  
ATOM   4760  N   ASP C 365     -13.291  -5.600  -0.559  1.00 83.00           N  
ATOM   4761  CA  ASP C 365     -13.760  -4.335  -0.002  1.00 83.00           C  
ATOM   4762  C   ASP C 365     -13.563  -4.295   1.512  1.00 83.00           C  
ATOM   4763  CB  ASP C 365     -15.234  -4.111  -0.346  1.00 83.00           C  
ATOM   4764  O   ASP C 365     -13.053  -3.311   2.051  1.00 83.00           O  
ATOM   4765  CG  ASP C 365     -15.678  -2.673  -0.144  1.00 83.00           C  
ATOM   4766  OD1 ASP C 365     -14.824  -1.761  -0.174  1.00 83.00           O  
ATOM   4767  OD2 ASP C 365     -16.893  -2.449   0.049  1.00 83.00           O  
ATOM   4768  N   LEU C 366     -13.901  -5.397   2.140  1.00 86.15           N  
ATOM   4769  CA  LEU C 366     -13.733  -5.500   3.585  1.00 86.15           C  
ATOM   4770  C   LEU C 366     -12.260  -5.408   3.970  1.00 86.15           C  
ATOM   4771  CB  LEU C 366     -14.325  -6.815   4.101  1.00 86.15           C  
ATOM   4772  O   LEU C 366     -11.899  -4.668   4.888  1.00 86.15           O  
ATOM   4773  CG  LEU C 366     -14.231  -7.055   5.609  1.00 86.15           C  
ATOM   4774  CD1 LEU C 366     -15.073  -6.031   6.362  1.00 86.15           C  
ATOM   4775  CD2 LEU C 366     -14.672  -8.474   5.953  1.00 86.15           C  
ATOM   4776  N   ALA C 367     -11.435  -6.154   3.258  1.00 78.76           N  
ATOM   4777  CA  ALA C 367     -10.001  -6.152   3.532  1.00 78.76           C  
ATOM   4778  C   ALA C 367      -9.417  -4.750   3.390  1.00 78.76           C  
ATOM   4779  CB  ALA C 367      -9.279  -7.123   2.601  1.00 78.76           C  
ATOM   4780  O   ALA C 367      -8.643  -4.303   4.240  1.00 78.76           O  
ATOM   4781  N   GLN C 368      -9.793  -4.019   2.410  1.00 78.03           N  
ATOM   4782  CA  GLN C 368      -9.309  -2.661   2.187  1.00 78.03           C  
ATOM   4783  C   GLN C 368      -9.759  -1.726   3.307  1.00 78.03           C  
ATOM   4784  CB  GLN C 368      -9.794  -2.132   0.836  1.00 78.03           C  
ATOM   4785  O   GLN C 368      -9.011  -0.837   3.718  1.00 78.03           O  
ATOM   4786  CG  GLN C 368      -9.049  -2.718  -0.356  1.00 78.03           C  
ATOM   4787  CD  GLN C 368      -9.572  -2.206  -1.684  1.00 78.03           C  
ATOM   4788  NE2 GLN C 368      -8.888  -2.559  -2.767  1.00 78.03           N  
ATOM   4789  OE1 GLN C 368     -10.584  -1.499  -1.737  1.00 78.03           O  
ATOM   4790  N   CYS C 369     -10.945  -1.944   3.689  1.00 81.14           N  
ATOM   4791  CA  CYS C 369     -11.455  -1.139   4.793  1.00 81.14           C  
ATOM   4792  C   CYS C 369     -10.609  -1.333   6.046  1.00 81.14           C  
ATOM   4793  CB  CYS C 369     -12.911  -1.497   5.090  1.00 81.14           C  
ATOM   4794  O   CYS C 369     -10.200  -0.359   6.681  1.00 81.14           O  
ATOM   4795  SG  CYS C 369     -13.638  -0.535   6.435  1.00 81.14           S  
ATOM   4796  N   VAL C 370     -10.295  -2.548   6.319  1.00 75.55           N  
ATOM   4797  CA  VAL C 370      -9.481  -2.865   7.488  1.00 75.55           C  
ATOM   4798  C   VAL C 370      -8.099  -2.233   7.343  1.00 75.55           C  
ATOM   4799  CB  VAL C 370      -9.351  -4.391   7.692  1.00 75.55           C  
ATOM   4800  O   VAL C 370      -7.591  -1.614   8.281  1.00 75.55           O  
ATOM   4801  CG1 VAL C 370      -8.327  -4.705   8.781  1.00 75.55           C  
ATOM   4802  CG2 VAL C 370     -10.708  -5.001   8.038  1.00 75.55           C  
ATOM   4803  N   ASN C 371      -7.501  -2.323   6.222  1.00 74.13           N  
ATOM   4804  CA  ASN C 371      -6.184  -1.752   5.964  1.00 74.13           C  
ATOM   4805  C   ASN C 371      -6.196  -0.232   6.099  1.00 74.13           C  
ATOM   4806  CB  ASN C 371      -5.684  -2.157   4.576  1.00 74.13           C  
ATOM   4807  O   ASN C 371      -5.257   0.355   6.640  1.00 74.13           O  
ATOM   4808  CG  ASN C 371      -5.229  -3.602   4.519  1.00 74.13           C  
ATOM   4809  ND2 ASN C 371      -5.257  -4.186   3.327  1.00 74.13           N  
ATOM   4810  OD1 ASN C 371      -4.855  -4.189   5.538  1.00 74.13           O  
ATOM   4811  N   GLU C 372      -7.280   0.356   5.660  1.00 78.86           N  
ATOM   4812  CA  GLU C 372      -7.403   1.808   5.757  1.00 78.86           C  
ATOM   4813  C   GLU C 372      -7.524   2.255   7.211  1.00 78.86           C  
ATOM   4814  CB  GLU C 372      -8.608   2.301   4.953  1.00 78.86           C  
ATOM   4815  O   GLU C 372      -7.035   3.325   7.580  1.00 78.86           O  
ATOM   4816  CG  GLU C 372      -8.309   2.539   3.480  1.00 78.86           C  
ATOM   4817  CD  GLU C 372      -7.173   3.523   3.250  1.00 78.86           C  
ATOM   4818  OE1 GLU C 372      -6.370   3.315   2.312  1.00 78.86           O  
ATOM   4819  OE2 GLU C 372      -7.083   4.509   4.015  1.00 78.86           O  
ATOM   4820  N   VAL C 373      -8.169   1.440   7.919  1.00 78.16           N  
ATOM   4821  CA  VAL C 373      -8.284   1.746   9.341  1.00 78.16           C  
ATOM   4822  C   VAL C 373      -6.894   1.796   9.973  1.00 78.16           C  
ATOM   4823  CB  VAL C 373      -9.165   0.711  10.076  1.00 78.16           C  
ATOM   4824  O   VAL C 373      -6.580   2.722  10.725  1.00 78.16           O  
ATOM   4825  CG1 VAL C 373      -9.057   0.886  11.589  1.00 78.16           C  
ATOM   4826  CG2 VAL C 373     -10.619   0.833   9.623  1.00 78.16           C  
ATOM   4827  N   LYS C 374      -6.084   0.894   9.609  1.00 72.63           N  
ATOM   4828  CA  LYS C 374      -4.709   0.893  10.100  1.00 72.63           C  
ATOM   4829  C   LYS C 374      -3.972   2.159   9.672  1.00 72.63           C  
ATOM   4830  CB  LYS C 374      -3.961  -0.344   9.601  1.00 72.63           C  
ATOM   4831  O   LYS C 374      -3.309   2.803  10.487  1.00 72.63           O  
ATOM   4832  CG  LYS C 374      -2.616  -0.569  10.277  1.00 72.63           C  
ATOM   4833  CD  LYS C 374      -1.933  -1.828   9.758  1.00 72.63           C  
ATOM   4834  CE  LYS C 374      -0.535  -1.986  10.339  1.00 72.63           C  
ATOM   4835  NZ  LYS C 374       0.151  -3.202   9.808  1.00 72.63           N  
ATOM   4836  N   ARG C 375      -4.145   2.513   8.485  1.00 75.38           N  
ATOM   4837  CA  ARG C 375      -3.495   3.706   7.952  1.00 75.38           C  
ATOM   4838  C   ARG C 375      -3.979   4.960   8.670  1.00 75.38           C  
ATOM   4839  CB  ARG C 375      -3.750   3.831   6.448  1.00 75.38           C  
ATOM   4840  O   ARG C 375      -3.178   5.830   9.020  1.00 75.38           O  
ATOM   4841  CG  ARG C 375      -2.685   3.174   5.585  1.00 75.38           C  
ATOM   4842  CD  ARG C 375      -2.930   3.417   4.103  1.00 75.38           C  
ATOM   4843  NE  ARG C 375      -2.712   2.208   3.314  1.00 75.38           N  
ATOM   4844  NH1 ARG C 375      -2.713   3.290   1.273  1.00 75.38           N  
ATOM   4845  NH2 ARG C 375      -2.414   1.020   1.372  1.00 75.38           N  
ATOM   4846  CZ  ARG C 375      -2.613   2.175   1.988  1.00 75.38           C  
ATOM   4847  N   ASP C 376      -5.254   5.031   8.881  1.00 81.63           N  
ATOM   4848  CA  ASP C 376      -5.834   6.181   9.568  1.00 81.63           C  
ATOM   4849  C   ASP C 376      -5.302   6.293  10.995  1.00 81.63           C  
ATOM   4850  CB  ASP C 376      -7.361   6.084   9.582  1.00 81.63           C  
ATOM   4851  O   ASP C 376      -5.070   7.397  11.491  1.00 81.63           O  
ATOM   4852  CG  ASP C 376      -7.998   6.575   8.293  1.00 81.63           C  
ATOM   4853  OD1 ASP C 376      -7.264   6.986   7.369  1.00 81.63           O  
ATOM   4854  OD2 ASP C 376      -9.244   6.553   8.203  1.00 81.63           O  
ATOM   4855  N   ASN C 377      -5.108   5.156  11.586  1.00 76.34           N  
ATOM   4856  CA  ASN C 377      -4.549   5.185  12.933  1.00 76.34           C  
ATOM   4857  C   ASN C 377      -3.143   5.777  12.944  1.00 76.34           C  
ATOM   4858  CB  ASN C 377      -4.538   3.780  13.540  1.00 76.34           C  
ATOM   4859  O   ASN C 377      -2.800   6.557  13.835  1.00 76.34           O  
ATOM   4860  CG  ASN C 377      -5.837   3.438  14.245  1.00 76.34           C  
ATOM   4861  ND2 ASN C 377      -6.238   2.175  14.169  1.00 76.34           N  
ATOM   4862  OD1 ASN C 377      -6.474   4.303  14.852  1.00 76.34           O  
ATOM   4863  N   GLU C 378      -2.371   5.413  11.895  1.00 73.79           N  
ATOM   4864  CA  GLU C 378      -1.029   5.975  11.771  1.00 73.79           C  
ATOM   4865  C   GLU C 378      -1.082   7.474  11.490  1.00 73.79           C  
ATOM   4866  CB  GLU C 378      -0.246   5.260  10.667  1.00 73.79           C  
ATOM   4867  O   GLU C 378      -0.325   8.249  12.078  1.00 73.79           O  
ATOM   4868  CG  GLU C 378       1.192   5.737  10.526  1.00 73.79           C  
ATOM   4869  CD  GLU C 378       2.033   5.485  11.768  1.00 73.79           C  
ATOM   4870  OE1 GLU C 378       3.063   6.171  11.953  1.00 73.79           O  
ATOM   4871  OE2 GLU C 378       1.658   4.593  12.562  1.00 73.79           O  
ATOM   4872  N   THR C 379      -1.994   7.827  10.691  1.00 82.75           N  
ATOM   4873  CA  THR C 379      -2.164   9.238  10.362  1.00 82.75           C  
ATOM   4874  C   THR C 379      -2.577  10.035  11.597  1.00 82.75           C  
ATOM   4875  CB  THR C 379      -3.212   9.430   9.250  1.00 82.75           C  
ATOM   4876  O   THR C 379      -2.062  11.128  11.837  1.00 82.75           O  
ATOM   4877  CG2 THR C 379      -3.388  10.907   8.910  1.00 82.75           C  
ATOM   4878  OG1 THR C 379      -2.786   8.729   8.075  1.00 82.75           O  
ATOM   4879  N   LEU C 380      -3.479   9.502  12.372  1.00 84.67           N  
ATOM   4880  CA  LEU C 380      -3.924  10.175  13.588  1.00 84.67           C  
ATOM   4881  C   LEU C 380      -2.772  10.338  14.573  1.00 84.67           C  
ATOM   4882  CB  LEU C 380      -5.066   9.395  14.244  1.00 84.67           C  
ATOM   4883  O   LEU C 380      -2.683  11.351  15.269  1.00 84.67           O  
ATOM   4884  CG  LEU C 380      -6.450   9.560  13.614  1.00 84.67           C  
ATOM   4885  CD1 LEU C 380      -7.423   8.540  14.197  1.00 84.67           C  
ATOM   4886  CD2 LEU C 380      -6.967  10.980  13.824  1.00 84.67           C  
ATOM   4887  N   ARG C 381      -1.914   9.382  14.573  1.00 82.02           N  
ATOM   4888  CA  ARG C 381      -0.725   9.505  15.410  1.00 82.02           C  
ATOM   4889  C   ARG C 381       0.153  10.663  14.947  1.00 82.02           C  
ATOM   4890  CB  ARG C 381       0.078   8.202  15.399  1.00 82.02           C  
ATOM   4891  O   ARG C 381       0.685  11.412  15.769  1.00 82.02           O  
ATOM   4892  CG  ARG C 381      -0.424   7.161  16.386  1.00 82.02           C  
ATOM   4893  CD  ARG C 381       0.479   5.935  16.421  1.00 82.02           C  
ATOM   4894  NE  ARG C 381      -0.289   4.705  16.595  1.00 82.02           N  
ATOM   4895  NH1 ARG C 381       1.494   3.292  16.193  1.00 82.02           N  
ATOM   4896  NH2 ARG C 381      -0.578   2.428  16.660  1.00 82.02           N  
ATOM   4897  CZ  ARG C 381       0.211   3.478  16.482  1.00 82.02           C  
ATOM   4898  N   GLN C 382       0.253  10.739  13.674  1.00 85.85           N  
ATOM   4899  CA  GLN C 382       1.007  11.853  13.110  1.00 85.85           C  
ATOM   4900  C   GLN C 382       0.387  13.191  13.502  1.00 85.85           C  
ATOM   4901  CB  GLN C 382       1.082  11.735  11.587  1.00 85.85           C  
ATOM   4902  O   GLN C 382       1.094  14.110  13.920  1.00 85.85           O  
ATOM   4903  CG  GLN C 382       1.953  12.797  10.930  1.00 85.85           C  
ATOM   4904  CD  GLN C 382       1.970  12.689   9.416  1.00 85.85           C  
ATOM   4905  NE2 GLN C 382       3.011  13.231   8.795  1.00 85.85           N  
ATOM   4906  OE1 GLN C 382       1.054  12.123   8.811  1.00 85.85           O  
ATOM   4907  N   ILE C 383      -0.867  13.282  13.415  1.00 90.26           N  
ATOM   4908  CA  ILE C 383      -1.585  14.504  13.763  1.00 90.26           C  
ATOM   4909  C   ILE C 383      -1.359  14.832  15.237  1.00 90.26           C  
ATOM   4910  CB  ILE C 383      -3.096  14.375  13.467  1.00 90.26           C  
ATOM   4911  O   ILE C 383      -1.125  15.990  15.592  1.00 90.26           O  
ATOM   4912  CG1 ILE C 383      -3.339  14.286  11.956  1.00 90.26           C  
ATOM   4913  CG2 ILE C 383      -3.867  15.549  14.077  1.00 90.26           C  
ATOM   4914  CD1 ILE C 383      -4.779  13.968  11.578  1.00 90.26           C  
ATOM   4915  N   THR C 384      -1.374  13.814  16.020  1.00 86.84           N  
ATOM   4916  CA  THR C 384      -1.128  14.001  17.445  1.00 86.84           C  
ATOM   4917  C   THR C 384       0.286  14.523  17.687  1.00 86.84           C  
ATOM   4918  CB  THR C 384      -1.333  12.689  18.225  1.00 86.84           C  
ATOM   4919  O   THR C 384       0.488  15.430  18.496  1.00 86.84           O  
ATOM   4920  CG2 THR C 384      -1.091  12.891  19.717  1.00 86.84           C  
ATOM   4921  OG1 THR C 384      -2.676  12.228  18.028  1.00 86.84           O  
ATOM   4922  N   ASN C 385       1.226  13.985  16.928  1.00 87.48           N  
ATOM   4923  CA  ASN C 385       2.602  14.457  17.042  1.00 87.48           C  
ATOM   4924  C   ASN C 385       2.728  15.923  16.639  1.00 87.48           C  
ATOM   4925  CB  ASN C 385       3.538  13.592  16.195  1.00 87.48           C  
ATOM   4926  O   ASN C 385       3.422  16.696  17.302  1.00 87.48           O  
ATOM   4927  CG  ASN C 385       3.785  12.227  16.807  1.00 87.48           C  
ATOM   4928  ND2 ASN C 385       4.143  11.258  15.972  1.00 87.48           N  
ATOM   4929  OD1 ASN C 385       3.655  12.044  18.020  1.00 87.48           O  
ATOM   4930  N   PHE C 386       1.998  16.268  15.590  1.00 91.56           N  
ATOM   4931  CA  PHE C 386       1.956  17.676  15.215  1.00 91.56           C  
ATOM   4932  C   PHE C 386       1.414  18.526  16.358  1.00 91.56           C  
ATOM   4933  CB  PHE C 386       1.099  17.875  13.961  1.00 91.56           C  
ATOM   4934  O   PHE C 386       2.046  19.503  16.765  1.00 91.56           O  
ATOM   4935  CG  PHE C 386       1.690  17.266  12.718  1.00 91.56           C  
ATOM   4936  CD1 PHE C 386       2.998  16.796  12.712  1.00 91.56           C  
ATOM   4937  CD2 PHE C 386       0.938  17.164  11.555  1.00 91.56           C
[truncated: 304,237 more chars]
