# Supplementary material for: AI-guided pipeline for protein–protein interaction drug discovery identifies a SARS-CoV-2 inhibitor
Source: Mol Syst Biol. 2024 Mar 11;20(4):428–57. doi: 10.1038/s44320-024-00019-8 (PMC10987651; doi:10.1038/s44320-024-00019-8)
Supplement: Supplementary file 12 — Source Data Fig. 2 [file 44320_2024_19_MOESM12_ESM.zip › Source Data Figure EV3-EV4/ColabFold/PSMD5_SYCE1_unrelaxed_rank_3_model_4.pdb]

MODEL     1                                                                     
ATOM      1  N   MET B   1     -22.805  35.001   6.876  1.00 77.14           N  
ATOM      2  CA  MET B   1     -21.836  34.266   7.683  1.00 77.14           C  
ATOM      3  C   MET B   1     -20.414  34.526   7.196  1.00 77.14           C  
ATOM      4  CB  MET B   1     -22.134  32.766   7.649  1.00 77.14           C  
ATOM      5  O   MET B   1     -19.485  34.620   8.001  1.00 77.14           O  
ATOM      6  CG  MET B   1     -23.222  32.335   8.619  1.00 77.14           C  
ATOM      7  SD  MET B   1     -22.772  30.822   9.554  1.00 77.14           S  
ATOM      8  CE  MET B   1     -23.387  29.549   8.418  1.00 77.14           C  
ATOM      9  N   ALA B   2     -20.312  34.657   5.904  1.00 82.10           N  
ATOM     10  CA  ALA B   2     -19.004  34.982   5.341  1.00 82.10           C  
ATOM     11  C   ALA B   2     -18.560  36.382   5.758  1.00 82.10           C  
ATOM     12  CB  ALA B   2     -19.036  34.869   3.819  1.00 82.10           C  
ATOM     13  O   ALA B   2     -17.378  36.611   6.026  1.00 82.10           O  
ATOM     14  N   ALA B   3     -19.445  37.241   5.804  1.00 84.43           N  
ATOM     15  CA  ALA B   3     -19.146  38.607   6.227  1.00 84.43           C  
ATOM     16  C   ALA B   3     -18.639  38.636   7.666  1.00 84.43           C  
ATOM     17  CB  ALA B   3     -20.383  39.490   6.084  1.00 84.43           C  
ATOM     18  O   ALA B   3     -17.726  39.398   7.994  1.00 84.43           O  
ATOM     19  N   GLN B   4     -19.278  37.830   8.462  1.00 86.72           N  
ATOM     20  CA  GLN B   4     -18.845  37.722   9.851  1.00 86.72           C  
ATOM     21  C   GLN B   4     -17.414  37.200   9.942  1.00 86.72           C  
ATOM     22  CB  GLN B   4     -19.787  36.809  10.638  1.00 86.72           C  
ATOM     23  O   GLN B   4     -16.621  37.685  10.752  1.00 86.72           O  
ATOM     24  CG  GLN B   4     -19.572  36.855  12.144  1.00 86.72           C  
ATOM     25  CD  GLN B   4     -20.537  35.963  12.903  1.00 86.72           C  
ATOM     26  NE2 GLN B   4     -20.521  36.063  14.227  1.00 86.72           N  
ATOM     27  OE1 GLN B   4     -21.290  35.190  12.303  1.00 86.72           O  
ATOM     28  N   ALA B   5     -17.148  36.195   9.165  1.00 88.62           N  
ATOM     29  CA  ALA B   5     -15.803  35.626   9.130  1.00 88.62           C  
ATOM     30  C   ALA B   5     -14.774  36.677   8.724  1.00 88.62           C  
ATOM     31  CB  ALA B   5     -15.752  34.438   8.172  1.00 88.62           C  
ATOM     32  O   ALA B   5     -13.706  36.777   9.332  1.00 88.62           O  
ATOM     33  N   LEU B   6     -15.157  37.496   7.717  1.00 89.57           N  
ATOM     34  CA  LEU B   6     -14.263  38.542   7.233  1.00 89.57           C  
ATOM     35  C   LEU B   6     -14.024  39.595   8.310  1.00 89.57           C  
ATOM     36  CB  LEU B   6     -14.839  39.202   5.977  1.00 89.57           C  
ATOM     37  O   LEU B   6     -12.907  40.096   8.457  1.00 89.57           O  
ATOM     38  CG  LEU B   6     -14.663  38.434   4.666  1.00 89.57           C  
ATOM     39  CD1 LEU B   6     -15.718  38.867   3.653  1.00 89.57           C  
ATOM     40  CD2 LEU B   6     -13.260  38.645   4.107  1.00 89.57           C  
ATOM     41  N   ALA B   7     -15.072  39.865   9.000  1.00 88.74           N  
ATOM     42  CA  ALA B   7     -14.951  40.822  10.096  1.00 88.74           C  
ATOM     43  C   ALA B   7     -14.012  40.301  11.180  1.00 88.74           C  
ATOM     44  CB  ALA B   7     -16.325  41.128  10.688  1.00 88.74           C  
ATOM     45  O   ALA B   7     -13.166  41.041  11.686  1.00 88.74           O  
ATOM     46  N   LEU B   8     -14.154  39.062  11.499  1.00 90.04           N  
ATOM     47  CA  LEU B   8     -13.301  38.444  12.508  1.00 90.04           C  
ATOM     48  C   LEU B   8     -11.851  38.399  12.039  1.00 90.04           C  
ATOM     49  CB  LEU B   8     -13.790  37.030  12.831  1.00 90.04           C  
ATOM     50  O   LEU B   8     -10.929  38.572  12.840  1.00 90.04           O  
ATOM     51  CG  LEU B   8     -14.988  36.926  13.776  1.00 90.04           C  
ATOM     52  CD1 LEU B   8     -15.566  35.515  13.745  1.00 90.04           C  
ATOM     53  CD2 LEU B   8     -14.585  37.314  15.194  1.00 90.04           C  
ATOM     54  N   LEU B   9     -11.680  38.113  10.771  1.00 91.59           N  
ATOM     55  CA  LEU B   9     -10.342  38.083  10.190  1.00 91.59           C  
ATOM     56  C   LEU B   9      -9.659  39.439  10.328  1.00 91.59           C  
ATOM     57  CB  LEU B   9     -10.407  37.678   8.715  1.00 91.59           C  
ATOM     58  O   LEU B   9      -8.472  39.511  10.654  1.00 91.59           O  
ATOM     59  CG  LEU B   9      -9.067  37.451   8.015  1.00 91.59           C  
ATOM     60  CD1 LEU B   9      -8.354  36.243   8.614  1.00 91.59           C  
ATOM     61  CD2 LEU B   9      -9.271  37.268   6.515  1.00 91.59           C  
ATOM     62  N   ARG B  10     -10.416  40.469  10.144  1.00 89.65           N  
ATOM     63  CA  ARG B  10      -9.887  41.820  10.296  1.00 89.65           C  
ATOM     64  C   ARG B  10      -9.517  42.103  11.748  1.00 89.65           C  
ATOM     65  CB  ARG B  10     -10.902  42.854   9.803  1.00 89.65           C  
ATOM     66  O   ARG B  10      -8.516  42.770  12.020  1.00 89.65           O  
ATOM     67  CG  ARG B  10     -11.031  42.918   8.289  1.00 89.65           C  
ATOM     68  CD  ARG B  10     -12.033  43.977   7.853  1.00 89.65           C  
ATOM     69  NE  ARG B  10     -12.500  43.749   6.488  1.00 89.65           N  
ATOM     70  NH1 ARG B  10     -14.460  44.945   6.737  1.00 89.65           N  
ATOM     71  NH2 ARG B  10     -13.969  43.945   4.734  1.00 89.65           N  
ATOM     72  CZ  ARG B  10     -13.642  44.213   5.990  1.00 89.65           C  
ATOM     73  N   GLU B  11     -10.332  41.544  12.566  1.00 88.11           N  
ATOM     74  CA  GLU B  11     -10.077  41.703  13.994  1.00 88.11           C  
ATOM     75  C   GLU B  11      -8.779  41.013  14.403  1.00 88.11           C  
ATOM     76  CB  GLU B  11     -11.246  41.153  14.814  1.00 88.11           C  
ATOM     77  O   GLU B  11      -7.990  41.567  15.172  1.00 88.11           O  
ATOM     78  CG  GLU B  11     -12.407  42.127  14.960  1.00 88.11           C  
ATOM     79  CD  GLU B  11     -13.409  41.711  16.024  1.00 88.11           C  
ATOM     80  OE1 GLU B  11     -14.333  42.499  16.330  1.00 88.11           O  
ATOM     81  OE2 GLU B  11     -13.270  40.587  16.558  1.00 88.11           O  
ATOM     82  N   VAL B  12      -8.579  39.840  13.908  1.00 88.93           N  
ATOM     83  CA  VAL B  12      -7.375  39.070  14.204  1.00 88.93           C  
ATOM     84  C   VAL B  12      -6.140  39.849  13.756  1.00 88.93           C  
ATOM     85  CB  VAL B  12      -7.407  37.683  13.524  1.00 88.93           C  
ATOM     86  O   VAL B  12      -5.109  39.832  14.433  1.00 88.93           O  
ATOM     87  CG1 VAL B  12      -6.032  37.020  13.587  1.00 88.93           C  
ATOM     88  CG2 VAL B  12      -8.463  36.793  14.177  1.00 88.93           C  
ATOM     89  N   ALA B  13      -6.278  40.622  12.721  1.00 84.57           N  
ATOM     90  CA  ALA B  13      -5.160  41.358  12.136  1.00 84.57           C  
ATOM     91  C   ALA B  13      -4.754  42.534  13.020  1.00 84.57           C  
ATOM     92  CB  ALA B  13      -5.521  41.849  10.736  1.00 84.57           C  
ATOM     93  O   ALA B  13      -3.594  42.954  13.011  1.00 84.57           O  
ATOM     94  N   ARG B  14      -5.616  42.936  13.830  1.00 84.67           N  
ATOM     95  CA  ARG B  14      -5.392  44.144  14.618  1.00 84.67           C  
ATOM     96  C   ARG B  14      -4.893  43.800  16.018  1.00 84.67           C  
ATOM     97  CB  ARG B  14      -6.675  44.973  14.709  1.00 84.67           C  
ATOM     98  O   ARG B  14      -4.295  44.640  16.693  1.00 84.67           O  
ATOM     99  CG  ARG B  14      -7.118  45.569  13.382  1.00 84.67           C  
ATOM    100  CD  ARG B  14      -8.383  46.402  13.532  1.00 84.67           C  
ATOM    101  NE  ARG B  14      -8.864  46.889  12.243  1.00 84.67           N  
ATOM    102  NH1 ARG B  14     -10.840  47.752  13.072  1.00 84.67           N  
ATOM    103  NH2 ARG B  14     -10.359  47.921  10.837  1.00 84.67           N  
ATOM    104  CZ  ARG B  14     -10.020  47.520  12.053  1.00 84.67           C  
ATOM    105  N   LEU B  15      -5.041  42.544  16.318  1.00 81.11           N  
ATOM    106  CA  LEU B  15      -4.763  42.172  17.701  1.00 81.11           C  
ATOM    107  C   LEU B  15      -3.360  41.589  17.835  1.00 81.11           C  
ATOM    108  CB  LEU B  15      -5.798  41.162  18.203  1.00 81.11           C  
ATOM    109  O   LEU B  15      -2.867  40.930  16.917  1.00 81.11           O  
ATOM    110  CG  LEU B  15      -7.227  41.681  18.368  1.00 81.11           C  
ATOM    111  CD1 LEU B  15      -8.216  40.520  18.361  1.00 81.11           C  
ATOM    112  CD2 LEU B  15      -7.357  42.493  19.652  1.00 81.11           C  
ATOM    113  N   GLU B  16      -2.819  41.789  18.994  1.00 72.61           N  
ATOM    114  CA  GLU B  16      -1.491  41.254  19.278  1.00 72.61           C  
ATOM    115  C   GLU B  16      -1.565  39.791  19.707  1.00 72.61           C  
ATOM    116  CB  GLU B  16      -0.796  42.084  20.360  1.00 72.61           C  
ATOM    117  O   GLU B  16      -0.726  38.979  19.312  1.00 72.61           O  
ATOM    118  CG  GLU B  16       0.026  43.242  19.813  1.00 72.61           C  
ATOM    119  CD  GLU B  16       0.770  44.013  20.892  1.00 72.61           C  
ATOM    120  OE1 GLU B  16       1.493  44.979  20.559  1.00 72.61           O  
ATOM    121  OE2 GLU B  16       0.628  43.647  22.080  1.00 72.61           O  
ATOM    122  N   ALA B  17      -2.626  39.481  20.510  1.00 74.64           N  
ATOM    123  CA  ALA B  17      -2.804  38.110  20.983  1.00 74.64           C  
ATOM    124  C   ALA B  17      -4.217  37.610  20.698  1.00 74.64           C  
ATOM    125  CB  ALA B  17      -2.502  38.019  22.477  1.00 74.64           C  
ATOM    126  O   ALA B  17      -5.010  37.411  21.621  1.00 74.64           O  
ATOM    127  N   PRO B  18      -4.330  37.153  19.489  1.00 85.17           N  
ATOM    128  CA  PRO B  18      -5.700  36.912  19.033  1.00 85.17           C  
ATOM    129  C   PRO B  18      -6.131  35.457  19.200  1.00 85.17           C  
ATOM    130  CB  PRO B  18      -5.653  37.301  17.553  1.00 85.17           C  
ATOM    131  O   PRO B  18      -6.803  34.903  18.326  1.00 85.17           O  
ATOM    132  CG  PRO B  18      -4.255  36.995  17.123  1.00 85.17           C  
ATOM    133  CD  PRO B  18      -3.345  37.155  18.307  1.00 85.17           C  
ATOM    134  N   LEU B  19      -5.846  34.771  20.317  1.00 89.29           N  
ATOM    135  CA  LEU B  19      -6.172  33.356  20.453  1.00 89.29           C  
ATOM    136  C   LEU B  19      -7.682  33.144  20.461  1.00 89.29           C  
ATOM    137  CB  LEU B  19      -5.558  32.785  21.735  1.00 89.29           C  
ATOM    138  O   LEU B  19      -8.195  32.276  19.751  1.00 89.29           O  
ATOM    139  CG  LEU B  19      -5.631  31.267  21.903  1.00 89.29           C  
ATOM    140  CD1 LEU B  19      -4.801  30.574  20.828  1.00 89.29           C  
ATOM    141  CD2 LEU B  19      -5.159  30.860  23.295  1.00 89.29           C  
ATOM    142  N   GLU B  20      -8.399  33.928  21.285  1.00 90.56           N  
ATOM    143  CA  GLU B  20      -9.850  33.791  21.371  1.00 90.56           C  
ATOM    144  C   GLU B  20     -10.517  34.136  20.042  1.00 90.56           C  
ATOM    145  CB  GLU B  20     -10.410  34.678  22.486  1.00 90.56           C  
ATOM    146  O   GLU B  20     -11.471  33.474  19.630  1.00 90.56           O  
ATOM    147  CG  GLU B  20     -10.049  34.206  23.887  1.00 90.56           C  
ATOM    148  CD  GLU B  20     -10.584  32.820  24.210  1.00 90.56           C  
ATOM    149  OE1 GLU B  20      -9.891  32.051  24.914  1.00 90.56           O  
ATOM    150  OE2 GLU B  20     -11.705  32.501  23.754  1.00 90.56           O  
ATOM    151  N   GLU B  21      -9.933  35.098  19.435  1.00 91.51           N  
ATOM    152  CA  GLU B  21     -10.454  35.507  18.134  1.00 91.51           C  
ATOM    153  C   GLU B  21     -10.191  34.440  17.075  1.00 91.51           C  
ATOM    154  CB  GLU B  21      -9.837  36.839  17.701  1.00 91.51           C  
ATOM    155  O   GLU B  21     -11.012  34.232  16.179  1.00 91.51           O  
ATOM    156  CG  GLU B  21     -10.300  38.029  18.530  1.00 91.51           C  
ATOM    157  CD  GLU B  21      -9.597  38.135  19.873  1.00 91.51           C  
ATOM    158  OE1 GLU B  21      -9.995  38.986  20.701  1.00 91.51           O  
ATOM    159  OE2 GLU B  21      -8.640  37.361  20.100  1.00 91.51           O  
ATOM    160  N   LEU B  22      -9.089  33.811  17.248  1.00 94.40           N  
ATOM    161  CA  LEU B  22      -8.759  32.728  16.329  1.00 94.40           C  
ATOM    162  C   LEU B  22      -9.726  31.560  16.497  1.00 94.40           C  
ATOM    163  CB  LEU B  22      -7.322  32.252  16.553  1.00 94.40           C  
ATOM    164  O   LEU B  22     -10.183  30.980  15.510  1.00 94.40           O  
ATOM    165  CG  LEU B  22      -6.218  33.123  15.951  1.00 94.40           C  
ATOM    166  CD1 LEU B  22      -4.849  32.649  16.428  1.00 94.40           C  
ATOM    167  CD2 LEU B  22      -6.294  33.107  14.428  1.00 94.40           C  
ATOM    168  N   ARG B  23     -10.081  31.247  17.766  1.00 94.32           N  
ATOM    169  CA  ARG B  23     -11.037  30.180  18.045  1.00 94.32           C  
ATOM    170  C   ARG B  23     -12.408  30.507  17.464  1.00 94.32           C  
ATOM    171  CB  ARG B  23     -11.150  29.940  19.553  1.00 94.32           C  
ATOM    172  O   ARG B  23     -13.055  29.646  16.864  1.00 94.32           O  
ATOM    173  CG  ARG B  23      -9.959  29.210  20.152  1.00 94.32           C  
ATOM    174  CD  ARG B  23     -10.122  29.000  21.651  1.00 94.32           C  
ATOM    175  NE  ARG B  23      -8.901  28.479  22.258  1.00 94.32           N  
ATOM    176  NH1 ARG B  23      -9.264  29.454  24.321  1.00 94.32           N  
ATOM    177  NH2 ARG B  23      -7.390  28.183  23.963  1.00 94.32           N  
ATOM    178  CZ  ARG B  23      -8.521  28.706  23.512  1.00 94.32           C  
ATOM    179  N   ALA B  24     -12.694  31.765  17.645  1.00 92.59           N  
ATOM    180  CA  ALA B  24     -13.983  32.215  17.126  1.00 92.59           C  
ATOM    181  C   ALA B  24     -14.009  32.161  15.601  1.00 92.59           C  
ATOM    182  CB  ALA B  24     -14.287  33.631  17.611  1.00 92.59           C  
ATOM    183  O   ALA B  24     -14.986  31.701  15.006  1.00 92.59           O  
ATOM    184  N   LEU B  25     -12.935  32.627  15.078  1.00 94.67           N  
ATOM    185  CA  LEU B  25     -12.825  32.612  13.623  1.00 94.67           C  
ATOM    186  C   LEU B  25     -12.881  31.184  13.089  1.00 94.67           C  
ATOM    187  CB  LEU B  25     -11.524  33.285  13.177  1.00 94.67           C  
ATOM    188  O   LEU B  25     -13.578  30.911  12.108  1.00 94.67           O  
ATOM    189  CG  LEU B  25     -11.255  33.309  11.672  1.00 94.67           C  
ATOM    190  CD1 LEU B  25     -12.383  34.032  10.943  1.00 94.67           C  
ATOM    191  CD2 LEU B  25      -9.912  33.970  11.379  1.00 94.67           C  
ATOM    192  N   HIS B  26     -12.195  30.251  13.697  1.00 94.08           N  
ATOM    193  CA  HIS B  26     -12.186  28.846  13.304  1.00 94.08           C  
ATOM    194  C   HIS B  26     -13.593  28.259  13.321  1.00 94.08           C  
ATOM    195  CB  HIS B  26     -11.269  28.038  14.224  1.00 94.08           C  
ATOM    196  O   HIS B  26     -14.007  27.601  12.364  1.00 94.08           O  
ATOM    197  CG  HIS B  26     -11.275  26.570  13.939  1.00 94.08           C  
ATOM    198  CD2 HIS B  26     -11.813  25.533  14.622  1.00 94.08           C  
ATOM    199  ND1 HIS B  26     -10.666  26.026  12.828  1.00 94.08           N  
ATOM    200  CE1 HIS B  26     -10.832  24.714  12.841  1.00 94.08           C  
ATOM    201  NE2 HIS B  26     -11.525  24.389  13.920  1.00 94.08           N  
ATOM    202  N   SER B  27     -14.312  28.496  14.349  1.00 93.05           N  
ATOM    203  CA  SER B  27     -15.665  27.973  14.511  1.00 93.05           C  
ATOM    204  C   SER B  27     -16.595  28.497  13.423  1.00 93.05           C  
ATOM    205  CB  SER B  27     -16.220  28.340  15.888  1.00 93.05           C  
ATOM    206  O   SER B  27     -17.333  27.726  12.805  1.00 93.05           O  
ATOM    207  OG  SER B  27     -17.498  27.760  16.086  1.00 93.05           O  
ATOM    208  N   VAL B  28     -16.470  29.778  13.114  1.00 92.39           N  
ATOM    209  CA  VAL B  28     -17.337  30.416  12.128  1.00 92.39           C  
ATOM    210  C   VAL B  28     -16.990  29.908  10.731  1.00 92.39           C  
ATOM    211  CB  VAL B  28     -17.219  31.956  12.181  1.00 92.39           C  
ATOM    212  O   VAL B  28     -17.882  29.620   9.929  1.00 92.39           O  
ATOM    213  CG1 VAL B  28     -17.934  32.593  10.991  1.00 92.39           C  
ATOM    214  CG2 VAL B  28     -17.783  32.489  13.496  1.00 92.39           C  
ATOM    215  N   LEU B  29     -15.782  29.716  10.492  1.00 92.61           N  
ATOM    216  CA  LEU B  29     -15.318  29.333   9.163  1.00 92.61           C  
ATOM    217  C   LEU B  29     -15.767  27.918   8.817  1.00 92.61           C  
ATOM    218  CB  LEU B  29     -13.792  29.433   9.078  1.00 92.61           C  
ATOM    219  O   LEU B  29     -16.039  27.615   7.653  1.00 92.61           O  
ATOM    220  CG  LEU B  29     -13.223  30.789   8.657  1.00 92.61           C  
ATOM    221  CD1 LEU B  29     -11.712  30.815   8.858  1.00 92.61           C  
ATOM    222  CD2 LEU B  29     -13.580  31.091   7.206  1.00 92.61           C  
ATOM    223  N   GLN B  30     -15.878  27.071   9.850  1.00 88.97           N  
ATOM    224  CA  GLN B  30     -16.281  25.688   9.617  1.00 88.97           C  
ATOM    225  C   GLN B  30     -17.742  25.607   9.181  1.00 88.97           C  
ATOM    226  CB  GLN B  30     -16.061  24.845  10.874  1.00 88.97           C  
ATOM    227  O   GLN B  30     -18.140  24.660   8.500  1.00 88.97           O  
ATOM    228  CG  GLN B  30     -14.596  24.668  11.247  1.00 88.97           C  
ATOM    229  CD  GLN B  30     -13.806  23.925  10.187  1.00 88.97           C  
ATOM    230  NE2 GLN B  30     -12.533  24.276  10.041  1.00 88.97           N  
ATOM    231  OE1 GLN B  30     -14.335  23.042   9.504  1.00 88.97           O  
ATOM    232  N   ALA B  31     -18.443  26.708   9.456  1.00 87.60           N  
ATOM    233  CA  ALA B  31     -19.876  26.708   9.173  1.00 87.60           C  
ATOM    234  C   ALA B  31     -20.174  27.404   7.848  1.00 87.60           C  
ATOM    235  CB  ALA B  31     -20.642  27.382  10.309  1.00 87.60           C  
ATOM    236  O   ALA B  31     -21.263  27.250   7.290  1.00 87.60           O  
ATOM    237  N   VAL B  32     -19.208  28.141   7.319  1.00 90.99           N  
ATOM    238  CA  VAL B  32     -19.404  28.902   6.090  1.00 90.99           C  
ATOM    239  C   VAL B  32     -19.132  28.010   4.880  1.00 90.99           C  
ATOM    240  CB  VAL B  32     -18.497  30.152   6.045  1.00 90.99           C  
ATOM    241  O   VAL B  32     -18.063  27.404   4.776  1.00 90.99           O  
ATOM    242  CG1 VAL B  32     -18.683  30.907   4.730  1.00 90.99           C  
ATOM    243  CG2 VAL B  32     -18.788  31.065   7.235  1.00 90.99           C  
ATOM    244  N   PRO B  33     -20.111  27.873   3.939  1.00 91.73           N  
ATOM    245  CA  PRO B  33     -19.848  27.124   2.709  1.00 91.73           C  
ATOM    246  C   PRO B  33     -18.702  27.715   1.891  1.00 91.73           C  
ATOM    247  CB  PRO B  33     -21.171  27.222   1.945  1.00 91.73           C  
ATOM    248  O   PRO B  33     -18.543  28.937   1.839  1.00 91.73           O  
ATOM    249  CG  PRO B  33     -22.181  27.602   2.979  1.00 91.73           C  
ATOM    250  CD  PRO B  33     -21.479  28.337   4.085  1.00 91.73           C  
ATOM    251  N   LEU B  34     -17.991  26.907   1.290  1.00 91.14           N  
ATOM    252  CA  LEU B  34     -16.783  27.295   0.570  1.00 91.14           C  
ATOM    253  C   LEU B  34     -17.111  28.268  -0.558  1.00 91.14           C  
ATOM    254  CB  LEU B  34     -16.075  26.061   0.005  1.00 91.14           C  
ATOM    255  O   LEU B  34     -16.339  29.189  -0.833  1.00 91.14           O  
ATOM    256  CG  LEU B  34     -14.570  26.192  -0.233  1.00 91.14           C  
ATOM    257  CD1 LEU B  34     -13.813  26.074   1.086  1.00 91.14           C  
ATOM    258  CD2 LEU B  34     -14.092  25.138  -1.226  1.00 91.14           C  
ATOM    259  N   ASN B  35     -18.251  28.075  -1.285  1.00 92.57           N  
ATOM    260  CA  ASN B  35     -18.644  28.930  -2.400  1.00 92.57           C  
ATOM    261  C   ASN B  35     -18.829  30.379  -1.957  1.00 92.57           C  
ATOM    262  CB  ASN B  35     -19.924  28.407  -3.054  1.00 92.57           C  
ATOM    263  O   ASN B  35     -18.499  31.306  -2.697  1.00 92.57           O  
ATOM    264  CG  ASN B  35     -19.689  27.158  -3.880  1.00 92.57           C  
ATOM    265  ND2 ASN B  35     -20.769  26.473  -4.239  1.00 92.57           N  
ATOM    266  OD1 ASN B  35     -18.547  26.811  -4.192  1.00 92.57           O  
ATOM    267  N   GLU B  36     -19.322  30.530  -0.748  1.00 92.11           N  
ATOM    268  CA  GLU B  36     -19.495  31.874  -0.205  1.00 92.11           C  
ATOM    269  C   GLU B  36     -18.149  32.528   0.091  1.00 92.11           C  
ATOM    270  CB  GLU B  36     -20.351  31.834   1.064  1.00 92.11           C  
ATOM    271  O   GLU B  36     -17.984  33.735  -0.098  1.00 92.11           O  
ATOM    272  CG  GLU B  36     -21.833  31.614   0.800  1.00 92.11           C  
ATOM    273  CD  GLU B  36     -22.693  31.760   2.045  1.00 92.11           C  
ATOM    274  OE1 GLU B  36     -23.839  31.255   2.055  1.00 92.11           O  
ATOM    275  OE2 GLU B  36     -22.218  32.386   3.019  1.00 92.11           O  
ATOM    276  N   LEU B  37     -17.259  31.700   0.485  1.00 92.11           N  
ATOM    277  CA  LEU B  37     -15.914  32.202   0.748  1.00 92.11           C  
ATOM    278  C   LEU B  37     -15.215  32.587  -0.551  1.00 92.11           C  
ATOM    279  CB  LEU B  37     -15.087  31.152   1.495  1.00 92.11           C  
ATOM    280  O   LEU B  37     -14.507  33.596  -0.604  1.00 92.11           O  
ATOM    281  CG  LEU B  37     -15.457  30.914   2.959  1.00 92.11           C  
ATOM    282  CD1 LEU B  37     -14.655  29.747   3.525  1.00 92.11           C  
ATOM    283  CD2 LEU B  37     -15.227  32.177   3.782  1.00 92.11           C  
ATOM    284  N   ARG B  38     -15.445  31.871  -1.588  1.00 93.41           N  
ATOM    285  CA  ARG B  38     -14.838  32.122  -2.891  1.00 93.41           C  
ATOM    286  C   ARG B  38     -15.261  33.480  -3.440  1.00 93.41           C  
ATOM    287  CB  ARG B  38     -15.212  31.017  -3.881  1.00 93.41           C  
ATOM    288  O   ARG B  38     -14.462  34.179  -4.067  1.00 93.41           O  
ATOM    289  CG  ARG B  38     -14.284  29.814  -3.840  1.00 93.41           C  
ATOM    290  CD  ARG B  38     -14.640  28.791  -4.910  1.00 93.41           C  
ATOM    291  NE  ARG B  38     -14.057  27.484  -4.622  1.00 93.41           N  
ATOM    292  NH1 ARG B  38     -15.878  26.276  -5.372  1.00 93.41           N  
ATOM    293  NH2 ARG B  38     -14.036  25.188  -4.547  1.00 93.41           N  
ATOM    294  CZ  ARG B  38     -14.658  26.319  -4.847  1.00 93.41           C  
ATOM    295  N   GLN B  39     -16.502  33.823  -3.140  1.00 92.34           N  
ATOM    296  CA  GLN B  39     -17.040  35.091  -3.622  1.00 92.34           C  
ATOM    297  C   GLN B  39     -16.334  36.273  -2.964  1.00 92.34           C  
ATOM    298  CB  GLN B  39     -18.545  35.169  -3.363  1.00 92.34           C  
ATOM    299  O   GLN B  39     -16.284  37.367  -3.530  1.00 92.34           O  
ATOM    300  CG  GLN B  39     -19.367  34.221  -4.225  1.00 92.34           C  
ATOM    301  CD  GLN B  39     -20.847  34.256  -3.891  1.00 92.34           C  
ATOM    302  NE2 GLN B  39     -21.626  33.412  -4.558  1.00 92.34           N  
ATOM    303  OE1 GLN B  39     -21.286  35.036  -3.039  1.00 92.34           O  
ATOM    304  N   GLN B  40     -15.716  35.985  -1.847  1.00 88.76           N  
ATOM    305  CA  GLN B  40     -15.052  37.046  -1.097  1.00 88.76           C  
ATOM    306  C   GLN B  40     -13.535  36.895  -1.157  1.00 88.76           C  
ATOM    307  CB  GLN B  40     -15.522  37.051   0.359  1.00 88.76           C  
ATOM    308  O   GLN B  40     -12.809  37.558  -0.412  1.00 88.76           O  
ATOM    309  CG  GLN B  40     -17.017  37.289   0.522  1.00 88.76           C  
ATOM    310  CD  GLN B  40     -17.409  38.737   0.295  1.00 88.76           C  
ATOM    311  NE2 GLN B  40     -18.702  38.979   0.111  1.00 88.76           N  
ATOM    312  OE1 GLN B  40     -16.556  39.631   0.286  1.00 88.76           O  
ATOM    313  N   ALA B  41     -13.029  36.063  -1.971  1.00 88.16           N  
ATOM    314  CA  ALA B  41     -11.629  35.648  -1.999  1.00 88.16           C  
ATOM    315  C   ALA B  41     -10.710  36.835  -2.277  1.00 88.16           C  
ATOM    316  CB  ALA B  41     -11.417  34.559  -3.049  1.00 88.16           C  
ATOM    317  O   ALA B  41      -9.617  36.927  -1.713  1.00 88.16           O  
ATOM    318  N   ALA B  42     -11.188  37.783  -3.024  1.00 84.36           N  
ATOM    319  CA  ALA B  42     -10.377  38.928  -3.430  1.00 84.36           C  
ATOM    320  C   ALA B  42     -10.093  39.847  -2.246  1.00 84.36           C  
ATOM    321  CB  ALA B  42     -11.072  39.702  -4.547  1.00 84.36           C  
ATOM    322  O   ALA B  42      -9.082  40.553  -2.228  1.00 84.36           O  
ATOM    323  N   GLU B  43     -10.894  39.771  -1.241  1.00 81.85           N  
ATOM    324  CA  GLU B  43     -10.799  40.685  -0.106  1.00 81.85           C  
ATOM    325  C   GLU B  43     -10.086  40.029   1.073  1.00 81.85           C  
ATOM    326  CB  GLU B  43     -12.190  41.161   0.319  1.00 81.85           C  
ATOM    327  O   GLU B  43      -9.880  40.662   2.111  1.00 81.85           O  
ATOM    328  CG  GLU B  43     -12.906  41.990  -0.738  1.00 81.85           C  
ATOM    329  CD  GLU B  43     -14.236  42.551  -0.261  1.00 81.85           C  
ATOM    330  OE1 GLU B  43     -14.919  43.245  -1.048  1.00 81.85           O  
ATOM    331  OE2 GLU B  43     -14.598  42.296   0.909  1.00 81.85           O  
ATOM    332  N   LEU B  44      -9.735  38.818   0.807  1.00 86.00           N  
ATOM    333  CA  LEU B  44      -9.123  38.096   1.918  1.00 86.00           C  
ATOM    334  C   LEU B  44      -7.681  38.545   2.130  1.00 86.00           C  
ATOM    335  CB  LEU B  44      -9.169  36.587   1.667  1.00 86.00           C  
ATOM    336  O   LEU B  44      -6.857  38.449   1.218  1.00 86.00           O  
ATOM    337  CG  LEU B  44     -10.555  35.939   1.684  1.00 86.00           C  
ATOM    338  CD1 LEU B  44     -10.477  34.508   1.163  1.00 86.00           C  
ATOM    339  CD2 LEU B  44     -11.143  35.969   3.091  1.00 86.00           C  
ATOM    340  N   ARG B  45      -7.428  39.120   3.322  1.00 87.37           N  
ATOM    341  CA  ARG B  45      -6.069  39.490   3.704  1.00 87.37           C  
ATOM    342  C   ARG B  45      -5.481  38.478   4.681  1.00 87.37           C  
ATOM    343  CB  ARG B  45      -6.047  40.890   4.323  1.00 87.37           C  
ATOM    344  O   ARG B  45      -5.709  38.568   5.889  1.00 87.37           O  
ATOM    345  CG  ARG B  45      -6.493  41.990   3.373  1.00 87.37           C  
ATOM    346  CD  ARG B  45      -6.203  43.374   3.938  1.00 87.37           C  
ATOM    347  NE  ARG B  45      -6.400  44.417   2.935  1.00 87.37           N  
ATOM    348  NH1 ARG B  45      -8.575  44.889   3.555  1.00 87.37           N  
ATOM    349  NH2 ARG B  45      -7.594  46.040   1.832  1.00 87.37           N  
ATOM    350  CZ  ARG B  45      -7.523  45.113   2.776  1.00 87.37           C  
ATOM    351  N   LEU B  46      -4.614  37.627   4.158  1.00 92.04           N  
ATOM    352  CA  LEU B  46      -4.155  36.477   4.929  1.00 92.04           C  
ATOM    353  C   LEU B  46      -2.803  36.760   5.574  1.00 92.04           C  
ATOM    354  CB  LEU B  46      -4.057  35.237   4.035  1.00 92.04           C  
ATOM    355  O   LEU B  46      -2.283  35.932   6.326  1.00 92.04           O  
ATOM    356  CG  LEU B  46      -5.343  34.809   3.326  1.00 92.04           C  
ATOM    357  CD1 LEU B  46      -5.097  33.556   2.494  1.00 92.04           C  
ATOM    358  CD2 LEU B  46      -6.459  34.575   4.339  1.00 92.04           C  
ATOM    359  N   GLY B  47      -2.204  37.849   5.372  1.00 90.95           N  
ATOM    360  CA  GLY B  47      -0.887  38.213   5.870  1.00 90.95           C  
ATOM    361  C   GLY B  47      -0.732  37.991   7.363  1.00 90.95           C  
ATOM    362  O   GLY B  47       0.186  37.293   7.799  1.00 90.95           O  
ATOM    363  N   PRO B  48      -1.619  38.529   8.079  1.00 90.51           N  
ATOM    364  CA  PRO B  48      -1.535  38.389   9.535  1.00 90.51           C  
ATOM    365  C   PRO B  48      -1.546  36.930   9.988  1.00 90.51           C  
ATOM    366  CB  PRO B  48      -2.781  39.125  10.033  1.00 90.51           C  
ATOM    367  O   PRO B  48      -0.881  36.579  10.967  1.00 90.51           O  
ATOM    368  CG  PRO B  48      -3.078  40.135   8.972  1.00 90.51           C  
ATOM    369  CD  PRO B  48      -2.741  39.536   7.636  1.00 90.51           C  
ATOM    370  N   LEU B  49      -2.355  36.151   9.349  1.00 93.94           N  
ATOM    371  CA  LEU B  49      -2.403  34.738   9.711  1.00 93.94           C  
ATOM    372  C   LEU B  49      -1.062  34.063   9.441  1.00 93.94           C  
ATOM    373  CB  LEU B  49      -3.513  34.023   8.936  1.00 93.94           C  
ATOM    374  O   LEU B  49      -0.591  33.264  10.254  1.00 93.94           O  
ATOM    375  CG  LEU B  49      -4.948  34.370   9.333  1.00 93.94           C  
ATOM    376  CD1 LEU B  49      -5.937  33.712   8.376  1.00 93.94           C  
ATOM    377  CD2 LEU B  49      -5.223  33.943  10.771  1.00 93.94           C  
ATOM    378  N   PHE B  50      -0.459  34.381   8.365  1.00 94.42           N  
ATOM    379  CA  PHE B  50       0.851  33.829   8.040  1.00 94.42           C  
ATOM    380  C   PHE B  50       1.899  34.295   9.044  1.00 94.42           C  
ATOM    381  CB  PHE B  50       1.268  34.231   6.622  1.00 94.42           C  
ATOM    382  O   PHE B  50       2.784  33.527   9.427  1.00 94.42           O  
ATOM    383  CG  PHE B  50       0.541  33.479   5.540  1.00 94.42           C  
ATOM    384  CD1 PHE B  50       0.690  32.103   5.410  1.00 94.42           C  
ATOM    385  CD2 PHE B  50      -0.291  34.147   4.652  1.00 94.42           C  
ATOM    386  CE1 PHE B  50       0.019  31.404   4.409  1.00 94.42           C  
ATOM    387  CE2 PHE B  50      -0.966  33.456   3.649  1.00 94.42           C  
ATOM    388  CZ  PHE B  50      -0.808  32.085   3.529  1.00 94.42           C  
ATOM    389  N   SER B  51       1.752  35.483   9.483  1.00 90.87           N  
ATOM    390  CA  SER B  51       2.678  36.019  10.475  1.00 90.87           C  
ATOM    391  C   SER B  51       2.549  35.284  11.806  1.00 90.87           C  
ATOM    392  CB  SER B  51       2.435  37.514  10.684  1.00 90.87           C  
ATOM    393  O   SER B  51       3.548  35.037  12.484  1.00 90.87           O  
ATOM    394  OG  SER B  51       2.762  38.244   9.514  1.00 90.87           O  
ATOM    395  N   LEU B  52       1.375  34.918  12.101  1.00 92.03           N  
ATOM    396  CA  LEU B  52       1.107  34.232  13.360  1.00 92.03           C  
ATOM    397  C   LEU B  52       1.716  32.834  13.358  1.00 92.03           C  
ATOM    398  CB  LEU B  52      -0.400  34.145  13.613  1.00 92.03           C  
ATOM    399  O   LEU B  52       2.014  32.280  14.418  1.00 92.03           O  
ATOM    400  CG  LEU B  52      -1.091  35.440  14.044  1.00 92.03           C  
ATOM    401  CD1 LEU B  52      -2.605  35.259  14.041  1.00 92.03           C  
ATOM    402  CD2 LEU B  52      -0.602  35.874  15.422  1.00 92.03           C  
ATOM    403  N   LEU B  53       1.897  32.252  12.211  1.00 92.52           N  
ATOM    404  CA  LEU B  53       2.486  30.922  12.101  1.00 92.52           C  
ATOM    405  C   LEU B  53       3.924  30.921  12.610  1.00 92.52           C  
ATOM    406  CB  LEU B  53       2.446  30.435  10.650  1.00 92.52           C  
ATOM    407  O   LEU B  53       4.433  29.884  13.042  1.00 92.52           O  
ATOM    408  CG  LEU B  53       1.073  30.038  10.106  1.00 92.52           C  
ATOM    409  CD1 LEU B  53       1.162  29.728   8.616  1.00 92.52           C  
ATOM    410  CD2 LEU B  53       0.518  28.843  10.874  1.00 92.52           C  
ATOM    411  N   ASN B  54       4.475  32.081  12.710  1.00 86.86           N  
ATOM    412  CA  ASN B  54       5.894  32.170  13.035  1.00 86.86           C  
ATOM    413  C   ASN B  54       6.112  32.516  14.506  1.00 86.86           C  
ATOM    414  CB  ASN B  54       6.587  33.198  12.139  1.00 86.86           C  
ATOM    415  O   ASN B  54       7.252  32.610  14.963  1.00 86.86           O  
ATOM    416  CG  ASN B  54       6.602  32.786  10.681  1.00 86.86           C  
ATOM    417  ND2 ASN B  54       6.427  33.754   9.789  1.00 86.86           N  
ATOM    418  OD1 ASN B  54       6.770  31.607  10.358  1.00 86.86           O  
ATOM    419  N   GLU B  55       5.088  32.702  15.322  1.00 83.51           N  
ATOM    420  CA  GLU B  55       5.182  33.088  16.727  1.00 83.51           C  
ATOM    421  C   GLU B  55       5.366  31.867  17.624  1.00 83.51           C  
ATOM    422  CB  GLU B  55       3.938  33.871  17.155  1.00 83.51           C  
ATOM    423  O   GLU B  55       5.552  32.001  18.835  1.00 83.51           O  
ATOM    424  CG  GLU B  55       3.824  35.245  16.509  1.00 83.51           C  
ATOM    425  CD  GLU B  55       2.609  36.029  16.977  1.00 83.51           C  
ATOM    426  OE1 GLU B  55       2.350  37.128  16.436  1.00 83.51           O  
ATOM    427  OE2 GLU B  55       1.910  35.540  17.893  1.00 83.51           O  
ATOM    428  N   ASN B  56       5.924  30.848  17.324  1.00 77.11           N  
ATOM    429  CA  ASN B  56       6.232  29.604  18.020  1.00 77.11           C  
ATOM    430  C   ASN B  56       5.209  29.305  19.113  1.00 77.11           C  
ATOM    431  CB  ASN B  56       7.642  29.655  18.613  1.00 77.11           C  
ATOM    432  O   ASN B  56       5.568  29.170  20.284  1.00 77.11           O  
ATOM    433  CG  ASN B  56       8.697  29.139  17.654  1.00 77.11           C  
ATOM    434  ND2 ASN B  56       9.951  29.497  17.904  1.00 77.11           N  
ATOM    435  OD1 ASN B  56       8.388  28.425  16.697  1.00 77.11           O  
ATOM    436  N   HIS B  57       3.937  29.281  18.893  1.00 84.39           N  
ATOM    437  CA  HIS B  57       2.831  28.892  19.760  1.00 84.39           C  
ATOM    438  C   HIS B  57       2.008  27.771  19.135  1.00 84.39           C  
ATOM    439  CB  HIS B  57       1.936  30.096  20.059  1.00 84.39           C  
ATOM    440  O   HIS B  57       1.323  27.983  18.132  1.00 84.39           O  
ATOM    441  CG  HIS B  57       1.133  29.950  21.313  1.00 84.39           C  
ATOM    442  CD2 HIS B  57       1.162  30.648  22.473  1.00 84.39           C  
ATOM    443  ND1 HIS B  57       0.162  28.984  21.467  1.00 84.39           N  
ATOM    444  CE1 HIS B  57      -0.374  29.096  22.670  1.00 84.39           C  
ATOM    445  NE2 HIS B  57       0.215  30.097  23.301  1.00 84.39           N  
ATOM    446  N   ARG B  58       1.947  26.644  19.781  1.00 85.47           N  
ATOM    447  CA  ARG B  58       1.414  25.414  19.204  1.00 85.47           C  
ATOM    448  C   ARG B  58      -0.073  25.553  18.895  1.00 85.47           C  
ATOM    449  CB  ARG B  58       1.645  24.232  20.148  1.00 85.47           C  
ATOM    450  O   ARG B  58      -0.516  25.234  17.790  1.00 85.47           O  
ATOM    451  CG  ARG B  58       1.357  22.877  19.522  1.00 85.47           C  
ATOM    452  CD  ARG B  58       1.695  21.735  20.469  1.00 85.47           C  
ATOM    453  NE  ARG B  58       1.338  20.439  19.900  1.00 85.47           N  
ATOM    454  NH1 ARG B  58       1.964  19.217  21.758  1.00 85.47           N  
ATOM    455  NH2 ARG B  58       1.117  18.153  19.913  1.00 85.47           N  
ATOM    456  CZ  ARG B  58       1.474  19.272  20.525  1.00 85.47           C  
ATOM    457  N   GLU B  59      -0.859  25.924  19.928  1.00 87.87           N  
ATOM    458  CA  GLU B  59      -2.301  26.042  19.731  1.00 87.87           C  
ATOM    459  C   GLU B  59      -2.628  27.059  18.641  1.00 87.87           C  
ATOM    460  CB  GLU B  59      -2.993  26.433  21.040  1.00 87.87           C  
ATOM    461  O   GLU B  59      -3.497  26.818  17.801  1.00 87.87           O  
ATOM    462  CG  GLU B  59      -4.512  26.375  20.974  1.00 87.87           C  
ATOM    463  CD  GLU B  59      -5.184  26.748  22.285  1.00 87.87           C  
ATOM    464  OE1 GLU B  59      -6.429  26.654  22.377  1.00 87.87           O  
ATOM    465  OE2 GLU B  59      -4.460  27.139  23.228  1.00 87.87           O  
ATOM    466  N   LYS B  60      -1.876  28.202  18.705  1.00 91.47           N  
ATOM    467  CA  LYS B  60      -2.073  29.237  17.695  1.00 91.47           C  
ATOM    468  C   LYS B  60      -1.754  28.711  16.299  1.00 91.47           C  
ATOM    469  CB  LYS B  60      -1.208  30.460  18.004  1.00 91.47           C  
ATOM    470  O   LYS B  60      -2.514  28.937  15.355  1.00 91.47           O  
ATOM    471  CG  LYS B  60      -1.742  31.326  19.135  1.00 91.47           C  
ATOM    472  CD  LYS B  60      -0.916  32.594  19.307  1.00 91.47           C  
ATOM    473  CE  LYS B  60      -1.282  33.332  20.588  1.00 91.47           C  
ATOM    474  NZ  LYS B  60      -0.404  34.519  20.813  1.00 91.47           N  
ATOM    475  N   THR B  61      -0.709  27.971  16.289  1.00 92.99           N  
ATOM    476  CA  THR B  61      -0.290  27.404  15.012  1.00 92.99           C  
ATOM    477  C   THR B  61      -1.334  26.422  14.488  1.00 92.99           C  
ATOM    478  CB  THR B  61       1.071  26.693  15.137  1.00 92.99           C  
ATOM    479  O   THR B  61      -1.708  26.474  13.314  1.00 92.99           O  
ATOM    480  CG2 THR B  61       1.522  26.131  13.793  1.00 92.99           C  
ATOM    481  OG1 THR B  61       2.050  27.628  15.605  1.00 92.99           O  
ATOM    482  N   THR B  62      -1.848  25.557  15.344  1.00 93.08           N  
ATOM    483  CA  THR B  62      -2.849  24.563  14.970  1.00 93.08           C  
ATOM    484  C   THR B  62      -4.115  25.240  14.454  1.00 93.08           C  
ATOM    485  CB  THR B  62      -3.200  23.649  16.159  1.00 93.08           C  
ATOM    486  O   THR B  62      -4.661  24.843  13.422  1.00 93.08           O  
ATOM    487  CG2 THR B  62      -4.267  22.630  15.773  1.00 93.08           C  
ATOM    488  OG1 THR B  62      -2.021  22.953  16.583  1.00 93.08           O  
ATOM    489  N   LEU B  63      -4.512  26.235  15.131  1.00 93.26           N  
ATOM    490  CA  LEU B  63      -5.707  26.966  14.724  1.00 93.26           C  
ATOM    491  C   LEU B  63      -5.480  27.684  13.398  1.00 93.26           C  
ATOM    492  CB  LEU B  63      -6.110  27.976  15.802  1.00 93.26           C  
ATOM    493  O   LEU B  63      -6.322  27.618  12.499  1.00 93.26           O  
ATOM    494  CG  LEU B  63      -6.859  27.414  17.012  1.00 93.26           C  
ATOM    495  CD1 LEU B  63      -6.837  28.416  18.161  1.00 93.26           C  
ATOM    496  CD2 LEU B  63      -8.292  27.056  16.634  1.00 93.26           C  
ATOM    497  N   CYS B  64      -4.368  28.320  13.294  1.00 94.78           N  
ATOM    498  CA  CYS B  64      -4.039  29.054  12.077  1.00 94.78           C  
ATOM    499  C   CYS B  64      -3.990  28.121  10.873  1.00 94.78           C  
ATOM    500  CB  CYS B  64      -2.699  29.773  12.232  1.00 94.78           C  
ATOM    501  O   CYS B  64      -4.483  28.464   9.797  1.00 94.78           O  
ATOM    502  SG  CYS B  64      -2.803  31.313  13.170  1.00 94.78           S  
ATOM    503  N   VAL B  65      -3.453  26.937  11.088  1.00 96.09           N  
ATOM    504  CA  VAL B  65      -3.347  25.962  10.008  1.00 96.09           C  
ATOM    505  C   VAL B  65      -4.742  25.561   9.535  1.00 96.09           C  
ATOM    506  CB  VAL B  65      -2.553  24.712  10.447  1.00 96.09           C  
ATOM    507  O   VAL B  65      -5.024  25.570   8.334  1.00 96.09           O  
ATOM    508  CG1 VAL B  65      -2.760  23.566   9.458  1.00 96.09           C  
ATOM    509  CG2 VAL B  65      -1.068  25.043  10.582  1.00 96.09           C  
ATOM    510  N   SER B  66      -5.596  25.294  10.474  1.00 94.92           N  
ATOM    511  CA  SER B  66      -6.959  24.890  10.144  1.00 94.92           C  
ATOM    512  C   SER B  66      -7.714  26.013   9.440  1.00 94.92           C  
ATOM    513  CB  SER B  66      -7.714  24.470  11.406  1.00 94.92           C  
ATOM    514  O   SER B  66      -8.413  25.775   8.453  1.00 94.92           O  
ATOM    515  OG  SER B  66      -8.989  23.946  11.078  1.00 94.92           O  
ATOM    516  N   ILE B  67      -7.497  27.211   9.879  1.00 95.71           N  
ATOM    517  CA  ILE B  67      -8.156  28.381   9.309  1.00 95.71           C  
ATOM    518  C   ILE B  67      -7.620  28.641   7.903  1.00 95.71           C  
ATOM    519  CB  ILE B  67      -7.958  29.629  10.198  1.00 95.71           C  
ATOM    520  O   ILE B  67      -8.394  28.799   6.956  1.00 95.71           O  
ATOM    521  CG1 ILE B  67      -8.725  29.473  11.516  1.00 95.71           C  
ATOM    522  CG2 ILE B  67      -8.396  30.895   9.456  1.00 95.71           C  
ATOM    523  CD1 ILE B  67      -8.375  30.522  12.563  1.00 95.71           C  
ATOM    524  N   LEU B  68      -6.362  28.610   7.779  1.00 96.83           N  
ATOM    525  CA  LEU B  68      -5.734  28.865   6.487  1.00 96.83           C  
ATOM    526  C   LEU B  68      -6.117  27.791   5.475  1.00 96.83           C  
ATOM    527  CB  LEU B  68      -4.211  28.924   6.634  1.00 96.83           C  
ATOM    528  O   LEU B  68      -6.296  28.084   4.290  1.00 96.83           O  
ATOM    529  CG  LEU B  68      -3.631  30.236   7.165  1.00 96.83           C  
ATOM    530  CD1 LEU B  68      -2.163  30.055   7.535  1.00 96.83           C  
ATOM    531  CD2 LEU B  68      -3.795  31.349   6.135  1.00 96.83           C  
ATOM    532  N   GLU B  69      -6.199  26.573   5.958  1.00 95.71           N  
ATOM    533  CA  GLU B  69      -6.592  25.479   5.075  1.00 95.71           C  
ATOM    534  C   GLU B  69      -7.939  25.760   4.414  1.00 95.71           C  
ATOM    535  CB  GLU B  69      -6.650  24.159   5.848  1.00 95.71           C  
ATOM    536  O   GLU B  69      -8.088  25.592   3.202  1.00 95.71           O  
ATOM    537  CG  GLU B  69      -6.895  22.942   4.968  1.00 95.71           C  
ATOM    538  CD  GLU B  69      -6.789  21.626   5.721  1.00 95.71           C  
ATOM    539  OE1 GLU B  69      -6.541  20.578   5.082  1.00 95.71           O  
ATOM    540  OE2 GLU B  69      -6.956  21.642   6.961  1.00 95.71           O  
ATOM    541  N   ARG B  70      -8.815  26.237   5.193  1.00 94.29           N  
ATOM    542  CA  ARG B  70     -10.157  26.515   4.695  1.00 94.29           C  
ATOM    543  C   ARG B  70     -10.162  27.742   3.788  1.00 94.29           C  
ATOM    544  CB  ARG B  70     -11.132  26.719   5.857  1.00 94.29           C  
ATOM    545  O   ARG B  70     -10.750  27.718   2.705  1.00 94.29           O  
ATOM    546  CG  ARG B  70     -12.595  26.612   5.460  1.00 94.29           C  
ATOM    547  CD  ARG B  70     -13.407  25.850   6.498  1.00 94.29           C  
ATOM    548  NE  ARG B  70     -14.832  25.857   6.180  1.00 94.29           N  
ATOM    549  NH1 ARG B  70     -15.193  23.662   6.804  1.00 94.29           N  
ATOM    550  NH2 ARG B  70     -16.928  24.934   6.011  1.00 94.29           N  
ATOM    551  CZ  ARG B  70     -15.648  24.818   6.332  1.00 94.29           C  
ATOM    552  N   LEU B  71      -9.470  28.832   4.161  1.00 95.32           N  
ATOM    553  CA  LEU B  71      -9.447  30.086   3.415  1.00 95.32           C  
ATOM    554  C   LEU B  71      -8.713  29.916   2.089  1.00 95.32           C  
ATOM    555  CB  LEU B  71      -8.782  31.190   4.241  1.00 95.32           C  
ATOM    556  O   LEU B  71      -9.160  30.424   1.058  1.00 95.32           O  
ATOM    557  CG  LEU B  71      -9.538  31.652   5.488  1.00 95.32           C  
ATOM    558  CD1 LEU B  71      -8.723  32.694   6.246  1.00 95.32           C  
ATOM    559  CD2 LEU B  71     -10.906  32.208   5.108  1.00 95.32           C  
ATOM    560  N   LEU B  72      -7.684  29.136   2.095  1.00 96.80           N  
ATOM    561  CA  LEU B  72      -6.889  28.948   0.887  1.00 96.80           C  
ATOM    562  C   LEU B  72      -7.638  28.092  -0.129  1.00 96.80           C  
ATOM    563  CB  LEU B  72      -5.544  28.299   1.225  1.00 96.80           C  
ATOM    564  O   LEU B  72      -7.447  28.244  -1.337  1.00 96.80           O  
ATOM    565  CG  LEU B  72      -4.528  29.184   1.950  1.00 96.80           C  
ATOM    566  CD1 LEU B  72      -3.356  28.346   2.448  1.00 96.80           C  
ATOM    567  CD2 LEU B  72      -4.042  30.301   1.033  1.00 96.80           C  
ATOM    568  N   GLN B  73      -8.467  27.186   0.345  1.00 94.31           N  
ATOM    569  CA  GLN B  73      -9.285  26.370  -0.546  1.00 94.31           C  
ATOM    570  C   GLN B  73     -10.225  27.238  -1.378  1.00 94.31           C  
ATOM    571  CB  GLN B  73     -10.088  25.342   0.253  1.00 94.31           C  
ATOM    572  O   GLN B  73     -10.623  26.852  -2.479  1.00 94.31           O  
ATOM    573  CG  GLN B  73      -9.278  24.126   0.680  1.00 94.31           C  
ATOM    574  CD  GLN B  73     -10.088  23.139   1.499  1.00 94.31           C  
ATOM    575  NE2 GLN B  73      -9.506  21.976   1.772  1.00 94.31           N  
ATOM    576  OE1 GLN B  73     -11.228  23.419   1.884  1.00 94.31           O  
ATOM    577  N   ALA B  74     -10.512  28.390  -0.849  1.00 94.02           N  
ATOM    578  CA  ALA B  74     -11.453  29.290  -1.512  1.00 94.02           C  
ATOM    579  C   ALA B  74     -10.745  30.156  -2.550  1.00 94.02           C  
ATOM    580  CB  ALA B  74     -12.162  30.169  -0.484  1.00 94.02           C  
ATOM    581  O   ALA B  74     -11.394  30.783  -3.390  1.00 94.02           O  
ATOM    582  N   MET B  75      -9.469  30.203  -2.535  1.00 94.91           N  
ATOM    583  CA  MET B  75      -8.702  31.021  -3.470  1.00 94.91           C  
ATOM    584  C   MET B  75      -8.303  30.213  -4.700  1.00 94.91           C  
ATOM    585  CB  MET B  75      -7.454  31.589  -2.790  1.00 94.91           C  
ATOM    586  O   MET B  75      -8.050  29.011  -4.603  1.00 94.91           O  
ATOM    587  CG  MET B  75      -7.758  32.491  -1.606  1.00 94.91           C  
ATOM    588  SD  MET B  75      -6.249  33.269  -0.909  1.00 94.91           S  
ATOM    589  CE  MET B  75      -5.896  34.495  -2.199  1.00 94.91           C  
ATOM    590  N   GLU B  76      -8.259  30.903  -5.881  1.00 94.91           N  
ATOM    591  CA  GLU B  76      -7.829  30.241  -7.109  1.00 94.91           C  
ATOM    592  C   GLU B  76      -6.349  29.874  -7.050  1.00 94.91           C  
ATOM    593  CB  GLU B  76      -8.102  31.133  -8.324  1.00 94.91           C  
ATOM    594  O   GLU B  76      -5.522  30.678  -6.615  1.00 94.91           O  
ATOM    595  CG  GLU B  76      -9.580  31.293  -8.650  1.00 94.91           C  
ATOM    596  CD  GLU B  76     -10.237  30.001  -9.106  1.00 94.91           C  
ATOM    597  OE1 GLU B  76     -11.384  29.722  -8.688  1.00 94.91           O  
ATOM    598  OE2 GLU B  76      -9.600  29.260  -9.888  1.00 94.91           O  
ATOM    599  N   PRO B  77      -5.995  28.751  -7.522  1.00 96.59           N  
ATOM    600  CA  PRO B  77      -4.611  28.272  -7.468  1.00 96.59           C  
ATOM    601  C   PRO B  77      -3.627  29.235  -8.129  1.00 96.59           C  
ATOM    602  CB  PRO B  77      -4.668  26.944  -8.226  1.00 96.59           C  
ATOM    603  O   PRO B  77      -2.519  29.433  -7.625  1.00 96.59           O  
ATOM    604  CG  PRO B  77      -6.071  26.460  -8.046  1.00 96.59           C  
ATOM    605  CD  PRO B  77      -6.986  27.651  -8.024  1.00 96.59           C  
ATOM    606  N   VAL B  78      -4.022  29.814  -9.233  1.00 95.74           N  
ATOM    607  CA  VAL B  78      -3.137  30.732  -9.943  1.00 95.74           C  
ATOM    608  C   VAL B  78      -2.836  31.943  -9.065  1.00 95.74           C  
ATOM    609  CB  VAL B  78      -3.751  31.187 -11.286  1.00 95.74           C  
ATOM    610  O   VAL B  78      -1.706  32.439  -9.046  1.00 95.74           O  
ATOM    611  CG1 VAL B  78      -2.931  32.321 -11.899  1.00 95.74           C  
ATOM    612  CG2 VAL B  78      -3.847  30.009 -12.255  1.00 95.74           C  
ATOM    613  N   HIS B  79      -3.840  32.384  -8.342  1.00 94.76           N  
ATOM    614  CA  HIS B  79      -3.663  33.510  -7.432  1.00 94.76           C  
ATOM    615  C   HIS B  79      -2.710  33.155  -6.295  1.00 94.76           C  
ATOM    616  CB  HIS B  79      -5.011  33.960  -6.866  1.00 94.76           C  
ATOM    617  O   HIS B  79      -1.829  33.944  -5.948  1.00 94.76           O  
ATOM    618  CG  HIS B  79      -4.914  35.133  -5.945  1.00 94.76           C  
ATOM    619  CD2 HIS B  79      -4.971  35.210  -4.594  1.00 94.76           C  
ATOM    620  ND1 HIS B  79      -4.738  36.423  -6.398  1.00 94.76           N  
ATOM    621  CE1 HIS B  79      -4.690  37.244  -5.362  1.00 94.76           C  
ATOM    622  NE2 HIS B  79      -4.829  36.534  -4.256  1.00 94.76           N  
ATOM    623  N   VAL B  80      -2.892  32.016  -5.770  1.00 96.12           N  
ATOM    624  CA  VAL B  80      -2.035  31.553  -4.684  1.00 96.12           C  
ATOM    625  C   VAL B  80      -0.592  31.452  -5.172  1.00 96.12           C  
ATOM    626  CB  VAL B  80      -2.508  30.191  -4.129  1.00 96.12           C  
ATOM    627  O   VAL B  80       0.333  31.905  -4.493  1.00 96.12           O  
ATOM    628  CG1 VAL B  80      -1.545  29.681  -3.058  1.00 96.12           C  
ATOM    629  CG2 VAL B  80      -3.924  30.305  -3.569  1.00 96.12           C  
ATOM    630  N   ALA B  81      -0.413  30.944  -6.325  1.00 96.42           N  
ATOM    631  CA  ALA B  81       0.912  30.737  -6.903  1.00 96.42           C  
ATOM    632  C   ALA B  81       1.608  32.068  -7.171  1.00 96.42           C  
ATOM    633  CB  ALA B  81       0.811  29.924  -8.191  1.00 96.42           C  
ATOM    634  O   ALA B  81       2.818  32.195  -6.970  1.00 96.42           O  
ATOM    635  N   ARG B  82       0.861  33.075  -7.518  1.00 94.51           N  
ATOM    636  CA  ARG B  82       1.423  34.358  -7.927  1.00 94.51           C  
ATOM    637  C   ARG B  82       1.613  35.280  -6.727  1.00 94.51           C  
ATOM    638  CB  ARG B  82       0.526  35.031  -8.968  1.00 94.51           C  
ATOM    639  O   ARG B  82       2.641  35.950  -6.609  1.00 94.51           O  
ATOM    640  CG  ARG B  82       0.645  34.435 -10.361  1.00 94.51           C  
ATOM    641  CD  ARG B  82      -0.275  35.133 -11.354  1.00 94.51           C  
ATOM    642  NE  ARG B  82      -0.210  34.515 -12.675  1.00 94.51           N  
ATOM    643  NH1 ARG B  82      -2.086  35.585 -13.495  1.00 94.51           N  
ATOM    644  NH2 ARG B  82      -0.920  34.127 -14.825  1.00 94.51           N  
ATOM    645  CZ  ARG B  82      -1.072  34.744 -13.662  1.00 94.51           C  
ATOM    646  N   ASN B  83       0.631  35.221  -5.821  1.00 93.91           N  
ATOM    647  CA  ASN B  83       0.588  36.267  -4.805  1.00 93.91           C  
ATOM    648  C   ASN B  83       1.103  35.763  -3.460  1.00 93.91           C  
ATOM    649  CB  ASN B  83      -0.833  36.815  -4.658  1.00 93.91           C  
ATOM    650  O   ASN B  83       1.406  36.559  -2.569  1.00 93.91           O  
ATOM    651  CG  ASN B  83      -1.313  37.534  -5.903  1.00 93.91           C  
ATOM    652  ND2 ASN B  83      -2.424  37.071  -6.465  1.00 93.91           N  
ATOM    653  OD1 ASN B  83      -0.691  38.498  -6.357  1.00 93.91           O  
ATOM    654  N   LEU B  84       1.245  34.485  -3.287  1.00 94.80           N  
ATOM    655  CA  LEU B  84       1.681  33.956  -1.999  1.00 94.80           C  
ATOM    656  C   LEU B  84       2.990  33.187  -2.141  1.00 94.80           C  
ATOM    657  CB  LEU B  84       0.603  33.048  -1.400  1.00 94.80           C  
ATOM    658  O   LEU B  84       3.218  32.205  -1.431  1.00 94.80           O  
ATOM    659  CG  LEU B  84      -0.750  33.700  -1.111  1.00 94.80           C  
ATOM    660  CD1 LEU B  84      -1.701  32.690  -0.479  1.00 94.80           C  
ATOM    661  CD2 LEU B  84      -0.575  34.916  -0.207  1.00 94.80           C  
ATOM    662  N   ARG B  85       3.785  33.520  -2.982  1.00 94.47           N  
ATOM    663  CA  ARG B  85       5.035  32.828  -3.282  1.00 94.47           C  
ATOM    664  C   ARG B  85       5.942  32.781  -2.057  1.00 94.47           C  
ATOM    665  CB  ARG B  85       5.760  33.508  -4.445  1.00 94.47           C  
ATOM    666  O   ARG B  85       6.444  31.717  -1.691  1.00 94.47           O  
ATOM    667  CG  ARG B  85       6.954  32.726  -4.969  1.00 94.47           C  
ATOM    668  CD  ARG B  85       7.641  33.449  -6.119  1.00 94.47           C  
ATOM    669  NE  ARG B  85       8.523  32.556  -6.866  1.00 94.47           N  
ATOM    670  NH1 ARG B  85       8.829  34.006  -8.639  1.00 94.47           N  
ATOM    671  NH2 ARG B  85       9.855  31.956  -8.638  1.00 94.47           N  
ATOM    672  CZ  ARG B  85       9.067  32.841  -8.046  1.00 94.47           C  
ATOM    673  N   VAL B  86       6.068  33.889  -1.424  1.00 94.80           N  
ATOM    674  CA  VAL B  86       6.971  34.006  -0.283  1.00 94.80           C  
ATOM    675  C   VAL B  86       6.432  33.188   0.889  1.00 94.80           C  
ATOM    676  CB  VAL B  86       7.165  35.479   0.139  1.00 94.80           C  
ATOM    677  O   VAL B  86       7.195  32.516   1.587  1.00 94.80           O  
ATOM    678  CG1 VAL B  86       8.037  35.572   1.390  1.00 94.80           C  
ATOM    679  CG2 VAL B  86       7.777  36.285  -1.005  1.00 94.80           C  
ATOM    680  N   ASP B  87       5.170  33.219   1.035  1.00 96.26           N  
ATOM    681  CA  ASP B  87       4.540  32.476   2.123  1.00 96.26           C  
ATOM    682  C   ASP B  87       4.656  30.970   1.899  1.00 96.26           C  
ATOM    683  CB  ASP B  87       3.070  32.876   2.265  1.00 96.26           C  
ATOM    684  O   ASP B  87       4.844  30.208   2.849  1.00 96.26           O  
ATOM    685  CG  ASP B  87       2.884  34.349   2.582  1.00 96.26           C  
ATOM    686  OD1 ASP B  87       3.314  34.799   3.665  1.00 96.26           O  
ATOM    687  OD2 ASP B  87       2.299  35.066   1.741  1.00 96.26           O  
ATOM    688  N   LEU B  88       4.547  30.606   0.652  1.00 97.23           N  
ATOM    689  CA  LEU B  88       4.719  29.195   0.323  1.00 97.23           C  
ATOM    690  C   LEU B  88       6.138  28.733   0.636  1.00 97.23           C  
ATOM    691  CB  LEU B  88       4.403  28.947  -1.154  1.00 97.23           C  
ATOM    692  O   LEU B  88       6.333  27.670   1.231  1.00 97.23           O  
ATOM    693  CG  LEU B  88       2.942  29.117  -1.574  1.00 97.23           C  
ATOM    694  CD1 LEU B  88       2.806  28.980  -3.086  1.00 97.23           C  
ATOM    695  CD2 LEU B  88       2.059  28.101  -0.858  1.00 97.23           C  
ATOM    696  N   GLN B  89       7.071  29.494   0.322  1.00 96.84           N  
ATOM    697  CA  GLN B  89       8.469  29.163   0.575  1.00 96.84           C  
ATOM    698  C   GLN B  89       8.752  29.078   2.073  1.00 96.84           C  
ATOM    699  CB  GLN B  89       9.392  30.194  -0.075  1.00 96.84           C  
ATOM    700  O   GLN B  89       9.400  28.136   2.535  1.00 96.84           O  
ATOM    701  CG  GLN B  89       9.438  30.106  -1.595  1.00 96.84           C  
ATOM    702  CD  GLN B  89      10.313  31.177  -2.219  1.00 96.84           C  
ATOM    703  NE2 GLN B  89      11.149  30.780  -3.172  1.00 96.84           N  
ATOM    704  OE1 GLN B  89      10.239  32.353  -1.847  1.00 96.84           O  
ATOM    705  N   ARG B  90       8.185  30.017   2.790  1.00 96.14           N  
ATOM    706  CA  ARG B  90       8.374  30.014   4.237  1.00 96.14           C  
ATOM    707  C   ARG B  90       7.700  28.803   4.875  1.00 96.14           C  
ATOM    708  CB  ARG B  90       7.828  31.303   4.854  1.00 96.14           C  
ATOM    709  O   ARG B  90       8.211  28.241   5.846  1.00 96.14           O  
ATOM    710  CG  ARG B  90       8.725  32.513   4.648  1.00 96.14           C  
ATOM    711  CD  ARG B  90       8.168  33.752   5.336  1.00 96.14           C  
ATOM    712  NE  ARG B  90       8.960  34.939   5.031  1.00 96.14           N  
ATOM    713  NH1 ARG B  90       7.484  36.427   6.004  1.00 96.14           N  
ATOM    714  NH2 ARG B  90       9.413  37.191   5.030  1.00 96.14           N  
ATOM    715  CZ  ARG B  90       8.617  36.183   5.356  1.00 96.14           C  
ATOM    716  N   GLY B  91       6.593  28.452   4.308  1.00 97.30           N  
ATOM    717  CA  GLY B  91       5.868  27.300   4.820  1.00 97.30           C  
ATOM    718  C   GLY B  91       6.629  25.998   4.661  1.00 97.30           C  
ATOM    719  O   GLY B  91       6.557  25.121   5.525  1.00 97.30           O  
ATOM    720  N   LEU B  92       7.442  25.840   3.667  1.00 98.15           N  
ATOM    721  CA  LEU B  92       8.151  24.604   3.354  1.00 98.15           C  
ATOM    722  C   LEU B  92       9.375  24.438   4.248  1.00 98.15           C  
ATOM    723  CB  LEU B  92       8.571  24.584   1.883  1.00 98.15           C  
ATOM    724  O   LEU B  92       9.889  23.328   4.405  1.00 98.15           O  
ATOM    725  CG  LEU B  92       7.448  24.419   0.858  1.00 98.15           C  
ATOM    726  CD1 LEU B  92       8.006  24.498  -0.559  1.00 98.15           C  
ATOM    727  CD2 LEU B  92       6.715  23.100   1.076  1.00 98.15           C  
ATOM    728  N   ILE B  93       9.809  25.565   4.772  1.00 96.98           N  
ATOM    729  CA  ILE B  93      10.988  25.475   5.627  1.00 96.98           C  
ATOM    730  C   ILE B  93      10.581  25.662   7.087  1.00 96.98           C  
ATOM    731  CB  ILE B  93      12.055  26.519   5.230  1.00 96.98           C  
ATOM    732  O   ILE B  93      11.438  25.777   7.967  1.00 96.98           O  
ATOM    733  CG1 ILE B  93      11.468  27.933   5.290  1.00 96.98           C  
ATOM    734  CG2 ILE B  93      12.614  26.216   3.837  1.00 96.98           C  
ATOM    735  CD1 ILE B  93      12.504  29.040   5.156  1.00 96.98           C  
ATOM    736  N   HIS B  94       9.283  25.692   7.330  1.00 96.34           N  
ATOM    737  CA  HIS B  94       8.785  25.892   8.686  1.00 96.34           C  
ATOM    738  C   HIS B  94       9.126  24.703   9.579  1.00 96.34           C  
ATOM    739  CB  HIS B  94       7.272  26.122   8.673  1.00 96.34           C  
ATOM    740  O   HIS B  94       9.098  23.556   9.130  1.00 96.34           O  
ATOM    741  CG  HIS B  94       6.742  26.701   9.947  1.00 96.34           C  
ATOM    742  CD2 HIS B  94       6.414  27.972  10.276  1.00 96.34           C  
ATOM    743  ND1 HIS B  94       6.498  25.936  11.066  1.00 96.34           N  
ATOM    744  CE1 HIS B  94       6.039  26.714  12.032  1.00 96.34           C  
ATOM    745  NE2 HIS B  94       5.978  27.954  11.578  1.00 96.34           N  
ATOM    746  N   PRO B  95       9.329  24.886  10.834  1.00 94.00           N  
ATOM    747  CA  PRO B  95       9.688  23.805  11.755  1.00 94.00           C  
ATOM    748  C   PRO B  95       8.517  22.874  12.058  1.00 94.00           C  
ATOM    749  CB  PRO B  95      10.135  24.549  13.015  1.00 94.00           C  
ATOM    750  O   PRO B  95       8.723  21.706  12.396  1.00 94.00           O  
ATOM    751  CG  PRO B  95       9.515  25.905  12.899  1.00 94.00           C  
ATOM    752  CD  PRO B  95       9.402  26.254  11.443  1.00 94.00           C  
ATOM    753  N   ASP B  96       7.328  23.408  11.978  1.00 94.01           N  
ATOM    754  CA  ASP B  96       6.141  22.607  12.262  1.00 94.01           C  
ATOM    755  C   ASP B  96       5.673  21.859  11.016  1.00 94.01           C  
ATOM    756  CB  ASP B  96       5.013  23.490  12.800  1.00 94.01           C  
ATOM    757  O   ASP B  96       5.335  22.477  10.004  1.00 94.01           O  
ATOM    758  CG  ASP B  96       3.893  22.693  13.447  1.00 94.01           C  
ATOM    759  OD1 ASP B  96       3.509  21.633  12.907  1.00 94.01           O  
ATOM    760  OD2 ASP B  96       3.389  23.131  14.504  1.00 94.01           O  
ATOM    761  N   ASP B  97       5.502  20.568  11.169  1.00 94.00           N  
ATOM    762  CA  ASP B  97       5.165  19.716  10.032  1.00 94.00           C  
ATOM    763  C   ASP B  97       3.765  20.028   9.509  1.00 94.00           C  
ATOM    764  CB  ASP B  97       5.266  18.240  10.419  1.00 94.00           C  
ATOM    765  O   ASP B  97       3.501  19.902   8.311  1.00 94.00           O  
ATOM    766  CG  ASP B  97       6.699  17.771  10.604  1.00 94.00           C  
ATOM    767  OD1 ASP B  97       7.616  18.359   9.991  1.00 94.00           O  
ATOM    768  OD2 ASP B  97       6.912  16.804  11.366  1.00 94.00           O  
ATOM    769  N   SER B  98       2.872  20.402  10.366  1.00 94.53           N  
ATOM    770  CA  SER B  98       1.509  20.715   9.948  1.00 94.53           C  
ATOM    771  C   SER B  98       1.485  21.899   8.986  1.00 94.53           C  
ATOM    772  CB  SER B  98       0.631  21.017  11.163  1.00 94.53           C  
ATOM    773  O   SER B  98       0.645  21.956   8.085  1.00 94.53           O  
ATOM    774  OG  SER B  98       1.073  22.190  11.824  1.00 94.53           O  
ATOM    775  N   VAL B  99       2.415  22.882   9.200  1.00 97.26           N  
ATOM    776  CA  VAL B  99       2.524  24.035   8.313  1.00 97.26           C  
ATOM    777  C   VAL B  99       3.067  23.594   6.956  1.00 97.26           C  
ATOM    778  CB  VAL B  99       3.427  25.134   8.917  1.00 97.26           C  
ATOM    779  O   VAL B  99       2.592  24.048   5.912  1.00 97.26           O  
ATOM    780  CG1 VAL B  99       3.533  26.328   7.970  1.00 97.26           C  
ATOM    781  CG2 VAL B  99       2.894  25.573  10.279  1.00 97.26           C  
ATOM    782  N   LYS B 100       3.994  22.684   7.006  1.00 97.23           N  
ATOM    783  CA  LYS B 100       4.540  22.146   5.763  1.00 97.23           C  
ATOM    784  C   LYS B 100       3.472  21.394   4.974  1.00 97.23           C  
ATOM    785  CB  LYS B 100       5.724  21.223   6.052  1.00 97.23           C  
ATOM    786  O   LYS B 100       3.360  21.560   3.757  1.00 97.23           O  
ATOM    787  CG  LYS B 100       6.946  21.939   6.608  1.00 97.23           C  
ATOM    788  CD  LYS B 100       8.099  20.973   6.848  1.00 97.23           C  
ATOM    789  CE  LYS B 100       9.256  21.651   7.570  1.00 97.23           C  
ATOM    790  NZ  LYS B 100      10.357  20.689   7.876  1.00 97.23           N  
ATOM    791  N   ILE B 101       2.742  20.609   5.677  1.00 96.48           N  
ATOM    792  CA  ILE B 101       1.699  19.805   5.049  1.00 96.48           C  
ATOM    793  C   ILE B 101       0.649  20.720   4.423  1.00 96.48           C  
ATOM    794  CB  ILE B 101       1.038  18.846   6.064  1.00 96.48           C  
ATOM    795  O   ILE B 101       0.179  20.467   3.312  1.00 96.48           O  
ATOM    796  CG1 ILE B 101       2.011  17.728   6.455  1.00 96.48           C  
ATOM    797  CG2 ILE B 101      -0.260  18.267   5.493  1.00 96.48           C  
ATOM    798  CD1 ILE B 101       1.508  16.834   7.580  1.00 96.48           C  
ATOM    799  N   LEU B 102       0.272  21.747   5.148  1.00 97.44           N  
ATOM    800  CA  LEU B 102      -0.658  22.729   4.603  1.00 97.44           C  
ATOM    801  C   LEU B 102      -0.107  23.346   3.321  1.00 97.44           C  
ATOM    802  CB  LEU B 102      -0.941  23.828   5.631  1.00 97.44           C  
ATOM    803  O   LEU B 102      -0.817  23.437   2.317  1.00 97.44           O  
ATOM    804  CG  LEU B 102      -1.718  25.045   5.126  1.00 97.44           C  
ATOM    805  CD1 LEU B 102      -3.141  24.646   4.750  1.00 97.44           C  
ATOM    806  CD2 LEU B 102      -1.727  26.148   6.179  1.00 97.44           C  
ATOM    807  N   THR B 103       1.145  23.745   3.392  1.00 98.10           N  
ATOM    808  CA  THR B 103       1.804  24.371   2.251  1.00 98.10           C  
ATOM    809  C   THR B 103       1.840  23.418   1.059  1.00 98.10           C  
ATOM    810  CB  THR B 103       3.237  24.810   2.604  1.00 98.10           C  
ATOM    811  O   THR B 103       1.480  23.798  -0.057  1.00 98.10           O  
ATOM    812  CG2 THR B 103       3.896  25.529   1.433  1.00 98.10           C  
ATOM    813  OG1 THR B 103       3.195  25.694   3.731  1.00 98.10           O  
ATOM    814  N   LEU B 104       2.175  22.187   1.332  1.00 98.34           N  
ATOM    815  CA  LEU B 104       2.281  21.187   0.276  1.00 98.34           C  
ATOM    816  C   LEU B 104       0.905  20.841  -0.285  1.00 98.34           C  
ATOM    817  CB  LEU B 104       2.963  19.921   0.802  1.00 98.34           C  
ATOM    818  O   LEU B 104       0.773  20.537  -1.473  1.00 98.34           O  
ATOM    819  CG  LEU B 104       4.483  19.986   0.960  1.00 98.34           C  
ATOM    820  CD1 LEU B 104       4.973  18.841   1.841  1.00 98.34           C  
ATOM    821  CD2 LEU B 104       5.164  19.948  -0.403  1.00 98.34           C  
ATOM    822  N   SER B 105      -0.050  20.838   0.549  1.00 96.92           N  
ATOM    823  CA  SER B 105      -1.413  20.630   0.071  1.00 96.92           C  
ATOM    824  C   SER B 105      -1.815  21.703  -0.935  1.00 96.92           C  
ATOM    825  CB  SER B 105      -2.396  20.622   1.241  1.00 96.92           C  
ATOM    826  O   SER B 105      -2.451  21.404  -1.949  1.00 96.92           O  
ATOM    827  OG  SER B 105      -3.734  20.596   0.774  1.00 96.92           O  
ATOM    828  N   GLN B 106      -1.420  22.946  -0.691  1.00 97.55           N  
ATOM    829  CA  GLN B 106      -1.703  24.035  -1.620  1.00 97.55           C  
ATOM    830  C   GLN B 106      -0.884  23.893  -2.900  1.00 97.55           C  
ATOM    831  CB  GLN B 106      -1.423  25.388  -0.964  1.00 97.55           C  
ATOM    832  O   GLN B 106      -1.384  24.156  -3.996  1.00 97.55           O  
ATOM    833  CG  GLN B 106      -2.341  25.704   0.209  1.00 97.55           C  
ATOM    834  CD  GLN B 106      -3.809  25.526  -0.130  1.00 97.55           C  
ATOM    835  NE2 GLN B 106      -4.505  24.710   0.655  1.00 97.55           N  
ATOM    836  OE1 GLN B 106      -4.315  26.118  -1.090  1.00 97.55           O  
ATOM    837  N   ILE B 107       0.301  23.482  -2.721  1.00 97.99           N  
ATOM    838  CA  ILE B 107       1.134  23.231  -3.892  1.00 97.99           C  
ATOM    839  C   ILE B 107       0.504  22.135  -4.748  1.00 97.99           C  
ATOM    840  CB  ILE B 107       2.572  22.837  -3.488  1.00 97.99           C  
ATOM    841  O   ILE B 107       0.548  22.197  -5.979  1.00 97.99           O  
ATOM    842  CG1 ILE B 107       3.301  24.036  -2.871  1.00 97.99           C  
ATOM    843  CG2 ILE B 107       3.341  22.290  -4.695  1.00 97.99           C  
ATOM    844  CD1 ILE B 107       4.654  23.692  -2.264  1.00 97.99           C  
ATOM    845  N   GLY B 108      -0.000  21.157  -4.077  1.00 97.00           N  
ATOM    846  CA  GLY B 108      -0.714  20.111  -4.792  1.00 97.00           C  
ATOM    847  C   GLY B 108      -1.836  20.643  -5.664  1.00 97.00           C  
ATOM    848  O   GLY B 108      -1.993  20.217  -6.810  1.00 97.00           O  
ATOM    849  N   ARG B 109      -2.622  21.635  -5.133  1.00 96.49           N  
ATOM    850  CA  ARG B 109      -3.692  22.265  -5.901  1.00 96.49           C  
ATOM    851  C   ARG B 109      -3.127  23.068  -7.068  1.00 96.49           C  
ATOM    852  CB  ARG B 109      -4.538  23.170  -5.003  1.00 96.49           C  
ATOM    853  O   ARG B 109      -3.701  23.073  -8.159  1.00 96.49           O  
ATOM    854  CG  ARG B 109      -5.383  22.415  -3.989  1.00 96.49           C  
ATOM    855  CD  ARG B 109      -6.171  23.363  -3.095  1.00 96.49           C  
ATOM    856  NE  ARG B 109      -7.151  24.132  -3.856  1.00 96.49           N  
ATOM    857  NH1 ARG B 109      -7.058  25.993  -2.490  1.00 96.49           N  
ATOM    858  NH2 ARG B 109      -8.449  25.971  -4.313  1.00 96.49           N  
ATOM    859  CZ  ARG B 109      -7.551  25.363  -3.551  1.00 96.49           C  
ATOM    860  N   ILE B 110      -2.015  23.674  -6.865  1.00 97.70           N  
ATOM    861  CA  ILE B 110      -1.377  24.527  -7.861  1.00 97.70           C  
ATOM    862  C   ILE B 110      -0.895  23.678  -9.035  1.00 97.70           C  
ATOM    863  CB  ILE B 110      -0.197  25.320  -7.254  1.00 97.70           C  
ATOM    864  O   ILE B 110      -1.162  24.003 -10.195  1.00 97.70           O  
ATOM    865  CG1 ILE B 110      -0.714  26.378  -6.272  1.00 97.70           C  
ATOM    866  CG2 ILE B 110       0.646  25.963  -8.359  1.00 97.70           C  
ATOM    867  CD1 ILE B 110       0.379  27.043  -5.448  1.00 97.70           C  
ATOM    868  N   VAL B 111      -0.320  22.569  -8.778  1.00 96.82           N  
ATOM    869  CA  VAL B 111       0.314  21.775  -9.825  1.00 96.82           C  
ATOM    870  C   VAL B 111      -0.751  21.026 -10.623  1.00 96.82           C  
ATOM    871  CB  VAL B 111       1.340  20.779  -9.240  1.00 96.82           C  
ATOM    872  O   VAL B 111      -0.484  20.543 -11.725  1.00 96.82           O  
ATOM    873  CG1 VAL B 111       2.494  21.524  -8.571  1.00 96.82           C  
ATOM    874  CG2 VAL B 111       0.661  19.837  -8.248  1.00 96.82           C  
ATOM    875  N   GLU B 112      -1.998  20.892 -10.075  1.00 94.27           N  
ATOM    876  CA  GLU B 112      -3.099  20.248 -10.785  1.00 94.27           C  
ATOM    877  C   GLU B 112      -3.767  21.214 -11.759  1.00 94.27           C  
ATOM    878  CB  GLU B 112      -4.131  19.702  -9.795  1.00 94.27           C  
ATOM    879  O   GLU B 112      -4.536  20.796 -12.627  1.00 94.27           O  
ATOM    880  CG  GLU B 112      -3.690  18.429  -9.087  1.00 94.27           C  
ATOM    881  CD  GLU B 112      -4.724  17.900  -8.106  1.00 94.27           C  
ATOM    882  OE1 GLU B 112      -4.489  16.833  -7.494  1.00 94.27           O  
ATOM    883  OE2 GLU B 112      -5.777  18.557  -7.948  1.00 94.27           O  
ATOM    884  N   ASN B 113      -3.396  22.467 -11.583  1.00 94.86           N  
ATOM    885  CA  ASN B 113      -3.932  23.502 -12.460  1.00 94.86           C  
ATOM    886  C   ASN B 113      -2.943  23.873 -13.561  1.00 94.86           C  
ATOM    887  CB  ASN B 113      -4.317  24.744 -11.653  1.00 94.86           C  
ATOM    888  O   ASN B 113      -1.824  24.305 -13.276  1.00 94.86           O  
ATOM    889  CG  ASN B 113      -5.020  25.792 -12.493  1.00 94.86           C  
ATOM    890  ND2 ASN B 113      -6.311  25.980 -12.248  1.00 94.86           N  
ATOM    891  OD1 ASN B 113      -4.407  26.427 -13.355  1.00 94.86           O  
ATOM    892  N   SER B 114      -3.317  23.863 -14.798  1.00 91.61           N  
ATOM    893  CA  SER B 114      -2.437  24.022 -15.952  1.00 91.61           C  
ATOM    894  C   SER B 114      -1.857  25.431 -16.016  1.00 91.61           C  
ATOM    895  CB  SER B 114      -3.189  23.712 -17.247  1.00 91.61           C  
ATOM    896  O   SER B 114      -0.696  25.613 -16.387  1.00 91.61           O  
ATOM    897  OG  SER B 114      -4.379  24.477 -17.333  1.00 91.61           O  
ATOM    898  N   ASP B 115      -2.651  26.381 -15.589  1.00 91.91           N  
ATOM    899  CA  ASP B 115      -2.190  27.765 -15.629  1.00 91.91           C  
ATOM    900  C   ASP B 115      -1.300  28.083 -14.430  1.00 91.91           C  
ATOM    901  CB  ASP B 115      -3.380  28.726 -15.671  1.00 91.91           C  
ATOM    902  O   ASP B 115      -0.283  28.765 -14.569  1.00 91.91           O  
ATOM    903  CG  ASP B 115      -4.205  28.595 -16.939  1.00 91.91           C  
ATOM    904  OD1 ASP B 115      -3.648  28.216 -17.992  1.00 91.91           O  
ATOM    905  OD2 ASP B 115      -5.421  28.877 -16.887  1.00 91.91           O  
ATOM    906  N   ALA B 116      -1.588  27.488 -13.370  1.00 94.87           N  
ATOM    907  CA  ALA B 116      -0.902  27.794 -12.117  1.00 94.87           C  
ATOM    908  C   ALA B 116       0.457  27.104 -12.053  1.00 94.87           C  
ATOM    909  CB  ALA B 116      -1.762  27.379 -10.925  1.00 94.87           C  
ATOM    910  O   ALA B 116       1.417  27.659 -11.512  1.00 94.87           O  
ATOM    911  N   VAL B 117       0.546  25.974 -12.644  1.00 95.22           N  
ATOM    912  CA  VAL B 117       1.754  25.161 -12.545  1.00 95.22           C  
ATOM    913  C   VAL B 117       2.928  25.899 -13.185  1.00 95.22           C  
ATOM    914  CB  VAL B 117       1.565  23.780 -13.212  1.00 95.22           C  
ATOM    915  O   VAL B 117       4.068  25.777 -12.731  1.00 95.22           O  
ATOM    916  CG1 VAL B 117       1.442  23.924 -14.728  1.00 95.22           C  
ATOM    917  CG2 VAL B 117       2.724  22.852 -12.853  1.00 95.22           C  
ATOM    918  N   THR B 118       2.689  26.694 -14.154  1.00 94.33           N  
ATOM    919  CA  THR B 118       3.730  27.451 -14.840  1.00 94.33           C  
ATOM    920  C   THR B 118       4.407  28.429 -13.883  1.00 94.33           C  
ATOM    921  CB  THR B 118       3.159  28.221 -16.045  1.00 94.33           C  
ATOM    922  O   THR B 118       5.613  28.665 -13.980  1.00 94.33           O  
ATOM    923  CG2 THR B 118       2.796  27.272 -17.182  1.00 94.33           C  
ATOM    924  OG1 THR B 118       1.983  28.932 -15.637  1.00 94.33           O  
ATOM    925  N   GLU B 119       3.623  28.926 -12.979  1.00 93.48           N  
ATOM    926  CA  GLU B 119       4.158  29.872 -12.004  1.00 93.48           C  
ATOM    927  C   GLU B 119       5.184  29.204 -11.092  1.00 93.48           C  
ATOM    928  CB  GLU B 119       3.028  30.479 -11.168  1.00 93.48           C  
ATOM    929  O   GLU B 119       6.225  29.789 -10.787  1.00 93.48           O  
ATOM    930  CG  GLU B 119       2.074  31.353 -11.968  1.00 93.48           C  
ATOM    931  CD  GLU B 119       2.753  32.553 -12.609  1.00 93.48           C  
ATOM    932  OE1 GLU B 119       2.347  32.957 -13.722  1.00 93.48           O  
ATOM    933  OE2 GLU B 119       3.699  33.093 -11.993  1.00 93.48           O  
ATOM    934  N   ILE B 120       4.935  28.030 -10.783  1.00 92.52           N  
ATOM    935  CA  ILE B 120       5.785  27.292  -9.856  1.00 92.52           C  
ATOM    936  C   ILE B 120       7.047  26.821 -10.575  1.00 92.52           C  
ATOM    937  CB  ILE B 120       5.038  26.087  -9.241  1.00 92.52           C  
ATOM    938  O   ILE B 120       8.132  26.798  -9.989  1.00 92.52           O  
ATOM    939  CG1 ILE B 120       4.013  26.566  -8.207  1.00 92.52           C  
ATOM    940  CG2 ILE B 120       6.027  25.100  -8.615  1.00 92.52           C  
ATOM    941  CD1 ILE B 120       3.276  25.438  -7.498  1.00 92.52           C  
ATOM    942  N   LEU B 121       6.910  26.459 -11.809  1.00 94.76           N  
ATOM    943  CA  LEU B 121       8.033  25.958 -12.594  1.00 94.76           C  
ATOM    944  C   LEU B 121       9.086  27.043 -12.792  1.00 94.76           C  
ATOM    945  CB  LEU B 121       7.551  25.444 -13.953  1.00 94.76           C  
ATOM    946  O   LEU B 121      10.265  26.741 -12.989  1.00 94.76           O  
ATOM    947  CG  LEU B 121       6.856  24.082 -13.955  1.00 94.76           C  
ATOM    948  CD1 LEU B 121       6.261  23.792 -15.329  1.00 94.76           C  
ATOM    949  CD2 LEU B 121       7.831  22.982 -13.546  1.00 94.76           C  
ATOM    950  N   ASN B 122       8.665  28.237 -12.637  1.00 92.34           N  
ATOM    951  CA  ASN B 122       9.581  29.361 -12.803  1.00 92.34           C  
ATOM    952  C   ASN B 122      10.165  29.810 -11.466  1.00 92.34           C  
ATOM    953  CB  ASN B 122       8.876  30.531 -13.493  1.00 92.34           C  
ATOM    954  O   ASN B 122      10.887  30.807 -11.403  1.00 92.34           O  
ATOM    955  CG  ASN B 122       8.536  30.235 -14.941  1.00 92.34           C  
ATOM    956  ND2 ASN B 122       7.409  30.762 -15.405  1.00 92.34           N  
ATOM    957  OD1 ASN B 122       9.279  29.537 -15.636  1.00 92.34           O  
ATOM    958  N   ASN B 123       9.819  29.117 -10.443  1.00 93.53           N  
ATOM    959  CA  ASN B 123      10.334  29.408  -9.109  1.00 93.53           C  
ATOM    960  C   ASN B 123      11.294  28.323  -8.630  1.00 93.53           C  
ATOM    961  CB  ASN B 123       9.183  29.576  -8.114  1.00 93.53           C  
ATOM    962  O   ASN B 123      10.894  27.409  -7.906  1.00 93.53           O  
ATOM    963  CG  ASN B 123       9.634  30.172  -6.795  1.00 93.53           C  
ATOM    964  ND2 ASN B 123       8.720  30.845  -6.106  1.00 93.53           N  
ATOM    965  OD1 ASN B 123      10.794  30.029  -6.400  1.00 93.53           O  
ATOM    966  N   ALA B 124      12.569  28.535  -8.894  1.00 93.80           N  
ATOM    967  CA  ALA B 124      13.582  27.514  -8.642  1.00 93.80           C  
ATOM    968  C   ALA B 124      13.743  27.257  -7.146  1.00 93.80           C  
ATOM    969  CB  ALA B 124      14.918  27.928  -9.254  1.00 93.80           C  
ATOM    970  O   ALA B 124      13.917  26.112  -6.722  1.00 93.80           O  
ATOM    971  N   GLU B 125      13.677  28.259  -6.428  1.00 95.57           N  
ATOM    972  CA  GLU B 125      13.853  28.134  -4.985  1.00 95.57           C  
ATOM    973  C   GLU B 125      12.715  27.335  -4.357  1.00 95.57           C  
ATOM    974  CB  GLU B 125      13.948  29.516  -4.333  1.00 95.57           C  
ATOM    975  O   GLU B 125      12.945  26.502  -3.477  1.00 95.57           O  
ATOM    976  CG  GLU B 125      14.255  29.474  -2.843  1.00 95.57           C  
ATOM    977  CD  GLU B 125      15.555  28.756  -2.519  1.00 95.57           C  
ATOM    978  OE1 GLU B 125      15.704  28.255  -1.381  1.00 95.57           O  
ATOM    979  OE2 GLU B 125      16.432  28.694  -3.409  1.00 95.57           O  
ATOM    980  N   LEU B 126      11.572  27.576  -4.765  1.00 97.25           N  
ATOM    981  CA  LEU B 126      10.414  26.840  -4.270  1.00 97.25           C  
ATOM    982  C   LEU B 126      10.534  25.355  -4.596  1.00 97.25           C  
ATOM    983  CB  LEU B 126       9.123  27.404  -4.872  1.00 97.25           C  
ATOM    984  O   LEU B 126      10.293  24.505  -3.735  1.00 97.25           O  
ATOM    985  CG  LEU B 126       7.816  26.798  -4.360  1.00 97.25           C  
ATOM    986  CD1 LEU B 126       7.594  27.174  -2.899  1.00 97.25           C  
ATOM    987  CD2 LEU B 126       6.642  27.255  -5.219  1.00 97.25           C  
ATOM    988  N   LEU B 127      10.927  25.041  -5.820  1.00 97.73           N  
ATOM    989  CA  LEU B 127      11.095  23.656  -6.246  1.00 97.73           C  
ATOM    990  C   LEU B 127      12.174  22.961  -5.422  1.00 97.73           C  
ATOM    991  CB  LEU B 127      11.453  23.593  -7.734  1.00 97.73           C  
ATOM    992  O   LEU B 127      12.010  21.806  -5.025  1.00 97.73           O  
ATOM    993  CG  LEU B 127      10.339  23.961  -8.715  1.00 97.73           C  
ATOM    994  CD1 LEU B 127      10.894  24.071 -10.131  1.00 97.73           C  
ATOM    995  CD2 LEU B 127       9.212  22.935  -8.654  1.00 97.73           C  
ATOM    996  N   LYS B 128      13.235  23.685  -5.212  1.00 97.86           N  
ATOM    997  CA  LYS B 128      14.313  23.155  -4.381  1.00 97.86           C  
ATOM    998  C   LYS B 128      13.805  22.793  -2.988  1.00 97.86           C  
ATOM    999  CB  LYS B 128      15.457  24.164  -4.276  1.00 97.86           C  
ATOM   1000  O   LYS B 128      14.111  21.717  -2.470  1.00 97.86           O  
ATOM   1001  CG  LYS B 128      16.596  23.717  -3.373  1.00 97.86           C  
ATOM   1002  CD  LYS B 128      17.665  24.795  -3.245  1.00 97.86           C  
ATOM   1003  CE  LYS B 128      18.725  24.414  -2.220  1.00 97.86           C  
ATOM   1004  NZ  LYS B 128      19.800  25.447  -2.125  1.00 97.86           N  
ATOM   1005  N   GLN B 129      12.988  23.613  -2.410  1.00 98.12           N  
ATOM   1006  CA  GLN B 129      12.468  23.396  -1.065  1.00 98.12           C  
ATOM   1007  C   GLN B 129      11.522  22.199  -1.027  1.00 98.12           C  
ATOM   1008  CB  GLN B 129      11.750  24.649  -0.558  1.00 98.12           C  
ATOM   1009  O   GLN B 129      11.466  21.477  -0.029  1.00 98.12           O  
ATOM   1010  CG  GLN B 129      12.686  25.806  -0.237  1.00 98.12           C  
ATOM   1011  CD  GLN B 129      11.944  27.083   0.111  1.00 98.12           C  
ATOM   1012  NE2 GLN B 129      12.674  28.079   0.599  1.00 98.12           N  
ATOM   1013  OE1 GLN B 129      10.723  27.172  -0.059  1.00 98.12           O  
ATOM   1014  N   ILE B 130      10.822  22.023  -2.134  1.00 98.33           N  
ATOM   1015  CA  ILE B 130       9.954  20.853  -2.215  1.00 98.33           C  
ATOM   1016  C   ILE B 130      10.800  19.582  -2.195  1.00 98.33           C  
ATOM   1017  CB  ILE B 130       9.071  20.890  -3.482  1.00 98.33           C  
ATOM   1018  O   ILE B 130      10.478  18.625  -1.487  1.00 98.33           O  
ATOM   1019  CG1 ILE B 130       8.192  22.147  -3.484  1.00 98.33           C  
ATOM   1020  CG2 ILE B 130       8.216  19.624  -3.582  1.00 98.33           C  
ATOM   1021  CD1 ILE B 130       7.396  22.343  -4.766  1.00 98.33           C  
ATOM   1022  N   VAL B 131      11.883  19.605  -2.875  1.00 98.32           N  
ATOM   1023  CA  VAL B 131      12.788  18.462  -2.931  1.00 98.32           C  
ATOM   1024  C   VAL B 131      13.326  18.159  -1.534  1.00 98.32           C  
ATOM   1025  CB  VAL B 131      13.957  18.710  -3.910  1.00 98.32           C  
ATOM   1026  O   VAL B 131      13.327  17.006  -1.099  1.00 98.32           O  
ATOM   1027  CG1 VAL B 131      15.059  17.671  -3.710  1.00 98.32           C  
ATOM   1028  CG2 VAL B 131      13.457  18.693  -5.353  1.00 98.32           C  
ATOM   1029  N   TYR B 132      13.684  19.120  -0.840  1.00 98.33           N  
ATOM   1030  CA  TYR B 132      14.303  18.933   0.467  1.00 98.33           C  
ATOM   1031  C   TYR B 132      13.277  18.475   1.496  1.00 98.33           C  
ATOM   1032  CB  TYR B 132      14.970  20.230   0.936  1.00 98.33           C  
ATOM   1033  O   TYR B 132      13.639  17.938   2.546  1.00 98.33           O  
ATOM   1034  CG  TYR B 132      16.395  20.386   0.463  1.00 98.33           C  
ATOM   1035  CD1 TYR B 132      17.462  19.977   1.260  1.00 98.33           C  
ATOM   1036  CD2 TYR B 132      16.677  20.942  -0.780  1.00 98.33           C  
ATOM   1037  CE1 TYR B 132      18.777  20.121   0.829  1.00 98.33           C  
ATOM   1038  CE2 TYR B 132      17.988  21.090  -1.221  1.00 98.33           C  
ATOM   1039  OH  TYR B 132      20.329  20.821  -0.842  1.00 98.33           O  
ATOM   1040  CZ  TYR B 132      19.030  20.677  -0.411  1.00 98.33           C  
ATOM   1041  N   CYS B 133      11.979  18.694   1.223  1.00 97.50           N  
ATOM   1042  CA  CYS B 133      10.928  18.167   2.086  1.00 97.50           C  
ATOM   1043  C   CYS B 133      10.901  16.644   2.044  1.00 97.50           C  
ATOM   1044  CB  CYS B 133       9.566  18.722   1.672  1.00 97.50           C  
ATOM   1045  O   CYS B 133      10.466  16.000   3.001  1.00 97.50           O  
ATOM   1046  SG  CYS B 133       9.265  20.410   2.238  1.00 97.50           S  
ATOM   1047  N   ILE B 134      11.429  16.035   1.043  1.00 95.87           N  
ATOM   1048  CA  ILE B 134      11.503  14.582   0.940  1.00 95.87           C  
ATOM   1049  C   ILE B 134      12.458  14.038   2.001  1.00 95.87           C  
ATOM   1050  CB  ILE B 134      11.956  14.137  -0.468  1.00 95.87           C  
ATOM   1051  O   ILE B 134      12.261  12.935   2.516  1.00 95.87           O  
ATOM   1052  CG1 ILE B 134      10.945  14.595  -1.525  1.00 95.87           C  
ATOM   1053  CG2 ILE B 134      12.151  12.618  -0.518  1.00 95.87           C  
ATOM   1054  CD1 ILE B 134      11.372  14.307  -2.957  1.00 95.87           C  
ATOM   1055  N   GLY B 135      13.440  14.838   2.335  1.00 93.88           N  
ATOM   1056  CA  GLY B 135      14.475  14.433   3.273  1.00 93.88           C  
ATOM   1057  C   GLY B 135      14.070  14.614   4.724  1.00 93.88           C  
ATOM   1058  O   GLY B 135      14.836  14.288   5.633  1.00 93.88           O  
ATOM   1059  N   GLY B 136      12.874  15.141   4.872  1.00 89.08           N  
ATOM   1060  CA  GLY B 136      12.403  15.381   6.227  1.00 89.08           C  
ATOM   1061  C   GLY B 136      12.119  14.103   6.994  1.00 89.08           C  
ATOM   1062  O   GLY B 136      11.961  13.036   6.397  1.00 89.08           O  
ATOM   1063  N   GLU B 137      11.914  14.199   8.282  1.00 86.61           N  
ATOM   1064  CA  GLU B 137      11.685  13.050   9.153  1.00 86.61           C  
ATOM   1065  C   GLU B 137      10.237  12.576   9.073  1.00 86.61           C  
ATOM   1066  CB  GLU B 137      12.048  13.392  10.600  1.00 86.61           C  
ATOM   1067  O   GLU B 137       9.967  11.375   9.146  1.00 86.61           O  
ATOM   1068  CG  GLU B 137      13.540  13.583  10.832  1.00 86.61           C  
ATOM   1069  CD  GLU B 137      13.899  13.785  12.295  1.00 86.61           C  
ATOM   1070  OE1 GLU B 137      15.107  13.838  12.622  1.00 86.61           O  
ATOM   1071  OE2 GLU B 137      12.966  13.889  13.122  1.00 86.61           O  
ATOM   1072  N   ASN B 138       9.436  13.617   8.860  1.00 85.16           N  
ATOM   1073  CA  ASN B 138       8.014  13.295   8.828  1.00 85.16           C  
ATOM   1074  C   ASN B 138       7.610  12.665   7.498  1.00 85.16           C  
ATOM   1075  CB  ASN B 138       7.174  14.545   9.100  1.00 85.16           C  
ATOM   1076  O   ASN B 138       7.723  13.299   6.447  1.00 85.16           O  
ATOM   1077  CG  ASN B 138       5.698  14.236   9.252  1.00 85.16           C  
ATOM   1078  ND2 ASN B 138       5.176  14.416  10.459  1.00 85.16           N  
ATOM   1079  OD1 ASN B 138       5.033  13.838   8.292  1.00 85.16           O  
ATOM   1080  N   LEU B 139       7.087  11.475   7.582  1.00 85.12           N  
ATOM   1081  CA  LEU B 139       6.743  10.704   6.392  1.00 85.12           C  
ATOM   1082  C   LEU B 139       5.619  11.380   5.614  1.00 85.12           C  
ATOM   1083  CB  LEU B 139       6.329   9.281   6.776  1.00 85.12           C  
ATOM   1084  O   LEU B 139       5.615  11.364   4.381  1.00 85.12           O  
ATOM   1085  CG  LEU B 139       5.942   8.354   5.623  1.00 85.12           C  
ATOM   1086  CD1 LEU B 139       7.118   8.173   4.670  1.00 85.12           C  
ATOM   1087  CD2 LEU B 139       5.468   7.006   6.157  1.00 85.12           C  
ATOM   1088  N   SER B 140       4.642  11.960   6.283  1.00 83.98           N  
ATOM   1089  CA  SER B 140       3.522  12.621   5.622  1.00 83.98           C  
ATOM   1090  C   SER B 140       3.995  13.805   4.785  1.00 83.98           C  
ATOM   1091  CB  SER B 140       2.493  13.092   6.650  1.00 83.98           C  
ATOM   1092  O   SER B 140       3.500  14.027   3.678  1.00 83.98           O  
ATOM   1093  OG  SER B 140       1.931  11.989   7.340  1.00 83.98           O  
ATOM   1094  N   VAL B 141       4.972  14.551   5.359  1.00 93.10           N  
ATOM   1095  CA  VAL B 141       5.555  15.677   4.635  1.00 93.10           C  
ATOM   1096  C   VAL B 141       6.271  15.172   3.384  1.00 93.10           C  
ATOM   1097  CB  VAL B 141       6.533  16.478   5.523  1.00 93.10           C  
ATOM   1098  O   VAL B 141       6.064  15.698   2.288  1.00 93.10           O  
ATOM   1099  CG1 VAL B 141       7.260  17.541   4.703  1.00 93.10           C  
ATOM   1100  CG2 VAL B 141       5.788  17.118   6.693  1.00 93.10           C  
ATOM   1101  N   ALA B 142       7.033  14.121   3.562  1.00 92.90           N  
ATOM   1102  CA  ALA B 142       7.789  13.545   2.454  1.00 92.90           C  
ATOM   1103  C   ALA B 142       6.856  13.039   1.357  1.00 92.90           C  
ATOM   1104  CB  ALA B 142       8.684  12.412   2.952  1.00 92.90           C  
ATOM   1105  O   ALA B 142       7.072  13.313   0.174  1.00 92.90           O  
ATOM   1106  N   LYS B 143       5.804  12.347   1.683  1.00 89.89           N  
ATOM   1107  CA  LYS B 143       4.851  11.792   0.728  1.00 89.89           C  
ATOM   1108  C   LYS B 143       4.146  12.898  -0.052  1.00 89.89           C  
ATOM   1109  CB  LYS B 143       3.821  10.917   1.443  1.00 89.89           C  
ATOM   1110  O   LYS B 143       3.937  12.778  -1.261  1.00 89.89           O  
ATOM   1111  CG  LYS B 143       4.321   9.519   1.778  1.00 89.89           C  
ATOM   1112  CD  LYS B 143       3.197   8.633   2.298  1.00 89.89           C  
ATOM   1113  CE  LYS B 143       3.685   7.218   2.581  1.00 89.89           C  
ATOM   1114  NZ  LYS B 143       2.597   6.357   3.133  1.00 89.89           N  
ATOM   1115  N   ALA B 144       3.779  13.945   0.654  1.00 94.00           N  
ATOM   1116  CA  ALA B 144       3.124  15.077   0.003  1.00 94.00           C  
ATOM   1117  C   ALA B 144       4.064  15.760  -0.987  1.00 94.00           C  
ATOM   1118  CB  ALA B 144       2.634  16.079   1.045  1.00 94.00           C  
ATOM   1119  O   ALA B 144       3.642  16.170  -2.071  1.00 94.00           O  
ATOM   1120  N   ALA B 145       5.324  15.853  -0.561  1.00 97.66           N  
ATOM   1121  CA  ALA B 145       6.331  16.434  -1.446  1.00 97.66           C  
ATOM   1122  C   ALA B 145       6.522  15.578  -2.695  1.00 97.66           C  
ATOM   1123  CB  ALA B 145       7.658  16.597  -0.709  1.00 97.66           C  
ATOM   1124  O   ALA B 145       6.560  16.099  -3.812  1.00 97.66           O  
ATOM   1125  N   ILE B 146       6.565  14.298  -2.516  1.00 95.34           N  
ATOM   1126  CA  ILE B 146       6.733  13.352  -3.613  1.00 95.34           C  
ATOM   1127  C   ILE B 146       5.543  13.447  -4.565  1.00 95.34           C  
ATOM   1128  CB  ILE B 146       6.889  11.905  -3.093  1.00 95.34           C  
ATOM   1129  O   ILE B 146       5.718  13.501  -5.784  1.00 95.34           O  
ATOM   1130  CG1 ILE B 146       8.263  11.717  -2.441  1.00 95.34           C  
ATOM   1131  CG2 ILE B 146       6.678  10.898  -4.227  1.00 95.34           C  
ATOM   1132  CD1 ILE B 146       8.415  10.404  -1.685  1.00 95.34           C  
ATOM   1133  N   LYS B 147       4.367  13.489  -4.010  1.00 94.94           N  
ATOM   1134  CA  LYS B 147       3.157  13.613  -4.817  1.00 94.94           C  
ATOM   1135  C   LYS B 147       3.183  14.888  -5.655  1.00 94.94           C  
ATOM   1136  CB  LYS B 147       1.913  13.597  -3.927  1.00 94.94           C  
ATOM   1137  O   LYS B 147       2.821  14.871  -6.833  1.00 94.94           O  
ATOM   1138  CG  LYS B 147       0.604  13.478  -4.694  1.00 94.94           C  
ATOM   1139  CD  LYS B 147      -0.583  13.322  -3.753  1.00 94.94           C  
ATOM   1140  CE  LYS B 147      -1.896  13.225  -4.519  1.00 94.94           C  
ATOM   1141  NZ  LYS B 147      -3.062  13.058  -3.600  1.00 94.94           N  
ATOM   1142  N   SER B 148       3.621  15.979  -5.087  1.00 97.40           N  
ATOM   1143  CA  SER B 148       3.695  17.259  -5.784  1.00 97.40           C  
ATOM   1144  C   SER B 148       4.701  17.208  -6.929  1.00 97.40           C  
ATOM   1145  CB  SER B 148       4.074  18.377  -4.812  1.00 97.40           C  
ATOM   1146  O   SER B 148       4.395  17.619  -8.050  1.00 97.40           O  
ATOM   1147  OG  SER B 148       3.060  18.561  -3.838  1.00 97.40           O  
ATOM   1148  N   LEU B 149       5.857  16.641  -6.655  1.00 98.12           N  
ATOM   1149  CA  LEU B 149       6.906  16.560  -7.665  1.00 98.12           C  
ATOM   1150  C   LEU B 149       6.509  15.605  -8.786  1.00 98.12           C  
ATOM   1151  CB  LEU B 149       8.224  16.103  -7.033  1.00 98.12           C  
ATOM   1152  O   LEU B 149       6.830  15.843  -9.953  1.00 98.12           O  
ATOM   1153  CG  LEU B 149       8.947  17.128  -6.158  1.00 98.12           C  
ATOM   1154  CD1 LEU B 149      10.104  16.468  -5.415  1.00 98.12           C  
ATOM   1155  CD2 LEU B 149       9.444  18.296  -7.002  1.00 98.12           C  
ATOM   1156  N   SER B 150       5.850  14.521  -8.425  1.00 96.11           N  
ATOM   1157  CA  SER B 150       5.374  13.569  -9.425  1.00 96.11           C  
ATOM   1158  C   SER B 150       4.372  14.219 -10.373  1.00 96.11           C  
ATOM   1159  CB  SER B 150       4.736  12.355  -8.748  1.00 96.11           C  
ATOM   1160  O   SER B 150       4.408  13.979 -11.582  1.00 96.11           O  
ATOM   1161  OG  SER B 150       3.584  12.736  -8.015  1.00 96.11           O  
ATOM   1162  N   ARG B 151       3.527  15.084  -9.831  1.00 96.46           N  
ATOM   1163  CA  ARG B 151       2.528  15.773 -10.642  1.00 96.46           C  
ATOM   1164  C   ARG B 151       3.180  16.811 -11.548  1.00 96.46           C  
ATOM   1165  CB  ARG B 151       1.478  16.440  -9.751  1.00 96.46           C  
ATOM   1166  O   ARG B 151       2.787  16.966 -12.707  1.00 96.46           O  
ATOM   1167  CG  ARG B 151       0.262  16.950 -10.508  1.00 96.46           C  
ATOM   1168  CD  ARG B 151      -0.533  15.811 -11.131  1.00 96.46           C  
ATOM   1169  NE  ARG B 151      -1.971  16.044 -11.038  1.00 96.46           N  
ATOM   1170  NH1 ARG B 151      -2.546  14.387 -12.543  1.00 96.46           N  
ATOM   1171  NH2 ARG B 151      -4.176  15.657 -11.551  1.00 96.46           N  
ATOM   1172  CZ  ARG B 151      -2.895  15.362 -11.711  1.00 96.46           C  
ATOM   1173  N   ILE B 152       4.167  17.483 -11.047  1.00 96.44           N  
ATOM   1174  CA  ILE B 152       4.898  18.476 -11.826  1.00 96.44           C  
ATOM   1175  C   ILE B 152       5.554  17.806 -13.031  1.00 96.44           C  
ATOM   1176  CB  ILE B 152       5.963  19.196 -10.968  1.00 96.44           C  
ATOM   1177  O   ILE B 152       5.625  18.393 -14.114  1.00 96.44           O  
ATOM   1178  CG1 ILE B 152       5.291  20.146  -9.970  1.00 96.44           C  
ATOM   1179  CG2 ILE B 152       6.955  19.949 -11.858  1.00 96.44           C  
ATOM   1180  CD1 ILE B 152       6.235  20.703  -8.913  1.00 96.44           C  
ATOM   1181  N   SER B 153       5.955  16.559 -12.931  1.00 96.42           N  
ATOM   1182  CA  SER B 153       6.716  15.827 -13.938  1.00 96.42           C  
ATOM   1183  C   SER B 153       5.803  15.272 -15.026  1.00 96.42           C  
ATOM   1184  CB  SER B 153       7.504  14.687 -13.291  1.00 96.42           C  
ATOM   1185  O   SER B 153       6.267  14.600 -15.950  1.00 96.42           O  
ATOM   1186  OG  SER B 153       8.401  15.187 -12.314  1.00 96.42           O  
ATOM   1187  N   LEU B 154       4.518  15.570 -14.928  1.00 95.36           N  
ATOM   1188  CA  LEU B 154       3.593  15.140 -15.971  1.00 95.36           C  
ATOM   1189  C   LEU B 154       3.746  15.998 -17.221  1.00 95.36           C  
ATOM   1190  CB  LEU B 154       2.149  15.205 -15.466  1.00 95.36           C  
ATOM   1191  O   LEU B 154       3.332  15.595 -18.311  1.00 95.36           O  
ATOM   1192  CG  LEU B 154       1.755  14.180 -14.402  1.00 95.36           C  
ATOM   1193  CD1 LEU B 154       0.343  14.455 -13.898  1.00 95.36           C  
ATOM   1194  CD2 LEU B 154       1.864  12.764 -14.957  1.00 95.36           C  
ATOM   1195  N   THR B 155       4.333  17.176 -17.079  1.00 92.49           N  
ATOM   1196  CA  THR B 155       4.591  18.054 -18.215  1.00 92.49           C  
ATOM   1197  C   THR B 155       6.049  17.959 -18.653  1.00 92.49           C  
ATOM   1198  CB  THR B 155       4.247  19.517 -17.879  1.00 92.49           C  
ATOM   1199  O   THR B 155       6.919  17.592 -17.859  1.00 92.49           O  
ATOM   1200  CG2 THR B 155       2.812  19.644 -17.379  1.00 92.49           C  
ATOM   1201  OG1 THR B 155       5.139  19.990 -16.863  1.00 92.49           O  
ATOM   1202  N   GLN B 156       6.309  18.235 -19.879  1.00 94.69           N  
ATOM   1203  CA  GLN B 156       7.677  18.242 -20.384  1.00 94.69           C  
ATOM   1204  C   GLN B 156       8.538  19.250 -19.628  1.00 94.69           C  
ATOM   1205  CB  GLN B 156       7.696  18.555 -21.881  1.00 94.69           C  
ATOM   1206  O   GLN B 156       9.676  18.951 -19.261  1.00 94.69           O  
ATOM   1207  CG  GLN B 156       9.071  18.417 -22.521  1.00 94.69           C  
ATOM   1208  CD  GLN B 156       9.031  18.542 -24.032  1.00 94.69           C  
ATOM   1209  NE2 GLN B 156      10.188  18.405 -24.670  1.00 94.69           N  
ATOM   1210  OE1 GLN B 156       7.968  18.760 -24.622  1.00 94.69           O  
ATOM   1211  N   ALA B 157       8.005  20.459 -19.418  1.00 95.46           N  
ATOM   1212  CA  ALA B 157       8.716  21.499 -18.679  1.00 95.46           C  
ATOM   1213  C   ALA B 157       9.068  21.027 -17.271  1.00 95.46           C  
ATOM   1214  CB  ALA B 157       7.879  22.774 -18.616  1.00 95.46           C  
ATOM   1215  O   ALA B 157      10.152  21.323 -16.763  1.00 95.46           O  
ATOM   1216  N   GLY B 158       8.119  20.402 -16.735  1.00 96.67           N  
ATOM   1217  CA  GLY B 158       8.359  19.845 -15.413  1.00 96.67           C  
ATOM   1218  C   GLY B 158       9.474  18.816 -15.393  1.00 96.67           C  
ATOM   1219  O   GLY B 158      10.307  18.813 -14.484  1.00 96.67           O  
ATOM   1220  N   LEU B 159       9.480  17.881 -16.349  1.00 97.90           N  
ATOM   1221  CA  LEU B 159      10.537  16.882 -16.465  1.00 97.90           C  
ATOM   1222  C   LEU B 159      11.897  17.548 -16.647  1.00 97.90           C  
ATOM   1223  CB  LEU B 159      10.257  15.938 -17.636  1.00 97.90           C  
ATOM   1224  O   LEU B 159      12.874  17.163 -16.000  1.00 97.90           O  
ATOM   1225  CG  LEU B 159       9.140  14.913 -17.429  1.00 97.90           C  
ATOM   1226  CD1 LEU B 159       8.757  14.271 -18.758  1.00 97.90           C  
ATOM   1227  CD2 LEU B 159       9.568  13.853 -16.420  1.00 97.90           C  
ATOM   1228  N   GLU B 160      11.940  18.534 -17.466  1.00 96.95           N  
ATOM   1229  CA  GLU B 160      13.176  19.270 -17.713  1.00 96.95           C  
ATOM   1230  C   GLU B 160      13.649  19.992 -16.455  1.00 96.95           C  
ATOM   1231  CB  GLU B 160      12.986  20.272 -18.855  1.00 96.95           C  
ATOM   1232  O   GLU B 160      14.844  20.002 -16.151  1.00 96.95           O  
ATOM   1233  CG  GLU B 160      12.837  19.624 -20.224  1.00 96.95           C  
ATOM   1234  CD  GLU B 160      12.433  20.606 -21.311  1.00 96.95           C  
ATOM   1235  OE1 GLU B 160      12.262  20.184 -22.477  1.00 96.95           O  
ATOM   1236  OE2 GLU B 160      12.287  21.808 -20.995  1.00 96.95           O  
ATOM   1237  N   ALA B 161      12.684  20.534 -15.719  1.00 95.84           N  
ATOM   1238  CA  ALA B 161      13.029  21.237 -14.486  1.00 95.84           C  
ATOM   1239  C   ALA B 161      13.656  20.287 -13.470  1.00 95.84           C  
ATOM   1240  CB  ALA B 161      11.792  21.906 -13.891  1.00 95.84           C  
ATOM   1241  O   ALA B 161      14.642  20.633 -12.813  1.00 95.84           O  
ATOM   1242  N   LEU B 162      13.151  19.092 -13.416  1.00 97.15           N  
ATOM   1243  CA  LEU B 162      13.574  18.139 -12.396  1.00 97.15           C  
ATOM   1244  C   LEU B 162      14.871  17.447 -12.802  1.00 97.15           C  
ATOM   1245  CB  LEU B 162      12.480  17.096 -12.151  1.00 97.15           C  
ATOM   1246  O   LEU B 162      15.747  17.219 -11.965  1.00 97.15           O  
ATOM   1247  CG  LEU B 162      11.376  17.489 -11.168  1.00 97.15           C  
ATOM   1248  CD1 LEU B 162      10.159  16.588 -11.350  1.00 97.15           C  
ATOM   1249  CD2 LEU B 162      11.888  17.421  -9.733  1.00 97.15           C  
ATOM   1250  N   PHE B 163      15.026  17.125 -14.095  1.00 97.34           N  
ATOM   1251  CA  PHE B 163      16.090  16.201 -14.471  1.00 97.34           C  
ATOM   1252  C   PHE B 163      17.177  16.920 -15.263  1.00 97.34           C  
ATOM   1253  CB  PHE B 163      15.528  15.035 -15.291  1.00 97.34           C  
ATOM   1254  O   PHE B 163      18.286  16.404 -15.413  1.00 97.34           O  
ATOM   1255  CG  PHE B 163      14.623  14.124 -14.507  1.00 97.34           C  
ATOM   1256  CD1 PHE B 163      15.147  13.222 -13.589  1.00 97.34           C  
ATOM   1257  CD2 PHE B 163      13.247  14.169 -14.689  1.00 97.34           C  
ATOM   1258  CE1 PHE B 163      14.311  12.377 -12.862  1.00 97.34           C  
ATOM   1259  CE2 PHE B 163      12.405  13.327 -13.966  1.00 97.34           C  
ATOM   1260  CZ  PHE B 163      12.940  12.431 -13.054  1.00 97.34           C  
ATOM   1261  N   GLU B 164      16.902  18.062 -15.819  1.00 93.79           N  
ATOM   1262  CA  GLU B 164      17.890  18.774 -16.624  1.00 93.79           C  
ATOM   1263  C   GLU B 164      18.332  20.065 -15.940  1.00 93.79           C  
ATOM   1264  CB  GLU B 164      17.329  19.081 -18.015  1.00 93.79           C  
ATOM   1265  O   GLU B 164      18.972  20.915 -16.563  1.00 93.79           O  
ATOM   1266  CG  GLU B 164      17.039  17.842 -18.849  1.00 93.79           C  
ATOM   1267  CD  GLU B 164      16.574  18.163 -20.260  1.00 93.79           C  
ATOM   1268  OE1 GLU B 164      16.392  17.224 -21.068  1.00 93.79           O  
ATOM   1269  OE2 GLU B 164      16.392  19.364 -20.561  1.00 93.79           O  
ATOM   1270  N   SER B 165      17.940  20.244 -14.698  1.00 91.33           N  
ATOM   1271  CA  SER B 165      18.326  21.427 -13.936  1.00 91.33           C  
ATOM   1272  C   SER B 165      19.130  21.049 -12.696  1.00 91.33           C  
ATOM   1273  CB  SER B 165      17.089  22.228 -13.526  1.00 91.33           C  
ATOM   1274  O   SER B 165      19.557  19.901 -12.554  1.00 91.33           O  
ATOM   1275  OG  SER B 165      16.375  21.561 -12.500  1.00 91.33           O  
ATOM   1276  N   ASN B 166      19.403  22.099 -11.848  1.00 94.43           N  
ATOM   1277  CA  ASN B 166      20.149  21.892 -10.611  1.00 94.43           C  
ATOM   1278  C   ASN B 166      19.330  21.110  -9.588  1.00 94.43           C  
ATOM   1279  CB  ASN B 166      20.595  23.232 -10.023  1.00 94.43           C  
ATOM   1280  O   ASN B 166      19.870  20.633  -8.588  1.00 94.43           O  
ATOM   1281  CG  ASN B 166      21.638  23.926 -10.877  1.00 94.43           C  
ATOM   1282  ND2 ASN B 166      21.682  25.251 -10.798  1.00 94.43           N  
ATOM   1283  OD1 ASN B 166      22.396  23.278 -11.602  1.00 94.43           O  
ATOM   1284  N   LEU B 167      18.105  20.948  -9.969  1.00 96.33           N  
ATOM   1285  CA  LEU B 167      17.229  20.230  -9.050  1.00 96.33           C  
ATOM   1286  C   LEU B 167      17.642  18.766  -8.937  1.00 96.33           C  
ATOM   1287  CB  LEU B 167      15.772  20.327  -9.513  1.00 96.33           C  
ATOM   1288  O   LEU B 167      17.454  18.143  -7.890  1.00 96.33           O  
ATOM   1289  CG  LEU B 167      15.047  21.637  -9.198  1.00 96.33           C  
ATOM   1290  CD1 LEU B 167      13.661  21.641  -9.834  1.00 96.33           C  
ATOM   1291  CD2 LEU B 167      14.951  21.847  -7.691  1.00 96.33           C  
ATOM   1292  N   LEU B 168      18.157  18.206 -10.024  1.00 97.86           N  
ATOM   1293  CA  LEU B 168      18.630  16.827  -9.990  1.00 97.86           C  
ATOM   1294  C   LEU B 168      19.737  16.657  -8.955  1.00 97.86           C  
ATOM   1295  CB  LEU B 168      19.135  16.399 -11.370  1.00 97.86           C  
ATOM   1296  O   LEU B 168      19.752  15.673  -8.212  1.00 97.86           O  
ATOM   1297  CG  LEU B 168      19.691  14.979 -11.479  1.00 97.86           C  
ATOM   1298  CD1 LEU B 168      18.635  13.962 -11.058  1.00 97.86           C  
ATOM   1299  CD2 LEU B 168      20.173  14.700 -12.899  1.00 97.86           C  
ATOM   1300  N   ASP B 169      20.618  17.604  -8.873  1.00 97.85           N  
ATOM   1301  CA  ASP B 169      21.681  17.572  -7.874  1.00 97.85           C  
ATOM   1302  C   ASP B 169      21.109  17.638  -6.460  1.00 97.85           C  
ATOM   1303  CB  ASP B 169      22.663  18.724  -8.098  1.00 97.85           C  
ATOM   1304  O   ASP B 169      21.604  16.967  -5.552  1.00 97.85           O  
ATOM   1305  CG  ASP B 169      23.423  18.609  -9.408  1.00 97.85           C  
ATOM   1306  OD1 ASP B 169      23.734  17.476  -9.836  1.00 97.85           O  
ATOM   1307  OD2 ASP B 169      23.715  19.661 -10.017  1.00 97.85           O  
ATOM   1308  N   ASP B 170      20.094  18.435  -6.342  1.00 97.93           N  
ATOM   1309  CA  ASP B 170      19.437  18.532  -5.042  1.00 97.93           C  
ATOM   1310  C   ASP B 170      18.804  17.201  -4.645  1.00 97.93           C  
ATOM   1311  CB  ASP B 170      18.377  19.635  -5.058  1.00 97.93           C  
ATOM   1312  O   ASP B 170      18.867  16.800  -3.481  1.00 97.93           O  
ATOM   1313  CG  ASP B 170      18.967  21.023  -5.234  1.00 97.93           C  
ATOM   1314  OD1 ASP B 170      19.843  21.420  -4.436  1.00 97.93           O  
ATOM   1315  OD2 ASP B 170      18.550  21.728  -6.179  1.00 97.93           O  
ATOM   1316  N   LEU B 171      18.180  16.533  -5.639  1.00 97.74           N  
ATOM   1317  CA  LEU B 171      17.605  15.217  -5.382  1.00 97.74           C  
ATOM   1318  C   LEU B 171      18.678  14.236  -4.921  1.00 97.74           C  
ATOM   1319  CB  LEU B 171      16.911  14.681  -6.636  1.00 97.74           C  
ATOM   1320  O   LEU B 171      18.485  13.515  -3.939  1.00 97.74           O  
ATOM   1321  CG  LEU B 171      15.483  15.171  -6.884  1.00 97.74           C  
ATOM   1322  CD1 LEU B 171      15.026  14.785  -8.286  1.00 97.74           C  
ATOM   1323  CD2 LEU B 171      14.534  14.608  -5.832  1.00 97.74           C  
ATOM   1324  N   LYS B 172      19.780  14.226  -5.581  1.00 97.70           N  
ATOM   1325  CA  LYS B 172      20.883  13.338  -5.228  1.00 97.70           C  
ATOM   1326  C   LYS B 172      21.442  13.675  -3.848  1.00 97.70           C  
ATOM   1327  CB  LYS B 172      21.994  13.418  -6.277  1.00 97.70           C  
ATOM   1328  O   LYS B 172      21.818  12.780  -3.089  1.00 97.70           O  
ATOM   1329  CG  LYS B 172      21.625  12.800  -7.617  1.00 97.70           C  
ATOM   1330  CD  LYS B 172      22.759  12.933  -8.625  1.00 97.70           C  
ATOM   1331  CE  LYS B 172      22.399  12.295  -9.960  1.00 97.70           C  
ATOM   1332  NZ  LYS B 172      23.476  12.492 -10.976  1.00 97.70           N  
ATOM   1333  N   SER B 173      21.499  14.943  -3.544  1.00 97.76           N  
ATOM   1334  CA  SER B 173      21.964  15.378  -2.231  1.00 97.76           C  
ATOM   1335  C   SER B 173      21.046  14.871  -1.124  1.00 97.76           C  
ATOM   1336  CB  SER B 173      22.052  16.904  -2.173  1.00 97.76           C  
ATOM   1337  O   SER B 173      21.518  14.388  -0.092  1.00 97.76           O  
ATOM   1338  OG  SER B 173      22.532  17.332  -0.909  1.00 97.76           O  
ATOM   1339  N   VAL B 174      19.725  14.986  -1.368  1.00 97.13           N  
ATOM   1340  CA  VAL B 174      18.739  14.543  -0.388  1.00 97.13           C  
ATOM   1341  C   VAL B 174      18.863  13.036  -0.175  1.00 97.13           C  
ATOM   1342  CB  VAL B 174      17.302  14.903  -0.826  1.00 97.13           C  
ATOM   1343  O   VAL B 174      18.662  12.541   0.936  1.00 97.13           O  
ATOM   1344  CG1 VAL B 174      16.275  14.147   0.015  1.00 97.13           C  
ATOM   1345  CG2 VAL B 174      17.075  16.410  -0.724  1.00 97.13           C  
ATOM   1346  N   MET B 175      19.238  12.300  -1.180  1.00 95.12           N  
ATOM   1347  CA  MET B 175      19.368  10.847  -1.126  1.00 95.12           C  
ATOM   1348  C   MET B 175      20.494  10.437  -0.183  1.00 95.12           C  
ATOM   1349  CB  MET B 175      19.621  10.276  -2.522  1.00 95.12           C  
ATOM   1350  O   MET B 175      20.504   9.315   0.328  1.00 95.12           O  
ATOM   1351  CG  MET B 175      18.402  10.315  -3.430  1.00 95.12           C  
ATOM   1352  SD  MET B 175      18.733   9.584  -5.081  1.00 95.12           S  
ATOM   1353  CE  MET B 175      18.785   7.823  -4.647  1.00 95.12           C  
ATOM   1354  N   LYS B 176      21.468  11.288   0.079  1.00 95.49           N  
ATOM   1355  CA  LYS B 176      22.629  10.995   0.915  1.00 95.49           C  
ATOM   1356  C   LYS B 176      22.283  11.109   2.397  1.00 95.49           C  
ATOM   1357  CB  LYS B 176      23.787  11.933   0.573  1.00 95.49           C  
ATOM   1358  O   LYS B 176      23.099  10.774   3.258  1.00 95.49           O  
ATOM   1359  CG  LYS B 176      24.336  11.753  -0.835  1.00 95.49           C  
ATOM   1360  CD  LYS B 176      25.460  12.739  -1.127  1.00 95.49           C  
ATOM   1361  CE  LYS B 176      25.974  12.594  -2.553  1.00 95.49           C  
ATOM   1362  NZ  LYS B 176      27.030  13.603  -2.866  1.00 95.49           N  
ATOM   1363  N   THR B 177      21.095  11.546   2.712  1.00 89.09           N  
ATOM   1364  CA  THR B 177      20.687  11.684   4.106  1.00 89.09           C  
ATOM   1365  C   THR B 177      20.717  10.333   4.814  1.00 89.09           C  
ATOM   1366  CB  THR B 177      19.278  12.294   4.218  1.00 89.09           C  
ATOM   1367  O   THR B 177      21.374  10.181   5.847  1.00 89.09           O  
ATOM   1368  CG2 THR B 177      18.890  12.520   5.675  1.00 89.09           C  
ATOM   1369  OG1 THR B 177      19.251  13.549   3.527  1.00 89.09           O  
ATOM   1370  N   ASN B 178      20.015   9.315   4.321  1.00 82.83           N  
ATOM   1371  CA  ASN B 178      20.024   7.934   4.791  1.00 82.83           C  
ATOM   1372  C   ASN B 178      19.274   7.012   3.834  1.00 82.83           C  
ATOM   1373  CB  ASN B 178      19.427   7.841   6.196  1.00 82.83           C  
ATOM   1374  O   ASN B 178      18.716   7.468   2.835  1.00 82.83           O  
ATOM   1375  CG  ASN B 178      17.998   8.345   6.258  1.00 82.83           C  
ATOM   1376  ND2 ASN B 178      17.751   9.321   7.123  1.00 82.83           N  
ATOM   1377  OD1 ASN B 178      17.124   7.860   5.535  1.00 82.83           O  
ATOM   1378  N   ASP B 179      19.211   5.774   4.128  1.00 82.05           N  
ATOM   1379  CA  ASP B 179      18.640   4.784   3.220  1.00 82.05           C  
ATOM   1380  C   ASP B 179      17.136   4.991   3.059  1.00 82.05           C  
ATOM   1381  CB  ASP B 179      18.926   3.367   3.721  1.00 82.05           C  
ATOM   1382  O   ASP B 179      16.600   4.861   1.956  1.00 82.05           O  
ATOM   1383  CG  ASP B 179      20.396   2.994   3.637  1.00 82.05           C  
ATOM   1384  OD1 ASP B 179      21.166   3.699   2.950  1.00 82.05           O  
ATOM   1385  OD2 ASP B 179      20.786   1.984   4.261  1.00 82.05           O  
ATOM   1386  N   ILE B 180      16.539   5.415   4.092  1.00 80.78           N  
ATOM   1387  CA  ILE B 180      15.095   5.619   4.069  1.00 80.78           C  
ATOM   1388  C   ILE B 180      14.746   6.730   3.082  1.00 80.78           C  
ATOM   1389  CB  ILE B 180      14.551   5.961   5.475  1.00 80.78           C  
ATOM   1390  O   ILE B 180      13.869   6.561   2.231  1.00 80.78           O  
ATOM   1391  CG1 ILE B 180      14.719   4.764   6.418  1.00 80.78           C  
ATOM   1392  CG2 ILE B 180      13.084   6.393   5.395  1.00 80.78           C  
ATOM   1393  CD1 ILE B 180      14.379   5.069   7.871  1.00 80.78           C  
ATOM   1394  N   VAL B 181      15.484   7.848   3.184  1.00 89.49           N  
ATOM   1395  CA  VAL B 181      15.241   9.002   2.325  1.00 89.49           C  
ATOM   1396  C   VAL B 181      15.590   8.654   0.880  1.00 89.49           C  
ATOM   1397  CB  VAL B 181      16.052  10.233   2.787  1.00 89.49           C  
ATOM   1398  O   VAL B 181      14.885   9.054  -0.049  1.00 89.49           O  
ATOM   1399  CG1 VAL B 181      15.908  11.381   1.789  1.00 89.49           C  
ATOM   1400  CG2 VAL B 181      15.606  10.674   4.180  1.00 89.49           C  
ATOM   1401  N   ARG B 182      16.711   7.935   0.729  1.00 91.87           N  
ATOM   1402  CA  ARG B 182      17.110   7.495  -0.604  1.00 91.87           C  
ATOM   1403  C   ARG B 182      15.991   6.708  -1.278  1.00 91.87           C  
ATOM   1404  CB  ARG B 182      18.379   6.643  -0.532  1.00 91.87           C  
ATOM   1405  O   ARG B 182      15.674   6.947  -2.446  1.00 91.87           O  
ATOM   1406  CG  ARG B 182      18.937   6.252  -1.892  1.00 91.87           C  
ATOM   1407  CD  ARG B 182      20.330   5.650  -1.778  1.00 91.87           C  
ATOM   1408  NE  ARG B 182      20.347   4.498  -0.880  1.00 91.87           N  
ATOM   1409  NH1 ARG B 182      22.575   4.716  -0.309  1.00 91.87           N  
ATOM   1410  NH2 ARG B 182      21.318   3.021   0.586  1.00 91.87           N  
ATOM   1411  CZ  ARG B 182      21.414   4.081  -0.203  1.00 91.87           C  
ATOM   1412  N   TYR B 183      15.341   5.860  -0.560  1.00 89.58           N  
ATOM   1413  CA  TYR B 183      14.285   5.025  -1.122  1.00 89.58           C  
ATOM   1414  C   TYR B 183      13.023   5.839  -1.376  1.00 89.58           C  
ATOM   1415  CB  TYR B 183      13.972   3.853  -0.186  1.00 89.58           C  
ATOM   1416  O   TYR B 183      12.233   5.510  -2.264  1.00 89.58           O  
ATOM   1417  CG  TYR B 183      14.799   2.620  -0.459  1.00 89.58           C  
ATOM   1418  CD1 TYR B 183      14.282   1.563  -1.204  1.00 89.58           C  
ATOM   1419  CD2 TYR B 183      16.097   2.510   0.028  1.00 89.58           C  
ATOM   1420  CE1 TYR B 183      15.040   0.423  -1.456  1.00 89.58           C  
ATOM   1421  CE2 TYR B 183      16.863   1.376  -0.218  1.00 89.58           C  
ATOM   1422  OH  TYR B 183      17.081  -0.786  -1.207  1.00 89.58           O  
ATOM   1423  CZ  TYR B 183      16.327   0.340  -0.961  1.00 89.58           C  
ATOM   1424  N   ARG B 184      12.799   6.930  -0.640  1.00 90.32           N  
ATOM   1425  CA  ARG B 184      11.709   7.851  -0.944  1.00 90.32           C  
ATOM   1426  C   ARG B 184      11.909   8.507  -2.306  1.00 90.32           C  
ATOM   1427  CB  ARG B 184      11.591   8.923   0.142  1.00 90.32           C  
ATOM   1428  O   ARG B 184      10.952   8.686  -3.062  1.00 90.32           O  
ATOM   1429  CG  ARG B 184      11.074   8.398   1.472  1.00 90.32           C  
ATOM   1430  CD  ARG B 184      11.083   9.477   2.546  1.00 90.32           C  
ATOM   1431  NE  ARG B 184      10.681   8.947   3.846  1.00 90.32           N  
ATOM   1432  NH1 ARG B 184      11.237  10.853   5.026  1.00 90.32           N  
ATOM   1433  NH2 ARG B 184      10.370   9.034   6.119  1.00 90.32           N  
ATOM   1434  CZ  ARG B 184      10.764   9.613   4.994  1.00 90.32           C  
ATOM   1435  N   VAL B 185      13.174   8.798  -2.573  1.00 96.37           N  
ATOM   1436  CA  VAL B 185      13.495   9.392  -3.866  1.00 96.37           C  
ATOM   1437  C   VAL B 185      13.278   8.365  -4.975  1.00 96.37           C  
ATOM   1438  CB  VAL B 185      14.948   9.918  -3.904  1.00 96.37           C  
ATOM   1439  O   VAL B 185      12.763   8.697  -6.045  1.00 96.37           O  
ATOM   1440  CG1 VAL B 185      15.313  10.394  -5.309  1.00 96.37           C  
ATOM   1441  CG2 VAL B 185      15.133  11.045  -2.890  1.00 96.37           C  
ATOM   1442  N   TYR B 186      13.639   7.113  -4.725  1.00 95.18           N  
ATOM   1443  CA  TYR B 186      13.382   6.058  -5.698  1.00 95.18           C  
ATOM   1444  C   TYR B 186      11.890   5.923  -5.976  1.00 95.18           C  
ATOM   1445  CB  TYR B 186      13.944   4.721  -5.204  1.00 95.18           C  
ATOM   1446  O   TYR B 186      11.481   5.709  -7.120  1.00 95.18           O  
ATOM   1447  CG  TYR B 186      15.449   4.633  -5.273  1.00 95.18           C  
ATOM   1448  CD1 TYR B 186      16.155   5.234  -6.313  1.00 95.18           C  
ATOM   1449  CD2 TYR B 186      16.169   3.948  -4.300  1.00 95.18           C  
ATOM   1450  CE1 TYR B 186      17.541   5.153  -6.383  1.00 95.18           C  
ATOM   1451  CE2 TYR B 186      17.556   3.861  -4.359  1.00 95.18           C  
ATOM   1452  OH  TYR B 186      19.605   4.383  -5.466  1.00 95.18           O  
ATOM   1453  CZ  TYR B 186      18.232   4.466  -5.403  1.00 95.18           C  
ATOM   1454  N   GLU B 187      11.145   6.004  -4.911  1.00 92.65           N  
ATOM   1455  CA  GLU B 187       9.696   5.966  -5.087  1.00 92.65           C  
ATOM   1456  C   GLU B 187       9.229   7.048  -6.056  1.00 92.65           C  
ATOM   1457  CB  GLU B 187       8.986   6.125  -3.740  1.00 92.65           C  
ATOM   1458  O   GLU B 187       8.399   6.790  -6.930  1.00 92.65           O  
ATOM   1459  CG  GLU B 187       7.476   5.957  -3.817  1.00 92.65           C  
ATOM   1460  CD  GLU B 187       6.791   6.060  -2.463  1.00 92.65           C  
ATOM   1461  OE1 GLU B 187       5.543   5.975  -2.407  1.00 92.65           O  
ATOM   1462  OE2 GLU B 187       7.508   6.227  -1.451  1.00 92.65           O  
ATOM   1463  N   LEU B 188       9.725   8.214  -5.882  1.00 97.03           N  
ATOM   1464  CA  LEU B 188       9.413   9.316  -6.786  1.00 97.03           C  
ATOM   1465  C   LEU B 188       9.826   8.979  -8.215  1.00 97.03           C  
ATOM   1466  CB  LEU B 188      10.113  10.599  -6.329  1.00 97.03           C  
ATOM   1467  O   LEU B 188       9.026   9.110  -9.144  1.00 97.03           O  
ATOM   1468  CG  LEU B 188      10.078  11.775  -7.306  1.00 97.03           C  
ATOM   1469  CD1 LEU B 188       8.640  12.223  -7.546  1.00 97.03           C  
ATOM   1470  CD2 LEU B 188      10.924  12.931  -6.782  1.00 97.03           C  
ATOM   1471  N   ILE B 189      11.014   8.485  -8.386  1.00 98.35           N  
ATOM   1472  CA  ILE B 189      11.601   8.196  -9.690  1.00 98.35           C  
ATOM   1473  C   ILE B 189      10.778   7.125 -10.401  1.00 98.35           C  
ATOM   1474  CB  ILE B 189      13.073   7.744  -9.560  1.00 98.35           C  
ATOM   1475  O   ILE B 189      10.482   7.248 -11.591  1.00 98.35           O  
ATOM   1476  CG1 ILE B 189      13.927   8.870  -8.966  1.00 98.35           C  
ATOM   1477  CG2 ILE B 189      13.622   7.297 -10.918  1.00 98.35           C  
ATOM   1478  CD1 ILE B 189      13.844  10.181  -9.736  1.00 98.35           C  
ATOM   1479  N   ILE B 190      10.363   6.127  -9.666  1.00 95.86           N  
ATOM   1480  CA  ILE B 190       9.600   5.030 -10.252  1.00 95.86           C  
ATOM   1481  C   ILE B 190       8.198   5.513 -10.616  1.00 95.86           C  
ATOM   1482  CB  ILE B 190       9.519   3.822  -9.291  1.00 95.86           C  
ATOM   1483  O   ILE B 190       7.658   5.139 -11.659  1.00 95.86           O  
ATOM   1484  CG1 ILE B 190      10.897   3.168  -9.139  1.00 95.86           C  
ATOM   1485  CG2 ILE B 190       8.483   2.809  -9.785  1.00 95.86           C  
ATOM   1486  CD1 ILE B 190      11.508   2.697 -10.451  1.00 95.86           C  
ATOM   1487  N   GLU B 191       7.617   6.350  -9.821  1.00 93.73           N  
ATOM   1488  CA  GLU B 191       6.313   6.923 -10.143  1.00 93.73           C  
ATOM   1489  C   GLU B 191       6.371   7.732 -11.436  1.00 93.73           C  
ATOM   1490  CB  GLU B 191       5.814   7.803  -8.994  1.00 93.73           C  
ATOM   1491  O   GLU B 191       5.492   7.607 -12.292  1.00 93.73           O  
ATOM   1492  CG  GLU B 191       5.102   7.030  -7.893  1.00 93.73           C  
ATOM   1493  CD  GLU B 191       4.535   7.925  -6.803  1.00 93.73           C  
ATOM   1494  OE1 GLU B 191       4.054   7.398  -5.774  1.00 93.73           O  
ATOM   1495  OE2 GLU B 191       4.570   9.164  -6.979  1.00 93.73           O  
ATOM   1496  N   ILE B 192       7.431   8.450 -11.601  1.00 98.16           N  
ATOM   1497  CA  ILE B 192       7.614   9.261 -12.799  1.00 98.16           C  
ATOM   1498  C   ILE B 192       7.900   8.358 -13.996  1.00 98.16           C  
ATOM   1499  CB  ILE B 192       8.755  10.287 -12.618  1.00 98.16           C  
ATOM   1500  O   ILE B 192       7.356   8.567 -15.084  1.00 98.16           O  
ATOM   1501  CG1 ILE B 192       8.390  11.306 -11.532  1.00 98.16           C  
ATOM   1502  CG2 ILE B 192       9.067  10.988 -13.943  1.00 98.16           C  
ATOM   1503  CD1 ILE B 192       9.527  12.248 -11.159  1.00 98.16           C  
ATOM   1504  N   SER B 193       8.681   7.356 -13.792  1.00 98.14           N  
ATOM   1505  CA  SER B 193       9.095   6.440 -14.849  1.00 98.14           C  
ATOM   1506  C   SER B 193       7.905   5.668 -15.410  1.00 98.14           C  
ATOM   1507  CB  SER B 193      10.149   5.461 -14.329  1.00 98.14           C  
ATOM   1508  O   SER B 193       7.929   5.233 -16.563  1.00 98.14           O  
ATOM   1509  OG  SER B 193      11.327   6.149 -13.942  1.00 98.14           O  
ATOM   1510  N   SER B 194       6.915   5.483 -14.619  1.00 94.39           N  
ATOM   1511  CA  SER B 194       5.779   4.642 -14.980  1.00 94.39           C  
ATOM   1512  C   SER B 194       4.761   5.414 -15.812  1.00 94.39           C  
ATOM   1513  CB  SER B 194       5.106   4.083 -13.726  1.00 94.39           C  
ATOM   1514  O   SER B 194       3.810   4.832 -16.336  1.00 94.39           O  
ATOM   1515  OG  SER B 194       5.969   3.185 -13.049  1.00 94.39           O  
ATOM   1516  N   VAL B 195       4.957   6.709 -16.041  1.00 95.75           N  
ATOM   1517  CA  VAL B 195       3.987   7.560 -16.723  1.00 95.75           C  
ATOM   1518  C   VAL B 195       4.080   7.344 -18.232  1.00 95.75           C  
ATOM   1519  CB  VAL B 195       4.203   9.052 -16.384  1.00 95.75           C  
ATOM   1520  O   VAL B 195       3.062   7.154 -18.902  1.00 95.75           O  
ATOM   1521  CG1 VAL B 195       3.361   9.941 -17.298  1.00 95.75           C  
ATOM   1522  CG2 VAL B 195       3.869   9.319 -14.918  1.00 95.75           C  
ATOM   1523  N   SER B 196       5.246   7.382 -18.786  1.00 95.42           N  
ATOM   1524  CA  SER B 196       5.447   7.231 -20.223  1.00 95.42           C  
ATOM   1525  C   SER B 196       6.883   6.825 -20.541  1.00 95.42           C  
ATOM   1526  CB  SER B 196       5.102   8.530 -20.953  1.00 95.42           C  
ATOM   1527  O   SER B 196       7.770   6.950 -19.694  1.00 95.42           O  
ATOM   1528  OG  SER B 196       6.069   9.531 -20.681  1.00 95.42           O  
ATOM   1529  N   PRO B 197       7.075   6.286 -21.737  1.00 97.44           N  
ATOM   1530  CA  PRO B 197       8.444   5.972 -22.152  1.00 97.44           C  
ATOM   1531  C   PRO B 197       9.371   7.184 -22.094  1.00 97.44           C  
ATOM   1532  CB  PRO B 197       8.272   5.484 -23.593  1.00 97.44           C  
ATOM   1533  O   PRO B 197      10.544   7.051 -21.737  1.00 97.44           O  
ATOM   1534  CG  PRO B 197       6.876   4.953 -23.652  1.00 97.44           C  
ATOM   1535  CD  PRO B 197       6.006   5.797 -22.766  1.00 97.44           C  
ATOM   1536  N   GLU B 198       8.875   8.328 -22.438  1.00 97.15           N  
ATOM   1537  CA  GLU B 198       9.654   9.562 -22.384  1.00 97.15           C  
ATOM   1538  C   GLU B 198      10.110   9.864 -20.959  1.00 97.15           C  
ATOM   1539  CB  GLU B 198       8.842  10.736 -22.937  1.00 97.15           C  
ATOM   1540  O   GLU B 198      11.274  10.200 -20.732  1.00 97.15           O  
ATOM   1541  CG  GLU B 198       9.641  12.023 -23.078  1.00 97.15           C  
ATOM   1542  CD  GLU B 198       8.828  13.174 -23.650  1.00 97.15           C  
ATOM   1543  OE1 GLU B 198       9.374  14.291 -23.792  1.00 97.15           O  
ATOM   1544  OE2 GLU B 198       7.635  12.956 -23.959  1.00 97.15           O  
ATOM   1545  N   SER B 199       9.166   9.798 -20.036  1.00 98.09           N  
ATOM   1546  CA  SER B 199       9.496  10.020 -18.632  1.00 98.09           C  
ATOM   1547  C   SER B 199      10.553   9.032 -18.150  1.00 98.09           C  
ATOM   1548  CB  SER B 199       8.244   9.904 -17.761  1.00 98.09           C  
ATOM   1549  O   SER B 199      11.465   9.403 -17.407  1.00 98.09           O  
ATOM   1550  OG  SER B 199       7.288  10.887 -18.122  1.00 98.09           O  
ATOM   1551  N   LEU B 200      10.336   7.738 -18.521  1.00 98.36           N  
ATOM   1552  CA  LEU B 200      11.309   6.714 -18.156  1.00 98.36           C  
ATOM   1553  C   LEU B 200      12.693   7.064 -18.692  1.00 98.36           C  
ATOM   1554  CB  LEU B 200      10.873   5.347 -18.690  1.00 98.36           C  
ATOM   1555  O   LEU B 200      13.697   6.878 -18.000  1.00 98.36           O  
ATOM   1556  CG  LEU B 200      11.827   4.181 -18.427  1.00 98.36           C  
ATOM   1557  CD1 LEU B 200      12.090   4.038 -16.931  1.00 98.36           C  
ATOM   1558  CD2 LEU B 200      11.261   2.886 -19.001  1.00 98.36           C  
ATOM   1559  N   ASN B 201      12.714   7.565 -19.870  1.00 97.89           N  
ATOM   1560  CA  ASN B 201      13.986   7.948 -20.472  1.00 97.89           C  
ATOM   1561  C   ASN B 201      14.682   9.040 -19.664  1.00 97.89           C  
ATOM   1562  CB  ASN B 201      13.780   8.408 -21.917  1.00 97.89           C  
ATOM   1563  O   ASN B 201      15.893   8.977 -19.441  1.00 97.89           O  
ATOM   1564  CG  ASN B 201      15.086   8.576 -22.668  1.00 97.89           C  
ATOM   1565  ND2 ASN B 201      15.222   9.689 -23.379  1.00 97.89           N  
ATOM   1566  OD1 ASN B 201      15.965   7.712 -22.611  1.00 97.89           O  
ATOM   1567  N   TYR B 202      13.932  10.065 -19.209  1.00 97.97           N  
ATOM   1568  CA  TYR B 202      14.507  11.091 -18.347  1.00 97.97           C  
ATOM   1569  C   TYR B 202      15.101  10.474 -17.086  1.00 97.97           C  
ATOM   1570  CB  TYR B 202      13.448  12.132 -17.969  1.00 97.97           C  
ATOM   1571  O   TYR B 202      16.206  10.834 -16.674  1.00 97.97           O  
ATOM   1572  CG  TYR B 202      13.315  13.254 -18.970  1.00 97.97           C  
ATOM   1573  CD1 TYR B 202      14.148  14.368 -18.911  1.00 97.97           C  
ATOM   1574  CD2 TYR B 202      12.355  13.202 -19.975  1.00 97.97           C  
ATOM   1575  CE1 TYR B 202      14.028  15.405 -19.830  1.00 97.97           C  
ATOM   1576  CE2 TYR B 202      12.226  14.234 -20.900  1.00 97.97           C  
ATOM   1577  OH  TYR B 202      12.943  16.353 -21.732  1.00 97.97           O  
ATOM   1578  CZ  TYR B 202      13.066  15.329 -20.819  1.00 97.97           C  
ATOM   1579  N   CYS B 203      14.367   9.589 -16.525  1.00 98.17           N  
ATOM   1580  CA  CYS B 203      14.763   8.965 -15.268  1.00 98.17           C  
ATOM   1581  C   CYS B 203      15.993   8.085 -15.459  1.00 98.17           C  
ATOM   1582  CB  CYS B 203      13.615   8.136 -14.696  1.00 98.17           C  
ATOM   1583  O   CYS B 203      16.901   8.090 -14.626  1.00 98.17           O  
ATOM   1584  SG  CYS B 203      12.196   9.122 -14.169  1.00 98.17           S  
ATOM   1585  N   THR B 204      16.043   7.375 -16.578  1.00 97.66           N  
ATOM   1586  CA  THR B 204      17.173   6.493 -16.847  1.00 97.66           C  
ATOM   1587  C   THR B 204      18.432   7.302 -17.144  1.00 97.66           C  
ATOM   1588  CB  THR B 204      16.876   5.549 -18.028  1.00 97.66           C  
ATOM   1589  O   THR B 204      19.519   6.964 -16.670  1.00 97.66           O  
ATOM   1590  CG2 THR B 204      15.738   4.591 -17.693  1.00 97.66           C  
ATOM   1591  OG1 THR B 204      16.510   6.328 -19.174  1.00 97.66           O  
ATOM   1592  N   THR B 205      18.290   8.345 -17.884  1.00 97.37           N  
ATOM   1593  CA  THR B 205      19.423   9.194 -18.238  1.00 97.37           C  
ATOM   1594  C   THR B 205      19.997   9.873 -16.998  1.00 97.37           C  
ATOM   1595  CB  THR B 205      19.020  10.261 -19.271  1.00 97.37           C  
ATOM   1596  O   THR B 205      21.199  10.140 -16.930  1.00 97.37           O  
ATOM   1597  CG2 THR B 205      20.217  11.117 -19.674  1.00 97.37           C  
ATOM   1598  OG1 THR B 205      18.495   9.615 -20.438  1.00 97.37           O  
ATOM   1599  N   SER B 206      19.180  10.113 -15.980  1.00 96.90           N  
ATOM   1600  CA  SER B 206      19.631  10.734 -14.738  1.00 96.90           C  
ATOM   1601  C   SER B 206      20.548   9.800 -13.955  1.00 96.90           C  
ATOM   1602  CB  SER B 206      18.435  11.132 -13.873  1.00 96.90           C  
ATOM   1603  O   SER B 206      21.283  10.242 -13.069  1.00 96.90           O  
ATOM   1604  OG  SER B 206      17.823   9.988 -13.304  1.00 96.90           O  
ATOM   1605  N   GLY B 207      20.451   8.476 -14.169  1.00 97.11           N  
ATOM   1606  CA  GLY B 207      21.250   7.470 -13.487  1.00 97.11           C  
ATOM   1607  C   GLY B 207      20.574   6.908 -12.251  1.00 97.11           C  
ATOM   1608  O   GLY B 207      21.082   5.972 -11.630  1.00 97.11           O  
ATOM   1609  N   LEU B 208      19.459   7.381 -11.887  1.00 97.69           N  
ATOM   1610  CA  LEU B 208      18.811   7.006 -10.635  1.00 97.69           C  
ATOM   1611  C   LEU B 208      18.141   5.641 -10.757  1.00 97.69           C  
ATOM   1612  CB  LEU B 208      17.778   8.060 -10.229  1.00 97.69           C  
ATOM   1613  O   LEU B 208      18.130   4.863  -9.801  1.00 97.69           O  
ATOM   1614  CG  LEU B 208      18.329   9.426  -9.818  1.00 97.69           C  
ATOM   1615  CD1 LEU B 208      17.186  10.405  -9.567  1.00 97.69           C  
ATOM   1616  CD2 LEU B 208      19.211   9.297  -8.580  1.00 97.69           C  
ATOM   1617  N   VAL B 209      17.569   5.340 -11.945  1.00 97.98           N  
ATOM   1618  CA  VAL B 209      16.972   4.025 -12.157  1.00 97.98           C  
ATOM   1619  C   VAL B 209      18.064   2.957 -12.165  1.00 97.98           C  
ATOM   1620  CB  VAL B 209      16.167   3.973 -13.474  1.00 97.98           C  
ATOM   1621  O   VAL B 209      17.913   1.902 -11.545  1.00 97.98           O  
ATOM   1622  CG1 VAL B 209      15.692   2.549 -13.761  1.00 97.98           C  
ATOM   1623  CG2 VAL B 209      14.980   4.933 -13.412  1.00 97.98           C  
ATOM   1624  N   THR B 210      19.109   3.318 -12.808  1.00 96.59           N  
ATOM   1625  CA  THR B 210      20.244   2.403 -12.866  1.00 96.59           C  
ATOM   1626  C   THR B 210      20.790   2.129 -11.468  1.00 96.59           C  
ATOM   1627  CB  THR B 210      21.367   2.963 -13.759  1.00 96.59           C  
ATOM   1628  O   THR B 210      21.121   0.989 -11.138  1.00 96.59           O  
ATOM   1629  CG2 THR B 210      22.511   1.963 -13.895  1.00 96.59           C  
ATOM   1630  OG1 THR B 210      20.838   3.247 -15.060  1.00 96.59           O  
ATOM   1631  N   GLN B 211      20.899   3.122 -10.707  1.00 97.14           N  
ATOM   1632  CA  GLN B 211      21.359   2.979  -9.330  1.00 97.14           C  
ATOM   1633  C   GLN B 211      20.441   2.053  -8.536  1.00 97.14           C  
ATOM   1634  CB  GLN B 211      21.445   4.344  -8.646  1.00 97.14           C  
ATOM   1635  O   GLN B 211      20.913   1.188  -7.795  1.00 97.14           O  
ATOM   1636  CG  GLN B 211      22.027   4.293  -7.240  1.00 97.14           C  
ATOM   1637  CD  GLN B 211      22.153   5.666  -6.607  1.00 97.14           C  
ATOM   1638  NE2 GLN B 211      22.535   5.699  -5.335  1.00 97.14           N  
ATOM   1639  OE1 GLN B 211      21.910   6.688  -7.256  1.00 97.14           O  
ATOM   1640  N   LEU B 212      19.140   2.242  -8.660  1.00 97.01           N  
ATOM   1641  CA  LEU B 212      18.147   1.400  -8.003  1.00 97.01           C  
ATOM   1642  C   LEU B 212      18.326  -0.062  -8.400  1.00 97.01           C  
ATOM   1643  CB  LEU B 212      16.732   1.866  -8.354  1.00 97.01           C  
ATOM   1644  O   LEU B 212      18.350  -0.945  -7.539  1.00 97.01           O  
ATOM   1645  CG  LEU B 212      15.587   0.954  -7.909  1.00 97.01           C  
ATOM   1646  CD1 LEU B 212      15.507   0.910  -6.386  1.00 97.01           C  
ATOM   1647  CD2 LEU B 212      14.265   1.424  -8.506  1.00 97.01           C  
ATOM   1648  N   LEU B 213      18.536  -0.315  -9.702  1.00 97.32           N  
ATOM   1649  CA  LEU B 213      18.673  -1.671 -10.223  1.00 97.32           C  
ATOM   1650  C   LEU B 213      19.957  -2.320  -9.717  1.00 97.32           C  
ATOM   1651  CB  LEU B 213      18.661  -1.661 -11.754  1.00 97.32           C  
ATOM   1652  O   LEU B 213      19.984  -3.523  -9.445  1.00 97.32           O  
ATOM   1653  CG  LEU B 213      17.365  -1.195 -12.419  1.00 97.32           C  
ATOM   1654  CD1 LEU B 213      17.517  -1.202 -13.937  1.00 97.32           C  
ATOM   1655  CD2 LEU B 213      16.197  -2.075 -11.989  1.00 97.32           C  
ATOM   1656  N   ARG B 214      20.987  -1.529  -9.562  1.00 95.61           N  
ATOM   1657  CA  ARG B 214      22.239  -2.041  -9.015  1.00 95.61           C  
ATOM   1658  C   ARG B 214      22.065  -2.476  -7.564  1.00 95.61           C  
ATOM   1659  CB  ARG B 214      23.343  -0.986  -9.117  1.00 95.61           C  
ATOM   1660  O   ARG B 214      22.622  -3.493  -7.144  1.00 95.61           O  
ATOM   1661  CG  ARG B 214      24.062  -0.975 -10.457  1.00 95.61           C  
ATOM   1662  CD  ARG B 214      25.258  -0.033 -10.447  1.00 95.61           C  
ATOM   1663  NE  ARG B 214      24.907   1.289 -10.957  1.00 95.61           N  
ATOM   1664  NH1 ARG B 214      26.963   2.238 -10.504  1.00 95.61           N  
ATOM   1665  NH2 ARG B 214      25.302   3.495 -11.461  1.00 95.61           N  
ATOM   1666  CZ  ARG B 214      25.725   2.338 -10.973  1.00 95.61           C  
ATOM   1667  N   GLU B 215      21.330  -1.660  -6.840  1.00 92.83           N  
ATOM   1668  CA  GLU B 215      21.067  -1.999  -5.444  1.00 92.83           C  
ATOM   1669  C   GLU B 215      20.217  -3.261  -5.333  1.00 92.83           C  
ATOM   1670  CB  GLU B 215      20.377  -0.834  -4.729  1.00 92.83           C  
ATOM   1671  O   GLU B 215      20.370  -4.038  -4.388  1.00 92.83           O  
ATOM   1672  CG  GLU B 215      21.268   0.385  -4.538  1.00 92.83           C  
ATOM   1673  CD  GLU B 215      20.633   1.462  -3.673  1.00 92.83           C  
ATOM   1674  OE1 GLU B 215      21.108   2.620  -3.700  1.00 92.83           O  
ATOM   1675  OE2 GLU B 215      19.653   1.145  -2.962  1.00 92.83           O  
ATOM   1676  N   LEU B 216      19.354  -3.510  -6.263  1.00 94.99           N  
ATOM   1677  CA  LEU B 216      18.506  -4.697  -6.291  1.00 94.99           C  
ATOM   1678  C   LEU B 216      19.347  -5.964  -6.405  1.00 94.99           C  
ATOM   1679  CB  LEU B 216      17.516  -4.620  -7.457  1.00 94.99           C  
ATOM   1680  O   LEU B 216      19.070  -6.960  -5.734  1.00 94.99           O  
ATOM   1681  CG  LEU B 216      16.654  -5.861  -7.697  1.00 94.99           C  
ATOM   1682  CD1 LEU B 216      15.666  -6.050  -6.550  1.00 94.99           C  
ATOM   1683  CD2 LEU B 216      15.920  -5.753  -9.029  1.00 94.99           C  
ATOM   1684  N   THR B 217      20.403  -5.903  -7.141  1.00 91.33           N  
ATOM   1685  CA  THR B 217      21.226  -7.078  -7.402  1.00 91.33           C  
ATOM   1686  C   THR B 217      22.426  -7.119  -6.459  1.00 91.33           C  
ATOM   1687  CB  THR B 217      21.716  -7.103  -8.862  1.00 91.33           C  
ATOM   1688  O   THR B 217      23.329  -7.939  -6.631  1.00 91.33           O  
ATOM   1689  CG2 THR B 217      20.546  -7.219  -9.833  1.00 91.33           C  
ATOM   1690  OG1 THR B 217      22.435  -5.895  -9.140  1.00 91.33           O  
ATOM   1691  N   GLY B 218      22.423  -6.213  -5.559  1.00 88.15           N  
ATOM   1692  CA  GLY B 218      23.506  -6.151  -4.590  1.00 88.15           C  
ATOM   1693  C   GLY B 218      23.402  -7.212  -3.511  1.00 88.15           C  
ATOM   1694  O   GLY B 218      22.529  -8.080  -3.568  1.00 88.15           O  
ATOM   1695  N   GLU B 219      24.090  -7.034  -2.371  1.00 81.62           N  
ATOM   1696  CA  GLU B 219      24.237  -8.082  -1.366  1.00 81.62           C  
ATOM   1697  C   GLU B 219      23.365  -7.802  -0.145  1.00 81.62           C  
ATOM   1698  CB  GLU B 219      25.702  -8.222  -0.945  1.00 81.62           C  
ATOM   1699  O   GLU B 219      23.095  -8.703   0.652  1.00 81.62           O  
ATOM   1700  CG  GLU B 219      26.611  -8.747  -2.046  1.00 81.62           C  
ATOM   1701  CD  GLU B 219      27.957  -9.234  -1.533  1.00 81.62           C  
ATOM   1702  OE1 GLU B 219      28.711  -9.863  -2.309  1.00 81.62           O  
ATOM   1703  OE2 GLU B 219      28.258  -8.985  -0.344  1.00 81.62           O  
ATOM   1704  N   ASP B 220      22.926  -6.647  -0.034  1.00 82.89           N  
ATOM   1705  CA  ASP B 220      22.098  -6.296   1.116  1.00 82.89           C  
ATOM   1706  C   ASP B 220      20.677  -6.830   0.953  1.00 82.89           C  
ATOM   1707  CB  ASP B 220      22.071  -4.779   1.314  1.00 82.89           C  
ATOM   1708  O   ASP B 220      19.905  -6.316   0.140  1.00 82.89           O  
ATOM   1709  CG  ASP B 220      21.431  -4.364   2.628  1.00 82.89           C  
ATOM   1710  OD1 ASP B 220      20.407  -4.962   3.023  1.00 82.89           O  
ATOM   1711  OD2 ASP B 220      21.954  -3.429   3.271  1.00 82.89           O  
ATOM   1712  N   VAL B 221      20.292  -7.695   1.829  1.00 83.50           N  
ATOM   1713  CA  VAL B 221      19.059  -8.462   1.683  1.00 83.50           C  
ATOM   1714  C   VAL B 221      17.854  -7.547   1.890  1.00 83.50           C  
ATOM   1715  CB  VAL B 221      19.006  -9.645   2.675  1.00 83.50           C  
ATOM   1716  O   VAL B 221      16.864  -7.639   1.161  1.00 83.50           O  
ATOM   1717  CG1 VAL B 221      17.656 -10.355   2.597  1.00 83.50           C  
ATOM   1718  CG2 VAL B 221      20.145 -10.625   2.397  1.00 83.50           C  
ATOM   1719  N   LEU B 222      17.913  -6.633   2.823  1.00 82.96           N  
ATOM   1720  CA  LEU B 222      16.808  -5.725   3.112  1.00 82.96           C  
ATOM   1721  C   LEU B 222      16.614  -4.726   1.975  1.00 82.96           C  
ATOM   1722  CB  LEU B 222      17.056  -4.979   4.425  1.00 82.96           C  
ATOM   1723  O   LEU B 222      15.480  -4.408   1.610  1.00 82.96           O  
ATOM   1724  CG  LEU B 222      17.045  -5.826   5.699  1.00 82.96           C  
ATOM   1725  CD1 LEU B 222      17.379  -4.964   6.912  1.00 82.96           C  
ATOM   1726  CD2 LEU B 222      15.693  -6.508   5.876  1.00 82.96           C  
ATOM   1727  N   VAL B 223      17.771  -4.305   1.482  1.00 80.97           N  
ATOM   1728  CA  VAL B 223      17.731  -3.380   0.354  1.00 80.97           C  
ATOM   1729  C   VAL B 223      17.153  -4.084  -0.871  1.00 80.97           C  
ATOM   1730  CB  VAL B 223      19.132  -2.815   0.034  1.00 80.97           C  
ATOM   1731  O   VAL B 223      16.324  -3.518  -1.587  1.00 80.97           O  
ATOM   1732  CG1 VAL B 223      19.122  -2.068  -1.299  1.00 80.97           C  
ATOM   1733  CG2 VAL B 223      19.608  -1.898   1.159  1.00 80.97           C  
ATOM   1734  N   ARG B 224      17.494  -5.302  -0.985  1.00 87.41           N  
ATOM   1735  CA  ARG B 224      16.986  -6.093  -2.101  1.00 87.41           C  
ATOM   1736  C   ARG B 224      15.471  -6.245  -2.019  1.00 87.41           C  
ATOM   1737  CB  ARG B 224      17.650  -7.471  -2.130  1.00 87.41           C  
ATOM   1738  O   ARG B 224      14.767  -6.052  -3.013  1.00 87.41           O  
ATOM   1739  CG  ARG B 224      17.343  -8.276  -3.383  1.00 87.41           C  
ATOM   1740  CD  ARG B 224      18.064  -9.617  -3.382  1.00 87.41           C  
ATOM   1741  NE  ARG B 224      19.500  -9.457  -3.597  1.00 87.41           N  
ATOM   1742  NH1 ARG B 224      20.021 -11.664  -3.153  1.00 87.41           N  
ATOM   1743  NH2 ARG B 224      21.678 -10.178  -3.702  1.00 87.41           N  
ATOM   1744  CZ  ARG B 224      20.396 -10.433  -3.483  1.00 87.41           C  
ATOM   1745  N   ALA B 225      15.082  -6.543  -0.839  1.00 86.99           N  
ATOM   1746  CA  ALA B 225      13.655  -6.757  -0.611  1.00 86.99           C  
ATOM   1747  C   ALA B 225      12.860  -5.482  -0.879  1.00 86.99           C  
ATOM   1748  CB  ALA B 225      13.411  -7.243   0.815  1.00 86.99           C  
ATOM   1749  O   ALA B 225      11.740  -5.538  -1.392  1.00 86.99           O  
ATOM   1750  N   THR B 226      13.416  -4.311  -0.631  1.00 85.09           N  
ATOM   1751  CA  THR B 226      12.744  -3.031  -0.827  1.00 85.09           C  
ATOM   1752  C   THR B 226      12.786  -2.618  -2.295  1.00 85.09           C  
ATOM   1753  CB  THR B 226      13.381  -1.928   0.039  1.00 85.09           C  
ATOM   1754  O   THR B 226      11.790  -2.136  -2.839  1.00 85.09           O  
ATOM   1755  CG2 THR B 226      12.591  -0.627  -0.061  1.00 85.09           C  
ATOM   1756  OG1 THR B 226      13.405  -2.356   1.406  1.00 85.09           O  
ATOM   1757  N   CYS B 227      13.926  -2.919  -2.913  1.00 90.89           N  
ATOM   1758  CA  CYS B 227      14.125  -2.534  -4.306  1.00 90.89           C  
ATOM   1759  C   CYS B 227      13.186  -3.306  -5.225  1.00 90.89           C  
ATOM   1760  CB  CYS B 227      15.575  -2.775  -4.726  1.00 90.89           C  
ATOM   1761  O   CYS B 227      12.641  -2.743  -6.177  1.00 90.89           O  
ATOM   1762  SG  CYS B 227      16.735  -1.555  -4.070  1.00 90.89           S  
ATOM   1763  N   ILE B 228      12.939  -4.528  -4.892  1.00 94.17           N  
ATOM   1764  CA  ILE B 228      12.150  -5.383  -5.772  1.00 94.17           C  
ATOM   1765  C   ILE B 228      10.708  -4.882  -5.821  1.00 94.17           C  
ATOM   1766  CB  ILE B 228      12.189  -6.857  -5.311  1.00 94.17           C  
ATOM   1767  O   ILE B 228      10.048  -4.973  -6.859  1.00 94.17           O  
ATOM   1768  CG1 ILE B 228      11.531  -7.762  -6.359  1.00 94.17           C  
ATOM   1769  CG2 ILE B 228      11.511  -7.015  -3.947  1.00 94.17           C  
ATOM   1770  CD1 ILE B 228      12.203  -7.719  -7.724  1.00 94.17           C  
ATOM   1771  N   GLU B 229      10.226  -4.291  -4.781  1.00 89.37           N  
ATOM   1772  CA  GLU B 229       8.878  -3.731  -4.772  1.00 89.37           C  
ATOM   1773  C   GLU B 229       8.747  -2.591  -5.778  1.00 89.37           C  
ATOM   1774  CB  GLU B 229       8.508  -3.241  -3.370  1.00 89.37           C  
ATOM   1775  O   GLU B 229       7.763  -2.519  -6.518  1.00 89.37           O  
ATOM   1776  CG  GLU B 229       8.368  -4.357  -2.345  1.00 89.37           C  
ATOM   1777  CD  GLU B 229       7.259  -5.342  -2.679  1.00 89.37           C  
ATOM   1778  OE1 GLU B 229       7.423  -6.554  -2.412  1.00 89.37           O  
ATOM   1779  OE2 GLU B 229       6.218  -4.899  -3.212  1.00 89.37           O  
ATOM   1780  N   MET B 230       9.699  -1.751  -5.768  1.00 90.30           N  
ATOM   1781  CA  MET B 230       9.689  -0.612  -6.681  1.00 90.30           C  
ATOM   1782  C   MET B 230       9.869  -1.070  -8.125  1.00 90.30           C  
ATOM   1783  CB  MET B 230      10.786   0.387  -6.309  1.00 90.30           C  
ATOM   1784  O   MET B 230       9.193  -0.572  -9.027  1.00 90.30           O  
ATOM   1785  CG  MET B 230      10.554   1.086  -4.979  1.00 90.30           C  
ATOM   1786  SD  MET B 230      11.908   2.247  -4.549  1.00 90.30           S  
ATOM   1787  CE  MET B 230      13.067   1.104  -3.748  1.00 90.30           C  
ATOM   1788  N   VAL B 231      10.695  -2.058  -8.324  1.00 95.55           N  
ATOM   1789  CA  VAL B 231      10.931  -2.600  -9.658  1.00 95.55           C  
ATOM   1790  C   VAL B 231       9.669  -3.295 -10.165  1.00 95.55           C  
ATOM   1791  CB  VAL B 231      12.122  -3.584  -9.668  1.00 95.55           C  
ATOM   1792  O   VAL B 231       9.355  -3.235 -11.356  1.00 95.55           O  
ATOM   1793  CG1 VAL B 231      12.234  -4.282 -11.022  1.00 95.55           C  
ATOM   1794  CG2 VAL B 231      13.420  -2.854  -9.330  1.00 95.55           C  
ATOM   1795  N   THR B 232       8.983  -3.958  -9.225  1.00 92.09           N  
ATOM   1796  CA  THR B 232       7.717  -4.592  -9.577  1.00 92.09           C  
ATOM   1797  C   THR B 232       6.710  -3.555 -10.064  1.00 92.09           C  
ATOM   1798  CB  THR B 232       7.127  -5.363  -8.381  1.00 92.09           C  
ATOM   1799  O   THR B 232       6.001  -3.784 -11.046  1.00 92.09           O  
ATOM   1800  CG2 THR B 232       5.790  -6.000  -8.744  1.00 92.09           C  
ATOM   1801  OG1 THR B 232       8.043  -6.392  -7.985  1.00 92.09           O  
ATOM   1802  N   SER B 233       6.707  -2.423  -9.427  1.00 90.28           N  
ATOM   1803  CA  SER B 233       5.817  -1.340  -9.835  1.00 90.28           C  
ATOM   1804  C   SER B 233       6.157  -0.842 -11.235  1.00 90.28           C  
ATOM   1805  CB  SER B 233       5.893  -0.181  -8.840  1.00 90.28           C  
ATOM   1806  O   SER B 233       5.262  -0.555 -12.032  1.00 90.28           O  
ATOM   1807  OG  SER B 233       5.359  -0.561  -7.583  1.00 90.28           O  
ATOM   1808  N   LEU B 234       7.379  -0.723 -11.506  1.00 95.30           N  
ATOM   1809  CA  LEU B 234       7.826  -0.318 -12.834  1.00 95.30           C  
ATOM   1810  C   LEU B 234       7.388  -1.330 -13.887  1.00 95.30           C  
ATOM   1811  CB  LEU B 234       9.349  -0.162 -12.862  1.00 95.30           C  
ATOM   1812  O   LEU B 234       7.006  -0.952 -14.997  1.00 95.30           O  
ATOM   1813  CG  LEU B 234       9.959   0.299 -14.187  1.00 95.30           C  
ATOM   1814  CD1 LEU B 234       9.371   1.644 -14.601  1.00 95.30           C  
ATOM   1815  CD2 LEU B 234      11.477   0.385 -14.075  1.00 95.30           C  
ATOM   1816  N   ALA B 235       7.341  -2.591 -13.573  1.00 94.19           N  
ATOM   1817  CA  ALA B 235       7.038  -3.684 -14.492  1.00 94.19           C  
ATOM   1818  C   ALA B 235       5.544  -3.749 -14.796  1.00 94.19           C  
ATOM   1819  CB  ALA B 235       7.518  -5.013 -13.914  1.00 94.19           C  
ATOM   1820  O   ALA B 235       5.115  -4.500 -15.675  1.00 94.19           O  
ATOM   1821  N   TYR B 236       4.808  -2.902 -14.122  1.00 89.12           N  
ATOM   1822  CA  TYR B 236       3.379  -2.839 -14.407  1.00 89.12           C  
ATOM   1823  C   TYR B 236       3.123  -2.218 -15.775  1.00 89.12           C  
ATOM   1824  CB  TYR B 236       2.650  -2.038 -13.324  1.00 89.12           C  
ATOM   1825  O   TYR B 236       2.082  -2.463 -16.389  1.00 89.12           O  
ATOM   1826  CG  TYR B 236       2.162  -2.879 -12.171  1.00 89.12           C  
ATOM   1827  CD1 TYR B 236       1.202  -3.871 -12.363  1.00 89.12           C  
ATOM   1828  CD2 TYR B 236       2.658  -2.685 -10.886  1.00 89.12           C  
ATOM   1829  CE1 TYR B 236       0.748  -4.648 -11.302  1.00 89.12           C  
ATOM   1830  CE2 TYR B 236       2.212  -3.456  -9.818  1.00 89.12           C  
ATOM   1831  OH  TYR B 236       0.813  -5.200  -8.982  1.00 89.12           O  
ATOM   1832  CZ  TYR B 236       1.259  -4.434 -10.036  1.00 89.12           C  
ATOM   1833  N   THR B 237       3.992  -1.379 -16.178  1.00 90.84           N  
ATOM   1834  CA  THR B 237       3.846  -0.737 -17.479  1.00 90.84           C  
ATOM   1835  C   THR B 237       4.594  -1.518 -18.556  1.00 90.84           C  
ATOM   1836  CB  THR B 237       4.357   0.715 -17.446  1.00 90.84           C  
ATOM   1837  O   THR B 237       5.629  -2.127 -18.281  1.00 90.84           O  
ATOM   1838  CG2 THR B 237       3.636   1.528 -16.376  1.00 90.84           C  
ATOM   1839  OG1 THR B 237       5.762   0.714 -17.163  1.00 90.84           O  
ATOM   1840  N   HIS B 238       4.025  -1.468 -19.753  1.00 94.53           N  
ATOM   1841  CA  HIS B 238       4.649  -2.174 -20.866  1.00 94.53           C  
ATOM   1842  C   HIS B 238       6.062  -1.661 -21.121  1.00 94.53           C  
ATOM   1843  CB  HIS B 238       3.802  -2.033 -22.132  1.00 94.53           C  
ATOM   1844  O   HIS B 238       7.003  -2.450 -21.234  1.00 94.53           O  
ATOM   1845  CG  HIS B 238       4.405  -2.690 -23.333  1.00 94.53           C  
ATOM   1846  CD2 HIS B 238       4.930  -2.165 -24.464  1.00 94.53           C  
ATOM   1847  ND1 HIS B 238       4.511  -4.059 -23.457  1.00 94.53           N  
ATOM   1848  CE1 HIS B 238       5.078  -4.347 -24.617  1.00 94.53           C  
ATOM   1849  NE2 HIS B 238       5.343  -3.215 -25.247  1.00 94.53           N  
ATOM   1850  N   HIS B 239       6.234  -0.344 -21.255  1.00 97.47           N  
ATOM   1851  CA  HIS B 239       7.549   0.225 -21.529  1.00 97.47           C  
ATOM   1852  C   HIS B 239       8.528  -0.081 -20.400  1.00 97.47           C  
ATOM   1853  CB  HIS B 239       7.446   1.737 -21.738  1.00 97.47           C  
ATOM   1854  O   HIS B 239       9.727  -0.242 -20.638  1.00 97.47           O  
ATOM   1855  CG  HIS B 239       6.885   2.469 -20.561  1.00 97.47           C  
ATOM   1856  CD2 HIS B 239       7.497   3.157 -19.568  1.00 97.47           C  
ATOM   1857  ND1 HIS B 239       5.533   2.544 -20.306  1.00 97.47           N  
ATOM   1858  CE1 HIS B 239       5.337   3.249 -19.204  1.00 97.47           C  
ATOM   1859  NE2 HIS B 239       6.513   3.632 -18.737  1.00 97.47           N  
ATOM   1860  N   GLY B 240       8.057  -0.113 -19.175  1.00 97.23           N  
ATOM   1861  CA  GLY B 240       8.896  -0.505 -18.054  1.00 97.23           C  
ATOM   1862  C   GLY B 240       9.430  -1.920 -18.174  1.00 97.23           C  
ATOM   1863  O   GLY B 240      10.612  -2.167 -17.927  1.00 97.23           O  
ATOM   1864  N   ARG B 241       8.502  -2.888 -18.482  1.00 96.60           N  
ATOM   1865  CA  ARG B 241       8.910  -4.276 -18.677  1.00 96.60           C  
ATOM   1866  C   ARG B 241       9.917  -4.395 -19.816  1.00 96.60           C  
ATOM   1867  CB  ARG B 241       7.693  -5.160 -18.958  1.00 96.60           C  
ATOM   1868  O   ARG B 241      10.878  -5.162 -19.724  1.00 96.60           O  
ATOM   1869  CG  ARG B 241       6.772  -5.337 -17.762  1.00 96.60           C  
ATOM   1870  CD  ARG B 241       5.762  -6.454 -17.989  1.00 96.60           C  
ATOM   1871  NE  ARG B 241       4.872  -6.157 -19.107  1.00 96.60           N  
ATOM   1872  NH1 ARG B 241       3.355  -4.952 -17.848  1.00 96.60           N  
ATOM   1873  NH2 ARG B 241       3.013  -5.239 -20.097  1.00 96.60           N  
ATOM   1874  CZ  ARG B 241       3.749  -5.450 -19.015  1.00 96.60           C  
ATOM   1875  N   GLN B 242       9.693  -3.645 -20.895  1.00 96.87           N  
ATOM   1876  CA  GLN B 242      10.627  -3.634 -22.016  1.00 96.87           C  
ATOM   1877  C   GLN B 242      12.010  -3.165 -21.575  1.00 96.87           C  
ATOM   1878  CB  GLN B 242      10.104  -2.741 -23.142  1.00 96.87           C  
ATOM   1879  O   GLN B 242      13.020  -3.785 -21.916  1.00 96.87           O  
ATOM   1880  CG  GLN B 242       8.963  -3.359 -23.938  1.00 96.87           C  
ATOM   1881  CD  GLN B 242       8.509  -2.483 -25.091  1.00 96.87           C  
ATOM   1882  NE2 GLN B 242       7.875  -3.094 -26.086  1.00 96.87           N  
ATOM   1883  OE1 GLN B 242       8.724  -1.267 -25.086  1.00 96.87           O  
ATOM   1884  N   TYR B 243      12.005  -2.126 -20.816  1.00 97.88           N  
ATOM   1885  CA  TYR B 243      13.271  -1.595 -20.323  1.00 97.88           C  
ATOM   1886  C   TYR B 243      13.989  -2.619 -19.452  1.00 97.88           C  
ATOM   1887  CB  TYR B 243      13.041  -0.305 -19.530  1.00 97.88           C  
ATOM   1888  O   TYR B 243      15.186  -2.861 -19.627  1.00 97.88           O  
ATOM   1889  CG  TYR B 243      14.281   0.216 -18.846  1.00 97.88           C  
ATOM   1890  CD1 TYR B 243      14.488   0.008 -17.484  1.00 97.88           C  
ATOM   1891  CD2 TYR B 243      15.247   0.917 -19.559  1.00 97.88           C  
ATOM   1892  CE1 TYR B 243      15.628   0.489 -16.848  1.00 97.88           C  
ATOM   1893  CE2 TYR B 243      16.392   1.402 -18.934  1.00 97.88           C  
ATOM   1894  OH  TYR B 243      17.704   1.660 -16.957  1.00 97.88           O  
ATOM   1895  CZ  TYR B 243      16.573   1.182 -17.580  1.00 97.88           C  
ATOM   1896  N   LEU B 244      13.295  -3.219 -18.500  1.00 97.78           N  
ATOM   1897  CA  LEU B 244      13.878  -4.203 -17.594  1.00 97.78           C  
ATOM   1898  C   LEU B 244      14.431  -5.395 -18.369  1.00 97.78           C  
ATOM   1899  CB  LEU B 244      12.837  -4.679 -16.577  1.00 97.78           C  
ATOM   1900  O   LEU B 244      15.503  -5.910 -18.043  1.00 97.78           O  
ATOM   1901  CG  LEU B 244      12.339  -3.634 -15.578  1.00 97.78           C  
ATOM   1902  CD1 LEU B 244      11.201  -4.205 -14.738  1.00 97.78           C  
ATOM   1903  CD2 LEU B 244      13.481  -3.158 -14.687  1.00 97.78           C  
ATOM   1904  N   ALA B 245      13.659  -5.849 -19.355  1.00 96.74           N  
ATOM   1905  CA  ALA B 245      14.101  -6.958 -20.196  1.00 96.74           C  
ATOM   1906  C   ALA B 245      15.372  -6.595 -20.959  1.00 96.74           C  
ATOM   1907  CB  ALA B 245      12.996  -7.360 -21.170  1.00 96.74           C  
ATOM   1908  O   ALA B 245      16.341  -7.357 -20.962  1.00 96.74           O  
ATOM   1909  N   GLN B 246      15.373  -5.378 -21.568  1.00 96.79           N  
ATOM   1910  CA  GLN B 246      16.511  -4.912 -22.354  1.00 96.79           C  
ATOM   1911  C   GLN B 246      17.761  -4.781 -21.488  1.00 96.79           C  
ATOM   1912  CB  GLN B 246      16.191  -3.574 -23.021  1.00 96.79           C  
ATOM   1913  O   GLN B 246      18.871  -5.059 -21.946  1.00 96.79           O  
ATOM   1914  CG  GLN B 246      15.256  -3.690 -24.217  1.00 96.79           C  
ATOM   1915  CD  GLN B 246      14.803  -2.341 -24.742  1.00 96.79           C  
ATOM   1916  NE2 GLN B 246      13.943  -2.357 -25.755  1.00 96.79           N  
ATOM   1917  OE1 GLN B 246      15.222  -1.293 -24.241  1.00 96.79           O  
ATOM   1918  N   GLU B 247      17.563  -4.391 -20.228  1.00 96.30           N  
ATOM   1919  CA  GLU B 247      18.691  -4.197 -19.322  1.00 96.30           C  
ATOM   1920  C   GLU B 247      19.101  -5.510 -18.662  1.00 96.30           C  
ATOM   1921  CB  GLU B 247      18.348  -3.156 -18.253  1.00 96.30           C  
ATOM   1922  O   GLU B 247      20.035  -5.541 -17.857  1.00 96.30           O  
ATOM   1923  CG  GLU B 247      18.278  -1.731 -18.783  1.00 96.30           C  
ATOM   1924  CD  GLU B 247      19.599  -1.235 -19.348  1.00 96.30           C  
ATOM   1925  OE1 GLU B 247      19.616  -0.720 -20.489  1.00 96.30           O  
ATOM   1926  OE2 GLU B 247      20.626  -1.364 -18.644  1.00 96.30           O  
ATOM   1927  N   GLY B 248      18.411  -6.583 -18.947  1.00 96.72           N  
ATOM   1928  CA  GLY B 248      18.734  -7.912 -18.454  1.00 96.72           C  
ATOM   1929  C   GLY B 248      18.381  -8.109 -16.992  1.00 96.72           C  
ATOM   1930  O   GLY B 248      18.914  -9.006 -16.334  1.00 96.72           O  
ATOM   1931  N   VAL B 249      17.570  -7.308 -16.501  1.00 97.02           N  
ATOM   1932  CA  VAL B 249      17.244  -7.315 -15.079  1.00 97.02           C  
ATOM   1933  C   VAL B 249      16.369  -8.523 -14.755  1.00 97.02           C  
ATOM   1934  CB  VAL B 249      16.531  -6.011 -14.655  1.00 97.02           C  
ATOM   1935  O   VAL B 249      16.510  -9.132 -13.692  1.00 97.02           O  
ATOM   1936  CG1 VAL B 249      16.030  -6.114 -13.216  1.00 97.02           C  
ATOM   1937  CG2 VAL B 249      17.468  -4.815 -14.814  1.00 97.02           C  
ATOM   1938  N   ILE B 250      15.461  -8.881 -15.670  1.00 97.35           N  
ATOM   1939  CA  ILE B 250      14.568 -10.011 -15.436  1.00 97.35           C  
ATOM   1940  C   ILE B 250      15.387 -11.290 -15.275  1.00 97.35           C  
ATOM   1941  CB  ILE B 250      13.545 -10.170 -16.583  1.00 97.35           C  
ATOM   1942  O   ILE B 250      15.154 -12.071 -14.349  1.00 97.35           O  
ATOM   1943  CG1 ILE B 250      12.677  -8.913 -16.703  1.00 97.35           C  
ATOM   1944  CG2 ILE B 250      12.680 -11.415 -16.365  1.00 97.35           C  
ATOM   1945  CD1 ILE B 250      11.675  -8.959 -17.848  1.00 97.35           C  
ATOM   1946  N   ASP B 251      16.381 -11.419 -16.110  1.00 97.62           N  
ATOM   1947  CA  ASP B 251      17.273 -12.571 -16.023  1.00 97.62           C  
ATOM   1948  C   ASP B 251      18.069 -12.553 -14.720  1.00 97.62           C  
ATOM   1949  CB  ASP B 251      18.225 -12.604 -17.220  1.00 97.62           C  
ATOM   1950  O   ASP B 251      18.273 -13.596 -14.096  1.00 97.62           O  
ATOM   1951  CG  ASP B 251      17.512 -12.852 -18.538  1.00 97.62           C  
ATOM   1952  OD1 ASP B 251      16.623 -13.729 -18.596  1.00 97.62           O  
ATOM   1953  OD2 ASP B 251      17.843 -12.165 -19.529  1.00 97.62           O  
ATOM   1954  N   GLN B 252      18.507 -11.466 -14.351  1.00 96.71           N  
ATOM   1955  CA  GLN B 252      19.257 -11.330 -13.107  1.00 96.71           C  
ATOM   1956  C   GLN B 252      18.407 -11.734 -11.905  1.00 96.71           C  
ATOM   1957  CB  GLN B 252      19.760  -9.895 -12.936  1.00 96.71           C  
ATOM   1958  O   GLN B 252      18.894 -12.400 -10.990  1.00 96.71           O  
ATOM   1959  CG  GLN B 252      20.881  -9.518 -13.894  1.00 96.71           C  
ATOM   1960  CD  GLN B 252      21.319  -8.073 -13.745  1.00 96.71           C  
ATOM   1961  NE2 GLN B 252      22.079  -7.581 -14.718  1.00 96.71           N  
ATOM   1962  OE1 GLN B 252      20.977  -7.405 -12.765  1.00 96.71           O  
ATOM   1963  N   ILE B 253      17.142 -11.296 -11.929  1.00 96.60           N  
ATOM   1964  CA  ILE B 253      16.230 -11.641 -10.844  1.00 96.60           C  
ATOM   1965  C   ILE B 253      16.018 -13.153 -10.809  1.00 96.60           C  
ATOM   1966  CB  ILE B 253      14.875 -10.913 -10.990  1.00 96.60           C  
ATOM   1967  O   ILE B 253      16.027 -13.763  -9.737  1.00 96.60           O  
ATOM   1968  CG1 ILE B 253      15.059  -9.402 -10.813  1.00 96.60           C  
ATOM   1969  CG2 ILE B 253      13.856 -11.462  -9.987  1.00 96.60           C  
ATOM   1970  CD1 ILE B 253      13.800  -8.589 -11.082  1.00 96.60           C  
ATOM   1971  N   SER B 254      15.843 -13.731 -11.988  1.00 97.05           N  
ATOM   1972  CA  SER B 254      15.700 -15.180 -12.075  1.00 97.05           C  
ATOM   1973  C   SER B 254      16.912 -15.892 -11.482  1.00 97.05           C  
ATOM   1974  CB  SER B 254      15.505 -15.614 -13.529  1.00 97.05           C  
ATOM   1975  O   SER B 254      16.765 -16.870 -10.746  1.00 97.05           O  
ATOM   1976  OG  SER B 254      15.409 -17.024 -13.624  1.00 97.05           O  
ATOM   1977  N   ASN B 255      18.095 -15.391 -11.736  1.00 95.74           N  
ATOM   1978  CA  ASN B 255      19.329 -15.967 -11.214  1.00 95.74           C  
ATOM   1979  C   ASN B 255      19.397 -15.863  -9.693  1.00 95.74           C  
ATOM   1980  CB  ASN B 255      20.547 -15.290 -11.847  1.00 95.74           C  
ATOM   1981  O   ASN B 255      19.925 -16.757  -9.029  1.00 95.74           O  
ATOM   1982  CG  ASN B 255      20.746 -15.685 -13.298  1.00 95.74           C  
ATOM   1983  ND2 ASN B 255      21.421 -14.830 -14.057  1.00 95.74           N  
ATOM   1984  OD1 ASN B 255      20.295 -16.748 -13.732  1.00 95.74           O  
ATOM   1985  N   ILE B 256      18.896 -14.787  -9.213  1.00 95.28           N  
ATOM   1986  CA  ILE B 256      18.863 -14.611  -7.765  1.00 95.28           C  
ATOM   1987  C   ILE B 256      17.943 -15.657  -7.139  1.00 95.28           C  
ATOM   1988  CB  ILE B 256      18.398 -13.189  -7.380  1.00 95.28           C  
ATOM   1989  O   ILE B 256      18.250 -16.208  -6.080  1.00 95.28           O  
ATOM   1990  CG1 ILE B 256      19.447 -12.152  -7.798  1.00 95.28           C  
ATOM   1991  CG2 ILE B 256      18.111 -13.103  -5.878  1.00 95.28           C  
ATOM   1992  CD1 ILE B 256      18.989 -10.709  -7.639  1.00 95.28           C  
ATOM   1993  N   ILE B 257      16.834 -15.976  -7.745  1.00 96.09           N  
ATOM   1994  CA  ILE B 257      15.900 -16.982  -7.254  1.00 96.09           C  
ATOM   1995  C   ILE B 257      16.566 -18.356  -7.271  1.00 96.09           C  
ATOM   1996  CB  ILE B 257      14.602 -17.006  -8.093  1.00 96.09           C  
ATOM   1997  O   ILE B 257      16.408 -19.141  -6.332  1.00 96.09           O  
ATOM   1998  CG1 ILE B 257      13.836 -15.688  -7.929  1.00 96.09           C  
ATOM   1999  CG2 ILE B 257      13.728 -18.201  -7.702  1.00 96.09           C  
ATOM   2000  CD1 ILE B 257      12.602 -15.576  -8.813  1.00 96.09           C  
ATOM   2001  N   VAL B 258      17.364 -18.602  -8.299  1.00 95.38           N  
ATOM   2002  CA  VAL B 258      18.084 -19.865  -8.420  1.00 95.38           C  
ATOM   2003  C   VAL B 258      19.019 -20.044  -7.226  1.00 95.38           C  
ATOM   2004  CB  VAL B 258      18.884 -19.938  -9.739  1.00 95.38           C  
ATOM   2005  O   VAL B 258      19.117 -21.137  -6.664  1.00 95.38           O  
ATOM   2006  CG1 VAL B 258      19.833 -21.136  -9.730  1.00 95.38           C  
ATOM   2007  CG2 VAL B 258      17.936 -20.014 -10.934  1.00 95.38           C  
ATOM   2008  N   GLY B 259      19.556 -18.943  -6.808  1.00 93.30           N  
ATOM   2009  CA  GLY B 259      20.528 -18.994  -5.728  1.00 93.30           C  
ATOM   2010  C   GLY B 259      19.892 -18.983  -4.351  1.00 93.30           C  
ATOM   2011  O   GLY B 259      20.589 -19.073  -3.338  1.00 93.30           O  
ATOM   2012  N   ALA B 260      18.620 -18.912  -4.268  1.00 90.81           N  
ATOM   2013  CA  ALA B 260      17.899 -18.757  -3.007  1.00 90.81           C  
ATOM   2014  C   ALA B 260      18.042 -20.003  -2.137  1.00 90.81           C  
ATOM   2015  CB  ALA B 260      16.425 -18.461  -3.270  1.00 90.81           C  
ATOM   2016  O   ALA B 260      18.056 -19.910  -0.907  1.00 90.81           O  
ATOM   2017  N   ASP B 261      18.196 -21.134  -2.735  1.00 90.16           N  
ATOM   2018  CA  ASP B 261      18.264 -22.386  -1.989  1.00 90.16           C  
ATOM   2019  C   ASP B 261      19.509 -22.432  -1.106  1.00 90.16           C  
ATOM   2020  CB  ASP B 261      18.253 -23.581  -2.944  1.00 90.16           C  
ATOM   2021  O   ASP B 261      19.496 -23.046  -0.037  1.00 90.16           O  
ATOM   2022  CG  ASP B 261      16.894 -23.820  -3.579  1.00 90.16           C  
ATOM   2023  OD1 ASP B 261      15.867 -23.413  -2.994  1.00 90.16           O  
ATOM   2024  OD2 ASP B 261      16.850 -24.423  -4.674  1.00 90.16           O  
ATOM   2025  N   SER B 262      20.440 -21.713  -1.552  1.00 90.11           N  
ATOM   2026  CA  SER B 262      21.706 -21.729  -0.826  1.00 90.11           C  
ATOM   2027  C   SER B 262      21.840 -20.509   0.079  1.00 90.11           C  
ATOM   2028  CB  SER B 262      22.883 -21.782  -1.802  1.00 90.11           C  
ATOM   2029  O   SER B 262      22.815 -20.386   0.824  1.00 90.11           O  
ATOM   2030  OG  SER B 262      22.784 -22.916  -2.647  1.00 90.11           O  
ATOM   2031  N   ASP B 263      20.857 -19.670   0.044  1.00 87.91           N  
ATOM   2032  CA  ASP B 263      20.901 -18.442   0.833  1.00 87.91           C  
ATOM   2033  C   ASP B 263      19.998 -18.545   2.060  1.00 87.91           C  
ATOM   2034  CB  ASP B 263      20.493 -17.241  -0.022  1.00 87.91           C  
ATOM   2035  O   ASP B 263      18.772 -18.576   1.934  1.00 87.91           O  
ATOM   2036  CG  ASP B 263      20.629 -15.918   0.712  1.00 87.91           C  
ATOM   2037  OD1 ASP B 263      21.034 -15.915   1.894  1.00 87.91           O  
ATOM   2038  OD2 ASP B 263      20.326 -14.869   0.102  1.00 87.91           O  
ATOM   2039  N   PRO B 264      20.560 -18.497   3.265  1.00 85.12           N  
ATOM   2040  CA  PRO B 264      19.770 -18.638   4.490  1.00 85.12           C  
ATOM   2041  C   PRO B 264      18.807 -17.473   4.708  1.00 85.12           C  
ATOM   2042  CB  PRO B 264      20.831 -18.683   5.591  1.00 85.12           C  
ATOM   2043  O   PRO B 264      17.869 -17.582   5.502  1.00 85.12           O  
ATOM   2044  CG  PRO B 264      22.039 -18.043   4.985  1.00 85.12           C  
ATOM   2045  CD  PRO B 264      21.989 -18.246   3.497  1.00 85.12           C  
ATOM   2046  N   PHE B 265      19.161 -16.440   4.048  1.00 84.81           N  
ATOM   2047  CA  PHE B 265      18.339 -15.252   4.249  1.00 84.81           C  
ATOM   2048  C   PHE B 265      17.330 -15.094   3.119  1.00 84.81           C  
ATOM   2049  CB  PHE B 265      19.216 -14.000   4.350  1.00 84.81           C  
ATOM   2050  O   PHE B 265      16.704 -14.041   2.981  1.00 84.81           O  
ATOM   2051  CG  PHE B 265      20.129 -13.993   5.545  1.00 84.81           C  
ATOM   2052  CD1 PHE B 265      19.631 -13.740   6.817  1.00 84.81           C  
ATOM   2053  CD2 PHE B 265      21.488 -14.241   5.397  1.00 84.81           C  
ATOM   2054  CE1 PHE B 265      20.474 -13.733   7.926  1.00 84.81           C  
ATOM   2055  CE2 PHE B 265      22.337 -14.235   6.500  1.00 84.81           C  
ATOM   2056  CZ  PHE B 265      21.828 -13.980   7.763  1.00 84.81           C  
ATOM   2057  N   SER B 266      17.131 -16.164   2.355  1.00 87.50           N  
ATOM   2058  CA  SER B 266      16.298 -16.102   1.158  1.00 87.50           C  
ATOM   2059  C   SER B 266      14.843 -15.812   1.513  1.00 87.50           C  
ATOM   2060  CB  SER B 266      16.389 -17.411   0.373  1.00 87.50           C  
ATOM   2061  O   SER B 266      14.110 -15.224   0.715  1.00 87.50           O  
ATOM   2062  OG  SER B 266      15.877 -18.491   1.135  1.00 87.50           O  
ATOM   2063  N   SER B 267      14.455 -16.120   2.673  1.00 86.35           N  
ATOM   2064  CA  SER B 267      13.063 -15.938   3.073  1.00 86.35           C  
ATOM   2065  C   SER B 267      12.691 -14.460   3.125  1.00 86.35           C  
ATOM   2066  CB  SER B 267      12.807 -16.585   4.435  1.00 86.35           C  
ATOM   2067  O   SER B 267      11.511 -14.109   3.077  1.00 86.35           O  
ATOM   2068  OG  SER B 267      13.628 -16.000   5.431  1.00 86.35           O  
ATOM   2069  N   PHE B 268      13.723 -13.576   3.152  1.00 85.90           N  
ATOM   2070  CA  PHE B 268      13.486 -12.143   3.279  1.00 85.90           C  
ATOM   2071  C   PHE B 268      13.220 -11.515   1.915  1.00 85.90           C  
ATOM   2072  CB  PHE B 268      14.681 -11.456   3.948  1.00 85.90           C  
ATOM   2073  O   PHE B 268      12.520 -10.505   1.817  1.00 85.90           O  
ATOM   2074  CG  PHE B 268      14.788 -11.728   5.425  1.00 85.90           C  
ATOM   2075  CD1 PHE B 268      13.973 -11.058   6.330  1.00 85.90           C  
ATOM   2076  CD2 PHE B 268      15.703 -12.653   5.908  1.00 85.90           C  
ATOM   2077  CE1 PHE B 268      14.070 -11.307   7.697  1.00 85.90           C  
ATOM   2078  CE2 PHE B 268      15.806 -12.908   7.272  1.00 85.90           C  
ATOM   2079  CZ  PHE B 268      14.989 -12.233   8.165  1.00 85.90           C  
ATOM   2080  N   TYR B 269      13.786 -12.115   0.888  1.00 89.59           N  
ATOM   2081  CA  TYR B 269      13.654 -11.448  -0.402  1.00 89.59           C  
ATOM   2082  C   TYR B 269      12.914 -12.330  -1.400  1.00 89.59           C  
ATOM   2083  CB  TYR B 269      15.031 -11.073  -0.957  1.00 89.59           C  
ATOM   2084  O   TYR B 269      12.373 -11.838  -2.392  1.00 89.59           O  
ATOM   2085  CG  TYR B 269      15.929 -12.260  -1.205  1.00 89.59           C  
ATOM   2086  CD1 TYR B 269      16.876 -12.651  -0.261  1.00 89.59           C  
ATOM   2087  CD2 TYR B 269      15.834 -12.993  -2.383  1.00 89.59           C  
ATOM   2088  CE1 TYR B 269      17.708 -13.744  -0.486  1.00 89.59           C  
ATOM   2089  CE2 TYR B 269      16.660 -14.087  -2.619  1.00 89.59           C  
ATOM   2090  OH  TYR B 269      18.412 -15.537  -1.893  1.00 89.59           O  
ATOM   2091  CZ  TYR B 269      17.592 -14.454  -1.665  1.00 89.59           C  
ATOM   2092  N   LEU B 270      12.795 -13.550  -1.166  1.00 93.98           N  
ATOM   2093  CA  LEU B 270      12.264 -14.501  -2.137  1.00 93.98           C  
ATOM   2094  C   LEU B 270      10.802 -14.202  -2.448  1.00 93.98           C  
ATOM   2095  CB  LEU B 270      12.404 -15.934  -1.615  1.00 93.98           C  
ATOM   2096  O   LEU B 270      10.404 -14.174  -3.615  1.00 93.98           O  
ATOM   2097  CG  LEU B 270      12.024 -17.050  -2.589  1.00 93.98           C  
ATOM   2098  CD1 LEU B 270      12.868 -16.959  -3.856  1.00 93.98           C  
ATOM   2099  CD2 LEU B 270      12.188 -18.415  -1.929  1.00 93.98           C  
ATOM   2100  N   PRO B 271       9.996 -13.956  -1.417  1.00 92.79           N  
ATOM   2101  CA  PRO B 271       8.590 -13.657  -1.703  1.00 92.79           C  
ATOM   2102  C   PRO B 271       8.421 -12.493  -2.676  1.00 92.79           C  
ATOM   2103  CB  PRO B 271       8.018 -13.307  -0.327  1.00 92.79           C  
ATOM   2104  O   PRO B 271       7.604 -12.568  -3.598  1.00 92.79           O  
ATOM   2105  CG  PRO B 271       8.852 -14.080   0.643  1.00 92.79           C  
ATOM   2106  CD  PRO B 271      10.269 -14.097   0.145  1.00 92.79           C  
ATOM   2107  N   GLY B 272       9.224 -11.423  -2.457  1.00 94.21           N  
ATOM   2108  CA  GLY B 272       9.166 -10.278  -3.352  1.00 94.21           C  
ATOM   2109  C   GLY B 272       9.558 -10.616  -4.778  1.00 94.21           C  
ATOM   2110  O   GLY B 272       8.930 -10.143  -5.728  1.00 94.21           O  
ATOM   2111  N   PHE B 273      10.502 -11.470  -4.989  1.00 96.05           N  
ATOM   2112  CA  PHE B 273      10.988 -11.868  -6.305  1.00 96.05           C  
ATOM   2113  C   PHE B 273       9.975 -12.766  -7.007  1.00 96.05           C  
ATOM   2114  CB  PHE B 273      12.335 -12.588  -6.187  1.00 96.05           C  
ATOM   2115  O   PHE B 273       9.747 -12.630  -8.211  1.00 96.05           O  
ATOM   2116  CG  PHE B 273      13.502 -11.662  -5.980  1.00 96.05           C  
ATOM   2117  CD1 PHE B 273      14.394 -11.402  -7.013  1.00 96.05           C  
ATOM   2118  CD2 PHE B 273      13.708 -11.050  -4.750  1.00 96.05           C  
ATOM   2119  CE1 PHE B 273      15.475 -10.545  -6.824  1.00 96.05           C  
ATOM   2120  CE2 PHE B 273      14.787 -10.192  -4.553  1.00 96.05           C  
ATOM   2121  CZ  PHE B 273      15.670  -9.942  -5.591  1.00 96.05           C  
ATOM   2122  N   VAL B 274       9.353 -13.629  -6.232  1.00 96.01           N  
ATOM   2123  CA  VAL B 274       8.316 -14.492  -6.787  1.00 96.01           C  
ATOM   2124  C   VAL B 274       7.101 -13.653  -7.179  1.00 96.01           C  
ATOM   2125  CB  VAL B 274       7.901 -15.596  -5.789  1.00 96.01           C  
ATOM   2126  O   VAL B 274       6.508 -13.865  -8.240  1.00 96.01           O  
ATOM   2127  CG1 VAL B 274       6.597 -16.258  -6.228  1.00 96.01           C  
ATOM   2128  CG2 VAL B 274       9.013 -16.636  -5.654  1.00 96.01           C  
ATOM   2129  N   LYS B 275       6.770 -12.755  -6.269  1.00 92.29           N  
ATOM   2130  CA  LYS B 275       5.677 -11.834  -6.569  1.00 92.29           C  
ATOM   2131  C   LYS B 275       5.952 -11.055  -7.852  1.00 92.29           C  
ATOM   2132  CB  LYS B 275       5.456 -10.867  -5.406  1.00 92.29           C  
ATOM   2133  O   LYS B 275       5.048 -10.851  -8.665  1.00 92.29           O  
ATOM   2134  CG  LYS B 275       4.284  -9.917  -5.605  1.00 92.29           C  
ATOM   2135  CD  LYS B 275       4.100  -8.996  -4.406  1.00 92.29           C  
ATOM   2136  CE  LYS B 275       3.021  -7.953  -4.661  1.00 92.29           C  
ATOM   2137  NZ  LYS B 275       2.844  -7.041  -3.491  1.00 92.29           N  
ATOM   2138  N   PHE B 276       7.147 -10.628  -8.067  1.00 95.69           N  
ATOM   2139  CA  PHE B 276       7.554  -9.916  -9.273  1.00 95.69           C  
ATOM   2140  C   PHE B 276       7.244 -10.740 -10.517  1.00 95.69           C  
ATOM   2141  CB  PHE B 276       9.048  -9.582  -9.223  1.00 95.69           C  
ATOM   2142  O   PHE B 276       6.613 -10.246 -11.454  1.00 95.69           O  
ATOM   2143  CG  PHE B 276       9.603  -9.086 -10.531  1.00 95.69           C  
ATOM   2144  CD1 PHE B 276      10.280  -9.948 -11.386  1.00 95.69           C  
ATOM   2145  CD2 PHE B 276       9.448  -7.758 -10.906  1.00 95.69           C  
ATOM   2146  CE1 PHE B 276      10.795  -9.492 -12.597  1.00 95.69           C  
ATOM   2147  CE2 PHE B 276       9.959  -7.295 -12.115  1.00 95.69           C  
ATOM   2148  CZ  PHE B 276      10.633  -8.164 -12.959  1.00 95.69           C  
ATOM   2149  N   PHE B 277       7.566 -12.007 -10.523  1.00 96.86           N  
ATOM   2150  CA  PHE B 277       7.352 -12.869 -11.680  1.00 96.86           C  
ATOM   2151  C   PHE B 277       5.869 -13.165 -11.868  1.00 96.86           C  
ATOM   2152  CB  PHE B 277       8.133 -14.179 -11.528  1.00 96.86           C  
ATOM   2153  O   PHE B 277       5.395 -13.293 -12.999  1.00 96.86           O  
ATOM   2154  CG  PHE B 277       9.549 -14.103 -12.030  1.00 96.86           C  
ATOM   2155  CD1 PHE B 277       9.820 -14.115 -13.393  1.00 96.86           C  
ATOM   2156  CD2 PHE B 277      10.611 -14.019 -11.138  1.00 96.86           C  
ATOM   2157  CE1 PHE B 277      11.130 -14.045 -13.860  1.00 96.86           C  
ATOM   2158  CE2 PHE B 277      11.923 -13.948 -11.598  1.00 96.86           C  
ATOM   2159  CZ  PHE B 277      12.180 -13.962 -12.959  1.00 96.86           C  
ATOM   2160  N   GLY B 278       5.187 -13.334 -10.747  1.00 93.54           N  
ATOM   2161  CA  GLY B 278       3.745 -13.478 -10.868  1.00 93.54           C  
ATOM   2162  C   GLY B 278       3.092 -12.332 -11.617  1.00 93.54           C  
ATOM   2163  O   GLY B 278       2.279 -12.555 -12.517  1.00 93.54           O  
ATOM   2164  N   ASN B 279       3.517 -11.134 -11.258  1.00 89.78           N  
ATOM   2165  CA  ASN B 279       2.997  -9.944 -11.923  1.00 89.78           C  
ATOM   2166  C   ASN B 279       3.445  -9.877 -13.381  1.00 89.78           C  
ATOM   2167  CB  ASN B 279       3.428  -8.680 -11.176  1.00 89.78           C  
ATOM   2168  O   ASN B 279       2.654  -9.537 -14.262  1.00 89.78           O  
ATOM   2169  CG  ASN B 279       2.579  -8.409  -9.950  1.00 89.78           C  
ATOM   2170  ND2 ASN B 279       3.186  -8.517  -8.774  1.00 89.78           N  
ATOM   2171  OD1 ASN B 279       1.388  -8.106 -10.058  1.00 89.78           O  
ATOM   2172  N   LEU B 280       4.626 -10.219 -13.578  1.00 94.57           N  
ATOM   2173  CA  LEU B 280       5.172 -10.232 -14.931  1.00 94.57           C  
ATOM   2174  C   LEU B 280       4.404 -11.208 -15.817  1.00 94.57           C  
ATOM   2175  CB  LEU B 280       6.656 -10.606 -14.907  1.00 94.57           C  
ATOM   2176  O   LEU B 280       4.064 -10.882 -16.956  1.00 94.57           O  
ATOM   2177  CG  LEU B 280       7.419 -10.439 -16.222  1.00 94.57           C  
ATOM   2178  CD1 LEU B 280       7.365  -8.987 -16.686  1.00 94.57           C  
ATOM   2179  CD2 LEU B 280       8.863 -10.903 -16.066  1.00 94.57           C  
ATOM   2180  N   ALA B 281       4.082 -12.368 -15.340  1.00 93.91           N  
ATOM   2181  CA  ALA B 281       3.392 -13.416 -16.088  1.00 93.91           C  
ATOM   2182  C   ALA B 281       1.997 -12.961 -16.509  1.00 93.91           C  
ATOM   2183  CB  ALA B 281       3.302 -14.693 -15.255  1.00 93.91           C  
ATOM   2184  O   ALA B 281       1.594 -13.158 -17.658  1.00 93.91           O  
ATOM   2185  N   VAL B 282       1.341 -12.318 -15.651  1.00 87.17           N  
ATOM   2186  CA  VAL B 282      -0.032 -11.917 -15.938  1.00 87.17           C  
ATOM   2187  C   VAL B 282      -0.035 -10.747 -16.920  1.00 87.17           C  
ATOM   2188  CB  VAL B 282      -0.792 -11.531 -14.648  1.00 87.17           C  
ATOM   2189  O   VAL B 282      -0.923 -10.645 -17.770  1.00 87.17           O  
ATOM   2190  CG1 VAL B 282      -2.090 -10.799 -14.985  1.00 87.17           C  
ATOM   2191  CG2 VAL B 282      -1.079 -12.774 -13.807  1.00 87.17           C  
ATOM   2192  N   MET B 283       0.923  -9.859 -16.826  1.00 88.25           N  
ATOM   2193  CA  MET B 283       0.988  -8.691 -17.700  1.00 88.25           C  
ATOM   2194  C   MET B 283       1.454  -9.084 -19.098  1.00 88.25           C  
ATOM   2195  CB  MET B 283       1.924  -7.632 -17.116  1.00 88.25           C  
ATOM   2196  O   MET B 283       1.051  -8.470 -20.087  1.00 88.25           O  
ATOM   2197  CG  MET B 283       1.407  -6.997 -15.835  1.00 88.25           C  
ATOM   2198  SD  MET B 283      -0.162  -6.080 -16.090  1.00 88.25           S  
ATOM   2199  CE  MET B 283      -0.996  -6.431 -14.517  1.00 88.25           C  
ATOM   2200  N   ASP B 284       2.262 -10.015 -19.226  1.00 91.25           N  
ATOM   2201  CA  ASP B 284       2.743 -10.472 -20.526  1.00 91.25           C  
ATOM   2202  C   ASP B 284       2.051 -11.767 -20.943  1.00 91.25           C  
ATOM   2203  CB  ASP B 284       4.260 -10.672 -20.497  1.00 91.25           C  
ATOM   2204  O   ASP B 284       0.859 -11.766 -21.260  1.00 91.25           O  
ATOM   2205  CG  ASP B 284       5.032  -9.366 -20.576  1.00 91.25           C  
ATOM   2206  OD1 ASP B 284       4.420  -8.312 -20.855  1.00 91.25           O  
ATOM   2207  OD2 ASP B 284       6.263  -9.393 -20.361  1.00 91.25           O  
ATOM   2208  N   SER B 285       2.688 -12.889 -20.737  1.00 92.37           N  
ATOM   2209  CA  SER B 285       2.127 -14.199 -21.051  1.00 92.37           C  
ATOM   2210  C   SER B 285       2.570 -15.247 -20.035  1.00 92.37           C  
ATOM   2211  CB  SER B 285       2.537 -14.635 -22.458  1.00 92.37           C  
ATOM   2212  O   SER B 285       3.747 -15.612 -19.985  1.00 92.37           O  
ATOM   2213  OG  SER B 285       2.245 -16.007 -22.664  1.00 92.37           O  
ATOM   2214  N   PRO B 286       1.519 -15.656 -19.250  1.00 95.14           N  
ATOM   2215  CA  PRO B 286       1.892 -16.705 -18.299  1.00 95.14           C  
ATOM   2216  C   PRO B 286       2.683 -17.838 -18.950  1.00 95.14           C  
ATOM   2217  CB  PRO B 286       0.542 -17.209 -17.783  1.00 95.14           C  
ATOM   2218  O   PRO B 286       3.667 -18.316 -18.380  1.00 95.14           O  
ATOM   2219  CG  PRO B 286      -0.373 -16.033 -17.895  1.00 95.14           C  
ATOM   2220  CD  PRO B 286      -0.007 -15.260 -19.130  1.00 95.14           C  
ATOM   2221  N   GLN B 287       2.266 -18.198 -20.143  1.00 96.55           N  
ATOM   2222  CA  GLN B 287       2.943 -19.282 -20.847  1.00 96.55           C  
ATOM   2223  C   GLN B 287       4.389 -18.913 -21.165  1.00 96.55           C  
ATOM   2224  CB  GLN B 287       2.196 -19.636 -22.134  1.00 96.55           C  
ATOM   2225  O   GLN B 287       5.311 -19.668 -20.851  1.00 96.55           O  
ATOM   2226  CG  GLN B 287       2.764 -20.847 -22.862  1.00 96.55           C  
ATOM   2227  CD  GLN B 287       1.877 -21.319 -23.998  1.00 96.55           C  
ATOM   2228  NE2 GLN B 287       2.275 -22.407 -24.649  1.00 96.55           N  
ATOM   2229  OE1 GLN B 287       0.841 -20.712 -24.287  1.00 96.55           O  
ATOM   2230  N   GLN B 288       4.612 -17.772 -21.738  1.00 96.07           N  
ATOM   2231  CA  GLN B 288       5.942 -17.326 -22.140  1.00 96.07           C  
ATOM   2232  C   GLN B 288       6.865 -17.188 -20.932  1.00 96.07           C  
ATOM   2233  CB  GLN B 288       5.859 -15.996 -22.892  1.00 96.07           C  
ATOM   2234  O   GLN B 288       7.985 -17.703 -20.938  1.00 96.07           O  
ATOM   2235  CG  GLN B 288       5.423 -16.137 -24.344  1.00 96.07           C  
ATOM   2236  CD  GLN B 288       5.388 -14.810 -25.078  1.00 96.07           C  
ATOM   2237  NE2 GLN B 288       4.878 -14.824 -26.305  1.00 96.07           N  
ATOM   2238  OE1 GLN B 288       5.814 -13.780 -24.546  1.00 96.07           O  
ATOM   2239  N   ILE B 289       6.353 -16.610 -19.897  1.00 96.03           N  
ATOM   2240  CA  ILE B 289       7.171 -16.318 -18.725  1.00 96.03           C  
ATOM   2241  C   ILE B 289       7.507 -17.616 -17.993  1.00 96.03           C  
ATOM   2242  CB  ILE B 289       6.460 -15.333 -17.771  1.00 96.03           C  
ATOM   2243  O   ILE B 289       8.657 -17.838 -17.607  1.00 96.03           O  
ATOM   2244  CG1 ILE B 289       6.325 -13.955 -18.428  1.00 96.03           C  
ATOM   2245  CG2 ILE B 289       7.210 -15.234 -16.439  1.00 96.03           C  
ATOM   2246  CD1 ILE B 289       7.655 -13.315 -18.802  1.00 96.03           C  
ATOM   2247  N   CYS B 290       6.536 -18.532 -17.794  1.00 96.53           N  
ATOM   2248  CA  CYS B 290       6.738 -19.778 -17.064  1.00 96.53           C  
ATOM   2249  C   CYS B 290       7.648 -20.724 -17.840  1.00 96.53           C  
ATOM   2250  CB  CYS B 290       5.398 -20.460 -16.786  1.00 96.53           C  
ATOM   2251  O   CYS B 290       8.396 -21.500 -17.244  1.00 96.53           O  
ATOM   2252  SG  CYS B 290       4.376 -19.589 -15.577  1.00 96.53           S  
ATOM   2253  N   GLU B 291       7.624 -20.578 -19.205  1.00 96.17           N  
ATOM   2254  CA  GLU B 291       8.517 -21.383 -20.032  1.00 96.17           C  
ATOM   2255  C   GLU B 291       9.941 -20.837 -20.000  1.00 96.17           C  
ATOM   2256  CB  GLU B 291       8.008 -21.441 -21.474  1.00 96.17           C  
ATOM   2257  O   GLU B 291      10.902 -21.600 -19.882  1.00 96.17           O  
ATOM   2258  CG  GLU B 291       6.818 -22.370 -21.670  1.00 96.17           C  
ATOM   2259  CD  GLU B 291       6.291 -22.378 -23.096  1.00 96.17           C  
ATOM   2260  OE1 GLU B 291       5.315 -23.110 -23.379  1.00 96.17           O  
ATOM   2261  OE2 GLU B 291       6.860 -21.648 -23.938  1.00 96.17           O  
ATOM   2262  N   ARG B 292      10.031 -19.590 -20.051  1.00 96.42           N  
ATOM   2263  CA  ARG B 292      11.341 -18.950 -20.098  1.00 96.42           C  
ATOM   2264  C   ARG B 292      12.031 -19.013 -18.739  1.00 96.42           C  
ATOM   2265  CB  ARG B 292      11.213 -17.494 -20.553  1.00 96.42           C  
ATOM   2266  O   ARG B 292      13.255 -19.140 -18.663  1.00 96.42           O  
ATOM   2267  CG  ARG B 292      12.547 -16.801 -20.783  1.00 96.42           C  
ATOM   2268  CD  ARG B 292      12.370 -15.449 -21.460  1.00 96.42           C  
ATOM   2269  NE  ARG B 292      13.647 -14.762 -21.633  1.00 96.42           N  
ATOM   2270  NH1 ARG B 292      12.756 -12.950 -22.755  1.00 96.42           N  
ATOM   2271  NH2 ARG B 292      15.009 -13.055 -22.345  1.00 96.42           N  
ATOM   2272  CZ  ARG B 292      13.801 -13.591 -22.244  1.00 96.42           C  
ATOM   2273  N   TYR B 293      11.249 -18.917 -17.622  1.00 96.71           N  
ATOM   2274  CA  TYR B 293      11.805 -18.919 -16.274  1.00 96.71           C  
ATOM   2275  C   TYR B 293      11.156 -19.999 -15.417  1.00 96.71           C  
ATOM   2276  CB  TYR B 293      11.620 -17.549 -15.614  1.00 96.71           C  
ATOM   2277  O   TYR B 293      10.452 -19.695 -14.451  1.00 96.71           O  
ATOM   2278  CG  TYR B 293      12.204 -16.408 -16.411  1.00 96.71           C  
ATOM   2279  CD1 TYR B 293      13.578 -16.176 -16.430  1.00 96.71           C  
ATOM   2280  CD2 TYR B 293      11.384 -15.558 -17.146  1.00 96.71           C  
ATOM   2281  CE1 TYR B 293      14.120 -15.125 -17.161  1.00 96.71           C  
ATOM   2282  CE2 TYR B 293      11.916 -14.503 -17.880  1.00 96.71           C  
ATOM   2283  OH  TYR B 293      13.814 -13.253 -18.608  1.00 96.71           O  
ATOM   2284  CZ  TYR B 293      13.283 -14.295 -17.882  1.00 96.71           C  
ATOM   2285  N   PRO B 294      11.489 -21.208 -15.639  1.00 95.65           N  
ATOM   2286  CA  PRO B 294      10.844 -22.335 -14.962  1.00 95.65           C  
ATOM   2287  C   PRO B 294      11.133 -22.366 -13.462  1.00 95.65           C  
ATOM   2288  CB  PRO B 294      11.446 -23.557 -15.659  1.00 95.65           C  
ATOM   2289  O   PRO B 294      10.346 -22.918 -12.689  1.00 95.65           O  
ATOM   2290  CG  PRO B 294      12.709 -23.058 -16.283  1.00 95.65           C  
ATOM   2291  CD  PRO B 294      12.519 -21.616 -16.657  1.00 95.65           C  
ATOM   2292  N   ILE B 295      12.290 -21.799 -13.100  1.00 96.30           N  
ATOM   2293  CA  ILE B 295      12.649 -21.783 -11.686  1.00 96.30           C  
ATOM   2294  C   ILE B 295      11.577 -21.040 -10.890  1.00 96.30           C  
ATOM   2295  CB  ILE B 295      14.031 -21.131 -11.460  1.00 96.30           C  
ATOM   2296  O   ILE B 295      11.329 -21.357  -9.725  1.00 96.30           O  
ATOM   2297  CG1 ILE B 295      14.485 -21.330 -10.010  1.00 96.30           C  
ATOM   2298  CG2 ILE B 295      13.993 -19.643 -11.823  1.00 96.30           C  
ATOM   2299  CD1 ILE B 295      14.660 -22.788  -9.610  1.00 96.30           C  
ATOM   2300  N   PHE B 296      10.987 -20.087 -11.498  1.00 95.61           N  
ATOM   2301  CA  PHE B 296       9.904 -19.317 -10.898  1.00 95.61           C  
ATOM   2302  C   PHE B 296       8.761 -20.230 -10.472  1.00 95.61           C  
ATOM   2303  CB  PHE B 296       9.391 -18.256 -11.878  1.00 95.61           C  
ATOM   2304  O   PHE B 296       8.335 -20.202  -9.316  1.00 95.61           O  
ATOM   2305  CG  PHE B 296       8.025 -17.726 -11.537  1.00 95.61           C  
ATOM   2306  CD1 PHE B 296       6.974 -17.843 -12.439  1.00 95.61           C  
ATOM   2307  CD2 PHE B 296       7.791 -17.110 -10.315  1.00 95.61           C  
ATOM   2308  CE1 PHE B 296       5.708 -17.353 -12.127  1.00 95.61           C  
ATOM   2309  CE2 PHE B 296       6.529 -16.618  -9.996  1.00 95.61           C  
ATOM   2310  CZ  PHE B 296       5.489 -16.739 -10.903  1.00 95.61           C  
ATOM   2311  N   VAL B 297       8.291 -21.048 -11.377  1.00 95.16           N  
ATOM   2312  CA  VAL B 297       7.187 -21.960 -11.095  1.00 95.16           C  
ATOM   2313  C   VAL B 297       7.609 -22.968 -10.029  1.00 95.16           C  
ATOM   2314  CB  VAL B 297       6.719 -22.697 -12.370  1.00 95.16           C  
ATOM   2315  O   VAL B 297       6.849 -23.255  -9.101  1.00 95.16           O  
ATOM   2316  CG1 VAL B 297       5.569 -23.650 -12.051  1.00 95.16           C  
ATOM   2317  CG2 VAL B 297       6.303 -21.693 -13.443  1.00 95.16           C  
ATOM   2318  N   GLU B 298       8.804 -23.407 -10.124  1.00 95.73           N  
ATOM   2319  CA  GLU B 298       9.332 -24.363  -9.155  1.00 95.73           C  
ATOM   2320  C   GLU B 298       9.327 -23.781  -7.745  1.00 95.73           C  
ATOM   2321  CB  GLU B 298      10.749 -24.793  -9.542  1.00 95.73           C  
ATOM   2322  O   GLU B 298       8.919 -24.449  -6.793  1.00 95.73           O  
ATOM   2323  CG  GLU B 298      10.812 -25.641 -10.804  1.00 95.73           C  
ATOM   2324  CD  GLU B 298       9.970 -26.904 -10.720  1.00 95.73           C  
ATOM   2325  OE1 GLU B 298       9.353 -27.291 -11.738  1.00 95.73           O  
ATOM   2326  OE2 GLU B 298       9.927 -27.512  -9.627  1.00 95.73           O  
ATOM   2327  N   LYS B 299       9.694 -22.568  -7.673  1.00 96.79           N  
ATOM   2328  CA  LYS B 299       9.797 -21.928  -6.364  1.00 96.79           C  
ATOM   2329  C   LYS B 299       8.415 -21.665  -5.771  1.00 96.79           C  
ATOM   2330  CB  LYS B 299      10.581 -20.620  -6.466  1.00 96.79           C  
ATOM   2331  O   LYS B 299       8.235 -21.728  -4.553  1.00 96.79           O  
ATOM   2332  CG  LYS B 299      12.092 -20.800  -6.447  1.00 96.79           C  
ATOM   2333  CD  LYS B 299      12.559 -21.467  -5.159  1.00 96.79           C  
ATOM   2334  CE  LYS B 299      14.039 -21.818  -5.215  1.00 96.79           C  
ATOM   2335  NZ  LYS B 299      14.470 -22.595  -4.015  1.00 96.79           N  
ATOM   2336  N   VAL B 300       7.465 -21.350  -6.631  1.00 96.31           N  
ATOM   2337  CA  VAL B 300       6.097 -21.154  -6.162  1.00 96.31           C  
ATOM   2338  C   VAL B 300       5.586 -22.436  -5.509  1.00 96.31           C  
ATOM   2339  CB  VAL B 300       5.157 -20.731  -7.312  1.00 96.31           C  
ATOM   2340  O   VAL B 300       5.049 -22.404  -4.399  1.00 96.31           O  
ATOM   2341  CG1 VAL B 300       3.698 -20.773  -6.861  1.00 96.31           C  
ATOM   2342  CG2 VAL B 300       5.524 -19.335  -7.814  1.00 96.31           C  
ATOM   2343  N   PHE B 301       5.835 -23.560  -6.191  1.00 96.08           N  
ATOM   2344  CA  PHE B 301       5.382 -24.848  -5.680  1.00 96.08           C  
ATOM   2345  C   PHE B 301       6.107 -25.205  -4.388  1.00 96.08           C  
ATOM   2346  CB  PHE B 301       5.598 -25.948  -6.724  1.00 96.08           C  
ATOM   2347  O   PHE B 301       5.501 -25.736  -3.455  1.00 96.08           O  
ATOM   2348  CG  PHE B 301       4.550 -25.975  -7.804  1.00 96.08           C  
ATOM   2349  CD1 PHE B 301       3.781 -27.112  -8.018  1.00 96.08           C  
ATOM   2350  CD2 PHE B 301       4.334 -24.862  -8.606  1.00 96.08           C  
ATOM   2351  CE1 PHE B 301       2.810 -27.140  -9.017  1.00 96.08           C  
ATOM   2352  CE2 PHE B 301       3.366 -24.881  -9.606  1.00 96.08           C  
ATOM   2353  CZ  PHE B 301       2.606 -26.022  -9.810  1.00 96.08           C  
ATOM   2354  N   GLU B 302       7.368 -24.850  -4.296  1.00 95.39           N  
ATOM   2355  CA  GLU B 302       8.141 -25.096  -3.083  1.00 95.39           C  
ATOM   2356  C   GLU B 302       7.638 -24.239  -1.925  1.00 95.39           C  
ATOM   2357  CB  GLU B 302       9.628 -24.829  -3.328  1.00 95.39           C  
ATOM   2358  O   GLU B 302       7.550 -24.711  -0.789  1.00 95.39           O  
ATOM   2359  CG  GLU B 302      10.333 -25.935  -4.099  1.00 95.39           C  
ATOM   2360  CD  GLU B 302      11.809 -25.657  -4.333  1.00 95.39           C  
ATOM   2361  OE1 GLU B 302      12.476 -26.458  -5.027  1.00 95.39           O  
ATOM   2362  OE2 GLU B 302      12.304 -24.630  -3.817  1.00 95.39           O  
ATOM   2363  N   MET B 303       7.356 -23.016  -2.214  1.00 95.19           N  
ATOM   2364  CA  MET B 303       6.940 -22.052  -1.200  1.00 95.19           C  
ATOM   2365  C   MET B 303       5.614 -22.464  -0.569  1.00 95.19           C  
ATOM   2366  CB  MET B 303       6.818 -20.652  -1.806  1.00 95.19           C  
ATOM   2367  O   MET B 303       5.395 -22.247   0.624  1.00 95.19           O  
ATOM   2368  CG  MET B 303       8.155 -19.996  -2.106  1.00 95.19           C  
ATOM   2369  SD  MET B 303       7.970 -18.372  -2.941  1.00 95.19           S  
ATOM   2370  CE  MET B 303       7.246 -17.399  -1.591  1.00 95.19           C  
ATOM   2371  N   ILE B 304       4.707 -23.090  -1.312  1.00 94.02           N  
ATOM   2372  CA  ILE B 304       3.399 -23.494  -0.808  1.00 94.02           C  
ATOM   2373  C   ILE B 304       3.566 -24.609   0.223  1.00 94.02           C  
ATOM   2374  CB  ILE B 304       2.471 -23.957  -1.953  1.00 94.02           C  
ATOM   2375  O   ILE B 304       2.734 -24.763   1.120  1.00 94.02           O  
ATOM   2376  CG1 ILE B 304       1.943 -22.748  -2.734  1.00 94.02           C  
ATOM   2377  CG2 ILE B 304       1.317 -24.801  -1.404  1.00 94.02           C  
ATOM   2378  CD1 ILE B 304       1.137 -23.116  -3.972  1.00 94.02           C  
ATOM   2379  N   GLU B 305       4.689 -25.323   0.152  1.00 92.17           N  
ATOM   2380  CA  GLU B 305       4.967 -26.439   1.051  1.00 92.17           C  
ATOM   2381  C   GLU B 305       5.726 -25.974   2.290  1.00 92.17           C  
ATOM   2382  CB  GLU B 305       5.761 -27.529   0.326  1.00 92.17           C  
ATOM   2383  O   GLU B 305       6.036 -26.777   3.173  1.00 92.17           O  
ATOM   2384  CG  GLU B 305       4.985 -28.217  -0.788  1.00 92.17           C  
ATOM   2385  CD  GLU B 305       5.796 -29.275  -1.519  1.00 92.17           C  
ATOM   2386  OE1 GLU B 305       5.246 -29.944  -2.423  1.00 92.17           O  
ATOM   2387  OE2 GLU B 305       6.991 -29.437  -1.185  1.00 92.17           O  
ATOM   2388  N   SER B 306       5.984 -24.769   2.324  1.00 89.24           N  
ATOM   2389  CA  SER B 306       6.763 -24.216   3.427  1.00 89.24           C  
ATOM   2390  C   SER B 306       5.948 -24.178   4.715  1.00 89.24           C  
ATOM   2391  CB  SER B 306       7.255 -22.809   3.083  1.00 89.24           C  
ATOM   2392  O   SER B 306       4.729 -24.360   4.690  1.00 89.24           O  
ATOM   2393  OG  SER B 306       7.595 -22.094   4.259  1.00 89.24           O  
ATOM   2394  N   GLN B 307       6.574 -23.918   5.802  1.00 87.62           N  
ATOM   2395  CA  GLN B 307       5.921 -23.733   7.094  1.00 87.62           C  
ATOM   2396  C   GLN B 307       5.732 -22.251   7.407  1.00 87.62           C  
ATOM   2397  CB  GLN B 307       6.727 -24.406   8.205  1.00 87.62           C  
ATOM   2398  O   GLN B 307       4.980 -21.894   8.316  1.00 87.62           O  
ATOM   2399  CG  GLN B 307       6.851 -25.915   8.048  1.00 87.62           C  
ATOM   2400  CD  GLN B 307       5.513 -26.625   8.128  1.00 87.62           C  
ATOM   2401  NE2 GLN B 307       5.420 -27.788   7.492  1.00 87.62           N  
ATOM   2402  OE1 GLN B 307       4.570 -26.133   8.756  1.00 87.62           O  
ATOM   2403  N   ASP B 308       6.410 -21.473   6.570  1.00 85.71           N  
ATOM   2404  CA  ASP B 308       6.361 -20.026   6.750  1.00 85.71           C  
ATOM   2405  C   ASP B 308       5.110 -19.434   6.106  1.00 85.71           C  
ATOM   2406  CB  ASP B 308       7.614 -19.369   6.167  1.00 85.71           C  
ATOM   2407  O   ASP B 308       4.977 -19.434   4.880  1.00 85.71           O  
ATOM   2408  CG  ASP B 308       7.660 -17.869   6.399  1.00 85.71           C  
ATOM   2409  OD1 ASP B 308       6.643 -17.287   6.832  1.00 85.71           O  
ATOM   2410  OD2 ASP B 308       8.724 -17.264   6.144  1.00 85.71           O  
ATOM   2411  N   PRO B 309       4.206 -18.828   6.894  1.00 85.70           N  
ATOM   2412  CA  PRO B 309       2.941 -18.298   6.380  1.00 85.70           C  
ATOM   2413  C   PRO B 309       3.141 -17.222   5.315  1.00 85.70           C  
ATOM   2414  CB  PRO B 309       2.271 -17.714   7.627  1.00 85.70           C  
ATOM   2415  O   PRO B 309       2.320 -17.089   4.405  1.00 85.70           O  
ATOM   2416  CG  PRO B 309       2.901 -18.438   8.773  1.00 85.70           C  
ATOM   2417  CD  PRO B 309       4.290 -18.845   8.375  1.00 85.70           C  
ATOM   2418  N   THR B 310       4.194 -16.467   5.467  1.00 84.37           N  
ATOM   2419  CA  THR B 310       4.480 -15.440   4.471  1.00 84.37           C  
ATOM   2420  C   THR B 310       4.790 -16.071   3.117  1.00 84.37           C  
ATOM   2421  CB  THR B 310       5.659 -14.552   4.909  1.00 84.37           C  
ATOM   2422  O   THR B 310       4.286 -15.620   2.086  1.00 84.37           O  
ATOM   2423  CG2 THR B 310       5.946 -13.470   3.873  1.00 84.37           C  
ATOM   2424  OG1 THR B 310       5.341 -13.928   6.159  1.00 84.37           O  
ATOM   2425  N   MET B 311       5.588 -17.130   3.163  1.00 90.77           N  
ATOM   2426  CA  MET B 311       5.935 -17.856   1.945  1.00 90.77           C  
ATOM   2427  C   MET B 311       4.698 -18.488   1.317  1.00 90.77           C  
ATOM   2428  CB  MET B 311       6.980 -18.933   2.240  1.00 90.77           C  
ATOM   2429  O   MET B 311       4.463 -18.342   0.116  1.00 90.77           O  
ATOM   2430  CG  MET B 311       8.352 -18.377   2.587  1.00 90.77           C  
ATOM   2431  SD  MET B 311       9.154 -17.544   1.162  1.00 90.77           S  
ATOM   2432  CE  MET B 311       9.838 -18.982   0.294  1.00 90.77           C  
ATOM   2433  N   ILE B 312       3.922 -19.030   2.142  1.00 93.16           N  
ATOM   2434  CA  ILE B 312       2.713 -19.699   1.673  1.00 93.16           C  
ATOM   2435  C   ILE B 312       1.754 -18.672   1.075  1.00 93.16           C  
ATOM   2436  CB  ILE B 312       2.020 -20.478   2.813  1.00 93.16           C  
ATOM   2437  O   ILE B 312       1.198 -18.888  -0.005  1.00 93.16           O  
ATOM   2438  CG1 ILE B 312       2.954 -21.562   3.363  1.00 93.16           C  
ATOM   2439  CG2 ILE B 312       0.701 -21.086   2.327  1.00 93.16           C  
ATOM   2440  CD1 ILE B 312       2.439 -22.241   4.625  1.00 93.16           C  
ATOM   2441  N   GLY B 313       1.616 -17.581   1.806  1.00 93.00           N  
ATOM   2442  CA  GLY B 313       0.709 -16.537   1.356  1.00 93.00           C  
ATOM   2443  C   GLY B 313       1.050 -16.004  -0.023  1.00 93.00           C  
ATOM   2444  O   GLY B 313       0.180 -15.914  -0.892  1.00 93.00           O  
ATOM   2445  N   VAL B 314       2.355 -15.710  -0.251  1.00 92.39           N  
ATOM   2446  CA  VAL B 314       2.801 -15.173  -1.532  1.00 92.39           C  
ATOM   2447  C   VAL B 314       2.640 -16.232  -2.620  1.00 92.39           C  
ATOM   2448  CB  VAL B 314       4.269 -14.695  -1.466  1.00 92.39           C  
ATOM   2449  O   VAL B 314       2.248 -15.919  -3.747  1.00 92.39           O  
ATOM   2450  CG1 VAL B 314       4.790 -14.357  -2.862  1.00 92.39           C  
ATOM   2451  CG2 VAL B 314       4.396 -13.488  -0.538  1.00 92.39           C  
ATOM   2452  N   ALA B 315       2.892 -17.457  -2.280  1.00 96.15           N  
ATOM   2453  CA  ALA B 315       2.735 -18.555  -3.229  1.00 96.15           C  
ATOM   2454  C   ALA B 315       1.274 -18.721  -3.638  1.00 96.15           C  
ATOM   2455  CB  ALA B 315       3.268 -19.855  -2.633  1.00 96.15           C  
ATOM   2456  O   ALA B 315       0.965 -18.848  -4.825  1.00 96.15           O  
ATOM   2457  N   VAL B 316       0.393 -18.639  -2.671  1.00 96.40           N  
ATOM   2458  CA  VAL B 316      -1.038 -18.779  -2.918  1.00 96.40           C  
ATOM   2459  C   VAL B 316      -1.527 -17.627  -3.794  1.00 96.40           C  
ATOM   2460  CB  VAL B 316      -1.840 -18.822  -1.598  1.00 96.40           C  
ATOM   2461  O   VAL B 316      -2.263 -17.842  -4.760  1.00 96.40           O  
ATOM   2462  CG1 VAL B 316      -3.334 -18.645  -1.868  1.00 96.40           C  
ATOM   2463  CG2 VAL B 316      -1.580 -20.134  -0.859  1.00 96.40           C  
ATOM   2464  N   ASP B 317      -1.087 -16.452  -3.456  1.00 94.83           N  
ATOM   2465  CA  ASP B 317      -1.457 -15.284  -4.249  1.00 94.83           C  
ATOM   2466  C   ASP B 317      -0.960 -15.416  -5.687  1.00 94.83           C  
ATOM   2467  CB  ASP B 317      -0.901 -14.007  -3.616  1.00 94.83           C  
ATOM   2468  O   ASP B 317      -1.680 -15.085  -6.632  1.00 94.83           O  
ATOM   2469  CG  ASP B 317      -1.614 -13.623  -2.331  1.00 94.83           C  
ATOM   2470  OD1 ASP B 317      -2.733 -14.121  -2.082  1.00 94.83           O  
ATOM   2471  OD2 ASP B 317      -1.053 -12.813  -1.562  1.00 94.83           O  
ATOM   2472  N   THR B 318       0.215 -15.888  -5.815  1.00 95.13           N  
ATOM   2473  CA  THR B 318       0.838 -16.023  -7.127  1.00 95.13           C  
ATOM   2474  C   THR B 318       0.092 -17.048  -7.977  1.00 95.13           C  
ATOM   2475  CB  THR B 318       2.317 -16.432  -7.005  1.00 95.13           C  
ATOM   2476  O   THR B 318      -0.173 -16.808  -9.157  1.00 95.13           O  
ATOM   2477  CG2 THR B 318       2.977 -16.526  -8.376  1.00 95.13           C  
ATOM   2478  OG1 THR B 318       3.013 -15.457  -6.218  1.00 95.13           O  
ATOM   2479  N   VAL B 319      -0.318 -18.101  -7.380  1.00 97.46           N  
ATOM   2480  CA  VAL B 319      -1.078 -19.128  -8.086  1.00 97.46           C  
ATOM   2481  C   VAL B 319      -2.430 -18.565  -8.518  1.00 97.46           C  
ATOM   2482  CB  VAL B 319      -1.278 -20.386  -7.212  1.00 97.46           C  
ATOM   2483  O   VAL B 319      -2.889 -18.823  -9.633  1.00 97.46           O  
ATOM   2484  CG1 VAL B 319      -2.287 -21.335  -7.857  1.00 97.46           C  
ATOM   2485  CG2 VAL B 319       0.056 -21.094  -6.984  1.00 97.46           C  
ATOM   2486  N   GLY B 320      -3.040 -17.846  -7.630  1.00 95.11           N  
ATOM   2487  CA  GLY B 320      -4.305 -17.210  -7.961  1.00 95.11           C  
ATOM   2488  C   GLY B 320      -4.205 -16.261  -9.140  1.00 95.11           C  
ATOM   2489  O   GLY B 320      -5.031 -16.310 -10.054  1.00 95.11           O  
ATOM   2490  N   ILE B 321      -3.149 -15.486  -9.138  1.00 91.49           N  
ATOM   2491  CA  ILE B 321      -2.952 -14.493 -10.188  1.00 91.49           C  
ATOM   2492  C   ILE B 321      -2.590 -15.191 -11.497  1.00 91.49           C  
ATOM   2493  CB  ILE B 321      -1.856 -13.474  -9.803  1.00 91.49           C  
ATOM   2494  O   ILE B 321      -3.097 -14.829 -12.561  1.00 91.49           O  
ATOM   2495  CG1 ILE B 321      -2.369 -12.523  -8.716  1.00 91.49           C  
ATOM   2496  CG2 ILE B 321      -1.386 -12.695 -11.035  1.00 91.49           C  
ATOM   2497  CD1 ILE B 321      -1.307 -11.582  -8.165  1.00 91.49           C  
ATOM   2498  N   LEU B 322      -1.792 -16.206 -11.459  1.00 93.48           N  
ATOM   2499  CA  LEU B 322      -1.407 -16.969 -12.641  1.00 93.48           C  
ATOM   2500  C   LEU B 322      -2.622 -17.632 -13.280  1.00 93.48           C  
ATOM   2501  CB  LEU B 322      -0.364 -18.029 -12.278  1.00 93.48           C  
ATOM   2502  O   LEU B 322      -2.745 -17.662 -14.507  1.00 93.48           O  
ATOM   2503  CG  LEU B 322       0.915 -18.038 -13.117  1.00 93.48           C  
ATOM   2504  CD1 LEU B 322       2.111 -17.627 -12.264  1.00 93.48           C  
ATOM   2505  CD2 LEU B 322       1.140 -19.413 -13.735  1.00 93.48           C  
ATOM   2506  N   GLY B 323      -3.522 -18.072 -12.460  1.00 95.83           N  
ATOM   2507  CA  GLY B 323      -4.687 -18.795 -12.946  1.00 95.83           C  
ATOM   2508  C   GLY B 323      -5.887 -17.898 -13.188  1.00 95.83           C  
ATOM   2509  O   GLY B 323      -7.018 -18.378 -13.284  1.00 95.83           O  
ATOM   2510  N   SER B 324      -5.642 -16.581 -13.242  1.00 91.68           N  
ATOM   2511  CA  SER B 324      -6.742 -15.630 -13.367  1.00 91.68           C  
ATOM   2512  C   SER B 324      -7.223 -15.528 -14.811  1.00 91.68           C  
ATOM   2513  CB  SER B 324      -6.318 -14.250 -12.863  1.00 91.68           C  
ATOM   2514  O   SER B 324      -8.285 -14.962 -15.078  1.00 91.68           O  
ATOM   2515  OG  SER B 324      -5.315 -13.696 -13.698  1.00 91.68           O  
ATOM   2516  N   ASN B 325      -6.414 -15.995 -15.757  1.00 90.47           N  
ATOM   2517  CA  ASN B 325      -6.856 -16.087 -17.145  1.00 90.47           C  
ATOM   2518  C   ASN B 325      -6.671 -17.496 -17.700  1.00 90.47           C  
ATOM   2519  CB  ASN B 325      -6.112 -15.071 -18.014  1.00 90.47           C  
ATOM   2520  O   ASN B 325      -6.074 -18.352 -17.046  1.00 90.47           O  
ATOM   2521  CG  ASN B 325      -4.617 -15.323 -18.056  1.00 90.47           C  
ATOM   2522  ND2 ASN B 325      -3.839 -14.255 -18.187  1.00 90.47           N  
ATOM   2523  OD1 ASN B 325      -4.166 -16.468 -17.973  1.00 90.47           O  
ATOM   2524  N   VAL B 326      -7.231 -17.723 -18.834  1.00 95.89           N  
ATOM   2525  CA  VAL B 326      -7.314 -19.067 -19.396  1.00 95.89           C  
ATOM   2526  C   VAL B 326      -5.911 -19.582 -19.712  1.00 95.89           C  
ATOM   2527  CB  VAL B 326      -8.191 -19.097 -20.668  1.00 95.89           C  
ATOM   2528  O   VAL B 326      -5.591 -20.740 -19.431  1.00 95.89           O  
ATOM   2529  CG1 VAL B 326      -8.078 -20.449 -21.370  1.00 95.89           C  
ATOM   2530  CG2 VAL B 326      -9.647 -18.793 -20.318  1.00 95.89           C  
ATOM   2531  N   GLU B 327      -5.072 -18.685 -20.248  1.00 96.21           N  
ATOM   2532  CA  GLU B 327      -3.706 -19.081 -20.575  1.00 96.21           C  
ATOM   2533  C   GLU B 327      -2.964 -19.579 -19.339  1.00 96.21           C  
ATOM   2534  CB  GLU B 327      -2.945 -17.914 -21.211  1.00 96.21           C  
ATOM   2535  O   GLU B 327      -2.305 -20.620 -19.380  1.00 96.21           O  
ATOM   2536  CG  GLU B 327      -1.538 -18.273 -21.667  1.00 96.21           C  
ATOM   2537  CD  GLU B 327      -0.754 -17.079 -22.189  1.00 96.21           C  
ATOM   2538  OE1 GLU B 327       0.233 -17.280 -22.932  1.00 96.21           O  
ATOM   2539  OE2 GLU B 327      -1.129 -15.935 -21.850  1.00 96.21           O  
ATOM   2540  N   GLY B 328      -3.067 -18.806 -18.311  1.00 96.74           N  
ATOM   2541  CA  GLY B 328      -2.443 -19.187 -17.054  1.00 96.74           C  
ATOM   2542  C   GLY B 328      -2.983 -20.488 -16.490  1.00 96.74           C  
ATOM   2543  O   GLY B 328      -2.231 -21.286 -15.927  1.00 96.74           O  
ATOM   2544  N   LYS B 329      -4.269 -20.663 -16.536  1.00 97.47           N  
ATOM   2545  CA  LYS B 329      -4.880 -21.915 -16.097  1.00 97.47           C  
ATOM   2546  C   LYS B 329      -4.295 -23.106 -16.850  1.00 97.47           C  
ATOM   2547  CB  LYS B 329      -6.396 -21.868 -16.287  1.00 97.47           C  
ATOM   2548  O   LYS B 329      -4.003 -24.143 -16.250  1.00 97.47           O  
ATOM   2549  CG  LYS B 329      -7.107 -20.890 -15.363  1.00 97.47           C  
ATOM   2550  CD  LYS B 329      -8.617 -20.932 -15.558  1.00 97.47           C  
ATOM   2551  CE  LYS B 329      -9.325 -19.924 -14.664  1.00 97.47           C  
ATOM   2552  NZ  LYS B 329      -8.467 -18.735 -14.380  1.00 97.47           N  
ATOM   2553  N   GLN B 330      -4.121 -22.932 -18.135  1.00 97.14           N  
ATOM   2554  CA  GLN B 330      -3.570 -23.992 -18.973  1.00 97.14           C  
ATOM   2555  C   GLN B 330      -2.128 -24.307 -18.586  1.00 97.14           C  
ATOM   2556  CB  GLN B 330      -3.643 -23.602 -20.450  1.00 97.14           C  
ATOM   2557  O   GLN B 330      -1.716 -25.469 -18.598  1.00 97.14           O  
ATOM   2558  CG  GLN B 330      -5.060 -23.568 -21.008  1.00 97.14           C  
ATOM   2559  CD  GLN B 330      -5.124 -22.999 -22.413  1.00 97.14           C  
ATOM   2560  NE2 GLN B 330      -6.082 -23.473 -23.202  1.00 97.14           N  
ATOM   2561  OE1 GLN B 330      -4.320 -22.139 -22.786  1.00 97.14           O  
ATOM   2562  N   VAL B 331      -1.363 -23.303 -18.218  1.00 96.76           N  
ATOM   2563  CA  VAL B 331       0.015 -23.482 -17.776  1.00 96.76           C  
ATOM   2564  C   VAL B 331       0.043 -24.307 -16.491  1.00 96.76           C  
ATOM   2565  CB  VAL B 331       0.721 -22.126 -17.553  1.00 96.76           C  
ATOM   2566  O   VAL B 331       0.850 -25.230 -16.356  1.00 96.76           O  
ATOM   2567  CG1 VAL B 331       2.041 -22.319 -16.809  1.00 96.76           C  
ATOM   2568  CG2 VAL B 331       0.954 -21.421 -18.888  1.00 96.76           C  
ATOM   2569  N   LEU B 332      -0.838 -24.006 -15.591  1.00 97.69           N  
ATOM   2570  CA  LEU B 332      -0.909 -24.721 -14.321  1.00 97.69           C  
ATOM   2571  C   LEU B 332      -1.365 -26.160 -14.533  1.00 97.69           C  
ATOM   2572  CB  LEU B 332      -1.860 -24.008 -13.356  1.00 97.69           C  
ATOM   2573  O   LEU B 332      -0.838 -27.082 -13.905  1.00 97.69           O  
ATOM   2574  CG  LEU B 332      -1.407 -22.639 -12.845  1.00 97.69           C  
ATOM   2575  CD1 LEU B 332      -2.534 -21.964 -12.070  1.00 97.69           C  
ATOM   2576  CD2 LEU B 332      -0.162 -22.778 -11.977  1.00 97.69           C  
ATOM   2577  N   GLN B 333      -2.327 -26.330 -15.438  1.00 97.51           N  
ATOM   2578  CA  GLN B 333      -2.855 -27.654 -15.749  1.00 97.51           C  
ATOM   2579  C   GLN B 333      -1.763 -28.566 -16.302  1.00 97.51           C  
ATOM   2580  CB  GLN B 333      -4.008 -27.551 -16.749  1.00 97.51           C  
ATOM   2581  O   GLN B 333      -1.729 -29.759 -15.995  1.00 97.51           O  
ATOM   2582  CG  GLN B 333      -4.583 -28.898 -17.165  1.00 97.51           C  
ATOM   2583  CD  GLN B 333      -5.266 -29.624 -16.021  1.00 97.51           C  
ATOM   2584  NE2 GLN B 333      -5.490 -30.922 -16.192  1.00 97.51           N  
ATOM   2585  OE1 GLN B 333      -5.589 -29.022 -14.992  1.00 97.51           O  
ATOM   2586  N   LYS B 334      -0.922 -28.028 -17.108  1.00 96.35           N  
ATOM   2587  CA  LYS B 334       0.149 -28.783 -17.753  1.00 96.35           C  
ATOM   2588  C   LYS B 334       1.118 -29.353 -16.722  1.00 96.35           C  
ATOM   2589  CB  LYS B 334       0.902 -27.901 -18.750  1.00 96.35           C  
ATOM   2590  O   LYS B 334       1.843 -30.309 -17.005  1.00 96.35           O  
ATOM   2591  CG  LYS B 334       0.163 -27.675 -20.060  1.00 96.35           C  
ATOM   2592  CD  LYS B 334       0.978 -26.822 -21.023  1.00 96.35           C  
ATOM   2593  CE  LYS B 334       0.211 -26.539 -22.308  1.00 96.35           C  
ATOM   2594  NZ  LYS B 334       0.969 -25.628 -23.216  1.00 96.35           N  
ATOM   2595  N   THR B 335       1.148 -28.790 -15.511  1.00 95.57           N  
ATOM   2596  CA  THR B 335       2.051 -29.277 -14.474  1.00 95.57           C  
ATOM   2597  C   THR B 335       1.514 -30.562 -13.850  1.00 95.57           C  
ATOM   2598  CB  THR B 335       2.263 -28.219 -13.375  1.00 95.57           C  
ATOM   2599  O   THR B 335       2.204 -31.210 -13.060  1.00 95.57           O  
ATOM   2600  CG2 THR B 335       2.826 -26.927 -13.957  1.00 95.57           C  
ATOM   2601  OG1 THR B 335       1.009 -27.938 -12.742  1.00 95.57           O  
ATOM   2602  N   GLY B 336       0.289 -30.936 -14.070  1.00 94.57           N  
ATOM   2603  CA  GLY B 336      -0.294 -32.235 -13.775  1.00 94.57           C  
ATOM   2604  C   GLY B 336      -0.491 -32.477 -12.290  1.00 94.57           C  
ATOM   2605  O   GLY B 336      -1.072 -31.645 -11.591  1.00 94.57           O  
ATOM   2606  N   THR B 337       0.109 -33.598 -11.823  1.00 94.69           N  
ATOM   2607  CA  THR B 337      -0.103 -34.090 -10.466  1.00 94.69           C  
ATOM   2608  C   THR B 337       0.494 -33.128  -9.442  1.00 94.69           C  
ATOM   2609  CB  THR B 337       0.510 -35.490 -10.277  1.00 94.69           C  
ATOM   2610  O   THR B 337      -0.016 -33.005  -8.327  1.00 94.69           O  
ATOM   2611  CG2 THR B 337      -0.241 -36.534 -11.096  1.00 94.69           C  
ATOM   2612  OG1 THR B 337       1.880 -35.466 -10.694  1.00 94.69           O  
ATOM   2613  N   ARG B 338       1.469 -32.486  -9.859  1.00 95.32           N  
ATOM   2614  CA  ARG B 338       2.085 -31.529  -8.945  1.00 95.32           C  
ATOM   2615  C   ARG B 338       1.109 -30.416  -8.579  1.00 95.32           C  
ATOM   2616  CB  ARG B 338       3.352 -30.934  -9.563  1.00 95.32           C  
ATOM   2617  O   ARG B 338       1.036 -30.004  -7.419  1.00 95.32           O  
ATOM   2618  CG  ARG B 338       4.541 -31.880  -9.562  1.00 95.32           C  
ATOM   2619  CD  ARG B 338       5.793 -31.214 -10.115  1.00 95.32           C  
ATOM   2620  NE  ARG B 338       6.378 -30.282  -9.155  1.00 95.32           N  
ATOM   2621  NH1 ARG B 338       7.802 -29.285 -10.675  1.00 95.32           N  
ATOM   2622  NH2 ARG B 338       7.780 -28.589  -8.491  1.00 95.32           N  
ATOM   2623  CZ  ARG B 338       7.319 -29.388  -9.443  1.00 95.32           C  
ATOM   2624  N   PHE B 339       0.392 -29.955  -9.608  1.00 97.52           N  
ATOM   2625  CA  PHE B 339      -0.591 -28.908  -9.357  1.00 97.52           C  
ATOM   2626  C   PHE B 339      -1.765 -29.451  -8.550  1.00 97.52           C  
ATOM   2627  CB  PHE B 339      -1.091 -28.311 -10.676  1.00 97.52           C  
ATOM   2628  O   PHE B 339      -2.305 -28.756  -7.686  1.00 97.52           O  
ATOM   2629  CG  PHE B 339      -1.997 -27.122 -10.499  1.00 97.52           C  
ATOM   2630  CD1 PHE B 339      -3.260 -27.101 -11.077  1.00 97.52           C  
ATOM   2631  CD2 PHE B 339      -1.584 -26.025  -9.754  1.00 97.52           C  
ATOM   2632  CE1 PHE B 339      -4.100 -26.002 -10.915  1.00 97.52           C  
ATOM   2633  CE2 PHE B 339      -2.418 -24.923  -9.588  1.00 97.52           C  
ATOM   2634  CZ  PHE B 339      -3.676 -24.913 -10.170  1.00 97.52           C  
ATOM   2635  N   GLU B 340      -2.187 -30.610  -8.800  1.00 96.43           N  
ATOM   2636  CA  GLU B 340      -3.256 -31.244  -8.034  1.00 96.43           C  
ATOM   2637  C   GLU B 340      -2.901 -31.325  -6.552  1.00 96.43           C  
ATOM   2638  CB  GLU B 340      -3.553 -32.643  -8.581  1.00 96.43           C  
ATOM   2639  O   GLU B 340      -3.738 -31.044  -5.692  1.00 96.43           O  
ATOM   2640  CG  GLU B 340      -4.233 -32.640  -9.942  1.00 96.43           C  
ATOM   2641  CD  GLU B 340      -4.404 -34.031 -10.531  1.00 96.43           C  
ATOM   2642  OE1 GLU B 340      -4.854 -34.147 -11.693  1.00 96.43           O  
ATOM   2643  OE2 GLU B 340      -4.085 -35.013  -9.824  1.00 96.43           O  
ATOM   2644  N   ARG B 341      -1.701 -31.720  -6.313  1.00 95.96           N  
ATOM   2645  CA  ARG B 341      -1.229 -31.775  -4.933  1.00 95.96           C  
ATOM   2646  C   ARG B 341      -1.249 -30.392  -4.292  1.00 95.96           C  
ATOM   2647  CB  ARG B 341       0.182 -32.362  -4.870  1.00 95.96           C  
ATOM   2648  O   ARG B 341      -1.581 -30.253  -3.113  1.00 95.96           O  
ATOM   2649  CG  ARG B 341       0.643 -32.708  -3.464  1.00 95.96           C  
ATOM   2650  CD  ARG B 341       2.058 -33.272  -3.456  1.00 95.96           C  
ATOM   2651  NE  ARG B 341       2.131 -34.552  -4.156  1.00 95.96           N  
ATOM   2652  NH1 ARG B 341       4.425 -34.506  -4.428  1.00 95.96           N  
ATOM   2653  NH2 ARG B 341       3.207 -36.277  -5.225  1.00 95.96           N  
ATOM   2654  CZ  ARG B 341       3.254 -35.109  -4.601  1.00 95.96           C  
ATOM   2655  N   LEU B 342      -0.848 -29.444  -5.076  1.00 97.02           N  
ATOM   2656  CA  LEU B 342      -0.867 -28.064  -4.603  1.00 97.02           C  
ATOM   2657  C   LEU B 342      -2.284 -27.632  -4.243  1.00 97.02           C  
ATOM   2658  CB  LEU B 342      -0.288 -27.125  -5.665  1.00 97.02           C  
ATOM   2659  O   LEU B 342      -2.499 -26.989  -3.214  1.00 97.02           O  
ATOM   2660  CG  LEU B 342      -0.069 -25.673  -5.238  1.00 97.02           C  
ATOM   2661  CD1 LEU B 342       1.163 -25.098  -5.928  1.00 97.02           C  
ATOM   2662  CD2 LEU B 342      -1.303 -24.832  -5.549  1.00 97.02           C  
ATOM   2663  N   LEU B 343      -3.271 -27.945  -5.081  1.00 98.32           N  
ATOM   2664  CA  LEU B 343      -4.668 -27.617  -4.821  1.00 98.32           C  
ATOM   2665  C   LEU B 343      -5.147 -28.264  -3.525  1.00 98.32           C  
ATOM   2666  CB  LEU B 343      -5.551 -28.069  -5.987  1.00 98.32           C  
ATOM   2667  O   LEU B 343      -5.880 -27.645  -2.751  1.00 98.32           O  
ATOM   2668  CG  LEU B 343      -5.438 -27.257  -7.278  1.00 98.32           C  
ATOM   2669  CD1 LEU B 343      -6.208 -27.940  -8.403  1.00 98.32           C  
ATOM   2670  CD2 LEU B 343      -5.946 -25.835  -7.062  1.00 98.32           C  
ATOM   2671  N   MET B 344      -4.702 -29.500  -3.304  1.00 97.21           N  
ATOM   2672  CA  MET B 344      -5.052 -30.184  -2.063  1.00 97.21           C  
ATOM   2673  C   MET B 344      -4.519 -29.424  -0.853  1.00 97.21           C  
ATOM   2674  CB  MET B 344      -4.506 -31.613  -2.064  1.00 97.21           C  
ATOM   2675  O   MET B 344      -5.222 -29.268   0.147  1.00 97.21           O  
ATOM   2676  CG  MET B 344      -4.987 -32.454  -0.893  1.00 97.21           C  
ATOM   2677  SD  MET B 344      -4.273 -34.144  -0.900  1.00 97.21           S  
ATOM   2678  CE  MET B 344      -2.520 -33.752  -0.640  1.00 97.21           C  
ATOM   2679  N   ARG B 345      -3.372 -28.936  -0.967  1.00 96.95           N  
ATOM   2680  CA  ARG B 345      -2.754 -28.179   0.117  1.00 96.95           C  
ATOM   2681  C   ARG B 345      -3.487 -26.863   0.354  1.00 96.95           C  
ATOM   2682  CB  ARG B 345      -1.279 -27.910  -0.189  1.00 96.95           C  
ATOM   2683  O   ARG B 345      -3.672 -26.447   1.500  1.00 96.95           O  
ATOM   2684  CG  ARG B 345      -0.386 -29.132  -0.043  1.00 96.95           C  
ATOM   2685  CD  ARG B 345       1.075 -28.745   0.139  1.00 96.95           C  
ATOM   2686  NE  ARG B 345       1.935 -29.920   0.239  1.00 96.95           N  
ATOM   2687  NH1 ARG B 345       3.865 -28.727   0.673  1.00 96.95           N  
ATOM   2688  NH2 ARG B 345       3.929 -31.015   0.558  1.00 96.95           N  
ATOM   2689  CZ  ARG B 345       3.241 -29.885   0.490  1.00 96.95           C  
ATOM   2690  N   ILE B 346      -3.817 -26.199  -0.751  1.00 97.84           N  
ATOM   2691  CA  ILE B 346      -4.571 -24.955  -0.638  1.00 97.84           C  
ATOM   2692  C   ILE B 346      -5.923 -25.229   0.018  1.00 97.84           C  
ATOM   2693  CB  ILE B 346      -4.770 -24.288  -2.017  1.00 97.84           C  
ATOM   2694  O   ILE B 346      -6.384 -24.447   0.853  1.00 97.84           O  
ATOM   2695  CG1 ILE B 346      -3.430 -23.783  -2.564  1.00 97.84           C  
ATOM   2696  CG2 ILE B 346      -5.788 -23.147  -1.923  1.00 97.84           C  
ATOM   2697  CD1 ILE B 346      -3.519 -23.177  -3.958  1.00 97.84           C  
ATOM   2698  N   GLY B 347      -6.564 -26.333  -0.352  1.00 97.51           N  
ATOM   2699  CA  GLY B 347      -7.793 -26.737   0.311  1.00 97.51           C  
ATOM   2700  C   GLY B 347      -7.620 -26.966   1.801  1.00 97.51           C  
ATOM   2701  O   GLY B 347      -8.437 -26.511   2.603  1.00 97.51           O  
ATOM   2702  N   HIS B 348      -6.524 -27.637   2.152  1.00 95.98           N  
ATOM   2703  CA  HIS B 348      -6.223 -27.896   3.555  1.00 95.98           C  
ATOM   2704  C   HIS B 348      -6.026 -26.595   4.326  1.00 95.98           C  
ATOM   2705  CB  HIS B 348      -4.978 -28.776   3.682  1.00 95.98           C  
ATOM   2706  O   HIS B 348      -6.548 -26.440   5.433  1.00 95.98           O  
ATOM   2707  CG  HIS B 348      -4.593 -29.069   5.097  1.00 95.98           C  
ATOM   2708  CD2 HIS B 348      -3.575 -28.601   5.857  1.00 95.98           C  
ATOM   2709  ND1 HIS B 348      -5.296 -29.947   5.893  1.00 95.98           N  
ATOM   2710  CE1 HIS B 348      -4.725 -30.006   7.085  1.00 95.98           C  
ATOM   2711  NE2 HIS B 348      -3.679 -29.198   7.089  1.00 95.98           N  
ATOM   2712  N   GLN B 349      -5.295 -25.661   3.728  1.00 95.86           N  
ATOM   2713  CA  GLN B 349      -5.031 -24.372   4.359  1.00 95.86           C  
ATOM   2714  C   GLN B 349      -6.311 -23.554   4.498  1.00 95.86           C  
ATOM   2715  CB  GLN B 349      -3.990 -23.586   3.560  1.00 95.86           C  
ATOM   2716  O   GLN B 349      -6.466 -22.792   5.454  1.00 95.86           O  
ATOM   2717  CG  GLN B 349      -2.601 -24.210   3.578  1.00 95.86           C  
ATOM   2718  CD  GLN B 349      -1.969 -24.196   4.957  1.00 95.86           C  
ATOM   2719  NE2 GLN B 349      -0.803 -24.821   5.081  1.00 95.86           N  
ATOM   2720  OE1 GLN B 349      -2.523 -23.627   5.903  1.00 95.86           O  
ATOM   2721  N   SER B 350      -7.238 -23.707   3.612  1.00 95.14           N  
ATOM   2722  CA  SER B 350      -8.503 -22.980   3.659  1.00 95.14           C  
ATOM   2723  C   SER B 350      -9.337 -23.398   4.865  1.00 95.14           C  
ATOM   2724  CB  SER B 350      -9.300 -23.208   2.374  1.00 95.14           C  
ATOM   2725  O   SER B 350     -10.178 -22.633   5.340  1.00 95.14           O  
ATOM   2726  OG  SER B 350      -8.602 -22.696   1.252  1.00 95.14           O  
ATOM   2727  N   LYS B 351      -9.034 -24.542   5.350  1.00 92.34           N  
ATOM   2728  CA  LYS B 351      -9.799 -25.080   6.471  1.00 92.34           C  
ATOM   2729  C   LYS B 351      -9.077 -24.838   7.794  1.00 92.34           C  
ATOM   2730  CB  LYS B 351     -10.054 -26.575   6.280  1.00 92.34           C  
ATOM   2731  O   LYS B 351      -9.712 -24.539   8.808  1.00 92.34           O  
ATOM   2732  CG  LYS B 351     -10.940 -27.194   7.351  1.00 92.34           C  
ATOM   2733  CD  LYS B 351     -11.192 -28.672   7.082  1.00 92.34           C  
ATOM   2734  CE  LYS B 351     -12.037 -29.305   8.180  1.00 92.34           C  
ATOM   2735  NZ  LYS B 351     -12.300 -30.751   7.913  1.00 92.34           N  
ATOM   2736  N   ASN B 352      -7.721 -24.848   7.756  1.00 91.26           N  
ATOM   2737  CA  ASN B 352      -7.010 -25.030   9.017  1.00 91.26           C  
ATOM   2738  C   ASN B 352      -6.093 -23.848   9.320  1.00 91.26           C  
ATOM   2739  CB  ASN B 352      -6.208 -26.333   8.998  1.00 91.26           C  
ATOM   2740  O   ASN B 352      -5.666 -23.665  10.461  1.00 91.26           O  
ATOM   2741  CG  ASN B 352      -7.087 -27.557   8.833  1.00 91.26           C  
ATOM   2742  ND2 ASN B 352      -6.847 -28.320   7.773  1.00 91.26           N  
ATOM   2743  OD1 ASN B 352      -7.975 -27.814   9.650  1.00 91.26           O  
ATOM   2744  N   ALA B 353      -5.875 -23.038   8.316  1.00 89.73           N  
ATOM   2745  CA  ALA B 353      -4.921 -21.948   8.499  1.00 89.73           C  
ATOM   2746  C   ALA B 353      -5.547 -20.795   9.278  1.00 89.73           C  
ATOM   2747  CB  ALA B 353      -4.410 -21.456   7.146  1.00 89.73           C  
ATOM   2748  O   ALA B 353      -6.755 -20.791   9.529  1.00 89.73           O  
ATOM   2749  N   PRO B 354      -4.661 -19.856   9.738  1.00 87.15           N  
ATOM   2750  CA  PRO B 354      -5.217 -18.627  10.310  1.00 87.15           C  
ATOM   2751  C   PRO B 354      -6.100 -17.865   9.326  1.00 87.15           C  
ATOM   2752  CB  PRO B 354      -3.972 -17.812  10.671  1.00 87.15           C  
ATOM   2753  O   PRO B 354      -5.973 -18.042   8.111  1.00 87.15           O  
ATOM   2754  CG  PRO B 354      -2.872 -18.819  10.770  1.00 87.15           C  
ATOM   2755  CD  PRO B 354      -3.154 -19.930   9.801  1.00 87.15           C  
ATOM   2756  N   VAL B 355      -6.978 -17.020   9.825  1.00 86.10           N  
ATOM   2757  CA  VAL B 355      -8.046 -16.366   9.076  1.00 86.10           C  
ATOM   2758  C   VAL B 355      -7.460 -15.636   7.870  1.00 86.10           C  
ATOM   2759  CB  VAL B 355      -8.839 -15.380   9.963  1.00 86.10           C  
ATOM   2760  O   VAL B 355      -7.974 -15.751   6.756  1.00 86.10           O  
ATOM   2761  CG1 VAL B 355      -9.748 -14.498   9.109  1.00 86.10           C  
ATOM   2762  CG2 VAL B 355      -9.655 -16.141  11.007  1.00 86.10           C  
ATOM   2763  N   GLU B 356      -6.382 -14.933   8.087  1.00 87.80           N  
ATOM   2764  CA  GLU B 356      -5.778 -14.141   7.019  1.00 87.80           C  
ATOM   2765  C   GLU B 356      -5.347 -15.026   5.853  1.00 87.80           C  
ATOM   2766  CB  GLU B 356      -4.581 -13.348   7.549  1.00 87.80           C  
ATOM   2767  O   GLU B 356      -5.581 -14.687   4.691  1.00 87.80           O  
ATOM   2768  CG  GLU B 356      -4.964 -12.192   8.461  1.00 87.80           C  
ATOM   2769  CD  GLU B 356      -3.764 -11.423   8.991  1.00 87.80           C  
ATOM   2770  OE1 GLU B 356      -3.954 -10.475   9.786  1.00 87.80           O  
ATOM   2771  OE2 GLU B 356      -2.625 -11.770   8.606  1.00 87.80           O  
ATOM   2772  N   LEU B 357      -4.700 -16.106   6.125  1.00 91.83           N  
ATOM   2773  CA  LEU B 357      -4.254 -17.039   5.095  1.00 91.83           C  
ATOM   2774  C   LEU B 357      -5.440 -17.766   4.471  1.00 91.83           C  
ATOM   2775  CB  LEU B 357      -3.269 -18.053   5.681  1.00 91.83           C  
ATOM   2776  O   LEU B 357      -5.440 -18.045   3.269  1.00 91.83           O  
ATOM   2777  CG  LEU B 357      -2.641 -19.037   4.692  1.00 91.83           C  
ATOM   2778  CD1 LEU B 357      -1.988 -18.284   3.538  1.00 91.83           C  
ATOM   2779  CD2 LEU B 357      -1.625 -19.929   5.398  1.00 91.83           C  
ATOM   2780  N   LYS B 358      -6.449 -18.048   5.243  1.00 93.92           N  
ATOM   2781  CA  LYS B 358      -7.661 -18.663   4.709  1.00 93.92           C  
ATOM   2782  C   LYS B 358      -8.278 -17.800   3.612  1.00 93.92           C  
ATOM   2783  CB  LYS B 358      -8.680 -18.899   5.825  1.00 93.92           C  
ATOM   2784  O   LYS B 358      -8.643 -18.306   2.549  1.00 93.92           O  
ATOM   2785  CG  LYS B 358      -8.334 -20.061   6.744  1.00 93.92           C  
ATOM   2786  CD  LYS B 358      -9.429 -20.304   7.775  1.00 93.92           C  
ATOM   2787  CE  LYS B 358      -8.999 -21.328   8.816  1.00 93.92           C  
ATOM   2788  NZ  LYS B 358     -10.071 -21.572   9.828  1.00 93.92           N  
ATOM   2789  N   ILE B 359      -8.371 -16.528   3.923  1.00 91.98           N  
ATOM   2790  CA  ILE B 359      -8.975 -15.592   2.981  1.00 91.98           C  
ATOM   2791  C   ILE B 359      -8.169 -15.573   1.684  1.00 91.98           C  
ATOM   2792  CB  ILE B 359      -9.066 -14.170   3.577  1.00 91.98           C  
ATOM   2793  O   ILE B 359      -8.739 -15.581   0.591  1.00 91.98           O  
ATOM   2794  CG1 ILE B 359     -10.062 -14.142   4.742  1.00 91.98           C  
ATOM   2795  CG2 ILE B 359      -9.457 -13.156   2.498  1.00 91.98           C  
ATOM   2796  CD1 ILE B 359     -10.071 -12.832   5.518  1.00 91.98           C  
ATOM   2797  N   ARG B 360      -6.894 -15.577   1.803  1.00 93.66           N  
ATOM   2798  CA  ARG B 360      -6.017 -15.581   0.637  1.00 93.66           C  
ATOM   2799  C   ARG B 360      -6.210 -16.848  -0.190  1.00 93.66           C  
ATOM   2800  CB  ARG B 360      -4.553 -15.454   1.065  1.00 93.66           C  
ATOM   2801  O   ARG B 360      -6.242 -16.793  -1.421  1.00 93.66           O  
ATOM   2802  CG  ARG B 360      -4.210 -14.114   1.697  1.00 93.66           C  
ATOM   2803  CD  ARG B 360      -2.748 -14.045   2.113  1.00 93.66           C  
ATOM   2804  NE  ARG B 360      -1.864 -13.925   0.957  1.00 93.66           N  
ATOM   2805  NH1 ARG B 360       0.071 -13.705   2.200  1.00 93.66           N  
ATOM   2806  NH2 ARG B 360       0.164 -13.669  -0.090  1.00 93.66           N  
ATOM   2807  CZ  ARG B 360      -0.545 -13.767   1.025  1.00 93.66           C  
ATOM   2808  N   CYS B 361      -6.369 -17.952   0.464  1.00 97.18           N  
ATOM   2809  CA  CYS B 361      -6.624 -19.222  -0.207  1.00 97.18           C  
ATOM   2810  C   CYS B 361      -7.959 -19.192  -0.942  1.00 97.18           C  
ATOM   2811  CB  CYS B 361      -6.612 -20.372   0.799  1.00 97.18           C  
ATOM   2812  O   CYS B 361      -8.043 -19.598  -2.102  1.00 97.18           O  
ATOM   2813  SG  CYS B 361      -4.967 -20.765   1.436  1.00 97.18           S  
ATOM   2814  N   LEU B 362      -8.934 -18.666  -0.280  1.00 97.51           N  
ATOM   2815  CA  LEU B 362     -10.265 -18.593  -0.873  1.00 97.51           C  
ATOM   2816  C   LEU B 362     -10.271 -17.665  -2.083  1.00 97.51           C  
ATOM   2817  CB  LEU B 362     -11.286 -18.109   0.160  1.00 97.51           C  
ATOM   2818  O   LEU B 362     -10.885 -17.977  -3.106  1.00 97.51           O  
ATOM   2819  CG  LEU B 362     -11.539 -19.037   1.349  1.00 97.51           C  
ATOM   2820  CD1 LEU B 362     -12.403 -18.338   2.393  1.00 97.51           C  
ATOM   2821  CD2 LEU B 362     -12.195 -20.334   0.886  1.00 97.51           C  
ATOM   2822  N   ASP B 363      -9.587 -16.560  -1.968  1.00 95.21           N  
ATOM   2823  CA  ASP B 363      -9.479 -15.642  -3.098  1.00 95.21           C  
ATOM   2824  C   ASP B 363      -8.765 -16.302  -4.275  1.00 95.21           C  
ATOM   2825  CB  ASP B 363      -8.744 -14.366  -2.684  1.00 95.21           C  
ATOM   2826  O   ASP B 363      -9.181 -16.150  -5.425  1.00 95.21           O  
ATOM   2827  CG  ASP B 363      -9.603 -13.429  -1.854  1.00 95.21           C  
ATOM   2828  OD1 ASP B 363     -10.847 -13.539  -1.902  1.00 95.21           O  
ATOM   2829  OD2 ASP B 363      -9.031 -12.570  -1.149  1.00 95.21           O  
ATOM   2830  N   ALA B 364      -7.705 -17.019  -3.969  1.00 96.86           N  
ATOM   2831  CA  ALA B 364      -6.966 -17.717  -5.018  1.00 96.86           C  
ATOM   2832  C   ALA B 364      -7.829 -18.791  -5.676  1.00 96.86           C  
ATOM   2833  CB  ALA B 364      -5.693 -18.337  -4.449  1.00 96.86           C  
ATOM   2834  O   ALA B 364      -7.846 -18.917  -6.902  1.00 96.86           O  
ATOM   2835  N   ILE B 365      -8.555 -19.482  -4.897  1.00 98.54           N  
ATOM   2836  CA  ILE B 365      -9.431 -20.537  -5.395  1.00 98.54           C  
ATOM   2837  C   ILE B 365     -10.498 -19.934  -6.306  1.00 98.54           C  
ATOM   2838  CB  ILE B 365     -10.092 -21.317  -4.237  1.00 98.54           C  
ATOM   2839  O   ILE B 365     -10.781 -20.469  -7.380  1.00 98.54           O  
ATOM   2840  CG1 ILE B 365      -9.043 -22.138  -3.478  1.00 98.54           C  
ATOM   2841  CG2 ILE B 365     -11.215 -22.215  -4.763  1.00 98.54           C  
ATOM   2842  CD1 ILE B 365      -9.544 -22.717  -2.162  1.00 98.54           C  
ATOM   2843  N   SER B 366     -11.030 -18.829  -5.868  1.00 96.97           N  
ATOM   2844  CA  SER B 366     -12.027 -18.141  -6.681  1.00 96.97           C  
ATOM   2845  C   SER B 366     -11.459 -17.753  -8.042  1.00 96.97           C  
ATOM   2846  CB  SER B 366     -12.539 -16.893  -5.959  1.00 96.97           C  
ATOM   2847  O   SER B 366     -12.091 -17.988  -9.074  1.00 96.97           O  
ATOM   2848  OG  SER B 366     -13.485 -16.203  -6.757  1.00 96.97           O  
ATOM   2849  N   SER B 367     -10.248 -17.293  -8.036  1.00 95.60           N  
ATOM   2850  CA  SER B 367      -9.589 -16.877  -9.270  1.00 95.60           C  
ATOM   2851  C   SER B 367      -9.281 -18.074 -10.163  1.00 95.60           C  
ATOM   2852  CB  SER B 367      -8.300 -16.117  -8.959  1.00 95.60           C  
ATOM   2853  O   SER B 367      -9.452 -18.007 -11.382  1.00 95.60           O  
ATOM   2854  OG  SER B 367      -8.585 -14.872  -8.345  1.00 95.60           O  
ATOM   2855  N   LEU B 368      -8.930 -19.147  -9.585  1.00 98.13           N  
ATOM   2856  CA  LEU B 368      -8.559 -20.356 -10.310  1.00 98.13           C  
ATOM   2857  C   LEU B 368      -9.776 -20.979 -10.988  1.00 98.13           C  
ATOM   2858  CB  LEU B 368      -7.912 -21.372  -9.365  1.00 98.13           C  
ATOM   2859  O   LEU B 368      -9.677 -21.483 -12.109  1.00 98.13           O  
ATOM   2860  CG  LEU B 368      -6.471 -21.081  -8.941  1.00 98.13           C  
ATOM   2861  CD1 LEU B 368      -6.050 -22.019  -7.815  1.00 98.13           C  
ATOM   2862  CD2 LEU B 368      -5.527 -21.210 -10.132  1.00 98.13           C  
ATOM   2863  N   LEU B 369     -10.923 -20.801 -10.373  1.00 98.64           N  
ATOM   2864  CA  LEU B 369     -12.086 -21.568 -10.806  1.00 98.64           C  
ATOM   2865  C   LEU B 369     -12.999 -20.720 -11.686  1.00 98.64           C  
ATOM   2866  CB  LEU B 369     -12.865 -22.089  -9.596  1.00 98.64           C  
ATOM   2867  O   LEU B 369     -13.832 -21.255 -12.420  1.00 98.64           O  
ATOM   2868  CG  LEU B 369     -12.151 -23.123  -8.724  1.00 98.64           C  
ATOM   2869  CD1 LEU B 369     -12.994 -23.457  -7.498  1.00 98.64           C  
ATOM   2870  CD2 LEU B 369     -11.846 -24.383  -9.528  1.00 98.64           C  
ATOM   2871  N   TYR B 370     -12.824 -19.460 -11.689  1.00 97.01           N  
ATOM   2872  CA  TYR B 370     -13.711 -18.585 -12.448  1.00 97.01           C  
ATOM   2873  C   TYR B 370     -13.466 -18.726 -13.945  1.00 97.01           C  
ATOM   2874  CB  TYR B 370     -13.521 -17.126 -12.023  1.00 97.01           C  
ATOM   2875  O   TYR B 370     -12.318 -18.726 -14.395  1.00 97.01           O  
ATOM   2876  CG  TYR B 370     -14.349 -16.149 -12.821  1.00 97.01           C  
ATOM   2877  CD1 TYR B 370     -13.755 -15.302 -13.754  1.00 97.01           C  
ATOM   2878  CD2 TYR B 370     -15.726 -16.069 -12.643  1.00 97.01           C  
ATOM   2879  CE1 TYR B 370     -14.514 -14.398 -14.491  1.00 97.01           C  
ATOM   2880  CE2 TYR B 370     -16.494 -15.169 -13.374  1.00 97.01           C  
ATOM   2881  OH  TYR B 370     -16.636 -13.446 -15.021  1.00 97.01           O  
ATOM   2882  CZ  TYR B 370     -15.880 -14.339 -14.294  1.00 97.01           C  
ATOM   2883  N   LEU B 371     -14.556 -18.955 -14.719  1.00 96.67           N  
ATOM   2884  CA  LEU B 371     -14.546 -18.997 -16.177  1.00 96.67           C  
ATOM   2885  C   LEU B 371     -15.626 -18.088 -16.754  1.00 96.67           C  
ATOM   2886  CB  LEU B 371     -14.749 -20.430 -16.674  1.00 96.67           C  
ATOM   2887  O   LEU B 371     -16.817 -18.308 -16.521  1.00 96.67           O  
ATOM   2888  CG  LEU B 371     -13.566 -21.383 -16.497  1.00 96.67           C  
ATOM   2889  CD1 LEU B 371     -13.983 -22.813 -16.824  1.00 96.67           C  
ATOM   2890  CD2 LEU B 371     -12.394 -20.950 -17.371  1.00 96.67           C  
ATOM   2891  N   PRO B 372     -15.154 -17.174 -17.562  1.00 90.45           N  
ATOM   2892  CA  PRO B 372     -16.196 -16.398 -18.239  1.00 90.45           C  
ATOM   2893  C   PRO B 372     -17.076 -17.256 -19.145  1.00 90.45           C  
ATOM   2894  CB  PRO B 372     -15.400 -15.378 -19.058  1.00 90.45           C  
ATOM   2895  O   PRO B 372     -16.593 -18.216 -19.752  1.00 90.45           O  
ATOM   2896  CG  PRO B 372     -14.037 -15.376 -18.444  1.00 90.45           C  
ATOM   2897  CD  PRO B 372     -13.795 -16.718 -17.815  1.00 90.45           C  
ATOM   2898  N   PRO B 373     -18.358 -16.799 -19.228  1.00 92.12           N  
ATOM   2899  CA  PRO B 373     -19.308 -17.604 -20.000  1.00 92.12           C  
ATOM   2900  C   PRO B 373     -18.857 -17.825 -21.443  1.00 92.12           C  
ATOM   2901  CB  PRO B 373     -20.594 -16.776 -19.951  1.00 92.12           C  
ATOM   2902  O   PRO B 373     -19.034 -18.917 -21.988  1.00 92.12           O  
ATOM   2903  CG  PRO B 373     -20.499 -15.999 -18.677  1.00 92.12           C  
ATOM   2904  CD  PRO B 373     -19.057 -15.659 -18.432  1.00 92.12           C  
ATOM   2905  N   GLU B 374     -18.173 -16.840 -22.014  1.00 92.74           N  
ATOM   2906  CA  GLU B 374     -17.775 -16.914 -23.416  1.00 92.74           C  
ATOM   2907  C   GLU B 374     -16.570 -17.832 -23.601  1.00 92.74           C  
ATOM   2908  CB  GLU B 374     -17.461 -15.518 -23.961  1.00 92.74           C  
ATOM   2909  O   GLU B 374     -16.272 -18.256 -24.719  1.00 92.74           O  
ATOM   2910  CG  GLU B 374     -16.334 -14.809 -23.222  1.00 92.74           C  
ATOM   2911  CD  GLU B 374     -16.802 -14.080 -21.973  1.00 92.74           C  
ATOM   2912  OE1 GLU B 374     -16.038 -13.245 -21.436  1.00 92.74           O  
ATOM   2913  OE2 GLU B 374     -17.940 -14.346 -21.527  1.00 92.74           O  
ATOM   2914  N   GLN B 375     -15.946 -18.197 -22.499  1.00 94.00           N  
ATOM   2915  CA  GLN B 375     -14.729 -18.997 -22.589  1.00 94.00           C  
ATOM   2916  C   GLN B 375     -14.951 -20.400 -22.032  1.00 94.00           C  
ATOM   2917  CB  GLN B 375     -13.580 -18.313 -21.847  1.00 94.00           C  
ATOM   2918  O   GLN B 375     -13.996 -21.154 -21.836  1.00 94.00           O  
ATOM   2919  CG  GLN B 375     -13.124 -17.009 -22.488  1.00 94.00           C  
ATOM   2920  CD  GLN B 375     -11.997 -16.342 -21.722  1.00 94.00           C  
ATOM   2921  NE2 GLN B 375     -11.173 -15.575 -22.427  1.00 94.00           N  
ATOM   2922  OE1 GLN B 375     -11.869 -16.513 -20.505  1.00 94.00           O  
ATOM   2923  N   GLN B 376     -16.160 -20.769 -21.799  1.00 95.61           N  
ATOM   2924  CA  GLN B 376     -16.476 -22.059 -21.194  1.00 95.61           C  
ATOM   2925  C   GLN B 376     -16.534 -23.161 -22.247  1.00 95.61           C  
ATOM   2926  CB  GLN B 376     -17.802 -21.986 -20.435  1.00 95.61           C  
ATOM   2927  O   GLN B 376     -17.619 -23.597 -22.637  1.00 95.61           O  
ATOM   2928  CG  GLN B 376     -17.752 -21.111 -19.190  1.00 95.61           C  
ATOM   2929  CD  GLN B 376     -19.033 -21.168 -18.380  1.00 95.61           C  
ATOM   2930  NE2 GLN B 376     -19.148 -20.291 -17.389  1.00 95.61           N  
ATOM   2931  OE1 GLN B 376     -19.914 -21.993 -18.644  1.00 95.61           O  
ATOM   2932  N   THR B 377     -15.384 -23.708 -22.581  1.00 96.82           N  
ATOM   2933  CA  THR B 377     -15.282 -24.887 -23.434  1.00 96.82           C  
ATOM   2934  C   THR B 377     -15.396 -26.165 -22.607  1.00 96.82           C  
ATOM   2935  CB  THR B 377     -13.956 -24.896 -24.217  1.00 96.82           C  
ATOM   2936  O   THR B 377     -15.207 -26.141 -21.389  1.00 96.82           O  
ATOM   2937  CG2 THR B 377     -13.793 -23.621 -25.038  1.00 96.82           C  
ATOM   2938  OG1 THR B 377     -12.864 -25.000 -23.295  1.00 96.82           O  
ATOM   2939  N   ASP B 378     -15.720 -27.216 -23.224  1.00 97.22           N  
ATOM   2940  CA  ASP B 378     -15.864 -28.489 -22.524  1.00 97.22           C  
ATOM   2941  C   ASP B 378     -14.582 -28.855 -21.781  1.00 97.22           C  
ATOM   2942  CB  ASP B 378     -16.240 -29.602 -23.505  1.00 97.22           C  
ATOM   2943  O   ASP B 378     -14.631 -29.340 -20.649  1.00 97.22           O  
ATOM   2944  CG  ASP B 378     -17.686 -29.524 -23.964  1.00 97.22           C  
ATOM   2945  OD1 ASP B 378     -18.518 -28.913 -23.259  1.00 97.22           O  
ATOM   2946  OD2 ASP B 378     -17.996 -30.081 -25.040  1.00 97.22           O  
ATOM   2947  N   ASP B 379     -13.476 -28.621 -22.405  1.00 97.55           N  
ATOM   2948  CA  ASP B 379     -12.181 -28.941 -21.810  1.00 97.55           C  
ATOM   2949  C   ASP B 379     -11.934 -28.109 -20.554  1.00 97.55           C  
ATOM   2950  CB  ASP B 379     -11.056 -28.714 -22.821  1.00 97.55           C  
ATOM   2951  O   ASP B 379     -11.510 -28.640 -19.525  1.00 97.55           O  
ATOM   2952  CG  ASP B 379     -11.019 -29.767 -23.914  1.00 97.55           C  
ATOM   2953  OD1 ASP B 379     -11.547 -30.881 -23.706  1.00 97.55           O  
ATOM   2954  OD2 ASP B 379     -10.455 -29.482 -24.993  1.00 97.55           O  
ATOM   2955  N   LEU B 380     -12.232 -26.848 -20.562  1.00 97.97           N  
ATOM   2956  CA  LEU B 380     -12.003 -25.954 -19.431  1.00 97.97           C  
ATOM   2957  C   LEU B 380     -12.967 -26.262 -18.291  1.00 97.97           C  
ATOM   2958  CB  LEU B 380     -12.155 -24.493 -19.863  1.00 97.97           C  
ATOM   2959  O   LEU B 380     -12.597 -26.172 -17.118  1.00 97.97           O  
ATOM   2960  CG  LEU B 380     -11.017 -23.913 -20.704  1.00 97.97           C  
ATOM   2961  CD1 LEU B 380     -11.392 -22.527 -21.218  1.00 97.97           C  
ATOM   2962  CD2 LEU B 380      -9.727 -23.857 -19.893  1.00 97.97           C  
ATOM   2963  N   LEU B 381     -14.160 -26.616 -18.690  1.00 98.33           N  
ATOM   2964  CA  LEU B 381     -15.141 -26.991 -17.677  1.00 98.33           C  
ATOM   2965  C   LEU B 381     -14.718 -28.267 -16.957  1.00 98.33           C  
ATOM   2966  CB  LEU B 381     -16.521 -27.184 -18.312  1.00 98.33           C  
ATOM   2967  O   LEU B 381     -14.826 -28.358 -15.732  1.00 98.33           O  
ATOM   2968  CG  LEU B 381     -17.252 -25.912 -18.744  1.00 98.33           C  
ATOM   2969  CD1 LEU B 381     -18.439 -26.260 -19.635  1.00 98.33           C  
ATOM   2970  CD2 LEU B 381     -17.706 -25.116 -17.526  1.00 98.33           C  
ATOM   2971  N   ARG B 382     -14.248 -29.212 -17.689  1.00 97.92           N  
ATOM   2972  CA  ARG B 382     -13.749 -30.445 -17.088  1.00 97.92           C  
ATOM   2973  C   ARG B 382     -12.545 -30.169 -16.193  1.00 97.92           C  
ATOM   2974  CB  ARG B 382     -13.375 -31.458 -18.172  1.00 97.92           C  
ATOM   2975  O   ARG B 382     -12.397 -30.785 -15.136  1.00 97.92           O  
ATOM   2976  CG  ARG B 382     -14.569 -32.171 -18.787  1.00 97.92           C  
ATOM   2977  CD  ARG B 382     -14.136 -33.253 -19.766  1.00 97.92           C  
ATOM   2978  NE  ARG B 382     -15.225 -33.638 -20.660  1.00 97.92           N  
ATOM   2979  NH1 ARG B 382     -13.873 -33.962 -22.505  1.00 97.92           N  
ATOM   2980  NH2 ARG B 382     -16.134 -34.300 -22.663  1.00 97.92           N  
ATOM   2981  CZ  ARG B 382     -15.075 -33.966 -21.941  1.00 97.92           C  
ATOM   2982  N   MET B 383     -11.682 -29.250 -16.691  1.00 97.86           N  
ATOM   2983  CA  MET B 383     -10.491 -28.875 -15.935  1.00 97.86           C  
ATOM   2984  C   MET B 383     -10.870 -28.263 -14.590  1.00 97.86           C  
ATOM   2985  CB  MET B 383      -9.633 -27.893 -16.734  1.00 97.86           C  
ATOM   2986  O   MET B 383     -10.373 -28.690 -13.547  1.00 97.86           O  
ATOM   2987  CG  MET B 383      -8.363 -27.464 -16.017  1.00 97.86           C  
ATOM   2988  SD  MET B 383      -7.375 -26.266 -16.995  1.00 97.86           S  
ATOM   2989  CE  MET B 383      -8.470 -24.821 -16.931  1.00 97.86           C  
ATOM   2990  N   THR B 384     -11.796 -27.279 -14.598  1.00 98.07           N  
ATOM   2991  CA  THR B 384     -12.178 -26.589 -13.371  1.00 98.07           C  
ATOM   2992  C   THR B 384     -12.908 -27.535 -12.423  1.00 98.07           C  
ATOM   2993  CB  THR B 384     -13.068 -25.369 -13.671  1.00 98.07           C  
ATOM   2994  O   THR B 384     -12.768 -27.430 -11.203  1.00 98.07           O  
ATOM   2995  CG2 THR B 384     -12.287 -24.284 -14.404  1.00 98.07           C  
ATOM   2996  OG1 THR B 384     -14.173 -25.780 -14.486  1.00 98.07           O  
ATOM   2997  N   GLU B 385     -13.689 -28.418 -13.027  1.00 98.35           N  
ATOM   2998  CA  GLU B 385     -14.342 -29.429 -12.201  1.00 98.35           C  
ATOM   2999  C   GLU B 385     -13.317 -30.315 -11.499  1.00 98.35           C  
ATOM   3000  CB  GLU B 385     -15.287 -30.286 -13.047  1.00 98.35           C  
ATOM   3001  O   GLU B 385     -13.439 -30.586 -10.303  1.00 98.35           O  
ATOM   3002  CG  GLU B 385     -16.045 -31.337 -12.248  1.00 98.35           C  
ATOM   3003  CD  GLU B 385     -17.011 -32.151 -13.094  1.00 98.35           C  
ATOM   3004  OE1 GLU B 385     -17.870 -32.860 -12.521  1.00 98.35           O  
ATOM   3005  OE2 GLU B 385     -16.908 -32.081 -14.339  1.00 98.35           O  
ATOM   3006  N   SER B 386     -12.361 -30.742 -12.245  1.00 98.01           N  
ATOM   3007  CA  SER B 386     -11.301 -31.571 -11.681  1.00 98.01           C  
ATOM   3008  C   SER B 386     -10.530 -30.822 -10.598  1.00 98.01           C  
ATOM   3009  CB  SER B 386     -10.339 -32.031 -12.777  1.00 98.01           C  
ATOM   3010  O   SER B 386     -10.228 -31.384  -9.543  1.00 98.01           O  
ATOM   3011  OG  SER B 386      -9.256 -32.759 -12.223  1.00 98.01           O  
ATOM   3012  N   TRP B 387     -10.195 -29.536 -10.820  1.00 98.52           N  
ATOM   3013  CA  TRP B 387      -9.494 -28.717  -9.836  1.00 98.52           C  
ATOM   3014  C   TRP B 387     -10.313 -28.581  -8.557  1.00 98.52           C  
ATOM   3015  CB  TRP B 387      -9.187 -27.332 -10.411  1.00 98.52           C  
ATOM   3016  O   TRP B 387      -9.781 -28.726  -7.454  1.00 98.52           O  
ATOM   3017  CG  TRP B 387      -8.094 -27.326 -11.437  1.00 98.52           C  
ATOM   3018  CD1 TRP B 387      -7.417 -28.409 -11.925  1.00 98.52           C  
ATOM   3019  CD2 TRP B 387      -7.550 -26.180 -12.099  1.00 98.52           C  
ATOM   3020  CE2 TRP B 387      -6.545 -26.643 -12.977  1.00 98.52           C  
ATOM   3021  CE3 TRP B 387      -7.816 -24.806 -12.036  1.00 98.52           C  
ATOM   3022  NE1 TRP B 387      -6.483 -28.005 -12.852  1.00 98.52           N  
ATOM   3023  CH2 TRP B 387      -6.084 -24.438 -13.705  1.00 98.52           C  
ATOM   3024  CZ2 TRP B 387      -5.804 -25.778 -13.787  1.00 98.52           C  
ATOM   3025  CZ3 TRP B 387      -7.078 -23.947 -12.842  1.00 98.52           C  
ATOM   3026  N   PHE B 388     -11.600 -28.330  -8.716  1.00 98.69           N  
ATOM   3027  CA  PHE B 388     -12.496 -28.169  -7.577  1.00 98.69           C  
ATOM   3028  C   PHE B 388     -12.519 -29.432  -6.724  1.00 98.69           C  
ATOM   3029  CB  PHE B 388     -13.913 -27.830  -8.050  1.00 98.69           C  
ATOM   3030  O   PHE B 388     -12.446 -29.359  -5.495  1.00 98.69           O  
ATOM   3031  CG  PHE B 388     -14.864 -27.500  -6.932  1.00 98.69           C  
ATOM   3032  CD1 PHE B 388     -15.758 -28.452  -6.457  1.00 98.69           C  
ATOM   3033  CD2 PHE B 388     -14.864 -26.236  -6.355  1.00 98.69           C  
ATOM   3034  CE1 PHE B 388     -16.639 -28.149  -5.421  1.00 98.69           C  
ATOM   3035  CE2 PHE B 388     -15.742 -25.926  -5.320  1.00 98.69           C  
ATOM   3036  CZ  PHE B 388     -16.629 -26.883  -4.856  1.00 98.69           C  
ATOM   3037  N   SER B 389     -12.548 -30.581  -7.362  1.00 97.86           N  
ATOM   3038  CA  SER B 389     -12.631 -31.865  -6.674  1.00 97.86           C  
ATOM   3039  C   SER B 389     -11.330 -32.188  -5.947  1.00 97.86           C  
ATOM   3040  CB  SER B 389     -12.962 -32.984  -7.664  1.00 97.86           C  
ATOM   3041  O   SER B 389     -11.320 -32.983  -5.005  1.00 97.86           O  
ATOM   3042  OG  SER B 389     -14.237 -32.778  -8.247  1.00 97.86           O  
ATOM   3043  N   SER B 390     -10.217 -31.561  -6.345  1.00 97.44           N  
ATOM   3044  CA  SER B 390      -8.903 -31.827  -5.768  1.00 97.44           C  
ATOM   3045  C   SER B 390      -8.704 -31.056  -4.467  1.00 97.44           C  
ATOM   3046  CB  SER B 390      -7.798 -31.462  -6.760  1.00 97.44           C  
ATOM   3047  O   SER B 390      -7.788 -31.353  -3.698  1.00 97.44           O  
ATOM   3048  OG  SER B 390      -7.833 -32.318  -7.889  1.00 97.44           O  
ATOM   3049  N   LEU B 391      -9.575 -30.057  -4.171  1.00 98.19           N  
ATOM   3050  CA  LEU B 391      -9.392 -29.158  -3.037  1.00 98.19           C  
ATOM   3051  C   LEU B 391      -9.647 -29.885  -1.721  1.00 98.19           C  
ATOM   3052  CB  LEU B 391     -10.325 -27.950  -3.155  1.00 98.19           C  
ATOM   3053  O   LEU B 391      -9.076 -29.526  -0.688  1.00 98.19           O  
ATOM   3054  CG  LEU B 391      -9.975 -26.926  -4.236  1.00 98.19           C  
ATOM   3055  CD1 LEU B 391     -11.155 -25.992  -4.483  1.00 98.19           C  
ATOM   3056  CD2 LEU B 391      -8.734 -26.134  -3.840  1.00 98.19           C  
ATOM   3057  N   SER B 392     -10.553 -30.867  -1.757  1.00 97.02           N  
ATOM   3058  CA  SER B 392     -10.921 -31.664  -0.591  1.00 97.02           C  
ATOM   3059  C   SER B 392     -11.816 -32.835  -0.982  1.00 97.02           C  
ATOM   3060  CB  SER B 392     -11.629 -30.796   0.450  1.00 97.02           C  
ATOM   3061  O   SER B 392     -12.197 -32.970  -2.147  1.00 97.02           O  
ATOM   3062  OG  SER B 392     -12.977 -30.564   0.078  1.00 97.02           O  
ATOM   3063  N   ARG B 393     -12.124 -33.623  -0.055  1.00 95.28           N  
ATOM   3064  CA  ARG B 393     -13.023 -34.748  -0.287  1.00 95.28           C  
ATOM   3065  C   ARG B 393     -14.435 -34.265  -0.602  1.00 95.28           C  
ATOM   3066  CB  ARG B 393     -13.047 -35.678   0.928  1.00 95.28           C  
ATOM   3067  O   ARG B 393     -15.127 -34.853  -1.436  1.00 95.28           O  
ATOM   3068  CG  ARG B 393     -11.817 -36.564   1.049  1.00 95.28           C  
ATOM   3069  CD  ARG B 393     -11.945 -37.551   2.201  1.00 95.28           C  
ATOM   3070  NE  ARG B 393     -10.741 -38.364   2.350  1.00 95.28           N  
ATOM   3071  NH1 ARG B 393     -11.473 -39.472   4.241  1.00 95.28           N  
ATOM   3072  NH2 ARG B 393      -9.411 -39.942   3.357  1.00 95.28           N  
ATOM   3073  CZ  ARG B 393     -10.544 -39.257   3.316  1.00 95.28           C  
ATOM   3074  N   ASP B 394     -14.861 -33.265   0.077  1.00 94.97           N  
ATOM   3075  CA  ASP B 394     -16.165 -32.642  -0.123  1.00 94.97           C  
ATOM   3076  C   ASP B 394     -16.050 -31.119  -0.143  1.00 94.97           C  
ATOM   3077  CB  ASP B 394     -17.144 -33.081   0.968  1.00 94.97           C  
ATOM   3078  O   ASP B 394     -16.490 -30.446   0.791  1.00 94.97           O  
ATOM   3079  CG  ASP B 394     -18.590 -32.765   0.631  1.00 94.97           C  
ATOM   3080  OD1 ASP B 394     -18.847 -32.119  -0.408  1.00 94.97           O  
ATOM   3081  OD2 ASP B 394     -19.481 -33.163   1.412  1.00 94.97           O  
ATOM   3082  N   PRO B 395     -15.658 -30.612  -1.369  1.00 96.37           N  
ATOM   3083  CA  PRO B 395     -15.366 -29.179  -1.448  1.00 96.37           C  
ATOM   3084  C   PRO B 395     -16.601 -28.311  -1.215  1.00 96.37           C  
ATOM   3085  CB  PRO B 395     -14.837 -29.004  -2.874  1.00 96.37           C  
ATOM   3086  O   PRO B 395     -16.505 -27.247  -0.597  1.00 96.37           O  
ATOM   3087  CG  PRO B 395     -14.327 -30.355  -3.260  1.00 96.37           C  
ATOM   3088  CD  PRO B 395     -15.145 -31.395  -2.550  1.00 96.37           C  
ATOM   3089  N   LEU B 396     -17.742 -28.698  -1.712  1.00 95.36           N  
ATOM   3090  CA  LEU B 396     -18.957 -27.923  -1.486  1.00 95.36           C  
ATOM   3091  C   LEU B 396     -19.227 -27.757   0.006  1.00 95.36           C  
ATOM   3092  CB  LEU B 396     -20.155 -28.595  -2.162  1.00 95.36           C  
ATOM   3093  O   LEU B 396     -19.534 -26.656   0.467  1.00 95.36           O  
ATOM   3094  CG  LEU B 396     -21.064 -27.686  -2.990  1.00 95.36           C  
ATOM   3095  CD1 LEU B 396     -21.202 -28.225  -4.410  1.00 95.36           C  
ATOM   3096  CD2 LEU B 396     -22.431 -27.550  -2.329  1.00 95.36           C  
ATOM   3097  N   GLU B 397     -19.073 -28.883   0.751  1.00 93.40           N  
ATOM   3098  CA  GLU B 397     -19.285 -28.840   2.195  1.00 93.40           C  
ATOM   3099  C   GLU B 397     -18.193 -28.031   2.889  1.00 93.40           C  
ATOM   3100  CB  GLU B 397     -19.337 -30.257   2.772  1.00 93.40           C  
ATOM   3101  O   GLU B 397     -18.457 -27.341   3.876  1.00 93.40           O  
ATOM   3102  CG  GLU B 397     -19.778 -30.311   4.228  1.00 93.40           C  
ATOM   3103  CD  GLU B 397     -21.163 -29.728   4.458  1.00 93.40           C  
ATOM   3104  OE1 GLU B 397     -21.455 -29.287   5.593  1.00 93.40           O  
ATOM   3105  OE2 GLU B 397     -21.962 -29.711   3.496  1.00 93.40           O  
ATOM   3106  N   LEU B 398     -17.039 -28.174   2.404  1.00 95.27           N  
ATOM   3107  CA  LEU B 398     -15.936 -27.395   2.955  1.00 95.27           C  
ATOM   3108  C   LEU B 398     -16.256 -25.904   2.929  1.00 95.27           C  
ATOM   3109  CB  LEU B 398     -14.646 -27.666   2.176  1.00 95.27           C  
ATOM   3110  O   LEU B 398     -16.190 -25.233   3.961  1.00 95.27           O  
ATOM   3111  CG  LEU B 398     -13.457 -26.758   2.495  1.00 95.27           C  
ATOM   3112  CD1 LEU B 398     -13.004 -26.966   3.936  1.00 95.27           C  
ATOM   3113  CD2 LEU B 398     -12.310 -27.018   1.525  1.00 95.27           C  
ATOM   3114  N   PHE B 399     -16.663 -25.372   1.833  1.00 96.08           N  
ATOM   3115  CA  PHE B 399     -16.885 -23.940   1.672  1.00 96.08           C  
ATOM   3116  C   PHE B 399     -18.192 -23.517   2.331  1.00 96.08           C  
ATOM   3117  CB  PHE B 399     -16.899 -23.560   0.188  1.00 96.08           C  
ATOM   3118  O   PHE B 399     -18.302 -22.401   2.844  1.00 96.08           O  
ATOM   3119  CG  PHE B 399     -15.596 -23.824  -0.518  1.00 96.08           C  
ATOM   3120  CD1 PHE B 399     -14.411 -23.271  -0.049  1.00 96.08           C  
ATOM   3121  CD2 PHE B 399     -15.557 -24.625  -1.652  1.00 96.08           C  
ATOM   3122  CE1 PHE B 399     -13.203 -23.513  -0.701  1.00 96.08           C  
ATOM   3123  CE2 PHE B 399     -14.354 -24.871  -2.309  1.00 96.08           C  
ATOM   3124  CZ  PHE B 399     -13.179 -24.314  -1.832  1.00 96.08           C  
ATOM   3125  N   ARG B 400     -19.188 -24.373   2.287  1.00 91.82           N  
ATOM   3126  CA  ARG B 400     -20.408 -24.094   3.037  1.00 91.82           C  
ATOM   3127  C   ARG B 400     -20.117 -23.967   4.529  1.00 91.82           C  
ATOM   3128  CB  ARG B 400     -21.449 -25.190   2.798  1.00 91.82           C  
ATOM   3129  O   ARG B 400     -20.666 -23.091   5.201  1.00 91.82           O  
ATOM   3130  CG  ARG B 400     -22.829 -24.859   3.343  1.00 91.82           C  
ATOM   3131  CD  ARG B 400     -23.828 -25.973   3.064  1.00 91.82           C  
ATOM   3132  NE  ARG B 400     -25.082 -25.764   3.782  1.00 91.82           N  
ATOM   3133  NH1 ARG B 400     -26.185 -27.534   2.789  1.00 91.82           N  
ATOM   3134  NH2 ARG B 400     -27.261 -26.232   4.339  1.00 91.82           N  
ATOM   3135  CZ  ARG B 400     -26.173 -26.511   3.635  1.00 91.82           C  
ATOM   3136  N   GLY B 401     -19.309 -24.861   5.026  1.00 91.41           N  
ATOM   3137  CA  GLY B 401     -18.893 -24.804   6.419  1.00 91.41           C  
ATOM   3138  C   GLY B 401     -18.172 -23.517   6.774  1.00 91.41           C  
ATOM   3139  O   GLY B 401     -18.424 -22.929   7.828  1.00 91.41           O  
ATOM   3140  N   ILE B 402     -17.266 -23.089   5.883  1.00 92.41           N  
ATOM   3141  CA  ILE B 402     -16.521 -21.855   6.107  1.00 92.41           C  
ATOM   3142  C   ILE B 402     -17.473 -20.662   6.062  1.00 92.41           C  
ATOM   3143  CB  ILE B 402     -15.392 -21.680   5.066  1.00 92.41           C  
ATOM   3144  O   ILE B 402     -17.340 -19.724   6.851  1.00 92.41           O  
ATOM   3145  CG1 ILE B 402     -14.341 -22.784   5.227  1.00 92.41           C  
ATOM   3146  CG2 ILE B 402     -14.753 -20.293   5.191  1.00 92.41           C  
ATOM   3147  CD1 ILE B 402     -13.269 -22.780   4.147  1.00 92.41           C  
ATOM   3148  N   SER B 403     -18.472 -20.643   5.164  1.00 88.13           N  
ATOM   3149  CA  SER B 403     -19.416 -19.545   4.981  1.00 88.13           C  
ATOM   3150  C   SER B 403     -20.336 -19.401   6.189  1.00 88.13           C  
ATOM   3151  CB  SER B 403     -20.249 -19.758   3.717  1.00 88.13           C  
ATOM   3152  O   SER B 403     -20.932 -18.342   6.399  1.00 88.13           O  
ATOM   3153  OG  SER B 403     -21.164 -20.827   3.892  1.00 88.13           O  
ATOM   3154  N   SER B 404     -20.445 -20.445   6.966  1.00 81.27           N  
ATOM   3155  CA  SER B 404     -21.345 -20.434   8.114  1.00 81.27           C  
ATOM   3156  C   SER B 404     -20.625 -19.975   9.377  1.00 81.27           C  
ATOM   3157  CB  SER B 404     -21.947 -21.822   8.337  1.00 81.27           C  
ATOM   3158  O   SER B 404     -21.255 -19.765  10.416  1.00 81.27           O  
ATOM   3159  OG  SER B 404     -20.928 -22.796   8.478  1.00 81.27           O  
ATOM   3160  N   GLN B 405     -19.318 -19.780   9.254  1.00 79.10           N  
ATOM   3161  CA  GLN B 405     -18.552 -19.309  10.403  1.00 79.10           C  
ATOM   3162  C   GLN B 405     -18.832 -17.835  10.685  1.00 79.10           C  
ATOM   3163  CB  GLN B 405     -17.054 -19.524  10.176  1.00 79.10           C  
ATOM   3164  O   GLN B 405     -19.132 -17.069   9.767  1.00 79.10           O  
ATOM   3165  CG  GLN B 405     -16.652 -20.989  10.073  1.00 79.10           C  
ATOM   3166  CD  GLN B 405     -15.159 -21.176   9.879  1.00 79.10           C  
ATOM   3167  NE2 GLN B 405     -14.730 -22.427   9.751  1.00 79.10           N  
ATOM   3168  OE1 GLN B 405     -14.398 -20.204   9.843  1.00 79.10           O  
ATOM   3169  N   PRO B 406     -18.792 -17.373  11.964  1.00 75.61           N  
ATOM   3170  CA  PRO B 406     -19.171 -16.019  12.375  1.00 75.61           C  
ATOM   3171  C   PRO B 406     -18.117 -14.975  12.011  1.00 75.61           C  
ATOM   3172  CB  PRO B 406     -19.319 -16.139  13.893  1.00 75.61           C  
ATOM   3173  O   PRO B 406     -17.752 -14.144  12.847  1.00 75.61           O  
ATOM   3174  CG  PRO B 406     -18.373 -17.229  14.284  1.00 75.61           C  
ATOM   3175  CD  PRO B 406     -18.232 -18.175  13.127  1.00 75.61           C  
ATOM   3176  N   PHE B 407     -17.379 -15.175  10.997  1.00 80.99           N  
ATOM   3177  CA  PHE B 407     -16.430 -14.185  10.501  1.00 80.99           C  
ATOM   3178  C   PHE B 407     -16.833 -13.695   9.115  1.00 80.99           C  
ATOM   3179  CB  PHE B 407     -15.014 -14.768  10.460  1.00 80.99           C  
ATOM   3180  O   PHE B 407     -16.711 -14.428   8.132  1.00 80.99           O  
ATOM   3181  CG  PHE B 407     -14.520 -15.256  11.794  1.00 80.99           C  
ATOM   3182  CD1 PHE B 407     -14.083 -14.358  12.761  1.00 80.99           C  
ATOM   3183  CD2 PHE B 407     -14.491 -16.614  12.083  1.00 80.99           C  
ATOM   3184  CE1 PHE B 407     -13.625 -14.807  13.997  1.00 80.99           C  
ATOM   3185  CE2 PHE B 407     -14.035 -17.071  13.317  1.00 80.99           C  
ATOM   3186  CZ  PHE B 407     -13.601 -16.165  14.272  1.00 80.99           C  
ATOM   3187  N   PRO B 408     -17.338 -12.435   9.112  1.00 83.32           N  
ATOM   3188  CA  PRO B 408     -17.903 -11.911   7.867  1.00 83.32           C  
ATOM   3189  C   PRO B 408     -16.928 -11.995   6.695  1.00 83.32           C  
ATOM   3190  CB  PRO B 408     -18.221 -10.453   8.209  1.00 83.32           C  
ATOM   3191  O   PRO B 408     -17.333 -12.297   5.569  1.00 83.32           O  
ATOM   3192  CG  PRO B 408     -18.403 -10.441   9.693  1.00 83.32           C  
ATOM   3193  CD  PRO B 408     -17.534 -11.511  10.289  1.00 83.32           C  
ATOM   3194  N   GLU B 409     -15.656 -11.703   6.941  1.00 87.43           N  
ATOM   3195  CA  GLU B 409     -14.672 -11.728   5.863  1.00 87.43           C  
ATOM   3196  C   GLU B 409     -14.526 -13.132   5.282  1.00 87.43           C  
ATOM   3197  CB  GLU B 409     -13.316 -11.220   6.359  1.00 87.43           C  
ATOM   3198  O   GLU B 409     -14.391 -13.296   4.068  1.00 87.43           O  
ATOM   3199  CG  GLU B 409     -13.316  -9.749   6.748  1.00 87.43           C  
ATOM   3200  CD  GLU B 409     -11.988  -9.281   7.323  1.00 87.43           C  
ATOM   3201  OE1 GLU B 409     -11.885  -8.101   7.730  1.00 87.43           O  
ATOM   3202  OE2 GLU B 409     -11.044 -10.100   7.367  1.00 87.43           O  
ATOM   3203  N   LEU B 410     -14.552 -14.123   6.129  1.00 90.48           N  
ATOM   3204  CA  LEU B 410     -14.475 -15.511   5.686  1.00 90.48           C  
ATOM   3205  C   LEU B 410     -15.756 -15.926   4.971  1.00 90.48           C  
ATOM   3206  CB  LEU B 410     -14.217 -16.440   6.875  1.00 90.48           C  
ATOM   3207  O   LEU B 410     -15.709 -16.639   3.966  1.00 90.48           O  
ATOM   3208  CG  LEU B 410     -12.770 -16.528   7.365  1.00 90.48           C  
ATOM   3209  CD1 LEU B 410     -12.693 -17.358   8.642  1.00 90.48           C  
ATOM   3210  CD2 LEU B 410     -11.874 -17.120   6.282  1.00 90.48           C  
ATOM   3211  N   HIS B 411     -16.837 -15.470   5.554  1.00 90.92           N  
ATOM   3212  CA  HIS B 411     -18.133 -15.735   4.939  1.00 90.92           C  
ATOM   3213  C   HIS B 411     -18.175 -15.225   3.503  1.00 90.92           C  
ATOM   3214  CB  HIS B 411     -19.255 -15.094   5.758  1.00 90.92           C  
ATOM   3215  O   HIS B 411     -18.510 -15.975   2.583  1.00 90.92           O  
ATOM   3216  CG  HIS B 411     -20.617 -15.307   5.178  1.00 90.92           C  
ATOM   3217  CD2 HIS B 411     -21.430 -14.473   4.489  1.00 90.92           C  
ATOM   3218  ND1 HIS B 411     -21.292 -16.504   5.283  1.00 90.92           N  
ATOM   3219  CE1 HIS B 411     -22.465 -16.396   4.681  1.00 90.92           C  
ATOM   3220  NE2 HIS B 411     -22.573 -15.173   4.191  1.00 90.92           N  
ATOM   3221  N   CYS B 412     -17.801 -13.967   3.283  1.00 91.84           N  
ATOM   3222  CA  CYS B 412     -17.816 -13.338   1.967  1.00 91.84           C  
ATOM   3223  C   CYS B 412     -16.842 -14.029   1.021  1.00 91.84           C  
ATOM   3224  CB  CYS B 412     -17.468 -11.854   2.078  1.00 91.84           C  
ATOM   3225  O   CYS B 412     -17.166 -14.272  -0.143  1.00 91.84           O  
ATOM   3226  SG  CYS B 412     -18.741 -10.866   2.892  1.00 91.84           S  
ATOM   3227  N   ALA B 413     -15.683 -14.386   1.559  1.00 94.60           N  
ATOM   3228  CA  ALA B 413     -14.664 -15.044   0.745  1.00 94.60           C  
ATOM   3229  C   ALA B 413     -15.142 -16.413   0.271  1.00 94.60           C  
ATOM   3230  CB  ALA B 413     -13.363 -15.181   1.532  1.00 94.60           C  
ATOM   3231  O   ALA B 413     -14.915 -16.792  -0.881  1.00 94.60           O  
ATOM   3232  N   ALA B 414     -15.791 -17.149   1.089  1.00 96.00           N  
ATOM   3233  CA  ALA B 414     -16.337 -18.457   0.735  1.00 96.00           C  
ATOM   3234  C   ALA B 414     -17.441 -18.326  -0.310  1.00 96.00           C  
ATOM   3235  CB  ALA B 414     -16.867 -19.166   1.979  1.00 96.00           C  
ATOM   3236  O   ALA B 414     -17.510 -19.119  -1.252  1.00 96.00           O  
ATOM   3237  N   LEU B 415     -18.311 -17.325  -0.172  1.00 96.01           N  
ATOM   3238  CA  LEU B 415     -19.375 -17.077  -1.138  1.00 96.01           C  
ATOM   3239  C   LEU B 415     -18.797 -16.728  -2.506  1.00 96.01           C  
ATOM   3240  CB  LEU B 415     -20.288 -15.948  -0.653  1.00 96.01           C  
ATOM   3241  O   LEU B 415     -19.378 -17.075  -3.537  1.00 96.01           O  
ATOM   3242  CG  LEU B 415     -21.266 -16.301   0.468  1.00 96.01           C  
ATOM   3243  CD1 LEU B 415     -21.996 -15.051   0.948  1.00 96.01           C  
ATOM   3244  CD2 LEU B 415     -22.259 -17.358  -0.001  1.00 96.01           C  
ATOM   3245  N   LYS B 416     -17.698 -16.063  -2.485  1.00 96.26           N  
ATOM   3246  CA  LYS B 416     -17.036 -15.696  -3.733  1.00 96.26           C  
ATOM   3247  C   LYS B 416     -16.589 -16.935  -4.503  1.00 96.26           C  
ATOM   3248  CB  LYS B 416     -15.836 -14.789  -3.458  1.00 96.26           C  
ATOM   3249  O   LYS B 416     -16.591 -16.941  -5.736  1.00 96.26           O  
ATOM   3250  CG  LYS B 416     -16.198 -13.323  -3.269  1.00 96.26           C  
ATOM   3251  CD  LYS B 416     -14.957 -12.461  -3.075  1.00 96.26           C  
ATOM   3252  CE  LYS B 416     -15.321 -11.011  -2.789  1.00 96.26           C  
ATOM   3253  NZ  LYS B 416     -14.111 -10.177  -2.525  1.00 96.26           N  
ATOM   3254  N   VAL B 417     -16.192 -17.972  -3.797  1.00 98.05           N  
ATOM   3255  CA  VAL B 417     -15.831 -19.230  -4.442  1.00 98.05           C  
ATOM   3256  C   VAL B 417     -17.055 -19.827  -5.132  1.00 98.05           C  
ATOM   3257  CB  VAL B 417     -15.244 -20.239  -3.430  1.00 98.05           C  
ATOM   3258  O   VAL B 417     -16.978 -20.257  -6.285  1.00 98.05           O  
ATOM   3259  CG1 VAL B 417     -15.049 -21.607  -4.082  1.00 98.05           C  
ATOM   3260  CG2 VAL B 417     -13.924 -19.720  -2.863  1.00 98.05           C  
ATOM   3261  N   PHE B 418     -18.199 -19.796  -4.452  1.00 97.97           N  
ATOM   3262  CA  PHE B 418     -19.439 -20.278  -5.049  1.00 97.97           C  
ATOM   3263  C   PHE B 418     -19.817 -19.439  -6.264  1.00 97.97           C  
ATOM   3264  CB  PHE B 418     -20.575 -20.256  -4.022  1.00 97.97           C  
ATOM   3265  O   PHE B 418     -20.242 -19.977  -7.288  1.00 97.97           O  
ATOM   3266  CG  PHE B 418     -20.460 -21.323  -2.967  1.00 97.97           C  
ATOM   3267  CD1 PHE B 418     -20.234 -22.648  -3.320  1.00 97.97           C  
ATOM   3268  CD2 PHE B 418     -20.579 -21.001  -1.621  1.00 97.97           C  
ATOM   3269  CE1 PHE B 418     -20.127 -23.638  -2.345  1.00 97.97           C  
ATOM   3270  CE2 PHE B 418     -20.474 -21.985  -0.642  1.00 97.97           C  
ATOM   3271  CZ  PHE B 418     -20.248 -23.303  -1.006  1.00 97.97           C  
ATOM   3272  N   THR B 419     -19.627 -18.179  -6.109  1.00 97.81           N  
ATOM   3273  CA  THR B 419     -19.966 -17.269  -7.197  1.00 97.81           C  
ATOM   3274  C   THR B 419     -19.109 -17.555  -8.428  1.00 97.81           C  
ATOM   3275  CB  THR B 419     -19.785 -15.800  -6.773  1.00 97.81           C  
ATOM   3276  O   THR B 419     -19.599 -17.499  -9.557  1.00 97.81           O  
ATOM   3277  CG2 THR B 419     -20.162 -14.850  -7.905  1.00 97.81           C  
ATOM   3278  OG1 THR B 419     -20.620 -15.530  -5.640  1.00 97.81           O  
ATOM   3279  N   ALA B 420     -17.875 -17.925  -8.211  1.00 97.96           N  
ATOM   3280  CA  ALA B 420     -16.926 -18.160  -9.296  1.00 97.96           C  
ATOM   3281  C   ALA B 420     -17.343 -19.362 -10.139  1.00 97.96           C  
ATOM   3282  CB  ALA B 420     -15.521 -18.368  -8.738  1.00 97.96           C  
ATOM   3283  O   ALA B 420     -17.090 -19.401 -11.345  1.00 97.96           O  
ATOM   3284  N   ILE B 421     -18.045 -20.333  -9.590  1.00 98.39           N  
ATOM   3285  CA  ILE B 421     -18.364 -21.556 -10.318  1.00 98.39           C  
ATOM   3286  C   ILE B 421     -19.860 -21.601 -10.621  1.00 98.39           C  
ATOM   3287  CB  ILE B 421     -17.940 -22.813  -9.525  1.00 98.39           C  
ATOM   3288  O   ILE B 421     -20.340 -22.531 -11.273  1.00 98.39           O  
ATOM   3289  CG1 ILE B 421     -18.666 -22.863  -8.175  1.00 98.39           C  
ATOM   3290  CG2 ILE B 421     -16.421 -22.842  -9.331  1.00 98.39           C  
ATOM   3291  CD1 ILE B 421     -18.475 -24.170  -7.418  1.00 98.39           C  
ATOM   3292  N   ALA B 422     -20.601 -20.574 -10.232  1.00 97.91           N  
ATOM   3293  CA  ALA B 422     -22.062 -20.558 -10.217  1.00 97.91           C  
ATOM   3294  C   ALA B 422     -22.626 -20.677 -11.629  1.00 97.91           C  
ATOM   3295  CB  ALA B 422     -22.573 -19.284  -9.548  1.00 97.91           C  
ATOM   3296  O   ALA B 422     -23.708 -21.236 -11.827  1.00 97.91           O  
ATOM   3297  N   ASN B 423     -21.931 -20.181 -12.621  1.00 97.26           N  
ATOM   3298  CA  ASN B 423     -22.447 -20.192 -13.985  1.00 97.26           C  
ATOM   3299  C   ASN B 423     -21.924 -21.390 -14.773  1.00 97.26           C  
ATOM   3300  CB  ASN B 423     -22.092 -18.889 -14.704  1.00 97.26           C  
ATOM   3301  O   ASN B 423     -22.035 -21.429 -15.999  1.00 97.26           O  
ATOM   3302  CG  ASN B 423     -20.598 -18.715 -14.895  1.00 97.26           C  
ATOM   3303  ND2 ASN B 423     -20.210 -17.677 -15.626  1.00 97.26           N  
ATOM   3304  OD1 ASN B 423     -19.799 -19.509 -14.391  1.00 97.26           O  
ATOM   3305  N   GLN B 424     -21.254 -22.290 -14.128  1.00 97.86           N  
ATOM   3306  CA  GLN B 424     -20.719 -23.488 -14.766  1.00 97.86           C  
ATOM   3307  C   GLN B 424     -21.625 -24.692 -14.525  1.00 97.86           C  
ATOM   3308  CB  GLN B 424     -19.307 -23.783 -14.257  1.00 97.86           C  
ATOM   3309  O   GLN B 424     -21.962 -25.002 -13.381  1.00 97.86           O  
ATOM   3310  CG  GLN B 424     -18.313 -22.658 -14.512  1.00 97.86           C  
ATOM   3311  CD  GLN B 424     -16.899 -23.018 -14.096  1.00 97.86           C  
ATOM   3312  NE2 GLN B 424     -16.170 -22.041 -13.567  1.00 97.86           N  
ATOM   3313  OE1 GLN B 424     -16.466 -24.165 -14.248  1.00 97.86           O  
ATOM   3314  N   PRO B 425     -21.999 -25.466 -15.562  1.00 98.02           N  
ATOM   3315  CA  PRO B 425     -22.981 -26.549 -15.474  1.00 98.02           C  
ATOM   3316  C   PRO B 425     -22.576 -27.633 -14.478  1.00 98.02           C  
ATOM   3317  CB  PRO B 425     -23.022 -27.105 -16.900  1.00 98.02           C  
ATOM   3318  O   PRO B 425     -23.406 -28.098 -13.694  1.00 98.02           O  
ATOM   3319  CG  PRO B 425     -22.652 -25.948 -17.771  1.00 98.02           C  
ATOM   3320  CD  PRO B 425     -21.637 -25.110 -17.046  1.00 98.02           C  
ATOM   3321  N   TRP B 426     -21.345 -28.042 -14.440  1.00 97.94           N  
ATOM   3322  CA  TRP B 426     -20.927 -29.092 -13.517  1.00 97.94           C  
ATOM   3323  C   TRP B 426     -21.140 -28.660 -12.069  1.00 97.94           C  
ATOM   3324  CB  TRP B 426     -19.457 -29.454 -13.744  1.00 97.94           C  
ATOM   3325  O   TRP B 426     -21.503 -29.475 -11.219  1.00 97.94           O  
ATOM   3326  CG  TRP B 426     -18.502 -28.334 -13.456  1.00 97.94           C  
ATOM   3327  CD1 TRP B 426     -17.950 -27.470 -14.360  1.00 97.94           C  
ATOM   3328  CD2 TRP B 426     -17.984 -27.961 -12.176  1.00 97.94           C  
ATOM   3329  CE2 TRP B 426     -17.123 -26.860 -12.378  1.00 97.94           C  
ATOM   3330  CE3 TRP B 426     -18.166 -28.450 -10.875  1.00 97.94           C  
ATOM   3331  NE1 TRP B 426     -17.119 -26.581 -13.718  1.00 97.94           N  
ATOM   3332  CH2 TRP B 426     -16.639 -26.739 -10.064  1.00 97.94           C  
ATOM   3333  CZ2 TRP B 426     -16.444 -26.240 -11.326  1.00 97.94           C  
ATOM   3334  CZ3 TRP B 426     -17.489 -27.832  -9.830  1.00 97.94           C  
ATOM   3335  N   ALA B 427     -20.861 -27.403 -11.808  1.00 98.23           N  
ATOM   3336  CA  ALA B 427     -21.021 -26.873 -10.456  1.00 98.23           C  
ATOM   3337  C   ALA B 427     -22.495 -26.791 -10.070  1.00 98.23           C  
ATOM   3338  CB  ALA B 427     -20.368 -25.497 -10.343  1.00 98.23           C  
ATOM   3339  O   ALA B 427     -22.860 -27.074  -8.927  1.00 98.23           O  
ATOM   3340  N   GLN B 428     -23.333 -26.344 -11.063  1.00 97.96           N  
ATOM   3341  CA  GLN B 428     -24.771 -26.276 -10.831  1.00 97.96           C  
ATOM   3342  C   GLN B 428     -25.340 -27.652 -10.498  1.00 97.96           C  
ATOM   3343  CB  GLN B 428     -25.486 -25.694 -12.053  1.00 97.96           C  
ATOM   3344  O   GLN B 428     -26.161 -27.786  -9.588  1.00 97.96           O  
ATOM   3345  CG  GLN B 428     -25.135 -24.240 -12.335  1.00 97.96           C  
ATOM   3346  CD  GLN B 428     -25.680 -23.752 -13.665  1.00 97.96           C  
ATOM   3347  NE2 GLN B 428     -25.420 -22.489 -13.985  1.00 97.96           N  
ATOM   3348  OE1 GLN B 428     -26.329 -24.505 -14.398  1.00 97.96           O  
ATOM   3349  N   LYS B 429     -24.897 -28.663 -11.207  1.00 97.78           N  
ATOM   3350  CA  LYS B 429     -25.324 -30.032 -10.930  1.00 97.78           C  
ATOM   3351  C   LYS B 429     -24.908 -30.464  -9.527  1.00 97.78           C  
ATOM   3352  CB  LYS B 429     -24.746 -30.995 -11.968  1.00 97.78           C  
ATOM   3353  O   LYS B 429     -25.701 -31.059  -8.794  1.00 97.78           O  
ATOM   3354  CG  LYS B 429     -25.390 -30.884 -13.342  1.00 97.78           C  
ATOM   3355  CD  LYS B 429     -24.755 -31.848 -14.336  1.00 97.78           C  
ATOM   3356  CE  LYS B 429     -25.269 -31.612 -15.750  1.00 97.78           C  
ATOM   3357  NZ  LYS B 429     -24.551 -32.460 -16.748  1.00 97.78           N  
ATOM   3358  N   LEU B 430     -23.721 -30.117  -9.186  1.00 96.84           N  
ATOM   3359  CA  LEU B 430     -23.207 -30.442  -7.859  1.00 96.84           C  
ATOM   3360  C   LEU B 430     -24.014 -29.734  -6.776  1.00 96.84           C  
ATOM   3361  CB  LEU B 430     -21.730 -30.055  -7.747  1.00 96.84           C  
ATOM   3362  O   LEU B 430     -24.383 -30.346  -5.771  1.00 96.84           O  
ATOM   3363  CG  LEU B 430     -20.996 -30.539  -6.496  1.00 96.84           C  
ATOM   3364  CD1 LEU B 430     -20.934 -32.063  -6.474  1.00 96.84           C  
ATOM   3365  CD2 LEU B 430     -19.595 -29.940  -6.432  1.00 96.84           C  
ATOM   3366  N   MET B 431     -24.281 -28.475  -6.969  1.00 96.92           N  
ATOM   3367  CA  MET B 431     -25.038 -27.670  -6.014  1.00 96.92           C  
ATOM   3368  C   MET B 431     -26.453 -28.212  -5.846  1.00 96.92           C  
ATOM   3369  CB  MET B 431     -25.087 -26.208  -6.463  1.00 96.92           C  
ATOM   3370  O   MET B 431     -26.947 -28.333  -4.723  1.00 96.92           O  
ATOM   3371  CG  MET B 431     -23.751 -25.491  -6.363  1.00 96.92           C  
ATOM   3372  SD  MET B 431     -23.814 -23.789  -7.048  1.00 96.92           S  
ATOM   3373  CE  MET B 431     -22.113 -23.249  -6.720  1.00 96.92           C  
ATOM   3374  N   PHE B 432     -27.028 -28.552  -6.986  1.00 96.33           N  
ATOM   3375  CA  PHE B 432     -28.398 -29.051  -6.962  1.00 96.33           C  
ATOM   3376  C   PHE B 432     -28.473 -30.392  -6.241  1.00 96.33           C  
ATOM   3377  CB  PHE B 432     -28.947 -29.190  -8.386  1.00 96.33           C  
ATOM   3378  O   PHE B 432     -29.435 -30.661  -5.518  1.00 96.33           O  
ATOM   3379  CG  PHE B 432     -30.380 -29.646  -8.442  1.00 96.33           C  
ATOM   3380  CD1 PHE B 432     -30.698 -30.935  -8.849  1.00 96.33           C  
ATOM   3381  CD2 PHE B 432     -31.409 -28.783  -8.088  1.00 96.33           C  
ATOM   3382  CE1 PHE B 432     -32.024 -31.360  -8.903  1.00 96.33           C  
ATOM   3383  CE2 PHE B 432     -32.736 -29.200  -8.139  1.00 96.33           C  
ATOM   3384  CZ  PHE B 432     -33.041 -30.489  -8.548  1.00 96.33           C  
ATOM   3385  N   ASN B 433     -27.479 -31.227  -6.406  1.00 95.27           N  
ATOM   3386  CA  ASN B 433     -27.474 -32.573  -5.844  1.00 95.27           C  
ATOM   3387  C   ASN B 433     -27.042 -32.568  -4.381  1.00 95.27           C  
ATOM   3388  CB  ASN B 433     -26.566 -33.493  -6.663  1.00 95.27           C  
ATOM   3389  O   ASN B 433     -27.111 -33.597  -3.705  1.00 95.27           O  
ATOM   3390  CG  ASN B 433     -27.137 -33.811  -8.031  1.00 95.27           C  
ATOM   3391  ND2 ASN B 433     -26.260 -34.055  -8.998  1.00 95.27           N  
ATOM   3392  OD1 ASN B 433     -28.356 -33.835  -8.218  1.00 95.27           O  
ATOM   3393  N   SER B 434     -26.621 -31.463  -3.913  1.00 93.13           N  
ATOM   3394  CA  SER B 434     -26.251 -31.334  -2.508  1.00 93.13           C  
ATOM   3395  C   SER B 434     -27.447 -30.919  -1.657  1.00 93.13           C  
ATOM   3396  CB  SER B 434     -25.119 -30.319  -2.341  1.00 93.13           C  
ATOM   3397  O   SER B 434     -27.963 -29.810  -1.803  1.00 93.13           O  
ATOM   3398  OG  SER B 434     -24.691 -30.260  -0.992  1.00 93.13           O  
ATOM   3399  N   PRO B 435     -27.876 -31.793  -0.712  1.00 92.01           N  
ATOM   3400  CA  PRO B 435     -29.075 -31.528   0.086  1.00 92.01           C  
ATOM   3401  C   PRO B 435     -28.988 -30.218   0.865  1.00 92.01           C  
ATOM   3402  CB  PRO B 435     -29.138 -32.726   1.037  1.00 92.01           C  
ATOM   3403  O   PRO B 435     -28.037 -30.008   1.622  1.00 92.01           O  
ATOM   3404  CG  PRO B 435     -28.313 -33.783   0.376  1.00 92.01           C  
ATOM   3405  CD  PRO B 435     -27.261 -33.113  -0.460  1.00 92.01           C  
ATOM   3406  N   GLY B 436     -30.024 -29.429   0.617  1.00 89.89           N  
ATOM   3407  CA  GLY B 436     -30.173 -28.208   1.393  1.00 89.89           C  
ATOM   3408  C   GLY B 436     -29.427 -27.029   0.799  1.00 89.89           C  
ATOM   3409  O   GLY B 436     -29.511 -25.912   1.314  1.00 89.89           O  
ATOM   3410  N   PHE B 437     -28.694 -27.230  -0.303  1.00 91.09           N  
ATOM   3411  CA  PHE B 437     -27.849 -26.168  -0.835  1.00 91.09           C  
ATOM   3412  C   PHE B 437     -28.694 -25.064  -1.458  1.00 91.09           C  
ATOM   3413  CB  PHE B 437     -26.869 -26.727  -1.871  1.00 91.09           C  
ATOM   3414  O   PHE B 437     -28.425 -23.879  -1.255  1.00 91.09           O  
ATOM   3415  CG  PHE B 437     -25.787 -25.759  -2.268  1.00 91.09           C  
ATOM   3416  CD1 PHE B 437     -25.961 -24.908  -3.353  1.00 91.09           C  
ATOM   3417  CD2 PHE B 437     -24.596 -25.700  -1.557  1.00 91.09           C  
ATOM   3418  CE1 PHE B 437     -24.962 -24.011  -3.723  1.00 91.09           C  
ATOM   3419  CE2 PHE B 437     -23.593 -24.806  -1.920  1.00 91.09           C  
ATOM   3420  CZ  PHE B 437     -23.778 -23.963  -3.004  1.00 91.09           C  
ATOM   3421  N   VAL B 438     -29.700 -25.416  -2.251  1.00 91.61           N  
ATOM   3422  CA  VAL B 438     -30.548 -24.432  -2.916  1.00 91.61           C  
ATOM   3423  C   VAL B 438     -31.253 -23.568  -1.873  1.00 91.61           C  
ATOM   3424  CB  VAL B 438     -31.587 -25.109  -3.837  1.00 91.61           C  
ATOM   3425  O   VAL B 438     -31.338 -22.347  -2.024  1.00 91.61           O  
ATOM   3426  CG1 VAL B 438     -32.524 -24.070  -4.450  1.00 91.61           C  
ATOM   3427  CG2 VAL B 438     -30.886 -25.912  -4.932  1.00 91.61           C  
ATOM   3428  N   GLU B 439     -31.654 -24.214  -0.770  1.00 91.74           N  
ATOM   3429  CA  GLU B 439     -32.287 -23.483   0.324  1.00 91.74           C  
ATOM   3430  C   GLU B 439     -31.304 -22.525   0.990  1.00 91.74           C  
ATOM   3431  CB  GLU B 439     -32.859 -24.454   1.360  1.00 91.74           C  
ATOM   3432  O   GLU B 439     -31.681 -21.426   1.399  1.00 91.74           O  
ATOM   3433  CG  GLU B 439     -34.029 -25.282   0.848  1.00 91.74           C  
ATOM   3434  CD  GLU B 439     -33.597 -26.497   0.042  1.00 91.74           C  
ATOM   3435  OE1 GLU B 439     -34.473 -27.207  -0.502  1.00 91.74           O  
ATOM   3436  OE2 GLU B 439     -32.373 -26.741  -0.045  1.00 91.74           O  
ATOM   3437  N   TYR B 440     -30.197 -23.044   1.083  1.00 90.66           N  
ATOM   3438  CA  TYR B 440     -29.135 -22.232   1.666  1.00 90.66           C  
ATOM   3439  C   TYR B 440     -28.907 -20.965   0.849  1.00 90.66           C  
ATOM   3440  CB  TYR B 440     -27.833 -23.034   1.759  1.00 90.66           C  
ATOM   3441  O   TYR B 440     -28.785 -19.873   1.408  1.00 90.66           O  
ATOM   3442  CG  TYR B 440     -26.600 -22.176   1.901  1.00 90.66           C  
ATOM   3443  CD1 TYR B 440     -25.722 -22.001   0.834  1.00 90.66           C  
ATOM   3444  CD2 TYR B 440     -26.310 -21.538   3.103  1.00 90.66           C  
ATOM   3445  CE1 TYR B 440     -24.583 -21.213   0.962  1.00 90.66           C  
ATOM   3446  CE2 TYR B 440     -25.174 -20.748   3.242  1.00 90.66           C  
ATOM   3447  OH  TYR B 440     -23.192 -19.809   2.299  1.00 90.66           O  
ATOM   3448  CZ  TYR B 440     -24.318 -20.591   2.167  1.00 90.66           C  
ATOM   3449  N   VAL B 441     -28.951 -20.976  -0.432  1.00 92.79           N  
ATOM   3450  CA  VAL B 441     -28.617 -19.883  -1.340  1.00 92.79           C  
ATOM   3451  C   VAL B 441     -29.713 -18.820  -1.294  1.00 92.79           C  
ATOM   3452  CB  VAL B 441     -28.422 -20.387  -2.787  1.00 92.79           C  
ATOM   3453  O   VAL B 441     -29.426 -17.622  -1.340  1.00 92.79           O  
ATOM   3454  CG1 VAL B 441     -28.342 -19.212  -3.761  1.00 92.79           C  
ATOM   3455  CG2 VAL B 441     -27.169 -21.254  -2.886  1.00 92.79           C  
ATOM   3456  N   VAL B 442     -30.967 -19.267  -1.115  1.00 92.12           N  
ATOM   3457  CA  VAL B 442     -32.080 -18.327  -1.202  1.00 92.12           C  
ATOM   3458  C   VAL B 442     -32.514 -17.908   0.200  1.00 92.12           C  
ATOM   3459  CB  VAL B 442     -33.275 -18.933  -1.971  1.00 92.12           C  
ATOM   3460  O   VAL B 442     -33.420 -17.085   0.357  1.00 92.12           O  
ATOM   3461  CG1 VAL B 442     -32.942 -19.087  -3.454  1.00 92.12           C  
ATOM   3462  CG2 VAL B 442     -33.671 -20.280  -1.367  1.00 92.12           C  
ATOM   3463  N   ASP B 443     -31.827 -18.420   1.221  1.00 89.71           N  
ATOM   3464  CA  ASP B 443     -32.146 -18.078   2.604  1.00 89.71           C  
ATOM   3465  C   ASP B 443     -31.625 -16.688   2.960  1.00 89.71           C  
ATOM   3466  CB  ASP B 443     -31.564 -19.119   3.562  1.00 89.71           C  
ATOM   3467  O   ASP B 443     -30.417 -16.444   2.926  1.00 89.71           O  
ATOM   3468  CG  ASP B 443     -31.949 -18.873   5.010  1.00 89.71           C  
ATOM   3469  OD1 ASP B 443     -32.808 -18.004   5.274  1.00 89.71           O  
ATOM   3470  OD2 ASP B 443     -31.387 -19.553   5.896  1.00 89.71           O  
ATOM   3471  N   ARG B 444     -32.448 -15.818   3.374  1.00 88.14           N  
ATOM   3472  CA  ARG B 444     -32.080 -14.437   3.671  1.00 88.14           C  
ATOM   3473  C   ARG B 444     -31.841 -14.243   5.164  1.00 88.14           C  
ATOM   3474  CB  ARG B 444     -33.166 -13.474   3.185  1.00 88.14           C  
ATOM   3475  O   ARG B 444     -31.449 -13.158   5.600  1.00 88.14           O  
ATOM   3476  CG  ARG B 444     -33.303 -13.414   1.672  1.00 88.14           C  
ATOM   3477  CD  ARG B 444     -34.294 -12.343   1.238  1.00 88.14           C  
ATOM   3478  NE  ARG B 444     -34.321 -12.191  -0.214  1.00 88.14           N  
ATOM   3479  NH1 ARG B 444     -33.184 -10.180  -0.231  1.00 88.14           N  
ATOM   3480  NH2 ARG B 444     -33.875 -11.128  -2.201  1.00 88.14           N  
ATOM   3481  CZ  ARG B 444     -33.793 -11.166  -0.879  1.00 88.14           C  
ATOM   3482  N   SER B 445     -32.005 -15.208   5.973  1.00 81.95           N  
ATOM   3483  CA  SER B 445     -31.964 -15.077   7.426  1.00 81.95           C  
ATOM   3484  C   SER B 445     -30.537 -15.199   7.951  1.00 81.95           C  
ATOM   3485  CB  SER B 445     -32.851 -16.134   8.085  1.00 81.95           C  
ATOM   3486  O   SER B 445     -30.257 -14.829   9.093  1.00 81.95           O  
ATOM   3487  OG  SER B 445     -32.345 -17.436   7.845  1.00 81.95           O  
ATOM   3488  N   VAL B 446     -29.656 -15.493   7.214  1.00 78.25           N  
ATOM   3489  CA  VAL B 446     -28.322 -15.840   7.694  1.00 78.25           C  
ATOM   3490  C   VAL B 446     -27.412 -14.615   7.622  1.00 78.25           C  
ATOM   3491  CB  VAL B 446     -27.712 -17.004   6.882  1.00 78.25           C  
ATOM   3492  O   VAL B 446     -26.624 -14.366   8.537  1.00 78.25           O  
ATOM   3493  CG1 VAL B 446     -26.338 -17.384   7.431  1.00 78.25           C  
ATOM   3494  CG2 VAL B 446     -28.649 -18.211   6.895  1.00 78.25           C  
ATOM   3495  N   GLU B 447     -27.585 -13.805   6.594  1.00 81.83           N  
ATOM   3496  CA  GLU B 447     -26.702 -12.661   6.386  1.00 81.83           C  
ATOM   3497  C   GLU B 447     -27.206 -11.432   7.137  1.00 81.83           C  
ATOM   3498  CB  GLU B 447     -26.570 -12.347   4.894  1.00 81.83           C  
ATOM   3499  O   GLU B 447     -28.313 -10.952   6.883  1.00 81.83           O  
ATOM   3500  CG  GLU B 447     -25.936 -13.469   4.084  1.00 81.83           C  
ATOM   3501  CD  GLU B 447     -26.921 -14.562   3.699  1.00 81.83           C  
ATOM   3502  OE1 GLU B 447     -26.488 -15.607   3.163  1.00 81.83           O  
ATOM   3503  OE2 GLU B 447     -28.134 -14.372   3.936  1.00 81.83           O  
ATOM   3504  N   HIS B 448     -26.232 -10.822   7.999  1.00 77.70           N  
ATOM   3505  CA  HIS B 448     -26.695  -9.715   8.828  1.00 77.70           C  
ATOM   3506  C   HIS B 448     -26.008  -8.410   8.440  1.00 77.70           C  
ATOM   3507  CB  HIS B 448     -26.451 -10.016  10.308  1.00 77.70           C  
ATOM   3508  O   HIS B 448     -26.552  -7.326   8.665  1.00 77.70           O  
ATOM   3509  CG  HIS B 448     -27.113 -11.270  10.783  1.00 77.70           C  
ATOM   3510  CD2 HIS B 448     -26.592 -12.458  11.170  1.00 77.70           C  
ATOM   3511  ND1 HIS B 448     -28.481 -11.393  10.895  1.00 77.70           N  
ATOM   3512  CE1 HIS B 448     -28.774 -12.606  11.333  1.00 77.70           C  
ATOM   3513  NE2 HIS B 448     -27.645 -13.272  11.508  1.00 77.70           N  
ATOM   3514  N   ASP B 449     -24.818  -8.616   7.912  1.00 83.37           N  
ATOM   3515  CA  ASP B 449     -24.099  -7.400   7.544  1.00 83.37           C  
ATOM   3516  C   ASP B 449     -24.213  -7.127   6.046  1.00 83.37           C  
ATOM   3517  CB  ASP B 449     -22.628  -7.504   7.949  1.00 83.37           C  
ATOM   3518  O   ASP B 449     -24.543  -8.025   5.269  1.00 83.37           O  
ATOM   3519  CG  ASP B 449     -21.886  -8.606   7.214  1.00 83.37           C  
ATOM   3520  OD1 ASP B 449     -21.163  -8.310   6.238  1.00 83.37           O  
ATOM   3521  OD2 ASP B 449     -22.028  -9.783   7.613  1.00 83.37           O  
ATOM   3522  N   LYS B 450     -24.036  -5.839   5.507  1.00 86.58           N  
ATOM   3523  CA  LYS B 450     -24.192  -5.391   4.126  1.00 86.58           C  
ATOM   3524  C   LYS B 450     -23.303  -6.197   3.183  1.00 86.58           C  
ATOM   3525  CB  LYS B 450     -23.868  -3.901   4.006  1.00 86.58           C  
ATOM   3526  O   LYS B 450     -23.765  -6.678   2.146  1.00 86.58           O  
ATOM   3527  CG  LYS B 450     -24.080  -3.332   2.610  1.00 86.58           C  
ATOM   3528  CD  LYS B 450     -23.737  -1.849   2.553  1.00 86.58           C  
ATOM   3529  CE  LYS B 450     -23.871  -1.298   1.140  1.00 86.58           C  
ATOM   3530  NZ  LYS B 450     -23.106  -0.027   0.966  1.00 86.58           N  
ATOM   3531  N   ALA B 451     -22.093  -6.367   3.558  1.00 88.58           N  
ATOM   3532  CA  ALA B 451     -21.122  -7.056   2.712  1.00 88.58           C  
ATOM   3533  C   ALA B 451     -21.558  -8.492   2.434  1.00 88.58           C  
ATOM   3534  CB  ALA B 451     -19.742  -7.039   3.364  1.00 88.58           C  
ATOM   3535  O   ALA B 451     -21.461  -8.967   1.300  1.00 88.58           O  
ATOM   3536  N   SER B 452     -22.040  -9.142   3.400  1.00 89.38           N  
ATOM   3537  CA  SER B 452     -22.496 -10.522   3.269  1.00 89.38           C  
ATOM   3538  C   SER B 452     -23.747 -10.611   2.401  1.00 89.38           C  
ATOM   3539  CB  SER B 452     -22.777 -11.127   4.645  1.00 89.38           C  
ATOM   3540  O   SER B 452     -23.888 -11.536   1.599  1.00 89.38           O  
ATOM   3541  OG  SER B 452     -21.591 -11.186   5.420  1.00 89.38           O  
ATOM   3542  N   LYS B 453     -24.655  -9.644   2.552  1.00 92.07           N  
ATOM   3543  CA  LYS B 453     -25.858  -9.594   1.725  1.00 92.07           C  
ATOM   3544  C   LYS B 453     -25.508  -9.355   0.259  1.00 92.07           C  
ATOM   3545  CB  LYS B 453     -26.806  -8.501   2.222  1.00 92.07           C  
ATOM   3546  O   LYS B 453     -26.083  -9.983  -0.632  1.00 92.07           O  
ATOM   3547  CG  LYS B 453     -27.487  -8.827   3.544  1.00 92.07           C  
ATOM   3548  CD  LYS B 453     -28.440  -7.717   3.970  1.00 92.07           C  
ATOM   3549  CE  LYS B 453     -29.112  -8.036   5.298  1.00 92.07           C  
ATOM   3550  NZ  LYS B 453     -29.992  -6.919   5.756  1.00 92.07           N  
ATOM   3551  N   ASP B 454     -24.540  -8.462   0.082  1.00 93.60           N  
ATOM   3552  CA  ASP B 454     -24.080  -8.182  -1.275  1.00 93.60           C  
ATOM   3553  C   ASP B 454     -23.428  -9.414  -1.899  1.00 93.60           C  
ATOM   3554  CB  ASP B 454     -23.098  -7.009  -1.278  1.00 93.60           C  
ATOM   3555  O   ASP B 454     -23.667  -9.724  -3.068  1.00 93.60           O  
ATOM   3556  CG  ASP B 454     -23.771  -5.671  -1.022  1.00 93.60           C  
ATOM   3557  OD1 ASP B 454     -25.005  -5.567  -1.193  1.00 93.60           O  
ATOM   3558  OD2 ASP B 454     -23.060  -4.713  -0.651  1.00 93.60           O  
ATOM   3559  N   ALA B 455     -22.644 -10.108  -1.128  1.00 93.77           N  
ATOM   3560  CA  ALA B 455     -21.949 -11.296  -1.616  1.00 93.77           C  
ATOM   3561  C   ALA B 455     -22.938 -12.398  -1.985  1.00 93.77           C  
ATOM   3562  CB  ALA B 455     -20.961 -11.802  -0.567  1.00 93.77           C  
ATOM   3563  O   ALA B 455     -22.797 -13.045  -3.026  1.00 93.77           O  
ATOM   3564  N   LYS B 456     -23.882 -12.631  -1.148  1.00 94.50           N  
ATOM   3565  CA  LYS B 456     -24.921 -13.616  -1.431  1.00 94.50           C  
ATOM   3566  C   LYS B 456     -25.709 -13.240  -2.682  1.00 94.50           C  
ATOM   3567  CB  LYS B 456     -25.868 -13.756  -0.238  1.00 94.50           C  
ATOM   3568  O   LYS B 456     -26.024 -14.101  -3.507  1.00 94.50           O  
ATOM   3569  CG  LYS B 456     -26.857 -14.906  -0.364  1.00 94.50           C  
ATOM   3570  CD  LYS B 456     -26.180 -16.252  -0.142  1.00 94.50           C  
ATOM   3571  CE  LYS B 456     -27.199 -17.378  -0.021  1.00 94.50           C  
ATOM   3572  NZ  LYS B 456     -26.548 -18.680   0.312  1.00 94.50           N  
ATOM   3573  N   TYR B 457     -26.036 -11.978  -2.730  1.00 95.92           N  
ATOM   3574  CA  TYR B 457     -26.772 -11.476  -3.886  1.00 95.92           C  
ATOM   3575  C   TYR B 457     -25.999 -11.727  -5.175  1.00 95.92           C  
ATOM   3576  CB  TYR B 457     -27.057  -9.979  -3.732  1.00 95.92           C  
ATOM   3577  O   TYR B 457     -26.585 -12.106  -6.193  1.00 95.92           O  
ATOM   3578  CG  TYR B 457     -27.902  -9.405  -4.843  1.00 95.92           C  
ATOM   3579  CD1 TYR B 457     -27.321  -8.693  -5.890  1.00 95.92           C  
ATOM   3580  CD2 TYR B 457     -29.283  -9.572  -4.848  1.00 95.92           C  
ATOM   3581  CE1 TYR B 457     -28.096  -8.160  -6.915  1.00 95.92           C  
ATOM   3582  CE2 TYR B 457     -30.068  -9.044  -5.868  1.00 95.92           C  
ATOM   3583  OH  TYR B 457     -30.238  -7.816  -7.908  1.00 95.92           O  
ATOM   3584  CZ  TYR B 457     -29.466  -8.341  -6.895  1.00 95.92           C  
ATOM   3585  N   GLU B 458     -24.686 -11.539  -5.176  1.00 96.55           N  
ATOM   3586  CA  GLU B 458     -23.849 -11.782  -6.348  1.00 96.55           C  
ATOM   3587  C   GLU B 458     -23.872 -13.255  -6.747  1.00 96.55           C  
ATOM   3588  CB  GLU B 458     -22.410 -11.331  -6.084  1.00 96.55           C  
ATOM   3589  O   GLU B 458     -23.841 -13.582  -7.935  1.00 96.55           O  
ATOM   3590  CG  GLU B 458     -22.222  -9.821  -6.127  1.00 96.55           C  
ATOM   3591  CD  GLU B 458     -22.679  -9.197  -7.436  1.00 96.55           C  
ATOM   3592  OE1 GLU B 458     -23.386  -8.164  -7.401  1.00 96.55           O  
ATOM   3593  OE2 GLU B 458     -22.327  -9.744  -8.505  1.00 96.55           O  
ATOM   3594  N   LEU B 459     -23.892 -14.081  -5.808  1.00 97.42           N  
ATOM   3595  CA  LEU B 459     -24.013 -15.512  -6.067  1.00 97.42           C  
ATOM   3596  C   LEU B 459     -25.342 -15.831  -6.743  1.00 97.42           C  
ATOM   3597  CB  LEU B 459     -23.885 -16.306  -4.764  1.00 97.42           C  
ATOM   3598  O   LEU B 459     -25.373 -16.504  -7.775  1.00 97.42           O  
ATOM   3599  CG  LEU B 459     -24.215 -17.797  -4.844  1.00 97.42           C  
ATOM   3600  CD1 LEU B 459     -23.331 -18.480  -5.882  1.00 97.42           C  
ATOM   3601  CD2 LEU B 459     -24.051 -18.455  -3.479  1.00 97.42           C  
ATOM   3602  N   VAL B 460     -26.439 -15.312  -6.207  1.00 97.37           N  
ATOM   3603  CA  VAL B 460     -27.768 -15.544  -6.763  1.00 97.37           C  
ATOM   3604  C   VAL B 460     -27.843 -14.973  -8.177  1.00 97.37           C  
ATOM   3605  CB  VAL B 460     -28.870 -14.920  -5.877  1.00 97.37           C  
ATOM   3606  O   VAL B 460     -28.385 -15.612  -9.083  1.00 97.37           O  
ATOM   3607  CG1 VAL B 460     -30.230 -15.007  -6.567  1.00 97.37           C  
ATOM   3608  CG2 VAL B 460     -28.914 -15.611  -4.516  1.00 97.37           C  
ATOM   3609  N   LYS B 461     -27.272 -13.830  -8.298  1.00 97.32           N  
ATOM   3610  CA  LYS B 461     -27.242 -13.180  -9.605  1.00 97.32           C  
ATOM   3611  C   LYS B 461     -26.512 -14.041 -10.631  1.00 97.32           C  
ATOM   3612  CB  LYS B 461     -26.578 -11.806  -9.506  1.00 97.32           C  
ATOM   3613  O   LYS B 461     -26.998 -14.233 -11.747  1.00 97.32           O  
ATOM   3614  CG  LYS B 461     -26.625 -11.001 -10.797  1.00 97.32           C  
ATOM   3615  CD  LYS B 461     -25.991  -9.627 -10.623  1.00 97.32           C  
ATOM   3616  CE  LYS B 461     -26.065  -8.810 -11.905  1.00 97.32           C  
ATOM   3617  NZ  LYS B 461     -25.484  -7.446 -11.727  1.00 97.32           N  
ATOM   3618  N   ALA B 462     -25.388 -14.593 -10.285  1.00 97.33           N  
ATOM   3619  CA  ALA B 462     -24.596 -15.439 -11.174  1.00 97.33           C  
ATOM   3620  C   ALA B 462     -25.359 -16.706 -11.549  1.00 97.33           C  
ATOM   3621  CB  ALA B 462     -23.264 -15.798 -10.521  1.00 97.33           C  
ATOM   3622  O   ALA B 462     -25.331 -17.136 -12.705  1.00 97.33           O  
ATOM   3623  N   LEU B 463     -26.088 -17.285 -10.657  1.00 97.78           N  
ATOM   3624  CA  LEU B 463     -26.888 -18.479 -10.906  1.00 97.78           C  
ATOM   3625  C   LEU B 463     -28.084 -18.157 -11.795  1.00 97.78           C  
ATOM   3626  CB  LEU B 463     -27.369 -19.087  -9.585  1.00 97.78           C  
ATOM   3627  O   LEU B 463     -28.287 -18.801 -12.827  1.00 97.78           O  
ATOM   3628  CG  LEU B 463     -26.329 -19.870  -8.781  1.00 97.78           C  
ATOM   3629  CD1 LEU B 463     -26.835 -20.122  -7.365  1.00 97.78           C  
ATOM   3630  CD2 LEU B 463     -25.995 -21.185  -9.477  1.00 97.78           C  
ATOM   3631  N   ALA B 464     -28.807 -17.099 -11.408  1.00 96.20           N  
ATOM   3632  CA  ALA B 464     -30.048 -16.743 -12.090  1.00 96.20           C  
ATOM   3633  C   ALA B 464     -29.784 -16.342 -13.538  1.00 96.20           C  
ATOM   3634  CB  ALA B 464     -30.757 -15.612 -11.349  1.00 96.20           C  
ATOM   3635  O   ALA B 464     -30.616 -16.579 -14.416  1.00 96.20           O  
ATOM   3636  N   ASN B 465     -28.622 -15.822 -13.808  1.00 95.80           N  
ATOM   3637  CA  ASN B 465     -28.313 -15.322 -15.143  1.00 95.80           C  
ATOM   3638  C   ASN B 465     -27.624 -16.385 -15.995  1.00 95.80           C  
ATOM   3639  CB  ASN B 465     -27.444 -14.065 -15.058  1.00 95.80           C  
ATOM   3640  O   ASN B 465     -27.339 -16.155 -17.172  1.00 95.80           O  
ATOM   3641  CG  ASN B 465     -28.227 -12.842 -14.623  1.00 95.80           C  
ATOM   3642  ND2 ASN B 465     -27.528 -11.852 -14.081  1.00 95.80           N  
ATOM   3643  OD1 ASN B 465     -29.451 -12.788 -14.771  1.00 95.80           O  
ATOM   3644  N   SER B 466     -27.397 -17.514 -15.415  1.00 95.85           N  
ATOM   3645  CA  SER B 466     -26.768 -18.598 -16.163  1.00 95.85           C  
ATOM   3646  C   SER B 466     -27.744 -19.227 -17.151  1.00 95.85           C  
ATOM   3647  CB  SER B 466     -26.235 -19.668 -15.209  1.00 95.85           C  
ATOM   3648  O   SER B 466     -28.919 -19.420 -16.834  1.00 95.85           O  
ATOM   3649  OG  SER B 466     -25.851 -20.831 -15.922  1.00 95.85           O  
ATOM   3650  N   LYS B 467     -27.256 -19.580 -18.352  1.00 94.04           N  
ATOM   3651  CA  LYS B 467     -28.087 -20.132 -19.418  1.00 94.04           C  
ATOM   3652  C   LYS B 467     -28.551 -21.545 -19.077  1.00 94.04           C  
ATOM   3653  CB  LYS B 467     -27.326 -20.136 -20.744  1.00 94.04           C  
ATOM   3654  O   LYS B 467     -29.581 -22.003 -19.576  1.00 94.04           O  
ATOM   3655  CG  LYS B 467     -27.017 -18.748 -21.285  1.00 94.04           C  
ATOM   3656  CD  LYS B 467     -26.298 -18.817 -22.626  1.00 94.04           C  
ATOM   3657  CE  LYS B 467     -25.938 -17.430 -23.141  1.00 94.04           C  
ATOM   3658  NZ  LYS B 467     -25.191 -17.496 -24.433  1.00 94.04           N  
ATOM   3659  N   THR B 468     -27.890 -22.188 -18.224  1.00 96.08           N  
ATOM   3660  CA  THR B 468     -28.131 -23.605 -17.978  1.00 96.08           C  
ATOM   3661  C   THR B 468     -28.913 -23.804 -16.683  1.00 96.08           C  
ATOM   3662  CB  THR B 468     -26.810 -24.393 -17.909  1.00 96.08           C  
ATOM   3663  O   THR B 468     -29.334 -24.920 -16.371  1.00 96.08           O  
ATOM   3664  CG2 THR B 468     -26.108 -24.409 -19.263  1.00 96.08           C  
ATOM   3665  OG1 THR B 468     -25.946 -23.782 -16.942  1.00 96.08           O  
ATOM   3666  N   ILE B 469     -29.191 -22.789 -15.974  1.00 95.96           N  
ATOM   3667  CA  ILE B 469     -29.716 -22.870 -14.615  1.00 95.96           C  
ATOM   3668  C   ILE B 469     -31.135 -23.433 -14.643  1.00 95.96           C  
ATOM   3669  CB  ILE B 469     -29.701 -21.490 -13.920  1.00 95.96           C  
ATOM   3670  O   ILE B 469     -31.486 -24.290 -13.828  1.00 95.96           O  
ATOM   3671  CG1 ILE B 469     -29.922 -21.650 -12.411  1.00 95.96           C  
ATOM   3672  CG2 ILE B 469     -30.757 -20.565 -14.533  1.00 95.96           C  
ATOM   3673  CD1 ILE B 469     -28.802 -22.396 -11.698  1.00 95.96           C  
ATOM   3674  N   ALA B 470     -31.983 -22.992 -15.536  1.00 96.33           N  
ATOM   3675  CA  ALA B 470     -33.365 -23.458 -15.622  1.00 96.33           C  
ATOM   3676  C   ALA B 470     -33.423 -24.957 -15.898  1.00 96.33           C  
ATOM   3677  CB  ALA B 470     -34.119 -22.691 -16.705  1.00 96.33           C  
ATOM   3678  O   ALA B 470     -34.215 -25.678 -15.286  1.00 96.33           O  
ATOM   3679  N   GLU B 471     -32.571 -25.387 -16.743  1.00 97.09           N  
ATOM   3680  CA  GLU B 471     -32.516 -26.795 -17.126  1.00 97.09           C  
ATOM   3681  C   GLU B 471     -31.995 -27.659 -15.981  1.00 97.09           C  
ATOM   3682  CB  GLU B 471     -31.640 -26.981 -18.367  1.00 97.09           C  
ATOM   3683  O   GLU B 471     -32.528 -28.738 -15.718  1.00 97.09           O  
ATOM   3684  CG  GLU B 471     -31.531 -28.426 -18.832  1.00 97.09           C  
ATOM   3685  CD  GLU B 471     -30.540 -28.618 -19.969  1.00 97.09           C  
ATOM   3686  OE1 GLU B 471     -30.214 -29.780 -20.300  1.00 97.09           O  
ATOM   3687  OE2 GLU B 471     -30.084 -27.597 -20.531  1.00 97.09           O  
ATOM   3688  N   ILE B 472     -31.073 -27.202 -15.209  1.00 97.13           N  
ATOM   3689  CA  ILE B 472     -30.380 -28.014 -14.215  1.00 97.13           C  
ATOM   3690  C   ILE B 472     -31.095 -27.907 -12.871  1.00 97.13           C  
ATOM   3691  CB  ILE B 472     -28.901 -27.590 -14.071  1.00 97.13           C  
ATOM   3692  O   ILE B 472     -31.344 -28.918 -12.210  1.00 97.13           O  
ATOM   3693  CG1 ILE B 472     -28.130 -27.894 -15.361  1.00 97.13           C  
ATOM   3694  CG2 ILE B 472     -28.255 -28.285 -12.869  1.00 97.13           C  
ATOM   3695  CD1 ILE B 472     -26.695 -27.384 -15.359  1.00 97.13           C  
ATOM   3696  N   PHE B 473     -31.504 -26.774 -12.442  1.00 95.92           N  
ATOM   3697  CA  PHE B 473     -32.154 -26.577 -11.152  1.00 95.92           C  
ATOM   3698  C   PHE B 473     -33.652 -26.835 -11.256  1.00 95.92           C  
ATOM   3699  CB  PHE B 473     -31.901 -25.158 -10.632  1.00 95.92           C  
ATOM   3700  O   PHE B 473     -34.326 -27.030 -10.242  1.00 95.92           O  
ATOM   3701  CG  PHE B 473     -30.647 -25.028  -9.810  1.00 95.92           C  
ATOM   3702  CD1 PHE B 473     -30.600 -24.169  -8.719  1.00 95.92           C  
ATOM   3703  CD2 PHE B 473     -29.514 -25.765 -10.130  1.00 95.92           C  
ATOM   3704  CE1 PHE B 473     -29.440 -24.047  -7.957  1.00 95.92           C  
ATOM   3705  CE2 PHE B 473     -28.351 -25.648  -9.373  1.00 95.92           C  
ATOM   3706  CZ  PHE B 473     -28.316 -24.787  -8.288  1.00 95.92           C  
ATOM   3707  N   GLY B 474     -34.219 -26.832 -12.466  1.00 95.78           N  
ATOM   3708  CA  GLY B 474     -35.658 -26.921 -12.653  1.00 95.78           C  
ATOM   3709  C   GLY B 474     -36.361 -25.583 -12.520  1.00 95.78           C  
ATOM   3710  O   GLY B 474     -35.821 -24.649 -11.924  1.00 95.78           O  
ATOM   3711  N   ASN B 475     -37.583 -25.502 -12.996  1.00 94.06           N  
ATOM   3712  CA  ASN B 475     -38.313 -24.243 -13.104  1.00 94.06           C  
ATOM   3713  C   ASN B 475     -38.687 -23.692 -11.730  1.00 94.06           C  
ATOM   3714  CB  ASN B 475     -39.566 -24.421 -13.964  1.00 94.06           C  
ATOM   3715  O   ASN B 475     -38.557 -22.492 -11.482  1.00 94.06           O  
ATOM   3716  CG  ASN B 475     -39.280 -24.289 -15.447  1.00 94.06           C  
ATOM   3717  ND2 ASN B 475     -40.135 -24.885 -16.270  1.00 94.06           N  
ATOM   3718  OD1 ASN B 475     -38.299 -23.659 -15.849  1.00 94.06           O  
ATOM   3719  N   PRO B 476     -39.048 -24.509 -10.764  1.00 95.16           N  
ATOM   3720  CA  PRO B 476     -39.397 -23.961  -9.451  1.00 95.16           C  
ATOM   3721  C   PRO B 476     -38.228 -23.242  -8.782  1.00 95.16           C  
ATOM   3722  CB  PRO B 476     -39.807 -25.200  -8.650  1.00 95.16           C  
ATOM   3723  O   PRO B 476     -38.396 -22.138  -8.257  1.00 95.16           O  
ATOM   3724  CG  PRO B 476     -40.240 -26.194  -9.679  1.00 95.16           C  
ATOM   3725  CD  PRO B 476     -39.434 -25.971 -10.927  1.00 95.16           C  
ATOM   3726  N   ASN B 477     -37.089 -23.906  -8.749  1.00 95.07           N  
ATOM   3727  CA  ASN B 477     -35.915 -23.299  -8.130  1.00 95.07           C  
ATOM   3728  C   ASN B 477     -35.411 -22.105  -8.936  1.00 95.07           C  
ATOM   3729  CB  ASN B 477     -34.801 -24.334  -7.961  1.00 95.07           C  
ATOM   3730  O   ASN B 477     -34.911 -21.133  -8.367  1.00 95.07           O  
ATOM   3731  CG  ASN B 477     -35.133 -25.385  -6.920  1.00 95.07           C  
ATOM   3732  ND2 ASN B 477     -34.849 -26.643  -7.235  1.00 95.07           N  
ATOM   3733  OD1 ASN B 477     -35.641 -25.068  -5.841  1.00 95.07           O  
ATOM   3734  N   TYR B 478     -35.528 -22.168 -10.254  1.00 95.89           N  
ATOM   3735  CA  TYR B 478     -35.171 -21.052 -11.124  1.00 95.89           C  
ATOM   3736  C   TYR B 478     -35.998 -19.816 -10.792  1.00 95.89           C  
ATOM   3737  CB  TYR B 478     -35.366 -21.433 -12.594  1.00 95.89           C  
ATOM   3738  O   TYR B 478     -35.460 -18.712 -10.685  1.00 95.89           O  
ATOM   3739  CG  TYR B 478     -35.217 -20.271 -13.547  1.00 95.89           C  
ATOM   3740  CD1 TYR B 478     -36.319 -19.757 -14.227  1.00 95.89           C  
ATOM   3741  CD2 TYR B 478     -33.975 -19.686 -13.769  1.00 95.89           C  
ATOM   3742  CE1 TYR B 478     -36.187 -18.688 -15.107  1.00 95.89           C  
ATOM   3743  CE2 TYR B 478     -33.831 -18.616 -14.647  1.00 95.89           C  
ATOM   3744  OH  TYR B 478     -34.804 -17.066 -16.180  1.00 95.89           O  
ATOM   3745  CZ  TYR B 478     -34.941 -18.125 -15.309  1.00 95.89           C  
ATOM   3746  N   LEU B 479     -37.247 -19.987 -10.557  1.00 95.21           N  
ATOM   3747  CA  LEU B 479     -38.137 -18.877 -10.235  1.00 95.21           C  
ATOM   3748  C   LEU B 479     -37.797 -18.286  -8.871  1.00 95.21           C  
ATOM   3749  CB  LEU B 479     -39.597 -19.338 -10.255  1.00 95.21           C  
ATOM   3750  O   LEU B 479     -37.896 -17.073  -8.674  1.00 95.21           O  
ATOM   3751  CG  LEU B 479     -40.215 -19.576 -11.634  1.00 95.21           C  
ATOM   3752  CD1 LEU B 479     -41.595 -20.209 -11.494  1.00 95.21           C  
ATOM   3753  CD2 LEU B 479     -40.297 -18.269 -12.415  1.00 95.21           C  
ATOM   3754  N   ARG B 480     -37.442 -19.140  -7.940  1.00 94.90           N  
ATOM   3755  CA  ARG B 480     -37.027 -18.670  -6.622  1.00 94.90           C  
ATOM   3756  C   ARG B 480     -35.801 -17.769  -6.723  1.00 94.90           C  
ATOM   3757  CB  ARG B 480     -36.733 -19.853  -5.698  1.00 94.90           C  
ATOM   3758  O   ARG B 480     -35.723 -16.741  -6.046  1.00 94.90           O  
ATOM   3759  CG  ARG B 480     -37.976 -20.595  -5.231  1.00 94.90           C  
ATOM   3760  CD  ARG B 480     -37.624 -21.811  -4.386  1.00 94.90           C  
ATOM   3761  NE  ARG B 480     -37.093 -21.425  -3.082  1.00 94.90           N  
ATOM   3762  NH1 ARG B 480     -36.693 -23.588  -2.375  1.00 94.90           N  
ATOM   3763  NH2 ARG B 480     -36.199 -21.819  -1.003  1.00 94.90           N  
ATOM   3764  CZ  ARG B 480     -36.663 -22.278  -2.156  1.00 94.90           C  
ATOM   3765  N   LEU B 481     -34.862 -18.202  -7.570  1.00 96.68           N  
ATOM   3766  CA  LEU B 481     -33.656 -17.407  -7.774  1.00 96.68           C  
ATOM   3767  C   LEU B 481     -33.988 -16.077  -8.443  1.00 96.68           C  
ATOM   3768  CB  LEU B 481     -32.642 -18.179  -8.622  1.00 96.68           C  
ATOM   3769  O   LEU B 481     -33.476 -15.030  -8.042  1.00 96.68           O  
ATOM   3770  CG  LEU B 481     -31.990 -19.394  -7.961  1.00 96.68           C  
ATOM   3771  CD1 LEU B 481     -31.185 -20.187  -8.985  1.00 96.68           C  
ATOM   3772  CD2 LEU B 481     -31.106 -18.959  -6.797  1.00 96.68           C  
ATOM   3773  N   ARG B 482     -34.865 -16.040  -9.443  1.00 96.24           N  
ATOM   3774  CA  ARG B 482     -35.277 -14.833 -10.153  1.00 96.24           C  
ATOM   3775  C   ARG B 482     -35.999 -13.868  -9.220  1.00 96.24           C  
ATOM   3776  CB  ARG B 482     -36.176 -15.188 -11.339  1.00 96.24           C  
ATOM   3777  O   ARG B 482     -35.816 -12.652  -9.312  1.00 96.24           O  
ATOM   3778  CG  ARG B 482     -35.434 -15.814 -12.509  1.00 96.24           C  
ATOM   3779  CD  ARG B 482     -34.466 -14.831 -13.153  1.00 96.24           C  
ATOM   3780  NE  ARG B 482     -35.169 -13.792 -13.900  1.00 96.24           N  
ATOM   3781  NH1 ARG B 482     -33.261 -12.877 -14.827  1.00 96.24           N  
ATOM   3782  NH2 ARG B 482     -35.317 -11.986 -15.311  1.00 96.24           N  
ATOM   3783  CZ  ARG B 482     -34.581 -12.888 -14.678  1.00 96.24           C  
ATOM   3784  N   THR B 483     -36.830 -14.496  -8.372  1.00 95.29           N  
ATOM   3785  CA  THR B 483     -37.532 -13.674  -7.393  1.00 95.29           C  
ATOM   3786  C   THR B 483     -36.544 -12.991  -6.452  1.00 95.29           C  
ATOM   3787  CB  THR B 483     -38.530 -14.512  -6.572  1.00 95.29           C  
ATOM   3788  O   THR B 483     -36.656 -11.791  -6.190  1.00 95.29           O  
ATOM   3789  CG2 THR B 483     -39.289 -13.643  -5.575  1.00 95.29           C  
ATOM   3790  OG1 THR B 483     -39.468 -15.132  -7.460  1.00 95.29           O  
ATOM   3791  N   TYR B 484     -35.637 -13.795  -5.903  1.00 95.42           N  
ATOM   3792  CA  TYR B 484     -34.595 -13.237  -5.048  1.00 95.42           C  
ATOM   3793  C   TYR B 484     -33.881 -12.083  -5.740  1.00 95.42           C  
ATOM   3794  CB  TYR B 484     -33.583 -14.319  -4.658  1.00 95.42           C  
ATOM   3795  O   TYR B 484     -33.661 -11.030  -5.137  1.00 95.42           O  
ATOM   3796  CG  TYR B 484     -32.638 -13.898  -3.559  1.00 95.42           C  
ATOM   3797  CD1 TYR B 484     -31.585 -13.023  -3.817  1.00 95.42           C  
ATOM   3798  CD2 TYR B 484     -32.795 -14.374  -2.262  1.00 95.42           C  
ATOM   3799  CE1 TYR B 484     -30.710 -12.633  -2.808  1.00 95.42           C  
ATOM   3800  CE2 TYR B 484     -31.926 -13.991  -1.245  1.00 95.42           C  
ATOM   3801  OH  TYR B 484     -30.026 -12.739  -0.524  1.00 95.42           O  
ATOM   3802  CZ  TYR B 484     -30.889 -13.121  -1.527  1.00 95.42           C  
ATOM   3803  N   LEU B 485     -33.568 -12.240  -7.013  1.00 95.61           N  
ATOM   3804  CA  LEU B 485     -32.867 -11.241  -7.814  1.00 95.61           C  
ATOM   3805  C   LEU B 485     -33.717  -9.986  -7.981  1.00 95.61           C  
ATOM   3806  CB  LEU B 485     -32.504 -11.813  -9.186  1.00 95.61           C  
ATOM   3807  O   LEU B 485     -33.223  -8.869  -7.811  1.00 95.61           O  
ATOM   3808  CG  LEU B 485     -31.640 -10.925 -10.083  1.00 95.61           C  
ATOM   3809  CD1 LEU B 485     -30.270 -10.705  -9.450  1.00 95.61           C  
ATOM   3810  CD2 LEU B 485     -31.501 -11.541 -11.471  1.00 95.61           C  
ATOM   3811  N   SER B 486     -34.959 -10.104  -8.287  1.00 95.72           N  
ATOM   3812  CA  SER B 486     -35.864  -8.980  -8.500  1.00 95.72           C  
ATOM   3813  C   SER B 486     -36.094  -8.203  -7.208  1.00 95.72           C  
ATOM   3814  CB  SER B 486     -37.203  -9.468  -9.056  1.00 95.72           C  
ATOM   3815  O   SER B 486     -36.256  -6.981  -7.233  1.00 95.72           O  
ATOM   3816  OG  SER B 486     -37.899 -10.236  -8.090  1.00 95.72           O  
ATOM   3817  N   GLU B 487     -36.080  -8.846  -6.059  1.00 94.19           N  
ATOM   3818  CA  GLU B 487     -36.323  -8.228  -4.759  1.00 94.19           C  
ATOM   3819  C   GLU B 487     -35.117  -7.412  -4.302  1.00 94.19           C  
ATOM   3820  CB  GLU B 487     -36.665  -9.293  -3.713  1.00 94.19           C  
ATOM   3821  O   GLU B 487     -35.262  -6.451  -3.543  1.00 94.19           O  
ATOM   3822  CG  GLU B 487     -38.049  -9.901  -3.885  1.00 94.19           C  
ATOM   3823  CD  GLU B 487     -38.307 -11.077  -2.957  1.00 94.19           C  
ATOM   3824  OE1 GLU B 487     -39.488 -11.428  -2.735  1.00 94.19           O  
ATOM   3825  OE2 GLU B 487     -37.320 -11.652  -2.446  1.00 94.19           O  
ATOM   3826  N   GLY B 488     -33.953  -7.744  -4.744  1.00 93.29           N  
ATOM   3827  CA  GLY B 488     -32.735  -7.033  -4.386  1.00 93.29           C  
ATOM   3828  C   GLY B 488     -32.057  -7.596  -3.151  1.00 93.29           C  
ATOM   3829  O   GLY B 488     -32.648  -8.394  -2.421  1.00 93.29           O  
ATOM   3830  N   PRO B 489     -30.858  -7.206  -2.790  1.00 91.64           N  
ATOM   3831  CA  PRO B 489     -30.034  -7.777  -1.722  1.00 91.64           C  
ATOM   3832  C   PRO B 489     -30.574  -7.462  -0.329  1.00 91.64           C  
ATOM   3833  CB  PRO B 489     -28.669  -7.119  -1.940  1.00 91.64           C  
ATOM   3834  O   PRO B 489     -30.349  -8.229   0.612  1.00 91.64           O  
ATOM   3835  CG  PRO B 489     -28.960  -5.894  -2.747  1.00 91.64           C  
ATOM   3836  CD  PRO B 489     -30.219  -6.128  -3.531  1.00 91.64           C  
ATOM   3837  N   TYR B 490     -31.293  -6.330  -0.143  1.00 89.83           N  
ATOM   3838  CA  TYR B 490     -31.667  -5.865   1.188  1.00 89.83           C  
ATOM   3839  C   TYR B 490     -33.170  -5.988   1.406  1.00 89.83           C  
ATOM   3840  CB  TYR B 490     -31.227  -4.413   1.394  1.00 89.83           C  
ATOM   3841  O   TYR B 490     -33.740  -5.294   2.251  1.00 89.83           O  
ATOM   3842  CG  TYR B 490     -29.765  -4.174   1.102  1.00 89.83           C  
ATOM   3843  CD1 TYR B 490     -28.775  -4.694   1.933  1.00 89.83           C  
ATOM   3844  CD2 TYR B 490     -29.372  -3.428  -0.004  1.00 89.83           C  
ATOM   3845  CE1 TYR B 490     -27.427  -4.475   1.669  1.00 89.83           C  
ATOM   3846  CE2 TYR B 490     -28.027  -3.203  -0.277  1.00 89.83           C  
ATOM   3847  OH  TYR B 490     -25.730  -3.510   0.297  1.00 89.83           O  
ATOM   3848  CZ  TYR B 490     -27.063  -3.730   0.563  1.00 89.83           C  
ATOM   3849  N   TYR B 491     -33.851  -6.821   0.604  1.00 88.48           N  
ATOM   3850  CA  TYR B 491     -35.288  -7.049   0.700  1.00 88.48           C  
ATOM   3851  C   TYR B 491     -35.653  -7.672   2.042  1.00 88.48           C  
ATOM   3852  CB  TYR B 491     -35.766  -7.952  -0.442  1.00 88.48           C  
ATOM   3853  O   TYR B 491     -34.970  -8.582   2.517  1.00 88.48           O  
ATOM   3854  CG  TYR B 491     -37.231  -8.307  -0.362  1.00 88.48           C  
ATOM   3855  CD1 TYR B 491     -37.642  -9.543   0.131  1.00 88.48           C  
ATOM   3856  CD2 TYR B 491     -38.207  -7.408  -0.780  1.00 88.48           C  
ATOM   3857  CE1 TYR B 491     -38.990  -9.876   0.205  1.00 88.48           C  
ATOM   3858  CE2 TYR B 491     -39.558  -7.731  -0.710  1.00 88.48           C  
ATOM   3859  OH  TYR B 491     -41.276  -9.289  -0.146  1.00 88.48           O  
ATOM   3860  CZ  TYR B 491     -39.939  -8.965  -0.217  1.00 88.48           C  
ATOM   3861  N   VAL B 492     -36.683  -7.180   2.717  1.00 82.89           N  
ATOM   3862  CA  VAL B 492     -37.216  -7.720   3.964  1.00 82.89           C  
ATOM   3863  C   VAL B 492     -38.715  -7.976   3.817  1.00 82.89           C  
ATOM   3864  CB  VAL B 492     -36.952  -6.770   5.153  1.00 82.89           C  
ATOM   3865  O   VAL B 492     -39.454  -7.113   3.339  1.00 82.89           O  
ATOM   3866  CG1 VAL B 492     -37.460  -7.382   6.457  1.00 82.89           C  
ATOM   3867  CG2 VAL B 492     -35.462  -6.447   5.256  1.00 82.89           C  
ATOM   3868  N   LYS B 493     -39.258  -9.251   4.075  1.00 78.65           N  
ATOM   3869  CA  LYS B 493     -40.680  -9.570   3.994  1.00 78.65           C  
ATOM   3870  C   LYS B 493     -41.486  -8.748   4.995  1.00 78.65           C  
ATOM   3871  CB  LYS B 493     -40.910 -11.063   4.236  1.00 78.65           C  
ATOM   3872  O   LYS B 493     -41.155  -8.707   6.182  1.00 78.65           O  
ATOM   3873  CG  LYS B 493     -41.224 -11.853   2.974  1.00 78.65           C  
ATOM   3874  CD  LYS B 493     -41.465 -13.326   3.283  1.00 78.65           C  
ATOM   3875  CE  LYS B 493     -41.631 -14.144   2.010  1.00 78.65           C  
ATOM   3876  NZ  LYS B 493     -41.783 -15.601   2.304  1.00 78.65           N  
ATOM   3877  N   PRO B 494     -42.504  -7.994   4.465  1.00 76.80           N  
ATOM   3878  CA  PRO B 494     -43.338  -7.223   5.390  1.00 76.80           C  
ATOM   3879  C   PRO B 494     -44.125  -8.109   6.353  1.00 76.80           C  
ATOM   3880  CB  PRO B 494     -44.281  -6.456   4.458  1.00 76.80           C  
ATOM   3881  O   PRO B 494     -44.605  -9.176   5.963  1.00 76.80           O  
ATOM   3882  CG  PRO B 494     -43.957  -6.959   3.089  1.00 76.80           C  
ATOM   3883  CD  PRO B 494     -42.838  -7.954   3.198  1.00 76.80           C  
ATOM   3884  N   VAL B 495     -43.891  -8.182   7.682  1.00 68.38           N  
ATOM   3885  CA  VAL B 495     -44.634  -8.944   8.680  1.00 68.38           C  
ATOM   3886  C   VAL B 495     -45.916  -8.201   9.049  1.00 68.38           C  
ATOM   3887  CB  VAL B 495     -43.785  -9.204   9.945  1.00 68.38           C  
ATOM   3888  O   VAL B 495     -45.883  -7.004   9.346  1.00 68.38           O  
ATOM   3889  CG1 VAL B 495     -44.564 -10.044  10.955  1.00 68.38           C  
ATOM   3890  CG2 VAL B 495     -42.472  -9.890   9.574  1.00 68.38           C  
ATOM   3891  N   SER B 496     -47.150  -8.635   8.593  1.00 61.29           N  
ATOM   3892  CA  SER B 496     -48.414  -8.031   9.000  1.00 61.29           C  
ATOM   3893  C   SER B 496     -48.671  -8.235  10.489  1.00 61.29           C  
ATOM   3894  CB  SER B 496     -49.573  -8.615   8.190  1.00 61.29           C  
ATOM   3895  O   SER B 496     -48.676  -9.369  10.974  1.00 61.29           O  
ATOM   3896  OG  SER B 496     -50.632  -7.680   8.080  1.00 61.29           O  
ATOM   3897  N   THR B 497     -48.144  -7.417  11.378  1.00 57.76           N  
ATOM   3898  CA  THR B 497     -48.491  -7.528  12.791  1.00 57.76           C  
ATOM   3899  C   THR B 497     -49.955  -7.162  13.019  1.00 57.76           C  
ATOM   3900  CB  THR B 497     -47.592  -6.629  13.659  1.00 57.76           C  
ATOM   3901  O   THR B 497     -50.409  -6.101  12.586  1.00 57.76           O  
ATOM   3902  CG2 THR B 497     -46.712  -7.461  14.586  1.00 57.76           C  
ATOM   3903  OG1 THR B 497     -46.756  -5.835  12.809  1.00 57.76           O  
ATOM   3904  N   THR B 498     -50.917  -8.135  12.912  1.00 55.70           N  
ATOM   3905  CA  THR B 498     -52.304  -7.860  13.271  1.00 55.70           C  
ATOM   3906  C   THR B 498     -52.401  -7.352  14.707  1.00 55.70           C  
ATOM   3907  CB  THR B 498     -53.183  -9.114  13.106  1.00 55.70           C  
ATOM   3908  O   THR B 498     -51.879  -7.981  15.630  1.00 55.70           O  
ATOM   3909  CG2 THR B 498     -53.827  -9.157  11.724  1.00 55.70           C  
ATOM   3910  OG1 THR B 498     -52.374 -10.284  13.282  1.00 55.70           O  
ATOM   3911  N   ALA B 499     -52.456  -5.973  14.828  1.00 56.72           N  
ATOM   3912  CA  ALA B 499     -52.771  -5.414  16.140  1.00 56.72           C  
ATOM   3913  C   ALA B 499     -54.093  -5.964  16.667  1.00 56.72           C  
ATOM   3914  CB  ALA B 499     -52.822  -3.889  16.071  1.00 56.72           C  
ATOM   3915  O   ALA B 499     -55.124  -5.869  15.996  1.00 56.72           O  
ATOM   3916  N   VAL B 500     -54.233  -7.248  17.179  1.00 52.84           N  
ATOM   3917  CA  VAL B 500     -55.473  -7.782  17.734  1.00 52.84           C  
ATOM   3918  C   VAL B 500     -55.939  -6.907  18.895  1.00 52.84           C  
ATOM   3919  CB  VAL B 500     -55.301  -9.244  18.203  1.00 52.84           C  
ATOM   3920  O   VAL B 500     -55.184  -6.665  19.840  1.00 52.84           O  
ATOM   3921  CG1 VAL B 500     -56.651  -9.852  18.581  1.00 52.84           C  
ATOM   3922  CG2 VAL B 500     -54.621 -10.077  17.118  1.00 52.84           C  
ATOM   3923  N   GLU B 501     -56.875  -5.915  18.675  1.00 51.13           N  
ATOM   3924  CA  GLU B 501     -57.496  -5.087  19.704  1.00 51.13           C  
ATOM   3925  C   GLU B 501     -58.260  -5.941  20.713  1.00 51.13           C  
ATOM   3926  CB  GLU B 501     -58.433  -4.055  19.072  1.00 51.13           C  
ATOM   3927  O   GLU B 501     -58.924  -5.411  21.606  1.00 51.13           O  
ATOM   3928  CG  GLU B 501     -57.837  -2.658  18.982  1.00 51.13           C  
ATOM   3929  CD  GLU B 501     -58.780  -1.643  18.355  1.00 51.13           C  
ATOM   3930  OE1 GLU B 501     -58.425  -0.444  18.289  1.00 51.13           O  
ATOM   3931  OE2 GLU B 501     -59.884  -2.049  17.928  1.00 51.13           O  
ATOM   3932  N   GLY B 502     -58.384  -7.305  20.646  1.00 46.25           N  
ATOM   3933  CA  GLY B 502     -59.504  -7.860  21.389  1.00 46.25           C  
ATOM   3934  C   GLY B 502     -59.399  -7.634  22.885  1.00 46.25           C  
ATOM   3935  O   GLY B 502     -60.370  -7.833  23.618  1.00 46.25           O  
ATOM   3936  N   ALA B 503     -58.240  -7.768  23.622  1.00 40.41           N  
ATOM   3937  CA  ALA B 503     -58.432  -8.253  24.986  1.00 40.41           C  
ATOM   3938  C   ALA B 503     -59.001  -7.158  25.883  1.00 40.41           C  
ATOM   3939  CB  ALA B 503     -57.114  -8.772  25.556  1.00 40.41           C  
ATOM   3940  O   ALA B 503     -59.205  -7.370  27.080  1.00 40.41           O  
ATOM   3941  N   GLU B 504     -59.726  -5.968  25.405  1.00 31.62           N  
ATOM   3942  CA  GLU B 504     -60.763  -5.673  26.389  1.00 31.62           C  
ATOM   3943  C   GLU B 504     -62.030  -6.478  26.113  1.00 31.62           C  
ATOM   3944  CB  GLU B 504     -61.083  -4.176  26.401  1.00 31.62           C  
ATOM   3945  O   GLU B 504     -62.415  -6.663  24.957  1.00 31.62           O  
ATOM   3946  CG  GLU B 504     -60.319  -3.392  27.458  1.00 31.62           C  
ATOM   3947  CD  GLU B 504     -60.661  -1.911  27.471  1.00 31.62           C  
ATOM   3948  OE1 GLU B 504     -60.230  -1.197  28.405  1.00 31.62           O  
ATOM   3949  OE2 GLU B 504     -61.367  -1.461  26.541  1.00 31.62           O  
TER    3950      GLU B 504                                                      
ATOM   3951  N   MET C   1     -11.792  18.948  98.329  1.00 24.93           N  
ATOM   3952  CA  MET C   1     -11.826  18.259  99.616  1.00 24.93           C  
ATOM   3953  C   MET C   1     -10.506  18.429 100.360  1.00 24.93           C  
ATOM   3954  CB  MET C   1     -12.130  16.772  99.422  1.00 24.93           C  
ATOM   3955  O   MET C   1      -9.531  18.929  99.797  1.00 24.93           O  
ATOM   3956  CG  MET C   1     -13.604  16.471  99.202  1.00 24.93           C  
ATOM   3957  SD  MET C   1     -14.310  15.413 100.525  1.00 24.93           S  
ATOM   3958  CE  MET C   1     -14.982  14.057  99.525  1.00 24.93           C  
ATOM   3959  N   ALA C   2      -9.766  17.367 100.711  1.00 26.01           N  
ATOM   3960  CA  ALA C   2      -9.246  16.908 101.996  1.00 26.01           C  
ATOM   3961  C   ALA C   2      -7.806  17.370 102.201  1.00 26.01           C  
ATOM   3962  CB  ALA C   2      -9.332  15.387 102.093  1.00 26.01           C  
ATOM   3963  O   ALA C   2      -7.430  17.778 103.303  1.00 26.01           O  
ATOM   3964  N   GLY C   3      -6.900  17.107 101.436  1.00 21.53           N  
ATOM   3965  CA  GLY C   3      -5.877  16.254 102.020  1.00 21.53           C  
ATOM   3966  C   GLY C   3      -4.870  17.019 102.858  1.00 21.53           C  
ATOM   3967  O   GLY C   3      -4.846  16.887 104.083  1.00 21.53           O  
ATOM   3968  N   ARG C   4      -3.646  17.177 102.510  1.00 19.87           N  
ATOM   3969  CA  ARG C   4      -2.495  16.575 103.175  1.00 19.87           C  
ATOM   3970  C   ARG C   4      -1.920  17.515 104.230  1.00 19.87           C  
ATOM   3971  CB  ARG C   4      -1.415  16.209 102.155  1.00 19.87           C  
ATOM   3972  O   ARG C   4      -2.211  18.712 104.227  1.00 19.87           O  
ATOM   3973  CG  ARG C   4      -1.400  14.736 101.777  1.00 19.87           C  
ATOM   3974  CD  ARG C   4      -0.248  14.407 100.837  1.00 19.87           C  
ATOM   3975  NE  ARG C   4      -0.172  12.976 100.558  1.00 19.87           N  
ATOM   3976  NH1 ARG C   4       1.861  13.087  99.465  1.00 19.87           N  
ATOM   3977  NH2 ARG C   4       0.797  11.072  99.714  1.00 19.87           N  
ATOM   3978  CZ  ARG C   4       0.828  12.382  99.913  1.00 19.87           C  
ATOM   3979  N   SER C   5      -0.629  17.562 104.563  1.00 19.76           N  
ATOM   3980  CA  SER C   5       0.085  17.091 105.745  1.00 19.76           C  
ATOM   3981  C   SER C   5       0.586  18.257 106.590  1.00 19.76           C  
ATOM   3982  CB  SER C   5       1.261  16.200 105.342  1.00 19.76           C  
ATOM   3983  O   SER C   5       0.463  18.240 107.817  1.00 19.76           O  
ATOM   3984  OG  SER C   5       2.430  16.555 106.060  1.00 19.76           O  
ATOM   3985  N   LEU C   6       1.558  19.174 106.238  1.00 18.57           N  
ATOM   3986  CA  LEU C   6       2.879  18.948 106.814  1.00 18.57           C  
ATOM   3987  C   LEU C   6       3.016  19.659 108.156  1.00 18.57           C  
ATOM   3988  CB  LEU C   6       3.972  19.428 105.855  1.00 18.57           C  
ATOM   3989  O   LEU C   6       2.254  20.581 108.456  1.00 18.57           O  
ATOM   3990  CG  LEU C   6       4.420  18.432 104.785  1.00 18.57           C  
ATOM   3991  CD1 LEU C   6       4.857  19.170 103.524  1.00 18.57           C  
ATOM   3992  CD2 LEU C   6       5.546  17.550 105.312  1.00 18.57           C  
ATOM   3993  N   THR C   7       4.256  19.769 108.760  1.00 18.73           N  
ATOM   3994  CA  THR C   7       4.848  19.445 110.053  1.00 18.73           C  
ATOM   3995  C   THR C   7       4.873  20.673 110.959  1.00 18.73           C  
ATOM   3996  CB  THR C   7       6.277  18.895 109.891  1.00 18.73           C  
ATOM   3997  O   THR C   7       4.478  20.599 112.124  1.00 18.73           O  
ATOM   3998  CG2 THR C   7       6.258  17.423 109.490  1.00 18.73           C  
ATOM   3999  OG1 THR C   7       6.960  19.645 108.878  1.00 18.73           O  
ATOM   4000  N   SER C   8       5.922  21.644 110.953  1.00 18.73           N  
ATOM   4001  CA  SER C   8       7.000  21.582 111.935  1.00 18.73           C  
ATOM   4002  C   SER C   8       6.741  22.531 113.100  1.00 18.73           C  
ATOM   4003  CB  SER C   8       8.341  21.918 111.281  1.00 18.73           C  
ATOM   4004  O   SER C   8       5.900  23.427 113.003  1.00 18.73           O  
ATOM   4005  OG  SER C   8       9.408  21.724 112.194  1.00 18.73           O  
ATOM   4006  N   LYS C   9       7.862  23.009 113.869  1.00 18.50           N  
ATOM   4007  CA  LYS C   9       8.292  22.917 115.261  1.00 18.50           C  
ATOM   4008  C   LYS C   9       8.063  24.234 115.995  1.00 18.50           C  
ATOM   4009  CB  LYS C   9       9.767  22.521 115.342  1.00 18.50           C  
ATOM   4010  O   LYS C   9       7.519  24.248 117.102  1.00 18.50           O  
ATOM   4011  CG  LYS C   9      10.003  21.114 115.872  1.00 18.50           C  
ATOM   4012  CD  LYS C   9      11.489  20.787 115.946  1.00 18.50           C  
ATOM   4013  CE  LYS C   9      11.728  19.396 116.519  1.00 18.50           C  
ATOM   4014  NZ  LYS C   9      13.139  18.950 116.321  1.00 18.50           N  
ATOM   4015  N   ALA C  10       9.001  25.314 115.894  1.00 18.14           N  
ATOM   4016  CA  ALA C  10       9.946  25.494 116.994  1.00 18.14           C  
ATOM   4017  C   ALA C  10       9.412  26.492 118.017  1.00 18.14           C  
ATOM   4018  CB  ALA C  10      11.300  25.956 116.461  1.00 18.14           C  
ATOM   4019  O   ALA C  10       8.481  27.249 117.729  1.00 18.14           O  
ATOM   4020  N   GLU C  11      10.305  27.628 118.478  1.00 18.12           N  
ATOM   4021  CA  GLU C  11      10.958  27.797 119.773  1.00 18.12           C  
ATOM   4022  C   GLU C  11      10.259  28.865 120.609  1.00 18.12           C  
ATOM   4023  CB  GLU C  11      12.434  28.157 119.588  1.00 18.12           C  
ATOM   4024  O   GLU C  11       9.448  29.635 120.090  1.00 18.12           O  
ATOM   4025  CG  GLU C  11      13.372  26.961 119.652  1.00 18.12           C  
ATOM   4026  CD  GLU C  11      14.763  27.315 120.153  1.00 18.12           C  
ATOM   4027  OE1 GLU C  11      15.499  26.403 120.595  1.00 18.12           O  
ATOM   4028  OE2 GLU C  11      15.119  28.513 120.105  1.00 18.12           O  
ATOM   4029  N   PRO C  12      11.115  30.061 121.188  1.00 19.30           N  
ATOM   4030  CA  PRO C  12      11.463  30.299 122.591  1.00 19.30           C  
ATOM   4031  C   PRO C  12      10.571  31.347 123.251  1.00 19.30           C  
ATOM   4032  CB  PRO C  12      12.913  30.784 122.517  1.00 19.30           C  
ATOM   4033  O   PRO C  12       9.775  32.001 122.573  1.00 19.30           O  
ATOM   4034  CG  PRO C  12      13.065  31.323 121.131  1.00 19.30           C  
ATOM   4035  CD  PRO C  12      11.793  31.064 120.376  1.00 19.30           C  
ATOM   4036  N   THR C  13      11.297  32.604 123.817  1.00 17.62           N  
ATOM   4037  CA  THR C  13      11.509  32.981 125.210  1.00 17.62           C  
ATOM   4038  C   THR C  13      10.583  34.126 125.608  1.00 17.62           C  
ATOM   4039  CB  THR C  13      12.973  33.390 125.460  1.00 17.62           C  
ATOM   4040  O   THR C  13       9.771  34.584 124.801  1.00 17.62           O  
ATOM   4041  CG2 THR C  13      13.846  32.170 125.736  1.00 17.62           C  
ATOM   4042  OG1 THR C  13      13.476  34.073 124.306  1.00 17.62           O  
ATOM   4043  N   ALA C  14      11.214  35.504 125.949  1.00 18.07           N  
ATOM   4044  CA  ALA C  14      11.394  35.998 127.312  1.00 18.07           C  
ATOM   4045  C   ALA C  14      10.348  37.054 127.656  1.00 18.07           C  
ATOM   4046  CB  ALA C  14      12.799  36.567 127.491  1.00 18.07           C  
ATOM   4047  O   ALA C  14       9.627  37.532 126.776  1.00 18.07           O  
ATOM   4048  N   GLY C  15      10.849  38.477 127.949  1.00 17.26           N  
ATOM   4049  CA  GLY C  15      10.945  39.065 129.276  1.00 17.26           C  
ATOM   4050  C   GLY C  15       9.860  40.087 129.555  1.00 17.26           C  
ATOM   4051  O   GLY C  15       8.945  39.831 130.341  1.00 17.26           O  
ATOM   4052  N   ALA C  16      10.173  41.526 129.344  1.00 17.17           N  
ATOM   4053  CA  ALA C  16      10.438  42.479 130.419  1.00 17.17           C  
ATOM   4054  C   ALA C  16       9.178  43.258 130.784  1.00 17.17           C  
ATOM   4055  CB  ALA C  16      11.555  43.438 130.016  1.00 17.17           C  
ATOM   4056  O   ALA C  16       8.213  43.284 130.017  1.00 17.17           O  
ATOM   4057  N   VAL C  17       9.359  44.738 131.222  1.00 18.36           N  
ATOM   4058  CA  VAL C  17       9.170  45.344 132.536  1.00 18.36           C  
ATOM   4059  C   VAL C  17       7.864  46.136 132.557  1.00 18.36           C  
ATOM   4060  CB  VAL C  17      10.355  46.260 132.915  1.00 18.36           C  
ATOM   4061  O   VAL C  17       7.209  46.293 131.524  1.00 18.36           O  
ATOM   4062  CG1 VAL C  17      10.667  46.150 134.406  1.00 18.36           C  
ATOM   4063  CG2 VAL C  17      11.586  45.910 132.081  1.00 18.36           C  
ATOM   4064  N   ASP C  18       7.940  47.673 132.684  1.00 18.90           N  
ATOM   4065  CA  ASP C  18       7.712  48.493 133.870  1.00 18.90           C  
ATOM   4066  C   ASP C  18       6.376  49.227 133.782  1.00 18.90           C  
ATOM   4067  CB  ASP C  18       8.852  49.496 134.056  1.00 18.90           C  
ATOM   4068  O   ASP C  18       5.776  49.309 132.708  1.00 18.90           O  
ATOM   4069  CG  ASP C  18       9.542  49.367 135.402  1.00 18.90           C  
ATOM   4070  OD1 ASP C  18       9.014  48.668 136.294  1.00 18.90           O  
ATOM   4071  OD2 ASP C  18      10.622  49.973 135.575  1.00 18.90           O  
ATOM   4072  N   ARG C  19       6.253  50.605 134.481  1.00 19.47           N  
ATOM   4073  CA  ARG C  19       5.425  51.116 135.568  1.00 19.47           C  
ATOM   4074  C   ARG C  19       4.380  52.096 135.046  1.00 19.47           C  
ATOM   4075  CB  ARG C  19       6.292  51.793 136.632  1.00 19.47           C  
ATOM   4076  O   ARG C  19       3.208  52.020 135.420  1.00 19.47           O  
ATOM   4077  CG  ARG C  19       6.155  51.182 138.017  1.00 19.47           C  
ATOM   4078  CD  ARG C  19       7.041  51.888 139.035  1.00 19.47           C  
ATOM   4079  NE  ARG C  19       7.025  51.208 140.327  1.00 19.47           N  
ATOM   4080  NH1 ARG C  19       8.642  52.551 141.286  1.00 19.47           N  
ATOM   4081  NH2 ARG C  19       7.691  50.852 142.496  1.00 19.47           N  
ATOM   4082  CZ  ARG C  19       7.786  51.539 141.367  1.00 19.47           C  
ATOM   4083  N   ALA C  20       4.732  53.412 134.551  1.00 17.68           N  
ATOM   4084  CA  ALA C  20       4.663  54.566 135.443  1.00 17.68           C  
ATOM   4085  C   ALA C  20       3.315  55.271 135.324  1.00 17.68           C  
ATOM   4086  CB  ALA C  20       5.799  55.540 135.141  1.00 17.68           C  
ATOM   4087  O   ALA C  20       2.527  54.970 134.425  1.00 17.68           O  
ATOM   4088  N   GLU C  21       3.229  56.697 134.908  1.00 18.63           N  
ATOM   4089  CA  GLU C  21       2.968  57.951 135.609  1.00 18.63           C  
ATOM   4090  C   GLU C  21       1.575  58.485 135.285  1.00 18.63           C  
ATOM   4091  CB  GLU C  21       4.028  58.997 135.253  1.00 18.63           C  
ATOM   4092  O   GLU C  21       1.138  58.434 134.133  1.00 18.63           O  
ATOM   4093  CG  GLU C  21       4.700  59.627 136.464  1.00 18.63           C  
ATOM   4094  CD  GLU C  21       5.766  60.647 136.096  1.00 18.63           C  
ATOM   4095  OE1 GLU C  21       6.278  61.344 137.001  1.00 18.63           O  
ATOM   4096  OE2 GLU C  21       6.091  60.750 134.892  1.00 18.63           O  
ATOM   4097  N   LYS C  22       0.872  59.310 136.206  1.00 22.17           N  
ATOM   4098  CA  LYS C  22      -0.481  59.506 136.720  1.00 22.17           C  
ATOM   4099  C   LYS C  22      -1.196  60.627 135.973  1.00 22.17           C  
ATOM   4100  CB  LYS C  22      -0.446  59.813 138.218  1.00 22.17           C  
ATOM   4101  O   LYS C  22      -2.418  60.590 135.809  1.00 22.17           O  
ATOM   4102  CG  LYS C  22      -1.266  58.852 139.067  1.00 22.17           C  
ATOM   4103  CD  LYS C  22      -1.120  59.155 140.552  1.00 22.17           C  
ATOM   4104  CE  LYS C  22      -1.919  58.177 141.404  1.00 22.17           C  
ATOM   4105  NZ  LYS C  22      -1.821  58.501 142.858  1.00 22.17           N  
ATOM   4106  N   ALA C  23      -0.564  61.872 135.671  1.00 19.08           N  
ATOM   4107  CA  ALA C  23      -0.925  63.113 136.352  1.00 19.08           C  
ATOM   4108  C   ALA C  23      -2.172  63.736 135.731  1.00 19.08           C  
ATOM   4109  CB  ALA C  23       0.237  64.101 136.309  1.00 19.08           C  
ATOM   4110  O   ALA C  23      -2.562  63.381 134.616  1.00 19.08           O  
ATOM   4111  N   GLY C  24      -2.400  65.259 135.705  1.00 19.38           N  
ATOM   4112  CA  GLY C  24      -3.151  66.243 136.468  1.00 19.38           C  
ATOM   4113  C   GLY C  24      -4.149  67.016 135.626  1.00 19.38           C  
ATOM   4114  O   GLY C  24      -5.295  67.212 136.036  1.00 19.38           O  
ATOM   4115  N   GLY C  25      -3.890  67.926 134.534  1.00 18.55           N  
ATOM   4116  CA  GLY C  25      -3.989  69.374 134.617  1.00 18.55           C  
ATOM   4117  C   GLY C  25      -5.372  69.898 134.279  1.00 18.55           C  
ATOM   4118  O   GLY C  25      -6.222  69.151 133.789  1.00 18.55           O  
ATOM   4119  N   GLN C  26      -5.710  71.407 134.018  1.00 20.61           N  
ATOM   4120  CA  GLN C  26      -6.418  72.539 134.607  1.00 20.61           C  
ATOM   4121  C   GLN C  26      -7.703  72.842 133.842  1.00 20.61           C  
ATOM   4122  CB  GLN C  26      -5.521  73.778 134.637  1.00 20.61           C  
ATOM   4123  O   GLN C  26      -7.919  72.318 132.747  1.00 20.61           O  
ATOM   4124  CG  GLN C  26      -4.947  74.088 136.013  1.00 20.61           C  
ATOM   4125  CD  GLN C  26      -4.037  75.302 136.009  1.00 20.61           C  
ATOM   4126  NE2 GLN C  26      -3.563  75.691 137.187  1.00 20.61           N  
ATOM   4127  OE1 GLN C  26      -3.762  75.885 134.955  1.00 20.61           O  
ATOM   4128  N   ASP C  27      -8.088  74.289 133.293  1.00 23.84           N  
ATOM   4129  CA  ASP C  27      -8.912  75.370 133.825  1.00 23.84           C  
ATOM   4130  C   ASP C  27     -10.086  75.673 132.896  1.00 23.84           C  
ATOM   4131  CB  ASP C  27      -8.071  76.630 134.039  1.00 23.84           C  
ATOM   4132  O   ASP C  27     -11.232  75.752 133.342  1.00 23.84           O  
ATOM   4133  CG  ASP C  27      -7.640  76.817 135.483  1.00 23.84           C  
ATOM   4134  OD1 ASP C  27      -8.218  76.167 136.381  1.00 23.84           O  
ATOM   4135  OD2 ASP C  27      -6.717  77.625 135.726  1.00 23.84           O  
ATOM   4136  N   THR C  28      -9.981  76.589 131.657  1.00 21.95           N  
ATOM   4137  CA  THR C  28     -10.420  77.980 131.661  1.00 21.95           C  
ATOM   4138  C   THR C  28     -11.783  78.119 130.989  1.00 21.95           C  
ATOM   4139  CB  THR C  28      -9.400  78.890 130.951  1.00 21.95           C  
ATOM   4140  O   THR C  28     -12.683  78.768 131.527  1.00 21.95           O  
ATOM   4141  CG2 THR C  28      -8.297  79.331 131.908  1.00 21.95           C  
ATOM   4142  OG1 THR C  28      -8.811  78.175 129.857  1.00 21.95           O  
ATOM   4143  N   SER C  29     -11.976  78.180 129.517  1.00 23.20           N  
ATOM   4144  CA  SER C  29     -12.448  79.343 128.773  1.00 23.20           C  
ATOM   4145  C   SER C  29     -13.947  79.259 128.508  1.00 23.20           C  
ATOM   4146  CB  SER C  29     -11.695  79.473 127.448  1.00 23.20           C  
ATOM   4147  O   SER C  29     -14.391  78.476 127.665  1.00 23.20           O  
ATOM   4148  OG  SER C  29     -12.184  80.572 126.697  1.00 23.20           O  
ATOM   4149  N   SER C  30     -14.805  79.075 129.528  1.00 30.03           N  
ATOM   4150  CA  SER C  30     -16.218  78.713 129.485  1.00 30.03           C  
ATOM   4151  C   SER C  30     -17.074  79.880 129.006  1.00 30.03           C  
ATOM   4152  CB  SER C  30     -16.696  78.252 130.863  1.00 30.03           C  
ATOM   4153  O   SER C  30     -18.303  79.830 129.086  1.00 30.03           O  
ATOM   4154  OG  SER C  30     -16.398  76.882 131.067  1.00 30.03           O  
ATOM   4155  N   GLN C  31     -16.455  81.117 128.658  1.00 28.39           N  
ATOM   4156  CA  GLN C  31     -16.915  82.444 129.055  1.00 28.39           C  
ATOM   4157  C   GLN C  31     -18.100  82.892 128.205  1.00 28.39           C  
ATOM   4158  CB  GLN C  31     -15.777  83.461 128.948  1.00 28.39           C  
ATOM   4159  O   GLN C  31     -19.059  83.470 128.722  1.00 28.39           O  
ATOM   4160  CG  GLN C  31     -15.702  84.426 130.124  1.00 28.39           C  
ATOM   4161  CD  GLN C  31     -14.630  84.045 131.127  1.00 28.39           C  
ATOM   4162  NE2 GLN C  31     -14.687  84.646 132.311  1.00 28.39           N  
ATOM   4163  OE1 GLN C  31     -13.759  83.218 130.841  1.00 28.39           O  
ATOM   4164  N   LYS C  32     -18.126  82.846 126.789  1.00 28.90           N  
ATOM   4165  CA  LYS C  32     -18.494  83.978 125.944  1.00 28.90           C  
ATOM   4166  C   LYS C  32     -20.010  84.103 125.820  1.00 28.90           C  
ATOM   4167  CB  LYS C  32     -17.865  83.840 124.556  1.00 28.90           C  
ATOM   4168  O   LYS C  32     -20.514  85.073 125.251  1.00 28.90           O  
ATOM   4169  CG  LYS C  32     -16.501  84.501 124.426  1.00 28.90           C  
ATOM   4170  CD  LYS C  32     -15.943  84.360 123.016  1.00 28.90           C  
ATOM   4171  CE  LYS C  32     -14.553  84.970 122.899  1.00 28.90           C  
ATOM   4172  NZ  LYS C  32     -13.930  84.679 121.574  1.00 28.90           N  
ATOM   4173  N   ILE C  33     -20.823  83.036 126.328  1.00 35.21           N  
ATOM   4174  CA  ILE C  33     -22.211  82.837 125.928  1.00 35.21           C  
ATOM   4175  C   ILE C  33     -23.089  83.918 126.555  1.00 35.21           C  
ATOM   4176  CB  ILE C  33     -22.719  81.434 126.330  1.00 35.21           C  
ATOM   4177  O   ILE C  33     -24.199  84.175 126.084  1.00 35.21           O  
ATOM   4178  CG1 ILE C  33     -21.985  80.351 125.531  1.00 35.21           C  
ATOM   4179  CG2 ILE C  33     -24.234  81.330 126.128  1.00 35.21           C  
ATOM   4180  CD1 ILE C  33     -22.162  78.945 126.087  1.00 35.21           C  
ATOM   4181  N   GLU C  34     -22.487  84.589 127.760  1.00 36.03           N  
ATOM   4182  CA  GLU C  34     -23.146  85.067 128.971  1.00 36.03           C  
ATOM   4183  C   GLU C  34     -23.733  86.461 128.767  1.00 36.03           C  
ATOM   4184  CB  GLU C  34     -22.167  85.076 130.148  1.00 36.03           C  
ATOM   4185  O   GLU C  34     -24.713  86.829 129.418  1.00 36.03           O  
ATOM   4186  CG  GLU C  34     -22.481  84.040 131.218  1.00 36.03           C  
ATOM   4187  CD  GLU C  34     -21.280  83.683 132.078  1.00 36.03           C  
ATOM   4188  OE1 GLU C  34     -21.393  82.774 132.932  1.00 36.03           O  
ATOM   4189  OE2 GLU C  34     -20.216  84.317 131.897  1.00 36.03           O  
ATOM   4190  N   ASP C  35     -23.101  87.297 127.849  1.00 38.27           N  
ATOM   4191  CA  ASP C  35     -23.109  88.756 127.810  1.00 38.27           C  
ATOM   4192  C   ASP C  35     -24.429  89.283 127.251  1.00 38.27           C  
ATOM   4193  CB  ASP C  35     -21.939  89.278 126.974  1.00 38.27           C  
ATOM   4194  O   ASP C  35     -24.969  90.273 127.750  1.00 38.27           O  
ATOM   4195  CG  ASP C  35     -20.652  89.407 127.771  1.00 38.27           C  
ATOM   4196  OD1 ASP C  35     -20.699  89.348 129.018  1.00 38.27           O  
ATOM   4197  OD2 ASP C  35     -19.583  89.572 127.145  1.00 38.27           O  
ATOM   4198  N   LEU C  36     -25.094  88.649 126.213  1.00 35.08           N  
ATOM   4199  CA  LEU C  36     -26.074  89.350 125.392  1.00 35.08           C  
ATOM   4200  C   LEU C  36     -27.415  89.448 126.111  1.00 35.08           C  
ATOM   4201  CB  LEU C  36     -26.253  88.641 124.047  1.00 35.08           C  
ATOM   4202  O   LEU C  36     -28.106  90.464 126.009  1.00 35.08           O  
ATOM   4203  CG  LEU C  36     -26.250  89.532 122.804  1.00 35.08           C  
ATOM   4204  CD1 LEU C  36     -24.905  89.445 122.092  1.00 35.08           C  
ATOM   4205  CD2 LEU C  36     -27.386  89.142 121.864  1.00 35.08           C  
ATOM   4206  N   MET C  37     -27.727  88.433 127.067  1.00 38.22           N  
ATOM   4207  CA  MET C  37     -29.103  88.342 127.548  1.00 38.22           C  
ATOM   4208  C   MET C  37     -29.417  89.477 128.517  1.00 38.22           C  
ATOM   4209  CB  MET C  37     -29.347  86.992 128.226  1.00 38.22           C  
ATOM   4210  O   MET C  37     -30.514  90.039 128.486  1.00 38.22           O  
ATOM   4211  CG  MET C  37     -29.846  85.912 127.280  1.00 38.22           C  
ATOM   4212  SD  MET C  37     -31.347  85.065 127.909  1.00 38.22           S  
ATOM   4213  CE  MET C  37     -30.581  83.746 128.892  1.00 38.22           C  
ATOM   4214  N   GLU C  38     -28.413  89.761 129.583  1.00 40.65           N  
ATOM   4215  CA  GLU C  38     -28.538  90.349 130.914  1.00 40.65           C  
ATOM   4216  C   GLU C  38     -28.585  91.873 130.841  1.00 40.65           C  
ATOM   4217  CB  GLU C  38     -27.381  89.900 131.811  1.00 40.65           C  
ATOM   4218  O   GLU C  38     -29.259  92.517 131.647  1.00 40.65           O  
ATOM   4219  CG  GLU C  38     -27.820  89.425 133.188  1.00 40.65           C  
ATOM   4220  CD  GLU C  38     -26.665  88.949 134.054  1.00 40.65           C  
ATOM   4221  OE1 GLU C  38     -26.904  88.540 135.213  1.00 40.65           O  
ATOM   4222  OE2 GLU C  38     -25.511  88.986 133.571  1.00 40.65           O  
ATOM   4223  N   MET C  39     -27.901  92.458 129.935  1.00 39.10           N  
ATOM   4224  CA  MET C  39     -27.684  93.870 129.633  1.00 39.10           C  
ATOM   4225  C   MET C  39     -28.962  94.517 129.109  1.00 39.10           C  
ATOM   4226  CB  MET C  39     -26.557  94.036 128.613  1.00 39.10           C  
ATOM   4227  O   MET C  39     -28.964  95.696 128.752  1.00 39.10           O  
ATOM   4228  CG  MET C  39     -25.668  95.241 128.872  1.00 39.10           C  
ATOM   4229  SD  MET C  39     -24.052  95.120 128.011  1.00 39.10           S  
ATOM   4230  CE  MET C  39     -24.599  95.238 126.285  1.00 39.10           C  
ATOM   4231  N   VAL C  40     -30.080  93.871 129.111  1.00 38.89           N  
ATOM   4232  CA  VAL C  40     -31.424  94.253 128.692  1.00 38.89           C  
ATOM   4233  C   VAL C  40     -32.022  95.229 129.703  1.00 38.89           C  
ATOM   4234  CB  VAL C  40     -32.342  93.020 128.535  1.00 38.89           C  
ATOM   4235  O   VAL C  40     -32.604  96.248 129.323  1.00 38.89           O  
ATOM   4236  CG1 VAL C  40     -33.791  93.451 128.315  1.00 38.89           C  
ATOM   4237  CG2 VAL C  40     -31.861  92.142 127.381  1.00 38.89           C  
ATOM   4238  N   GLN C  41     -31.843  94.810 131.061  1.00 35.99           N  
ATOM   4239  CA  GLN C  41     -32.650  95.278 132.182  1.00 35.99           C  
ATOM   4240  C   GLN C  41     -32.242  96.687 132.604  1.00 35.99           C  
ATOM   4241  CB  GLN C  41     -32.530  94.320 133.368  1.00 35.99           C  
ATOM   4242  O   GLN C  41     -33.095  97.518 132.921  1.00 35.99           O  
ATOM   4243  CG  GLN C  41     -33.784  93.494 133.620  1.00 35.99           C  
ATOM   4244  CD  GLN C  41     -33.576  92.416 134.667  1.00 35.99           C  
ATOM   4245  NE2 GLN C  41     -34.495  91.458 134.723  1.00 35.99           N  
ATOM   4246  OE1 GLN C  41     -32.597  92.444 135.420  1.00 35.99           O  
ATOM   4247  N   LYS C  42     -30.824  96.846 132.864  1.00 37.83           N  
ATOM   4248  CA  LYS C  42     -30.266  97.997 133.568  1.00 37.83           C  
ATOM   4249  C   LYS C  42     -30.567  99.296 132.825  1.00 37.83           C  
ATOM   4250  CB  LYS C  42     -28.757  97.836 133.751  1.00 37.83           C  
ATOM   4251  O   LYS C  42     -30.733 100.348 133.444  1.00 37.83           O  
ATOM   4252  CG  LYS C  42     -28.348  97.353 135.135  1.00 37.83           C  
ATOM   4253  CD  LYS C  42     -26.833  97.312 135.288  1.00 37.83           C  
ATOM   4254  CE  LYS C  42     -26.423  96.750 136.643  1.00 37.83           C  
ATOM   4255  NZ  LYS C  42     -24.938  96.652 136.775  1.00 37.83           N  
ATOM   4256  N   LEU C  43     -30.480  99.240 131.561  1.00 36.91           N  
ATOM   4257  CA  LEU C  43     -30.484 100.436 130.726  1.00 36.91           C  
ATOM   4258  C   LEU C  43     -31.840 101.133 130.783  1.00 36.91           C  
ATOM   4259  CB  LEU C  43     -30.141 100.081 129.277  1.00 36.91           C  
ATOM   4260  O   LEU C  43     -32.099 102.059 130.011  1.00 36.91           O  
ATOM   4261  CG  LEU C  43     -28.653 100.046 128.922  1.00 36.91           C  
ATOM   4262  CD1 LEU C  43     -28.410  99.103 127.749  1.00 36.91           C  
ATOM   4263  CD2 LEU C  43     -28.147 101.448 128.602  1.00 36.91           C  
ATOM   4264  N   GLN C  44     -32.677 100.744 131.707  1.00 34.46           N  
ATOM   4265  CA  GLN C  44     -34.038 101.211 131.948  1.00 34.46           C  
ATOM   4266  C   GLN C  44     -34.041 102.619 132.536  1.00 34.46           C  
ATOM   4267  CB  GLN C  44     -34.778 100.251 132.882  1.00 34.46           C  
ATOM   4268  O   GLN C  44     -34.959 103.402 132.281  1.00 34.46           O  
ATOM   4269  CG  GLN C  44     -35.722  99.299 132.162  1.00 34.46           C  
ATOM   4270  CD  GLN C  44     -36.436  98.352 133.109  1.00 34.46           C  
ATOM   4271  NE2 GLN C  44     -37.335  97.537 132.567  1.00 34.46           N  
ATOM   4272  OE1 GLN C  44     -36.181  98.353 134.317  1.00 34.46           O  
ATOM   4273  N   LYS C  45     -33.171 102.790 133.554  1.00 32.68           N  
ATOM   4274  CA  LYS C  45     -33.508 103.905 134.434  1.00 32.68           C  
ATOM   4275  C   LYS C  45     -33.427 105.235 133.691  1.00 32.68           C  
ATOM   4276  CB  LYS C  45     -32.583 103.927 135.651  1.00 32.68           C  
ATOM   4277  O   LYS C  45     -34.253 106.125 133.907  1.00 32.68           O  
ATOM   4278  CG  LYS C  45     -33.228 103.405 136.928  1.00 32.68           C  
ATOM   4279  CD  LYS C  45     -32.284 103.523 138.118  1.00 32.68           C  
ATOM   4280  CE  LYS C  45     -32.896 102.924 139.378  1.00 32.68           C  
ATOM   4281  NZ  LYS C  45     -31.955 102.990 140.536  1.00 32.68           N  
ATOM   4282  N   VAL C  46     -32.190 105.459 133.157  1.00 36.09           N  
ATOM   4283  CA  VAL C  46     -31.805 106.831 132.843  1.00 36.09           C  
ATOM   4284  C   VAL C  46     -32.691 107.374 131.724  1.00 36.09           C  
ATOM   4285  CB  VAL C  46     -30.317 106.924 132.438  1.00 36.09           C  
ATOM   4286  O   VAL C  46     -33.105 106.627 130.835  1.00 36.09           O  
ATOM   4287  CG1 VAL C  46     -29.891 108.383 132.278  1.00 36.09           C  
ATOM   4288  CG2 VAL C  46     -29.438 106.218 133.469  1.00 36.09           C  
ATOM   4289  N   GLY C  47     -33.092 108.709 131.924  1.00 31.54           N  
ATOM   4290  CA  GLY C  47     -34.288 109.440 131.535  1.00 31.54           C  
ATOM   4291  C   GLY C  47     -34.510 109.466 130.034  1.00 31.54           C  
ATOM   4292  O   GLY C  47     -35.641 109.319 129.567  1.00 31.54           O  
ATOM   4293  N   SER C  48     -33.401 109.968 129.318  1.00 36.61           N  
ATOM   4294  CA  SER C  48     -33.607 110.737 128.095  1.00 36.61           C  
ATOM   4295  C   SER C  48     -33.920 109.825 126.914  1.00 36.61           C  
ATOM   4296  CB  SER C  48     -32.375 111.586 127.782  1.00 36.61           C  
ATOM   4297  O   SER C  48     -33.019 109.203 126.348  1.00 36.61           O  
ATOM   4298  OG  SER C  48     -31.185 110.863 128.047  1.00 36.61           O  
ATOM   4299  N   LEU C  49     -34.951 109.179 126.853  1.00 33.85           N  
ATOM   4300  CA  LEU C  49     -35.349 107.963 126.151  1.00 33.85           C  
ATOM   4301  C   LEU C  49     -35.560 108.237 124.666  1.00 33.85           C  
ATOM   4302  CB  LEU C  49     -36.627 107.385 126.763  1.00 33.85           C  
ATOM   4303  O   LEU C  49     -36.129 107.408 123.952  1.00 33.85           O  
ATOM   4304  CG  LEU C  49     -36.452 106.176 127.683  1.00 33.85           C  
ATOM   4305  CD1 LEU C  49     -37.118 106.435 129.031  1.00 33.85           C  
ATOM   4306  CD2 LEU C  49     -37.023 104.921 127.032  1.00 33.85           C  
ATOM   4307  N   GLU C  50     -35.493 109.531 124.071  1.00 34.65           N  
ATOM   4308  CA  GLU C  50     -36.240 109.681 122.826  1.00 34.65           C  
ATOM   4309  C   GLU C  50     -35.559 108.938 121.680  1.00 34.65           C  
ATOM   4310  CB  GLU C  50     -36.401 111.161 122.471  1.00 34.65           C  
ATOM   4311  O   GLU C  50     -34.386 109.178 121.388  1.00 34.65           O  
ATOM   4312  CG  GLU C  50     -37.792 111.713 122.749  1.00 34.65           C  
ATOM   4313  CD  GLU C  50     -37.990 113.130 122.235  1.00 34.65           C  
ATOM   4314  OE1 GLU C  50     -39.122 113.657 122.328  1.00 34.65           O  
ATOM   4315  OE2 GLU C  50     -37.005 113.718 121.735  1.00 34.65           O  
ATOM   4316  N   PRO C  51     -36.146 107.798 121.074  1.00 42.31           N  
ATOM   4317  CA  PRO C  51     -35.813 106.717 120.144  1.00 42.31           C  
ATOM   4318  C   PRO C  51     -35.548 107.219 118.726  1.00 42.31           C  
ATOM   4319  CB  PRO C  51     -37.056 105.823 120.183  1.00 42.31           C  
ATOM   4320  O   PRO C  51     -36.392 107.903 118.141  1.00 42.31           O  
ATOM   4321  CG  PRO C  51     -38.078 106.622 120.925  1.00 42.31           C  
ATOM   4322  CD  PRO C  51     -37.440 107.901 121.386  1.00 42.31           C  
ATOM   4323  N   ARG C  52     -34.350 107.715 118.207  1.00 46.56           N  
ATOM   4324  CA  ARG C  52     -34.344 108.443 116.942  1.00 46.56           C  
ATOM   4325  C   ARG C  52     -34.700 107.523 115.779  1.00 46.56           C  
ATOM   4326  CB  ARG C  52     -32.979 109.089 116.700  1.00 46.56           C  
ATOM   4327  O   ARG C  52     -34.156 106.423 115.661  1.00 46.56           O  
ATOM   4328  CG  ARG C  52     -32.988 110.606 116.801  1.00 46.56           C  
ATOM   4329  CD  ARG C  52     -31.587 111.189 116.680  1.00 46.56           C  
ATOM   4330  NE  ARG C  52     -31.610 112.648 116.663  1.00 46.56           N  
ATOM   4331  NH1 ARG C  52     -29.342 112.885 116.292  1.00 46.56           N  
ATOM   4332  NH2 ARG C  52     -30.676 114.739 116.483  1.00 46.56           N  
ATOM   4333  CZ  ARG C  52     -30.542 113.421 116.479  1.00 46.56           C  
ATOM   4334  N   VAL C  53     -35.763 107.679 114.727  1.00 56.15           N  
ATOM   4335  CA  VAL C  53     -36.458 107.260 113.515  1.00 56.15           C  
ATOM   4336  C   VAL C  53     -35.452 107.071 112.381  1.00 56.15           C  
ATOM   4337  CB  VAL C  53     -37.543 108.279 113.101  1.00 56.15           C  
ATOM   4338  O   VAL C  53     -35.579 106.143 111.579  1.00 56.15           O  
ATOM   4339  CG1 VAL C  53     -38.197 107.866 111.784  1.00 56.15           C  
ATOM   4340  CG2 VAL C  53     -38.592 108.418 114.202  1.00 56.15           C  
ATOM   4341  N   GLU C  54     -34.221 107.699 112.306  1.00 57.25           N  
ATOM   4342  CA  GLU C  54     -33.255 107.781 111.215  1.00 57.25           C  
ATOM   4343  C   GLU C  54     -32.510 106.461 111.036  1.00 57.25           C  
ATOM   4344  CB  GLU C  54     -32.259 108.917 111.464  1.00 57.25           C  
ATOM   4345  O   GLU C  54     -32.236 106.045 109.909  1.00 57.25           O  
ATOM   4346  CG  GLU C  54     -32.167 109.916 110.319  1.00 57.25           C  
ATOM   4347  CD  GLU C  54     -31.273 111.105 110.631  1.00 57.25           C  
ATOM   4348  OE1 GLU C  54     -31.114 111.990 109.759  1.00 57.25           O  
ATOM   4349  OE2 GLU C  54     -30.727 111.153 111.756  1.00 57.25           O  
ATOM   4350  N   VAL C  55     -32.345 105.726 112.038  1.00 65.22           N  
ATOM   4351  CA  VAL C  55     -31.558 104.499 111.966  1.00 65.22           C  
ATOM   4352  C   VAL C  55     -32.371 103.404 111.280  1.00 65.22           C  
ATOM   4353  CB  VAL C  55     -31.108 104.031 113.368  1.00 65.22           C  
ATOM   4354  O   VAL C  55     -31.835 102.633 110.480  1.00 65.22           O  
ATOM   4355  CG1 VAL C  55     -30.309 102.732 113.273  1.00 65.22           C  
ATOM   4356  CG2 VAL C  55     -30.286 105.119 114.056  1.00 65.22           C  
ATOM   4357  N   LEU C  56     -33.739 103.419 111.435  1.00 61.73           N  
ATOM   4358  CA  LEU C  56     -34.595 102.431 110.788  1.00 61.73           C  
ATOM   4359  C   LEU C  56     -34.665 102.674 109.284  1.00 61.73           C  
ATOM   4360  CB  LEU C  56     -36.003 102.466 111.388  1.00 61.73           C  
ATOM   4361  O   LEU C  56     -34.624 101.727 108.495  1.00 61.73           O  
ATOM   4362  CG  LEU C  56     -36.276 101.492 112.535  1.00 61.73           C  
ATOM   4363  CD1 LEU C  56     -37.261 102.104 113.526  1.00 61.73           C  
ATOM   4364  CD2 LEU C  56     -36.804 100.167 111.997  1.00 61.73           C  
ATOM   4365  N   ILE C  57     -34.698 103.950 108.729  1.00 70.22           N  
ATOM   4366  CA  ILE C  57     -34.793 104.317 107.320  1.00 70.22           C  
ATOM   4367  C   ILE C  57     -33.517 103.902 106.591  1.00 70.22           C  
ATOM   4368  CB  ILE C  57     -35.040 105.832 107.147  1.00 70.22           C  
ATOM   4369  O   ILE C  57     -33.574 103.371 105.479  1.00 70.22           O  
ATOM   4370  CG1 ILE C  57     -36.480 106.187 107.537  1.00 70.22           C  
ATOM   4371  CG2 ILE C  57     -34.739 106.268 105.710  1.00 70.22           C  
ATOM   4372  CD1 ILE C  57     -36.753 107.683 107.602  1.00 70.22           C  
ATOM   4373  N   ASN C  58     -32.408 104.179 107.135  1.00 70.16           N  
ATOM   4374  CA  ASN C  58     -31.128 103.844 106.520  1.00 70.16           C  
ATOM   4375  C   ASN C  58     -30.978 102.339 106.322  1.00 70.16           C  
ATOM   4376  CB  ASN C  58     -29.970 104.387 107.359  1.00 70.16           C  
ATOM   4377  O   ASN C  58     -30.496 101.890 105.280  1.00 70.16           O  
ATOM   4378  CG  ASN C  58     -29.574 105.797 106.965  1.00 70.16           C  
ATOM   4379  ND2 ASN C  58     -28.818 106.463 107.830  1.00 70.16           N  
ATOM   4380  OD1 ASN C  58     -29.945 106.282 105.894  1.00 70.16           O  
ATOM   4381  N   ARG C  59     -31.523 101.525 107.216  1.00 74.53           N  
ATOM   4382  CA  ARG C  59     -31.447 100.072 107.098  1.00 74.53           C  
ATOM   4383  C   ARG C  59     -32.383  99.561 106.008  1.00 74.53           C  
ATOM   4384  CB  ARG C  59     -31.785  99.406 108.434  1.00 74.53           C  
ATOM   4385  O   ARG C  59     -32.029  98.652 105.255  1.00 74.53           O  
ATOM   4386  CG  ARG C  59     -30.924  98.195 108.754  1.00 74.53           C  
ATOM   4387  CD  ARG C  59     -30.265  98.316 110.120  1.00 74.53           C  
ATOM   4388  NE  ARG C  59     -29.544  97.099 110.481  1.00 74.53           N  
ATOM   4389  NH1 ARG C  59     -28.605  97.976 112.401  1.00 74.53           N  
ATOM   4390  NH2 ARG C  59     -28.163  95.812 111.789  1.00 74.53           N  
ATOM   4391  CZ  ARG C  59     -28.773  96.965 111.556  1.00 74.53           C  
ATOM   4392  N   ILE C  60     -33.518 100.136 105.863  1.00 78.96           N  
ATOM   4393  CA  ILE C  60     -34.459  99.805 104.799  1.00 78.96           C  
ATOM   4394  C   ILE C  60     -33.857 100.172 103.445  1.00 78.96           C  
ATOM   4395  CB  ILE C  60     -35.812 100.524 104.998  1.00 78.96           C  
ATOM   4396  O   ILE C  60     -33.956  99.403 102.486  1.00 78.96           O  
ATOM   4397  CG1 ILE C  60     -36.551  99.946 106.210  1.00 78.96           C  
ATOM   4398  CG2 ILE C  60     -36.669 100.421 103.733  1.00 78.96           C  
ATOM   4399  CD1 ILE C  60     -37.820 100.703 106.580  1.00 78.96           C  
ATOM   4400  N   ASN C  61     -33.232 101.389 103.399  1.00 75.10           N  
ATOM   4401  CA  ASN C  61     -32.575 101.801 102.164  1.00 75.10           C  
ATOM   4402  C   ASN C  61     -31.442 100.850 101.787  1.00 75.10           C  
ATOM   4403  CB  ASN C  61     -32.047 103.232 102.287  1.00 75.10           C  
ATOM   4404  O   ASN C  61     -31.265 100.523 100.612  1.00 75.10           O  
ATOM   4405  CG  ASN C  61     -33.003 104.258 101.710  1.00 75.10           C  
ATOM   4406  ND2 ASN C  61     -32.823 105.517 102.093  1.00 75.10           N  
ATOM   4407  OD1 ASN C  61     -33.896 103.922 100.928  1.00 75.10           O  
ATOM   4408  N   GLU C  62     -30.773 100.256 102.660  1.00 77.74           N  
ATOM   4409  CA  GLU C  62     -29.691  99.301 102.440  1.00 77.74           C  
ATOM   4410  C   GLU C  62     -30.228  97.965 101.937  1.00 77.74           C  
ATOM   4411  CB  GLU C  62     -28.886  99.094 103.726  1.00 77.74           C  
ATOM   4412  O   GLU C  62     -29.651  97.358 101.032  1.00 77.74           O  
ATOM   4413  CG  GLU C  62     -27.401  99.390 103.577  1.00 77.74           C  
ATOM   4414  CD  GLU C  62     -26.625  99.236 104.875  1.00 77.74           C  
ATOM   4415  OE1 GLU C  62     -25.398  99.487 104.882  1.00 77.74           O  
ATOM   4416  OE2 GLU C  62     -27.248  98.860 105.893  1.00 77.74           O  
ATOM   4417  N   VAL C  63     -31.347  97.558 102.526  1.00 81.10           N  
ATOM   4418  CA  VAL C  63     -31.969  96.307 102.104  1.00 81.10           C  
ATOM   4419  C   VAL C  63     -32.561  96.470 100.706  1.00 81.10           C  
ATOM   4420  CB  VAL C  63     -33.064  95.854 103.096  1.00 81.10           C  
ATOM   4421  O   VAL C  63     -32.468  95.562  99.876  1.00 81.10           O  
ATOM   4422  CG1 VAL C  63     -33.849  94.672 102.531  1.00 81.10           C  
ATOM   4423  CG2 VAL C  63     -32.444  95.493 104.445  1.00 81.10           C  
ATOM   4424  N   GLN C  64     -33.127  97.541 100.317  1.00 82.83           N  
ATOM   4425  CA  GLN C  64     -33.690  97.797  98.996  1.00 82.83           C  
ATOM   4426  C   GLN C  64     -32.598  97.839  97.931  1.00 82.83           C  
ATOM   4427  CB  GLN C  64     -34.477  99.109  98.992  1.00 82.83           C  
ATOM   4428  O   GLN C  64     -32.785  97.335  96.822  1.00 82.83           O  
ATOM   4429  CG  GLN C  64     -35.957  98.939  99.305  1.00 82.83           C  
ATOM   4430  CD  GLN C  64     -36.727 100.245  99.231  1.00 82.83           C  
ATOM   4431  NE2 GLN C  64     -38.052 100.154  99.253  1.00 82.83           N  
ATOM   4432  OE1 GLN C  64     -36.134 101.326  99.156  1.00 82.83           O  
ATOM   4433  N   GLN C  65     -31.484  98.423  98.236  1.00 82.89           N  
ATOM   4434  CA  GLN C  65     -30.345  98.412  97.324  1.00 82.89           C  
ATOM   4435  C   GLN C  65     -29.832  96.992  97.102  1.00 82.89           C  
ATOM   4436  CB  GLN C  65     -29.220  99.300  97.858  1.00 82.89           C  
ATOM   4437  O   GLN C  65     -29.480  96.622  95.980  1.00 82.89           O  
ATOM   4438  CG  GLN C  65     -29.145 100.666  97.190  1.00 82.89           C  
ATOM   4439  CD  GLN C  65     -27.941 101.473  97.638  1.00 82.89           C  
ATOM   4440  NE2 GLN C  65     -27.725 102.619  97.001  1.00 82.89           N  
ATOM   4441  OE1 GLN C  65     -27.212 101.071  98.551  1.00 82.89           O  
ATOM   4442  N   ALA C  66     -29.883  96.208  98.095  1.00 84.59           N  
ATOM   4443  CA  ALA C  66     -29.470  94.811  97.989  1.00 84.59           C  
ATOM   4444  C   ALA C  66     -30.439  94.018  97.116  1.00 84.59           C  
ATOM   4445  CB  ALA C  66     -29.369  94.179  99.375  1.00 84.59           C  
ATOM   4446  O   ALA C  66     -30.021  93.157  96.338  1.00 84.59           O  
ATOM   4447  N   LYS C  67     -31.652  94.239  97.063  1.00 79.15           N  
ATOM   4448  CA  LYS C  67     -32.662  93.601  96.224  1.00 79.15           C  
ATOM   4449  C   LYS C  67     -32.481  93.984  94.758  1.00 79.15           C  
ATOM   4450  CB  LYS C  67     -34.067  93.978  96.695  1.00 79.15           C  
ATOM   4451  O   LYS C  67     -32.597  93.136  93.871  1.00 79.15           O  
ATOM   4452  CG  LYS C  67     -35.181  93.218  95.989  1.00 79.15           C  
ATOM   4453  CD  LYS C  67     -36.555  93.666  96.470  1.00 79.15           C  
ATOM   4454  CE  LYS C  67     -37.668  93.066  95.623  1.00 79.15           C  
ATOM   4455  NZ  LYS C  67     -39.019  93.407  96.160  1.00 79.15           N  
ATOM   4456  N   LYS C  68     -32.373  95.196  94.539  1.00 83.51           N  
ATOM   4457  CA  LYS C  68     -32.120  95.622  93.165  1.00 83.51           C  
ATOM   4458  C   LYS C  68     -30.892  94.921  92.590  1.00 83.51           C  
ATOM   4459  CB  LYS C  68     -31.937  97.139  93.099  1.00 83.51           C  
ATOM   4460  O   LYS C  68     -30.902  94.488  91.436  1.00 83.51           O  
ATOM   4461  CG  LYS C  68     -33.118  97.878  92.486  1.00 83.51           C  
ATOM   4462  CD  LYS C  68     -32.853  99.375  92.394  1.00 83.51           C  
ATOM   4463  CE  LYS C  68     -34.080 100.132  91.904  1.00 83.51           C  
ATOM   4464  NZ  LYS C  68     -33.844 101.606  91.868  1.00 83.51           N  
ATOM   4465  N   LYS C  69     -29.783  94.877  93.394  1.00 83.42           N  
ATOM   4466  CA  LYS C  69     -28.581  94.161  92.979  1.00 83.42           C  
ATOM   4467  C   LYS C  69     -28.872  92.678  92.762  1.00 83.42           C  
ATOM   4468  CB  LYS C  69     -27.469  94.331  94.015  1.00 83.42           C  
ATOM   4469  O   LYS C  69     -28.386  92.079  91.800  1.00 83.42           O  
ATOM   4470  CG  LYS C  69     -26.073  94.056  93.476  1.00 83.42           C  
ATOM   4471  CD  LYS C  69     -24.997  94.506  94.455  1.00 83.42           C  
ATOM   4472  CE  LYS C  69     -23.599  94.233  93.916  1.00 83.42           C  
ATOM   4473  NZ  LYS C  69     -22.540  94.701  94.860  1.00 83.42           N  
ATOM   4474  N   ALA C  70     -29.665  92.081  93.519  1.00 83.98           N  
ATOM   4475  CA  ALA C  70     -30.038  90.675  93.392  1.00 83.98           C  
ATOM   4476  C   ALA C  70     -30.870  90.439  92.135  1.00 83.98           C  
ATOM   4477  CB  ALA C  70     -30.806  90.215  94.629  1.00 83.98           C  
ATOM   4478  O   ALA C  70     -30.696  89.429  91.448  1.00 83.98           O  
ATOM   4479  N   ASN C  71     -31.733  91.400  91.930  1.00 84.01           N  
ATOM   4480  CA  ASN C  71     -32.559  91.289  90.732  1.00 84.01           C  
ATOM   4481  C   ASN C  71     -31.720  91.387  89.461  1.00 84.01           C  
ATOM   4482  CB  ASN C  71     -33.651  92.361  90.732  1.00 84.01           C  
ATOM   4483  O   ASN C  71     -31.969  90.669  88.491  1.00 84.01           O  
ATOM   4484  CG  ASN C  71     -34.992  91.829  91.199  1.00 84.01           C  
ATOM   4485  ND2 ASN C  71     -35.931  92.732  91.454  1.00 84.01           N  
ATOM   4486  OD1 ASN C  71     -35.181  90.617  91.330  1.00 84.01           O  
ATOM   4487  N   LYS C  72     -30.755  92.257  89.414  1.00 85.67           N  
ATOM   4488  CA  LYS C  72     -29.819  92.335  88.296  1.00 85.67           C  
ATOM   4489  C   LYS C  72     -29.027  91.040  88.151  1.00 85.67           C  
ATOM   4490  CB  LYS C  72     -28.864  93.516  88.477  1.00 85.67           C  
ATOM   4491  O   LYS C  72     -28.848  90.536  87.040  1.00 85.67           O  
ATOM   4492  CG  LYS C  72     -28.204  93.981  87.187  1.00 85.67           C  
ATOM   4493  CD  LYS C  72     -27.312  95.193  87.421  1.00 85.67           C  
ATOM   4494  CE  LYS C  72     -26.587  95.610  86.148  1.00 85.67           C  
ATOM   4495  NZ  LYS C  72     -25.763  96.837  86.357  1.00 85.67           N  
ATOM   4496  N   ASP C  73     -28.620  90.494  89.179  1.00 87.44           N  
ATOM   4497  CA  ASP C  73     -27.890  89.230  89.174  1.00 87.44           C  
ATOM   4498  C   ASP C  73     -28.779  88.084  88.697  1.00 87.44           C  
ATOM   4499  CB  ASP C  73     -27.339  88.923  90.569  1.00 87.44           C  
ATOM   4500  O   ASP C  73     -28.318  87.189  87.986  1.00 87.44           O  
ATOM   4501  CG  ASP C  73     -26.173  89.815  90.955  1.00 87.44           C  
ATOM   4502  OD1 ASP C  73     -25.594  90.481  90.070  1.00 87.44           O  
ATOM   4503  OD2 ASP C  73     -25.827  89.850  92.156  1.00 87.44           O  
ATOM   4504  N   LEU C  74     -29.899  88.125  89.022  1.00 85.08           N  
ATOM   4505  CA  LEU C  74     -30.855  87.120  88.572  1.00 85.08           C  
ATOM   4506  C   LEU C  74     -31.089  87.225  87.069  1.00 85.08           C  
ATOM   4507  CB  LEU C  74     -32.183  87.271  89.319  1.00 85.08           C  
ATOM   4508  O   LEU C  74     -31.219  86.209  86.384  1.00 85.08           O  
ATOM   4509  CG  LEU C  74     -32.781  85.991  89.905  1.00 85.08           C  
ATOM   4510  CD1 LEU C  74     -32.887  86.103  91.423  1.00 85.08           C  
ATOM   4511  CD2 LEU C  74     -34.147  85.707  89.289  1.00 85.08           C  
ATOM   4512  N   GLY C  75     -31.239  88.484  86.717  1.00 87.37           N  
ATOM   4513  CA  GLY C  75     -31.381  88.680  85.283  1.00 87.37           C  
ATOM   4514  C   GLY C  75     -30.198  88.159  84.489  1.00 87.37           C  
ATOM   4515  O   GLY C  75     -30.375  87.527  83.446  1.00 87.37           O  
ATOM   4516  N   GLU C  76     -28.955  88.318  84.891  1.00 89.19           N  
ATOM   4517  CA  GLU C  76     -27.732  87.800  84.284  1.00 89.19           C  
ATOM   4518  C   GLU C  76     -27.676  86.277  84.368  1.00 89.19           C  
ATOM   4519  CB  GLU C  76     -26.498  88.410  84.954  1.00 89.19           C  
ATOM   4520  O   GLU C  76     -27.266  85.612  83.415  1.00 89.19           O  
ATOM   4521  CG  GLU C  76     -26.180  89.823  84.486  1.00 89.19           C  
ATOM   4522  CD  GLU C  76     -25.000  90.444  85.216  1.00 89.19           C  
ATOM   4523  OE1 GLU C  76     -24.667  91.619  84.941  1.00 89.19           O  
ATOM   4524  OE2 GLU C  76     -24.403  89.750  86.069  1.00 89.19           O  
ATOM   4525  N   ALA C  77     -28.048  85.778  85.374  1.00 88.38           N  
ATOM   4526  CA  ALA C  77     -28.083  84.329  85.551  1.00 88.38           C  
ATOM   4527  C   ALA C  77     -29.073  83.682  84.587  1.00 88.38           C  
ATOM   4528  CB  ALA C  77     -28.442  83.977  86.993  1.00 88.38           C  
ATOM   4529  O   ALA C  77     -28.809  82.607  84.044  1.00 88.38           O  
ATOM   4530  N   ARG C  78     -30.168  84.396  84.413  1.00 88.26           N  
ATOM   4531  CA  ARG C  78     -31.174  83.894  83.483  1.00 88.26           C  
ATOM   4532  C   ARG C  78     -30.639  83.872  82.055  1.00 88.26           C  
ATOM   4533  CB  ARG C  78     -32.444  84.745  83.553  1.00 88.26           C  
ATOM   4534  O   ARG C  78     -30.895  82.928  81.305  1.00 88.26           O  
ATOM   4535  CG  ARG C  78     -33.609  84.058  84.248  1.00 88.26           C  
ATOM   4536  CD  ARG C  78     -34.841  84.951  84.299  1.00 88.26           C  
ATOM   4537  NE  ARG C  78     -35.837  84.441  85.237  1.00 88.26           N  
ATOM   4538  NH1 ARG C  78     -37.408  86.071  84.775  1.00 88.26           N  
ATOM   4539  NH2 ARG C  78     -37.863  84.439  86.319  1.00 88.26           N  
ATOM   4540  CZ  ARG C  78     -37.033  84.985  85.442  1.00 88.26           C  
ATOM   4541  N   THR C  79     -29.958  84.896  81.710  1.00 90.79           N  
ATOM   4542  CA  THR C  79     -29.351  84.959  80.385  1.00 90.79           C  
ATOM   4543  C   THR C  79     -28.309  83.857  80.215  1.00 90.79           C  
ATOM   4544  CB  THR C  79     -28.698  86.330  80.134  1.00 90.79           C  
ATOM   4545  O   THR C  79     -28.230  83.228  79.158  1.00 90.79           O  
ATOM   4546  CG2 THR C  79     -29.752  87.405  79.891  1.00 90.79           C  
ATOM   4547  OG1 THR C  79     -27.913  86.695  81.276  1.00 90.79           O  
ATOM   4548  N   ILE C  80     -27.526  83.574  81.122  1.00 90.85           N  
ATOM   4549  CA  ILE C  80     -26.534  82.504  81.100  1.00 90.85           C  
ATOM   4550  C   ILE C  80     -27.237  81.151  81.011  1.00 90.85           C  
ATOM   4551  CB  ILE C  80     -25.622  82.554  82.346  1.00 90.85           C  
ATOM   4552  O   ILE C  80     -26.795  80.263  80.278  1.00 90.85           O  
ATOM   4553  CG1 ILE C  80     -24.766  83.825  82.331  1.00 90.85           C  
ATOM   4554  CG2 ILE C  80     -24.743  81.302  82.421  1.00 90.85           C  
ATOM   4555  CD1 ILE C  80     -23.976  84.055  83.612  1.00 90.85           C  
ATOM   4556  N   CYS C  81     -28.309  81.047  81.715  1.00 88.95           N  
ATOM   4557  CA  CYS C  81     -29.072  79.804  81.709  1.00 88.95           C  
ATOM   4558  C   CYS C  81     -29.631  79.515  80.321  1.00 88.95           C  
ATOM   4559  CB  CYS C  81     -30.211  79.869  82.725  1.00 88.95           C  
ATOM   4560  O   CYS C  81     -29.584  78.376  79.853  1.00 88.95           O  
ATOM   4561  SG  CYS C  81     -29.863  78.994  84.266  1.00 88.95           S  
ATOM   4562  N   GLU C  82     -30.162  80.522  79.675  1.00 91.78           N  
ATOM   4563  CA  GLU C  82     -30.681  80.350  78.322  1.00 91.78           C  
ATOM   4564  C   GLU C  82     -29.567  79.976  77.347  1.00 91.78           C  
ATOM   4565  CB  GLU C  82     -31.388  81.623  77.850  1.00 91.78           C  
ATOM   4566  O   GLU C  82     -29.755  79.122  76.479  1.00 91.78           O  
ATOM   4567  CG  GLU C  82     -32.837  81.726  78.303  1.00 91.78           C  
ATOM   4568  CD  GLU C  82     -33.497  83.037  77.910  1.00 91.78           C  
ATOM   4569  OE1 GLU C  82     -34.667  83.267  78.291  1.00 91.78           O  
ATOM   4570  OE2 GLU C  82     -32.839  83.842  77.213  1.00 91.78           O  
ATOM   4571  N   ALA C  83     -28.411  80.552  77.529  1.00 91.25           N  
ATOM   4572  CA  ALA C  83     -27.260  80.224  76.692  1.00 91.25           C  
ATOM   4573  C   ALA C  83     -26.811  78.783  76.916  1.00 91.25           C  
ATOM   4574  CB  ALA C  83     -26.108  81.186  76.973  1.00 91.25           C  
ATOM   4575  O   ALA C  83     -26.486  78.072  75.963  1.00 91.25           O  
ATOM   4576  N   LEU C  84     -26.727  78.366  78.065  1.00 90.65           N  
ATOM   4577  CA  LEU C  84     -26.327  77.003  78.399  1.00 90.65           C  
ATOM   4578  C   LEU C  84     -27.341  75.994  77.869  1.00 90.65           C  
ATOM   4579  CB  LEU C  84     -26.176  76.844  79.914  1.00 90.65           C  
ATOM   4580  O   LEU C  84     -26.965  74.910  77.417  1.00 90.65           O  
ATOM   4581  CG  LEU C  84     -24.903  77.424  80.533  1.00 90.65           C  
ATOM   4582  CD1 LEU C  84     -25.000  77.411  82.055  1.00 90.65           C  
ATOM   4583  CD2 LEU C  84     -23.678  76.647  80.063  1.00 90.65           C  
ATOM   4584  N   GLN C  85     -28.566  76.406  77.973  1.00 91.82           N  
ATOM   4585  CA  GLN C  85     -29.613  75.541  77.441  1.00 91.82           C  
ATOM   4586  C   GLN C  85     -29.478  75.379  75.930  1.00 91.82           C  
ATOM   4587  CB  GLN C  85     -30.996  76.096  77.788  1.00 91.82           C  
ATOM   4588  O   GLN C  85     -29.657  74.280  75.400  1.00 91.82           O  
ATOM   4589  CG  GLN C  85     -32.133  75.113  77.541  1.00 91.82           C  
ATOM   4590  CD  GLN C  85     -32.011  73.853  78.377  1.00 91.82           C  
ATOM   4591  NE2 GLN C  85     -32.397  72.720  77.801  1.00 91.82           N  
ATOM   4592  OE1 GLN C  85     -31.574  73.898  79.532  1.00 91.82           O  
ATOM   4593  N   LYS C  86     -29.220  76.427  75.239  1.00 92.41           N  
ATOM   4594  CA  LYS C  86     -28.980  76.358  73.800  1.00 92.41           C  
ATOM   4595  C   LYS C  86     -27.768  75.486  73.487  1.00 92.41           C  
ATOM   4596  CB  LYS C  86     -28.782  77.759  73.220  1.00 92.41           C  
ATOM   4597  O   LYS C  86     -27.787  74.707  72.532  1.00 92.41           O  
ATOM   4598  CG  LYS C  86     -30.001  78.304  72.489  1.00 92.41           C  
ATOM   4599  CD  LYS C  86     -29.736  79.691  71.919  1.00 92.41           C  
ATOM   4600  CE  LYS C  86     -30.998  80.302  71.324  1.00 92.41           C  
ATOM   4601  NZ  LYS C  86     -30.757  81.687  70.819  1.00 92.41           N  
ATOM   4602  N   GLU C  87     -26.717  75.652  74.267  1.00 92.85           N  
ATOM   4603  CA  GLU C  87     -25.533  74.812  74.112  1.00 92.85           C  
ATOM   4604  C   GLU C  87     -25.862  73.343  74.361  1.00 92.85           C  
ATOM   4605  CB  GLU C  87     -24.421  75.270  75.059  1.00 92.85           C  
ATOM   4606  O   GLU C  87     -25.360  72.461  73.661  1.00 92.85           O  
ATOM   4607  CG  GLU C  87     -23.498  76.321  74.460  1.00 92.85           C  
ATOM   4608  CD  GLU C  87     -22.342  76.696  75.374  1.00 92.85           C  
ATOM   4609  OE1 GLU C  87     -21.500  77.532  74.976  1.00 92.85           O  
ATOM   4610  OE2 GLU C  87     -22.278  76.148  76.497  1.00 92.85           O  
ATOM   4611  N   LEU C  88     -26.587  73.064  75.306  1.00 91.07           N  
ATOM   4612  CA  LEU C  88     -27.007  71.701  75.614  1.00 91.07           C  
ATOM   4613  C   LEU C  88     -27.801  71.103  74.457  1.00 91.07           C  
ATOM   4614  CB  LEU C  88     -27.848  71.675  76.893  1.00 91.07           C  
ATOM   4615  O   LEU C  88     -27.591  69.945  74.088  1.00 91.07           O  
ATOM   4616  CG  LEU C  88     -28.227  70.293  77.428  1.00 91.07           C  
ATOM   4617  CD1 LEU C  88     -27.085  69.714  78.255  1.00 91.07           C  
ATOM   4618  CD2 LEU C  88     -29.506  70.372  78.254  1.00 91.07           C  
ATOM   4619  N   ASP C  89     -28.762  71.912  73.920  1.00 92.96           N  
ATOM   4620  CA  ASP C  89     -29.548  71.452  72.780  1.00 92.96           C  
ATOM   4621  C   ASP C  89     -28.653  71.154  71.579  1.00 92.96           C  
ATOM   4622  CB  ASP C  89     -30.606  72.491  72.402  1.00 92.96           C  
ATOM   4623  O   ASP C  89     -28.862  70.167  70.871  1.00 92.96           O  
ATOM   4624  CG  ASP C  89     -31.750  72.562  73.399  1.00 92.96           C  
ATOM   4625  OD1 ASP C  89     -31.945  71.600  74.172  1.00 92.96           O  
ATOM   4626  OD2 ASP C  89     -32.464  73.588  73.408  1.00 92.96           O  
ATOM   4627  N   SER C  90     -27.684  71.937  71.347  1.00 91.78           N  
ATOM   4628  CA  SER C  90     -26.718  71.715  70.276  1.00 91.78           C  
ATOM   4629  C   SER C  90     -25.907  70.446  70.518  1.00 91.78           C  
ATOM   4630  CB  SER C  90     -25.777  72.913  70.146  1.00 91.78           C  
ATOM   4631  O   SER C  90     -25.679  69.663  69.593  1.00 91.78           O  
ATOM   4632  OG  SER C  90     -24.888  72.739  69.056  1.00 91.78           O  
ATOM   4633  N   LEU C  91     -25.431  70.243  71.649  1.00 90.80           N  
ATOM   4634  CA  LEU C  91     -24.662  69.056  72.006  1.00 90.80           C  
ATOM   4635  C   LEU C  91     -25.501  67.794  71.841  1.00 90.80           C  
ATOM   4636  CB  LEU C  91     -24.152  69.160  73.446  1.00 90.80           C  
ATOM   4637  O   LEU C  91     -24.998  66.762  71.390  1.00 90.80           O  
ATOM   4638  CG  LEU C  91     -22.880  69.982  73.657  1.00 90.80           C  
ATOM   4639  CD1 LEU C  91     -22.747  70.385  75.122  1.00 90.80           C  
ATOM   4640  CD2 LEU C  91     -21.654  69.200  73.198  1.00 90.80           C  
ATOM   4641  N   HIS C  92     -26.738  67.971  72.317  1.00 92.04           N  
ATOM   4642  CA  HIS C  92     -27.645  66.842  72.140  1.00 92.04           C  
ATOM   4643  C   HIS C  92     -27.825  66.506  70.664  1.00 92.04           C  
ATOM   4644  CB  HIS C  92     -29.002  67.140  72.780  1.00 92.04           C  
ATOM   4645  O   HIS C  92     -27.868  65.331  70.291  1.00 92.04           O  
ATOM   4646  CG  HIS C  92     -29.267  66.348  74.021  1.00 92.04           C  
ATOM   4647  CD2 HIS C  92     -29.911  65.172  74.204  1.00 92.04           C  
ATOM   4648  ND1 HIS C  92     -28.850  66.759  75.268  1.00 92.04           N  
ATOM   4649  CE1 HIS C  92     -29.226  65.865  76.168  1.00 92.04           C  
ATOM   4650  NE2 HIS C  92     -29.872  64.892  75.548  1.00 92.04           N  
ATOM   4651  N   GLY C  93     -28.003  67.535  69.838  1.00 92.76           N  
ATOM   4652  CA  GLY C  93     -28.050  67.318  68.401  1.00 92.76           C  
ATOM   4653  C   GLY C  93     -26.796  66.662  67.855  1.00 92.76           C  
ATOM   4654  O   GLY C  93     -26.874  65.763  67.015  1.00 92.76           O  
ATOM   4655  N   GLU C  94     -25.623  67.085  68.265  1.00 92.74           N  
ATOM   4656  CA  GLU C  94     -24.347  66.493  67.871  1.00 92.74           C  
ATOM   4657  C   GLU C  94     -24.249  65.040  68.327  1.00 92.74           C  
ATOM   4658  CB  GLU C  94     -23.180  67.303  68.441  1.00 92.74           C  
ATOM   4659  O   GLU C  94     -23.705  64.196  67.612  1.00 92.74           O  
ATOM   4660  CG  GLU C  94     -21.882  67.144  67.663  1.00 92.74           C  
ATOM   4661  CD  GLU C  94     -20.755  68.018  68.189  1.00 92.74           C  
ATOM   4662  OE1 GLU C  94     -19.628  67.946  67.650  1.00 92.74           O  
ATOM   4663  OE2 GLU C  94     -21.002  68.781  69.150  1.00 92.74           O  
ATOM   4664  N   LYS C  95     -24.726  64.789  69.520  1.00 89.05           N  
ATOM   4665  CA  LYS C  95     -24.730  63.424  70.038  1.00 89.05           C  
ATOM   4666  C   LYS C  95     -25.543  62.497  69.138  1.00 89.05           C  
ATOM   4667  CB  LYS C  95     -25.286  63.391  71.462  1.00 89.05           C  
ATOM   4668  O   LYS C  95     -25.111  61.384  68.832  1.00 89.05           O  
ATOM   4669  CG  LYS C  95     -25.250  62.015  72.110  1.00 89.05           C  
ATOM   4670  CD  LYS C  95     -25.861  62.038  73.505  1.00 89.05           C  
ATOM   4671  CE  LYS C  95     -25.971  60.636  74.091  1.00 89.05           C  
ATOM   4672  NZ  LYS C  95     -26.499  60.660  75.488  1.00 89.05           N  
ATOM   4673  N   VAL C  96     -26.716  62.892  68.696  1.00 93.41           N  
ATOM   4674  CA  VAL C  96     -27.565  62.098  67.815  1.00 93.41           C  
ATOM   4675  C   VAL C  96     -26.857  61.869  66.482  1.00 93.41           C  
ATOM   4676  CB  VAL C  96     -28.933  62.777  67.582  1.00 93.41           C  
ATOM   4677  O   VAL C  96     -26.875  60.759  65.945  1.00 93.41           O  
ATOM   4678  CG1 VAL C  96     -29.723  62.044  66.499  1.00 93.41           C  
ATOM   4679  CG2 VAL C  96     -29.730  62.832  68.884  1.00 93.41           C  
ATOM   4680  N   HIS C  97     -26.193  62.918  65.996  1.00 91.61           N  
ATOM   4681  CA  HIS C  97     -25.456  62.812  64.742  1.00 91.61           C  
ATOM   4682  C   HIS C  97     -24.302  61.823  64.863  1.00 91.61           C  
ATOM   4683  CB  HIS C  97     -24.931  64.183  64.312  1.00 91.61           C  
ATOM   4684  O   HIS C  97     -24.098  60.990  63.978  1.00 91.61           O  
ATOM   4685  CG  HIS C  97     -24.243  64.172  62.983  1.00 91.61           C  
ATOM   4686  CD2 HIS C  97     -22.977  64.501  62.635  1.00 91.61           C  
ATOM   4687  ND1 HIS C  97     -24.877  63.789  61.821  1.00 91.61           N  
ATOM   4688  CE1 HIS C  97     -24.026  63.882  60.812  1.00 91.61           C  
ATOM   4689  NE2 HIS C  97     -22.867  64.312  61.280  1.00 91.61           N  
ATOM   4690  N   LEU C  98     -23.521  61.840  65.831  1.00 89.85           N  
ATOM   4691  CA  LEU C  98     -22.396  60.937  66.049  1.00 89.85           C  
ATOM   4692  C   LEU C  98     -22.876  59.498  66.204  1.00 89.85           C  
ATOM   4693  CB  LEU C  98     -21.603  61.359  67.289  1.00 89.85           C  
ATOM   4694  O   LEU C  98     -22.213  58.565  65.744  1.00 89.85           O  
ATOM   4695  CG  LEU C  98     -20.675  62.563  67.123  1.00 89.85           C  
ATOM   4696  CD1 LEU C  98     -20.154  63.022  68.481  1.00 89.85           C  
ATOM   4697  CD2 LEU C  98     -19.519  62.223  66.188  1.00 89.85           C  
ATOM   4698  N   LYS C  99     -24.018  59.344  66.866  1.00 92.59           N  
ATOM   4699  CA  LYS C  99     -24.598  58.011  67.003  1.00 92.59           C  
ATOM   4700  C   LYS C  99     -24.974  57.433  65.642  1.00 92.59           C  
ATOM   4701  CB  LYS C  99     -25.827  58.051  67.913  1.00 92.59           C  
ATOM   4702  O   LYS C  99     -24.798  56.237  65.400  1.00 92.59           O  
ATOM   4703  CG  LYS C  99     -25.517  57.807  69.382  1.00 92.59           C  
ATOM   4704  CD  LYS C  99     -26.791  57.678  70.208  1.00 92.59           C  
ATOM   4705  CE  LYS C  99     -26.482  57.416  71.676  1.00 92.59           C  
ATOM   4706  NZ  LYS C  99     -27.723  57.395  72.507  1.00 92.59           N  
ATOM   4707  N   GLU C 100     -25.531  58.301  64.821  1.00 91.83           N  
ATOM   4708  CA  GLU C 100     -25.870  57.872  63.468  1.00 91.83           C  
ATOM   4709  C   GLU C 100     -24.621  57.484  62.682  1.00 91.83           C  
ATOM   4710  CB  GLU C 100     -26.635  58.974  62.730  1.00 91.83           C  
ATOM   4711  O   GLU C 100     -24.603  56.455  62.003  1.00 91.83           O  
ATOM   4712  CG  GLU C 100     -27.296  58.507  61.441  1.00 91.83           C  
ATOM   4713  CD  GLU C 100     -28.082  59.602  60.739  1.00 91.83           C  
ATOM   4714  OE1 GLU C 100     -28.651  59.341  59.655  1.00 91.83           O  
ATOM   4715  OE2 GLU C 100     -28.128  60.731  61.276  1.00 91.83           O  
ATOM   4716  N   ILE C 101     -23.509  58.167  62.710  1.00 89.02           N  
ATOM   4717  CA  ILE C 101     -22.247  57.878  62.038  1.00 89.02           C  
ATOM   4718  C   ILE C 101     -21.666  56.570  62.571  1.00 89.02           C  
ATOM   4719  CB  ILE C 101     -21.233  59.029  62.220  1.00 89.02           C  
ATOM   4720  O   ILE C 101     -21.183  55.738  61.799  1.00 89.02           O  
ATOM   4721  CG1 ILE C 101     -21.706  60.281  61.471  1.00 89.02           C  
ATOM   4722  CG2 ILE C 101     -19.840  58.601  61.748  1.00 89.02           C  
ATOM   4723  CD1 ILE C 101     -20.821  61.501  61.686  1.00 89.02           C  
ATOM   4724  N   LEU C 102     -21.745  56.449  63.862  1.00 86.29           N  
ATOM   4725  CA  LEU C 102     -21.241  55.233  64.490  1.00 86.29           C  
ATOM   4726  C   LEU C 102     -21.989  54.006  63.978  1.00 86.29           C  
ATOM   4727  CB  LEU C 102     -21.370  55.324  66.013  1.00 86.29           C  
ATOM   4728  O   LEU C 102     -21.372  52.989  63.654  1.00 86.29           O  
ATOM   4729  CG  LEU C 102     -20.795  54.154  66.813  1.00 86.29           C  
ATOM   4730  CD1 LEU C 102     -19.271  54.167  66.752  1.00 86.29           C  
ATOM   4731  CD2 LEU C 102     -21.278  54.205  68.258  1.00 86.29           C  
ATOM   4732  N   SER C 103     -23.248  54.094  63.960  1.00 89.73           N  
ATOM   4733  CA  SER C 103     -24.071  52.993  63.471  1.00 89.73           C  
ATOM   4734  C   SER C 103     -23.739  52.657  62.021  1.00 89.73           C  
ATOM   4735  CB  SER C 103     -25.556  53.336  63.597  1.00 89.73           C  
ATOM   4736  O   SER C 103     -23.630  51.484  61.659  1.00 89.73           O  
ATOM   4737  OG  SER C 103     -26.360  52.267  63.129  1.00 89.73           O  
ATOM   4738  N   LYS C 104     -23.532  53.608  61.115  1.00 89.30           N  
ATOM   4739  CA  LYS C 104     -23.179  53.392  59.715  1.00 89.30           C  
ATOM   4740  C   LYS C 104     -21.806  52.737  59.589  1.00 89.30           C  
ATOM   4741  CB  LYS C 104     -23.201  54.714  58.945  1.00 89.30           C  
ATOM   4742  O   LYS C 104     -21.617  51.832  58.773  1.00 89.30           O  
ATOM   4743  CG  LYS C 104     -24.585  55.129  58.470  1.00 89.30           C  
ATOM   4744  CD  LYS C 104     -24.535  56.420  57.663  1.00 89.30           C  
ATOM   4745  CE  LYS C 104     -25.927  56.879  57.252  1.00 89.30           C  
ATOM   4746  NZ  LYS C 104     -25.892  58.197  56.550  1.00 89.30           N  
ATOM   4747  N   LYS C 105     -20.822  53.164  60.326  1.00 85.97           N  
ATOM   4748  CA  LYS C 105     -19.474  52.603  60.301  1.00 85.97           C  
ATOM   4749  C   LYS C 105     -19.470  51.159  60.793  1.00 85.97           C  
ATOM   4750  CB  LYS C 105     -18.525  53.449  61.152  1.00 85.97           C  
ATOM   4751  O   LYS C 105     -18.731  50.321  60.270  1.00 85.97           O  
ATOM   4752  CG  LYS C 105     -18.091  54.748  60.490  1.00 85.97           C  
ATOM   4753  CD  LYS C 105     -17.098  54.496  59.362  1.00 85.97           C  
ATOM   4754  CE  LYS C 105     -16.676  55.794  58.686  1.00 85.97           C  
ATOM   4755  NZ  LYS C 105     -15.808  55.543  57.498  1.00 85.97           N  
ATOM   4756  N   GLN C 106     -20.270  50.913  61.826  1.00 89.79           N  
ATOM   4757  CA  GLN C 106     -20.384  49.548  62.330  1.00 89.79           C  
ATOM   4758  C   GLN C 106     -20.974  48.619  61.273  1.00 89.79           C  
ATOM   4759  CB  GLN C 106     -21.241  49.513  63.597  1.00 89.79           C  
ATOM   4760  O   GLN C 106     -20.536  47.476  61.130  1.00 89.79           O  
ATOM   4761  CG  GLN C 106     -20.479  49.872  64.865  1.00 89.79           C  
ATOM   4762  CD  GLN C 106     -21.374  49.940  66.088  1.00 89.79           C  
ATOM   4763  NE2 GLN C 106     -20.772  49.840  67.269  1.00 89.79           N  
ATOM   4764  OE1 GLN C 106     -22.595  50.081  65.973  1.00 89.79           O  
ATOM   4765  N   GLU C 107     -21.960  49.141  60.566  1.00 89.23           N  
ATOM   4766  CA  GLU C 107     -22.552  48.367  59.480  1.00 89.23           C  
ATOM   4767  C   GLU C 107     -21.538  48.108  58.370  1.00 89.23           C  
ATOM   4768  CB  GLU C 107     -23.780  49.085  58.914  1.00 89.23           C  
ATOM   4769  O   GLU C 107     -21.448  46.994  57.851  1.00 89.23           O  
ATOM   4770  CG  GLU C 107     -24.524  48.288  57.852  1.00 89.23           C  
ATOM   4771  CD  GLU C 107     -24.996  46.929  58.344  1.00 89.23           C  
ATOM   4772  OE1 GLU C 107     -25.313  46.056  57.504  1.00 89.23           O  
ATOM   4773  OE2 GLU C 107     -25.050  46.736  59.579  1.00 89.23           O  
ATOM   4774  N   THR C 108     -20.782  49.095  57.970  1.00 87.34           N  
ATOM   4775  CA  THR C 108     -19.745  48.940  56.956  1.00 87.34           C  
ATOM   4776  C   THR C 108     -18.692  47.933  57.410  1.00 87.34           C  
ATOM   4777  CB  THR C 108     -19.068  50.286  56.639  1.00 87.34           C  
ATOM   4778  O   THR C 108     -18.230  47.110  56.617  1.00 87.34           O  
ATOM   4779  CG2 THR C 108     -18.145  50.166  55.430  1.00 87.34           C  
ATOM   4780  OG1 THR C 108     -20.075  51.267  56.361  1.00 87.34           O  
ATOM   4781  N   LEU C 109     -18.302  48.026  58.627  1.00 83.93           N  
ATOM   4782  CA  LEU C 109     -17.325  47.097  59.185  1.00 83.93           C  
ATOM   4783  C   LEU C 109     -17.844  45.665  59.130  1.00 83.93           C  
ATOM   4784  CB  LEU C 109     -16.989  47.476  60.630  1.00 83.93           C  
ATOM   4785  O   LEU C 109     -17.096  44.741  58.801  1.00 83.93           O  
ATOM   4786  CG  LEU C 109     -15.574  47.144  61.106  1.00 83.93           C  
ATOM   4787  CD1 LEU C 109     -14.922  48.375  61.728  1.00 83.93           C  
ATOM   4788  CD2 LEU C 109     -15.601  45.988  62.100  1.00 83.93           C  
ATOM   4789  N   ARG C 110     -19.140  45.583  59.522  1.00 86.91           N  
ATOM   4790  CA  ARG C 110     -19.757  44.262  59.443  1.00 86.91           C  
ATOM   4791  C   ARG C 110     -19.696  43.715  58.021  1.00 86.91           C  
ATOM   4792  CB  ARG C 110     -21.209  44.317  59.922  1.00 86.91           C  
ATOM   4793  O   ARG C 110     -19.332  42.556  57.812  1.00 86.91           O  
ATOM   4794  CG  ARG C 110     -21.843  42.950  60.122  1.00 86.91           C  
ATOM   4795  CD  ARG C 110     -23.340  43.054  60.377  1.00 86.91           C  
ATOM   4796  NE  ARG C 110     -24.086  43.247  59.136  1.00 86.91           N  
ATOM   4797  NH1 ARG C 110     -25.101  41.172  59.182  1.00 86.91           N  
ATOM   4798  NH2 ARG C 110     -25.534  42.627  57.465  1.00 86.91           N  
ATOM   4799  CZ  ARG C 110     -24.906  42.348  58.597  1.00 86.91           C  
ATOM   4800  N   ILE C 111     -19.977  44.484  57.072  1.00 88.64           N  
ATOM   4801  CA  ILE C 111     -19.973  44.078  55.671  1.00 88.64           C  
ATOM   4802  C   ILE C 111     -18.551  43.722  55.241  1.00 88.64           C  
ATOM   4803  CB  ILE C 111     -20.547  45.186  54.760  1.00 88.64           C  
ATOM   4804  O   ILE C 111     -18.335  42.714  54.564  1.00 88.64           O  
ATOM   4805  CG1 ILE C 111     -22.037  45.397  55.051  1.00 88.64           C  
ATOM   4806  CG2 ILE C 111     -20.320  44.844  53.285  1.00 88.64           C  
ATOM   4807  CD1 ILE C 111     -22.650  46.582  54.316  1.00 88.64           C  
ATOM   4808  N   LEU C 112     -17.575  44.438  55.577  1.00 80.35           N  
ATOM   4809  CA  LEU C 112     -16.183  44.191  55.217  1.00 80.35           C  
ATOM   4810  C   LEU C 112     -15.683  42.891  55.839  1.00 80.35           C  
ATOM   4811  CB  LEU C 112     -15.298  45.357  55.663  1.00 80.35           C  
ATOM   4812  O   LEU C 112     -14.934  42.143  55.207  1.00 80.35           O  
ATOM   4813  CG  LEU C 112     -14.645  46.178  54.550  1.00 80.35           C  
ATOM   4814  CD1 LEU C 112     -15.061  47.641  54.656  1.00 80.35           C  
ATOM   4815  CD2 LEU C 112     -13.127  46.043  54.605  1.00 80.35           C  
ATOM   4816  N   ARG C 113     -16.080  42.651  57.084  1.00 84.30           N  
ATOM   4817  CA  ARG C 113     -15.705  41.409  57.751  1.00 84.30           C  
ATOM   4818  C   ARG C 113     -16.255  40.199  57.003  1.00 84.30           C  
ATOM   4819  CB  ARG C 113     -16.205  41.402  59.197  1.00 84.30           C  
ATOM   4820  O   ARG C 113     -15.558  39.195  56.837  1.00 84.30           O  
ATOM   4821  CG  ARG C 113     -15.330  42.196  60.155  1.00 84.30           C  
ATOM   4822  CD  ARG C 113     -15.851  42.126  61.583  1.00 84.30           C  
ATOM   4823  NE  ARG C 113     -15.024  42.909  62.497  1.00 84.30           N  
ATOM   4824  NH1 ARG C 113     -16.558  42.897  64.225  1.00 84.30           N  
ATOM   4825  NH2 ARG C 113     -14.549  43.972  64.477  1.00 84.30           N  
ATOM   4826  CZ  ARG C 113     -15.379  43.258  63.731  1.00 84.30           C  
ATOM   4827  N   LEU C 114     -17.442  40.298  56.492  1.00 87.77           N  
ATOM   4828  CA  LEU C 114     -18.056  39.217  55.728  1.00 87.77           C  
ATOM   4829  C   LEU C 114     -17.329  39.006  54.405  1.00 87.77           C  
ATOM   4830  CB  LEU C 114     -19.535  39.517  55.470  1.00 87.77           C  
ATOM   4831  O   LEU C 114     -17.083  37.867  54.001  1.00 87.77           O  
ATOM   4832  CG  LEU C 114     -20.497  39.229  56.624  1.00 87.77           C  
ATOM   4833  CD1 LEU C 114     -21.853  39.872  56.356  1.00 87.77           C  
ATOM   4834  CD2 LEU C 114     -20.644  37.726  56.835  1.00 87.77           C  
ATOM   4835  N   HIS C 115     -17.001  40.104  53.755  1.00 81.74           N  
ATOM   4836  CA  HIS C 115     -16.259  40.024  52.502  1.00 81.74           C  
ATOM   4837  C   HIS C 115     -14.898  39.368  52.710  1.00 81.74           C  
ATOM   4838  CB  HIS C 115     -16.083  41.416  51.893  1.00 81.74           C  
ATOM   4839  O   HIS C 115     -14.469  38.547  51.896  1.00 81.74           O  
ATOM   4840  CG  HIS C 115     -15.730  41.395  50.440  1.00 81.74           C  
ATOM   4841  CD2 HIS C 115     -14.647  41.871  49.782  1.00 81.74           C  
ATOM   4842  ND1 HIS C 115     -16.547  40.833  49.483  1.00 81.74           N  
ATOM   4843  CE1 HIS C 115     -15.979  40.963  48.296  1.00 81.74           C  
ATOM   4844  NE2 HIS C 115     -14.825  41.590  48.449  1.00 81.74           N  
ATOM   4845  N   CYS C 116     -14.158  39.728  53.773  1.00 79.90           N  
ATOM   4846  CA  CYS C 116     -12.857  39.157  54.101  1.00 79.90           C  
ATOM   4847  C   CYS C 116     -12.964  37.654  54.332  1.00 79.90           C  
ATOM   4848  CB  CYS C 116     -12.273  39.833  55.341  1.00 79.90           C  
ATOM   4849  O   CYS C 116     -12.114  36.889  53.872  1.00 79.90           O  
ATOM   4850  SG  CYS C 116     -10.478  40.028  55.286  1.00 79.90           S  
ATOM   4851  N   GLN C 117     -14.049  37.196  54.967  1.00 85.33           N  
ATOM   4852  CA  GLN C 117     -14.274  35.775  55.215  1.00 85.33           C  
ATOM   4853  C   GLN C 117     -14.532  35.024  53.913  1.00 85.33           C  
ATOM   4854  CB  GLN C 117     -15.447  35.577  56.177  1.00 85.33           C  
ATOM   4855  O   GLN C 117     -14.024  33.918  53.717  1.00 85.33           O  
ATOM   4856  CG  GLN C 117     -15.041  35.552  57.645  1.00 85.33           C  
ATOM   4857  CD  GLN C 117     -16.232  35.494  58.582  1.00 85.33           C  
ATOM   4858  NE2 GLN C 117     -15.963  35.501  59.884  1.00 85.33           N  
ATOM   4859  OE1 GLN C 117     -17.384  35.443  58.141  1.00 85.33           O  
ATOM   4860  N   GLU C 118     -15.291  35.631  53.049  1.00 85.95           N  
ATOM   4861  CA  GLU C 118     -15.585  35.019  51.756  1.00 85.95           C  
ATOM   4862  C   GLU C 118     -14.321  34.875  50.914  1.00 85.95           C  
ATOM   4863  CB  GLU C 118     -16.631  35.841  50.998  1.00 85.95           C  
ATOM   4864  O   GLU C 118     -14.106  33.839  50.281  1.00 85.95           O  
ATOM   4865  CG  GLU C 118     -17.286  35.091  49.847  1.00 85.95           C  
ATOM   4866  CD  GLU C 118     -18.359  35.901  49.137  1.00 85.95           C  
ATOM   4867  OE1 GLU C 118     -18.930  35.407  48.138  1.00 85.95           O  
ATOM   4868  OE2 GLU C 118     -18.630  37.038  49.583  1.00 85.95           O  
ATOM   4869  N   LYS C 119     -13.469  35.806  50.798  1.00 83.69           N  
ATOM   4870  CA  LYS C 119     -12.219  35.762  50.044  1.00 83.69           C  
ATOM   4871  C   LYS C 119     -11.266  34.718  50.620  1.00 83.69           C  
ATOM   4872  CB  LYS C 119     -11.548  37.136  50.035  1.00 83.69           C  
ATOM   4873  O   LYS C 119     -10.564  34.032  49.875  1.00 83.69           O  
ATOM   4874  CG  LYS C 119     -12.208  38.141  49.102  1.00 83.69           C  
ATOM   4875  CD  LYS C 119     -11.985  37.777  47.640  1.00 83.69           C  
ATOM   4876  CE  LYS C 119     -12.676  38.761  46.706  1.00 83.69           C  
ATOM   4877  NZ  LYS C 119     -12.578  38.332  45.279  1.00 83.69           N  
ATOM   4878  N   GLU C 120     -11.265  34.641  51.931  1.00 87.19           N  
ATOM   4879  CA  GLU C 120     -10.429  33.638  52.585  1.00 87.19           C  
ATOM   4880  C   GLU C 120     -10.902  32.225  52.255  1.00 87.19           C  
ATOM   4881  CB  GLU C 120     -10.423  33.850  54.101  1.00 87.19           C  
ATOM   4882  O   GLU C 120     -10.086  31.333  52.014  1.00 87.19           O  
ATOM   4883  CG  GLU C 120      -9.362  34.830  54.581  1.00 87.19           C  
ATOM   4884  CD  GLU C 120      -9.426  35.099  56.076  1.00 87.19           C  
ATOM   4885  OE1 GLU C 120      -8.612  35.904  56.583  1.00 87.19           O  
ATOM   4886  OE2 GLU C 120     -10.297  34.501  56.745  1.00 87.19           O  
ATOM   4887  N   SER C 121     -12.136  32.017  52.240  1.00 87.04           N  
ATOM   4888  CA  SER C 121     -12.702  30.723  51.873  1.00 87.04           C  
ATOM   4889  C   SER C 121     -12.396  30.379  50.419  1.00 87.04           C  
ATOM   4890  CB  SER C 121     -14.214  30.715  52.100  1.00 87.04           C  
ATOM   4891  O   SER C 121     -12.074  29.232  50.102  1.00 87.04           O  
ATOM   4892  OG  SER C 121     -14.518  30.903  53.472  1.00 87.04           O  
ATOM   4893  N   GLU C 122     -12.494  31.322  49.548  1.00 85.72           N  
ATOM   4894  CA  GLU C 122     -12.177  31.125  48.137  1.00 85.72           C  
ATOM   4895  C   GLU C 122     -10.698  30.804  47.944  1.00 85.72           C  
ATOM   4896  CB  GLU C 122     -12.557  32.365  47.323  1.00 85.72           C  
ATOM   4897  O   GLU C 122     -10.346  29.933  47.145  1.00 85.72           O  
ATOM   4898  CG  GLU C 122     -12.512  32.148  45.817  1.00 85.72           C  
ATOM   4899  CD  GLU C 122     -12.944  33.371  45.022  1.00 85.72           C  
ATOM   4900  OE1 GLU C 122     -12.938  33.314  43.771  1.00 85.72           O  
ATOM   4901  OE2 GLU C 122     -13.289  34.393  45.655  1.00 85.72           O  
ATOM   4902  N   ALA C 123      -9.883  31.495  48.585  1.00 85.18           N  
ATOM   4903  CA  ALA C 123      -8.447  31.237  48.526  1.00 85.18           C  
ATOM   4904  C   ALA C 123      -8.125  29.818  48.986  1.00 85.18           C  
ATOM   4905  CB  ALA C 123      -7.688  32.253  49.375  1.00 85.18           C  
ATOM   4906  O   ALA C 123      -7.293  29.137  48.382  1.00 85.18           O  
ATOM   4907  N   HIS C 124      -8.804  29.367  50.081  1.00 85.82           N  
ATOM   4908  CA  HIS C 124      -8.615  28.009  50.578  1.00 85.82           C  
ATOM   4909  C   HIS C 124      -9.076  26.978  49.553  1.00 85.82           C  
ATOM   4910  CB  HIS C 124      -9.366  27.811  51.896  1.00 85.82           C  
ATOM   4911  O   HIS C 124      -8.398  25.972  49.330  1.00 85.82           O  
ATOM   4912  CG  HIS C 124      -8.845  26.675  52.719  1.00 85.82           C  
ATOM   4913  CD2 HIS C 124      -9.447  25.543  53.153  1.00 85.82           C  
ATOM   4914  ND1 HIS C 124      -7.552  26.632  53.193  1.00 85.82           N  
ATOM   4915  CE1 HIS C 124      -7.380  25.518  53.884  1.00 85.82           C  
ATOM   4916  NE2 HIS C 124      -8.515  24.840  53.876  1.00 85.82           N  
ATOM   4917  N   ARG C 125     -10.184  27.261  48.858  1.00 86.33           N  
ATOM   4918  CA  ARG C 125     -10.705  26.365  47.831  1.00 86.33           C  
ATOM   4919  C   ARG C 125      -9.741  26.263  46.653  1.00 86.33           C  
ATOM   4920  CB  ARG C 125     -12.076  26.842  47.346  1.00 86.33           C  
ATOM   4921  O   ARG C 125      -9.483  25.168  46.149  1.00 86.33           O  
ATOM   4922  CG  ARG C 125     -13.233  26.380  48.217  1.00 86.33           C  
ATOM   4923  CD  ARG C 125     -14.579  26.738  47.604  1.00 86.33           C  
ATOM   4924  NE  ARG C 125     -15.403  27.512  48.528  1.00 86.33           N  
ATOM   4925  NH1 ARG C 125     -16.909  28.213  46.923  1.00 86.33           N  
ATOM   4926  NH2 ARG C 125     -17.167  28.865  49.106  1.00 86.33           N  
ATOM   4927  CZ  ARG C 125     -16.491  28.195  48.183  1.00 86.33           C  
ATOM   4928  N   LYS C 126      -9.223  27.332  46.209  1.00 81.82           N  
ATOM   4929  CA  LYS C 126      -8.280  27.351  45.094  1.00 81.82           C  
ATOM   4930  C   LYS C 126      -6.984  26.632  45.458  1.00 81.82           C  
ATOM   4931  CB  LYS C 126      -7.979  28.790  44.671  1.00 81.82           C  
ATOM   4932  O   LYS C 126      -6.406  25.927  44.628  1.00 81.82           O  
ATOM   4933  CG  LYS C 126      -9.074  29.429  43.829  1.00 81.82           C  
ATOM   4934  CD  LYS C 126      -8.673  30.819  43.352  1.00 81.82           C  
ATOM   4935  CE  LYS C 126      -9.773  31.465  42.521  1.00 81.82           C  
ATOM   4936  NZ  LYS C 126      -9.422  32.863  42.128  1.00 81.82           N  
ATOM   4937  N   HIS C 127      -6.579  26.841  46.734  1.00 84.15           N
[truncated: 145,315 more chars]
