# Supplementary material for: AI-guided pipeline for protein–protein interaction drug discovery identifies a SARS-CoV-2 inhibitor
Source: Mol Syst Biol. 2024 Mar 11;20(4):428–57. doi: 10.1038/s44320-024-00019-8 (PMC10987651; doi:10.1038/s44320-024-00019-8)
Supplement: Supplementary file 12 — Source Data Fig. 2 [file 44320_2024_19_MOESM12_ESM.zip › Source Data Figure EV3-EV4/ColabFold/HDAC1_ZBTB16_unrelaxed_rank_2_model_4.pdb]

MODEL     1                                                                     
ATOM      1  N   MET B   1      -5.758  42.490 -17.899  1.00 27.23           N  
ATOM      2  CA  MET B   1      -6.368  41.164 -17.865  1.00 27.23           C  
ATOM      3  C   MET B   1      -5.302  40.074 -17.890  1.00 27.23           C  
ATOM      4  CB  MET B   1      -7.329  40.983 -19.041  1.00 27.23           C  
ATOM      5  O   MET B   1      -4.546  39.961 -18.857  1.00 27.23           O  
ATOM      6  CG  MET B   1      -8.734  41.496 -18.769  1.00 27.23           C  
ATOM      7  SD  MET B   1      -9.954  40.891 -19.999  1.00 27.23           S  
ATOM      8  CE  MET B   1     -11.496  41.172 -19.086  1.00 27.23           C  
ATOM      9  N   ALA B   2      -4.602  39.887 -16.677  1.00 28.14           N  
ATOM     10  CA  ALA B   2      -3.407  39.077 -16.456  1.00 28.14           C  
ATOM     11  C   ALA B   2      -3.672  37.609 -16.777  1.00 28.14           C  
ATOM     12  CB  ALA B   2      -2.923  39.224 -15.016  1.00 28.14           C  
ATOM     13  O   ALA B   2      -4.632  37.020 -16.275  1.00 28.14           O  
ATOM     14  N   GLN B   3      -3.626  37.232 -18.041  1.00 30.39           N  
ATOM     15  CA  GLN B   3      -3.706  35.861 -18.534  1.00 30.39           C  
ATOM     16  C   GLN B   3      -2.849  34.922 -17.691  1.00 30.39           C  
ATOM     17  CB  GLN B   3      -3.275  35.791 -20.000  1.00 30.39           C  
ATOM     18  O   GLN B   3      -1.634  35.104 -17.590  1.00 30.39           O  
ATOM     19  CG  GLN B   3      -4.438  35.777 -20.983  1.00 30.39           C  
ATOM     20  CD  GLN B   3      -3.985  35.839 -22.430  1.00 30.39           C  
ATOM     21  NE2 GLN B   3      -4.942  35.837 -23.351  1.00 30.39           N  
ATOM     22  OE1 GLN B   3      -2.785  35.889 -22.716  1.00 30.39           O  
ATOM     23  N   THR B   4      -3.408  34.541 -16.468  1.00 34.05           N  
ATOM     24  CA  THR B   4      -2.781  33.469 -15.703  1.00 34.05           C  
ATOM     25  C   THR B   4      -2.480  32.270 -16.597  1.00 34.05           C  
ATOM     26  CB  THR B   4      -3.673  33.026 -14.528  1.00 34.05           C  
ATOM     27  O   THR B   4      -3.393  31.674 -17.174  1.00 34.05           O  
ATOM     28  CG2 THR B   4      -3.425  33.888 -13.294  1.00 34.05           C  
ATOM     29  OG1 THR B   4      -5.049  33.142 -14.910  1.00 34.05           O  
ATOM     30  N   GLN B   5      -1.524  32.332 -17.516  1.00 34.68           N  
ATOM     31  CA  GLN B   5      -1.037  31.082 -18.089  1.00 34.68           C  
ATOM     32  C   GLN B   5      -1.052  29.960 -17.054  1.00 34.68           C  
ATOM     33  CB  GLN B   5       0.376  31.262 -18.648  1.00 34.68           C  
ATOM     34  O   GLN B   5      -0.481  30.100 -15.971  1.00 34.68           O  
ATOM     35  CG  GLN B   5       0.420  31.439 -20.159  1.00 34.68           C  
ATOM     36  CD  GLN B   5       1.830  31.635 -20.686  1.00 34.68           C  
ATOM     37  NE2 GLN B   5       1.957  31.783 -22.000  1.00 34.68           N  
ATOM     38  OE1 GLN B   5       2.797  31.654 -19.918  1.00 34.68           O  
ATOM     39  N   GLY B   6      -2.200  29.257 -16.822  1.00 41.18           N  
ATOM     40  CA  GLY B   6      -2.329  28.096 -15.956  1.00 41.18           C  
ATOM     41  C   GLY B   6      -1.098  27.210 -15.958  1.00 41.18           C  
ATOM     42  O   GLY B   6      -0.863  26.465 -16.912  1.00 41.18           O  
ATOM     43  N   THR B   7       0.073  27.587 -15.592  1.00 49.22           N  
ATOM     44  CA  THR B   7       1.186  26.649 -15.495  1.00 49.22           C  
ATOM     45  C   THR B   7       0.763  25.382 -14.758  1.00 49.22           C  
ATOM     46  CB  THR B   7       2.391  27.285 -14.776  1.00 49.22           C  
ATOM     47  O   THR B   7       0.114  25.452 -13.713  1.00 49.22           O  
ATOM     48  CG2 THR B   7       3.150  28.228 -15.704  1.00 49.22           C  
ATOM     49  OG1 THR B   7       1.926  28.024 -13.639  1.00 49.22           O  
ATOM     50  N   ARG B   8       0.643  24.171 -15.389  1.00 68.12           N  
ATOM     51  CA  ARG B   8       0.359  22.856 -14.824  1.00 68.12           C  
ATOM     52  C   ARG B   8       1.217  22.593 -13.590  1.00 68.12           C  
ATOM     53  CB  ARG B   8       0.593  21.760 -15.867  1.00 68.12           C  
ATOM     54  O   ARG B   8       2.421  22.856 -13.598  1.00 68.12           O  
ATOM     55  CG  ARG B   8      -0.652  20.955 -16.204  1.00 68.12           C  
ATOM     56  CD  ARG B   8      -0.352  19.844 -17.200  1.00 68.12           C  
ATOM     57  NE  ARG B   8      -1.546  19.061 -17.510  1.00 68.12           N  
ATOM     58  NH1 ARG B   8      -0.542  17.800 -19.164  1.00 68.12           N  
ATOM     59  NH2 ARG B   8      -2.745  17.458 -18.635  1.00 68.12           N  
ATOM     60  CZ  ARG B   8      -1.608  18.108 -18.436  1.00 68.12           C  
ATOM     61  N   ARG B   9       0.625  22.262 -12.508  1.00 85.44           N  
ATOM     62  CA  ARG B   9       1.290  21.962 -11.244  1.00 85.44           C  
ATOM     63  C   ARG B   9       2.202  20.747 -11.381  1.00 85.44           C  
ATOM     64  CB  ARG B   9       0.260  21.722 -10.138  1.00 85.44           C  
ATOM     65  O   ARG B   9       1.804  19.726 -11.946  1.00 85.44           O  
ATOM     66  CG  ARG B   9      -0.401  22.992  -9.626  1.00 85.44           C  
ATOM     67  CD  ARG B   9      -1.161  22.749  -8.330  1.00 85.44           C  
ATOM     68  NE  ARG B   9      -1.894  23.938  -7.903  1.00 85.44           N  
ATOM     69  NH1 ARG B   9      -2.536  23.063  -5.864  1.00 85.44           N  
ATOM     70  NH2 ARG B   9      -3.165  25.187  -6.455  1.00 85.44           N  
ATOM     71  CZ  ARG B   9      -2.530  24.060  -6.742  1.00 85.44           C  
ATOM     72  N   LYS B  10       3.385  20.942 -10.979  1.00 94.96           N  
ATOM     73  CA  LYS B  10       4.359  19.854 -10.984  1.00 94.96           C  
ATOM     74  C   LYS B  10       4.150  18.924  -9.793  1.00 94.96           C  
ATOM     75  CB  LYS B  10       5.784  20.410 -10.972  1.00 94.96           C  
ATOM     76  O   LYS B  10       4.085  19.377  -8.648  1.00 94.96           O  
ATOM     77  CG  LYS B  10       6.199  21.079 -12.273  1.00 94.96           C  
ATOM     78  CD  LYS B  10       7.647  21.549 -12.224  1.00 94.96           C  
ATOM     79  CE  LYS B  10       8.025  22.332 -13.474  1.00 94.96           C  
ATOM     80  NZ  LYS B  10       9.439  22.809 -13.422  1.00 94.96           N  
ATOM     81  N   VAL B  11       3.974  17.616 -10.041  1.00 97.52           N  
ATOM     82  CA  VAL B  11       3.749  16.616  -9.003  1.00 97.52           C  
ATOM     83  C   VAL B  11       4.867  15.576  -9.035  1.00 97.52           C  
ATOM     84  CB  VAL B  11       2.376  15.927  -9.167  1.00 97.52           C  
ATOM     85  O   VAL B  11       5.229  15.078 -10.104  1.00 97.52           O  
ATOM     86  CG1 VAL B  11       2.172  14.865  -8.088  1.00 97.52           C  
ATOM     87  CG2 VAL B  11       1.252  16.961  -9.122  1.00 97.52           C  
ATOM     88  N   CYS B  12       5.491  15.284  -7.930  1.00 96.65           N  
ATOM     89  CA  CYS B  12       6.467  14.204  -7.840  1.00 96.65           C  
ATOM     90  C   CYS B  12       5.980  13.105  -6.902  1.00 96.65           C  
ATOM     91  CB  CYS B  12       7.815  14.739  -7.358  1.00 96.65           C  
ATOM     92  O   CYS B  12       5.246  13.376  -5.950  1.00 96.65           O  
ATOM     93  SG  CYS B  12       7.864  15.102  -5.589  1.00 96.65           S  
ATOM     94  N   TYR B  13       6.362  11.885  -7.131  1.00 97.53           N  
ATOM     95  CA  TYR B  13       5.934  10.680  -6.430  1.00 97.53           C  
ATOM     96  C   TYR B  13       7.129   9.811  -6.057  1.00 97.53           C  
ATOM     97  CB  TYR B  13       4.953   9.877  -7.290  1.00 97.53           C  
ATOM     98  O   TYR B  13       7.929   9.441  -6.921  1.00 97.53           O  
ATOM     99  CG  TYR B  13       4.603   8.527  -6.712  1.00 97.53           C  
ATOM    100  CD1 TYR B  13       4.679   7.374  -7.491  1.00 97.53           C  
ATOM    101  CD2 TYR B  13       4.195   8.402  -5.389  1.00 97.53           C  
ATOM    102  CE1 TYR B  13       4.355   6.128  -6.963  1.00 97.53           C  
ATOM    103  CE2 TYR B  13       3.870   7.161  -4.851  1.00 97.53           C  
ATOM    104  OH  TYR B  13       3.632   4.801  -5.117  1.00 97.53           O  
ATOM    105  CZ  TYR B  13       3.953   6.032  -5.645  1.00 97.53           C  
ATOM    106  N   TYR B  14       7.283   9.466  -4.725  1.00 96.76           N  
ATOM    107  CA  TYR B  14       8.354   8.603  -4.240  1.00 96.76           C  
ATOM    108  C   TYR B  14       7.847   7.185  -4.003  1.00 96.76           C  
ATOM    109  CB  TYR B  14       8.954   9.165  -2.947  1.00 96.76           C  
ATOM    110  O   TYR B  14       6.850   6.984  -3.306  1.00 96.76           O  
ATOM    111  CG  TYR B  14       9.871  10.344  -3.167  1.00 96.76           C  
ATOM    112  CD1 TYR B  14      11.243  10.164  -3.326  1.00 96.76           C  
ATOM    113  CD2 TYR B  14       9.367  11.639  -3.213  1.00 96.76           C  
ATOM    114  CE1 TYR B  14      12.092  11.248  -3.527  1.00 96.76           C  
ATOM    115  CE2 TYR B  14      10.207  12.730  -3.413  1.00 96.76           C  
ATOM    116  OH  TYR B  14      12.401  13.601  -3.766  1.00 96.76           O  
ATOM    117  CZ  TYR B  14      11.565  12.525  -3.569  1.00 96.76           C  
ATOM    118  N   TYR B  15       8.521   6.252  -4.561  1.00 93.98           N  
ATOM    119  CA  TYR B  15       8.127   4.853  -4.442  1.00 93.98           C  
ATOM    120  C   TYR B  15       9.344   3.937  -4.507  1.00 93.98           C  
ATOM    121  CB  TYR B  15       7.132   4.478  -5.544  1.00 93.98           C  
ATOM    122  O   TYR B  15      10.250   4.156  -5.314  1.00 93.98           O  
ATOM    123  CG  TYR B  15       6.810   3.004  -5.595  1.00 93.98           C  
ATOM    124  CD1 TYR B  15       7.377   2.181  -6.566  1.00 93.98           C  
ATOM    125  CD2 TYR B  15       5.938   2.432  -4.675  1.00 93.98           C  
ATOM    126  CE1 TYR B  15       7.082   0.823  -6.618  1.00 93.98           C  
ATOM    127  CE2 TYR B  15       5.636   1.075  -4.718  1.00 93.98           C  
ATOM    128  OH  TYR B  15       5.917  -1.064  -5.739  1.00 93.98           O  
ATOM    129  CZ  TYR B  15       6.212   0.280  -5.692  1.00 93.98           C  
ATOM    130  N   ASP B  16       9.370   2.948  -3.624  1.00 89.08           N  
ATOM    131  CA  ASP B  16      10.347   1.864  -3.642  1.00 89.08           C  
ATOM    132  C   ASP B  16       9.656   0.502  -3.625  1.00 89.08           C  
ATOM    133  CB  ASP B  16      11.303   1.983  -2.453  1.00 89.08           C  
ATOM    134  O   ASP B  16       8.863   0.213  -2.727  1.00 89.08           O  
ATOM    135  CG  ASP B  16      12.523   1.089  -2.582  1.00 89.08           C  
ATOM    136  OD1 ASP B  16      12.364  -0.140  -2.747  1.00 89.08           O  
ATOM    137  OD2 ASP B  16      13.654   1.617  -2.514  1.00 89.08           O  
ATOM    138  N   GLY B  17       9.936  -0.358  -4.548  1.00 80.58           N  
ATOM    139  CA  GLY B  17       9.293  -1.652  -4.710  1.00 80.58           C  
ATOM    140  C   GLY B  17       9.447  -2.551  -3.498  1.00 80.58           C  
ATOM    141  O   GLY B  17       8.612  -3.425  -3.257  1.00 80.58           O  
ATOM    142  N   ASP B  18      10.452  -2.333  -2.673  1.00 81.70           N  
ATOM    143  CA  ASP B  18      10.730  -3.194  -1.527  1.00 81.70           C  
ATOM    144  C   ASP B  18       9.744  -2.930  -0.391  1.00 81.70           C  
ATOM    145  CB  ASP B  18      12.164  -2.988  -1.036  1.00 81.70           C  
ATOM    146  O   ASP B  18       9.552  -3.781   0.481  1.00 81.70           O  
ATOM    147  CG  ASP B  18      13.199  -3.638  -1.939  1.00 81.70           C  
ATOM    148  OD1 ASP B  18      12.836  -4.525  -2.742  1.00 81.70           O  
ATOM    149  OD2 ASP B  18      14.387  -3.261  -1.844  1.00 81.70           O  
ATOM    150  N   VAL B  19       9.117  -1.748  -0.359  1.00 85.48           N  
ATOM    151  CA  VAL B  19       8.266  -1.358   0.760  1.00 85.48           C  
ATOM    152  C   VAL B  19       7.084  -2.320   0.870  1.00 85.48           C  
ATOM    153  CB  VAL B  19       7.759   0.094   0.608  1.00 85.48           C  
ATOM    154  O   VAL B  19       6.604  -2.600   1.971  1.00 85.48           O  
ATOM    155  CG1 VAL B  19       6.692   0.182  -0.482  1.00 85.48           C  
ATOM    156  CG2 VAL B  19       7.212   0.608   1.939  1.00 85.48           C  
ATOM    157  N   GLY B  20       6.657  -2.864  -0.233  1.00 80.72           N  
ATOM    158  CA  GLY B  20       5.528  -3.781  -0.263  1.00 80.72           C  
ATOM    159  C   GLY B  20       5.886  -5.184   0.189  1.00 80.72           C  
ATOM    160  O   GLY B  20       5.003  -6.018   0.398  1.00 80.72           O  
ATOM    161  N   ASN B  21       7.182  -5.464   0.490  1.00 78.82           N  
ATOM    162  CA  ASN B  21       7.652  -6.801   0.837  1.00 78.82           C  
ATOM    163  C   ASN B  21       7.680  -7.012   2.348  1.00 78.82           C  
ATOM    164  CB  ASN B  21       9.039  -7.054   0.240  1.00 78.82           C  
ATOM    165  O   ASN B  21       7.863  -8.135   2.819  1.00 78.82           O  
ATOM    166  CG  ASN B  21       9.026  -7.079  -1.276  1.00 78.82           C  
ATOM    167  ND2 ASN B  21      10.124  -6.646  -1.885  1.00 78.82           N  
ATOM    168  OD1 ASN B  21       8.038  -7.484  -1.894  1.00 78.82           O  
ATOM    169  N   TYR B  22       7.519  -5.942   3.114  1.00 84.17           N  
ATOM    170  CA  TYR B  22       7.584  -6.087   4.564  1.00 84.17           C  
ATOM    171  C   TYR B  22       6.271  -6.627   5.118  1.00 84.17           C  
ATOM    172  CB  TYR B  22       7.916  -4.746   5.225  1.00 84.17           C  
ATOM    173  O   TYR B  22       5.199  -6.350   4.574  1.00 84.17           O  
ATOM    174  CG  TYR B  22       9.240  -4.166   4.788  1.00 84.17           C  
ATOM    175  CD1 TYR B  22      10.442  -4.745   5.188  1.00 84.17           C  
ATOM    176  CD2 TYR B  22       9.291  -3.038   3.976  1.00 84.17           C  
ATOM    177  CE1 TYR B  22      11.664  -4.213   4.790  1.00 84.17           C  
ATOM    178  CE2 TYR B  22      10.507  -2.497   3.572  1.00 84.17           C  
ATOM    179  OH  TYR B  22      12.893  -2.560   3.586  1.00 84.17           O  
ATOM    180  CZ  TYR B  22      11.686  -3.091   3.983  1.00 84.17           C  
ATOM    181  N   TYR B  23       6.443  -7.394   6.243  1.00 80.06           N  
ATOM    182  CA  TYR B  23       5.322  -8.179   6.748  1.00 80.06           C  
ATOM    183  C   TYR B  23       5.214  -8.063   8.263  1.00 80.06           C  
ATOM    184  CB  TYR B  23       5.472  -9.649   6.346  1.00 80.06           C  
ATOM    185  O   TYR B  23       6.095  -8.525   8.992  1.00 80.06           O  
ATOM    186  CG  TYR B  23       4.302 -10.512   6.753  1.00 80.06           C  
ATOM    187  CD1 TYR B  23       4.484 -11.627   7.568  1.00 80.06           C  
ATOM    188  CD2 TYR B  23       3.013 -10.215   6.323  1.00 80.06           C  
ATOM    189  CE1 TYR B  23       3.409 -12.426   7.945  1.00 80.06           C  
ATOM    190  CE2 TYR B  23       1.931 -11.007   6.693  1.00 80.06           C  
ATOM    191  OH  TYR B  23       1.071 -12.895   7.872  1.00 80.06           O  
ATOM    192  CZ  TYR B  23       2.139 -12.108   7.503  1.00 80.06           C  
ATOM    193  N   TYR B  24       4.097  -7.465   8.785  1.00 83.14           N  
ATOM    194  CA  TYR B  24       3.883  -7.237  10.210  1.00 83.14           C  
ATOM    195  C   TYR B  24       3.514  -8.533  10.920  1.00 83.14           C  
ATOM    196  CB  TYR B  24       2.786  -6.191  10.429  1.00 83.14           C  
ATOM    197  O   TYR B  24       3.467  -8.582  12.152  1.00 83.14           O  
ATOM    198  CG  TYR B  24       3.286  -4.767  10.378  1.00 83.14           C  
ATOM    199  CD1 TYR B  24       3.040  -3.884  11.427  1.00 83.14           C  
ATOM    200  CD2 TYR B  24       4.004  -4.302   9.281  1.00 83.14           C  
ATOM    201  CE1 TYR B  24       3.496  -2.571  11.383  1.00 83.14           C  
ATOM    202  CE2 TYR B  24       4.465  -2.991   9.227  1.00 83.14           C  
ATOM    203  OH  TYR B  24       4.662  -0.835  10.233  1.00 83.14           O  
ATOM    204  CZ  TYR B  24       4.207  -2.134  10.281  1.00 83.14           C  
ATOM    205  N   GLY B  25       3.241  -9.558  10.192  1.00 68.79           N  
ATOM    206  CA  GLY B  25       2.907 -10.844  10.783  1.00 68.79           C  
ATOM    207  C   GLY B  25       1.511 -11.320  10.427  1.00 68.79           C  
ATOM    208  O   GLY B  25       0.664 -10.524  10.015  1.00 68.79           O  
ATOM    209  N   GLN B  26       1.314 -12.521  10.627  1.00 68.52           N  
ATOM    210  CA  GLN B  26       0.036 -13.149  10.306  1.00 68.52           C  
ATOM    211  C   GLN B  26      -1.089 -12.575  11.163  1.00 68.52           C  
ATOM    212  CB  GLN B  26       0.120 -14.664  10.495  1.00 68.52           C  
ATOM    213  O   GLN B  26      -0.954 -12.468  12.384  1.00 68.52           O  
ATOM    214  CG  GLN B  26      -1.080 -15.420   9.940  1.00 68.52           C  
ATOM    215  CD  GLN B  26      -0.911 -16.926  10.014  1.00 68.52           C  
ATOM    216  NE2 GLN B  26      -1.745 -17.653   9.279  1.00 68.52           N  
ATOM    217  OE1 GLN B  26      -0.036 -17.431  10.725  1.00 68.52           O  
ATOM    218  N   GLY B  27      -2.100 -12.182  10.549  1.00 66.91           N  
ATOM    219  CA  GLY B  27      -3.277 -11.700  11.254  1.00 66.91           C  
ATOM    220  C   GLY B  27      -3.196 -10.228  11.613  1.00 66.91           C  
ATOM    221  O   GLY B  27      -4.189  -9.632  12.035  1.00 66.91           O  
ATOM    222  N   HIS B  28      -2.025  -9.718  11.430  1.00 80.45           N  
ATOM    223  CA  HIS B  28      -1.899  -8.293  11.713  1.00 80.45           C  
ATOM    224  C   HIS B  28      -2.598  -7.456  10.648  1.00 80.45           C  
ATOM    225  CB  HIS B  28      -0.425  -7.895  11.810  1.00 80.45           C  
ATOM    226  O   HIS B  28      -2.477  -7.736   9.453  1.00 80.45           O  
ATOM    227  CG  HIS B  28      -0.202  -6.583  12.493  1.00 80.45           C  
ATOM    228  CD2 HIS B  28       0.241  -6.293  13.738  1.00 80.45           C  
ATOM    229  ND1 HIS B  28      -0.447  -5.374  11.879  1.00 80.45           N  
ATOM    230  CE1 HIS B  28      -0.162  -4.394  12.720  1.00 80.45           C  
ATOM    231  NE2 HIS B  28       0.257  -4.925  13.856  1.00 80.45           N  
ATOM    232  N   PRO B  29      -3.311  -6.388  11.007  1.00 79.79           N  
ATOM    233  CA  PRO B  29      -4.102  -5.612  10.049  1.00 79.79           C  
ATOM    234  C   PRO B  29      -3.235  -4.807   9.084  1.00 79.79           C  
ATOM    235  CB  PRO B  29      -4.928  -4.685  10.944  1.00 79.79           C  
ATOM    236  O   PRO B  29      -3.621  -4.596   7.931  1.00 79.79           O  
ATOM    237  CG  PRO B  29      -4.937  -5.353  12.281  1.00 79.79           C  
ATOM    238  CD  PRO B  29      -3.689  -6.179  12.410  1.00 79.79           C  
ATOM    239  N   MET B  30      -2.106  -4.407   9.495  1.00 90.02           N  
ATOM    240  CA  MET B  30      -1.237  -3.580   8.661  1.00 90.02           C  
ATOM    241  C   MET B  30      -0.545  -4.422   7.595  1.00 90.02           C  
ATOM    242  CB  MET B  30      -0.195  -2.860   9.518  1.00 90.02           C  
ATOM    243  O   MET B  30       0.182  -5.364   7.916  1.00 90.02           O  
ATOM    244  CG  MET B  30       0.691  -1.906   8.734  1.00 90.02           C  
ATOM    245  SD  MET B  30      -0.246  -0.488   8.040  1.00 90.02           S  
ATOM    246  CE  MET B  30      -0.219   0.640   9.461  1.00 90.02           C  
ATOM    247  N   LYS B  31      -0.763  -4.039   6.334  1.00 85.59           N  
ATOM    248  CA  LYS B  31      -0.150  -4.722   5.199  1.00 85.59           C  
ATOM    249  C   LYS B  31       0.505  -3.725   4.247  1.00 85.59           C  
ATOM    250  CB  LYS B  31      -1.189  -5.557   4.450  1.00 85.59           C  
ATOM    251  O   LYS B  31      -0.157  -3.175   3.364  1.00 85.59           O  
ATOM    252  CG  LYS B  31      -1.942  -6.544   5.330  1.00 85.59           C  
ATOM    253  CD  LYS B  31      -1.077  -7.744   5.692  1.00 85.59           C  
ATOM    254  CE  LYS B  31      -1.872  -8.801   6.445  1.00 85.59           C  
ATOM    255  NZ  LYS B  31      -0.997  -9.907   6.938  1.00 85.59           N  
ATOM    256  N   PRO B  32       1.854  -3.565   4.338  1.00 89.94           N  
ATOM    257  CA  PRO B  32       2.552  -2.631   3.451  1.00 89.94           C  
ATOM    258  C   PRO B  32       2.361  -2.965   1.974  1.00 89.94           C  
ATOM    259  CB  PRO B  32       4.018  -2.785   3.861  1.00 89.94           C  
ATOM    260  O   PRO B  32       2.604  -2.119   1.109  1.00 89.94           O  
ATOM    261  CG  PRO B  32       3.972  -3.188   5.300  1.00 89.94           C  
ATOM    262  CD  PRO B  32       2.800  -4.106   5.500  1.00 89.94           C  
ATOM    263  N   HIS B  33       1.951  -4.155   1.698  1.00 86.07           N  
ATOM    264  CA  HIS B  33       1.677  -4.585   0.332  1.00 86.07           C  
ATOM    265  C   HIS B  33       0.702  -3.637  -0.359  1.00 86.07           C  
ATOM    266  CB  HIS B  33       1.120  -6.010   0.320  1.00 86.07           C  
ATOM    267  O   HIS B  33       0.691  -3.538  -1.588  1.00 86.07           O  
ATOM    268  CG  HIS B  33       1.028  -6.606  -1.049  1.00 86.07           C  
ATOM    269  CD2 HIS B  33      -0.042  -7.024  -1.765  1.00 86.07           C  
ATOM    270  ND1 HIS B  33       2.134  -6.834  -1.838  1.00 86.07           N  
ATOM    271  CE1 HIS B  33       1.747  -7.367  -2.984  1.00 86.07           C  
ATOM    272  NE2 HIS B  33       0.432  -7.493  -2.966  1.00 86.07           N  
ATOM    273  N   ARG B  34      -0.058  -2.921   0.382  1.00 89.55           N  
ATOM    274  CA  ARG B  34      -1.040  -1.977  -0.140  1.00 89.55           C  
ATOM    275  C   ARG B  34      -0.362  -0.871  -0.943  1.00 89.55           C  
ATOM    276  CB  ARG B  34      -1.861  -1.370   0.999  1.00 89.55           C  
ATOM    277  O   ARG B  34      -0.948  -0.331  -1.884  1.00 89.55           O  
ATOM    278  CG  ARG B  34      -1.030  -0.615   2.024  1.00 89.55           C  
ATOM    279  CD  ARG B  34      -1.881  -0.117   3.183  1.00 89.55           C  
ATOM    280  NE  ARG B  34      -1.085   0.625   4.157  1.00 89.55           N  
ATOM    281  NH1 ARG B  34      -2.813   0.909   5.664  1.00 89.55           N  
ATOM    282  NH2 ARG B  34      -0.733   1.756   6.124  1.00 89.55           N  
ATOM    283  CZ  ARG B  34      -1.545   1.095   5.313  1.00 89.55           C  
ATOM    284  N   ILE B  35       0.850  -0.540  -0.665  1.00 92.50           N  
ATOM    285  CA  ILE B  35       1.617   0.482  -1.368  1.00 92.50           C  
ATOM    286  C   ILE B  35       1.981  -0.015  -2.765  1.00 92.50           C  
ATOM    287  CB  ILE B  35       2.892   0.869  -0.587  1.00 92.50           C  
ATOM    288  O   ILE B  35       1.904   0.738  -3.739  1.00 92.50           O  
ATOM    289  CG1 ILE B  35       2.525   1.430   0.792  1.00 92.50           C  
ATOM    290  CG2 ILE B  35       3.729   1.875  -1.383  1.00 92.50           C  
ATOM    291  CD1 ILE B  35       3.670   1.408   1.794  1.00 92.50           C  
ATOM    292  N   ARG B  36       2.348  -1.277  -2.821  1.00 87.40           N  
ATOM    293  CA  ARG B  36       2.657  -1.894  -4.107  1.00 87.40           C  
ATOM    294  C   ARG B  36       1.421  -1.951  -4.998  1.00 87.40           C  
ATOM    295  CB  ARG B  36       3.222  -3.302  -3.906  1.00 87.40           C  
ATOM    296  O   ARG B  36       1.503  -1.688  -6.200  1.00 87.40           O  
ATOM    297  CG  ARG B  36       3.702  -3.963  -5.189  1.00 87.40           C  
ATOM    298  CD  ARG B  36       4.402  -5.286  -4.914  1.00 87.40           C  
ATOM    299  NE  ARG B  36       5.739  -5.084  -4.362  1.00 87.40           N  
ATOM    300  NH1 ARG B  36       6.129  -7.322  -3.942  1.00 87.40           N  
ATOM    301  NH2 ARG B  36       7.727  -5.759  -3.432  1.00 87.40           N  
ATOM    302  CZ  ARG B  36       6.529  -6.055  -3.914  1.00 87.40           C  
ATOM    303  N   MET B  37       0.372  -2.329  -4.411  1.00 89.90           N  
ATOM    304  CA  MET B  37      -0.888  -2.383  -5.147  1.00 89.90           C  
ATOM    305  C   MET B  37      -1.270  -1.004  -5.673  1.00 89.90           C  
ATOM    306  CB  MET B  37      -2.007  -2.933  -4.261  1.00 89.90           C  
ATOM    307  O   MET B  37      -1.751  -0.876  -6.801  1.00 89.90           O  
ATOM    308  CG  MET B  37      -1.869  -4.414  -3.948  1.00 89.90           C  
ATOM    309  SD  MET B  37      -3.219  -5.034  -2.870  1.00 89.90           S  
ATOM    310  CE  MET B  37      -4.610  -4.972  -4.033  1.00 89.90           C  
ATOM    311  N   THR B  38      -1.100   0.035  -4.918  1.00 94.47           N  
ATOM    312  CA  THR B  38      -1.372   1.405  -5.336  1.00 94.47           C  
ATOM    313  C   THR B  38      -0.501   1.790  -6.528  1.00 94.47           C  
ATOM    314  CB  THR B  38      -1.137   2.399  -4.183  1.00 94.47           C  
ATOM    315  O   THR B  38      -1.000   2.322  -7.522  1.00 94.47           O  
ATOM    316  CG2 THR B  38      -1.411   3.832  -4.627  1.00 94.47           C  
ATOM    317  OG1 THR B  38      -2.009   2.072  -3.094  1.00 94.47           O  
ATOM    318  N   HIS B  39       0.765   1.496  -6.393  1.00 93.63           N  
ATOM    319  CA  HIS B  39       1.699   1.810  -7.468  1.00 93.63           C  
ATOM    320  C   HIS B  39       1.290   1.128  -8.770  1.00 93.63           C  
ATOM    321  CB  HIS B  39       3.120   1.396  -7.082  1.00 93.63           C  
ATOM    322  O   HIS B  39       1.358   1.734  -9.841  1.00 93.63           O  
ATOM    323  CG  HIS B  39       4.139   1.695  -8.135  1.00 93.63           C  
ATOM    324  CD2 HIS B  39       4.849   0.874  -8.944  1.00 93.63           C  
ATOM    325  ND1 HIS B  39       4.530   2.979  -8.448  1.00 93.63           N  
ATOM    326  CE1 HIS B  39       5.439   2.934  -9.408  1.00 93.63           C  
ATOM    327  NE2 HIS B  39       5.651   1.668  -9.726  1.00 93.63           N  
ATOM    328  N   ASN B  40       0.915  -0.161  -8.629  1.00 87.83           N  
ATOM    329  CA  ASN B  40       0.493  -0.926  -9.798  1.00 87.83           C  
ATOM    330  C   ASN B  40      -0.715  -0.289 -10.479  1.00 87.83           C  
ATOM    331  CB  ASN B  40       0.181  -2.373  -9.409  1.00 87.83           C  
ATOM    332  O   ASN B  40      -0.776  -0.220 -11.707  1.00 87.83           O  
ATOM    333  CG  ASN B  40       0.205  -3.315 -10.596  1.00 87.83           C  
ATOM    334  ND2 ASN B  40       1.349  -3.948 -10.828  1.00 87.83           N  
ATOM    335  OD1 ASN B  40      -0.796  -3.472 -11.300  1.00 87.83           O  
ATOM    336  N   LEU B  41      -1.630   0.230  -9.716  1.00 92.55           N  
ATOM    337  CA  LEU B  41      -2.794   0.915 -10.269  1.00 92.55           C  
ATOM    338  C   LEU B  41      -2.387   2.223 -10.940  1.00 92.55           C  
ATOM    339  CB  LEU B  41      -3.826   1.189  -9.173  1.00 92.55           C  
ATOM    340  O   LEU B  41      -2.884   2.553 -12.019  1.00 92.55           O  
ATOM    341  CG  LEU B  41      -4.710   0.010  -8.764  1.00 92.55           C  
ATOM    342  CD1 LEU B  41      -5.643   0.416  -7.627  1.00 92.55           C  
ATOM    343  CD2 LEU B  41      -5.507  -0.502  -9.959  1.00 92.55           C  
ATOM    344  N   LEU B  42      -1.549   2.950 -10.350  1.00 93.30           N  
ATOM    345  CA  LEU B  42      -1.071   4.205 -10.921  1.00 93.30           C  
ATOM    346  C   LEU B  42      -0.473   3.979 -12.305  1.00 93.30           C  
ATOM    347  CB  LEU B  42      -0.032   4.852 -10.002  1.00 93.30           C  
ATOM    348  O   LEU B  42      -0.735   4.749 -13.233  1.00 93.30           O  
ATOM    349  CG  LEU B  42      -0.543   5.363  -8.654  1.00 93.30           C  
ATOM    350  CD1 LEU B  42       0.617   5.871  -7.805  1.00 93.30           C  
ATOM    351  CD2 LEU B  42      -1.584   6.458  -8.857  1.00 93.30           C  
ATOM    352  N   LEU B  43       0.307   2.934 -12.393  1.00 88.14           N  
ATOM    353  CA  LEU B  43       0.940   2.596 -13.663  1.00 88.14           C  
ATOM    354  C   LEU B  43      -0.106   2.257 -14.720  1.00 88.14           C  
ATOM    355  CB  LEU B  43       1.903   1.419 -13.486  1.00 88.14           C  
ATOM    356  O   LEU B  43      -0.044   2.759 -15.844  1.00 88.14           O  
ATOM    357  CG  LEU B  43       3.160   1.690 -12.657  1.00 88.14           C  
ATOM    358  CD1 LEU B  43       3.989   0.418 -12.520  1.00 88.14           C  
ATOM    359  CD2 LEU B  43       3.985   2.808 -13.285  1.00 88.14           C  
ATOM    360  N   ASN B  44      -1.080   1.519 -14.372  1.00 85.77           N  
ATOM    361  CA  ASN B  44      -2.025   0.966 -15.336  1.00 85.77           C  
ATOM    362  C   ASN B  44      -3.114   1.973 -15.694  1.00 85.77           C  
ATOM    363  CB  ASN B  44      -2.649  -0.323 -14.797  1.00 85.77           C  
ATOM    364  O   ASN B  44      -3.759   1.852 -16.738  1.00 85.77           O  
ATOM    365  CG  ASN B  44      -1.705  -1.506 -14.876  1.00 85.77           C  
ATOM    366  ND2 ASN B  44      -1.183  -1.926 -13.729  1.00 85.77           N  
ATOM    367  OD1 ASN B  44      -1.446  -2.039 -15.958  1.00 85.77           O  
ATOM    368  N   TYR B  45      -3.242   2.987 -14.822  1.00 91.58           N  
ATOM    369  CA  TYR B  45      -4.091   4.112 -15.194  1.00 91.58           C  
ATOM    370  C   TYR B  45      -3.324   5.116 -16.047  1.00 91.58           C  
ATOM    371  CB  TYR B  45      -4.645   4.805 -13.945  1.00 91.58           C  
ATOM    372  O   TYR B  45      -3.909   6.060 -16.583  1.00 91.58           O  
ATOM    373  CG  TYR B  45      -5.957   4.234 -13.466  1.00 91.58           C  
ATOM    374  CD1 TYR B  45      -7.125   4.403 -14.207  1.00 91.58           C  
ATOM    375  CD2 TYR B  45      -6.033   3.525 -12.271  1.00 91.58           C  
ATOM    376  CE1 TYR B  45      -8.337   3.880 -13.768  1.00 91.58           C  
ATOM    377  CE2 TYR B  45      -7.239   2.998 -11.823  1.00 91.58           C  
ATOM    378  OH  TYR B  45      -9.581   2.661 -12.138  1.00 91.58           O  
ATOM    379  CZ  TYR B  45      -8.384   3.180 -12.577  1.00 91.58           C  
ATOM    380  N   GLY B  46      -2.031   5.006 -16.125  1.00 86.56           N  
ATOM    381  CA  GLY B  46      -1.174   5.880 -16.910  1.00 86.56           C  
ATOM    382  C   GLY B  46      -0.838   7.179 -16.201  1.00 86.56           C  
ATOM    383  O   GLY B  46      -0.444   8.157 -16.840  1.00 86.56           O  
ATOM    384  N   LEU B  47      -1.031   7.225 -14.932  1.00 92.20           N  
ATOM    385  CA  LEU B  47      -0.799   8.449 -14.173  1.00 92.20           C  
ATOM    386  C   LEU B  47       0.692   8.754 -14.076  1.00 92.20           C  
ATOM    387  CB  LEU B  47      -1.400   8.332 -12.770  1.00 92.20           C  
ATOM    388  O   LEU B  47       1.083   9.907 -13.876  1.00 92.20           O  
ATOM    389  CG  LEU B  47      -2.924   8.229 -12.691  1.00 92.20           C  
ATOM    390  CD1 LEU B  47      -3.370   8.060 -11.243  1.00 92.20           C  
ATOM    391  CD2 LEU B  47      -3.576   9.458 -13.317  1.00 92.20           C  
ATOM    392  N   TYR B  48       1.504   7.713 -14.153  1.00 83.91           N  
ATOM    393  CA  TYR B  48       2.950   7.878 -14.053  1.00 83.91           C  
ATOM    394  C   TYR B  48       3.471   8.802 -15.146  1.00 83.91           C  
ATOM    395  CB  TYR B  48       3.652   6.519 -14.139  1.00 83.91           C  
ATOM    396  O   TYR B  48       4.521   9.429 -14.989  1.00 83.91           O  
ATOM    397  CG  TYR B  48       3.661   5.928 -15.527  1.00 83.91           C  
ATOM    398  CD1 TYR B  48       2.589   5.167 -15.988  1.00 83.91           C  
ATOM    399  CD2 TYR B  48       4.741   6.127 -16.380  1.00 83.91           C  
ATOM    400  CE1 TYR B  48       2.594   4.618 -17.266  1.00 83.91           C  
ATOM    401  CE2 TYR B  48       4.756   5.583 -17.660  1.00 83.91           C  
ATOM    402  OH  TYR B  48       3.689   4.290 -19.360  1.00 83.91           O  
ATOM    403  CZ  TYR B  48       3.680   4.831 -18.094  1.00 83.91           C  
ATOM    404  N   ARG B  49       2.757   9.018 -16.215  1.00 84.99           N  
ATOM    405  CA  ARG B  49       3.163   9.847 -17.345  1.00 84.99           C  
ATOM    406  C   ARG B  49       2.943  11.326 -17.045  1.00 84.99           C  
ATOM    407  CB  ARG B  49       2.397   9.449 -18.608  1.00 84.99           C  
ATOM    408  O   ARG B  49       3.481  12.192 -17.738  1.00 84.99           O  
ATOM    409  CG  ARG B  49       2.710   8.045 -19.101  1.00 84.99           C  
ATOM    410  CD  ARG B  49       1.919   7.698 -20.355  1.00 84.99           C  
ATOM    411  NE  ARG B  49       1.971   6.269 -20.647  1.00 84.99           N  
ATOM    412  NH1 ARG B  49       3.353   6.485 -22.486  1.00 84.99           N  
ATOM    413  NH2 ARG B  49       2.630   4.412 -21.827  1.00 84.99           N  
ATOM    414  CZ  ARG B  49       2.651   5.725 -21.653  1.00 84.99           C  
ATOM    415  N   LYS B  50       2.281  11.621 -16.060  1.00 90.38           N  
ATOM    416  CA  LYS B  50       1.906  12.998 -15.749  1.00 90.38           C  
ATOM    417  C   LYS B  50       2.605  13.486 -14.483  1.00 90.38           C  
ATOM    418  CB  LYS B  50       0.390  13.119 -15.591  1.00 90.38           C  
ATOM    419  O   LYS B  50       2.246  14.529 -13.932  1.00 90.38           O  
ATOM    420  CG  LYS B  50      -0.395  12.746 -16.840  1.00 90.38           C  
ATOM    421  CD  LYS B  50      -1.893  12.927 -16.634  1.00 90.38           C  
ATOM    422  CE  LYS B  50      -2.680  12.552 -17.882  1.00 90.38           C  
ATOM    423  NZ  LYS B  50      -4.149  12.736 -17.688  1.00 90.38           N  
ATOM    424  N   MET B  51       3.518  12.661 -13.950  1.00 92.69           N  
ATOM    425  CA  MET B  51       4.253  13.023 -12.741  1.00 92.69           C  
ATOM    426  C   MET B  51       5.694  12.529 -12.811  1.00 92.69           C  
ATOM    427  CB  MET B  51       3.564  12.450 -11.501  1.00 92.69           C  
ATOM    428  O   MET B  51       6.051  11.768 -13.713  1.00 92.69           O  
ATOM    429  CG  MET B  51       3.520  10.930 -11.471  1.00 92.69           C  
ATOM    430  SD  MET B  51       2.591  10.282 -10.027  1.00 92.69           S  
ATOM    431  CE  MET B  51       2.374   8.554 -10.536  1.00 92.69           C  
ATOM    432  N   GLU B  52       6.544  13.103 -11.925  1.00 91.25           N  
ATOM    433  CA  GLU B  52       7.908  12.605 -11.768  1.00 91.25           C  
ATOM    434  C   GLU B  52       7.996  11.583 -10.639  1.00 91.25           C  
ATOM    435  CB  GLU B  52       8.876  13.762 -11.507  1.00 91.25           C  
ATOM    436  O   GLU B  52       7.545  11.845  -9.521  1.00 91.25           O  
ATOM    437  CG  GLU B  52       8.987  14.744 -12.665  1.00 91.25           C  
ATOM    438  CD  GLU B  52       9.960  15.881 -12.396  1.00 91.25           C  
ATOM    439  OE1 GLU B  52      10.172  16.724 -13.296  1.00 91.25           O  
ATOM    440  OE2 GLU B  52      10.516  15.928 -11.276  1.00 91.25           O  
ATOM    441  N   ILE B  53       8.557  10.460 -10.987  1.00 90.73           N  
ATOM    442  CA  ILE B  53       8.644   9.387 -10.003  1.00 90.73           C  
ATOM    443  C   ILE B  53      10.097   9.198  -9.574  1.00 90.73           C  
ATOM    444  CB  ILE B  53       8.073   8.063 -10.558  1.00 90.73           C  
ATOM    445  O   ILE B  53      10.996   9.125 -10.416  1.00 90.73           O  
ATOM    446  CG1 ILE B  53       6.623   8.258 -11.018  1.00 90.73           C  
ATOM    447  CG2 ILE B  53       8.170   6.951  -9.509  1.00 90.73           C  
ATOM    448  CD1 ILE B  53       6.018   7.035 -11.693  1.00 90.73           C  
ATOM    449  N   TYR B  54      10.326   9.075  -8.255  1.00 90.46           N  
ATOM    450  CA  TYR B  54      11.665   8.915  -7.699  1.00 90.46           C  
ATOM    451  C   TYR B  54      11.719   7.736  -6.736  1.00 90.46           C  
ATOM    452  CB  TYR B  54      12.105  10.195  -6.983  1.00 90.46           C  
ATOM    453  O   TYR B  54      10.724   7.416  -6.080  1.00 90.46           O  
ATOM    454  CG  TYR B  54      12.216  11.394  -7.894  1.00 90.46           C  
ATOM    455  CD1 TYR B  54      13.386  11.643  -8.609  1.00 90.46           C  
ATOM    456  CD2 TYR B  54      11.154  12.278  -8.042  1.00 90.46           C  
ATOM    457  CE1 TYR B  54      13.493  12.747  -9.449  1.00 90.46           C  
ATOM    458  CE2 TYR B  54      11.250  13.385  -8.878  1.00 90.46           C  
ATOM    459  OH  TYR B  54      12.523  14.705 -10.406  1.00 90.46           O  
ATOM    460  CZ  TYR B  54      12.422  13.611  -9.577  1.00 90.46           C  
ATOM    461  N   ARG B  55      12.839   7.084  -6.702  1.00 87.82           N  
ATOM    462  CA  ARG B  55      13.143   6.193  -5.587  1.00 87.82           C  
ATOM    463  C   ARG B  55      13.677   6.976  -4.392  1.00 87.82           C  
ATOM    464  CB  ARG B  55      14.156   5.127  -6.010  1.00 87.82           C  
ATOM    465  O   ARG B  55      14.632   7.745  -4.523  1.00 87.82           O  
ATOM    466  CG  ARG B  55      14.330   4.006  -4.998  1.00 87.82           C  
ATOM    467  CD  ARG B  55      15.243   2.908  -5.523  1.00 87.82           C  
ATOM    468  NE  ARG B  55      15.399   1.827  -4.555  1.00 87.82           N  
ATOM    469  NH1 ARG B  55      16.891   0.615  -5.836  1.00 87.82           N  
ATOM    470  NH2 ARG B  55      16.245  -0.162  -3.779  1.00 87.82           N  
ATOM    471  CZ  ARG B  55      16.178   0.762  -4.725  1.00 87.82           C  
ATOM    472  N   PRO B  56      13.087   6.802  -3.291  1.00 87.40           N  
ATOM    473  CA  PRO B  56      13.522   7.594  -2.138  1.00 87.40           C  
ATOM    474  C   PRO B  56      14.914   7.204  -1.646  1.00 87.40           C  
ATOM    475  CB  PRO B  56      12.462   7.284  -1.078  1.00 87.40           C  
ATOM    476  O   PRO B  56      15.316   6.045  -1.774  1.00 87.40           O  
ATOM    477  CG  PRO B  56      11.865   5.982  -1.504  1.00 87.40           C  
ATOM    478  CD  PRO B  56      12.070   5.824  -2.983  1.00 87.40           C  
ATOM    479  N   HIS B  57      15.602   8.222  -1.238  1.00 86.84           N  
ATOM    480  CA  HIS B  57      16.804   7.892  -0.481  1.00 86.84           C  
ATOM    481  C   HIS B  57      16.455   7.210   0.838  1.00 86.84           C  
ATOM    482  CB  HIS B  57      17.634   9.150  -0.218  1.00 86.84           C  
ATOM    483  O   HIS B  57      15.410   7.491   1.429  1.00 86.84           O  
ATOM    484  CG  HIS B  57      17.111   9.991   0.903  1.00 86.84           C  
ATOM    485  CD2 HIS B  57      17.532  10.129   2.182  1.00 86.84           C  
ATOM    486  ND1 HIS B  57      16.016  10.817   0.766  1.00 86.84           N  
ATOM    487  CE1 HIS B  57      15.788  11.429   1.915  1.00 86.84           C  
ATOM    488  NE2 HIS B  57      16.693  11.029   2.791  1.00 86.84           N  
ATOM    489  N   LYS B  58      17.294   6.303   1.287  1.00 92.60           N  
ATOM    490  CA  LYS B  58      17.108   5.676   2.592  1.00 92.60           C  
ATOM    491  C   LYS B  58      17.580   6.594   3.716  1.00 92.60           C  
ATOM    492  CB  LYS B  58      17.853   4.342   2.658  1.00 92.60           C  
ATOM    493  O   LYS B  58      18.749   6.986   3.755  1.00 92.60           O  
ATOM    494  CG  LYS B  58      17.283   3.269   1.743  1.00 92.60           C  
ATOM    495  CD  LYS B  58      18.010   1.942   1.916  1.00 92.60           C  
ATOM    496  CE  LYS B  58      17.427   0.862   1.015  1.00 92.60           C  
ATOM    497  NZ  LYS B  58      18.154  -0.435   1.162  1.00 92.60           N  
ATOM    498  N   ALA B  59      16.693   6.975   4.593  1.00 97.15           N  
ATOM    499  CA  ALA B  59      17.071   7.836   5.710  1.00 97.15           C  
ATOM    500  C   ALA B  59      18.119   7.163   6.592  1.00 97.15           C  
ATOM    501  CB  ALA B  59      15.841   8.204   6.538  1.00 97.15           C  
ATOM    502  O   ALA B  59      18.012   5.972   6.894  1.00 97.15           O  
ATOM    503  N   ASN B  60      19.104   7.871   6.882  1.00 93.39           N  
ATOM    504  CA  ASN B  60      20.105   7.313   7.785  1.00 93.39           C  
ATOM    505  C   ASN B  60      19.710   7.504   9.247  1.00 93.39           C  
ATOM    506  CB  ASN B  60      21.476   7.939   7.520  1.00 93.39           C  
ATOM    507  O   ASN B  60      18.773   8.246   9.549  1.00 93.39           O  
ATOM    508  CG  ASN B  60      21.479   9.443   7.715  1.00 93.39           C  
ATOM    509  ND2 ASN B  60      22.219  10.149   6.869  1.00 93.39           N  
ATOM    510  OD1 ASN B  60      20.822   9.965   8.620  1.00 93.39           O  
ATOM    511  N   ALA B  61      20.388   6.883  10.129  1.00 94.30           N  
ATOM    512  CA  ALA B  61      20.094   6.907  11.560  1.00 94.30           C  
ATOM    513  C   ALA B  61      20.155   8.330  12.108  1.00 94.30           C  
ATOM    514  CB  ALA B  61      21.067   6.006  12.317  1.00 94.30           C  
ATOM    515  O   ALA B  61      19.328   8.718  12.937  1.00 94.30           O  
ATOM    516  N   GLU B  62      21.102   9.088  11.615  1.00 93.63           N  
ATOM    517  CA  GLU B  62      21.288  10.459  12.081  1.00 93.63           C  
ATOM    518  C   GLU B  62      20.089  11.331  11.721  1.00 93.63           C  
ATOM    519  CB  GLU B  62      22.569  11.057  11.494  1.00 93.63           C  
ATOM    520  O   GLU B  62      19.643  12.147  12.531  1.00 93.63           O  
ATOM    521  CG  GLU B  62      23.843  10.555  12.157  1.00 93.63           C  
ATOM    522  CD  GLU B  62      25.109  11.102  11.517  1.00 93.63           C  
ATOM    523  OE1 GLU B  62      26.219  10.663  11.894  1.00 93.63           O  
ATOM    524  OE2 GLU B  62      24.990  11.978  10.632  1.00 93.63           O  
ATOM    525  N   GLU B  63      19.603  11.145  10.552  1.00 95.57           N  
ATOM    526  CA  GLU B  63      18.426  11.892  10.121  1.00 95.57           C  
ATOM    527  C   GLU B  63      17.221  11.582  11.003  1.00 95.57           C  
ATOM    528  CB  GLU B  63      18.100  11.583   8.657  1.00 95.57           C  
ATOM    529  O   GLU B  63      16.454  12.481  11.355  1.00 95.57           O  
ATOM    530  CG  GLU B  63      19.104  12.158   7.669  1.00 95.57           C  
ATOM    531  CD  GLU B  63      18.857  11.713   6.236  1.00 95.57           C  
ATOM    532  OE1 GLU B  63      18.713  12.583   5.347  1.00 95.57           O  
ATOM    533  OE2 GLU B  63      18.806  10.486   6.000  1.00 95.57           O  
ATOM    534  N   MET B  64      17.046  10.373  11.427  1.00 97.88           N  
ATOM    535  CA  MET B  64      15.893   9.944  12.213  1.00 97.88           C  
ATOM    536  C   MET B  64      16.010  10.423  13.656  1.00 97.88           C  
ATOM    537  CB  MET B  64      15.753   8.421  12.178  1.00 97.88           C  
ATOM    538  O   MET B  64      14.999  10.647  14.324  1.00 97.88           O  
ATOM    539  CG  MET B  64      15.298   7.879  10.833  1.00 97.88           C  
ATOM    540  SD  MET B  64      15.061   6.059  10.852  1.00 97.88           S  
ATOM    541  CE  MET B  64      16.663   5.521  10.190  1.00 97.88           C  
ATOM    542  N   THR B  65      17.246  10.732  14.080  1.00 96.98           N  
ATOM    543  CA  THR B  65      17.491  11.178  15.447  1.00 96.98           C  
ATOM    544  C   THR B  65      17.232  12.675  15.582  1.00 96.98           C  
ATOM    545  CB  THR B  65      18.932  10.861  15.889  1.00 96.98           C  
ATOM    546  O   THR B  65      17.365  13.238  16.671  1.00 96.98           O  
ATOM    547  CG2 THR B  65      19.180   9.356  15.918  1.00 96.98           C  
ATOM    548  OG1 THR B  65      19.850  11.468  14.972  1.00 96.98           O  
ATOM    549  N   LYS B  66      16.943  13.307  14.458  1.00 95.38           N  
ATOM    550  CA  LYS B  66      16.551  14.709  14.566  1.00 95.38           C  
ATOM    551  C   LYS B  66      15.309  14.867  15.438  1.00 95.38           C  
ATOM    552  CB  LYS B  66      16.297  15.304  13.180  1.00 95.38           C  
ATOM    553  O   LYS B  66      15.104  15.917  16.051  1.00 95.38           O  
ATOM    554  CG  LYS B  66      17.561  15.537  12.365  1.00 95.38           C  
ATOM    555  CD  LYS B  66      17.247  16.169  11.015  1.00 95.38           C  
ATOM    556  CE  LYS B  66      18.506  16.360  10.180  1.00 95.38           C  
ATOM    557  NZ  LYS B  66      18.191  16.864   8.810  1.00 95.38           N  
ATOM    558  N   TYR B  67      14.525  13.806  15.491  1.00 96.22           N  
ATOM    559  CA  TYR B  67      13.368  13.805  16.380  1.00 96.22           C  
ATOM    560  C   TYR B  67      13.441  12.648  17.368  1.00 96.22           C  
ATOM    561  CB  TYR B  67      12.070  13.722  15.572  1.00 96.22           C  
ATOM    562  O   TYR B  67      13.279  12.843  18.575  1.00 96.22           O  
ATOM    563  CG  TYR B  67      10.848  13.443  16.413  1.00 96.22           C  
ATOM    564  CD1 TYR B  67      10.132  12.258  16.264  1.00 96.22           C  
ATOM    565  CD2 TYR B  67      10.408  14.364  17.358  1.00 96.22           C  
ATOM    566  CE1 TYR B  67       9.004  11.997  17.036  1.00 96.22           C  
ATOM    567  CE2 TYR B  67       9.282  14.114  18.135  1.00 96.22           C  
ATOM    568  OH  TYR B  67       7.472  12.677  18.735  1.00 96.22           O  
ATOM    569  CZ  TYR B  67       8.588  12.929  17.968  1.00 96.22           C  
ATOM    570  N   HIS B  68      13.740  11.496  16.987  1.00 97.05           N  
ATOM    571  CA  HIS B  68      13.730  10.311  17.836  1.00 97.05           C  
ATOM    572  C   HIS B  68      15.009  10.214  18.661  1.00 97.05           C  
ATOM    573  CB  HIS B  68      13.554   9.048  16.991  1.00 97.05           C  
ATOM    574  O   HIS B  68      16.060  10.708  18.246  1.00 97.05           O  
ATOM    575  CG  HIS B  68      12.202   8.932  16.361  1.00 97.05           C  
ATOM    576  CD2 HIS B  68      11.816   9.006  15.066  1.00 97.05           C  
ATOM    577  ND1 HIS B  68      11.056   8.715  17.095  1.00 97.05           N  
ATOM    578  CE1 HIS B  68      10.019   8.659  16.274  1.00 97.05           C  
ATOM    579  NE2 HIS B  68      10.454   8.833  15.038  1.00 97.05           N  
ATOM    580  N   SER B  69      14.861   9.653  19.835  1.00 92.32           N  
ATOM    581  CA  SER B  69      16.026   9.494  20.698  1.00 92.32           C  
ATOM    582  C   SER B  69      17.052   8.553  20.075  1.00 92.32           C  
ATOM    583  CB  SER B  69      15.609   8.969  22.072  1.00 92.32           C  
ATOM    584  O   SER B  69      16.688   7.614  19.363  1.00 92.32           O  
ATOM    585  OG  SER B  69      15.151   7.631  21.981  1.00 92.32           O  
ATOM    586  N   ASP B  70      18.279   8.818  20.368  1.00 94.00           N  
ATOM    587  CA  ASP B  70      19.379   8.018  19.837  1.00 94.00           C  
ATOM    588  C   ASP B  70      19.244   6.555  20.252  1.00 94.00           C  
ATOM    589  CB  ASP B  70      20.724   8.576  20.307  1.00 94.00           C  
ATOM    590  O   ASP B  70      19.421   5.652  19.431  1.00 94.00           O  
ATOM    591  CG  ASP B  70      21.047   9.931  19.702  1.00 94.00           C  
ATOM    592  OD1 ASP B  70      20.508  10.263  18.625  1.00 94.00           O  
ATOM    593  OD2 ASP B  70      21.852  10.672  20.308  1.00 94.00           O  
ATOM    594  N   ASP B  71      18.927   6.291  21.524  1.00 93.05           N  
ATOM    595  CA  ASP B  71      18.807   4.934  22.046  1.00 93.05           C  
ATOM    596  C   ASP B  71      17.691   4.169  21.337  1.00 93.05           C  
ATOM    597  CB  ASP B  71      18.550   4.960  23.554  1.00 93.05           C  
ATOM    598  O   ASP B  71      17.836   2.981  21.044  1.00 93.05           O  
ATOM    599  CG  ASP B  71      19.762   5.403  24.355  1.00 93.05           C  
ATOM    600  OD1 ASP B  71      20.887   5.400  23.810  1.00 93.05           O  
ATOM    601  OD2 ASP B  71      19.591   5.754  25.542  1.00 93.05           O  
ATOM    602  N   TYR B  72      16.654   4.805  21.066  1.00 95.77           N  
ATOM    603  CA  TYR B  72      15.515   4.189  20.394  1.00 95.77           C  
ATOM    604  C   TYR B  72      15.877   3.784  18.970  1.00 95.77           C  
ATOM    605  CB  TYR B  72      14.319   5.146  20.376  1.00 95.77           C  
ATOM    606  O   TYR B  72      15.628   2.648  18.558  1.00 95.77           O  
ATOM    607  CG  TYR B  72      13.117   4.601  19.644  1.00 95.77           C  
ATOM    608  CD1 TYR B  72      12.501   5.335  18.632  1.00 95.77           C  
ATOM    609  CD2 TYR B  72      12.593   3.353  19.962  1.00 95.77           C  
ATOM    610  CE1 TYR B  72      11.392   4.838  17.956  1.00 95.77           C  
ATOM    611  CE2 TYR B  72      11.484   2.846  19.293  1.00 95.77           C  
ATOM    612  OH  TYR B  72       9.794   3.097  17.626  1.00 95.77           O  
ATOM    613  CZ  TYR B  72      10.892   3.594  18.292  1.00 95.77           C  
ATOM    614  N   ILE B  73      16.560   4.680  18.196  1.00 97.80           N  
ATOM    615  CA  ILE B  73      16.933   4.411  16.811  1.00 97.80           C  
ATOM    616  C   ILE B  73      17.994   3.313  16.766  1.00 97.80           C  
ATOM    617  CB  ILE B  73      17.451   5.686  16.108  1.00 97.80           C  
ATOM    618  O   ILE B  73      17.969   2.453  15.883  1.00 97.80           O  
ATOM    619  CG1 ILE B  73      16.322   6.713  15.965  1.00 97.80           C  
ATOM    620  CG2 ILE B  73      18.055   5.342  14.743  1.00 97.80           C  
ATOM    621  CD1 ILE B  73      15.112   6.199  15.196  1.00 97.80           C  
ATOM    622  N   LYS B  74      18.908   3.360  17.705  1.00 96.55           N  
ATOM    623  CA  LYS B  74      19.896   2.290  17.805  1.00 96.55           C  
ATOM    624  C   LYS B  74      19.223   0.938  18.019  1.00 96.55           C  
ATOM    625  CB  LYS B  74      20.880   2.572  18.942  1.00 96.55           C  
ATOM    626  O   LYS B  74      19.626  -0.064  17.424  1.00 96.55           O  
ATOM    627  CG  LYS B  74      22.009   3.518  18.562  1.00 96.55           C  
ATOM    628  CD  LYS B  74      22.978   3.725  19.720  1.00 96.55           C  
ATOM    629  CE  LYS B  74      23.976   4.836  19.423  1.00 96.55           C  
ATOM    630  NZ  LYS B  74      24.848   5.127  20.601  1.00 96.55           N  
ATOM    631  N   PHE B  75      18.240   0.979  18.848  1.00 95.99           N  
ATOM    632  CA  PHE B  75      17.472  -0.235  19.099  1.00 95.99           C  
ATOM    633  C   PHE B  75      16.806  -0.728  17.820  1.00 95.99           C  
ATOM    634  CB  PHE B  75      16.415   0.010  20.181  1.00 95.99           C  
ATOM    635  O   PHE B  75      16.918  -1.905  17.470  1.00 95.99           O  
ATOM    636  CG  PHE B  75      15.355  -1.056  20.245  1.00 95.99           C  
ATOM    637  CD1 PHE B  75      14.075  -0.812  19.761  1.00 95.99           C  
ATOM    638  CD2 PHE B  75      15.638  -2.301  20.790  1.00 95.99           C  
ATOM    639  CE1 PHE B  75      13.091  -1.797  19.820  1.00 95.99           C  
ATOM    640  CE2 PHE B  75      14.660  -3.290  20.852  1.00 95.99           C  
ATOM    641  CZ  PHE B  75      13.387  -3.036  20.367  1.00 95.99           C  
ATOM    642  N   LEU B  76      16.074   0.096  17.080  1.00 97.98           N  
ATOM    643  CA  LEU B  76      15.377  -0.280  15.855  1.00 97.98           C  
ATOM    644  C   LEU B  76      16.354  -0.829  14.821  1.00 97.98           C  
ATOM    645  CB  LEU B  76      14.625   0.921  15.276  1.00 97.98           C  
ATOM    646  O   LEU B  76      16.007  -1.725  14.047  1.00 97.98           O  
ATOM    647  CG  LEU B  76      13.377   1.371  16.037  1.00 97.98           C  
ATOM    648  CD1 LEU B  76      12.750   2.584  15.358  1.00 97.98           C  
ATOM    649  CD2 LEU B  76      12.371   0.229  16.136  1.00 97.98           C  
ATOM    650  N   ARG B  77      17.538  -0.311  14.827  1.00 96.80           N  
ATOM    651  CA  ARG B  77      18.571  -0.725  13.882  1.00 96.80           C  
ATOM    652  C   ARG B  77      19.109  -2.109  14.229  1.00 96.80           C  
ATOM    653  CB  ARG B  77      19.715   0.291  13.858  1.00 96.80           C  
ATOM    654  O   ARG B  77      19.523  -2.859  13.344  1.00 96.80           O  
ATOM    655  CG  ARG B  77      20.742   0.036  12.766  1.00 96.80           C  
ATOM    656  CD  ARG B  77      21.825   1.105  12.750  1.00 96.80           C  
ATOM    657  NE  ARG B  77      22.803   0.867  11.692  1.00 96.80           N  
ATOM    658  NH1 ARG B  77      24.014   2.793  12.092  1.00 96.80           N  
ATOM    659  NH2 ARG B  77      24.650   1.360  10.419  1.00 96.80           N  
ATOM    660  CZ  ARG B  77      23.820   1.674  11.403  1.00 96.80           C  
ATOM    661  N   SER B  78      19.005  -2.480  15.483  1.00 94.95           N  
ATOM    662  CA  SER B  78      19.673  -3.685  15.964  1.00 94.95           C  
ATOM    663  C   SER B  78      18.689  -4.842  16.107  1.00 94.95           C  
ATOM    664  CB  SER B  78      20.359  -3.419  17.304  1.00 94.95           C  
ATOM    665  O   SER B  78      19.059  -6.004  15.924  1.00 94.95           O  
ATOM    666  OG  SER B  78      21.314  -2.380  17.183  1.00 94.95           O  
ATOM    667  N   ILE B  79      17.498  -4.581  16.359  1.00 93.47           N  
ATOM    668  CA  ILE B  79      16.544  -5.626  16.715  1.00 93.47           C  
ATOM    669  C   ILE B  79      16.153  -6.415  15.468  1.00 93.47           C  
ATOM    670  CB  ILE B  79      15.287  -5.036  17.392  1.00 93.47           C  
ATOM    671  O   ILE B  79      15.941  -5.835  14.400  1.00 93.47           O  
ATOM    672  CG1 ILE B  79      14.408  -6.157  17.958  1.00 93.47           C  
ATOM    673  CG2 ILE B  79      14.500  -4.167  16.406  1.00 93.47           C  
ATOM    674  CD1 ILE B  79      14.982  -6.828  19.198  1.00 93.47           C  
ATOM    675  N   ARG B  80      16.110  -7.685  15.610  1.00 85.40           N  
ATOM    676  CA  ARG B  80      15.687  -8.647  14.597  1.00 85.40           C  
ATOM    677  C   ARG B  80      14.871  -9.775  15.221  1.00 85.40           C  
ATOM    678  CB  ARG B  80      16.899  -9.222  13.861  1.00 85.40           C  
ATOM    679  O   ARG B  80      14.900  -9.970  16.438  1.00 85.40           O  
ATOM    680  CG  ARG B  80      17.733  -8.177  13.138  1.00 85.40           C  
ATOM    681  CD  ARG B  80      18.557  -8.792  12.015  1.00 85.40           C  
ATOM    682  NE  ARG B  80      19.467  -7.818  11.418  1.00 85.40           N  
ATOM    683  NH1 ARG B  80      18.169  -7.444   9.544  1.00 85.40           N  
ATOM    684  NH2 ARG B  80      20.155  -6.331   9.809  1.00 85.40           N  
ATOM    685  CZ  ARG B  80      19.261  -7.200  10.258  1.00 85.40           C  
ATOM    686  N   PRO B  81      14.131 -10.518  14.378  1.00 83.08           N  
ATOM    687  CA  PRO B  81      13.339 -11.619  14.932  1.00 83.08           C  
ATOM    688  C   PRO B  81      14.191 -12.633  15.693  1.00 83.08           C  
ATOM    689  CB  PRO B  81      12.708 -12.258  13.692  1.00 83.08           C  
ATOM    690  O   PRO B  81      13.743 -13.190  16.699  1.00 83.08           O  
ATOM    691  CG  PRO B  81      12.583 -11.140  12.708  1.00 83.08           C  
ATOM    692  CD  PRO B  81      13.764 -10.227  12.871  1.00 83.08           C  
ATOM    693  N   ASP B  82      15.429 -12.846  15.339  1.00 83.27           N  
ATOM    694  CA  ASP B  82      16.275 -13.888  15.913  1.00 83.27           C  
ATOM    695  C   ASP B  82      16.907 -13.422  17.223  1.00 83.27           C  
ATOM    696  CB  ASP B  82      17.365 -14.301  14.921  1.00 83.27           C  
ATOM    697  O   ASP B  82      17.386 -14.240  18.012  1.00 83.27           O  
ATOM    698  CG  ASP B  82      18.191 -13.127  14.425  1.00 83.27           C  
ATOM    699  OD1 ASP B  82      17.718 -11.972  14.503  1.00 83.27           O  
ATOM    700  OD2 ASP B  82      19.323 -13.359  13.949  1.00 83.27           O  
ATOM    701  N   ASN B  83      17.001 -12.124  17.516  1.00 88.18           N  
ATOM    702  CA  ASN B  83      17.659 -11.668  18.736  1.00 88.18           C  
ATOM    703  C   ASN B  83      16.673 -10.996  19.688  1.00 88.18           C  
ATOM    704  CB  ASN B  83      18.809 -10.714  18.402  1.00 88.18           C  
ATOM    705  O   ASN B  83      17.071 -10.203  20.543  1.00 88.18           O  
ATOM    706  CG  ASN B  83      18.333  -9.435  17.743  1.00 88.18           C  
ATOM    707  ND2 ASN B  83      19.275  -8.606  17.309  1.00 88.18           N  
ATOM    708  OD1 ASN B  83      17.129  -9.194  17.624  1.00 88.18           O  
ATOM    709  N   MET B  84      15.399 -11.255  19.612  1.00 86.94           N  
ATOM    710  CA  MET B  84      14.352 -10.636  20.420  1.00 86.94           C  
ATOM    711  C   MET B  84      14.564 -10.929  21.902  1.00 86.94           C  
ATOM    712  CB  MET B  84      12.972 -11.129  19.982  1.00 86.94           C  
ATOM    713  O   MET B  84      14.292 -10.079  22.752  1.00 86.94           O  
ATOM    714  CG  MET B  84      12.525 -10.583  18.636  1.00 86.94           C  
ATOM    715  SD  MET B  84      10.869 -11.200  18.141  1.00 86.94           S  
ATOM    716  CE  MET B  84       9.851 -10.472  19.455  1.00 86.94           C  
ATOM    717  N   SER B  85      14.983 -12.100  22.188  1.00 85.56           N  
ATOM    718  CA  SER B  85      15.187 -12.514  23.573  1.00 85.56           C  
ATOM    719  C   SER B  85      16.226 -11.637  24.263  1.00 85.56           C  
ATOM    720  CB  SER B  85      15.619 -13.979  23.637  1.00 85.56           C  
ATOM    721  O   SER B  85      16.104 -11.342  25.454  1.00 85.56           O  
ATOM    722  OG  SER B  85      16.779 -14.196  22.851  1.00 85.56           O  
ATOM    723  N   GLU B  86      17.275 -11.175  23.489  1.00 89.74           N  
ATOM    724  CA  GLU B  86      18.351 -10.340  24.017  1.00 89.74           C  
ATOM    725  C   GLU B  86      17.871  -8.913  24.264  1.00 89.74           C  
ATOM    726  CB  GLU B  86      19.546 -10.334  23.060  1.00 89.74           C  
ATOM    727  O   GLU B  86      18.505  -8.158  25.004  1.00 89.74           O  
ATOM    728  CG  GLU B  86      20.161 -11.708  22.836  1.00 89.74           C  
ATOM    729  CD  GLU B  86      21.207 -11.725  21.733  1.00 89.74           C  
ATOM    730  OE1 GLU B  86      21.578 -12.825  21.265  1.00 89.74           O  
ATOM    731  OE2 GLU B  86      21.659 -10.629  21.334  1.00 89.74           O  
ATOM    732  N   TYR B  87      16.696  -8.595  23.749  1.00 86.82           N  
ATOM    733  CA  TYR B  87      16.228  -7.215  23.816  1.00 86.82           C  
ATOM    734  C   TYR B  87      14.872  -7.132  24.506  1.00 86.82           C  
ATOM    735  CB  TYR B  87      16.139  -6.609  22.412  1.00 86.82           C  
ATOM    736  O   TYR B  87      14.099  -6.204  24.258  1.00 86.82           O  
ATOM    737  CG  TYR B  87      17.483  -6.327  21.786  1.00 86.82           C  
ATOM    738  CD1 TYR B  87      18.125  -5.107  21.988  1.00 86.82           C  
ATOM    739  CD2 TYR B  87      18.113  -7.278  20.991  1.00 86.82           C  
ATOM    740  CE1 TYR B  87      19.363  -4.842  21.411  1.00 86.82           C  
ATOM    741  CE2 TYR B  87      19.350  -7.024  20.409  1.00 86.82           C  
ATOM    742  OH  TYR B  87      21.192  -5.548  20.052  1.00 86.82           O  
ATOM    743  CZ  TYR B  87      19.967  -5.805  20.625  1.00 86.82           C  
ATOM    744  N   SER B  88      14.535  -7.994  25.346  1.00 82.33           N  
ATOM    745  CA  SER B  88      13.223  -8.065  25.980  1.00 82.33           C  
ATOM    746  C   SER B  88      12.922  -6.798  26.774  1.00 82.33           C  
ATOM    747  CB  SER B  88      13.137  -9.284  26.899  1.00 82.33           C  
ATOM    748  O   SER B  88      11.817  -6.258  26.696  1.00 82.33           O  
ATOM    749  OG  SER B  88      14.397  -9.924  27.005  1.00 82.33           O  
ATOM    750  N   LYS B  89      13.871  -6.264  27.554  1.00 84.34           N  
ATOM    751  CA  LYS B  89      13.695  -5.054  28.352  1.00 84.34           C  
ATOM    752  C   LYS B  89      13.485  -3.834  27.460  1.00 84.34           C  
ATOM    753  CB  LYS B  89      14.901  -4.833  29.266  1.00 84.34           C  
ATOM    754  O   LYS B  89      12.616  -3.003  27.731  1.00 84.34           O  
ATOM    755  CG  LYS B  89      14.964  -5.788  30.449  1.00 84.34           C  
ATOM    756  CD  LYS B  89      16.132  -5.460  31.371  1.00 84.34           C  
ATOM    757  CE  LYS B  89      16.236  -6.456  32.518  1.00 84.34           C  
ATOM    758  NZ  LYS B  89      17.395  -6.153  33.410  1.00 84.34           N  
ATOM    759  N   GLN B  90      14.261  -3.756  26.391  1.00 88.90           N  
ATOM    760  CA  GLN B  90      14.159  -2.642  25.455  1.00 88.90           C  
ATOM    761  C   GLN B  90      12.839  -2.682  24.692  1.00 88.90           C  
ATOM    762  CB  GLN B  90      15.333  -2.656  24.474  1.00 88.90           C  
ATOM    763  O   GLN B  90      12.263  -1.637  24.381  1.00 88.90           O  
ATOM    764  CG  GLN B  90      16.674  -2.325  25.115  1.00 88.90           C  
ATOM    765  CD  GLN B  90      17.431  -3.562  25.563  1.00 88.90           C  
ATOM    766  NE2 GLN B  90      18.755  -3.461  25.611  1.00 88.90           N  
ATOM    767  OE1 GLN B  90      16.831  -4.598  25.863  1.00 88.90           O  
ATOM    768  N   MET B  91      12.339  -3.863  24.349  1.00 90.03           N  
ATOM    769  CA  MET B  91      11.063  -4.013  23.654  1.00 90.03           C  
ATOM    770  C   MET B  91       9.920  -3.443  24.487  1.00 90.03           C  
ATOM    771  CB  MET B  91      10.794  -5.484  23.334  1.00 90.03           C  
ATOM    772  O   MET B  91       9.017  -2.798  23.951  1.00 90.03           O  
ATOM    773  CG  MET B  91      11.655  -6.034  22.209  1.00 90.03           C  
ATOM    774  SD  MET B  91      11.268  -7.785  21.819  1.00 90.03           S  
ATOM    775  CE  MET B  91       9.605  -7.597  21.118  1.00 90.03           C  
ATOM    776  N   GLN B  92       9.973  -3.632  25.771  1.00 82.00           N  
ATOM    777  CA  GLN B  92       8.966  -3.087  26.675  1.00 82.00           C  
ATOM    778  C   GLN B  92       9.112  -1.574  26.813  1.00 82.00           C  
ATOM    779  CB  GLN B  92       9.063  -3.751  28.050  1.00 82.00           C  
ATOM    780  O   GLN B  92       8.122  -0.842  26.750  1.00 82.00           O  
ATOM    781  CG  GLN B  92       8.343  -5.090  28.138  1.00 82.00           C  
ATOM    782  CD  GLN B  92       8.565  -5.790  29.465  1.00 82.00           C  
ATOM    783  NE2 GLN B  92       8.132  -7.043  29.555  1.00 82.00           N  
ATOM    784  OE1 GLN B  92       9.122  -5.209  30.403  1.00 82.00           O  
ATOM    785  N   ARG B  93      10.352  -1.151  26.943  1.00 83.67           N  
ATOM    786  CA  ARG B  93      10.640   0.269  27.118  1.00 83.67           C  
ATOM    787  C   ARG B  93      10.204   1.072  25.897  1.00 83.67           C  
ATOM    788  CB  ARG B  93      12.131   0.487  27.383  1.00 83.67           C  
ATOM    789  O   ARG B  93       9.621   2.149  26.031  1.00 83.67           O  
ATOM    790  CG  ARG B  93      12.518   1.945  27.570  1.00 83.67           C  
ATOM    791  CD  ARG B  93      14.018   2.111  27.770  1.00 83.67           C  
ATOM    792  NE  ARG B  93      14.418   3.514  27.711  1.00 83.67           N  
ATOM    793  NH1 ARG B  93      16.686   3.085  27.804  1.00 83.67           N  
ATOM    794  NH2 ARG B  93      15.928   5.244  27.671  1.00 83.67           N  
ATOM    795  CZ  ARG B  93      15.676   3.944  27.729  1.00 83.67           C  
ATOM    796  N   PHE B  94      10.456   0.511  24.701  1.00 91.86           N  
ATOM    797  CA  PHE B  94      10.220   1.247  23.465  1.00 91.86           C  
ATOM    798  C   PHE B  94       8.883   0.852  22.847  1.00 91.86           C  
ATOM    799  CB  PHE B  94      11.353   0.999  22.465  1.00 91.86           C  
ATOM    800  O   PHE B  94       8.535   1.317  21.760  1.00 91.86           O  
ATOM    801  CG  PHE B  94      12.680   1.558  22.901  1.00 91.86           C  
ATOM    802  CD1 PHE B  94      12.791   2.881  23.313  1.00 91.86           C  
ATOM    803  CD2 PHE B  94      13.818   0.761  22.899  1.00 91.86           C  
ATOM    804  CE1 PHE B  94      14.019   3.401  23.718  1.00 91.86           C  
ATOM    805  CE2 PHE B  94      15.048   1.275  23.302  1.00 91.86           C  
ATOM    806  CZ  PHE B  94      15.146   2.595  23.710  1.00 91.86           C  
ATOM    807  N   ASN B  95       8.066   0.072  23.500  1.00 86.56           N  
ATOM    808  CA  ASN B  95       6.714  -0.320  23.116  1.00 86.56           C  
ATOM    809  C   ASN B  95       6.700  -1.050  21.776  1.00 86.56           C  
ATOM    810  CB  ASN B  95       5.794   0.901  23.065  1.00 86.56           C  
ATOM    811  O   ASN B  95       5.896  -0.730  20.898  1.00 86.56           O  
ATOM    812  CG  ASN B  95       4.325   0.527  23.067  1.00 86.56           C  
ATOM    813  ND2 ASN B  95       3.502   1.351  22.428  1.00 86.56           N  
ATOM    814  OD1 ASN B  95       3.932  -0.493  23.639  1.00 86.56           O  
ATOM    815  N   VAL B  96       7.684  -1.944  21.557  1.00 89.94           N  
ATOM    816  CA  VAL B  96       7.748  -2.785  20.367  1.00 89.94           C  
ATOM    817  C   VAL B  96       7.347  -4.215  20.721  1.00 89.94           C  
ATOM    818  CB  VAL B  96       9.158  -2.768  19.735  1.00 89.94           C  
ATOM    819  O   VAL B  96       7.979  -4.852  21.568  1.00 89.94           O  
ATOM    820  CG1 VAL B  96       9.238  -3.747  18.565  1.00 89.94           C  
ATOM    821  CG2 VAL B  96       9.522  -1.356  19.280  1.00 89.94           C  
ATOM    822  N   GLY B  97       6.195  -4.666  20.220  1.00 82.51           N  
ATOM    823  CA  GLY B  97       5.633  -5.976  20.511  1.00 82.51           C  
ATOM    824  C   GLY B  97       4.473  -6.342  19.604  1.00 82.51           C  
ATOM    825  O   GLY B  97       4.606  -6.322  18.379  1.00 82.51           O  
ATOM    826  N   GLU B  98       3.276  -6.454  20.232  1.00 73.04           N  
ATOM    827  CA  GLU B  98       2.115  -6.966  19.509  1.00 73.04           C  
ATOM    828  C   GLU B  98       1.617  -5.957  18.479  1.00 73.04           C  
ATOM    829  CB  GLU B  98       0.989  -7.322  20.484  1.00 73.04           C  
ATOM    830  O   GLU B  98       1.452  -6.291  17.304  1.00 73.04           O  
ATOM    831  CG  GLU B  98      -0.006  -8.332  19.931  1.00 73.04           C  
ATOM    832  CD  GLU B  98      -1.097  -8.705  20.922  1.00 73.04           C  
ATOM    833  OE1 GLU B  98      -2.043  -9.429  20.540  1.00 73.04           O  
ATOM    834  OE2 GLU B  98      -1.004  -8.268  22.091  1.00 73.04           O  
ATOM    835  N   ASP B  99       1.436  -4.692  18.834  1.00 83.64           N  
ATOM    836  CA  ASP B  99       0.952  -3.646  17.938  1.00 83.64           C  
ATOM    837  C   ASP B  99       2.019  -3.261  16.915  1.00 83.64           C  
ATOM    838  CB  ASP B  99       0.520  -2.414  18.736  1.00 83.64           C  
ATOM    839  O   ASP B  99       1.706  -3.012  15.749  1.00 83.64           O  
ATOM    840  CG  ASP B  99      -0.909  -2.506  19.243  1.00 83.64           C  
ATOM    841  OD1 ASP B  99      -1.621  -3.470  18.887  1.00 83.64           O  
ATOM    842  OD2 ASP B  99      -1.327  -1.606  20.002  1.00 83.64           O  
ATOM    843  N   CYS B 100       3.202  -3.306  17.335  1.00 91.22           N  
ATOM    844  CA  CYS B 100       4.378  -3.022  16.520  1.00 91.22           C  
ATOM    845  C   CYS B 100       5.386  -4.162  16.602  1.00 91.22           C  
ATOM    846  CB  CYS B 100       5.036  -1.716  16.964  1.00 91.22           C  
ATOM    847  O   CYS B 100       6.443  -4.019  17.219  1.00 91.22           O  
ATOM    848  SG  CYS B 100       4.009  -0.255  16.692  1.00 91.22           S  
ATOM    849  N   PRO B 101       5.075  -5.266  15.869  1.00 88.36           N  
ATOM    850  CA  PRO B 101       5.911  -6.466  15.948  1.00 88.36           C  
ATOM    851  C   PRO B 101       7.276  -6.280  15.289  1.00 88.36           C  
ATOM    852  CB  PRO B 101       5.086  -7.521  15.206  1.00 88.36           C  
ATOM    853  O   PRO B 101       7.437  -5.409  14.431  1.00 88.36           O  
ATOM    854  CG  PRO B 101       4.266  -6.744  14.227  1.00 88.36           C  
ATOM    855  CD  PRO B 101       3.947  -5.405  14.828  1.00 88.36           C  
ATOM    856  N   VAL B 102       8.203  -7.115  15.701  1.00 90.97           N  
ATOM    857  CA  VAL B 102       9.523  -7.164  15.080  1.00 90.97           C  
ATOM    858  C   VAL B 102       9.482  -8.067  13.850  1.00 90.97           C  
ATOM    859  CB  VAL B 102      10.599  -7.661  16.071  1.00 90.97           C  
ATOM    860  O   VAL B 102       8.938  -9.173  13.902  1.00 90.97           O  
ATOM    861  CG1 VAL B 102      11.967  -7.724  15.396  1.00 90.97           C  
ATOM    862  CG2 VAL B 102      10.648  -6.757  17.302  1.00 90.97           C  
ATOM    863  N   PHE B 103       9.917  -7.647  12.724  1.00 85.30           N  
ATOM    864  CA  PHE B 103      10.003  -8.436  11.500  1.00 85.30           C  
ATOM    865  C   PHE B 103      11.314  -8.166  10.773  1.00 85.30           C  
ATOM    866  CB  PHE B 103       8.818  -8.129  10.578  1.00 85.30           C  
ATOM    867  O   PHE B 103      12.033  -7.221  11.108  1.00 85.30           O  
ATOM    868  CG  PHE B 103       8.612  -6.660  10.322  1.00 85.30           C  
ATOM    869  CD1 PHE B 103       7.654  -5.945  11.030  1.00 85.30           C  
ATOM    870  CD2 PHE B 103       9.378  -5.995   9.374  1.00 85.30           C  
ATOM    871  CE1 PHE B 103       7.461  -4.586  10.795  1.00 85.30           C  
ATOM    872  CE2 PHE B 103       9.191  -4.637   9.134  1.00 85.30           C  
ATOM    873  CZ  PHE B 103       8.232  -3.934   9.845  1.00 85.30           C  
ATOM    874  N   ASP B 104      11.674  -9.051   9.858  1.00 85.22           N  
ATOM    875  CA  ASP B 104      12.913  -8.903   9.100  1.00 85.22           C  
ATOM    876  C   ASP B 104      12.882  -7.643   8.237  1.00 85.22           C  
ATOM    877  CB  ASP B 104      13.157 -10.134   8.225  1.00 85.22           C  
ATOM    878  O   ASP B 104      11.928  -7.420   7.489  1.00 85.22           O  
ATOM    879  CG  ASP B 104      14.610 -10.289   7.812  1.00 85.22           C  
ATOM    880  OD1 ASP B 104      15.509 -10.093   8.658  1.00 85.22           O  
ATOM    881  OD2 ASP B 104      14.858 -10.608   6.629  1.00 85.22           O  
ATOM    882  N   GLY B 105      13.878  -6.766   8.394  1.00 89.24           N  
ATOM    883  CA  GLY B 105      13.977  -5.544   7.612  1.00 89.24           C  
ATOM    884  C   GLY B 105      13.236  -4.376   8.233  1.00 89.24           C  
ATOM    885  O   GLY B 105      12.912  -3.403   7.548  1.00 89.24           O  
ATOM    886  N   LEU B 106      12.975  -4.523   9.511  1.00 92.91           N  
ATOM    887  CA  LEU B 106      12.216  -3.510  10.237  1.00 92.91           C  
ATOM    888  C   LEU B 106      12.865  -2.138  10.094  1.00 92.91           C  
ATOM    889  CB  LEU B 106      12.103  -3.884  11.717  1.00 92.91           C  
ATOM    890  O   LEU B 106      12.190  -1.157   9.774  1.00 92.91           O  
ATOM    891  CG  LEU B 106      11.391  -2.874  12.619  1.00 92.91           C  
ATOM    892  CD1 LEU B 106       9.890  -2.890  12.349  1.00 92.91           C  
ATOM    893  CD2 LEU B 106      11.679  -3.171  14.086  1.00 92.91           C  
ATOM    894  N   PHE B 107      14.167  -2.104  10.300  1.00 95.98           N  
ATOM    895  CA  PHE B 107      14.863  -0.824  10.243  1.00 95.98           C  
ATOM    896  C   PHE B 107      14.850  -0.264   8.825  1.00 95.98           C  
ATOM    897  CB  PHE B 107      16.306  -0.972  10.736  1.00 95.98           C  
ATOM    898  O   PHE B 107      14.695   0.943   8.630  1.00 95.98           O  
ATOM    899  CG  PHE B 107      17.043   0.334  10.856  1.00 95.98           C  
ATOM    900  CD1 PHE B 107      18.142   0.605  10.050  1.00 95.98           C  
ATOM    901  CD2 PHE B 107      16.637   1.292  11.776  1.00 95.98           C  
ATOM    902  CE1 PHE B 107      18.827   1.813  10.159  1.00 95.98           C  
ATOM    903  CE2 PHE B 107      17.317   2.501  11.891  1.00 95.98           C  
ATOM    904  CZ  PHE B 107      18.412   2.759  11.082  1.00 95.98           C  
ATOM    905  N   GLU B 108      15.089  -1.092   7.820  1.00 92.56           N  
ATOM    906  CA  GLU B 108      15.029  -0.661   6.427  1.00 92.56           C  
ATOM    907  C   GLU B 108      13.652  -0.100   6.082  1.00 92.56           C  
ATOM    908  CB  GLU B 108      15.373  -1.822   5.490  1.00 92.56           C  
ATOM    909  O   GLU B 108      13.542   0.866   5.324  1.00 92.56           O  
ATOM    910  CG  GLU B 108      16.857  -2.153   5.440  1.00 92.56           C  
ATOM    911  CD  GLU B 108      17.294  -3.116   6.532  1.00 92.56           C  
ATOM    912  OE1 GLU B 108      18.505  -3.422   6.623  1.00 92.56           O  
ATOM    913  OE2 GLU B 108      16.419  -3.569   7.303  1.00 92.56           O  
ATOM    914  N   PHE B 109      12.650  -0.732   6.623  1.00 93.59           N  
ATOM    915  CA  PHE B 109      11.291  -0.234   6.449  1.00 93.59           C  
ATOM    916  C   PHE B 109      11.168   1.194   6.966  1.00 93.59           C  
ATOM    917  CB  PHE B 109      10.288  -1.141   7.169  1.00 93.59           C  
ATOM    918  O   PHE B 109      10.605   2.058   6.289  1.00 93.59           O  
ATOM    919  CG  PHE B 109       8.879  -0.614   7.162  1.00 93.59           C  
ATOM    920  CD1 PHE B 109       8.335  -0.029   8.299  1.00 93.59           C  
ATOM    921  CD2 PHE B 109       8.097  -0.703   6.018  1.00 93.59           C  
ATOM    922  CE1 PHE B 109       7.031   0.461   8.296  1.00 93.59           C  
ATOM    923  CE2 PHE B 109       6.793  -0.216   6.006  1.00 93.59           C  
ATOM    924  CZ  PHE B 109       6.262   0.364   7.147  1.00 93.59           C  
ATOM    925  N   CYS B 110      11.738   1.435   8.084  1.00 97.01           N  
ATOM    926  CA  CYS B 110      11.722   2.763   8.686  1.00 97.01           C  
ATOM    927  C   CYS B 110      12.512   3.755   7.840  1.00 97.01           C  
ATOM    928  CB  CYS B 110      12.296   2.717  10.102  1.00 97.01           C  
ATOM    929  O   CYS B 110      12.084   4.895   7.650  1.00 97.01           O  
ATOM    930  SG  CYS B 110      11.304   1.747  11.258  1.00 97.01           S  
ATOM    931  N   GLN B 111      13.606   3.308   7.287  1.00 97.22           N  
ATOM    932  CA  GLN B 111      14.459   4.151   6.456  1.00 97.22           C  
ATOM    933  C   GLN B 111      13.730   4.592   5.189  1.00 97.22           C  
ATOM    934  CB  GLN B 111      15.749   3.416   6.090  1.00 97.22           C  
ATOM    935  O   GLN B 111      13.762   5.769   4.826  1.00 97.22           O  
ATOM    936  CG  GLN B 111      16.685   3.193   7.271  1.00 97.22           C  
ATOM    937  CD  GLN B 111      17.961   2.472   6.880  1.00 97.22           C  
ATOM    938  NE2 GLN B 111      19.094   3.152   7.020  1.00 97.22           N  
ATOM    939  OE1 GLN B 111      17.930   1.312   6.456  1.00 97.22           O  
ATOM    940  N   LEU B 112      13.054   3.668   4.581  1.00 92.81           N  
ATOM    941  CA  LEU B 112      12.380   3.933   3.315  1.00 92.81           C  
ATOM    942  C   LEU B 112      11.193   4.869   3.517  1.00 92.81           C  
ATOM    943  CB  LEU B 112      11.910   2.625   2.673  1.00 92.81           C  
ATOM    944  O   LEU B 112      11.009   5.820   2.753  1.00 92.81           O  
ATOM    945  CG  LEU B 112      12.998   1.744   2.056  1.00 92.81           C  
ATOM    946  CD1 LEU B 112      12.419   0.393   1.650  1.00 92.81           C  
ATOM    947  CD2 LEU B 112      13.636   2.440   0.859  1.00 92.81           C  
ATOM    948  N   SER B 113      10.391   4.582   4.558  1.00 94.76           N  
ATOM    949  CA  SER B 113       9.235   5.427   4.840  1.00 94.76           C  
ATOM    950  C   SER B 113       9.660   6.856   5.162  1.00 94.76           C  
ATOM    951  CB  SER B 113       8.423   4.854   6.003  1.00 94.76           C  
ATOM    952  O   SER B 113       9.165   7.808   4.555  1.00 94.76           O  
ATOM    953  OG  SER B 113       7.281   5.652   6.260  1.00 94.76           O  
ATOM    954  N   THR B 114      10.632   7.018   5.995  1.00 97.83           N  
ATOM    955  CA  THR B 114      11.141   8.316   6.425  1.00 97.83           C  
ATOM    956  C   THR B 114      11.862   9.020   5.279  1.00 97.83           C  
ATOM    957  CB  THR B 114      12.096   8.173   7.624  1.00 97.83           C  
ATOM    958  O   THR B 114      11.642  10.209   5.038  1.00 97.83           O  
ATOM    959  CG2 THR B 114      12.576   9.536   8.110  1.00 97.83           C  
ATOM    960  OG1 THR B 114      11.412   7.510   8.695  1.00 97.83           O  
ATOM    961  N   GLY B 115      12.689   8.264   4.582  1.00 97.38           N  
ATOM    962  CA  GLY B 115      13.440   8.824   3.470  1.00 97.38           C  
ATOM    963  C   GLY B 115      12.557   9.448   2.407  1.00 97.38           C  
ATOM    964  O   GLY B 115      12.870  10.519   1.882  1.00 97.38           O  
ATOM    965  N   GLY B 116      11.430   8.789   2.080  1.00 97.64           N  
ATOM    966  CA  GLY B 116      10.489   9.316   1.105  1.00 97.64           C  
ATOM    967  C   GLY B 116       9.843  10.617   1.541  1.00 97.64           C  
ATOM    968  O   GLY B 116       9.737  11.559   0.753  1.00 97.64           O  
ATOM    969  N   SER B 117       9.478  10.733   2.800  1.00 98.63           N  
ATOM    970  CA  SER B 117       8.822  11.924   3.331  1.00 98.63           C  
ATOM    971  C   SER B 117       9.795  13.095   3.425  1.00 98.63           C  
ATOM    972  CB  SER B 117       8.222  11.637   4.708  1.00 98.63           C  
ATOM    973  O   SER B 117       9.467  14.215   3.028  1.00 98.63           O  
ATOM    974  OG  SER B 117       7.203  10.655   4.617  1.00 98.63           O  
ATOM    975  N   VAL B 118      10.998  12.861   3.859  1.00 98.37           N  
ATOM    976  CA  VAL B 118      12.008  13.905   3.998  1.00 98.37           C  
ATOM    977  C   VAL B 118      12.448  14.387   2.617  1.00 98.37           C  
ATOM    978  CB  VAL B 118      13.230  13.409   4.803  1.00 98.37           C  
ATOM    979  O   VAL B 118      12.589  15.590   2.388  1.00 98.37           O  
ATOM    980  CG1 VAL B 118      14.351  14.447   4.777  1.00 98.37           C  
ATOM    981  CG2 VAL B 118      12.827  13.088   6.241  1.00 98.37           C  
ATOM    982  N   ALA B 119      12.647  13.437   1.703  1.00 97.13           N  
ATOM    983  CA  ALA B 119      13.008  13.800   0.335  1.00 97.13           C  
ATOM    984  C   ALA B 119      11.918  14.647  -0.315  1.00 97.13           C  
ATOM    985  CB  ALA B 119      13.270  12.546  -0.496  1.00 97.13           C  
ATOM    986  O   ALA B 119      12.213  15.570  -1.078  1.00 97.13           O  
ATOM    987  N   SER B 120      10.689  14.345  -0.044  1.00 98.36           N  
ATOM    988  CA  SER B 120       9.563  15.132  -0.536  1.00 98.36           C  
ATOM    989  C   SER B 120       9.615  16.561  -0.008  1.00 98.36           C  
ATOM    990  CB  SER B 120       8.238  14.480  -0.135  1.00 98.36           C  
ATOM    991  O   SER B 120       9.438  17.516  -0.768  1.00 98.36           O  
ATOM    992  OG  SER B 120       8.088  13.219  -0.764  1.00 98.36           O  
ATOM    993  N   ALA B 121       9.908  16.704   1.262  1.00 98.50           N  
ATOM    994  CA  ALA B 121      10.007  18.019   1.890  1.00 98.50           C  
ATOM    995  C   ALA B 121      11.140  18.837   1.276  1.00 98.50           C  
ATOM    996  CB  ALA B 121      10.215  17.875   3.396  1.00 98.50           C  
ATOM    997  O   ALA B 121      10.978  20.030   1.010  1.00 98.50           O  
ATOM    998  N   VAL B 122      12.247  18.180   0.984  1.00 97.35           N  
ATOM    999  CA  VAL B 122      13.408  18.840   0.397  1.00 97.35           C  
ATOM   1000  C   VAL B 122      13.063  19.347  -1.001  1.00 97.35           C  
ATOM   1001  CB  VAL B 122      14.627  17.893   0.335  1.00 97.35           C  
ATOM   1002  O   VAL B 122      13.389  20.482  -1.355  1.00 97.35           O  
ATOM   1003  CG1 VAL B 122      15.745  18.506  -0.508  1.00 97.35           C  
ATOM   1004  CG2 VAL B 122      15.128  17.575   1.742  1.00 97.35           C  
ATOM   1005  N   LYS B 123      12.365  18.536  -1.728  1.00 95.90           N  
ATOM   1006  CA  LYS B 123      11.984  18.916  -3.085  1.00 95.90           C  
ATOM   1007  C   LYS B 123      11.033  20.110  -3.076  1.00 95.90           C  
ATOM   1008  CB  LYS B 123      11.337  17.737  -3.812  1.00 95.90           C  
ATOM   1009  O   LYS B 123      11.122  20.988  -3.936  1.00 95.90           O  
ATOM   1010  CG  LYS B 123      11.606  17.709  -5.309  1.00 95.90           C  
ATOM   1011  CD  LYS B 123      11.497  16.297  -5.871  1.00 95.90           C  
ATOM   1012  CE  LYS B 123      11.823  16.259  -7.358  1.00 95.90           C  
ATOM   1013  NZ  LYS B 123      12.086  14.868  -7.832  1.00 95.90           N  
ATOM   1014  N   LEU B 124      10.161  20.100  -2.114  1.00 98.20           N  
ATOM   1015  CA  LEU B 124       9.254  21.232  -1.959  1.00 98.20           C  
ATOM   1016  C   LEU B 124      10.020  22.493  -1.571  1.00 98.20           C  
ATOM   1017  CB  LEU B 124       8.187  20.924  -0.906  1.00 98.20           C  
ATOM   1018  O   LEU B 124       9.751  23.575  -2.097  1.00 98.20           O  
ATOM   1019  CG  LEU B 124       7.102  19.925  -1.312  1.00 98.20           C  
ATOM   1020  CD1 LEU B 124       6.283  19.508  -0.095  1.00 98.20           C  
ATOM   1021  CD2 LEU B 124       6.203  20.519  -2.390  1.00 98.20           C  
ATOM   1022  N   ASN B 125      10.963  22.340  -0.710  1.00 97.37           N  
ATOM   1023  CA  ASN B 125      11.785  23.462  -0.269  1.00 97.37           C  
ATOM   1024  C   ASN B 125      12.557  24.082  -1.430  1.00 97.37           C  
ATOM   1025  CB  ASN B 125      12.749  23.020   0.834  1.00 97.37           C  
ATOM   1026  O   ASN B 125      12.697  25.304  -1.506  1.00 97.37           O  
ATOM   1027  CG  ASN B 125      12.059  22.825   2.170  1.00 97.37           C  
ATOM   1028  ND2 ASN B 125      12.740  22.163   3.097  1.00 97.37           N  
ATOM   1029  OD1 ASN B 125      10.924  23.266   2.366  1.00 97.37           O  
ATOM   1030  N   LYS B 126      12.984  23.229  -2.318  1.00 95.55           N  
ATOM   1031  CA  LYS B 126      13.770  23.680  -3.463  1.00 95.55           C  
ATOM   1032  C   LYS B 126      12.866  24.150  -4.599  1.00 95.55           C  
ATOM   1033  CB  LYS B 126      14.692  22.564  -3.955  1.00 95.55           C  
ATOM   1034  O   LYS B 126      13.347  24.495  -5.680  1.00 95.55           O  
ATOM   1035  CG  LYS B 126      15.800  22.200  -2.978  1.00 95.55           C  
ATOM   1036  CD  LYS B 126      16.698  21.102  -3.533  1.00 95.55           C  
ATOM   1037  CE  LYS B 126      17.838  20.774  -2.578  1.00 95.55           C  
ATOM   1038  NZ  LYS B 126      18.675  19.645  -3.083  1.00 95.55           N  
ATOM   1039  N   GLN B 127      11.551  24.134  -4.383  1.00 94.98           N  
ATOM   1040  CA  GLN B 127      10.542  24.581  -5.337  1.00 94.98           C  
ATOM   1041  C   GLN B 127      10.649  23.812  -6.651  1.00 94.98           C  
ATOM   1042  CB  GLN B 127      10.675  26.083  -5.596  1.00 94.98           C  
ATOM   1043  O   GLN B 127      10.469  24.384  -7.728  1.00 94.98           O  
ATOM   1044  CG  GLN B 127      10.444  26.942  -4.360  1.00 94.98           C  
ATOM   1045  CD  GLN B 127      10.634  28.423  -4.631  1.00 94.98           C  
ATOM   1046  NE2 GLN B 127      10.437  29.244  -3.605  1.00 94.98           N  
ATOM   1047  OE1 GLN B 127      10.956  28.826  -5.754  1.00 94.98           O  
ATOM   1048  N   GLN B 128      11.032  22.577  -6.553  1.00 93.68           N  
ATOM   1049  CA  GLN B 128      11.153  21.720  -7.728  1.00 93.68           C  
ATOM   1050  C   GLN B 128       9.832  21.020  -8.036  1.00 93.68           C  
ATOM   1051  CB  GLN B 128      12.261  20.686  -7.527  1.00 93.68           C  
ATOM   1052  O   GLN B 128       9.664  20.447  -9.114  1.00 93.68           O  
ATOM   1053  CG  GLN B 128      13.659  21.286  -7.464  1.00 93.68           C  
ATOM   1054  CD  GLN B 128      14.720  20.266  -7.095  1.00 93.68           C  
ATOM   1055  NE2 GLN B 128      15.984  20.635  -7.272  1.00 93.68           N  
ATOM   1056  OE1 GLN B 128      14.406  19.157  -6.652  1.00 93.68           O  
ATOM   1057  N   THR B 129       8.992  21.059  -7.048  1.00 95.45           N  
ATOM   1058  CA  THR B 129       7.659  20.495  -7.226  1.00 95.45           C  
ATOM   1059  C   THR B 129       6.626  21.283  -6.425  1.00 95.45           C  
ATOM   1060  CB  THR B 129       7.617  19.014  -6.806  1.00 95.45           C  
ATOM   1061  O   THR B 129       6.965  21.929  -5.432  1.00 95.45           O  
ATOM   1062  CG2 THR B 129       7.708  18.870  -5.290  1.00 95.45           C  
ATOM   1063  OG1 THR B 129       6.389  18.430  -7.257  1.00 95.45           O  
ATOM   1064  N   ASP B 130       5.454  21.262  -6.888  1.00 97.98           N  
ATOM   1065  CA  ASP B 130       4.370  21.928  -6.172  1.00 97.98           C  
ATOM   1066  C   ASP B 130       3.699  20.977  -5.184  1.00 97.98           C  
ATOM   1067  CB  ASP B 130       3.336  22.479  -7.156  1.00 97.98           C  
ATOM   1068  O   ASP B 130       3.332  21.379  -4.078  1.00 97.98           O  
ATOM   1069  CG  ASP B 130       3.926  23.474  -8.140  1.00 97.98           C  
ATOM   1070  OD1 ASP B 130       4.496  24.498  -7.705  1.00 97.98           O  
ATOM   1071  OD2 ASP B 130       3.816  23.234  -9.362  1.00 97.98           O  
ATOM   1072  N   ILE B 131       3.537  19.714  -5.571  1.00 98.69           N  
ATOM   1073  CA  ILE B 131       2.954  18.662  -4.745  1.00 98.69           C  
ATOM   1074  C   ILE B 131       3.871  17.441  -4.740  1.00 98.69           C  
ATOM   1075  CB  ILE B 131       1.543  18.271  -5.240  1.00 98.69           C  
ATOM   1076  O   ILE B 131       4.305  16.979  -5.798  1.00 98.69           O  
ATOM   1077  CG1 ILE B 131       0.613  19.490  -5.220  1.00 98.69           C  
ATOM   1078  CG2 ILE B 131       0.971  17.130  -4.394  1.00 98.69           C  
ATOM   1079  CD1 ILE B 131      -0.761  19.230  -5.822  1.00 98.69           C  
ATOM   1080  N   ALA B 132       4.213  17.005  -3.577  1.00 98.70           N  
ATOM   1081  CA  ALA B 132       4.994  15.780  -3.429  1.00 98.70           C  
ATOM   1082  C   ALA B 132       4.172  14.683  -2.759  1.00 98.70           C  
ATOM   1083  CB  ALA B 132       6.265  16.053  -2.628  1.00 98.70           C  
ATOM   1084  O   ALA B 132       3.473  14.936  -1.775  1.00 98.70           O  
ATOM   1085  N   VAL B 133       4.268  13.456  -3.299  1.00 98.73           N  
ATOM   1086  CA  VAL B 133       3.478  12.343  -2.784  1.00 98.73           C  
ATOM   1087  C   VAL B 133       4.405  11.234  -2.292  1.00 98.73           C  
ATOM   1088  CB  VAL B 133       2.509  11.792  -3.855  1.00 98.73           C  
ATOM   1089  O   VAL B 133       5.336  10.836  -2.997  1.00 98.73           O  
ATOM   1090  CG1 VAL B 133       1.704  10.618  -3.301  1.00 98.73           C  
ATOM   1091  CG2 VAL B 133       1.577  12.897  -4.349  1.00 98.73           C  
ATOM   1092  N   ASN B 134       4.227  10.751  -1.072  1.00 98.57           N  
ATOM   1093  CA  ASN B 134       4.864   9.567  -0.507  1.00 98.57           C  
ATOM   1094  C   ASN B 134       3.857   8.682   0.222  1.00 98.57           C  
ATOM   1095  CB  ASN B 134       6.001   9.967   0.436  1.00 98.57           C  
ATOM   1096  O   ASN B 134       3.656   8.828   1.429  1.00 98.57           O  
ATOM   1097  CG  ASN B 134       6.721   8.769   1.024  1.00 98.57           C  
ATOM   1098  ND2 ASN B 134       7.236   8.923   2.237  1.00 98.57           N  
ATOM   1099  OD1 ASN B 134       6.814   7.714   0.391  1.00 98.57           O  
ATOM   1100  N   TRP B 135       3.338   7.657  -0.480  1.00 98.39           N  
ATOM   1101  CA  TRP B 135       2.295   6.821   0.104  1.00 98.39           C  
ATOM   1102  C   TRP B 135       2.883   5.841   1.113  1.00 98.39           C  
ATOM   1103  CB  TRP B 135       1.543   6.057  -0.990  1.00 98.39           C  
ATOM   1104  O   TRP B 135       2.159   5.283   1.941  1.00 98.39           O  
ATOM   1105  CG  TRP B 135       0.770   6.937  -1.926  1.00 98.39           C  
ATOM   1106  CD1 TRP B 135       0.855   6.964  -3.290  1.00 98.39           C  
ATOM   1107  CD2 TRP B 135      -0.203   7.922  -1.564  1.00 98.39           C  
ATOM   1108  CE2 TRP B 135      -0.669   8.509  -2.762  1.00 98.39           C  
ATOM   1109  CE3 TRP B 135      -0.727   8.366  -0.343  1.00 98.39           C  
ATOM   1110  NE1 TRP B 135      -0.008   7.907  -3.799  1.00 98.39           N  
ATOM   1111  CH2 TRP B 135      -2.131   9.932  -1.564  1.00 98.39           C  
ATOM   1112  CZ2 TRP B 135      -1.635   9.517  -2.773  1.00 98.39           C  
ATOM   1113  CZ3 TRP B 135      -1.689   9.369  -0.356  1.00 98.39           C  
ATOM   1114  N   ALA B 136       4.162   5.597   1.079  1.00 96.33           N  
ATOM   1115  CA  ALA B 136       4.823   4.713   2.035  1.00 96.33           C  
ATOM   1116  C   ALA B 136       4.968   5.386   3.396  1.00 96.33           C  
ATOM   1117  CB  ALA B 136       6.191   4.286   1.507  1.00 96.33           C  
ATOM   1118  O   ALA B 136       5.238   4.721   4.399  1.00 96.33           O  
ATOM   1119  N   GLY B 137       4.729   6.683   3.386  1.00 97.39           N  
ATOM   1120  CA  GLY B 137       4.823   7.442   4.623  1.00 97.39           C  
ATOM   1121  C   GLY B 137       3.483   7.643   5.304  1.00 97.39           C  
ATOM   1122  O   GLY B 137       2.572   6.827   5.146  1.00 97.39           O  
ATOM   1123  N   GLY B 138       3.426   8.574   6.290  1.00 97.58           N  
ATOM   1124  CA  GLY B 138       2.190   8.908   6.980  1.00 97.58           C  
ATOM   1125  C   GLY B 138       2.098   8.301   8.367  1.00 97.58           C  
ATOM   1126  O   GLY B 138       1.014   8.235   8.950  1.00 97.58           O  
ATOM   1127  N   LEU B 139       3.267   7.837   8.885  1.00 97.88           N  
ATOM   1128  CA  LEU B 139       3.309   7.306  10.243  1.00 97.88           C  
ATOM   1129  C   LEU B 139       3.247   8.433  11.269  1.00 97.88           C  
ATOM   1130  CB  LEU B 139       4.578   6.476  10.455  1.00 97.88           C  
ATOM   1131  O   LEU B 139       4.150   9.270  11.333  1.00 97.88           O  
ATOM   1132  CG  LEU B 139       4.815   5.335   9.465  1.00 97.88           C  
ATOM   1133  CD1 LEU B 139       6.179   4.697   9.708  1.00 97.88           C  
ATOM   1134  CD2 LEU B 139       3.706   4.294   9.571  1.00 97.88           C  
ATOM   1135  N   HIS B 140       2.148   8.417  12.191  1.00 98.32           N  
ATOM   1136  CA  HIS B 140       1.925   9.652  12.934  1.00 98.32           C  
ATOM   1137  C   HIS B 140       1.670   9.367  14.411  1.00 98.32           C  
ATOM   1138  CB  HIS B 140       0.750  10.430  12.339  1.00 98.32           C  
ATOM   1139  O   HIS B 140       1.339  10.277  15.174  1.00 98.32           O  
ATOM   1140  CG  HIS B 140      -0.559   9.714  12.443  1.00 98.32           C  
ATOM   1141  CD2 HIS B 140      -0.859   8.471  12.886  1.00 98.32           C  
ATOM   1142  ND1 HIS B 140      -1.753  10.287  12.060  1.00 98.32           N  
ATOM   1143  CE1 HIS B 140      -2.733   9.423  12.264  1.00 98.32           C  
ATOM   1144  NE2 HIS B 140      -2.218   8.313  12.764  1.00 98.32           N  
ATOM   1145  N   HIS B 141       1.951   8.119  14.823  1.00 96.84           N  
ATOM   1146  CA  HIS B 141       1.665   7.785  16.214  1.00 96.84           C  
ATOM   1147  C   HIS B 141       2.950   7.658  17.025  1.00 96.84           C  
ATOM   1148  CB  HIS B 141       0.860   6.487  16.299  1.00 96.84           C  
ATOM   1149  O   HIS B 141       2.938   7.833  18.246  1.00 96.84           O  
ATOM   1150  CG  HIS B 141      -0.544   6.618  15.800  1.00 96.84           C  
ATOM   1151  CD2 HIS B 141      -1.173   6.035  14.752  1.00 96.84           C  
ATOM   1152  ND1 HIS B 141      -1.475   7.436  16.403  1.00 96.84           N  
ATOM   1153  CE1 HIS B 141      -2.619   7.350  15.746  1.00 96.84           C  
ATOM   1154  NE2 HIS B 141      -2.463   6.506  14.740  1.00 96.84           N  
ATOM   1155  N   ALA B 142       4.063   7.356  16.345  1.00 97.09           N  
ATOM   1156  CA  ALA B 142       5.310   7.130  17.072  1.00 97.09           C  
ATOM   1157  C   ALA B 142       5.731   8.380  17.840  1.00 97.09           C  
ATOM   1158  CB  ALA B 142       6.416   6.703  16.110  1.00 97.09           C  
ATOM   1159  O   ALA B 142       5.612   9.498  17.333  1.00 97.09           O  
ATOM   1160  N   LYS B 143       6.118   8.156  19.088  1.00 91.38           N  
ATOM   1161  CA  LYS B 143       6.601   9.232  19.949  1.00 91.38           C  
ATOM   1162  C   LYS B 143       8.120   9.352  19.880  1.00 91.38           C  
ATOM   1163  CB  LYS B 143       6.159   9.002  21.395  1.00 91.38           C  
ATOM   1164  O   LYS B 143       8.769   8.645  19.106  1.00 91.38           O  
ATOM   1165  CG  LYS B 143       4.673   8.713  21.550  1.00 91.38           C  
ATOM   1166  CD  LYS B 143       3.827   9.930  21.200  1.00 91.38           C  
ATOM   1167  CE  LYS B 143       2.348   9.677  21.458  1.00 91.38           C  
ATOM   1168  NZ  LYS B 143       1.506  10.841  21.049  1.00 91.38           N  
ATOM   1169  N   LYS B 144       8.653  10.247  20.656  1.00 86.93           N  
ATOM   1170  CA  LYS B 144      10.084  10.533  20.591  1.00 86.93           C  
ATOM   1171  C   LYS B 144      10.908   9.283  20.888  1.00 86.93           C  
ATOM   1172  CB  LYS B 144      10.453  11.648  21.570  1.00 86.93           C  
ATOM   1173  O   LYS B 144      11.906   9.017  20.215  1.00 86.93           O  
ATOM   1174  CG  LYS B 144      11.867  12.182  21.395  1.00 86.93           C  
ATOM   1175  CD  LYS B 144      12.112  13.410  22.262  1.00 86.93           C  
ATOM   1176  CE  LYS B 144      13.519  13.960  22.069  1.00 86.93           C  
ATOM   1177  NZ  LYS B 144      13.738  15.211  22.856  1.00 86.93           N  
ATOM   1178  N   SER B 145      10.455   8.400  21.853  1.00 88.59           N  
ATOM   1179  CA  SER B 145      11.274   7.277  22.298  1.00 88.59           C  
ATOM   1180  C   SER B 145      10.476   5.978  22.301  1.00 88.59           C  
ATOM   1181  CB  SER B 145      11.837   7.544  23.695  1.00 88.59           C  
ATOM   1182  O   SER B 145      10.792   5.051  23.051  1.00 88.59           O  
ATOM   1183  OG  SER B 145      12.617   8.727  23.706  1.00 88.59           O  
ATOM   1184  N   GLU B 146       9.433   5.913  21.538  1.00 87.48           N  
ATOM   1185  CA  GLU B 146       8.657   4.677  21.563  1.00 87.48           C  
ATOM   1186  C   GLU B 146       7.813   4.529  20.300  1.00 87.48           C  
ATOM   1187  CB  GLU B 146       7.761   4.629  22.803  1.00 87.48           C  
ATOM   1188  O   GLU B 146       7.375   5.525  19.721  1.00 87.48           O  
ATOM   1189  CG  GLU B 146       6.691   5.710  22.831  1.00 87.48           C  
ATOM   1190  CD  GLU B 146       5.867   5.706  24.109  1.00 87.48           C  
ATOM   1191  OE1 GLU B 146       4.814   6.382  24.155  1.00 87.48           O  
ATOM   1192  OE2 GLU B 146       6.278   5.022  25.073  1.00 87.48           O  
ATOM   1193  N   ALA B 147       7.549   3.325  19.938  1.00 94.17           N  
ATOM   1194  CA  ALA B 147       6.610   3.001  18.866  1.00 94.17           C  
ATOM   1195  C   ALA B 147       5.168   3.071  19.360  1.00 94.17           C  
ATOM   1196  CB  ALA B 147       6.909   1.616  18.298  1.00 94.17           C  
ATOM   1197  O   ALA B 147       4.910   2.946  20.560  1.00 94.17           O  
ATOM   1198  N   SER B 148       4.287   3.342  18.422  1.00 88.67           N  
ATOM   1199  CA  SER B 148       2.882   3.395  18.813  1.00 88.67           C  
ATOM   1200  C   SER B 148       1.966   3.321  17.596  1.00 88.67           C  
ATOM   1201  CB  SER B 148       2.592   4.671  19.603  1.00 88.67           C  
ATOM   1202  O   SER B 148       2.253   3.923  16.559  1.00 88.67           O  
ATOM   1203  OG  SER B 148       1.243   4.699  20.036  1.00 88.67           O  
ATOM   1204  N   GLY B 149       0.848   2.655  17.713  1.00 88.50           N  
ATOM   1205  CA  GLY B 149      -0.174   2.607  16.680  1.00 88.50           C  
ATOM   1206  C   GLY B 149       0.352   2.122  15.342  1.00 88.50           C  
ATOM   1207  O   GLY B 149       0.080   2.730  14.305  1.00 88.50           O  
ATOM   1208  N   PHE B 150       1.153   1.147  15.312  1.00 92.89           N  
ATOM   1209  CA  PHE B 150       1.729   0.500  14.138  1.00 92.89           C  
ATOM   1210  C   PHE B 150       2.867   1.335  13.564  1.00 92.89           C  
ATOM   1211  CB  PHE B 150       0.656   0.270  13.069  1.00 92.89           C  
ATOM   1212  O   PHE B 150       3.396   1.021  12.495  1.00 92.89           O  
ATOM   1213  CG  PHE B 150      -0.517  -0.542  13.551  1.00 92.89           C  
ATOM   1214  CD1 PHE B 150      -0.428  -1.293  14.717  1.00 92.89           C  
ATOM   1215  CD2 PHE B 150      -1.708  -0.553  12.837  1.00 92.89           C  
ATOM   1216  CE1 PHE B 150      -1.512  -2.044  15.165  1.00 92.89           C  
ATOM   1217  CE2 PHE B 150      -2.795  -1.302  13.279  1.00 92.89           C  
ATOM   1218  CZ  PHE B 150      -2.695  -2.048  14.442  1.00 92.89           C  
ATOM   1219  N   CYS B 151       3.146   2.451  14.223  1.00 96.98           N  
ATOM   1220  CA  CYS B 151       4.166   3.367  13.727  1.00 96.98           C  
ATOM   1221  C   CYS B 151       5.458   3.228  14.524  1.00 96.98           C  
ATOM   1222  CB  CYS B 151       3.668   4.811  13.794  1.00 96.98           C  
ATOM   1223  O   CYS B 151       5.463   3.410  15.743  1.00 96.98           O  
ATOM   1224  SG  CYS B 151       2.136   5.095  12.881  1.00 96.98           S  
ATOM   1225  N   TYR B 152       6.546   2.906  13.848  1.00 97.67           N  
ATOM   1226  CA  TYR B 152       7.848   2.743  14.485  1.00 97.67           C  
ATOM   1227  C   TYR B 152       8.608   4.064  14.518  1.00 97.67           C  
ATOM   1228  CB  TYR B 152       8.676   1.683  13.753  1.00 97.67           C  
ATOM   1229  O   TYR B 152       9.368   4.327  15.453  1.00 97.67           O  
ATOM   1230  CG  TYR B 152       8.088   0.295  13.828  1.00 97.67           C  
ATOM   1231  CD1 TYR B 152       8.372  -0.546  14.902  1.00 97.67           C  
ATOM   1232  CD2 TYR B 152       7.249  -0.180  12.825  1.00 97.67           C  
ATOM   1233  CE1 TYR B 152       7.833  -1.826  14.975  1.00 97.67           C  
ATOM   1234  CE2 TYR B 152       6.705  -1.458  12.888  1.00 97.67           C  
ATOM   1235  OH  TYR B 152       6.467  -3.540  14.032  1.00 97.67           O  
ATOM   1236  CZ  TYR B 152       7.002  -2.273  13.965  1.00 97.67           C  
ATOM   1237  N   VAL B 153       8.446   4.854  13.484  1.00 97.88           N  
ATOM   1238  CA  VAL B 153       9.042   6.180  13.367  1.00 97.88           C  
ATOM   1239  C   VAL B 153       7.972   7.194  12.968  1.00 97.88           C  
ATOM   1240  CB  VAL B 153      10.198   6.194  12.341  1.00 97.88           C  
ATOM   1241  O   VAL B 153       6.897   6.818  12.495  1.00 97.88           O  
ATOM   1242  CG1 VAL B 153      11.373   5.357  12.842  1.00 97.88           C  
ATOM   1243  CG2 VAL B 153       9.713   5.685  10.985  1.00 97.88           C  
ATOM   1244  N   ASN B 154       8.235   8.392  13.227  1.00 98.37           N  
ATOM   1245  CA  ASN B 154       7.325   9.460  12.828  1.00 98.37           C  
ATOM   1246  C   ASN B 154       7.898  10.285  11.679  1.00 98.37           C  
ATOM   1247  CB  ASN B 154       7.000  10.363  14.020  1.00 98.37           C  
ATOM   1248  O   ASN B 154       8.485  11.345  11.903  1.00 98.37           O  
ATOM   1249  CG  ASN B 154       5.729  11.163  13.817  1.00 98.37           C  
ATOM   1250  ND2 ASN B 154       4.986  11.379  14.896  1.00 98.37           N  
ATOM   1251  OD1 ASN B 154       5.417  11.583  12.700  1.00 98.37           O  
ATOM   1252  N   ASP B 155       7.662   9.810  10.477  1.00 98.63           N  
ATOM   1253  CA  ASP B 155       8.230  10.449   9.294  1.00 98.63           C  
ATOM   1254  C   ASP B 155       7.617  11.830   9.069  1.00 98.63           C  
ATOM   1255  CB  ASP B 155       8.020   9.573   8.057  1.00 98.63           C  
ATOM   1256  O   ASP B 155       8.264  12.719   8.511  1.00 98.63           O  
ATOM   1257  CG  ASP B 155       6.554   9.329   7.744  1.00 98.63           C  
ATOM   1258  OD1 ASP B 155       5.808   8.875   8.637  1.00 98.63           O  
ATOM   1259  OD2 ASP B 155       6.143   9.591   6.593  1.00 98.63           O  
ATOM   1260  N   ILE B 156       6.438  12.096   9.533  1.00 98.82           N  
ATOM   1261  CA  ILE B 156       5.755  13.372   9.353  1.00 98.82           C  
ATOM   1262  C   ILE B 156       6.465  14.456  10.161  1.00 98.82           C  
ATOM   1263  CB  ILE B 156       4.269  13.281   9.768  1.00 98.82           C  
ATOM   1264  O   ILE B 156       6.724  15.549   9.652  1.00 98.82           O  
ATOM   1265  CG1 ILE B 156       3.515  12.317   8.845  1.00 98.82           C  
ATOM   1266  CG2 ILE B 156       3.620  14.668   9.759  1.00 98.82           C  
ATOM   1267  CD1 ILE B 156       2.074  12.059   9.263  1.00 98.82           C  
ATOM   1268  N   VAL B 157       6.791  14.117  11.373  1.00 98.61           N  
ATOM   1269  CA  VAL B 157       7.509  15.072  12.211  1.00 98.61           C  
ATOM   1270  C   VAL B 157       8.838  15.438  11.554  1.00 98.61           C  
ATOM   1271  CB  VAL B 157       7.752  14.513  13.630  1.00 98.61           C  
ATOM   1272  O   VAL B 157       9.191  16.617  11.469  1.00 98.61           O  
ATOM   1273  CG1 VAL B 157       8.671  15.438  14.425  1.00 98.61           C  
ATOM   1274  CG2 VAL B 157       6.425  14.316  14.360  1.00 98.61           C  
ATOM   1275  N   LEU B 158       9.496  14.439  11.075  1.00 98.70           N  
ATOM   1276  CA  LEU B 158      10.792  14.659  10.442  1.00 98.70           C  
ATOM   1277  C   LEU B 158      10.644  15.495   9.176  1.00 98.70           C  
ATOM   1278  CB  LEU B 158      11.459  13.321  10.109  1.00 98.70           C  
ATOM   1279  O   LEU B 158      11.465  16.376   8.909  1.00 98.70           O  
ATOM   1280  CG  LEU B 158      11.963  12.501  11.297  1.00 98.70           C  
ATOM   1281  CD1 LEU B 158      12.295  11.079  10.856  1.00 98.70           C  
ATOM   1282  CD2 LEU B 158      13.180  13.167  11.931  1.00 98.70           C  
ATOM   1283  N   ALA B 159       9.654  15.271   8.402  1.00 98.79           N  
ATOM   1284  CA  ALA B 159       9.393  16.046   7.191  1.00 98.79           C  
ATOM   1285  C   ALA B 159       9.040  17.491   7.531  1.00 98.79           C  
ATOM   1286  CB  ALA B 159       8.270  15.404   6.380  1.00 98.79           C  
ATOM   1287  O   ALA B 159       9.497  18.422   6.863  1.00 98.79           O  
ATOM   1288  N   ILE B 160       8.239  17.721   8.571  1.00 98.83           N  
ATOM   1289  CA  ILE B 160       7.838  19.063   8.981  1.00 98.83           C  
ATOM   1290  C   ILE B 160       9.058  19.837   9.475  1.00 98.83           C  
ATOM   1291  CB  ILE B 160       6.751  19.018  10.078  1.00 98.83           C  
ATOM   1292  O   ILE B 160       9.222  21.018   9.159  1.00 98.83           O  
ATOM   1293  CG1 ILE B 160       5.421  18.533   9.492  1.00 98.83           C  
ATOM   1294  CG2 ILE B 160       6.592  20.391  10.736  1.00 98.83           C  
ATOM   1295  CD1 ILE B 160       4.335  18.296  10.533  1.00 98.83           C  
ATOM   1296  N   LEU B 161       9.881  19.159  10.240  1.00 98.34           N  
ATOM   1297  CA  LEU B 161      11.112  19.803  10.685  1.00 98.34           C  
ATOM   1298  C   LEU B 161      11.946  20.265   9.494  1.00 98.34           C  
ATOM   1299  CB  LEU B 161      11.932  18.849  11.557  1.00 98.34           C  
ATOM   1300  O   LEU B 161      12.540  21.345   9.528  1.00 98.34           O  
ATOM   1301  CG  LEU B 161      11.373  18.555  12.951  1.00 98.34           C  
ATOM   1302  CD1 LEU B 161      12.200  17.472  13.635  1.00 98.34           C  
ATOM   1303  CD2 LEU B 161      11.343  19.825  13.794  1.00 98.34           C  
ATOM   1304  N   GLU B 162      11.961  19.454   8.462  1.00 97.91           N  
ATOM   1305  CA  GLU B 162      12.669  19.825   7.240  1.00 97.91           C  
ATOM   1306  C   GLU B 162      11.999  21.011   6.552  1.00 97.91           C  
ATOM   1307  CB  GLU B 162      12.746  18.635   6.280  1.00 97.91           C  
ATOM   1308  O   GLU B 162      12.677  21.933   6.093  1.00 97.91           O  
ATOM   1309  CG  GLU B 162      13.529  18.921   5.007  1.00 97.91           C  
ATOM   1310  CD  GLU B 162      14.991  19.249   5.263  1.00 97.91           C  
ATOM   1311  OE1 GLU B 162      15.637  19.868   4.386  1.00 97.91           O  
ATOM   1312  OE2 GLU B 162      15.496  18.883   6.348  1.00 97.91           O  
ATOM   1313  N   LEU B 163      10.747  21.083   6.524  1.00 98.66           N  
ATOM   1314  CA  LEU B 163       9.991  22.166   5.903  1.00 98.66           C  
ATOM   1315  C   LEU B 163      10.190  23.473   6.663  1.00 98.66           C  
ATOM   1316  CB  LEU B 163       8.502  21.816   5.846  1.00 98.66           C  
ATOM   1317  O   LEU B 163      10.257  24.545   6.057  1.00 98.66           O  
ATOM   1318  CG  LEU B 163       8.089  20.779   4.800  1.00 98.66           C  
ATOM   1319  CD1 LEU B 163       6.654  20.323   5.044  1.00 98.66           C  
ATOM   1320  CD2 LEU B 163       8.245  21.345   3.393  1.00 98.66           C  
ATOM   1321  N   LEU B 164      10.272  23.404   7.948  1.00 97.40           N  
ATOM   1322  CA  LEU B 164      10.404  24.576   8.807  1.00 97.40           C  
ATOM   1323  C   LEU B 164      11.717  25.303   8.536  1.00 97.40           C  
ATOM   1324  CB  LEU B 164      10.327  24.170  10.282  1.00 97.40           C  
ATOM   1325  O   LEU B 164      11.879  26.464   8.920  1.00 97.40           O  
ATOM   1326  CG  LEU B 164       8.931  23.875  10.832  1.00 97.40           C  
ATOM   1327  CD1 LEU B 164       9.027  23.292  12.237  1.00 97.40           C  
ATOM   1328  CD2 LEU B 164       8.077  25.139  10.829  1.00 97.40           C  
ATOM   1329  N   LYS B 165      12.626  24.678   7.827  1.00 95.03           N  
ATOM   1330  CA  LYS B 165      13.872  25.338   7.446  1.00 95.03           C  
ATOM   1331  C   LYS B 165      13.613  26.471   6.456  1.00 95.03           C  
ATOM   1332  CB  LYS B 165      14.852  24.330   6.845  1.00 95.03           C  
ATOM   1333  O   LYS B 165      14.333  27.472   6.449  1.00 95.03           O  
ATOM   1334  CG  LYS B 165      15.347  23.284   7.833  1.00 95.03           C  
ATOM   1335  CD  LYS B 165      16.275  22.278   7.163  1.00 95.03           C  
ATOM   1336  CE  LYS B 165      16.692  21.174   8.125  1.00 95.03           C  
ATOM   1337  NZ  LYS B 165      17.541  20.145   7.454  1.00 95.03           N  
ATOM   1338  N   TYR B 166      12.552  26.375   5.637  1.00 95.38           N  
ATOM   1339  CA  TYR B 166      12.303  27.342   4.574  1.00 95.38           C  
ATOM   1340  C   TYR B 166      10.928  27.981   4.729  1.00 95.38           C  
ATOM   1341  CB  TYR B 166      12.416  26.672   3.201  1.00 95.38           C  
ATOM   1342  O   TYR B 166      10.655  29.031   4.142  1.00 95.38           O  
ATOM   1343  CG  TYR B 166      13.827  26.293   2.825  1.00 95.38           C  
ATOM   1344  CD1 TYR B 166      14.601  27.124   2.018  1.00 95.38           C  
ATOM   1345  CD2 TYR B 166      14.390  25.104   3.274  1.00 95.38           C  
ATOM   1346  CE1 TYR B 166      15.902  26.778   1.666  1.00 95.38           C  
ATOM   1347  CE2 TYR B 166      15.690  24.747   2.930  1.00 95.38           C  
ATOM   1348  OH  TYR B 166      17.724  25.242   1.783  1.00 95.38           O  
ATOM   1349  CZ  TYR B 166      16.437  25.590   2.127  1.00 95.38           C  
ATOM   1350  N   HIS B 167      10.058  27.339   5.471  1.00 96.70           N  
ATOM   1351  CA  HIS B 167       8.696  27.828   5.654  1.00 96.70           C  
ATOM   1352  C   HIS B 167       8.438  28.209   7.108  1.00 96.70           C  
ATOM   1353  CB  HIS B 167       7.683  26.775   5.200  1.00 96.70           C  
ATOM   1354  O   HIS B 167       8.618  27.389   8.011  1.00 96.70           O  
ATOM   1355  CG  HIS B 167       7.858  26.348   3.778  1.00 96.70           C  
ATOM   1356  CD2 HIS B 167       8.505  25.286   3.242  1.00 96.70           C  
ATOM   1357  ND1 HIS B 167       7.333  27.055   2.718  1.00 96.70           N  
ATOM   1358  CE1 HIS B 167       7.649  26.444   1.588  1.00 96.70           C  
ATOM   1359  NE2 HIS B 167       8.360  25.368   1.879  1.00 96.70           N  
ATOM   1360  N   GLN B 168       7.982  29.345   7.309  1.00 94.28           N  
ATOM   1361  CA  GLN B 168       7.804  29.894   8.649  1.00 94.28           C  
ATOM   1362  C   GLN B 168       6.681  29.176   9.393  1.00 94.28           C  
ATOM   1363  CB  GLN B 168       7.512  31.394   8.581  1.00 94.28           C  
ATOM   1364  O   GLN B 168       6.767  28.968  10.605  1.00 94.28           O  
ATOM   1365  CG  GLN B 168       8.711  32.235   8.161  1.00 94.28           C  
ATOM   1366  CD  GLN B 168       8.412  33.722   8.157  1.00 94.28           C  
ATOM   1367  NE2 GLN B 168       9.397  34.524   7.768  1.00 94.28           N  
ATOM   1368  OE1 GLN B 168       7.304  34.147   8.500  1.00 94.28           O  
ATOM   1369  N   ARG B 169       5.652  28.862   8.702  1.00 97.19           N  
ATOM   1370  CA  ARG B 169       4.489  28.200   9.285  1.00 97.19           C  
ATOM   1371  C   ARG B 169       4.066  26.998   8.446  1.00 97.19           C  
ATOM   1372  CB  ARG B 169       3.323  29.181   9.420  1.00 97.19           C  
ATOM   1373  O   ARG B 169       3.847  27.123   7.239  1.00 97.19           O  
ATOM   1374  CG  ARG B 169       3.582  30.312  10.403  1.00 97.19           C  
ATOM   1375  CD  ARG B 169       2.323  31.127  10.668  1.00 97.19           C  
ATOM   1376  NE  ARG B 169       1.902  31.868   9.483  1.00 97.19           N  
ATOM   1377  NH1 ARG B 169       2.756  33.894  10.192  1.00 97.19           N  
ATOM   1378  NH2 ARG B 169       1.690  33.740   8.169  1.00 97.19           N  
ATOM   1379  CZ  ARG B 169       2.117  33.166   9.284  1.00 97.19           C  
ATOM   1380  N   VAL B 170       4.013  25.916   9.082  1.00 98.74           N  
ATOM   1381  CA  VAL B 170       3.621  24.683   8.407  1.00 98.74           C  
ATOM   1382  C   VAL B 170       2.314  24.162   9.001  1.00 98.74           C  
ATOM   1383  CB  VAL B 170       4.721  23.603   8.512  1.00 98.74           C  
ATOM   1384  O   VAL B 170       2.153  24.121  10.223  1.00 98.74           O  
ATOM   1385  CG1 VAL B 170       4.244  22.285   7.906  1.00 98.74           C  
ATOM   1386  CG2 VAL B 170       6.001  24.079   7.826  1.00 98.74           C  
ATOM   1387  N   LEU B 171       1.341  23.826   8.116  1.00 98.93           N  
ATOM   1388  CA  LEU B 171       0.057  23.275   8.536  1.00 98.93           C  
ATOM   1389  C   LEU B 171       0.017  21.765   8.322  1.00 98.93           C  
ATOM   1390  CB  LEU B 171      -1.089  23.940   7.769  1.00 98.93           C  
ATOM   1391  O   LEU B 171       0.266  21.284   7.214  1.00 98.93           O  
ATOM   1392  CG  LEU B 171      -2.491  23.388   8.031  1.00 98.93           C  
ATOM   1393  CD1 LEU B 171      -2.893  23.626   9.482  1.00 98.93           C  
ATOM   1394  CD2 LEU B 171      -3.501  24.021   7.080  1.00 98.93           C  
ATOM   1395  N   TYR B 172      -0.241  21.003   9.392  1.00 98.93           N  
ATOM   1396  CA  TYR B 172      -0.462  19.562   9.344  1.00 98.93           C  
ATOM   1397  C   TYR B 172      -1.948  19.235   9.422  1.00 98.93           C  
ATOM   1398  CB  TYR B 172       0.286  18.865  10.485  1.00 98.93           C  
ATOM   1399  O   TYR B 172      -2.620  19.597  10.390  1.00 98.93           O  
ATOM   1400  CG  TYR B 172      -0.091  17.414  10.661  1.00 98.93           C  
ATOM   1401  CD1 TYR B 172      -0.770  16.985  11.799  1.00 98.93           C  
ATOM   1402  CD2 TYR B 172       0.230  16.471   9.692  1.00 98.93           C  
ATOM   1403  CE1 TYR B 172      -1.118  15.648  11.968  1.00 98.93           C  
ATOM   1404  CE2 TYR B 172      -0.113  15.132   9.849  1.00 98.93           C  
ATOM   1405  OH  TYR B 172      -1.129  13.407  11.149  1.00 98.93           O  
ATOM   1406  CZ  TYR B 172      -0.787  14.731  10.988  1.00 98.93           C  
ATOM   1407  N   ILE B 173      -2.473  18.576   8.386  1.00 98.93           N  
ATOM   1408  CA  ILE B 173      -3.877  18.182   8.335  1.00 98.93           C  
ATOM   1409  C   ILE B 173      -3.988  16.660   8.379  1.00 98.93           C  
ATOM   1410  CB  ILE B 173      -4.574  18.735   7.071  1.00 98.93           C  
ATOM   1411  O   ILE B 173      -3.428  15.966   7.527  1.00 98.93           O  
ATOM   1412  CG1 ILE B 173      -4.392  20.254   6.983  1.00 98.93           C  
ATOM   1413  CG2 ILE B 173      -6.058  18.359   7.065  1.00 98.93           C  
ATOM   1414  CD1 ILE B 173      -4.821  20.852   5.650  1.00 98.93           C  
ATOM   1415  N   ASP B 174      -4.714  16.119   9.357  1.00 98.61           N  
ATOM   1416  CA  ASP B 174      -4.901  14.686   9.560  1.00 98.61           C  
ATOM   1417  C   ASP B 174      -6.344  14.274   9.278  1.00 98.61           C  
ATOM   1418  CB  ASP B 174      -4.510  14.291  10.986  1.00 98.61           C  
ATOM   1419  O   ASP B 174      -7.249  14.597  10.050  1.00 98.61           O  
ATOM   1420  CG  ASP B 174      -4.577  12.793  11.226  1.00 98.61           C  
ATOM   1421  OD1 ASP B 174      -4.695  12.024  10.248  1.00 98.61           O  
ATOM   1422  OD2 ASP B 174      -4.514  12.379  12.404  1.00 98.61           O  
ATOM   1423  N   ILE B 175      -6.556  13.546   8.138  1.00 98.18           N  
ATOM   1424  CA  ILE B 175      -7.909  13.111   7.808  1.00 98.18           C  
ATOM   1425  C   ILE B 175      -8.045  11.611   8.059  1.00 98.18           C  
ATOM   1426  CB  ILE B 175      -8.269  13.445   6.343  1.00 98.18           C  
ATOM   1427  O   ILE B 175      -8.920  10.957   7.488  1.00 98.18           O  
ATOM   1428  CG1 ILE B 175      -7.247  12.819   5.387  1.00 98.18           C  
ATOM   1429  CG2 ILE B 175      -8.354  14.960   6.139  1.00 98.18           C  
ATOM   1430  CD1 ILE B 175      -7.643  12.898   3.919  1.00 98.18           C  
ATOM   1431  N   ASP B 176      -7.185  11.041   8.812  1.00 97.09           N  
ATOM   1432  CA  ASP B 176      -7.222   9.690   9.363  1.00 97.09           C  
ATOM   1433  C   ASP B 176      -8.226   9.591  10.508  1.00 97.09           C  
ATOM   1434  CB  ASP B 176      -5.832   9.268   9.844  1.00 97.09           C  
ATOM   1435  O   ASP B 176      -8.365  10.524  11.302  1.00 97.09           O  
ATOM   1436  CG  ASP B 176      -5.750   7.795  10.202  1.00 97.09           C  
ATOM   1437  OD1 ASP B 176      -6.323   7.385  11.235  1.00 97.09           O  
ATOM   1438  OD2 ASP B 176      -5.104   7.037   9.446  1.00 97.09           O  
ATOM   1439  N   ILE B 177      -8.849   8.422  10.604  1.00 96.25           N  
ATOM   1440  CA  ILE B 177      -9.813   8.251  11.685  1.00 96.25           C  
ATOM   1441  C   ILE B 177      -9.088   8.258  13.029  1.00 96.25           C  
ATOM   1442  CB  ILE B 177     -10.622   6.945  11.520  1.00 96.25           C  
ATOM   1443  O   ILE B 177      -9.651   8.677  14.043  1.00 96.25           O  
ATOM   1444  CG1 ILE B 177     -11.785   6.908  12.518  1.00 96.25           C  
ATOM   1445  CG2 ILE B 177      -9.716   5.723  11.690  1.00 96.25           C  
ATOM   1446  CD1 ILE B 177     -12.780   5.783  12.268  1.00 96.25           C  
ATOM   1447  N   HIS B 178      -7.885   7.659  13.046  1.00 96.42           N  
ATOM   1448  CA  HIS B 178      -7.075   7.674  14.260  1.00 96.42           C  
ATOM   1449  C   HIS B 178      -6.341   9.002  14.416  1.00 96.42           C  
ATOM   1450  CB  HIS B 178      -6.073   6.518  14.249  1.00 96.42           C  
ATOM   1451  O   HIS B 178      -5.692   9.471  13.478  1.00 96.42           O  
ATOM   1452  CG  HIS B 178      -6.714   5.168  14.304  1.00 96.42           C  
ATOM   1453  CD2 HIS B 178      -7.050   4.386  15.357  1.00 96.42           C  
ATOM   1454  ND1 HIS B 178      -7.081   4.472  13.173  1.00 96.42           N  
ATOM   1455  CE1 HIS B 178      -7.618   3.317  13.529  1.00 96.42           C  
ATOM   1456  NE2 HIS B 178      -7.610   3.240  14.849  1.00 96.42           N  
ATOM   1457  N   HIS B 179      -6.449   9.551  15.540  1.00 95.97           N  
ATOM   1458  CA  HIS B 179      -5.821  10.834  15.830  1.00 95.97           C  
ATOM   1459  C   HIS B 179      -4.301  10.734  15.754  1.00 95.97           C  
ATOM   1460  CB  HIS B 179      -6.245  11.338  17.211  1.00 95.97           C  
ATOM   1461  O   HIS B 179      -3.704   9.832  16.346  1.00 95.97           O  
ATOM   1462  CG  HIS B 179      -5.619  12.642  17.593  1.00 95.97           C  
ATOM   1463  CD2 HIS B 179      -5.455  13.788  16.891  1.00 95.97           C  
ATOM   1464  ND1 HIS B 179      -5.069  12.868  18.836  1.00 95.97           N  
ATOM   1465  CE1 HIS B 179      -4.593  14.101  18.882  1.00 95.97           C  
ATOM   1466  NE2 HIS B 179      -4.815  14.680  17.715  1.00 95.97           N  
ATOM   1467  N   GLY B 180      -3.608  11.584  14.940  1.00 96.93           N  
ATOM   1468  CA  GLY B 180      -2.156  11.636  14.875  1.00 96.93           C  
ATOM   1469  C   GLY B 180      -1.525  12.234  16.119  1.00 96.93           C  
ATOM   1470  O   GLY B 180      -0.903  13.296  16.056  1.00 96.93           O  
ATOM   1471  N   ASP B 181      -1.612  11.543  17.238  1.00 92.73           N  
ATOM   1472  CA  ASP B 181      -1.213  12.027  18.556  1.00 92.73           C  
ATOM   1473  C   ASP B 181       0.290  12.293  18.611  1.00 92.73           C  
ATOM   1474  CB  ASP B 181      -1.609  11.021  19.639  1.00 92.73           C  
ATOM   1475  O   ASP B 181       0.736  13.233  19.273  1.00 92.73           O  
ATOM   1476  CG  ASP B 181      -0.987   9.651  19.433  1.00 92.73           C  
ATOM   1477  OD1 ASP B 181      -0.753   9.256  18.270  1.00 92.73           O  
ATOM   1478  OD2 ASP B 181      -0.731   8.958  20.441  1.00 92.73           O  
ATOM   1479  N   GLY B 182       1.038  11.491  17.891  1.00 93.80           N  
ATOM   1480  CA  GLY B 182       2.481  11.671  17.886  1.00 93.80           C  
ATOM   1481  C   GLY B 182       2.916  12.992  17.282  1.00 93.80           C  
ATOM   1482  O   GLY B 182       3.796  13.668  17.820  1.00 93.80           O  
ATOM   1483  N   VAL B 183       2.274  13.386  16.213  1.00 98.40           N  
ATOM   1484  CA  VAL B 183       2.615  14.642  15.553  1.00 98.40           C  
ATOM   1485  C   VAL B 183       2.184  15.819  16.425  1.00 98.40           C  
ATOM   1486  CB  VAL B 183       1.962  14.745  14.157  1.00 98.40           C  
ATOM   1487  O   VAL B 183       2.936  16.781  16.597  1.00 98.40           O  
ATOM   1488  CG1 VAL B 183       2.304  16.080  13.498  1.00 98.40           C  
ATOM   1489  CG2 VAL B 183       2.405  13.580  13.273  1.00 98.40           C  
ATOM   1490  N   GLU B 184       0.953  15.712  16.970  1.00 94.72           N  
ATOM   1491  CA  GLU B 184       0.456  16.787  17.823  1.00 94.72           C  
ATOM   1492  C   GLU B 184       1.365  16.999  19.030  1.00 94.72           C  
ATOM   1493  CB  GLU B 184      -0.972  16.490  18.285  1.00 94.72           C  
ATOM   1494  O   GLU B 184       1.707  18.135  19.366  1.00 94.72           O  
ATOM   1495  CG  GLU B 184      -1.610  17.622  19.078  1.00 94.72           C  
ATOM   1496  CD  GLU B 184      -3.075  17.376  19.403  1.00 94.72           C  
ATOM   1497  OE1 GLU B 184      -3.371  16.818  20.484  1.00 94.72           O  
ATOM   1498  OE2 GLU B 184      -3.933  17.743  18.569  1.00 94.72           O  
ATOM   1499  N   GLU B 185       1.755  15.916  19.629  1.00 90.12           N  
ATOM   1500  CA  GLU B 185       2.628  15.986  20.797  1.00 90.12           C  
ATOM   1501  C   GLU B 185       3.965  16.636  20.448  1.00 90.12           C  
ATOM   1502  CB  GLU B 185       2.859  14.590  21.380  1.00 90.12           C  
ATOM   1503  O   GLU B 185       4.509  17.410  21.238  1.00 90.12           O  
ATOM   1504  CG  GLU B 185       3.714  14.582  22.639  1.00 90.12           C  
ATOM   1505  CD  GLU B 185       3.935  13.189  23.206  1.00 90.12           C  
ATOM   1506  OE1 GLU B 185       5.028  12.925  23.757  1.00 90.12           O  
ATOM   1507  OE2 GLU B 185       3.009  12.355  23.097  1.00 90.12           O  
ATOM   1508  N   ALA B 186       4.475  16.384  19.269  1.00 92.82           N  
ATOM   1509  CA  ALA B 186       5.783  16.884  18.851  1.00 92.82           C  
ATOM   1510  C   ALA B 186       5.766  18.402  18.696  1.00 92.82           C  
ATOM   1511  CB  ALA B 186       6.212  16.223  17.543  1.00 92.82           C  
ATOM   1512  O   ALA B 186       6.789  19.063  18.888  1.00 92.82           O  
ATOM   1513  N   PHE B 187       4.580  18.945  18.397  1.00 94.23           N  
ATOM   1514  CA  PHE B 187       4.528  20.371  18.096  1.00 94.23           C  
ATOM   1515  C   PHE B 187       3.531  21.080  19.005  1.00 94.23           C  
ATOM   1516  CB  PHE B 187       4.154  20.599  16.628  1.00 94.23           C  
ATOM   1517  O   PHE B 187       2.992  22.129  18.645  1.00 94.23           O  
ATOM   1518  CG  PHE B 187       5.172  20.071  15.654  1.00 94.23           C  
ATOM   1519  CD1 PHE B 187       6.420  20.670  15.537  1.00 94.23           C  
ATOM   1520  CD2 PHE B 187       4.881  18.973  14.854  1.00 94.23           C  
ATOM   1521  CE1 PHE B 187       7.364  20.183  14.636  1.00 94.23           C  
ATOM   1522  CE2 PHE B 187       5.819  18.481  13.951  1.00 94.23           C  
ATOM   1523  CZ  PHE B 187       7.060  19.088  13.843  1.00 94.23           C  
ATOM   1524  N   TYR B 188       3.311  20.547  20.181  1.00 88.10           N  
ATOM   1525  CA  TYR B 188       2.273  20.961  21.118  1.00 88.10           C  
ATOM   1526  C   TYR B 188       2.581  22.334  21.703  1.00 88.10           C  
ATOM   1527  CB  TYR B 188       2.127  19.934  22.246  1.00 88.10           C  
ATOM   1528  O   TYR B 188       1.675  23.046  22.143  1.00 88.10           O  
ATOM   1529  CG  TYR B 188       0.775  19.957  22.917  1.00 88.10           C  
ATOM   1530  CD1 TYR B 188       0.642  20.352  24.246  1.00 88.10           C  
ATOM   1531  CD2 TYR B 188      -0.371  19.583  22.223  1.00 88.10           C  
ATOM   1532  CE1 TYR B 188      -0.602  20.372  24.869  1.00 88.10           C  
ATOM   1533  CE2 TYR B 188      -1.620  19.600  22.836  1.00 88.10           C  
ATOM   1534  OH  TYR B 188      -2.959  20.014  24.768  1.00 88.10           O  
ATOM   1535  CZ  TYR B 188      -1.725  19.996  24.157  1.00 88.10           C  
ATOM   1536  N   THR B 189       3.878  22.794  21.664  1.00 85.79           N  
ATOM   1537  CA  THR B 189       4.270  24.016  22.359  1.00 85.79           C  
ATOM   1538  C   THR B 189       4.809  25.049  21.374  1.00 85.79           C  
ATOM   1539  CB  THR B 189       5.331  23.728  23.438  1.00 85.79           C  
ATOM   1540  O   THR B 189       5.444  26.026  21.776  1.00 85.79           O  
ATOM   1541  CG2 THR B 189       4.786  22.791  24.509  1.00 85.79           C  
ATOM   1542  OG1 THR B 189       6.475  23.122  22.824  1.00 85.79           O  
ATOM   1543  N   THR B 190       4.608  24.881  20.049  1.00 85.08           N  
ATOM   1544  CA  THR B 190       5.129  25.822  19.063  1.00 85.08           C  
ATOM   1545  C   THR B 190       3.989  26.505  18.313  1.00 85.08           C  
ATOM   1546  CB  THR B 190       6.060  25.119  18.058  1.00 85.08           C  
ATOM   1547  O   THR B 190       2.926  25.913  18.114  1.00 85.08           O  
ATOM   1548  CG2 THR B 190       5.324  24.015  17.306  1.00 85.08           C  
ATOM   1549  OG1 THR B 190       6.548  26.081  17.115  1.00 85.08           O  
ATOM   1550  N   ASP B 191       4.244  27.685  17.880  1.00 91.68           N  
ATOM   1551  CA  ASP B 191       3.267  28.420  17.083  1.00 91.68           C  
ATOM   1552  C   ASP B 191       3.630  28.385  15.600  1.00 91.68           C  
ATOM   1553  CB  ASP B 191       3.162  29.869  17.564  1.00 91.68           C  
ATOM   1554  O   ASP B 191       2.949  28.996  14.774  1.00 91.68           O  
ATOM   1555  CG  ASP B 191       4.477  30.621  17.470  1.00 91.68           C  
ATOM   1556  OD1 ASP B 191       5.507  30.008  17.117  1.00 91.68           O  
ATOM   1557  OD2 ASP B 191       4.484  31.839  17.755  1.00 91.68           O  
ATOM   1558  N   ARG B 192       4.680  27.715  15.221  1.00 96.18           N  
ATOM   1559  CA  ARG B 192       5.118  27.637  13.831  1.00 96.18           C  
ATOM   1560  C   ARG B 192       4.412  26.502  13.097  1.00 96.18           C  
ATOM   1561  CB  ARG B 192       6.634  27.448  13.754  1.00 96.18           C  
ATOM   1562  O   ARG B 192       4.377  26.479  11.865  1.00 96.18           O  
ATOM   1563  CG  ARG B 192       7.430  28.630  14.284  1.00 96.18           C  
ATOM   1564  CD  ARG B 192       8.927  28.438  14.082  1.00 96.18           C  
ATOM   1565  NE  ARG B 192       9.279  28.407  12.665  1.00 96.18           N  
ATOM   1566  NH1 ARG B 192      11.421  27.610  13.004  1.00 96.18           N  
ATOM   1567  NH2 ARG B 192      10.671  28.025  10.878  1.00 96.18           N  
ATOM   1568  CZ  ARG B 192      10.456  28.014  12.186  1.00 96.18           C  
ATOM   1569  N   VAL B 193       3.865  25.566  13.891  1.00 98.09           N  
ATOM   1570  CA  VAL B 193       3.140  24.438  13.315  1.00 98.09           C  
ATOM   1571  C   VAL B 193       1.738  24.364  13.917  1.00 98.09           C  
ATOM   1572  CB  VAL B 193       3.888  23.106  13.542  1.00 98.09           C  
ATOM   1573  O   VAL B 193       1.576  24.423  15.138  1.00 98.09           O  
ATOM   1574  CG1 VAL B 193       3.104  21.938  12.947  1.00 98.09           C  
ATOM   1575  CG2 VAL B 193       5.291  23.173  12.942  1.00 98.09           C  
ATOM   1576  N   MET B 194       0.785  24.315  13.084  1.00 98.55           N  
ATOM   1577  CA  MET B 194      -0.580  24.053  13.529  1.00 98.55           C  
ATOM   1578  C   MET B 194      -1.035  22.662  13.098  1.00 98.55           C  
ATOM   1579  CB  MET B 194      -1.539  25.110  12.978  1.00 98.55           C  
ATOM   1580  O   MET B 194      -0.826  22.263  11.951  1.00 98.55           O  
ATOM   1581  CG  MET B 194      -2.991  24.880  13.362  1.00 98.55           C  
ATOM   1582  SD  MET B 194      -4.100  26.206  12.745  1.00 98.55           S  
ATOM   1583  CE  MET B 194      -3.694  27.532  13.915  1.00 98.55           C  
ATOM   1584  N   THR B 195      -1.572  21.882  14.053  1.00 98.62           N  
ATOM   1585  CA  THR B 195      -2.115  20.561  13.758  1.00 98.62           C  
ATOM   1586  C   THR B 195      -3.641  20.597  13.729  1.00 98.62           C  
ATOM   1587  CB  THR B 195      -1.643  19.520  14.790  1.00 98.62           C  
ATOM   1588  O   THR B 195      -4.272  21.111  14.655  1.00 98.62           O  
ATOM   1589  CG2 THR B 195      -0.121  19.435  14.828  1.00 98.62           C  
ATOM   1590  OG1 THR B 195      -2.123  19.891  16.088  1.00 98.62           O  
ATOM   1591  N   VAL B 196      -4.229  20.086  12.622  1.00 98.88           N  
ATOM   1592  CA  VAL B 196      -5.676  19.965  12.480  1.00 98.88           C  
ATOM   1593  C   VAL B 196      -6.051  18.505  12.236  1.00 98.88           C  
ATOM   1594  CB  VAL B 196      -6.210  20.852  11.333  1.00 98.88           C  
ATOM   1595  O   VAL B 196      -5.533  17.871  11.313  1.00 98.88           O  
ATOM   1596  CG1 VAL B 196      -7.734  20.769  11.251  1.00 98.88           C  
ATOM   1597  CG2 VAL B 196      -5.760  22.299  11.525  1.00 98.88           C  
ATOM   1598  N   SER B 197      -6.923  17.999  13.042  1.00 98.63           N  
ATOM   1599  CA  SER B 197      -7.270  16.588  12.908  1.00 98.63           C  
ATOM   1600  C   SER B 197      -8.778  16.378  13.002  1.00 98.63           C  
ATOM   1601  CB  SER B 197      -6.564  15.758  13.981  1.00 98.63           C  
ATOM   1602  O   SER B 197      -9.446  16.996  13.834  1.00 98.63           O  
ATOM   1603  OG  SER B 197      -6.898  14.386  13.857  1.00 98.63           O  
ATOM   1604  N   PHE B 198      -9.368  15.658  12.077  1.00 98.50           N  
ATOM   1605  CA  PHE B 198     -10.726  15.127  12.099  1.00 98.50           C  
ATOM   1606  C   PHE B 198     -10.718  13.631  12.388  1.00 98.50           C  
ATOM   1607  CB  PHE B 198     -11.433  15.401  10.767  1.00 98.50           C  
ATOM   1608  O   PHE B 198     -10.379  12.827  11.518  1.00 98.50           O  
ATOM   1609  CG  PHE B 198     -11.552  16.863  10.433  1.00 98.50           C  
ATOM   1610  CD1 PHE B 198     -12.742  17.547  10.655  1.00 98.50           C  
ATOM   1611  CD2 PHE B 198     -10.474  17.555   9.896  1.00 98.50           C  
ATOM   1612  CE1 PHE B 198     -12.855  18.900  10.346  1.00 98.50           C  
ATOM   1613  CE2 PHE B 198     -10.580  18.907   9.585  1.00 98.50           C  
ATOM   1614  CZ  PHE B 198     -11.771  19.578   9.809  1.00 98.50           C  
ATOM   1615  N   HIS B 199     -11.085  13.248  13.679  1.00 97.40           N  
ATOM   1616  CA  HIS B 199     -10.852  11.869  14.093  1.00 97.40           C  
ATOM   1617  C   HIS B 199     -11.975  11.367  14.995  1.00 97.40           C  
ATOM   1618  CB  HIS B 199      -9.507  11.745  14.810  1.00 97.40           C  
ATOM   1619  O   HIS B 199     -12.759  12.163  15.517  1.00 97.40           O  
ATOM   1620  CG  HIS B 199      -9.381  12.633  16.007  1.00 97.40           C  
ATOM   1621  CD2 HIS B 199      -9.691  12.421  17.308  1.00 97.40           C  
ATOM   1622  ND1 HIS B 199      -8.885  13.916  15.932  1.00 97.40           N  
ATOM   1623  CE1 HIS B 199      -8.894  14.457  17.139  1.00 97.40           C  
ATOM   1624  NE2 HIS B 199      -9.379  13.570  17.992  1.00 97.40           N  
ATOM   1625  N   LYS B 200     -12.052  10.096  15.091  1.00 93.87           N  
ATOM   1626  CA  LYS B 200     -12.923   9.502  16.102  1.00 93.87           C  
ATOM   1627  C   LYS B 200     -12.361   9.714  17.505  1.00 93.87           C  
ATOM   1628  CB  LYS B 200     -13.113   8.008  15.834  1.00 93.87           C  
ATOM   1629  O   LYS B 200     -11.161   9.545  17.731  1.00 93.87           O  
ATOM   1630  CG  LYS B 200     -13.970   7.298  16.872  1.00 93.87           C  
ATOM   1631  CD  LYS B 200     -15.058   6.457  16.217  1.00 93.87           C  
ATOM   1632  CE  LYS B 200     -15.846   5.659  17.248  1.00 93.87           C  
ATOM   1633  NZ  LYS B 200     -17.168   6.289  17.543  1.00 93.87           N  
ATOM   1634  N   TYR B 201     -13.112  10.169  18.454  1.00 86.00           N  
ATOM   1635  CA  TYR B 201     -12.689  10.400  19.831  1.00 86.00           C  
ATOM   1636  C   TYR B 201     -13.527   9.579  20.804  1.00 86.00           C  
ATOM   1637  CB  TYR B 201     -12.790  11.887  20.182  1.00 86.00           C  
ATOM   1638  O   TYR B 201     -14.725   9.380  20.587  1.00 86.00           O  
ATOM   1639  CG  TYR B 201     -12.406  12.201  21.608  1.00 86.00           C  
ATOM   1640  CD1 TYR B 201     -13.377  12.507  22.560  1.00 86.00           C  
ATOM   1641  CD2 TYR B 201     -11.074  12.195  22.006  1.00 86.00           C  
ATOM   1642  CE1 TYR B 201     -13.028  12.799  23.874  1.00 86.00           C  
ATOM   1643  CE2 TYR B 201     -10.714  12.485  23.318  1.00 86.00           C  
ATOM   1644  OH  TYR B 201     -11.345  13.073  25.543  1.00 86.00           O  
ATOM   1645  CZ  TYR B 201     -11.696  12.785  24.243  1.00 86.00           C  
ATOM   1646  N   GLY B 202     -12.828   9.176  21.954  1.00 77.36           N  
ATOM   1647  CA  GLY B 202     -13.435   8.349  22.985  1.00 77.36           C  
ATOM   1648  C   GLY B 202     -12.680   7.057  23.235  1.00 77.36           C  
ATOM   1649  O   GLY B 202     -11.455   7.065  23.376  1.00 77.36           O  
ATOM   1650  N   GLU B 203     -13.435   5.967  23.459  1.00 78.04           N  
ATOM   1651  CA  GLU B 203     -12.803   4.668  23.670  1.00 78.04           C  
ATOM   1652  C   GLU B 203     -12.302   4.078  22.355  1.00 78.04           C  
ATOM   1653  CB  GLU B 203     -13.778   3.699  24.344  1.00 78.04           C  
ATOM   1654  O   GLU B 203     -12.768   3.021  21.926  1.00 78.04           O  
ATOM   1655  CG  GLU B 203     -14.158   4.097  25.763  1.00 78.04           C  
ATOM   1656  CD  GLU B 203     -14.983   3.041  26.481  1.00 78.04           C  
ATOM   1657  OE1 GLU B 203     -15.163   3.147  27.715  1.00 78.04           O  
ATOM   1658  OE2 GLU B 203     -15.453   2.099  25.804  1.00 78.04           O  
ATOM   1659  N   TYR B 204     -11.446   4.879  21.671  1.00 80.79           N  
ATOM   1660  CA  TYR B 204     -10.855   4.568  20.374  1.00 80.79           C  
ATOM   1661  C   TYR B 204      -9.404   5.028  20.312  1.00 80.79           C  
ATOM   1662  CB  TYR B 204     -11.659   5.222  19.246  1.00 80.79           C  
ATOM   1663  O   TYR B 204      -9.071   6.119  20.782  1.00 80.79           O  
ATOM   1664  CG  TYR B 204     -11.376   4.639  17.883  1.00 80.79           C  
ATOM   1665  CD1 TYR B 204     -10.570   5.313  16.968  1.00 80.79           C  
ATOM   1666  CD2 TYR B 204     -11.916   3.414  17.506  1.00 80.79           C  
ATOM   1667  CE1 TYR B 204     -10.309   4.781  15.710  1.00 80.79           C  
ATOM   1668  CE2 TYR B 204     -11.661   2.872  16.250  1.00 80.79           C  
ATOM   1669  OH  TYR B 204     -10.602   3.030  14.117  1.00 80.79           O  
ATOM   1670  CZ  TYR B 204     -10.857   3.561  15.361  1.00 80.79           C  
ATOM   1671  N   PHE B 205      -8.586   4.188  19.901  1.00 82.67           N  
ATOM   1672  CA  PHE B 205      -7.168   4.527  19.865  1.00 82.67           C  
ATOM   1673  C   PHE B 205      -6.932   5.776  19.024  1.00 82.67           C  
ATOM   1674  CB  PHE B 205      -6.348   3.358  19.312  1.00 82.67           C  
ATOM   1675  O   PHE B 205      -7.515   5.926  17.949  1.00 82.67           O  
ATOM   1676  CG  PHE B 205      -4.878   3.656  19.182  1.00 82.67           C  
ATOM   1677  CD1 PHE B 205      -4.355   4.133  17.986  1.00 82.67           C  
ATOM   1678  CD2 PHE B 205      -4.020   3.458  20.255  1.00 82.67           C  
ATOM   1679  CE1 PHE B 205      -2.995   4.409  17.863  1.00 82.67           C  
ATOM   1680  CE2 PHE B 205      -2.660   3.731  20.140  1.00 82.67           C  
ATOM   1681  CZ  PHE B 205      -2.150   4.206  18.942  1.00 82.67           C  
ATOM   1682  N   PRO B 206      -6.114   6.582  19.484  1.00 84.78           N  
ATOM   1683  CA  PRO B 206      -5.301   6.496  20.699  1.00 84.78           C  
ATOM   1684  C   PRO B 206      -6.000   7.091  21.920  1.00 84.78           C  
ATOM   1685  CB  PRO B 206      -4.048   7.300  20.342  1.00 84.78           C  
ATOM   1686  O   PRO B 206      -5.428   7.115  23.013  1.00 84.78           O  
ATOM   1687  CG  PRO B 206      -4.520   8.331  19.369  1.00 84.78           C  
ATOM   1688  CD  PRO B 206      -5.651   7.750  18.569  1.00 84.78           C  
ATOM   1689  N   GLY B 207      -7.121   7.566  21.833  1.00 82.09           N  
ATOM   1690  CA  GLY B 207      -7.898   8.139  22.921  1.00 82.09           C  
ATOM   1691  C   GLY B 207      -7.557   9.591  23.197  1.00 82.09           C  
ATOM   1692  O   GLY B 207      -7.892  10.122  24.258  1.00 82.09           O  
ATOM   1693  N   THR B 208      -6.773  10.203  22.357  1.00 82.63           N  
ATOM   1694  CA  THR B 208      -6.390  11.607  22.457  1.00 82.63           C  
ATOM   1695  C   THR B 208      -7.092  12.437  21.387  1.00 82.63           C  
ATOM   1696  CB  THR B 208      -4.865  11.780  22.327  1.00 82.63           C  
ATOM   1697  O   THR B 208      -7.829  11.898  20.559  1.00 82.63           O  
ATOM   1698  CG2 THR B 208      -4.127  10.980  23.395  1.00 82.63           C  
ATOM   1699  OG1 THR B 208      -4.448  11.328  21.033  1.00 82.63           O  
ATOM   1700  N   GLY B 209      -6.957  13.759  21.421  1.00 88.47           N  
ATOM   1701  CA  GLY B 209      -7.516  14.636  20.406  1.00 88.47           C  
ATOM   1702  C   GLY B 209      -8.884  15.179  20.774  1.00 88.47           C  
ATOM   1703  O   GLY B 209      -9.776  15.257  19.927  1.00 88.47           O  
ATOM   1704  N   ASP B 210      -9.018  15.472  22.085  1.00 85.58           N  
ATOM   1705  CA  ASP B 210     -10.238  16.096  22.589  1.00 85.58           C  
ATOM   1706  C   ASP B 210     -10.337  17.551  22.137  1.00 85.58           C  
ATOM   1707  CB  ASP B 210     -10.292  16.014  24.116  1.00 85.58           C  
ATOM   1708  O   ASP B 210      -9.320  18.193  21.867  1.00 85.58           O  
ATOM   1709  CG  ASP B 210     -11.649  16.393  24.682  1.00 85.58           C  
ATOM   1710  OD1 ASP B 210     -11.793  17.509  25.225  1.00 85.58           O  
ATOM   1711  OD2 ASP B 210     -12.581  15.566  24.587  1.00 85.58           O  
ATOM   1712  N   LEU B 211     -11.501  18.029  22.148  1.00 90.23           N  
ATOM   1713  CA  LEU B 211     -11.760  19.412  21.760  1.00 90.23           C  
ATOM   1714  C   LEU B 211     -10.985  20.380  22.648  1.00 90.23           C  
ATOM   1715  CB  LEU B 211     -13.258  19.718  21.838  1.00 90.23           C  
ATOM   1716  O   LEU B 211     -10.583  21.455  22.198  1.00 90.23           O  
ATOM   1717  CG  LEU B 211     -13.682  21.134  21.444  1.00 90.23           C  
ATOM   1718  CD1 LEU B 211     -13.417  21.374  19.962  1.00 90.23           C  
ATOM   1719  CD2 LEU B 211     -15.153  21.364  21.774  1.00 90.23           C  
ATOM   1720  N   ARG B 212     -10.636  20.044  23.888  1.00 84.17           N  
ATOM   1721  CA  ARG B 212      -9.977  20.896  24.872  1.00 84.17           C  
ATOM   1722  C   ARG B 212      -8.460  20.815  24.739  1.00 84.17           C  
ATOM   1723  CB  ARG B 212     -10.400  20.508  26.290  1.00 84.17           C  
ATOM   1724  O   ARG B 212      -7.735  21.611  25.339  1.00 84.17           O  
ATOM   1725  CG  ARG B 212     -11.875  20.735  26.577  1.00 84.17           C  
ATOM   1726  CD  ARG B 212     -12.276  20.186  27.939  1.00 84.17           C  
ATOM   1727  NE  ARG B 212     -12.347  18.727  27.933  1.00 84.17           N  
ATOM   1728  NH1 ARG B 212     -13.128  18.550  30.100  1.00 84.17           N  
ATOM   1729  NH2 ARG B 212     -12.776  16.664  28.846  1.00 84.17           N  
ATOM   1730  CZ  ARG B 212     -12.750  17.984  28.960  1.00 84.17           C  
ATOM   1731  N   ASP B 213      -7.998  19.885  24.010  1.00 86.93           N  
ATOM   1732  CA  ASP B 213      -6.569  19.817  23.719  1.00 86.93           C  
ATOM   1733  C   ASP B 213      -6.164  20.880  22.699  1.00 86.93           C  
ATOM   1734  CB  ASP B 213      -6.191  18.426  23.206  1.00 86.93           C  
ATOM   1735  O   ASP B 213      -6.215  20.640  21.491  1.00 86.93           O  
ATOM   1736  CG  ASP B 213      -6.385  17.337  24.247  1.00 86.93           C  
ATOM   1737  OD1 ASP B 213      -6.454  17.654  25.455  1.00 86.93           O  
ATOM   1738  OD2 ASP B 213      -6.466  16.153  23.857  1.00 86.93           O  
ATOM   1739  N   ILE B 214      -5.718  22.034  23.114  1.00 89.32           N  
ATOM   1740  CA  ILE B 214      -5.602  23.190  22.232  1.00 89.32           C  
ATOM   1741  C   ILE B 214      -4.143  23.633  22.152  1.00 89.32           C  
ATOM   1742  CB  ILE B 214      -6.492  24.358  22.710  1.00 89.32           C  
ATOM   1743  O   ILE B 214      -3.840  24.695  21.603  1.00 89.32           O  
ATOM   1744  CG1 ILE B 214      -6.155  24.728  24.159  1.00 89.32           C  
ATOM   1745  CG2 ILE B 214      -7.975  24.001  22.567  1.00 89.32           C  
ATOM   1746  CD1 ILE B 214      -6.805  26.019  24.637  1.00 89.32           C  
ATOM   1747  N   GLY B 215      -3.163  22.844  22.705  1.00 83.83           N  
ATOM   1748  CA  GLY B 215      -1.757  23.208  22.775  1.00 83.83           C  
ATOM   1749  C   GLY B 215      -1.375  23.865  24.088  1.00 83.83           C  
ATOM   1750  O   GLY B 215      -2.196  23.957  25.003  1.00 83.83           O  
ATOM   1751  N   ALA B 216      -0.094  24.238  24.294  1.00 81.57           N  
ATOM   1752  CA  ALA B 216       0.415  24.853  25.517  1.00 81.57           C  
ATOM   1753  C   ALA B 216       1.512  25.866  25.206  1.00 81.57           C  
ATOM   1754  CB  ALA B 216       0.938  23.783  26.472  1.00 81.57           C  
ATOM   1755  O   ALA B 216       2.144  25.801  24.149  1.00 81.57           O  
ATOM   1756  N   GLY B 217       1.708  26.813  26.120  1.00 76.19           N  
ATOM   1757  CA  GLY B 217       2.735  27.826  25.935  1.00 76.19           C  
ATOM   1758  C   GLY B 217       2.551  28.636  24.666  1.00 76.19           C  
ATOM   1759  O   GLY B 217       1.466  29.162  24.411  1.00 76.19           O  
ATOM   1760  N   LYS B 218       3.603  28.739  23.849  1.00 83.50           N  
ATOM   1761  CA  LYS B 218       3.539  29.484  22.595  1.00 83.50           C  
ATOM   1762  C   LYS B 218       2.631  28.787  21.587  1.00 83.50           C  
ATOM   1763  CB  LYS B 218       4.938  29.662  22.005  1.00 83.50           C  
ATOM   1764  O   LYS B 218       2.145  29.414  20.644  1.00 83.50           O  
ATOM   1765  CG  LYS B 218       5.821  30.627  22.783  1.00 83.50           C  
ATOM   1766  CD  LYS B 218       7.148  30.866  22.075  1.00 83.50           C  
ATOM   1767  CE  LYS B 218       8.034  31.827  22.856  1.00 83.50           C  
ATOM   1768  NZ  LYS B 218       9.350  32.040  22.182  1.00 83.50           N  
ATOM   1769  N   GLY B 219       2.372  27.485  21.895  1.00 85.12           N  
ATOM   1770  CA  GLY B 219       1.571  26.696  20.972  1.00 85.12           C  
ATOM   1771  C   GLY B 219       0.104  26.637  21.355  1.00 85.12           C  
ATOM   1772  O   GLY B 219      -0.670  25.887  20.756  1.00 85.12           O  
ATOM   1773  N   LYS B 220      -0.253  27.447  22.315  1.00 86.64           N  
ATOM   1774  CA  LYS B 220      -1.650  27.465  22.742  1.00 86.64           C  
ATOM   1775  C   LYS B 220      -2.569  27.882  21.598  1.00 86.64           C  
ATOM   1776  CB  LYS B 220      -1.835  28.407  23.932  1.00 86.64           C  
ATOM   1777  O   LYS B 220      -2.303  28.869  20.909  1.00 86.64           O  
ATOM   1778  CG  LYS B 220      -3.186  28.277  24.620  1.00 86.64           C  
ATOM   1779  CD  LYS B 220      -3.263  29.145  25.870  1.00 86.64           C  
ATOM   1780  CE  LYS B 220      -4.605  28.997  26.573  1.00 86.64           C  
ATOM   1781  NZ  LYS B 220      -4.681  29.838  27.804  1.00 86.64           N  
ATOM   1782  N   TYR B 221      -3.588  27.069  21.238  1.00 90.64           N  
ATOM   1783  CA  TYR B 221      -4.618  27.268  20.226  1.00 90.64           C  
ATOM   1784  C   TYR B 221      -4.120  26.844  18.849  1.00 90.64           C  
ATOM   1785  CB  TYR B 221      -5.063  28.733  20.192  1.00 90.64           C  
ATOM   1786  O   TYR B 221      -4.781  27.094  17.839  1.00 90.64           O  
ATOM   1787  CG  TYR B 221      -5.768  29.183  21.449  1.00 90.64           C  
ATOM   1788  CD1 TYR B 221      -7.002  28.646  21.809  1.00 90.64           C  
ATOM   1789  CD2 TYR B 221      -5.202  30.145  22.278  1.00 90.64           C  
ATOM   1790  CE1 TYR B 221      -7.656  29.058  22.965  1.00 90.64           C  
ATOM   1791  CE2 TYR B 221      -5.847  30.566  23.436  1.00 90.64           C  
ATOM   1792  OH  TYR B 221      -7.714  30.429  24.917  1.00 90.64           O  
ATOM   1793  CZ  TYR B 221      -7.071  30.017  23.771  1.00 90.64           C  
ATOM   1794  N   TYR B 222      -2.916  26.220  18.766  1.00 94.69           N  
ATOM   1795  CA  TYR B 222      -2.370  25.770  17.491  1.00 94.69           C  
ATOM   1796  C   TYR B 222      -2.635  24.284  17.278  1.00 94.69           C  
ATOM   1797  CB  TYR B 222      -0.865  26.047  17.422  1.00 94.69           C  
ATOM   1798  O   TYR B 222      -2.158  23.695  16.305  1.00 94.69           O  
ATOM   1799  CG  TYR B 222      -0.526  27.493  17.153  1.00 94.69           C  
ATOM   1800  CD1 TYR B 222      -0.263  27.938  15.859  1.00 94.69           C  
ATOM   1801  CD2 TYR B 222      -0.467  28.417  18.191  1.00 94.69           C  
ATOM   1802  CE1 TYR B 222       0.052  29.269  15.607  1.00 94.69           C  
ATOM   1803  CE2 TYR B 222      -0.153  29.750  17.950  1.00 94.69           C  
ATOM   1804  OH  TYR B 222       0.415  31.485  16.413  1.00 94.69           O  
ATOM   1805  CZ  TYR B 222       0.104  30.167  16.657  1.00 94.69           C  
ATOM   1806  N   ALA B 223      -3.303  23.625  18.223  1.00 94.00           N  
ATOM   1807  CA  ALA B 223      -3.829  22.270  18.078  1.00 94.00           C  
ATOM   1808  C   ALA B 223      -5.345  22.285  17.903  1.00 94.00           C  
ATOM   1809  CB  ALA B 223      -3.444  21.419  19.286  1.00 94.00           C  
ATOM   1810  O   ALA B 223      -6.083  22.560  18.852  1.00 94.00           O  
ATOM   1811  N   VAL B 224      -5.797  21.985  16.675  1.00 98.45           N  
ATOM   1812  CA  VAL B 224      -7.217  22.015  16.342  1.00 98.45           C  
ATOM   1813  C   VAL B 224      -7.737  20.590  16.164  1.00 98.45           C  
ATOM   1814  CB  VAL B 224      -7.483  22.842  15.064  1.00 98.45           C  
ATOM   1815  O   VAL B 224      -7.335  19.888  15.233  1.00 98.45           O  
ATOM   1816  CG1 VAL B 224      -8.976  22.873  14.741  1.00 98.45           C  
ATOM   1817  CG2 VAL B 224      -6.938  24.261  15.225  1.00 98.45           C  
ATOM   1818  N   ASN B 225      -8.602  20.155  17.054  1.00 97.03           N  
ATOM   1819  CA  ASN B 225      -9.126  18.794  17.055  1.00 97.03           C  
ATOM   1820  C   ASN B 225     -10.642  18.777  16.881  1.00 97.03           C  
ATOM   1821  CB  ASN B 225      -8.732  18.066  18.342  1.00 97.03           C  
ATOM   1822  O   ASN B 225     -11.367  19.411  17.650  1.00 97.03           O  
ATOM   1823  CG  ASN B 225      -7.230  17.944  18.507  1.00 97.03           C  
ATOM   1824  ND2 ASN B 225      -6.698  18.547  19.563  1.00 97.03           N  
ATOM   1825  OD1 ASN B 225      -6.553  17.313  17.691  1.00 97.03           O  
ATOM   1826  N   TYR B 226     -11.122  18.086  15.856  1.00 98.53           N  
ATOM   1827  CA  TYR B 226     -12.549  17.869  15.646  1.00 98.53           C  
ATOM   1828  C   TYR B 226     -12.937  16.433  15.978  1.00 98.53           C  
ATOM   1829  CB  TYR B 226     -12.935  18.193  14.200  1.00 98.53           C  
ATOM   1830  O   TYR B 226     -12.880  15.553  15.115  1.00 98.53           O  
ATOM   1831  CG  TYR B 226     -14.381  18.594  14.033  1.00 98.53           C  
ATOM   1832  CD1 TYR B 226     -15.410  17.730  14.401  1.00 98.53           C  
ATOM   1833  CD2 TYR B 226     -14.721  19.835  13.507  1.00 98.53           C  
ATOM   1834  CE1 TYR B 226     -16.744  18.094  14.248  1.00 98.53           C  
ATOM   1835  CE2 TYR B 226     -16.051  20.210  13.349  1.00 98.53           C  
ATOM   1836  OH  TYR B 226     -18.372  19.700  13.568  1.00 98.53           O  
ATOM   1837  CZ  TYR B 226     -17.054  19.334  13.722  1.00 98.53           C  
ATOM   1838  N   PRO B 227     -13.380  16.167  17.223  1.00 95.31           N  
ATOM   1839  CA  PRO B 227     -13.782  14.818  17.628  1.00 95.31           C  
ATOM   1840  C   PRO B 227     -15.097  14.377  16.989  1.00 95.31           C  
ATOM   1841  CB  PRO B 227     -13.925  14.934  19.148  1.00 95.31           C  
ATOM   1842  O   PRO B 227     -16.125  15.035  17.168  1.00 95.31           O  
ATOM   1843  CG  PRO B 227     -14.220  16.378  19.395  1.00 95.31           C  
ATOM   1844  CD  PRO B 227     -13.598  17.187  18.292  1.00 95.31           C  
ATOM   1845  N   LEU B 228     -15.118  13.262  16.260  1.00 97.90           N  
ATOM   1846  CA  LEU B 228     -16.284  12.780  15.526  1.00 97.90           C  
ATOM   1847  C   LEU B 228     -16.771  11.451  16.094  1.00 97.90           C  
ATOM   1848  CB  LEU B 228     -15.954  12.623  14.040  1.00 97.90           C  
ATOM   1849  O   LEU B 228     -16.098  10.843  16.929  1.00 97.90           O  
ATOM   1850  CG  LEU B 228     -15.538  13.895  13.300  1.00 97.90           C  
ATOM   1851  CD1 LEU B 228     -14.945  13.546  11.938  1.00 97.90           C  
ATOM   1852  CD2 LEU B 228     -16.726  14.838  13.145  1.00 97.90           C  
ATOM   1853  N   ARG B 229     -17.929  11.083  15.731  1.00 92.44           N  
ATOM   1854  CA  ARG B 229     -18.536   9.823  16.148  1.00 92.44           C  
ATOM   1855  C   ARG B 229     -18.664   8.861  14.972  1.00 92.44           C  
ATOM   1856  CB  ARG B 229     -19.909  10.070  16.775  1.00 92.44           C  
ATOM   1857  O   ARG B 229     -18.314   9.205  13.841  1.00 92.44           O  
ATOM   1858  CG  ARG B 229     -19.873  10.958  18.009  1.00 92.44           C  
ATOM   1859  CD  ARG B 229     -21.267  11.208  18.566  1.00 92.44           C  
ATOM   1860  NE  ARG B 229     -21.232  12.083  19.734  1.00 92.44           N  
ATOM   1861  NH1 ARG B 229     -23.527  12.264  19.925  1.00 92.44           N  
ATOM   1862  NH2 ARG B 229     -22.160  13.353  21.408  1.00 92.44           N  
ATOM   1863  CZ  ARG B 229     -22.307  12.565  20.353  1.00 92.44           C  
ATOM   1864  N   ASP B 230     -19.184   7.717  15.192  1.00 90.93           N  
ATOM   1865  CA  ASP B 230     -19.264   6.642  14.208  1.00 90.93           C  
ATOM   1866  C   ASP B 230     -20.145   7.043  13.027  1.00 90.93           C  
ATOM   1867  CB  ASP B 230     -19.798   5.362  14.853  1.00 90.93           C  
ATOM   1868  O   ASP B 230     -21.158   7.723  13.205  1.00 90.93           O  
ATOM   1869  CG  ASP B 230     -18.844   4.770  15.875  1.00 90.93           C  
ATOM   1870  OD1 ASP B 230     -17.799   5.391  16.165  1.00 90.93           O  
ATOM   1871  OD2 ASP B 230     -19.139   3.671  16.393  1.00 90.93           O  
ATOM   1872  N   GLY B 231     -19.770   6.692  11.798  1.00 93.07           N  
ATOM   1873  CA  GLY B 231     -20.656   6.635  10.646  1.00 93.07           C  
ATOM   1874  C   GLY B 231     -20.741   7.949   9.893  1.00 93.07           C  
ATOM   1875  O   GLY B 231     -21.640   8.144   9.073  1.00 93.07           O  
ATOM   1876  N   ILE B 232     -19.841   8.867  10.172  1.00 96.67           N  
ATOM   1877  CA  ILE B 232     -19.927  10.137   9.460  1.00 96.67           C  
ATOM   1878  C   ILE B 232     -19.815   9.895   7.957  1.00 96.67           C  
ATOM   1879  CB  ILE B 232     -18.832  11.122   9.927  1.00 96.67           C  
ATOM   1880  O   ILE B 232     -18.959   9.130   7.507  1.00 96.67           O  
ATOM   1881  CG1 ILE B 232     -19.124  12.533   9.404  1.00 96.67           C  
ATOM   1882  CG2 ILE B 232     -17.448  10.646   9.475  1.00 96.67           C  
ATOM   1883  CD1 ILE B 232     -18.345  13.631  10.116  1.00 96.67           C  
ATOM   1884  N   ASP B 233     -20.674  10.439   7.125  1.00 96.88           N  
ATOM   1885  CA  ASP B 233     -20.734  10.241   5.680  1.00 96.88           C  
ATOM   1886  C   ASP B 233     -20.119  11.425   4.937  1.00 96.88           C  
ATOM   1887  CB  ASP B 233     -22.181  10.031   5.227  1.00 96.88           C  
ATOM   1888  O   ASP B 233     -19.632  12.370   5.560  1.00 96.88           O  
ATOM   1889  CG  ASP B 233     -23.093  11.185   5.602  1.00 96.88           C  
ATOM   1890  OD1 ASP B 233     -22.590  12.295   5.880  1.00 96.88           O  
ATOM   1891  OD2 ASP B 233     -24.327  10.982   5.623  1.00 96.88           O  
ATOM   1892  N   ASP B 234     -20.089  11.441   3.626  1.00 97.69           N  
ATOM   1893  CA  ASP B 234     -19.428  12.435   2.786  1.00 97.69           C  
ATOM   1894  C   ASP B 234     -20.017  13.825   3.013  1.00 97.69           C  
ATOM   1895  CB  ASP B 234     -19.540  12.050   1.309  1.00 97.69           C  
ATOM   1896  O   ASP B 234     -19.280  14.795   3.197  1.00 97.69           O  
ATOM   1897  CG  ASP B 234     -18.655  10.874   0.934  1.00 97.69           C  
ATOM   1898  OD1 ASP B 234     -17.903  10.376   1.799  1.00 97.69           O  
ATOM   1899  OD2 ASP B 234     -18.709  10.444  -0.239  1.00 97.69           O  
ATOM   1900  N   GLU B 235     -21.306  13.930   3.017  1.00 96.52           N  
ATOM   1901  CA  GLU B 235     -21.997  15.212   3.121  1.00 96.52           C  
ATOM   1902  C   GLU B 235     -21.694  15.897   4.451  1.00 96.52           C  
ATOM   1903  CB  GLU B 235     -23.507  15.024   2.957  1.00 96.52           C  
ATOM   1904  O   GLU B 235     -21.337  17.076   4.481  1.00 96.52           O  
ATOM   1905  CG  GLU B 235     -23.931  14.648   1.545  1.00 96.52           C  
ATOM   1906  CD  GLU B 235     -23.846  13.155   1.271  1.00 96.52           C  
ATOM   1907  OE1 GLU B 235     -24.000  12.744   0.098  1.00 96.52           O  
ATOM   1908  OE2 GLU B 235     -23.624  12.390   2.236  1.00 96.52           O  
ATOM   1909  N   SER B 236     -21.858  15.141   5.526  1.00 97.65           N  
ATOM   1910  CA  SER B 236     -21.601  15.684   6.856  1.00 97.65           C  
ATOM   1911  C   SER B 236     -20.133  16.063   7.024  1.00 97.65           C  
ATOM   1912  CB  SER B 236     -22.002  14.676   7.934  1.00 97.65           C  
ATOM   1913  O   SER B 236     -19.818  17.104   7.605  1.00 97.65           O  
ATOM   1914  OG  SER B 236     -23.380  14.359   7.839  1.00 97.65           O  
ATOM   1915  N   TYR B 237     -19.250  15.198   6.522  1.00 98.27           N  
ATOM   1916  CA  TYR B 237     -17.816  15.441   6.633  1.00 98.27           C  
ATOM   1917  C   TYR B 237     -17.418  16.712   5.892  1.00 98.27           C  
ATOM   1918  CB  TYR B 237     -17.025  14.249   6.087  1.00 98.27           C  
ATOM   1919  O   TYR B 237     -16.696  17.553   6.432  1.00 98.27           O  
ATOM   1920  CG  TYR B 237     -15.588  14.211   6.548  1.00 98.27           C  
ATOM   1921  CD1 TYR B 237     -14.578  14.805   5.795  1.00 98.27           C  
ATOM   1922  CD2 TYR B 237     -15.238  13.580   7.738  1.00 98.27           C  
ATOM   1923  CE1 TYR B 237     -13.252  14.770   6.216  1.00 98.27           C  
ATOM   1924  CE2 TYR B 237     -13.916  13.540   8.168  1.00 98.27           C  
ATOM   1925  OH  TYR B 237     -11.621  14.100   7.823  1.00 98.27           O  
ATOM   1926  CZ  TYR B 237     -12.932  14.137   7.402  1.00 98.27           C  
ATOM   1927  N   GLU B 238     -17.903  16.877   4.656  1.00 97.59           N  
ATOM   1928  CA  GLU B 238     -17.622  18.056   3.842  1.00 97.59           C  
ATOM   1929  C   GLU B 238     -18.171  19.321   4.496  1.00 97.59           C  
ATOM   1930  CB  GLU B 238     -18.208  17.892   2.438  1.00 97.59           C  
ATOM   1931  O   GLU B 238     -17.542  20.379   4.437  1.00 97.59           O  
ATOM   1932  CG  GLU B 238     -17.849  19.023   1.486  1.00 97.59           C  
ATOM   1933  CD  GLU B 238     -18.357  18.800   0.070  1.00 97.59           C  
ATOM   1934  OE1 GLU B 238     -18.150  19.681  -0.795  1.00 97.59           O  
ATOM   1935  OE2 GLU B 238     -18.968  17.736  -0.176  1.00 97.59           O  
ATOM   1936  N   ALA B 239     -19.296  19.235   5.121  1.00 97.02           N  
ATOM   1937  CA  ALA B 239     -19.979  20.362   5.750  1.00 97.02           C  
ATOM   1938  C   ALA B 239     -19.165  20.915   6.916  1.00 97.02           C  
ATOM   1939  CB  ALA B 239     -21.369  19.944   6.226  1.00 97.02           C  
ATOM   1940  O   ALA B 239     -19.319  22.080   7.292  1.00 97.02           O  
ATOM   1941  N   ILE B 240     -18.352  20.097   7.469  1.00 98.05           N  
ATOM   1942  CA  ILE B 240     -17.560  20.574   8.597  1.00 98.05           C  
ATOM   1943  C   ILE B 240     -16.130  20.855   8.141  1.00 98.05           C  
ATOM   1944  CB  ILE B 240     -17.561  19.557   9.760  1.00 98.05           C  
ATOM   1945  O   ILE B 240     -15.477  21.770   8.650  1.00 98.05           O  
ATOM   1946  CG1 ILE B 240     -16.965  18.221   9.302  1.00 98.05           C  
ATOM   1947  CG2 ILE B 240     -18.978  19.365  10.308  1.00 98.05           C  
ATOM   1948  CD1 ILE B 240     -16.679  17.248  10.438  1.00 98.05           C  
ATOM   1949  N   PHE B 241     -15.596  20.103   7.221  1.00 98.72           N  
ATOM   1950  CA  PHE B 241     -14.206  20.196   6.789  1.00 98.72           C  
ATOM   1951  C   PHE B 241     -13.934  21.540   6.124  1.00 98.72           C  
ATOM   1952  CB  PHE B 241     -13.865  19.055   5.825  1.00 98.72           C  
ATOM   1953  O   PHE B 241     -12.988  22.240   6.492  1.00 98.72           O  
ATOM   1954  CG  PHE B 241     -12.418  19.022   5.412  1.00 98.72           C  
ATOM   1955  CD1 PHE B 241     -12.003  19.632   4.234  1.00 98.72           C  
ATOM   1956  CD2 PHE B 241     -11.472  18.381   6.201  1.00 98.72           C  
ATOM   1957  CE1 PHE B 241     -10.665  19.603   3.849  1.00 98.72           C  
ATOM   1958  CE2 PHE B 241     -10.133  18.349   5.823  1.00 98.72           C  
ATOM   1959  CZ  PHE B 241      -9.732  18.959   4.646  1.00 98.72           C  
ATOM   1960  N   LYS B 242     -14.745  22.014   5.166  1.00 98.31           N  
ATOM   1961  CA  LYS B 242     -14.513  23.215   4.369  1.00 98.31           C  
ATOM   1962  C   LYS B 242     -14.523  24.466   5.243  1.00 98.31           C  
ATOM   1963  CB  LYS B 242     -15.565  23.338   3.266  1.00 98.31           C  
ATOM   1964  O   LYS B 242     -13.577  25.255   5.218  1.00 98.31           O  
ATOM   1965  CG  LYS B 242     -15.325  22.419   2.077  1.00 98.31           C  
ATOM   1966  CD  LYS B 242     -16.320  22.685   0.955  1.00 98.31           C  
ATOM   1967  CE  LYS B 242     -16.034  21.820  -0.265  1.00 98.31           C  
ATOM   1968  NZ  LYS B 242     -17.024  22.058  -1.358  1.00 98.31           N  
ATOM   1969  N   PRO B 243     -15.541  24.619   6.051  1.00 97.92           N  
ATOM   1970  CA  PRO B 243     -15.570  25.829   6.877  1.00 97.92           C  
ATOM   1971  C   PRO B 243     -14.419  25.886   7.880  1.00 97.92           C  
ATOM   1972  CB  PRO B 243     -16.917  25.731   7.597  1.00 97.92           C  
ATOM   1973  O   PRO B 243     -13.822  26.947   8.079  1.00 97.92           O  
ATOM   1974  CG  PRO B 243     -17.726  24.787   6.768  1.00 97.92           C  
ATOM   1975  CD  PRO B 243     -16.788  23.859   6.050  1.00 97.92           C  
ATOM   1976  N   VAL B 244     -14.123  24.752   8.546  1.00 98.48           N  
ATOM   1977  CA  VAL B 244     -13.049  24.719   9.534  1.00 98.48           C  
ATOM   1978  C   VAL B 244     -11.712  25.005   8.855  1.00 98.48           C  
ATOM   1979  CB  VAL B 244     -12.995  23.361  10.269  1.00 98.48           C  
ATOM   1980  O   VAL B 244     -10.929  25.828   9.333  1.00 98.48           O  
ATOM   1981  CG1 VAL B 244     -11.716  23.246  11.096  1.00 98.48           C  
ATOM   1982  CG2 VAL B 244     -14.226  23.184  11.155  1.00 98.48           C  
ATOM   1983  N   MET B 245     -11.480  24.374   7.757  1.00 98.71           N  
ATOM   1984  CA  MET B 245     -10.214  24.549   7.053  1.00 98.71           C  
ATOM   1985  C   MET B 245     -10.099  25.958   6.481  1.00 98.71           C  
ATOM   1986  CB  MET B 245     -10.073  23.517   5.932  1.00 98.71           C  
ATOM   1987  O   MET B 245      -9.007  26.526   6.432  1.00 98.71           O  
ATOM   1988  CG  MET B 245      -9.742  22.118   6.426  1.00 98.71           C  
ATOM   1989  SD  MET B 245      -8.337  22.103   7.605  1.00 98.71           S  
ATOM   1990  CE  MET B 245      -7.026  22.783   6.550  1.00 98.71           C  
ATOM   1991  N   SER B 246     -11.161  26.520   5.965  1.00 97.83           N  
ATOM   1992  CA  SER B 246     -11.155  27.898   5.485  1.00 97.83           C  
ATOM   1993  C   SER B 246     -10.739  28.866   6.588  1.00 97.83           C  
ATOM   1994  CB  SER B 246     -12.534  28.286   4.950  1.00 97.83           C  
ATOM   1995  O   SER B 246      -9.933  29.770   6.356  1.00 97.83           O  
ATOM   1996  OG  SER B 246     -12.845  27.547   3.781  1.00 97.83           O  
ATOM   1997  N   LYS B 247     -11.356  28.614   7.740  1.00 97.31           N  
ATOM   1998  CA  LYS B 247     -11.024  29.466   8.877  1.00 97.31           C  
ATOM   1999  C   LYS B 247      -9.573  29.271   9.306  1.00 97.31           C  
ATOM   2000  CB  LYS B 247     -11.961  29.183  10.053  1.00 97.31           C  
ATOM   2001  O   LYS B 247      -8.880  30.238   9.629  1.00 97.31           O  
ATOM   2002  CG  LYS B 247     -11.849  30.187  11.190  1.00 97.31           C  
ATOM   2003  CD  LYS B 247     -12.296  31.577  10.755  1.00 97.31           C  
ATOM   2004  CE  LYS B 247     -12.311  32.552  11.924  1.00 97.31           C  
ATOM   2005  NZ  LYS B 247     -12.733  33.920  11.499  1.00 97.31           N  
ATOM   2006  N   VAL B 248      -9.090  28.069   9.320  1.00 98.20           N  
ATOM   2007  CA  VAL B 248      -7.711  27.752   9.675  1.00 98.20           C  
ATOM   2008  C   VAL B 248      -6.755  28.446   8.707  1.00 98.20           C  
ATOM   2009  CB  VAL B 248      -7.460  26.228   9.672  1.00 98.20           C  
ATOM   2010  O   VAL B 248      -5.785  29.079   9.130  1.00 98.20           O  
ATOM   2011  CG1 VAL B 248      -5.963  25.927   9.648  1.00 98.20           C  
ATOM   2012  CG2 VAL B 248      -8.120  25.576  10.886  1.00 98.20           C  
ATOM   2013  N   MET B 249      -7.047  28.353   7.452  1.00 97.51           N  
ATOM   2014  CA  MET B 249      -6.201  28.960   6.428  1.00 97.51           C  
ATOM   2015  C   MET B 249      -6.179  30.478   6.570  1.00 97.51           C  
ATOM   2016  CB  MET B 249      -6.685  28.573   5.030  1.00 97.51           C  
ATOM   2017  O   MET B 249      -5.140  31.110   6.371  1.00 97.51           O  
ATOM   2018  CG  MET B 249      -6.503  27.099   4.704  1.00 97.51           C  
ATOM   2019  SD  MET B 249      -4.740  26.591   4.706  1.00 97.51           S  
ATOM   2020  CE  MET B 249      -4.228  27.209   3.078  1.00 97.51           C  
ATOM   2021  N   GLU B 250      -7.284  31.060   6.907  1.00 94.99           N  
ATOM   2022  CA  GLU B 250      -7.415  32.503   7.087  1.00 94.99           C  
ATOM   2023  C   GLU B 250      -6.621  32.982   8.299  1.00 94.99           C  
ATOM   2024  CB  GLU B 250      -8.887  32.895   7.234  1.00 94.99           C  
ATOM   2025  O   GLU B 250      -5.902  33.981   8.222  1.00 94.99           O  
ATOM   2026  CG  GLU B 250      -9.107  34.383   7.469  1.00 94.99           C  
ATOM   2027  CD  GLU B 250     -10.546  34.729   7.815  1.00 94.99           C  
ATOM   2028  OE1 GLU B 250     -10.804  35.866   8.272  1.00 94.99           O  
ATOM   2029  OE2 GLU B 250     -11.423  33.857   7.627  1.00 94.99           O  
ATOM   2030  N   MET B 251      -6.715  32.239   9.367  1.00 94.82           N  
ATOM   2031  CA  MET B 251      -6.161  32.690  10.640  1.00 94.82           C  
ATOM   2032  C   MET B 251      -4.686  32.319  10.753  1.00 94.82           C  
ATOM   2033  CB  MET B 251      -6.942  32.090  11.810  1.00 94.82           C  
ATOM   2034  O   MET B 251      -3.869  33.130  11.193  1.00 94.82           O  
ATOM   2035  CG  MET B 251      -8.400  32.515  11.855  1.00 94.82           C  
ATOM   2036  SD  MET B 251      -8.599  34.323  12.095  1.00 94.82           S  
ATOM   2037  CE  MET B 251      -8.139  34.467  13.844  1.00 94.82           C  
ATOM   2038  N   PHE B 252      -4.274  31.118  10.322  1.00 96.29           N  
ATOM   2039  CA  PHE B 252      -2.924  30.611  10.539  1.00 96.29           C  
ATOM   2040  C   PHE B 252      -2.001  31.026   9.400  1.00 96.29           C  
ATOM   2041  CB  PHE B 252      -2.937  29.086  10.676  1.00 96.29           C  
ATOM   2042  O   PHE B 252      -0.806  31.246   9.611  1.00 96.29           O  
ATOM   2043  CG  PHE B 252      -1.581  28.488  10.938  1.00 96.29           C  
ATOM   2044  CD1 PHE B 252      -1.039  27.551  10.067  1.00 96.29           C  
ATOM   2045  CD2 PHE B 252      -0.848  28.864  12.056  1.00 96.29           C  
ATOM   2046  CE1 PHE B 252       0.216  26.996  10.307  1.00 96.29           C  
ATOM   2047  CE2 PHE B 252       0.407  28.315  12.303  1.00 96.29           C  
ATOM   2048  CZ  PHE B 252       0.936  27.380  11.428  1.00 96.29           C  
ATOM   2049  N   GLN B 253      -2.546  31.126   8.163  1.00 96.21           N  
ATOM   2050  CA  GLN B 253      -1.820  31.548   6.970  1.00 96.21           C  
ATOM   2051  C   GLN B 253      -0.521  30.763   6.810  1.00 96.21           C  
ATOM   2052  CB  GLN B 253      -1.524  33.048   7.024  1.00 96.21           C  
ATOM   2053  O   GLN B 253       0.565  31.345   6.805  1.00 96.21           O  
ATOM   2054  CG  GLN B 253      -2.771  33.922   7.013  1.00 96.21           C  
ATOM   2055  CD  GLN B 253      -2.449  35.404   7.047  1.00 96.21           C  
ATOM   2056  NE2 GLN B 253      -3.445  36.234   6.755  1.00 96.21           N  
ATOM   2057  OE1 GLN B 253      -1.315  35.800   7.334  1.00 96.21           O  
ATOM   2058  N   PRO B 254      -0.631  29.457   6.588  1.00 97.68           N  
ATOM   2059  CA  PRO B 254       0.564  28.625   6.423  1.00 97.68           C  
ATOM   2060  C   PRO B 254       1.275  28.871   5.094  1.00 97.68           C  
ATOM   2061  CB  PRO B 254       0.013  27.199   6.492  1.00 97.68           C  
ATOM   2062  O   PRO B 254       0.647  29.303   4.124  1.00 97.68           O  
ATOM   2063  CG  PRO B 254      -1.373  27.297   5.941  1.00 97.68           C  
ATOM   2064  CD  PRO B 254      -1.956  28.619   6.351  1.00 97.68           C  
ATOM   2065  N   SER B 255       2.563  28.602   5.004  1.00 97.17           N  
ATOM   2066  CA  SER B 255       3.320  28.708   3.761  1.00 97.17           C  
ATOM   2067  C   SER B 255       3.549  27.337   3.134  1.00 97.17           C  
ATOM   2068  CB  SER B 255       4.664  29.395   4.009  1.00 97.17           C  
ATOM   2069  O   SER B 255       3.989  27.239   1.987  1.00 97.17           O  
ATOM   2070  OG  SER B 255       5.395  28.721   5.019  1.00 97.17           O  
ATOM   2071  N   ALA B 256       3.294  26.235   3.870  1.00 98.67           N  
ATOM   2072  CA  ALA B 256       3.330  24.859   3.382  1.00 98.67           C  
ATOM   2073  C   ALA B 256       2.310  23.991   4.112  1.00 98.67           C  
ATOM   2074  CB  ALA B 256       4.732  24.275   3.540  1.00 98.67           C  
ATOM   2075  O   ALA B 256       1.976  24.255   5.270  1.00 98.67           O  
ATOM   2076  N   VAL B 257       1.871  22.887   3.450  1.00 98.92           N  
ATOM   2077  CA  VAL B 257       0.849  22.019   4.026  1.00 98.92           C  
ATOM   2078  C   VAL B 257       1.305  20.563   3.951  1.00 98.92           C  
ATOM   2079  CB  VAL B 257      -0.509  22.189   3.310  1.00 98.92           C  
ATOM   2080  O   VAL B 257       1.858  20.131   2.938  1.00 98.92           O  
ATOM   2081  CG1 VAL B 257      -1.535  21.198   3.855  1.00 98.92           C  
ATOM   2082  CG2 VAL B 257      -1.015  23.623   3.459  1.00 98.92           C  
ATOM   2083  N   VAL B 258       1.205  19.871   5.048  1.00 98.94           N  
ATOM   2084  CA  VAL B 258       1.365  18.421   5.096  1.00 98.94           C  
ATOM   2085  C   VAL B 258       0.004  17.757   5.293  1.00 98.94           C  
ATOM   2086  CB  VAL B 258       2.335  17.994   6.220  1.00 98.94           C  
ATOM   2087  O   VAL B 258      -0.656  17.971   6.313  1.00 98.94           O  
ATOM   2088  CG1 VAL B 258       2.463  16.473   6.274  1.00 98.94           C  
ATOM   2089  CG2 VAL B 258       3.704  18.642   6.018  1.00 98.94           C  
ATOM   2090  N   LEU B 259      -0.420  16.987   4.300  1.00 98.90           N  
ATOM   2091  CA  LEU B 259      -1.733  16.352   4.329  1.00 98.90           C  
ATOM   2092  C   LEU B 259      -1.603  14.843   4.506  1.00 98.90           C  
ATOM   2093  CB  LEU B 259      -2.507  16.662   3.045  1.00 98.90           C  
ATOM   2094  O   LEU B 259      -1.115  14.148   3.612  1.00 98.90           O  
ATOM   2095  CG  LEU B 259      -3.900  16.041   2.927  1.00 98.90           C  
ATOM   2096  CD1 LEU B 259      -4.797  16.533   4.058  1.00 98.90           C  
ATOM   2097  CD2 LEU B 259      -4.516  16.364   1.570  1.00 98.90           C  
ATOM   2098  N   GLN B 260      -1.987  14.345   5.677  1.00 98.61           N  
ATOM   2099  CA  GLN B 260      -2.011  12.913   5.957  1.00 98.61           C  
ATOM   2100  C   GLN B 260      -3.331  12.288   5.515  1.00 98.61           C  
ATOM   2101  CB  GLN B 260      -1.780  12.653   7.446  1.00 98.61           C  
ATOM   2102  O   GLN B 260      -4.380  12.561   6.100  1.00 98.61           O  
ATOM   2103  CG  GLN B 260      -1.247  11.259   7.752  1.00 98.61           C  
ATOM   2104  CD  GLN B 260      -2.287  10.174   7.545  1.00 98.61           C  
ATOM   2105  NE2 GLN B 260      -1.900   8.927   7.788  1.00 98.61           N  
ATOM   2106  OE1 GLN B 260      -3.430  10.455   7.170  1.00 98.61           O  
ATOM   2107  N   CYS B 261      -3.255  11.383   4.525  1.00 98.25           N  
ATOM   2108  CA  CYS B 261      -4.434  10.830   3.869  1.00 98.25           C  
ATOM   2109  C   CYS B 261      -4.694   9.400   4.327  1.00 98.25           C  
ATOM   2110  CB  CYS B 261      -4.269  10.866   2.350  1.00 98.25           C  
ATOM   2111  O   CYS B 261      -4.805   8.490   3.503  1.00 98.25           O  
ATOM   2112  SG  CYS B 261      -4.157  12.536   1.669  1.00 98.25           S  
ATOM   2113  N   GLY B 262      -4.859   9.255   5.686  1.00 97.06           N  
ATOM   2114  CA  GLY B 262      -5.221   7.936   6.181  1.00 97.06           C  
ATOM   2115  C   GLY B 262      -6.548   7.439   5.640  1.00 97.06           C  
ATOM   2116  O   GLY B 262      -7.574   8.107   5.788  1.00 97.06           O  
ATOM   2117  N   SER B 263      -6.583   6.226   5.098  1.00 95.18           N  
ATOM   2118  CA  SER B 263      -7.743   5.734   4.362  1.00 95.18           C  
ATOM   2119  C   SER B 263      -8.649   4.893   5.256  1.00 95.18           C  
ATOM   2120  CB  SER B 263      -7.301   4.912   3.151  1.00 95.18           C  
ATOM   2121  O   SER B 263      -9.606   4.281   4.778  1.00 95.18           O  
ATOM   2122  OG  SER B 263      -6.450   3.851   3.547  1.00 95.18           O  
ATOM   2123  N   ASP B 264      -8.323   4.857   6.597  1.00 95.69           N  
ATOM   2124  CA  ASP B 264      -9.193   4.109   7.499  1.00 95.69           C  
ATOM   2125  C   ASP B 264     -10.485   4.874   7.776  1.00 95.69           C  
ATOM   2126  CB  ASP B 264      -8.471   3.803   8.812  1.00 95.69           C  
ATOM   2127  O   ASP B 264     -11.339   4.407   8.533  1.00 95.69           O  
ATOM   2128  CG  ASP B 264      -7.800   5.024   9.418  1.00 95.69           C  
ATOM   2129  OD1 ASP B 264      -7.785   6.095   8.773  1.00 95.69           O  
ATOM   2130  OD2 ASP B 264      -7.280   4.914  10.549  1.00 95.69           O  
ATOM   2131  N   SER B 265     -10.659   5.990   7.077  1.00 96.11           N  
ATOM   2132  CA  SER B 265     -11.900   6.756   7.122  1.00 96.11           C  
ATOM   2133  C   SER B 265     -12.913   6.227   6.114  1.00 96.11           C  
ATOM   2134  CB  SER B 265     -11.626   8.236   6.853  1.00 96.11           C  
ATOM   2135  O   SER B 265     -14.093   6.582   6.166  1.00 96.11           O  
ATOM   2136  OG  SER B 265     -10.684   8.750   7.780  1.00 96.11           O  
ATOM   2137  N   LEU B 266     -12.520   5.364   5.304  1.00 96.01           N  
ATOM   2138  CA  LEU B 266     -13.352   4.843   4.226  1.00 96.01           C  
ATOM   2139  C   LEU B 266     -14.404   3.881   4.767  1.00 96.01           C  
ATOM   2140  CB  LEU B 266     -12.489   4.136   3.177  1.00 96.01           C  
ATOM   2141  O   LEU B 266     -14.166   3.188   5.759  1.00 96.01           O  
ATOM   2142  CG  LEU B 266     -11.479   5.008   2.430  1.00 96.01           C  
ATOM   2143  CD1 LEU B 266     -10.613   4.150   1.514  1.00 96.01           C  
ATOM   2144  CD2 LEU B 266     -12.196   6.094   1.633  1.00 96.01           C  
ATOM   2145  N   SER B 267     -15.467   3.864   4.049  1.00 91.34           N  
ATOM   2146  CA  SER B 267     -16.523   2.905   4.358  1.00 91.34           C  
ATOM   2147  C   SER B 267     -16.018   1.471   4.242  1.00 91.34           C  
ATOM   2148  CB  SER B 267     -17.721   3.109   3.431  1.00 91.34           C  
ATOM   2149  O   SER B 267     -15.321   1.128   3.284  1.00 91.34           O  
ATOM   2150  OG  SER B 267     -18.745   2.173   3.719  1.00 91.34           O  
ATOM   2151  N   GLY B 268     -16.273   0.700   5.290  1.00 82.55           N  
ATOM   2152  CA  GLY B 268     -15.957  -0.718   5.228  1.00 82.55           C  
ATOM   2153  C   GLY B 268     -14.540  -1.033   5.671  1.00 82.55           C  
ATOM   2154  O   GLY B 268     -14.076  -2.166   5.525  1.00 82.55           O  
ATOM   2155  N   ASP B 269     -13.823  -0.026   6.198  1.00 87.68           N  
ATOM   2156  CA  ASP B 269     -12.477  -0.298   6.692  1.00 87.68           C  
ATOM   2157  C   ASP B 269     -12.510  -1.262   7.876  1.00 87.68           C  
ATOM   2158  CB  ASP B 269     -11.778   1.003   7.092  1.00 87.68           C  
ATOM   2159  O   ASP B 269     -13.398  -1.177   8.727  1.00 87.68           O  
ATOM   2160  CG  ASP B 269     -10.322   0.801   7.471  1.00 87.68           C  
ATOM   2161  OD1 ASP B 269      -9.995   0.830   8.678  1.00 87.68           O  
ATOM   2162  OD2 ASP B 269      -9.492   0.615   6.555  1.00 87.68           O  
ATOM   2163  N   ARG B 270     -11.517  -2.123   7.999  1.00 78.03           N  
ATOM   2164  CA  ARG B 270     -11.443  -3.182   9.000  1.00 78.03           C  
ATOM   2165  C   ARG B 270     -11.365  -2.602  10.407  1.00 78.03           C  
ATOM   2166  CB  ARG B 270     -10.236  -4.086   8.738  1.00 78.03           C  
ATOM   2167  O   ARG B 270     -11.968  -3.137  11.340  1.00 78.03           O  
ATOM   2168  CG  ARG B 270     -10.212  -5.344   9.591  1.00 78.03           C  
ATOM   2169  CD  ARG B 270      -9.081  -6.279   9.185  1.00 78.03           C  
ATOM   2170  NE  ARG B 270      -8.987  -7.430  10.078  1.00 78.03           N  
ATOM   2171  NH1 ARG B 270      -7.253  -8.439   8.932  1.00 78.03           N  
ATOM   2172  NH2 ARG B 270      -8.121  -9.428  10.808  1.00 78.03           N  
ATOM   2173  CZ  ARG B 270      -8.121  -8.430   9.937  1.00 78.03           C  
ATOM   2174  N   LEU B 271     -10.667  -1.525  10.556  1.00 84.72           N  
ATOM   2175  CA  LEU B 271     -10.460  -0.954  11.882  1.00 84.72           C  
ATOM   2176  C   LEU B 271     -11.173   0.387  12.014  1.00 84.72           C  
ATOM   2177  CB  LEU B 271      -8.965  -0.781  12.165  1.00 84.72           C  
ATOM   2178  O   LEU B 271     -11.294   0.925  13.117  1.00 84.72           O  
ATOM   2179  CG  LEU B 271      -8.146  -2.066  12.289  1.00 84.72           C  
ATOM   2180  CD1 LEU B 271      -6.708  -1.742  12.680  1.00 84.72           C  
ATOM   2181  CD2 LEU B 271      -8.781  -3.010  13.305  1.00 84.72           C  
ATOM   2182  N   GLY B 272     -11.640   0.945  10.861  1.00 86.10           N  
ATOM   2183  CA  GLY B 272     -12.292   2.245  10.863  1.00 86.10           C  
ATOM   2184  C   GLY B 272     -13.804   2.154  10.943  1.00 86.10           C  
ATOM   2185  O   GLY B 272     -14.393   1.150  10.536  1.00 86.10           O  
ATOM   2186  N   CYS B 273     -14.368   3.265  11.494  1.00 88.04           N  
ATOM   2187  CA  CYS B 273     -15.819   3.231  11.637  1.00 88.04           C  
ATOM   2188  C   CYS B 273     -16.455   4.483  11.047  1.00 88.04           C  
ATOM   2189  CB  CYS B 273     -16.209   3.095  13.109  1.00 88.04           C  
ATOM   2190  O   CYS B 273     -17.513   4.921  11.502  1.00 88.04           O  
ATOM   2191  SG  CYS B 273     -15.464   4.345  14.178  1.00 88.04           S  
ATOM   2192  N   PHE B 274     -15.733   5.122  10.145  1.00 94.91           N  
ATOM   2193  CA  PHE B 274     -16.343   6.178   9.346  1.00 94.91           C  
ATOM   2194  C   PHE B 274     -16.983   5.604   8.087  1.00 94.91           C  
ATOM   2195  CB  PHE B 274     -15.303   7.238   8.969  1.00 94.91           C  
ATOM   2196  O   PHE B 274     -16.847   4.412   7.804  1.00 94.91           O  
ATOM   2197  CG  PHE B 274     -14.986   8.200  10.082  1.00 94.91           C  
ATOM   2198  CD1 PHE B 274     -15.470   7.982  11.367  1.00 94.91           C  
ATOM   2199  CD2 PHE B 274     -14.203   9.322   9.844  1.00 94.91           C  
ATOM   2200  CE1 PHE B 274     -15.178   8.871  12.399  1.00 94.91           C  
ATOM   2201  CE2 PHE B 274     -13.907  10.214  10.871  1.00 94.91           C  
ATOM   2202  CZ  PHE B 274     -14.396   9.987  12.147  1.00 94.91           C  
ATOM   2203  N   ASN B 275     -17.751   6.385   7.417  1.00 95.75           N  
ATOM   2204  CA  ASN B 275     -18.471   5.885   6.251  1.00 95.75           C  
ATOM   2205  C   ASN B 275     -18.210   6.747   5.019  1.00 95.75           C  
ATOM   2206  CB  ASN B 275     -19.972   5.809   6.539  1.00 95.75           C  
ATOM   2207  O   ASN B 275     -19.132   7.039   4.255  1.00 95.75           O  
ATOM   2208  CG  ASN B 275     -20.698   4.860   5.605  1.00 95.75           C  
ATOM   2209  ND2 ASN B 275     -21.982   5.114   5.383  1.00 95.75           N  
ATOM   2210  OD1 ASN B 275     -20.110   3.907   5.089  1.00 95.75           O  
ATOM   2211  N   LEU B 276     -16.922   7.193   4.820  1.00 97.56           N  
ATOM   2212  CA  LEU B 276     -16.575   8.025   3.673  1.00 97.56           C  
ATOM   2213  C   LEU B 276     -16.357   7.172   2.428  1.00 97.56           C  
ATOM   2214  CB  LEU B 276     -15.319   8.849   3.969  1.00 97.56           C  
ATOM   2215  O   LEU B 276     -15.801   6.075   2.512  1.00 97.56           O  
ATOM   2216  CG  LEU B 276     -15.414   9.836   5.133  1.00 97.56           C  
ATOM   2217  CD1 LEU B 276     -14.117  10.626   5.265  1.00 97.56           C  
ATOM   2218  CD2 LEU B 276     -16.601  10.774   4.944  1.00 97.56           C  
ATOM   2219  N   THR B 277     -16.812   7.642   1.301  1.00 96.94           N  
ATOM   2220  CA  THR B 277     -16.471   7.056   0.010  1.00 96.94           C  
ATOM   2221  C   THR B 277     -15.108   7.552  -0.466  1.00 96.94           C  
ATOM   2222  CB  THR B 277     -17.538   7.381  -1.051  1.00 96.94           C  
ATOM   2223  O   THR B 277     -14.526   8.457   0.136  1.00 96.94           O  
ATOM   2224  CG2 THR B 277     -18.924   6.945  -0.589  1.00 96.94           C  
ATOM   2225  OG1 THR B 277     -17.549   8.794  -1.291  1.00 96.94           O  
ATOM   2226  N   ILE B 278     -14.617   6.940  -1.555  1.00 97.45           N  
ATOM   2227  CA  ILE B 278     -13.347   7.366  -2.133  1.00 97.45           C  
ATOM   2228  C   ILE B 278     -13.463   8.807  -2.627  1.00 97.45           C  
ATOM   2229  CB  ILE B 278     -12.912   6.437  -3.288  1.00 97.45           C  
ATOM   2230  O   ILE B 278     -12.557   9.616  -2.417  1.00 97.45           O  
ATOM   2231  CG1 ILE B 278     -12.555   5.047  -2.749  1.00 97.45           C  
ATOM   2232  CG2 ILE B 278     -11.735   7.045  -4.057  1.00 97.45           C  
ATOM   2233  CD1 ILE B 278     -12.193   4.038  -3.830  1.00 97.45           C  
ATOM   2234  N   LYS B 279     -14.558   9.189  -3.186  1.00 97.42           N  
ATOM   2235  CA  LYS B 279     -14.799  10.552  -3.650  1.00 97.42           C  
ATOM   2236  C   LYS B 279     -14.870  11.528  -2.479  1.00 97.42           C  
ATOM   2237  CB  LYS B 279     -16.090  10.620  -4.467  1.00 97.42           C  
ATOM   2238  O   LYS B 279     -14.326  12.631  -2.550  1.00 97.42           O  
ATOM   2239  CG  LYS B 279     -15.964  10.051  -5.873  1.00 97.42           C  
ATOM   2240  CD  LYS B 279     -17.263  10.198  -6.655  1.00 97.42           C  
ATOM   2241  CE  LYS B 279     -17.161   9.561  -8.034  1.00 97.42           C  
ATOM   2242  NZ  LYS B 279     -18.459   9.626  -8.771  1.00 97.42           N  
ATOM   2243  N   GLY B 280     -15.595  11.122  -1.475  1.00 97.50           N  
ATOM   2244  CA  GLY B 280     -15.703  11.956  -0.288  1.00 97.50           C  
ATOM   2245  C   GLY B 280     -14.362  12.248   0.359  1.00 97.50           C  
ATOM   2246  O   GLY B 280     -14.084  13.388   0.737  1.00 97.50           O  
ATOM   2247  N   HIS B 281     -13.586  11.209   0.477  1.00 97.84           N  
ATOM   2248  CA  HIS B 281     -12.249  11.356   1.040  1.00 97.84           C  
ATOM   2249  C   HIS B 281     -11.382  12.261   0.171  1.00 97.84           C  
ATOM   2250  CB  HIS B 281     -11.583   9.988   1.201  1.00 97.84           C  
ATOM   2251  O   HIS B 281     -10.661  13.118   0.687  1.00 97.84           O  
ATOM   2252  CG  HIS B 281     -10.397  10.001   2.112  1.00 97.84           C  
ATOM   2253  CD2 HIS B 281     -10.303   9.826   3.451  1.00 97.84           C  
ATOM   2254  ND1 HIS B 281      -9.114  10.220   1.660  1.00 97.84           N  
ATOM   2255  CE1 HIS B 281      -8.279  10.177   2.685  1.00 97.84           C  
ATOM   2256  NE2 HIS B 281      -8.975   9.940   3.783  1.00 97.84           N  
ATOM   2257  N   ALA B 282     -11.459  12.157  -1.152  1.00 98.29           N  
ATOM   2258  CA  ALA B 282     -10.663  12.900  -2.125  1.00 98.29           C  
ATOM   2259  C   ALA B 282     -11.084  14.366  -2.173  1.00 98.29           C  
ATOM   2260  CB  ALA B 282     -10.787  12.268  -3.509  1.00 98.29           C  
ATOM   2261  O   ALA B 282     -10.325  15.222  -2.635  1.00 98.29           O  
ATOM   2262  N   LYS B 283     -12.251  14.693  -1.753  1.00 98.03           N  
ATOM   2263  CA  LYS B 283     -12.710  16.078  -1.703  1.00 98.03           C  
ATOM   2264  C   LYS B 283     -11.850  16.909  -0.756  1.00 98.03           C  
ATOM   2265  CB  LYS B 283     -14.177  16.142  -1.273  1.00 98.03           C  
ATOM   2266  O   LYS B 283     -11.669  18.110  -0.965  1.00 98.03           O  
ATOM   2267  CG  LYS B 283     -15.165  15.883  -2.401  1.00 98.03           C  
ATOM   2268  CD  LYS B 283     -16.601  16.115  -1.950  1.00 98.03           C  
ATOM   2269  CE  LYS B 283     -17.587  15.902  -3.090  1.00 98.03           C  
ATOM   2270  NZ  LYS B 283     -19.001  16.063  -2.637  1.00 98.03           N  
ATOM   2271  N   CYS B 284     -11.390  16.226   0.294  1.00 98.15           N  
ATOM   2272  CA  CYS B 284     -10.459  16.905   1.189  1.00 98.15           C  
ATOM   2273  C   CYS B 284      -9.195  17.321   0.446  1.00 98.15           C  
ATOM   2274  CB  CYS B 284     -10.096  16.003   2.368  1.00 98.15           C  
ATOM   2275  O   CYS B 284      -8.725  18.450   0.597  1.00 98.15           O  
ATOM   2276  SG  CYS B 284     -11.514  15.511   3.373  1.00 98.15           S  
ATOM   2277  N   VAL B 285      -8.678  16.410  -0.378  1.00 98.37           N  
ATOM   2278  CA  VAL B 285      -7.468  16.669  -1.151  1.00 98.37           C  
ATOM   2279  C   VAL B 285      -7.725  17.793  -2.152  1.00 98.37           C  
ATOM   2280  CB  VAL B 285      -6.982  15.401  -1.887  1.00 98.37           C  
ATOM   2281  O   VAL B 285      -6.922  18.721  -2.273  1.00 98.37           O  
ATOM   2282  CG1 VAL B 285      -5.764  15.713  -2.755  1.00 98.37           C  
ATOM   2283  CG2 VAL B 285      -6.659  14.294  -0.885  1.00 98.37           C  
ATOM   2284  N   GLU B 286      -8.808  17.715  -2.784  1.00 97.87           N  
ATOM   2285  CA  GLU B 286      -9.192  18.721  -3.770  1.00 97.87           C  
ATOM   2286  C   GLU B 286      -9.297  20.105  -3.135  1.00 97.87           C  
ATOM   2287  CB  GLU B 286     -10.519  18.345  -4.435  1.00 97.87           C  
ATOM   2288  O   GLU B 286      -8.825  21.092  -3.702  1.00 97.87           O  
ATOM   2289  CG  GLU B 286     -10.930  19.283  -5.560  1.00 97.87           C  
ATOM   2290  CD  GLU B 286     -12.259  18.908  -6.197  1.00 97.87           C  
ATOM   2291  OE1 GLU B 286     -12.628  19.510  -7.231  1.00 97.87           O  
ATOM   2292  OE2 GLU B 286     -12.938  18.007  -5.656  1.00 97.87           O  
ATOM   2293  N   PHE B 287      -9.876  20.140  -2.004  1.00 98.58           N  
ATOM   2294  CA  PHE B 287     -10.089  21.404  -1.310  1.00 98.58           C  
ATOM   2295  C   PHE B 287      -8.762  22.007  -0.864  1.00 98.58           C  
ATOM   2296  CB  PHE B 287     -11.009  21.207  -0.101  1.00 98.58           C  
ATOM   2297  O   PHE B 287      -8.516  23.198  -1.067  1.00 98.58           O  
ATOM   2298  CG  PHE B 287     -11.390  22.490   0.587  1.00 98.58           C  
ATOM   2299  CD1 PHE B 287     -10.943  22.765   1.874  1.00 98.58           C  
ATOM   2300  CD2 PHE B 287     -12.196  23.423  -0.053  1.00 98.58           C  
ATOM   2301  CE1 PHE B 287     -11.294  23.951   2.513  1.00 98.58           C  
ATOM   2302  CE2 PHE B 287     -12.551  24.611   0.579  1.00 98.58           C  
ATOM   2303  CZ  PHE B 287     -12.100  24.873   1.863  1.00 98.58           C  
ATOM   2304  N   VAL B 288      -7.922  21.270  -0.251  1.00 98.70           N  
ATOM   2305  CA  VAL B 288      -6.630  21.747   0.233  1.00 98.70           C  
ATOM   2306  C   VAL B 288      -5.761  22.172  -0.949  1.00 98.70           C  
ATOM   2307  CB  VAL B 288      -5.903  20.669   1.068  1.00 98.70           C  
ATOM   2308  O   VAL B 288      -5.042  23.171  -0.871  1.00 98.70           O  
ATOM   2309  CG1 VAL B 288      -4.517  21.155   1.487  1.00 98.70           C  
ATOM   2310  CG2 VAL B 288      -6.735  20.294   2.293  1.00 98.70           C  
ATOM   2311  N   LYS B 289      -5.811  21.436  -2.031  1.00 97.48           N  
ATOM   2312  CA  LYS B 289      -5.077  21.737  -3.256  1.00 97.48           C  
ATOM   2313  C   LYS B 289      -5.471  23.103  -3.811  1.00 97.48           C  
ATOM   2314  CB  LYS B 289      -5.320  20.654  -4.308  1.00 97.48           C  
ATOM   2315  O   LYS B 289      -4.641  23.808  -4.388  1.00 97.48           O  
ATOM   2316  CG  LYS B 289      -4.571  20.880  -5.613  1.00 97.48           C  
ATOM   2317  CD  LYS B 289      -4.919  19.818  -6.648  1.00 97.48           C  
ATOM   2318  CE  LYS B 289      -4.475  20.230  -8.045  1.00 97.48           C  
ATOM   2319  NZ  LYS B 289      -5.175  19.443  -9.104  1.00 97.48           N  
ATOM   2320  N   SER B 290      -6.616  23.532  -3.602  1.00 96.90           N  
ATOM   2321  CA  SER B 290      -7.147  24.777  -4.148  1.00 96.90           C  
ATOM   2322  C   SER B 290      -6.453  25.989  -3.536  1.00 96.90           C  
ATOM   2323  CB  SER B 290      -8.655  24.867  -3.907  1.00 96.90           C  
ATOM   2324  O   SER B 290      -6.504  27.087  -4.094  1.00 96.90           O  
ATOM   2325  OG  SER B 290      -8.930  25.164  -2.549  1.00 96.90           O  
ATOM   2326  N   PHE B 291      -5.777  25.849  -2.480  1.00 97.34           N  
ATOM   2327  CA  PHE B 291      -5.100  26.960  -1.823  1.00 97.34           C  
ATOM   2328  C   PHE B 291      -3.749  27.233  -2.473  1.00 97.34           C  
ATOM   2329  CB  PHE B 291      -4.915  26.671  -0.330  1.00 97.34           C  
ATOM   2330  O   PHE B 291      -3.113  28.251  -2.192  1.00 97.34           O  
ATOM   2331  CG  PHE B 291      -6.196  26.704   0.458  1.00 97.34           C  
ATOM   2332  CD1 PHE B 291      -6.766  27.914   0.836  1.00 97.34           C  
ATOM   2333  CD2 PHE B 291      -6.832  25.524   0.822  1.00 97.34           C  
ATOM   2334  CE1 PHE B 291      -7.952  27.947   1.566  1.00 97.34           C  
ATOM   2335  CE2 PHE B 291      -8.018  25.549   1.551  1.00 97.34           C  
ATOM   2336  CZ  PHE B 291      -8.575  26.762   1.923  1.00 97.34           C  
ATOM   2337  N   ASN B 292      -3.284  26.370  -3.325  1.00 95.69           N  
ATOM   2338  CA  ASN B 292      -2.101  26.545  -4.160  1.00 95.69           C  
ATOM   2339  C   ASN B 292      -0.851  26.788  -3.319  1.00 95.69           C  
ATOM   2340  CB  ASN B 292      -2.307  27.693  -5.150  1.00 95.69           C  
ATOM   2341  O   ASN B 292      -0.052  27.673  -3.629  1.00 95.69           O  
ATOM   2342  CG  ASN B 292      -2.574  27.208  -6.561  1.00 95.69           C  
ATOM   2343  ND2 ASN B 292      -2.471  28.112  -7.528  1.00 95.69           N  
ATOM   2344  OD1 ASN B 292      -2.873  26.031  -6.780  1.00 95.69           O  
ATOM   2345  N   LEU B 293      -0.662  26.057  -2.211  1.00 97.88           N  
ATOM   2346  CA  LEU B 293       0.539  26.045  -1.382  1.00 97.88           C  
ATOM   2347  C   LEU B 293       1.339  24.766  -1.602  1.00 97.88           C  
ATOM   2348  CB  LEU B 293       0.171  26.183   0.097  1.00 97.88           C  
ATOM   2349  O   LEU B 293       0.782  23.743  -2.009  1.00 97.88           O  
ATOM   2350  CG  LEU B 293      -0.481  27.502   0.514  1.00 97.88           C  
ATOM   2351  CD1 LEU B 293      -0.987  27.413   1.950  1.00 97.88           C  
ATOM   2352  CD2 LEU B 293       0.503  28.657   0.360  1.00 97.88           C  
ATOM   2353  N   PRO B 294       2.756  24.894  -1.432  1.00 98.40           N  
ATOM   2354  CA  PRO B 294       3.481  23.621  -1.447  1.00 98.40           C  
ATOM   2355  C   PRO B 294       2.845  22.569  -0.541  1.00 98.40           C  
ATOM   2356  CB  PRO B 294       4.875  24.003  -0.945  1.00 98.40           C  
ATOM   2357  O   PRO B 294       2.573  22.841   0.631  1.00 98.40           O  
ATOM   2358  CG  PRO B 294       4.978  25.475  -1.184  1.00 98.40           C  
ATOM   2359  CD  PRO B 294       3.612  26.080  -1.031  1.00 98.40           C  
ATOM   2360  N   MET B 295       2.624  21.410  -1.115  1.00 98.78           N  
ATOM   2361  CA  MET B 295       1.850  20.415  -0.379  1.00 98.78           C  
ATOM   2362  C   MET B 295       2.537  19.055  -0.415  1.00 98.78           C  
ATOM   2363  CB  MET B 295       0.436  20.303  -0.951  1.00 98.78           C  
ATOM   2364  O   MET B 295       2.942  18.587  -1.481  1.00 98.78           O  
ATOM   2365  CG  MET B 295      -0.438  19.290  -0.229  1.00 98.78           C  
ATOM   2366  SD  MET B 295      -2.127  19.185  -0.940  1.00 98.78           S  
ATOM   2367  CE  MET B 295      -1.743  18.499  -2.576  1.00 98.78           C  
ATOM   2368  N   LEU B 296       2.721  18.500   0.791  1.00 98.90           N  
ATOM   2369  CA  LEU B 296       3.181  17.125   0.948  1.00 98.90           C  
ATOM   2370  C   LEU B 296       2.016  16.196   1.273  1.00 98.90           C  
ATOM   2371  CB  LEU B 296       4.241  17.037   2.049  1.00 98.90           C  
ATOM   2372  O   LEU B 296       1.324  16.388   2.276  1.00 98.90           O  
ATOM   2373  CG  LEU B 296       4.725  15.633   2.414  1.00 98.90           C  
ATOM   2374  CD1 LEU B 296       5.345  14.953   1.198  1.00 98.90           C  
ATOM   2375  CD2 LEU B 296       5.722  15.693   3.566  1.00 98.90           C  
ATOM   2376  N   MET B 297       1.752  15.173   0.423  1.00 98.85           N  
ATOM   2377  CA  MET B 297       0.699  14.182   0.627  1.00 98.85           C  
ATOM   2378  C   MET B 297       1.285  12.856   1.101  1.00 98.85           C  
ATOM   2379  CB  MET B 297      -0.098  13.970  -0.661  1.00 98.85           C  
ATOM   2380  O   MET B 297       2.190  12.310   0.467  1.00 98.85           O  
ATOM   2381  CG  MET B 297      -0.895  15.189  -1.096  1.00 98.85           C  
ATOM   2382  SD  MET B 297      -1.748  14.936  -2.700  1.00 98.85           S  
ATOM   2383  CE  MET B 297      -2.939  13.651  -2.231  1.00 98.85           C  
ATOM   2384  N   LEU B 298       0.786  12.399   2.181  1.00 98.66           N  
ATOM   2385  CA  LEU B 298       1.292  11.164   2.770  1.00 98.66           C  
ATOM   2386  C   LEU B 298       0.160  10.171   3.009  1.00 98.66           C  
ATOM   2387  CB  LEU B 298       2.017  11.455   4.087  1.00 98.66           C  
ATOM   2388  O   LEU B 298      -1.006  10.563   3.100  1.00 98.66           O  
ATOM   2389  CG  LEU B 298       3.267  12.332   3.993  1.00 98.66           C  
ATOM   2390  CD1 LEU B 298       3.613  12.909   5.361  1.00 98.66           C  
ATOM   2391  CD2 LEU B 298       4.439  11.535   3.431  1.00 98.66           C  
ATOM   2392  N   GLY B 299       0.482   8.942   3.019  1.00 96.02           N  
ATOM   2393  CA  GLY B 299      -0.500   7.902   3.280  1.00 96.02           C  
ATOM   2394  C   GLY B 299      -0.825   7.744   4.753  1.00 96.02           C  
ATOM   2395  O   GLY B 299      -0.978   8.735   5.470  1.00 96.02           O  
ATOM   2396  N   GLY B 300      -0.984   6.632   5.152  1.00 88.63           N  
ATOM   2397  CA  GLY B 300      -1.300   6.271   6.525  1.00 88.63           C  
ATOM   2398  C   GLY B 300      -2.691   5.685   6.683  1.00 88.63           C  
ATOM   2399  O   GLY B 300      -3.537   5.834   5.799  1.00 88.63           O  
ATOM   2400  N   GLY B 301      -2.782   4.911   7.684  1.00 90.10           N  
ATOM   2401  CA  GLY B 301      -4.056   4.280   7.992  1.00 90.10           C  
ATOM   2402  C   GLY B 301      -4.607   3.457   6.844  1.00 90.10           C  
ATOM   2403  O   GLY B 301      -3.949   3.300   5.813  1.00 90.10           O  
ATOM   2404  N   GLY B 302      -5.747   2.802   7.020  1.00 91.43           N  
ATOM   2405  CA  GLY B 302      -6.376   1.915   6.054  1.00 91.43           C  
ATOM   2406  C   GLY B 302      -5.942   0.469   6.201  1.00 91.43           C  
ATOM   2407  O   GLY B 302      -4.749   0.164   6.136  1.00 91.43           O  
ATOM   2408  N   TYR B 303      -6.927  -0.364   6.324  1.00 85.66           N  
ATOM   2409  CA  TYR B 303      -6.556  -1.729   6.680  1.00 85.66           C  
ATOM   2410  C   TYR B 303      -7.328  -2.740   5.841  1.00 85.66           C  
ATOM   2411  CB  TYR B 303      -6.809  -1.984   8.169  1.00 85.66           C  
ATOM   2412  O   TYR B 303      -7.331  -3.935   6.145  1.00 85.66           O  
ATOM   2413  CG  TYR B 303      -6.144  -0.979   9.078  1.00 85.66           C  
ATOM   2414  CD1 TYR B 303      -4.769  -1.010   9.295  1.00 85.66           C  
ATOM   2415  CD2 TYR B 303      -6.890   0.002   9.723  1.00 85.66           C  
ATOM   2416  CE1 TYR B 303      -4.152  -0.087  10.134  1.00 85.66           C  
ATOM   2417  CE2 TYR B 303      -6.285   0.930  10.563  1.00 85.66           C  
ATOM   2418  OH  TYR B 303      -4.313   1.794  11.594  1.00 85.66           O  
ATOM   2419  CZ  TYR B 303      -4.917   0.878  10.762  1.00 85.66           C  
ATOM   2420  N   THR B 304      -7.954  -2.225   4.925  1.00 85.61           N  
ATOM   2421  CA  THR B 304      -8.453  -2.983   3.783  1.00 85.61           C  
ATOM   2422  C   THR B 304      -7.667  -2.640   2.521  1.00 85.61           C  
ATOM   2423  CB  THR B 304      -9.951  -2.715   3.546  1.00 85.61           C  
ATOM   2424  O   THR B 304      -7.972  -1.659   1.840  1.00 85.61           O  
ATOM   2425  CG2 THR B 304     -10.515  -3.648   2.479  1.00 85.61           C  
ATOM   2426  OG1 THR B 304     -10.667  -2.920   4.771  1.00 85.61           O  
ATOM   2427  N   ILE B 305      -6.715  -3.405   2.225  1.00 85.12           N  
ATOM   2428  CA  ILE B 305      -5.624  -3.074   1.315  1.00 85.12           C  
ATOM   2429  C   ILE B 305      -6.186  -2.738  -0.065  1.00 85.12           C  
ATOM   2430  CB  ILE B 305      -4.604  -4.230   1.211  1.00 85.12           C  
ATOM   2431  O   ILE B 305      -5.667  -1.858  -0.756  1.00 85.12           O  
ATOM   2432  CG1 ILE B 305      -5.286  -5.499   0.687  1.00 85.12           C  
ATOM   2433  CG2 ILE B 305      -3.938  -4.487   2.566  1.00 85.12           C  
ATOM   2434  CD1 ILE B 305      -4.323  -6.636   0.373  1.00 85.12           C  
ATOM   2435  N   ARG B 306      -7.212  -3.406  -0.579  1.00 86.64           N  
ATOM   2436  CA  ARG B 306      -7.775  -3.110  -1.893  1.00 86.64           C  
ATOM   2437  C   ARG B 306      -8.389  -1.715  -1.924  1.00 86.64           C  
ATOM   2438  CB  ARG B 306      -8.828  -4.154  -2.274  1.00 86.64           C  
ATOM   2439  O   ARG B 306      -8.257  -0.995  -2.916  1.00 86.64           O  
ATOM   2440  CG  ARG B 306      -9.989  -4.244  -1.296  1.00 86.64           C  
ATOM   2441  CD  ARG B 306     -10.962  -5.351  -1.677  1.00 86.64           C  
ATOM   2442  NE  ARG B 306     -12.088  -5.421  -0.749  1.00 86.64           N  
ATOM   2443  NH1 ARG B 306     -13.012  -7.317  -1.690  1.00 86.64           N  
ATOM   2444  NH2 ARG B 306     -14.015  -6.322   0.115  1.00 86.64           N  
ATOM   2445  CZ  ARG B 306     -13.036  -6.353  -0.777  1.00 86.64           C  
ATOM   2446  N   ASN B 307      -9.113  -1.330  -0.866  1.00 90.98           N  
ATOM   2447  CA  ASN B 307      -9.736  -0.012  -0.799  1.00 90.98           C  
ATOM   2448  C   ASN B 307      -8.696   1.091  -0.628  1.00 90.98           C  
ATOM   2449  CB  ASN B 307     -10.758   0.041   0.339  1.00 90.98           C  
ATOM   2450  O   ASN B 307      -8.857   2.190  -1.162  1.00 90.98           O  
ATOM   2451  CG  ASN B 307     -11.961  -0.846   0.085  1.00 90.98           C  
ATOM   2452  ND2 ASN B 307     -12.722  -1.128   1.136  1.00 90.98           N  
ATOM   2453  OD1 ASN B 307     -12.204  -1.275  -1.046  1.00 90.98           O  
ATOM   2454  N   VAL B 308      -7.650   0.754   0.098  1.00 94.54           N  
ATOM   2455  CA  VAL B 308      -6.552   1.701   0.258  1.00 94.54           C  
ATOM   2456  C   VAL B 308      -5.943   2.022  -1.106  1.00 94.54           C  
ATOM   2457  CB  VAL B 308      -5.465   1.155   1.211  1.00 94.54           C  
ATOM   2458  O   VAL B 308      -5.761   3.192  -1.451  1.00 94.54           O  
ATOM   2459  CG1 VAL B 308      -4.234   2.059   1.201  1.00 94.54           C  
ATOM   2460  CG2 VAL B 308      -6.020   1.017   2.628  1.00 94.54           C  
ATOM   2461  N   ALA B 309      -5.656   0.937  -1.884  1.00 94.17           N  
ATOM   2462  CA  ALA B 309      -5.042   1.089  -3.201  1.00 94.17           C  
ATOM   2463  C   ALA B 309      -5.933   1.909  -4.130  1.00 94.17           C  
ATOM   2464  CB  ALA B 309      -4.755  -0.279  -3.815  1.00 94.17           C  
ATOM   2465  O   ALA B 309      -5.448   2.785  -4.851  1.00 94.17           O  
ATOM   2466  N   ARG B 310      -7.223   1.754  -4.088  1.00 96.41           N  
ATOM   2467  CA  ARG B 310      -8.165   2.532  -4.887  1.00 96.41           C  
ATOM   2468  C   ARG B 310      -8.142   4.002  -4.483  1.00 96.41           C  
ATOM   2469  CB  ARG B 310      -9.582   1.972  -4.745  1.00 96.41           C  
ATOM   2470  O   ARG B 310      -8.049   4.885  -5.338  1.00 96.41           O  
ATOM   2471  CG  ARG B 310      -9.774   0.611  -5.394  1.00 96.41           C  
ATOM   2472  CD  ARG B 310     -11.195   0.095  -5.213  1.00 96.41           C  
ATOM   2473  NE  ARG B 310     -11.389  -1.193  -5.874  1.00 96.41           N  
ATOM   2474  NH1 ARG B 310     -11.962  -2.329  -3.946  1.00 96.41           N  
ATOM   2475  NH2 ARG B 310     -11.897  -3.431  -5.955  1.00 96.41           N  
ATOM   2476  CZ  ARG B 310     -11.749  -2.315  -5.257  1.00 96.41           C  
ATOM   2477  N   CYS B 311      -8.210   4.231  -3.220  1.00 97.89           N  
ATOM   2478  CA  CYS B 311      -8.295   5.578  -2.667  1.00 97.89           C  
ATOM   2479  C   CYS B 311      -7.051   6.388  -3.013  1.00 97.89           C  
ATOM   2480  CB  CYS B 311      -8.475   5.524  -1.151  1.00 97.89           C  
ATOM   2481  O   CYS B 311      -7.154   7.493  -3.549  1.00 97.89           O  
ATOM   2482  SG  CYS B 311      -8.557   7.151  -0.370  1.00 97.89           S  
ATOM   2483  N   TRP B 312      -5.921   5.842  -2.766  1.00 98.62           N  
ATOM   2484  CA  TRP B 312      -4.673   6.562  -3.002  1.00 98.62           C  
ATOM   2485  C   TRP B 312      -4.438   6.769  -4.495  1.00 98.62           C  
ATOM   2486  CB  TRP B 312      -3.492   5.807  -2.386  1.00 98.62           C  
ATOM   2487  O   TRP B 312      -3.860   7.779  -4.904  1.00 98.62           O  
ATOM   2488  CG  TRP B 312      -3.440   5.873  -0.889  1.00 98.62           C  
ATOM   2489  CD1 TRP B 312      -4.198   6.667  -0.073  1.00 98.62           C  
ATOM   2490  CD2 TRP B 312      -2.581   5.118  -0.030  1.00 98.62           C  
ATOM   2491  CE2 TRP B 312      -2.872   5.505   1.297  1.00 98.62           C  
ATOM   2492  CE3 TRP B 312      -1.592   4.150  -0.254  1.00 98.62           C  
ATOM   2493  NE1 TRP B 312      -3.861   6.450   1.243  1.00 98.62           N  
ATOM   2494  CH2 TRP B 312      -1.246   4.011   2.150  1.00 98.62           C  
ATOM   2495  CZ2 TRP B 312      -2.209   4.956   2.397  1.00 98.62           C  
ATOM   2496  CZ3 TRP B 312      -0.933   3.605   0.843  1.00 98.62           C  
ATOM   2497  N   THR B 313      -4.906   5.858  -5.310  1.00 98.05           N  
ATOM   2498  CA  THR B 313      -4.849   6.035  -6.757  1.00 98.05           C  
ATOM   2499  C   THR B 313      -5.706   7.221  -7.190  1.00 98.05           C  
ATOM   2500  CB  THR B 313      -5.315   4.766  -7.494  1.00 98.05           C  
ATOM   2501  O   THR B 313      -5.246   8.084  -7.941  1.00 98.05           O  
ATOM   2502  CG2 THR B 313      -5.256   4.955  -9.006  1.00 98.05           C  
ATOM   2503  OG1 THR B 313      -4.468   3.670  -7.127  1.00 98.05           O  
ATOM   2504  N   TYR B 314      -6.871   7.252  -6.658  1.00 98.67           N  
ATOM   2505  CA  TYR B 314      -7.780   8.337  -7.010  1.00 98.67           C  
ATOM   2506  C   TYR B 314      -7.257   9.674  -6.498  1.00 98.67           C  
ATOM   2507  CB  TYR B 314      -9.178   8.072  -6.443  1.00 98.67           C  
ATOM   2508  O   TYR B 314      -7.336  10.687  -7.197  1.00 98.67           O  
ATOM   2509  CG  TYR B 314     -10.224   9.046  -6.929  1.00 98.67           C  
ATOM   2510  CD1 TYR B 314     -10.832   9.941  -6.051  1.00 98.67           C  
ATOM   2511  CD2 TYR B 314     -10.608   9.073  -8.265  1.00 98.67           C  
ATOM   2512  CE1 TYR B 314     -11.798  10.839  -6.494  1.00 98.67           C  
ATOM   2513  CE2 TYR B 314     -11.572   9.967  -8.719  1.00 98.67           C  
ATOM   2514  OH  TYR B 314     -13.116  11.732  -8.271  1.00 98.67           O  
ATOM   2515  CZ  TYR B 314     -12.160  10.845  -7.827  1.00 98.67           C  
ATOM   2516  N   GLU B 315      -6.770   9.721  -5.369  1.00 98.67           N  
ATOM   2517  CA  GLU B 315      -6.235  10.948  -4.787  1.00 98.67           C  
ATOM   2518  C   GLU B 315      -5.008  11.433  -5.555  1.00 98.67           C  
ATOM   2519  CB  GLU B 315      -5.882  10.736  -3.313  1.00 98.67           C  
ATOM   2520  O   GLU B 315      -4.774  12.639  -5.664  1.00 98.67           O  
ATOM   2521  CG  GLU B 315      -7.095  10.642  -2.398  1.00 98.67           C  
ATOM   2522  CD  GLU B 315      -6.730  10.468  -0.933  1.00 98.67           C  
ATOM   2523  OE1 GLU B 315      -7.628  10.571  -0.067  1.00 98.67           O  
ATOM   2524  OE2 GLU B 315      -5.535  10.229  -0.648  1.00 98.67           O  
ATOM   2525  N   THR B 316      -4.220  10.496  -6.009  1.00 98.51           N  
ATOM   2526  CA  THR B 316      -3.125  10.881  -6.893  1.00 98.51           C  
ATOM   2527  C   THR B 316      -3.661  11.518  -8.172  1.00 98.51           C  
ATOM   2528  CB  THR B 316      -2.243   9.671  -7.249  1.00 98.51           C  
ATOM   2529  O   THR B 316      -3.119  12.517  -8.649  1.00 98.51           O  
ATOM   2530  CG2 THR B 316      -1.046  10.092  -8.096  1.00 98.51           C  
ATOM   2531  OG1 THR B 316      -1.768   9.061  -6.042  1.00 98.51           O  
ATOM   2532  N   ALA B 317      -4.710  10.965  -8.722  1.00 98.16           N  
ATOM   2533  CA  ALA B 317      -5.344  11.523  -9.913  1.00 98.16           C  
ATOM   2534  C   ALA B 317      -5.843  12.942  -9.655  1.00 98.16           C  
ATOM   2535  CB  ALA B 317      -6.498  10.632 -10.368  1.00 98.16           C  
ATOM   2536  O   ALA B 317      -5.724  13.815 -10.518  1.00 98.16           O  
ATOM   2537  N   VAL B 318      -6.390  13.162  -8.467  1.00 98.05           N  
ATOM   2538  CA  VAL B 318      -6.872  14.484  -8.079  1.00 98.05           C  
ATOM   2539  C   VAL B 318      -5.699  15.458  -7.996  1.00 98.05           C  
ATOM   2540  CB  VAL B 318      -7.625  14.440  -6.731  1.00 98.05           C  
ATOM   2541  O   VAL B 318      -5.792  16.593  -8.471  1.00 98.05           O  
ATOM   2542  CG1 VAL B 318      -7.922  15.853  -6.232  1.00 98.05           C  
ATOM   2543  CG2 VAL B 318      -8.917  13.636  -6.867  1.00 98.05           C  
ATOM   2544  N   ALA B 319      -4.607  14.993  -7.464  1.00 97.69           N  
ATOM   2545  CA  ALA B 319      -3.407  15.821  -7.379  1.00 97.69           C  
ATOM   2546  C   ALA B 319      -2.905  16.204  -8.769  1.00 97.69           C  
ATOM   2547  CB  ALA B 319      -2.311  15.093  -6.604  1.00 97.69           C  
ATOM   2548  O   ALA B 319      -2.389  17.307  -8.967  1.00 97.69           O  
ATOM   2549  N   LEU B 320      -3.126  15.354  -9.737  1.00 96.80           N  
ATOM   2550  CA  LEU B 320      -2.650  15.537 -11.103  1.00 96.80           C  
ATOM   2551  C   LEU B 320      -3.705  16.232 -11.958  1.00 96.80           C  
ATOM   2552  CB  LEU B 320      -2.279  14.189 -11.727  1.00 96.80           C  
ATOM   2553  O   LEU B 320      -3.469  16.515 -13.135  1.00 96.80           O  
ATOM   2554  CG  LEU B 320      -1.044  13.493 -11.152  1.00 96.80           C  
ATOM   2555  CD1 LEU B 320      -0.971  12.052 -11.644  1.00 96.80           C  
ATOM   2556  CD2 LEU B 320       0.222  14.256 -11.525  1.00 96.80           C  
ATOM   2557  N   ASP B 321      -4.860  16.501 -11.458  1.00 96.13           N  
ATOM   2558  CA  ASP B 321      -5.975  17.076 -12.203  1.00 96.13           C  
ATOM   2559  C   ASP B 321      -6.329  16.215 -13.414  1.00 96.13           C  
ATOM   2560  CB  ASP B 321      -5.644  18.501 -12.650  1.00 96.13           C  
ATOM   2561  O   ASP B 321      -6.508  16.732 -14.519  1.00 96.13           O  
ATOM   2562  CG  ASP B 321      -5.519  19.473 -11.490  1.00 96.13           C  
ATOM   2563  OD1 ASP B 321      -6.368  19.440 -10.573  1.00 96.13           O  
ATOM   2564  OD2 ASP B 321      -4.566  20.281 -11.494  1.00 96.13           O  
ATOM   2565  N   THR B 322      -6.343  14.883 -13.127  1.00 94.40           N  
ATOM   2566  CA  THR B 322      -6.632  13.936 -14.198  1.00 94.40           C  
ATOM   2567  C   THR B 322      -7.857  13.092 -13.858  1.00 94.40           C  
ATOM   2568  CB  THR B 322      -5.429  13.013 -14.469  1.00 94.40           C  
ATOM   2569  O   THR B 322      -7.948  12.533 -12.762  1.00 94.40           O  
ATOM   2570  CG2 THR B 322      -5.707  12.076 -15.639  1.00 94.40           C  
ATOM   2571  OG1 THR B 322      -4.280  13.813 -14.775  1.00 94.40           O  
ATOM   2572  N   GLU B 323      -8.774  13.040 -14.653  1.00 95.22           N  
ATOM   2573  CA  GLU B 323      -9.937  12.174 -14.486  1.00 95.22           C  
ATOM   2574  C   GLU B 323      -9.628  10.745 -14.922  1.00 95.22           C  
ATOM   2575  CB  GLU B 323     -11.130  12.718 -15.275  1.00 95.22           C  
ATOM   2576  O   GLU B 323      -9.043  10.527 -15.985  1.00 95.22           O  
ATOM   2577  CG  GLU B 323     -11.822  13.899 -14.609  1.00 95.22           C  
ATOM   2578  CD  GLU B 323     -13.143  14.268 -15.264  1.00 95.22           C  
ATOM   2579  OE1 GLU B 323     -13.841  15.174 -14.754  1.00 95.22           O  
ATOM   2580  OE2 GLU B 323     -13.483  13.647 -16.295  1.00 95.22           O  
ATOM   2581  N   ILE B 324     -10.024   9.860 -14.101  1.00 94.92           N  
ATOM   2582  CA  ILE B 324      -9.754   8.463 -14.424  1.00 94.92           C  
ATOM   2583  C   ILE B 324     -11.054   7.664 -14.386  1.00 94.92           C  
ATOM   2584  CB  ILE B 324      -8.718   7.850 -13.456  1.00 94.92           C  
ATOM   2585  O   ILE B 324     -11.957   7.972 -13.604  1.00 94.92           O  
ATOM   2586  CG1 ILE B 324      -9.193   7.993 -12.005  1.00 94.92           C  
ATOM   2587  CG2 ILE B 324      -7.346   8.501 -13.649  1.00 94.92           C  
ATOM   2588  CD1 ILE B 324      -8.296   7.300 -10.989  1.00 94.92           C  
ATOM   2589  N   PRO B 325     -11.147   6.633 -15.217  1.00 92.08           N  
ATOM   2590  CA  PRO B 325     -12.369   5.827 -15.288  1.00 92.08           C  
ATOM   2591  C   PRO B 325     -12.634   5.045 -14.004  1.00 92.08           C  
ATOM   2592  CB  PRO B 325     -12.099   4.879 -16.459  1.00 92.08           C  
ATOM   2593  O   PRO B 325     -11.693   4.647 -13.312  1.00 92.08           O  
ATOM   2594  CG  PRO B 325     -10.945   5.489 -17.186  1.00 92.08           C  
ATOM   2595  CD  PRO B 325     -10.174   6.346 -16.224  1.00 92.08           C  
ATOM   2596  N   ASN B 326     -13.885   4.834 -13.704  1.00 94.78           N  
ATOM   2597  CA  ASN B 326     -14.309   4.061 -12.541  1.00 94.78           C  
ATOM   2598  C   ASN B 326     -13.974   2.581 -12.700  1.00 94.78           C  
ATOM   2599  CB  ASN B 326     -15.808   4.243 -12.293  1.00 94.78           C  
ATOM   2600  O   ASN B 326     -13.727   1.886 -11.712  1.00 94.78           O  
ATOM   2601  CG  ASN B 326     -16.248   3.694 -10.950  1.00 94.78           C  
ATOM   2602  ND2 ASN B 326     -17.439   3.108 -10.911  1.00 94.78           N  
ATOM   2603  OD1 ASN B 326     -15.524   3.796  -9.956  1.00 94.78           O  
ATOM   2604  N   GLU B 327     -13.961   2.096 -13.927  1.00 88.36           N  
ATOM   2605  CA  GLU B 327     -13.569   0.713 -14.179  1.00 88.36           C  
ATOM   2606  C   GLU B 327     -12.066   0.523 -13.997  1.00 88.36           C  
ATOM   2607  CB  GLU B 327     -13.986   0.284 -15.588  1.00 88.36           C  
ATOM   2608  O   GLU B 327     -11.267   1.278 -14.556  1.00 88.36           O  
ATOM   2609  CG  GLU B 327     -15.491   0.152 -15.771  1.00 88.36           C  
ATOM   2610  CD  GLU B 327     -16.181   1.480 -16.038  1.00 88.36           C  
ATOM   2611  OE1 GLU B 327     -17.432   1.530 -16.015  1.00 88.36           O  
ATOM   2612  OE2 GLU B 327     -15.465   2.479 -16.273  1.00 88.36           O  
ATOM   2613  N   LEU B 328     -11.706  -0.468 -13.244  1.00 85.98           N  
ATOM   2614  CA  LEU B 328     -10.291  -0.708 -12.987  1.00 85.98           C  
ATOM   2615  C   LEU B 328      -9.602  -1.275 -14.224  1.00 85.98           C  
ATOM   2616  CB  LEU B 328     -10.115  -1.666 -11.806  1.00 85.98           C  
ATOM   2617  O   LEU B 328     -10.143  -2.161 -14.890  1.00 85.98           O  
ATOM   2618  CG  LEU B 328     -10.437  -1.101 -10.422  1.00 85.98           C  
ATOM   2619  CD1 LEU B 328     -10.391  -2.209  -9.374  1.00 85.98           C  
ATOM   2620  CD2 LEU B 328      -9.468   0.021 -10.063  1.00 85.98           C  
ATOM   2621  N   PRO B 329      -8.502  -0.730 -14.585  1.00 83.65           N  
ATOM   2622  CA  PRO B 329      -7.724  -1.348 -15.661  1.00 83.65           C  
ATOM   2623  C   PRO B 329      -7.130  -2.696 -15.261  1.00 83.65           C  
ATOM   2624  CB  PRO B 329      -6.619  -0.323 -15.930  1.00 83.65           C  
ATOM   2625  O   PRO B 329      -6.946  -2.965 -14.071  1.00 83.65           O  
ATOM   2626  CG  PRO B 329      -6.410   0.366 -14.621  1.00 83.65           C  
ATOM   2627  CD  PRO B 329      -7.726   0.430 -13.900  1.00 83.65           C  
ATOM   2628  N   TYR B 330      -7.002  -3.495 -16.221  1.00 75.88           N  
ATOM   2629  CA  TYR B 330      -6.304  -4.737 -15.908  1.00 75.88           C  
ATOM   2630  C   TYR B 330      -4.945  -4.454 -15.277  1.00 75.88           C  
ATOM   2631  CB  TYR B 330      -6.127  -5.588 -17.169  1.00 75.88           C  
ATOM   2632  O   TYR B 330      -4.232  -3.544 -15.707  1.00 75.88           O  
ATOM   2633  CG  TYR B 330      -5.789  -7.031 -16.884  1.00 75.88           C  
ATOM   2634  CD1 TYR B 330      -4.474  -7.485 -16.951  1.00 75.88           C  
ATOM   2635  CD2 TYR B 330      -6.784  -7.944 -16.550  1.00 75.88           C  
ATOM   2636  CE1 TYR B 330      -4.158  -8.815 -16.691  1.00 75.88           C  
ATOM   2637  CE2 TYR B 330      -6.480  -9.276 -16.289  1.00 75.88           C  
ATOM   2638  OH  TYR B 330      -4.859 -11.018 -16.104  1.00 75.88           O  
ATOM   2639  CZ  TYR B 330      -5.166  -9.701 -16.362  1.00 75.88           C  
ATOM   2640  N   ASN B 331      -4.685  -5.098 -14.186  1.00 73.86           N  
ATOM   2641  CA  ASN B 331      -3.414  -4.964 -13.483  1.00 73.86           C  
ATOM   2642  C   ASN B 331      -2.985  -6.283 -12.845  1.00 73.86           C  
ATOM   2643  CB  ASN B 331      -3.500  -3.865 -12.423  1.00 73.86           C  
ATOM   2644  O   ASN B 331      -3.728  -7.265 -12.879  1.00 73.86           O  
ATOM   2645  CG  ASN B 331      -4.499  -4.185 -11.328  1.00 73.86           C  
ATOM   2646  ND2 ASN B 331      -5.675  -3.575 -11.402  1.00 73.86           N  
ATOM   2647  OD1 ASN B 331      -4.214  -4.975 -10.423  1.00 73.86           O  
ATOM   2648  N   ASP B 332      -1.757  -6.386 -12.255  1.00 72.43           N  
ATOM   2649  CA  ASP B 332      -1.187  -7.610 -11.703  1.00 72.43           C  
ATOM   2650  C   ASP B 332      -2.018  -8.123 -10.529  1.00 72.43           C  
ATOM   2651  CB  ASP B 332       0.259  -7.377 -11.261  1.00 72.43           C  
ATOM   2652  O   ASP B 332      -1.939  -9.300 -10.172  1.00 72.43           O  
ATOM   2653  CG  ASP B 332       1.206  -7.149 -12.426  1.00 72.43           C  
ATOM   2654  OD1 ASP B 332       0.843  -7.469 -13.579  1.00 72.43           O  
ATOM   2655  OD2 ASP B 332       2.326  -6.647 -12.190  1.00 72.43           O  
ATOM   2656  N   TYR B 333      -2.871  -7.169  -9.932  1.00 74.25           N  
ATOM   2657  CA  TYR B 333      -3.652  -7.531  -8.754  1.00 74.25           C  
ATOM   2658  C   TYR B 333      -5.145  -7.480  -9.052  1.00 74.25           C  
ATOM   2659  CB  TYR B 333      -3.321  -6.601  -7.583  1.00 74.25           C  
ATOM   2660  O   TYR B 333      -5.956  -7.242  -8.154  1.00 74.25           O  
ATOM   2661  CG  TYR B 333      -1.857  -6.586  -7.214  1.00 74.25           C  
ATOM   2662  CD1 TYR B 333      -1.310  -7.588  -6.416  1.00 74.25           C  
ATOM   2663  CD2 TYR B 333      -1.020  -5.570  -7.661  1.00 74.25           C  
ATOM   2664  CE1 TYR B 333       0.038  -7.578  -6.072  1.00 74.25           C  
ATOM   2665  CE2 TYR B 333       0.330  -5.549  -7.323  1.00 74.25           C  
ATOM   2666  OH  TYR B 333       2.183  -6.540  -6.192  1.00 74.25           O  
ATOM   2667  CZ  TYR B 333       0.848  -6.556  -6.530  1.00 74.25           C  
ATOM   2668  N   PHE B 334      -5.444  -7.586 -10.231  1.00 75.31           N  
ATOM   2669  CA  PHE B 334      -6.801  -7.370 -10.721  1.00 75.31           C  
ATOM   2670  C   PHE B 334      -7.798  -8.225  -9.948  1.00 75.31           C  
ATOM   2671  CB  PHE B 334      -6.889  -7.685 -12.218  1.00 75.31           C  
ATOM   2672  O   PHE B 334      -8.841  -7.732  -9.514  1.00 75.31           O  
ATOM   2673  CG  PHE B 334      -8.184  -7.256 -12.852  1.00 75.31           C  
ATOM   2674  CD1 PHE B 334      -9.142  -8.195 -13.214  1.00 75.31           C  
ATOM   2675  CD2 PHE B 334      -8.444  -5.912 -13.088  1.00 75.31           C  
ATOM   2676  CE1 PHE B 334     -10.342  -7.801 -13.802  1.00 75.31           C  
ATOM   2677  CE2 PHE B 334      -9.641  -5.510 -13.675  1.00 75.31           C  
ATOM   2678  CZ  PHE B 334     -10.588  -6.456 -14.032  1.00 75.31           C  
ATOM   2679  N   GLU B 335      -7.590  -9.467  -9.611  1.00 69.50           N  
ATOM   2680  CA  GLU B 335      -8.490 -10.405  -8.946  1.00 69.50           C  
ATOM   2681  C   GLU B 335      -8.734 -10.002  -7.495  1.00 69.50           C  
ATOM   2682  CB  GLU B 335      -7.927 -11.827  -9.010  1.00 69.50           C  
ATOM   2683  O   GLU B 335      -9.797 -10.281  -6.938  1.00 69.50           O  
ATOM   2684  CG  GLU B 335      -7.908 -12.418 -10.412  1.00 69.50           C  
ATOM   2685  CD  GLU B 335      -7.394 -13.849 -10.453  1.00 69.50           C  
ATOM   2686  OE1 GLU B 335      -7.443 -14.481 -11.532  1.00 69.50           O  
ATOM   2687  OE2 GLU B 335      -6.940 -14.342  -9.396  1.00 69.50           O  
ATOM   2688  N   TYR B 336      -7.765  -9.221  -6.977  1.00 72.61           N  
ATOM   2689  CA  TYR B 336      -7.856  -8.790  -5.586  1.00 72.61           C  
ATOM   2690  C   TYR B 336      -8.959  -7.754  -5.407  1.00 72.61           C  
ATOM   2691  CB  TYR B 336      -6.518  -8.215  -5.113  1.00 72.61           C  
ATOM   2692  O   TYR B 336      -9.436  -7.532  -4.292  1.00 72.61           O  
ATOM   2693  CG  TYR B 336      -5.612  -9.236  -4.468  1.00 72.61           C  
ATOM   2694  CD1 TYR B 336      -5.679  -9.489  -3.100  1.00 72.61           C  
ATOM   2695  CD2 TYR B 336      -4.688  -9.947  -5.225  1.00 72.61           C  
ATOM   2696  CE1 TYR B 336      -4.845 -10.428  -2.501  1.00 72.61           C  
ATOM   2697  CE2 TYR B 336      -3.849 -10.888  -4.637  1.00 72.61           C  
ATOM   2698  OH  TYR B 336      -3.107 -12.051  -2.689  1.00 72.61           O  
ATOM   2699  CZ  TYR B 336      -3.935 -11.121  -3.277  1.00 72.61           C  
ATOM   2700  N   PHE B 337      -9.395  -7.184  -6.485  1.00 79.66           N  
ATOM   2701  CA  PHE B 337     -10.328  -6.067  -6.396  1.00 79.66           C  
ATOM   2702  C   PHE B 337     -11.756  -6.532  -6.654  1.00 79.66           C  
ATOM   2703  CB  PHE B 337      -9.946  -4.966  -7.392  1.00 79.66           C  
ATOM   2704  O   PHE B 337     -12.669  -5.712  -6.776  1.00 79.66           O  
ATOM   2705  CG  PHE B 337      -8.671  -4.248  -7.042  1.00 79.66           C  
ATOM   2706  CD1 PHE B 337      -8.649  -3.290  -6.036  1.00 79.66           C  
ATOM   2707  CD2 PHE B 337      -7.493  -4.530  -7.721  1.00 79.66           C  
ATOM   2708  CE1 PHE B 337      -7.470  -2.624  -5.710  1.00 79.66           C  
ATOM   2709  CE2 PHE B 337      -6.311  -3.868  -7.402  1.00 79.66           C  
ATOM   2710  CZ  PHE B 337      -6.302  -2.914  -6.397  1.00 79.66           C  
ATOM   2711  N   GLY B 338     -11.933  -7.837  -6.869  1.00 75.84           N  
ATOM   2712  CA  GLY B 338     -13.278  -8.376  -6.992  1.00 75.84           C  
ATOM   2713  C   GLY B 338     -14.126  -8.153  -5.753  1.00 75.84           C  
ATOM   2714  O   GLY B 338     -13.605  -7.801  -4.693  1.00 75.84           O  
ATOM   2715  N   PRO B 339     -15.375  -8.161  -5.925  1.00 68.16           N  
ATOM   2716  CA  PRO B 339     -16.122  -8.626  -7.096  1.00 68.16           C  
ATOM   2717  C   PRO B 339     -16.519  -7.486  -8.032  1.00 68.16           C  
ATOM   2718  CB  PRO B 339     -17.359  -9.288  -6.485  1.00 68.16           C  
ATOM   2719  O   PRO B 339     -16.869  -7.727  -9.190  1.00 68.16           O  
ATOM   2720  CG  PRO B 339     -17.545  -8.607  -5.168  1.00 68.16           C  
ATOM   2721  CD  PRO B 339     -16.205  -8.138  -4.679  1.00 68.16           C  
ATOM   2722  N   ASP B 340     -16.412  -6.276  -7.688  1.00 73.59           N  
ATOM   2723  CA  ASP B 340     -16.997  -5.188  -8.465  1.00 73.59           C  
ATOM   2724  C   ASP B 340     -15.989  -4.625  -9.465  1.00 73.59           C  
ATOM   2725  CB  ASP B 340     -17.497  -4.076  -7.541  1.00 73.59           C  
ATOM   2726  O   ASP B 340     -16.374  -4.071 -10.497  1.00 73.59           O  
ATOM   2727  CG  ASP B 340     -16.483  -3.686  -6.480  1.00 73.59           C  
ATOM   2728  OD1 ASP B 340     -15.456  -4.382  -6.332  1.00 73.59           O  
ATOM   2729  OD2 ASP B 340     -16.715  -2.673  -5.784  1.00 73.59           O  
ATOM   2730  N   PHE B 341     -14.669  -4.738  -9.280  1.00 82.99           N  
ATOM   2731  CA  PHE B 341     -13.564  -4.300 -10.125  1.00 82.99           C  
ATOM   2732  C   PHE B 341     -13.732  -2.839 -10.522  1.00 82.99           C  
ATOM   2733  CB  PHE B 341     -13.463  -5.176 -11.378  1.00 82.99           C  
ATOM   2734  O   PHE B 341     -13.532  -2.478 -11.684  1.00 82.99           O  
ATOM   2735  CG  PHE B 341     -13.297  -6.642 -11.082  1.00 82.99           C  
ATOM   2736  CD1 PHE B 341     -12.047  -7.166 -10.776  1.00 82.99           C  
ATOM   2737  CD2 PHE B 341     -14.391  -7.497 -11.109  1.00 82.99           C  
ATOM   2738  CE1 PHE B 341     -11.890  -8.523 -10.502  1.00 82.99           C  
ATOM   2739  CE2 PHE B 341     -14.242  -8.854 -10.836  1.00 82.99           C  
ATOM   2740  CZ  PHE B 341     -12.991  -9.365 -10.533  1.00 82.99           C  
ATOM   2741  N   LYS B 342     -14.338  -2.055  -9.606  1.00 89.30           N  
ATOM   2742  CA  LYS B 342     -14.541  -0.618  -9.766  1.00 89.30           C  
ATOM   2743  C   LYS B 342     -13.632   0.173  -8.830  1.00 89.30           C  
ATOM   2744  CB  LYS B 342     -16.003  -0.251  -9.509  1.00 89.30           C  
ATOM   2745  O   LYS B 342     -13.262  -0.311  -7.758  1.00 89.30           O  
ATOM   2746  CG  LYS B 342     -16.976  -0.837 -10.523  1.00 89.30           C  
ATOM   2747  CD  LYS B 342     -18.392  -0.323 -10.301  1.00 89.30           C  
ATOM   2748  CE  LYS B 342     -19.349  -0.838 -11.368  1.00 89.30           C  
ATOM   2749  NZ  LYS B 342     -20.750  -0.384 -11.121  1.00 89.30           N  
ATOM   2750  N   LEU B 343     -13.318   1.348  -9.283  1.00 94.37           N  
ATOM   2751  CA  LEU B 343     -12.473   2.226  -8.481  1.00 94.37           C  
ATOM   2752  C   LEU B 343     -13.219   2.719  -7.246  1.00 94.37           C  
ATOM   2753  CB  LEU B 343     -11.996   3.419  -9.314  1.00 94.37           C  
ATOM   2754  O   LEU B 343     -12.689   2.669  -6.134  1.00 94.37           O  
ATOM   2755  CG  LEU B 343     -11.079   4.417  -8.605  1.00 94.37           C  
ATOM   2756  CD1 LEU B 343      -9.732   3.771  -8.295  1.00 94.37           C  
ATOM   2757  CD2 LEU B 343     -10.894   5.670  -9.454  1.00 94.37           C  
ATOM   2758  N   HIS B 344     -14.442   3.141  -7.417  1.00 95.33           N  
ATOM   2759  CA  HIS B 344     -15.229   3.735  -6.343  1.00 95.33           C  
ATOM   2760  C   HIS B 344     -16.048   2.677  -5.610  1.00 95.33           C  
ATOM   2761  CB  HIS B 344     -16.151   4.824  -6.894  1.00 95.33           C  
ATOM   2762  O   HIS B 344     -16.586   1.760  -6.235  1.00 95.33           O  
ATOM   2763  CG  HIS B 344     -15.420   5.975  -7.509  1.00 95.33           C  
ATOM   2764  CD2 HIS B 344     -15.311   6.373  -8.798  1.00 95.33           C  
ATOM   2765  ND1 HIS B 344     -14.682   6.870  -6.765  1.00 95.33           N  
ATOM   2766  CE1 HIS B 344     -14.151   7.772  -7.573  1.00 95.33           C  
ATOM   2767  NE2 HIS B 344     -14.517   7.493  -8.812  1.00 95.33           N  
ATOM   2768  N   ILE B 345     -16.081   2.772  -4.293  1.00 86.12           N  
ATOM   2769  CA  ILE B 345     -16.769   1.812  -3.437  1.00 86.12           C  
ATOM   2770  C   ILE B 345     -18.117   2.382  -3.002  1.00 86.12           C  
ATOM   2771  CB  ILE B 345     -15.918   1.445  -2.201  1.00 86.12           C  
ATOM   2772  O   ILE B 345     -18.284   3.601  -2.915  1.00 86.12           O  
ATOM   2773  CG1 ILE B 345     -15.570   2.705  -1.399  1.00 86.12           C  
ATOM   2774  CG2 ILE B 345     -14.650   0.697  -2.621  1.00 86.12           C  
ATOM   2775  CD1 ILE B 345     -14.885   2.423  -0.069  1.00 86.12           C  
ATOM   2776  N   SER B 346     -18.962   1.496  -2.728  1.00 82.15           N  
ATOM   2777  CA  SER B 346     -20.274   1.918  -2.247  1.00 82.15           C  
ATOM   2778  C   SER B 346     -20.276   2.094  -0.732  1.00 82.15           C  
ATOM   2779  CB  SER B 346     -21.345   0.905  -2.652  1.00 82.15           C  
ATOM   2780  O   SER B 346     -19.646   1.319  -0.011  1.00 82.15           O  
ATOM   2781  OG  SER B 346     -21.341   0.702  -4.055  1.00 82.15           O  
ATOM   2782  N   PRO B 347     -20.988   3.152  -0.306  1.00 83.14           N  
ATOM   2783  CA  PRO B 347     -21.087   3.347   1.142  1.00 83.14           C  
ATOM   2784  C   PRO B 347     -21.892   2.248   1.832  1.00 83.14           C  
ATOM   2785  CB  PRO B 347     -21.792   4.700   1.268  1.00 83.14           C  
ATOM   2786  O   PRO B 347     -22.748   1.619   1.206  1.00 83.14           O  
ATOM   2787  CG  PRO B 347     -22.260   5.018  -0.116  1.00 83.14           C  
ATOM   2788  CD  PRO B 347     -21.629   4.042  -1.068  1.00 83.14           C  
ATOM   2789  N   SER B 348     -21.581   2.013   3.094  1.00 81.53           N  
ATOM   2790  CA  SER B 348     -22.314   1.033   3.889  1.00 81.53           C  
ATOM   2791  C   SER B 348     -23.575   1.641   4.492  1.00 81.53           C  
ATOM   2792  CB  SER B 348     -21.426   0.473   5.001  1.00 81.53           C  
ATOM   2793  O   SER B 348     -23.812   2.844   4.365  1.00 81.53           O  
ATOM   2794  OG  SER B 348     -21.350   1.378   6.089  1.00 81.53           O  
ATOM   2795  N   ASN B 349     -24.341   0.812   5.073  1.00 81.66           N  
ATOM   2796  CA  ASN B 349     -25.573   1.273   5.703  1.00 81.66           C  
ATOM   2797  C   ASN B 349     -25.340   1.689   7.153  1.00 81.66           C  
ATOM   2798  CB  ASN B 349     -26.652   0.191   5.628  1.00 81.66           C  
ATOM   2799  O   ASN B 349     -26.284   1.767   7.940  1.00 81.66           O  
ATOM   2800  CG  ASN B 349     -26.218  -1.112   6.270  1.00 81.66           C  
ATOM   2801  ND2 ASN B 349     -27.141  -2.061   6.368  1.00 81.66           N  
ATOM   2802  OD1 ASN B 349     -25.063  -1.263   6.677  1.00 81.66           O  
ATOM   2803  N   MET B 350     -24.168   1.970   7.503  1.00 84.52           N  
ATOM   2804  CA  MET B 350     -23.813   2.415   8.847  1.00 84.52           C  
ATOM   2805  C   MET B 350     -24.514   3.726   9.188  1.00 84.52           C  
ATOM   2806  CB  MET B 350     -22.298   2.583   8.977  1.00 84.52           C  
ATOM   2807  O   MET B 350     -24.568   4.639   8.363  1.00 84.52           O  
ATOM   2808  CG  MET B 350     -21.832   2.858  10.398  1.00 84.52           C  
ATOM   2809  SD  MET B 350     -20.007   2.769  10.568  1.00 84.52           S  
ATOM   2810  CE  MET B 350     -19.513   4.077   9.411  1.00 84.52           C  
ATOM   2811  N   THR B 351     -25.042   3.788  10.419  1.00 85.64           N  
ATOM   2812  CA  THR B 351     -25.778   4.967  10.860  1.00 85.64           C  
ATOM   2813  C   THR B 351     -24.821   6.102  11.211  1.00 85.64           C  
ATOM   2814  CB  THR B 351     -26.669   4.648  12.074  1.00 85.64           C  
ATOM   2815  O   THR B 351     -23.807   5.883  11.877  1.00 85.64           O  
ATOM   2816  CG2 THR B 351     -27.605   5.809  12.391  1.00 85.64           C  
ATOM   2817  OG1 THR B 351     -27.451   3.481  11.792  1.00 85.64           O  
ATOM   2818  N   ASN B 352     -25.086   7.247  10.720  1.00 94.20           N  
ATOM   2819  CA  ASN B 352     -24.323   8.439  11.075  1.00 94.20           C  
ATOM   2820  C   ASN B 352     -24.711   8.963  12.455  1.00 94.20           C  
ATOM   2821  CB  ASN B 352     -24.512   9.531  10.020  1.00 94.20           C  
ATOM   2822  O   ASN B 352     -25.778   9.558  12.620  1.00 94.20           O  
ATOM   2823  CG  ASN B 352     -23.612  10.729  10.252  1.00 94.20           C  
ATOM   2824  ND2 ASN B 352     -23.525  11.607   9.259  1.00 94.20           N  
ATOM   2825  OD1 ASN B 352     -22.998  10.864  11.314  1.00 94.20           O  
ATOM   2826  N   GLN B 353     -23.833   8.778  13.458  1.00 92.17           N  
ATOM   2827  CA  GLN B 353     -24.113   9.151  14.840  1.00 92.17           C  
ATOM   2828  C   GLN B 353     -23.717  10.600  15.110  1.00 92.17           C  
ATOM   2829  CB  GLN B 353     -23.383   8.218  15.807  1.00 92.17           C  
ATOM   2830  O   GLN B 353     -23.748  11.055  16.255  1.00 92.17           O  
ATOM   2831  CG  GLN B 353     -23.856   6.772  15.743  1.00 92.17           C  
ATOM   2832  CD  GLN B 353     -23.133   5.874  16.729  1.00 92.17           C  
ATOM   2833  NE2 GLN B 353     -23.155   4.571  16.470  1.00 92.17           N  
ATOM   2834  OE1 GLN B 353     -22.559   6.347  17.715  1.00 92.17           O  
ATOM   2835  N   ASN B 354     -23.335  11.364  14.067  1.00 95.46           N  
ATOM   2836  CA  ASN B 354     -22.945  12.766  14.175  1.00 95.46           C  
ATOM   2837  C   ASN B 354     -24.110  13.698  13.856  1.00 95.46           C  
ATOM   2838  CB  ASN B 354     -21.759  13.064  13.255  1.00 95.46           C  
ATOM   2839  O   ASN B 354     -24.269  14.131  12.714  1.00 95.46           O  
ATOM   2840  CG  ASN B 354     -20.545  12.214  13.573  1.00 95.46           C  
ATOM   2841  ND2 ASN B 354     -20.407  11.092  12.876  1.00 95.46           N  
ATOM   2842  OD1 ASN B 354     -19.737  12.562  14.439  1.00 95.46           O  
ATOM   2843  N   THR B 355     -24.806  14.038  14.814  1.00 93.14           N  
ATOM   2844  CA  THR B 355     -25.957  14.911  14.613  1.00 93.14           C  
ATOM   2845  C   THR B 355     -25.509  16.310  14.200  1.00 93.14           C  
ATOM   2846  CB  THR B 355     -26.819  15.001  15.886  1.00 93.14           C  
ATOM   2847  O   THR B 355     -24.415  16.750  14.563  1.00 93.14           O  
ATOM   2848  CG2 THR B 355     -27.308  13.622  16.317  1.00 93.14           C  
ATOM   2849  OG1 THR B 355     -26.041  15.572  16.945  1.00 93.14           O  
ATOM   2850  N   ASN B 356     -26.339  17.004  13.446  1.00 94.14           N  
ATOM   2851  CA  ASN B 356     -26.018  18.358  13.008  1.00 94.14           C  
ATOM   2852  C   ASN B 356     -25.783  19.290  14.193  1.00 94.14           C  
ATOM   2853  CB  ASN B 356     -27.129  18.909  12.111  1.00 94.14           C  
ATOM   2854  O   ASN B 356     -24.923  20.171  14.134  1.00 94.14           O  
ATOM   2855  CG  ASN B 356     -27.100  18.318  10.715  1.00 94.14           C  
ATOM   2856  ND2 ASN B 356     -28.264  18.232  10.083  1.00 94.14           N  
ATOM   2857  OD1 ASN B 356     -26.040  17.940  10.210  1.00 94.14           O  
ATOM   2858  N   GLU B 357     -26.581  19.116  15.250  1.00 94.93           N  
ATOM   2859  CA  GLU B 357     -26.411  19.914  16.460  1.00 94.93           C  
ATOM   2860  C   GLU B 357     -25.023  19.716  17.062  1.00 94.93           C  
ATOM   2861  CB  GLU B 357     -27.487  19.562  17.491  1.00 94.93           C  
ATOM   2862  O   GLU B 357     -24.359  20.685  17.436  1.00 94.93           O  
ATOM   2863  CG  GLU B 357     -28.846  20.180  17.198  1.00 94.93           C  
ATOM   2864  CD  GLU B 357     -29.928  19.741  18.172  1.00 94.93           C  
ATOM   2865  OE1 GLU B 357     -31.112  20.086  17.960  1.00 94.93           O  
ATOM   2866  OE2 GLU B 357     -29.588  19.046  19.156  1.00 94.93           O  
ATOM   2867  N   TYR B 358     -24.611  18.482  17.145  1.00 93.52           N  
ATOM   2868  CA  TYR B 358     -23.295  18.151  17.679  1.00 93.52           C  
ATOM   2869  C   TYR B 358     -22.191  18.761  16.823  1.00 93.52           C  
ATOM   2870  CB  TYR B 358     -23.113  16.632  17.760  1.00 93.52           C  
ATOM   2871  O   TYR B 358     -21.284  19.415  17.343  1.00 93.52           O  
ATOM   2872  CG  TYR B 358     -21.709  16.207  18.113  1.00 93.52           C  
ATOM   2873  CD1 TYR B 358     -20.864  15.657  17.151  1.00 93.52           C  
ATOM   2874  CD2 TYR B 358     -21.224  16.353  19.408  1.00 93.52           C  
ATOM   2875  CE1 TYR B 358     -19.570  15.261  17.472  1.00 93.52           C  
ATOM   2876  CE2 TYR B 358     -19.931  15.961  19.741  1.00 93.52           C  
ATOM   2877  OH  TYR B 358     -17.833  15.028  19.091  1.00 93.52           O  
ATOM   2878  CZ  TYR B 358     -19.113  15.417  18.767  1.00 93.52           C  
ATOM   2879  N   LEU B 359     -22.273  18.629  15.561  1.00 98.11           N  
ATOM   2880  CA  LEU B 359     -21.264  19.112  14.624  1.00 98.11           C  
ATOM   2881  C   LEU B 359     -21.161  20.633  14.672  1.00 98.11           C  
ATOM   2882  CB  LEU B 359     -21.593  18.656  13.200  1.00 98.11           C  
ATOM   2883  O   LEU B 359     -20.059  21.185  14.659  1.00 98.11           O  
ATOM   2884  CG  LEU B 359     -21.520  17.151  12.937  1.00 98.11           C  
ATOM   2885  CD1 LEU B 359     -21.940  16.843  11.503  1.00 98.11           C  
ATOM   2886  CD2 LEU B 359     -20.115  16.626  13.212  1.00 98.11           C  
ATOM   2887  N   GLU B 360     -22.290  21.296  14.779  1.00 96.35           N  
ATOM   2888  CA  GLU B 360     -22.321  22.755  14.832  1.00 96.35           C  
ATOM   2889  C   GLU B 360     -21.732  23.272  16.141  1.00 96.35           C  
ATOM   2890  CB  GLU B 360     -23.752  23.269  14.659  1.00 96.35           C  
ATOM   2891  O   GLU B 360     -21.023  24.280  16.153  1.00 96.35           O  
ATOM   2892  CG  GLU B 360     -23.842  24.770  14.421  1.00 96.35           C  
ATOM   2893  CD  GLU B 360     -23.063  25.231  13.199  1.00 96.35           C  
ATOM   2894  OE1 GLU B 360     -22.626  26.403  13.165  1.00 96.35           O  
ATOM   2895  OE2 GLU B 360     -22.889  24.413  12.269  1.00 96.35           O  
ATOM   2896  N   LYS B 361     -22.019  22.600  17.220  1.00 95.45           N  
ATOM   2897  CA  LYS B 361     -21.478  22.974  18.523  1.00 95.45           C  
ATOM   2898  C   LYS B 361     -19.954  22.907  18.526  1.00 95.45           C  
ATOM   2899  CB  LYS B 361     -22.045  22.071  19.619  1.00 95.45           C  
ATOM   2900  O   LYS B 361     -19.287  23.827  19.004  1.00 95.45           O  
ATOM   2901  CG  LYS B 361     -21.651  22.486  21.029  1.00 95.45           C  
ATOM   2902  CD  LYS B 361     -22.252  21.555  22.074  1.00 95.45           C  
ATOM   2903  CE  LYS B 361     -21.763  21.895  23.475  1.00 95.45           C  
ATOM   2904  NZ  LYS B 361     -22.332  20.971  24.501  1.00 95.45           N  
ATOM   2905  N   ILE B 362     -19.430  21.856  18.023  1.00 96.85           N  
ATOM   2906  CA  ILE B 362     -17.983  21.683  17.973  1.00 96.85           C  
ATOM   2907  C   ILE B 362     -17.370  22.729  17.045  1.00 96.85           C  
ATOM   2908  CB  ILE B 362     -17.599  20.261  17.506  1.00 96.85           C  
ATOM   2909  O   ILE B 362     -16.352  23.342  17.376  1.00 96.85           O  
ATOM   2910  CG1 ILE B 362     -18.170  19.211  18.466  1.00 96.85           C  
ATOM   2911  CG2 ILE B 362     -16.078  20.124  17.387  1.00 96.85           C  
ATOM   2912  CD1 ILE B 362     -17.571  19.260  19.865  1.00 96.85           C  
ATOM   2913  N   LYS B 363     -17.991  22.917  15.886  1.00 97.47           N  
ATOM   2914  CA  LYS B 363     -17.522  23.912  14.926  1.00 97.47           C  
ATOM   2915  C   LYS B 363     -17.441  25.296  15.564  1.00 97.47           C  
ATOM   2916  CB  LYS B 363     -18.440  23.952  13.703  1.00 97.47           C  
ATOM   2917  O   LYS B 363     -16.436  25.995  15.417  1.00 97.47           O  
ATOM   2918  CG  LYS B 363     -17.972  24.901  12.609  1.00 97.47           C  
ATOM   2919  CD  LYS B 363     -18.950  24.933  11.441  1.00 97.47           C  
ATOM   2920  CE  LYS B 363     -20.253  25.624  11.820  1.00 97.47           C  
ATOM   2921  NZ  LYS B 363     -21.165  25.769  10.646  1.00 97.47           N  
ATOM   2922  N   GLN B 364     -18.412  25.708  16.284  1.00 94.90           N  
ATOM   2923  CA  GLN B 364     -18.453  27.011  16.937  1.00 94.90           C  
ATOM   2924  C   GLN B 364     -17.337  27.145  17.970  1.00 94.90           C  
ATOM   2925  CB  GLN B 364     -19.812  27.237  17.602  1.00 94.90           C  
ATOM   2926  O   GLN B 364     -16.683  28.186  18.053  1.00 94.90           O  
ATOM   2927  CG  GLN B 364     -20.938  27.524  16.617  1.00 94.90           C  
ATOM   2928  CD  GLN B 364     -22.282  27.702  17.298  1.00 94.90           C  
ATOM   2929  NE2 GLN B 364     -23.328  27.903  16.503  1.00 94.90           N  
ATOM   2930  OE1 GLN B 364     -22.380  27.658  18.529  1.00 94.90           O  
ATOM   2931  N   ARG B 365     -17.180  26.136  18.726  1.00 94.41           N  
ATOM   2932  CA  ARG B 365     -16.117  26.149  19.725  1.00 94.41           C  
ATOM   2933  C   ARG B 365     -14.748  26.278  19.066  1.00 94.41           C  
ATOM   2934  CB  ARG B 365     -16.169  24.882  20.582  1.00 94.41           C  
ATOM   2935  O   ARG B 365     -13.882  27.004  19.560  1.00 94.41           O  
ATOM   2936  CG  ARG B 365     -15.163  24.868  21.722  1.00 94.41           C  
ATOM   2937  CD  ARG B 365     -15.432  25.981  22.726  1.00 94.41           C  
ATOM   2938  NE  ARG B 365     -14.521  25.913  23.864  1.00 94.41           N  
ATOM   2939  NH1 ARG B 365     -15.156  27.946  24.759  1.00 94.41           N  
ATOM   2940  NH2 ARG B 365     -13.548  26.684  25.796  1.00 94.41           N  
ATOM   2941  CZ  ARG B 365     -14.410  26.848  24.804  1.00 94.41           C  
ATOM   2942  N   LEU B 366     -14.529  25.605  17.972  1.00 97.29           N  
ATOM   2943  CA  LEU B 366     -13.262  25.680  17.252  1.00 97.29           C  
ATOM   2944  C   LEU B 366     -13.035  27.082  16.696  1.00 97.29           C  
ATOM   2945  CB  LEU B 366     -13.232  24.656  16.114  1.00 97.29           C  
ATOM   2946  O   LEU B 366     -11.918  27.602  16.751  1.00 97.29           O  
ATOM   2947  CG  LEU B 366     -13.069  23.192  16.523  1.00 97.29           C  
ATOM   2948  CD1 LEU B 366     -13.094  22.291  15.292  1.00 97.29           C  
ATOM   2949  CD2 LEU B 366     -11.777  22.996  17.309  1.00 97.29           C  
ATOM   2950  N   PHE B 367     -14.068  27.723  16.190  1.00 95.99           N  
ATOM   2951  CA  PHE B 367     -13.963  29.081  15.672  1.00 95.99           C  
ATOM   2952  C   PHE B 367     -13.586  30.056  16.781  1.00 95.99           C  
ATOM   2953  CB  PHE B 367     -15.279  29.513  15.018  1.00 95.99           C  
ATOM   2954  O   PHE B 367     -12.797  30.978  16.564  1.00 95.99           O  
ATOM   2955  CG  PHE B 367     -15.474  28.969  13.629  1.00 95.99           C  
ATOM   2956  CD1 PHE B 367     -14.686  27.925  13.159  1.00 95.99           C  
ATOM   2957  CD2 PHE B 367     -16.445  29.502  12.791  1.00 95.99           C  
ATOM   2958  CE1 PHE B 367     -14.864  27.419  11.874  1.00 95.99           C  
ATOM   2959  CE2 PHE B 367     -16.628  29.002  11.505  1.00 95.99           C  
ATOM   2960  CZ  PHE B 367     -15.836  27.962  11.048  1.00 95.99           C  
ATOM   2961  N   GLU B 368     -14.146  29.845  17.980  1.00 93.10           N  
ATOM   2962  CA  GLU B 368     -13.797  30.674  19.130  1.00 93.10           C  
ATOM   2963  C   GLU B 368     -12.323  30.523  19.493  1.00 93.10           C  
ATOM   2964  CB  GLU B 368     -14.675  30.321  20.333  1.00 93.10           C  
ATOM   2965  O   GLU B 368     -11.640  31.512  19.765  1.00 93.10           O  
ATOM   2966  CG  GLU B 368     -16.122  30.770  20.192  1.00 93.10           C  
ATOM   2967  CD  GLU B 368     -17.024  30.243  21.297  1.00 93.10           C  
ATOM   2968  OE1 GLU B 368     -18.254  30.466  21.234  1.00 93.10           O  
ATOM   2969  OE2 GLU B 368     -16.496  29.603  22.234  1.00 93.10           O  
ATOM   2970  N   ASN B 369     -11.858  29.296  19.455  1.00 92.10           N  
ATOM   2971  CA  ASN B 369     -10.450  29.041  19.739  1.00 92.10           C  
ATOM   2972  C   ASN B 369      -9.541  29.708  18.711  1.00 92.10           C  
ATOM   2973  CB  ASN B 369     -10.177  27.536  19.793  1.00 92.10           C  
ATOM   2974  O   ASN B 369      -8.525  30.306  19.069  1.00 92.10           O  
ATOM   2975  CG  ASN B 369     -10.806  26.871  21.001  1.00 92.10           C  
ATOM   2976  ND2 ASN B 369     -10.877  25.545  20.978  1.00 92.10           N  
ATOM   2977  OD1 ASN B 369     -11.226  27.543  21.946  1.00 92.10           O  
ATOM   2978  N   LEU B 370      -9.897  29.616  17.445  1.00 95.16           N  
ATOM   2979  CA  LEU B 370      -9.087  30.155  16.358  1.00 95.16           C  
ATOM   2980  C   LEU B 370      -9.031  31.678  16.426  1.00 95.16           C  
ATOM   2981  CB  LEU B 370      -9.647  29.714  15.003  1.00 95.16           C  
ATOM   2982  O   LEU B 370      -8.028  32.284  16.042  1.00 95.16           O  
ATOM   2983  CG  LEU B 370      -9.416  28.252  14.618  1.00 95.16           C  
ATOM   2984  CD1 LEU B 370     -10.208  27.903  13.363  1.00 95.16           C  
ATOM   2985  CD2 LEU B 370      -7.929  27.981  14.411  1.00 95.16           C  
ATOM   2986  N   ARG B 371      -9.999  32.380  16.980  1.00 91.92           N  
ATOM   2987  CA  ARG B 371     -10.045  33.831  17.129  1.00 91.92           C  
ATOM   2988  C   ARG B 371      -9.044  34.306  18.177  1.00 91.92           C  
ATOM   2989  CB  ARG B 371     -11.455  34.289  17.507  1.00 91.92           C  
ATOM   2990  O   ARG B 371      -8.673  35.482  18.201  1.00 91.92           O  
ATOM   2991  CG  ARG B 371     -12.434  34.293  16.344  1.00 91.92           C  
ATOM   2992  CD  ARG B 371     -13.803  34.814  16.760  1.00 91.92           C  
ATOM   2993  NE  ARG B 371     -14.762  34.746  15.661  1.00 91.92           N  
ATOM   2994  NH1 ARG B 371     -16.620  35.102  16.987  1.00 91.92           N  
ATOM   2995  NH2 ARG B 371     -16.859  34.805  14.727  1.00 91.92           N  
ATOM   2996  CZ  ARG B 371     -16.078  34.884  15.794  1.00 91.92           C  
ATOM   2997  N   MET B 372      -8.646  33.404  18.985  1.00 89.21           N  
ATOM   2998  CA  MET B 372      -7.728  33.747  20.068  1.00 89.21           C  
ATOM   2999  C   MET B 372      -6.290  33.806  19.564  1.00 89.21           C  
ATOM   3000  CB  MET B 372      -7.841  32.734  21.209  1.00 89.21           C  
ATOM   3001  O   MET B 372      -5.390  34.231  20.291  1.00 89.21           O  
ATOM   3002  CG  MET B 372      -9.196  32.735  21.897  1.00 89.21           C  
ATOM   3003  SD  MET B 372      -9.601  34.357  22.653  1.00 89.21           S  
ATOM   3004  CE  MET B 372      -8.476  34.336  24.076  1.00 89.21           C  
ATOM   3005  N   LEU B 373      -6.025  33.342  18.315  1.00 90.05           N  
ATOM   3006  CA  LEU B 373      -4.683  33.358  17.744  1.00 90.05           C  
ATOM   3007  C   LEU B 373      -4.203  34.788  17.522  1.00 90.05           C  
ATOM   3008  CB  LEU B 373      -4.654  32.586  16.422  1.00 90.05           C  
ATOM   3009  O   LEU B 373      -4.957  35.631  17.029  1.00 90.05           O  
ATOM   3010  CG  LEU B 373      -4.766  31.064  16.523  1.00 90.05           C  
ATOM   3011  CD1 LEU B 373      -4.995  30.457  15.143  1.00 90.05           C  
ATOM   3012  CD2 LEU B 373      -3.517  30.477  17.171  1.00 90.05           C  
ATOM   3013  N   PRO B 374      -3.004  35.133  18.055  1.00 76.75           N  
ATOM   3014  CA  PRO B 374      -2.458  36.453  17.731  1.00 76.75           C  
ATOM   3015  C   PRO B 374      -2.270  36.662  16.230  1.00 76.75           C  
ATOM   3016  CB  PRO B 374      -1.110  36.465  18.456  1.00 76.75           C  
ATOM   3017  O   PRO B 374      -2.090  35.694  15.486  1.00 76.75           O  
ATOM   3018  CG  PRO B 374      -0.917  35.059  18.926  1.00 76.75           C  
ATOM   3019  CD  PRO B 374      -2.176  34.287  18.652  1.00 76.75           C  
ATOM   3020  N   HIS B 375      -2.575  37.796  15.741  1.00 59.11           N  
ATOM   3021  CA  HIS B 375      -2.375  38.034  14.315  1.00 59.11           C  
ATOM   3022  C   HIS B 375      -0.955  37.675  13.890  1.00 59.11           C  
ATOM   3023  CB  HIS B 375      -2.675  39.493  13.968  1.00 59.11           C  
ATOM   3024  O   HIS B 375      -0.018  37.791  14.683  1.00 59.11           O  
ATOM   3025  CG  HIS B 375      -4.125  39.766  13.723  1.00 59.11           C  
ATOM   3026  CD2 HIS B 375      -4.813  40.931  13.669  1.00 59.11           C  
ATOM   3027  ND1 HIS B 375      -5.043  38.764  13.499  1.00 59.11           N  
ATOM   3028  CE1 HIS B 375      -6.238  39.302  13.317  1.00 59.11           C  
ATOM   3029  NE2 HIS B 375      -6.125  40.615  13.416  1.00 59.11           N  
ATOM   3030  N   ALA B 376      -0.612  36.913  12.791  1.00 53.91           N  
ATOM   3031  CA  ALA B 376       0.600  36.274  12.287  1.00 53.91           C  
ATOM   3032  C   ALA B 376       1.814  37.182  12.465  1.00 53.91           C  
ATOM   3033  CB  ALA B 376       0.432  35.897  10.817  1.00 53.91           C  
ATOM   3034  O   ALA B 376       1.883  38.260  11.869  1.00 53.91           O  
ATOM   3035  N   PRO B 377       2.505  37.219  13.638  1.00 46.35           N  
ATOM   3036  CA  PRO B 377       3.696  38.071  13.625  1.00 46.35           C  
ATOM   3037  C   PRO B 377       4.674  37.701  12.512  1.00 46.35           C  
ATOM   3038  CB  PRO B 377       4.319  37.828  15.002  1.00 46.35           C  
ATOM   3039  O   PRO B 377       4.621  36.588  11.984  1.00 46.35           O  
ATOM   3040  CG  PRO B 377       3.511  36.720  15.596  1.00 46.35           C  
ATOM   3041  CD  PRO B 377       2.405  36.371  14.642  1.00 46.35           C  
ATOM   3042  N   GLY B 378       5.376  38.673  11.792  1.00 40.93           N  
ATOM   3043  CA  GLY B 378       6.491  38.417  10.894  1.00 40.93           C  
ATOM   3044  C   GLY B 378       7.610  37.624  11.543  1.00 40.93           C  
ATOM   3045  O   GLY B 378       7.945  37.852  12.707  1.00 40.93           O  
ATOM   3046  N   VAL B 379       7.640  36.207  11.456  1.00 47.56           N  
ATOM   3047  CA  VAL B 379       8.649  35.344  12.062  1.00 47.56           C  
ATOM   3048  C   VAL B 379      10.038  35.749  11.572  1.00 47.56           C  
ATOM   3049  CB  VAL B 379       8.386  33.855  11.748  1.00 47.56           C  
ATOM   3050  O   VAL B 379      10.240  35.973  10.377  1.00 47.56           O  
ATOM   3051  CG1 VAL B 379       9.424  32.967  12.431  1.00 47.56           C  
ATOM   3052  CG2 VAL B 379       6.974  33.460  12.178  1.00 47.56           C  
ATOM   3053  N   GLN B 380      11.079  36.174  12.518  1.00 38.21           N  
ATOM   3054  CA  GLN B 380      12.453  36.493  12.144  1.00 38.21           C  
ATOM   3055  C   GLN B 380      13.121  35.310  11.449  1.00 38.21           C  
ATOM   3056  CB  GLN B 380      13.263  36.905  13.374  1.00 38.21           C  
ATOM   3057  O   GLN B 380      13.022  34.173  11.913  1.00 38.21           O  
ATOM   3058  CG  GLN B 380      13.246  38.402  13.649  1.00 38.21           C  
ATOM   3059  CD  GLN B 380      13.994  38.776  14.914  1.00 38.21           C  
ATOM   3060  NE2 GLN B 380      14.019  40.066  15.229  1.00 38.21           N  
ATOM   3061  OE1 GLN B 380      14.545  37.912  15.604  1.00 38.21           O  
ATOM   3062  N   MET B 381      13.538  35.331  10.128  1.00 39.81           N  
ATOM   3063  CA  MET B 381      14.221  34.313   9.334  1.00 39.81           C  
ATOM   3064  C   MET B 381      15.569  33.955   9.951  1.00 39.81           C  
ATOM   3065  CB  MET B 381      14.415  34.793   7.895  1.00 39.81           C  
ATOM   3066  O   MET B 381      16.388  34.836  10.218  1.00 39.81           O  
ATOM   3067  CG  MET B 381      13.601  34.015   6.874  1.00 39.81           C  
ATOM   3068  SD  MET B 381      13.782  34.682   5.174  1.00 39.81           S  
ATOM   3069  CE  MET B 381      13.097  33.304   4.214  1.00 39.81           C  
ATOM   3070  N   GLN B 382      15.716  32.987  10.840  1.00 36.93           N  
ATOM   3071  CA  GLN B 382      17.021  32.517  11.294  1.00 36.93           C  
ATOM   3072  C   GLN B 382      17.825  31.929  10.138  1.00 36.93           C  
ATOM   3073  CB  GLN B 382      16.861  31.478  12.405  1.00 36.93           C  
ATOM   3074  O   GLN B 382      17.275  31.644   9.073  1.00 36.93           O  
ATOM   3075  CG  GLN B 382      16.503  32.075  13.759  1.00 36.93           C  
ATOM   3076  CD  GLN B 382      16.342  31.024  14.840  1.00 36.93           C  
ATOM   3077  NE2 GLN B 382      16.011  31.463  16.050  1.00 36.93           N  
ATOM   3078  OE1 GLN B 382      16.514  29.826  14.591  1.00 36.93           O  
ATOM   3079  N   ALA B 383      19.221  31.854  10.227  1.00 43.74           N  
ATOM   3080  CA  ALA B 383      20.134  31.208   9.287  1.00 43.74           C  
ATOM   3081  C   ALA B 383      19.688  29.780   8.984  1.00 43.74           C  
ATOM   3082  CB  ALA B 383      21.557  31.211   9.840  1.00 43.74           C  
ATOM   3083  O   ALA B 383      19.295  29.040   9.889  1.00 43.74           O  
ATOM   3084  N   ILE B 384      19.215  29.481   7.824  1.00 45.33           N  
ATOM   3085  CA  ILE B 384      18.712  28.199   7.343  1.00 45.33           C  
ATOM   3086  C   ILE B 384      19.797  27.133   7.483  1.00 45.33           C  
ATOM   3087  CB  ILE B 384      18.240  28.293   5.874  1.00 45.33           C  
ATOM   3088  O   ILE B 384      20.880  27.262   6.907  1.00 45.33           O  
ATOM   3089  CG1 ILE B 384      17.170  29.381   5.726  1.00 45.33           C  
ATOM   3090  CG2 ILE B 384      17.715  26.938   5.389  1.00 45.33           C  
ATOM   3091  CD1 ILE B 384      16.823  29.715   4.282  1.00 45.33           C  
ATOM   3092  N   PRO B 385      19.741  26.125   8.384  1.00 51.56           N  
ATOM   3093  CA  PRO B 385      20.704  25.021   8.425  1.00 51.56           C  
ATOM   3094  C   PRO B 385      20.798  24.271   7.098  1.00 51.56           C  
ATOM   3095  CB  PRO B 385      20.154  24.114   9.528  1.00 51.56           C  
ATOM   3096  O   PRO B 385      19.950  24.453   6.221  1.00 51.56           O  
ATOM   3097  CG  PRO B 385      18.915  24.801  10.005  1.00 51.56           C  
ATOM   3098  CD  PRO B 385      18.688  26.019   9.157  1.00 51.56           C  
ATOM   3099  N   GLU B 386      21.967  23.453   6.870  1.00 51.61           N  
ATOM   3100  CA  GLU B 386      22.234  22.679   5.661  1.00 51.61           C  
ATOM   3101  C   GLU B 386      21.108  21.687   5.381  1.00 51.61           C  
ATOM   3102  CB  GLU B 386      23.569  21.940   5.778  1.00 51.61           C  
ATOM   3103  O   GLU B 386      20.516  21.134   6.310  1.00 51.61           O  
ATOM   3104  CG  GLU B 386      24.739  22.679   5.145  1.00 51.61           C  
ATOM   3105  CD  GLU B 386      26.049  21.912   5.227  1.00 51.61           C  
ATOM   3106  OE1 GLU B 386      27.072  22.397   4.693  1.00 51.61           O  
ATOM   3107  OE2 GLU B 386      26.053  20.815   5.831  1.00 51.61           O  
ATOM   3108  N   ASP B 387      20.579  21.654   4.184  1.00 55.03           N  
ATOM   3109  CA  ASP B 387      19.564  20.699   3.751  1.00 55.03           C  
ATOM   3110  C   ASP B 387      19.990  19.266   4.063  1.00 55.03           C  
ATOM   3111  CB  ASP B 387      19.288  20.851   2.253  1.00 55.03           C  
ATOM   3112  O   ASP B 387      21.184  18.964   4.108  1.00 55.03           O  
ATOM   3113  CG  ASP B 387      18.429  22.060   1.928  1.00 55.03           C  
ATOM   3114  OD1 ASP B 387      17.767  22.601   2.841  1.00 55.03           O  
ATOM   3115  OD2 ASP B 387      18.411  22.474   0.749  1.00 55.03           O  
ATOM   3116  N   ALA B 388      19.045  18.460   4.520  1.00 50.93           N  
ATOM   3117  CA  ALA B 388      19.331  17.082   4.912  1.00 50.93           C  
ATOM   3118  C   ALA B 388      19.995  16.315   3.772  1.00 50.93           C  
ATOM   3119  CB  ALA B 388      18.049  16.377   5.348  1.00 50.93           C  
ATOM   3120  O   ALA B 388      20.849  15.456   4.008  1.00 50.93           O  
ATOM   3121  N   ILE B 389      19.558  16.369   2.477  1.00 47.72           N  
ATOM   3122  CA  ILE B 389      20.137  15.634   1.358  1.00 47.72           C  
ATOM   3123  C   ILE B 389      21.070  16.548   0.567  1.00 47.72           C  
ATOM   3124  CB  ILE B 389      19.043  15.056   0.433  1.00 47.72           C  
ATOM   3125  O   ILE B 389      20.639  17.573   0.033  1.00 47.72           O  
ATOM   3126  CG1 ILE B 389      18.054  14.207   1.242  1.00 47.72           C  
ATOM   3127  CG2 ILE B 389      19.669  14.237  -0.699  1.00 47.72           C  
ATOM   3128  CD1 ILE B 389      16.801  13.815   0.471  1.00 47.72           C  
ATOM   3129  N   PRO B 390      22.449  16.386   0.684  1.00 37.42           N  
ATOM   3130  CA  PRO B 390      23.370  17.258  -0.049  1.00 37.42           C  
ATOM   3131  C   PRO B 390      23.158  17.203  -1.561  1.00 37.42           C  
ATOM   3132  CB  PRO B 390      24.749  16.712   0.329  1.00 37.42           C  
ATOM   3133  O   PRO B 390      22.637  16.212  -2.079  1.00 37.42           O  
ATOM   3134  CG  PRO B 390      24.467  15.543   1.216  1.00 37.42           C  
ATOM   3135  CD  PRO B 390      22.979  15.370   1.318  1.00 37.42           C  
ATOM   3136  N   GLU B 391      23.185  18.399  -2.257  1.00 33.62           N  
ATOM   3137  CA  GLU B 391      23.103  18.418  -3.714  1.00 33.62           C  
ATOM   3138  C   GLU B 391      24.242  17.619  -4.341  1.00 33.62           C  
ATOM   3139  CB  GLU B 391      23.120  19.857  -4.235  1.00 33.62           C  
ATOM   3140  O   GLU B 391      25.399  17.757  -3.939  1.00 33.62           O  
ATOM   3141  CG  GLU B 391      21.744  20.395  -4.602  1.00 33.62           C  
ATOM   3142  CD  GLU B 391      21.787  21.789  -5.206  1.00 33.62           C  
ATOM   3143  OE1 GLU B 391      20.720  22.311  -5.604  1.00 33.62           O  
ATOM   3144  OE2 GLU B 391      22.895  22.364  -5.284  1.00 33.62           O  
ATOM   3145  N   GLU B 392      24.111  16.451  -4.959  1.00 31.58           N  
ATOM   3146  CA  GLU B 392      25.143  15.717  -5.685  1.00 31.58           C  
ATOM   3147  C   GLU B 392      25.887  16.627  -6.657  1.00 31.58           C  
ATOM   3148  CB  GLU B 392      24.532  14.531  -6.437  1.00 31.58           C  
ATOM   3149  O   GLU B 392      25.272  17.261  -7.517  1.00 31.58           O  
ATOM   3150  CG  GLU B 392      24.588  13.220  -5.667  1.00 31.58           C  
ATOM   3151  CD  GLU B 392      24.062  12.035  -6.462  1.00 31.58           C  
ATOM   3152  OE1 GLU B 392      24.134  10.889  -5.962  1.00 31.58           O  
ATOM   3153  OE2 GLU B 392      23.576  12.254  -7.593  1.00 31.58           O  
ATOM   3154  N   SER B 393      26.904  17.392  -6.227  1.00 29.55           N  
ATOM   3155  CA  SER B 393      27.758  18.051  -7.210  1.00 29.55           C  
ATOM   3156  C   SER B 393      28.140  17.099  -8.338  1.00 29.55           C  
ATOM   3157  CB  SER B 393      29.021  18.598  -6.543  1.00 29.55           C  
ATOM   3158  O   SER B 393      28.328  15.902  -8.110  1.00 29.55           O  
ATOM   3159  OG  SER B 393      29.653  17.595  -5.766  1.00 29.55           O  
ATOM   3160  N   GLY B 394      27.656  17.350  -9.641  1.00 27.00           N  
ATOM   3161  CA  GLY B 394      28.035  16.642 -10.854  1.00 27.00           C  
ATOM   3162  C   GLY B 394      29.535  16.471 -11.000  1.00 27.00           C  
ATOM   3163  O   GLY B 394      30.273  17.455 -11.084  1.00 27.00           O  
ATOM   3164  N   ASP B 395      30.165  15.650 -10.209  1.00 27.52           N  
ATOM   3165  CA  ASP B 395      31.571  15.337 -10.444  1.00 27.52           C  
ATOM   3166  C   ASP B 395      31.824  15.018 -11.916  1.00 27.52           C  
ATOM   3167  CB  ASP B 395      32.012  14.162  -9.569  1.00 27.52           C  
ATOM   3168  O   ASP B 395      31.170  14.144 -12.489  1.00 27.52           O  
ATOM   3169  CG  ASP B 395      32.836  14.594  -8.368  1.00 27.52           C  
ATOM   3170  OD1 ASP B 395      33.288  15.758  -8.326  1.00 27.52           O  
ATOM   3171  OD2 ASP B 395      33.038  13.761  -7.458  1.00 27.52           O  
ATOM   3172  N   GLU B 396      32.283  16.061 -12.752  1.00 26.93           N  
ATOM   3173  CA  GLU B 396      32.739  15.941 -14.134  1.00 26.93           C  
ATOM   3174  C   GLU B 396      33.788  14.842 -14.276  1.00 26.93           C  
ATOM   3175  CB  GLU B 396      33.305  17.274 -14.630  1.00 26.93           C  
ATOM   3176  O   GLU B 396      34.965  15.058 -13.983  1.00 26.93           O  
ATOM   3177  CG  GLU B 396      32.248  18.228 -15.170  1.00 26.93           C  
ATOM   3178  CD  GLU B 396      32.834  19.498 -15.765  1.00 26.93           C  
ATOM   3179  OE1 GLU B 396      32.071  20.307 -16.340  1.00 26.93           O  
ATOM   3180  OE2 GLU B 396      34.067  19.685 -15.657  1.00 26.93           O  
ATOM   3181  N   ASP B 397      33.593  13.699 -13.685  1.00 26.75           N  
ATOM   3182  CA  ASP B 397      34.652  12.727 -13.937  1.00 26.75           C  
ATOM   3183  C   ASP B 397      34.878  12.536 -15.435  1.00 26.75           C  
ATOM   3184  CB  ASP B 397      34.316  11.385 -13.281  1.00 26.75           C  
ATOM   3185  O   ASP B 397      33.941  12.647 -16.228  1.00 26.75           O  
ATOM   3186  CG  ASP B 397      34.608  11.364 -11.791  1.00 26.75           C  
ATOM   3187  OD1 ASP B 397      35.437  12.173 -11.320  1.00 26.75           O  
ATOM   3188  OD2 ASP B 397      34.007  10.529 -11.082  1.00 26.75           O  
ATOM   3189  N   GLU B 398      36.171  12.719 -15.890  1.00 26.60           N  
ATOM   3190  CA  GLU B 398      36.827  12.507 -17.177  1.00 26.60           C  
ATOM   3191  C   GLU B 398      36.492  11.132 -17.748  1.00 26.60           C  
ATOM   3192  CB  GLU B 398      38.344  12.664 -17.039  1.00 26.60           C  
ATOM   3193  O   GLU B 398      37.034  10.120 -17.300  1.00 26.60           O  
ATOM   3194  CG  GLU B 398      38.850  14.061 -17.370  1.00 26.60           C  
ATOM   3195  CD  GLU B 398      40.364  14.184 -17.295  1.00 26.60           C  
ATOM   3196  OE1 GLU B 398      40.897  15.284 -17.563  1.00 26.60           O  
ATOM   3197  OE2 GLU B 398      41.021  13.171 -16.967  1.00 26.60           O  
ATOM   3198  N   ASP B 399      35.167  10.893 -17.975  1.00 28.40           N  
ATOM   3199  CA  ASP B 399      34.748   9.566 -18.417  1.00 28.40           C  
ATOM   3200  C   ASP B 399      35.450   9.173 -19.715  1.00 28.40           C  
ATOM   3201  CB  ASP B 399      33.231   9.516 -18.604  1.00 28.40           C  
ATOM   3202  O   ASP B 399      35.558   9.983 -20.638  1.00 28.40           O  
ATOM   3203  CG  ASP B 399      32.475   9.401 -17.291  1.00 28.40           C  
ATOM   3204  OD1 ASP B 399      33.050   8.905 -16.298  1.00 28.40           O  
ATOM   3205  OD2 ASP B 399      31.294   9.807 -17.251  1.00 28.40           O  
ATOM   3206  N   ASP B 400      36.240   8.195 -19.584  1.00 31.18           N  
ATOM   3207  CA  ASP B 400      36.971   7.537 -20.663  1.00 31.18           C  
ATOM   3208  C   ASP B 400      36.042   7.190 -21.824  1.00 31.18           C  
ATOM   3209  CB  ASP B 400      37.665   6.274 -20.149  1.00 31.18           C  
ATOM   3210  O   ASP B 400      34.897   6.787 -21.610  1.00 31.18           O  
ATOM   3211  CG  ASP B 400      38.904   5.911 -20.948  1.00 31.18           C  
ATOM   3212  OD1 ASP B 400      39.132   6.506 -22.024  1.00 31.18           O  
ATOM   3213  OD2 ASP B 400      39.658   5.020 -20.500  1.00 31.18           O  
ATOM   3214  N   PRO B 401      36.304   7.633 -23.130  1.00 26.63           N  
ATOM   3215  CA  PRO B 401      35.532   7.621 -24.374  1.00 26.63           C  
ATOM   3216  C   PRO B 401      34.802   6.299 -24.603  1.00 26.63           C  
ATOM   3217  CB  PRO B 401      36.594   7.852 -25.451  1.00 26.63           C  
ATOM   3218  O   PRO B 401      33.852   6.242 -25.388  1.00 26.63           O  
ATOM   3219  CG  PRO B 401      37.899   7.654 -24.749  1.00 26.63           C  
ATOM   3220  CD  PRO B 401      37.627   7.441 -23.288  1.00 26.63           C  
ATOM   3221  N   ASP B 402      35.472   5.200 -24.292  1.00 26.42           N  
ATOM   3222  CA  ASP B 402      35.105   4.029 -25.082  1.00 26.42           C  
ATOM   3223  C   ASP B 402      33.818   3.395 -24.558  1.00 26.42           C  
ATOM   3224  CB  ASP B 402      36.238   3.001 -25.077  1.00 26.42           C  
ATOM   3225  O   ASP B 402      33.375   2.364 -25.070  1.00 26.42           O  
ATOM   3226  CG  ASP B 402      37.230   3.206 -26.209  1.00 26.42           C  
ATOM   3227  OD1 ASP B 402      36.878   3.855 -27.218  1.00 26.42           O  
ATOM   3228  OD2 ASP B 402      38.372   2.712 -26.091  1.00 26.42           O  
ATOM   3229  N   LYS B 403      33.515   3.712 -23.230  1.00 27.33           N  
ATOM   3230  CA  LYS B 403      32.617   2.670 -22.741  1.00 27.33           C  
ATOM   3231  C   LYS B 403      31.212   2.843 -23.314  1.00 27.33           C  
ATOM   3232  CB  LYS B 403      32.564   2.679 -21.213  1.00 27.33           C  
ATOM   3233  O   LYS B 403      30.800   3.959 -23.634  1.00 27.33           O  
ATOM   3234  CG  LYS B 403      33.515   1.690 -20.555  1.00 27.33           C  
ATOM   3235  CD  LYS B 403      33.348   1.676 -19.041  1.00 27.33           C  
ATOM   3236  CE  LYS B 403      34.326   0.716 -18.378  1.00 27.33           C  
ATOM   3237  NZ  LYS B 403      34.216   0.753 -16.889  1.00 27.33           N  
ATOM   3238  N   ARG B 404      30.419   1.725 -23.517  1.00 25.61           N  
ATOM   3239  CA  ARG B 404      29.200   1.372 -24.238  1.00 25.61           C  
ATOM   3240  C   ARG B 404      27.997   2.125 -23.680  1.00 25.61           C  
ATOM   3241  CB  ARG B 404      28.952  -0.137 -24.168  1.00 25.61           C  
ATOM   3242  O   ARG B 404      27.883   2.313 -22.467  1.00 25.61           O  
ATOM   3243  CG  ARG B 404      29.308  -0.879 -25.446  1.00 25.61           C  
ATOM   3244  CD  ARG B 404      28.958  -2.358 -25.356  1.00 25.61           C  
ATOM   3245  NE  ARG B 404      29.609  -3.131 -26.410  1.00 25.61           N  
ATOM   3246  NH1 ARG B 404      28.310  -5.018 -26.112  1.00 25.61           N  
ATOM   3247  NH2 ARG B 404      29.944  -4.987 -27.720  1.00 25.61           N  
ATOM   3248  CZ  ARG B 404      29.286  -4.377 -26.745  1.00 25.61           C  
ATOM   3249  N   ILE B 405      27.358   3.041 -24.464  1.00 28.83           N  
ATOM   3250  CA  ILE B 405      26.328   4.064 -24.324  1.00 28.83           C  
ATOM   3251  C   ILE B 405      25.018   3.420 -23.876  1.00 28.83           C  
ATOM   3252  CB  ILE B 405      26.119   4.840 -25.644  1.00 28.83           C  
ATOM   3253  O   ILE B 405      24.475   2.556 -24.567  1.00 28.83           O  
ATOM   3254  CG1 ILE B 405      27.465   5.093 -26.334  1.00 28.83           C  
ATOM   3255  CG2 ILE B 405      25.380   6.156 -25.386  1.00 28.83           C  
ATOM   3256  CD1 ILE B 405      27.342   5.621 -27.756  1.00 28.83           C  
ATOM   3257  N   SER B 406      24.848   3.078 -22.545  1.00 21.40           N  
ATOM   3258  CA  SER B 406      23.687   2.254 -22.223  1.00 21.40           C  
ATOM   3259  C   SER B 406      22.394   2.917 -22.686  1.00 21.40           C  
ATOM   3260  CB  SER B 406      23.620   1.984 -20.719  1.00 21.40           C  
ATOM   3261  O   SER B 406      22.368   4.121 -22.953  1.00 21.40           O  
ATOM   3262  OG  SER B 406      22.527   2.669 -20.133  1.00 21.40           O  
ATOM   3263  N   ILE B 407      21.221   2.211 -22.840  1.00 22.13           N  
ATOM   3264  CA  ILE B 407      19.931   2.374 -23.502  1.00 22.13           C  
ATOM   3265  C   ILE B 407      19.198   3.578 -22.916  1.00 22.13           C  
ATOM   3266  CB  ILE B 407      19.064   1.102 -23.370  1.00 22.13           C  
ATOM   3267  O   ILE B 407      18.214   4.053 -23.488  1.00 22.13           O  
ATOM   3268  CG1 ILE B 407      19.752  -0.086 -24.052  1.00 22.13           C  
ATOM   3269  CG2 ILE B 407      17.669   1.337 -23.956  1.00 22.13           C  
ATOM   3270  CD1 ILE B 407      19.151  -1.438 -23.693  1.00 22.13           C  
ATOM   3271  N   CYS B 408      19.682   4.016 -21.663  1.00 22.40           N  
ATOM   3272  CA  CYS B 408      18.770   4.826 -20.863  1.00 22.40           C  
ATOM   3273  C   CYS B 408      18.524   6.179 -21.519  1.00 22.40           C  
ATOM   3274  CB  CYS B 408      19.325   5.026 -19.453  1.00 22.40           C  
ATOM   3275  O   CYS B 408      17.589   6.892 -21.151  1.00 22.40           O  
ATOM   3276  SG  CYS B 408      18.538   3.984 -18.206  1.00 22.40           S  
ATOM   3277  N   SER B 409      19.408   6.585 -22.441  1.00 28.06           N  
ATOM   3278  CA  SER B 409      19.441   7.954 -22.943  1.00 28.06           C  
ATOM   3279  C   SER B 409      18.237   8.246 -23.833  1.00 28.06           C  
ATOM   3280  CB  SER B 409      20.733   8.209 -23.721  1.00 28.06           C  
ATOM   3281  O   SER B 409      18.039   9.383 -24.266  1.00 28.06           O  
ATOM   3282  OG  SER B 409      21.859   8.126 -22.865  1.00 28.06           O  
ATOM   3283  N   SER B 410      17.583   7.123 -24.316  1.00 25.27           N  
ATOM   3284  CA  SER B 410      16.738   7.243 -25.499  1.00 25.27           C  
ATOM   3285  C   SER B 410      15.441   7.980 -25.180  1.00 25.27           C  
ATOM   3286  CB  SER B 410      16.420   5.863 -26.075  1.00 25.27           C  
ATOM   3287  O   SER B 410      14.813   8.557 -26.070  1.00 25.27           O  
ATOM   3288  OG  SER B 410      15.051   5.768 -26.430  1.00 25.27           O  
ATOM   3289  N   ASP B 411      14.968   7.923 -23.921  1.00 24.52           N  
ATOM   3290  CA  ASP B 411      13.534   8.074 -23.693  1.00 24.52           C  
ATOM   3291  C   ASP B 411      13.099   9.527 -23.875  1.00 24.52           C  
ATOM   3292  CB  ASP B 411      13.158   7.584 -22.293  1.00 24.52           C  
ATOM   3293  O   ASP B 411      11.916   9.847 -23.744  1.00 24.52           O  
ATOM   3294  CG  ASP B 411      12.875   6.093 -22.243  1.00 24.52           C  
ATOM   3295  OD1 ASP B 411      12.759   5.458 -23.313  1.00 24.52           O  
ATOM   3296  OD2 ASP B 411      12.765   5.549 -21.123  1.00 24.52           O  
ATOM   3297  N   LYS B 412      14.068  10.513 -23.972  1.00 22.44           N  
ATOM   3298  CA  LYS B 412      13.597  11.888 -23.837  1.00 22.44           C  
ATOM   3299  C   LYS B 412      12.858  12.343 -25.092  1.00 22.44           C  
ATOM   3300  CB  LYS B 412      14.767  12.830 -23.548  1.00 22.44           C  
ATOM   3301  O   LYS B 412      12.441  13.499 -25.189  1.00 22.44           O  
ATOM   3302  CG  LYS B 412      15.112  12.955 -22.071  1.00 22.44           C  
ATOM   3303  CD  LYS B 412      16.242  13.950 -21.843  1.00 22.44           C  
ATOM   3304  CE  LYS B 412      16.620  14.040 -20.371  1.00 22.44           C  
ATOM   3305  NZ  LYS B 412      17.780  14.955 -20.152  1.00 22.44           N  
ATOM   3306  N   ARG B 413      12.898  11.648 -26.268  1.00 23.00           N  
ATOM   3307  CA  ARG B 413      12.643  12.299 -27.549  1.00 23.00           C  
ATOM   3308  C   ARG B 413      11.167  12.648 -27.702  1.00 23.00           C  
ATOM   3309  CB  ARG B 413      13.093  11.404 -28.707  1.00 23.00           C  
ATOM   3310  O   ARG B 413      10.297  11.807 -27.465  1.00 23.00           O  
ATOM   3311  CG  ARG B 413      14.459  11.764 -29.268  1.00 23.00           C  
ATOM   3312  CD  ARG B 413      14.819  10.902 -30.471  1.00 23.00           C  
ATOM   3313  NE  ARG B 413      16.189  11.142 -30.915  1.00 23.00           N  
ATOM   3314  NH1 ARG B 413      16.111   9.621 -32.652  1.00 23.00           N  
ATOM   3315  NH2 ARG B 413      18.023  10.823 -32.259  1.00 23.00           N  
ATOM   3316  CZ  ARG B 413      16.771  10.528 -31.941  1.00 23.00           C  
ATOM   3317  N   ILE B 414      10.832  13.969 -27.695  1.00 22.13           N  
ATOM   3318  CA  ILE B 414       9.456  14.421 -27.871  1.00 22.13           C  
ATOM   3319  C   ILE B 414       9.031  14.226 -29.324  1.00 22.13           C  
ATOM   3320  CB  ILE B 414       9.290  15.900 -27.457  1.00 22.13           C  
ATOM   3321  O   ILE B 414       9.710  14.690 -30.244  1.00 22.13           O  
ATOM   3322  CG1 ILE B 414       9.721  16.099 -25.999  1.00 22.13           C  
ATOM   3323  CG2 ILE B 414       7.844  16.361 -27.668  1.00 22.13           C  
ATOM   3324  CD1 ILE B 414       9.861  17.559 -25.589  1.00 22.13           C  
ATOM   3325  N   ALA B 415       8.290  13.225 -29.736  1.00 22.82           N  
ATOM   3326  CA  ALA B 415       7.864  12.877 -31.089  1.00 22.82           C  
ATOM   3327  C   ALA B 415       7.048  14.005 -31.714  1.00 22.82           C  
ATOM   3328  CB  ALA B 415       7.053  11.583 -31.075  1.00 22.82           C  
ATOM   3329  O   ALA B 415       6.095  14.500 -31.108  1.00 22.82           O  
ATOM   3330  N   CYS B 416       7.725  14.908 -32.562  1.00 21.26           N  
ATOM   3331  CA  CYS B 416       7.005  15.987 -33.229  1.00 21.26           C  
ATOM   3332  C   CYS B 416       5.887  15.437 -34.106  1.00 21.26           C  
ATOM   3333  CB  CYS B 416       7.962  16.828 -34.073  1.00 21.26           C  
ATOM   3334  O   CYS B 416       6.048  14.394 -34.743  1.00 21.26           O  
ATOM   3335  SG  CYS B 416       8.538  18.326 -33.246  1.00 21.26           S  
ATOM   3336  N   GLU B 417       4.644  16.121 -34.222  1.00 19.60           N  
ATOM   3337  CA  GLU B 417       3.351  15.637 -34.695  1.00 19.60           C  
ATOM   3338  C   GLU B 417       3.258  15.708 -36.216  1.00 19.60           C  
ATOM   3339  CB  GLU B 417       2.212  16.438 -34.060  1.00 19.60           C  
ATOM   3340  O   GLU B 417       2.215  15.394 -36.795  1.00 19.60           O  
ATOM   3341  CG  GLU B 417       1.583  15.761 -32.850  1.00 19.60           C  
ATOM   3342  CD  GLU B 417       0.401  16.529 -32.281  1.00 19.60           C  
ATOM   3343  OE1 GLU B 417      -0.251  16.026 -31.337  1.00 19.60           O  
ATOM   3344  OE2 GLU B 417       0.124  17.641 -32.782  1.00 19.60           O  
ATOM   3345  N   GLU B 418       4.152  16.323 -36.958  1.00 20.93           N  
ATOM   3346  CA  GLU B 418       3.586  16.823 -38.207  1.00 20.93           C  
ATOM   3347  C   GLU B 418       3.059  15.681 -39.071  1.00 20.93           C  
ATOM   3348  CB  GLU B 418       4.627  17.633 -38.984  1.00 20.93           C  
ATOM   3349  O   GLU B 418       3.738  14.667 -39.250  1.00 20.93           O  
ATOM   3350  CG  GLU B 418       4.747  19.080 -38.526  1.00 20.93           C  
ATOM   3351  CD  GLU B 418       5.731  19.891 -39.354  1.00 20.93           C  
ATOM   3352  OE1 GLU B 418       5.825  21.123 -39.149  1.00 20.93           O  
ATOM   3353  OE2 GLU B 418       6.413  19.291 -40.214  1.00 20.93           O  
ATOM   3354  N   GLU B 419       1.769  15.907 -39.968  1.00 20.16           N  
ATOM   3355  CA  GLU B 419       0.608  15.077 -40.276  1.00 20.16           C  
ATOM   3356  C   GLU B 419       0.796  14.336 -41.597  1.00 20.16           C  
ATOM   3357  CB  GLU B 419      -0.663  15.928 -40.327  1.00 20.16           C  
ATOM   3358  O   GLU B 419       1.720  14.633 -42.356  1.00 20.16           O  
ATOM   3359  CG  GLU B 419      -1.529  15.814 -39.080  1.00 20.16           C  
ATOM   3360  CD  GLU B 419      -2.805  16.636 -39.159  1.00 20.16           C  
ATOM   3361  OE1 GLU B 419      -3.631  16.566 -38.221  1.00 20.16           O  
ATOM   3362  OE2 GLU B 419      -2.981  17.356 -40.167  1.00 20.16           O  
ATOM   3363  N   PHE B 420      -0.375  14.173 -42.597  1.00 20.15           N  
ATOM   3364  CA  PHE B 420      -1.015  12.970 -43.117  1.00 20.15           C  
ATOM   3365  C   PHE B 420      -0.675  12.769 -44.589  1.00 20.15           C  
ATOM   3366  CB  PHE B 420      -2.534  13.045 -42.935  1.00 20.15           C  
ATOM   3367  O   PHE B 420      -0.728  11.647 -45.097  1.00 20.15           O  
ATOM   3368  CG  PHE B 420      -3.001  12.641 -41.562  1.00 20.15           C  
ATOM   3369  CD1 PHE B 420      -3.212  11.304 -41.250  1.00 20.15           C  
ATOM   3370  CD2 PHE B 420      -3.229  13.600 -40.584  1.00 20.15           C  
ATOM   3371  CE1 PHE B 420      -3.645  10.927 -39.980  1.00 20.15           C  
ATOM   3372  CE2 PHE B 420      -3.661  13.232 -39.313  1.00 20.15           C  
ATOM   3373  CZ  PHE B 420      -3.869  11.895 -39.014  1.00 20.15           C  
ATOM   3374  N   SER B 421      -0.530  13.758 -45.483  1.00 19.77           N  
ATOM   3375  CA  SER B 421      -1.481  13.790 -46.590  1.00 19.77           C  
ATOM   3376  C   SER B 421      -1.055  12.849 -47.712  1.00 19.77           C  
ATOM   3377  CB  SER B 421      -1.624  15.212 -47.133  1.00 19.77           C  
ATOM   3378  O   SER B 421       0.139  12.648 -47.941  1.00 19.77           O  
ATOM   3379  OG  SER B 421      -2.335  15.213 -48.360  1.00 19.77           O  
ATOM   3380  N   ASP B 422      -2.215  12.241 -48.510  1.00 18.33           N  
ATOM   3381  CA  ASP B 422      -2.383  11.033 -49.312  1.00 18.33           C  
ATOM   3382  C   ASP B 422      -1.866  11.240 -50.734  1.00 18.33           C  
ATOM   3383  CB  ASP B 422      -3.854  10.611 -49.344  1.00 18.33           C  
ATOM   3384  O   ASP B 422      -1.883  12.360 -51.249  1.00 18.33           O  
ATOM   3385  CG  ASP B 422      -4.224   9.664 -48.216  1.00 18.33           C  
ATOM   3386  OD1 ASP B 422      -3.314   9.101 -47.569  1.00 18.33           O  
ATOM   3387  OD2 ASP B 422      -5.436   9.477 -47.973  1.00 18.33           O  
ATOM   3388  N   SER B 423      -1.312  10.194 -51.359  1.00 21.37           N  
ATOM   3389  CA  SER B 423      -0.419  10.038 -52.502  1.00 21.37           C  
ATOM   3390  C   SER B 423      -1.143  10.325 -53.813  1.00 21.37           C  
ATOM   3391  CB  SER B 423       0.170   8.627 -52.533  1.00 21.37           C  
ATOM   3392  O   SER B 423      -0.509  10.455 -54.862  1.00 21.37           O  
ATOM   3393  OG  SER B 423      -0.857   7.655 -52.625  1.00 21.37           O  
ATOM   3394  N   GLU B 424      -2.575  10.194 -54.037  1.00 19.37           N  
ATOM   3395  CA  GLU B 424      -2.721   9.147 -55.044  1.00 19.37           C  
ATOM   3396  C   GLU B 424      -2.550   9.708 -56.452  1.00 19.37           C  
ATOM   3397  CB  GLU B 424      -4.084   8.462 -54.913  1.00 19.37           C  
ATOM   3398  O   GLU B 424      -1.897   9.092 -57.297  1.00 19.37           O  
ATOM   3399  CG  GLU B 424      -4.072   7.235 -54.013  1.00 19.37           C  
ATOM   3400  CD  GLU B 424      -5.388   6.474 -54.019  1.00 19.37           C  
ATOM   3401  OE1 GLU B 424      -5.460   5.381 -53.411  1.00 19.37           O  
ATOM   3402  OE2 GLU B 424      -6.355   6.973 -54.636  1.00 19.37           O  
ATOM   3403  N   GLU B 425      -3.321  10.764 -56.938  1.00 19.66           N  
ATOM   3404  CA  GLU B 425      -4.234  10.379 -58.010  1.00 19.66           C  
ATOM   3405  C   GLU B 425      -3.539  10.418 -59.368  1.00 19.66           C  
ATOM   3406  CB  GLU B 425      -5.464  11.290 -58.022  1.00 19.66           C  
ATOM   3407  O   GLU B 425      -2.668  11.259 -59.602  1.00 19.66           O  
ATOM   3408  CG  GLU B 425      -6.726  10.625 -57.493  1.00 19.66           C  
ATOM   3409  CD  GLU B 425      -7.943  11.536 -57.526  1.00 19.66           C  
ATOM   3410  OE1 GLU B 425      -9.049  11.086 -57.149  1.00 19.66           O  
ATOM   3411  OE2 GLU B 425      -7.790  12.709 -57.933  1.00 19.66           O  
ATOM   3412  N   GLU B 426      -4.041   9.529 -60.431  1.00 20.36           N  
ATOM   3413  CA  GLU B 426      -3.606   8.865 -61.656  1.00 20.36           C  
ATOM   3414  C   GLU B 426      -3.715   9.798 -62.858  1.00 20.36           C  
ATOM   3415  CB  GLU B 426      -4.426   7.595 -61.899  1.00 20.36           C  
ATOM   3416  O   GLU B 426      -3.178   9.504 -63.929  1.00 20.36           O  
ATOM   3417  CG  GLU B 426      -3.731   6.318 -61.449  1.00 20.36           C  
ATOM   3418  CD  GLU B 426      -4.514   5.059 -61.785  1.00 20.36           C  
ATOM   3419  OE1 GLU B 426      -3.983   3.943 -61.584  1.00 20.36           O  
ATOM   3420  OE2 GLU B 426      -5.667   5.189 -62.253  1.00 20.36           O  
ATOM   3421  N   GLY B 427      -4.367  10.960 -62.791  1.00 19.23           N  
ATOM   3422  CA  GLY B 427      -5.279  11.056 -63.920  1.00 19.23           C  
ATOM   3423  C   GLY B 427      -4.572  11.294 -65.240  1.00 19.23           C  
ATOM   3424  O   GLY B 427      -3.463  11.832 -65.268  1.00 19.23           O  
ATOM   3425  N   GLU B 428      -5.205  10.789 -66.435  1.00 21.35           N  
ATOM   3426  CA  GLU B 428      -4.884  10.257 -67.756  1.00 21.35           C  
ATOM   3427  C   GLU B 428      -4.682  11.381 -68.769  1.00 21.35           C  
ATOM   3428  CB  GLU B 428      -5.985   9.308 -68.236  1.00 21.35           C  
ATOM   3429  O   GLU B 428      -3.793  11.304 -69.619  1.00 21.35           O  
ATOM   3430  CG  GLU B 428      -5.531   7.863 -68.380  1.00 21.35           C  
ATOM   3431  CD  GLU B 428      -6.663   6.911 -68.732  1.00 21.35           C  
ATOM   3432  OE1 GLU B 428      -6.400   5.704 -68.938  1.00 21.35           O  
ATOM   3433  OE2 GLU B 428      -7.823   7.375 -68.802  1.00 21.35           O  
ATOM   3434  N   GLY B 429      -5.664  12.334 -68.997  1.00 19.28           N  
ATOM   3435  CA  GLY B 429      -6.402  12.277 -70.249  1.00 19.28           C  
ATOM   3436  C   GLY B 429      -5.739  13.055 -71.369  1.00 19.28           C  
ATOM   3437  O   GLY B 429      -4.576  13.448 -71.254  1.00 19.28           O  
ATOM   3438  N   GLY B 430      -6.344  14.246 -71.826  1.00 19.74           N  
ATOM   3439  CA  GLY B 430      -7.092  14.626 -73.013  1.00 19.74           C  
ATOM   3440  C   GLY B 430      -6.280  15.456 -73.989  1.00 19.74           C  
ATOM   3441  O   GLY B 430      -5.606  16.409 -73.591  1.00 19.74           O  
ATOM   3442  N   ARG B 431      -6.075  14.947 -75.214  1.00 24.05           N  
ATOM   3443  CA  ARG B 431      -5.134  15.317 -76.266  1.00 24.05           C  
ATOM   3444  C   ARG B 431      -5.513  16.653 -76.896  1.00 24.05           C  
ATOM   3445  CB  ARG B 431      -5.074  14.229 -77.341  1.00 24.05           C  
ATOM   3446  O   ARG B 431      -4.684  17.298 -77.541  1.00 24.05           O  
ATOM   3447  CG  ARG B 431      -3.932  13.243 -77.156  1.00 24.05           C  
ATOM   3448  CD  ARG B 431      -3.842  12.260 -78.315  1.00 24.05           C  
ATOM   3449  NE  ARG B 431      -2.781  11.278 -78.109  1.00 24.05           N  
ATOM   3450  NH1 ARG B 431      -3.484   9.858 -79.790  1.00 24.05           N  
ATOM   3451  NH2 ARG B 431      -1.634   9.337 -78.542  1.00 24.05           N  
ATOM   3452  CZ  ARG B 431      -2.636  10.160 -78.814  1.00 24.05           C  
ATOM   3453  N   LYS B 432      -6.908  16.883 -77.185  1.00 20.20           N  
ATOM   3454  CA  LYS B 432      -7.305  16.902 -78.590  1.00 20.20           C  
ATOM   3455  C   LYS B 432      -6.927  18.225 -79.250  1.00 20.20           C  
ATOM   3456  CB  LYS B 432      -8.809  16.659 -78.726  1.00 20.20           C  
ATOM   3457  O   LYS B 432      -6.310  18.238 -80.318  1.00 20.20           O  
ATOM   3458  CG  LYS B 432      -9.180  15.206 -78.986  1.00 20.20           C  
ATOM   3459  CD  LYS B 432     -10.678  15.044 -79.208  1.00 20.20           C  
ATOM   3460  CE  LYS B 432     -11.047  13.596 -79.505  1.00 20.20           C  
ATOM   3461  NZ  LYS B 432     -12.522  13.374 -79.436  1.00 20.20           N  
ATOM   3462  N   ASN B 433      -8.080  19.115 -79.649  1.00 19.62           N  
ATOM   3463  CA  ASN B 433      -8.701  19.413 -80.935  1.00 19.62           C  
ATOM   3464  C   ASN B 433      -8.198  20.735 -81.507  1.00 19.62           C  
ATOM   3465  CB  ASN B 433     -10.225  19.437 -80.803  1.00 19.62           C  
ATOM   3466  O   ASN B 433      -7.636  21.557 -80.781  1.00 19.62           O  
ATOM   3467  CG  ASN B 433     -10.890  18.263 -81.495  1.00 19.62           C  
ATOM   3468  ND2 ASN B 433     -12.170  18.054 -81.210  1.00 19.62           N  
ATOM   3469  OD1 ASN B 433     -10.258  17.549 -82.278  1.00 19.62           O  
ATOM   3470  N   SER B 434      -8.923  21.165 -82.720  1.00 20.46           N  
ATOM   3471  CA  SER B 434      -8.684  21.693 -84.059  1.00 20.46           C  
ATOM   3472  C   SER B 434      -8.686  23.218 -84.060  1.00 20.46           C  
ATOM   3473  CB  SER B 434      -9.739  21.174 -85.037  1.00 20.46           C  
ATOM   3474  O   SER B 434      -7.909  23.845 -84.784  1.00 20.46           O  
ATOM   3475  OG  SER B 434     -11.021  21.159 -84.433  1.00 20.46           O  
ATOM   3476  N   SER B 435      -9.851  23.980 -83.720  1.00 17.26           N  
ATOM   3477  CA  SER B 435     -10.806  24.379 -84.748  1.00 17.26           C  
ATOM   3478  C   SER B 435     -10.534  25.799 -85.234  1.00 17.26           C  
ATOM   3479  CB  SER B 435     -12.238  24.278 -84.219  1.00 17.26           C  
ATOM   3480  O   SER B 435     -10.465  26.045 -86.440  1.00 17.26           O  
ATOM   3481  OG  SER B 435     -12.350  24.900 -82.951  1.00 17.26           O  
ATOM   3482  N   ASN B 436     -11.340  26.895 -84.826  1.00 17.64           N  
ATOM   3483  CA  ASN B 436     -12.467  27.514 -85.517  1.00 17.64           C  
ATOM   3484  C   ASN B 436     -12.064  28.829 -86.178  1.00 17.64           C  
ATOM   3485  CB  ASN B 436     -13.631  27.739 -84.551  1.00 17.64           C  
ATOM   3486  O   ASN B 436     -11.052  29.429 -85.812  1.00 17.64           O  
ATOM   3487  CG  ASN B 436     -14.877  26.971 -84.948  1.00 17.64           C  
ATOM   3488  ND2 ASN B 436     -15.858  26.930 -84.054  1.00 17.64           N  
ATOM   3489  OD1 ASN B 436     -14.956  26.419 -86.048  1.00 17.64           O  
ATOM   3490  N   PHE B 437     -13.225  29.722 -86.542  1.00 18.93           N  
ATOM   3491  CA  PHE B 437     -13.814  30.307 -87.741  1.00 18.93           C  
ATOM   3492  C   PHE B 437     -13.319  31.733 -87.947  1.00 18.93           C  
ATOM   3493  CB  PHE B 437     -15.343  30.290 -87.653  1.00 18.93           C  
ATOM   3494  O   PHE B 437     -12.651  32.296 -87.077  1.00 18.93           O  
ATOM   3495  CG  PHE B 437     -15.989  29.241 -88.518  1.00 18.93           C  
ATOM   3496  CD1 PHE B 437     -16.300  29.509 -89.845  1.00 18.93           C  
ATOM   3497  CD2 PHE B 437     -16.286  27.986 -88.003  1.00 18.93           C  
ATOM   3498  CE1 PHE B 437     -16.898  28.541 -90.648  1.00 18.93           C  
ATOM   3499  CE2 PHE B 437     -16.883  27.012 -88.799  1.00 18.93           C  
ATOM   3500  CZ  PHE B 437     -17.189  27.292 -90.121  1.00 18.93           C  
ATOM   3501  N   LYS B 438     -14.416  32.815 -88.022  1.00 16.73           N  
ATOM   3502  CA  LYS B 438     -14.976  33.576 -89.135  1.00 16.73           C  
ATOM   3503  C   LYS B 438     -14.478  35.018 -89.121  1.00 16.73           C  
ATOM   3504  CB  LYS B 438     -16.505  33.550 -89.088  1.00 16.73           C  
ATOM   3505  O   LYS B 438     -14.096  35.559 -90.162  1.00 16.73           O  
ATOM   3506  CG  LYS B 438     -17.136  32.549 -90.044  1.00 16.73           C  
ATOM   3507  CD  LYS B 438     -18.657  32.627 -90.011  1.00 16.73           C  
ATOM   3508  CE  LYS B 438     -19.290  31.640 -90.983  1.00 16.73           C  
ATOM   3509  NZ  LYS B 438     -20.780  31.644 -90.884  1.00 16.73           N  
ATOM   3510  N   LYS B 439     -15.003  35.986 -88.288  1.00 17.61           N  
ATOM   3511  CA  LYS B 439     -16.059  36.879 -88.759  1.00 17.61           C  
ATOM   3512  C   LYS B 439     -15.481  38.207 -89.239  1.00 17.61           C  
ATOM   3513  CB  LYS B 439     -17.087  37.124 -87.654  1.00 17.61           C  
ATOM   3514  O   LYS B 439     -14.366  38.577 -88.865  1.00 17.61           O  
ATOM   3515  CG  LYS B 439     -18.453  36.514 -87.933  1.00 17.61           C  
ATOM   3516  CD  LYS B 439     -19.425  36.770 -86.788  1.00 17.61           C  
ATOM   3517  CE  LYS B 439     -20.800  36.187 -87.080  1.00 17.61           C  
ATOM   3518  NZ  LYS B 439     -21.766  36.464 -85.975  1.00 17.61           N  
ATOM   3519  N   ALA B 440     -16.380  39.390 -89.036  1.00 18.02           N  
ATOM   3520  CA  ALA B 440     -17.179  40.265 -89.890  1.00 18.02           C  
ATOM   3521  C   ALA B 440     -16.491  41.612 -90.093  1.00 18.02           C  
ATOM   3522  CB  ALA B 440     -18.570  40.466 -89.294  1.00 18.02           C  
ATOM   3523  O   ALA B 440     -15.532  41.938 -89.390  1.00 18.02           O  
ATOM   3524  N   LYS B 441     -17.427  42.779 -89.971  1.00 17.86           N  
ATOM   3525  CA  LYS B 441     -17.961  43.744 -90.928  1.00 17.86           C  
ATOM   3526  C   LYS B 441     -17.209  45.070 -90.850  1.00 17.86           C  
ATOM   3527  CB  LYS B 441     -19.453  43.973 -90.683  1.00 17.86           C  
ATOM   3528  O   LYS B 441     -16.788  45.612 -91.874  1.00 17.86           O  
ATOM   3529  CG  LYS B 441     -20.354  43.399 -91.767  1.00 17.86           C  
ATOM   3530  CD  LYS B 441     -21.825  43.657 -91.466  1.00 17.86           C  
ATOM   3531  CE  LYS B 441     -22.719  43.193 -92.608  1.00 17.86           C  
ATOM   3532  NZ  LYS B 441     -24.164  43.418 -92.306  1.00 17.86           N  
ATOM   3533  N   ARG B 442     -17.962  46.153 -90.247  1.00 16.57           N  
ATOM   3534  CA  ARG B 442     -18.656  47.200 -90.990  1.00 16.57           C  
ATOM   3535  C   ARG B 442     -17.865  48.503 -90.968  1.00 16.57           C  
ATOM   3536  CB  ARG B 442     -20.057  47.428 -90.417  1.00 16.57           C  
ATOM   3537  O   ARG B 442     -17.691  49.147 -92.004  1.00 16.57           O  
ATOM   3538  CG  ARG B 442     -21.169  46.800 -91.242  1.00 16.57           C  
ATOM   3539  CD  ARG B 442     -22.544  47.118 -90.670  1.00 16.57           C  
ATOM   3540  NE  ARG B 442     -23.613  46.598 -91.517  1.00 16.57           N  
ATOM   3541  NH1 ARG B 442     -25.330  47.438 -90.220  1.00 16.57           N  
ATOM   3542  NH2 ARG B 442     -25.801  46.247 -92.120  1.00 16.57           N  
ATOM   3543  CZ  ARG B 442     -24.913  46.762 -91.284  1.00 16.57           C  
ATOM   3544  N   VAL B 443     -17.984  49.293 -89.902  1.00 16.59           N  
ATOM   3545  CA  VAL B 443     -18.937  50.393 -89.998  1.00 16.59           C  
ATOM   3546  C   VAL B 443     -18.217  51.663 -90.448  1.00 16.59           C  
ATOM   3547  CB  VAL B 443     -19.659  50.638 -88.654  1.00 16.59           C  
ATOM   3548  O   VAL B 443     -16.999  51.780 -90.295  1.00 16.59           O  
ATOM   3549  CG1 VAL B 443     -20.606  51.832 -88.759  1.00 16.59           C  
ATOM   3550  CG2 VAL B 443     -20.420  49.386 -88.221  1.00 16.59           C  
ATOM   3551  N   LYS B 444     -18.650  52.794 -89.793  1.00 17.50           N  
ATOM   3552  CA  LYS B 444     -19.460  53.916 -90.258  1.00 17.50           C  
ATOM   3553  C   LYS B 444     -18.587  55.117 -90.608  1.00 17.50           C  
ATOM   3554  CB  LYS B 444     -20.491  54.309 -89.198  1.00 17.50           C  
ATOM   3555  O   LYS B 444     -17.450  55.221 -90.143  1.00 17.50           O  
ATOM   3556  CG  LYS B 444     -21.907  53.847 -89.511  1.00 17.50           C  
ATOM   3557  CD  LYS B 444     -22.886  54.271 -88.423  1.00 17.50           C  
ATOM   3558  CE  LYS B 444     -24.321  53.925 -88.796  1.00 17.50           C  
ATOM   3559  NZ  LYS B 444     -25.275  54.263 -87.698  1.00 17.50           N  
ATOM   3560  N   THR B 445     -19.285  56.303 -90.378  1.00 17.42           N  
ATOM   3561  CA  THR B 445     -19.715  57.319 -91.331  1.00 17.42           C  
ATOM   3562  C   THR B 445     -18.727  58.482 -91.365  1.00 17.42           C  
ATOM   3563  CB  THR B 445     -21.121  57.847 -90.990  1.00 17.42           C  
ATOM   3564  O   THR B 445     -18.359  58.959 -92.440  1.00 17.42           O  
ATOM   3565  CG2 THR B 445     -22.023  57.844 -92.219  1.00 17.42           C  
ATOM   3566  OG1 THR B 445     -21.705  57.015 -89.980  1.00 17.42           O  
ATOM   3567  N   GLU B 446     -18.762  59.317 -90.311  1.00 17.51           N  
ATOM   3568  CA  GLU B 446     -19.496  60.573 -90.434  1.00 17.51           C  
ATOM   3569  C   GLU B 446     -18.562  61.725 -90.793  1.00 17.51           C  
ATOM   3570  CB  GLU B 446     -20.244  60.888 -89.136  1.00 17.51           C  
ATOM   3571  O   GLU B 446     -17.365  61.674 -90.502  1.00 17.51           O  
ATOM   3572  CG  GLU B 446     -21.685  60.398 -89.123  1.00 17.51           C  
ATOM   3573  CD  GLU B 446     -22.458  60.842 -87.891  1.00 17.51           C  
ATOM   3574  OE1 GLU B 446     -23.694  60.643 -87.846  1.00 17.51           O  
ATOM   3575  OE2 GLU B 446     -21.824  61.394 -86.965  1.00 17.51           O  
ATOM   3576  N   ASP B 447     -19.211  62.949 -90.651  1.00 18.13           N  
ATOM   3577  CA  ASP B 447     -19.435  64.070 -91.559  1.00 18.13           C  
ATOM   3578  C   ASP B 447     -18.311  65.098 -91.450  1.00 18.13           C  
ATOM   3579  CB  ASP B 447     -20.784  64.733 -91.271  1.00 18.13           C  
ATOM   3580  O   ASP B 447     -17.805  65.581 -92.465  1.00 18.13           O  
ATOM   3581  CG  ASP B 447     -21.945  64.039 -91.962  1.00 18.13           C  
ATOM   3582  OD1 ASP B 447     -21.740  63.425 -93.031  1.00 18.13           O  
ATOM   3583  OD2 ASP B 447     -23.075  64.109 -91.433  1.00 18.13           O  
ATOM   3584  N   GLU B 448     -18.499  66.131 -90.484  1.00 17.48           N  
ATOM   3585  CA  GLU B 448     -19.094  67.422 -90.815  1.00 17.48           C  
ATOM   3586  C   GLU B 448     -18.035  68.520 -90.870  1.00 17.48           C  
ATOM   3587  CB  GLU B 448     -20.180  67.790 -89.800  1.00 17.48           C  
ATOM   3588  O   GLU B 448     -16.956  68.378 -90.291  1.00 17.48           O  
ATOM   3589  CG  GLU B 448     -21.586  67.410 -90.241  1.00 17.48           C  
ATOM   3590  CD  GLU B 448     -22.663  67.872 -89.272  1.00 17.48           C  
ATOM   3591  OE1 GLU B 448     -23.866  67.740 -89.594  1.00 17.48           O  
ATOM   3592  OE2 GLU B 448     -22.301  68.371 -88.183  1.00 17.48           O  
ATOM   3593  N   LYS B 449     -18.506  69.700 -90.285  1.00 18.24           N  
ATOM   3594  CA  LYS B 449     -18.795  70.950 -90.981  1.00 18.24           C  
ATOM   3595  C   LYS B 449     -17.584  71.879 -90.968  1.00 18.24           C  
ATOM   3596  CB  LYS B 449     -19.999  71.651 -90.349  1.00 18.24           C  
ATOM   3597  O   LYS B 449     -17.221  72.448 -92.000  1.00 18.24           O  
ATOM   3598  CG  LYS B 449     -21.302  71.447 -91.107  1.00 18.24           C  
ATOM   3599  CD  LYS B 449     -22.446  72.225 -90.471  1.00 18.24           C  
ATOM   3600  CE  LYS B 449     -23.752  72.021 -91.228  1.00 18.24           C  
ATOM   3601  NZ  LYS B 449     -24.853  72.861 -90.670  1.00 18.24           N  
ATOM   3602  N   GLU B 450     -17.667  72.957 -90.084  1.00 17.86           N  
ATOM   3603  CA  GLU B 450     -18.108  74.307 -90.422  1.00 17.86           C  
ATOM   3604  C   GLU B 450     -16.942  75.292 -90.395  1.00 17.86           C  
ATOM   3605  CB  GLU B 450     -19.209  74.769 -89.464  1.00 17.86           C  
ATOM   3606  O   GLU B 450     -15.913  75.027 -89.770  1.00 17.86           O  
ATOM   3607  CG  GLU B 450     -20.586  74.857 -90.106  1.00 17.86           C  
ATOM   3608  CD  GLU B 450     -21.686  75.215 -89.120  1.00 17.86           C  
ATOM   3609  OE1 GLU B 450     -22.855  75.366 -89.543  1.00 17.86           O  
ATOM   3610  OE2 GLU B 450     -21.377  75.345 -87.915  1.00 17.86           O  
ATOM   3611  N   LYS B 451     -17.252  76.408 -89.627  1.00 18.28           N  
ATOM   3612  CA  LYS B 451     -17.418  77.786 -90.081  1.00 18.28           C  
ATOM   3613  C   LYS B 451     -16.111  78.564 -89.965  1.00 18.28           C  
ATOM   3614  CB  LYS B 451     -18.518  78.486 -89.281  1.00 18.28           C  
ATOM   3615  O   LYS B 451     -15.177  78.123 -89.291  1.00 18.28           O  
ATOM   3616  CG  LYS B 451     -19.822  78.662 -90.044  1.00 18.28           C  
ATOM   3617  CD  LYS B 451     -20.866  79.390 -89.207  1.00 18.28           C  
ATOM   3618  CE  LYS B 451     -22.156  79.607 -89.986  1.00 18.28           C  
ATOM   3619  NZ  LYS B 451     -23.149  80.401 -89.202  1.00 18.28           N  
ATOM   3620  N   ASP B 452     -16.220  79.760 -89.189  1.00 18.30           N  
ATOM   3621  CA  ASP B 452     -16.313  81.147 -89.635  1.00 18.30           C  
ATOM   3622  C   ASP B 452     -14.995  81.885 -89.413  1.00 18.30           C  
ATOM   3623  CB  ASP B 452     -17.450  81.868 -88.907  1.00 18.30           C  
ATOM   3624  O   ASP B 452     -14.513  82.586 -90.304  1.00 18.30           O  
ATOM   3625  CG  ASP B 452     -18.775  81.781 -89.644  1.00 18.30           C  
ATOM   3626  OD1 ASP B 452     -18.778  81.765 -90.894  1.00 18.30           O  
ATOM   3627  OD2 ASP B 452     -19.825  81.732 -88.968  1.00 18.30           O  
ATOM   3628  N   PRO B 453     -15.017  82.851 -88.398  1.00 18.69           N  
ATOM   3629  CA  PRO B 453     -15.277  84.285 -88.543  1.00 18.69           C  
ATOM   3630  C   PRO B 453     -14.020  85.134 -88.367  1.00 18.69           C  
ATOM   3631  CB  PRO B 453     -16.291  84.574 -87.434  1.00 18.69           C  
ATOM   3632  O   PRO B 453     -12.999  84.638 -87.882  1.00 18.69           O  
ATOM   3633  CG  PRO B 453     -16.052  83.510 -86.411  1.00 18.69           C  
ATOM   3634  CD  PRO B 453     -15.002  82.573 -86.935  1.00 18.69           C  
ATOM   3635  N   GLU B 454     -14.209  86.298 -87.545  1.00 18.63           N  
ATOM   3636  CA  GLU B 454     -14.293  87.737 -87.778  1.00 18.63           C  
ATOM   3637  C   GLU B 454     -12.971  88.427 -87.454  1.00 18.63           C  
ATOM   3638  CB  GLU B 454     -15.424  88.351 -86.949  1.00 18.63           C  
ATOM   3639  O   GLU B 454     -12.487  89.250 -88.233  1.00 18.63           O  
ATOM   3640  CG  GLU B 454     -16.723  88.533 -87.721  1.00 18.63           C  
ATOM   3641  CD  GLU B 454     -17.785  89.288 -86.938  1.00 18.63           C  
ATOM   3642  OE1 GLU B 454     -18.848  89.613 -87.515  1.00 18.63           O  
ATOM   3643  OE2 GLU B 454     -17.552  89.559 -85.739  1.00 18.63           O  
ATOM   3644  N   GLU B 455     -12.887  89.257 -86.239  1.00 18.17           N  
ATOM   3645  CA  GLU B 455     -13.235  90.645 -85.949  1.00 18.17           C  
ATOM   3646  C   GLU B 455     -12.013  91.436 -85.493  1.00 18.17           C  
ATOM   3647  CB  GLU B 455     -14.333  90.713 -84.885  1.00 18.17           C  
ATOM   3648  O   GLU B 455     -11.069  90.867 -84.941  1.00 18.17           O  
ATOM   3649  CG  GLU B 455     -15.642  91.303 -85.389  1.00 18.17           C  
ATOM   3650  CD  GLU B 455     -16.726  91.355 -84.324  1.00 18.17           C  
ATOM   3651  OE1 GLU B 455     -17.812  91.919 -84.591  1.00 18.17           O  
ATOM   3652  OE2 GLU B 455     -16.487  90.829 -83.215  1.00 18.17           O  
ATOM   3653  N   LYS B 456     -12.300  92.873 -85.001  1.00 17.05           N  
ATOM   3654  CA  LYS B 456     -11.979  94.298 -85.025  1.00 17.05           C  
ATOM   3655  C   LYS B 456     -11.007  94.661 -83.906  1.00 17.05           C  
ATOM   3656  CB  LYS B 456     -13.252  95.137 -84.906  1.00 17.05           C  
ATOM   3657  O   LYS B 456     -10.167  95.548 -84.070  1.00 17.05           O  
ATOM   3658  CG  LYS B 456     -13.772  95.665 -86.235  1.00 17.05           C  
ATOM   3659  CD  LYS B 456     -14.993  96.555 -86.045  1.00 17.05           C  
ATOM   3660  CE  LYS B 456     -15.526  97.068 -87.376  1.00 17.05           C  
ATOM   3661  NZ  LYS B 456     -16.715  97.953 -87.192  1.00 17.05           N  
ATOM   3662  N   LYS B 457     -11.041  94.474 -82.544  1.00 15.34           N  
ATOM   3663  CA  LYS B 457     -11.653  95.595 -81.838  1.00 15.34           C  
ATOM   3664  C   LYS B 457     -10.593  96.553 -81.302  1.00 15.34           C  
ATOM   3665  CB  LYS B 457     -12.532  95.093 -80.691  1.00 15.34           C  
ATOM   3666  O   LYS B 457      -9.454  96.151 -81.056  1.00 15.34           O  
ATOM   3667  CG  LYS B 457     -14.017  95.054 -81.021  1.00 15.34           C  
ATOM   3668  CD  LYS B 457     -14.838  94.545 -79.843  1.00 15.34           C  
ATOM   3669  CE  LYS B 457     -16.326  94.527 -80.163  1.00 15.34           C  
ATOM   3670  NZ  LYS B 457     -17.136  94.038 -79.008  1.00 15.34           N  
ATOM   3671  N   GLU B 458     -10.951  97.337 -80.125  1.00 18.44           N  
ATOM   3672  CA  GLU B 458     -11.347  98.729 -79.940  1.00 18.44           C  
ATOM   3673  C   GLU B 458     -10.168  99.581 -79.476  1.00 18.44           C  
ATOM   3674  CB  GLU B 458     -12.497  98.832 -78.935  1.00 18.44           C  
ATOM   3675  O   GLU B 458      -9.165  99.052 -78.995  1.00 18.44           O  
ATOM   3676  CG  GLU B 458     -13.854  99.080 -79.578  1.00 18.44           C  
ATOM   3677  CD  GLU B 458     -14.969  99.289 -78.565  1.00 18.44           C  
ATOM   3678  OE1 GLU B 458     -16.108  99.608 -78.973  1.00 18.44           O  
ATOM   3679  OE2 GLU B 458     -14.700  99.133 -77.353  1.00 18.44           O  
ATOM   3680  N   VAL B 459     -10.342 100.463 -78.167  1.00 17.13           N  
ATOM   3681  CA  VAL B 459     -10.669 101.726 -77.513  1.00 17.13           C  
ATOM   3682  C   VAL B 459      -9.575 102.088 -76.511  1.00 17.13           C  
ATOM   3683  CB  VAL B 459     -12.041 101.659 -76.804  1.00 17.13           C  
ATOM   3684  O   VAL B 459      -9.110 103.229 -76.476  1.00 17.13           O  
ATOM   3685  CG1 VAL B 459     -12.401 103.014 -76.196  1.00 17.13           C  
ATOM   3686  CG2 VAL B 459     -13.124 101.203 -77.780  1.00 17.13           C  
ATOM   3687  N   THR B 460      -9.846 102.335 -75.008  1.00 16.61           N  
ATOM   3688  CA  THR B 460     -10.350 103.577 -74.433  1.00 16.61           C  
ATOM   3689  C   THR B 460      -9.263 104.280 -73.625  1.00 16.61           C  
ATOM   3690  CB  THR B 460     -11.576 103.320 -73.536  1.00 16.61           C  
ATOM   3691  O   THR B 460      -9.060 105.488 -73.766  1.00 16.61           O  
ATOM   3692  CG2 THR B 460     -12.506 104.529 -73.517  1.00 16.61           C  
ATOM   3693  OG1 THR B 460     -12.295 102.185 -74.033  1.00 16.61           O  
ATOM   3694  N   GLU B 461      -9.372 104.424 -72.116  1.00 16.89           N  
ATOM   3695  CA  GLU B 461      -9.913 105.477 -71.262  1.00 16.89           C  
ATOM   3696  C   GLU B 461      -8.810 106.151 -70.451  1.00 16.89           C  
ATOM   3697  CB  GLU B 461     -10.984 104.913 -70.325  1.00 16.89           C  
ATOM   3698  O   GLU B 461      -8.195 107.116 -70.911  1.00 16.89           O  
ATOM   3699  CG  GLU B 461     -12.402 105.323 -70.696  1.00 16.89           C  
ATOM   3700  CD  GLU B 461     -13.446 104.836 -69.702  1.00 16.89           C  
ATOM   3701  OE1 GLU B 461     -14.621 105.257 -69.802  1.00 16.89           O  
ATOM   3702  OE2 GLU B 461     -13.086 104.029 -68.817  1.00 16.89           O  
ATOM   3703  N   GLU B 462      -8.861 106.178 -68.844  1.00 16.53           N  
ATOM   3704  CA  GLU B 462      -9.440 107.081 -67.854  1.00 16.53           C  
ATOM   3705  C   GLU B 462      -8.360 107.687 -66.962  1.00 16.53           C  
ATOM   3706  CB  GLU B 462     -10.478 106.348 -67.000  1.00 16.53           C  
ATOM   3707  O   GLU B 462      -8.353 108.896 -66.721  1.00 16.53           O  
ATOM   3708  CG  GLU B 462     -11.917 106.618 -67.416  1.00 16.53           C  
ATOM   3709  CD  GLU B 462     -12.939 106.010 -66.468  1.00 16.53           C  
ATOM   3710  OE1 GLU B 462     -14.149 106.291 -66.619  1.00 16.53           O  
ATOM   3711  OE2 GLU B 462     -12.526 105.246 -65.567  1.00 16.53           O  
ATOM   3712  N   GLU B 463      -8.302 107.361 -65.513  1.00 18.83           N  
ATOM   3713  CA  GLU B 463      -8.953 108.080 -64.422  1.00 18.83           C  
ATOM   3714  C   GLU B 463      -7.934 108.840 -63.576  1.00 18.83           C  
ATOM   3715  CB  GLU B 463      -9.751 107.115 -63.542  1.00 18.83           C  
ATOM   3716  O   GLU B 463      -6.763 108.459 -63.515  1.00 18.83           O  
ATOM   3717  CG  GLU B 463     -11.252 107.366 -63.559  1.00 18.83           C  
ATOM   3718  CD  GLU B 463     -12.033 106.390 -62.694  1.00 18.83           C  
ATOM   3719  OE1 GLU B 463     -13.257 106.585 -62.512  1.00 18.83           O  
ATOM   3720  OE2 GLU B 463     -11.417 105.424 -62.192  1.00 18.83           O  
ATOM   3721  N   LYS B 464      -8.349 109.324 -62.097  1.00 18.19           N  
ATOM   3722  CA  LYS B 464      -8.798 110.374 -61.187  1.00 18.19           C  
ATOM   3723  C   LYS B 464      -7.867 110.494 -59.984  1.00 18.19           C  
ATOM   3724  CB  LYS B 464     -10.228 110.102 -60.718  1.00 18.19           C  
ATOM   3725  O   LYS B 464      -6.781 109.911 -59.972  1.00 18.19           O  
ATOM   3726  CG  LYS B 464     -11.295 110.797 -61.550  1.00 18.19           C  
ATOM   3727  CD  LYS B 464     -12.689 110.560 -60.983  1.00 18.19           C  
ATOM   3728  CE  LYS B 464     -13.757 111.262 -61.811  1.00 18.19           C  
ATOM   3729  NZ  LYS B 464     -15.126 111.029 -61.260  1.00 18.19           N  
ATOM   3730  N   THR B 465      -8.459 110.289 -58.564  1.00 18.81           N  
ATOM   3731  CA  THR B 465      -8.918 111.265 -57.581  1.00 18.81           C  
ATOM   3732  C   THR B 465      -7.938 111.359 -56.415  1.00 18.81           C  
ATOM   3733  CB  THR B 465     -10.319 110.906 -57.050  1.00 18.81           C  
ATOM   3734  O   THR B 465      -7.562 112.458 -56.001  1.00 18.81           O  
ATOM   3735  CG2 THR B 465     -11.374 111.866 -57.591  1.00 18.81           C  
ATOM   3736  OG1 THR B 465     -10.650 109.572 -57.456  1.00 18.81           O  
ATOM   3737  N   LYS B 466      -8.293 110.938 -54.939  1.00 17.45           N  
ATOM   3738  CA  LYS B 466      -8.907 111.697 -53.853  1.00 17.45           C  
ATOM   3739  C   LYS B 466      -8.002 111.730 -52.625  1.00 17.45           C  
ATOM   3740  CB  LYS B 466     -10.267 111.101 -53.485  1.00 17.45           C  
ATOM   3741  O   LYS B 466      -7.818 112.784 -52.012  1.00 17.45           O  
ATOM   3742  CG  LYS B 466     -11.451 111.975 -53.872  1.00 17.45           C  
ATOM   3743  CD  LYS B 466     -12.774 111.334 -53.473  1.00 17.45           C  
ATOM   3744  CE  LYS B 466     -13.958 112.217 -53.843  1.00 17.45           C  
ATOM   3745  NZ  LYS B 466     -15.255 111.613 -53.412  1.00 17.45           N  
ATOM   3746  N   GLU B 467      -8.145 110.753 -51.425  1.00 17.51           N  
ATOM   3747  CA  GLU B 467      -8.920 111.064 -50.228  1.00 17.51           C  
ATOM   3748  C   GLU B 467      -8.009 111.407 -49.053  1.00 17.51           C  
ATOM   3749  CB  GLU B 467      -9.836 109.894 -49.860  1.00 17.51           C  
ATOM   3750  O   GLU B 467      -6.846 110.999 -49.023  1.00 17.51           O  
ATOM   3751  CG  GLU B 467     -11.271 110.061 -50.338  1.00 17.51           C  
ATOM   3752  CD  GLU B 467     -12.189 108.937 -49.885  1.00 17.51           C  
ATOM   3753  OE1 GLU B 467     -13.417 109.029 -50.109  1.00 17.51           O  
ATOM   3754  OE2 GLU B 467     -11.676 107.956 -49.301  1.00 17.51           O  
ATOM   3755  N   GLU B 468      -8.489 111.123 -47.502  1.00 18.53           N  
ATOM   3756  CA  GLU B 468      -9.048 111.827 -46.352  1.00 18.53           C  
ATOM   3757  C   GLU B 468      -8.106 111.762 -45.153  1.00 18.53           C  
ATOM   3758  CB  GLU B 468     -10.415 111.248 -45.979  1.00 18.53           C  
ATOM   3759  O   GLU B 468      -7.843 112.779 -44.508  1.00 18.53           O  
ATOM   3760  CG  GLU B 468     -11.589 112.112 -46.417  1.00 18.53           C  
ATOM   3761  CD  GLU B 468     -12.929 111.606 -45.907  1.00 18.53           C  
ATOM   3762  OE1 GLU B 468     -13.935 112.345 -46.007  1.00 18.53           O  
ATOM   3763  OE2 GLU B 468     -12.973 110.462 -45.402  1.00 18.53           O  
ATOM   3764  N   LYS B 469      -8.406 110.933 -43.847  1.00 17.58           N  
ATOM   3765  CA  LYS B 469      -9.124 111.410 -42.669  1.00 17.58           C  
ATOM   3766  C   LYS B 469      -8.187 111.547 -41.472  1.00 17.58           C  
ATOM   3767  CB  LYS B 469     -10.278 110.468 -42.325  1.00 17.58           C  
ATOM   3768  O   LYS B 469      -8.212 112.560 -40.770  1.00 17.58           O  
ATOM   3769  CG  LYS B 469     -11.654 111.108 -42.438  1.00 17.58           C  
ATOM   3770  CD  LYS B 469     -12.762 110.114 -42.115  1.00 17.58           C  
ATOM   3771  CE  LYS B 469     -14.138 110.757 -42.213  1.00 17.58           C  
ATOM   3772  NZ  LYS B 469     -15.232 109.759 -42.013  1.00 17.58           N  
ATOM   3773  N   PRO B 470      -8.353 110.566 -40.209  1.00 18.31           N  
ATOM   3774  CA  PRO B 470      -9.053 110.808 -38.945  1.00 18.31           C  
ATOM   3775  C   PRO B 470      -8.099 111.084 -37.785  1.00 18.31           C  
ATOM   3776  CB  PRO B 470      -9.828 109.508 -38.717  1.00 18.31           C  
ATOM   3777  O   PRO B 470      -6.915 110.746 -37.861  1.00 18.31           O  
ATOM   3778  CG  PRO B 470      -9.075 108.474 -39.490  1.00 18.31           C  
ATOM   3779  CD  PRO B 470      -7.976 109.155 -40.254  1.00 18.31           C  
ATOM   3780  N   GLU B 471      -8.597 111.107 -36.319  1.00 20.06           N  
ATOM   3781  CA  GLU B 471      -8.941 111.989 -35.209  1.00 20.06           C  
ATOM   3782  C   GLU B 471      -8.176 111.610 -33.944  1.00 20.06           C  
ATOM   3783  CB  GLU B 471     -10.448 111.953 -34.941  1.00 20.06           C  
ATOM   3784  O   GLU B 471      -7.590 112.471 -33.285  1.00 20.06           O  
ATOM   3785  CG  GLU B 471     -11.212 113.108 -35.572  1.00 20.06           C  
ATOM   3786  CD  GLU B 471     -12.681 113.142 -35.180  1.00 20.06           C  
ATOM   3787  OE1 GLU B 471     -13.379 114.122 -35.524  1.00 20.06           O  
ATOM   3788  OE2 GLU B 471     -13.137 112.180 -34.522  1.00 20.06           O  
ATOM   3789  N   ALA B 472      -8.719 110.730 -32.869  1.00 19.41           N  
ATOM   3790  CA  ALA B 472      -9.409 111.085 -31.631  1.00 19.41           C  
ATOM   3791  C   ALA B 472      -8.534 110.800 -30.414  1.00 19.41           C  
ATOM   3792  CB  ALA B 472     -10.731 110.329 -31.523  1.00 19.41           C  
ATOM   3793  O   ALA B 472      -8.382 111.653 -29.537  1.00 19.41           O  
ATOM   3794  N   LYS B 473      -8.846 109.663 -29.475  1.00 18.05           N  
ATOM   3795  CA  LYS B 473      -9.506 109.776 -28.178  1.00 18.05           C  
ATOM   3796  C   LYS B 473      -8.487 109.815 -27.043  1.00 18.05           C  
ATOM   3797  CB  LYS B 473     -10.480 108.615 -27.968  1.00 18.05           C  
ATOM   3798  O   LYS B 473      -7.316 109.485 -27.242  1.00 18.05           O  
ATOM   3799  CG  LYS B 473     -11.932 108.965 -28.258  1.00 18.05           C  
ATOM   3800  CD  LYS B 473     -12.857 107.787 -27.980  1.00 18.05           C  
ATOM   3801  CE  LYS B 473     -14.317 108.155 -28.208  1.00 18.05           C  
ATOM   3802  NZ  LYS B 473     -15.227 107.000 -27.946  1.00 18.05           N  
ATOM   3803  N   GLY B 474      -8.602 108.881 -25.956  1.00 19.03           N  
ATOM   3804  CA  GLY B 474      -9.190 109.077 -24.640  1.00 19.03           C  
ATOM   3805  C   GLY B 474      -8.157 109.177 -23.534  1.00 19.03           C  
ATOM   3806  O   GLY B 474      -6.956 109.064 -23.787  1.00 19.03           O  
ATOM   3807  N   VAL B 475      -8.216 108.232 -22.446  1.00 20.93           N  
ATOM   3808  CA  VAL B 475      -8.661 108.456 -21.074  1.00 20.93           C  
ATOM   3809  C   VAL B 475      -7.450 108.616 -20.158  1.00 20.93           C  
ATOM   3810  CB  VAL B 475      -9.559 107.302 -20.574  1.00 20.93           C  
ATOM   3811  O   VAL B 475      -6.354 108.152 -20.480  1.00 20.93           O  
ATOM   3812  CG1 VAL B 475     -10.102 107.606 -19.179  1.00 20.93           C  
ATOM   3813  CG2 VAL B 475     -10.705 107.055 -21.554  1.00 20.93           C  
ATOM   3814  N   LYS B 476      -7.612 108.293 -18.777  1.00 22.27           N  
ATOM   3815  CA  LYS B 476      -7.447 109.095 -17.569  1.00 22.27           C  
ATOM   3816  C   LYS B 476      -6.140 108.756 -16.859  1.00 22.27           C  
ATOM   3817  CB  LYS B 476      -8.628 108.888 -16.621  1.00 22.27           C  
ATOM   3818  O   LYS B 476      -5.414 109.651 -16.420  1.00 22.27           O  
ATOM   3819  CG  LYS B 476      -9.592 110.065 -16.566  1.00 22.27           C  
ATOM   3820  CD  LYS B 476     -10.750 109.795 -15.614  1.00 22.27           C  
ATOM   3821  CE  LYS B 476     -11.690 110.990 -15.523  1.00 22.27           C  
ATOM   3822  NZ  LYS B 476     -12.869 110.702 -14.653  1.00 22.27           N  
ATOM   3823  N   GLU B 477      -6.068 107.440 -16.350  1.00 20.07           N  
ATOM   3824  CA  GLU B 477      -5.984 107.551 -14.896  1.00 20.07           C  
ATOM   3825  C   GLU B 477      -4.635 108.119 -14.464  1.00 20.07           C  
ATOM   3826  CB  GLU B 477      -6.217 106.189 -14.238  1.00 20.07           C  
ATOM   3827  O   GLU B 477      -4.574 109.013 -13.617  1.00 20.07           O  
ATOM   3828  CG  GLU B 477      -7.243 106.217 -13.115  1.00 20.07           C  
ATOM   3829  CD  GLU B 477      -7.455 104.860 -12.463  1.00 20.07           C  
ATOM   3830  OE1 GLU B 477      -8.140 104.789 -11.417  1.00 20.07           O  
ATOM   3831  OE2 GLU B 477      -6.932 103.859 -13.002  1.00 20.07           O  
ATOM   3832  N   GLU B 478      -3.512 107.266 -14.360  1.00 22.25           N  
ATOM   3833  CA  GLU B 478      -3.259 106.589 -13.091  1.00 22.25           C  
ATOM   3834  C   GLU B 478      -2.240 107.354 -12.251  1.00 22.25           C  
ATOM   3835  CB  GLU B 478      -2.773 105.158 -13.332  1.00 22.25           C  
ATOM   3836  O   GLU B 478      -1.353 108.016 -12.794  1.00 22.25           O  
ATOM   3837  CG  GLU B 478      -3.710 104.090 -12.785  1.00 22.25           C  
ATOM   3838  CD  GLU B 478      -3.234 102.674 -13.065  1.00 22.25           C  
ATOM   3839  OE1 GLU B 478      -3.844 101.714 -12.542  1.00 22.25           O  
ATOM   3840  OE2 GLU B 478      -2.242 102.523 -13.813  1.00 22.25           O  
ATOM   3841  N   VAL B 479      -1.852 106.933 -11.049  1.00 27.23           N  
ATOM   3842  CA  VAL B 479      -1.700 107.176  -9.619  1.00 27.23           C  
ATOM   3843  C   VAL B 479      -0.225 107.383  -9.283  1.00 27.23           C  
ATOM   3844  CB  VAL B 479      -2.279 106.014  -8.781  1.00 27.23           C  
ATOM   3845  O   VAL B 479       0.655 106.999 -10.058  1.00 27.23           O  
ATOM   3846  CG1 VAL B 479      -2.264 106.361  -7.293  1.00 27.23           C  
ATOM   3847  CG2 VAL B 479      -3.698 105.682  -9.241  1.00 27.23           C  
ATOM   3848  N   LYS B 480       0.395 106.701  -8.174  1.00 29.33           N  
ATOM   3849  CA  LYS B 480       0.929 107.209  -6.913  1.00 29.33           C  
ATOM   3850  C   LYS B 480       2.449 107.325  -6.967  1.00 29.33           C  
ATOM   3851  CB  LYS B 480       0.514 106.305  -5.751  1.00 29.33           C  
ATOM   3852  O   LYS B 480       3.018 108.320  -6.512  1.00 29.33           O  
ATOM   3853  CG  LYS B 480      -0.518 106.926  -4.821  1.00 29.33           C  
ATOM   3854  CD  LYS B 480      -0.883 105.983  -3.682  1.00 29.33           C  
ATOM   3855  CE  LYS B 480      -1.880 106.622  -2.724  1.00 29.33           C  
ATOM   3856  NZ  LYS B 480      -2.292 105.678  -1.642  1.00 29.33           N  
ATOM   3857  N   LEU B 481       3.257 106.353  -6.924  1.00 27.44           N  
ATOM   3858  CA  LEU B 481       4.345 106.602  -5.984  1.00 27.44           C  
ATOM   3859  C   LEU B 481       5.305 107.654  -6.529  1.00 27.44           C  
ATOM   3860  CB  LEU B 481       5.104 105.306  -5.687  1.00 27.44           C  
ATOM   3861  O   LEU B 481       5.370 107.872  -7.741  1.00 27.44           O  
ATOM   3862  CG  LEU B 481       4.894 104.701  -4.298  1.00 27.44           C  
ATOM   3863  CD1 LEU B 481       4.541 103.221  -4.412  1.00 27.44           C  
ATOM   3864  CD2 LEU B 481       6.138 104.894  -3.437  1.00 27.44           C  
ATOM   3865  N   ALA B 482       6.744 107.486  -6.048  1.00 23.66           N  
ATOM   3866  CA  ALA B 482       7.839 108.247  -5.451  1.00 23.66           C  
ATOM   3867  C   ALA B 482       8.769 108.804  -6.524  1.00 23.66           C  
ATOM   3868  CB  ALA B 482       8.622 107.374  -4.473  1.00 23.66           C  
ATOM   3869  O   ALA B 482       9.090 108.114  -7.495  1.00 23.66           O  
TER    3870      ALA B 482                                                      
ATOM   3871  N   MET C   1      30.227 -63.788 -41.356  1.00 24.21           N  
ATOM   3872  CA  MET C   1      29.200 -64.826 -41.338  1.00 24.21           C  
ATOM   3873  C   MET C   1      29.591 -65.961 -40.397  1.00 24.21           C  
ATOM   3874  CB  MET C   1      28.962 -65.373 -42.746  1.00 24.21           C  
ATOM   3875  O   MET C   1      30.405 -66.815 -40.752  1.00 24.21           O  
ATOM   3876  CG  MET C   1      27.859 -64.653 -43.505  1.00 24.21           C  
ATOM   3877  SD  MET C   1      27.353 -65.547 -45.025  1.00 24.21           S  
ATOM   3878  CE  MET C   1      25.979 -64.496 -45.572  1.00 24.21           C  
ATOM   3879  N   ASP C   2      29.801 -65.628 -38.993  1.00 27.45           N  
ATOM   3880  CA  ASP C   2      30.450 -66.349 -37.903  1.00 27.45           C  
ATOM   3881  C   ASP C   2      29.648 -67.586 -37.508  1.00 27.45           C  
ATOM   3882  CB  ASP C   2      30.636 -65.434 -36.690  1.00 27.45           C  
ATOM   3883  O   ASP C   2      28.457 -67.490 -37.205  1.00 27.45           O  
ATOM   3884  CG  ASP C   2      32.062 -65.423 -36.169  1.00 27.45           C  
ATOM   3885  OD1 ASP C   2      32.882 -66.254 -36.617  1.00 27.45           O  
ATOM   3886  OD2 ASP C   2      32.369 -64.578 -35.300  1.00 27.45           O  
ATOM   3887  N   LEU C   3      30.140 -68.838 -37.742  1.00 29.98           N  
ATOM   3888  CA  LEU C   3      29.713 -70.223 -37.911  1.00 29.98           C  
ATOM   3889  C   LEU C   3      29.281 -70.825 -36.578  1.00 29.98           C  
ATOM   3890  CB  LEU C   3      30.839 -71.061 -38.522  1.00 29.98           C  
ATOM   3891  O   LEU C   3      28.682 -71.902 -36.544  1.00 29.98           O  
ATOM   3892  CG  LEU C   3      30.787 -71.265 -40.037  1.00 29.98           C  
ATOM   3893  CD1 LEU C   3      32.152 -70.982 -40.657  1.00 29.98           C  
ATOM   3894  CD2 LEU C   3      30.326 -72.680 -40.370  1.00 29.98           C  
ATOM   3895  N   THR C   4      29.884 -70.533 -35.375  1.00 32.07           N  
ATOM   3896  CA  THR C   4      29.706 -71.393 -34.210  1.00 32.07           C  
ATOM   3897  C   THR C   4      28.311 -71.217 -33.616  1.00 32.07           C  
ATOM   3898  CB  THR C   4      30.766 -71.100 -33.132  1.00 32.07           C  
ATOM   3899  O   THR C   4      28.044 -71.668 -32.501  1.00 32.07           O  
ATOM   3900  CG2 THR C   4      31.931 -72.079 -33.227  1.00 32.07           C  
ATOM   3901  OG1 THR C   4      31.261 -69.767 -33.306  1.00 32.07           O  
ATOM   3902  N   LYS C   5      27.399 -70.510 -34.113  1.00 31.28           N  
ATOM   3903  CA  LYS C   5      26.177 -70.407 -33.321  1.00 31.28           C  
ATOM   3904  C   LYS C   5      25.465 -71.753 -33.231  1.00 31.28           C  
ATOM   3905  CB  LYS C   5      25.239 -69.356 -33.918  1.00 31.28           C  
ATOM   3906  O   LYS C   5      25.558 -72.574 -34.146  1.00 31.28           O  
ATOM   3907  CG  LYS C   5      25.242 -68.029 -33.174  1.00 31.28           C  
ATOM   3908  CD  LYS C   5      24.249 -67.046 -33.781  1.00 31.28           C  
ATOM   3909  CE  LYS C   5      24.280 -65.704 -33.061  1.00 31.28           C  
ATOM   3910  NZ  LYS C   5      23.314 -64.734 -33.658  1.00 31.28           N  
ATOM   3911  N   MET C   6      24.686 -72.120 -32.086  1.00 33.04           N  
ATOM   3912  CA  MET C   6      23.354 -72.604 -31.736  1.00 33.04           C  
ATOM   3913  C   MET C   6      22.321 -72.144 -32.759  1.00 33.04           C  
ATOM   3914  CB  MET C   6      22.957 -72.124 -30.339  1.00 33.04           C  
ATOM   3915  O   MET C   6      22.585 -71.235 -33.548  1.00 33.04           O  
ATOM   3916  CG  MET C   6      23.485 -73.002 -29.216  1.00 33.04           C  
ATOM   3917  SD  MET C   6      22.646 -72.678 -27.617  1.00 33.04           S  
ATOM   3918  CE  MET C   6      22.127 -74.361 -27.180  1.00 33.04           C  
ATOM   3919  N   GLY C   7      21.096 -72.802 -32.879  1.00 35.94           N  
ATOM   3920  CA  GLY C   7      20.024 -72.830 -33.862  1.00 35.94           C  
ATOM   3921  C   GLY C   7      19.456 -71.456 -34.164  1.00 35.94           C  
ATOM   3922  O   GLY C   7      18.337 -71.338 -34.666  1.00 35.94           O  
ATOM   3923  N   MET C   8      19.718 -70.312 -33.479  1.00 40.70           N  
ATOM   3924  CA  MET C   8      18.978 -69.068 -33.672  1.00 40.70           C  
ATOM   3925  C   MET C   8      19.330 -68.427 -35.011  1.00 40.70           C  
ATOM   3926  CB  MET C   8      19.265 -68.089 -32.532  1.00 40.70           C  
ATOM   3927  O   MET C   8      20.507 -68.312 -35.358  1.00 40.70           O  
ATOM   3928  CG  MET C   8      18.080 -67.859 -31.608  1.00 40.70           C  
ATOM   3929  SD  MET C   8      18.443 -66.634 -30.291  1.00 40.70           S  
ATOM   3930  CE  MET C   8      16.910 -66.739 -29.326  1.00 40.70           C  
ATOM   3931  N   ILE C   9      18.455 -68.555 -36.028  1.00 51.38           N  
ATOM   3932  CA  ILE C   9      18.576 -67.861 -37.305  1.00 51.38           C  
ATOM   3933  C   ILE C   9      18.175 -66.397 -37.138  1.00 51.38           C  
ATOM   3934  CB  ILE C   9      17.712 -68.532 -38.397  1.00 51.38           C  
ATOM   3935  O   ILE C   9      17.122 -66.097 -36.570  1.00 51.38           O  
ATOM   3936  CG1 ILE C   9      18.085 -70.012 -38.538  1.00 51.38           C  
ATOM   3937  CG2 ILE C   9      17.865 -67.799 -39.733  1.00 51.38           C  
ATOM   3938  CD1 ILE C   9      17.139 -70.807 -39.427  1.00 51.38           C  
ATOM   3939  N   GLN C  10      19.156 -65.384 -37.213  1.00 46.26           N  
ATOM   3940  CA  GLN C  10      18.891 -63.949 -37.197  1.00 46.26           C  
ATOM   3941  C   GLN C  10      18.732 -63.403 -38.613  1.00 46.26           C  
ATOM   3942  CB  GLN C  10      20.011 -63.204 -36.470  1.00 46.26           C  
ATOM   3943  O   GLN C  10      19.612 -63.583 -39.456  1.00 46.26           O  
ATOM   3944  CG  GLN C  10      19.521 -62.062 -35.590  1.00 46.26           C  
ATOM   3945  CD  GLN C  10      20.618 -61.476 -34.722  1.00 46.26           C  
ATOM   3946  NE2 GLN C  10      20.236 -60.617 -33.783  1.00 46.26           N  
ATOM   3947  OE1 GLN C  10      21.799 -61.795 -34.892  1.00 46.26           O  
ATOM   3948  N   LEU C  11      17.499 -63.079 -39.024  1.00 51.25           N  
ATOM   3949  CA  LEU C  11      17.192 -62.446 -40.302  1.00 51.25           C  
ATOM   3950  C   LEU C  11      17.076 -60.933 -40.145  1.00 51.25           C  
ATOM   3951  CB  LEU C  11      15.894 -63.012 -40.883  1.00 51.25           C  
ATOM   3952  O   LEU C  11      16.429 -60.449 -39.213  1.00 51.25           O  
ATOM   3953  CG  LEU C  11      16.040 -64.187 -41.850  1.00 51.25           C  
ATOM   3954  CD1 LEU C  11      14.971 -65.239 -41.570  1.00 51.25           C  
ATOM   3955  CD2 LEU C  11      15.958 -63.705 -43.294  1.00 51.25           C  
ATOM   3956  N   GLN C  12      18.021 -60.063 -40.855  1.00 50.76           N  
ATOM   3957  CA  GLN C  12      17.962 -58.605 -40.822  1.00 50.76           C  
ATOM   3958  C   GLN C  12      17.606 -58.038 -42.193  1.00 50.76           C  
ATOM   3959  CB  GLN C  12      19.294 -58.025 -40.343  1.00 50.76           C  
ATOM   3960  O   GLN C  12      18.207 -58.414 -43.201  1.00 50.76           O  
ATOM   3961  CG  GLN C  12      19.147 -56.772 -39.489  1.00 50.76           C  
ATOM   3962  CD  GLN C  12      20.475 -56.265 -38.958  1.00 50.76           C  
ATOM   3963  NE2 GLN C  12      20.425 -55.225 -38.134  1.00 50.76           N  
ATOM   3964  OE1 GLN C  12      21.537 -56.805 -39.286  1.00 50.76           O  
ATOM   3965  N   ASN C  13      16.496 -57.329 -42.352  1.00 49.85           N  
ATOM   3966  CA  ASN C  13      16.063 -56.610 -43.545  1.00 49.85           C  
ATOM   3967  C   ASN C  13      16.497 -55.148 -43.507  1.00 49.85           C  
ATOM   3968  CB  ASN C  13      14.545 -56.709 -43.710  1.00 49.85           C  
ATOM   3969  O   ASN C  13      15.891 -54.334 -42.808  1.00 49.85           O  
ATOM   3970  CG  ASN C  13      14.056 -56.086 -45.003  1.00 49.85           C  
ATOM   3971  ND2 ASN C  13      12.791 -56.321 -45.332  1.00 49.85           N  
ATOM   3972  OD1 ASN C  13      14.808 -55.401 -45.700  1.00 49.85           O  
ATOM   3973  N   PRO C  14      17.648 -54.608 -44.086  1.00 61.39           N  
ATOM   3974  CA  PRO C  14      18.176 -53.244 -44.014  1.00 61.39           C  
ATOM   3975  C   PRO C  14      17.236 -52.214 -44.636  1.00 61.39           C  
ATOM   3976  CB  PRO C  14      19.487 -53.332 -44.799  1.00 61.39           C  
ATOM   3977  O   PRO C  14      17.323 -51.024 -44.321  1.00 61.39           O  
ATOM   3978  CG  PRO C  14      19.442 -54.666 -45.471  1.00 61.39           C  
ATOM   3979  CD  PRO C  14      18.305 -55.455 -44.888  1.00 61.39           C  
ATOM   3980  N   SER C  15      16.393 -52.591 -45.568  1.00 59.77           N  
ATOM   3981  CA  SER C  15      15.481 -51.688 -46.261  1.00 59.77           C  
ATOM   3982  C   SER C  15      14.151 -51.573 -45.524  1.00 59.77           C  
ATOM   3983  CB  SER C  15      15.240 -52.164 -47.694  1.00 59.77           C  
ATOM   3984  O   SER C  15      13.265 -50.825 -45.944  1.00 59.77           O  
ATOM   3985  OG  SER C  15      15.013 -53.562 -47.728  1.00 59.77           O  
ATOM   3986  N   HIS C  16      13.981 -52.267 -44.425  1.00 62.42           N  
ATOM   3987  CA  HIS C  16      12.713 -52.411 -43.719  1.00 62.42           C  
ATOM   3988  C   HIS C  16      12.227 -51.069 -43.180  1.00 62.42           C  
ATOM   3989  CB  HIS C  16      12.848 -53.419 -42.576  1.00 62.42           C  
ATOM   3990  O   HIS C  16      11.072 -50.694 -43.388  1.00 62.42           O  
ATOM   3991  CG  HIS C  16      11.537 -53.848 -41.998  1.00 62.42           C  
ATOM   3992  CD2 HIS C  16      10.723 -54.884 -42.311  1.00 62.42           C  
ATOM   3993  ND1 HIS C  16      10.922 -53.173 -40.965  1.00 62.42           N  
ATOM   3994  CE1 HIS C  16       9.784 -53.777 -40.668  1.00 62.42           C  
ATOM   3995  NE2 HIS C  16       9.640 -54.818 -41.470  1.00 62.42           N  
ATOM   3996  N   PRO C  17      13.027 -50.283 -42.598  1.00 69.24           N  
ATOM   3997  CA  PRO C  17      12.553 -48.998 -42.079  1.00 69.24           C  
ATOM   3998  C   PRO C  17      12.098 -48.047 -43.183  1.00 69.24           C  
ATOM   3999  CB  PRO C  17      13.777 -48.440 -41.348  1.00 69.24           C  
ATOM   4000  O   PRO C  17      11.065 -47.387 -43.048  1.00 69.24           O  
ATOM   4001  CG  PRO C  17      14.745 -49.578 -41.298  1.00 69.24           C  
ATOM   4002  CD  PRO C  17      14.296 -50.628 -42.274  1.00 69.24           C  
ATOM   4003  N   THR C  18      12.825 -47.939 -44.197  1.00 74.07           N  
ATOM   4004  CA  THR C  18      12.447 -47.102 -45.330  1.00 74.07           C  
ATOM   4005  C   THR C  18      11.167 -47.619 -45.981  1.00 74.07           C  
ATOM   4006  CB  THR C  18      13.572 -47.041 -46.379  1.00 74.07           C  
ATOM   4007  O   THR C  18      10.300 -46.833 -46.368  1.00 74.07           O  
ATOM   4008  CG2 THR C  18      13.524 -45.734 -47.163  1.00 74.07           C  
ATOM   4009  OG1 THR C  18      14.840 -47.143 -45.719  1.00 74.07           O  
ATOM   4010  N   GLY C  19      11.075 -48.992 -46.116  1.00 75.60           N  
ATOM   4011  CA  GLY C  19       9.857 -49.578 -46.650  1.00 75.60           C  
ATOM   4012  C   GLY C  19       8.631 -49.275 -45.810  1.00 75.60           C  
ATOM   4013  O   GLY C  19       7.562 -48.977 -46.347  1.00 75.60           O  
ATOM   4014  N   LEU C  20       8.674 -49.355 -44.426  1.00 77.75           N  
ATOM   4015  CA  LEU C  20       7.584 -49.036 -43.511  1.00 77.75           C  
ATOM   4016  C   LEU C  20       7.162 -47.577 -43.654  1.00 77.75           C  
ATOM   4017  CB  LEU C  20       7.997 -49.320 -42.065  1.00 77.75           C  
ATOM   4018  O   LEU C  20       5.968 -47.274 -43.706  1.00 77.75           O  
ATOM   4019  CG  LEU C  20       6.994 -50.101 -41.214  1.00 77.75           C  
ATOM   4020  CD1 LEU C  20       7.702 -51.214 -40.449  1.00 77.75           C  
ATOM   4021  CD2 LEU C  20       6.265 -49.166 -40.255  1.00 77.75           C  
ATOM   4022  N   LEU C  21       8.136 -46.728 -43.782  1.00 85.95           N  
ATOM   4023  CA  LEU C  21       7.847 -45.303 -43.901  1.00 85.95           C  
ATOM   4024  C   LEU C  21       7.190 -44.991 -45.241  1.00 85.95           C  
ATOM   4025  CB  LEU C  21       9.129 -44.481 -43.744  1.00 85.95           C  
ATOM   4026  O   LEU C  21       6.277 -44.165 -45.313  1.00 85.95           O  
ATOM   4027  CG  LEU C  21       9.452 -43.990 -42.332  1.00 85.95           C  
ATOM   4028  CD1 LEU C  21      10.961 -43.888 -42.139  1.00 85.95           C  
ATOM   4029  CD2 LEU C  21       8.781 -42.647 -42.065  1.00 85.95           C  
ATOM   4030  N   CYS C  22       7.661 -45.547 -46.338  1.00 83.77           N  
ATOM   4031  CA  CYS C  22       7.053 -45.389 -47.655  1.00 83.77           C  
ATOM   4032  C   CYS C  22       5.598 -45.843 -47.642  1.00 83.77           C  
ATOM   4033  CB  CYS C  22       7.834 -46.180 -48.704  1.00 83.77           C  
ATOM   4034  O   CYS C  22       4.730 -45.174 -48.206  1.00 83.77           O  
ATOM   4035  SG  CYS C  22       8.955 -45.166 -49.694  1.00 83.77           S  
ATOM   4036  N   LYS C  23       5.345 -47.006 -46.964  1.00 84.82           N  
ATOM   4037  CA  LYS C  23       3.972 -47.486 -46.836  1.00 84.82           C  
ATOM   4038  C   LYS C  23       3.129 -46.526 -46.002  1.00 84.82           C  
ATOM   4039  CB  LYS C  23       3.947 -48.882 -46.211  1.00 84.82           C  
ATOM   4040  O   LYS C  23       1.975 -46.251 -46.339  1.00 84.82           O  
ATOM   4041  CG  LYS C  23       2.697 -49.685 -46.539  1.00 84.82           C  
ATOM   4042  CD  LYS C  23       2.887 -50.526 -47.795  1.00 84.82           C  
ATOM   4043  CE  LYS C  23       1.630 -51.316 -48.135  1.00 84.82           C  
ATOM   4044  NZ  LYS C  23       1.788 -52.089 -49.403  1.00 84.82           N  
ATOM   4045  N   ALA C  24       3.676 -46.091 -44.894  1.00 88.26           N  
ATOM   4046  CA  ALA C  24       2.984 -45.100 -44.073  1.00 88.26           C  
ATOM   4047  C   ALA C  24       2.659 -43.848 -44.883  1.00 88.26           C  
ATOM   4048  CB  ALA C  24       3.828 -44.737 -42.854  1.00 88.26           C  
ATOM   4049  O   ALA C  24       1.578 -43.271 -44.738  1.00 88.26           O  
ATOM   4050  N   ASN C  25       3.543 -43.394 -45.690  1.00 89.11           N  
ATOM   4051  CA  ASN C  25       3.331 -42.239 -46.557  1.00 89.11           C  
ATOM   4052  C   ASN C  25       2.196 -42.483 -47.547  1.00 89.11           C  
ATOM   4053  CB  ASN C  25       4.620 -41.885 -47.303  1.00 89.11           C  
ATOM   4054  O   ASN C  25       1.384 -41.591 -47.799  1.00 89.11           O  
ATOM   4055  CG  ASN C  25       4.553 -40.525 -47.970  1.00 89.11           C  
ATOM   4056  ND2 ASN C  25       5.165 -40.409 -49.143  1.00 89.11           N  
ATOM   4057  OD1 ASN C  25       3.957 -39.586 -47.435  1.00 89.11           O  
ATOM   4058  N   GLN C  26       2.102 -43.670 -48.171  1.00 89.18           N  
ATOM   4059  CA  GLN C  26       1.003 -44.036 -49.057  1.00 89.18           C  
ATOM   4060  C   GLN C  26      -0.337 -43.963 -48.332  1.00 89.18           C  
ATOM   4061  CB  GLN C  26       1.217 -45.440 -49.626  1.00 89.18           C  
ATOM   4062  O   GLN C  26      -1.325 -43.481 -48.890  1.00 89.18           O  
ATOM   4063  CG  GLN C  26       2.130 -45.478 -50.843  1.00 89.18           C  
ATOM   4064  CD  GLN C  26       2.411 -46.890 -51.322  1.00 89.18           C  
ATOM   4065  NE2 GLN C  26       3.253 -47.014 -52.343  1.00 89.18           N  
ATOM   4066  OE1 GLN C  26       1.877 -47.862 -50.778  1.00 89.18           O  
ATOM   4067  N   MET C  27      -0.322 -44.424 -46.993  1.00 86.73           N  
ATOM   4068  CA  MET C  27      -1.530 -44.363 -46.176  1.00 86.73           C  
ATOM   4069  C   MET C  27      -1.917 -42.918 -45.883  1.00 86.73           C  
ATOM   4070  CB  MET C  27      -1.333 -45.128 -44.866  1.00 86.73           C  
ATOM   4071  O   MET C  27      -3.100 -42.572 -45.897  1.00 86.73           O  
ATOM   4072  CG  MET C  27      -1.315 -46.638 -45.034  1.00 86.73           C  
ATOM   4073  SD  MET C  27      -1.271 -47.524 -43.427  1.00 86.73           S  
ATOM   4074  CE  MET C  27       0.521 -47.622 -43.164  1.00 86.73           C  
ATOM   4075  N   ARG C  28      -0.893 -42.087 -45.686  1.00 88.43           N  
ATOM   4076  CA  ARG C  28      -1.124 -40.668 -45.435  1.00 88.43           C  
ATOM   4077  C   ARG C  28      -1.764 -39.995 -46.645  1.00 88.43           C  
ATOM   4078  CB  ARG C  28       0.187 -39.964 -45.077  1.00 88.43           C  
ATOM   4079  O   ARG C  28      -2.754 -39.274 -46.508  1.00 88.43           O  
ATOM   4080  CG  ARG C  28       0.035 -38.475 -44.813  1.00 88.43           C  
ATOM   4081  CD  ARG C  28       1.381 -37.801 -44.591  1.00 88.43           C  
ATOM   4082  NE  ARG C  28       2.209 -37.841 -45.794  1.00 88.43           N  
ATOM   4083  NH1 ARG C  28       1.512 -35.788 -46.592  1.00 88.43           N  
ATOM   4084  NH2 ARG C  28       3.040 -37.023 -47.772  1.00 88.43           N  
ATOM   4085  CZ  ARG C  28       2.252 -36.884 -46.717  1.00 88.43           C  
ATOM   4086  N   LEU C  29      -1.186 -40.180 -47.825  1.00 88.12           N  
ATOM   4087  CA  LEU C  29      -1.671 -39.576 -49.060  1.00 88.12           C  
ATOM   4088  C   LEU C  29      -3.071 -40.076 -49.397  1.00 88.12           C  
ATOM   4089  CB  LEU C  29      -0.716 -39.880 -50.217  1.00 88.12           C  
ATOM   4090  O   LEU C  29      -3.854 -39.365 -50.032  1.00 88.12           O  
ATOM   4091  CG  LEU C  29       0.637 -39.166 -50.186  1.00 88.12           C  
ATOM   4092  CD1 LEU C  29       1.586 -39.783 -51.207  1.00 88.12           C  
ATOM   4093  CD2 LEU C  29       0.460 -37.674 -50.446  1.00 88.12           C  
ATOM   4094  N   ALA C  30      -3.454 -41.347 -48.891  1.00 81.13           N  
ATOM   4095  CA  ALA C  30      -4.781 -41.922 -49.097  1.00 81.13           C  
ATOM   4096  C   ALA C  30      -5.746 -41.482 -48.001  1.00 81.13           C  
ATOM   4097  CB  ALA C  30      -4.698 -43.446 -49.149  1.00 81.13           C  
ATOM   4098  O   ALA C  30      -6.946 -41.758 -48.073  1.00 81.13           O  
ATOM   4099  N   GLY C  31      -5.139 -40.779 -46.959  1.00 80.15           N  
ATOM   4100  CA  GLY C  31      -5.943 -40.330 -45.834  1.00 80.15           C  
ATOM   4101  C   GLY C  31      -6.365 -41.460 -44.914  1.00 80.15           C  
ATOM   4102  O   GLY C  31      -7.352 -41.339 -44.185  1.00 80.15           O  
ATOM   4103  N   THR C  32      -5.638 -42.543 -45.008  1.00 82.14           N  
ATOM   4104  CA  THR C  32      -5.997 -43.739 -44.255  1.00 82.14           C  
ATOM   4105  C   THR C  32      -5.193 -43.824 -42.960  1.00 82.14           C  
ATOM   4106  CB  THR C  32      -5.768 -45.014 -45.088  1.00 82.14           C  
ATOM   4107  O   THR C  32      -3.983 -43.589 -42.958  1.00 82.14           O  
ATOM   4108  CG2 THR C  32      -7.087 -45.572 -45.613  1.00 82.14           C  
ATOM   4109  OG1 THR C  32      -4.917 -44.705 -46.199  1.00 82.14           O  
ATOM   4110  N   LEU C  33      -5.741 -44.025 -41.823  1.00 79.04           N  
ATOM   4111  CA  LEU C  33      -5.195 -44.294 -40.497  1.00 79.04           C  
ATOM   4112  C   LEU C  33      -4.401 -43.097 -39.984  1.00 79.04           C  
ATOM   4113  CB  LEU C  33      -4.304 -45.538 -40.527  1.00 79.04           C  
ATOM   4114  O   LEU C  33      -3.481 -43.257 -39.178  1.00 79.04           O  
ATOM   4115  CG  LEU C  33      -5.009 -46.871 -40.784  1.00 79.04           C  
ATOM   4116  CD1 LEU C  33      -3.985 -47.965 -41.070  1.00 79.04           C  
ATOM   4117  CD2 LEU C  33      -5.887 -47.249 -39.597  1.00 79.04           C  
ATOM   4118  N   CYS C  34      -4.553 -41.976 -40.565  1.00 87.46           N  
ATOM   4119  CA  CYS C  34      -3.945 -40.780 -39.992  1.00 87.46           C  
ATOM   4120  C   CYS C  34      -4.620 -40.401 -38.679  1.00 87.46           C  
ATOM   4121  CB  CYS C  34      -4.030 -39.613 -40.975  1.00 87.46           C  
ATOM   4122  O   CYS C  34      -5.843 -40.262 -38.622  1.00 87.46           O  
ATOM   4123  SG  CYS C  34      -3.036 -39.843 -42.466  1.00 87.46           S  
ATOM   4124  N   ASP C  35      -3.864 -40.241 -37.574  1.00 87.84           N  
ATOM   4125  CA  ASP C  35      -4.433 -40.057 -36.242  1.00 87.84           C  
ATOM   4126  C   ASP C  35      -4.221 -38.628 -35.746  1.00 87.84           C  
ATOM   4127  CB  ASP C  35      -3.821 -41.053 -35.255  1.00 87.84           C  
ATOM   4128  O   ASP C  35      -4.585 -38.297 -34.616  1.00 87.84           O  
ATOM   4129  CG  ASP C  35      -2.304 -41.004 -35.227  1.00 87.84           C  
ATOM   4130  OD1 ASP C  35      -1.700 -40.311 -36.074  1.00 87.84           O  
ATOM   4131  OD2 ASP C  35      -1.706 -41.668 -34.352  1.00 87.84           O  
ATOM   4132  N   VAL C  36      -3.676 -37.725 -36.584  1.00 89.44           N  
ATOM   4133  CA  VAL C  36      -3.507 -36.338 -36.164  1.00 89.44           C  
ATOM   4134  C   VAL C  36      -3.733 -35.407 -37.353  1.00 89.44           C  
ATOM   4135  CB  VAL C  36      -2.108 -36.096 -35.555  1.00 89.44           C  
ATOM   4136  O   VAL C  36      -3.379 -35.740 -38.486  1.00 89.44           O  
ATOM   4137  CG1 VAL C  36      -1.024 -36.232 -36.623  1.00 89.44           C  
ATOM   4138  CG2 VAL C  36      -2.044 -34.718 -34.898  1.00 89.44           C  
ATOM   4139  N   VAL C  37      -4.396 -34.302 -37.097  1.00 90.35           N  
ATOM   4140  CA  VAL C  37      -4.596 -33.253 -38.091  1.00 90.35           C  
ATOM   4141  C   VAL C  37      -3.884 -31.977 -37.646  1.00 90.35           C  
ATOM   4142  CB  VAL C  37      -6.097 -32.972 -38.325  1.00 90.35           C  
ATOM   4143  O   VAL C  37      -4.140 -31.465 -36.554  1.00 90.35           O  
ATOM   4144  CG1 VAL C  37      -6.284 -31.868 -39.365  1.00 90.35           C  
ATOM   4145  CG2 VAL C  37      -6.816 -34.247 -38.760  1.00 90.35           C  
ATOM   4146  N   ILE C  38      -2.992 -31.498 -38.506  1.00 88.78           N  
ATOM   4147  CA  ILE C  38      -2.254 -30.274 -38.215  1.00 88.78           C  
ATOM   4148  C   ILE C  38      -2.794 -29.130 -39.069  1.00 88.78           C  
ATOM   4149  CB  ILE C  38      -0.739 -30.456 -38.458  1.00 88.78           C  
ATOM   4150  O   ILE C  38      -2.806 -29.217 -40.300  1.00 88.78           O  
ATOM   4151  CG1 ILE C  38      -0.205 -31.639 -37.642  1.00 88.78           C  
ATOM   4152  CG2 ILE C  38       0.021 -29.170 -38.121  1.00 88.78           C  
ATOM   4153  CD1 ILE C  38       0.960 -31.284 -36.728  1.00 88.78           C  
ATOM   4154  N   MET C  39      -3.289 -28.114 -38.413  1.00 85.62           N  
ATOM   4155  CA  MET C  39      -3.784 -26.939 -39.124  1.00 85.62           C  
ATOM   4156  C   MET C  39      -2.706 -25.864 -39.216  1.00 85.62           C  
ATOM   4157  CB  MET C  39      -5.026 -26.375 -38.432  1.00 85.62           C  
ATOM   4158  O   MET C  39      -2.139 -25.459 -38.200  1.00 85.62           O  
ATOM   4159  CG  MET C  39      -6.306 -27.124 -38.764  1.00 85.62           C  
ATOM   4160  SD  MET C  39      -7.429 -26.154 -39.844  1.00 85.62           S  
ATOM   4161  CE  MET C  39      -7.534 -24.612 -38.893  1.00 85.62           C  
ATOM   4162  N   VAL C  40      -2.403 -25.445 -40.502  1.00 82.81           N  
ATOM   4163  CA  VAL C  40      -1.478 -24.350 -40.775  1.00 82.81           C  
ATOM   4164  C   VAL C  40      -2.154 -23.316 -41.673  1.00 82.81           C  
ATOM   4165  CB  VAL C  40      -0.176 -24.858 -41.433  1.00 82.81           C  
ATOM   4166  O   VAL C  40      -2.441 -23.591 -42.841  1.00 82.81           O  
ATOM   4167  CG1 VAL C  40       0.819 -23.713 -41.616  1.00 82.81           C  
ATOM   4168  CG2 VAL C  40       0.442 -25.978 -40.598  1.00 82.81           C  
ATOM   4169  N   ASP C  41      -2.392 -22.083 -41.243  1.00 77.60           N  
ATOM   4170  CA  ASP C  41      -3.061 -21.021 -41.988  1.00 77.60           C  
ATOM   4171  C   ASP C  41      -4.327 -21.541 -42.667  1.00 77.60           C  
ATOM   4172  CB  ASP C  41      -2.116 -20.418 -43.029  1.00 77.60           C  
ATOM   4173  O   ASP C  41      -4.517 -21.346 -43.870  1.00 77.60           O  
ATOM   4174  CG  ASP C  41      -1.595 -19.047 -42.633  1.00 77.60           C  
ATOM   4175  OD1 ASP C  41      -2.020 -18.512 -41.587  1.00 77.60           O  
ATOM   4176  OD2 ASP C  41      -0.755 -18.496 -43.377  1.00 77.60           O  
ATOM   4177  N   SER C  42      -5.214 -22.365 -42.074  1.00 74.65           N  
ATOM   4178  CA  SER C  42      -6.525 -22.856 -42.486  1.00 74.65           C  
ATOM   4179  C   SER C  42      -6.398 -24.076 -43.392  1.00 74.65           C  
ATOM   4180  CB  SER C  42      -7.308 -21.757 -43.205  1.00 74.65           C  
ATOM   4181  O   SER C  42      -7.393 -24.553 -43.943  1.00 74.65           O  
ATOM   4182  OG  SER C  42      -6.921 -20.476 -42.738  1.00 74.65           O  
ATOM   4183  N   GLN C  43      -5.080 -24.481 -43.618  1.00 87.22           N  
ATOM   4184  CA  GLN C  43      -4.878 -25.703 -44.389  1.00 87.22           C  
ATOM   4185  C   GLN C  43      -4.662 -26.903 -43.471  1.00 87.22           C  
ATOM   4186  CB  GLN C  43      -3.690 -25.549 -45.340  1.00 87.22           C  
ATOM   4187  O   GLN C  43      -3.919 -26.816 -42.491  1.00 87.22           O  
ATOM   4188  CG  GLN C  43      -3.951 -26.082 -46.742  1.00 87.22           C  
ATOM   4189  CD  GLN C  43      -2.796 -25.826 -47.692  1.00 87.22           C  
ATOM   4190  NE2 GLN C  43      -3.014 -26.090 -48.976  1.00 87.22           N  
ATOM   4191  OE1 GLN C  43      -1.716 -25.394 -47.276  1.00 87.22           O  
ATOM   4192  N   GLU C  44      -5.365 -27.980 -43.775  1.00 90.20           N  
ATOM   4193  CA  GLU C  44      -5.305 -29.182 -42.949  1.00 90.20           C  
ATOM   4194  C   GLU C  44      -4.301 -30.186 -43.508  1.00 90.20           C  
ATOM   4195  CB  GLU C  44      -6.689 -29.828 -42.838  1.00 90.20           C  
ATOM   4196  O   GLU C  44      -4.276 -30.441 -44.714  1.00 90.20           O  
ATOM   4197  CG  GLU C  44      -7.679 -29.024 -42.009  1.00 90.20           C  
ATOM   4198  CD  GLU C  44      -9.011 -29.730 -41.813  1.00 90.20           C  
ATOM   4199  OE1 GLU C  44      -9.847 -29.239 -41.021  1.00 90.20           O  
ATOM   4200  OE2 GLU C  44      -9.219 -30.783 -42.455  1.00 90.20           O  
ATOM   4201  N   PHE C  45      -3.473 -30.709 -42.593  1.00 91.51           N  
ATOM   4202  CA  PHE C  45      -2.525 -31.760 -42.942  1.00 91.51           C  
ATOM   4203  C   PHE C  45      -2.752 -33.000 -42.087  1.00 91.51           C  
ATOM   4204  CB  PHE C  45      -1.085 -31.263 -42.774  1.00 91.51           C  
ATOM   4205  O   PHE C  45      -2.673 -32.937 -40.858  1.00 91.51           O  
ATOM   4206  CG  PHE C  45      -0.726 -30.123 -43.688  1.00 91.51           C  
ATOM   4207  CD1 PHE C  45      -0.153 -30.363 -44.931  1.00 91.51           C  
ATOM   4208  CD2 PHE C  45      -0.962 -28.809 -43.304  1.00 91.51           C  
ATOM   4209  CE1 PHE C  45       0.181 -29.309 -45.779  1.00 91.51           C  
ATOM   4210  CE2 PHE C  45      -0.632 -27.751 -44.146  1.00 91.51           C  
ATOM   4211  CZ  PHE C  45      -0.060 -28.003 -45.382  1.00 91.51           C  
ATOM   4212  N   HIS C  46      -3.017 -34.093 -42.775  1.00 91.43           N  
ATOM   4213  CA  HIS C  46      -3.213 -35.362 -42.083  1.00 91.43           C  
ATOM   4214  C   HIS C  46      -1.906 -36.140 -41.980  1.00 91.43           C  
ATOM   4215  CB  HIS C  46      -4.271 -36.204 -42.799  1.00 91.43           C  
ATOM   4216  O   HIS C  46      -1.138 -36.203 -42.942  1.00 91.43           O  
ATOM   4217  CG  HIS C  46      -5.631 -35.581 -42.805  1.00 91.43           C  
ATOM   4218  CD2 HIS C  46      -6.128 -34.541 -43.514  1.00 91.43           C  
ATOM   4219  ND1 HIS C  46      -6.659 -36.031 -42.005  1.00 91.43           N  
ATOM   4220  CE1 HIS C  46      -7.734 -35.292 -42.223  1.00 91.43           C  
ATOM   4221  NE2 HIS C  46      -7.438 -34.380 -43.134  1.00 91.43           N  
ATOM   4222  N   ALA C  47      -1.651 -36.687 -40.742  1.00 92.33           N  
ATOM   4223  CA  ALA C  47      -0.386 -37.391 -40.548  1.00 92.33           C  
ATOM   4224  C   ALA C  47      -0.498 -38.419 -39.426  1.00 92.33           C  
ATOM   4225  CB  ALA C  47       0.735 -36.399 -40.247  1.00 92.33           C  
ATOM   4226  O   ALA C  47      -1.566 -38.585 -38.831  1.00 92.33           O  
ATOM   4227  N   HIS C  48       0.543 -39.259 -39.268  1.00 91.34           N  
ATOM   4228  CA  HIS C  48       0.666 -40.207 -38.167  1.00 91.34           C  
ATOM   4229  C   HIS C  48       1.479 -39.617 -37.020  1.00 91.34           C  
ATOM   4230  CB  HIS C  48       1.309 -41.509 -38.651  1.00 91.34           C  
ATOM   4231  O   HIS C  48       2.612 -39.172 -37.220  1.00 91.34           O  
ATOM   4232  CG  HIS C  48       0.552 -42.178 -39.754  1.00 91.34           C  
ATOM   4233  CD2 HIS C  48      -0.363 -43.175 -39.727  1.00 91.34           C  
ATOM   4234  ND1 HIS C  48       0.707 -41.832 -41.079  1.00 91.34           N  
ATOM   4235  CE1 HIS C  48      -0.083 -42.589 -41.821  1.00 91.34           C  
ATOM   4236  NE2 HIS C  48      -0.744 -43.412 -41.024  1.00 91.34           N  
ATOM   4237  N   ARG C  49       0.937 -39.646 -35.874  1.00 88.53           N  
ATOM   4238  CA  ARG C  49       1.544 -39.054 -34.687  1.00 88.53           C  
ATOM   4239  C   ARG C  49       2.929 -39.637 -34.430  1.00 88.53           C  
ATOM   4240  CB  ARG C  49       0.651 -39.267 -33.463  1.00 88.53           C  
ATOM   4241  O   ARG C  49       3.874 -38.902 -34.136  1.00 88.53           O  
ATOM   4242  CG  ARG C  49       0.690 -38.121 -32.465  1.00 88.53           C  
ATOM   4243  CD  ARG C  49      -0.293 -38.334 -31.322  1.00 88.53           C  
ATOM   4244  NE  ARG C  49       0.394 -38.574 -30.057  1.00 88.53           N  
ATOM   4245  NH1 ARG C  49      -1.521 -39.105 -28.879  1.00 88.53           N  
ATOM   4246  NH2 ARG C  49       0.518 -39.127 -27.831  1.00 88.53           N  
ATOM   4247  CZ  ARG C  49      -0.205 -38.935 -28.925  1.00 88.53           C  
ATOM   4248  N   THR C  50       2.956 -40.942 -34.632  1.00 86.84           N  
ATOM   4249  CA  THR C  50       4.200 -41.644 -34.333  1.00 86.84           C  
ATOM   4250  C   THR C  50       5.305 -41.219 -35.295  1.00 86.84           C  
ATOM   4251  CB  THR C  50       4.010 -43.171 -34.407  1.00 86.84           C  
ATOM   4252  O   THR C  50       6.448 -41.011 -34.883  1.00 86.84           O  
ATOM   4253  CG2 THR C  50       5.232 -43.903 -33.863  1.00 86.84           C  
ATOM   4254  OG1 THR C  50       2.861 -43.542 -33.636  1.00 86.84           O  
ATOM   4255  N   VAL C  51       4.956 -40.970 -36.542  1.00 89.72           N  
ATOM   4256  CA  VAL C  51       5.945 -40.569 -37.538  1.00 89.72           C  
ATOM   4257  C   VAL C  51       6.455 -39.164 -37.223  1.00 89.72           C  
ATOM   4258  CB  VAL C  51       5.362 -40.616 -38.968  1.00 89.72           C  
ATOM   4259  O   VAL C  51       7.664 -38.924 -37.211  1.00 89.72           O  
ATOM   4260  CG1 VAL C  51       6.355 -40.037 -39.975  1.00 89.72           C  
ATOM   4261  CG2 VAL C  51       4.989 -42.049 -39.344  1.00 89.72           C  
ATOM   4262  N   LEU C  52       5.562 -38.251 -36.877  1.00 90.55           N  
ATOM   4263  CA  LEU C  52       5.944 -36.876 -36.574  1.00 90.55           C  
ATOM   4264  C   LEU C  52       6.739 -36.806 -35.275  1.00 90.55           C  
ATOM   4265  CB  LEU C  52       4.703 -35.984 -36.474  1.00 90.55           C  
ATOM   4266  O   LEU C  52       7.735 -36.085 -35.189  1.00 90.55           O  
ATOM   4267  CG  LEU C  52       3.972 -35.691 -37.785  1.00 90.55           C  
ATOM   4268  CD1 LEU C  52       2.777 -34.777 -37.533  1.00 90.55           C  
ATOM   4269  CD2 LEU C  52       4.924 -35.067 -38.801  1.00 90.55           C  
ATOM   4270  N   ALA C  53       6.390 -37.595 -34.297  1.00 86.87           N  
ATOM   4271  CA  ALA C  53       7.051 -37.599 -32.995  1.00 86.87           C  
ATOM   4272  C   ALA C  53       8.475 -38.136 -33.104  1.00 86.87           C  
ATOM   4273  CB  ALA C  53       6.249 -38.428 -31.994  1.00 86.87           C  
ATOM   4274  O   ALA C  53       9.369 -37.693 -32.379  1.00 86.87           O  
ATOM   4275  N   CYS C  54       8.666 -39.041 -34.045  1.00 86.54           N  
ATOM   4276  CA  CYS C  54       9.984 -39.634 -34.240  1.00 86.54           C  
ATOM   4277  C   CYS C  54      10.903 -38.682 -34.996  1.00 86.54           C  
ATOM   4278  CB  CYS C  54       9.871 -40.957 -34.997  1.00 86.54           C  
ATOM   4279  O   CYS C  54      12.127 -38.761 -34.869  1.00 86.54           O  
ATOM   4280  SG  CYS C  54       9.166 -42.299 -34.015  1.00 86.54           S  
ATOM   4281  N   THR C  55      10.322 -37.748 -35.715  1.00 86.30           N  
ATOM   4282  CA  THR C  55      11.090 -36.838 -36.558  1.00 86.30           C  
ATOM   4283  C   THR C  55      11.403 -35.544 -35.812  1.00 86.30           C  
ATOM   4284  CB  THR C  55      10.336 -36.513 -37.861  1.00 86.30           C  
ATOM   4285  O   THR C  55      12.434 -34.914 -36.058  1.00 86.30           O  
ATOM   4286  CG2 THR C  55      11.286 -35.979 -38.928  1.00 86.30           C  
ATOM   4287  OG1 THR C  55       9.705 -37.703 -38.351  1.00 86.30           O  
ATOM   4288  N   SER C  56      10.554 -35.124 -34.910  1.00 85.01           N  
ATOM   4289  CA  SER C  56      10.640 -33.820 -34.259  1.00 85.01           C  
ATOM   4290  C   SER C  56      10.445 -33.942 -32.751  1.00 85.01           C  
ATOM   4291  CB  SER C  56       9.600 -32.862 -34.840  1.00 85.01           C  
ATOM   4292  O   SER C  56       9.451 -34.507 -32.292  1.00 85.01           O  
ATOM   4293  OG  SER C  56       9.434 -31.731 -34.002  1.00 85.01           O  
ATOM   4294  N   LYS C  57      11.392 -33.315 -32.037  1.00 73.74           N  
ATOM   4295  CA  LYS C  57      11.282 -33.293 -30.582  1.00 73.74           C  
ATOM   4296  C   LYS C  57      10.066 -32.485 -30.135  1.00 73.74           C  
ATOM   4297  CB  LYS C  57      12.552 -32.716 -29.955  1.00 73.74           C  
ATOM   4298  O   LYS C  57       9.413 -32.831 -29.148  1.00 73.74           O  
ATOM   4299  CG  LYS C  57      12.827 -33.214 -28.544  1.00 73.74           C  
ATOM   4300  CD  LYS C  57      13.703 -34.460 -28.551  1.00 73.74           C  
ATOM   4301  CE  LYS C  57      13.962 -34.970 -27.140  1.00 73.74           C  
ATOM   4302  NZ  LYS C  57      14.749 -36.240 -27.146  1.00 73.74           N  
ATOM   4303  N   MET C  58       9.767 -31.460 -30.918  1.00 75.20           N  
ATOM   4304  CA  MET C  58       8.605 -30.633 -30.608  1.00 75.20           C  
ATOM   4305  C   MET C  58       7.317 -31.443 -30.709  1.00 75.20           C  
ATOM   4306  CB  MET C  58       8.538 -29.426 -31.545  1.00 75.20           C  
ATOM   4307  O   MET C  58       6.454 -31.356 -29.834  1.00 75.20           O  
ATOM   4308  CG  MET C  58       7.610 -28.324 -31.061  1.00 75.20           C  
ATOM   4309  SD  MET C  58       6.052 -28.241 -32.026  1.00 75.20           S  
ATOM   4310  CE  MET C  58       6.340 -26.719 -32.970  1.00 75.20           C  
ATOM   4311  N   PHE C  59       7.219 -32.224 -31.667  1.00 83.00           N  
ATOM   4312  CA  PHE C  59       6.026 -33.049 -31.819  1.00 83.00           C  
ATOM   4313  C   PHE C  59       5.978 -34.133 -30.748  1.00 83.00           C  
ATOM   4314  CB  PHE C  59       5.984 -33.685 -33.212  1.00 83.00           C  
ATOM   4315  O   PHE C  59       4.904 -34.468 -30.244  1.00 83.00           O  
ATOM   4316  CG  PHE C  59       5.533 -32.743 -34.295  1.00 83.00           C  
ATOM   4317  CD1 PHE C  59       4.414 -31.939 -34.115  1.00 83.00           C  
ATOM   4318  CD2 PHE C  59       6.228 -32.662 -35.495  1.00 83.00           C  
ATOM   4319  CE1 PHE C  59       3.994 -31.066 -35.116  1.00 83.00           C  
ATOM   4320  CE2 PHE C  59       5.814 -31.792 -36.500  1.00 83.00           C  
ATOM   4321  CZ  PHE C  59       4.696 -30.996 -36.309  1.00 83.00           C  
ATOM   4322  N   GLU C  60       7.101 -34.639 -30.444  1.00 77.08           N  
ATOM   4323  CA  GLU C  60       7.177 -35.641 -29.386  1.00 77.08           C  
ATOM   4324  C   GLU C  60       6.573 -35.118 -28.086  1.00 77.08           C  
ATOM   4325  CB  GLU C  60       8.628 -36.073 -29.156  1.00 77.08           C  
ATOM   4326  O   GLU C  60       5.819 -35.827 -27.416  1.00 77.08           O  
ATOM   4327  CG  GLU C  60       8.780 -37.212 -28.158  1.00 77.08           C  
ATOM   4328  CD  GLU C  60      10.229 -37.596 -27.903  1.00 77.08           C  
ATOM   4329  OE1 GLU C  60      10.485 -38.436 -27.011  1.00 77.08           O  
ATOM   4330  OE2 GLU C  60      11.114 -37.051 -28.599  1.00 77.08           O  
ATOM   4331  N   ILE C  61       6.816 -33.836 -27.867  1.00 67.45           N  
ATOM   4332  CA  ILE C  61       6.359 -33.193 -26.640  1.00 67.45           C  
ATOM   4333  C   ILE C  61       4.883 -32.823 -26.770  1.00 67.45           C  
ATOM   4334  CB  ILE C  61       7.199 -31.938 -26.313  1.00 67.45           C  
ATOM   4335  O   ILE C  61       4.093 -33.064 -25.854  1.00 67.45           O  
ATOM   4336  CG1 ILE C  61       8.658 -32.327 -26.047  1.00 67.45           C  
ATOM   4337  CG2 ILE C  61       6.605 -31.188 -25.118  1.00 67.45           C  
ATOM   4338  CD1 ILE C  61       9.606 -31.140 -25.948  1.00 67.45           C  
ATOM   4339  N   LEU C  62       4.530 -32.385 -27.939  1.00 68.72           N  
ATOM   4340  CA  LEU C  62       3.176 -31.894 -28.173  1.00 68.72           C  
ATOM   4341  C   LEU C  62       2.166 -33.034 -28.109  1.00 68.72           C  
ATOM   4342  CB  LEU C  62       3.088 -31.193 -29.531  1.00 68.72           C  
ATOM   4343  O   LEU C  62       1.054 -32.857 -27.606  1.00 68.72           O  
ATOM   4344  CG  LEU C  62       3.349 -29.687 -29.536  1.00 68.72           C  
ATOM   4345  CD1 LEU C  62       3.669 -29.208 -30.948  1.00 68.72           C  
ATOM   4346  CD2 LEU C  62       2.150 -28.934 -28.969  1.00 68.72           C  
ATOM   4347  N   PHE C  63       2.617 -34.194 -28.549  1.00 75.59           N  
ATOM   4348  CA  PHE C  63       1.669 -35.287 -28.730  1.00 75.59           C  
ATOM   4349  C   PHE C  63       1.471 -36.053 -27.427  1.00 75.59           C  
ATOM   4350  CB  PHE C  63       2.147 -36.238 -29.831  1.00 75.59           C  
ATOM   4351  O   PHE C  63       0.703 -37.016 -27.378  1.00 75.59           O  
ATOM   4352  CG  PHE C  63       2.075 -35.650 -31.214  1.00 75.59           C  
ATOM   4353  CD1 PHE C  63       1.170 -34.638 -31.508  1.00 75.59           C  
ATOM   4354  CD2 PHE C  63       2.913 -36.111 -32.221  1.00 75.59           C  
ATOM   4355  CE1 PHE C  63       1.102 -34.092 -32.788  1.00 75.59           C  
ATOM   4356  CE2 PHE C  63       2.851 -35.570 -33.503  1.00 75.59           C  
ATOM   4357  CZ  PHE C  63       1.944 -34.561 -33.784  1.00 75.59           C  
ATOM   4358  N   HIS C  64       2.043 -35.599 -26.434  1.00 59.67           N  
ATOM   4359  CA  HIS C  64       1.772 -36.199 -25.132  1.00 59.67           C  
ATOM   4360  C   HIS C  64       0.356 -35.882 -24.663  1.00 59.67           C  
ATOM   4361  CB  HIS C  64       2.789 -35.715 -24.097  1.00 59.67           C  
ATOM   4362  O   HIS C  64      -0.238 -36.652 -23.905  1.00 59.67           O  
ATOM   4363  CG  HIS C  64       4.020 -36.562 -24.024  1.00 59.67           C  
ATOM   4364  CD2 HIS C  64       5.324 -36.254 -24.220  1.00 59.67           C  
ATOM   4365  ND1 HIS C  64       3.982 -37.905 -23.720  1.00 59.67           N  
ATOM   4366  CE1 HIS C  64       5.214 -38.388 -23.731  1.00 59.67           C  
ATOM   4367  NE2 HIS C  64       6.046 -37.406 -24.031  1.00 59.67           N  
ATOM   4368  N   ARG C  65      -0.287 -34.903 -25.418  1.00 54.72           N  
ATOM   4369  CA  ARG C  65      -1.680 -34.549 -25.166  1.00 54.72           C  
ATOM   4370  C   ARG C  65      -2.610 -35.252 -26.149  1.00 54.72           C  
ATOM   4371  CB  ARG C  65      -1.874 -33.033 -25.254  1.00 54.72           C  
ATOM   4372  O   ARG C  65      -2.197 -35.612 -27.254  1.00 54.72           O  
ATOM   4373  CG  ARG C  65      -1.245 -32.264 -24.103  1.00 54.72           C  
ATOM   4374  CD  ARG C  65      -1.575 -30.780 -24.169  1.00 54.72           C  
ATOM   4375  NE  ARG C  65      -1.006 -30.050 -23.040  1.00 54.72           N  
ATOM   4376  NH1 ARG C  65      -1.717 -27.973 -23.757  1.00 54.72           N  
ATOM   4377  NH2 ARG C  65      -0.531 -28.172 -21.805  1.00 54.72           N  
ATOM   4378  CZ  ARG C  65      -1.086 -28.733 -22.870  1.00 54.72           C  
ATOM   4379  N   ASN C  66      -3.444 -36.143 -25.865  1.00 55.76           N  
ATOM   4380  CA  ASN C  66      -4.297 -36.983 -26.700  1.00 55.76           C  
ATOM   4381  C   ASN C  66      -5.284 -36.148 -27.510  1.00 55.76           C  
ATOM   4382  CB  ASN C  66      -5.045 -38.007 -25.844  1.00 55.76           C  
ATOM   4383  O   ASN C  66      -6.427 -36.559 -27.719  1.00 55.76           O  
ATOM   4384  CG  ASN C  66      -4.564 -39.426 -26.079  1.00 55.76           C  
ATOM   4385  ND2 ASN C  66      -5.202 -40.385 -25.418  1.00 55.76           N  
ATOM   4386  OD1 ASN C  66      -3.627 -39.658 -26.847  1.00 55.76           O  
ATOM   4387  N   SER C  67      -4.757 -35.031 -28.082  1.00 71.56           N  
ATOM   4388  CA  SER C  67      -5.583 -34.275 -29.018  1.00 71.56           C  
ATOM   4389  C   SER C  67      -5.380 -34.758 -30.450  1.00 71.56           C  
ATOM   4390  CB  SER C  67      -5.267 -32.781 -28.925  1.00 71.56           C  
ATOM   4391  O   SER C  67      -4.313 -35.273 -30.792  1.00 71.56           O  
ATOM   4392  OG  SER C  67      -6.422 -32.045 -28.561  1.00 71.56           O  
ATOM   4393  N   GLN C  68      -6.422 -34.590 -31.235  1.00 76.62           N  
ATOM   4394  CA  GLN C  68      -6.360 -35.011 -32.631  1.00 76.62           C  
ATOM   4395  C   GLN C  68      -6.081 -33.825 -33.551  1.00 76.62           C  
ATOM   4396  CB  GLN C  68      -7.661 -35.700 -33.043  1.00 76.62           C  
ATOM   4397  O   GLN C  68      -5.642 -34.006 -34.689  1.00 76.62           O  
ATOM   4398  CG  GLN C  68      -7.806 -37.116 -32.503  1.00 76.62           C  
ATOM   4399  CD  GLN C  68      -9.059 -37.810 -33.002  1.00 76.62           C  
ATOM   4400  NE2 GLN C  68      -9.389 -38.946 -32.397  1.00 76.62           N  
ATOM   4401  OE1 GLN C  68      -9.726 -37.329 -33.924  1.00 76.62           O  
ATOM   4402  N   HIS C  69      -6.226 -32.656 -33.098  1.00 81.79           N  
ATOM   4403  CA  HIS C  69      -6.099 -31.460 -33.923  1.00 81.79           C  
ATOM   4404  C   HIS C  69      -5.087 -30.485 -33.330  1.00 81.79           C  
ATOM   4405  CB  HIS C  69      -7.457 -30.774 -34.085  1.00 81.79           C  
ATOM   4406  O   HIS C  69      -5.167 -30.146 -32.147  1.00 81.79           O  
ATOM   4407  CG  HIS C  69      -8.411 -31.529 -34.954  1.00 81.79           C  
ATOM   4408  CD2 HIS C  69      -9.333 -32.473 -34.652  1.00 81.79           C  
ATOM   4409  ND1 HIS C  69      -8.480 -31.344 -36.318  1.00 81.79           N  
ATOM   4410  CE1 HIS C  69      -9.408 -32.144 -36.818  1.00 81.79           C  
ATOM   4411  NE2 HIS C  69      -9.940 -32.840 -35.828  1.00 81.79           N  
ATOM   4412  N   TYR C  70      -4.118 -30.104 -34.127  1.00 78.18           N  
ATOM   4413  CA  TYR C  70      -3.106 -29.138 -33.715  1.00 78.18           C  
ATOM   4414  C   TYR C  70      -2.983 -28.010 -34.733  1.00 78.18           C  
ATOM   4415  CB  TYR C  70      -1.750 -29.825 -33.531  1.00 78.18           C  
ATOM   4416  O   TYR C  70      -3.125 -28.234 -35.937  1.00 78.18           O  
ATOM   4417  CG  TYR C  70      -1.723 -30.821 -32.397  1.00 78.18           C  
ATOM   4418  CD1 TYR C  70      -1.328 -30.438 -31.117  1.00 78.18           C  
ATOM   4419  CD2 TYR C  70      -2.091 -32.146 -32.603  1.00 78.18           C  
ATOM   4420  CE1 TYR C  70      -1.300 -31.353 -30.070  1.00 78.18           C  
ATOM   4421  CE2 TYR C  70      -2.067 -33.069 -31.563  1.00 78.18           C  
ATOM   4422  OH  TYR C  70      -1.644 -33.574 -29.269  1.00 78.18           O  
ATOM   4423  CZ  TYR C  70      -1.671 -32.664 -30.302  1.00 78.18           C  
ATOM   4424  N   THR C  71      -2.828 -26.826 -34.240  1.00 75.84           N  
ATOM   4425  CA  THR C  71      -2.635 -25.670 -35.110  1.00 75.84           C  
ATOM   4426  C   THR C  71      -1.222 -25.113 -34.962  1.00 75.84           C  
ATOM   4427  CB  THR C  71      -3.661 -24.563 -34.804  1.00 75.84           C  
ATOM   4428  O   THR C  71      -0.753 -24.883 -33.845  1.00 75.84           O  
ATOM   4429  CG2 THR C  71      -4.045 -23.805 -36.071  1.00 75.84           C  
ATOM   4430  OG1 THR C  71      -4.838 -25.154 -34.239  1.00 75.84           O  
ATOM   4431  N   LEU C  72      -0.555 -24.989 -36.064  1.00 72.34           N  
ATOM   4432  CA  LEU C  72       0.759 -24.358 -36.109  1.00 72.34           C  
ATOM   4433  C   LEU C  72       0.686 -22.997 -36.793  1.00 72.34           C  
ATOM   4434  CB  LEU C  72       1.761 -25.256 -36.840  1.00 72.34           C  
ATOM   4435  O   LEU C  72       0.678 -22.915 -38.023  1.00 72.34           O  
ATOM   4436  CG  LEU C  72       2.064 -26.606 -36.187  1.00 72.34           C  
ATOM   4437  CD1 LEU C  72       2.907 -27.468 -37.121  1.00 72.34           C  
ATOM   4438  CD2 LEU C  72       2.770 -26.407 -34.851  1.00 72.34           C  
ATOM   4439  N   ASP C  73       0.741 -21.902 -36.029  1.00 69.54           N  
ATOM   4440  CA  ASP C  73       0.494 -20.567 -36.564  1.00 69.54           C  
ATOM   4441  C   ASP C  73       1.801 -19.880 -36.953  1.00 69.54           C  
ATOM   4442  CB  ASP C  73      -0.266 -19.713 -35.546  1.00 69.54           C  
ATOM   4443  O   ASP C  73       1.790 -18.760 -37.469  1.00 69.54           O  
ATOM   4444  CG  ASP C  73      -1.597 -20.321 -35.139  1.00 69.54           C  
ATOM   4445  OD1 ASP C  73      -2.145 -21.153 -35.895  1.00 69.54           O  
ATOM   4446  OD2 ASP C  73      -2.104 -19.964 -34.054  1.00 69.54           O  
ATOM   4447  N   PHE C  74       2.903 -20.543 -36.922  1.00 63.15           N  
ATOM   4448  CA  PHE C  74       4.185 -19.896 -37.175  1.00 63.15           C  
ATOM   4449  C   PHE C  74       4.813 -20.424 -38.460  1.00 63.15           C  
ATOM   4450  CB  PHE C  74       5.140 -20.113 -35.997  1.00 63.15           C  
ATOM   4451  O   PHE C  74       5.895 -19.984 -38.854  1.00 63.15           O  
ATOM   4452  CG  PHE C  74       5.114 -21.512 -35.444  1.00 63.15           C  
ATOM   4453  CD1 PHE C  74       4.274 -21.842 -34.388  1.00 63.15           C  
ATOM   4454  CD2 PHE C  74       5.930 -22.499 -35.981  1.00 63.15           C  
ATOM   4455  CE1 PHE C  74       4.247 -23.136 -33.874  1.00 63.15           C  
ATOM   4456  CE2 PHE C  74       5.910 -23.795 -35.473  1.00 63.15           C  
ATOM   4457  CZ  PHE C  74       5.068 -24.111 -34.418  1.00 63.15           C  
ATOM   4458  N   LEU C  75       4.116 -21.293 -39.032  1.00 75.77           N  
ATOM   4459  CA  LEU C  75       4.653 -21.873 -40.259  1.00 75.77           C  
ATOM   4460  C   LEU C  75       3.724 -21.605 -41.438  1.00 75.77           C  
ATOM   4461  CB  LEU C  75       4.865 -23.380 -40.092  1.00 75.77           C  
ATOM   4462  O   LEU C  75       2.520 -21.415 -41.255  1.00 75.77           O  
ATOM   4463  CG  LEU C  75       5.910 -23.807 -39.061  1.00 75.77           C  
ATOM   4464  CD1 LEU C  75       5.762 -25.291 -38.740  1.00 75.77           C  
ATOM   4465  CD2 LEU C  75       7.316 -23.502 -39.566  1.00 75.77           C  
ATOM   4466  N   SER C  76       4.336 -21.536 -42.650  1.00 85.71           N  
ATOM   4467  CA  SER C  76       3.537 -21.494 -43.871  1.00 85.71           C  
ATOM   4468  C   SER C  76       3.143 -22.897 -44.321  1.00 85.71           C  
ATOM   4469  CB  SER C  76       4.304 -20.788 -44.989  1.00 85.71           C  
ATOM   4470  O   SER C  76       3.841 -23.869 -44.025  1.00 85.71           O  
ATOM   4471  OG  SER C  76       5.342 -21.614 -45.488  1.00 85.71           O  
ATOM   4472  N   PRO C  77       1.965 -23.053 -44.963  1.00 90.39           N  
ATOM   4473  CA  PRO C  77       1.537 -24.355 -45.479  1.00 90.39           C  
ATOM   4474  C   PRO C  77       2.575 -24.996 -46.397  1.00 90.39           C  
ATOM   4475  CB  PRO C  77       0.255 -24.026 -46.249  1.00 90.39           C  
ATOM   4476  O   PRO C  77       2.793 -26.209 -46.337  1.00 90.39           O  
ATOM   4477  CG  PRO C  77      -0.197 -22.714 -45.694  1.00 90.39           C  
ATOM   4478  CD  PRO C  77       1.002 -21.979 -45.168  1.00 90.39           C  
ATOM   4479  N   LYS C  78       3.230 -24.181 -47.168  1.00 89.90           N  
ATOM   4480  CA  LYS C  78       4.253 -24.678 -48.084  1.00 89.90           C  
ATOM   4481  C   LYS C  78       5.427 -25.284 -47.320  1.00 89.90           C  
ATOM   4482  CB  LYS C  78       4.746 -23.556 -48.999  1.00 89.90           C  
ATOM   4483  O   LYS C  78       5.871 -26.391 -47.632  1.00 89.90           O  
ATOM   4484  CG  LYS C  78       5.767 -24.005 -50.033  1.00 89.90           C  
ATOM   4485  CD  LYS C  78       6.282 -22.831 -50.856  1.00 89.90           C  
ATOM   4486  CE  LYS C  78       7.428 -23.247 -51.769  1.00 89.90           C  
ATOM   4487  NZ  LYS C  78       7.949 -22.094 -52.564  1.00 89.90           N  
ATOM   4488  N   THR C  79       5.939 -24.565 -46.339  1.00 87.68           N  
ATOM   4489  CA  THR C  79       7.073 -25.012 -45.539  1.00 87.68           C  
ATOM   4490  C   THR C  79       6.722 -26.279 -44.764  1.00 87.68           C  
ATOM   4491  CB  THR C  79       7.531 -23.918 -44.557  1.00 87.68           C  
ATOM   4492  O   THR C  79       7.508 -27.228 -44.726  1.00 87.68           O  
ATOM   4493  CG2 THR C  79       8.807 -24.329 -43.831  1.00 87.68           C  
ATOM   4494  OG1 THR C  79       7.775 -22.706 -45.281  1.00 87.68           O  
ATOM   4495  N   PHE C  80       5.503 -26.273 -44.272  1.00 92.56           N  
ATOM   4496  CA  PHE C  80       5.116 -27.444 -43.494  1.00 92.56           C  
ATOM   4497  C   PHE C  80       4.961 -28.664 -44.393  1.00 92.56           C  
ATOM   4498  CB  PHE C  80       3.810 -27.180 -42.737  1.00 92.56           C  
ATOM   4499  O   PHE C  80       5.298 -29.782 -43.996  1.00 92.56           O  
ATOM   4500  CG  PHE C  80       3.440 -28.270 -41.767  1.00 92.56           C  
ATOM   4501  CD1 PHE C  80       2.335 -29.080 -42.000  1.00 92.56           C  
ATOM   4502  CD2 PHE C  80       4.197 -28.484 -40.623  1.00 92.56           C  
ATOM   4503  CE1 PHE C  80       1.990 -30.090 -41.104  1.00 92.56           C  
ATOM   4504  CE2 PHE C  80       3.858 -29.491 -39.723  1.00 92.56           C  
ATOM   4505  CZ  PHE C  80       2.754 -30.292 -39.965  1.00 92.56           C  
ATOM   4506  N   GLN C  81       4.350 -28.480 -45.513  1.00 90.62           N  
ATOM   4507  CA  GLN C  81       4.245 -29.574 -46.473  1.00 90.62           C  
ATOM   4508  C   GLN C  81       5.613 -30.184 -46.765  1.00 90.62           C  
ATOM   4509  CB  GLN C  81       3.598 -29.089 -47.771  1.00 90.62           C  
ATOM   4510  O   GLN C  81       5.749 -31.407 -46.846  1.00 90.62           O  
ATOM   4511  CG  GLN C  81       3.362 -30.195 -48.791  1.00 90.62           C  
ATOM   4512  CD  GLN C  81       2.223 -31.119 -48.401  1.00 90.62           C  
ATOM   4513  NE2 GLN C  81       2.269 -32.354 -48.888  1.00 90.62           N  
ATOM   4514  OE1 GLN C  81       1.311 -30.726 -47.667  1.00 90.62           O  
ATOM   4515  N   GLN C  82       6.659 -29.381 -46.931  1.00 88.34           N  
ATOM   4516  CA  GLN C  82       8.018 -29.845 -47.189  1.00 88.34           C  
ATOM   4517  C   GLN C  82       8.554 -30.659 -46.015  1.00 88.34           C  
ATOM   4518  CB  GLN C  82       8.945 -28.662 -47.474  1.00 88.34           C  
ATOM   4519  O   GLN C  82       9.173 -31.707 -46.210  1.00 88.34           O  
ATOM   4520  CG  GLN C  82       8.668 -27.970 -48.801  1.00 88.34           C  
ATOM   4521  CD  GLN C  82       9.470 -26.694 -48.977  1.00 88.34           C  
ATOM   4522  NE2 GLN C  82       9.880 -26.416 -50.210  1.00 88.34           N  
ATOM   4523  OE1 GLN C  82       9.719 -25.964 -48.012  1.00 88.34           O  
ATOM   4524  N   ILE C  83       8.253 -30.175 -44.853  1.00 89.59           N  
ATOM   4525  CA  ILE C  83       8.696 -30.857 -43.642  1.00 89.59           C  
ATOM   4526  C   ILE C  83       7.967 -32.192 -43.505  1.00 89.59           C  
ATOM   4527  CB  ILE C  83       8.463 -29.988 -42.386  1.00 89.59           C  
ATOM   4528  O   ILE C  83       8.575 -33.205 -43.152  1.00 89.59           O  
ATOM   4529  CG1 ILE C  83       9.396 -28.771 -42.398  1.00 89.59           C  
ATOM   4530  CG2 ILE C  83       8.659 -30.815 -41.112  1.00 89.59           C  
ATOM   4531  CD1 ILE C  83       9.200 -27.829 -41.218  1.00 89.59           C  
ATOM   4532  N   LEU C  84       6.688 -32.137 -43.758  1.00 91.73           N  
ATOM   4533  CA  LEU C  84       5.889 -33.356 -43.693  1.00 91.73           C  
ATOM   4534  C   LEU C  84       6.412 -34.401 -44.673  1.00 91.73           C  
ATOM   4535  CB  LEU C  84       4.419 -33.050 -43.992  1.00 91.73           C  
ATOM   4536  O   LEU C  84       6.531 -35.578 -44.326  1.00 91.73           O  
ATOM   4537  CG  LEU C  84       3.390 -33.997 -43.374  1.00 91.73           C  
ATOM   4538  CD1 LEU C  84       3.120 -33.613 -41.923  1.00 91.73           C  
ATOM   4539  CD2 LEU C  84       2.099 -33.988 -44.184  1.00 91.73           C  
ATOM   4540  N   GLU C  85       6.699 -34.011 -45.897  1.00 88.03           N  
ATOM   4541  CA  GLU C  85       7.266 -34.915 -46.892  1.00 88.03           C  
ATOM   4542  C   GLU C  85       8.606 -35.478 -46.428  1.00 88.03           C  
ATOM   4543  CB  GLU C  85       7.433 -34.201 -48.236  1.00 88.03           C  
ATOM   4544  O   GLU C  85       8.872 -36.671 -46.582  1.00 88.03           O  
ATOM   4545  CG  GLU C  85       6.213 -34.301 -49.141  1.00 88.03           C  
ATOM   4546  CD  GLU C  85       6.380 -33.557 -50.456  1.00 88.03           C  
ATOM   4547  OE1 GLU C  85       5.426 -33.536 -51.267  1.00 88.03           O  
ATOM   4548  OE2 GLU C  85       7.474 -32.992 -50.679  1.00 88.03           O  
ATOM   4549  N   TYR C  86       9.420 -34.613 -45.866  1.00 88.48           N  
ATOM   4550  CA  TYR C  86      10.705 -35.033 -45.318  1.00 88.48           C  
ATOM   4551  C   TYR C  86      10.518 -36.088 -44.234  1.00 88.48           C  
ATOM   4552  CB  TYR C  86      11.467 -33.831 -44.751  1.00 88.48           C  
ATOM   4553  O   TYR C  86      11.253 -37.077 -44.187  1.00 88.48           O  
ATOM   4554  CG  TYR C  86      12.696 -34.210 -43.960  1.00 88.48           C  
ATOM   4555  CD1 TYR C  86      12.686 -34.184 -42.567  1.00 88.48           C  
ATOM   4556  CD2 TYR C  86      13.868 -34.592 -44.603  1.00 88.48           C  
ATOM   4557  CE1 TYR C  86      13.817 -34.530 -41.834  1.00 88.48           C  
ATOM   4558  CE2 TYR C  86      15.004 -34.940 -43.880  1.00 88.48           C  
ATOM   4559  OH  TYR C  86      16.091 -35.250 -41.777  1.00 88.48           O  
ATOM   4560  CZ  TYR C  86      14.969 -34.906 -42.498  1.00 88.48           C  
ATOM   4561  N   ALA C  87       9.570 -35.968 -43.443  1.00 89.49           N  
ATOM   4562  CA  ALA C  87       9.320 -36.880 -42.330  1.00 89.49           C  
ATOM   4563  C   ALA C  87       9.017 -38.289 -42.832  1.00 89.49           C  
ATOM   4564  CB  ALA C  87       8.170 -36.366 -41.468  1.00 89.49           C  
ATOM   4565  O   ALA C  87       9.428 -39.276 -42.218  1.00 89.49           O  
ATOM   4566  N   TYR C  88       8.423 -38.374 -43.982  1.00 89.21           N  
ATOM   4567  CA  TYR C  88       7.985 -39.674 -44.476  1.00 89.21           C  
ATOM   4568  C   TYR C  88       8.981 -40.239 -45.482  1.00 89.21           C  
ATOM   4569  CB  TYR C  88       6.599 -39.566 -45.118  1.00 89.21           C  
ATOM   4570  O   TYR C  88       9.095 -41.457 -45.635  1.00 89.21           O  
ATOM   4571  CG  TYR C  88       5.466 -39.577 -44.120  1.00 89.21           C  
ATOM   4572  CD1 TYR C  88       4.833 -40.767 -43.768  1.00 89.21           C  
ATOM   4573  CD2 TYR C  88       5.025 -38.397 -43.529  1.00 89.21           C  
ATOM   4574  CE1 TYR C  88       3.787 -40.781 -42.851  1.00 89.21           C  
ATOM   4575  CE2 TYR C  88       3.980 -38.400 -42.611  1.00 89.21           C  
ATOM   4576  OH  TYR C  88       2.334 -39.603 -41.370  1.00 89.21           O  
ATOM   4577  CZ  TYR C  88       3.369 -39.595 -42.278  1.00 89.21           C  
ATOM   4578  N   THR C  89       9.768 -39.410 -46.221  1.00 84.34           N  
ATOM   4579  CA  THR C  89      10.535 -39.898 -47.362  1.00 84.34           C  
ATOM   4580  C   THR C  89      12.031 -39.707 -47.130  1.00 84.34           C  
ATOM   4581  CB  THR C  89      10.119 -39.182 -48.661  1.00 84.34           C  
ATOM   4582  O   THR C  89      12.854 -40.270 -47.855  1.00 84.34           O  
ATOM   4583  CG2 THR C  89       8.626 -39.344 -48.924  1.00 84.34           C  
ATOM   4584  OG1 THR C  89      10.425 -37.787 -48.550  1.00 84.34           O  
ATOM   4585  N   ALA C  90      12.428 -38.879 -46.113  1.00 80.23           N  
ATOM   4586  CA  ALA C  90      13.819 -38.558 -45.803  1.00 80.23           C  
ATOM   4587  C   ALA C  90      14.451 -37.731 -46.918  1.00 80.23           C  
ATOM   4588  CB  ALA C  90      14.621 -39.836 -45.573  1.00 80.23           C  
ATOM   4589  O   ALA C  90      15.678 -37.651 -47.022  1.00 80.23           O  
ATOM   4590  N   THR C  91      13.627 -37.172 -47.798  1.00 80.43           N  
ATOM   4591  CA  THR C  91      14.108 -36.321 -48.882  1.00 80.43           C  
ATOM   4592  C   THR C  91      13.433 -34.954 -48.836  1.00 80.43           C  
ATOM   4593  CB  THR C  91      13.861 -36.973 -50.255  1.00 80.43           C  
ATOM   4594  O   THR C  91      12.231 -34.857 -48.580  1.00 80.43           O  
ATOM   4595  CG2 THR C  91      14.934 -38.010 -50.572  1.00 80.43           C  
ATOM   4596  OG1 THR C  91      12.580 -37.614 -50.250  1.00 80.43           O  
ATOM   4597  N   LEU C  92      14.223 -33.912 -48.860  1.00 81.07           N  
ATOM   4598  CA  LEU C  92      13.692 -32.553 -48.861  1.00 81.07           C  
ATOM   4599  C   LEU C  92      14.071 -31.823 -50.145  1.00 81.07           C  
ATOM   4600  CB  LEU C  92      14.207 -31.775 -47.647  1.00 81.07           C  
ATOM   4601  O   LEU C  92      15.239 -31.820 -50.541  1.00 81.07           O  
ATOM   4602  CG  LEU C  92      13.628 -30.374 -47.445  1.00 81.07           C  
ATOM   4603  CD1 LEU C  92      12.589 -30.385 -46.329  1.00 81.07           C  
ATOM   4604  CD2 LEU C  92      14.739 -29.376 -47.137  1.00 81.07           C  
ATOM   4605  N   GLN C  93      13.060 -31.289 -50.888  1.00 78.39           N  
ATOM   4606  CA  GLN C  93      13.273 -30.454 -52.065  1.00 78.39           C  
ATOM   4607  C   GLN C  93      12.882 -29.005 -51.791  1.00 78.39           C  
ATOM   4608  CB  GLN C  93      12.482 -30.995 -53.257  1.00 78.39           C  
ATOM   4609  O   GLN C  93      11.735 -28.722 -51.439  1.00 78.39           O  
ATOM   4610  CG  GLN C  93      13.172 -32.142 -53.984  1.00 78.39           C  
ATOM   4611  CD  GLN C  93      12.356 -32.675 -55.146  1.00 78.39           C  
ATOM   4612  NE2 GLN C  93      12.904 -33.658 -55.853  1.00 78.39           N  
ATOM   4613  OE1 GLN C  93      11.243 -32.209 -55.407  1.00 78.39           O  
ATOM   4614  N   ALA C  94      13.843 -28.140 -51.813  1.00 78.89           N  
ATOM   4615  CA  ALA C  94      13.505 -26.754 -51.502  1.00 78.89           C  
ATOM   4616  C   ALA C  94      14.323 -25.785 -52.352  1.00 78.89           C  
ATOM   4617  CB  ALA C  94      13.728 -26.472 -50.018  1.00 78.89           C  
ATOM   4618  O   ALA C  94      15.459 -26.086 -52.727  1.00 78.89           O  
ATOM   4619  N   LYS C  95      13.734 -24.672 -52.808  1.00 79.03           N  
ATOM   4620  CA  LYS C  95      14.438 -23.582 -53.477  1.00 79.03           C  
ATOM   4621  C   LYS C  95      15.300 -22.798 -52.492  1.00 79.03           C  
ATOM   4622  CB  LYS C  95      13.446 -22.644 -54.166  1.00 79.03           C  
ATOM   4623  O   LYS C  95      15.008 -22.762 -51.295  1.00 79.03           O  
ATOM   4624  CG  LYS C  95      12.678 -23.288 -55.311  1.00 79.03           C  
ATOM   4625  CD  LYS C  95      11.771 -22.284 -56.011  1.00 79.03           C  
ATOM   4626  CE  LYS C  95      10.959 -22.941 -57.119  1.00 79.03           C  
ATOM   4627  NZ  LYS C  95      10.043 -21.967 -57.786  1.00 79.03           N  
ATOM   4628  N   ALA C  96      16.342 -22.174 -52.994  1.00 77.54           N  
ATOM   4629  CA  ALA C  96      17.273 -21.421 -52.158  1.00 77.54           C  
ATOM   4630  C   ALA C  96      16.547 -20.337 -51.367  1.00 77.54           C  
ATOM   4631  CB  ALA C  96      18.376 -20.803 -53.013  1.00 77.54           C  
ATOM   4632  O   ALA C  96      16.884 -20.072 -50.211  1.00 77.54           O  
ATOM   4633  N   GLU C  97      15.513 -19.723 -51.924  1.00 76.93           N  
ATOM   4634  CA  GLU C  97      14.761 -18.641 -51.296  1.00 76.93           C  
ATOM   4635  C   GLU C  97      13.951 -19.149 -50.107  1.00 76.93           C  
ATOM   4636  CB  GLU C  97      13.836 -17.967 -52.313  1.00 76.93           C  
ATOM   4637  O   GLU C  97      13.540 -18.366 -49.248  1.00 76.93           O  
ATOM   4638  CG  GLU C  97      12.924 -18.936 -53.051  1.00 76.93           C  
ATOM   4639  CD  GLU C  97      12.068 -18.264 -54.113  1.00 76.93           C  
ATOM   4640  OE1 GLU C  97      11.088 -18.884 -54.585  1.00 76.93           O  
ATOM   4641  OE2 GLU C  97      12.381 -17.109 -54.477  1.00 76.93           O  
ATOM   4642  N   ASP C  98      13.800 -20.485 -50.015  1.00 79.30           N  
ATOM   4643  CA  ASP C  98      12.960 -21.066 -48.971  1.00 79.30           C  
ATOM   4644  C   ASP C  98      13.805 -21.569 -47.803  1.00 79.30           C  
ATOM   4645  CB  ASP C  98      12.113 -22.207 -49.538  1.00 79.30           C  
ATOM   4646  O   ASP C  98      13.267 -22.009 -46.785  1.00 79.30           O  
ATOM   4647  CG  ASP C  98      11.102 -21.740 -50.570  1.00 79.30           C  
ATOM   4648  OD1 ASP C  98      10.597 -20.602 -50.458  1.00 79.30           O  
ATOM   4649  OD2 ASP C  98      10.807 -22.517 -51.504  1.00 79.30           O  
ATOM   4650  N   LEU C  99      15.076 -21.530 -47.899  1.00 82.59           N  
ATOM   4651  CA  LEU C  99      15.976 -22.140 -46.926  1.00 82.59           C  
ATOM   4652  C   LEU C  99      15.850 -21.458 -45.567  1.00 82.59           C  
ATOM   4653  CB  LEU C  99      17.425 -22.066 -47.415  1.00 82.59           C  
ATOM   4654  O   LEU C  99      15.910 -22.119 -44.528  1.00 82.59           O  
ATOM   4655  CG  LEU C  99      18.088 -23.396 -47.774  1.00 82.59           C  
ATOM   4656  CD1 LEU C  99      18.511 -23.399 -49.240  1.00 82.59           C  
ATOM   4657  CD2 LEU C  99      19.284 -23.660 -46.867  1.00 82.59           C  
ATOM   4658  N   ASP C 100      15.674 -20.125 -45.666  1.00 82.05           N  
ATOM   4659  CA  ASP C 100      15.514 -19.394 -44.412  1.00 82.05           C  
ATOM   4660  C   ASP C 100      14.261 -19.849 -43.667  1.00 82.05           C  
ATOM   4661  CB  ASP C 100      15.454 -17.888 -44.673  1.00 82.05           C  
ATOM   4662  O   ASP C 100      14.296 -20.059 -42.453  1.00 82.05           O  
ATOM   4663  CG  ASP C 100      16.827 -17.241 -44.734  1.00 82.05           C  
ATOM   4664  OD1 ASP C 100      17.721 -17.631 -43.952  1.00 82.05           O  
ATOM   4665  OD2 ASP C 100      17.016 -16.331 -45.570  1.00 82.05           O  
ATOM   4666  N   ASP C 101      13.201 -20.032 -44.388  1.00 84.56           N  
ATOM   4667  CA  ASP C 101      11.944 -20.481 -43.798  1.00 84.56           C  
ATOM   4668  C   ASP C 101      12.062 -21.912 -43.277  1.00 84.56           C  
ATOM   4669  CB  ASP C 101      10.808 -20.386 -44.819  1.00 84.56           C  
ATOM   4670  O   ASP C 101      11.536 -22.234 -42.210  1.00 84.56           O  
ATOM   4671  CG  ASP C 101      10.424 -18.954 -45.147  1.00 84.56           C  
ATOM   4672  OD1 ASP C 101      10.683 -18.049 -44.324  1.00 84.56           O  
ATOM   4673  OD2 ASP C 101       9.854 -18.728 -46.236  1.00 84.56           O  
ATOM   4674  N   LEU C 102      12.732 -22.732 -43.950  1.00 86.00           N  
ATOM   4675  CA  LEU C 102      12.937 -24.119 -43.546  1.00 86.00           C  
ATOM   4676  C   LEU C 102      13.804 -24.199 -42.294  1.00 86.00           C  
ATOM   4677  CB  LEU C 102      13.585 -24.917 -44.681  1.00 86.00           C  
ATOM   4678  O   LEU C 102      13.543 -25.011 -41.404  1.00 86.00           O  
ATOM   4679  CG  LEU C 102      12.667 -25.871 -45.449  1.00 86.00           C  
ATOM   4680  CD1 LEU C 102      12.908 -25.744 -46.949  1.00 86.00           C  
ATOM   4681  CD2 LEU C 102      12.882 -27.308 -44.986  1.00 86.00           C  
ATOM   4682  N   LEU C 103      14.855 -23.326 -42.338  1.00 82.24           N  
ATOM   4683  CA  LEU C 103      15.708 -23.275 -41.156  1.00 82.24           C  
ATOM   4684  C   LEU C 103      14.906 -22.871 -39.924  1.00 82.24           C  
ATOM   4685  CB  LEU C 103      16.864 -22.295 -41.371  1.00 82.24           C  
ATOM   4686  O   LEU C 103      15.030 -23.493 -38.866  1.00 82.24           O  
ATOM   4687  CG  LEU C 103      17.834 -22.123 -40.201  1.00 82.24           C  
ATOM   4688  CD1 LEU C 103      18.551 -23.437 -39.909  1.00 82.24           C  
ATOM   4689  CD2 LEU C 103      18.838 -21.014 -40.497  1.00 82.24           C  
ATOM   4690  N   TYR C 104      14.110 -21.873 -40.203  1.00 77.73           N  
ATOM   4691  CA  TYR C 104      13.256 -21.403 -39.118  1.00 77.73           C  
ATOM   4692  C   TYR C 104      12.339 -22.515 -38.624  1.00 77.73           C  
ATOM   4693  CB  TYR C 104      12.422 -20.201 -39.572  1.00 77.73           C  
ATOM   4694  O   TYR C 104      12.240 -22.758 -37.419  1.00 77.73           O  
ATOM   4695  CG  TYR C 104      11.546 -19.626 -38.486  1.00 77.73           C  
ATOM   4696  CD1 TYR C 104      10.159 -19.751 -38.544  1.00 77.73           C  
ATOM   4697  CD2 TYR C 104      12.101 -18.955 -37.401  1.00 77.73           C  
ATOM   4698  CE1 TYR C 104       9.347 -19.221 -37.547  1.00 77.73           C  
ATOM   4699  CE2 TYR C 104      11.298 -18.421 -36.398  1.00 77.73           C  
ATOM   4700  OH  TYR C 104       9.126 -18.032 -35.490  1.00 77.73           O  
ATOM   4701  CZ  TYR C 104       9.925 -18.559 -36.480  1.00 77.73           C  
ATOM   4702  N   ALA C 105      11.663 -23.185 -39.416  1.00 82.76           N  
ATOM   4703  CA  ALA C 105      10.761 -24.281 -39.075  1.00 82.76           C  
ATOM   4704  C   ALA C 105      11.511 -25.411 -38.375  1.00 82.76           C  
ATOM   4705  CB  ALA C 105      10.064 -24.806 -40.328  1.00 82.76           C  
ATOM   4706  O   ALA C 105      11.046 -25.938 -37.361  1.00 82.76           O  
ATOM   4707  N   ALA C 106      12.610 -25.777 -38.886  1.00 83.71           N  
ATOM   4708  CA  ALA C 106      13.418 -26.856 -38.325  1.00 83.71           C  
ATOM   4709  C   ALA C 106      13.839 -26.539 -36.893  1.00 83.71           C  
ATOM   4710  CB  ALA C 106      14.648 -27.107 -39.194  1.00 83.71           C  
ATOM   4711  O   ALA C 106      13.855 -27.424 -36.034  1.00 83.71           O  
ATOM   4712  N   GLU C 107      14.212 -25.260 -36.688  1.00 76.94           N  
ATOM   4713  CA  GLU C 107      14.612 -24.821 -35.355  1.00 76.94           C  
ATOM   4714  C   GLU C 107      13.454 -24.929 -34.367  1.00 76.94           C  
ATOM   4715  CB  GLU C 107      15.136 -23.383 -35.397  1.00 76.94           C  
ATOM   4716  O   GLU C 107      13.617 -25.463 -33.268  1.00 76.94           O  
ATOM   4717  CG  GLU C 107      16.627 -23.279 -35.681  1.00 76.94           C  
ATOM   4718  CD  GLU C 107      17.123 -21.845 -35.769  1.00 76.94           C  
ATOM   4719  OE1 GLU C 107      18.347 -21.634 -35.928  1.00 76.94           O  
ATOM   4720  OE2 GLU C 107      16.281 -20.924 -35.678  1.00 76.94           O  
ATOM   4721  N   ILE C 108      12.296 -24.532 -34.877  1.00 72.01           N  
ATOM   4722  CA  ILE C 108      11.120 -24.508 -34.014  1.00 72.01           C  
ATOM   4723  C   ILE C 108      10.650 -25.935 -33.742  1.00 72.01           C  
ATOM   4724  CB  ILE C 108       9.977 -23.677 -34.640  1.00 72.01           C  
ATOM   4725  O   ILE C 108      10.308 -26.276 -32.607  1.00 72.01           O  
ATOM   4726  CG1 ILE C 108      10.374 -22.198 -34.719  1.00 72.01           C  
ATOM   4727  CG2 ILE C 108       8.682 -23.855 -33.843  1.00 72.01           C  
ATOM   4728  CD1 ILE C 108       9.259 -21.284 -35.210  1.00 72.01           C  
ATOM   4729  N   LEU C 109      10.697 -26.762 -34.679  1.00 77.56           N  
ATOM   4730  CA  LEU C 109      10.207 -28.131 -34.552  1.00 77.56           C  
ATOM   4731  C   LEU C 109      11.294 -29.048 -34.000  1.00 77.56           C  
ATOM   4732  CB  LEU C 109       9.721 -28.654 -35.907  1.00 77.56           C  
ATOM   4733  O   LEU C 109      11.032 -30.213 -33.694  1.00 77.56           O  
ATOM   4734  CG  LEU C 109       8.459 -28.001 -36.472  1.00 77.56           C  
ATOM   4735  CD1 LEU C 109       8.201 -28.489 -37.894  1.00 77.56           C  
ATOM   4736  CD2 LEU C 109       7.260 -28.290 -35.576  1.00 77.56           C  
ATOM   4737  N   GLU C 110      12.477 -28.458 -33.871  1.00 77.16           N  
ATOM   4738  CA  GLU C 110      13.636 -29.145 -33.309  1.00 77.16           C  
ATOM   4739  C   GLU C 110      13.988 -30.389 -34.121  1.00 77.16           C  
ATOM   4740  CB  GLU C 110      13.380 -29.526 -31.848  1.00 77.16           C  
ATOM   4741  O   GLU C 110      14.145 -31.477 -33.563  1.00 77.16           O  
ATOM   4742  CG  GLU C 110      13.291 -28.333 -30.908  1.00 77.16           C  
ATOM   4743  CD  GLU C 110      13.300 -28.724 -29.439  1.00 77.16           C  
ATOM   4744  OE1 GLU C 110      13.064 -27.848 -28.576  1.00 77.16           O  
ATOM   4745  OE2 GLU C 110      13.546 -29.916 -29.149  1.00 77.16           O  
ATOM   4746  N   ILE C 111      14.113 -30.224 -35.399  1.00 83.35           N  
ATOM   4747  CA  ILE C 111      14.598 -31.259 -36.306  1.00 83.35           C  
ATOM   4748  C   ILE C 111      16.072 -31.018 -36.622  1.00 83.35           C  
ATOM   4749  CB  ILE C 111      13.770 -31.302 -37.609  1.00 83.35           C  
ATOM   4750  O   ILE C 111      16.401 -30.310 -37.577  1.00 83.35           O  
ATOM   4751  CG1 ILE C 111      12.273 -31.391 -37.289  1.00 83.35           C  
ATOM   4752  CG2 ILE C 111      14.212 -32.473 -38.492  1.00 83.35           C  
ATOM   4753  CD1 ILE C 111      11.371 -31.283 -38.511  1.00 83.35           C  
ATOM   4754  N   GLU C 112      16.966 -31.587 -35.949  1.00 79.84           N  
ATOM   4755  CA  GLU C 112      18.390 -31.276 -35.855  1.00 79.84           C  
ATOM   4756  C   GLU C 112      19.081 -31.435 -37.206  1.00 79.84           C  
ATOM   4757  CB  GLU C 112      19.066 -32.167 -34.809  1.00 79.84           C  
ATOM   4758  O   GLU C 112      19.842 -30.561 -37.626  1.00 79.84           O  
ATOM   4759  CG  GLU C 112      18.877 -31.687 -33.378  1.00 79.84           C  
ATOM   4760  CD  GLU C 112      19.572 -32.570 -32.353  1.00 79.84           C  
ATOM   4761  OE1 GLU C 112      19.481 -32.277 -31.139  1.00 79.84           O  
ATOM   4762  OE2 GLU C 112      20.214 -33.561 -32.767  1.00 79.84           O  
ATOM   4763  N   TYR C 113      18.749 -32.560 -37.807  1.00 83.71           N  
ATOM   4764  CA  TYR C 113      19.423 -32.824 -39.073  1.00 83.71           C  
ATOM   4765  C   TYR C 113      19.073 -31.763 -40.109  1.00 83.71           C  
ATOM   4766  CB  TYR C 113      19.050 -34.213 -39.601  1.00 83.71           C  
ATOM   4767  O   TYR C 113      19.952 -31.258 -40.812  1.00 83.71           O  
ATOM   4768  CG  TYR C 113      19.802 -34.610 -40.848  1.00 83.71           C  
ATOM   4769  CD1 TYR C 113      19.204 -34.523 -42.104  1.00 83.71           C  
ATOM   4770  CD2 TYR C 113      21.111 -35.074 -40.774  1.00 83.71           C  
ATOM   4771  CE1 TYR C 113      19.893 -34.889 -43.255  1.00 83.71           C  
ATOM   4772  CE2 TYR C 113      21.809 -35.444 -41.919  1.00 83.71           C  
ATOM   4773  OH  TYR C 113      21.879 -35.712 -44.290  1.00 83.71           O  
ATOM   4774  CZ  TYR C 113      21.193 -35.348 -43.153  1.00 83.71           C  
ATOM   4775  N   LEU C 114      17.849 -31.375 -40.183  1.00 83.22           N  
ATOM   4776  CA  LEU C 114      17.406 -30.368 -41.142  1.00 83.22           C  
ATOM   4777  C   LEU C 114      17.988 -29.000 -40.802  1.00 83.22           C  
ATOM   4778  CB  LEU C 114      15.878 -30.292 -41.173  1.00 83.22           C  
ATOM   4779  O   LEU C 114      18.383 -28.249 -41.697  1.00 83.22           O  
ATOM   4780  CG  LEU C 114      15.198 -30.821 -42.437  1.00 83.22           C  
ATOM   4781  CD1 LEU C 114      13.972 -31.652 -42.071  1.00 83.22           C  
ATOM   4782  CD2 LEU C 114      14.814 -29.669 -43.360  1.00 83.22           C  
ATOM   4783  N   GLU C 115      18.100 -28.686 -39.568  1.00 79.23           N  
ATOM   4784  CA  GLU C 115      18.696 -27.433 -39.113  1.00 79.23           C  
ATOM   4785  C   GLU C 115      20.159 -27.332 -39.536  1.00 79.23           C  
ATOM   4786  CB  GLU C 115      18.578 -27.303 -37.592  1.00 79.23           C  
ATOM   4787  O   GLU C 115      20.578 -26.321 -40.104  1.00 79.23           O  
ATOM   4788  CG  GLU C 115      18.925 -25.918 -37.065  1.00 79.23           C  
ATOM   4789  CD  GLU C 115      18.858 -25.818 -35.550  1.00 79.23           C  
ATOM   4790  OE1 GLU C 115      19.319 -24.800 -34.987  1.00 79.23           O  
ATOM   4791  OE2 GLU C 115      18.340 -26.768 -34.920  1.00 79.23           O  
ATOM   4792  N   GLU C 116      20.835 -28.355 -39.320  1.00 79.78           N  
ATOM   4793  CA  GLU C 116      22.257 -28.402 -39.644  1.00 79.78           C  
ATOM   4794  C   GLU C 116      22.485 -28.279 -41.148  1.00 79.78           C  
ATOM   4795  CB  GLU C 116      22.886 -29.696 -39.121  1.00 79.78           C  
ATOM   4796  O   GLU C 116      23.368 -27.541 -41.589  1.00 79.78           O  
ATOM   4797  CG  GLU C 116      24.396 -29.619 -38.947  1.00 79.78           C  
ATOM   4798  CD  GLU C 116      25.007 -30.913 -38.431  1.00 79.78           C  
ATOM   4799  OE1 GLU C 116      26.253 -31.017 -38.379  1.00 79.78           O  
ATOM   4800  OE2 GLU C 116      24.232 -31.830 -38.078  1.00 79.78           O  
ATOM   4801  N   GLN C 117      21.648 -29.003 -41.921  1.00 81.11           N  
ATOM   4802  CA  GLN C 117      21.810 -29.004 -43.371  1.00 81.11           C  
ATOM   4803  C   GLN C 117      21.439 -27.649 -43.967  1.00 81.11           C  
ATOM   4804  CB  GLN C 117      20.961 -30.106 -44.006  1.00 81.11           C  
ATOM   4805  O   GLN C 117      22.109 -27.162 -44.881  1.00 81.11           O  
ATOM   4806  CG  GLN C 117      21.448 -31.515 -43.695  1.00 81.11           C  
ATOM   4807  CD  GLN C 117      22.893 -31.739 -44.101  1.00 81.11           C  
ATOM   4808  NE2 GLN C 117      23.667 -32.364 -43.220  1.00 81.11           N  
ATOM   4809  OE1 GLN C 117      23.310 -31.354 -45.198  1.00 81.11           O  
ATOM   4810  N   CYS C 118      20.414 -27.027 -43.429  1.00 79.96           N  
ATOM   4811  CA  CYS C 118      20.004 -25.712 -43.909  1.00 79.96           C  
ATOM   4812  C   CYS C 118      21.068 -24.664 -43.605  1.00 79.96           C  
ATOM   4813  CB  CYS C 118      18.675 -25.301 -43.277  1.00 79.96           C  
ATOM   4814  O   CYS C 118      21.380 -23.826 -44.453  1.00 79.96           O  
ATOM   4815  SG  CYS C 118      17.243 -26.156 -43.971  1.00 79.96           S  
ATOM   4816  N   LEU C 119      21.749 -24.671 -42.440  1.00 79.51           N  
ATOM   4817  CA  LEU C 119      22.804 -23.745 -42.043  1.00 79.51           C  
ATOM   4818  C   LEU C 119      24.030 -23.903 -42.936  1.00 79.51           C  
ATOM   4819  CB  LEU C 119      23.192 -23.970 -40.579  1.00 79.51           C  
ATOM   4820  O   LEU C 119      24.621 -22.910 -43.368  1.00 79.51           O  
ATOM   4821  CG  LEU C 119      22.399 -23.177 -39.538  1.00 79.51           C  
ATOM   4822  CD1 LEU C 119      22.434 -23.890 -38.190  1.00 79.51           C  
ATOM   4823  CD2 LEU C 119      22.948 -21.760 -39.414  1.00 79.51           C  
ATOM   4824  N   LYS C 120      24.364 -25.162 -43.212  1.00 78.18           N  
ATOM   4825  CA  LYS C 120      25.502 -25.443 -44.082  1.00 78.18           C  
ATOM   4826  C   LYS C 120      25.268 -24.896 -45.487  1.00 78.18           C  
ATOM   4827  CB  LYS C 120      25.773 -26.947 -44.143  1.00 78.18           C  
ATOM   4828  O   LYS C 120      26.170 -24.312 -46.091  1.00 78.18           O  
ATOM   4829  CG  LYS C 120      26.730 -27.447 -43.072  1.00 78.18           C  
ATOM   4830  CD  LYS C 120      26.974 -28.946 -43.195  1.00 78.18           C  
ATOM   4831  CE  LYS C 120      27.809 -29.475 -42.038  1.00 78.18           C  
ATOM   4832  NZ  LYS C 120      27.977 -30.957 -42.108  1.00 78.18           N  
ATOM   4833  N   MET C 121      24.026 -25.067 -45.920  1.00 77.73           N  
ATOM   4834  CA  MET C 121      23.689 -24.611 -47.266  1.00 77.73           C  
ATOM   4835  C   MET C 121      23.684 -23.087 -47.338  1.00 77.73           C  
ATOM   4836  CB  MET C 121      22.327 -25.159 -47.694  1.00 77.73           C  
ATOM   4837  O   MET C 121      24.148 -22.507 -48.321  1.00 77.73           O  
ATOM   4838  CG  MET C 121      22.373 -26.596 -48.189  1.00 77.73           C  
ATOM   4839  SD  MET C 121      20.756 -27.166 -48.844  1.00 77.73           S  
ATOM   4840  CE  MET C 121      20.024 -27.854 -47.333  1.00 77.73           C  
ATOM   4841  N   LEU C 122      23.234 -22.441 -46.333  1.00 78.32           N  
ATOM   4842  CA  LEU C 122      23.182 -20.984 -46.290  1.00 78.32           C  
ATOM   4843  C   LEU C 122      24.583 -20.392 -46.184  1.00 78.32           C  
ATOM   4844  CB  LEU C 122      22.326 -20.513 -45.110  1.00 78.32           C  
ATOM   4845  O   LEU C 122      24.858 -19.331 -46.749  1.00 78.32           O  
ATOM   4846  CG  LEU C 122      20.811 -20.614 -45.289  1.00 78.32           C  
ATOM   4847  CD1 LEU C 122      20.105 -20.414 -43.952  1.00 78.32           C  
ATOM   4848  CD2 LEU C 122      20.324 -19.595 -46.314  1.00 78.32           C  
ATOM   4849  N   GLU C 123      25.527 -21.069 -45.564  1.00 73.84           N  
ATOM   4850  CA  GLU C 123      26.922 -20.656 -45.448  1.00 73.84           C  
ATOM   4851  C   GLU C 123      27.645 -20.771 -46.788  1.00 73.84           C  
ATOM   4852  CB  GLU C 123      27.645 -21.490 -44.388  1.00 73.84           C  
ATOM   4853  O   GLU C 123      28.467 -19.918 -47.131  1.00 73.84           O  
ATOM   4854  CG  GLU C 123      27.525 -20.930 -42.978  1.00 73.84           C  
ATOM   4855  CD  GLU C 123      28.116 -21.845 -41.917  1.00 73.84           C  
ATOM   4856  OE1 GLU C 123      28.016 -21.521 -40.712  1.00 73.84           O  
ATOM   4857  OE2 GLU C 123      28.685 -22.894 -42.294  1.00 73.84           O  
ATOM   4858  N   THR C 124      27.273 -21.793 -47.534  1.00 72.83           N  
ATOM   4859  CA  THR C 124      27.868 -22.025 -48.846  1.00 72.83           C  
ATOM   4860  C   THR C 124      27.373 -20.992 -49.854  1.00 72.83           C  
ATOM   4861  CB  THR C 124      27.552 -23.441 -49.360  1.00 72.83           C  
ATOM   4862  O   THR C 124      28.146 -20.503 -50.680  1.00 72.83           O  
ATOM   4863  CG2 THR C 124      28.628 -23.929 -50.325  1.00 72.83           C  
ATOM   4864  OG1 THR C 124      27.479 -24.342 -48.249  1.00 72.83           O  
ATOM   4865  N   ILE C 125      26.135 -20.579 -49.721  1.00 71.77           N  
ATOM   4866  CA  ILE C 125      25.544 -19.596 -50.621  1.00 71.77           C  
ATOM   4867  C   ILE C 125      26.128 -18.215 -50.333  1.00 71.77           C  
ATOM   4868  CB  ILE C 125      24.004 -19.564 -50.492  1.00 71.77           C  
ATOM   4869  O   ILE C 125      26.419 -17.452 -51.257  1.00 71.77           O  
ATOM   4870  CG1 ILE C 125      23.404 -20.904 -50.931  1.00 71.77           C  
ATOM   4871  CG2 ILE C 125      23.418 -18.408 -51.307  1.00 71.77           C  
ATOM   4872  CD1 ILE C 125      21.914 -21.037 -50.649  1.00 71.77           C  
ATOM   4873  N   GLN C 126      26.436 -17.830 -49.052  1.00 64.98           N  
ATOM   4874  CA  GLN C 126      26.970 -16.535 -48.647  1.00 64.98           C  
ATOM   4875  C   GLN C 126      28.445 -16.407 -49.019  1.00 64.98           C  
ATOM   4876  CB  GLN C 126      26.788 -16.325 -47.143  1.00 64.98           C  
ATOM   4877  O   GLN C 126      28.908 -15.323 -49.378  1.00 64.98           O  
ATOM   4878  CG  GLN C 126      25.429 -15.753 -46.762  1.00 64.98           C  
ATOM   4879  CD  GLN C 126      25.240 -15.641 -45.260  1.00 64.98           C  
ATOM   4880  NE2 GLN C 126      24.074 -15.158 -44.844  1.00 64.98           N  
ATOM   4881  OE1 GLN C 126      26.134 -15.986 -44.481  1.00 64.98           O  
ATOM   4882  N   ALA C 127      29.254 -17.422 -48.942  1.00 64.11           N  
ATOM   4883  CA  ALA C 127      30.678 -17.425 -49.267  1.00 64.11           C  
ATOM   4884  C   ALA C 127      30.899 -17.255 -50.767  1.00 64.11           C  
ATOM   4885  CB  ALA C 127      31.333 -18.716 -48.779  1.00 64.11           C  
ATOM   4886  O   ALA C 127      31.891 -16.656 -51.191  1.00 64.11           O  
ATOM   4887  N   SER C 128      29.973 -17.596 -51.568  1.00 55.69           N  
ATOM   4888  CA  SER C 128      30.123 -17.481 -53.015  1.00 55.69           C  
ATOM   4889  C   SER C 128      29.808 -16.068 -53.494  1.00 55.69           C  
ATOM   4890  CB  SER C 128      29.215 -18.484 -53.729  1.00 55.69           C  
ATOM   4891  O   SER C 128      30.306 -15.634 -54.535  1.00 55.69           O  
ATOM   4892  OG  SER C 128      27.930 -18.513 -53.132  1.00 55.69           O  
ATOM   4893  N   ASP C 129      28.998 -15.203 -52.875  1.00 46.78           N  
ATOM   4894  CA  ASP C 129      28.601 -13.865 -53.300  1.00 46.78           C  
ATOM   4895  C   ASP C 129      29.696 -12.844 -52.997  1.00 46.78           C  
ATOM   4896  CB  ASP C 129      27.294 -13.451 -52.619  1.00 46.78           C  
ATOM   4897  O   ASP C 129      29.740 -11.774 -53.606  1.00 46.78           O  
ATOM   4898  CG  ASP C 129      26.069 -13.724 -53.473  1.00 46.78           C  
ATOM   4899  OD1 ASP C 129      26.217 -13.992 -54.685  1.00 46.78           O  
ATOM   4900  OD2 ASP C 129      24.944 -13.668 -52.930  1.00 46.78           O  
ATOM   4901  N   ASP C 130      30.577 -13.066 -51.981  1.00 38.72           N  
ATOM   4902  CA  ASP C 130      31.597 -12.087 -51.618  1.00 38.72           C  
ATOM   4903  C   ASP C 130      32.700 -12.026 -52.672  1.00 38.72           C  
ATOM   4904  CB  ASP C 130      32.196 -12.418 -50.249  1.00 38.72           C  
ATOM   4905  O   ASP C 130      33.587 -11.173 -52.602  1.00 38.72           O  
ATOM   4906  CG  ASP C 130      31.295 -12.015 -49.095  1.00 38.72           C  
ATOM   4907  OD1 ASP C 130      30.417 -11.145 -49.281  1.00 38.72           O  
ATOM   4908  OD2 ASP C 130      31.466 -12.572 -47.988  1.00 38.72           O  
ATOM   4909  N   ASN C 131      32.864 -13.078 -53.497  1.00 34.33           N  
ATOM   4910  CA  ASN C 131      34.035 -13.044 -54.366  1.00 34.33           C  
ATOM   4911  C   ASN C 131      33.832 -12.095 -55.544  1.00 34.33           C  
ATOM   4912  CB  ASN C 131      34.372 -14.449 -54.869  1.00 34.33           C  
ATOM   4913  O   ASN C 131      34.728 -11.927 -56.373  1.00 34.33           O  
ATOM   4914  CG  ASN C 131      35.843 -14.783 -54.727  1.00 34.33           C  
ATOM   4915  ND2 ASN C 131      36.236 -15.952 -55.220  1.00 34.33           N  
ATOM   4916  OD1 ASN C 131      36.621 -13.998 -54.179  1.00 34.33           O  
ATOM   4917  N   ASP C 132      32.566 -11.738 -55.824  1.00 31.27           N  
ATOM   4918  CA  ASP C 132      32.537 -11.094 -57.133  1.00 31.27           C  
ATOM   4919  C   ASP C 132      33.138  -9.692 -57.068  1.00 31.27           C  
ATOM   4920  CB  ASP C 132      31.105 -11.028 -57.668  1.00 31.27           C  
ATOM   4921  O   ASP C 132      33.380  -9.066 -58.103  1.00 31.27           O  
ATOM   4922  CG  ASP C 132      30.743 -12.216 -58.542  1.00 31.27           C  
ATOM   4923  OD1 ASP C 132      31.656 -12.868 -59.094  1.00 31.27           O  
ATOM   4924  OD2 ASP C 132      29.535 -12.502 -58.683  1.00 31.27           O  
ATOM   4925  N   THR C 133      33.101  -9.018 -55.845  1.00 26.35           N  
ATOM   4926  CA  THR C 133      33.168  -7.573 -56.029  1.00 26.35           C  
ATOM   4927  C   THR C 133      34.579  -7.141 -56.419  1.00 26.35           C  
ATOM   4928  CB  THR C 133      32.735  -6.827 -54.753  1.00 26.35           C  
ATOM   4929  O   THR C 133      34.829  -5.957 -56.654  1.00 26.35           O  
ATOM   4930  CG2 THR C 133      31.701  -5.752 -55.068  1.00 26.35           C  
ATOM   4931  OG1 THR C 133      32.167  -7.764 -53.829  1.00 26.35           O  
ATOM   4932  N   GLU C 134      35.616  -8.009 -56.308  1.00 24.61           N  
ATOM   4933  CA  GLU C 134      36.793  -7.151 -56.212  1.00 24.61           C  
ATOM   4934  C   GLU C 134      37.069  -6.443 -57.536  1.00 24.61           C  
ATOM   4935  CB  GLU C 134      38.017  -7.964 -55.785  1.00 24.61           C  
ATOM   4936  O   GLU C 134      38.062  -5.724 -57.665  1.00 24.61           O  
ATOM   4937  CG  GLU C 134      38.434  -7.734 -54.340  1.00 24.61           C
[truncated: 334,126 more chars]
