# Supplementary material for: AI-guided pipeline for protein–protein interaction drug discovery identifies a SARS-CoV-2 inhibitor
Source: Mol Syst Biol. 2024 Mar 11;20(4):428–57. doi: 10.1038/s44320-024-00019-8 (PMC10987651; doi:10.1038/s44320-024-00019-8)
Supplement: Supplementary file 12 — Source Data Fig. 2 [file 44320_2024_19_MOESM12_ESM.zip › Source Data Figure EV3-EV4/ColabFold/HBA2_HBB_unrelaxed_rank_5_model_3.pdb]

MODEL     1                                                                     
ATOM      1  N   MET B   1     -16.301   7.910  -3.031  1.00 59.73           N  
ATOM      2  CA  MET B   1     -16.559   6.686  -2.276  1.00 59.73           C  
ATOM      3  C   MET B   1     -16.966   7.007  -0.842  1.00 59.73           C  
ATOM      4  CB  MET B   1     -15.325   5.782  -2.280  1.00 59.73           C  
ATOM      5  O   MET B   1     -16.270   7.749  -0.146  1.00 59.73           O  
ATOM      6  CG  MET B   1     -15.630   4.327  -1.961  1.00 59.73           C  
ATOM      7  SD  MET B   1     -14.173   3.236  -2.195  1.00 59.73           S  
ATOM      8  CE  MET B   1     -14.384   2.114  -0.784  1.00 59.73           C  
ATOM      9  N   VAL B   2     -18.122   6.473  -0.439  1.00 82.53           N  
ATOM     10  CA  VAL B   2     -18.672   6.743   0.885  1.00 82.53           C  
ATOM     11  C   VAL B   2     -18.285   5.620   1.845  1.00 82.53           C  
ATOM     12  CB  VAL B   2     -20.209   6.900   0.840  1.00 82.53           C  
ATOM     13  O   VAL B   2     -18.359   4.440   1.492  1.00 82.53           O  
ATOM     14  CG1 VAL B   2     -20.766   7.164   2.238  1.00 82.53           C  
ATOM     15  CG2 VAL B   2     -20.602   8.024  -0.116  1.00 82.53           C  
ATOM     16  N   LEU B   3     -17.681   6.010   2.989  1.00 94.20           N  
ATOM     17  CA  LEU B   3     -17.319   5.039   4.016  1.00 94.20           C  
ATOM     18  C   LEU B   3     -18.565   4.452   4.672  1.00 94.20           C  
ATOM     19  CB  LEU B   3     -16.427   5.688   5.078  1.00 94.20           C  
ATOM     20  O   LEU B   3     -19.473   5.191   5.062  1.00 94.20           O  
ATOM     21  CG  LEU B   3     -15.044   6.147   4.613  1.00 94.20           C  
ATOM     22  CD1 LEU B   3     -14.321   6.877   5.740  1.00 94.20           C  
ATOM     23  CD2 LEU B   3     -14.222   4.958   4.125  1.00 94.20           C  
ATOM     24  N   SER B   4     -18.624   3.132   4.725  1.00 95.89           N  
ATOM     25  CA  SER B   4     -19.702   2.471   5.455  1.00 95.89           C  
ATOM     26  C   SER B   4     -19.555   2.672   6.959  1.00 95.89           C  
ATOM     27  CB  SER B   4     -19.731   0.977   5.132  1.00 95.89           C  
ATOM     28  O   SER B   4     -18.493   3.078   7.436  1.00 95.89           O  
ATOM     29  OG  SER B   4     -18.625   0.314   5.720  1.00 95.89           O  
ATOM     30  N   PRO B   5     -20.621   2.390   7.667  1.00 96.96           N  
ATOM     31  CA  PRO B   5     -20.505   2.474   9.125  1.00 96.96           C  
ATOM     32  C   PRO B   5     -19.388   1.593   9.680  1.00 96.96           C  
ATOM     33  CB  PRO B   5     -21.873   1.994   9.615  1.00 96.96           C  
ATOM     34  O   PRO B   5     -18.667   2.006  10.592  1.00 96.96           O  
ATOM     35  CG  PRO B   5     -22.825   2.382   8.530  1.00 96.96           C  
ATOM     36  CD  PRO B   5     -22.142   2.193   7.206  1.00 96.96           C  
ATOM     37  N   ALA B   6     -19.229   0.423   9.164  1.00 96.95           N  
ATOM     38  CA  ALA B   6     -18.162  -0.473   9.604  1.00 96.95           C  
ATOM     39  C   ALA B   6     -16.789   0.124   9.311  1.00 96.95           C  
ATOM     40  CB  ALA B   6     -18.300  -1.836   8.931  1.00 96.95           C  
ATOM     41  O   ALA B   6     -15.869   0.010  10.125  1.00 96.95           O  
ATOM     42  N   ASP B   7     -16.643   0.728   8.162  1.00 97.52           N  
ATOM     43  CA  ASP B   7     -15.394   1.395   7.806  1.00 97.52           C  
ATOM     44  C   ASP B   7     -15.049   2.488   8.815  1.00 97.52           C  
ATOM     45  CB  ASP B   7     -15.484   1.988   6.398  1.00 97.52           C  
ATOM     46  O   ASP B   7     -13.910   2.572   9.281  1.00 97.52           O  
ATOM     47  CG  ASP B   7     -15.527   0.930   5.310  1.00 97.52           C  
ATOM     48  OD1 ASP B   7     -14.933  -0.155   5.491  1.00 97.52           O  
ATOM     49  OD2 ASP B   7     -16.158   1.184   4.262  1.00 97.52           O  
ATOM     50  N   LYS B   8     -16.065   3.284   9.118  1.00 97.68           N  
ATOM     51  CA  LYS B   8     -15.856   4.395  10.042  1.00 97.68           C  
ATOM     52  C   LYS B   8     -15.417   3.894  11.414  1.00 97.68           C  
ATOM     53  CB  LYS B   8     -17.129   5.232  10.172  1.00 97.68           C  
ATOM     54  O   LYS B   8     -14.515   4.466  12.030  1.00 97.68           O  
ATOM     55  CG  LYS B   8     -17.547   5.928   8.885  1.00 97.68           C  
ATOM     56  CD  LYS B   8     -18.856   6.688   9.059  1.00 97.68           C  
ATOM     57  CE  LYS B   8     -19.338   7.282   7.743  1.00 97.68           C  
ATOM     58  NZ  LYS B   8     -20.648   7.983   7.898  1.00 97.68           N  
ATOM     59  N   THR B   9     -16.007   2.869  11.825  1.00 97.80           N  
ATOM     60  CA  THR B   9     -15.652   2.276  13.110  1.00 97.80           C  
ATOM     61  C   THR B   9     -14.210   1.776  13.094  1.00 97.80           C  
ATOM     62  CB  THR B   9     -16.597   1.115  13.469  1.00 97.80           C  
ATOM     63  O   THR B   9     -13.447   2.036  14.027  1.00 97.80           O  
ATOM     64  CG2 THR B   9     -16.155   0.423  14.755  1.00 97.80           C  
ATOM     65  OG1 THR B   9     -17.925   1.625  13.647  1.00 97.80           O  
ATOM     66  N   ASN B  10     -13.841   1.091  12.048  1.00 98.01           N  
ATOM     67  CA  ASN B  10     -12.491   0.554  11.921  1.00 98.01           C  
ATOM     68  C   ASN B  10     -11.446   1.665  11.892  1.00 98.01           C  
ATOM     69  CB  ASN B  10     -12.375  -0.317  10.669  1.00 98.01           C  
ATOM     70  O   ASN B  10     -10.413   1.570  12.558  1.00 98.01           O  
ATOM     71  CG  ASN B  10     -13.078  -1.652  10.818  1.00 98.01           C  
ATOM     72  ND2 ASN B  10     -13.416  -2.273   9.694  1.00 98.01           N  
ATOM     73  OD1 ASN B  10     -13.316  -2.120  11.934  1.00 98.01           O  
ATOM     74  N   VAL B  11     -11.738   2.726  11.194  1.00 97.93           N  
ATOM     75  CA  VAL B  11     -10.795   3.829  11.043  1.00 97.93           C  
ATOM     76  C   VAL B  11     -10.597   4.528  12.386  1.00 97.93           C  
ATOM     77  CB  VAL B  11     -11.272   4.843   9.979  1.00 97.93           C  
ATOM     78  O   VAL B  11      -9.463   4.778  12.802  1.00 97.93           O  
ATOM     79  CG1 VAL B  11     -10.448   6.127  10.050  1.00 97.93           C  
ATOM     80  CG2 VAL B  11     -11.191   4.228   8.583  1.00 97.93           C  
ATOM     81  N   LYS B  12     -11.693   4.812  13.043  1.00 97.48           N  
ATOM     82  CA  LYS B  12     -11.611   5.489  14.334  1.00 97.48           C  
ATOM     83  C   LYS B  12     -10.862   4.636  15.355  1.00 97.48           C  
ATOM     84  CB  LYS B  12     -13.010   5.822  14.855  1.00 97.48           C  
ATOM     85  O   LYS B  12     -10.036   5.149  16.113  1.00 97.48           O  
ATOM     86  CG  LYS B  12     -13.688   6.967  14.118  1.00 97.48           C  
ATOM     87  CD  LYS B  12     -15.057   7.279  14.709  1.00 97.48           C  
ATOM     88  CE  LYS B  12     -15.750   8.405  13.953  1.00 97.48           C  
ATOM     89  NZ  LYS B  12     -17.127   8.657  14.473  1.00 97.48           N  
ATOM     90  N   ALA B  13     -11.148   3.377  15.380  1.00 97.54           N  
ATOM     91  CA  ALA B  13     -10.486   2.469  16.313  1.00 97.54           C  
ATOM     92  C   ALA B  13      -8.989   2.384  16.026  1.00 97.54           C  
ATOM     93  CB  ALA B  13     -11.117   1.081  16.243  1.00 97.54           C  
ATOM     94  O   ALA B  13      -8.169   2.470  16.944  1.00 97.54           O  
ATOM     95  N   ALA B  14      -8.664   2.224  14.709  1.00 97.00           N  
ATOM     96  CA  ALA B  14      -7.259   2.121  14.324  1.00 97.00           C  
ATOM     97  C   ALA B  14      -6.503   3.404  14.658  1.00 97.00           C  
ATOM     98  CB  ALA B  14      -7.137   1.808  12.834  1.00 97.00           C  
ATOM     99  O   ALA B  14      -5.396   3.357  15.198  1.00 97.00           O  
ATOM    100  N   TRP B  15      -7.162   4.511  14.344  1.00 96.54           N  
ATOM    101  CA  TRP B  15      -6.492   5.785  14.580  1.00 96.54           C  
ATOM    102  C   TRP B  15      -6.340   6.052  16.073  1.00 96.54           C  
ATOM    103  CB  TRP B  15      -7.266   6.930  13.920  1.00 96.54           C  
ATOM    104  O   TRP B  15      -5.389   6.712  16.499  1.00 96.54           O  
ATOM    105  CG  TRP B  15      -6.414   8.106  13.548  1.00 96.54           C  
ATOM    106  CD1 TRP B  15      -6.398   9.334  14.150  1.00 96.54           C  
ATOM    107  CD2 TRP B  15      -5.457   8.167  12.486  1.00 96.54           C  
ATOM    108  CE2 TRP B  15      -4.896   9.463  12.502  1.00 96.54           C  
ATOM    109  CE3 TRP B  15      -5.018   7.249  11.523  1.00 96.54           C  
ATOM    110  NE1 TRP B  15      -5.487  10.155  13.525  1.00 96.54           N  
ATOM    111  CH2 TRP B  15      -3.507   8.947  10.657  1.00 96.54           C  
ATOM    112  CZ2 TRP B  15      -3.918   9.864  11.590  1.00 96.54           C  
ATOM    113  CZ3 TRP B  15      -4.045   7.650  10.615  1.00 96.54           C  
ATOM    114  N   GLY B  16      -7.302   5.607  16.870  1.00 96.25           N  
ATOM    115  CA  GLY B  16      -7.177   5.691  18.317  1.00 96.25           C  
ATOM    116  C   GLY B  16      -5.939   4.996  18.850  1.00 96.25           C  
ATOM    117  O   GLY B  16      -5.339   5.449  19.827  1.00 96.25           O  
ATOM    118  N   LYS B  17      -5.531   3.914  18.198  1.00 96.49           N  
ATOM    119  CA  LYS B  17      -4.356   3.154  18.616  1.00 96.49           C  
ATOM    120  C   LYS B  17      -3.068   3.868  18.215  1.00 96.49           C  
ATOM    121  CB  LYS B  17      -4.385   1.748  18.015  1.00 96.49           C  
ATOM    122  O   LYS B  17      -2.025   3.677  18.843  1.00 96.49           O  
ATOM    123  CG  LYS B  17      -5.523   0.878  18.529  1.00 96.49           C  
ATOM    124  CD  LYS B  17      -5.377   0.587  20.016  1.00 96.49           C  
ATOM    125  CE  LYS B  17      -6.484  -0.329  20.519  1.00 96.49           C  
ATOM    126  NZ  LYS B  17      -6.369  -0.585  21.986  1.00 96.49           N  
ATOM    127  N   VAL B  18      -3.183   4.632  17.106  1.00 95.60           N  
ATOM    128  CA  VAL B  18      -2.031   5.436  16.714  1.00 95.60           C  
ATOM    129  C   VAL B  18      -1.679   6.415  17.832  1.00 95.60           C  
ATOM    130  CB  VAL B  18      -2.295   6.202  15.398  1.00 95.60           C  
ATOM    131  O   VAL B  18      -0.502   6.618  18.140  1.00 95.60           O  
ATOM    132  CG1 VAL B  18      -1.147   7.164  15.095  1.00 95.60           C  
ATOM    133  CG2 VAL B  18      -2.496   5.224  14.243  1.00 95.60           C  
ATOM    134  N   GLY B  19      -2.721   6.968  18.454  1.00 89.38           N  
ATOM    135  CA  GLY B  19      -2.627   7.822  19.627  1.00 89.38           C  
ATOM    136  C   GLY B  19      -1.568   8.901  19.496  1.00 89.38           C  
ATOM    137  O   GLY B  19      -1.532   9.624  18.499  1.00 89.38           O  
ATOM    138  N   ALA B  20      -0.623   8.885  20.483  1.00 90.26           N  
ATOM    139  CA  ALA B  20       0.379   9.942  20.591  1.00 90.26           C  
ATOM    140  C   ALA B  20       1.501   9.739  19.576  1.00 90.26           C  
ATOM    141  CB  ALA B  20       0.949   9.993  22.006  1.00 90.26           C  
ATOM    142  O   ALA B  20       2.377  10.594  19.430  1.00 90.26           O  
ATOM    143  N   HIS B  21       1.386   8.644  18.808  1.00 96.15           N  
ATOM    144  CA  HIS B  21       2.461   8.345  17.870  1.00 96.15           C  
ATOM    145  C   HIS B  21       2.125   8.843  16.469  1.00 96.15           C  
ATOM    146  CB  HIS B  21       2.742   6.841  17.839  1.00 96.15           C  
ATOM    147  O   HIS B  21       2.862   8.577  15.517  1.00 96.15           O  
ATOM    148  CG  HIS B  21       3.236   6.296  19.141  1.00 96.15           C  
ATOM    149  CD2 HIS B  21       2.659   5.449  20.026  1.00 96.15           C  
ATOM    150  ND1 HIS B  21       4.469   6.620  19.664  1.00 96.15           N  
ATOM    151  CE1 HIS B  21       4.630   5.994  20.818  1.00 96.15           C  
ATOM    152  NE2 HIS B  21       3.546   5.277  21.061  1.00 96.15           N  
ATOM    153  N   ALA B  22       1.069   9.594  16.344  1.00 95.16           N  
ATOM    154  CA  ALA B  22       0.593  10.010  15.028  1.00 95.16           C  
ATOM    155  C   ALA B  22       1.653  10.829  14.296  1.00 95.16           C  
ATOM    156  CB  ALA B  22      -0.699  10.812  15.157  1.00 95.16           C  
ATOM    157  O   ALA B  22       1.896  10.618  13.105  1.00 95.16           O  
ATOM    158  N   GLY B  23       2.276  11.714  15.059  1.00 95.50           N  
ATOM    159  CA  GLY B  23       3.312  12.534  14.454  1.00 95.50           C  
ATOM    160  C   GLY B  23       4.512  11.732  13.987  1.00 95.50           C  
ATOM    161  O   GLY B  23       5.017  11.945  12.883  1.00 95.50           O  
ATOM    162  N   GLU B  24       4.920  10.812  14.825  1.00 96.76           N  
ATOM    163  CA  GLU B  24       6.043   9.941  14.489  1.00 96.76           C  
ATOM    164  C   GLU B  24       5.726   9.076  13.273  1.00 96.76           C  
ATOM    165  CB  GLU B  24       6.411   9.055  15.682  1.00 96.76           C  
ATOM    166  O   GLU B  24       6.567   8.910  12.387  1.00 96.76           O  
ATOM    167  CG  GLU B  24       7.000   9.821  16.858  1.00 96.76           C  
ATOM    168  CD  GLU B  24       7.257   8.947  18.076  1.00 96.76           C  
ATOM    169  OE1 GLU B  24       7.637   9.486  19.140  1.00 96.76           O  
ATOM    170  OE2 GLU B  24       7.077   7.714  17.964  1.00 96.76           O  
ATOM    171  N   TYR B  25       4.511   8.535  13.194  1.00 97.74           N  
ATOM    172  CA  TYR B  25       4.115   7.700  12.066  1.00 97.74           C  
ATOM    173  C   TYR B  25       3.997   8.526  10.791  1.00 97.74           C  
ATOM    174  CB  TYR B  25       2.785   6.998  12.357  1.00 97.74           C  
ATOM    175  O   TYR B  25       4.339   8.054   9.704  1.00 97.74           O  
ATOM    176  CG  TYR B  25       2.867   5.981  13.470  1.00 97.74           C  
ATOM    177  CD1 TYR B  25       4.099   5.546  13.953  1.00 97.74           C  
ATOM    178  CD2 TYR B  25       1.713   5.454  14.040  1.00 97.74           C  
ATOM    179  CE1 TYR B  25       4.179   4.607  14.976  1.00 97.74           C  
ATOM    180  CE2 TYR B  25       1.781   4.515  15.064  1.00 97.74           C  
ATOM    181  OH  TYR B  25       3.090   3.170  16.538  1.00 97.74           O  
ATOM    182  CZ  TYR B  25       3.017   4.099  15.525  1.00 97.74           C  
ATOM    183  N   GLY B  26       3.499   9.763  10.997  1.00 97.52           N  
ATOM    184  CA  GLY B  26       3.461  10.663   9.855  1.00 97.52           C  
ATOM    185  C   GLY B  26       4.835  10.965   9.287  1.00 97.52           C  
ATOM    186  O   GLY B  26       5.022  10.969   8.069  1.00 97.52           O  
ATOM    187  N   ALA B  27       5.791  11.187  10.169  1.00 97.77           N  
ATOM    188  CA  ALA B  27       7.157  11.477   9.742  1.00 97.77           C  
ATOM    189  C   ALA B  27       7.778  10.276   9.035  1.00 97.77           C  
ATOM    190  CB  ALA B  27       8.013  11.886  10.939  1.00 97.77           C  
ATOM    191  O   ALA B  27       8.436  10.427   8.003  1.00 97.77           O  
ATOM    192  N   GLU B  28       7.536   9.144   9.578  1.00 97.95           N  
ATOM    193  CA  GLU B  28       8.065   7.934   8.955  1.00 97.95           C  
ATOM    194  C   GLU B  28       7.438   7.700   7.583  1.00 97.95           C  
ATOM    195  CB  GLU B  28       7.828   6.718   9.854  1.00 97.95           C  
ATOM    196  O   GLU B  28       8.125   7.304   6.640  1.00 97.95           O  
ATOM    197  CG  GLU B  28       8.408   5.423   9.304  1.00 97.95           C  
ATOM    198  CD  GLU B  28       8.266   4.248  10.258  1.00 97.95           C  
ATOM    199  OE1 GLU B  28       8.063   3.106   9.789  1.00 97.95           O  
ATOM    200  OE2 GLU B  28       8.358   4.473  11.486  1.00 97.95           O  
ATOM    201  N   ALA B  29       6.146   7.919   7.499  1.00 98.28           N  
ATOM    202  CA  ALA B  29       5.468   7.761   6.215  1.00 98.28           C  
ATOM    203  C   ALA B  29       6.064   8.689   5.161  1.00 98.28           C  
ATOM    204  CB  ALA B  29       3.972   8.024   6.367  1.00 98.28           C  
ATOM    205  O   ALA B  29       6.250   8.293   4.008  1.00 98.28           O  
ATOM    206  N   LEU B  30       6.387   9.885   5.559  1.00 97.97           N  
ATOM    207  CA  LEU B  30       7.003  10.837   4.641  1.00 97.97           C  
ATOM    208  C   LEU B  30       8.379  10.351   4.198  1.00 97.97           C  
ATOM    209  CB  LEU B  30       7.122  12.215   5.297  1.00 97.97           C  
ATOM    210  O   LEU B  30       8.708  10.406   3.010  1.00 97.97           O  
ATOM    211  CG  LEU B  30       5.835  13.038   5.384  1.00 97.97           C  
ATOM    212  CD1 LEU B  30       6.051  14.268   6.258  1.00 97.97           C  
ATOM    213  CD2 LEU B  30       5.364  13.442   3.991  1.00 97.97           C  
ATOM    214  N   GLU B  31       9.109   9.924   5.178  1.00 97.84           N  
ATOM    215  CA  GLU B  31      10.432   9.400   4.850  1.00 97.84           C  
ATOM    216  C   GLU B  31      10.336   8.234   3.870  1.00 97.84           C  
ATOM    217  CB  GLU B  31      11.167   8.961   6.119  1.00 97.84           C  
ATOM    218  O   GLU B  31      11.094   8.168   2.899  1.00 97.84           O  
ATOM    219  CG  GLU B  31      12.588   8.478   5.871  1.00 97.84           C  
ATOM    220  CD  GLU B  31      13.356   8.191   7.152  1.00 97.84           C  
ATOM    221  OE1 GLU B  31      14.518   7.732   7.073  1.00 97.84           O  
ATOM    222  OE2 GLU B  31      12.791   8.425   8.243  1.00 97.84           O  
ATOM    223  N   ARG B  32       9.414   7.335   4.085  1.00 98.39           N  
ATOM    224  CA  ARG B  32       9.198   6.216   3.173  1.00 98.39           C  
ATOM    225  C   ARG B  32       8.838   6.710   1.776  1.00 98.39           C  
ATOM    226  CB  ARG B  32       8.095   5.296   3.703  1.00 98.39           C  
ATOM    227  O   ARG B  32       9.314   6.165   0.778  1.00 98.39           O  
ATOM    228  CG  ARG B  32       8.485   4.526   4.955  1.00 98.39           C  
ATOM    229  CD  ARG B  32       7.347   3.646   5.453  1.00 98.39           C  
ATOM    230  NE  ARG B  32       7.706   2.944   6.682  1.00 98.39           N  
ATOM    231  NH1 ARG B  32       8.882   1.262   5.622  1.00 98.39           N  
ATOM    232  NH2 ARG B  32       8.696   1.273   7.907  1.00 98.39           N  
ATOM    233  CZ  ARG B  32       8.427   1.828   6.734  1.00 98.39           C  
ATOM    234  N   MET B  33       8.038   7.725   1.751  1.00 98.43           N  
ATOM    235  CA  MET B  33       7.615   8.265   0.462  1.00 98.43           C  
ATOM    236  C   MET B  33       8.800   8.850  -0.299  1.00 98.43           C  
ATOM    237  CB  MET B  33       6.538   9.335   0.655  1.00 98.43           C  
ATOM    238  O   MET B  33       8.981   8.569  -1.485  1.00 98.43           O  
ATOM    239  CG  MET B  33       6.007   9.911  -0.648  1.00 98.43           C  
ATOM    240  SD  MET B  33       4.735  11.206  -0.377  1.00 98.43           S  
ATOM    241  CE  MET B  33       5.779  12.556   0.241  1.00 98.43           C  
ATOM    242  N   PHE B  34       9.647   9.527   0.406  1.00 97.62           N  
ATOM    243  CA  PHE B  34      10.781  10.174  -0.242  1.00 97.62           C  
ATOM    244  C   PHE B  34      11.767   9.138  -0.769  1.00 97.62           C  
ATOM    245  CB  PHE B  34      11.488  11.124   0.731  1.00 97.62           C  
ATOM    246  O   PHE B  34      12.364   9.326  -1.832  1.00 97.62           O  
ATOM    247  CG  PHE B  34      10.652  12.307   1.139  1.00 97.62           C  
ATOM    248  CD1 PHE B  34       9.799  12.920   0.230  1.00 97.62           C  
ATOM    249  CD2 PHE B  34      10.720  12.806   2.433  1.00 97.62           C  
ATOM    250  CE1 PHE B  34       9.024  14.015   0.605  1.00 97.62           C  
ATOM    251  CE2 PHE B  34       9.949  13.900   2.816  1.00 97.62           C  
ATOM    252  CZ  PHE B  34       9.102  14.503   1.900  1.00 97.62           C  
ATOM    253  N   LEU B  35      11.934   8.102  -0.053  1.00 97.19           N  
ATOM    254  CA  LEU B  35      12.898   7.083  -0.455  1.00 97.19           C  
ATOM    255  C   LEU B  35      12.321   6.189  -1.547  1.00 97.19           C  
ATOM    256  CB  LEU B  35      13.314   6.234   0.749  1.00 97.19           C  
ATOM    257  O   LEU B  35      13.025   5.821  -2.490  1.00 97.19           O  
ATOM    258  CG  LEU B  35      14.171   6.931   1.807  1.00 97.19           C  
ATOM    259  CD1 LEU B  35      14.413   6.000   2.990  1.00 97.19           C  
ATOM    260  CD2 LEU B  35      15.493   7.393   1.204  1.00 97.19           C  
ATOM    261  N   SER B  36      11.030   5.891  -1.504  1.00 97.78           N  
ATOM    262  CA  SER B  36      10.409   4.950  -2.431  1.00 97.78           C  
ATOM    263  C   SER B  36       9.989   5.643  -3.723  1.00 97.78           C  
ATOM    264  CB  SER B  36       9.196   4.281  -1.784  1.00 97.78           C  
ATOM    265  O   SER B  36       9.926   5.012  -4.780  1.00 97.78           O  
ATOM    266  OG  SER B  36       9.584   3.522  -0.652  1.00 97.78           O  
ATOM    267  N   PHE B  37       9.673   6.926  -3.580  1.00 97.24           N  
ATOM    268  CA  PHE B  37       9.240   7.726  -4.719  1.00 97.24           C  
ATOM    269  C   PHE B  37       9.965   9.067  -4.746  1.00 97.24           C  
ATOM    270  CB  PHE B  37       7.725   7.950  -4.676  1.00 97.24           C  
ATOM    271  O   PHE B  37       9.349  10.115  -4.542  1.00 97.24           O  
ATOM    272  CG  PHE B  37       6.932   6.692  -4.444  1.00 97.24           C  
ATOM    273  CD1 PHE B  37       6.761   5.764  -5.465  1.00 97.24           C  
ATOM    274  CD2 PHE B  37       6.358   6.437  -3.206  1.00 97.24           C  
ATOM    275  CE1 PHE B  37       6.027   4.598  -5.253  1.00 97.24           C  
ATOM    276  CE2 PHE B  37       5.624   5.274  -2.987  1.00 97.24           C  
ATOM    277  CZ  PHE B  37       5.459   4.357  -4.012  1.00 97.24           C  
ATOM    278  N   PRO B  38      11.201   9.004  -5.167  1.00 95.17           N  
ATOM    279  CA  PRO B  38      12.090  10.162  -5.053  1.00 95.17           C  
ATOM    280  C   PRO B  38      11.584  11.374  -5.832  1.00 95.17           C  
ATOM    281  CB  PRO B  38      13.411   9.651  -5.634  1.00 95.17           C  
ATOM    282  O   PRO B  38      11.963  12.508  -5.531  1.00 95.17           O  
ATOM    283  CG  PRO B  38      13.354   8.167  -5.464  1.00 95.17           C  
ATOM    284  CD  PRO B  38      11.918   7.734  -5.525  1.00 95.17           C  
ATOM    285  N   THR B  39      10.676  11.185  -6.797  1.00 95.05           N  
ATOM    286  CA  THR B  39      10.137  12.304  -7.562  1.00 95.05           C  
ATOM    287  C   THR B  39       9.330  13.236  -6.662  1.00 95.05           C  
ATOM    288  CB  THR B  39       9.252  11.813  -8.722  1.00 95.05           C  
ATOM    289  O   THR B  39       9.205  14.429  -6.946  1.00 95.05           O  
ATOM    290  CG2 THR B  39      10.076  11.065  -9.764  1.00 95.05           C  
ATOM    291  OG1 THR B  39       8.242  10.936  -8.207  1.00 95.05           O  
ATOM    292  N   THR B  40       8.897  12.784  -5.526  1.00 95.57           N  
ATOM    293  CA  THR B  40       8.088  13.582  -4.611  1.00 95.57           C  
ATOM    294  C   THR B  40       8.947  14.620  -3.895  1.00 95.57           C  
ATOM    295  CB  THR B  40       7.380  12.693  -3.572  1.00 95.57           C  
ATOM    296  O   THR B  40       8.427  15.599  -3.356  1.00 95.57           O  
ATOM    297  CG2 THR B  40       6.413  11.725  -4.245  1.00 95.57           C  
ATOM    298  OG1 THR B  40       8.360  11.944  -2.844  1.00 95.57           O  
ATOM    299  N   LYS B  41      10.249  14.396  -3.893  1.00 94.81           N  
ATOM    300  CA  LYS B  41      11.164  15.314  -3.222  1.00 94.81           C  
ATOM    301  C   LYS B  41      11.142  16.692  -3.878  1.00 94.81           C  
ATOM    302  CB  LYS B  41      12.587  14.754  -3.228  1.00 94.81           C  
ATOM    303  O   LYS B  41      11.494  17.691  -3.249  1.00 94.81           O  
ATOM    304  CG  LYS B  41      12.749  13.465  -2.435  1.00 94.81           C  
ATOM    305  CD  LYS B  41      14.175  12.936  -2.514  1.00 94.81           C  
ATOM    306  CE  LYS B  41      14.325  11.618  -1.766  1.00 94.81           C  
ATOM    307  NZ  LYS B  41      15.717  11.083  -1.860  1.00 94.81           N  
ATOM    308  N   THR B  42      10.665  16.759  -5.134  1.00 93.56           N  
ATOM    309  CA  THR B  42      10.643  17.997  -5.905  1.00 93.56           C  
ATOM    310  C   THR B  42       9.752  19.038  -5.232  1.00 93.56           C  
ATOM    311  CB  THR B  42      10.153  17.751  -7.343  1.00 93.56           C  
ATOM    312  O   THR B  42       9.932  20.240  -5.434  1.00 93.56           O  
ATOM    313  CG2 THR B  42      10.104  19.052  -8.138  1.00 93.56           C  
ATOM    314  OG1 THR B  42      11.044  16.838  -7.996  1.00 93.56           O  
ATOM    315  N   TYR B  43       8.861  18.605  -4.316  1.00 90.17           N  
ATOM    316  CA  TYR B  43       7.917  19.513  -3.673  1.00 90.17           C  
ATOM    317  C   TYR B  43       8.441  19.973  -2.318  1.00 90.17           C  
ATOM    318  CB  TYR B  43       6.553  18.838  -3.504  1.00 90.17           C  
ATOM    319  O   TYR B  43       7.761  20.710  -1.601  1.00 90.17           O  
ATOM    320  CG  TYR B  43       5.854  18.547  -4.810  1.00 90.17           C  
ATOM    321  CD1 TYR B  43       5.145  19.542  -5.480  1.00 90.17           C  
ATOM    322  CD2 TYR B  43       5.900  17.278  -5.376  1.00 90.17           C  
ATOM    323  CE1 TYR B  43       4.497  19.278  -6.682  1.00 90.17           C  
ATOM    324  CE2 TYR B  43       5.256  17.003  -6.578  1.00 90.17           C  
ATOM    325  OH  TYR B  43       3.920  17.741  -8.413  1.00 90.17           O  
ATOM    326  CZ  TYR B  43       4.559  18.008  -7.223  1.00 90.17           C  
ATOM    327  N   PHE B  44       9.647  19.493  -1.996  1.00 92.91           N  
ATOM    328  CA  PHE B  44      10.265  19.845  -0.723  1.00 92.91           C  
ATOM    329  C   PHE B  44      11.709  20.287  -0.926  1.00 92.91           C  
ATOM    330  CB  PHE B  44      10.209  18.661   0.248  1.00 92.91           C  
ATOM    331  O   PHE B  44      12.613  19.804  -0.241  1.00 92.91           O  
ATOM    332  CG  PHE B  44       8.812  18.201   0.566  1.00 92.91           C  
ATOM    333  CD1 PHE B  44       8.127  18.717   1.660  1.00 92.91           C  
ATOM    334  CD2 PHE B  44       8.183  17.252  -0.229  1.00 92.91           C  
ATOM    335  CE1 PHE B  44       6.834  18.294   1.956  1.00 92.91           C  
ATOM    336  CE2 PHE B  44       6.891  16.824   0.061  1.00 92.91           C  
ATOM    337  CZ  PHE B  44       6.219  17.345   1.154  1.00 92.91           C  
ATOM    338  N   PRO B  45      11.925  21.262  -1.793  1.00 90.31           N  
ATOM    339  CA  PRO B  45      13.294  21.631  -2.161  1.00 90.31           C  
ATOM    340  C   PRO B  45      14.084  22.211  -0.990  1.00 90.31           C  
ATOM    341  CB  PRO B  45      13.093  22.681  -3.257  1.00 90.31           C  
ATOM    342  O   PRO B  45      15.309  22.072  -0.939  1.00 90.31           O  
ATOM    343  CG  PRO B  45      11.719  23.220  -3.022  1.00 90.31           C  
ATOM    344  CD  PRO B  45      10.865  22.121  -2.460  1.00 90.31           C  
ATOM    345  N   HIS B  46      13.395  22.698   0.062  1.00 90.98           N  
ATOM    346  CA  HIS B  46      14.083  23.395   1.144  1.00 90.98           C  
ATOM    347  C   HIS B  46      14.155  22.530   2.398  1.00 90.98           C  
ATOM    348  CB  HIS B  46      13.383  24.719   1.458  1.00 90.98           C  
ATOM    349  O   HIS B  46      14.670  22.967   3.429  1.00 90.98           O  
ATOM    350  CG  HIS B  46      13.267  25.631   0.279  1.00 90.98           C  
ATOM    351  CD2 HIS B  46      12.181  26.086  -0.389  1.00 90.98           C  
ATOM    352  ND1 HIS B  46      14.364  26.182  -0.346  1.00 90.98           N  
ATOM    353  CE1 HIS B  46      13.957  26.939  -1.351  1.00 90.98           C  
ATOM    354  NE2 HIS B  46      12.637  26.898  -1.399  1.00 90.98           N  
ATOM    355  N   PHE B  47      13.752  21.340   2.189  1.00 91.74           N  
ATOM    356  CA  PHE B  47      13.727  20.458   3.349  1.00 91.74           C  
ATOM    357  C   PHE B  47      15.027  19.669   3.458  1.00 91.74           C  
ATOM    358  CB  PHE B  47      12.535  19.499   3.272  1.00 91.74           C  
ATOM    359  O   PHE B  47      15.594  19.256   2.445  1.00 91.74           O  
ATOM    360  CG  PHE B  47      11.308  19.997   3.986  1.00 91.74           C  
ATOM    361  CD1 PHE B  47      10.493  19.119   4.691  1.00 91.74           C  
ATOM    362  CD2 PHE B  47      10.969  21.343   3.953  1.00 91.74           C  
ATOM    363  CE1 PHE B  47       9.356  19.577   5.353  1.00 91.74           C  
ATOM    364  CE2 PHE B  47       9.835  21.808   4.612  1.00 91.74           C  
ATOM    365  CZ  PHE B  47       9.029  20.923   5.311  1.00 91.74           C  
ATOM    366  N   ASP B  48      15.497  19.623   4.690  1.00 94.03           N  
ATOM    367  CA  ASP B  48      16.449  18.553   4.973  1.00 94.03           C  
ATOM    368  C   ASP B  48      15.752  17.196   5.022  1.00 94.03           C  
ATOM    369  CB  ASP B  48      17.177  18.819   6.293  1.00 94.03           C  
ATOM    370  O   ASP B  48      15.031  16.896   5.977  1.00 94.03           O  
ATOM    371  CG  ASP B  48      18.170  17.728   6.652  1.00 94.03           C  
ATOM    372  OD1 ASP B  48      18.510  16.901   5.779  1.00 94.03           O  
ATOM    373  OD2 ASP B  48      18.615  17.693   7.820  1.00 94.03           O  
ATOM    374  N   LEU B  49      16.089  16.307   4.039  1.00 93.49           N  
ATOM    375  CA  LEU B  49      15.327  15.070   3.903  1.00 93.49           C  
ATOM    376  C   LEU B  49      16.099  13.889   4.480  1.00 93.49           C  
ATOM    377  CB  LEU B  49      14.992  14.807   2.432  1.00 93.49           C  
ATOM    378  O   LEU B  49      15.790  12.734   4.180  1.00 93.49           O  
ATOM    379  CG  LEU B  49      14.151  15.872   1.727  1.00 93.49           C  
ATOM    380  CD1 LEU B  49      13.957  15.507   0.259  1.00 93.49           C  
ATOM    381  CD2 LEU B  49      12.805  16.038   2.424  1.00 93.49           C  
ATOM    382  N   SER B  50      17.127  14.153   5.240  1.00 90.38           N  
ATOM    383  CA  SER B  50      17.905  13.090   5.869  1.00 90.38           C  
ATOM    384  C   SER B  50      17.121  12.424   6.995  1.00 90.38           C  
ATOM    385  CB  SER B  50      19.225  13.640   6.412  1.00 90.38           C  
ATOM    386  O   SER B  50      16.158  12.996   7.511  1.00 90.38           O  
ATOM    387  OG  SER B  50      18.990  14.625   7.403  1.00 90.38           O  
ATOM    388  N   HIS B  51      17.538  11.222   7.362  1.00 91.17           N  
ATOM    389  CA  HIS B  51      16.870  10.487   8.431  1.00 91.17           C  
ATOM    390  C   HIS B  51      16.895  11.272   9.738  1.00 91.17           C  
ATOM    391  CB  HIS B  51      17.523   9.118   8.628  1.00 91.17           C  
ATOM    392  O   HIS B  51      17.952  11.743  10.164  1.00 91.17           O  
ATOM    393  CG  HIS B  51      16.888   8.300   9.708  1.00 91.17           C  
ATOM    394  CD2 HIS B  51      17.334   7.953  10.938  1.00 91.17           C  
ATOM    395  ND1 HIS B  51      15.639   7.734   9.575  1.00 91.17           N  
ATOM    396  CE1 HIS B  51      15.343   7.072  10.682  1.00 91.17           C  
ATOM    397  NE2 HIS B  51      16.355   7.189  11.524  1.00 91.17           N  
ATOM    398  N   GLY B  52      15.717  11.484  10.263  1.00 89.65           N  
ATOM    399  CA  GLY B  52      15.618  12.166  11.544  1.00 89.65           C  
ATOM    400  C   GLY B  52      15.534  13.675  11.412  1.00 89.65           C  
ATOM    401  O   GLY B  52      15.570  14.393  12.413  1.00 89.65           O  
ATOM    402  N   SER B  53      15.378  14.176  10.275  1.00 94.45           N  
ATOM    403  CA  SER B  53      15.276  15.604   9.996  1.00 94.45           C  
ATOM    404  C   SER B  53      14.127  16.239  10.772  1.00 94.45           C  
ATOM    405  CB  SER B  53      15.084  15.846   8.498  1.00 94.45           C  
ATOM    406  O   SER B  53      13.015  15.706  10.793  1.00 94.45           O  
ATOM    407  OG  SER B  53      14.581  17.149   8.259  1.00 94.45           O  
ATOM    408  N   ALA B  54      14.421  17.370  11.437  1.00 95.49           N  
ATOM    409  CA  ALA B  54      13.402  18.094  12.193  1.00 95.49           C  
ATOM    410  C   ALA B  54      12.291  18.595  11.274  1.00 95.49           C  
ATOM    411  CB  ALA B  54      14.029  19.261  12.950  1.00 95.49           C  
ATOM    412  O   ALA B  54      11.124  18.645  11.671  1.00 95.49           O  
ATOM    413  N   GLN B  55      12.723  18.886  10.089  1.00 96.66           N  
ATOM    414  CA  GLN B  55      11.754  19.406   9.131  1.00 96.66           C  
ATOM    415  C   GLN B  55      10.772  18.322   8.697  1.00 96.66           C  
ATOM    416  CB  GLN B  55      12.466  19.989   7.909  1.00 96.66           C  
ATOM    417  O   GLN B  55       9.569  18.571   8.592  1.00 96.66           O  
ATOM    418  CG  GLN B  55      13.269  21.248   8.207  1.00 96.66           C  
ATOM    419  CD  GLN B  55      14.051  21.744   7.006  1.00 96.66           C  
ATOM    420  NE2 GLN B  55      13.712  22.937   6.530  1.00 96.66           N  
ATOM    421  OE1 GLN B  55      14.952  21.061   6.509  1.00 96.66           O  
ATOM    422  N   VAL B  56      11.278  17.122   8.500  1.00 96.75           N  
ATOM    423  CA  VAL B  56      10.416  16.007   8.122  1.00 96.75           C  
ATOM    424  C   VAL B  56       9.512  15.632   9.295  1.00 96.75           C  
ATOM    425  CB  VAL B  56      11.240  14.780   7.671  1.00 96.75           C  
ATOM    426  O   VAL B  56       8.317  15.385   9.111  1.00 96.75           O  
ATOM    427  CG1 VAL B  56      10.335  13.565   7.474  1.00 96.75           C  
ATOM    428  CG2 VAL B  56      12.004  15.095   6.387  1.00 96.75           C  
ATOM    429  N   LYS B  57      10.026  15.669  10.453  1.00 96.73           N  
ATOM    430  CA  LYS B  57       9.238  15.375  11.646  1.00 96.73           C  
ATOM    431  C   LYS B  57       8.123  16.400  11.836  1.00 96.73           C  
ATOM    432  CB  LYS B  57      10.133  15.340  12.886  1.00 96.73           C  
ATOM    433  O   LYS B  57       6.988  16.040  12.154  1.00 96.73           O  
ATOM    434  CG  LYS B  57      11.052  14.128  12.952  1.00 96.73           C  
ATOM    435  CD  LYS B  57      11.886  14.128  14.226  1.00 96.73           C  
ATOM    436  CE  LYS B  57      12.835  12.938  14.274  1.00 96.73           C  
ATOM    437  NZ  LYS B  57      13.701  12.969  15.490  1.00 96.73           N  
ATOM    438  N   GLY B  58       8.555  17.643  11.609  1.00 96.80           N  
ATOM    439  CA  GLY B  58       7.564  18.701  11.733  1.00 96.80           C  
ATOM    440  C   GLY B  58       6.431  18.576  10.733  1.00 96.80           C  
ATOM    441  O   GLY B  58       5.260  18.709  11.094  1.00 96.80           O  
ATOM    442  N   HIS B  59       6.836  18.358   9.529  1.00 95.80           N  
ATOM    443  CA  HIS B  59       5.807  18.220   8.505  1.00 95.80           C  
ATOM    444  C   HIS B  59       4.966  16.970   8.734  1.00 95.80           C  
ATOM    445  CB  HIS B  59       6.439  18.180   7.113  1.00 95.80           C  
ATOM    446  O   HIS B  59       3.754  16.980   8.503  1.00 95.80           O  
ATOM    447  CG  HIS B  59       5.462  18.409   6.004  1.00 95.80           C  
ATOM    448  CD2 HIS B  59       4.996  17.577   5.043  1.00 95.80           C  
ATOM    449  ND1 HIS B  59       4.847  19.624   5.792  1.00 95.80           N  
ATOM    450  CE1 HIS B  59       4.043  19.528   4.747  1.00 95.80           C  
ATOM    451  NE2 HIS B  59       4.115  18.296   4.274  1.00 95.80           N  
ATOM    452  N   GLY B  60       5.625  15.860   9.155  1.00 96.38           N  
ATOM    453  CA  GLY B  60       4.894  14.653   9.505  1.00 96.38           C  
ATOM    454  C   GLY B  60       3.823  14.887  10.554  1.00 96.38           C  
ATOM    455  O   GLY B  60       2.740  14.303  10.484  1.00 96.38           O  
ATOM    456  N   LYS B  61       4.110  15.707  11.485  1.00 96.52           N  
ATOM    457  CA  LYS B  61       3.137  16.054  12.517  1.00 96.52           C  
ATOM    458  C   LYS B  61       1.947  16.801  11.922  1.00 96.52           C  
ATOM    459  CB  LYS B  61       3.792  16.898  13.611  1.00 96.52           C  
ATOM    460  O   LYS B  61       0.802  16.568  12.315  1.00 96.52           O  
ATOM    461  CG  LYS B  61       2.866  17.237  14.770  1.00 96.52           C  
ATOM    462  CD  LYS B  61       3.598  18.001  15.865  1.00 96.52           C  
ATOM    463  CE  LYS B  61       2.653  18.416  16.986  1.00 96.52           C  
ATOM    464  NZ  LYS B  61       2.463  17.321  17.984  1.00 96.52           N  
ATOM    465  N   LYS B  62       2.214  17.690  10.990  1.00 95.61           N  
ATOM    466  CA  LYS B  62       1.134  18.419  10.332  1.00 95.61           C  
ATOM    467  C   LYS B  62       0.218  17.469   9.565  1.00 95.61           C  
ATOM    468  CB  LYS B  62       1.699  19.479   9.386  1.00 95.61           C  
ATOM    469  O   LYS B  62      -1.007  17.603   9.616  1.00 95.61           O  
ATOM    470  CG  LYS B  62       2.330  20.668  10.095  1.00 95.61           C  
ATOM    471  CD  LYS B  62       2.809  21.721   9.104  1.00 95.61           C  
ATOM    472  CE  LYS B  62       3.471  22.896   9.811  1.00 95.61           C  
ATOM    473  NZ  LYS B  62       4.005  23.897   8.839  1.00 95.61           N  
ATOM    474  N   VAL B  63       0.852  16.546   8.869  1.00 95.80           N  
ATOM    475  CA  VAL B  63       0.078  15.554   8.130  1.00 95.80           C  
ATOM    476  C   VAL B  63      -0.781  14.743   9.097  1.00 95.80           C  
ATOM    477  CB  VAL B  63       0.993  14.614   7.313  1.00 95.80           C  
ATOM    478  O   VAL B  63      -1.978  14.557   8.868  1.00 95.80           O  
ATOM    479  CG1 VAL B  63       0.191  13.452   6.729  1.00 95.80           C  
ATOM    480  CG2 VAL B  63       1.701  15.390   6.204  1.00 95.80           C  
ATOM    481  N   ALA B  64      -0.187  14.335  10.189  1.00 96.79           N  
ATOM    482  CA  ALA B  64      -0.898  13.545  11.191  1.00 96.79           C  
ATOM    483  C   ALA B  64      -2.061  14.334  11.787  1.00 96.79           C  
ATOM    484  CB  ALA B  64       0.058  13.098  12.294  1.00 96.79           C  
ATOM    485  O   ALA B  64      -3.155  13.795  11.973  1.00 96.79           O  
ATOM    486  N   ASP B  65      -1.833  15.583  12.038  1.00 96.49           N  
ATOM    487  CA  ASP B  65      -2.880  16.434  12.596  1.00 96.49           C  
ATOM    488  C   ASP B  65      -4.053  16.569  11.628  1.00 96.49           C  
ATOM    489  CB  ASP B  65      -2.321  17.816  12.942  1.00 96.49           C  
ATOM    490  O   ASP B  65      -5.213  16.543  12.043  1.00 96.49           O  
ATOM    491  CG  ASP B  65      -1.406  17.799  14.153  1.00 96.49           C  
ATOM    492  OD1 ASP B  65      -1.411  16.804  14.908  1.00 96.49           O  
ATOM    493  OD2 ASP B  65      -0.674  18.793  14.355  1.00 96.49           O  
ATOM    494  N   ALA B  66      -3.707  16.753  10.374  1.00 96.08           N  
ATOM    495  CA  ALA B  66      -4.756  16.860   9.364  1.00 96.08           C  
ATOM    496  C   ALA B  66      -5.576  15.575   9.286  1.00 96.08           C  
ATOM    497  CB  ALA B  66      -4.151  17.184   8.000  1.00 96.08           C  
ATOM    498  O   ALA B  66      -6.805  15.620   9.187  1.00 96.08           O  
ATOM    499  N   LEU B  67      -4.909  14.435   9.374  1.00 97.41           N  
ATOM    500  CA  LEU B  67      -5.602  13.153   9.306  1.00 97.41           C  
ATOM    501  C   LEU B  67      -6.438  12.919  10.559  1.00 97.41           C  
ATOM    502  CB  LEU B  67      -4.599  12.010   9.126  1.00 97.41           C  
ATOM    503  O   LEU B  67      -7.538  12.367  10.483  1.00 97.41           O  
ATOM    504  CG  LEU B  67      -3.900  11.928   7.768  1.00 97.41           C  
ATOM    505  CD1 LEU B  67      -2.794  10.879   7.804  1.00 97.41           C  
ATOM    506  CD2 LEU B  67      -4.907  11.614   6.667  1.00 97.41           C  
ATOM    507  N   THR B  68      -5.876  13.329  11.693  1.00 97.02           N  
ATOM    508  CA  THR B  68      -6.629  13.228  12.939  1.00 97.02           C  
ATOM    509  C   THR B  68      -7.913  14.048  12.863  1.00 97.02           C  
ATOM    510  CB  THR B  68      -5.787  13.699  14.139  1.00 97.02           C  
ATOM    511  O   THR B  68      -8.972  13.595  13.302  1.00 97.02           O  
ATOM    512  CG2 THR B  68      -6.590  13.632  15.434  1.00 97.02           C  
ATOM    513  OG1 THR B  68      -4.631  12.861  14.263  1.00 97.02           O  
ATOM    514  N   ASN B  69      -7.811  15.231  12.285  1.00 96.27           N  
ATOM    515  CA  ASN B  69      -8.983  16.075  12.084  1.00 96.27           C  
ATOM    516  C   ASN B  69      -9.993  15.419  11.147  1.00 96.27           C  
ATOM    517  CB  ASN B  69      -8.571  17.446  11.544  1.00 96.27           C  
ATOM    518  O   ASN B  69     -11.198  15.453  11.403  1.00 96.27           O  
ATOM    519  CG  ASN B  69      -9.726  18.427  11.497  1.00 96.27           C  
ATOM    520  ND2 ASN B  69      -9.906  19.078  10.354  1.00 96.27           N  
ATOM    521  OD1 ASN B  69     -10.451  18.598  12.481  1.00 96.27           O  
ATOM    522  N   ALA B  70      -9.496  14.791  10.115  1.00 96.73           N  
ATOM    523  CA  ALA B  70     -10.365  14.106   9.162  1.00 96.73           C  
ATOM    524  C   ALA B  70     -11.104  12.948   9.827  1.00 96.73           C  
ATOM    525  CB  ALA B  70      -9.555  13.602   7.970  1.00 96.73           C  
ATOM    526  O   ALA B  70     -12.298  12.749   9.593  1.00 96.73           O  
ATOM    527  N   VAL B  71     -10.373  12.187  10.679  1.00 97.34           N  
ATOM    528  CA  VAL B  71     -10.981  11.063  11.384  1.00 97.34           C  
ATOM    529  C   VAL B  71     -12.089  11.569  12.305  1.00 97.34           C  
ATOM    530  CB  VAL B  71      -9.933  10.270  12.197  1.00 97.34           C  
ATOM    531  O   VAL B  71     -13.166  10.972  12.377  1.00 97.34           O  
ATOM    532  CG1 VAL B  71     -10.615   9.254  13.111  1.00 97.34           C  
ATOM    533  CG2 VAL B  71      -8.947   9.574  11.260  1.00 97.34           C  
ATOM    534  N   ALA B  72     -11.861  12.702  12.951  1.00 96.33           N  
ATOM    535  CA  ALA B  72     -12.827  13.274  13.886  1.00 96.33           C  
ATOM    536  C   ALA B  72     -14.071  13.771  13.155  1.00 96.33           C  
ATOM    537  CB  ALA B  72     -12.190  14.411  14.680  1.00 96.33           C  
ATOM    538  O   ALA B  72     -15.147  13.873  13.748  1.00 96.33           O  
ATOM    539  N   HIS B  73     -13.899  14.113  11.877  1.00 96.90           N  
ATOM    540  CA  HIS B  73     -15.001  14.635  11.077  1.00 96.90           C  
ATOM    541  C   HIS B  73     -15.254  13.764   9.851  1.00 96.90           C  
ATOM    542  CB  HIS B  73     -14.716  16.075  10.648  1.00 96.90           C  
ATOM    543  O   HIS B  73     -15.431  14.279   8.744  1.00 96.90           O  
ATOM    544  CG  HIS B  73     -14.565  17.024  11.794  1.00 96.90           C  
ATOM    545  CD2 HIS B  73     -13.460  17.555  12.368  1.00 96.90           C  
ATOM    546  ND1 HIS B  73     -15.642  17.531  12.488  1.00 96.90           N  
ATOM    547  CE1 HIS B  73     -15.205  18.336  13.442  1.00 96.90           C  
ATOM    548  NE2 HIS B  73     -13.884  18.368  13.391  1.00 96.90           N  
ATOM    549  N   VAL B  74     -15.182  12.433  10.082  1.00 96.10           N  
ATOM    550  CA  VAL B  74     -15.192  11.455   9.000  1.00 96.10           C  
ATOM    551  C   VAL B  74     -16.481  11.589   8.193  1.00 96.10           C  
ATOM    552  CB  VAL B  74     -15.047  10.013   9.537  1.00 96.10           C  
ATOM    553  O   VAL B  74     -16.512  11.272   7.001  1.00 96.10           O  
ATOM    554  CG1 VAL B  74     -16.303   9.591  10.297  1.00 96.10           C  
ATOM    555  CG2 VAL B  74     -14.762   9.044   8.391  1.00 96.10           C  
ATOM    556  N   ASP B  75     -17.516  12.196   8.754  1.00 94.60           N  
ATOM    557  CA  ASP B  75     -18.805  12.326   8.082  1.00 94.60           C  
ATOM    558  C   ASP B  75     -18.890  13.638   7.306  1.00 94.60           C  
ATOM    559  CB  ASP B  75     -19.949  12.238   9.094  1.00 94.60           C  
ATOM    560  O   ASP B  75     -19.812  13.838   6.513  1.00 94.60           O  
ATOM    561  CG  ASP B  75     -20.090  10.858   9.712  1.00 94.60           C  
ATOM    562  OD1 ASP B  75     -20.115   9.855   8.966  1.00 94.60           O  
ATOM    563  OD2 ASP B  75     -20.178  10.772  10.956  1.00 94.60           O  
ATOM    564  N   ASP B  76     -17.920  14.550   7.544  1.00 95.27           N  
ATOM    565  CA  ASP B  76     -17.908  15.834   6.849  1.00 95.27           C  
ATOM    566  C   ASP B  76     -16.479  16.290   6.561  1.00 95.27           C  
ATOM    567  CB  ASP B  76     -18.644  16.895   7.669  1.00 95.27           C  
ATOM    568  O   ASP B  76     -16.099  17.411   6.905  1.00 95.27           O  
ATOM    569  CG  ASP B  76     -18.905  18.171   6.889  1.00 95.27           C  
ATOM    570  OD1 ASP B  76     -18.870  18.141   5.640  1.00 95.27           O  
ATOM    571  OD2 ASP B  76     -19.145  19.218   7.530  1.00 95.27           O  
ATOM    572  N   MET B  77     -15.807  15.459   5.736  1.00 94.95           N  
ATOM    573  CA  MET B  77     -14.389  15.699   5.485  1.00 94.95           C  
ATOM    574  C   MET B  77     -14.193  16.901   4.568  1.00 94.95           C  
ATOM    575  CB  MET B  77     -13.734  14.460   4.871  1.00 94.95           C  
ATOM    576  O   MET B  77     -13.262  17.686   4.755  1.00 94.95           O  
ATOM    577  CG  MET B  77     -13.494  13.336   5.866  1.00 94.95           C  
ATOM    578  SD  MET B  77     -12.431  12.006   5.181  1.00 94.95           S  
ATOM    579  CE  MET B  77     -13.631  11.153   4.120  1.00 94.95           C  
ATOM    580  N   PRO B  78     -15.103  17.162   3.623  1.00 93.44           N  
ATOM    581  CA  PRO B  78     -14.921  18.313   2.736  1.00 93.44           C  
ATOM    582  C   PRO B  78     -14.853  19.637   3.493  1.00 93.44           C  
ATOM    583  CB  PRO B  78     -16.157  18.263   1.834  1.00 93.44           C  
ATOM    584  O   PRO B  78     -14.001  20.479   3.197  1.00 93.44           O  
ATOM    585  CG  PRO B  78     -16.511  16.813   1.752  1.00 93.44           C  
ATOM    586  CD  PRO B  78     -16.263  16.185   3.094  1.00 93.44           C  
ATOM    587  N   ASN B  79     -15.689  19.710   4.482  1.00 94.12           N  
ATOM    588  CA  ASN B  79     -15.676  20.934   5.276  1.00 94.12           C  
ATOM    589  C   ASN B  79     -14.468  20.985   6.207  1.00 94.12           C  
ATOM    590  CB  ASN B  79     -16.971  21.068   6.079  1.00 94.12           C  
ATOM    591  O   ASN B  79     -13.827  22.028   6.344  1.00 94.12           O  
ATOM    592  CG  ASN B  79     -17.135  22.441   6.700  1.00 94.12           C  
ATOM    593  ND2 ASN B  79     -17.477  22.474   7.983  1.00 94.12           N  
ATOM    594  OD1 ASN B  79     -16.956  23.463   6.033  1.00 94.12           O  
ATOM    595  N   ALA B  80     -14.136  19.889   6.760  1.00 95.12           N  
ATOM    596  CA  ALA B  80     -13.047  19.823   7.731  1.00 95.12           C  
ATOM    597  C   ALA B  80     -11.702  20.104   7.067  1.00 95.12           C  
ATOM    598  CB  ALA B  80     -13.025  18.458   8.413  1.00 95.12           C  
ATOM    599  O   ALA B  80     -10.806  20.681   7.687  1.00 95.12           O  
ATOM    600  N   LEU B  81     -11.590  19.713   5.744  1.00 94.61           N  
ATOM    601  CA  LEU B  81     -10.292  19.800   5.082  1.00 94.61           C  
ATOM    602  C   LEU B  81     -10.299  20.887   4.013  1.00 94.61           C  
ATOM    603  CB  LEU B  81      -9.919  18.454   4.456  1.00 94.61           C  
ATOM    604  O   LEU B  81      -9.380  20.965   3.195  1.00 94.61           O  
ATOM    605  CG  LEU B  81      -9.738  17.283   5.423  1.00 94.61           C  
ATOM    606  CD1 LEU B  81      -9.473  15.994   4.651  1.00 94.61           C  
ATOM    607  CD2 LEU B  81      -8.605  17.568   6.403  1.00 94.61           C  
ATOM    608  N   SER B  82     -11.271  21.781   4.091  1.00 92.35           N  
ATOM    609  CA  SER B  82     -11.479  22.766   3.035  1.00 92.35           C  
ATOM    610  C   SER B  82     -10.277  23.695   2.901  1.00 92.35           C  
ATOM    611  CB  SER B  82     -12.740  23.587   3.309  1.00 92.35           C  
ATOM    612  O   SER B  82      -9.777  23.916   1.796  1.00 92.35           O  
ATOM    613  OG  SER B  82     -12.945  24.548   2.287  1.00 92.35           O  
ATOM    614  N   ALA B  83      -9.769  24.178   4.040  1.00 91.47           N  
ATOM    615  CA  ALA B  83      -8.644  25.109   4.004  1.00 91.47           C  
ATOM    616  C   ALA B  83      -7.396  24.440   3.435  1.00 91.47           C  
ATOM    617  CB  ALA B  83      -8.361  25.656   5.401  1.00 91.47           C  
ATOM    618  O   ALA B  83      -6.676  25.037   2.631  1.00 91.47           O  
ATOM    619  N   LEU B  84      -7.275  23.222   3.802  1.00 91.22           N  
ATOM    620  CA  LEU B  84      -6.107  22.485   3.333  1.00 91.22           C  
ATOM    621  C   LEU B  84      -6.231  22.157   1.848  1.00 91.22           C  
ATOM    622  CB  LEU B  84      -5.927  21.195   4.138  1.00 91.22           C  
ATOM    623  O   LEU B  84      -5.243  22.210   1.112  1.00 91.22           O  
ATOM    624  CG  LEU B  84      -4.590  20.472   3.971  1.00 91.22           C  
ATOM    625  CD1 LEU B  84      -3.433  21.423   4.257  1.00 91.22           C  
ATOM    626  CD2 LEU B  84      -4.524  19.252   4.883  1.00 91.22           C  
ATOM    627  N   SER B  85      -7.414  21.873   1.507  1.00 90.83           N  
ATOM    628  CA  SER B  85      -7.654  21.620   0.090  1.00 90.83           C  
ATOM    629  C   SER B  85      -7.308  22.841  -0.756  1.00 90.83           C  
ATOM    630  CB  SER B  85      -9.112  21.223  -0.146  1.00 90.83           C  
ATOM    631  O   SER B  85      -6.634  22.721  -1.781  1.00 90.83           O  
ATOM    632  OG  SER B  85      -9.359  21.012  -1.525  1.00 90.83           O  
ATOM    633  N   ASP B  86      -7.627  24.014  -0.334  1.00 89.66           N  
ATOM    634  CA  ASP B  86      -7.334  25.263  -1.030  1.00 89.66           C  
ATOM    635  C   ASP B  86      -5.830  25.516  -1.096  1.00 89.66           C  
ATOM    636  CB  ASP B  86      -8.035  26.437  -0.342  1.00 89.66           C  
ATOM    637  O   ASP B  86      -5.302  25.878  -2.149  1.00 89.66           O  
ATOM    638  CG  ASP B  86      -9.526  26.486  -0.625  1.00 89.66           C  
ATOM    639  OD1 ASP B  86      -9.979  25.873  -1.616  1.00 89.66           O  
ATOM    640  OD2 ASP B  86     -10.254  27.146   0.147  1.00 89.66           O  
ATOM    641  N   LEU B  87      -5.235  25.241  -0.005  1.00 89.03           N  
ATOM    642  CA  LEU B  87      -3.798  25.477   0.079  1.00 89.03           C  
ATOM    643  C   LEU B  87      -3.045  24.605  -0.920  1.00 89.03           C  
ATOM    644  CB  LEU B  87      -3.292  25.203   1.497  1.00 89.03           C  
ATOM    645  O   LEU B  87      -2.218  25.105  -1.687  1.00 89.03           O  
ATOM    646  CG  LEU B  87      -1.790  25.375   1.726  1.00 89.03           C  
ATOM    647  CD1 LEU B  87      -1.382  26.827   1.500  1.00 89.03           C  
ATOM    648  CD2 LEU B  87      -1.407  24.919   3.130  1.00 89.03           C  
ATOM    649  N   HIS B  88      -3.405  23.359  -1.075  1.00 84.74           N  
ATOM    650  CA  HIS B  88      -2.673  22.421  -1.918  1.00 84.74           C  
ATOM    651  C   HIS B  88      -3.012  22.624  -3.391  1.00 84.74           C  
ATOM    652  CB  HIS B  88      -2.977  20.980  -1.504  1.00 84.74           C  
ATOM    653  O   HIS B  88      -2.158  22.433  -4.261  1.00 84.74           O  
ATOM    654  CG  HIS B  88      -2.208  20.526  -0.304  1.00 84.74           C  
ATOM    655  CD2 HIS B  88      -1.006  19.913  -0.198  1.00 84.74           C  
ATOM    656  ND1 HIS B  88      -2.674  20.687   0.983  1.00 84.74           N  
ATOM    657  CE1 HIS B  88      -1.788  20.193   1.831  1.00 84.74           C  
ATOM    658  NE2 HIS B  88      -0.766  19.716   1.140  1.00 84.74           N  
ATOM    659  N   ALA B  89      -4.202  23.090  -3.660  1.00 84.29           N  
ATOM    660  CA  ALA B  89      -4.627  23.243  -5.050  1.00 84.29           C  
ATOM    661  C   ALA B  89      -4.132  24.564  -5.631  1.00 84.29           C  
ATOM    662  CB  ALA B  89      -6.147  23.156  -5.154  1.00 84.29           C  
ATOM    663  O   ALA B  89      -3.599  24.599  -6.743  1.00 84.29           O  
ATOM    664  N   HIS B  90      -4.128  25.528  -4.845  1.00 84.60           N  
ATOM    665  CA  HIS B  90      -3.951  26.844  -5.449  1.00 84.60           C  
ATOM    666  C   HIS B  90      -2.590  27.434  -5.096  1.00 84.60           C  
ATOM    667  CB  HIS B  90      -5.066  27.792  -5.003  1.00 84.60           C  
ATOM    668  O   HIS B  90      -2.048  28.248  -5.848  1.00 84.60           O  
ATOM    669  CG  HIS B  90      -6.434  27.343  -5.410  1.00 84.60           C  
ATOM    670  CD2 HIS B  90      -7.545  27.099  -4.676  1.00 84.60           C  
ATOM    671  ND1 HIS B  90      -6.774  27.092  -6.722  1.00 84.60           N  
ATOM    672  CE1 HIS B  90      -8.040  26.712  -6.777  1.00 84.60           C  
ATOM    673  NE2 HIS B  90      -8.530  26.708  -5.549  1.00 84.60           N  
ATOM    674  N   LYS B  91      -2.017  26.976  -4.001  1.00 82.91           N  
ATOM    675  CA  LYS B  91      -0.748  27.574  -3.597  1.00 82.91           C  
ATOM    676  C   LYS B  91       0.411  26.608  -3.826  1.00 82.91           C  
ATOM    677  CB  LYS B  91      -0.796  27.996  -2.128  1.00 82.91           C  
ATOM    678  O   LYS B  91       1.388  26.949  -4.497  1.00 82.91           O  
ATOM    679  CG  LYS B  91      -1.824  29.077  -1.828  1.00 82.91           C  
ATOM    680  CD  LYS B  91      -1.377  30.435  -2.353  1.00 82.91           C  
ATOM    681  CE  LYS B  91      -2.382  31.526  -2.009  1.00 82.91           C  
ATOM    682  NZ  LYS B  91      -1.969  32.852  -2.558  1.00 82.91           N  
ATOM    683  N   LEU B  92       0.153  25.400  -3.524  1.00 82.49           N  
ATOM    684  CA  LEU B  92       1.263  24.455  -3.587  1.00 82.49           C  
ATOM    685  C   LEU B  92       1.253  23.692  -4.907  1.00 82.49           C  
ATOM    686  CB  LEU B  92       1.199  23.473  -2.415  1.00 82.49           C  
ATOM    687  O   LEU B  92       2.311  23.344  -5.436  1.00 82.49           O  
ATOM    688  CG  LEU B  92       1.338  24.076  -1.016  1.00 82.49           C  
ATOM    689  CD1 LEU B  92       1.163  22.996   0.046  1.00 82.49           C  
ATOM    690  CD2 LEU B  92       2.687  24.769  -0.864  1.00 82.49           C  
ATOM    691  N   ARG B  93       0.128  23.523  -5.466  1.00 82.92           N  
ATOM    692  CA  ARG B  93      -0.088  22.847  -6.742  1.00 82.92           C  
ATOM    693  C   ARG B  93       0.544  21.459  -6.740  1.00 82.92           C  
ATOM    694  CB  ARG B  93       0.478  23.679  -7.894  1.00 82.92           C  
ATOM    695  O   ARG B  93       1.304  21.117  -7.648  1.00 82.92           O  
ATOM    696  CG  ARG B  93      -0.165  25.049  -8.039  1.00 82.92           C  
ATOM    697  CD  ARG B  93       0.347  25.786  -9.269  1.00 82.92           C  
ATOM    698  NE  ARG B  93      -0.312  27.078  -9.437  1.00 82.92           N  
ATOM    699  NH1 ARG B  93       0.475  27.433 -11.579  1.00 82.92           N  
ATOM    700  NH2 ARG B  93      -0.876  28.990 -10.577  1.00 82.92           N  
ATOM    701  CZ  ARG B  93      -0.236  27.831 -10.531  1.00 82.92           C  
ATOM    702  N   VAL B  94       0.249  20.778  -5.717  1.00 85.44           N  
ATOM    703  CA  VAL B  94       0.775  19.425  -5.564  1.00 85.44           C  
ATOM    704  C   VAL B  94       0.027  18.471  -6.492  1.00 85.44           C  
ATOM    705  CB  VAL B  94       0.671  18.938  -4.101  1.00 85.44           C  
ATOM    706  O   VAL B  94      -1.196  18.559  -6.628  1.00 85.44           O  
ATOM    707  CG1 VAL B  94       1.142  17.489  -3.980  1.00 85.44           C  
ATOM    708  CG2 VAL B  94       1.481  19.845  -3.178  1.00 85.44           C  
ATOM    709  N   ASP B  95       0.815  17.657  -7.198  1.00 89.24           N  
ATOM    710  CA  ASP B  95       0.192  16.623  -8.019  1.00 89.24           C  
ATOM    711  C   ASP B  95      -0.612  15.649  -7.161  1.00 89.24           C  
ATOM    712  CB  ASP B  95       1.252  15.865  -8.822  1.00 89.24           C  
ATOM    713  O   ASP B  95      -0.083  15.068  -6.211  1.00 89.24           O  
ATOM    714  CG  ASP B  95       0.655  14.949  -9.875  1.00 89.24           C  
ATOM    715  OD1 ASP B  95      -0.486  14.473  -9.694  1.00 89.24           O  
ATOM    716  OD2 ASP B  95       1.334  14.698 -10.895  1.00 89.24           O  
ATOM    717  N   PRO B  96      -1.859  15.432  -7.571  1.00 90.53           N  
ATOM    718  CA  PRO B  96      -2.757  14.594  -6.773  1.00 90.53           C  
ATOM    719  C   PRO B  96      -2.221  13.179  -6.573  1.00 90.53           C  
ATOM    720  CB  PRO B  96      -4.048  14.578  -7.596  1.00 90.53           C  
ATOM    721  O   PRO B  96      -2.514  12.542  -5.558  1.00 90.53           O  
ATOM    722  CG  PRO B  96      -4.050  15.880  -8.330  1.00 90.53           C  
ATOM    723  CD  PRO B  96      -2.633  16.229  -8.687  1.00 90.53           C  
ATOM    724  N   VAL B  97      -1.380  12.701  -7.508  1.00 93.24           N  
ATOM    725  CA  VAL B  97      -0.845  11.346  -7.424  1.00 93.24           C  
ATOM    726  C   VAL B  97      -0.008  11.198  -6.155  1.00 93.24           C  
ATOM    727  CB  VAL B  97       0.004  10.994  -8.666  1.00 93.24           C  
ATOM    728  O   VAL B  97       0.090  10.105  -5.593  1.00 93.24           O  
ATOM    729  CG1 VAL B  97       1.287  11.824  -8.697  1.00 93.24           C  
ATOM    730  CG2 VAL B  97       0.329   9.501  -8.684  1.00 93.24           C  
ATOM    731  N   ASN B  98       0.540  12.285  -5.655  1.00 93.70           N  
ATOM    732  CA  ASN B  98       1.427  12.259  -4.497  1.00 93.70           C  
ATOM    733  C   ASN B  98       0.670  11.917  -3.217  1.00 93.70           C  
ATOM    734  CB  ASN B  98       2.150  13.599  -4.344  1.00 93.70           C  
ATOM    735  O   ASN B  98       1.233  11.320  -2.298  1.00 93.70           O  
ATOM    736  CG  ASN B  98       3.153  13.852  -5.453  1.00 93.70           C  
ATOM    737  ND2 ASN B  98       3.397  15.122  -5.753  1.00 93.70           N  
ATOM    738  OD1 ASN B  98       3.703  12.913  -6.034  1.00 93.70           O  
ATOM    739  N   PHE B  99      -0.630  12.293  -3.185  1.00 95.08           N  
ATOM    740  CA  PHE B  99      -1.429  11.931  -2.020  1.00 95.08           C  
ATOM    741  C   PHE B  99      -1.622  10.421  -1.944  1.00 95.08           C  
ATOM    742  CB  PHE B  99      -2.790  12.633  -2.061  1.00 95.08           C  
ATOM    743  O   PHE B  99      -1.621   9.845  -0.854  1.00 95.08           O  
ATOM    744  CG  PHE B  99      -2.708  14.127  -1.903  1.00 95.08           C  
ATOM    745  CD1 PHE B  99      -2.334  14.692  -0.690  1.00 95.08           C  
ATOM    746  CD2 PHE B  99      -3.004  14.967  -2.968  1.00 95.08           C  
ATOM    747  CE1 PHE B  99      -2.257  16.075  -0.540  1.00 95.08           C  
ATOM    748  CE2 PHE B  99      -2.929  16.350  -2.826  1.00 95.08           C  
ATOM    749  CZ  PHE B  99      -2.557  16.902  -1.611  1.00 95.08           C  
ATOM    750  N   LYS B 100      -1.722   9.815  -3.064  1.00 95.95           N  
ATOM    751  CA  LYS B 100      -1.873   8.363  -3.106  1.00 95.95           C  
ATOM    752  C   LYS B 100      -0.592   7.664  -2.661  1.00 95.95           C  
ATOM    753  CB  LYS B 100      -2.259   7.904  -4.513  1.00 95.95           C  
ATOM    754  O   LYS B 100      -0.643   6.643  -1.972  1.00 95.95           O  
ATOM    755  CG  LYS B 100      -3.634   8.376  -4.963  1.00 95.95           C  
ATOM    756  CD  LYS B 100      -3.963   7.883  -6.366  1.00 95.95           C  
ATOM    757  CE  LYS B 100      -5.294   8.436  -6.856  1.00 95.95           C  
ATOM    758  NZ  LYS B 100      -5.596   7.998  -8.252  1.00 95.95           N  
ATOM    759  N   LEU B 101       0.523   8.286  -3.094  1.00 97.63           N  
ATOM    760  CA  LEU B 101       1.813   7.720  -2.716  1.00 97.63           C  
ATOM    761  C   LEU B 101       2.030   7.818  -1.210  1.00 97.63           C  
ATOM    762  CB  LEU B 101       2.948   8.433  -3.455  1.00 97.63           C  
ATOM    763  O   LEU B 101       2.485   6.861  -0.580  1.00 97.63           O  
ATOM    764  CG  LEU B 101       2.940   8.323  -4.980  1.00 97.63           C  
ATOM    765  CD1 LEU B 101       4.108   9.103  -5.574  1.00 97.63           C  
ATOM    766  CD2 LEU B 101       2.992   6.861  -5.411  1.00 97.63           C  
ATOM    767  N   LEU B 102       1.625   8.956  -0.645  1.00 98.04           N  
ATOM    768  CA  LEU B 102       1.752   9.127   0.798  1.00 98.04           C  
ATOM    769  C   LEU B 102       0.822   8.175   1.542  1.00 98.04           C  
ATOM    770  CB  LEU B 102       1.446  10.574   1.195  1.00 98.04           C  
ATOM    771  O   LEU B 102       1.199   7.609   2.570  1.00 98.04           O  
ATOM    772  CG  LEU B 102       1.538  10.901   2.686  1.00 98.04           C  
ATOM    773  CD1 LEU B 102       2.919  10.542   3.223  1.00 98.04           C  
ATOM    774  CD2 LEU B 102       1.230  12.375   2.930  1.00 98.04           C  
ATOM    775  N   SER B 103      -0.346   8.020   1.009  1.00 98.24           N  
ATOM    776  CA  SER B 103      -1.299   7.096   1.615  1.00 98.24           C  
ATOM    777  C   SER B 103      -0.724   5.687   1.702  1.00 98.24           C  
ATOM    778  CB  SER B 103      -2.606   7.075   0.821  1.00 98.24           C  
ATOM    779  O   SER B 103      -0.814   5.037   2.746  1.00 98.24           O  
ATOM    780  OG  SER B 103      -3.273   8.321   0.917  1.00 98.24           O  
ATOM    781  N   HIS B 104      -0.126   5.200   0.638  1.00 98.57           N  
ATOM    782  CA  HIS B 104       0.477   3.872   0.610  1.00 98.57           C  
ATOM    783  C   HIS B 104       1.570   3.742   1.666  1.00 98.57           C  
ATOM    784  CB  HIS B 104       1.048   3.572  -0.777  1.00 98.57           C  
ATOM    785  O   HIS B 104       1.619   2.749   2.395  1.00 98.57           O  
ATOM    786  CG  HIS B 104       1.848   2.310  -0.836  1.00 98.57           C  
ATOM    787  CD2 HIS B 104       3.147   2.095  -1.153  1.00 98.57           C  
ATOM    788  ND1 HIS B 104       1.311   1.074  -0.547  1.00 98.57           N  
ATOM    789  CE1 HIS B 104       2.248   0.151  -0.685  1.00 98.57           C  
ATOM    790  NE2 HIS B 104       3.371   0.744  -1.052  1.00 98.57           N  
ATOM    791  N   CYS B 105       2.404   4.752   1.778  1.00 98.81           N  
ATOM    792  CA  CYS B 105       3.512   4.715   2.725  1.00 98.81           C  
ATOM    793  C   CYS B 105       3.004   4.759   4.161  1.00 98.81           C  
ATOM    794  CB  CYS B 105       4.468   5.882   2.477  1.00 98.81           C  
ATOM    795  O   CYS B 105       3.600   4.155   5.054  1.00 98.81           O  
ATOM    796  SG  CYS B 105       5.466   5.700   0.983  1.00 98.81           S  
ATOM    797  N   LEU B 106       1.883   5.489   4.354  1.00 98.75           N  
ATOM    798  CA  LEU B 106       1.284   5.508   5.684  1.00 98.75           C  
ATOM    799  C   LEU B 106       0.707   4.141   6.039  1.00 98.75           C  
ATOM    800  CB  LEU B 106       0.189   6.574   5.765  1.00 98.75           C  
ATOM    801  O   LEU B 106       0.837   3.685   7.177  1.00 98.75           O  
ATOM    802  CG  LEU B 106      -0.476   6.761   7.129  1.00 98.75           C  
ATOM    803  CD1 LEU B 106       0.567   7.118   8.183  1.00 98.75           C  
ATOM    804  CD2 LEU B 106      -1.558   7.834   7.055  1.00 98.75           C  
ATOM    805  N   LEU B 107       0.104   3.485   5.109  1.00 98.79           N  
ATOM    806  CA  LEU B 107      -0.416   2.142   5.345  1.00 98.79           C  
ATOM    807  C   LEU B 107       0.709   1.180   5.711  1.00 98.79           C  
ATOM    808  CB  LEU B 107      -1.160   1.630   4.109  1.00 98.79           C  
ATOM    809  O   LEU B 107       0.562   0.364   6.624  1.00 98.79           O  
ATOM    810  CG  LEU B 107      -2.504   2.292   3.804  1.00 98.79           C  
ATOM    811  CD1 LEU B 107      -2.990   1.892   2.415  1.00 98.79           C  
ATOM    812  CD2 LEU B 107      -3.536   1.921   4.864  1.00 98.79           C  
ATOM    813  N   VAL B 108       1.862   1.311   5.020  1.00 98.85           N  
ATOM    814  CA  VAL B 108       3.019   0.472   5.313  1.00 98.85           C  
ATOM    815  C   VAL B 108       3.508   0.743   6.734  1.00 98.85           C  
ATOM    816  CB  VAL B 108       4.163   0.709   4.301  1.00 98.85           C  
ATOM    817  O   VAL B 108       3.817  -0.189   7.479  1.00 98.85           O  
ATOM    818  CG1 VAL B 108       5.414  -0.067   4.709  1.00 98.85           C  
ATOM    819  CG2 VAL B 108       3.720   0.314   2.894  1.00 98.85           C  
ATOM    820  N   THR B 109       3.513   1.995   7.074  1.00 98.76           N  
ATOM    821  CA  THR B 109       3.956   2.397   8.404  1.00 98.76           C  
ATOM    822  C   THR B 109       3.044   1.813   9.479  1.00 98.76           C  
ATOM    823  CB  THR B 109       3.996   3.931   8.540  1.00 98.76           C  
ATOM    824  O   THR B 109       3.520   1.243  10.463  1.00 98.76           O  
ATOM    825  CG2 THR B 109       4.449   4.348   9.935  1.00 98.76           C  
ATOM    826  OG1 THR B 109       4.908   4.467   7.573  1.00 98.76           O  
ATOM    827  N   LEU B 110       1.740   1.919   9.258  1.00 98.51           N  
ATOM    828  CA  LEU B 110       0.779   1.410  10.231  1.00 98.51           C  
ATOM    829  C   LEU B 110       0.853  -0.111  10.323  1.00 98.51           C  
ATOM    830  CB  LEU B 110      -0.641   1.841   9.858  1.00 98.51           C  
ATOM    831  O   LEU B 110       0.751  -0.676  11.415  1.00 98.51           O  
ATOM    832  CG  LEU B 110      -0.928   3.343   9.905  1.00 98.51           C  
ATOM    833  CD1 LEU B 110      -2.356   3.625   9.450  1.00 98.51           C  
ATOM    834  CD2 LEU B 110      -0.691   3.890  11.309  1.00 98.51           C  
ATOM    835  N   ALA B 111       1.080  -0.766   9.176  1.00 98.62           N  
ATOM    836  CA  ALA B 111       1.220  -2.220   9.171  1.00 98.62           C  
ATOM    837  C   ALA B 111       2.435  -2.657   9.985  1.00 98.62           C  
ATOM    838  CB  ALA B 111       1.329  -2.739   7.739  1.00 98.62           C  
ATOM    839  O   ALA B 111       2.393  -3.678  10.676  1.00 98.62           O  
ATOM    840  N   ALA B 112       3.480  -1.879   9.955  1.00 98.48           N  
ATOM    841  CA  ALA B 112       4.733  -2.214  10.627  1.00 98.48           C  
ATOM    842  C   ALA B 112       4.634  -1.965  12.129  1.00 98.48           C  
ATOM    843  CB  ALA B 112       5.886  -1.409  10.032  1.00 98.48           C  
ATOM    844  O   ALA B 112       5.192  -2.722  12.928  1.00 98.48           O  
ATOM    845  N   HIS B 113       3.867  -0.983  12.513  1.00 98.27           N  
ATOM    846  CA  HIS B 113       3.901  -0.551  13.905  1.00 98.27           C  
ATOM    847  C   HIS B 113       2.693  -1.075  14.675  1.00 98.27           C  
ATOM    848  CB  HIS B 113       3.956   0.976  13.991  1.00 98.27           C  
ATOM    849  O   HIS B 113       2.722  -1.153  15.905  1.00 98.27           O  
ATOM    850  CG  HIS B 113       5.295   1.548  13.650  1.00 98.27           C  
ATOM    851  CD2 HIS B 113       5.750   2.128  12.515  1.00 98.27           C  
ATOM    852  ND1 HIS B 113       6.349   1.557  14.538  1.00 98.27           N  
ATOM    853  CE1 HIS B 113       7.397   2.121  13.962  1.00 98.27           C  
ATOM    854  NE2 HIS B 113       7.061   2.476  12.734  1.00 98.27           N  
ATOM    855  N   LEU B 114       1.605  -1.353  13.911  1.00 97.51           N  
ATOM    856  CA  LEU B 114       0.398  -1.866  14.551  1.00 97.51           C  
ATOM    857  C   LEU B 114      -0.069  -3.152  13.878  1.00 97.51           C  
ATOM    858  CB  LEU B 114      -0.718  -0.819  14.507  1.00 97.51           C  
ATOM    859  O   LEU B 114      -1.231  -3.264  13.481  1.00 97.51           O  
ATOM    860  CG  LEU B 114      -0.404   0.535  15.146  1.00 97.51           C  
ATOM    861  CD1 LEU B 114      -1.474   1.556  14.777  1.00 97.51           C  
ATOM    862  CD2 LEU B 114      -0.287   0.398  16.660  1.00 97.51           C  
ATOM    863  N   PRO B 115       0.758  -4.177  13.913  1.00 96.86           N  
ATOM    864  CA  PRO B 115       0.448  -5.385  13.145  1.00 96.86           C  
ATOM    865  C   PRO B 115      -0.808  -6.096  13.644  1.00 96.86           C  
ATOM    866  CB  PRO B 115       1.688  -6.259  13.347  1.00 96.86           C  
ATOM    867  O   PRO B 115      -1.555  -6.670  12.848  1.00 96.86           O  
ATOM    868  CG  PRO B 115       2.316  -5.747  14.603  1.00 96.86           C  
ATOM    869  CD  PRO B 115       2.087  -4.264  14.680  1.00 96.86           C  
ATOM    870  N   ALA B 116      -1.069  -6.010  14.912  1.00 96.14           N  
ATOM    871  CA  ALA B 116      -2.225  -6.697  15.481  1.00 96.14           C  
ATOM    872  C   ALA B 116      -3.527  -6.020  15.062  1.00 96.14           C  
ATOM    873  CB  ALA B 116      -2.121  -6.746  17.003  1.00 96.14           C  
ATOM    874  O   ALA B 116      -4.555  -6.682  14.899  1.00 96.14           O  
ATOM    875  N   GLU B 117      -3.456  -4.716  14.929  1.00 96.74           N  
ATOM    876  CA  GLU B 117      -4.645  -3.942  14.588  1.00 96.74           C  
ATOM    877  C   GLU B 117      -4.852  -3.886  13.077  1.00 96.74           C  
ATOM    878  CB  GLU B 117      -4.546  -2.524  15.158  1.00 96.74           C  
ATOM    879  O   GLU B 117      -5.956  -3.605  12.606  1.00 96.74           O  
ATOM    880  CG  GLU B 117      -4.624  -2.465  16.676  1.00 96.74           C  
ATOM    881  CD  GLU B 117      -3.335  -2.893  17.360  1.00 96.74           C  
ATOM    882  OE1 GLU B 117      -3.359  -3.173  18.580  1.00 96.74           O  
ATOM    883  OE2 GLU B 117      -2.292  -2.948  16.670  1.00 96.74           O  
ATOM    884  N   PHE B 118      -3.790  -4.163  12.333  1.00 98.10           N  
ATOM    885  CA  PHE B 118      -3.822  -4.005  10.884  1.00 98.10           C  
ATOM    886  C   PHE B 118      -4.355  -5.265  10.213  1.00 98.10           C  
ATOM    887  CB  PHE B 118      -2.425  -3.675  10.347  1.00 98.10           C  
ATOM    888  O   PHE B 118      -3.687  -5.849   9.358  1.00 98.10           O  
ATOM    889  CG  PHE B 118      -2.436  -2.987   9.009  1.00 98.10           C  
ATOM    890  CD1 PHE B 118      -2.121  -3.686   7.850  1.00 98.10           C  
ATOM    891  CD2 PHE B 118      -2.762  -1.641   8.910  1.00 98.10           C  
ATOM    892  CE1 PHE B 118      -2.130  -3.051   6.610  1.00 98.10           C  
ATOM    893  CE2 PHE B 118      -2.773  -1.000   7.675  1.00 98.10           C  
ATOM    894  CZ  PHE B 118      -2.456  -1.706   6.526  1.00 98.10           C  
ATOM    895  N   THR B 119      -5.599  -5.623  10.533  1.00 98.26           N  
ATOM    896  CA  THR B 119      -6.262  -6.768   9.919  1.00 98.26           C  
ATOM    897  C   THR B 119      -6.670  -6.450   8.484  1.00 98.26           C  
ATOM    898  CB  THR B 119      -7.503  -7.193  10.726  1.00 98.26           C  
ATOM    899  O   THR B 119      -6.731  -5.282   8.094  1.00 98.26           O  
ATOM    900  CG2 THR B 119      -7.144  -7.471  12.182  1.00 98.26           C  
ATOM    901  OG1 THR B 119      -8.479  -6.145  10.678  1.00 98.26           O  
ATOM    902  N   PRO B 120      -6.976  -7.454   7.727  1.00 98.22           N  
ATOM    903  CA  PRO B 120      -7.401  -7.197   6.349  1.00 98.22           C  
ATOM    904  C   PRO B 120      -8.594  -6.248   6.267  1.00 98.22           C  
ATOM    905  CB  PRO B 120      -7.773  -8.588   5.830  1.00 98.22           C  
ATOM    906  O   PRO B 120      -8.643  -5.387   5.384  1.00 98.22           O  
ATOM    907  CG  PRO B 120      -6.885  -9.527   6.581  1.00 98.22           C  
ATOM    908  CD  PRO B 120      -6.761  -9.038   7.995  1.00 98.22           C  
ATOM    909  N   ALA B 121      -9.518  -6.376   7.189  1.00 98.02           N  
ATOM    910  CA  ALA B 121     -10.678  -5.489   7.203  1.00 98.02           C  
ATOM    911  C   ALA B 121     -10.267  -4.053   7.516  1.00 98.02           C  
ATOM    912  CB  ALA B 121     -11.708  -5.978   8.219  1.00 98.02           C  
ATOM    913  O   ALA B 121     -10.765  -3.110   6.898  1.00 98.02           O  
ATOM    914  N   VAL B 122      -9.383  -3.899   8.486  1.00 98.56           N  
ATOM    915  CA  VAL B 122      -8.916  -2.567   8.858  1.00 98.56           C  
ATOM    916  C   VAL B 122      -8.083  -1.976   7.723  1.00 98.56           C  
ATOM    917  CB  VAL B 122      -8.091  -2.599  10.164  1.00 98.56           C  
ATOM    918  O   VAL B 122      -8.174  -0.781   7.435  1.00 98.56           O  
ATOM    919  CG1 VAL B 122      -7.418  -1.250  10.411  1.00 98.56           C  
ATOM    920  CG2 VAL B 122      -8.979  -2.982  11.346  1.00 98.56           C  
ATOM    921  N   HIS B 123      -7.256  -2.814   7.088  1.00 98.69           N  
ATOM    922  CA  HIS B 123      -6.508  -2.376   5.916  1.00 98.69           C  
ATOM    923  C   HIS B 123      -7.437  -1.798   4.853  1.00 98.69           C  
ATOM    924  CB  HIS B 123      -5.699  -3.535   5.332  1.00 98.69           C  
ATOM    925  O   HIS B 123      -7.202  -0.698   4.349  1.00 98.69           O  
ATOM    926  CG  HIS B 123      -4.797  -3.132   4.209  1.00 98.69           C  
ATOM    927  CD2 HIS B 123      -4.529  -1.917   3.677  1.00 98.69           C  
ATOM    928  ND1 HIS B 123      -4.047  -4.041   3.494  1.00 98.69           N  
ATOM    929  CE1 HIS B 123      -3.353  -3.399   2.569  1.00 98.69           C  
ATOM    930  NE2 HIS B 123      -3.628  -2.109   2.658  1.00 98.69           N  
ATOM    931  N   ALA B 124      -8.517  -2.493   4.565  1.00 98.26           N  
ATOM    932  CA  ALA B 124      -9.482  -2.058   3.560  1.00 98.26           C  
ATOM    933  C   ALA B 124     -10.124  -0.731   3.953  1.00 98.26           C  
ATOM    934  CB  ALA B 124     -10.555  -3.125   3.356  1.00 98.26           C  
ATOM    935  O   ALA B 124     -10.247   0.176   3.126  1.00 98.26           O  
ATOM    936  N   SER B 125     -10.476  -0.643   5.202  1.00 98.37           N  
ATOM    937  CA  SER B 125     -11.130   0.569   5.684  1.00 98.37           C  
ATOM    938  C   SER B 125     -10.180   1.762   5.646  1.00 98.37           C  
ATOM    939  CB  SER B 125     -11.651   0.367   7.108  1.00 98.37           C  
ATOM    940  O   SER B 125     -10.567   2.856   5.232  1.00 98.37           O  
ATOM    941  OG  SER B 125     -12.690  -0.596   7.131  1.00 98.37           O  
ATOM    942  N   LEU B 126      -8.967   1.582   6.081  1.00 98.55           N  
ATOM    943  CA  LEU B 126      -7.985   2.660   6.069  1.00 98.55           C  
ATOM    944  C   LEU B 126      -7.683   3.106   4.642  1.00 98.55           C  
ATOM    945  CB  LEU B 126      -6.693   2.215   6.761  1.00 98.55           C  
ATOM    946  O   LEU B 126      -7.536   4.301   4.379  1.00 98.55           O  
ATOM    947  CG  LEU B 126      -6.743   2.107   8.286  1.00 98.55           C  
ATOM    948  CD1 LEU B 126      -5.488   1.417   8.810  1.00 98.55           C  
ATOM    949  CD2 LEU B 126      -6.903   3.487   8.915  1.00 98.55           C  
ATOM    950  N   ASP B 127      -7.586   2.102   3.766  1.00 98.22           N  
ATOM    951  CA  ASP B 127      -7.344   2.429   2.364  1.00 98.22           C  
ATOM    952  C   ASP B 127      -8.468   3.296   1.801  1.00 98.22           C  
ATOM    953  CB  ASP B 127      -7.197   1.153   1.533  1.00 98.22           C  
ATOM    954  O   ASP B 127      -8.210   4.310   1.149  1.00 98.22           O  
ATOM    955  CG  ASP B 127      -6.776   1.425   0.099  1.00 98.22           C  
ATOM    956  OD1 ASP B 127      -7.651   1.488  -0.792  1.00 98.22           O  
ATOM    957  OD2 ASP B 127      -5.559   1.575  -0.143  1.00 98.22           O  
ATOM    958  N   LYS B 128      -9.708   2.950   2.070  1.00 97.79           N  
ATOM    959  CA  LYS B 128     -10.860   3.721   1.613  1.00 97.79           C  
ATOM    960  C   LYS B 128     -10.851   5.127   2.208  1.00 97.79           C  
ATOM    961  CB  LYS B 128     -12.163   3.007   1.976  1.00 97.79           C  
ATOM    962  O   LYS B 128     -11.110   6.105   1.504  1.00 97.79           O  
ATOM    963  CG  LYS B 128     -12.448   1.773   1.132  1.00 97.79           C  
ATOM    964  CD  LYS B 128     -13.763   1.115   1.530  1.00 97.79           C  
ATOM    965  CE  LYS B 128     -13.935  -0.242   0.861  1.00 97.79           C  
ATOM    966  NZ  LYS B 128     -15.139  -0.963   1.373  1.00 97.79           N  
ATOM    967  N   PHE B 129     -10.538   5.148   3.467  1.00 98.05           N  
ATOM    968  CA  PHE B 129     -10.495   6.425   4.169  1.00 98.05           C  
ATOM    969  C   PHE B 129      -9.446   7.345   3.555  1.00 98.05           C  
ATOM    970  CB  PHE B 129     -10.200   6.212   5.657  1.00 98.05           C  
ATOM    971  O   PHE B 129      -9.737   8.500   3.236  1.00 98.05           O  
ATOM    972  CG  PHE B 129      -9.829   7.473   6.389  1.00 98.05           C  
ATOM    973  CD1 PHE B 129      -8.523   7.693   6.808  1.00 98.05           C  
ATOM    974  CD2 PHE B 129     -10.789   8.441   6.659  1.00 98.05           C  
ATOM    975  CE1 PHE B 129      -8.177   8.859   7.486  1.00 98.05           C  
ATOM    976  CE2 PHE B 129     -10.451   9.609   7.336  1.00 98.05           C  
ATOM    977  CZ  PHE B 129      -9.145   9.816   7.749  1.00 98.05           C  
ATOM    978  N   LEU B 130      -8.281   6.872   3.342  1.00 97.82           N  
ATOM    979  CA  LEU B 130      -7.189   7.679   2.810  1.00 97.82           C  
ATOM    980  C   LEU B 130      -7.473   8.096   1.370  1.00 97.82           C  
ATOM    981  CB  LEU B 130      -5.868   6.908   2.879  1.00 97.82           C  
ATOM    982  O   LEU B 130      -7.105   9.197   0.954  1.00 97.82           O  
ATOM    983  CG  LEU B 130      -5.308   6.646   4.278  1.00 97.82           C  
ATOM    984  CD1 LEU B 130      -4.144   5.664   4.208  1.00 97.82           C  
ATOM    985  CD2 LEU B 130      -4.873   7.953   4.933  1.00 97.82           C  
ATOM    986  N   ALA B 131      -8.140   7.191   0.636  1.00 96.33           N  
ATOM    987  CA  ALA B 131      -8.545   7.547  -0.722  1.00 96.33           C  
ATOM    988  C   ALA B 131      -9.551   8.694  -0.712  1.00 96.33           C  
ATOM    989  CB  ALA B 131      -9.133   6.333  -1.436  1.00 96.33           C  
ATOM    990  O   ALA B 131      -9.487   9.591  -1.555  1.00 96.33           O  
ATOM    991  N   SER B 132     -10.418   8.653   0.242  1.00 96.18           N  
ATOM    992  CA  SER B 132     -11.410   9.715   0.375  1.00 96.18           C  
ATOM    993  C   SER B 132     -10.755  11.040   0.749  1.00 96.18           C  
ATOM    994  CB  SER B 132     -12.459   9.342   1.423  1.00 96.18           C  
ATOM    995  O   SER B 132     -11.121  12.091   0.218  1.00 96.18           O  
ATOM    996  OG  SER B 132     -13.247   8.251   0.980  1.00 96.18           O  
ATOM    997  N   VAL B 133      -9.793  10.961   1.687  1.00 96.22           N  
ATOM    998  CA  VAL B 133      -9.060  12.164   2.069  1.00 96.22           C  
ATOM    999  C   VAL B 133      -8.371  12.760   0.844  1.00 96.22           C  
ATOM   1000  CB  VAL B 133      -8.022  11.868   3.174  1.00 96.22           C  
ATOM   1001  O   VAL B 133      -8.442  13.969   0.610  1.00 96.22           O  
ATOM   1002  CG1 VAL B 133      -7.099  13.068   3.382  1.00 96.22           C  
ATOM   1003  CG2 VAL B 133      -8.723  11.497   4.479  1.00 96.22           C  
ATOM   1004  N   SER B 134      -7.767  11.919   0.067  1.00 93.96           N  
ATOM   1005  CA  SER B 134      -7.080  12.370  -1.139  1.00 93.96           C  
ATOM   1006  C   SER B 134      -8.046  13.049  -2.104  1.00 93.96           C  
ATOM   1007  CB  SER B 134      -6.392  11.195  -1.836  1.00 93.96           C  
ATOM   1008  O   SER B 134      -7.736  14.103  -2.662  1.00 93.96           O  
ATOM   1009  OG  SER B 134      -5.668  11.638  -2.970  1.00 93.96           O  
ATOM   1010  N   THR B 135      -9.214  12.448  -2.273  1.00 92.71           N  
ATOM   1011  CA  THR B 135     -10.225  12.998  -3.169  1.00 92.71           C  
ATOM   1012  C   THR B 135     -10.652  14.390  -2.714  1.00 92.71           C  
ATOM   1013  CB  THR B 135     -11.459  12.080  -3.250  1.00 92.71           C  
ATOM   1014  O   THR B 135     -10.764  15.309  -3.529  1.00 92.71           O  
ATOM   1015  CG2 THR B 135     -12.564  12.716  -4.087  1.00 92.71           C  
ATOM   1016  OG1 THR B 135     -11.082  10.832  -3.844  1.00 92.71           O  
ATOM   1017  N   VAL B 136     -10.829  14.529  -1.433  1.00 93.01           N  
ATOM   1018  CA  VAL B 136     -11.264  15.810  -0.886  1.00 93.01           C  
ATOM   1019  C   VAL B 136     -10.164  16.853  -1.076  1.00 93.01           C  
ATOM   1020  CB  VAL B 136     -11.635  15.693   0.609  1.00 93.01           C  
ATOM   1021  O   VAL B 136     -10.441  17.995  -1.448  1.00 93.01           O  
ATOM   1022  CG1 VAL B 136     -11.801  17.077   1.234  1.00 93.01           C  
ATOM   1023  CG2 VAL B 136     -12.911  14.870   0.778  1.00 93.01           C  
ATOM   1024  N   LEU B 137      -8.941  16.452  -0.864  1.00 92.17           N  
ATOM   1025  CA  LEU B 137      -7.826  17.391  -0.926  1.00 92.17           C  
ATOM   1026  C   LEU B 137      -7.586  17.855  -2.359  1.00 92.17           C  
ATOM   1027  CB  LEU B 137      -6.554  16.751  -0.364  1.00 92.17           C  
ATOM   1028  O   LEU B 137      -7.081  18.957  -2.583  1.00 92.17           O  
ATOM   1029  CG  LEU B 137      -6.501  16.569   1.153  1.00 92.17           C  
ATOM   1030  CD1 LEU B 137      -5.215  15.855   1.556  1.00 92.17           C  
ATOM   1031  CD2 LEU B 137      -6.614  17.916   1.859  1.00 92.17           C  
ATOM   1032  N   THR B 138      -8.091  17.103  -3.273  1.00 90.16           N  
ATOM   1033  CA  THR B 138      -7.820  17.458  -4.662  1.00 90.16           C  
ATOM   1034  C   THR B 138      -9.095  17.919  -5.361  1.00 90.16           C  
ATOM   1035  CB  THR B 138      -7.208  16.273  -5.432  1.00 90.16           C  
ATOM   1036  O   THR B 138      -9.126  18.045  -6.587  1.00 90.16           O  
ATOM   1037  CG2 THR B 138      -5.855  15.879  -4.850  1.00 90.16           C  
ATOM   1038  OG1 THR B 138      -8.095  15.151  -5.353  1.00 90.16           O  
ATOM   1039  N   SER B 139     -10.140  18.099  -4.682  1.00 87.07           N  
ATOM   1040  CA  SER B 139     -11.444  18.412  -5.258  1.00 87.07           C  
ATOM   1041  C   SER B 139     -11.452  19.802  -5.885  1.00 87.07           C  
ATOM   1042  CB  SER B 139     -12.538  18.318  -4.193  1.00 87.07           C  
ATOM   1043  O   SER B 139     -12.265  20.086  -6.767  1.00 87.07           O  
ATOM   1044  OG  SER B 139     -12.354  19.307  -3.195  1.00 87.07           O  
ATOM   1045  N   LYS B 140     -10.371  20.563  -5.517  1.00 82.43           N  
ATOM   1046  CA  LYS B 140     -10.363  21.936  -6.015  1.00 82.43           C  
ATOM   1047  C   LYS B 140      -9.438  22.077  -7.221  1.00 82.43           C  
ATOM   1048  CB  LYS B 140      -9.936  22.905  -4.912  1.00 82.43           C  
ATOM   1049  O   LYS B 140      -9.331  23.158  -7.804  1.00 82.43           O  
ATOM   1050  CG  LYS B 140     -10.860  22.912  -3.703  1.00 82.43           C  
ATOM   1051  CD  LYS B 140     -12.176  23.616  -4.010  1.00 82.43           C  
ATOM   1052  CE  LYS B 140     -13.029  23.778  -2.759  1.00 82.43           C  
ATOM   1053  NZ  LYS B 140     -14.364  24.370  -3.071  1.00 82.43           N  
ATOM   1054  N   TYR B 141      -8.688  21.053  -7.644  1.00 76.28           N  
ATOM   1055  CA  TYR B 141      -7.777  21.085  -8.783  1.00 76.28           C  
ATOM   1056  C   TYR B 141      -8.541  21.276 -10.088  1.00 76.28           C  
ATOM   1057  CB  TYR B 141      -6.949  19.797  -8.846  1.00 76.28           C  
ATOM   1058  O   TYR B 141      -7.991  21.783 -11.068  1.00 76.28           O  
ATOM   1059  CG  TYR B 141      -5.713  19.827  -7.980  1.00 76.28           C  
ATOM   1060  CD1 TYR B 141      -4.442  19.874  -8.548  1.00 76.28           C  
ATOM   1061  CD2 TYR B 141      -5.814  19.807  -6.593  1.00 76.28           C  
ATOM   1062  CE1 TYR B 141      -3.300  19.899  -7.754  1.00 76.28           C  
ATOM   1063  CE2 TYR B 141      -4.679  19.833  -5.790  1.00 76.28           C  
ATOM   1064  OH  TYR B 141      -2.301  19.904  -5.588  1.00 76.28           O  
ATOM   1065  CZ  TYR B 141      -3.428  19.879  -6.378  1.00 76.28           C  
ATOM   1066  N   ARG B 142      -9.888  21.117 -10.146  1.00 60.27           N  
ATOM   1067  CA  ARG B 142     -10.651  21.247 -11.383  1.00 60.27           C  
ATOM   1068  C   ARG B 142     -11.129  22.681 -11.584  1.00 60.27           C  
ATOM   1069  CB  ARG B 142     -11.846  20.291 -11.381  1.00 60.27           C  
ATOM   1070  O   ARG B 142     -11.346  23.410 -10.614  1.00 60.27           O  
ATOM   1071  CG  ARG B 142     -11.463  18.824 -11.489  1.00 60.27           C  
ATOM   1072  CD  ARG B 142     -12.689  17.924 -11.562  1.00 60.27           C  
ATOM   1073  NE  ARG B 142     -12.320  16.512 -11.576  1.00 60.27           N  
ATOM   1074  NH1 ARG B 142     -14.480  15.738 -11.850  1.00 60.27           N  
ATOM   1075  NH2 ARG B 142     -12.736  14.257 -11.711  1.00 60.27           N  
ATOM   1076  CZ  ARG B 142     -13.180  15.506 -11.712  1.00 60.27           C  
TER    1077      ARG B 142                                                      
ATOM   1078  N   MET C   1      14.047  -4.639 -16.495  1.00 74.69           N  
ATOM   1079  CA  MET C   1      15.112  -4.744 -15.502  1.00 74.69           C  
ATOM   1080  C   MET C   1      14.848  -3.818 -14.320  1.00 74.69           C  
ATOM   1081  CB  MET C   1      16.468  -4.417 -16.130  1.00 74.69           C  
ATOM   1082  O   MET C   1      14.308  -2.724 -14.491  1.00 74.69           O  
ATOM   1083  CG  MET C   1      17.645  -4.628 -15.192  1.00 74.69           C  
ATOM   1084  SD  MET C   1      19.258  -4.294 -16.001  1.00 74.69           S  
ATOM   1085  CE  MET C   1      20.392  -4.838 -14.693  1.00 74.69           C  
ATOM   1086  N   VAL C   2      15.177  -4.454 -13.127  1.00 82.71           N  
ATOM   1087  CA  VAL C   2      15.094  -3.659 -11.906  1.00 82.71           C  
ATOM   1088  C   VAL C   2      16.496  -3.254 -11.457  1.00 82.71           C  
ATOM   1089  CB  VAL C   2      14.373  -4.427 -10.776  1.00 82.71           C  
ATOM   1090  O   VAL C   2      17.382  -4.103 -11.324  1.00 82.71           O  
ATOM   1091  CG1 VAL C   2      14.309  -3.583  -9.505  1.00 82.71           C  
ATOM   1092  CG2 VAL C   2      12.970  -4.837 -11.221  1.00 82.71           C  
ATOM   1093  N   HIS C   3      16.729  -1.961 -11.310  1.00 88.77           N  
ATOM   1094  CA  HIS C   3      18.044  -1.490 -10.891  1.00 88.77           C  
ATOM   1095  C   HIS C   3      18.104  -1.296  -9.379  1.00 88.77           C  
ATOM   1096  CB  HIS C   3      18.396  -0.181 -11.601  1.00 88.77           C  
ATOM   1097  O   HIS C   3      17.601  -0.299  -8.856  1.00 88.77           O  
ATOM   1098  CG  HIS C   3      18.540  -0.324 -13.083  1.00 88.77           C  
ATOM   1099  CD2 HIS C   3      17.752   0.102 -14.098  1.00 88.77           C  
ATOM   1100  ND1 HIS C   3      19.604  -0.977 -13.668  1.00 88.77           N  
ATOM   1101  CE1 HIS C   3      19.463  -0.946 -14.982  1.00 88.77           C  
ATOM   1102  NE2 HIS C   3      18.347  -0.297 -15.269  1.00 88.77           N  
ATOM   1103  N   LEU C   4      18.775  -2.297  -8.770  1.00 93.32           N  
ATOM   1104  CA  LEU C   4      19.023  -2.199  -7.336  1.00 93.32           C  
ATOM   1105  C   LEU C   4      20.503  -1.967  -7.055  1.00 93.32           C  
ATOM   1106  CB  LEU C   4      18.548  -3.467  -6.622  1.00 93.32           C  
ATOM   1107  O   LEU C   4      21.364  -2.521  -7.742  1.00 93.32           O  
ATOM   1108  CG  LEU C   4      17.046  -3.754  -6.677  1.00 93.32           C  
ATOM   1109  CD1 LEU C   4      16.741  -5.103  -6.036  1.00 93.32           C  
ATOM   1110  CD2 LEU C   4      16.263  -2.640  -5.989  1.00 93.32           C  
ATOM   1111  N   THR C   5      20.736  -1.105  -6.116  1.00 94.90           N  
ATOM   1112  CA  THR C   5      22.113  -1.035  -5.640  1.00 94.90           C  
ATOM   1113  C   THR C   5      22.505  -2.325  -4.925  1.00 94.90           C  
ATOM   1114  CB  THR C   5      22.317   0.162  -4.693  1.00 94.90           C  
ATOM   1115  O   THR C   5      21.639  -3.096  -4.507  1.00 94.90           O  
ATOM   1116  CG2 THR C   5      21.819   1.457  -5.328  1.00 94.90           C  
ATOM   1117  OG1 THR C   5      21.594  -0.069  -3.478  1.00 94.90           O  
ATOM   1118  N   PRO C   6      23.782  -2.543  -4.793  1.00 94.79           N  
ATOM   1119  CA  PRO C   6      24.200  -3.748  -4.072  1.00 94.79           C  
ATOM   1120  C   PRO C   6      23.602  -3.833  -2.669  1.00 94.79           C  
ATOM   1121  CB  PRO C   6      25.723  -3.611  -4.009  1.00 94.79           C  
ATOM   1122  O   PRO C   6      23.211  -4.915  -2.225  1.00 94.79           O  
ATOM   1123  CG  PRO C   6      26.084  -2.801  -5.213  1.00 94.79           C  
ATOM   1124  CD  PRO C   6      24.995  -1.795  -5.455  1.00 94.79           C  
ATOM   1125  N   GLU C   7      23.517  -2.721  -2.017  1.00 96.10           N  
ATOM   1126  CA  GLU C   7      22.944  -2.679  -0.675  1.00 96.10           C  
ATOM   1127  C   GLU C   7      21.457  -3.021  -0.699  1.00 96.10           C  
ATOM   1128  CB  GLU C   7      23.157  -1.302  -0.042  1.00 96.10           C  
ATOM   1129  O   GLU C   7      20.967  -3.747   0.169  1.00 96.10           O  
ATOM   1130  CG  GLU C   7      24.615  -0.976   0.246  1.00 96.10           C  
ATOM   1131  CD  GLU C   7      25.367  -0.461  -0.971  1.00 96.10           C  
ATOM   1132  OE1 GLU C   7      26.618  -0.449  -0.952  1.00 96.10           O  
ATOM   1133  OE2 GLU C   7      24.698  -0.066  -1.952  1.00 96.10           O  
ATOM   1134  N   GLU C   8      20.800  -2.532  -1.700  1.00 96.39           N  
ATOM   1135  CA  GLU C   8      19.374  -2.811  -1.838  1.00 96.39           C  
ATOM   1136  C   GLU C   8      19.127  -4.284  -2.152  1.00 96.39           C  
ATOM   1137  CB  GLU C   8      18.757  -1.930  -2.928  1.00 96.39           C  
ATOM   1138  O   GLU C   8      18.234  -4.906  -1.574  1.00 96.39           O  
ATOM   1139  CG  GLU C   8      18.605  -0.470  -2.526  1.00 96.39           C  
ATOM   1140  CD  GLU C   8      18.252   0.439  -3.691  1.00 96.39           C  
ATOM   1141  OE1 GLU C   8      17.637   1.506  -3.464  1.00 96.39           O  
ATOM   1142  OE2 GLU C   8      18.591   0.081  -4.841  1.00 96.39           O  
ATOM   1143  N   LYS C   9      19.968  -4.767  -3.035  1.00 95.33           N  
ATOM   1144  CA  LYS C   9      19.841  -6.173  -3.406  1.00 95.33           C  
ATOM   1145  C   LYS C   9      20.056  -7.082  -2.199  1.00 95.33           C  
ATOM   1146  CB  LYS C   9      20.834  -6.529  -4.513  1.00 95.33           C  
ATOM   1147  O   LYS C   9      19.319  -8.050  -2.005  1.00 95.33           O  
ATOM   1148  CG  LYS C   9      20.649  -7.926  -5.087  1.00 95.33           C  
ATOM   1149  CD  LYS C   9      21.576  -8.172  -6.270  1.00 95.33           C  
ATOM   1150  CE  LYS C   9      21.403  -9.576  -6.834  1.00 95.33           C  
ATOM   1151  NZ  LYS C   9      22.281  -9.809  -8.019  1.00 95.33           N  
ATOM   1152  N   SER C  10      21.012  -6.752  -1.407  1.00 96.16           N  
ATOM   1153  CA  SER C  10      21.301  -7.528  -0.205  1.00 96.16           C  
ATOM   1154  C   SER C  10      20.142  -7.468   0.784  1.00 96.16           C  
ATOM   1155  CB  SER C  10      22.580  -7.024   0.464  1.00 96.16           C  
ATOM   1156  O   SER C  10      19.766  -8.486   1.370  1.00 96.16           O  
ATOM   1157  OG  SER C  10      22.926  -7.842   1.569  1.00 96.16           O  
ATOM   1158  N   ALA C  11      19.560  -6.306   0.913  1.00 96.72           N  
ATOM   1159  CA  ALA C  11      18.449  -6.121   1.843  1.00 96.72           C  
ATOM   1160  C   ALA C  11      17.226  -6.919   1.403  1.00 96.72           C  
ATOM   1161  CB  ALA C  11      18.098  -4.640   1.965  1.00 96.72           C  
ATOM   1162  O   ALA C  11      16.574  -7.571   2.223  1.00 96.72           O  
ATOM   1163  N   VAL C  12      16.955  -6.915   0.117  1.00 97.40           N  
ATOM   1164  CA  VAL C  12      15.795  -7.611  -0.429  1.00 97.40           C  
ATOM   1165  C   VAL C  12      15.967  -9.119  -0.255  1.00 97.40           C  
ATOM   1166  CB  VAL C  12      15.577  -7.268  -1.919  1.00 97.40           C  
ATOM   1167  O   VAL C  12      15.062  -9.802   0.229  1.00 97.40           O  
ATOM   1168  CG1 VAL C  12      14.586  -8.240  -2.558  1.00 97.40           C  
ATOM   1169  CG2 VAL C  12      15.089  -5.828  -2.069  1.00 97.40           C  
ATOM   1170  N   THR C  13      17.148  -9.568  -0.585  1.00 95.85           N  
ATOM   1171  CA  THR C  13      17.413 -11.001  -0.517  1.00 95.85           C  
ATOM   1172  C   THR C  13      17.430 -11.481   0.931  1.00 95.85           C  
ATOM   1173  CB  THR C  13      18.751 -11.354  -1.193  1.00 95.85           C  
ATOM   1174  O   THR C  13      16.900 -12.549   1.243  1.00 95.85           O  
ATOM   1175  CG2 THR C  13      19.011 -12.856  -1.147  1.00 95.85           C  
ATOM   1176  OG1 THR C  13      18.716 -10.928  -2.561  1.00 95.85           O  
ATOM   1177  N   ALA C  14      18.038 -10.703   1.828  1.00 97.04           N  
ATOM   1178  CA  ALA C  14      18.121 -11.069   3.239  1.00 97.04           C  
ATOM   1179  C   ALA C  14      16.731 -11.195   3.856  1.00 97.04           C  
ATOM   1180  CB  ALA C  14      18.949 -10.042   4.008  1.00 97.04           C  
ATOM   1181  O   ALA C  14      16.422 -12.195   4.508  1.00 97.04           O  
ATOM   1182  N   LEU C  15      15.904 -10.220   3.552  1.00 97.91           N  
ATOM   1183  CA  LEU C  15      14.567 -10.247   4.134  1.00 97.91           C  
ATOM   1184  C   LEU C  15      13.727 -11.359   3.515  1.00 97.91           C  
ATOM   1185  CB  LEU C  15      13.870  -8.897   3.941  1.00 97.91           C  
ATOM   1186  O   LEU C  15      13.005 -12.065   4.222  1.00 97.91           O  
ATOM   1187  CG  LEU C  15      12.549  -8.703   4.687  1.00 97.91           C  
ATOM   1188  CD1 LEU C  15      12.811  -8.362   6.150  1.00 97.91           C  
ATOM   1189  CD2 LEU C  15      11.713  -7.616   4.020  1.00 97.91           C  
ATOM   1190  N   TRP C  16      13.825 -11.478   2.199  1.00 97.28           N  
ATOM   1191  CA  TRP C  16      13.015 -12.484   1.520  1.00 97.28           C  
ATOM   1192  C   TRP C  16      13.345 -13.883   2.029  1.00 97.28           C  
ATOM   1193  CB  TRP C  16      13.230 -12.414   0.005  1.00 97.28           C  
ATOM   1194  O   TRP C  16      12.488 -14.770   2.022  1.00 97.28           O  
ATOM   1195  CG  TRP C  16      12.185 -13.134  -0.792  1.00 97.28           C  
ATOM   1196  CD1 TRP C  16      12.344 -14.287  -1.510  1.00 97.28           C  
ATOM   1197  CD2 TRP C  16      10.818 -12.745  -0.956  1.00 97.28           C  
ATOM   1198  CE2 TRP C  16      10.205 -13.710  -1.787  1.00 97.28           C  
ATOM   1199  CE3 TRP C  16      10.050 -11.674  -0.481  1.00 97.28           C  
ATOM   1200  NE1 TRP C  16      11.157 -14.639  -2.110  1.00 97.28           N  
ATOM   1201  CH2 TRP C  16       8.131 -12.576  -1.673  1.00 97.28           C  
ATOM   1202  CZ2 TRP C  16       8.859 -13.634  -2.152  1.00 97.28           C  
ATOM   1203  CZ3 TRP C  16       8.710 -11.600  -0.845  1.00 97.28           C  
ATOM   1204  N   GLY C  17      14.589 -14.102   2.444  1.00 96.30           N  
ATOM   1205  CA  GLY C  17      15.004 -15.387   2.984  1.00 96.30           C  
ATOM   1206  C   GLY C  17      14.256 -15.773   4.246  1.00 96.30           C  
ATOM   1207  O   GLY C  17      14.188 -16.953   4.597  1.00 96.30           O  
ATOM   1208  N   LYS C  18      13.663 -14.811   4.877  1.00 97.55           N  
ATOM   1209  CA  LYS C  18      12.934 -15.054   6.119  1.00 97.55           C  
ATOM   1210  C   LYS C  18      11.436 -15.187   5.860  1.00 97.55           C  
ATOM   1211  CB  LYS C  18      13.195 -13.930   7.123  1.00 97.55           C  
ATOM   1212  O   LYS C  18      10.670 -15.510   6.769  1.00 97.55           O  
ATOM   1213  CG  LYS C  18      14.658 -13.770   7.506  1.00 97.55           C  
ATOM   1214  CD  LYS C  18      14.859 -12.610   8.473  1.00 97.55           C  
ATOM   1215  CE  LYS C  18      16.332 -12.399   8.796  1.00 97.55           C  
ATOM   1216  NZ  LYS C  18      16.537 -11.244   9.721  1.00 97.55           N  
ATOM   1217  N   VAL C  19      11.024 -14.961   4.621  1.00 97.66           N  
ATOM   1218  CA  VAL C  19       9.607 -14.880   4.282  1.00 97.66           C  
ATOM   1219  C   VAL C  19       9.031 -16.286   4.132  1.00 97.66           C  
ATOM   1220  CB  VAL C  19       9.380 -14.070   2.986  1.00 97.66           C  
ATOM   1221  O   VAL C  19       9.609 -17.131   3.445  1.00 97.66           O  
ATOM   1222  CG1 VAL C  19       7.932 -14.199   2.515  1.00 97.66           C  
ATOM   1223  CG2 VAL C  19       9.745 -12.603   3.203  1.00 97.66           C  
ATOM   1224  N   ASN C  20       7.985 -16.525   4.898  1.00 97.34           N  
ATOM   1225  CA  ASN C  20       7.178 -17.711   4.633  1.00 97.34           C  
ATOM   1226  C   ASN C  20       6.272 -17.513   3.421  1.00 97.34           C  
ATOM   1227  CB  ASN C  20       6.346 -18.080   5.863  1.00 97.34           C  
ATOM   1228  O   ASN C  20       5.185 -16.945   3.540  1.00 97.34           O  
ATOM   1229  CG  ASN C  20       5.651 -19.419   5.717  1.00 97.34           C  
ATOM   1230  ND2 ASN C  20       5.502 -20.134   6.826  1.00 97.34           N  
ATOM   1231  OD1 ASN C  20       5.251 -19.808   4.616  1.00 97.34           O  
ATOM   1232  N   VAL C  21       6.657 -18.121   2.346  1.00 96.71           N  
ATOM   1233  CA  VAL C  21       6.061 -17.838   1.044  1.00 96.71           C  
ATOM   1234  C   VAL C  21       4.598 -18.275   1.039  1.00 96.71           C  
ATOM   1235  CB  VAL C  21       6.831 -18.539  -0.097  1.00 96.71           C  
ATOM   1236  O   VAL C  21       3.743 -17.598   0.465  1.00 96.71           O  
ATOM   1237  CG1 VAL C  21       6.067 -18.422  -1.415  1.00 96.71           C  
ATOM   1238  CG2 VAL C  21       8.234 -17.949  -0.235  1.00 96.71           C  
ATOM   1239  N   ASP C  22       4.306 -19.304   1.731  1.00 96.55           N  
ATOM   1240  CA  ASP C  22       2.939 -19.813   1.756  1.00 96.55           C  
ATOM   1241  C   ASP C  22       2.020 -18.884   2.546  1.00 96.55           C  
ATOM   1242  CB  ASP C  22       2.901 -21.222   2.352  1.00 96.55           C  
ATOM   1243  O   ASP C  22       0.987 -18.444   2.037  1.00 96.55           O  
ATOM   1244  CG  ASP C  22       3.697 -22.230   1.543  1.00 96.55           C  
ATOM   1245  OD1 ASP C  22       4.423 -21.826   0.609  1.00 96.55           O  
ATOM   1246  OD2 ASP C  22       3.596 -23.440   1.840  1.00 96.55           O  
ATOM   1247  N   GLU C  23       2.463 -18.560   3.686  1.00 97.21           N  
ATOM   1248  CA  GLU C  23       1.663 -17.714   4.567  1.00 97.21           C  
ATOM   1249  C   GLU C  23       1.530 -16.302   4.005  1.00 97.21           C  
ATOM   1250  CB  GLU C  23       2.275 -17.667   5.969  1.00 97.21           C  
ATOM   1251  O   GLU C  23       0.424 -15.766   3.914  1.00 97.21           O  
ATOM   1252  CG  GLU C  23       1.449 -16.879   6.975  1.00 97.21           C  
ATOM   1253  CD  GLU C  23       2.102 -16.784   8.344  1.00 97.21           C  
ATOM   1254  OE1 GLU C  23       1.614 -16.007   9.197  1.00 97.21           O  
ATOM   1255  OE2 GLU C  23       3.110 -17.490   8.567  1.00 97.21           O  
ATOM   1256  N   VAL C  24       2.627 -15.760   3.560  1.00 98.17           N  
ATOM   1257  CA  VAL C  24       2.642 -14.385   3.071  1.00 98.17           C  
ATOM   1258  C   VAL C  24       1.909 -14.303   1.735  1.00 98.17           C  
ATOM   1259  CB  VAL C  24       4.085 -13.852   2.921  1.00 98.17           C  
ATOM   1260  O   VAL C  24       1.198 -13.331   1.468  1.00 98.17           O  
ATOM   1261  CG1 VAL C  24       4.097 -12.541   2.138  1.00 98.17           C  
ATOM   1262  CG2 VAL C  24       4.729 -13.664   4.293  1.00 98.17           C  
ATOM   1263  N   GLY C  25       2.087 -15.318   0.915  1.00 98.03           N  
ATOM   1264  CA  GLY C  25       1.391 -15.346  -0.361  1.00 98.03           C  
ATOM   1265  C   GLY C  25      -0.119 -15.365  -0.217  1.00 98.03           C  
ATOM   1266  O   GLY C  25      -0.822 -14.610  -0.891  1.00 98.03           O  
ATOM   1267  N   GLY C  26      -0.564 -16.240   0.662  1.00 98.27           N  
ATOM   1268  CA  GLY C  26      -1.994 -16.300   0.920  1.00 98.27           C  
ATOM   1269  C   GLY C  26      -2.557 -15.001   1.465  1.00 98.27           C  
ATOM   1270  O   GLY C  26      -3.623 -14.553   1.037  1.00 98.27           O  
ATOM   1271  N   GLU C  27      -1.821 -14.407   2.361  1.00 98.50           N  
ATOM   1272  CA  GLU C  27      -2.269 -13.152   2.956  1.00 98.50           C  
ATOM   1273  C   GLU C  27      -2.275 -12.024   1.928  1.00 98.50           C  
ATOM   1274  CB  GLU C  27      -1.383 -12.774   4.146  1.00 98.50           C  
ATOM   1275  O   GLU C  27      -3.215 -11.228   1.877  1.00 98.50           O  
ATOM   1276  CG  GLU C  27      -1.808 -11.492   4.847  1.00 98.50           C  
ATOM   1277  CD  GLU C  27      -0.969 -11.173   6.074  1.00 98.50           C  
ATOM   1278  OE1 GLU C  27      -1.054 -10.035   6.589  1.00 98.50           O  
ATOM   1279  OE2 GLU C  27      -0.220 -12.068   6.524  1.00 98.50           O  
ATOM   1280  N   ALA C  28      -1.234 -11.965   1.114  1.00 98.62           N  
ATOM   1281  CA  ALA C  28      -1.133 -10.900   0.120  1.00 98.62           C  
ATOM   1282  C   ALA C  28      -2.300 -10.954  -0.862  1.00 98.62           C  
ATOM   1283  CB  ALA C  28       0.194 -10.995  -0.629  1.00 98.62           C  
ATOM   1284  O   ALA C  28      -2.973  -9.947  -1.092  1.00 98.62           O  
ATOM   1285  N   LEU C  29      -2.535 -12.156  -1.424  1.00 98.40           N  
ATOM   1286  CA  LEU C  29      -3.647 -12.288  -2.359  1.00 98.40           C  
ATOM   1287  C   LEU C  29      -4.979 -12.039  -1.659  1.00 98.40           C  
ATOM   1288  CB  LEU C  29      -3.646 -13.677  -3.001  1.00 98.40           C  
ATOM   1289  O   LEU C  29      -5.859 -11.372  -2.209  1.00 98.40           O  
ATOM   1290  CG  LEU C  29      -4.720 -13.937  -4.058  1.00 98.40           C  
ATOM   1291  CD1 LEU C  29      -4.599 -12.929  -5.196  1.00 98.40           C  
ATOM   1292  CD2 LEU C  29      -4.617 -15.363  -4.587  1.00 98.40           C  
ATOM   1293  N   GLY C  30      -5.097 -12.576  -0.468  1.00 98.61           N  
ATOM   1294  CA  GLY C  30      -6.299 -12.336   0.314  1.00 98.61           C  
ATOM   1295  C   GLY C  30      -6.579 -10.863   0.542  1.00 98.61           C  
ATOM   1296  O   GLY C  30      -7.700 -10.398   0.327  1.00 98.61           O  
ATOM   1297  N   ARG C  31      -5.602 -10.102   0.949  1.00 98.73           N  
ATOM   1298  CA  ARG C  31      -5.768  -8.674   1.197  1.00 98.73           C  
ATOM   1299  C   ARG C  31      -6.107  -7.930  -0.090  1.00 98.73           C  
ATOM   1300  CB  ARG C  31      -4.501  -8.086   1.824  1.00 98.73           C  
ATOM   1301  O   ARG C  31      -6.895  -6.982  -0.076  1.00 98.73           O  
ATOM   1302  CG  ARG C  31      -4.347  -8.395   3.305  1.00 98.73           C  
ATOM   1303  CD  ARG C  31      -3.099  -7.746   3.889  1.00 98.73           C  
ATOM   1304  NE  ARG C  31      -2.919  -8.094   5.295  1.00 98.73           N  
ATOM   1305  NH1 ARG C  31      -4.113  -6.291   6.108  1.00 98.73           N  
ATOM   1306  NH2 ARG C  31      -3.181  -7.802   7.558  1.00 98.73           N  
ATOM   1307  CZ  ARG C  31      -3.405  -7.395   6.317  1.00 98.73           C  
ATOM   1308  N   LEU C  32      -5.511  -8.366  -1.167  1.00 98.46           N  
ATOM   1309  CA  LEU C  32      -5.862  -7.757  -2.446  1.00 98.46           C  
ATOM   1310  C   LEU C  32      -7.363  -7.852  -2.699  1.00 98.46           C  
ATOM   1311  CB  LEU C  32      -5.097  -8.431  -3.588  1.00 98.46           C  
ATOM   1312  O   LEU C  32      -8.000  -6.859  -3.059  1.00 98.46           O  
ATOM   1313  CG  LEU C  32      -5.436  -7.958  -5.003  1.00 98.46           C  
ATOM   1314  CD1 LEU C  32      -4.854  -6.570  -5.251  1.00 98.46           C  
ATOM   1315  CD2 LEU C  32      -4.920  -8.953  -6.037  1.00 98.46           C  
ATOM   1316  N   LEU C  33      -7.918  -9.022  -2.426  1.00 98.32           N  
ATOM   1317  CA  LEU C  33      -9.324  -9.282  -2.715  1.00 98.32           C  
ATOM   1318  C   LEU C  33     -10.227  -8.544  -1.733  1.00 98.32           C  
ATOM   1319  CB  LEU C  33      -9.613 -10.784  -2.663  1.00 98.32           C  
ATOM   1320  O   LEU C  33     -11.350  -8.169  -2.076  1.00 98.32           O  
ATOM   1321  CG  LEU C  33      -8.878 -11.652  -3.685  1.00 98.32           C  
ATOM   1322  CD1 LEU C  33      -9.195 -13.126  -3.455  1.00 98.32           C  
ATOM   1323  CD2 LEU C  33      -9.249 -11.236  -5.105  1.00 98.32           C  
ATOM   1324  N   VAL C  34      -9.716  -8.314  -0.545  1.00 98.44           N  
ATOM   1325  CA  VAL C  34     -10.491  -7.612   0.472  1.00 98.44           C  
ATOM   1326  C   VAL C  34     -10.408  -6.106   0.238  1.00 98.44           C  
ATOM   1327  CB  VAL C  34     -10.003  -7.958   1.897  1.00 98.44           C  
ATOM   1328  O   VAL C  34     -11.425  -5.409   0.271  1.00 98.44           O  
ATOM   1329  CG1 VAL C  34     -10.675  -7.057   2.931  1.00 98.44           C  
ATOM   1330  CG2 VAL C  34     -10.272  -9.429   2.210  1.00 98.44           C  
ATOM   1331  N   VAL C  35      -9.276  -5.575  -0.109  1.00 98.21           N  
ATOM   1332  CA  VAL C  35      -9.039  -4.139  -0.213  1.00 98.21           C  
ATOM   1333  C   VAL C  35      -9.556  -3.625  -1.555  1.00 98.21           C  
ATOM   1334  CB  VAL C  35      -7.541  -3.797  -0.052  1.00 98.21           C  
ATOM   1335  O   VAL C  35     -10.090  -2.517  -1.639  1.00 98.21           O  
ATOM   1336  CG1 VAL C  35      -7.301  -2.304  -0.273  1.00 98.21           C  
ATOM   1337  CG2 VAL C  35      -7.042  -4.223   1.328  1.00 98.21           C  
ATOM   1338  N   TYR C  36      -9.369  -4.474  -2.563  1.00 97.36           N  
ATOM   1339  CA  TYR C  36      -9.834  -4.127  -3.902  1.00 97.36           C  
ATOM   1340  C   TYR C  36     -10.818  -5.167  -4.424  1.00 97.36           C  
ATOM   1341  CB  TYR C  36      -8.650  -3.998  -4.866  1.00 97.36           C  
ATOM   1342  O   TYR C  36     -10.511  -5.904  -5.364  1.00 97.36           O  
ATOM   1343  CG  TYR C  36      -7.552  -3.095  -4.360  1.00 97.36           C  
ATOM   1344  CD1 TYR C  36      -7.734  -1.716  -4.292  1.00 97.36           C  
ATOM   1345  CD2 TYR C  36      -6.330  -3.618  -3.952  1.00 97.36           C  
ATOM   1346  CE1 TYR C  36      -6.724  -0.879  -3.829  1.00 97.36           C  
ATOM   1347  CE2 TYR C  36      -5.312  -2.791  -3.487  1.00 97.36           C  
ATOM   1348  OH  TYR C  36      -4.515  -0.602  -2.970  1.00 97.36           O  
ATOM   1349  CZ  TYR C  36      -5.518  -1.425  -3.429  1.00 97.36           C  
ATOM   1350  N   PRO C  37     -12.049  -5.058  -3.900  1.00 96.16           N  
ATOM   1351  CA  PRO C  37     -13.039  -6.108  -4.154  1.00 96.16           C  
ATOM   1352  C   PRO C  37     -13.350  -6.278  -5.639  1.00 96.16           C  
ATOM   1353  CB  PRO C  37     -14.273  -5.621  -3.390  1.00 96.16           C  
ATOM   1354  O   PRO C  37     -13.779  -7.354  -6.064  1.00 96.16           O  
ATOM   1355  CG  PRO C  37     -13.737  -4.691  -2.351  1.00 96.16           C  
ATOM   1356  CD  PRO C  37     -12.464  -4.083  -2.866  1.00 96.16           C  
ATOM   1357  N   TRP C  38     -13.088  -5.263  -6.466  1.00 95.12           N  
ATOM   1358  CA  TRP C  38     -13.367  -5.374  -7.894  1.00 95.12           C  
ATOM   1359  C   TRP C  38     -12.425  -6.375  -8.556  1.00 95.12           C  
ATOM   1360  CB  TRP C  38     -13.241  -4.009  -8.575  1.00 95.12           C  
ATOM   1361  O   TRP C  38     -12.691  -6.848  -9.664  1.00 95.12           O  
ATOM   1362  CG  TRP C  38     -11.890  -3.376  -8.427  1.00 95.12           C  
ATOM   1363  CD1 TRP C  38     -10.799  -3.565  -9.228  1.00 95.12           C  
ATOM   1364  CD2 TRP C  38     -11.485  -2.455  -7.409  1.00 95.12           C  
ATOM   1365  CE2 TRP C  38     -10.134  -2.126  -7.657  1.00 95.12           C  
ATOM   1366  CE3 TRP C  38     -12.135  -1.874  -6.312  1.00 95.12           C  
ATOM   1367  NE1 TRP C  38      -9.740  -2.816  -8.771  1.00 95.12           N  
ATOM   1368  CH2 TRP C  38     -10.080  -0.687  -5.778  1.00 95.12           C  
ATOM   1369  CZ2 TRP C  38      -9.421  -1.240  -6.845  1.00 95.12           C  
ATOM   1370  CZ3 TRP C  38     -11.423  -0.994  -5.505  1.00 95.12           C  
ATOM   1371  N   THR C  39     -11.390  -6.763  -7.935  1.00 96.41           N  
ATOM   1372  CA  THR C  39     -10.471  -7.755  -8.481  1.00 96.41           C  
ATOM   1373  C   THR C  39     -11.038  -9.163  -8.322  1.00 96.41           C  
ATOM   1374  CB  THR C  39      -9.092  -7.674  -7.800  1.00 96.41           C  
ATOM   1375  O   THR C  39     -10.570 -10.103  -8.968  1.00 96.41           O  
ATOM   1376  CG2 THR C  39      -8.479  -6.287  -7.963  1.00 96.41           C  
ATOM   1377  OG1 THR C  39      -9.238  -7.959  -6.403  1.00 96.41           O  
ATOM   1378  N   GLN C  40     -12.077  -9.314  -7.468  1.00 96.00           N  
ATOM   1379  CA  GLN C  40     -12.675 -10.618  -7.200  1.00 96.00           C  
ATOM   1380  C   GLN C  40     -13.298 -11.208  -8.463  1.00 96.00           C  
ATOM   1381  CB  GLN C  40     -13.729 -10.509  -6.097  1.00 96.00           C  
ATOM   1382  O   GLN C  40     -13.434 -12.427  -8.583  1.00 96.00           O  
ATOM   1383  CG  GLN C  40     -13.154 -10.168  -4.729  1.00 96.00           C  
ATOM   1384  CD  GLN C  40     -14.227  -9.968  -3.675  1.00 96.00           C  
ATOM   1385  NE2 GLN C  40     -13.832  -9.445  -2.519  1.00 96.00           N  
ATOM   1386  OE1 GLN C  40     -15.401 -10.279  -3.898  1.00 96.00           O  
ATOM   1387  N   ARG C  41     -13.615 -10.385  -9.389  1.00 94.14           N  
ATOM   1388  CA  ARG C  41     -14.257 -10.829 -10.622  1.00 94.14           C  
ATOM   1389  C   ARG C  41     -13.369 -11.810 -11.380  1.00 94.14           C  
ATOM   1390  CB  ARG C  41     -14.596  -9.633 -11.513  1.00 94.14           C  
ATOM   1391  O   ARG C  41     -13.863 -12.637 -12.149  1.00 94.14           O  
ATOM   1392  CG  ARG C  41     -13.378  -8.879 -12.023  1.00 94.14           C  
ATOM   1393  CD  ARG C  41     -13.770  -7.702 -12.905  1.00 94.14           C  
ATOM   1394  NE  ARG C  41     -12.600  -6.961 -13.367  1.00 94.14           N  
ATOM   1395  NH1 ARG C  41     -13.809  -5.361 -14.514  1.00 94.14           N  
ATOM   1396  NH2 ARG C  41     -11.519  -5.271 -14.485  1.00 94.14           N  
ATOM   1397  CZ  ARG C  41     -12.645  -5.866 -14.121  1.00 94.14           C  
ATOM   1398  N   PHE C  42     -12.069 -11.773 -11.118  1.00 92.16           N  
ATOM   1399  CA  PHE C  42     -11.135 -12.653 -11.810  1.00 92.16           C  
ATOM   1400  C   PHE C  42     -11.008 -13.987 -11.084  1.00 92.16           C  
ATOM   1401  CB  PHE C  42      -9.760 -11.989 -11.932  1.00 92.16           C  
ATOM   1402  O   PHE C  42     -10.298 -14.884 -11.543  1.00 92.16           O  
ATOM   1403  CG  PHE C  42      -9.761 -10.742 -12.774  1.00 92.16           C  
ATOM   1404  CD1 PHE C  42      -9.801 -10.822 -14.161  1.00 92.16           C  
ATOM   1405  CD2 PHE C  42      -9.721  -9.488 -12.179  1.00 92.16           C  
ATOM   1406  CE1 PHE C  42      -9.802  -9.669 -14.943  1.00 92.16           C  
ATOM   1407  CE2 PHE C  42      -9.721  -8.331 -12.954  1.00 92.16           C  
ATOM   1408  CZ  PHE C  42      -9.761  -8.424 -14.335  1.00 92.16           C  
ATOM   1409  N   PHE C  43     -11.700 -14.078  -9.937  1.00 94.88           N  
ATOM   1410  CA  PHE C  43     -11.578 -15.276  -9.115  1.00 94.88           C  
ATOM   1411  C   PHE C  43     -12.952 -15.839  -8.771  1.00 94.88           C  
ATOM   1412  CB  PHE C  43     -10.800 -14.971  -7.831  1.00 94.88           C  
ATOM   1413  O   PHE C  43     -13.168 -16.329  -7.660  1.00 94.88           O  
ATOM   1414  CG  PHE C  43      -9.391 -14.499  -8.073  1.00 94.88           C  
ATOM   1415  CD1 PHE C  43      -8.346 -15.409  -8.175  1.00 94.88           C  
ATOM   1416  CD2 PHE C  43      -9.112 -13.144  -8.197  1.00 94.88           C  
ATOM   1417  CE1 PHE C  43      -7.042 -14.975  -8.399  1.00 94.88           C  
ATOM   1418  CE2 PHE C  43      -7.811 -12.703  -8.421  1.00 94.88           C  
ATOM   1419  CZ  PHE C  43      -6.777 -13.620  -8.520  1.00 94.88           C  
ATOM   1420  N   GLU C  44     -13.830 -15.722  -9.651  1.00 91.98           N  
ATOM   1421  CA  GLU C  44     -15.211 -16.148  -9.444  1.00 91.98           C  
ATOM   1422  C   GLU C  44     -15.285 -17.633  -9.104  1.00 91.98           C  
ATOM   1423  CB  GLU C  44     -16.058 -15.849 -10.684  1.00 91.98           C  
ATOM   1424  O   GLU C  44     -16.140 -18.055  -8.321  1.00 91.98           O  
ATOM   1425  CG  GLU C  44     -16.367 -14.372 -10.877  1.00 91.98           C  
ATOM   1426  CD  GLU C  44     -17.220 -14.092 -12.104  1.00 91.98           C  
ATOM   1427  OE1 GLU C  44     -17.608 -12.922 -12.319  1.00 91.98           O  
ATOM   1428  OE2 GLU C  44     -17.504 -15.052 -12.855  1.00 91.98           O  
ATOM   1429  N   SER C  45     -14.317 -18.379  -9.615  1.00 94.24           N  
ATOM   1430  CA  SER C  45     -14.315 -19.827  -9.432  1.00 94.24           C  
ATOM   1431  C   SER C  45     -13.877 -20.205  -8.020  1.00 94.24           C  
ATOM   1432  CB  SER C  45     -13.396 -20.496 -10.455  1.00 94.24           C  
ATOM   1433  O   SER C  45     -13.974 -21.368  -7.625  1.00 94.24           O  
ATOM   1434  OG  SER C  45     -12.059 -20.055 -10.295  1.00 94.24           O  
ATOM   1435  N   PHE C  46     -13.499 -19.211  -7.189  1.00 96.38           N  
ATOM   1436  CA  PHE C  46     -12.975 -19.498  -5.859  1.00 96.38           C  
ATOM   1437  C   PHE C  46     -14.108 -19.641  -4.850  1.00 96.38           C  
ATOM   1438  CB  PHE C  46     -12.009 -18.396  -5.411  1.00 96.38           C  
ATOM   1439  O   PHE C  46     -13.880 -20.035  -3.704  1.00 96.38           O  
ATOM   1440  CG  PHE C  46     -10.623 -18.536  -5.981  1.00 96.38           C  
ATOM   1441  CD1 PHE C  46     -10.412 -19.219  -7.172  1.00 96.38           C  
ATOM   1442  CD2 PHE C  46      -9.531 -17.984  -5.324  1.00 96.38           C  
ATOM   1443  CE1 PHE C  46      -9.130 -19.350  -7.701  1.00 96.38           C  
ATOM   1444  CE2 PHE C  46      -8.247 -18.110  -5.847  1.00 96.38           C  
ATOM   1445  CZ  PHE C  46      -8.049 -18.795  -7.035  1.00 96.38           C  
ATOM   1446  N   GLY C  47     -15.310 -19.319  -5.272  1.00 96.08           N  
ATOM   1447  CA  GLY C  47     -16.466 -19.474  -4.403  1.00 96.08           C  
ATOM   1448  C   GLY C  47     -16.764 -18.236  -3.579  1.00 96.08           C  
ATOM   1449  O   GLY C  47     -16.831 -17.128  -4.116  1.00 96.08           O  
ATOM   1450  N   ASP C  48     -16.892 -18.463  -2.211  1.00 96.61           N  
ATOM   1451  CA  ASP C  48     -17.327 -17.387  -1.325  1.00 96.61           C  
ATOM   1452  C   ASP C  48     -16.175 -16.436  -1.010  1.00 96.61           C  
ATOM   1453  CB  ASP C  48     -17.906 -17.960  -0.030  1.00 96.61           C  
ATOM   1454  O   ASP C  48     -15.231 -16.806  -0.309  1.00 96.61           O  
ATOM   1455  CG  ASP C  48     -18.442 -16.889   0.904  1.00 96.61           C  
ATOM   1456  OD1 ASP C  48     -18.692 -15.752   0.449  1.00 96.61           O  
ATOM   1457  OD2 ASP C  48     -18.614 -17.184   2.107  1.00 96.61           O  
ATOM   1458  N   LEU C  49     -16.367 -15.189  -1.460  1.00 97.14           N  
ATOM   1459  CA  LEU C  49     -15.388 -14.136  -1.212  1.00 97.14           C  
ATOM   1460  C   LEU C  49     -16.062 -12.888  -0.652  1.00 97.14           C  
ATOM   1461  CB  LEU C  49     -14.636 -13.790  -2.500  1.00 97.14           C  
ATOM   1462  O   LEU C  49     -15.605 -11.769  -0.894  1.00 97.14           O  
ATOM   1463  CG  LEU C  49     -13.861 -14.931  -3.160  1.00 97.14           C  
ATOM   1464  CD1 LEU C  49     -13.236 -14.460  -4.469  1.00 97.14           C  
ATOM   1465  CD2 LEU C  49     -12.793 -15.470  -2.215  1.00 97.14           C  
ATOM   1466  N   SER C  50     -17.135 -13.033   0.056  1.00 94.65           N  
ATOM   1467  CA  SER C  50     -18.059 -11.952   0.381  1.00 94.65           C  
ATOM   1468  C   SER C  50     -17.588 -11.170   1.603  1.00 94.65           C  
ATOM   1469  CB  SER C  50     -19.464 -12.502   0.629  1.00 94.65           C  
ATOM   1470  O   SER C  50     -17.971 -10.014   1.793  1.00 94.65           O  
ATOM   1471  OG  SER C  50     -19.450 -13.468   1.666  1.00 94.65           O  
ATOM   1472  N   THR C  51     -16.799 -11.814   2.501  1.00 96.42           N  
ATOM   1473  CA  THR C  51     -16.291 -11.149   3.695  1.00 96.42           C  
ATOM   1474  C   THR C  51     -14.784 -11.354   3.829  1.00 96.42           C  
ATOM   1475  CB  THR C  51     -16.996 -11.662   4.964  1.00 96.42           C  
ATOM   1476  O   THR C  51     -14.234 -12.319   3.294  1.00 96.42           O  
ATOM   1477  CG2 THR C  51     -18.510 -11.531   4.843  1.00 96.42           C  
ATOM   1478  OG1 THR C  51     -16.662 -13.041   5.165  1.00 96.42           O  
ATOM   1479  N   PRO C  52     -14.151 -10.479   4.583  1.00 97.30           N  
ATOM   1480  CA  PRO C  52     -12.715 -10.673   4.801  1.00 97.30           C  
ATOM   1481  C   PRO C  52     -12.388 -12.045   5.386  1.00 97.30           C  
ATOM   1482  CB  PRO C  52     -12.355  -9.559   5.787  1.00 97.30           C  
ATOM   1483  O   PRO C  52     -11.413 -12.679   4.975  1.00 97.30           O  
ATOM   1484  CG  PRO C  52     -13.312  -8.453   5.480  1.00 97.30           C  
ATOM   1485  CD  PRO C  52     -14.646  -9.055   5.144  1.00 97.30           C  
ATOM   1486  N   ASP C  53     -13.176 -12.505   6.285  1.00 96.85           N  
ATOM   1487  CA  ASP C  53     -12.947 -13.810   6.898  1.00 96.85           C  
ATOM   1488  C   ASP C  53     -13.105 -14.932   5.875  1.00 96.85           C  
ATOM   1489  CB  ASP C  53     -13.906 -14.027   8.070  1.00 96.85           C  
ATOM   1490  O   ASP C  53     -12.333 -15.894   5.877  1.00 96.85           O  
ATOM   1491  CG  ASP C  53     -13.530 -13.222   9.301  1.00 96.85           C  
ATOM   1492  OD1 ASP C  53     -12.373 -12.759   9.398  1.00 96.85           O  
ATOM   1493  OD2 ASP C  53     -14.398 -13.052  10.185  1.00 96.85           O  
ATOM   1494  N   ALA C  54     -14.123 -14.799   5.029  1.00 97.84           N  
ATOM   1495  CA  ALA C  54     -14.328 -15.799   3.985  1.00 97.84           C  
ATOM   1496  C   ALA C  54     -13.146 -15.835   3.020  1.00 97.84           C  
ATOM   1497  CB  ALA C  54     -15.622 -15.518   3.226  1.00 97.84           C  
ATOM   1498  O   ALA C  54     -12.716 -16.910   2.595  1.00 97.84           O  
ATOM   1499  N   VAL C  55     -12.631 -14.690   2.742  1.00 98.39           N  
ATOM   1500  CA  VAL C  55     -11.524 -14.583   1.798  1.00 98.39           C  
ATOM   1501  C   VAL C  55     -10.258 -15.171   2.417  1.00 98.39           C  
ATOM   1502  CB  VAL C  55     -11.279 -13.117   1.374  1.00 98.39           C  
ATOM   1503  O   VAL C  55      -9.593 -16.011   1.806  1.00 98.39           O  
ATOM   1504  CG1 VAL C  55     -10.001 -13.001   0.546  1.00 98.39           C  
ATOM   1505  CG2 VAL C  55     -12.477 -12.581   0.592  1.00 98.39           C  
ATOM   1506  N   MET C  56      -9.985 -14.784   3.671  1.00 97.92           N  
ATOM   1507  CA  MET C  56      -8.732 -15.165   4.318  1.00 97.92           C  
ATOM   1508  C   MET C  56      -8.739 -16.644   4.690  1.00 97.92           C  
ATOM   1509  CB  MET C  56      -8.490 -14.313   5.566  1.00 97.92           C  
ATOM   1510  O   MET C  56      -7.680 -17.263   4.808  1.00 97.92           O  
ATOM   1511  CG  MET C  56      -8.239 -12.844   5.266  1.00 97.92           C  
ATOM   1512  SD  MET C  56      -6.912 -12.598   4.022  1.00 97.92           S  
ATOM   1513  CE  MET C  56      -5.474 -13.168   4.971  1.00 97.92           C  
ATOM   1514  N   GLY C  57      -9.907 -17.175   4.781  1.00 97.03           N  
ATOM   1515  CA  GLY C  57     -10.025 -18.583   5.122  1.00 97.03           C  
ATOM   1516  C   GLY C  57     -10.260 -19.471   3.914  1.00 97.03           C  
ATOM   1517  O   GLY C  57     -10.378 -20.691   4.048  1.00 97.03           O  
ATOM   1518  N   ASN C  58     -10.289 -18.917   2.737  1.00 98.08           N  
ATOM   1519  CA  ASN C  58     -10.554 -19.663   1.512  1.00 98.08           C  
ATOM   1520  C   ASN C  58      -9.321 -20.431   1.045  1.00 98.08           C  
ATOM   1521  CB  ASN C  58     -11.045 -18.725   0.407  1.00 98.08           C  
ATOM   1522  O   ASN C  58      -8.291 -19.831   0.734  1.00 98.08           O  
ATOM   1523  CG  ASN C  58     -11.535 -19.472  -0.818  1.00 98.08           C  
ATOM   1524  ND2 ASN C  58     -12.704 -19.089  -1.318  1.00 98.08           N  
ATOM   1525  OD1 ASN C  58     -10.868 -20.385  -1.311  1.00 98.08           O  
ATOM   1526  N   PRO C  59      -9.417 -21.751   0.954  1.00 97.52           N  
ATOM   1527  CA  PRO C  59      -8.259 -22.570   0.589  1.00 97.52           C  
ATOM   1528  C   PRO C  59      -7.744 -22.270  -0.817  1.00 97.52           C  
ATOM   1529  CB  PRO C  59      -8.795 -24.001   0.681  1.00 97.52           C  
ATOM   1530  O   PRO C  59      -6.542 -22.374  -1.073  1.00 97.52           O  
ATOM   1531  CG  PRO C  59      -9.978 -23.908   1.589  1.00 97.52           C  
ATOM   1532  CD  PRO C  59     -10.557 -22.526   1.479  1.00 97.52           C  
ATOM   1533  N   LYS C  60      -8.626 -21.909  -1.694  1.00 97.97           N  
ATOM   1534  CA  LYS C  60      -8.209 -21.609  -3.060  1.00 97.97           C  
ATOM   1535  C   LYS C  60      -7.431 -20.297  -3.122  1.00 97.97           C  
ATOM   1536  CB  LYS C  60      -9.421 -21.544  -3.990  1.00 97.97           C  
ATOM   1537  O   LYS C  60      -6.517 -20.149  -3.936  1.00 97.97           O  
ATOM   1538  CG  LYS C  60     -10.099 -22.887  -4.219  1.00 97.97           C  
ATOM   1539  CD  LYS C  60     -11.231 -22.776  -5.232  1.00 97.97           C  
ATOM   1540  CE  LYS C  60     -11.907 -24.121  -5.465  1.00 97.97           C  
ATOM   1541  NZ  LYS C  60     -13.032 -24.013  -6.442  1.00 97.97           N  
ATOM   1542  N   VAL C  61      -7.837 -19.371  -2.243  1.00 98.09           N  
ATOM   1543  CA  VAL C  61      -7.089 -18.121  -2.151  1.00 98.09           C  
ATOM   1544  C   VAL C  61      -5.683 -18.398  -1.622  1.00 98.09           C  
ATOM   1545  CB  VAL C  61      -7.807 -17.096  -1.245  1.00 98.09           C  
ATOM   1546  O   VAL C  61      -4.697 -17.911  -2.180  1.00 98.09           O  
ATOM   1547  CG1 VAL C  61      -6.912 -15.885  -0.986  1.00 98.09           C  
ATOM   1548  CG2 VAL C  61      -9.130 -16.663  -1.874  1.00 98.09           C  
ATOM   1549  N   LYS C  62      -5.568 -19.198  -0.641  1.00 97.67           N  
ATOM   1550  CA  LYS C  62      -4.281 -19.540  -0.043  1.00 97.67           C  
ATOM   1551  C   LYS C  62      -3.392 -20.281  -1.037  1.00 97.67           C  
ATOM   1552  CB  LYS C  62      -4.481 -20.387   1.214  1.00 97.67           C  
ATOM   1553  O   LYS C  62      -2.202 -19.982  -1.158  1.00 97.67           O  
ATOM   1554  CG  LYS C  62      -5.102 -19.630   2.379  1.00 97.67           C  
ATOM   1555  CD  LYS C  62      -5.241 -20.516   3.611  1.00 97.67           C  
ATOM   1556  CE  LYS C  62      -5.886 -19.766   4.769  1.00 97.67           C  
ATOM   1557  NZ  LYS C  62      -6.074 -20.646   5.961  1.00 97.67           N  
ATOM   1558  N   ALA C  63      -4.009 -21.183  -1.775  1.00 97.67           N  
ATOM   1559  CA  ALA C  63      -3.257 -21.976  -2.744  1.00 97.67           C  
ATOM   1560  C   ALA C  63      -2.738 -21.102  -3.883  1.00 97.67           C  
ATOM   1561  CB  ALA C  63      -4.123 -23.105  -3.297  1.00 97.67           C  
ATOM   1562  O   ALA C  63      -1.576 -21.214  -4.281  1.00 97.67           O  
ATOM   1563  N   HIS C  64      -3.599 -20.292  -4.343  1.00 97.04           N  
ATOM   1564  CA  HIS C  64      -3.176 -19.419  -5.432  1.00 97.04           C  
ATOM   1565  C   HIS C  64      -2.137 -18.409  -4.956  1.00 97.04           C  
ATOM   1566  CB  HIS C  64      -4.379 -18.690  -6.033  1.00 97.04           C  
ATOM   1567  O   HIS C  64      -1.199 -18.084  -5.689  1.00 97.04           O  
ATOM   1568  CG  HIS C  64      -4.091 -18.037  -7.347  1.00 97.04           C  
ATOM   1569  CD2 HIS C  64      -3.968 -16.731  -7.683  1.00 97.04           C  
ATOM   1570  ND1 HIS C  64      -3.896 -18.754  -8.507  1.00 97.04           N  
ATOM   1571  CE1 HIS C  64      -3.664 -17.915  -9.503  1.00 97.04           C  
ATOM   1572  NE2 HIS C  64      -3.702 -16.681  -9.029  1.00 97.04           N  
ATOM   1573  N   GLY C  65      -2.374 -17.878  -3.729  1.00 97.45           N  
ATOM   1574  CA  GLY C  65      -1.387 -16.979  -3.151  1.00 97.45           C  
ATOM   1575  C   GLY C  65       0.001 -17.586  -3.078  1.00 97.45           C  
ATOM   1576  O   GLY C  65       0.998 -16.897  -3.302  1.00 97.45           O  
ATOM   1577  N   LYS C  66       0.039 -18.801  -2.769  1.00 97.01           N  
ATOM   1578  CA  LYS C  66       1.310 -19.519  -2.744  1.00 97.01           C  
ATOM   1579  C   LYS C  66       1.952 -19.547  -4.129  1.00 97.01           C  
ATOM   1580  CB  LYS C  66       1.112 -20.945  -2.229  1.00 97.01           C  
ATOM   1581  O   LYS C  66       3.164 -19.361  -4.261  1.00 97.01           O  
ATOM   1582  CG  LYS C  66       2.392 -21.766  -2.171  1.00 97.01           C  
ATOM   1583  CD  LYS C  66       2.133 -23.168  -1.635  1.00 97.01           C  
ATOM   1584  CE  LYS C  66       3.399 -24.015  -1.649  1.00 97.01           C  
ATOM   1585  NZ  LYS C  66       3.158 -25.379  -1.090  1.00 97.01           N  
ATOM   1586  N   LYS C  67       1.137 -19.757  -5.143  1.00 95.91           N  
ATOM   1587  CA  LYS C  67       1.642 -19.764  -6.513  1.00 95.91           C  
ATOM   1588  C   LYS C  67       2.182 -18.392  -6.907  1.00 95.91           C  
ATOM   1589  CB  LYS C  67       0.544 -20.194  -7.488  1.00 95.91           C  
ATOM   1590  O   LYS C  67       3.250 -18.291  -7.514  1.00 95.91           O  
ATOM   1591  CG  LYS C  67       0.189 -21.671  -7.408  1.00 95.91           C  
ATOM   1592  CD  LYS C  67      -0.854 -22.053  -8.450  1.00 95.91           C  
ATOM   1593  CE  LYS C  67      -1.245 -23.520  -8.340  1.00 95.91           C  
ATOM   1594  NZ  LYS C  67      -2.318 -23.883  -9.314  1.00 95.91           N  
ATOM   1595  N   VAL C  68       1.439 -17.425  -6.529  1.00 95.52           N  
ATOM   1596  CA  VAL C  68       1.815 -16.058  -6.874  1.00 95.52           C  
ATOM   1597  C   VAL C  68       3.171 -15.724  -6.257  1.00 95.52           C  
ATOM   1598  CB  VAL C  68       0.751 -15.041  -6.405  1.00 95.52           C  
ATOM   1599  O   VAL C  68       4.075 -15.247  -6.948  1.00 95.52           O  
ATOM   1600  CG1 VAL C  68       1.278 -13.612  -6.529  1.00 95.52           C  
ATOM   1601  CG2 VAL C  68      -0.537 -15.209  -7.208  1.00 95.52           C  
ATOM   1602  N   LEU C  69       3.307 -16.042  -4.943  1.00 97.30           N  
ATOM   1603  CA  LEU C  69       4.545 -15.664  -4.271  1.00 97.30           C  
ATOM   1604  C   LEU C  69       5.693 -16.575  -4.694  1.00 97.30           C  
ATOM   1605  CB  LEU C  69       4.369 -15.718  -2.752  1.00 97.30           C  
ATOM   1606  O   LEU C  69       6.863 -16.210  -4.559  1.00 97.30           O  
ATOM   1607  CG  LEU C  69       4.313 -14.373  -2.027  1.00 97.30           C  
ATOM   1608  CD1 LEU C  69       3.160 -13.530  -2.561  1.00 97.30           C  
ATOM   1609  CD2 LEU C  69       4.179 -14.580  -0.522  1.00 97.30           C  
ATOM   1610  N   GLY C  70       5.318 -17.778  -5.148  1.00 95.84           N  
ATOM   1611  CA  GLY C  70       6.335 -18.607  -5.776  1.00 95.84           C  
ATOM   1612  C   GLY C  70       6.921 -17.984  -7.029  1.00 95.84           C  
ATOM   1613  O   GLY C  70       8.137 -18.010  -7.231  1.00 95.84           O  
ATOM   1614  N   ALA C  71       6.040 -17.508  -7.861  1.00 94.58           N  
ATOM   1615  CA  ALA C  71       6.495 -16.822  -9.068  1.00 94.58           C  
ATOM   1616  C   ALA C  71       7.328 -15.592  -8.718  1.00 94.58           C  
ATOM   1617  CB  ALA C  71       5.304 -16.425  -9.936  1.00 94.58           C  
ATOM   1618  O   ALA C  71       8.318 -15.293  -9.389  1.00 94.58           O  
ATOM   1619  N   PHE C  72       6.882 -14.897  -7.679  1.00 96.07           N  
ATOM   1620  CA  PHE C  72       7.624 -13.727  -7.224  1.00 96.07           C  
ATOM   1621  C   PHE C  72       9.025 -14.117  -6.771  1.00 96.07           C  
ATOM   1622  CB  PHE C  72       6.879 -13.025  -6.084  1.00 96.07           C  
ATOM   1623  O   PHE C  72       9.998 -13.423  -7.075  1.00 96.07           O  
ATOM   1624  CG  PHE C  72       7.468 -11.694  -5.703  1.00 96.07           C  
ATOM   1625  CD1 PHE C  72       8.337 -11.586  -4.625  1.00 96.07           C  
ATOM   1626  CD2 PHE C  72       7.151 -10.550  -6.424  1.00 96.07           C  
ATOM   1627  CE1 PHE C  72       8.884 -10.354  -4.270  1.00 96.07           C  
ATOM   1628  CE2 PHE C  72       7.693  -9.316  -6.075  1.00 96.07           C  
ATOM   1629  CZ  PHE C  72       8.558  -9.220  -4.997  1.00 96.07           C  
ATOM   1630  N   SER C  73       9.145 -15.238  -6.063  1.00 95.71           N  
ATOM   1631  CA  SER C  73      10.445 -15.751  -5.641  1.00 95.71           C  
ATOM   1632  C   SER C  73      11.351 -16.012  -6.839  1.00 95.71           C  
ATOM   1633  CB  SER C  73      10.276 -17.035  -4.829  1.00 95.71           C  
ATOM   1634  O   SER C  73      12.538 -15.680  -6.811  1.00 95.71           O  
ATOM   1635  OG  SER C  73       9.655 -16.765  -3.583  1.00 95.71           O  
ATOM   1636  N   ASP C  74      10.773 -16.563  -7.840  1.00 93.60           N  
ATOM   1637  CA  ASP C  74      11.535 -16.816  -9.059  1.00 93.60           C  
ATOM   1638  C   ASP C  74      12.037 -15.511  -9.673  1.00 93.60           C  
ATOM   1639  CB  ASP C  74      10.686 -17.583 -10.075  1.00 93.60           C  
ATOM   1640  O   ASP C  74      13.178 -15.432 -10.131  1.00 93.60           O  
ATOM   1641  CG  ASP C  74      11.502 -18.147 -11.224  1.00 93.60           C  
ATOM   1642  OD1 ASP C  74      12.724 -18.355 -11.061  1.00 93.60           O  
ATOM   1643  OD2 ASP C  74      10.919 -18.384 -12.304  1.00 93.60           O  
ATOM   1644  N   GLY C  75      11.176 -14.518  -9.654  1.00 92.98           N  
ATOM   1645  CA  GLY C  75      11.574 -13.210 -10.151  1.00 92.98           C  
ATOM   1646  C   GLY C  75      12.740 -12.612  -9.387  1.00 92.98           C  
ATOM   1647  O   GLY C  75      13.635 -12.009  -9.984  1.00 92.98           O  
ATOM   1648  N   LEU C  76      12.692 -12.787  -8.044  1.00 93.80           N  
ATOM   1649  CA  LEU C  76      13.761 -12.241  -7.214  1.00 93.80           C  
ATOM   1650  C   LEU C  76      15.099 -12.889  -7.555  1.00 93.80           C  
ATOM   1651  CB  LEU C  76      13.445 -12.444  -5.730  1.00 93.80           C  
ATOM   1652  O   LEU C  76      16.149 -12.255  -7.431  1.00 93.80           O  
ATOM   1653  CG  LEU C  76      12.374 -11.529  -5.134  1.00 93.80           C  
ATOM   1654  CD1 LEU C  76      12.132 -11.881  -3.670  1.00 93.80           C  
ATOM   1655  CD2 LEU C  76      12.780 -10.066  -5.277  1.00 93.80           C  
ATOM   1656  N   ALA C  77      15.044 -14.097  -8.060  1.00 91.60           N  
ATOM   1657  CA  ALA C  77      16.260 -14.821  -8.421  1.00 91.60           C  
ATOM   1658  C   ALA C  77      16.764 -14.396  -9.797  1.00 91.60           C  
ATOM   1659  CB  ALA C  77      16.012 -16.327  -8.390  1.00 91.60           C  
ATOM   1660  O   ALA C  77      17.905 -14.686 -10.165  1.00 91.60           O  
ATOM   1661  N   HIS C  78      15.888 -13.668 -10.550  1.00 92.60           N  
ATOM   1662  CA  HIS C  78      16.239 -13.255 -11.904  1.00 92.60           C  
ATOM   1663  C   HIS C  78      15.940 -11.776 -12.124  1.00 92.60           C  
ATOM   1664  CB  HIS C  78      15.488 -14.102 -12.934  1.00 92.60           C  
ATOM   1665  O   HIS C  78      15.319 -11.406 -13.123  1.00 92.60           O  
ATOM   1666  CG  HIS C  78      15.836 -15.555 -12.885  1.00 92.60           C  
ATOM   1667  CD2 HIS C  78      16.775 -16.268 -13.551  1.00 92.60           C  
ATOM   1668  ND1 HIS C  78      15.176 -16.452 -12.073  1.00 92.60           N  
ATOM   1669  CE1 HIS C  78      15.696 -17.656 -12.241  1.00 92.60           C  
ATOM   1670  NE2 HIS C  78      16.668 -17.571 -13.133  1.00 92.60           N  
ATOM   1671  N   LEU C  79      16.413 -10.901 -11.199  1.00 90.73           N  
ATOM   1672  CA  LEU C  79      16.079  -9.481 -11.195  1.00 90.73           C  
ATOM   1673  C   LEU C  79      16.613  -8.792 -12.446  1.00 90.73           C  
ATOM   1674  CB  LEU C  79      16.644  -8.801  -9.944  1.00 90.73           C  
ATOM   1675  O   LEU C  79      16.100  -7.747 -12.851  1.00 90.73           O  
ATOM   1676  CG  LEU C  79      15.948  -9.128  -8.622  1.00 90.73           C  
ATOM   1677  CD1 LEU C  79      16.720  -8.525  -7.454  1.00 90.73           C  
ATOM   1678  CD2 LEU C  79      14.509  -8.623  -8.636  1.00 90.73           C  
ATOM   1679  N   ASP C  80      17.606  -9.490 -13.096  1.00 89.20           N  
ATOM   1680  CA  ASP C  80      18.236  -8.879 -14.262  1.00 89.20           C  
ATOM   1681  C   ASP C  80      17.501  -9.258 -15.545  1.00 89.20           C  
ATOM   1682  CB  ASP C  80      19.706  -9.292 -14.356  1.00 89.20           C  
ATOM   1683  O   ASP C  80      17.771  -8.699 -16.610  1.00 89.20           O  
ATOM   1684  CG  ASP C  80      20.537  -8.797 -13.185  1.00 89.20           C  
ATOM   1685  OD1 ASP C  80      20.315  -7.659 -12.717  1.00 89.20           O  
ATOM   1686  OD2 ASP C  80      21.424  -9.551 -12.728  1.00 89.20           O  
ATOM   1687  N   ASN C  81      16.558 -10.232 -15.426  1.00 90.90           N  
ATOM   1688  CA  ASN C  81      15.804 -10.690 -16.588  1.00 90.90           C  
ATOM   1689  C   ASN C  81      14.359 -11.019 -16.225  1.00 90.90           C  
ATOM   1690  CB  ASN C  81      16.482 -11.907 -17.222  1.00 90.90           C  
ATOM   1691  O   ASN C  81      13.872 -12.110 -16.525  1.00 90.90           O  
ATOM   1692  CG  ASN C  81      15.854 -12.302 -18.544  1.00 90.90           C  
ATOM   1693  ND2 ASN C  81      16.008 -13.566 -18.919  1.00 90.90           N  
ATOM   1694  OD1 ASN C  81      15.237 -11.477 -19.224  1.00 90.90           O  
ATOM   1695  N   LEU C  82      13.652  -9.931 -15.750  1.00 90.47           N  
ATOM   1696  CA  LEU C  82      12.286 -10.144 -15.285  1.00 90.47           C  
ATOM   1697  C   LEU C  82      11.343 -10.384 -16.459  1.00 90.47           C  
ATOM   1698  CB  LEU C  82      11.805  -8.944 -14.465  1.00 90.47           C  
ATOM   1699  O   LEU C  82      10.464 -11.246 -16.389  1.00 90.47           O  
ATOM   1700  CG  LEU C  82      12.402  -8.796 -13.065  1.00 90.47           C  
ATOM   1701  CD1 LEU C  82      11.868  -7.536 -12.392  1.00 90.47           C  
ATOM   1702  CD2 LEU C  82      12.099 -10.029 -12.221  1.00 90.47           C  
ATOM   1703  N   LYS C  83      11.644  -9.749 -17.540  1.00 86.91           N  
ATOM   1704  CA  LYS C  83      10.782  -9.884 -18.710  1.00 86.91           C  
ATOM   1705  C   LYS C  83      10.803 -11.313 -19.247  1.00 86.91           C  
ATOM   1706  CB  LYS C  83      11.207  -8.906 -19.806  1.00 86.91           C  
ATOM   1707  O   LYS C  83       9.752 -11.890 -19.533  1.00 86.91           O  
ATOM   1708  CG  LYS C  83      10.869  -7.454 -19.505  1.00 86.91           C  
ATOM   1709  CD  LYS C  83      11.274  -6.536 -20.652  1.00 86.91           C  
ATOM   1710  CE  LYS C  83      11.013  -5.074 -20.318  1.00 86.91           C  
ATOM   1711  NZ  LYS C  83      11.457  -4.166 -21.418  1.00 86.91           N  
ATOM   1712  N   GLY C  84      11.976 -11.821 -19.277  1.00 87.90           N  
ATOM   1713  CA  GLY C  84      12.106 -13.199 -19.723  1.00 87.90           C  
ATOM   1714  C   GLY C  84      11.539 -14.202 -18.736  1.00 87.90           C  
ATOM   1715  O   GLY C  84      10.884 -15.168 -19.132  1.00 87.90           O  
ATOM   1716  N   THR C  85      11.706 -13.923 -17.519  1.00 89.68           N  
ATOM   1717  CA  THR C  85      11.274 -14.826 -16.457  1.00 89.68           C  
ATOM   1718  C   THR C  85       9.751 -14.909 -16.405  1.00 89.68           C  
ATOM   1719  CB  THR C  85      11.813 -14.375 -15.087  1.00 89.68           C  
ATOM   1720  O   THR C  85       9.191 -15.981 -16.169  1.00 89.68           O  
ATOM   1721  CG2 THR C  85      11.374 -15.330 -13.982  1.00 89.68           C  
ATOM   1722  OG1 THR C  85      13.245 -14.340 -15.132  1.00 89.68           O  
ATOM   1723  N   PHE C  86       9.097 -13.738 -16.746  1.00 91.05           N  
ATOM   1724  CA  PHE C  86       7.649 -13.693 -16.576  1.00 91.05           C  
ATOM   1725  C   PHE C  86       6.945 -13.702 -17.927  1.00 91.05           C  
ATOM   1726  CB  PHE C  86       7.239 -12.450 -15.779  1.00 91.05           C  
ATOM   1727  O   PHE C  86       5.743 -13.440 -18.009  1.00 91.05           O  
ATOM   1728  CG  PHE C  86       7.546 -12.543 -14.309  1.00 91.05           C  
ATOM   1729  CD1 PHE C  86       6.902 -13.478 -13.508  1.00 91.05           C  
ATOM   1730  CD2 PHE C  86       8.480 -11.695 -13.727  1.00 91.05           C  
ATOM   1731  CE1 PHE C  86       7.184 -13.567 -12.147  1.00 91.05           C  
ATOM   1732  CE2 PHE C  86       8.767 -11.778 -12.368  1.00 91.05           C  
ATOM   1733  CZ  PHE C  86       8.118 -12.713 -11.579  1.00 91.05           C  
ATOM   1734  N   ALA C  87       7.648 -14.157 -18.948  1.00 88.24           N  
ATOM   1735  CA  ALA C  87       7.113 -14.076 -20.305  1.00 88.24           C  
ATOM   1736  C   ALA C  87       5.874 -14.953 -20.460  1.00 88.24           C  
ATOM   1737  CB  ALA C  87       8.178 -14.480 -21.321  1.00 88.24           C  
ATOM   1738  O   ALA C  87       4.844 -14.499 -20.963  1.00 88.24           O  
ATOM   1739  N   THR C  88       6.002 -16.141 -19.930  1.00 88.36           N  
ATOM   1740  CA  THR C  88       4.889 -17.074 -20.071  1.00 88.36           C  
ATOM   1741  C   THR C  88       3.687 -16.611 -19.253  1.00 88.36           C  
ATOM   1742  CB  THR C  88       5.293 -18.495 -19.637  1.00 88.36           C  
ATOM   1743  O   THR C  88       2.557 -16.615 -19.744  1.00 88.36           O  
ATOM   1744  CG2 THR C  88       4.134 -19.472 -19.805  1.00 88.36           C  
ATOM   1745  OG1 THR C  88       6.396 -18.938 -20.436  1.00 88.36           O  
ATOM   1746  N   LEU C  89       4.012 -16.153 -18.084  1.00 88.29           N  
ATOM   1747  CA  LEU C  89       2.942 -15.696 -17.204  1.00 88.29           C  
ATOM   1748  C   LEU C  89       2.306 -14.418 -17.739  1.00 88.29           C  
ATOM   1749  CB  LEU C  89       3.475 -15.461 -15.788  1.00 88.29           C  
ATOM   1750  O   LEU C  89       1.086 -14.249 -17.669  1.00 88.29           O  
ATOM   1751  CG  LEU C  89       2.428 -15.364 -14.677  1.00 88.29           C  
ATOM   1752  CD1 LEU C  89       1.607 -16.647 -14.608  1.00 88.29           C  
ATOM   1753  CD2 LEU C  89       3.096 -15.077 -13.337  1.00 88.29           C  
ATOM   1754  N   SER C  90       3.120 -13.633 -18.277  1.00 87.33           N  
ATOM   1755  CA  SER C  90       2.615 -12.398 -18.867  1.00 87.33           C  
ATOM   1756  C   SER C  90       1.658 -12.685 -20.019  1.00 87.33           C  
ATOM   1757  CB  SER C  90       3.772 -11.527 -19.360  1.00 87.33           C  
ATOM   1758  O   SER C  90       0.588 -12.080 -20.110  1.00 87.33           O  
ATOM   1759  OG  SER C  90       3.287 -10.351 -19.983  1.00 87.33           O  
ATOM   1760  N   GLU C  91       1.976 -13.627 -20.827  1.00 86.58           N  
ATOM   1761  CA  GLU C  91       1.138 -14.016 -21.956  1.00 86.58           C  
ATOM   1762  C   GLU C  91      -0.185 -14.613 -21.482  1.00 86.58           C  
ATOM   1763  CB  GLU C  91       1.873 -15.015 -22.854  1.00 86.58           C  
ATOM   1764  O   GLU C  91      -1.247 -14.282 -22.014  1.00 86.58           O  
ATOM   1765  CG  GLU C  91       2.924 -14.378 -23.751  1.00 86.58           C  
ATOM   1766  CD  GLU C  91       3.717 -15.392 -24.560  1.00 86.58           C  
ATOM   1767  OE1 GLU C  91       4.679 -14.995 -25.256  1.00 86.58           O  
ATOM   1768  OE2 GLU C  91       3.372 -16.593 -24.500  1.00 86.58           O  
ATOM   1769  N   LEU C  92      -0.094 -15.393 -20.493  1.00 86.82           N  
ATOM   1770  CA  LEU C  92      -1.292 -16.017 -19.942  1.00 86.82           C  
ATOM   1771  C   LEU C  92      -2.264 -14.963 -19.423  1.00 86.82           C  
ATOM   1772  CB  LEU C  92      -0.922 -16.986 -18.815  1.00 86.82           C  
ATOM   1773  O   LEU C  92      -3.455 -15.001 -19.741  1.00 86.82           O  
ATOM   1774  CG  LEU C  92      -2.088 -17.668 -18.097  1.00 86.82           C  
ATOM   1775  CD1 LEU C  92      -2.806 -18.624 -19.043  1.00 86.82           C  
ATOM   1776  CD2 LEU C  92      -1.595 -18.404 -16.856  1.00 86.82           C  
ATOM   1777  N   HIS C  93      -1.798 -13.957 -18.757  1.00 84.52           N  
ATOM   1778  CA  HIS C  93      -2.644 -12.954 -18.120  1.00 84.52           C  
ATOM   1779  C   HIS C  93      -3.190 -11.963 -19.143  1.00 84.52           C  
ATOM   1780  CB  HIS C  93      -1.867 -12.210 -17.032  1.00 84.52           C  
ATOM   1781  O   HIS C  93      -4.300 -11.449 -18.984  1.00 84.52           O  
ATOM   1782  CG  HIS C  93      -1.713 -12.990 -15.765  1.00 84.52           C  
ATOM   1783  CD2 HIS C  93      -2.468 -13.017 -14.642  1.00 84.52           C  
ATOM   1784  ND1 HIS C  93      -0.674 -13.870 -15.555  1.00 84.52           N  
ATOM   1785  CE1 HIS C  93      -0.797 -14.407 -14.352  1.00 84.52           C  
ATOM   1786  NE2 HIS C  93      -1.877 -13.907 -13.778  1.00 84.52           N  
ATOM   1787  N   CYS C  94      -2.482 -11.851 -20.243  1.00 82.69           N  
ATOM   1788  CA  CYS C  94      -2.921 -10.916 -21.274  1.00 82.69           C  
ATOM   1789  C   CYS C  94      -3.884 -11.589 -22.245  1.00 82.69           C  
ATOM   1790  CB  CYS C  94      -1.720 -10.358 -22.037  1.00 82.69           C  
ATOM   1791  O   CYS C  94      -5.030 -11.159 -22.385  1.00 82.69           O  
ATOM   1792  SG  CYS C  94      -2.167  -9.206 -23.355  1.00 82.69           S  
ATOM   1793  N   ASP C  95      -3.531 -12.699 -22.675  1.00 85.15           N  
ATOM   1794  CA  ASP C  95      -4.256 -13.307 -23.787  1.00 85.15           C  
ATOM   1795  C   ASP C  95      -5.427 -14.148 -23.284  1.00 85.15           C  
ATOM   1796  CB  ASP C  95      -3.316 -14.167 -24.634  1.00 85.15           C  
ATOM   1797  O   ASP C  95      -6.480 -14.199 -23.923  1.00 85.15           O  
ATOM   1798  CG  ASP C  95      -2.303 -13.348 -25.414  1.00 85.15           C  
ATOM   1799  OD1 ASP C  95      -2.504 -12.125 -25.577  1.00 85.15           O  
ATOM   1800  OD2 ASP C  95      -1.297 -13.930 -25.873  1.00 85.15           O  
ATOM   1801  N   LYS C  96      -5.225 -14.665 -22.106  1.00 83.73           N  
ATOM   1802  CA  LYS C  96      -6.247 -15.610 -21.667  1.00 83.73           C  
ATOM   1803  C   LYS C  96      -7.099 -15.018 -20.547  1.00 83.73           C  
ATOM   1804  CB  LYS C  96      -5.605 -16.918 -21.201  1.00 83.73           C  
ATOM   1805  O   LYS C  96      -8.329 -15.056 -20.610  1.00 83.73           O  
ATOM   1806  CG  LYS C  96      -4.888 -17.683 -22.303  1.00 83.73           C  
ATOM   1807  CD  LYS C  96      -5.047 -19.188 -22.134  1.00 83.73           C  
ATOM   1808  CE  LYS C  96      -4.347 -19.954 -23.248  1.00 83.73           C  
ATOM   1809  NZ  LYS C  96      -4.512 -21.431 -23.094  1.00 83.73           N  
ATOM   1810  N   LEU C  97      -6.479 -14.301 -19.695  1.00 84.96           N  
ATOM   1811  CA  LEU C  97      -7.200 -13.891 -18.495  1.00 84.96           C  
ATOM   1812  C   LEU C  97      -7.644 -12.436 -18.598  1.00 84.96           C  
ATOM   1813  CB  LEU C  97      -6.327 -14.083 -17.252  1.00 84.96           C  
ATOM   1814  O   LEU C  97      -8.638 -12.040 -17.983  1.00 84.96           O  
ATOM   1815  CG  LEU C  97      -5.905 -15.519 -16.936  1.00 84.96           C  
ATOM   1816  CD1 LEU C  97      -4.972 -15.544 -15.730  1.00 84.96           C  
ATOM   1817  CD2 LEU C  97      -7.129 -16.394 -16.689  1.00 84.96           C  
ATOM   1818  N   HIS C  98      -6.987 -11.707 -19.391  1.00 86.68           N  
ATOM   1819  CA  HIS C  98      -7.287 -10.301 -19.635  1.00 86.68           C  
ATOM   1820  C   HIS C  98      -7.323  -9.510 -18.331  1.00 86.68           C  
ATOM   1821  CB  HIS C  98      -8.620 -10.158 -20.372  1.00 86.68           C  
ATOM   1822  O   HIS C  98      -8.266  -8.755 -18.084  1.00 86.68           O  
ATOM   1823  CG  HIS C  98      -8.632 -10.803 -21.721  1.00 86.68           C  
ATOM   1824  CD2 HIS C  98      -8.206 -10.354 -22.926  1.00 86.68           C  
ATOM   1825  ND1 HIS C  98      -9.132 -12.069 -21.936  1.00 86.68           N  
ATOM   1826  CE1 HIS C  98      -9.012 -12.371 -23.218  1.00 86.68           C  
ATOM   1827  NE2 HIS C  98      -8.454 -11.347 -23.840  1.00 86.68           N  
ATOM   1828  N   VAL C  99      -6.338  -9.802 -17.565  1.00 87.17           N  
ATOM   1829  CA  VAL C  99      -6.235  -9.102 -16.289  1.00 87.17           C  
ATOM   1830  C   VAL C  99      -5.713  -7.686 -16.517  1.00 87.17           C  
ATOM   1831  CB  VAL C  99      -5.317  -9.856 -15.301  1.00 87.17           C  
ATOM   1832  O   VAL C  99      -4.837  -7.468 -17.357  1.00 87.17           O  
ATOM   1833  CG1 VAL C  99      -5.116  -9.043 -14.023  1.00 87.17           C  
ATOM   1834  CG2 VAL C  99      -5.898 -11.231 -14.977  1.00 87.17           C  
ATOM   1835  N   ASP C 100      -6.293  -6.734 -15.879  1.00 89.48           N  
ATOM   1836  CA  ASP C 100      -5.812  -5.357 -15.926  1.00 89.48           C  
ATOM   1837  C   ASP C 100      -4.417  -5.241 -15.317  1.00 89.48           C  
ATOM   1838  CB  ASP C 100      -6.783  -4.424 -15.199  1.00 89.48           C  
ATOM   1839  O   ASP C 100      -4.193  -5.661 -14.180  1.00 89.48           O  
ATOM   1840  CG  ASP C 100      -6.455  -2.955 -15.398  1.00 89.48           C  
ATOM   1841  OD1 ASP C 100      -5.274  -2.620 -15.633  1.00 89.48           O  
ATOM   1842  OD2 ASP C 100      -7.386  -2.124 -15.317  1.00 89.48           O  
ATOM   1843  N   PRO C 101      -3.521  -4.644 -16.083  1.00 90.93           N  
ATOM   1844  CA  PRO C 101      -2.147  -4.525 -15.591  1.00 90.93           C  
ATOM   1845  C   PRO C 101      -2.055  -3.755 -14.276  1.00 90.93           C  
ATOM   1846  CB  PRO C 101      -1.433  -3.772 -16.716  1.00 90.93           C  
ATOM   1847  O   PRO C 101      -1.135  -3.982 -13.486  1.00 90.93           O  
ATOM   1848  CG  PRO C 101      -2.214  -4.098 -17.949  1.00 90.93           C  
ATOM   1849  CD  PRO C 101      -3.655  -4.281 -17.566  1.00 90.93           C  
ATOM   1850  N   GLU C 102      -3.055  -2.887 -14.069  1.00 93.40           N  
ATOM   1851  CA  GLU C 102      -3.082  -2.128 -12.823  1.00 93.40           C  
ATOM   1852  C   GLU C 102      -3.193  -3.053 -11.614  1.00 93.40           C  
ATOM   1853  CB  GLU C 102      -4.240  -1.127 -12.827  1.00 93.40           C  
ATOM   1854  O   GLU C 102      -2.701  -2.731 -10.531  1.00 93.40           O  
ATOM   1855  CG  GLU C 102      -4.335  -0.290 -11.560  1.00 93.40           C  
ATOM   1856  CD  GLU C 102      -3.097   0.557 -11.307  1.00 93.40           C  
ATOM   1857  OE1 GLU C 102      -2.944   1.087 -10.183  1.00 93.40           O  
ATOM   1858  OE2 GLU C 102      -2.275   0.692 -12.240  1.00 93.40           O  
ATOM   1859  N   ASN C 103      -3.730  -4.205 -11.809  1.00 94.31           N  
ATOM   1860  CA  ASN C 103      -3.925  -5.162 -10.725  1.00 94.31           C  
ATOM   1861  C   ASN C 103      -2.595  -5.703 -10.208  1.00 94.31           C  
ATOM   1862  CB  ASN C 103      -4.825  -6.313 -11.181  1.00 94.31           C  
ATOM   1863  O   ASN C 103      -2.465  -6.012  -9.022  1.00 94.31           O  
ATOM   1864  CG  ASN C 103      -6.266  -5.885 -11.378  1.00 94.31           C  
ATOM   1865  ND2 ASN C 103      -7.063  -6.749 -11.995  1.00 94.31           N  
ATOM   1866  OD1 ASN C 103      -6.660  -4.786 -10.979  1.00 94.31           O  
ATOM   1867  N   PHE C 104      -1.610  -5.813 -11.116  1.00 95.29           N  
ATOM   1868  CA  PHE C 104      -0.295  -6.272 -10.683  1.00 95.29           C  
ATOM   1869  C   PHE C 104       0.360  -5.249  -9.763  1.00 95.29           C  
ATOM   1870  CB  PHE C 104       0.605  -6.543 -11.893  1.00 95.29           C  
ATOM   1871  O   PHE C 104       1.012  -5.615  -8.783  1.00 95.29           O  
ATOM   1872  CG  PHE C 104       0.066  -7.591 -12.829  1.00 95.29           C  
ATOM   1873  CD1 PHE C 104      -0.168  -8.886 -12.383  1.00 95.29           C  
ATOM   1874  CD2 PHE C 104      -0.207  -7.280 -14.154  1.00 95.29           C  
ATOM   1875  CE1 PHE C 104      -0.667  -9.858 -13.247  1.00 95.29           C  
ATOM   1876  CE2 PHE C 104      -0.706  -8.246 -15.024  1.00 95.29           C  
ATOM   1877  CZ  PHE C 104      -0.934  -9.535 -14.568  1.00 95.29           C  
ATOM   1878  N   ARG C 105       0.101  -3.993 -10.075  1.00 96.29           N  
ATOM   1879  CA  ARG C 105       0.637  -2.938  -9.222  1.00 96.29           C  
ATOM   1880  C   ARG C 105      -0.033  -2.949  -7.852  1.00 96.29           C  
ATOM   1881  CB  ARG C 105       0.458  -1.569  -9.881  1.00 96.29           C  
ATOM   1882  O   ARG C 105       0.635  -2.796  -6.827  1.00 96.29           O  
ATOM   1883  CG  ARG C 105       1.343  -1.351 -11.098  1.00 96.29           C  
ATOM   1884  CD  ARG C 105       1.190   0.055 -11.662  1.00 96.29           C  
ATOM   1885  NE  ARG C 105       2.029   0.257 -12.840  1.00 96.29           N  
ATOM   1886  NH1 ARG C 105       0.278   0.785 -14.252  1.00 96.29           N  
ATOM   1887  NH2 ARG C 105       2.429   0.757 -15.045  1.00 96.29           N  
ATOM   1888  CZ  ARG C 105       1.577   0.599 -14.043  1.00 96.29           C  
ATOM   1889  N   LEU C 106      -1.316  -3.174  -7.906  1.00 97.56           N  
ATOM   1890  CA  LEU C 106      -2.060  -3.232  -6.653  1.00 97.56           C  
ATOM   1891  C   LEU C 106      -1.563  -4.379  -5.779  1.00 97.56           C  
ATOM   1892  CB  LEU C 106      -3.557  -3.394  -6.925  1.00 97.56           C  
ATOM   1893  O   LEU C 106      -1.353  -4.203  -4.577  1.00 97.56           O  
ATOM   1894  CG  LEU C 106      -4.261  -2.201  -7.574  1.00 97.56           C  
ATOM   1895  CD1 LEU C 106      -5.720  -2.540  -7.864  1.00 97.56           C  
ATOM   1896  CD2 LEU C 106      -4.161  -0.970  -6.680  1.00 97.56           C  
ATOM   1897  N   LEU C 107      -1.350  -5.527  -6.445  1.00 97.94           N  
ATOM   1898  CA  LEU C 107      -0.847  -6.679  -5.703  1.00 97.94           C  
ATOM   1899  C   LEU C 107       0.533  -6.391  -5.123  1.00 97.94           C  
ATOM   1900  CB  LEU C 107      -0.787  -7.913  -6.606  1.00 97.94           C  
ATOM   1901  O   LEU C 107       0.816  -6.749  -3.977  1.00 97.94           O  
ATOM   1902  CG  LEU C 107      -0.277  -9.202  -5.960  1.00 97.94           C  
ATOM   1903  CD1 LEU C 107      -1.136  -9.566  -4.754  1.00 97.94           C  
ATOM   1904  CD2 LEU C 107      -0.261 -10.340  -6.975  1.00 97.94           C  
ATOM   1905  N   GLY C 108       1.334  -5.748  -5.912  1.00 97.99           N  
ATOM   1906  CA  GLY C 108       2.651  -5.369  -5.426  1.00 97.99           C  
ATOM   1907  C   GLY C 108       2.600  -4.475  -4.201  1.00 97.99           C  
ATOM   1908  O   GLY C 108       3.323  -4.704  -3.229  1.00 97.99           O  
ATOM   1909  N   ASN C 109       1.741  -3.507  -4.217  1.00 98.27           N  
ATOM   1910  CA  ASN C 109       1.602  -2.590  -3.091  1.00 98.27           C  
ATOM   1911  C   ASN C 109       1.088  -3.305  -1.845  1.00 98.27           C  
ATOM   1912  CB  ASN C 109       0.675  -1.428  -3.457  1.00 98.27           C  
ATOM   1913  O   ASN C 109       1.548  -3.035  -0.735  1.00 98.27           O  
ATOM   1914  CG  ASN C 109       1.322  -0.442  -4.409  1.00 98.27           C  
ATOM   1915  ND2 ASN C 109       0.516   0.438  -4.990  1.00 98.27           N  
ATOM   1916  OD1 ASN C 109       2.537  -0.471  -4.621  1.00 98.27           O  
ATOM   1917  N   VAL C 110       0.162  -4.204  -2.030  1.00 98.74           N  
ATOM   1918  CA  VAL C 110      -0.367  -4.974  -0.909  1.00 98.74           C  
ATOM   1919  C   VAL C 110       0.738  -5.838  -0.307  1.00 98.74           C  
ATOM   1920  CB  VAL C 110      -1.559  -5.857  -1.341  1.00 98.74           C  
ATOM   1921  O   VAL C 110       0.845  -5.956   0.916  1.00 98.74           O  
ATOM   1922  CG1 VAL C 110      -1.876  -6.898  -0.268  1.00 98.74           C  
ATOM   1923  CG2 VAL C 110      -2.786  -4.994  -1.631  1.00 98.74           C  
ATOM   1924  N   LEU C 111       1.560  -6.445  -1.172  1.00 98.72           N  
ATOM   1925  CA  LEU C 111       2.661  -7.274  -0.693  1.00 98.72           C  
ATOM   1926  C   LEU C 111       3.597  -6.471   0.204  1.00 98.72           C  
ATOM   1927  CB  LEU C 111       3.443  -7.860  -1.871  1.00 98.72           C  
ATOM   1928  O   LEU C 111       4.032  -6.958   1.249  1.00 98.72           O  
ATOM   1929  CG  LEU C 111       4.677  -8.693  -1.519  1.00 98.72           C  
ATOM   1930  CD1 LEU C 111       4.280  -9.899  -0.675  1.00 98.72           C  
ATOM   1931  CD2 LEU C 111       5.403  -9.135  -2.785  1.00 98.72           C  
ATOM   1932  N   VAL C 112       3.859  -5.257  -0.199  1.00 98.81           N  
ATOM   1933  CA  VAL C 112       4.735  -4.394   0.586  1.00 98.81           C  
ATOM   1934  C   VAL C 112       4.126  -4.157   1.966  1.00 98.81           C  
ATOM   1935  CB  VAL C 112       4.987  -3.045  -0.124  1.00 98.81           C  
ATOM   1936  O   VAL C 112       4.828  -4.211   2.979  1.00 98.81           O  
ATOM   1937  CG1 VAL C 112       5.674  -2.059   0.819  1.00 98.81           C  
ATOM   1938  CG2 VAL C 112       5.824  -3.254  -1.384  1.00 98.81           C  
ATOM   1939  N   CYS C 113       2.844  -3.964   2.058  1.00 98.87           N  
ATOM   1940  CA  CYS C 113       2.160  -3.795   3.335  1.00 98.87           C  
ATOM   1941  C   CYS C 113       2.232  -5.072   4.165  1.00 98.87           C  
ATOM   1942  CB  CYS C 113       0.700  -3.403   3.113  1.00 98.87           C  
ATOM   1943  O   CYS C 113       2.458  -5.018   5.375  1.00 98.87           O  
ATOM   1944  SG  CYS C 113       0.481  -1.700   2.550  1.00 98.87           S  
ATOM   1945  N   VAL C 114       2.090  -6.213   3.499  1.00 98.79           N  
ATOM   1946  CA  VAL C 114       2.088  -7.501   4.185  1.00 98.79           C  
ATOM   1947  C   VAL C 114       3.478  -7.789   4.748  1.00 98.79           C  
ATOM   1948  CB  VAL C 114       1.647  -8.644   3.243  1.00 98.79           C  
ATOM   1949  O   VAL C 114       3.610  -8.297   5.864  1.00 98.79           O  
ATOM   1950  CG1 VAL C 114       1.880 -10.004   3.899  1.00 98.79           C  
ATOM   1951  CG2 VAL C 114       0.179  -8.479   2.856  1.00 98.79           C  
ATOM   1952  N   LEU C 115       4.505  -7.442   3.958  1.00 98.71           N  
ATOM   1953  CA  LEU C 115       5.867  -7.624   4.450  1.00 98.71           C  
ATOM   1954  C   LEU C 115       6.121  -6.760   5.680  1.00 98.71           C  
ATOM   1955  CB  LEU C 115       6.882  -7.285   3.355  1.00 98.71           C  
ATOM   1956  O   LEU C 115       6.719  -7.222   6.655  1.00 98.71           O  
ATOM   1957  CG  LEU C 115       6.930  -8.236   2.158  1.00 98.71           C  
ATOM   1958  CD1 LEU C 115       7.857  -7.684   1.080  1.00 98.71           C  
ATOM   1959  CD2 LEU C 115       7.380  -9.626   2.596  1.00 98.71           C  
ATOM   1960  N   ALA C 116       5.633  -5.529   5.638  1.00 98.75           N  
ATOM   1961  CA  ALA C 116       5.767  -4.650   6.796  1.00 98.75           C  
ATOM   1962  C   ALA C 116       5.023  -5.215   8.003  1.00 98.75           C  
ATOM   1963  CB  ALA C 116       5.252  -3.251   6.465  1.00 98.75           C  
ATOM   1964  O   ALA C 116       5.521  -5.157   9.130  1.00 98.75           O  
ATOM   1965  N   HIS C 117       3.876  -5.771   7.741  1.00 98.65           N  
ATOM   1966  CA  HIS C 117       3.039  -6.364   8.778  1.00 98.65           C  
ATOM   1967  C   HIS C 117       3.750  -7.526   9.463  1.00 98.65           C  
ATOM   1968  CB  HIS C 117       1.709  -6.836   8.188  1.00 98.65           C  
ATOM   1969  O   HIS C 117       3.668  -7.677  10.684  1.00 98.65           O  
ATOM   1970  CG  HIS C 117       0.863  -7.604   9.154  1.00 98.65           C  
ATOM   1971  CD2 HIS C 117       0.550  -8.919   9.212  1.00 98.65           C  
ATOM   1972  ND1 HIS C 117       0.223  -7.007  10.219  1.00 98.65           N  
ATOM   1973  CE1 HIS C 117      -0.448  -7.927  10.893  1.00 98.65           C  
ATOM   1974  NE2 HIS C 117      -0.266  -9.096  10.302  1.00 98.65           N  
ATOM   1975  N   HIS C 118       4.511  -8.275   8.734  1.00 98.42           N  
ATOM   1976  CA  HIS C 118       5.129  -9.486   9.263  1.00 98.42           C  
ATOM   1977  C   HIS C 118       6.493  -9.185   9.877  1.00 98.42           C  
ATOM   1978  CB  HIS C 118       5.270 -10.540   8.163  1.00 98.42           C  
ATOM   1979  O   HIS C 118       6.924  -9.871  10.807  1.00 98.42           O  
ATOM   1980  CG  HIS C 118       4.007 -11.294   7.891  1.00 98.42           C  
ATOM   1981  CD2 HIS C 118       2.967 -11.019   7.069  1.00 98.42           C  
ATOM   1982  ND1 HIS C 118       3.706 -12.489   8.508  1.00 98.42           N  
ATOM   1983  CE1 HIS C 118       2.532 -12.918   8.074  1.00 98.42           C  
ATOM   1984  NE2 HIS C 118       2.063 -12.044   7.200  1.00 98.42           N  
ATOM   1985  N   PHE C 119       7.161  -8.103   9.368  1.00 98.10           N  
ATOM   1986  CA  PHE C 119       8.552  -7.950   9.777  1.00 98.10           C  
ATOM   1987  C   PHE C 119       8.740  -6.678  10.595  1.00 98.10           C  
ATOM   1988  CB  PHE C 119       9.474  -7.928   8.554  1.00 98.10           C  
ATOM   1989  O   PHE C 119       9.831  -6.418  11.106  1.00 98.10           O  
ATOM   1990  CG  PHE C 119       9.576  -9.253   7.846  1.00 98.10           C  
ATOM   1991  CD1 PHE C 119      10.426 -10.246   8.319  1.00 98.10           C  
ATOM   1992  CD2 PHE C 119       8.821  -9.505   6.708  1.00 98.10           C  
ATOM   1993  CE1 PHE C 119      10.522 -11.472   7.666  1.00 98.10           C  
ATOM   1994  CE2 PHE C 119       8.912 -10.728   6.050  1.00 98.10           C  
ATOM   1995  CZ  PHE C 119       9.764 -11.710   6.530  1.00 98.10           C  
ATOM   1996  N   GLY C 120       7.740  -5.906  10.777  1.00 95.89           N  
ATOM   1997  CA  GLY C 120       7.706  -4.771  11.686  1.00 95.89           C  
ATOM   1998  C   GLY C 120       8.932  -3.883  11.577  1.00 95.89           C  
ATOM   1999  O   GLY C 120       9.194  -3.304  10.520  1.00 95.89           O  
ATOM   2000  N   LYS C 121       9.739  -3.963  12.617  1.00 93.22           N  
ATOM   2001  CA  LYS C 121      10.871  -3.051  12.747  1.00 93.22           C  
ATOM   2002  C   LYS C 121      11.973  -3.396  11.749  1.00 93.22           C  
ATOM   2003  CB  LYS C 121      11.426  -3.083  14.172  1.00 93.22           C  
ATOM   2004  O   LYS C 121      12.834  -2.565  11.455  1.00 93.22           O  
ATOM   2005  CG  LYS C 121      10.493  -2.485  15.214  1.00 93.22           C  
ATOM   2006  CD  LYS C 121      11.141  -2.452  16.592  1.00 93.22           C  
ATOM   2007  CE  LYS C 121      10.211  -1.844  17.633  1.00 93.22           C  
ATOM   2008  NZ  LYS C 121      10.834  -1.829  18.991  1.00 93.22           N  
ATOM   2009  N   GLU C 122      11.907  -4.624  11.288  1.00 96.93           N  
ATOM   2010  CA  GLU C 122      12.920  -5.034  10.320  1.00 96.93           C  
ATOM   2011  C   GLU C 122      12.610  -4.485   8.931  1.00 96.93           C  
ATOM   2012  CB  GLU C 122      13.031  -6.560  10.271  1.00 96.93           C  
ATOM   2013  O   GLU C 122      13.479  -4.463   8.057  1.00 96.93           O  
ATOM   2014  CG  GLU C 122      13.614  -7.175  11.534  1.00 96.93           C  
ATOM   2015  CD  GLU C 122      13.711  -8.692  11.474  1.00 96.93           C  
ATOM   2016  OE1 GLU C 122      12.887  -9.379  12.119  1.00 96.93           O  
ATOM   2017  OE2 GLU C 122      14.619  -9.196  10.776  1.00 96.93           O  
ATOM   2018  N   PHE C 123      11.390  -4.108   8.724  1.00 98.39           N  
ATOM   2019  CA  PHE C 123      11.004  -3.541   7.437  1.00 98.39           C  
ATOM   2020  C   PHE C 123      11.134  -2.023   7.454  1.00 98.39           C  
ATOM   2021  CB  PHE C 123       9.569  -3.941   7.081  1.00 98.39           C  
ATOM   2022  O   PHE C 123      10.131  -1.308   7.410  1.00 98.39           O  
ATOM   2023  CG  PHE C 123       9.287  -3.938   5.603  1.00 98.39           C  
ATOM   2024  CD1 PHE C 123       8.514  -2.936   5.030  1.00 98.39           C  
ATOM   2025  CD2 PHE C 123       9.796  -4.939   4.785  1.00 98.39           C  
ATOM   2026  CE1 PHE C 123       8.251  -2.931   3.662  1.00 98.39           C  
ATOM   2027  CE2 PHE C 123       9.539  -4.941   3.417  1.00 98.39           C  
ATOM   2028  CZ  PHE C 123       8.765  -3.936   2.858  1.00 98.39           C  
ATOM   2029  N   THR C 124      12.336  -1.538   7.310  1.00 97.88           N  
ATOM   2030  CA  THR C 124      12.690  -0.130   7.447  1.00 97.88           C  
ATOM   2031  C   THR C 124      12.372   0.635   6.165  1.00 97.88           C  
ATOM   2032  CB  THR C 124      14.181   0.041   7.793  1.00 97.88           C  
ATOM   2033  O   THR C 124      12.153   0.030   5.113  1.00 97.88           O  
ATOM   2034  CG2 THR C 124      14.522  -0.651   9.108  1.00 97.88           C  
ATOM   2035  OG1 THR C 124      14.976  -0.528   6.746  1.00 97.88           O  
ATOM   2036  N   PRO C 125      12.364   1.962   6.232  1.00 97.85           N  
ATOM   2037  CA  PRO C 125      12.075   2.777   5.050  1.00 97.85           C  
ATOM   2038  C   PRO C 125      12.983   2.445   3.867  1.00 97.85           C  
ATOM   2039  CB  PRO C 125      12.319   4.207   5.539  1.00 97.85           C  
ATOM   2040  O   PRO C 125      12.504   2.296   2.740  1.00 97.85           O  
ATOM   2041  CG  PRO C 125      11.910   4.193   6.977  1.00 97.85           C  
ATOM   2042  CD  PRO C 125      12.355   2.895   7.587  1.00 97.85           C  
ATOM   2043  N   PRO C 126      14.323   2.174   4.081  1.00 97.68           N  
ATOM   2044  CA  PRO C 126      15.153   1.795   2.935  1.00 97.68           C  
ATOM   2045  C   PRO C 126      14.774   0.433   2.357  1.00 97.68           C  
ATOM   2046  CB  PRO C 126      16.568   1.766   3.518  1.00 97.68           C  
ATOM   2047  O   PRO C 126      14.893   0.217   1.148  1.00 97.68           O  
ATOM   2048  CG  PRO C 126      16.526   2.718   4.669  1.00 97.68           C  
ATOM   2049  CD  PRO C 126      15.167   2.641   5.304  1.00 97.68           C  
ATOM   2050  N   VAL C 127      14.374  -0.455   3.216  1.00 98.30           N  
ATOM   2051  CA  VAL C 127      13.955  -1.770   2.742  1.00 98.30           C  
ATOM   2052  C   VAL C 127      12.686  -1.636   1.903  1.00 98.30           C  
ATOM   2053  CB  VAL C 127      13.719  -2.747   3.915  1.00 98.30           C  
ATOM   2054  O   VAL C 127      12.556  -2.275   0.856  1.00 98.30           O  
ATOM   2055  CG1 VAL C 127      13.078  -4.042   3.418  1.00 98.30           C  
ATOM   2056  CG2 VAL C 127      15.032  -3.040   4.638  1.00 98.30           C  
ATOM   2057  N   GLN C 128      11.744  -0.810   2.369  1.00 98.53           N  
ATOM   2058  CA  GLN C 128      10.556  -0.562   1.558  1.00 98.53           C  
ATOM   2059  C   GLN C 128      10.932  -0.007   0.187  1.00 98.53           C  
ATOM   2060  CB  GLN C 128       9.609   0.402   2.273  1.00 98.53           C  
ATOM   2061  O   GLN C 128      10.380  -0.427  -0.832  1.00 98.53           O  
ATOM   2062  CG  GLN C 128       8.383   0.782   1.454  1.00 98.53           C  
ATOM   2063  CD  GLN C 128       7.462   1.740   2.185  1.00 98.53           C  
ATOM   2064  NE2 GLN C 128       6.488   2.289   1.468  1.00 98.53           N  
ATOM   2065  OE1 GLN C 128       7.624   1.984   3.385  1.00 98.53           O  
ATOM   2066  N   ALA C 129      11.830   0.955   0.175  1.00 98.09           N  
ATOM   2067  CA  ALA C 129      12.243   1.575  -1.082  1.00 98.09           C  
ATOM   2068  C   ALA C 129      12.764   0.529  -2.064  1.00 98.09           C  
ATOM   2069  CB  ALA C 129      13.310   2.637  -0.826  1.00 98.09           C  
ATOM   2070  O   ALA C 129      12.433   0.565  -3.252  1.00 98.09           O  
ATOM   2071  N   ALA C 130      13.520  -0.400  -1.492  1.00 98.04           N  
ATOM   2072  CA  ALA C 130      14.066  -1.459  -2.336  1.00 98.04           C  
ATOM   2073  C   ALA C 130      12.959  -2.368  -2.863  1.00 98.04           C  
ATOM   2074  CB  ALA C 130      15.098  -2.277  -1.563  1.00 98.04           C  
ATOM   2075  O   ALA C 130      12.923  -2.688  -4.053  1.00 98.04           O  
ATOM   2076  N   TYR C 131      12.050  -2.742  -2.058  1.00 98.31           N  
ATOM   2077  CA  TYR C 131      10.969  -3.637  -2.455  1.00 98.31           C  
ATOM   2078  C   TYR C 131      10.004  -2.938  -3.406  1.00 98.31           C  
ATOM   2079  CB  TYR C 131      10.213  -4.147  -1.225  1.00 98.31           C  
ATOM   2080  O   TYR C 131       9.408  -3.578  -4.275  1.00 98.31           O  
ATOM   2081  CG  TYR C 131      10.749  -5.448  -0.679  1.00 98.31           C  
ATOM   2082  CD1 TYR C 131      10.402  -6.665  -1.261  1.00 98.31           C  
ATOM   2083  CD2 TYR C 131      11.601  -5.463   0.420  1.00 98.31           C  
ATOM   2084  CE1 TYR C 131      10.892  -7.867  -0.760  1.00 98.31           C  
ATOM   2085  CE2 TYR C 131      12.097  -6.659   0.929  1.00 98.31           C  
ATOM   2086  OH  TYR C 131      12.226  -9.040   0.833  1.00 98.31           O  
ATOM   2087  CZ  TYR C 131      11.738  -7.854   0.333  1.00 98.31           C  
ATOM   2088  N   GLN C 132       9.865  -1.629  -3.196  1.00 97.99           N  
ATOM   2089  CA  GLN C 132       9.009  -0.890  -4.119  1.00 97.99           C  
ATOM   2090  C   GLN C 132       9.553  -0.955  -5.544  1.00 97.99           C  
ATOM   2091  CB  GLN C 132       8.872   0.567  -3.675  1.00 97.99           C  
ATOM   2092  O   GLN C 132       8.784  -1.045  -6.503  1.00 97.99           O  
ATOM   2093  CG  GLN C 132       7.734   0.805  -2.692  1.00 97.99           C  
ATOM   2094  CD  GLN C 132       6.368   0.550  -3.301  1.00 97.99           C  
ATOM   2095  NE2 GLN C 132       5.348   1.215  -2.770  1.00 97.99           N  
ATOM   2096  OE1 GLN C 132       6.231  -0.238  -4.242  1.00 97.99           O  
ATOM   2097  N   LYS C 133      10.865  -0.924  -5.708  1.00 97.00           N  
ATOM   2098  CA  LYS C 133      11.477  -1.061  -7.027  1.00 97.00           C  
ATOM   2099  C   LYS C 133      11.214  -2.445  -7.614  1.00 97.00           C  
ATOM   2100  CB  LYS C 133      12.982  -0.802  -6.950  1.00 97.00           C  
ATOM   2101  O   LYS C 133      10.913  -2.573  -8.803  1.00 97.00           O  
ATOM   2102  CG  LYS C 133      13.347   0.644  -6.646  1.00 97.00           C  
ATOM   2103  CD  LYS C 133      14.857   0.840  -6.590  1.00 97.00           C  
ATOM   2104  CE  LYS C 133      15.222   2.262  -6.189  1.00 97.00           C  
ATOM   2105  NZ  LYS C 133      16.701   2.445  -6.082  1.00 97.00           N  
ATOM   2106  N   VAL C 134      11.274  -3.416  -6.756  1.00 97.14           N  
ATOM   2107  CA  VAL C 134      11.126  -4.797  -7.203  1.00 97.14           C  
ATOM   2108  C   VAL C 134       9.689  -5.042  -7.658  1.00 97.14           C  
ATOM   2109  CB  VAL C 134      11.510  -5.798  -6.091  1.00 97.14           C  
ATOM   2110  O   VAL C 134       9.457  -5.539  -8.763  1.00 97.14           O  
ATOM   2111  CG1 VAL C 134      11.218  -7.232  -6.530  1.00 97.14           C  
ATOM   2112  CG2 VAL C 134      12.983  -5.640  -5.717  1.00 97.14           C  
ATOM   2113  N   VAL C 135       8.752  -4.641  -6.848  1.00 97.10           N  
ATOM   2114  CA  VAL C 135       7.359  -4.923  -7.177  1.00 97.10           C  
ATOM   2115  C   VAL C 135       6.954  -4.139  -8.424  1.00 97.10           C  
ATOM   2116  CB  VAL C 135       6.417  -4.579  -6.002  1.00 97.10           C  
ATOM   2117  O   VAL C 135       6.148  -4.613  -9.228  1.00 97.10           O  
ATOM   2118  CG1 VAL C 135       6.691  -5.488  -4.806  1.00 97.10           C  
ATOM   2119  CG2 VAL C 135       6.571  -3.111  -5.608  1.00 97.10           C  
ATOM   2120  N   ALA C 136       7.493  -2.910  -8.577  1.00 95.81           N  
ATOM   2121  CA  ALA C 136       7.230  -2.140  -9.790  1.00 95.81           C  
ATOM   2122  C   ALA C 136       7.798  -2.842 -11.020  1.00 95.81           C  
ATOM   2123  CB  ALA C 136       7.815  -0.735  -9.666  1.00 95.81           C  
ATOM   2124  O   ALA C 136       7.143  -2.907 -12.063  1.00 95.81           O  
ATOM   2125  N   GLY C 137       8.969  -3.353 -10.869  1.00 95.06           N  
ATOM   2126  CA  GLY C 137       9.589  -4.094 -11.956  1.00 95.06           C  
ATOM   2127  C   GLY C 137       8.814  -5.339 -12.347  1.00 95.06           C  
ATOM   2128  O   GLY C 137       8.630  -5.614 -13.534  1.00 95.06           O  
ATOM   2129  N   VAL C 138       8.394  -6.050 -11.334  1.00 95.44           N  
ATOM   2130  CA  VAL C 138       7.633  -7.269 -11.585  1.00 95.44           C  
ATOM   2131  C   VAL C 138       6.316  -6.924 -12.276  1.00 95.44           C  
ATOM   2132  CB  VAL C 138       7.360  -8.048 -10.278  1.00 95.44           C  
ATOM   2133  O   VAL C 138       5.930  -7.574 -13.250  1.00 95.44           O  
ATOM   2134  CG1 VAL C 138       6.380  -9.193 -10.526  1.00 95.44           C  
ATOM   2135  CG2 VAL C 138       8.667  -8.576  -9.690  1.00 95.44           C  
ATOM   2136  N   ALA C 139       5.660  -5.908 -11.811  1.00 94.47           N  
ATOM   2137  CA  ALA C 139       4.401  -5.484 -12.417  1.00 94.47           C  
ATOM   2138  C   ALA C 139       4.600  -5.092 -13.878  1.00 94.47           C  
ATOM   2139  CB  ALA C 139       3.799  -4.319 -11.635  1.00 94.47           C  
ATOM   2140  O   ALA C 139       3.808  -5.474 -14.743  1.00 94.47           O  
ATOM   2141  N   ASN C 140       5.670  -4.357 -14.161  1.00 92.79           N  
ATOM   2142  CA  ASN C 140       5.975  -3.946 -15.527  1.00 92.79           C  
ATOM   2143  C   ASN C 140       6.252  -5.148 -16.425  1.00 92.79           C  
ATOM   2144  CB  ASN C 140       7.165  -2.984 -15.546  1.00 92.79           C  
ATOM   2145  O   ASN C 140       5.814  -5.182 -17.576  1.00 92.79           O  
ATOM   2146  CG  ASN C 140       6.814  -1.611 -15.007  1.00 92.79           C  
ATOM   2147  ND2 ASN C 140       7.824  -0.874 -14.561  1.00 92.79           N  
ATOM   2148  OD1 ASN C 140       5.645  -1.217 -14.990  1.00 92.79           O  
ATOM   2149  N   ALA C 141       6.958  -6.110 -15.862  1.00 92.68           N  
ATOM   2150  CA  ALA C 141       7.284  -7.312 -16.625  1.00 92.68           C  
ATOM   2151  C   ALA C 141       6.026  -8.114 -16.949  1.00 92.68           C  
ATOM   2152  CB  ALA C 141       8.280  -8.177 -15.857  1.00 92.68           C  
ATOM   2153  O   ALA C 141       5.886  -8.642 -18.055  1.00 92.68           O  
ATOM   2154  N   LEU C 142       5.144  -8.156 -16.019  1.00 92.04           N  
ATOM   2155  CA  LEU C 142       3.914  -8.918 -16.206  1.00 92.04           C  
ATOM   2156  C   LEU C 142       2.976  -8.208 -17.176  1.00 92.04           C  
ATOM   2157  CB  LEU C 142       3.210  -9.136 -14.864  1.00 92.04           C  
ATOM   2158  O   LEU C 142       2.140  -8.847 -17.818  1.00 92.04           O  
ATOM   2159  CG  LEU C 142       3.826 -10.185 -13.937  1.00 92.04           C  
ATOM   2160  CD1 LEU C 142       3.243 -10.059 -12.533  1.00 92.04           C  
ATOM   2161  CD2 LEU C 142       3.601 -11.587 -14.491  1.00 92.04           C  
ATOM   2162  N   ALA C 143       3.174  -6.948 -17.299  1.00 90.39           N  
ATOM   2163  CA  ALA C 143       2.310  -6.157 -18.171  1.00 90.39           C  
ATOM   2164  C   ALA C 143       2.933  -5.988 -19.553  1.00 90.39           C  
ATOM   2165  CB  ALA C 143       2.028  -4.793 -17.547  1.00 90.39           C  
ATOM   2166  O   ALA C 143       2.358  -5.331 -20.425  1.00 90.39           O  
ATOM   2167  N   HIS C 144       4.029  -6.527 -19.788  1.00 83.67           N  
ATOM   2168  CA  HIS C 144       4.834  -6.285 -20.980  1.00 83.67           C  
ATOM   2169  C   HIS C 144       4.056  -6.624 -22.247  1.00 83.67           C  
ATOM   2170  CB  HIS C 144       6.129  -7.098 -20.926  1.00 83.67           C  
ATOM   2171  O   HIS C 144       4.143  -5.905 -23.245  1.00 83.67           O  
ATOM   2172  CG  HIS C 144       7.032  -6.864 -22.095  1.00 83.67           C  
ATOM   2173  CD2 HIS C 144       7.994  -5.935 -22.303  1.00 83.67           C  
ATOM   2174  ND1 HIS C 144       6.997  -7.645 -23.230  1.00 83.67           N  
ATOM   2175  CE1 HIS C 144       7.902  -7.204 -24.088  1.00 83.67           C  
ATOM   2176  NE2 HIS C 144       8.521  -6.167 -23.550  1.00 83.67           N  
ATOM   2177  N   LYS C 145       3.280  -7.597 -22.166  1.00 77.82           N  
ATOM   2178  CA  LYS C 145       2.592  -8.059 -23.368  1.00 77.82           C  
ATOM   2179  C   LYS C 145       1.399  -7.166 -23.695  1.00 77.82           C  
ATOM   2180  CB  LYS C 145       2.131  -9.508 -23.199  1.00 77.82           C  
ATOM   2181  O   LYS C 145       0.849  -7.234 -24.797  1.00 77.82           O  
ATOM   2182  CG  LYS C 145       3.256 -10.529 -23.290  1.00 77.82           C  
ATOM   2183  CD  LYS C 145       3.787 -10.651 -24.713  1.00 77.82           C  
ATOM   2184  CE  LYS C 145       4.845 -11.740 -24.824  1.00 77.82           C  
ATOM   2185  NZ  LYS C 145       5.435 -11.801 -26.195  1.00 77.82           N  
ATOM   2186  N   TYR C 146       1.063  -6.302 -22.805  1.00 76.86           N  
ATOM   2187  CA  TYR C 146      -0.058  -5.399 -23.042  1.00 76.86           C  
ATOM   2188  C   TYR C 146       0.359  -4.234 -23.932  1.00 76.86           C  
ATOM   2189  CB  TYR C 146      -0.613  -4.870 -21.716  1.00 76.86           C  
ATOM   2190  O   TYR C 146      -0.490  -3.556 -24.515  1.00 76.86           O  
ATOM   2191  CG  TYR C 146      -1.453  -5.876 -20.966  1.00 76.86           C  
ATOM   2192  CD1 TYR C 146      -2.843  -5.789 -20.965  1.00 76.86           C  
ATOM   2193  CD2 TYR C 146      -0.858  -6.913 -20.256  1.00 76.86           C  
ATOM   2194  CE1 TYR C 146      -3.621  -6.712 -20.273  1.00 76.86           C  
ATOM   2195  CE2 TYR C 146      -1.625  -7.841 -19.560  1.00 76.86           C  
ATOM   2196  OH  TYR C 146      -3.768  -8.649 -18.888  1.00 76.86           O  
ATOM   2197  CZ  TYR C 146      -3.004  -7.733 -19.575  1.00 76.86           C  
ATOM   2198  N   HIS C 147       1.654  -4.080 -24.018  1.00 67.83           N  
ATOM   2199  CA  HIS C 147       2.167  -2.978 -24.824  1.00 67.83           C  
ATOM   2200  C   HIS C 147       2.981  -3.493 -26.007  1.00 67.83           C  
ATOM   2201  CB  HIS C 147       3.020  -2.039 -23.969  1.00 67.83           C  
ATOM   2202  O   HIS C 147       3.043  -2.844 -27.053  1.00 67.83           O  
ATOM   2203  CG  HIS C 147       2.299  -1.491 -22.779  1.00 67.83           C  
ATOM   2204  CD2 HIS C 147       2.484  -1.698 -21.454  1.00 67.83           C  
ATOM   2205  ND1 HIS C 147       1.242  -0.614 -22.889  1.00 67.83           N  
ATOM   2206  CE1 HIS C 147       0.807  -0.305 -21.678  1.00 67.83           C  
ATOM   2207  NE2 HIS C 147       1.544  -0.950 -20.790  1.00 67.83           N  
TER    2208      HIS C 147                                                      
ENDMDL                                                                          
END                                                                             
