# Supplementary material for: AI-guided pipeline for protein–protein interaction drug discovery identifies a SARS-CoV-2 inhibitor
Source: Mol Syst Biol. 2024 Mar 11;20(4):428–57. doi: 10.1038/s44320-024-00019-8 (PMC10987651; doi:10.1038/s44320-024-00019-8)
Supplement: Supplementary file 12 — Source Data Fig. 2 [file 44320_2024_19_MOESM12_ESM.zip › Source Data Figure EV3-EV4/ColabFold/APOD_MUC7_unrelaxed_rank_4_model_2.pdb]

MODEL     1                                                                     
ATOM      1  N   MET B   1     -25.737  34.881 -14.569  1.00 64.35           N  
ATOM      2  CA  MET B   1     -26.289  33.790 -13.771  1.00 64.35           C  
ATOM      3  C   MET B   1     -26.286  32.484 -14.559  1.00 64.35           C  
ATOM      4  CB  MET B   1     -27.711  34.123 -13.316  1.00 64.35           C  
ATOM      5  O   MET B   1     -26.388  31.403 -13.977  1.00 64.35           O  
ATOM      6  CG  MET B   1     -27.770  35.120 -12.170  1.00 64.35           C  
ATOM      7  SD  MET B   1     -28.733  34.491 -10.740  1.00 64.35           S  
ATOM      8  CE  MET B   1     -28.008  35.484  -9.405  1.00 64.35           C  
ATOM      9  N   VAL B   2     -26.376  32.426 -16.010  1.00 64.72           N  
ATOM     10  CA  VAL B   2     -26.356  31.271 -16.902  1.00 64.72           C  
ATOM     11  C   VAL B   2     -24.944  30.693 -16.967  1.00 64.72           C  
ATOM     12  CB  VAL B   2     -26.846  31.641 -18.320  1.00 64.72           C  
ATOM     13  O   VAL B   2     -24.766  29.473 -16.980  1.00 64.72           O  
ATOM     14  CG1 VAL B   2     -26.736  30.441 -19.259  1.00 64.72           C  
ATOM     15  CG2 VAL B   2     -28.284  32.154 -18.270  1.00 64.72           C  
ATOM     16  N   MET B   3     -23.907  31.572 -16.986  1.00 67.65           N  
ATOM     17  CA  MET B   3     -22.521  31.118 -17.029  1.00 67.65           C  
ATOM     18  C   MET B   3     -22.136  30.419 -15.729  1.00 67.65           C  
ATOM     19  CB  MET B   3     -21.577  32.293 -17.290  1.00 67.65           C  
ATOM     20  O   MET B   3     -21.388  29.440 -15.743  1.00 67.65           O  
ATOM     21  CG  MET B   3     -21.433  32.649 -18.761  1.00 67.65           C  
ATOM     22  SD  MET B   3     -20.611  31.324 -19.727  1.00 67.65           S  
ATOM     23  CE  MET B   3     -21.747  31.204 -21.137  1.00 67.65           C  
ATOM     24  N   LEU B   4     -22.647  30.967 -14.608  1.00 64.30           N  
ATOM     25  CA  LEU B   4     -22.431  30.357 -13.300  1.00 64.30           C  
ATOM     26  C   LEU B   4     -23.124  29.001 -13.212  1.00 64.30           C  
ATOM     27  CB  LEU B   4     -22.942  31.278 -12.189  1.00 64.30           C  
ATOM     28  O   LEU B   4     -22.563  28.048 -12.668  1.00 64.30           O  
ATOM     29  CG  LEU B   4     -22.200  31.204 -10.853  1.00 64.30           C  
ATOM     30  CD1 LEU B   4     -21.191  32.342 -10.743  1.00 64.30           C  
ATOM     31  CD2 LEU B   4     -23.186  31.242  -9.691  1.00 64.30           C  
ATOM     32  N   LEU B   5     -24.311  28.857 -13.840  1.00 60.01           N  
ATOM     33  CA  LEU B   5     -25.059  27.605 -13.851  1.00 60.01           C  
ATOM     34  C   LEU B   5     -24.374  26.570 -14.737  1.00 60.01           C  
ATOM     35  CB  LEU B   5     -26.492  27.842 -14.337  1.00 60.01           C  
ATOM     36  O   LEU B   5     -24.334  25.385 -14.397  1.00 60.01           O  
ATOM     37  CG  LEU B   5     -27.478  28.386 -13.301  1.00 60.01           C  
ATOM     38  CD1 LEU B   5     -28.779  28.805 -13.978  1.00 60.01           C  
ATOM     39  CD2 LEU B   5     -27.743  27.347 -12.217  1.00 60.01           C  
ATOM     40  N   LEU B   6     -23.761  26.970 -15.819  1.00 58.64           N  
ATOM     41  CA  LEU B   6     -23.041  26.071 -16.714  1.00 58.64           C  
ATOM     42  C   LEU B   6     -21.743  25.590 -16.072  1.00 58.64           C  
ATOM     43  CB  LEU B   6     -22.739  26.765 -18.044  1.00 58.64           C  
ATOM     44  O   LEU B   6     -21.370  24.424 -16.214  1.00 58.64           O  
ATOM     45  CG  LEU B   6     -23.889  26.831 -19.050  1.00 58.64           C  
ATOM     46  CD1 LEU B   6     -23.519  27.738 -20.219  1.00 58.64           C  
ATOM     47  CD2 LEU B   6     -24.249  25.434 -19.544  1.00 58.64           C  
ATOM     48  N   LEU B   7     -21.084  26.495 -15.295  1.00 56.79           N  
ATOM     49  CA  LEU B   7     -19.862  26.133 -14.584  1.00 56.79           C  
ATOM     50  C   LEU B   7     -20.161  25.155 -13.453  1.00 56.79           C  
ATOM     51  CB  LEU B   7     -19.176  27.383 -14.027  1.00 56.79           C  
ATOM     52  O   LEU B   7     -19.397  24.215 -13.221  1.00 56.79           O  
ATOM     53  CG  LEU B   7     -18.156  28.061 -14.942  1.00 56.79           C  
ATOM     54  CD1 LEU B   7     -17.984  29.525 -14.551  1.00 56.79           C  
ATOM     55  CD2 LEU B   7     -16.819  27.328 -14.890  1.00 56.79           C  
ATOM     56  N   LEU B   8     -21.305  25.330 -12.831  1.00 53.72           N  
ATOM     57  CA  LEU B   8     -21.709  24.447 -11.742  1.00 53.72           C  
ATOM     58  C   LEU B   8     -22.073  23.064 -12.270  1.00 53.72           C  
ATOM     59  CB  LEU B   8     -22.895  25.044 -10.980  1.00 53.72           C  
ATOM     60  O   LEU B   8     -21.767  22.052 -11.635  1.00 53.72           O  
ATOM     61  CG  LEU B   8     -22.554  25.954  -9.799  1.00 53.72           C  
ATOM     62  CD1 LEU B   8     -23.640  27.009  -9.612  1.00 53.72           C  
ATOM     63  CD2 LEU B   8     -22.372  25.135  -8.527  1.00 53.72           C  
ATOM     64  N   SER B   9     -22.741  22.976 -13.381  1.00 50.63           N  
ATOM     65  CA  SER B   9     -23.079  21.704 -14.012  1.00 50.63           C  
ATOM     66  C   SER B   9     -21.829  20.980 -14.500  1.00 50.63           C  
ATOM     67  CB  SER B   9     -24.040  21.924 -15.180  1.00 50.63           C  
ATOM     68  O   SER B   9     -21.753  19.752 -14.437  1.00 50.63           O  
ATOM     69  OG  SER B   9     -24.022  23.278 -15.599  1.00 50.63           O  
ATOM     70  N   ALA B  10     -20.872  21.679 -15.024  1.00 51.62           N  
ATOM     71  CA  ALA B  10     -19.605  21.092 -15.452  1.00 51.62           C  
ATOM     72  C   ALA B  10     -18.815  20.560 -14.259  1.00 51.62           C  
ATOM     73  CB  ALA B  10     -18.775  22.117 -16.221  1.00 51.62           C  
ATOM     74  O   ALA B  10     -18.179  19.507 -14.348  1.00 51.62           O  
ATOM     75  N   LEU B  11     -18.880  21.321 -13.183  1.00 50.65           N  
ATOM     76  CA  LEU B  11     -18.208  20.890 -11.962  1.00 50.65           C  
ATOM     77  C   LEU B  11     -18.898  19.670 -11.363  1.00 50.65           C  
ATOM     78  CB  LEU B  11     -18.176  22.027 -10.938  1.00 50.65           C  
ATOM     79  O   LEU B  11     -18.239  18.790 -10.804  1.00 50.65           O  
ATOM     80  CG  LEU B  11     -16.942  22.095 -10.037  1.00 50.65           C  
ATOM     81  CD1 LEU B  11     -15.763  22.694 -10.796  1.00 50.65           C  
ATOM     82  CD2 LEU B  11     -17.241  22.903  -8.779  1.00 50.65           C  
ATOM     83  N   ALA B  12     -20.290  19.610 -11.471  1.00 47.13           N  
ATOM     84  CA  ALA B  12     -21.037  18.442 -11.013  1.00 47.13           C  
ATOM     85  C   ALA B  12     -20.703  17.213 -11.854  1.00 47.13           C  
ATOM     86  CB  ALA B  12     -22.538  18.720 -11.056  1.00 47.13           C  
ATOM     87  O   ALA B  12     -20.686  16.090 -11.344  1.00 47.13           O  
ATOM     88  N   GLY B  13     -20.546  17.402 -13.117  1.00 45.01           N  
ATOM     89  CA  GLY B  13     -20.177  16.306 -13.998  1.00 45.01           C  
ATOM     90  C   GLY B  13     -18.772  15.789 -13.751  1.00 45.01           C  
ATOM     91  O   GLY B  13     -18.469  14.632 -14.049  1.00 45.01           O  
ATOM     92  N   LEU B  14     -17.907  16.679 -13.299  1.00 43.18           N  
ATOM     93  CA  LEU B  14     -16.540  16.276 -12.990  1.00 43.18           C  
ATOM     94  C   LEU B  14     -16.500  15.395 -11.745  1.00 43.18           C  
ATOM     95  CB  LEU B  14     -15.651  17.506 -12.788  1.00 43.18           C  
ATOM     96  O   LEU B  14     -15.529  14.669 -11.524  1.00 43.18           O  
ATOM     97  CG  LEU B  14     -14.835  17.960 -13.999  1.00 43.18           C  
ATOM     98  CD1 LEU B  14     -15.246  19.368 -14.417  1.00 43.18           C  
ATOM     99  CD2 LEU B  14     -13.343  17.902 -13.691  1.00 43.18           C  
ATOM    100  N   PHE B  15     -17.559  15.530 -10.896  1.00 42.18           N  
ATOM    101  CA  PHE B  15     -17.570  14.728  -9.678  1.00 42.18           C  
ATOM    102  C   PHE B  15     -17.918  13.277  -9.989  1.00 42.18           C  
ATOM    103  CB  PHE B  15     -18.565  15.302  -8.665  1.00 42.18           C  
ATOM    104  O   PHE B  15     -17.674  12.387  -9.172  1.00 42.18           O  
ATOM    105  CG  PHE B  15     -17.981  16.368  -7.778  1.00 42.18           C  
ATOM    106  CD1 PHE B  15     -17.211  16.028  -6.673  1.00 42.18           C  
ATOM    107  CD2 PHE B  15     -18.204  17.712  -8.050  1.00 42.18           C  
ATOM    108  CE1 PHE B  15     -16.669  17.014  -5.850  1.00 42.18           C  
ATOM    109  CE2 PHE B  15     -17.666  18.702  -7.233  1.00 42.18           C  
ATOM    110  CZ  PHE B  15     -16.900  18.351  -6.133  1.00 42.18           C  
ATOM    111  N   GLY B  16     -18.655  13.106 -11.044  1.00 37.84           N  
ATOM    112  CA  GLY B  16     -19.029  11.719 -11.273  1.00 37.84           C  
ATOM    113  C   GLY B  16     -17.857  10.844 -11.675  1.00 37.84           C  
ATOM    114  O   GLY B  16     -17.946   9.615 -11.621  1.00 37.84           O  
ATOM    115  N   ALA B  17     -16.886  11.391 -12.312  1.00 37.41           N  
ATOM    116  CA  ALA B  17     -15.886  10.493 -12.884  1.00 37.41           C  
ATOM    117  C   ALA B  17     -14.850  10.090 -11.839  1.00 37.41           C  
ATOM    118  CB  ALA B  17     -15.202  11.152 -14.080  1.00 37.41           C  
ATOM    119  O   ALA B  17     -13.999   9.234 -12.097  1.00 37.41           O  
ATOM    120  N   ALA B  18     -14.685  10.835 -10.753  1.00 40.14           N  
ATOM    121  CA  ALA B  18     -13.597  10.416  -9.873  1.00 40.14           C  
ATOM    122  C   ALA B  18     -14.017   9.231  -9.008  1.00 40.14           C  
ATOM    123  CB  ALA B  18     -13.146  11.579  -8.993  1.00 40.14           C  
ATOM    124  O   ALA B  18     -14.539   9.413  -7.905  1.00 40.14           O  
ATOM    125  N   GLU B  19     -14.691   8.223  -9.550  1.00 40.80           N  
ATOM    126  CA  GLU B  19     -15.209   7.068  -8.822  1.00 40.80           C  
ATOM    127  C   GLU B  19     -14.080   6.272  -8.175  1.00 40.80           C  
ATOM    128  CB  GLU B  19     -16.023   6.166  -9.754  1.00 40.80           C  
ATOM    129  O   GLU B  19     -14.303   5.547  -7.203  1.00 40.80           O  
ATOM    130  CG  GLU B  19     -17.455   6.633  -9.966  1.00 40.80           C  
ATOM    131  CD  GLU B  19     -18.337   5.584 -10.624  1.00 40.80           C  
ATOM    132  OE1 GLU B  19     -19.570   5.787 -10.698  1.00 40.80           O  
ATOM    133  OE2 GLU B  19     -17.791   4.550 -11.069  1.00 40.80           O  
ATOM    134  N   GLY B  20     -12.778   6.632  -8.427  1.00 46.29           N  
ATOM    135  CA  GLY B  20     -11.914   5.604  -7.869  1.00 46.29           C  
ATOM    136  C   GLY B  20     -11.175   6.056  -6.623  1.00 46.29           C  
ATOM    137  O   GLY B  20     -10.875   5.246  -5.744  1.00 46.29           O  
ATOM    138  N   GLN B  21     -10.625   7.225  -6.504  1.00 56.32           N  
ATOM    139  CA  GLN B  21      -9.869   7.620  -5.320  1.00 56.32           C  
ATOM    140  C   GLN B  21     -10.791   8.185  -4.243  1.00 56.32           C  
ATOM    141  CB  GLN B  21      -8.797   8.648  -5.685  1.00 56.32           C  
ATOM    142  O   GLN B  21     -11.780   8.853  -4.552  1.00 56.32           O  
ATOM    143  CG  GLN B  21      -7.524   8.033  -6.252  1.00 56.32           C  
ATOM    144  CD  GLN B  21      -6.480   9.073  -6.611  1.00 56.32           C  
ATOM    145  NE2 GLN B  21      -5.341   8.618  -7.123  1.00 56.32           N  
ATOM    146  OE1 GLN B  21      -6.695  10.276  -6.431  1.00 56.32           O  
ATOM    147  N   ALA B  22     -10.796   7.629  -3.037  1.00 60.13           N  
ATOM    148  CA  ALA B  22     -11.685   8.049  -1.956  1.00 60.13           C  
ATOM    149  C   ALA B  22     -11.234   9.380  -1.361  1.00 60.13           C  
ATOM    150  CB  ALA B  22     -11.745   6.977  -0.870  1.00 60.13           C  
ATOM    151  O   ALA B  22     -10.150   9.472  -0.780  1.00 60.13           O  
ATOM    152  N   PHE B  23     -11.748  10.510  -1.848  1.00 67.18           N  
ATOM    153  CA  PHE B  23     -11.569  11.833  -1.263  1.00 67.18           C  
ATOM    154  C   PHE B  23     -12.452  12.007  -0.034  1.00 67.18           C  
ATOM    155  CB  PHE B  23     -11.882  12.924  -2.292  1.00 67.18           C  
ATOM    156  O   PHE B  23     -13.622  11.619  -0.044  1.00 67.18           O  
ATOM    157  CG  PHE B  23     -10.919  12.962  -3.449  1.00 67.18           C  
ATOM    158  CD1 PHE B  23      -9.726  13.667  -3.355  1.00 67.18           C  
ATOM    159  CD2 PHE B  23     -11.209  12.291  -4.630  1.00 67.18           C  
ATOM    160  CE1 PHE B  23      -8.833  13.704  -4.424  1.00 67.18           C  
ATOM    161  CE2 PHE B  23     -10.322  12.323  -5.702  1.00 67.18           C  
ATOM    162  CZ  PHE B  23      -9.135  13.031  -5.598  1.00 67.18           C  
ATOM    163  N   HIS B  24     -11.685  12.243   1.103  1.00 74.39           N  
ATOM    164  CA  HIS B  24     -12.430  12.478   2.335  1.00 74.39           C  
ATOM    165  C   HIS B  24     -12.200  13.893   2.857  1.00 74.39           C  
ATOM    166  CB  HIS B  24     -12.039  11.455   3.402  1.00 74.39           C  
ATOM    167  O   HIS B  24     -11.086  14.414   2.778  1.00 74.39           O  
ATOM    168  CG  HIS B  24     -12.242  10.036   2.975  1.00 74.39           C  
ATOM    169  CD2 HIS B  24     -11.357   9.094   2.572  1.00 74.39           C  
ATOM    170  ND1 HIS B  24     -13.485   9.443   2.930  1.00 74.39           N  
ATOM    171  CE1 HIS B  24     -13.356   8.193   2.517  1.00 74.39           C  
ATOM    172  NE2 HIS B  24     -12.074   7.956   2.292  1.00 74.39           N  
ATOM    173  N   LEU B  25     -13.230  14.496   3.191  1.00 74.54           N  
ATOM    174  CA  LEU B  25     -13.104  15.783   3.867  1.00 74.54           C  
ATOM    175  C   LEU B  25     -12.478  15.612   5.247  1.00 74.54           C  
ATOM    176  CB  LEU B  25     -14.473  16.457   3.995  1.00 74.54           C  
ATOM    177  O   LEU B  25     -12.757  14.633   5.944  1.00 74.54           O  
ATOM    178  CG  LEU B  25     -14.776  17.571   2.991  1.00 74.54           C  
ATOM    179  CD1 LEU B  25     -15.904  17.148   2.055  1.00 74.54           C  
ATOM    180  CD2 LEU B  25     -15.133  18.863   3.718  1.00 74.54           C  
ATOM    181  N   GLY B  26     -11.522  16.506   5.524  1.00 78.73           N  
ATOM    182  CA  GLY B  26     -10.956  16.486   6.864  1.00 78.73           C  
ATOM    183  C   GLY B  26      -9.529  15.974   6.901  1.00 78.73           C  
ATOM    184  O   GLY B  26      -8.898  15.801   5.856  1.00 78.73           O  
ATOM    185  N   LYS B  27      -9.030  15.759   8.146  1.00 86.61           N  
ATOM    186  CA  LYS B  27      -7.659  15.321   8.393  1.00 86.61           C  
ATOM    187  C   LYS B  27      -7.532  13.807   8.254  1.00 86.61           C  
ATOM    188  CB  LYS B  27      -7.198  15.760   9.783  1.00 86.61           C  
ATOM    189  O   LYS B  27      -8.529  13.085   8.331  1.00 86.61           O  
ATOM    190  CG  LYS B  27      -7.101  17.269   9.956  1.00 86.61           C  
ATOM    191  CD  LYS B  27      -6.574  17.641  11.336  1.00 86.61           C  
ATOM    192  CE  LYS B  27      -6.492  19.151  11.515  1.00 86.61           C  
ATOM    193  NZ  LYS B  27      -5.913  19.521  12.841  1.00 86.61           N  
ATOM    194  N   CYS B  28      -6.364  13.319   7.982  1.00 91.73           N  
ATOM    195  CA  CYS B  28      -6.062  11.894   7.912  1.00 91.73           C  
ATOM    196  C   CYS B  28      -6.313  11.216   9.254  1.00 91.73           C  
ATOM    197  CB  CYS B  28      -4.613  11.674   7.482  1.00 91.73           C  
ATOM    198  O   CYS B  28      -5.947  11.751  10.302  1.00 91.73           O  
ATOM    199  SG  CYS B  28      -4.305  12.044   5.741  1.00 91.73           S  
ATOM    200  N   PRO B  29      -7.042  10.041   9.202  1.00 93.35           N  
ATOM    201  CA  PRO B  29      -7.024   9.242  10.430  1.00 93.35           C  
ATOM    202  C   PRO B  29      -5.610   8.881  10.878  1.00 93.35           C  
ATOM    203  CB  PRO B  29      -7.812   7.987  10.045  1.00 93.35           C  
ATOM    204  O   PRO B  29      -4.671   8.940  10.080  1.00 93.35           O  
ATOM    205  CG  PRO B  29      -8.575   8.376   8.820  1.00 93.35           C  
ATOM    206  CD  PRO B  29      -7.812   9.453   8.104  1.00 93.35           C  
ATOM    207  N   ASN B  30      -5.477   8.691  12.163  1.00 94.06           N  
ATOM    208  CA  ASN B  30      -4.183   8.335  12.736  1.00 94.06           C  
ATOM    209  C   ASN B  30      -4.249   7.008  13.488  1.00 94.06           C  
ATOM    210  CB  ASN B  30      -3.682   9.445  13.662  1.00 94.06           C  
ATOM    211  O   ASN B  30      -4.078   6.972  14.708  1.00 94.06           O  
ATOM    212  CG  ASN B  30      -2.218   9.289  14.022  1.00 94.06           C  
ATOM    213  ND2 ASN B  30      -1.826   9.843  15.163  1.00 94.06           N  
ATOM    214  OD1 ASN B  30      -1.445   8.677  13.280  1.00 94.06           O  
ATOM    215  N   PRO B  31      -4.431   5.930  12.778  1.00 97.24           N  
ATOM    216  CA  PRO B  31      -4.541   4.621  13.424  1.00 97.24           C  
ATOM    217  C   PRO B  31      -3.234   4.172  14.075  1.00 97.24           C  
ATOM    218  CB  PRO B  31      -4.925   3.690  12.271  1.00 97.24           C  
ATOM    219  O   PRO B  31      -2.152   4.555  13.622  1.00 97.24           O  
ATOM    220  CG  PRO B  31      -4.319   4.315  11.057  1.00 97.24           C  
ATOM    221  CD  PRO B  31      -4.371   5.808  11.214  1.00 97.24           C  
ATOM    222  N   PRO B  32      -3.392   3.378  15.228  1.00 97.14           N  
ATOM    223  CA  PRO B  32      -2.170   2.791  15.783  1.00 97.14           C  
ATOM    224  C   PRO B  32      -1.469   1.853  14.803  1.00 97.14           C  
ATOM    225  CB  PRO B  32      -2.672   2.024  17.009  1.00 97.14           C  
ATOM    226  O   PRO B  32      -2.127   1.203  13.986  1.00 97.14           O  
ATOM    227  CG  PRO B  32      -4.106   1.726  16.712  1.00 97.14           C  
ATOM    228  CD  PRO B  32      -4.644   2.808  15.821  1.00 97.14           C  
ATOM    229  N   VAL B  33      -0.169   1.794  14.880  1.00 98.00           N  
ATOM    230  CA  VAL B  33       0.610   0.934  13.995  1.00 98.00           C  
ATOM    231  C   VAL B  33       1.099  -0.291  14.763  1.00 98.00           C  
ATOM    232  CB  VAL B  33       1.808   1.690  13.379  1.00 98.00           C  
ATOM    233  O   VAL B  33       0.933  -0.374  15.982  1.00 98.00           O  
ATOM    234  CG1 VAL B  33       1.325   2.844  12.501  1.00 98.00           C  
ATOM    235  CG2 VAL B  33       2.737   2.204  14.478  1.00 98.00           C  
ATOM    236  N   GLN B  34       1.594  -1.272  14.007  1.00 98.09           N  
ATOM    237  CA  GLN B  34       2.148  -2.494  14.579  1.00 98.09           C  
ATOM    238  C   GLN B  34       3.188  -2.178  15.650  1.00 98.09           C  
ATOM    239  CB  GLN B  34       2.769  -3.366  13.486  1.00 98.09           C  
ATOM    240  O   GLN B  34       4.196  -1.525  15.371  1.00 98.09           O  
ATOM    241  CG  GLN B  34       3.443  -4.626  14.013  1.00 98.09           C  
ATOM    242  CD  GLN B  34       2.450  -5.656  14.517  1.00 98.09           C  
ATOM    243  NE2 GLN B  34       2.666  -6.143  15.734  1.00 98.09           N  
ATOM    244  OE1 GLN B  34       1.495  -6.011  13.818  1.00 98.09           O  
ATOM    245  N   GLU B  35       2.932  -2.712  16.848  1.00 95.79           N  
ATOM    246  CA  GLU B  35       3.884  -2.538  17.940  1.00 95.79           C  
ATOM    247  C   GLU B  35       5.104  -3.436  17.756  1.00 95.79           C  
ATOM    248  CB  GLU B  35       3.217  -2.828  19.287  1.00 95.79           C  
ATOM    249  O   GLU B  35       4.982  -4.572  17.293  1.00 95.79           O  
ATOM    250  CG  GLU B  35       2.139  -1.823  19.668  1.00 95.79           C  
ATOM    251  CD  GLU B  35       1.546  -2.072  21.046  1.00 95.79           C  
ATOM    252  OE1 GLU B  35       0.664  -1.295  21.477  1.00 95.79           O  
ATOM    253  OE2 GLU B  35       1.968  -3.052  21.700  1.00 95.79           O  
ATOM    254  N   ASN B  36       6.284  -2.988  18.148  1.00 94.83           N  
ATOM    255  CA  ASN B  36       7.521  -3.758  18.079  1.00 94.83           C  
ATOM    256  C   ASN B  36       7.770  -4.294  16.672  1.00 94.83           C  
ATOM    257  CB  ASN B  36       7.494  -4.909  19.088  1.00 94.83           C  
ATOM    258  O   ASN B  36       8.121  -5.463  16.501  1.00 94.83           O  
ATOM    259  CG  ASN B  36       7.286  -4.432  20.511  1.00 94.83           C  
ATOM    260  ND2 ASN B  36       6.416  -5.116  21.245  1.00 94.83           N  
ATOM    261  OD1 ASN B  36       7.901  -3.456  20.949  1.00 94.83           O  
ATOM    262  N   PHE B  37       7.471  -3.479  15.704  1.00 97.57           N  
ATOM    263  CA  PHE B  37       7.644  -3.838  14.301  1.00 97.57           C  
ATOM    264  C   PHE B  37       9.104  -4.157  14.001  1.00 97.57           C  
ATOM    265  CB  PHE B  37       7.156  -2.706  13.391  1.00 97.57           C  
ATOM    266  O   PHE B  37      10.000  -3.395  14.369  1.00 97.57           O  
ATOM    267  CG  PHE B  37       7.282  -3.011  11.923  1.00 97.57           C  
ATOM    268  CD1 PHE B  37       8.276  -2.414  11.157  1.00 97.57           C  
ATOM    269  CD2 PHE B  37       6.406  -3.896  11.308  1.00 97.57           C  
ATOM    270  CE1 PHE B  37       8.395  -2.695   9.798  1.00 97.57           C  
ATOM    271  CE2 PHE B  37       6.518  -4.181   9.950  1.00 97.57           C  
ATOM    272  CZ  PHE B  37       7.513  -3.579   9.197  1.00 97.57           C  
ATOM    273  N   ASP B  38       9.333  -5.275  13.396  1.00 96.63           N  
ATOM    274  CA  ASP B  38      10.656  -5.722  12.971  1.00 96.63           C  
ATOM    275  C   ASP B  38      10.766  -5.745  11.449  1.00 96.63           C  
ATOM    276  CB  ASP B  38      10.962  -7.109  13.542  1.00 96.63           C  
ATOM    277  O   ASP B  38      10.248  -6.654  10.797  1.00 96.63           O  
ATOM    278  CG  ASP B  38      12.391  -7.555  13.281  1.00 96.63           C  
ATOM    279  OD1 ASP B  38      13.019  -7.059  12.322  1.00 96.63           O  
ATOM    280  OD2 ASP B  38      12.891  -8.412  14.041  1.00 96.63           O  
ATOM    281  N   VAL B  39      11.541  -4.826  10.937  1.00 96.12           N  
ATOM    282  CA  VAL B  39      11.649  -4.647   9.493  1.00 96.12           C  
ATOM    283  C   VAL B  39      12.257  -5.897   8.861  1.00 96.12           C  
ATOM    284  CB  VAL B  39      12.496  -3.404   9.137  1.00 96.12           C  
ATOM    285  O   VAL B  39      11.887  -6.282   7.750  1.00 96.12           O  
ATOM    286  CG1 VAL B  39      13.960  -3.624   9.511  1.00 96.12           C  
ATOM    287  CG2 VAL B  39      12.364  -3.077   7.651  1.00 96.12           C  
ATOM    288  N   ASN B  40      13.139  -6.555   9.553  1.00 96.41           N  
ATOM    289  CA  ASN B  40      13.822  -7.723   9.008  1.00 96.41           C  
ATOM    290  C   ASN B  40      12.862  -8.892   8.808  1.00 96.41           C  
ATOM    291  CB  ASN B  40      14.983  -8.138   9.914  1.00 96.41           C  
ATOM    292  O   ASN B  40      13.003  -9.661   7.856  1.00 96.41           O  
ATOM    293  CG  ASN B  40      16.119  -7.134   9.906  1.00 96.41           C  
ATOM    294  ND2 ASN B  40      16.530  -6.693  11.089  1.00 96.41           N  
ATOM    295  OD1 ASN B  40      16.622  -6.756   8.844  1.00 96.41           O  
ATOM    296  N   LYS B  41      11.846  -8.998   9.646  1.00 98.29           N  
ATOM    297  CA  LYS B  41      10.842 -10.048   9.500  1.00 98.29           C  
ATOM    298  C   LYS B  41       9.851  -9.710   8.391  1.00 98.29           C  
ATOM    299  CB  LYS B  41      10.099 -10.267  10.819  1.00 98.29           C  
ATOM    300  O   LYS B  41       9.197 -10.600   7.843  1.00 98.29           O  
ATOM    301  CG  LYS B  41      10.961 -10.858  11.925  1.00 98.29           C  
ATOM    302  CD  LYS B  41      10.146 -11.135  13.181  1.00 98.29           C  
ATOM    303  CE  LYS B  41      11.010 -11.716  14.293  1.00 98.29           C  
ATOM    304  NZ  LYS B  41      10.217 -11.980  15.531  1.00 98.29           N  
ATOM    305  N   TYR B  42       9.787  -8.445   8.071  1.00 98.51           N  
ATOM    306  CA  TYR B  42       8.803  -7.945   7.116  1.00 98.51           C  
ATOM    307  C   TYR B  42       9.333  -8.033   5.690  1.00 98.51           C  
ATOM    308  CB  TYR B  42       8.423  -6.498   7.444  1.00 98.51           C  
ATOM    309  O   TYR B  42       8.555  -8.057   4.733  1.00 98.51           O  
ATOM    310  CG  TYR B  42       7.234  -5.991   6.664  1.00 98.51           C  
ATOM    311  CD1 TYR B  42       7.400  -5.110   5.598  1.00 98.51           C  
ATOM    312  CD2 TYR B  42       5.943  -6.392   6.991  1.00 98.51           C  
ATOM    313  CE1 TYR B  42       6.307  -4.639   4.878  1.00 98.51           C  
ATOM    314  CE2 TYR B  42       4.843  -5.927   6.278  1.00 98.51           C  
ATOM    315  OH  TYR B  42       3.949  -4.590   4.515  1.00 98.51           O  
ATOM    316  CZ  TYR B  42       5.035  -5.053   5.224  1.00 98.51           C  
ATOM    317  N   LEU B  43      10.616  -8.150   5.494  1.00 98.38           N  
ATOM    318  CA  LEU B  43      11.247  -8.196   4.179  1.00 98.38           C  
ATOM    319  C   LEU B  43      10.762  -9.404   3.385  1.00 98.38           C  
ATOM    320  CB  LEU B  43      12.771  -8.239   4.317  1.00 98.38           C  
ATOM    321  O   LEU B  43      10.285 -10.383   3.965  1.00 98.38           O  
ATOM    322  CG  LEU B  43      13.422  -7.044   5.016  1.00 98.38           C  
ATOM    323  CD1 LEU B  43      14.929  -7.254   5.130  1.00 98.38           C  
ATOM    324  CD2 LEU B  43      13.113  -5.752   4.267  1.00 98.38           C  
ATOM    325  N   GLY B  44      10.846  -9.282   2.095  1.00 98.19           N  
ATOM    326  CA  GLY B  44      10.427 -10.361   1.215  1.00 98.19           C  
ATOM    327  C   GLY B  44       9.223 -10.004   0.364  1.00 98.19           C  
ATOM    328  O   GLY B  44       8.828  -8.838   0.297  1.00 98.19           O  
ATOM    329  N   ARG B  45       8.653 -11.032  -0.170  1.00 98.27           N  
ATOM    330  CA  ARG B  45       7.575 -10.849  -1.136  1.00 98.27           C  
ATOM    331  C   ARG B  45       6.215 -10.851  -0.445  1.00 98.27           C  
ATOM    332  CB  ARG B  45       7.620 -11.942  -2.206  1.00 98.27           C  
ATOM    333  O   ARG B  45       5.960 -11.677   0.433  1.00 98.27           O  
ATOM    334  CG  ARG B  45       6.570 -11.782  -3.294  1.00 98.27           C  
ATOM    335  CD  ARG B  45       6.713 -12.844  -4.376  1.00 98.27           C  
ATOM    336  NE  ARG B  45       8.009 -12.762  -5.044  1.00 98.27           N  
ATOM    337  NH1 ARG B  45       7.706 -14.668  -6.315  1.00 98.27           N  
ATOM    338  NH2 ARG B  45       9.646 -13.460  -6.495  1.00 98.27           N  
ATOM    339  CZ  ARG B  45       8.451 -13.630  -5.950  1.00 98.27           C  
ATOM    340  N   TRP B  46       5.404  -9.909  -0.886  1.00 98.68           N  
ATOM    341  CA  TRP B  46       4.009  -9.803  -0.471  1.00 98.68           C  
ATOM    342  C   TRP B  46       3.084  -9.725  -1.681  1.00 98.68           C  
ATOM    343  CB  TRP B  46       3.805  -8.577   0.424  1.00 98.68           C  
ATOM    344  O   TRP B  46       3.365  -8.999  -2.638  1.00 98.68           O  
ATOM    345  CG  TRP B  46       4.496  -8.670   1.751  1.00 98.68           C  
ATOM    346  CD1 TRP B  46       5.786  -8.318   2.035  1.00 98.68           C  
ATOM    347  CD2 TRP B  46       3.933  -9.152   2.975  1.00 98.68           C  
ATOM    348  CE2 TRP B  46       4.940  -9.063   3.962  1.00 98.68           C  
ATOM    349  CE3 TRP B  46       2.674  -9.651   3.334  1.00 98.68           C  
ATOM    350  NE1 TRP B  46       6.059  -8.551   3.363  1.00 98.68           N  
ATOM    351  CH2 TRP B  46       3.484  -9.939   5.610  1.00 98.68           C  
ATOM    352  CZ2 TRP B  46       4.725  -9.454   5.285  1.00 98.68           C  
ATOM    353  CZ3 TRP B  46       2.462 -10.040   4.651  1.00 98.68           C  
ATOM    354  N   TYR B  47       1.986 -10.483  -1.636  1.00 98.75           N  
ATOM    355  CA  TYR B  47       0.935 -10.407  -2.645  1.00 98.75           C  
ATOM    356  C   TYR B  47      -0.193  -9.489  -2.190  1.00 98.75           C  
ATOM    357  CB  TYR B  47       0.382 -11.802  -2.952  1.00 98.75           C  
ATOM    358  O   TYR B  47      -0.660  -9.586  -1.053  1.00 98.75           O  
ATOM    359  CG  TYR B  47       1.412 -12.753  -3.512  1.00 98.75           C  
ATOM    360  CD1 TYR B  47       1.569 -12.909  -4.888  1.00 98.75           C  
ATOM    361  CD2 TYR B  47       2.227 -13.499  -2.668  1.00 98.75           C  
ATOM    362  CE1 TYR B  47       2.515 -13.786  -5.409  1.00 98.75           C  
ATOM    363  CE2 TYR B  47       3.176 -14.379  -3.178  1.00 98.75           C  
ATOM    364  OH  TYR B  47       4.251 -15.384  -5.057  1.00 98.75           O  
ATOM    365  CZ  TYR B  47       3.313 -14.515  -4.547  1.00 98.75           C  
ATOM    366  N   GLU B  48      -0.579  -8.611  -3.109  1.00 98.76           N  
ATOM    367  CA  GLU B  48      -1.726  -7.759  -2.811  1.00 98.76           C  
ATOM    368  C   GLU B  48      -3.032  -8.545  -2.887  1.00 98.76           C  
ATOM    369  CB  GLU B  48      -1.774  -6.567  -3.771  1.00 98.76           C  
ATOM    370  O   GLU B  48      -3.335  -9.159  -3.912  1.00 98.76           O  
ATOM    371  CG  GLU B  48      -2.886  -5.574  -3.463  1.00 98.76           C  
ATOM    372  CD  GLU B  48      -2.928  -4.402  -4.430  1.00 98.76           C  
ATOM    373  OE1 GLU B  48      -3.757  -4.418  -5.368  1.00 98.76           O  
ATOM    374  OE2 GLU B  48      -2.124  -3.460  -4.249  1.00 98.76           O  
ATOM    375  N   ILE B  49      -3.814  -8.519  -1.830  1.00 98.79           N  
ATOM    376  CA  ILE B  49      -5.063  -9.266  -1.736  1.00 98.79           C  
ATOM    377  C   ILE B  49      -6.244  -8.331  -1.985  1.00 98.79           C  
ATOM    378  CB  ILE B  49      -5.207  -9.957  -0.361  1.00 98.79           C  
ATOM    379  O   ILE B  49      -7.138  -8.647  -2.775  1.00 98.79           O  
ATOM    380  CG1 ILE B  49      -4.023 -10.898  -0.110  1.00 98.79           C  
ATOM    381  CG2 ILE B  49      -6.536 -10.712  -0.272  1.00 98.79           C  
ATOM    382  CD1 ILE B  49      -3.838 -11.960  -1.184  1.00 98.79           C  
ATOM    383  N   GLU B  50      -6.256  -7.264  -1.311  1.00 98.58           N  
ATOM    384  CA  GLU B  50      -7.277  -6.231  -1.461  1.00 98.58           C  
ATOM    385  C   GLU B  50      -6.682  -4.837  -1.288  1.00 98.58           C  
ATOM    386  CB  GLU B  50      -8.412  -6.448  -0.457  1.00 98.58           C  
ATOM    387  O   GLU B  50      -5.655  -4.672  -0.626  1.00 98.58           O  
ATOM    388  CG  GLU B  50      -9.274  -7.666  -0.756  1.00 98.58           C  
ATOM    389  CD  GLU B  50     -10.585  -7.677   0.014  1.00 98.58           C  
ATOM    390  OE1 GLU B  50     -11.138  -8.774   0.256  1.00 98.58           O  
ATOM    391  OE2 GLU B  50     -11.064  -6.579   0.377  1.00 98.58           O  
ATOM    392  N   LYS B  51      -7.333  -3.882  -1.899  1.00 97.33           N  
ATOM    393  CA  LYS B  51      -6.863  -2.502  -1.812  1.00 97.33           C  
ATOM    394  C   LYS B  51      -8.026  -1.519  -1.900  1.00 97.33           C  
ATOM    395  CB  LYS B  51      -5.845  -2.211  -2.916  1.00 97.33           C  
ATOM    396  O   LYS B  51      -9.099  -1.862  -2.402  1.00 97.33           O  
ATOM    397  CG  LYS B  51      -6.441  -2.186  -4.316  1.00 97.33           C  
ATOM    398  CD  LYS B  51      -5.382  -1.886  -5.369  1.00 97.33           C  
ATOM    399  CE  LYS B  51      -5.972  -1.886  -6.772  1.00 97.33           C  
ATOM    400  NZ  LYS B  51      -4.915  -1.739  -7.818  1.00 97.33           N  
ATOM    401  N   ILE B  52      -7.776  -0.351  -1.333  1.00 94.04           N  
ATOM    402  CA  ILE B  52      -8.554   0.781  -1.826  1.00 94.04           C  
ATOM    403  C   ILE B  52      -8.079   1.163  -3.226  1.00 94.04           C  
ATOM    404  CB  ILE B  52      -8.450   1.995  -0.875  1.00 94.04           C  
ATOM    405  O   ILE B  52      -6.901   1.468  -3.426  1.00 94.04           O  
ATOM    406  CG1 ILE B  52      -9.029   1.646   0.501  1.00 94.04           C  
ATOM    407  CG2 ILE B  52      -9.160   3.212  -1.474  1.00 94.04           C  
ATOM    408  CD1 ILE B  52      -8.869   2.749   1.538  1.00 94.04           C  
ATOM    409  N   PRO B  53      -8.962   1.137  -4.178  1.00 89.51           N  
ATOM    410  CA  PRO B  53      -8.557   1.345  -5.570  1.00 89.51           C  
ATOM    411  C   PRO B  53      -7.712   2.603  -5.757  1.00 89.51           C  
ATOM    412  CB  PRO B  53      -9.891   1.468  -6.311  1.00 89.51           C  
ATOM    413  O   PRO B  53      -7.978   3.629  -5.125  1.00 89.51           O  
ATOM    414  CG  PRO B  53     -10.863   0.696  -5.478  1.00 89.51           C  
ATOM    415  CD  PRO B  53     -10.486   0.858  -4.033  1.00 89.51           C  
ATOM    416  N   THR B  54      -6.669   2.428  -6.612  1.00 82.03           N  
ATOM    417  CA  THR B  54      -5.761   3.514  -6.966  1.00 82.03           C  
ATOM    418  C   THR B  54      -5.659   3.661  -8.481  1.00 82.03           C  
ATOM    419  CB  THR B  54      -4.358   3.285  -6.374  1.00 82.03           C  
ATOM    420  O   THR B  54      -5.956   2.722  -9.223  1.00 82.03           O  
ATOM    421  CG2 THR B  54      -4.435   2.967  -4.884  1.00 82.03           C  
ATOM    422  OG1 THR B  54      -3.732   2.189  -7.053  1.00 82.03           O  
ATOM    423  N   THR B  55      -5.218   4.832  -8.928  1.00 76.79           N  
ATOM    424  CA  THR B  55      -5.089   5.083 -10.359  1.00 76.79           C  
ATOM    425  C   THR B  55      -3.748   4.571 -10.878  1.00 76.79           C  
ATOM    426  CB  THR B  55      -5.227   6.583 -10.677  1.00 76.79           C  
ATOM    427  O   THR B  55      -3.585   4.353 -12.081  1.00 76.79           O  
ATOM    428  CG2 THR B  55      -6.639   7.080 -10.384  1.00 76.79           C  
ATOM    429  OG1 THR B  55      -4.296   7.323  -9.878  1.00 76.79           O  
ATOM    430  N   PHE B  56      -2.817   4.315  -9.988  1.00 78.22           N  
ATOM    431  CA  PHE B  56      -1.471   3.957 -10.417  1.00 78.22           C  
ATOM    432  C   PHE B  56      -1.280   2.445 -10.397  1.00 78.22           C  
ATOM    433  CB  PHE B  56      -0.424   4.630  -9.525  1.00 78.22           C  
ATOM    434  O   PHE B  56      -0.239   1.939 -10.820  1.00 78.22           O  
ATOM    435  CG  PHE B  56      -0.650   4.412  -8.053  1.00 78.22           C  
ATOM    436  CD1 PHE B  56      -1.265   5.387  -7.277  1.00 78.22           C  
ATOM    437  CD2 PHE B  56      -0.246   3.230  -7.445  1.00 78.22           C  
ATOM    438  CE1 PHE B  56      -1.475   5.187  -5.915  1.00 78.22           C  
ATOM    439  CE2 PHE B  56      -0.453   3.023  -6.084  1.00 78.22           C  
ATOM    440  CZ  PHE B  56      -1.067   4.004  -5.321  1.00 78.22           C  
ATOM    441  N   GLU B  57      -2.221   1.704  -9.859  1.00 86.32           N  
ATOM    442  CA  GLU B  57      -2.255   0.244  -9.872  1.00 86.32           C  
ATOM    443  C   GLU B  57      -3.493  -0.273 -10.598  1.00 86.32           C  
ATOM    444  CB  GLU B  57      -2.213  -0.308  -8.445  1.00 86.32           C  
ATOM    445  O   GLU B  57      -4.557  -0.421  -9.994  1.00 86.32           O  
ATOM    446  CG  GLU B  57      -0.924   0.007  -7.701  1.00 86.32           C  
ATOM    447  CD  GLU B  57      -0.890  -0.562  -6.291  1.00 86.32           C  
ATOM    448  OE1 GLU B  57       0.201  -0.599  -5.677  1.00 86.32           O  
ATOM    449  OE2 GLU B  57      -1.962  -0.977  -5.798  1.00 86.32           O  
ATOM    450  N   ASN B  58      -3.341  -0.631 -11.855  1.00 85.73           N  
ATOM    451  CA  ASN B  58      -4.532  -0.993 -12.617  1.00 85.73           C  
ATOM    452  C   ASN B  58      -4.421  -2.401 -13.194  1.00 85.73           C  
ATOM    453  CB  ASN B  58      -4.782   0.021 -13.735  1.00 85.73           C  
ATOM    454  O   ASN B  58      -5.284  -2.832 -13.961  1.00 85.73           O  
ATOM    455  CG  ASN B  58      -5.149   1.394 -13.207  1.00 85.73           C  
ATOM    456  ND2 ASN B  58      -4.628   2.434 -13.847  1.00 85.73           N  
ATOM    457  OD1 ASN B  58      -5.893   1.519 -12.231  1.00 85.73           O  
ATOM    458  N   GLY B  59      -3.450  -3.105 -12.783  1.00 93.53           N  
ATOM    459  CA  GLY B  59      -3.257  -4.440 -13.328  1.00 93.53           C  
ATOM    460  C   GLY B  59      -3.605  -5.542 -12.345  1.00 93.53           C  
ATOM    461  O   GLY B  59      -4.398  -5.332 -11.425  1.00 93.53           O  
ATOM    462  N   ARG B  60      -3.204  -6.799 -12.674  1.00 97.58           N  
ATOM    463  CA  ARG B  60      -3.390  -7.978 -11.834  1.00 97.58           C  
ATOM    464  C   ARG B  60      -2.049  -8.534 -11.367  1.00 97.58           C  
ATOM    465  CB  ARG B  60      -4.172  -9.057 -12.587  1.00 97.58           C  
ATOM    466  O   ARG B  60      -0.995  -7.987 -11.697  1.00 97.58           O  
ATOM    467  CG  ARG B  60      -3.461  -9.581 -13.824  1.00 97.58           C  
ATOM    468  CD  ARG B  60      -4.293 -10.630 -14.550  1.00 97.58           C  
ATOM    469  NE  ARG B  60      -4.448 -11.842 -13.750  1.00 97.58           N  
ATOM    470  NH1 ARG B  60      -5.231 -13.140 -15.493  1.00 97.58           N  
ATOM    471  NH2 ARG B  60      -4.993 -14.046 -13.401  1.00 97.58           N  
ATOM    472  CZ  ARG B  60      -4.890 -13.007 -14.217  1.00 97.58           C  
ATOM    473  N   CYS B  61      -2.126  -9.552 -10.541  1.00 98.31           N  
ATOM    474  CA  CYS B  61      -0.927 -10.212 -10.038  1.00 98.31           C  
ATOM    475  C   CYS B  61       0.008  -9.210  -9.370  1.00 98.31           C  
ATOM    476  CB  CYS B  61      -0.194 -10.930 -11.171  1.00 98.31           C  
ATOM    477  O   CYS B  61       1.221  -9.251  -9.582  1.00 98.31           O  
ATOM    478  SG  CYS B  61      -1.198 -12.173 -12.014  1.00 98.31           S  
ATOM    479  N   ILE B  62      -0.599  -8.243  -8.672  1.00 97.97           N  
ATOM    480  CA  ILE B  62       0.195  -7.193  -8.042  1.00 97.97           C  
ATOM    481  C   ILE B  62       0.953  -7.766  -6.847  1.00 97.97           C  
ATOM    482  CB  ILE B  62      -0.689  -6.006  -7.597  1.00 97.97           C  
ATOM    483  O   ILE B  62       0.377  -8.482  -6.023  1.00 97.97           O  
ATOM    484  CG1 ILE B  62      -1.391  -5.380  -8.807  1.00 97.97           C  
ATOM    485  CG2 ILE B  62       0.145  -4.963  -6.847  1.00 97.97           C  
ATOM    486  CD1 ILE B  62      -2.381  -4.280  -8.448  1.00 97.97           C  
ATOM    487  N   GLN B  63       2.245  -7.450  -6.772  1.00 98.22           N  
ATOM    488  CA  GLN B  63       3.118  -7.897  -5.692  1.00 98.22           C  
ATOM    489  C   GLN B  63       4.101  -6.801  -5.290  1.00 98.22           C  
ATOM    490  CB  GLN B  63       3.878  -9.159  -6.102  1.00 98.22           C  
ATOM    491  O   GLN B  63       4.391  -5.900  -6.080  1.00 98.22           O  
ATOM    492  CG  GLN B  63       4.743  -8.980  -7.342  1.00 98.22           C  
ATOM    493  CD  GLN B  63       5.377 -10.278  -7.808  1.00 98.22           C  
ATOM    494  NE2 GLN B  63       6.418 -10.169  -8.625  1.00 98.22           N  
ATOM    495  OE1 GLN B  63       4.935 -11.369  -7.434  1.00 98.22           O  
ATOM    496  N   ALA B  64       4.538  -6.879  -4.064  1.00 97.61           N  
ATOM    497  CA  ALA B  64       5.598  -6.025  -3.535  1.00 97.61           C  
ATOM    498  C   ALA B  64       6.723  -6.859  -2.929  1.00 97.61           C  
ATOM    499  CB  ALA B  64       5.034  -5.061  -2.494  1.00 97.61           C  
ATOM    500  O   ALA B  64       6.469  -7.811  -2.188  1.00 97.61           O  
ATOM    501  N   ASN B  65       7.863  -6.539  -3.283  1.00 98.12           N  
ATOM    502  CA  ASN B  65       9.048  -7.181  -2.721  1.00 98.12           C  
ATOM    503  C   ASN B  65       9.945  -6.174  -2.008  1.00 98.12           C  
ATOM    504  CB  ASN B  65       9.832  -7.910  -3.814  1.00 98.12           C  
ATOM    505  O   ASN B  65      10.380  -5.189  -2.607  1.00 98.12           O  
ATOM    506  CG  ASN B  65      10.891  -8.838  -3.252  1.00 98.12           C  
ATOM    507  ND2 ASN B  65      11.599  -9.533  -4.134  1.00 98.12           N  
ATOM    508  OD1 ASN B  65      11.072  -8.929  -2.035  1.00 98.12           O  
ATOM    509  N   TYR B  66      10.238  -6.446  -0.790  1.00 98.20           N  
ATOM    510  CA  TYR B  66      11.057  -5.574   0.045  1.00 98.20           C  
ATOM    511  C   TYR B  66      12.402  -6.220   0.353  1.00 98.20           C  
ATOM    512  CB  TYR B  66      10.328  -5.238   1.349  1.00 98.20           C  
ATOM    513  O   TYR B  66      12.460  -7.383   0.761  1.00 98.20           O  
ATOM    514  CG  TYR B  66       8.953  -4.650   1.142  1.00 98.20           C  
ATOM    515  CD1 TYR B  66       8.790  -3.307   0.813  1.00 98.20           C  
ATOM    516  CD2 TYR B  66       7.814  -5.437   1.276  1.00 98.20           C  
ATOM    517  CE1 TYR B  66       7.525  -2.761   0.623  1.00 98.20           C  
ATOM    518  CE2 TYR B  66       6.544  -4.902   1.088  1.00 98.20           C  
ATOM    519  OH  TYR B  66       5.155  -3.030   0.576  1.00 98.20           O  
ATOM    520  CZ  TYR B  66       6.410  -3.565   0.762  1.00 98.20           C  
ATOM    521  N   SER B  67      13.470  -5.496   0.165  1.00 97.84           N  
ATOM    522  CA  SER B  67      14.815  -5.981   0.457  1.00 97.84           C  
ATOM    523  C   SER B  67      15.684  -4.878   1.050  1.00 97.84           C  
ATOM    524  CB  SER B  67      15.471  -6.535  -0.808  1.00 97.84           C  
ATOM    525  O   SER B  67      15.440  -3.693   0.812  1.00 97.84           O  
ATOM    526  OG  SER B  67      15.515  -5.549  -1.825  1.00 97.84           O  
ATOM    527  N   LEU B  68      16.607  -5.286   1.831  1.00 96.84           N  
ATOM    528  CA  LEU B  68      17.521  -4.338   2.459  1.00 96.84           C  
ATOM    529  C   LEU B  68      18.601  -3.893   1.479  1.00 96.84           C  
ATOM    530  CB  LEU B  68      18.167  -4.959   3.701  1.00 96.84           C  
ATOM    531  O   LEU B  68      19.202  -4.722   0.792  1.00 96.84           O  
ATOM    532  CG  LEU B  68      18.898  -3.997   4.638  1.00 96.84           C  
ATOM    533  CD1 LEU B  68      17.912  -3.024   5.275  1.00 96.84           C  
ATOM    534  CD2 LEU B  68      19.663  -4.769   5.707  1.00 96.84           C  
ATOM    535  N   MET B  69      18.784  -2.622   1.437  1.00 95.84           N  
ATOM    536  CA  MET B  69      19.846  -2.064   0.605  1.00 95.84           C  
ATOM    537  C   MET B  69      21.126  -1.875   1.411  1.00 95.84           C  
ATOM    538  CB  MET B  69      19.408  -0.730  -0.002  1.00 95.84           C  
ATOM    539  O   MET B  69      21.100  -1.909   2.643  1.00 95.84           O  
ATOM    540  CG  MET B  69      18.158  -0.828  -0.862  1.00 95.84           C  
ATOM    541  SD  MET B  69      17.571   0.812  -1.438  1.00 95.84           S  
ATOM    542  CE  MET B  69      18.815   1.170  -2.709  1.00 95.84           C  
ATOM    543  N   GLU B  70      22.209  -1.612   0.722  1.00 94.20           N  
ATOM    544  CA  GLU B  70      23.510  -1.412   1.354  1.00 94.20           C  
ATOM    545  C   GLU B  70      23.511  -0.162   2.230  1.00 94.20           C  
ATOM    546  CB  GLU B  70      24.612  -1.315   0.297  1.00 94.20           C  
ATOM    547  O   GLU B  70      24.192  -0.119   3.257  1.00 94.20           O  
ATOM    548  CG  GLU B  70      24.958  -2.645  -0.356  1.00 94.20           C  
ATOM    549  CD  GLU B  70      26.041  -2.530  -1.417  1.00 94.20           C  
ATOM    550  OE1 GLU B  70      26.370  -3.552  -2.062  1.00 94.20           O  
ATOM    551  OE2 GLU B  70      26.565  -1.409  -1.604  1.00 94.20           O  
ATOM    552  N   ASN B  71      22.752   0.822   1.866  1.00 90.36           N  
ATOM    553  CA  ASN B  71      22.704   2.085   2.595  1.00 90.36           C  
ATOM    554  C   ASN B  71      21.790   1.995   3.813  1.00 90.36           C  
ATOM    555  CB  ASN B  71      22.250   3.220   1.673  1.00 90.36           C  
ATOM    556  O   ASN B  71      21.596   2.983   4.524  1.00 90.36           O  
ATOM    557  CG  ASN B  71      20.844   3.015   1.143  1.00 90.36           C  
ATOM    558  ND2 ASN B  71      20.385   3.939   0.309  1.00 90.36           N  
ATOM    559  OD1 ASN B  71      20.177   2.034   1.482  1.00 90.36           O  
ATOM    560  N   GLY B  72      21.282   0.840   4.039  1.00 90.70           N  
ATOM    561  CA  GLY B  72      20.449   0.640   5.214  1.00 90.70           C  
ATOM    562  C   GLY B  72      18.982   0.934   4.963  1.00 90.70           C  
ATOM    563  O   GLY B  72      18.129   0.620   5.796  1.00 90.70           O  
ATOM    564  N   LYS B  73      18.636   1.491   3.786  1.00 94.76           N  
ATOM    565  CA  LYS B  73      17.243   1.715   3.411  1.00 94.76           C  
ATOM    566  C   LYS B  73      16.609   0.438   2.866  1.00 94.76           C  
ATOM    567  CB  LYS B  73      17.140   2.835   2.374  1.00 94.76           C  
ATOM    568  O   LYS B  73      17.290  -0.575   2.693  1.00 94.76           O  
ATOM    569  CG  LYS B  73      17.576   4.198   2.891  1.00 94.76           C  
ATOM    570  CD  LYS B  73      17.367   5.285   1.844  1.00 94.76           C  
ATOM    571  CE  LYS B  73      17.797   6.651   2.362  1.00 94.76           C  
ATOM    572  NZ  LYS B  73      17.596   7.720   1.339  1.00 94.76           N  
ATOM    573  N   ILE B  74      15.281   0.489   2.707  1.00 97.52           N  
ATOM    574  CA  ILE B  74      14.539  -0.662   2.205  1.00 97.52           C  
ATOM    575  C   ILE B  74      14.188  -0.448   0.734  1.00 97.52           C  
ATOM    576  CB  ILE B  74      13.257  -0.913   3.031  1.00 97.52           C  
ATOM    577  O   ILE B  74      13.590   0.568   0.374  1.00 97.52           O  
ATOM    578  CG1 ILE B  74      13.611  -1.163   4.501  1.00 97.52           C  
ATOM    579  CG2 ILE B  74      12.461  -2.085   2.451  1.00 97.52           C  
ATOM    580  CD1 ILE B  74      12.444  -0.967   5.460  1.00 97.52           C  
ATOM    581  N   LYS B  75      14.684  -1.364  -0.056  1.00 97.67           N  
ATOM    582  CA  LYS B  75      14.263  -1.342  -1.453  1.00 97.67           C  
ATOM    583  C   LYS B  75      12.828  -1.840  -1.603  1.00 97.67           C  
ATOM    584  CB  LYS B  75      15.204  -2.189  -2.311  1.00 97.67           C  
ATOM    585  O   LYS B  75      12.464  -2.877  -1.045  1.00 97.67           O  
ATOM    586  CG  LYS B  75      14.896  -2.140  -3.800  1.00 97.67           C  
ATOM    587  CD  LYS B  75      15.888  -2.971  -4.604  1.00 97.67           C  
ATOM    588  CE  LYS B  75      15.561  -2.952  -6.091  1.00 97.67           C  
ATOM    589  NZ  LYS B  75      16.542  -3.750  -6.885  1.00 97.67           N  
ATOM    590  N   VAL B  76      12.044  -1.062  -2.327  1.00 96.86           N  
ATOM    591  CA  VAL B  76      10.658  -1.416  -2.617  1.00 96.86           C  
ATOM    592  C   VAL B  76      10.497  -1.694  -4.110  1.00 96.86           C  
ATOM    593  CB  VAL B  76       9.683  -0.302  -2.174  1.00 96.86           C  
ATOM    594  O   VAL B  76      10.674  -0.797  -4.937  1.00 96.86           O  
ATOM    595  CG1 VAL B  76       8.235  -0.731  -2.399  1.00 96.86           C  
ATOM    596  CG2 VAL B  76       9.916   0.058  -0.708  1.00 96.86           C  
ATOM    597  N   LEU B  77      10.166  -2.896  -4.423  1.00 96.26           N  
ATOM    598  CA  LEU B  77       9.872  -3.266  -5.803  1.00 96.26           C  
ATOM    599  C   LEU B  77       8.414  -3.689  -5.954  1.00 96.26           C  
ATOM    600  CB  LEU B  77      10.794  -4.399  -6.262  1.00 96.26           C  
ATOM    601  O   LEU B  77       8.012  -4.737  -5.445  1.00 96.26           O  
ATOM    602  CG  LEU B  77      10.589  -4.904  -7.691  1.00 96.26           C  
ATOM    603  CD1 LEU B  77      10.927  -3.806  -8.695  1.00 96.26           C  
ATOM    604  CD2 LEU B  77      11.434  -6.147  -7.946  1.00 96.26           C  
ATOM    605  N   ASN B  78       7.679  -2.875  -6.693  1.00 95.76           N  
ATOM    606  CA  ASN B  78       6.282  -3.174  -6.990  1.00 95.76           C  
ATOM    607  C   ASN B  78       6.098  -3.606  -8.442  1.00 95.76           C  
ATOM    608  CB  ASN B  78       5.397  -1.965  -6.679  1.00 95.76           C  
ATOM    609  O   ASN B  78       6.623  -2.967  -9.356  1.00 95.76           O  
ATOM    610  CG  ASN B  78       5.274  -1.698  -5.192  1.00 95.76           C  
ATOM    611  ND2 ASN B  78       4.953  -0.460  -4.837  1.00 95.76           N  
ATOM    612  OD1 ASN B  78       5.467  -2.597  -4.369  1.00 95.76           O  
ATOM    613  N   GLN B  79       5.297  -4.729  -8.592  1.00 95.95           N  
ATOM    614  CA  GLN B  79       5.076  -5.255  -9.935  1.00 95.95           C  
ATOM    615  C   GLN B  79       3.603  -5.579 -10.164  1.00 95.95           C  
ATOM    616  CB  GLN B  79       5.931  -6.501 -10.171  1.00 95.95           C  
ATOM    617  O   GLN B  79       2.886  -5.931  -9.225  1.00 95.95           O  
ATOM    618  CG  GLN B  79       7.430  -6.241 -10.099  1.00 95.95           C  
ATOM    619  CD  GLN B  79       8.252  -7.511 -10.220  1.00 95.95           C  
ATOM    620  NE2 GLN B  79       8.926  -7.675 -11.353  1.00 95.95           N  
ATOM    621  OE1 GLN B  79       8.281  -8.337  -9.302  1.00 95.95           O  
ATOM    622  N   GLU B  80       3.196  -5.453 -11.401  1.00 94.53           N  
ATOM    623  CA  GLU B  80       1.853  -5.843 -11.820  1.00 94.53           C  
ATOM    624  C   GLU B  80       1.851  -6.360 -13.256  1.00 94.53           C  
ATOM    625  CB  GLU B  80       0.883  -4.667 -11.683  1.00 94.53           C  
ATOM    626  O   GLU B  80       2.732  -6.014 -14.046  1.00 94.53           O  
ATOM    627  CG  GLU B  80       1.126  -3.549 -12.687  1.00 94.53           C  
ATOM    628  CD  GLU B  80       0.131  -2.406 -12.565  1.00 94.53           C  
ATOM    629  OE1 GLU B  80       0.141  -1.499 -13.428  1.00 94.53           O  
ATOM    630  OE2 GLU B  80      -0.663  -2.418 -11.599  1.00 94.53           O  
ATOM    631  N   LEU B  81       0.924  -7.211 -13.473  1.00 97.04           N  
ATOM    632  CA  LEU B  81       0.644  -7.641 -14.839  1.00 97.04           C  
ATOM    633  C   LEU B  81      -0.456  -6.789 -15.462  1.00 97.04           C  
ATOM    634  CB  LEU B  81       0.238  -9.117 -14.864  1.00 97.04           C  
ATOM    635  O   LEU B  81      -1.577  -6.742 -14.949  1.00 97.04           O  
ATOM    636  CG  LEU B  81       0.068  -9.750 -16.246  1.00 97.04           C  
ATOM    637  CD1 LEU B  81       1.413  -9.835 -16.959  1.00 97.04           C  
ATOM    638  CD2 LEU B  81      -0.568 -11.131 -16.127  1.00 97.04           C  
ATOM    639  N   ARG B  82      -0.144  -6.202 -16.592  1.00 91.72           N  
ATOM    640  CA  ARG B  82      -1.098  -5.312 -17.248  1.00 91.72           C  
ATOM    641  C   ARG B  82      -1.991  -6.083 -18.214  1.00 91.72           C  
ATOM    642  CB  ARG B  82      -0.366  -4.192 -17.991  1.00 91.72           C  
ATOM    643  O   ARG B  82      -1.706  -7.235 -18.546  1.00 91.72           O  
ATOM    644  CG  ARG B  82       0.395  -3.243 -17.079  1.00 91.72           C  
ATOM    645  CD  ARG B  82       0.784  -1.959 -17.799  1.00 91.72           C  
ATOM    646  NE  ARG B  82       1.256  -0.940 -16.867  1.00 91.72           N  
ATOM    647  NH1 ARG B  82       2.535   0.188 -18.426  1.00 91.72           N  
ATOM    648  NH2 ARG B  82       2.443   0.930 -16.259  1.00 91.72           N  
ATOM    649  CZ  ARG B  82       2.077   0.057 -17.186  1.00 91.72           C  
ATOM    650  N   ALA B  83      -2.986  -5.448 -18.667  1.00 90.45           N  
ATOM    651  CA  ALA B  83      -3.975  -6.064 -19.548  1.00 90.45           C  
ATOM    652  C   ALA B  83      -3.336  -6.517 -20.857  1.00 90.45           C  
ATOM    653  CB  ALA B  83      -5.118  -5.091 -19.825  1.00 90.45           C  
ATOM    654  O   ALA B  83      -3.759  -7.513 -21.449  1.00 90.45           O  
ATOM    655  N   ASP B  84      -2.343  -5.847 -21.244  1.00 91.53           N  
ATOM    656  CA  ASP B  84      -1.697  -6.149 -22.517  1.00 91.53           C  
ATOM    657  C   ASP B  84      -0.679  -7.276 -22.362  1.00 91.53           C  
ATOM    658  CB  ASP B  84      -1.017  -4.901 -23.084  1.00 91.53           C  
ATOM    659  O   ASP B  84      -0.000  -7.644 -23.323  1.00 91.53           O  
ATOM    660  CG  ASP B  84       0.111  -4.389 -22.205  1.00 91.53           C  
ATOM    661  OD1 ASP B  84       0.370  -4.985 -21.137  1.00 91.53           O  
ATOM    662  OD2 ASP B  84       0.745  -3.380 -22.583  1.00 91.53           O  
ATOM    663  N   GLY B  85      -0.514  -7.800 -21.187  1.00 92.11           N  
ATOM    664  CA  GLY B  85       0.358  -8.939 -20.949  1.00 92.11           C  
ATOM    665  C   GLY B  85       1.754  -8.541 -20.510  1.00 92.11           C  
ATOM    666  O   GLY B  85       2.575  -9.399 -20.180  1.00 92.11           O  
ATOM    667  N   THR B  86       2.043  -7.290 -20.437  1.00 92.65           N  
ATOM    668  CA  THR B  86       3.358  -6.814 -20.020  1.00 92.65           C  
ATOM    669  C   THR B  86       3.415  -6.643 -18.505  1.00 92.65           C  
ATOM    670  CB  THR B  86       3.713  -5.481 -20.704  1.00 92.65           C  
ATOM    671  O   THR B  86       2.387  -6.425 -17.860  1.00 92.65           O  
ATOM    672  CG2 THR B  86       3.689  -5.619 -22.223  1.00 92.65           C  
ATOM    673  OG1 THR B  86       2.764  -4.482 -20.312  1.00 92.65           O  
ATOM    674  N   VAL B  87       4.615  -6.775 -17.996  1.00 93.01           N  
ATOM    675  CA  VAL B  87       4.849  -6.553 -16.573  1.00 93.01           C  
ATOM    676  C   VAL B  87       5.281  -5.107 -16.340  1.00 93.01           C  
ATOM    677  CB  VAL B  87       5.914  -7.524 -16.016  1.00 93.01           C  
ATOM    678  O   VAL B  87       6.259  -4.642 -16.929  1.00 93.01           O  
ATOM    679  CG1 VAL B  87       6.234  -7.196 -14.558  1.00 93.01           C  
ATOM    680  CG2 VAL B  87       5.440  -8.970 -16.149  1.00 93.01           C  
ATOM    681  N   ASN B  88       4.478  -4.430 -15.588  1.00 92.38           N  
ATOM    682  CA  ASN B  88       4.839  -3.094 -15.123  1.00 92.38           C  
ATOM    683  C   ASN B  88       5.483  -3.137 -13.740  1.00 92.38           C  
ATOM    684  CB  ASN B  88       3.612  -2.181 -15.109  1.00 92.38           C  
ATOM    685  O   ASN B  88       5.044  -3.891 -12.869  1.00 92.38           O  
ATOM    686  CG  ASN B  88       3.973  -0.720 -14.928  1.00 92.38           C  
ATOM    687  ND2 ASN B  88       3.100   0.029 -14.265  1.00 92.38           N  
ATOM    688  OD1 ASN B  88       5.028  -0.268 -15.381  1.00 92.38           O  
ATOM    689  N   GLN B  89       6.598  -2.369 -13.609  1.00 91.17           N  
ATOM    690  CA  GLN B  89       7.288  -2.364 -12.323  1.00 91.17           C  
ATOM    691  C   GLN B  89       7.738  -0.956 -11.945  1.00 91.17           C  
ATOM    692  CB  GLN B  89       8.490  -3.309 -12.354  1.00 91.17           C  
ATOM    693  O   GLN B  89       7.971  -0.118 -12.819  1.00 91.17           O  
ATOM    694  CG  GLN B  89       9.640  -2.813 -13.221  1.00 91.17           C  
ATOM    695  CD  GLN B  89      10.849  -3.728 -13.172  1.00 91.17           C  
ATOM    696  NE2 GLN B  89      12.038  -3.138 -13.113  1.00 91.17           N  
ATOM    697  OE1 GLN B  89      10.715  -4.956 -13.187  1.00 91.17           O  
ATOM    698  N   ILE B  90       7.834  -0.735 -10.608  1.00 87.72           N  
ATOM    699  CA  ILE B  90       8.377   0.507 -10.069  1.00 87.72           C  
ATOM    700  C   ILE B  90       9.227   0.206  -8.837  1.00 87.72           C  
ATOM    701  CB  ILE B  90       7.255   1.508  -9.715  1.00 87.72           C  
ATOM    702  O   ILE B  90       8.872  -0.651  -8.024  1.00 87.72           O  
ATOM    703  CG1 ILE B  90       7.853   2.874  -9.355  1.00 87.72           C  
ATOM    704  CG2 ILE B  90       6.392   0.970  -8.571  1.00 87.72           C  
ATOM    705  CD1 ILE B  90       6.838   4.009  -9.340  1.00 87.72           C  
ATOM    706  N   GLU B  91      10.322   0.885  -8.855  1.00 91.69           N  
ATOM    707  CA  GLU B  91      11.251   0.741  -7.738  1.00 91.69           C  
ATOM    708  C   GLU B  91      11.299   2.011  -6.893  1.00 91.69           C  
ATOM    709  CB  GLU B  91      12.653   0.394  -8.246  1.00 91.69           C  
ATOM    710  O   GLU B  91      11.271   3.121  -7.429  1.00 91.69           O  
ATOM    711  CG  GLU B  91      13.653   0.098  -7.137  1.00 91.69           C  
ATOM    712  CD  GLU B  91      15.014  -0.336  -7.657  1.00 91.69           C  
ATOM    713  OE1 GLU B  91      16.034  -0.073  -6.980  1.00 91.69           O  
ATOM    714  OE2 GLU B  91      15.061  -0.942  -8.751  1.00 91.69           O  
ATOM    715  N   GLY B  92      11.335   1.771  -5.583  1.00 91.89           N  
ATOM    716  CA  GLY B  92      11.456   2.873  -4.642  1.00 91.89           C  
ATOM    717  C   GLY B  92      12.260   2.518  -3.406  1.00 91.89           C  
ATOM    718  O   GLY B  92      12.958   1.502  -3.384  1.00 91.89           O  
ATOM    719  N   GLU B  93      12.251   3.500  -2.538  1.00 95.08           N  
ATOM    720  CA  GLU B  93      12.960   3.320  -1.275  1.00 95.08           C  
ATOM    721  C   GLU B  93      12.069   3.671  -0.087  1.00 95.08           C  
ATOM    722  CB  GLU B  93      14.233   4.170  -1.247  1.00 95.08           C  
ATOM    723  O   GLU B  93      11.284   4.619  -0.152  1.00 95.08           O  
ATOM    724  CG  GLU B  93      15.248   3.793  -2.317  1.00 95.08           C  
ATOM    725  CD  GLU B  93      16.493   4.666  -2.298  1.00 95.08           C  
ATOM    726  OE1 GLU B  93      17.376   4.483  -3.166  1.00 95.08           O  
ATOM    727  OE2 GLU B  93      16.586   5.539  -1.406  1.00 95.08           O  
ATOM    728  N   ALA B  94      12.193   2.843   0.949  1.00 96.50           N  
ATOM    729  CA  ALA B  94      11.452   3.105   2.180  1.00 96.50           C  
ATOM    730  C   ALA B  94      12.399   3.311   3.358  1.00 96.50           C  
ATOM    731  CB  ALA B  94      10.485   1.960   2.472  1.00 96.50           C  
ATOM    732  O   ALA B  94      13.456   2.679   3.431  1.00 96.50           O  
ATOM    733  N   THR B  95      11.989   4.232   4.232  1.00 94.37           N  
ATOM    734  CA  THR B  95      12.764   4.523   5.433  1.00 94.37           C  
ATOM    735  C   THR B  95      11.842   4.792   6.619  1.00 94.37           C  
ATOM    736  CB  THR B  95      13.695   5.730   5.219  1.00 94.37           C  
ATOM    737  O   THR B  95      10.781   5.400   6.462  1.00 94.37           O  
ATOM    738  CG2 THR B  95      14.812   5.396   4.236  1.00 94.37           C  
ATOM    739  OG1 THR B  95      12.933   6.828   4.703  1.00 94.37           O  
ATOM    740  N   PRO B  96      12.217   4.308   7.781  1.00 90.72           N  
ATOM    741  CA  PRO B  96      11.434   4.698   8.956  1.00 90.72           C  
ATOM    742  C   PRO B  96      11.497   6.198   9.236  1.00 90.72           C  
ATOM    743  CB  PRO B  96      12.083   3.902  10.092  1.00 90.72           C  
ATOM    744  O   PRO B  96      12.542   6.823   9.038  1.00 90.72           O  
ATOM    745  CG  PRO B  96      12.879   2.839   9.407  1.00 90.72           C  
ATOM    746  CD  PRO B  96      13.232   3.321   8.029  1.00 90.72           C  
ATOM    747  N   VAL B  97      10.344   6.761   9.611  1.00 87.31           N  
ATOM    748  CA  VAL B  97      10.255   8.193   9.876  1.00 87.31           C  
ATOM    749  C   VAL B  97      10.707   8.484  11.306  1.00 87.31           C  
ATOM    750  CB  VAL B  97       8.821   8.724   9.652  1.00 87.31           C  
ATOM    751  O   VAL B  97      11.322   9.519  11.571  1.00 87.31           O  
ATOM    752  CG1 VAL B  97       8.759  10.231   9.897  1.00 87.31           C  
ATOM    753  CG2 VAL B  97       8.343   8.388   8.241  1.00 87.31           C  
ATOM    754  N   ASN B  98      10.325   7.604  12.174  1.00 86.72           N  
ATOM    755  CA  ASN B  98      10.602   7.716  13.602  1.00 86.72           C  
ATOM    756  C   ASN B  98      11.079   6.390  14.187  1.00 86.72           C  
ATOM    757  CB  ASN B  98       9.363   8.212  14.351  1.00 86.72           C  
ATOM    758  O   ASN B  98      10.394   5.372  14.069  1.00 86.72           O  
ATOM    759  CG  ASN B  98       9.638   8.488  15.816  1.00 86.72           C  
ATOM    760  ND2 ASN B  98       8.754   9.247  16.452  1.00 86.72           N  
ATOM    761  OD1 ASN B  98      10.637   8.025  16.371  1.00 86.72           O  
ATOM    762  N   LEU B  99      12.177   6.484  14.882  1.00 84.74           N  
ATOM    763  CA  LEU B  99      12.791   5.271  15.413  1.00 84.74           C  
ATOM    764  C   LEU B  99      11.914   4.644  16.491  1.00 84.74           C  
ATOM    765  CB  LEU B  99      14.179   5.578  15.982  1.00 84.74           C  
ATOM    766  O   LEU B  99      12.017   3.445  16.761  1.00 84.74           O  
ATOM    767  CG  LEU B  99      15.250   5.993  14.972  1.00 84.74           C  
ATOM    768  CD1 LEU B  99      16.525   6.415  15.695  1.00 84.74           C  
ATOM    769  CD2 LEU B  99      15.534   4.856  13.996  1.00 84.74           C  
ATOM    770  N   THR B 100      11.062   5.424  17.124  1.00 89.31           N  
ATOM    771  CA  THR B 100      10.207   4.901  18.184  1.00 89.31           C  
ATOM    772  C   THR B 100       8.969   4.229  17.598  1.00 89.31           C  
ATOM    773  CB  THR B 100       9.778   6.015  19.157  1.00 89.31           C  
ATOM    774  O   THR B 100       8.276   3.480  18.290  1.00 89.31           O  
ATOM    775  CG2 THR B 100      10.988   6.655  19.829  1.00 89.31           C  
ATOM    776  OG1 THR B 100       9.059   7.022  18.433  1.00 89.31           O  
ATOM    777  N   GLU B 101       8.700   4.485  16.329  1.00 93.77           N  
ATOM    778  CA  GLU B 101       7.608   3.838  15.607  1.00 93.77           C  
ATOM    779  C   GLU B 101       8.083   3.285  14.267  1.00 93.77           C  
ATOM    780  CB  GLU B 101       6.451   4.817  15.392  1.00 93.77           C  
ATOM    781  O   GLU B 101       7.707   3.795  13.210  1.00 93.77           O  
ATOM    782  CG  GLU B 101       5.755   5.240  16.678  1.00 93.77           C  
ATOM    783  CD  GLU B 101       4.580   6.175  16.444  1.00 93.77           C  
ATOM    784  OE1 GLU B 101       3.422   5.768  16.691  1.00 93.77           O  
ATOM    785  OE2 GLU B 101       4.818   7.324  16.010  1.00 93.77           O  
ATOM    786  N   PRO B 102       8.780   2.210  14.323  1.00 95.19           N  
ATOM    787  CA  PRO B 102       9.409   1.670  13.116  1.00 95.19           C  
ATOM    788  C   PRO B 102       8.391   1.196  12.082  1.00 95.19           C  
ATOM    789  CB  PRO B 102      10.237   0.496  13.645  1.00 95.19           C  
ATOM    790  O   PRO B 102       8.744   0.969  10.921  1.00 95.19           O  
ATOM    791  CG  PRO B 102       9.588   0.123  14.939  1.00 95.19           C  
ATOM    792  CD  PRO B 102       9.021   1.366  15.563  1.00 95.19           C  
ATOM    793  N   ALA B 103       7.131   1.108  12.484  1.00 98.03           N  
ATOM    794  CA  ALA B 103       6.090   0.665  11.560  1.00 98.03           C  
ATOM    795  C   ALA B 103       5.579   1.825  10.711  1.00 98.03           C  
ATOM    796  CB  ALA B 103       4.937   0.022  12.327  1.00 98.03           C  
ATOM    797  O   ALA B 103       4.774   1.627   9.798  1.00 98.03           O  
ATOM    798  N   LYS B 104       5.988   3.021  11.014  1.00 97.48           N  
ATOM    799  CA  LYS B 104       5.697   4.187  10.186  1.00 97.48           C  
ATOM    800  C   LYS B 104       6.849   4.484   9.231  1.00 97.48           C  
ATOM    801  CB  LYS B 104       5.413   5.410  11.061  1.00 97.48           C  
ATOM    802  O   LYS B 104       7.845   5.097   9.622  1.00 97.48           O  
ATOM    803  CG  LYS B 104       4.082   5.349  11.796  1.00 97.48           C  
ATOM    804  CD  LYS B 104       3.786   6.655  12.523  1.00 97.48           C  
ATOM    805  CE  LYS B 104       2.418   6.626  13.191  1.00 97.48           C  
ATOM    806  NZ  LYS B 104       2.124   7.902  13.908  1.00 97.48           N  
ATOM    807  N   LEU B 105       6.659   4.074   8.039  1.00 97.13           N  
ATOM    808  CA  LEU B 105       7.666   4.273   7.002  1.00 97.13           C  
ATOM    809  C   LEU B 105       7.236   5.365   6.029  1.00 97.13           C  
ATOM    810  CB  LEU B 105       7.920   2.967   6.244  1.00 97.13           C  
ATOM    811  O   LEU B 105       6.071   5.768   6.017  1.00 97.13           O  
ATOM    812  CG  LEU B 105       8.317   1.757   7.091  1.00 97.13           C  
ATOM    813  CD1 LEU B 105       8.151   0.471   6.289  1.00 97.13           C  
ATOM    814  CD2 LEU B 105       9.750   1.901   7.591  1.00 97.13           C  
ATOM    815  N   GLU B 106       8.223   5.882   5.371  1.00 95.27           N  
ATOM    816  CA  GLU B 106       7.991   6.714   4.194  1.00 95.27           C  
ATOM    817  C   GLU B 106       8.589   6.079   2.942  1.00 95.27           C  
ATOM    818  CB  GLU B 106       8.573   8.115   4.403  1.00 95.27           C  
ATOM    819  O   GLU B 106       9.700   5.546   2.980  1.00 95.27           O  
ATOM    820  CG  GLU B 106       7.796   8.962   5.400  1.00 95.27           C  
ATOM    821  CD  GLU B 106       8.339  10.375   5.538  1.00 95.27           C  
ATOM    822  OE1 GLU B 106       7.702  11.205   6.226  1.00 95.27           O  
ATOM    823  OE2 GLU B 106       9.408  10.655   4.953  1.00 95.27           O  
ATOM    824  N   VAL B 107       7.792   6.138   1.897  1.00 94.15           N  
ATOM    825  CA  VAL B 107       8.246   5.524   0.653  1.00 94.15           C  
ATOM    826  C   VAL B 107       8.410   6.596  -0.422  1.00 94.15           C  
ATOM    827  CB  VAL B 107       7.269   4.429   0.170  1.00 94.15           C  
ATOM    828  O   VAL B 107       7.576   7.497  -0.541  1.00 94.15           O  
ATOM    829  CG1 VAL B 107       7.733   3.839  -1.160  1.00 94.15           C  
ATOM    830  CG2 VAL B 107       7.132   3.333   1.226  1.00 94.15           C  
ATOM    831  N   LYS B 108       9.523   6.468  -1.107  1.00 90.45           N  
ATOM    832  CA  LYS B 108       9.843   7.375  -2.205  1.00 90.45           C  
ATOM    833  C   LYS B 108      10.170   6.603  -3.480  1.00 90.45           C  
ATOM    834  CB  LYS B 108      11.015   8.282  -1.827  1.00 90.45           C  
ATOM    835  O   LYS B 108      11.032   5.721  -3.474  1.00 90.45           O  
ATOM    836  CG  LYS B 108      11.255   9.424  -2.804  1.00 90.45           C  
ATOM    837  CD  LYS B 108      12.352  10.359  -2.313  1.00 90.45           C  
ATOM    838  CE  LYS B 108      12.587  11.507  -3.286  1.00 90.45           C  
ATOM    839  NZ  LYS B 108      13.633  12.449  -2.789  1.00 90.45           N  
ATOM    840  N   PHE B 109       9.491   6.948  -4.529  1.00 85.69           N  
ATOM    841  CA  PHE B 109       9.674   6.206  -5.771  1.00 85.69           C  
ATOM    842  C   PHE B 109      10.509   7.007  -6.763  1.00 85.69           C  
ATOM    843  CB  PHE B 109       8.319   5.851  -6.391  1.00 85.69           C  
ATOM    844  O   PHE B 109      11.050   6.450  -7.720  1.00 85.69           O  
ATOM    845  CG  PHE B 109       7.590   4.751  -5.667  1.00 85.69           C  
ATOM    846  CD1 PHE B 109       7.960   3.423  -5.839  1.00 85.69           C  
ATOM    847  CD2 PHE B 109       6.534   5.046  -4.815  1.00 85.69           C  
ATOM    848  CE1 PHE B 109       7.287   2.403  -5.170  1.00 85.69           C  
ATOM    849  CE2 PHE B 109       5.856   4.033  -4.143  1.00 85.69           C  
ATOM    850  CZ  PHE B 109       6.234   2.712  -4.323  1.00 85.69           C  
ATOM    851  N   SER B 110      10.624   8.218  -6.599  1.00 78.96           N  
ATOM    852  CA  SER B 110      11.452   9.063  -7.453  1.00 78.96           C  
ATOM    853  C   SER B 110      11.929  10.305  -6.706  1.00 78.96           C  
ATOM    854  CB  SER B 110      10.681   9.477  -8.707  1.00 78.96           C  
ATOM    855  O   SER B 110      11.264  10.771  -5.779  1.00 78.96           O  
ATOM    856  OG  SER B 110      11.423  10.416  -9.466  1.00 78.96           O  
ATOM    857  N   TRP B 111      13.052  10.764  -7.138  1.00 75.09           N  
ATOM    858  CA  TRP B 111      13.636  11.933  -6.489  1.00 75.09           C  
ATOM    859  C   TRP B 111      12.747  13.158  -6.673  1.00 75.09           C  
ATOM    860  CB  TRP B 111      15.035  12.214  -7.044  1.00 75.09           C  
ATOM    861  O   TRP B 111      12.752  14.068  -5.840  1.00 75.09           O  
ATOM    862  CG  TRP B 111      15.036  12.814  -8.418  1.00 75.09           C  
ATOM    863  CD1 TRP B 111      14.915  12.151  -9.608  1.00 75.09           C  
ATOM    864  CD2 TRP B 111      15.169  14.201  -8.744  1.00 75.09           C  
ATOM    865  CE2 TRP B 111      15.119  14.306 -10.152  1.00 75.09           C  
ATOM    866  CE3 TRP B 111      15.324  15.367  -7.982  1.00 75.09           C  
ATOM    867  NE1 TRP B 111      14.964  13.043 -10.654  1.00 75.09           N  
ATOM    868  CH2 TRP B 111      15.372  16.657 -10.043  1.00 75.09           C  
ATOM    869  CZ2 TRP B 111      15.220  15.533 -10.813  1.00 75.09           C  
ATOM    870  CZ3 TRP B 111      15.424  16.586  -8.642  1.00 75.09           C  
ATOM    871  N   PHE B 112      11.906  13.210  -7.700  1.00 71.92           N  
ATOM    872  CA  PHE B 112      11.099  14.389  -7.993  1.00 71.92           C  
ATOM    873  C   PHE B 112       9.727  14.281  -7.339  1.00 71.92           C  
ATOM    874  CB  PHE B 112      10.947  14.576  -9.506  1.00 71.92           C  
ATOM    875  O   PHE B 112       8.949  15.238  -7.356  1.00 71.92           O  
ATOM    876  CG  PHE B 112      10.410  13.363 -10.216  1.00 71.92           C  
ATOM    877  CD1 PHE B 112      11.271  12.389 -10.707  1.00 71.92           C  
ATOM    878  CD2 PHE B 112       9.043  13.196 -10.393  1.00 71.92           C  
ATOM    879  CE1 PHE B 112      10.777  11.265 -11.365  1.00 71.92           C  
ATOM    880  CE2 PHE B 112       8.541  12.075 -11.050  1.00 71.92           C  
ATOM    881  CZ  PHE B 112       9.410  11.112 -11.536  1.00 71.92           C  
ATOM    882  N   MET B 113       9.457  13.189  -6.733  1.00 73.02           N  
ATOM    883  CA  MET B 113       8.168  12.990  -6.077  1.00 73.02           C  
ATOM    884  C   MET B 113       8.323  12.987  -4.560  1.00 73.02           C  
ATOM    885  CB  MET B 113       7.526  11.681  -6.539  1.00 73.02           C  
ATOM    886  O   MET B 113       9.313  12.475  -4.034  1.00 73.02           O  
ATOM    887  CG  MET B 113       7.080  11.696  -7.992  1.00 73.02           C  
ATOM    888  SD  MET B 113       5.963  10.298  -8.400  1.00 73.02           S  
ATOM    889  CE  MET B 113       7.161   8.936  -8.454  1.00 73.02           C  
ATOM    890  N   PRO B 114       7.364  13.694  -3.950  1.00 79.27           N  
ATOM    891  CA  PRO B 114       7.433  13.640  -2.488  1.00 79.27           C  
ATOM    892  C   PRO B 114       7.296  12.221  -1.942  1.00 79.27           C  
ATOM    893  CB  PRO B 114       6.253  14.510  -2.047  1.00 79.27           C  
ATOM    894  O   PRO B 114       6.765  11.341  -2.626  1.00 79.27           O  
ATOM    895  CG  PRO B 114       5.302  14.476  -3.200  1.00 79.27           C  
ATOM    896  CD  PRO B 114       6.087  14.246  -4.459  1.00 79.27           C  
ATOM    897  N   SER B 115       7.827  12.067  -0.783  1.00 87.69           N  
ATOM    898  CA  SER B 115       7.629  10.800  -0.088  1.00 87.69           C  
ATOM    899  C   SER B 115       6.185  10.647   0.380  1.00 87.69           C  
ATOM    900  CB  SER B 115       8.575  10.691   1.109  1.00 87.69           C  
ATOM    901  O   SER B 115       5.495  11.640   0.616  1.00 87.69           O  
ATOM    902  OG  SER B 115       9.927  10.742   0.687  1.00 87.69           O  
ATOM    903  N   ALA B 116       5.769   9.359   0.423  1.00 88.89           N  
ATOM    904  CA  ALA B 116       4.422   9.064   0.906  1.00 88.89           C  
ATOM    905  C   ALA B 116       4.466   8.162   2.136  1.00 88.89           C  
ATOM    906  CB  ALA B 116       3.593   8.413  -0.198  1.00 88.89           C  
ATOM    907  O   ALA B 116       5.314   7.272   2.232  1.00 88.89           O  
ATOM    908  N   PRO B 117       3.502   8.502   3.068  1.00 93.58           N  
ATOM    909  CA  PRO B 117       3.439   7.627   4.241  1.00 93.58           C  
ATOM    910  C   PRO B 117       3.099   6.182   3.882  1.00 93.58           C  
ATOM    911  CB  PRO B 117       2.330   8.254   5.090  1.00 93.58           C  
ATOM    912  O   PRO B 117       2.285   5.940   2.987  1.00 93.58           O  
ATOM    913  CG  PRO B 117       2.216   9.658   4.592  1.00 93.58           C  
ATOM    914  CD  PRO B 117       2.615   9.685   3.144  1.00 93.58           C  
ATOM    915  N   TYR B 118       3.743   5.295   4.524  1.00 97.11           N  
ATOM    916  CA  TYR B 118       3.520   3.854   4.476  1.00 97.11           C  
ATOM    917  C   TYR B 118       3.503   3.257   5.878  1.00 97.11           C  
ATOM    918  CB  TYR B 118       4.600   3.171   3.631  1.00 97.11           C  
ATOM    919  O   TYR B 118       4.556   2.946   6.440  1.00 97.11           O  
ATOM    920  CG  TYR B 118       4.316   1.717   3.344  1.00 97.11           C  
ATOM    921  CD1 TYR B 118       4.676   0.724   4.252  1.00 97.11           C  
ATOM    922  CD2 TYR B 118       3.689   1.332   2.163  1.00 97.11           C  
ATOM    923  CE1 TYR B 118       4.419  -0.618   3.991  1.00 97.11           C  
ATOM    924  CE2 TYR B 118       3.427  -0.006   1.891  1.00 97.11           C  
ATOM    925  OH  TYR B 118       3.537  -2.299   2.546  1.00 97.11           O  
ATOM    926  CZ  TYR B 118       3.794  -0.973   2.810  1.00 97.11           C  
ATOM    927  N   TRP B 119       2.299   3.066   6.354  1.00 98.14           N  
ATOM    928  CA  TRP B 119       2.144   2.648   7.743  1.00 98.14           C  
ATOM    929  C   TRP B 119       1.665   1.202   7.827  1.00 98.14           C  
ATOM    930  CB  TRP B 119       1.162   3.567   8.475  1.00 98.14           C  
ATOM    931  O   TRP B 119       0.612   0.859   7.285  1.00 98.14           O  
ATOM    932  CG  TRP B 119       1.576   5.008   8.495  1.00 98.14           C  
ATOM    933  CD1 TRP B 119       2.763   5.530   8.062  1.00 98.14           C  
ATOM    934  CD2 TRP B 119       0.804   6.112   8.977  1.00 98.14           C  
ATOM    935  CE2 TRP B 119       1.586   7.276   8.804  1.00 98.14           C  
ATOM    936  CE3 TRP B 119      -0.475   6.231   9.537  1.00 98.14           C  
ATOM    937  NE1 TRP B 119       2.775   6.894   8.245  1.00 98.14           N  
ATOM    938  CH2 TRP B 119      -0.125   8.631   9.720  1.00 98.14           C  
ATOM    939  CZ2 TRP B 119       1.130   8.543   9.174  1.00 98.14           C  
ATOM    940  CZ3 TRP B 119      -0.927   7.493   9.904  1.00 98.14           C  
ATOM    941  N   ILE B 120       2.442   0.400   8.543  1.00 98.72           N  
ATOM    942  CA  ILE B 120       2.029  -0.975   8.802  1.00 98.72           C  
ATOM    943  C   ILE B 120       1.170  -1.027  10.063  1.00 98.72           C  
ATOM    944  CB  ILE B 120       3.247  -1.914   8.944  1.00 98.72           C  
ATOM    945  O   ILE B 120       1.682  -0.889  11.177  1.00 98.72           O  
ATOM    946  CG1 ILE B 120       4.093  -1.888   7.666  1.00 98.72           C  
ATOM    947  CG2 ILE B 120       2.795  -3.340   9.273  1.00 98.72           C  
ATOM    948  CD1 ILE B 120       5.188  -0.830   7.669  1.00 98.72           C  
ATOM    949  N   LEU B 121      -0.120  -1.339   9.861  1.00 98.68           N  
ATOM    950  CA  LEU B 121      -1.060  -1.305  10.976  1.00 98.68           C  
ATOM    951  C   LEU B 121      -1.059  -2.632  11.728  1.00 98.68           C  
ATOM    952  CB  LEU B 121      -2.473  -0.989  10.478  1.00 98.68           C  
ATOM    953  O   LEU B 121      -1.228  -2.659  12.949  1.00 98.68           O  
ATOM    954  CG  LEU B 121      -2.640   0.315   9.698  1.00 98.68           C  
ATOM    955  CD1 LEU B 121      -4.119   0.609   9.468  1.00 98.68           C  
ATOM    956  CD2 LEU B 121      -1.968   1.469  10.434  1.00 98.68           C  
ATOM    957  N   ALA B 122      -0.923  -3.699  10.975  1.00 98.81           N  
ATOM    958  CA  ALA B 122      -0.931  -5.045  11.544  1.00 98.81           C  
ATOM    959  C   ALA B 122      -0.199  -6.029  10.637  1.00 98.81           C  
ATOM    960  CB  ALA B 122      -2.365  -5.512  11.785  1.00 98.81           C  
ATOM    961  O   ALA B 122      -0.296  -5.942   9.410  1.00 98.81           O  
ATOM    962  N   THR B 123       0.544  -6.916  11.298  1.00 98.87           N  
ATOM    963  CA  THR B 123       1.192  -8.001  10.569  1.00 98.87           C  
ATOM    964  C   THR B 123       1.576  -9.134  11.515  1.00 98.87           C  
ATOM    965  CB  THR B 123       2.444  -7.503   9.824  1.00 98.87           C  
ATOM    966  O   THR B 123       1.956  -8.890  12.663  1.00 98.87           O  
ATOM    967  CG2 THR B 123       3.491  -6.976  10.800  1.00 98.87           C  
ATOM    968  OG1 THR B 123       3.009  -8.586   9.074  1.00 98.87           O  
ATOM    969  N   ASP B 124       1.500 -10.325  11.031  1.00 98.66           N  
ATOM    970  CA  ASP B 124       2.073 -11.462  11.745  1.00 98.66           C  
ATOM    971  C   ASP B 124       3.349 -11.952  11.065  1.00 98.66           C  
ATOM    972  CB  ASP B 124       1.057 -12.603  11.840  1.00 98.66           C  
ATOM    973  O   ASP B 124       3.864 -13.022  11.396  1.00 98.66           O  
ATOM    974  CG  ASP B 124       0.743 -13.232  10.494  1.00 98.66           C  
ATOM    975  OD1 ASP B 124       1.232 -12.731   9.458  1.00 98.66           O  
ATOM    976  OD2 ASP B 124      -0.001 -14.235  10.468  1.00 98.66           O  
ATOM    977  N   TYR B 125       3.764 -11.282  10.003  1.00 98.65           N  
ATOM    978  CA  TYR B 125       5.020 -11.485   9.288  1.00 98.65           C  
ATOM    979  C   TYR B 125       4.944 -12.716   8.393  1.00 98.65           C  
ATOM    980  CB  TYR B 125       6.183 -11.628  10.275  1.00 98.65           C  
ATOM    981  O   TYR B 125       5.589 -12.769   7.343  1.00 98.65           O  
ATOM    982  CG  TYR B 125       6.381 -10.420  11.159  1.00 98.65           C  
ATOM    983  CD1 TYR B 125       7.004  -9.272  10.674  1.00 98.65           C  
ATOM    984  CD2 TYR B 125       5.946 -10.425  12.480  1.00 98.65           C  
ATOM    985  CE1 TYR B 125       7.190  -8.158  11.485  1.00 98.65           C  
ATOM    986  CE2 TYR B 125       6.127  -9.316  13.300  1.00 98.65           C  
ATOM    987  OH  TYR B 125       6.930  -7.089  13.602  1.00 98.65           O  
ATOM    988  CZ  TYR B 125       6.748  -8.189  12.795  1.00 98.65           C  
ATOM    989  N   GLU B 126       4.091 -13.686   8.772  1.00 98.53           N  
ATOM    990  CA  GLU B 126       4.095 -14.973   8.084  1.00 98.53           C  
ATOM    991  C   GLU B 126       2.927 -15.081   7.108  1.00 98.53           C  
ATOM    992  CB  GLU B 126       4.045 -16.123   9.093  1.00 98.53           C  
ATOM    993  O   GLU B 126       3.033 -15.748   6.076  1.00 98.53           O  
ATOM    994  CG  GLU B 126       5.300 -16.251   9.944  1.00 98.53           C  
ATOM    995  CD  GLU B 126       5.248 -17.416  10.919  1.00 98.53           C  
ATOM    996  OE1 GLU B 126       6.238 -17.637  11.653  1.00 98.53           O  
ATOM    997  OE2 GLU B 126       4.210 -18.113  10.949  1.00 98.53           O  
ATOM    998  N   ASN B 127       1.887 -14.370   7.486  1.00 98.71           N  
ATOM    999  CA  ASN B 127       0.690 -14.612   6.688  1.00 98.71           C  
ATOM   1000  C   ASN B 127       0.139 -13.318   6.096  1.00 98.71           C  
ATOM   1001  CB  ASN B 127      -0.382 -15.311   7.527  1.00 98.71           C  
ATOM   1002  O   ASN B 127      -0.214 -13.271   4.916  1.00 98.71           O  
ATOM   1003  CG  ASN B 127       0.067 -16.666   8.037  1.00 98.71           C  
ATOM   1004  ND2 ASN B 127       0.226 -16.783   9.350  1.00 98.71           N  
ATOM   1005  OD1 ASN B 127       0.271 -17.601   7.258  1.00 98.71           O  
ATOM   1006  N   TYR B 128       0.057 -12.294   6.901  1.00 98.92           N  
ATOM   1007  CA  TYR B 128      -0.636 -11.107   6.414  1.00 98.92           C  
ATOM   1008  C   TYR B 128       0.085  -9.837   6.850  1.00 98.92           C  
ATOM   1009  CB  TYR B 128      -2.083 -11.085   6.917  1.00 98.92           C  
ATOM   1010  O   TYR B 128       0.928  -9.872   7.749  1.00 98.92           O  
ATOM   1011  CG  TYR B 128      -2.206 -10.843   8.401  1.00 98.92           C  
ATOM   1012  CD1 TYR B 128      -2.396 -11.902   9.286  1.00 98.92           C  
ATOM   1013  CD2 TYR B 128      -2.133  -9.556   8.922  1.00 98.92           C  
ATOM   1014  CE1 TYR B 128      -2.512 -11.684  10.655  1.00 98.92           C  
ATOM   1015  CE2 TYR B 128      -2.248  -9.326  10.290  1.00 98.92           C  
ATOM   1016  OH  TYR B 128      -2.550 -10.172  12.501  1.00 98.92           O  
ATOM   1017  CZ  TYR B 128      -2.436 -10.394  11.147  1.00 98.92           C  
ATOM   1018  N   ALA B 129      -0.210  -8.752   6.176  1.00 98.94           N  
ATOM   1019  CA  ALA B 129       0.101  -7.379   6.566  1.00 98.94           C  
ATOM   1020  C   ALA B 129      -1.012  -6.423   6.143  1.00 98.94           C  
ATOM   1021  CB  ALA B 129       1.432  -6.941   5.961  1.00 98.94           C  
ATOM   1022  O   ALA B 129      -1.610  -6.590   5.078  1.00 98.94           O  
ATOM   1023  N   LEU B 130      -1.363  -5.512   7.034  1.00 98.96           N  
ATOM   1024  CA  LEU B 130      -2.289  -4.420   6.757  1.00 98.96           C  
ATOM   1025  C   LEU B 130      -1.551  -3.088   6.675  1.00 98.96           C  
ATOM   1026  CB  LEU B 130      -3.374  -4.350   7.835  1.00 98.96           C  
ATOM   1027  O   LEU B 130      -0.929  -2.657   7.649  1.00 98.96           O  
ATOM   1028  CG  LEU B 130      -4.421  -3.247   7.673  1.00 98.96           C  
ATOM   1029  CD1 LEU B 130      -5.212  -3.452   6.386  1.00 98.96           C  
ATOM   1030  CD2 LEU B 130      -5.353  -3.213   8.880  1.00 98.96           C  
ATOM   1031  N   VAL B 131      -1.692  -2.449   5.486  1.00 98.82           N  
ATOM   1032  CA  VAL B 131      -0.924  -1.235   5.233  1.00 98.82           C  
ATOM   1033  C   VAL B 131      -1.873  -0.069   4.966  1.00 98.82           C  
ATOM   1034  CB  VAL B 131       0.047  -1.414   4.045  1.00 98.82           C  
ATOM   1035  O   VAL B 131      -2.883  -0.228   4.276  1.00 98.82           O  
ATOM   1036  CG1 VAL B 131       0.815  -0.121   3.775  1.00 98.82           C  
ATOM   1037  CG2 VAL B 131       1.013  -2.566   4.315  1.00 98.82           C  
ATOM   1038  N   TYR B 132      -1.480   1.087   5.518  1.00 98.25           N  
ATOM   1039  CA  TYR B 132      -2.280   2.299   5.380  1.00 98.25           C  
ATOM   1040  C   TYR B 132      -1.408   3.487   4.993  1.00 98.25           C  
ATOM   1041  CB  TYR B 132      -3.027   2.601   6.683  1.00 98.25           C  
ATOM   1042  O   TYR B 132      -0.280   3.620   5.474  1.00 98.25           O  
ATOM   1043  CG  TYR B 132      -3.861   3.858   6.627  1.00 98.25           C  
ATOM   1044  CD1 TYR B 132      -3.556   4.957   7.427  1.00 98.25           C  
ATOM   1045  CD2 TYR B 132      -4.956   3.949   5.775  1.00 98.25           C  
ATOM   1046  CE1 TYR B 132      -4.323   6.116   7.380  1.00 98.25           C  
ATOM   1047  CE2 TYR B 132      -5.731   5.103   5.719  1.00 98.25           C  
ATOM   1048  OH  TYR B 132      -6.169   7.325   6.474  1.00 98.25           O  
ATOM   1049  CZ  TYR B 132      -5.406   6.180   6.524  1.00 98.25           C  
ATOM   1050  N   SER B 133      -1.945   4.311   4.081  1.00 95.18           N  
ATOM   1051  CA  SER B 133      -1.301   5.550   3.656  1.00 95.18           C  
ATOM   1052  C   SER B 133      -2.316   6.678   3.506  1.00 95.18           C  
ATOM   1053  CB  SER B 133      -0.559   5.342   2.335  1.00 95.18           C  
ATOM   1054  O   SER B 133      -3.396   6.478   2.947  1.00 95.18           O  
ATOM   1055  OG  SER B 133       0.060   6.545   1.911  1.00 95.18           O  
ATOM   1056  N   CYS B 134      -1.894   7.797   4.025  1.00 92.40           N  
ATOM   1057  CA  CYS B 134      -2.800   8.936   3.941  1.00 92.40           C  
ATOM   1058  C   CYS B 134      -2.027  10.236   3.752  1.00 92.40           C  
ATOM   1059  CB  CYS B 134      -3.666   9.026   5.198  1.00 92.40           C  
ATOM   1060  O   CYS B 134      -1.024  10.470   4.427  1.00 92.40           O  
ATOM   1061  SG  CYS B 134      -4.847  10.392   5.172  1.00 92.40           S  
ATOM   1062  N   THR B 135      -2.499  10.998   2.808  1.00 86.10           N  
ATOM   1063  CA  THR B 135      -1.901  12.302   2.539  1.00 86.10           C  
ATOM   1064  C   THR B 135      -2.967  13.394   2.531  1.00 86.10           C  
ATOM   1065  CB  THR B 135      -1.149  12.305   1.196  1.00 86.10           C  
ATOM   1066  O   THR B 135      -4.020  13.236   1.909  1.00 86.10           O  
ATOM   1067  CG2 THR B 135      -0.473  13.649   0.947  1.00 86.10           C  
ATOM   1068  OG1 THR B 135      -0.151  11.276   1.211  1.00 86.10           O  
ATOM   1069  N   CYS B 136      -2.667  14.381   3.270  1.00 82.53           N  
ATOM   1070  CA  CYS B 136      -3.560  15.534   3.297  1.00 82.53           C  
ATOM   1071  C   CYS B 136      -3.266  16.478   2.138  1.00 82.53           C  
ATOM   1072  CB  CYS B 136      -3.428  16.283   4.623  1.00 82.53           C  
ATOM   1073  O   CYS B 136      -2.103  16.738   1.822  1.00 82.53           O  
ATOM   1074  SG  CYS B 136      -4.061  15.365   6.044  1.00 82.53           S  
ATOM   1075  N   ILE B 137      -4.339  16.905   1.515  1.00 73.33           N  
ATOM   1076  CA  ILE B 137      -4.221  17.880   0.436  1.00 73.33           C  
ATOM   1077  C   ILE B 137      -4.829  19.210   0.874  1.00 73.33           C  
ATOM   1078  CB  ILE B 137      -4.902  17.378  -0.856  1.00 73.33           C  
ATOM   1079  O   ILE B 137      -6.026  19.288   1.161  1.00 73.33           O  
ATOM   1080  CG1 ILE B 137      -4.318  16.025  -1.278  1.00 73.33           C  
ATOM   1081  CG2 ILE B 137      -4.758  18.410  -1.979  1.00 73.33           C  
ATOM   1082  CD1 ILE B 137      -5.075  15.351  -2.414  1.00 73.33           C  
ATOM   1083  N   ILE B 138      -4.071  20.311   0.919  1.00 70.11           N  
ATOM   1084  CA  ILE B 138      -4.434  21.682   1.261  1.00 70.11           C  
ATOM   1085  C   ILE B 138      -5.200  21.699   2.582  1.00 70.11           C  
ATOM   1086  CB  ILE B 138      -5.275  22.340   0.145  1.00 70.11           C  
ATOM   1087  O   ILE B 138      -6.068  22.550   2.793  1.00 70.11           O  
ATOM   1088  CG1 ILE B 138      -5.006  21.655  -1.200  1.00 70.11           C  
ATOM   1089  CG2 ILE B 138      -4.985  23.841   0.063  1.00 70.11           C  
ATOM   1090  CD1 ILE B 138      -6.008  22.015  -2.289  1.00 70.11           C  
ATOM   1091  N   GLN B 139      -4.974  20.784   3.536  1.00 69.51           N  
ATOM   1092  CA  GLN B 139      -5.544  20.681   4.875  1.00 69.51           C  
ATOM   1093  C   GLN B 139      -7.065  20.579   4.819  1.00 69.51           C  
ATOM   1094  CB  GLN B 139      -5.128  21.879   5.730  1.00 69.51           C  
ATOM   1095  O   GLN B 139      -7.742  20.752   5.835  1.00 69.51           O  
ATOM   1096  CG  GLN B 139      -3.652  21.887   6.102  1.00 69.51           C  
ATOM   1097  CD  GLN B 139      -3.277  23.058   6.991  1.00 69.51           C  
ATOM   1098  NE2 GLN B 139      -2.059  23.034   7.521  1.00 69.51           N  
ATOM   1099  OE1 GLN B 139      -4.075  23.977   7.198  1.00 69.51           O  
ATOM   1100  N   LEU B 140      -7.565  20.471   3.603  1.00 75.87           N  
ATOM   1101  CA  LEU B 140      -9.017  20.409   3.475  1.00 75.87           C  
ATOM   1102  C   LEU B 140      -9.476  18.990   3.158  1.00 75.87           C  
ATOM   1103  CB  LEU B 140      -9.500  21.369   2.384  1.00 75.87           C  
ATOM   1104  O   LEU B 140     -10.570  18.583   3.556  1.00 75.87           O  
ATOM   1105  CG  LEU B 140      -9.656  22.835   2.791  1.00 75.87           C  
ATOM   1106  CD1 LEU B 140      -8.797  23.727   1.901  1.00 75.87           C  
ATOM   1107  CD2 LEU B 140     -11.120  23.256   2.725  1.00 75.87           C  
ATOM   1108  N   PHE B 141      -8.649  18.313   2.473  1.00 81.98           N  
ATOM   1109  CA  PHE B 141      -9.030  16.949   2.128  1.00 81.98           C  
ATOM   1110  C   PHE B 141      -7.824  16.019   2.187  1.00 81.98           C  
ATOM   1111  CB  PHE B 141      -9.662  16.902   0.733  1.00 81.98           C  
ATOM   1112  O   PHE B 141      -6.683  16.477   2.264  1.00 81.98           O  
ATOM   1113  CG  PHE B 141     -10.758  17.912   0.529  1.00 81.98           C  
ATOM   1114  CD1 PHE B 141     -12.074  17.605   0.852  1.00 81.98           C  
ATOM   1115  CD2 PHE B 141     -10.472  19.170   0.014  1.00 81.98           C  
ATOM   1116  CE1 PHE B 141     -13.091  18.539   0.664  1.00 81.98           C  
ATOM   1117  CE2 PHE B 141     -11.483  20.108  -0.177  1.00 81.98           C  
ATOM   1118  CZ  PHE B 141     -12.792  19.790   0.148  1.00 81.98           C  
ATOM   1119  N   HIS B 142      -8.199  14.701   2.389  1.00 84.05           N  
ATOM   1120  CA  HIS B 142      -7.112  13.729   2.378  1.00 84.05           C  
ATOM   1121  C   HIS B 142      -7.403  12.588   1.408  1.00 84.05           C  
ATOM   1122  CB  HIS B 142      -6.874  13.175   3.784  1.00 84.05           C  
ATOM   1123  O   HIS B 142      -8.558  12.357   1.044  1.00 84.05           O  
ATOM   1124  CG  HIS B 142      -7.960  12.263   4.261  1.00 84.05           C  
ATOM   1125  CD2 HIS B 142      -8.097  10.919   4.168  1.00 84.05           C  
ATOM   1126  ND1 HIS B 142      -9.079  12.721   4.922  1.00 84.05           N  
ATOM   1127  CE1 HIS B 142      -9.859  11.694   5.218  1.00 84.05           C  
ATOM   1128  NE2 HIS B 142      -9.286  10.590   4.771  1.00 84.05           N  
ATOM   1129  N   VAL B 143      -6.322  12.030   0.988  1.00 83.46           N  
ATOM   1130  CA  VAL B 143      -6.373  10.839   0.146  1.00 83.46           C  
ATOM   1131  C   VAL B 143      -5.752   9.656   0.886  1.00 83.46           C  
ATOM   1132  CB  VAL B 143      -5.649  11.065  -1.200  1.00 83.46           C  
ATOM   1133  O   VAL B 143      -4.623   9.743   1.373  1.00 83.46           O  
ATOM   1134  CG1 VAL B 143      -5.721   9.810  -2.069  1.00 83.46           C  
ATOM   1135  CG2 VAL B 143      -6.251  12.262  -1.934  1.00 83.46           C  
ATOM   1136  N   ASP B 144      -6.579   8.650   1.028  1.00 89.13           N  
ATOM   1137  CA  ASP B 144      -6.026   7.507   1.748  1.00 89.13           C  
ATOM   1138  C   ASP B 144      -5.976   6.268   0.857  1.00 89.13           C  
ATOM   1139  CB  ASP B 144      -6.848   7.217   3.006  1.00 89.13           C  
ATOM   1140  O   ASP B 144      -6.745   6.154  -0.100  1.00 89.13           O  
ATOM   1141  CG  ASP B 144      -8.331   7.058   2.722  1.00 89.13           C  
ATOM   1142  OD1 ASP B 144      -8.786   7.441   1.623  1.00 89.13           O  
ATOM   1143  OD2 ASP B 144      -9.052   6.548   3.607  1.00 89.13           O  
ATOM   1144  N   PHE B 145      -5.005   5.475   1.152  1.00 92.30           N  
ATOM   1145  CA  PHE B 145      -4.791   4.155   0.570  1.00 92.30           C  
ATOM   1146  C   PHE B 145      -4.704   3.091   1.657  1.00 92.30           C  
ATOM   1147  CB  PHE B 145      -3.518   4.142  -0.282  1.00 92.30           C  
ATOM   1148  O   PHE B 145      -4.288   3.379   2.782  1.00 92.30           O  
ATOM   1149  CG  PHE B 145      -3.472   5.227  -1.323  1.00 92.30           C  
ATOM   1150  CD1 PHE B 145      -4.093   5.055  -2.554  1.00 92.30           C  
ATOM   1151  CD2 PHE B 145      -2.808   6.421  -1.070  1.00 92.30           C  
ATOM   1152  CE1 PHE B 145      -4.052   6.058  -3.520  1.00 92.30           C  
ATOM   1153  CE2 PHE B 145      -2.763   7.427  -2.030  1.00 92.30           C  
ATOM   1154  CZ  PHE B 145      -3.385   7.244  -3.255  1.00 92.30           C  
ATOM   1155  N   ALA B 146      -5.203   1.966   1.250  1.00 97.72           N  
ATOM   1156  CA  ALA B 146      -5.049   0.815   2.136  1.00 97.72           C  
ATOM   1157  C   ALA B 146      -4.847  -0.469   1.337  1.00 97.72           C  
ATOM   1158  CB  ALA B 146      -6.263   0.683   3.053  1.00 97.72           C  
ATOM   1159  O   ALA B 146      -5.427  -0.636   0.262  1.00 97.72           O  
ATOM   1160  N   TRP B 147      -3.998  -1.267   1.926  1.00 98.54           N  
ATOM   1161  CA  TRP B 147      -3.683  -2.539   1.283  1.00 98.54           C  
ATOM   1162  C   TRP B 147      -3.724  -3.683   2.290  1.00 98.54           C  
ATOM   1163  CB  TRP B 147      -2.306  -2.478   0.616  1.00 98.54           C  
ATOM   1164  O   TRP B 147      -3.202  -3.560   3.401  1.00 98.54           O  
ATOM   1165  CG  TRP B 147      -2.187  -1.421  -0.441  1.00 98.54           C  
ATOM   1166  CD1 TRP B 147      -2.475  -1.551  -1.771  1.00 98.54           C  
ATOM   1167  CD2 TRP B 147      -1.745  -0.074  -0.255  1.00 98.54           C  
ATOM   1168  CE2 TRP B 147      -1.789   0.559  -1.518  1.00 98.54           C  
ATOM   1169  CE3 TRP B 147      -1.315   0.662   0.857  1.00 98.54           C  
ATOM   1170  NE1 TRP B 147      -2.237  -0.364  -2.424  1.00 98.54           N  
ATOM   1171  CH2 TRP B 147      -1.003   2.590  -0.593  1.00 98.54           C  
ATOM   1172  CZ2 TRP B 147      -1.419   1.894  -1.698  1.00 98.54           C  
ATOM   1173  CZ3 TRP B 147      -0.947   1.991   0.676  1.00 98.54           C  
ATOM   1174  N   ILE B 148      -4.352  -4.715   1.907  1.00 98.93           N  
ATOM   1175  CA  ILE B 148      -4.180  -6.003   2.570  1.00 98.93           C  
ATOM   1176  C   ILE B 148      -3.223  -6.876   1.761  1.00 98.93           C  
ATOM   1177  CB  ILE B 148      -5.532  -6.726   2.762  1.00 98.93           C  
ATOM   1178  O   ILE B 148      -3.484  -7.177   0.593  1.00 98.93           O  
ATOM   1179  CG1 ILE B 148      -6.455  -5.900   3.665  1.00 98.93           C  
ATOM   1180  CG2 ILE B 148      -5.318  -8.130   3.334  1.00 98.93           C  
ATOM   1181  CD1 ILE B 148      -7.864  -6.464   3.791  1.00 98.93           C  
ATOM   1182  N   LEU B 149      -2.191  -7.268   2.409  1.00 98.91           N  
ATOM   1183  CA  LEU B 149      -1.146  -8.050   1.759  1.00 98.91           C  
ATOM   1184  C   LEU B 149      -1.026  -9.432   2.394  1.00 98.91           C  
ATOM   1185  CB  LEU B 149       0.198  -7.321   1.839  1.00 98.91           C  
ATOM   1186  O   LEU B 149      -1.411  -9.623   3.550  1.00 98.91           O  
ATOM   1187  CG  LEU B 149       0.212  -5.871   1.353  1.00 98.91           C  
ATOM   1188  CD1 LEU B 149       1.578  -5.241   1.605  1.00 98.91           C  
ATOM   1189  CD2 LEU B 149      -0.151  -5.798  -0.126  1.00 98.91           C  
ATOM   1190  N   ALA B 150      -0.438 -10.365   1.573  1.00 98.89           N  
ATOM   1191  CA  ALA B 150      -0.249 -11.721   2.083  1.00 98.89           C  
ATOM   1192  C   ALA B 150       1.054 -12.325   1.567  1.00 98.89           C  
ATOM   1193  CB  ALA B 150      -1.432 -12.605   1.696  1.00 98.89           C  
ATOM   1194  O   ALA B 150       1.565 -11.914   0.523  1.00 98.89           O  
ATOM   1195  N   ARG B 151       1.562 -13.279   2.313  1.00 98.46           N  
ATOM   1196  CA  ARG B 151       2.740 -14.014   1.863  1.00 98.46           C  
ATOM   1197  C   ARG B 151       2.379 -15.001   0.758  1.00 98.46           C  
ATOM   1198  CB  ARG B 151       3.392 -14.753   3.034  1.00 98.46           C  
ATOM   1199  O   ARG B 151       3.228 -15.364  -0.059  1.00 98.46           O  
ATOM   1200  CG  ARG B 151       4.079 -13.837   4.034  1.00 98.46           C  
ATOM   1201  CD  ARG B 151       5.324 -13.189   3.445  1.00 98.46           C  
ATOM   1202  NE  ARG B 151       6.088 -12.468   4.458  1.00 98.46           N  
ATOM   1203  NH1 ARG B 151       7.747 -11.771   3.009  1.00 98.46           N  
ATOM   1204  NH2 ARG B 151       7.834 -11.188   5.224  1.00 98.46           N  
ATOM   1205  CZ  ARG B 151       7.221 -11.811   4.228  1.00 98.46           C  
ATOM   1206  N   ASN B 152       1.131 -15.370   0.685  1.00 97.40           N  
ATOM   1207  CA  ASN B 152       0.575 -16.219  -0.363  1.00 97.40           C  
ATOM   1208  C   ASN B 152      -0.507 -15.493  -1.157  1.00 97.40           C  
ATOM   1209  CB  ASN B 152       0.017 -17.513   0.235  1.00 97.40           C  
ATOM   1210  O   ASN B 152      -1.130 -14.556  -0.654  1.00 97.40           O  
ATOM   1211  CG  ASN B 152       1.083 -18.347   0.919  1.00 97.40           C  
ATOM   1212  ND2 ASN B 152       0.902 -18.595   2.210  1.00 97.40           N  
ATOM   1213  OD1 ASN B 152       2.060 -18.764   0.291  1.00 97.40           O  
ATOM   1214  N   PRO B 153      -0.717 -15.935  -2.364  1.00 97.43           N  
ATOM   1215  CA  PRO B 153      -1.655 -15.230  -3.241  1.00 97.43           C  
ATOM   1216  C   PRO B 153      -3.103 -15.342  -2.769  1.00 97.43           C  
ATOM   1217  CB  PRO B 153      -1.466 -15.926  -4.591  1.00 97.43           C  
ATOM   1218  O   PRO B 153      -4.007 -14.787  -3.398  1.00 97.43           O  
ATOM   1219  CG  PRO B 153      -0.114 -16.557  -4.509  1.00 97.43           C  
ATOM   1220  CD  PRO B 153       0.180 -16.872  -3.070  1.00 97.43           C  
ATOM   1221  N   ASN B 154      -3.247 -16.022  -1.689  1.00 96.56           N  
ATOM   1222  CA  ASN B 154      -4.569 -16.140  -1.084  1.00 96.56           C  
ATOM   1223  C   ASN B 154      -4.513 -15.945   0.428  1.00 96.56           C  
ATOM   1224  CB  ASN B 154      -5.196 -17.494  -1.423  1.00 96.56           C  
ATOM   1225  O   ASN B 154      -3.524 -16.305   1.068  1.00 96.56           O  
ATOM   1226  CG  ASN B 154      -5.451 -17.665  -2.907  1.00 96.56           C  
ATOM   1227  ND2 ASN B 154      -5.764 -18.888  -3.318  1.00 96.56           N  
ATOM   1228  OD1 ASN B 154      -5.367 -16.705  -3.678  1.00 96.56           O  
ATOM   1229  N   LEU B 155      -5.542 -15.379   0.931  1.00 98.07           N  
ATOM   1230  CA  LEU B 155      -5.729 -15.158   2.361  1.00 98.07           C  
ATOM   1231  C   LEU B 155      -7.137 -15.555   2.793  1.00 98.07           C  
ATOM   1232  CB  LEU B 155      -5.468 -13.691   2.715  1.00 98.07           C  
ATOM   1233  O   LEU B 155      -8.113 -15.233   2.112  1.00 98.07           O  
ATOM   1234  CG  LEU B 155      -5.274 -13.377   4.199  1.00 98.07           C  
ATOM   1235  CD1 LEU B 155      -4.021 -14.067   4.728  1.00 98.07           C  
ATOM   1236  CD2 LEU B 155      -5.194 -11.870   4.421  1.00 98.07           C  
ATOM   1237  N   PRO B 156      -7.245 -16.379   3.893  1.00 98.09           N  
ATOM   1238  CA  PRO B 156      -8.587 -16.750   4.348  1.00 98.09           C  
ATOM   1239  C   PRO B 156      -9.507 -15.544   4.518  1.00 98.09           C  
ATOM   1240  CB  PRO B 156      -8.326 -17.432   5.694  1.00 98.09           C  
ATOM   1241  O   PRO B 156      -9.086 -14.511   5.045  1.00 98.09           O  
ATOM   1242  CG  PRO B 156      -6.916 -17.919   5.608  1.00 98.09           C  
ATOM   1243  CD  PRO B 156      -6.121 -16.938   4.796  1.00 98.09           C  
ATOM   1244  N   PRO B 157     -10.744 -15.712   4.116  1.00 97.98           N  
ATOM   1245  CA  PRO B 157     -11.703 -14.607   4.198  1.00 97.98           C  
ATOM   1246  C   PRO B 157     -11.861 -14.068   5.618  1.00 97.98           C  
ATOM   1247  CB  PRO B 157     -13.008 -15.236   3.704  1.00 97.98           C  
ATOM   1248  O   PRO B 157     -12.097 -12.872   5.805  1.00 97.98           O  
ATOM   1249  CG  PRO B 157     -12.579 -16.385   2.849  1.00 97.98           C  
ATOM   1250  CD  PRO B 157     -11.275 -16.911   3.377  1.00 97.98           C  
ATOM   1251  N   GLU B 158     -11.751 -14.922   6.578  1.00 98.42           N  
ATOM   1252  CA  GLU B 158     -11.881 -14.487   7.966  1.00 98.42           C  
ATOM   1253  C   GLU B 158     -10.765 -13.518   8.348  1.00 98.42           C  
ATOM   1254  CB  GLU B 158     -11.878 -15.692   8.910  1.00 98.42           C  
ATOM   1255  O   GLU B 158     -10.985 -12.583   9.120  1.00 98.42           O  
ATOM   1256  CG  GLU B 158     -13.062 -16.628   8.716  1.00 98.42           C  
ATOM   1257  CD  GLU B 158     -13.157 -17.704   9.787  1.00 98.42           C  
ATOM   1258  OE1 GLU B 158     -14.014 -18.608   9.664  1.00 98.42           O  
ATOM   1259  OE2 GLU B 158     -12.369 -17.641  10.757  1.00 98.42           O  
ATOM   1260  N   THR B 159      -9.620 -13.839   7.862  1.00 98.78           N  
ATOM   1261  CA  THR B 159      -8.488 -12.956   8.118  1.00 98.78           C  
ATOM   1262  C   THR B 159      -8.680 -11.613   7.418  1.00 98.78           C  
ATOM   1263  CB  THR B 159      -7.166 -13.594   7.654  1.00 98.78           C  
ATOM   1264  O   THR B 159      -8.407 -10.560   7.998  1.00 98.78           O  
ATOM   1265  CG2 THR B 159      -5.972 -12.720   8.025  1.00 98.78           C  
ATOM   1266  OG1 THR B 159      -7.017 -14.876   8.277  1.00 98.78           O  
ATOM   1267  N   VAL B 160      -9.134 -11.654   6.191  1.00 98.74           N  
ATOM   1268  CA  VAL B 160      -9.415 -10.435   5.440  1.00 98.74           C  
ATOM   1269  C   VAL B 160     -10.440  -9.589   6.192  1.00 98.74           C  
ATOM   1270  CB  VAL B 160      -9.926 -10.750   4.016  1.00 98.74           C  
ATOM   1271  O   VAL B 160     -10.249  -8.383   6.369  1.00 98.74           O  
ATOM   1272  CG1 VAL B 160     -10.359  -9.471   3.303  1.00 98.74           C  
ATOM   1273  CG2 VAL B 160      -8.849 -11.476   3.212  1.00 98.74           C  
ATOM   1274  N   ASP B 161     -11.487 -10.238   6.681  1.00 98.59           N  
ATOM   1275  CA  ASP B 161     -12.540  -9.542   7.414  1.00 98.59           C  
ATOM   1276  C   ASP B 161     -11.995  -8.913   8.694  1.00 98.59           C  
ATOM   1277  CB  ASP B 161     -13.686 -10.501   7.745  1.00 98.59           C  
ATOM   1278  O   ASP B 161     -12.346  -7.781   9.034  1.00 98.59           O  
ATOM   1279  CG  ASP B 161     -14.524 -10.865   6.532  1.00 98.59           C  
ATOM   1280  OD1 ASP B 161     -14.472 -10.141   5.515  1.00 98.59           O  
ATOM   1281  OD2 ASP B 161     -15.245 -11.884   6.596  1.00 98.59           O  
ATOM   1282  N   SER B 162     -11.176  -9.658   9.384  1.00 98.77           N  
ATOM   1283  CA  SER B 162     -10.567  -9.141  10.606  1.00 98.77           C  
ATOM   1284  C   SER B 162      -9.711  -7.912  10.320  1.00 98.77           C  
ATOM   1285  CB  SER B 162      -9.717 -10.219  11.279  1.00 98.77           C  
ATOM   1286  O   SER B 162      -9.741  -6.938  11.075  1.00 98.77           O  
ATOM   1287  OG  SER B 162      -9.099  -9.715  12.450  1.00 98.77           O  
ATOM   1288  N   LEU B 163      -8.962  -7.904   9.278  1.00 98.84           N  
ATOM   1289  CA  LEU B 163      -8.110  -6.783   8.895  1.00 98.84           C  
ATOM   1290  C   LEU B 163      -8.950  -5.584   8.467  1.00 98.84           C  
ATOM   1291  CB  LEU B 163      -7.166  -7.191   7.761  1.00 98.84           C  
ATOM   1292  O   LEU B 163      -8.615  -4.441   8.787  1.00 98.84           O  
ATOM   1293  CG  LEU B 163      -6.126  -8.261   8.096  1.00 98.84           C  
ATOM   1294  CD1 LEU B 163      -5.363  -8.671   6.841  1.00 98.84           C  
ATOM   1295  CD2 LEU B 163      -5.168  -7.759   9.170  1.00 98.84           C  
ATOM   1296  N   LYS B 164     -10.049  -5.829   7.800  1.00 98.68           N  
ATOM   1297  CA  LYS B 164     -10.965  -4.756   7.426  1.00 98.68           C  
ATOM   1298  C   LYS B 164     -11.615  -4.134   8.659  1.00 98.68           C  
ATOM   1299  CB  LYS B 164     -12.041  -5.276   6.472  1.00 98.68           C  
ATOM   1300  O   LYS B 164     -11.891  -2.933   8.682  1.00 98.68           O  
ATOM   1301  CG  LYS B 164     -11.551  -5.503   5.050  1.00 98.68           C  
ATOM   1302  CD  LYS B 164     -12.680  -5.962   4.136  1.00 98.68           C  
ATOM   1303  CE  LYS B 164     -12.211  -6.101   2.694  1.00 98.68           C  
ATOM   1304  NZ  LYS B 164     -13.303  -6.592   1.801  1.00 98.68           N  
ATOM   1305  N   ASN B 165     -11.865  -4.920   9.623  1.00 98.69           N  
ATOM   1306  CA  ASN B 165     -12.425  -4.412  10.871  1.00 98.69           C  
ATOM   1307  C   ASN B 165     -11.463  -3.455  11.569  1.00 98.69           C  
ATOM   1308  CB  ASN B 165     -12.795  -5.567  11.803  1.00 98.69           C  
ATOM   1309  O   ASN B 165     -11.892  -2.493  12.208  1.00 98.69           O  
ATOM   1310  CG  ASN B 165     -14.058  -6.285  11.371  1.00 98.69           C  
ATOM   1311  ND2 ASN B 165     -14.242  -7.507  11.858  1.00 98.69           N  
ATOM   1312  OD1 ASN B 165     -14.862  -5.747  10.605  1.00 98.69           O  
ATOM   1313  N   ILE B 166     -10.165  -3.760  11.474  1.00 98.70           N  
ATOM   1314  CA  ILE B 166      -9.165  -2.845  12.014  1.00 98.70           C  
ATOM   1315  C   ILE B 166      -9.273  -1.491  11.315  1.00 98.70           C  
ATOM   1316  CB  ILE B 166      -7.736  -3.415  11.860  1.00 98.70           C  
ATOM   1317  O   ILE B 166      -9.240  -0.445  11.967  1.00 98.70           O  
ATOM   1318  CG1 ILE B 166      -7.560  -4.659  12.737  1.00 98.70           C  
ATOM   1319  CG2 ILE B 166      -6.691  -2.350  12.203  1.00 98.70           C  
ATOM   1320  CD1 ILE B 166      -6.252  -5.401  12.504  1.00 98.70           C  
ATOM   1321  N   LEU B 167      -9.445  -1.498  10.030  1.00 98.32           N  
ATOM   1322  CA  LEU B 167      -9.595  -0.264   9.266  1.00 98.32           C  
ATOM   1323  C   LEU B 167     -10.864   0.477   9.674  1.00 98.32           C  
ATOM   1324  CB  LEU B 167      -9.624  -0.563   7.765  1.00 98.32           C  
ATOM   1325  O   LEU B 167     -10.815   1.664  10.005  1.00 98.32           O  
ATOM   1326  CG  LEU B 167      -8.325  -1.089   7.153  1.00 98.32           C  
ATOM   1327  CD1 LEU B 167      -8.562  -1.541   5.715  1.00 98.32           C  
ATOM   1328  CD2 LEU B 167      -7.236  -0.024   7.212  1.00 98.32           C  
ATOM   1329  N   THR B 168     -11.988  -0.221   9.729  1.00 97.92           N  
ATOM   1330  CA  THR B 168     -13.277   0.377  10.059  1.00 97.92           C  
ATOM   1331  C   THR B 168     -13.261   0.949  11.474  1.00 97.92           C  
ATOM   1332  CB  THR B 168     -14.418  -0.648   9.930  1.00 97.92           C  
ATOM   1333  O   THR B 168     -13.785   2.039  11.714  1.00 97.92           O  
ATOM   1334  CG2 THR B 168     -15.770  -0.007  10.228  1.00 97.92           C  
ATOM   1335  OG1 THR B 168     -14.434  -1.171   8.596  1.00 97.92           O  
ATOM   1336  N   SER B 169     -12.630   0.259  12.389  1.00 97.84           N  
ATOM   1337  CA  SER B 169     -12.554   0.702  13.777  1.00 97.84           C  
ATOM   1338  C   SER B 169     -11.724   1.975  13.907  1.00 97.84           C  
ATOM   1339  CB  SER B 169     -11.958  -0.397  14.659  1.00 97.84           C  
ATOM   1340  O   SER B 169     -11.780   2.657  14.932  1.00 97.84           O  
ATOM   1341  OG  SER B 169     -10.586  -0.592  14.361  1.00 97.84           O  
ATOM   1342  N   ASN B 170     -10.987   2.241  12.909  1.00 96.89           N  
ATOM   1343  CA  ASN B 170     -10.165   3.447  12.908  1.00 96.89           C  
ATOM   1344  C   ASN B 170     -10.671   4.469  11.894  1.00 96.89           C  
ATOM   1345  CB  ASN B 170      -8.702   3.099  12.626  1.00 96.89           C  
ATOM   1346  O   ASN B 170      -9.897   5.282  11.387  1.00 96.89           O  
ATOM   1347  CG  ASN B 170      -8.019   2.444  13.811  1.00 96.89           C  
ATOM   1348  ND2 ASN B 170      -7.896   1.123  13.769  1.00 96.89           N  
ATOM   1349  OD1 ASN B 170      -7.605   3.121  14.756  1.00 96.89           O  
ATOM   1350  N   ASN B 171     -11.927   4.358  11.489  1.00 93.62           N  
ATOM   1351  CA  ASN B 171     -12.658   5.314  10.665  1.00 93.62           C  
ATOM   1352  C   ASN B 171     -12.101   5.372   9.245  1.00 93.62           C  
ATOM   1353  CB  ASN B 171     -12.629   6.705  11.303  1.00 93.62           C  
ATOM   1354  O   ASN B 171     -11.997   6.451   8.658  1.00 93.62           O  
ATOM   1355  CG  ASN B 171     -13.331   6.745  12.647  1.00 93.62           C  
ATOM   1356  ND2 ASN B 171     -12.671   7.324  13.643  1.00 93.62           N  
ATOM   1357  OD1 ASN B 171     -14.455   6.258  12.789  1.00 93.62           O  
ATOM   1358  N   ILE B 172     -11.577   4.285   8.863  1.00 94.63           N  
ATOM   1359  CA  ILE B 172     -11.140   4.130   7.480  1.00 94.63           C  
ATOM   1360  C   ILE B 172     -12.166   3.308   6.704  1.00 94.63           C  
ATOM   1361  CB  ILE B 172      -9.748   3.464   7.400  1.00 94.63           C  
ATOM   1362  O   ILE B 172     -12.462   2.168   7.068  1.00 94.63           O  
ATOM   1363  CG1 ILE B 172      -8.704   4.318   8.130  1.00 94.63           C  
ATOM   1364  CG2 ILE B 172      -9.343   3.234   5.941  1.00 94.63           C  
ATOM   1365  CD1 ILE B 172      -7.423   3.570   8.472  1.00 94.63           C  
ATOM   1366  N   ASP B 173     -12.591   3.880   5.663  1.00 92.41           N  
ATOM   1367  CA  ASP B 173     -13.685   3.297   4.892  1.00 92.41           C  
ATOM   1368  C   ASP B 173     -13.198   2.119   4.052  1.00 92.41           C  
ATOM   1369  CB  ASP B 173     -14.330   4.354   3.993  1.00 92.41           C  
ATOM   1370  O   ASP B 173     -12.308   2.274   3.213  1.00 92.41           O  
ATOM   1371  CG  ASP B 173     -15.583   3.854   3.295  1.00 92.41           C  
ATOM   1372  OD1 ASP B 173     -15.938   2.666   3.455  1.00 92.41           O  
ATOM   1373  OD2 ASP B 173     -16.220   4.655   2.577  1.00 92.41           O  
ATOM   1374  N   VAL B 174     -13.903   1.000   4.232  1.00 95.88           N  
ATOM   1375  CA  VAL B 174     -13.452  -0.204   3.542  1.00 95.88           C  
ATOM   1376  C   VAL B 174     -14.439  -0.565   2.435  1.00 95.88           C  
ATOM   1377  CB  VAL B 174     -13.289  -1.390   4.519  1.00 95.88           C  
ATOM   1378  O   VAL B 174     -14.247  -1.554   1.722  1.00 95.88           O  
ATOM   1379  CG1 VAL B 174     -12.193  -1.100   5.543  1.00 95.88           C  
ATOM   1380  CG2 VAL B 174     -14.613  -1.689   5.220  1.00 95.88           C  
ATOM   1381  N   LYS B 175     -15.464   0.211   2.231  1.00 93.93           N  
ATOM   1382  CA  LYS B 175     -16.539  -0.101   1.294  1.00 93.93           C  
ATOM   1383  C   LYS B 175     -16.021  -0.149  -0.141  1.00 93.93           C  
ATOM   1384  CB  LYS B 175     -17.668   0.924   1.410  1.00 93.93           C  
ATOM   1385  O   LYS B 175     -16.514  -0.928  -0.959  1.00 93.93           O  
ATOM   1386  CG  LYS B 175     -18.512   0.776   2.668  1.00 93.93           C  
ATOM   1387  CD  LYS B 175     -19.660   1.777   2.692  1.00 93.93           C  
ATOM   1388  CE  LYS B 175     -20.447   1.695   3.993  1.00 93.93           C  
ATOM   1389  NZ  LYS B 175     -21.565   2.684   4.027  1.00 93.93           N  
ATOM   1390  N   LYS B 176     -15.058   0.585  -0.398  1.00 90.11           N  
ATOM   1391  CA  LYS B 176     -14.588   0.692  -1.776  1.00 90.11           C  
ATOM   1392  C   LYS B 176     -13.407  -0.241  -2.028  1.00 90.11           C  
ATOM   1393  CB  LYS B 176     -14.195   2.134  -2.100  1.00 90.11           C  
ATOM   1394  O   LYS B 176     -12.851  -0.264  -3.128  1.00 90.11           O  
ATOM   1395  CG  LYS B 176     -15.375   3.091  -2.189  1.00 90.11           C  
ATOM   1396  CD  LYS B 176     -14.936   4.477  -2.647  1.00 90.11           C  
ATOM   1397  CE  LYS B 176     -16.119   5.429  -2.759  1.00 90.11           C  
ATOM   1398  NZ  LYS B 176     -15.686   6.806  -3.144  1.00 90.11           N  
ATOM   1399  N   MET B 177     -13.062  -1.009  -0.976  1.00 96.33           N  
ATOM   1400  CA  MET B 177     -11.930  -1.903  -1.201  1.00 96.33           C  
ATOM   1401  C   MET B 177     -12.273  -2.967  -2.238  1.00 96.33           C  
ATOM   1402  CB  MET B 177     -11.501  -2.568   0.108  1.00 96.33           C  
ATOM   1403  O   MET B 177     -13.388  -3.492  -2.249  1.00 96.33           O  
ATOM   1404  CG  MET B 177     -10.800  -1.626   1.074  1.00 96.33           C  
ATOM   1405  SD  MET B 177     -10.116  -2.499   2.536  1.00 96.33           S  
ATOM   1406  CE  MET B 177      -8.606  -3.198   1.813  1.00 96.33           C  
ATOM   1407  N   THR B 178     -11.296  -3.224  -3.094  1.00 97.30           N  
ATOM   1408  CA  THR B 178     -11.490  -4.189  -4.170  1.00 97.30           C  
ATOM   1409  C   THR B 178     -10.454  -5.307  -4.088  1.00 97.30           C  
ATOM   1410  CB  THR B 178     -11.410  -3.511  -5.550  1.00 97.30           C  
ATOM   1411  O   THR B 178      -9.318  -5.077  -3.668  1.00 97.30           O  
ATOM   1412  CG2 THR B 178     -12.505  -2.462  -5.712  1.00 97.30           C  
ATOM   1413  OG1 THR B 178     -10.132  -2.879  -5.692  1.00 97.30           O  
ATOM   1414  N   VAL B 179     -10.896  -6.441  -4.505  1.00 97.85           N  
ATOM   1415  CA  VAL B 179     -10.029  -7.615  -4.513  1.00 97.85           C  
ATOM   1416  C   VAL B 179      -9.041  -7.520  -5.673  1.00 97.85           C  
ATOM   1417  CB  VAL B 179     -10.845  -8.923  -4.613  1.00 97.85           C  
ATOM   1418  O   VAL B 179      -9.408  -7.110  -6.777  1.00 97.85           O  
ATOM   1419  CG1 VAL B 179      -9.918 -10.131  -4.725  1.00 97.85           C  
ATOM   1420  CG2 VAL B 179     -11.772  -9.066  -3.407  1.00 97.85           C  
ATOM   1421  N   THR B 180      -7.801  -7.773  -5.388  1.00 97.84           N  
ATOM   1422  CA  THR B 180      -6.788  -7.873  -6.432  1.00 97.84           C  
ATOM   1423  C   THR B 180      -6.723  -9.292  -6.990  1.00 97.84           C  
ATOM   1424  CB  THR B 180      -5.400  -7.461  -5.906  1.00 97.84           C  
ATOM   1425  O   THR B 180      -6.606 -10.257  -6.232  1.00 97.84           O  
ATOM   1426  CG2 THR B 180      -4.348  -7.542  -7.007  1.00 97.84           C  
ATOM   1427  OG1 THR B 180      -5.461  -6.116  -5.416  1.00 97.84           O  
ATOM   1428  N   ASP B 181      -6.744  -9.404  -8.301  1.00 98.08           N  
ATOM   1429  CA  ASP B 181      -6.743 -10.695  -8.981  1.00 98.08           C  
ATOM   1430  C   ASP B 181      -5.370 -11.359  -8.896  1.00 98.08           C  
ATOM   1431  CB  ASP B 181      -7.159 -10.533 -10.444  1.00 98.08           C  
ATOM   1432  O   ASP B 181      -4.402 -10.871  -9.482  1.00 98.08           O  
ATOM   1433  CG  ASP B 181      -7.277 -11.857 -11.178  1.00 98.08           C  
ATOM   1434  OD1 ASP B 181      -6.988 -12.915 -10.578  1.00 98.08           O  
ATOM   1435  OD2 ASP B 181      -7.659 -11.842 -12.368  1.00 98.08           O  
ATOM   1436  N   GLN B 182      -5.342 -12.546  -8.274  1.00 97.81           N  
ATOM   1437  CA  GLN B 182      -4.107 -13.308  -8.122  1.00 97.81           C  
ATOM   1438  C   GLN B 182      -4.229 -14.686  -8.766  1.00 97.81           C  
ATOM   1439  CB  GLN B 182      -3.742 -13.449  -6.644  1.00 97.81           C  
ATOM   1440  O   GLN B 182      -3.391 -15.561  -8.536  1.00 97.81           O  
ATOM   1441  CG  GLN B 182      -3.369 -12.133  -5.974  1.00 97.81           C  
ATOM   1442  CD  GLN B 182      -2.034 -11.591  -6.449  1.00 97.81           C  
ATOM   1443  NE2 GLN B 182      -1.640 -10.439  -5.917  1.00 97.81           N  
ATOM   1444  OE1 GLN B 182      -1.363 -12.202  -7.286  1.00 97.81           O  
ATOM   1445  N   VAL B 183      -5.162 -14.837  -9.573  1.00 95.59           N  
ATOM   1446  CA  VAL B 183      -5.411 -16.143 -10.173  1.00 95.59           C  
ATOM   1447  C   VAL B 183      -4.573 -16.299 -11.440  1.00 95.59           C  
ATOM   1448  CB  VAL B 183      -6.909 -16.342 -10.498  1.00 95.59           C  
ATOM   1449  O   VAL B 183      -4.447 -15.359 -12.228  1.00 95.59           O  
ATOM   1450  CG1 VAL B 183      -7.137 -17.681 -11.197  1.00 95.59           C  
ATOM   1451  CG2 VAL B 183      -7.747 -16.250  -9.224  1.00 95.59           C  
ATOM   1452  N   ASN B 184      -3.993 -17.464 -11.637  1.00 94.74           N  
ATOM   1453  CA  ASN B 184      -3.243 -17.808 -12.840  1.00 94.74           C  
ATOM   1454  C   ASN B 184      -2.150 -16.783 -13.131  1.00 94.74           C  
ATOM   1455  CB  ASN B 184      -4.183 -17.937 -14.040  1.00 94.74           C  
ATOM   1456  O   ASN B 184      -2.004 -16.331 -14.268  1.00 94.74           O  
ATOM   1457  CG  ASN B 184      -5.209 -19.039 -13.863  1.00 94.74           C  
ATOM   1458  ND2 ASN B 184      -6.443 -18.772 -14.271  1.00 94.74           N  
ATOM   1459  OD1 ASN B 184      -4.894 -20.122 -13.362  1.00 94.74           O  
ATOM   1460  N   CYS B 185      -1.449 -16.384 -12.079  1.00 96.20           N  
ATOM   1461  CA  CYS B 185      -0.389 -15.392 -12.219  1.00 96.20           C  
ATOM   1462  C   CYS B 185       0.950 -16.060 -12.509  1.00 96.20           C  
ATOM   1463  CB  CYS B 185      -0.281 -14.540 -10.955  1.00 96.20           C  
ATOM   1464  O   CYS B 185       1.303 -17.054 -11.871  1.00 96.20           O  
ATOM   1465  SG  CYS B 185      -1.731 -13.507 -10.648  1.00 96.20           S  
ATOM   1466  N   PRO B 186       1.700 -15.511 -13.516  1.00 92.50           N  
ATOM   1467  CA  PRO B 186       3.062 -16.001 -13.745  1.00 92.50           C  
ATOM   1468  C   PRO B 186       4.024 -15.613 -12.624  1.00 92.50           C  
ATOM   1469  CB  PRO B 186       3.460 -15.332 -15.063  1.00 92.50           C  
ATOM   1470  O   PRO B 186       3.696 -14.767 -11.789  1.00 92.50           O  
ATOM   1471  CG  PRO B 186       2.690 -14.051 -15.089  1.00 92.50           C  
ATOM   1472  CD  PRO B 186       1.380 -14.267 -14.388  1.00 92.50           C  
ATOM   1473  N   LYS B 187       5.078 -16.348 -12.562  1.00 90.21           N  
ATOM   1474  CA  LYS B 187       6.109 -15.940 -11.614  1.00 90.21           C  
ATOM   1475  C   LYS B 187       6.758 -14.625 -12.038  1.00 90.21           C  
ATOM   1476  CB  LYS B 187       7.174 -17.029 -11.476  1.00 90.21           C  
ATOM   1477  O   LYS B 187       7.281 -14.515 -13.149  1.00 90.21           O  
ATOM   1478  CG  LYS B 187       8.099 -16.844 -10.282  1.00 90.21           C  
ATOM   1479  CD  LYS B 187       9.047 -18.025 -10.121  1.00 90.21           C  
ATOM   1480  CE  LYS B 187       9.994 -17.827  -8.945  1.00 90.21           C  
ATOM   1481  NZ  LYS B 187      10.879 -19.012  -8.741  1.00 90.21           N  
ATOM   1482  N   LEU B 188       6.575 -13.685 -11.213  1.00 87.60           N  
ATOM   1483  CA  LEU B 188       7.156 -12.383 -11.522  1.00 87.60           C  
ATOM   1484  C   LEU B 188       8.529 -12.233 -10.875  1.00 87.60           C  
ATOM   1485  CB  LEU B 188       6.231 -11.257 -11.051  1.00 87.60           C  
ATOM   1486  O   LEU B 188       8.800 -12.840  -9.836  1.00 87.60           O  
ATOM   1487  CG  LEU B 188       4.825 -11.239 -11.653  1.00 87.60           C  
ATOM   1488  CD1 LEU B 188       3.996 -10.122 -11.027  1.00 87.60           C  
ATOM   1489  CD2 LEU B 188       4.893 -11.078 -13.167  1.00 87.60           C  
ATOM   1490  N   SER B 189       9.544 -11.741 -11.534  1.00 72.92           N  
ATOM   1491  CA  SER B 189      10.922 -11.601 -11.077  1.00 72.92           C  
ATOM   1492  C   SER B 189      11.012 -10.685  -9.861  1.00 72.92           C  
ATOM   1493  CB  SER B 189      11.807 -11.058 -12.200  1.00 72.92           C  
ATOM   1494  O   SER B 189      10.133  -9.848  -9.642  1.00 72.92           O  
ATOM   1495  OG  SER B 189      11.364  -9.778 -12.616  1.00 72.92           O  
TER    1496      SER B 189                                                      
ATOM   1497  N   MET C   1     -26.837  46.486 -51.163  1.00 17.27           N  
ATOM   1498  CA  MET C   1     -28.291  46.376 -51.093  1.00 17.27           C  
ATOM   1499  C   MET C   1     -28.873  47.429 -50.156  1.00 17.27           C  
ATOM   1500  CB  MET C   1     -28.703  44.978 -50.628  1.00 17.27           C  
ATOM   1501  O   MET C   1     -28.143  48.041 -49.374  1.00 17.27           O  
ATOM   1502  CG  MET C   1     -28.336  43.874 -51.606  1.00 17.27           C  
ATOM   1503  SD  MET C   1     -29.007  42.240 -51.106  1.00 17.27           S  
ATOM   1504  CE  MET C   1     -28.771  41.312 -52.647  1.00 17.27           C  
ATOM   1505  N   LYS C   2     -30.043  47.057 -49.298  1.00 18.23           N  
ATOM   1506  CA  LYS C   2     -31.379  47.428 -48.842  1.00 18.23           C  
ATOM   1507  C   LYS C   2     -31.337  48.010 -47.432  1.00 18.23           C  
ATOM   1508  CB  LYS C   2     -32.315  46.219 -48.882  1.00 18.23           C  
ATOM   1509  O   LYS C   2     -31.923  49.064 -47.172  1.00 18.23           O  
ATOM   1510  CG  LYS C   2     -32.770  45.834 -50.282  1.00 18.23           C  
ATOM   1511  CD  LYS C   2     -33.661  44.599 -50.260  1.00 18.23           C  
ATOM   1512  CE  LYS C   2     -34.211  44.281 -51.644  1.00 18.23           C  
ATOM   1513  NZ  LYS C   2     -34.084  42.829 -51.971  1.00 18.23           N  
ATOM   1514  N   THR C   3     -31.556  47.137 -46.328  1.00 18.20           N  
ATOM   1515  CA  THR C   3     -32.842  46.817 -45.718  1.00 18.20           C  
ATOM   1516  C   THR C   3     -33.080  47.672 -44.477  1.00 18.20           C  
ATOM   1517  CB  THR C   3     -32.926  45.326 -45.342  1.00 18.20           C  
ATOM   1518  O   THR C   3     -32.147  48.276 -43.945  1.00 18.20           O  
ATOM   1519  CG2 THR C   3     -33.014  44.448 -46.586  1.00 18.20           C  
ATOM   1520  OG1 THR C   3     -31.758  44.961 -44.595  1.00 18.20           O  
ATOM   1521  N   LEU C   4     -33.786  47.056 -43.412  1.00 18.84           N  
ATOM   1522  CA  LEU C   4     -35.124  47.158 -42.842  1.00 18.84           C  
ATOM   1523  C   LEU C   4     -35.092  47.897 -41.508  1.00 18.84           C  
ATOM   1524  CB  LEU C   4     -35.734  45.766 -42.652  1.00 18.84           C  
ATOM   1525  O   LEU C   4     -34.029  48.047 -40.902  1.00 18.84           O  
ATOM   1526  CG  LEU C   4     -37.090  45.524 -43.317  1.00 18.84           C  
ATOM   1527  CD1 LEU C   4     -36.910  44.773 -44.631  1.00 18.84           C  
ATOM   1528  CD2 LEU C   4     -38.016  44.756 -42.379  1.00 18.84           C  
ATOM   1529  N   PRO C   5     -36.040  47.365 -40.483  1.00 19.20           N  
ATOM   1530  CA  PRO C   5     -37.247  47.880 -39.831  1.00 19.20           C  
ATOM   1531  C   PRO C   5     -36.970  48.445 -38.440  1.00 19.20           C  
ATOM   1532  CB  PRO C   5     -38.156  46.651 -39.750  1.00 19.20           C  
ATOM   1533  O   PRO C   5     -35.984  49.160 -38.244  1.00 19.20           O  
ATOM   1534  CG  PRO C   5     -37.228  45.483 -39.851  1.00 19.20           C  
ATOM   1535  CD  PRO C   5     -35.839  45.997 -40.099  1.00 19.20           C  
ATOM   1536  N   LEU C   6     -37.615  47.716 -37.322  1.00 18.06           N  
ATOM   1537  CA  LEU C   6     -38.879  47.910 -36.619  1.00 18.06           C  
ATOM   1538  C   LEU C   6     -38.638  48.369 -35.185  1.00 18.06           C  
ATOM   1539  CB  LEU C   6     -39.698  46.617 -36.623  1.00 18.06           C  
ATOM   1540  O   LEU C   6     -39.237  49.347 -34.733  1.00 18.06           O  
ATOM   1541  CG  LEU C   6     -41.218  46.777 -36.559  1.00 18.06           C  
ATOM   1542  CD1 LEU C   6     -41.824  46.640 -37.952  1.00 18.06           C  
ATOM   1543  CD2 LEU C   6     -41.824  45.755 -35.604  1.00 18.06           C  
ATOM   1544  N   PHE C   7     -38.672  47.324 -34.142  1.00 18.08           N  
ATOM   1545  CA  PHE C   7     -39.774  47.016 -33.239  1.00 18.08           C  
ATOM   1546  C   PHE C   7     -39.646  47.803 -31.940  1.00 18.08           C  
ATOM   1547  CB  PHE C   7     -39.822  45.515 -32.940  1.00 18.08           C  
ATOM   1548  O   PHE C   7     -38.561  48.283 -31.603  1.00 18.08           O  
ATOM   1549  CG  PHE C   7     -41.037  44.823 -33.498  1.00 18.08           C  
ATOM   1550  CD1 PHE C   7     -42.189  44.687 -32.733  1.00 18.08           C  
ATOM   1551  CD2 PHE C   7     -41.027  44.310 -34.788  1.00 18.08           C  
ATOM   1552  CE1 PHE C   7     -43.315  44.047 -33.246  1.00 18.08           C  
ATOM   1553  CE2 PHE C   7     -42.148  43.670 -35.308  1.00 18.08           C  
ATOM   1554  CZ  PHE C   7     -43.291  43.539 -34.535  1.00 18.08           C  
ATOM   1555  N   VAL C   8     -40.331  47.202 -30.723  1.00 17.55           N  
ATOM   1556  CA  VAL C   8     -41.501  47.433 -29.882  1.00 17.55           C  
ATOM   1557  C   VAL C   8     -41.062  47.970 -28.522  1.00 17.55           C  
ATOM   1558  CB  VAL C   8     -42.334  46.143 -29.703  1.00 17.55           C  
ATOM   1559  O   VAL C   8     -41.576  48.989 -28.055  1.00 17.55           O  
ATOM   1560  CG1 VAL C   8     -43.485  46.375 -28.726  1.00 17.55           C  
ATOM   1561  CG2 VAL C   8     -42.863  45.659 -31.052  1.00 17.55           C  
ATOM   1562  N   CYS C   9     -41.117  47.010 -27.452  1.00 18.15           N  
ATOM   1563  CA  CYS C   9     -42.172  46.889 -26.452  1.00 18.15           C  
ATOM   1564  C   CYS C   9     -41.829  47.685 -25.199  1.00 18.15           C  
ATOM   1565  CB  CYS C   9     -42.401  45.422 -26.089  1.00 18.15           C  
ATOM   1566  O   CYS C   9     -42.647  48.469 -24.713  1.00 18.15           O  
ATOM   1567  SG  CYS C   9     -44.090  44.854 -26.386  1.00 18.15           S  
ATOM   1568  N   ILE C  10     -41.844  46.918 -23.954  1.00 17.41           N  
ATOM   1569  CA  ILE C  10     -42.842  46.831 -22.893  1.00 17.41           C  
ATOM   1570  C   ILE C  10     -42.496  47.815 -21.778  1.00 17.41           C  
ATOM   1571  CB  ILE C  10     -42.944  45.396 -22.329  1.00 17.41           C  
ATOM   1572  O   ILE C  10     -41.373  48.321 -21.714  1.00 17.41           O  
ATOM   1573  CG1 ILE C  10     -43.389  44.422 -23.426  1.00 17.41           C  
ATOM   1574  CG2 ILE C  10     -43.902  45.352 -21.136  1.00 17.41           C  
ATOM   1575  CD1 ILE C  10     -43.251  42.955 -23.044  1.00 17.41           C  
ATOM   1576  N   CYS C  11     -42.508  47.226 -20.479  1.00 17.95           N  
ATOM   1577  CA  CYS C  11     -43.444  47.427 -19.378  1.00 17.95           C  
ATOM   1578  C   CYS C  11     -43.030  48.615 -18.519  1.00 17.95           C  
ATOM   1579  CB  CYS C  11     -43.535  46.169 -18.515  1.00 17.95           C  
ATOM   1580  O   CYS C  11     -41.877  49.049 -18.566  1.00 17.95           O  
ATOM   1581  SG  CYS C  11     -44.632  44.902 -19.188  1.00 17.95           S  
ATOM   1582  N   ALA C  12     -43.669  48.555 -17.224  1.00 17.43           N  
ATOM   1583  CA  ALA C  12     -44.578  49.342 -16.394  1.00 17.43           C  
ATOM   1584  C   ALA C  12     -43.805  50.213 -15.408  1.00 17.43           C  
ATOM   1585  CB  ALA C  12     -45.543  48.425 -15.646  1.00 17.43           C  
ATOM   1586  O   ALA C  12     -44.028  51.424 -15.333  1.00 17.43           O  
ATOM   1587  N   LEU C  13     -43.935  49.705 -14.063  1.00 17.55           N  
ATOM   1588  CA  LEU C  13     -44.747  50.275 -12.993  1.00 17.55           C  
ATOM   1589  C   LEU C  13     -43.948  51.294 -12.187  1.00 17.55           C  
ATOM   1590  CB  LEU C  13     -45.268  49.171 -12.069  1.00 17.55           C  
ATOM   1591  O   LEU C  13     -42.718  51.331 -12.271  1.00 17.55           O  
ATOM   1592  CG  LEU C  13     -46.399  48.303 -12.621  1.00 17.55           C  
ATOM   1593  CD1 LEU C  13     -46.633  47.098 -11.715  1.00 17.55           C  
ATOM   1594  CD2 LEU C  13     -47.677  49.121 -12.772  1.00 17.55           C  
ATOM   1595  N   SER C  14     -43.997  51.008 -10.748  1.00 18.16           N  
ATOM   1596  CA  SER C  14     -44.685  51.789  -9.725  1.00 18.16           C  
ATOM   1597  C   SER C  14     -43.785  52.886  -9.169  1.00 18.16           C  
ATOM   1598  CB  SER C  14     -45.161  50.883  -8.589  1.00 18.16           C  
ATOM   1599  O   SER C  14     -42.571  52.870  -9.385  1.00 18.16           O  
ATOM   1600  OG  SER C  14     -45.400  49.568  -9.060  1.00 18.16           O  
ATOM   1601  N   ALA C  15     -43.994  52.992  -7.728  1.00 18.76           N  
ATOM   1602  CA  ALA C  15     -44.505  54.102  -6.927  1.00 18.76           C  
ATOM   1603  C   ALA C  15     -43.366  54.978  -6.413  1.00 18.76           C  
ATOM   1604  CB  ALA C  15     -45.337  53.576  -5.759  1.00 18.76           C  
ATOM   1605  O   ALA C  15     -42.195  54.600  -6.503  1.00 18.76           O  
ATOM   1606  N   CYS C  16     -43.460  55.195  -4.963  1.00 18.32           N  
ATOM   1607  CA  CYS C  16     -43.914  56.372  -4.231  1.00 18.32           C  
ATOM   1608  C   CYS C  16     -42.739  57.112  -3.605  1.00 18.32           C  
ATOM   1609  CB  CYS C  16     -44.915  55.976  -3.147  1.00 18.32           C  
ATOM   1610  O   CYS C  16     -42.609  58.327  -3.763  1.00 18.32           O  
ATOM   1611  SG  CYS C  16     -46.581  55.662  -3.773  1.00 18.32           S  
ATOM   1612  N   PHE C  17     -42.430  56.690  -2.294  1.00 17.88           N  
ATOM   1613  CA  PHE C  17     -42.700  57.556  -1.152  1.00 17.88           C  
ATOM   1614  C   PHE C  17     -41.534  58.505  -0.903  1.00 17.88           C  
ATOM   1615  CB  PHE C  17     -42.976  56.722   0.103  1.00 17.88           C  
ATOM   1616  O   PHE C  17     -40.372  58.119  -1.048  1.00 17.88           O  
ATOM   1617  CG  PHE C  17     -44.426  56.364   0.287  1.00 17.88           C  
ATOM   1618  CD1 PHE C  17     -45.302  57.249   0.904  1.00 17.88           C  
ATOM   1619  CD2 PHE C  17     -44.913  55.141  -0.156  1.00 17.88           C  
ATOM   1620  CE1 PHE C  17     -46.645  56.920   1.076  1.00 17.88           C  
ATOM   1621  CE2 PHE C  17     -46.254  54.806   0.012  1.00 17.88           C  
ATOM   1622  CZ  PHE C  17     -47.117  55.696   0.629  1.00 17.88           C  
ATOM   1623  N   SER C  18     -41.889  59.782  -0.514  1.00 17.17           N  
ATOM   1624  CA  SER C  18     -41.280  61.104  -0.412  1.00 17.17           C  
ATOM   1625  C   SER C  18     -40.392  61.209   0.823  1.00 17.17           C  
ATOM   1626  CB  SER C  18     -42.357  62.189  -0.370  1.00 17.17           C  
ATOM   1627  O   SER C  18     -39.897  62.291   1.148  1.00 17.17           O  
ATOM   1628  OG  SER C  18     -43.157  62.150  -1.539  1.00 17.17           O  
ATOM   1629  N   PHE C  19     -40.452  60.095   1.650  1.00 19.54           N  
ATOM   1630  CA  PHE C  19     -40.797  60.687   2.937  1.00 19.54           C  
ATOM   1631  C   PHE C  19     -39.894  61.875   3.247  1.00 19.54           C  
ATOM   1632  CB  PHE C  19     -40.695  59.644   4.055  1.00 19.54           C  
ATOM   1633  O   PHE C  19     -38.741  61.914   2.813  1.00 19.54           O  
ATOM   1634  CG  PHE C  19     -41.878  59.633   4.985  1.00 19.54           C  
ATOM   1635  CD1 PHE C  19     -41.860  60.367   6.164  1.00 19.54           C  
ATOM   1636  CD2 PHE C  19     -43.009  58.887   4.679  1.00 19.54           C  
ATOM   1637  CE1 PHE C  19     -42.953  60.358   7.027  1.00 19.54           C  
ATOM   1638  CE2 PHE C  19     -44.106  58.873   5.536  1.00 19.54           C  
ATOM   1639  CZ  PHE C  19     -44.075  59.608   6.710  1.00 19.54           C  
ATOM   1640  N   SER C  20     -40.138  62.487   4.520  1.00 18.49           N  
ATOM   1641  CA  SER C  20     -40.480  63.798   5.062  1.00 18.49           C  
ATOM   1642  C   SER C  20     -39.233  64.555   5.506  1.00 18.49           C  
ATOM   1643  CB  SER C  20     -41.446  63.656   6.239  1.00 18.49           C  
ATOM   1644  O   SER C  20     -38.148  63.977   5.597  1.00 18.49           O  
ATOM   1645  OG  SER C  20     -42.341  64.755   6.290  1.00 18.49           O  
ATOM   1646  N   GLU C  21     -39.480  65.293   6.628  1.00 18.45           N  
ATOM   1647  CA  GLU C  21     -39.347  66.712   6.944  1.00 18.45           C  
ATOM   1648  C   GLU C  21     -38.042  66.993   7.684  1.00 18.45           C  
ATOM   1649  CB  GLU C  21     -40.538  67.191   7.778  1.00 18.45           C  
ATOM   1650  O   GLU C  21     -37.316  67.927   7.340  1.00 18.45           O  
ATOM   1651  CG  GLU C  21     -41.533  68.040   7.000  1.00 18.45           C  
ATOM   1652  CD  GLU C  21     -42.688  68.542   7.850  1.00 18.45           C  
ATOM   1653  OE1 GLU C  21     -43.509  69.342   7.348  1.00 18.45           O  
ATOM   1654  OE2 GLU C  21     -42.773  68.132   9.030  1.00 18.45           O  
ATOM   1655  N   GLY C  22     -38.093  66.683   9.101  1.00 20.21           N  
ATOM   1656  CA  GLY C  22     -38.299  67.752  10.066  1.00 20.21           C  
ATOM   1657  C   GLY C  22     -37.012  68.443  10.474  1.00 20.21           C  
ATOM   1658  O   GLY C  22     -35.919  67.960  10.172  1.00 20.21           O  
ATOM   1659  N   ARG C  23     -37.108  69.272  11.598  1.00 19.62           N  
ATOM   1660  CA  ARG C  23     -36.886  70.665  11.974  1.00 19.62           C  
ATOM   1661  C   ARG C  23     -35.572  70.826  12.730  1.00 19.62           C  
ATOM   1662  CB  ARG C  23     -38.047  71.183  12.825  1.00 19.62           C  
ATOM   1663  O   ARG C  23     -34.763  71.696  12.401  1.00 19.62           O  
ATOM   1664  CG  ARG C  23     -38.750  72.397  12.236  1.00 19.62           C  
ATOM   1665  CD  ARG C  23     -39.755  72.994  13.210  1.00 19.62           C  
ATOM   1666  NE  ARG C  23     -41.116  72.935  12.685  1.00 19.62           N  
ATOM   1667  NH1 ARG C  23     -42.105  73.832  14.570  1.00 19.62           N  
ATOM   1668  NH2 ARG C  23     -43.391  73.235  12.770  1.00 19.62           N  
ATOM   1669  CZ  ARG C  23     -42.201  73.334  13.343  1.00 19.62           C  
ATOM   1670  N   GLU C  24     -35.663  70.737  14.121  1.00 20.75           N  
ATOM   1671  CA  GLU C  24     -35.557  71.874  15.031  1.00 20.75           C  
ATOM   1672  C   GLU C  24     -34.145  71.997  15.597  1.00 20.75           C  
ATOM   1673  CB  GLU C  24     -36.571  71.748  16.171  1.00 20.75           C  
ATOM   1674  O   GLU C  24     -33.502  70.990  15.900  1.00 20.75           O  
ATOM   1675  CG  GLU C  24     -37.235  73.064  16.551  1.00 20.75           C  
ATOM   1676  CD  GLU C  24     -38.321  72.905  17.603  1.00 20.75           C  
ATOM   1677  OE1 GLU C  24     -38.884  73.929  18.053  1.00 20.75           O  
ATOM   1678  OE2 GLU C  24     -38.610  71.748  17.982  1.00 20.75           O  
ATOM   1679  N   ARG C  25     -33.735  73.261  15.927  1.00 21.62           N  
ATOM   1680  CA  ARG C  25     -32.554  74.089  16.149  1.00 21.62           C  
ATOM   1681  C   ARG C  25     -31.992  73.877  17.551  1.00 21.62           C  
ATOM   1682  CB  ARG C  25     -32.887  75.568  15.938  1.00 21.62           C  
ATOM   1683  O   ARG C  25     -30.831  74.197  17.815  1.00 21.62           O  
ATOM   1684  CG  ARG C  25     -32.913  75.990  14.477  1.00 21.62           C  
ATOM   1685  CD  ARG C  25     -32.889  77.505  14.328  1.00 21.62           C  
ATOM   1686  NE  ARG C  25     -33.376  77.925  13.017  1.00 21.62           N  
ATOM   1687  NH1 ARG C  25     -33.466  80.173  13.541  1.00 21.62           N  
ATOM   1688  NH2 ARG C  25     -34.077  79.453  11.452  1.00 21.62           N  
ATOM   1689  CZ  ARG C  25     -33.638  79.183  12.673  1.00 21.62           C  
ATOM   1690  N   ASP C  26     -32.877  73.566  18.522  1.00 20.94           N  
ATOM   1691  CA  ASP C  26     -32.944  74.647  19.500  1.00 20.94           C  
ATOM   1692  C   ASP C  26     -31.664  74.717  20.330  1.00 20.94           C  
ATOM   1693  CB  ASP C  26     -34.156  74.467  20.417  1.00 20.94           C  
ATOM   1694  O   ASP C  26     -30.898  73.752  20.383  1.00 20.94           O  
ATOM   1695  CG  ASP C  26     -35.260  75.474  20.145  1.00 20.94           C  
ATOM   1696  OD1 ASP C  26     -34.986  76.530  19.536  1.00 20.94           O  
ATOM   1697  OD2 ASP C  26     -36.414  75.209  20.546  1.00 20.94           O  
ATOM   1698  N   HIS C  27     -31.871  75.136  21.594  1.00 20.89           N  
ATOM   1699  CA  HIS C  27     -31.552  76.300  22.414  1.00 20.89           C  
ATOM   1700  C   HIS C  27     -30.438  75.985  23.407  1.00 20.89           C  
ATOM   1701  CB  HIS C  27     -32.797  76.787  23.158  1.00 20.89           C  
ATOM   1702  O   HIS C  27     -29.517  76.785  23.586  1.00 20.89           O  
ATOM   1703  CG  HIS C  27     -32.911  78.277  23.224  1.00 20.89           C  
ATOM   1704  CD2 HIS C  27     -33.878  79.115  22.783  1.00 20.89           C  
ATOM   1705  ND1 HIS C  27     -31.944  79.073  23.801  1.00 20.89           N  
ATOM   1706  CE1 HIS C  27     -32.314  80.339  23.711  1.00 20.89           C  
ATOM   1707  NE2 HIS C  27     -33.484  80.392  23.097  1.00 20.89           N  
ATOM   1708  N   GLU C  28     -30.711  75.049  24.297  1.00 21.63           N  
ATOM   1709  CA  GLU C  28     -30.813  75.590  25.649  1.00 21.63           C  
ATOM   1710  C   GLU C  28     -29.434  75.766  26.278  1.00 21.63           C  
ATOM   1711  CB  GLU C  28     -31.680  74.684  26.527  1.00 21.63           C  
ATOM   1712  O   GLU C  28     -28.575  74.889  26.161  1.00 21.63           O  
ATOM   1713  CG  GLU C  28     -32.747  75.429  27.315  1.00 21.63           C  
ATOM   1714  CD  GLU C  28     -33.693  74.506  28.066  1.00 21.63           C  
ATOM   1715  OE1 GLU C  28     -34.565  75.007  28.812  1.00 21.63           O  
ATOM   1716  OE2 GLU C  28     -33.561  73.272  27.907  1.00 21.63           O  
ATOM   1717  N   LEU C  29     -29.367  76.769  27.178  1.00 24.29           N  
ATOM   1718  CA  LEU C  29     -28.524  77.772  27.820  1.00 24.29           C  
ATOM   1719  C   LEU C  29     -27.734  77.161  28.973  1.00 24.29           C  
ATOM   1720  CB  LEU C  29     -29.372  78.940  28.329  1.00 24.29           C  
ATOM   1721  O   LEU C  29     -26.556  77.475  29.160  1.00 24.29           O  
ATOM   1722  CG  LEU C  29     -29.617  80.081  27.341  1.00 24.29           C  
ATOM   1723  CD1 LEU C  29     -30.943  80.770  27.645  1.00 24.29           C  
ATOM   1724  CD2 LEU C  29     -28.467  81.082  27.384  1.00 24.29           C  
ATOM   1725  N   ARG C  30     -28.467  76.559  29.911  1.00 21.39           N  
ATOM   1726  CA  ARG C  30     -28.496  77.313  31.160  1.00 21.39           C  
ATOM   1727  C   ARG C  30     -27.181  77.168  31.918  1.00 21.39           C  
ATOM   1728  CB  ARG C  30     -29.661  76.852  32.039  1.00 21.39           C  
ATOM   1729  O   ARG C  30     -26.391  76.265  31.634  1.00 21.39           O  
ATOM   1730  CG  ARG C  30     -30.969  77.572  31.756  1.00 21.39           C  
ATOM   1731  CD  ARG C  30     -32.005  77.308  32.840  1.00 21.39           C  
ATOM   1732  NE  ARG C  30     -33.363  77.320  32.303  1.00 21.39           N  
ATOM   1733  NH1 ARG C  30     -34.390  77.643  34.347  1.00 21.39           N  
ATOM   1734  NH2 ARG C  30     -35.650  77.474  32.439  1.00 21.39           N  
ATOM   1735  CZ  ARG C  30     -34.464  77.479  33.031  1.00 21.39           C  
ATOM   1736  N   HIS C  31     -27.324  77.346  33.235  1.00 21.39           N  
ATOM   1737  CA  HIS C  31     -26.901  78.289  34.263  1.00 21.39           C  
ATOM   1738  C   HIS C  31     -25.707  77.753  35.046  1.00 21.39           C  
ATOM   1739  CB  HIS C  31     -28.058  78.598  35.215  1.00 21.39           C  
ATOM   1740  O   HIS C  31     -25.370  76.571  34.940  1.00 21.39           O  
ATOM   1741  CG  HIS C  31     -28.572  79.998  35.100  1.00 21.39           C  
ATOM   1742  CD2 HIS C  31     -29.746  80.477  34.624  1.00 21.39           C  
ATOM   1743  ND1 HIS C  31     -27.841  81.095  35.501  1.00 21.39           N  
ATOM   1744  CE1 HIS C  31     -28.546  82.192  35.278  1.00 21.39           C  
ATOM   1745  NE2 HIS C  31     -29.706  81.844  34.746  1.00 21.39           N  
ATOM   1746  N   ARG C  32     -25.888  77.816  36.376  1.00 22.61           N  
ATOM   1747  CA  ARG C  32     -25.324  78.733  37.361  1.00 22.61           C  
ATOM   1748  C   ARG C  32     -24.219  78.059  38.167  1.00 22.61           C  
ATOM   1749  CB  ARG C  32     -26.416  79.251  38.299  1.00 22.61           C  
ATOM   1750  O   ARG C  32     -23.111  78.589  38.274  1.00 22.61           O  
ATOM   1751  CG  ARG C  32     -26.663  80.747  38.191  1.00 22.61           C  
ATOM   1752  CD  ARG C  32     -27.707  81.221  39.191  1.00 22.61           C  
ATOM   1753  NE  ARG C  32     -28.136  82.589  38.916  1.00 22.61           N  
ATOM   1754  NH1 ARG C  32     -29.174  82.895  40.958  1.00 22.61           N  
ATOM   1755  NH2 ARG C  32     -29.162  84.585  39.408  1.00 22.61           N  
ATOM   1756  CZ  ARG C  32     -28.823  83.353  39.761  1.00 22.61           C  
ATOM   1757  N   ARG C  33     -24.535  77.944  39.456  1.00 22.01           N  
ATOM   1758  CA  ARG C  33     -24.029  78.636  40.637  1.00 22.01           C  
ATOM   1759  C   ARG C  33     -22.942  77.818  41.327  1.00 22.01           C  
ATOM   1760  CB  ARG C  33     -25.166  78.929  41.618  1.00 22.01           C  
ATOM   1761  O   ARG C  33     -22.801  76.621  41.069  1.00 22.01           O  
ATOM   1762  CG  ARG C  33     -25.774  80.314  41.460  1.00 22.01           C  
ATOM   1763  CD  ARG C  33     -26.777  80.619  42.564  1.00 22.01           C  
ATOM   1764  NE  ARG C  33     -27.729  81.649  42.158  1.00 22.01           N  
ATOM   1765  NH1 ARG C  33     -28.736  81.827  44.229  1.00 22.01           N  
ATOM   1766  NH2 ARG C  33     -29.454  83.129  42.485  1.00 22.01           N  
ATOM   1767  CZ  ARG C  33     -28.637  82.199  42.958  1.00 22.01           C  
ATOM   1768  N   HIS C  34     -22.772  78.132  42.616  1.00 24.29           N  
ATOM   1769  CA  HIS C  34     -21.792  78.610  43.585  1.00 24.29           C  
ATOM   1770  C   HIS C  34     -21.269  77.467  44.449  1.00 24.29           C  
ATOM   1771  CB  HIS C  34     -22.400  79.700  44.469  1.00 24.29           C  
ATOM   1772  O   HIS C  34     -20.085  77.434  44.791  1.00 24.29           O  
ATOM   1773  CG  HIS C  34     -22.074  81.089  44.019  1.00 24.29           C  
ATOM   1774  CD2 HIS C  34     -22.823  82.013  43.373  1.00 24.29           C  
ATOM   1775  ND1 HIS C  34     -20.839  81.666  44.223  1.00 24.29           N  
ATOM   1776  CE1 HIS C  34     -20.844  82.889  43.720  1.00 24.29           C  
ATOM   1777  NE2 HIS C  34     -22.035  83.124  43.198  1.00 24.29           N  
ATOM   1778  N   HIS C  35     -22.278  76.753  45.005  1.00 21.33           N  
ATOM   1779  CA  HIS C  35     -22.334  76.879  46.457  1.00 21.33           C  
ATOM   1780  C   HIS C  35     -21.150  76.181  47.117  1.00 21.33           C  
ATOM   1781  CB  HIS C  35     -23.647  76.307  46.994  1.00 21.33           C  
ATOM   1782  O   HIS C  35     -20.595  75.232  46.560  1.00 21.33           O  
ATOM   1783  CG  HIS C  35     -24.646  77.352  47.376  1.00 21.33           C  
ATOM   1784  CD2 HIS C  35     -25.998  77.360  47.301  1.00 21.33           C  
ATOM   1785  ND1 HIS C  35     -24.282  78.571  47.905  1.00 21.33           N  
ATOM   1786  CE1 HIS C  35     -25.370  79.285  48.141  1.00 21.33           C  
ATOM   1787  NE2 HIS C  35     -26.425  78.573  47.783  1.00 21.33           N  
ATOM   1788  N   HIS C  36     -21.061  76.460  48.406  1.00 23.78           N  
ATOM   1789  CA  HIS C  36     -20.210  76.798  49.541  1.00 23.78           C  
ATOM   1790  C   HIS C  36     -19.646  75.543  50.200  1.00 23.78           C  
ATOM   1791  CB  HIS C  36     -20.988  77.624  50.567  1.00 23.78           C  
ATOM   1792  O   HIS C  36     -18.445  75.464  50.467  1.00 23.78           O  
ATOM   1793  CG  HIS C  36     -20.593  79.067  50.598  1.00 23.78           C  
ATOM   1794  CD2 HIS C  36     -21.343  80.192  50.667  1.00 23.78           C  
ATOM   1795  ND1 HIS C  36     -19.280  79.480  50.554  1.00 23.78           N  
ATOM   1796  CE1 HIS C  36     -19.239  80.802  50.595  1.00 23.78           C  
ATOM   1797  NE2 HIS C  36     -20.478  81.258  50.663  1.00 23.78           N  
ATOM   1798  N   GLN C  37     -20.500  75.017  51.127  1.00 21.24           N  
ATOM   1799  CA  GLN C  37     -20.274  75.152  52.563  1.00 21.24           C  
ATOM   1800  C   GLN C  37     -19.480  73.968  53.108  1.00 21.24           C  
ATOM   1801  CB  GLN C  37     -21.604  75.279  53.307  1.00 21.24           C  
ATOM   1802  O   GLN C  37     -18.507  74.152  53.842  1.00 21.24           O  
ATOM   1803  CG  GLN C  37     -21.936  76.703  53.733  1.00 21.24           C  
ATOM   1804  CD  GLN C  37     -23.286  76.810  54.417  1.00 21.24           C  
ATOM   1805  NE2 GLN C  37     -23.832  78.021  54.464  1.00 21.24           N  
ATOM   1806  OE1 GLN C  37     -23.834  75.814  54.899  1.00 21.24           O  
ATOM   1807  N   SER C  38     -20.268  73.037  53.531  1.00 21.79           N  
ATOM   1808  CA  SER C  38     -20.478  72.851  54.963  1.00 21.79           C  
ATOM   1809  C   SER C  38     -19.390  71.975  55.574  1.00 21.79           C  
ATOM   1810  CB  SER C  38     -21.851  72.231  55.228  1.00 21.79           C  
ATOM   1811  O   SER C  38     -18.685  71.262  54.856  1.00 21.79           O  
ATOM   1812  OG  SER C  38     -22.872  73.210  55.134  1.00 21.79           O  
ATOM   1813  N   PRO C  39     -19.873  71.299  56.605  1.00 22.05           N  
ATOM   1814  CA  PRO C  39     -19.659  71.257  58.053  1.00 22.05           C  
ATOM   1815  C   PRO C  39     -18.651  70.187  58.469  1.00 22.05           C  
ATOM   1816  CB  PRO C  39     -21.050  70.941  58.607  1.00 22.05           C  
ATOM   1817  O   PRO C  39     -18.255  69.354  57.649  1.00 22.05           O  
ATOM   1818  CG  PRO C  39     -21.707  70.120  57.544  1.00 22.05           C  
ATOM   1819  CD  PRO C  39     -20.832  70.132  56.323  1.00 22.05           C  
ATOM   1820  N   LYS C  40     -19.014  69.641  59.657  1.00 21.31           N  
ATOM   1821  CA  LYS C  40     -18.563  69.580  61.044  1.00 21.31           C  
ATOM   1822  C   LYS C  40     -17.855  68.260  61.335  1.00 21.31           C  
ATOM   1823  CB  LYS C  40     -19.742  69.764  62.001  1.00 21.31           C  
ATOM   1824  O   LYS C  40     -16.720  68.252  61.818  1.00 21.31           O  
ATOM   1825  CG  LYS C  40     -20.029  71.215  62.359  1.00 21.31           C  
ATOM   1826  CD  LYS C  40     -21.175  71.328  63.355  1.00 21.31           C  
ATOM   1827  CE  LYS C  40     -21.474  72.781  63.702  1.00 21.31           C  
ATOM   1828  NZ  LYS C  40     -22.770  72.921  64.431  1.00 21.31           N  
ATOM   1829  N   SER C  41     -18.650  67.523  62.124  1.00 21.64           N  
ATOM   1830  CA  SER C  41     -18.486  67.204  63.538  1.00 21.64           C  
ATOM   1831  C   SER C  41     -17.701  65.911  63.726  1.00 21.64           C  
ATOM   1832  CB  SER C  41     -19.849  67.087  64.223  1.00 21.64           C  
ATOM   1833  O   SER C  41     -17.512  65.149  62.774  1.00 21.64           O  
ATOM   1834  OG  SER C  41     -20.593  66.009  63.681  1.00 21.64           O  
ATOM   1835  N   HIS C  42     -17.945  65.413  64.908  1.00 21.77           N  
ATOM   1836  CA  HIS C  42     -17.262  65.029  66.138  1.00 21.77           C  
ATOM   1837  C   HIS C  42     -16.992  63.528  66.174  1.00 21.77           C  
ATOM   1838  CB  HIS C  42     -18.084  65.443  67.360  1.00 21.77           C  
ATOM   1839  O   HIS C  42     -15.912  63.097  66.584  1.00 21.77           O  
ATOM   1840  CG  HIS C  42     -17.691  66.770  67.926  1.00 21.77           C  
ATOM   1841  CD2 HIS C  42     -18.202  68.008  67.728  1.00 21.77           C  
ATOM   1842  ND1 HIS C  42     -16.647  66.921  68.813  1.00 21.77           N  
ATOM   1843  CE1 HIS C  42     -16.533  68.198  69.138  1.00 21.77           C  
ATOM   1844  NE2 HIS C  42     -17.465  68.879  68.493  1.00 21.77           N  
ATOM   1845  N   PHE C  43     -18.204  62.838  66.210  1.00 21.81           N  
ATOM   1846  CA  PHE C  43     -18.556  62.174  67.460  1.00 21.81           C  
ATOM   1847  C   PHE C  43     -17.694  60.936  67.677  1.00 21.81           C  
ATOM   1848  CB  PHE C  43     -20.039  61.789  67.467  1.00 21.81           C  
ATOM   1849  O   PHE C  43     -17.140  60.384  66.724  1.00 21.81           O  
ATOM   1850  CG  PHE C  43     -20.840  62.479  68.538  1.00 21.81           C  
ATOM   1851  CD1 PHE C  43     -20.982  61.908  69.796  1.00 21.81           C  
ATOM   1852  CD2 PHE C  43     -21.452  63.700  68.285  1.00 21.81           C  
ATOM   1853  CE1 PHE C  43     -21.723  62.544  70.789  1.00 21.81           C  
ATOM   1854  CE2 PHE C  43     -22.194  64.342  69.272  1.00 21.81           C  
ATOM   1855  CZ  PHE C  43     -22.329  63.762  70.523  1.00 21.81           C  
ATOM   1856  N   GLU C  44     -18.090  60.279  68.830  1.00 21.62           N  
ATOM   1857  CA  GLU C  44     -17.656  59.767  70.127  1.00 21.62           C  
ATOM   1858  C   GLU C  44     -17.267  58.294  70.037  1.00 21.62           C  
ATOM   1859  CB  GLU C  44     -18.756  59.957  71.175  1.00 21.62           C  
ATOM   1860  O   GLU C  44     -16.191  57.903  70.494  1.00 21.62           O  
ATOM   1861  CG  GLU C  44     -18.586  61.208  72.024  1.00 21.62           C  
ATOM   1862  CD  GLU C  44     -19.140  61.057  73.432  1.00 21.62           C  
ATOM   1863  OE1 GLU C  44     -18.705  61.803  74.339  1.00 21.62           O  
ATOM   1864  OE2 GLU C  44     -20.015  60.185  73.631  1.00 21.62           O  
ATOM   1865  N   LEU C  45     -18.329  57.549  70.337  1.00 21.42           N  
ATOM   1866  CA  LEU C  45     -18.412  56.879  71.630  1.00 21.42           C  
ATOM   1867  C   LEU C  45     -17.695  55.533  71.592  1.00 21.42           C  
ATOM   1868  CB  LEU C  45     -19.874  56.680  72.039  1.00 21.42           C  
ATOM   1869  O   LEU C  45     -16.884  55.232  72.471  1.00 21.42           O  
ATOM   1870  CG  LEU C  45     -20.440  57.685  73.043  1.00 21.42           C  
ATOM   1871  CD1 LEU C  45     -21.627  58.427  72.439  1.00 21.42           C  
ATOM   1872  CD2 LEU C  45     -20.843  56.981  74.334  1.00 21.42           C  
ATOM   1873  N   PRO C  46     -18.648  54.568  71.758  1.00 22.09           N  
ATOM   1874  CA  PRO C  46     -18.868  53.792  72.981  1.00 22.09           C  
ATOM   1875  C   PRO C  46     -17.977  52.555  73.063  1.00 22.09           C  
ATOM   1876  CB  PRO C  46     -20.344  53.397  72.887  1.00 22.09           C  
ATOM   1877  O   PRO C  46     -17.360  52.167  72.068  1.00 22.09           O  
ATOM   1878  CG  PRO C  46     -20.708  53.619  71.454  1.00 22.09           C  
ATOM   1879  CD  PRO C  46     -19.511  54.176  70.738  1.00 22.09           C  
ATOM   1880  N   HIS C  47     -18.673  51.623  73.809  1.00 21.52           N  
ATOM   1881  CA  HIS C  47     -18.546  50.817  75.018  1.00 21.52           C  
ATOM   1882  C   HIS C  47     -17.904  49.468  74.716  1.00 21.52           C  
ATOM   1883  CB  HIS C  47     -19.914  50.613  75.672  1.00 21.52           C  
ATOM   1884  O   HIS C  47     -17.848  49.048  73.558  1.00 21.52           O  
ATOM   1885  CG  HIS C  47     -20.055  51.295  76.996  1.00 21.52           C  
ATOM   1886  CD2 HIS C  47     -21.125  51.442  77.811  1.00 21.52           C  
ATOM   1887  ND1 HIS C  47     -19.003  51.930  77.621  1.00 21.52           N  
ATOM   1888  CE1 HIS C  47     -19.423  52.439  78.767  1.00 21.52           C  
ATOM   1889  NE2 HIS C  47     -20.707  52.157  78.906  1.00 21.52           N  
ATOM   1890  N   TYR C  48     -18.464  48.509  75.581  1.00 21.45           N  
ATOM   1891  CA  TYR C  48     -17.884  47.691  76.639  1.00 21.45           C  
ATOM   1892  C   TYR C  48     -17.499  46.313  76.114  1.00 21.45           C  
ATOM   1893  CB  TYR C  48     -18.863  47.549  77.808  1.00 21.45           C  
ATOM   1894  O   TYR C  48     -16.321  45.948  76.114  1.00 21.45           O  
ATOM   1895  CG  TYR C  48     -18.892  48.747  78.725  1.00 21.45           C  
ATOM   1896  CD1 TYR C  48     -17.973  48.876  79.765  1.00 21.45           C  
ATOM   1897  CD2 TYR C  48     -19.837  49.753  78.555  1.00 21.45           C  
ATOM   1898  CE1 TYR C  48     -17.997  49.978  80.614  1.00 21.45           C  
ATOM   1899  CE2 TYR C  48     -19.870  50.860  79.397  1.00 21.45           C  
ATOM   1900  OH  TYR C  48     -18.975  52.056  81.259  1.00 21.45           O  
ATOM   1901  CZ  TYR C  48     -18.947  50.963  80.422  1.00 21.45           C  
ATOM   1902  N   PRO C  49     -18.336  45.355  76.721  1.00 21.61           N  
ATOM   1903  CA  PRO C  49     -17.995  44.411  77.788  1.00 21.61           C  
ATOM   1904  C   PRO C  49     -17.606  43.034  77.256  1.00 21.61           C  
ATOM   1905  CB  PRO C  49     -19.281  44.334  78.615  1.00 21.61           C  
ATOM   1906  O   PRO C  49     -17.376  42.874  76.055  1.00 21.61           O  
ATOM   1907  CG  PRO C  49     -20.372  44.698  77.659  1.00 21.61           C  
ATOM   1908  CD  PRO C  49     -19.746  45.203  76.391  1.00 21.61           C  
ATOM   1909  N   GLY C  50     -18.543  42.090  77.721  1.00 21.25           N  
ATOM   1910  CA  GLY C  50     -18.412  41.073  78.752  1.00 21.25           C  
ATOM   1911  C   GLY C  50     -18.116  39.693  78.196  1.00 21.25           C  
ATOM   1912  O   GLY C  50     -17.981  39.523  76.982  1.00 21.25           O  
ATOM   1913  N   LEU C  51     -19.005  38.715  78.714  1.00 20.93           N  
ATOM   1914  CA  LEU C  51     -18.884  37.608  79.657  1.00 20.93           C  
ATOM   1915  C   LEU C  51     -18.743  36.281  78.920  1.00 20.93           C  
ATOM   1916  CB  LEU C  51     -20.098  37.562  80.588  1.00 20.93           C  
ATOM   1917  O   LEU C  51     -17.845  35.491  79.221  1.00 20.93           O  
ATOM   1918  CG  LEU C  51     -20.022  38.431  81.844  1.00 20.93           C  
ATOM   1919  CD1 LEU C  51     -21.424  38.772  82.338  1.00 20.93           C  
ATOM   1920  CD2 LEU C  51     -19.222  37.728  82.935  1.00 20.93           C  
ATOM   1921  N   LEU C  52     -19.966  35.645  78.653  1.00 19.98           N  
ATOM   1922  CA  LEU C  52     -20.534  34.616  79.517  1.00 19.98           C  
ATOM   1923  C   LEU C  52     -20.065  33.229  79.091  1.00 19.98           C  
ATOM   1924  CB  LEU C  52     -22.063  34.680  79.494  1.00 19.98           C  
ATOM   1925  O   LEU C  52     -19.622  33.040  77.956  1.00 19.98           O  
ATOM   1926  CG  LEU C  52     -22.741  35.157  80.780  1.00 19.98           C  
ATOM   1927  CD1 LEU C  52     -23.334  36.548  80.582  1.00 19.98           C  
ATOM   1928  CD2 LEU C  52     -23.817  34.169  81.215  1.00 19.98           C  
ATOM   1929  N   ALA C  53     -21.018  32.199  79.436  1.00 20.78           N  
ATOM   1930  CA  ALA C  53     -21.135  31.126  80.420  1.00 20.78           C  
ATOM   1931  C   ALA C  53     -20.777  29.776  79.805  1.00 20.78           C  
ATOM   1932  CB  ALA C  53     -22.547  31.086  80.998  1.00 20.78           C  
ATOM   1933  O   ALA C  53     -19.971  29.027  80.362  1.00 20.78           O  
ATOM   1934  N   HIS C  54     -21.856  28.995  79.528  1.00 20.70           N  
ATOM   1935  CA  HIS C  54     -22.394  27.918  80.352  1.00 20.70           C  
ATOM   1936  C   HIS C  54     -21.840  26.565  79.920  1.00 20.70           C  
ATOM   1937  CB  HIS C  54     -23.922  27.905  80.286  1.00 20.70           C  
ATOM   1938  O   HIS C  54     -21.258  26.444  78.839  1.00 20.70           O  
ATOM   1939  CG  HIS C  54     -24.578  28.608  81.431  1.00 20.70           C  
ATOM   1940  CD2 HIS C  54     -25.326  29.736  81.471  1.00 20.70           C  
ATOM   1941  ND1 HIS C  54     -24.496  28.153  82.730  1.00 20.70           N  
ATOM   1942  CE1 HIS C  54     -25.167  28.974  83.520  1.00 20.70           C  
ATOM   1943  NE2 HIS C  54     -25.680  29.942  82.782  1.00 20.70           N  
ATOM   1944  N   GLN C  55     -22.866  25.550  79.713  1.00 19.67           N  
ATOM   1945  CA  GLN C  55     -23.340  24.416  80.501  1.00 19.67           C  
ATOM   1946  C   GLN C  55     -22.682  23.117  80.046  1.00 19.67           C  
ATOM   1947  CB  GLN C  55     -24.861  24.295  80.408  1.00 19.67           C  
ATOM   1948  O   GLN C  55     -22.166  23.034  78.929  1.00 19.67           O  
ATOM   1949  CG  GLN C  55     -25.611  25.243  81.334  1.00 19.67           C  
ATOM   1950  CD  GLN C  55     -26.810  24.590  81.998  1.00 19.67           C  
ATOM   1951  NE2 GLN C  55     -27.462  25.321  82.895  1.00 19.67           N  
ATOM   1952  OE1 GLN C  55     -27.147  23.439  81.705  1.00 19.67           O  
ATOM   1953  N   LYS C  56     -23.345  21.939  80.584  1.00 20.44           N  
ATOM   1954  CA  LYS C  56     -22.965  20.908  81.546  1.00 20.44           C  
ATOM   1955  C   LYS C  56     -22.384  19.686  80.841  1.00 20.44           C  
ATOM   1956  CB  LYS C  56     -24.166  20.500  82.399  1.00 20.44           C  
ATOM   1957  O   LYS C  56     -21.296  19.221  81.188  1.00 20.44           O  
ATOM   1958  CG  LYS C  56     -24.431  21.424  83.578  1.00 20.44           C  
ATOM   1959  CD  LYS C  56     -25.570  20.908  84.448  1.00 20.44           C  
ATOM   1960  CE  LYS C  56     -25.865  21.854  85.604  1.00 20.44           C  
ATOM   1961  NZ  LYS C  56     -26.885  21.288  86.537  1.00 20.44           N  
ATOM   1962  N   PRO C  57     -23.285  18.581  80.824  1.00 20.79           N  
ATOM   1963  CA  PRO C  57     -23.344  17.422  81.717  1.00 20.79           C  
ATOM   1964  C   PRO C  57     -22.709  16.174  81.107  1.00 20.79           C  
ATOM   1965  CB  PRO C  57     -24.846  17.220  81.934  1.00 20.79           C  
ATOM   1966  O   PRO C  57     -22.411  16.150  79.911  1.00 20.79           O  
ATOM   1967  CG  PRO C  57     -25.488  17.775  80.704  1.00 20.79           C  
ATOM   1968  CD  PRO C  57     -24.433  18.461  79.884  1.00 20.79           C  
ATOM   1969  N   PHE C  58     -23.406  14.980  81.486  1.00 20.08           N  
ATOM   1970  CA  PHE C  58     -23.076  13.855  82.354  1.00 20.08           C  
ATOM   1971  C   PHE C  58     -22.561  12.676  81.538  1.00 20.08           C  
ATOM   1972  CB  PHE C  58     -24.297  13.432  83.176  1.00 20.08           C  
ATOM   1973  O   PHE C  58     -21.503  12.119  81.841  1.00 20.08           O  
ATOM   1974  CG  PHE C  58     -24.178  13.742  84.644  1.00 20.08           C  
ATOM   1975  CD1 PHE C  58     -23.651  12.807  85.525  1.00 20.08           C  
ATOM   1976  CD2 PHE C  58     -24.595  14.970  85.142  1.00 20.08           C  
ATOM   1977  CE1 PHE C  58     -23.539  13.091  86.884  1.00 20.08           C  
ATOM   1978  CE2 PHE C  58     -24.487  15.261  86.499  1.00 20.08           C  
ATOM   1979  CZ  PHE C  58     -23.960  14.320  87.368  1.00 20.08           C  
ATOM   1980  N   ILE C  59     -23.479  11.648  81.256  1.00 20.20           N  
ATOM   1981  CA  ILE C  59     -23.762  10.492  82.100  1.00 20.20           C  
ATOM   1982  C   ILE C  59     -23.082   9.253  81.523  1.00 20.20           C  
ATOM   1983  CB  ILE C  59     -25.282  10.253  82.241  1.00 20.20           C  
ATOM   1984  O   ILE C  59     -22.729   9.225  80.341  1.00 20.20           O  
ATOM   1985  CG1 ILE C  59     -25.974  11.516  82.767  1.00 20.20           C  
ATOM   1986  CG2 ILE C  59     -25.558   9.056  83.155  1.00 20.20           C  
ATOM   1987  CD1 ILE C  59     -27.494  11.429  82.778  1.00 20.20           C  
ATOM   1988  N   ARG C  60     -23.832   8.021  81.642  1.00 18.87           N  
ATOM   1989  CA  ARG C  60     -23.742   6.828  82.477  1.00 18.87           C  
ATOM   1990  C   ARG C  60     -23.123   5.666  81.707  1.00 18.87           C  
ATOM   1991  CB  ARG C  60     -25.125   6.432  82.999  1.00 18.87           C  
ATOM   1992  O   ARG C  60     -22.172   5.039  82.178  1.00 18.87           O  
ATOM   1993  CG  ARG C  60     -25.360   6.796  84.457  1.00 18.87           C  
ATOM   1994  CD  ARG C  60     -26.725   6.328  84.942  1.00 18.87           C  
ATOM   1995  NE  ARG C  60     -26.982   6.748  86.316  1.00 18.87           N  
ATOM   1996  NH1 ARG C  60     -28.509   5.074  86.762  1.00 18.87           N  
ATOM   1997  NH2 ARG C  60     -27.981   6.610  88.379  1.00 18.87           N  
ATOM   1998  CZ  ARG C  60     -27.823   6.143  87.149  1.00 18.87           C  
ATOM   1999  N   LYS C  61     -23.966   4.524  81.434  1.00 19.53           N  
ATOM   2000  CA  LYS C  61     -24.163   3.281  82.173  1.00 19.53           C  
ATOM   2001  C   LYS C  61     -23.546   2.097  81.433  1.00 19.53           C  
ATOM   2002  CB  LYS C  61     -25.653   3.030  82.414  1.00 19.53           C  
ATOM   2003  O   LYS C  61     -23.251   2.190  80.240  1.00 19.53           O  
ATOM   2004  CG  LYS C  61     -26.033   2.925  83.884  1.00 19.53           C  
ATOM   2005  CD  LYS C  61     -27.544   2.867  84.068  1.00 19.53           C  
ATOM   2006  CE  LYS C  61     -27.928   2.842  85.541  1.00 19.53           C  
ATOM   2007  NZ  LYS C  61     -29.410   2.838  85.727  1.00 19.53           N  
ATOM   2008  N   SER C  62     -24.310   0.830  81.475  1.00 20.82           N  
ATOM   2009  CA  SER C  62     -24.193  -0.478  82.111  1.00 20.82           C  
ATOM   2010  C   SER C  62     -23.719  -1.535  81.119  1.00 20.82           C  
ATOM   2011  CB  SER C  62     -25.532  -0.901  82.717  1.00 20.82           C  
ATOM   2012  O   SER C  62     -23.709  -1.298  79.909  1.00 20.82           O  
ATOM   2013  OG  SER C  62     -26.421  -1.352  81.710  1.00 20.82           O  
ATOM   2014  N   TYR C  63     -24.244  -2.871  81.312  1.00 20.39           N  
ATOM   2015  CA  TYR C  63     -23.918  -4.245  81.679  1.00 20.39           C  
ATOM   2016  C   TYR C  63     -23.946  -5.157  80.458  1.00 20.39           C  
ATOM   2017  CB  TYR C  63     -24.894  -4.764  82.740  1.00 20.39           C  
ATOM   2018  O   TYR C  63     -22.964  -5.844  80.167  1.00 20.39           O  
ATOM   2019  CG  TYR C  63     -24.550  -4.329  84.144  1.00 20.39           C  
ATOM   2020  CD1 TYR C  63     -23.680  -5.077  84.933  1.00 20.39           C  
ATOM   2021  CD2 TYR C  63     -25.097  -3.170  84.685  1.00 20.39           C  
ATOM   2022  CE1 TYR C  63     -23.362  -4.682  86.228  1.00 20.39           C  
ATOM   2023  CE2 TYR C  63     -24.786  -2.765  85.979  1.00 20.39           C  
ATOM   2024  OH  TYR C  63     -23.608  -3.129  88.023  1.00 20.39           O  
ATOM   2025  CZ  TYR C  63     -23.919  -3.526  86.742  1.00 20.39           C  
ATOM   2026  N   LYS C  64     -25.010  -6.208  80.328  1.00 19.88           N  
ATOM   2027  CA  LYS C  64     -25.083  -7.622  80.683  1.00 19.88           C  
ATOM   2028  C   LYS C  64     -25.073  -8.503  79.437  1.00 19.88           C  
ATOM   2029  CB  LYS C  64     -26.337  -7.903  81.513  1.00 19.88           C  
ATOM   2030  O   LYS C  64     -25.233  -8.008  78.319  1.00 19.88           O  
ATOM   2031  CG  LYS C  64     -26.181  -7.591  82.994  1.00 19.88           C  
ATOM   2032  CD  LYS C  64     -27.361  -8.116  83.803  1.00 19.88           C  
ATOM   2033  CE  LYS C  64     -27.225  -7.771  85.279  1.00 19.88           C  
ATOM   2034  NZ  LYS C  64     -28.334  -8.358  86.090  1.00 19.88           N  
ATOM   2035  N   CYS C  65     -25.931  -9.691  79.458  1.00 23.05           N  
ATOM   2036  CA  CYS C  65     -25.903 -11.150  79.481  1.00 23.05           C  
ATOM   2037  C   CYS C  65     -26.328 -11.725  78.135  1.00 23.05           C  
ATOM   2038  CB  CYS C  65     -26.814 -11.686  80.585  1.00 23.05           C  
ATOM   2039  O   CYS C  65     -25.743 -12.700  77.660  1.00 23.05           O  
ATOM   2040  SG  CYS C  65     -25.935 -12.583  81.883  1.00 23.05           S  
ATOM   2041  N   LEU C  66     -27.553 -11.511  77.552  1.00 18.44           N  
ATOM   2042  CA  LEU C  66     -28.624 -12.466  77.813  1.00 18.44           C  
ATOM   2043  C   LEU C  66     -28.718 -13.496  76.692  1.00 18.44           C  
ATOM   2044  CB  LEU C  66     -29.963 -11.741  77.969  1.00 18.44           C  
ATOM   2045  O   LEU C  66     -28.233 -13.260  75.584  1.00 18.44           O  
ATOM   2046  CG  LEU C  66     -30.524 -11.651  79.389  1.00 18.44           C  
ATOM   2047  CD1 LEU C  66     -30.609 -10.195  79.834  1.00 18.44           C  
ATOM   2048  CD2 LEU C  66     -31.893 -12.319  79.467  1.00 18.44           C  
ATOM   2049  N   HIS C  67     -29.967 -13.717  75.979  1.00 19.28           N  
ATOM   2050  CA  HIS C  67     -31.038 -14.707  75.996  1.00 19.28           C  
ATOM   2051  C   HIS C  67     -30.953 -15.631  74.785  1.00 19.28           C  
ATOM   2052  CB  HIS C  67     -32.403 -14.019  76.036  1.00 19.28           C  
ATOM   2053  O   HIS C  67     -30.305 -15.298  73.790  1.00 19.28           O  
ATOM   2054  CG  HIS C  67     -32.899 -13.749  77.421  1.00 19.28           C  
ATOM   2055  CD2 HIS C  67     -33.525 -12.670  77.947  1.00 19.28           C  
ATOM   2056  ND1 HIS C  67     -32.764 -14.657  78.449  1.00 19.28           N  
ATOM   2057  CE1 HIS C  67     -33.290 -14.146  79.551  1.00 19.28           C  
ATOM   2058  NE2 HIS C  67     -33.758 -12.942  79.273  1.00 19.28           N  
ATOM   2059  N   LYS C  68     -32.114 -16.620  74.436  1.00 21.14           N  
ATOM   2060  CA  LYS C  68     -32.781 -17.913  74.308  1.00 21.14           C  
ATOM   2061  C   LYS C  68     -33.068 -18.240  72.845  1.00 21.14           C  
ATOM   2062  CB  LYS C  68     -34.081 -17.929  75.113  1.00 21.14           C  
ATOM   2063  O   LYS C  68     -32.775 -19.345  72.382  1.00 21.14           O  
ATOM   2064  CG  LYS C  68     -34.120 -18.989  76.204  1.00 21.14           C  
ATOM   2065  CD  LYS C  68     -35.410 -18.913  77.011  1.00 21.14           C  
ATOM   2066  CE  LYS C  68     -35.414 -19.917  78.156  1.00 21.14           C  
ATOM   2067  NZ  LYS C  68     -36.760 -20.025  78.793  1.00 21.14           N  
ATOM   2068  N   ARG C  69     -34.438 -18.274  72.207  1.00 22.05           N  
ATOM   2069  CA  ARG C  69     -35.544 -19.216  72.074  1.00 22.05           C  
ATOM   2070  C   ARG C  69     -35.856 -19.491  70.607  1.00 22.05           C  
ATOM   2071  CB  ARG C  69     -36.792 -18.686  72.785  1.00 22.05           C  
ATOM   2072  O   ARG C  69     -36.023 -20.645  70.208  1.00 22.05           O  
ATOM   2073  CG  ARG C  69     -36.942 -19.178  74.215  1.00 22.05           C  
ATOM   2074  CD  ARG C  69     -38.283 -18.776  74.812  1.00 22.05           C  
ATOM   2075  NE  ARG C  69     -38.296 -18.933  76.264  1.00 22.05           N  
ATOM   2076  NH1 ARG C  69     -40.543 -18.450  76.503  1.00 22.05           N  
ATOM   2077  NH2 ARG C  69     -39.269 -18.941  78.344  1.00 22.05           N  
ATOM   2078  CZ  ARG C  69     -39.369 -18.774  77.034  1.00 22.05           C  
ATOM   2079  N   CYS C  70     -36.900 -18.957  69.831  1.00 24.91           N  
ATOM   2080  CA  CYS C  70     -38.283 -19.381  69.645  1.00 24.91           C  
ATOM   2081  C   CYS C  70     -38.519 -19.858  68.217  1.00 24.91           C  
ATOM   2082  CB  CYS C  70     -39.243 -18.238  69.976  1.00 24.91           C  
ATOM   2083  O   CYS C  70     -37.711 -19.590  67.326  1.00 24.91           O  
ATOM   2084  SG  CYS C  70     -39.336 -17.853  71.738  1.00 24.91           S  
ATOM   2085  N   ARG C  71     -39.764 -19.715  67.456  1.00 23.21           N  
ATOM   2086  CA  ARG C  71     -40.993 -20.445  67.161  1.00 23.21           C  
ATOM   2087  C   ARG C  71     -41.079 -20.796  65.680  1.00 23.21           C  
ATOM   2088  CB  ARG C  71     -42.217 -19.628  67.579  1.00 23.21           C  
ATOM   2089  O   ARG C  71     -41.397 -21.932  65.323  1.00 23.21           O  
ATOM   2090  CG  ARG C  71     -43.295 -20.445  68.273  1.00 23.21           C  
ATOM   2091  CD  ARG C  71     -44.428 -19.566  68.785  1.00 23.21           C  
ATOM   2092  NE  ARG C  71     -45.470 -20.354  69.437  1.00 23.21           N  
ATOM   2093  NH1 ARG C  71     -47.141 -18.792  69.114  1.00 23.21           N  
ATOM   2094  NH2 ARG C  71     -47.601 -20.764  70.188  1.00 23.21           N  
ATOM   2095  CZ  ARG C  71     -46.735 -19.968  69.578  1.00 23.21           C  
ATOM   2096  N   PRO C  72     -41.877 -20.072  64.570  1.00 23.23           N  
ATOM   2097  CA  PRO C  72     -43.285 -20.186  64.181  1.00 23.23           C  
ATOM   2098  C   PRO C  72     -43.464 -20.766  62.779  1.00 23.23           C  
ATOM   2099  CB  PRO C  72     -43.785 -18.741  64.241  1.00 23.23           C  
ATOM   2100  O   PRO C  72     -42.502 -20.839  62.010  1.00 23.23           O  
ATOM   2101  CG  PRO C  72     -42.546 -17.906  64.213  1.00 23.23           C  
ATOM   2102  CD  PRO C  72     -41.356 -18.820  64.155  1.00 23.23           C  
ATOM   2103  N   LYS C  73     -44.703 -20.494  61.899  1.00 23.50           N  
ATOM   2104  CA  LYS C  73     -45.987 -20.893  61.332  1.00 23.50           C  
ATOM   2105  C   LYS C  73     -45.933 -20.912  59.807  1.00 23.50           C  
ATOM   2106  CB  LYS C  73     -47.098 -19.954  61.804  1.00 23.50           C  
ATOM   2107  O   LYS C  73     -46.371 -21.877  59.177  1.00 23.50           O  
ATOM   2108  CG  LYS C  73     -48.162 -20.632  62.655  1.00 23.50           C  
ATOM   2109  CD  LYS C  73     -49.214 -19.638  63.132  1.00 23.50           C  
ATOM   2110  CE  LYS C  73     -50.268 -20.312  64.000  1.00 23.50           C  
ATOM   2111  NZ  LYS C  73     -51.267 -19.331  64.519  1.00 23.50           N  
ATOM   2112  N   LEU C  74     -46.184 -19.787  59.022  1.00 22.20           N  
ATOM   2113  CA  LEU C  74     -47.450 -19.525  58.347  1.00 22.20           C  
ATOM   2114  C   LEU C  74     -47.427 -20.064  56.920  1.00 22.20           C  
ATOM   2115  CB  LEU C  74     -47.750 -18.024  58.333  1.00 22.20           C  
ATOM   2116  O   LEU C  74     -46.357 -20.339  56.374  1.00 22.20           O  
ATOM   2117  CG  LEU C  74     -48.611 -17.494  59.481  1.00 22.20           C  
ATOM   2118  CD1 LEU C  74     -47.938 -16.294  60.139  1.00 22.20           C  
ATOM   2119  CD2 LEU C  74     -50.003 -17.124  58.979  1.00 22.20           C  
ATOM   2120  N   PRO C  75     -48.003 -19.331  55.890  1.00 23.00           N  
ATOM   2121  CA  PRO C  75     -49.290 -19.230  55.197  1.00 23.00           C  
ATOM   2122  C   PRO C  75     -49.171 -19.474  53.694  1.00 23.00           C  
ATOM   2123  CB  PRO C  75     -49.732 -17.793  55.483  1.00 23.00           C  
ATOM   2124  O   PRO C  75     -49.921 -20.279  53.135  1.00 23.00           O  
ATOM   2125  CG  PRO C  75     -48.469 -17.060  55.802  1.00 23.00           C  
ATOM   2126  CD  PRO C  75     -47.339 -18.049  55.831  1.00 23.00           C  
ATOM   2127  N   PRO C  76     -49.072 -18.352  52.856  1.00 23.10           N  
ATOM   2128  CA  PRO C  76     -50.171 -17.841  52.034  1.00 23.10           C  
ATOM   2129  C   PRO C  76     -50.115 -18.347  50.594  1.00 23.10           C  
ATOM   2130  CB  PRO C  76     -49.975 -16.324  52.088  1.00 23.10           C  
ATOM   2131  O   PRO C  76     -49.126 -18.963  50.190  1.00 23.10           O  
ATOM   2132  CG  PRO C  76     -48.542 -16.137  52.466  1.00 23.10           C  
ATOM   2133  CD  PRO C  76     -47.955 -17.480  52.793  1.00 23.10           C  
ATOM   2134  N   SER C  77     -50.028 -17.440  49.541  1.00 24.30           N  
ATOM   2135  CA  SER C  77     -51.086 -16.809  48.758  1.00 24.30           C  
ATOM   2136  C   SER C  77     -51.002 -17.211  47.290  1.00 24.30           C  
ATOM   2137  CB  SER C  77     -51.009 -15.286  48.883  1.00 24.30           C  
ATOM   2138  O   SER C  77     -50.136 -17.998  46.904  1.00 24.30           O  
ATOM   2139  OG  SER C  77     -52.301 -14.709  48.796  1.00 24.30           O  
ATOM   2140  N   PRO C  78     -50.852 -16.237  46.343  1.00 23.83           N  
ATOM   2141  CA  PRO C  78     -51.884 -15.630  45.499  1.00 23.83           C  
ATOM   2142  C   PRO C  78     -51.771 -16.049  44.035  1.00 23.83           C  
ATOM   2143  CB  PRO C  78     -51.632 -14.129  45.658  1.00 23.83           C  
ATOM   2144  O   PRO C  78     -52.764 -16.458  43.427  1.00 23.83           O  
ATOM   2145  CG  PRO C  78     -50.207 -14.025  46.097  1.00 23.83           C  
ATOM   2146  CD  PRO C  78     -49.659 -15.412  46.270  1.00 23.83           C  
ATOM   2147  N   ASN C  79     -51.008 -15.316  43.142  1.00 23.15           N  
ATOM   2148  CA  ASN C  79     -51.678 -14.373  42.254  1.00 23.15           C  
ATOM   2149  C   ASN C  79     -51.798 -14.926  40.837  1.00 23.15           C  
ATOM   2150  CB  ASN C  79     -50.940 -13.032  42.239  1.00 23.15           C  
ATOM   2151  O   ASN C  79     -52.876 -14.889  40.241  1.00 23.15           O  
ATOM   2152  CG  ASN C  79     -51.142 -12.240  43.516  1.00 23.15           C  
ATOM   2153  ND2 ASN C  79     -50.184 -11.380  43.838  1.00 23.15           N  
ATOM   2154  OD1 ASN C  79     -52.151 -12.402  44.208  1.00 23.15           O  
ATOM   2155  N   ASN C  80     -51.083 -14.395  39.804  1.00 22.84           N  
ATOM   2156  CA  ASN C  80     -51.717 -13.495  38.846  1.00 22.84           C  
ATOM   2157  C   ASN C  80     -52.027 -14.205  37.531  1.00 22.84           C  
ATOM   2158  CB  ASN C  80     -50.834 -12.271  38.594  1.00 22.84           C  
ATOM   2159  O   ASN C  80     -51.379 -15.195  37.187  1.00 22.84           O  
ATOM   2160  CG  ASN C  80     -51.199 -11.096  39.480  1.00 22.84           C  
ATOM   2161  ND2 ASN C  80     -50.232 -10.222  39.734  1.00 22.84           N  
ATOM   2162  OD1 ASN C  80     -52.340 -10.975  39.933  1.00 22.84           O  
ATOM   2163  N   PRO C  81     -52.581 -13.482  36.558  1.00 26.84           N  
ATOM   2164  CA  PRO C  81     -53.706 -13.469  35.620  1.00 26.84           C  
ATOM   2165  C   PRO C  81     -53.332 -14.013  34.243  1.00 26.84           C  
ATOM   2166  CB  PRO C  81     -54.081 -11.987  35.539  1.00 26.84           C  
ATOM   2167  O   PRO C  81     -54.090 -14.787  33.653  1.00 26.84           O  
ATOM   2168  CG  PRO C  81     -52.837 -11.257  35.931  1.00 26.84           C  
ATOM   2169  CD  PRO C  81     -51.821 -12.260  36.397  1.00 26.84           C  
ATOM   2170  N   PRO C  82     -52.373 -13.364  33.388  1.00 22.21           N  
ATOM   2171  CA  PRO C  82     -53.014 -12.541  32.359  1.00 22.21           C  
ATOM   2172  C   PRO C  82     -53.217 -13.291  31.045  1.00 22.21           C  
ATOM   2173  CB  PRO C  82     -52.035 -11.378  32.177  1.00 22.21           C  
ATOM   2174  O   PRO C  82     -54.317 -13.279  30.486  1.00 22.21           O  
ATOM   2175  CG  PRO C  82     -50.713 -11.920  32.616  1.00 22.21           C  
ATOM   2176  CD  PRO C  82     -50.918 -13.311  33.143  1.00 22.21           C  
ATOM   2177  N   LYS C  83     -52.509 -12.862  29.903  1.00 20.96           N  
ATOM   2178  CA  LYS C  83     -53.132 -12.057  28.856  1.00 20.96           C  
ATOM   2179  C   LYS C  83     -53.434 -12.900  27.621  1.00 20.96           C  
ATOM   2180  CB  LYS C  83     -52.234 -10.878  28.479  1.00 20.96           C  
ATOM   2181  O   LYS C  83     -54.547 -12.859  27.092  1.00 20.96           O  
ATOM   2182  CG  LYS C  83     -52.679  -9.547  29.069  1.00 20.96           C  
ATOM   2183  CD  LYS C  83     -51.741  -8.416  28.667  1.00 20.96           C  
ATOM   2184  CE  LYS C  83     -52.141  -7.099  29.318  1.00 20.96           C  
ATOM   2185  NZ  LYS C  83     -51.280  -5.969  28.856  1.00 20.96           N  
ATOM   2186  N   PHE C  84     -52.724 -12.677  26.357  1.00 20.58           N  
ATOM   2187  CA  PHE C  84     -53.375 -11.956  25.269  1.00 20.58           C  
ATOM   2188  C   PHE C  84     -53.757 -12.908  24.141  1.00 20.58           C  
ATOM   2189  CB  PHE C  84     -52.463 -10.848  24.734  1.00 20.58           C  
ATOM   2190  O   PHE C  84     -54.878 -12.857  23.631  1.00 20.58           O  
ATOM   2191  CG  PHE C  84     -52.800  -9.478  25.260  1.00 20.58           C  
ATOM   2192  CD1 PHE C  84     -53.743  -8.686  24.619  1.00 20.58           C  
ATOM   2193  CD2 PHE C  84     -52.172  -8.984  26.395  1.00 20.58           C  
ATOM   2194  CE1 PHE C  84     -54.057  -7.418  25.103  1.00 20.58           C  
ATOM   2195  CE2 PHE C  84     -52.480  -7.718  26.885  1.00 20.58           C  
ATOM   2196  CZ  PHE C  84     -53.422  -6.936  26.237  1.00 20.58           C  
ATOM   2197  N   PRO C  85     -52.877 -13.105  22.993  1.00 21.31           N  
ATOM   2198  CA  PRO C  85     -53.315 -12.380  21.798  1.00 21.31           C  
ATOM   2199  C   PRO C  85     -54.203 -13.225  20.887  1.00 21.31           C  
ATOM   2200  CB  PRO C  85     -52.000 -12.024  21.100  1.00 21.31           C  
ATOM   2201  O   PRO C  85     -54.935 -14.095  21.366  1.00 21.31           O  
ATOM   2202  CG  PRO C  85     -51.025 -13.052  21.575  1.00 21.31           C  
ATOM   2203  CD  PRO C  85     -51.689 -13.888  22.631  1.00 21.31           C  
ATOM   2204  N   ASN C  86     -53.703 -13.422  19.484  1.00 19.78           N  
ATOM   2205  CA  ASN C  86     -54.317 -12.852  18.289  1.00 19.78           C  
ATOM   2206  C   ASN C  86     -55.184 -13.876  17.561  1.00 19.78           C  
ATOM   2207  CB  ASN C  86     -53.245 -12.299  17.347  1.00 19.78           C  
ATOM   2208  O   ASN C  86     -55.015 -15.082  17.746  1.00 19.78           O  
ATOM   2209  CG  ASN C  86     -53.562 -10.899  16.860  1.00 19.78           C  
ATOM   2210  ND2 ASN C  86     -52.588 -10.257  16.226  1.00 19.78           N  
ATOM   2211  OD1 ASN C  86     -54.673 -10.398  17.054  1.00 19.78           O  
ATOM   2212  N   PRO C  87     -54.913 -13.978  16.039  1.00 19.62           N  
ATOM   2213  CA  PRO C  87     -55.881 -13.634  14.996  1.00 19.62           C  
ATOM   2214  C   PRO C  87     -56.629 -14.853  14.460  1.00 19.62           C  
ATOM   2215  CB  PRO C  87     -55.014 -13.002  13.904  1.00 19.62           C  
ATOM   2216  O   PRO C  87     -57.862 -14.877  14.466  1.00 19.62           O  
ATOM   2217  CG  PRO C  87     -53.657 -13.596  14.103  1.00 19.62           C  
ATOM   2218  CD  PRO C  87     -53.693 -14.472  15.322  1.00 19.62           C  
ATOM   2219  N   HIS C  88     -56.281 -15.117  13.004  1.00 20.24           N  
ATOM   2220  CA  HIS C  88     -57.233 -15.003  11.905  1.00 20.24           C  
ATOM   2221  C   HIS C  88     -57.856 -16.355  11.574  1.00 20.24           C  
ATOM   2222  CB  HIS C  88     -56.552 -14.421  10.665  1.00 20.24           C  
ATOM   2223  O   HIS C  88     -57.302 -17.400  11.919  1.00 20.24           O  
ATOM   2224  CG  HIS C  88     -56.767 -12.951  10.496  1.00 20.24           C  
ATOM   2225  CD2 HIS C  88     -55.911 -11.908  10.611  1.00 20.24           C  
ATOM   2226  ND1 HIS C  88     -57.993 -12.410  10.172  1.00 20.24           N  
ATOM   2227  CE1 HIS C  88     -57.880 -11.095  10.094  1.00 20.24           C  
ATOM   2228  NE2 HIS C  88     -56.627 -10.765  10.355  1.00 20.24           N  
ATOM   2229  N   GLN C  89     -57.997 -16.542  10.016  1.00 19.10           N  
ATOM   2230  CA  GLN C  89     -59.298 -16.555   9.355  1.00 19.10           C  
ATOM   2231  C   GLN C  89     -59.737 -17.980   9.031  1.00 19.10           C  
ATOM   2232  CB  GLN C  89     -59.259 -15.715   8.077  1.00 19.10           C  
ATOM   2233  O   GLN C  89     -60.879 -18.359   9.298  1.00 19.10           O  
ATOM   2234  CG  GLN C  89     -60.235 -14.547   8.079  1.00 19.10           C  
ATOM   2235  CD  GLN C  89     -60.246 -13.788   6.765  1.00 19.10           C  
ATOM   2236  NE2 GLN C  89     -61.230 -12.912   6.594  1.00 19.10           N  
ATOM   2237  OE1 GLN C  89     -59.376 -13.988   5.911  1.00 19.10           O  
ATOM   2238  N   PRO C  90     -59.508 -18.356   7.478  1.00 19.88           N  
ATOM   2239  CA  PRO C  90     -60.657 -18.389   6.570  1.00 19.88           C  
ATOM   2240  C   PRO C  90     -61.179 -19.804   6.330  1.00 19.88           C  
ATOM   2241  CB  PRO C  90     -60.104 -17.783   5.278  1.00 19.88           C  
ATOM   2242  O   PRO C  90     -60.496 -20.780   6.649  1.00 19.88           O  
ATOM   2243  CG  PRO C  90     -58.619 -17.870   5.421  1.00 19.88           C  
ATOM   2244  CD  PRO C  90     -58.303 -18.462   6.765  1.00 19.88           C  
ATOM   2245  N   PRO C  91     -61.231 -20.128   4.709  1.00 20.67           N  
ATOM   2246  CA  PRO C  91     -62.514 -20.298   4.023  1.00 20.67           C  
ATOM   2247  C   PRO C  91     -62.876 -21.766   3.805  1.00 20.67           C  
ATOM   2248  CB  PRO C  91     -62.296 -19.585   2.686  1.00 20.67           C  
ATOM   2249  O   PRO C  91     -62.036 -22.648   4.000  1.00 20.67           O  
ATOM   2250  CG  PRO C  91     -60.812 -19.480   2.547  1.00 20.67           C  
ATOM   2251  CD  PRO C  91     -60.175 -20.044   3.784  1.00 20.67           C  
ATOM   2252  N   LYS C  92     -63.047 -22.062   2.238  1.00 19.93           N  
ATOM   2253  CA  LYS C  92     -64.338 -22.330   1.611  1.00 19.93           C  
ATOM   2254  C   LYS C  92     -64.491 -23.811   1.280  1.00 19.93           C  
ATOM   2255  CB  LYS C  92     -64.505 -21.489   0.345  1.00 19.93           C  
ATOM   2256  O   LYS C  92     -65.522 -24.417   1.581  1.00 19.93           O  
ATOM   2257  CG  LYS C  92     -65.037 -20.087   0.598  1.00 19.93           C  
ATOM   2258  CD  LYS C  92     -65.243 -19.323  -0.704  1.00 19.93           C  
ATOM   2259  CE  LYS C  92     -65.735 -17.905  -0.450  1.00 19.93           C  
ATOM   2260  NZ  LYS C  92     -65.911 -17.143  -1.722  1.00 19.93           N  
ATOM   2261  N   HIS C  93     -64.272 -24.115  -0.245  1.00 20.22           N  
ATOM   2262  CA  HIS C  93     -65.451 -24.407  -1.053  1.00 20.22           C  
ATOM   2263  C   HIS C  93     -65.632 -25.909  -1.241  1.00 20.22           C  
ATOM   2264  CB  HIS C  93     -65.351 -23.716  -2.414  1.00 20.22           C  
ATOM   2265  O   HIS C  93     -64.676 -26.676  -1.105  1.00 20.22           O  
ATOM   2266  CG  HIS C  93     -66.063 -22.402  -2.474  1.00 20.22           C  
ATOM   2267  CD2 HIS C  93     -65.589 -21.134  -2.496  1.00 20.22           C  
ATOM   2268  ND1 HIS C  93     -67.437 -22.301  -2.516  1.00 20.22           N  
ATOM   2269  CE1 HIS C  93     -67.777 -21.024  -2.562  1.00 20.22           C  
ATOM   2270  NE2 HIS C  93     -66.675 -20.295  -2.551  1.00 20.22           N  
ATOM   2271  N   PRO C  94     -66.263 -26.133  -2.631  1.00 22.01           N  
ATOM   2272  CA  PRO C  94     -67.487 -26.916  -2.815  1.00 22.01           C  
ATOM   2273  C   PRO C  94     -67.210 -28.340  -3.291  1.00 22.01           C  
ATOM   2274  CB  PRO C  94     -68.255 -26.125  -3.877  1.00 22.01           C  
ATOM   2275  O   PRO C  94     -67.717 -29.300  -2.704  1.00 22.01           O  
ATOM   2276  CG  PRO C  94     -67.207 -25.355  -4.613  1.00 22.01           C  
ATOM   2277  CD  PRO C  94     -65.887 -25.574  -3.931  1.00 22.01           C  
ATOM   2278  N   ASP C  95     -67.389 -28.533  -4.846  1.00 19.69           N  
ATOM   2279  CA  ASP C  95     -68.636 -29.096  -5.354  1.00 19.69           C  
ATOM   2280  C   ASP C  95     -68.427 -30.518  -5.870  1.00 19.69           C  
ATOM   2281  CB  ASP C  95     -69.212 -28.214  -6.464  1.00 19.69           C  
ATOM   2282  O   ASP C  95     -67.292 -30.934  -6.115  1.00 19.69           O  
ATOM   2283  CG  ASP C  95     -70.282 -27.258  -5.967  1.00 19.69           C  
ATOM   2284  OD1 ASP C  95     -70.851 -27.492  -4.878  1.00 19.69           O  
ATOM   2285  OD2 ASP C  95     -70.562 -26.264  -6.671  1.00 19.69           O  
ATOM   2286  N   LYS C  96     -68.856 -30.701  -7.369  1.00 20.34           N  
ATOM   2287  CA  LYS C  96     -70.043 -31.432  -7.803  1.00 20.34           C  
ATOM   2288  C   LYS C  96     -69.662 -32.732  -8.506  1.00 20.34           C  
ATOM   2289  CB  LYS C  96     -70.898 -30.566  -8.729  1.00 20.34           C  
ATOM   2290  O   LYS C  96     -70.190 -33.797  -8.181  1.00 20.34           O  
ATOM   2291  CG  LYS C  96     -71.870 -29.651  -7.999  1.00 20.34           C  
ATOM   2292  CD  LYS C  96     -72.773 -28.904  -8.972  1.00 20.34           C  
ATOM   2293  CE  LYS C  96     -73.742 -27.983  -8.242  1.00 20.34           C  
ATOM   2294  NZ  LYS C  96     -74.555 -27.169  -9.194  1.00 20.34           N  
ATOM   2295  N   ASN C  97     -69.827 -32.771 -10.034  1.00 19.96           N  
ATOM   2296  CA  ASN C  97     -70.976 -33.398 -10.680  1.00 19.96           C  
ATOM   2297  C   ASN C  97     -70.577 -34.673 -11.417  1.00 19.96           C  
ATOM   2298  CB  ASN C  97     -71.652 -32.418 -11.641  1.00 19.96           C  
ATOM   2299  O   ASN C  97     -69.397 -34.890 -11.697  1.00 19.96           O  
ATOM   2300  CG  ASN C  97     -72.647 -31.510 -10.945  1.00 19.96           C  
ATOM   2301  ND2 ASN C  97     -73.398 -30.744 -11.728  1.00 19.96           N  
ATOM   2302  OD1 ASN C  97     -72.739 -31.497  -9.715  1.00 19.96           O  
ATOM   2303  N   SER C  98     -71.088 -34.846 -12.800  1.00 21.48           N  
ATOM   2304  CA  SER C  98     -72.139 -35.696 -13.348  1.00 21.48           C  
ATOM   2305  C   SER C  98     -71.566 -36.734 -14.307  1.00 21.48           C  
ATOM   2306  CB  SER C  98     -73.192 -34.852 -14.066  1.00 21.48           C  
ATOM   2307  O   SER C  98     -70.372 -36.713 -14.613  1.00 21.48           O  
ATOM   2308  OG  SER C  98     -73.294 -33.567 -13.477  1.00 21.48           O  
ATOM   2309  N   SER C  99     -71.915 -36.725 -15.744  1.00 21.15           N  
ATOM   2310  CA  SER C  99     -72.918 -37.504 -16.462  1.00 21.15           C  
ATOM   2311  C   SER C  99     -72.271 -38.423 -17.493  1.00 21.15           C  
ATOM   2312  CB  SER C  99     -73.923 -36.580 -17.151  1.00 21.15           C  
ATOM   2313  O   SER C  99     -71.102 -38.247 -17.843  1.00 21.15           O  
ATOM   2314  OG  SER C  99     -75.087 -37.295 -17.530  1.00 21.15           O  
ATOM   2315  N   VAL C 100     -72.713 -38.479 -18.855  1.00 23.03           N  
ATOM   2316  CA  VAL C 100     -73.610 -39.355 -19.602  1.00 23.03           C  
ATOM   2317  C   VAL C 100     -72.856 -39.996 -20.764  1.00 23.03           C  
ATOM   2318  CB  VAL C 100     -74.846 -38.590 -20.125  1.00 23.03           C  
ATOM   2319  O   VAL C 100     -72.895 -41.216 -20.940  1.00 23.03           O  
ATOM   2320  CG1 VAL C 100     -75.728 -39.504 -20.973  1.00 23.03           C  
ATOM   2321  CG2 VAL C 100     -75.642 -38.004 -18.961  1.00 23.03           C  
ATOM   2322  N   VAL C 101     -73.140 -39.755 -22.158  1.00 23.35           N  
ATOM   2323  CA  VAL C 101     -74.033 -40.463 -23.069  1.00 23.35           C  
ATOM   2324  C   VAL C 101     -73.239 -40.999 -24.259  1.00 23.35           C  
ATOM   2325  CB  VAL C 101     -75.180 -39.553 -23.561  1.00 23.35           C  
ATOM   2326  O   VAL C 101     -73.365 -42.171 -24.620  1.00 23.35           O  
ATOM   2327  CG1 VAL C 101     -76.316 -40.387 -24.150  1.00 23.35           C  
ATOM   2328  CG2 VAL C 101     -75.693 -38.677 -22.419  1.00 23.35           C  
ATOM   2329  N   ASN C 102     -73.025 -40.332 -25.458  1.00 20.52           N  
ATOM   2330  CA  ASN C 102     -73.935 -40.499 -26.586  1.00 20.52           C  
ATOM   2331  C   ASN C 102     -73.269 -41.247 -27.738  1.00 20.52           C  
ATOM   2332  CB  ASN C 102     -74.452 -39.141 -27.065  1.00 20.52           C  
ATOM   2333  O   ASN C 102     -72.042 -41.251 -27.854  1.00 20.52           O  
ATOM   2334  CG  ASN C 102     -75.958 -39.015 -26.948  1.00 20.52           C  
ATOM   2335  ND2 ASN C 102     -76.475 -37.819 -27.204  1.00 20.52           N  
ATOM   2336  OD1 ASN C 102     -76.652 -39.984 -26.629  1.00 20.52           O  
ATOM   2337  N   PRO C 103     -73.625 -41.033 -29.098  1.00 23.18           N  
ATOM   2338  CA  PRO C 103     -74.360 -41.672 -30.192  1.00 23.18           C  
ATOM   2339  C   PRO C 103     -73.452 -42.097 -31.343  1.00 23.18           C  
ATOM   2340  CB  PRO C 103     -75.339 -40.584 -30.642  1.00 23.18           C  
ATOM   2341  O   PRO C 103     -73.508 -43.248 -31.785  1.00 23.18           O  
ATOM   2342  CG  PRO C 103     -74.614 -39.298 -30.408  1.00 23.18           C  
ATOM   2343  CD  PRO C 103     -73.366 -39.589 -29.626  1.00 23.18           C  
ATOM   2344  N   THR C 104     -73.229 -41.335 -32.475  1.00 23.03           N  
ATOM   2345  CA  THR C 104     -74.013 -41.314 -33.705  1.00 23.03           C  
ATOM   2346  C   THR C 104     -73.194 -41.849 -34.877  1.00 23.03           C  
ATOM   2347  CB  THR C 104     -74.507 -39.892 -34.029  1.00 23.03           C  
ATOM   2348  O   THR C 104     -71.970 -41.706 -34.903  1.00 23.03           O  
ATOM   2349  CG2 THR C 104     -75.580 -39.916 -35.112  1.00 23.03           C  
ATOM   2350  OG1 THR C 104     -75.055 -39.302 -32.843  1.00 23.03           O  
ATOM   2351  N   LEU C 105     -73.593 -41.758 -36.269  1.00 25.05           N  
ATOM   2352  CA  LEU C 105     -74.119 -42.397 -37.470  1.00 25.05           C  
ATOM   2353  C   LEU C 105     -73.146 -42.249 -38.635  1.00 25.05           C  
ATOM   2354  CB  LEU C 105     -75.477 -41.798 -37.845  1.00 25.05           C  
ATOM   2355  O   LEU C 105     -72.880 -43.215 -39.354  1.00 25.05           O  
ATOM   2356  CG  LEU C 105     -76.690 -42.716 -37.688  1.00 25.05           C  
ATOM   2357  CD1 LEU C 105     -77.743 -42.057 -36.804  1.00 25.05           C  
ATOM   2358  CD2 LEU C 105     -77.274 -43.069 -39.052  1.00 25.05           C  
ATOM   2359  N   VAL C 106     -72.805 -41.128 -39.284  1.00 22.69           N  
ATOM   2360  CA  VAL C 106     -73.518 -40.746 -40.498  1.00 22.69           C  
ATOM   2361  C   VAL C 106     -72.723 -41.187 -41.725  1.00 22.69           C  
ATOM   2362  CB  VAL C 106     -73.776 -39.224 -40.550  1.00 22.69           C  
ATOM   2363  O   VAL C 106     -71.507 -41.382 -41.648  1.00 22.69           O  
ATOM   2364  CG1 VAL C 106     -74.348 -38.819 -41.907  1.00 22.69           C  
ATOM   2365  CG2 VAL C 106     -74.718 -38.805 -39.423  1.00 22.69           C  
ATOM   2366  N   ALA C 107     -72.661 -40.402 -42.883  1.00 24.65           N  
ATOM   2367  CA  ALA C 107     -73.337 -40.300 -44.174  1.00 24.65           C  
ATOM   2368  C   ALA C 107     -72.363 -40.543 -45.323  1.00 24.65           C  
ATOM   2369  CB  ALA C 107     -73.998 -38.931 -44.320  1.00 24.65           C  
ATOM   2370  O   ALA C 107     -71.146 -40.508 -45.132  1.00 24.65           O  
ATOM   2371  N   THR C 108     -72.333 -39.651 -46.517  1.00 25.30           N  
ATOM   2372  CA  THR C 108     -72.933 -39.508 -47.839  1.00 25.30           C  
ATOM   2373  C   THR C 108     -71.860 -39.500 -48.923  1.00 25.30           C  
ATOM   2374  CB  THR C 108     -73.772 -38.220 -47.934  1.00 25.30           C  
ATOM   2375  O   THR C 108     -70.693 -39.213 -48.647  1.00 25.30           O  
ATOM   2376  CG2 THR C 108     -74.555 -38.169 -49.242  1.00 25.30           C  
ATOM   2377  OG1 THR C 108     -74.692 -38.173 -46.837  1.00 25.30           O  
ATOM   2378  N   THR C 109     -72.126 -39.042 -50.313  1.00 27.28           N  
ATOM   2379  CA  THR C 109     -72.407 -39.298 -51.722  1.00 27.28           C  
ATOM   2380  C   THR C 109     -71.345 -38.657 -52.610  1.00 27.28           C  
ATOM   2381  CB  THR C 109     -73.799 -38.770 -52.118  1.00 27.28           C  
ATOM   2382  O   THR C 109     -70.795 -39.311 -53.499  1.00 27.28           O  
ATOM   2383  CG2 THR C 109     -74.129 -39.124 -53.565  1.00 27.28           C  
ATOM   2384  OG1 THR C 109     -74.787 -39.351 -51.259  1.00 27.28           O  
ATOM   2385  N   GLN C 110     -71.561 -37.414 -53.392  1.00 23.50           N  
ATOM   2386  CA  GLN C 110     -72.102 -37.161 -54.723  1.00 23.50           C  
ATOM   2387  C   GLN C 110     -71.018 -36.658 -55.671  1.00 23.50           C  
ATOM   2388  CB  GLN C 110     -73.249 -36.152 -54.654  1.00 23.50           C  
ATOM   2389  O   GLN C 110     -70.869 -37.173 -56.781  1.00 23.50           O  
ATOM   2390  CG  GLN C 110     -74.605 -36.780 -54.361  1.00 23.50           C  
ATOM   2391  CD  GLN C 110     -75.760 -35.967 -54.913  1.00 23.50           C  
ATOM   2392  NE2 GLN C 110     -76.907 -36.037 -54.246  1.00 23.50           N  
ATOM   2393  OE1 GLN C 110     -75.623 -35.280 -55.931  1.00 23.50           O  
ATOM   2394  N   ILE C 111     -70.999 -35.341 -56.114  1.00 23.66           N  
ATOM   2395  CA  ILE C 111     -71.515 -34.698 -57.317  1.00 23.66           C  
ATOM   2396  C   ILE C 111     -70.373 -34.448 -58.299  1.00 23.66           C  
ATOM   2397  CB  ILE C 111     -72.236 -33.372 -56.984  1.00 23.66           C  
ATOM   2398  O   ILE C 111     -69.204 -34.421 -57.907  1.00 23.66           O  
ATOM   2399  CG1 ILE C 111     -73.380 -33.620 -55.994  1.00 23.66           C  
ATOM   2400  CG2 ILE C 111     -72.752 -32.702 -58.261  1.00 23.66           C  
ATOM   2401  CD1 ILE C 111     -74.014 -32.348 -55.449  1.00 23.66           C  
ATOM   2402  N   PRO C 112     -70.165 -33.065 -58.976  1.00 23.91           N  
ATOM   2403  CA  PRO C 112     -70.644 -32.424 -60.203  1.00 23.91           C  
ATOM   2404  C   PRO C 112     -69.514 -32.083 -61.171  1.00 23.91           C  
ATOM   2405  CB  PRO C 112     -71.328 -31.153 -59.693  1.00 23.91           C  
ATOM   2406  O   PRO C 112     -68.338 -32.164 -60.806  1.00 23.91           O  
ATOM   2407  CG  PRO C 112     -70.623 -30.826 -58.416  1.00 23.91           C  
ATOM   2408  CD  PRO C 112     -69.699 -31.960 -58.077  1.00 23.91           C  
ATOM   2409  N   SER C 113     -69.444 -30.699 -61.831  1.00 22.79           N  
ATOM   2410  CA  SER C 113     -69.858 -30.045 -63.068  1.00 22.79           C  
ATOM   2411  C   SER C 113     -68.655 -29.530 -63.851  1.00 22.79           C  
ATOM   2412  CB  SER C 113     -70.815 -28.890 -62.769  1.00 22.79           C  
ATOM   2413  O   SER C 113     -68.545 -29.766 -65.056  1.00 22.79           O  
ATOM   2414  OG  SER C 113     -71.860 -29.312 -61.909  1.00 22.79           O  
ATOM   2415  N   VAL C 114     -68.421 -28.105 -64.018  1.00 21.64           N  
ATOM   2416  CA  VAL C 114     -68.810 -27.192 -65.087  1.00 21.64           C  
ATOM   2417  C   VAL C 114     -67.590 -26.843 -65.938  1.00 21.64           C  
ATOM   2418  CB  VAL C 114     -69.455 -25.904 -64.528  1.00 21.64           C  
ATOM   2419  O   VAL C 114     -66.453 -27.118 -65.547  1.00 21.64           O  
ATOM   2420  CG1 VAL C 114     -70.906 -26.158 -64.125  1.00 21.64           C  
ATOM   2421  CG2 VAL C 114     -68.652 -25.379 -63.339  1.00 21.64           C  
ATOM   2422  N   THR C 115     -67.254 -25.423 -66.151  1.00 21.67           N  
ATOM   2423  CA  THR C 115     -67.509 -24.447 -67.205  1.00 21.67           C  
ATOM   2424  C   THR C 115     -66.234 -24.155 -67.991  1.00 21.67           C  
ATOM   2425  CB  THR C 115     -68.072 -23.136 -66.627  1.00 21.67           C  
ATOM   2426  O   THR C 115     -65.130 -24.429 -67.517  1.00 21.67           O  
ATOM   2427  CG2 THR C 115     -69.066 -22.493 -67.589  1.00 21.67           C  
ATOM   2428  OG1 THR C 115     -68.734 -23.412 -65.387  1.00 21.67           O  
ATOM   2429  N   PHE C 116     -65.853 -22.781 -68.178  1.00 21.86           N  
ATOM   2430  CA  PHE C 116     -66.089 -21.856 -69.280  1.00 21.86           C  
ATOM   2431  C   PHE C 116     -64.812 -21.630 -70.080  1.00 21.86           C  
ATOM   2432  CB  PHE C 116     -66.624 -20.520 -68.756  1.00 21.86           C  
ATOM   2433  O   PHE C 116     -63.713 -21.920 -69.601  1.00 21.86           O  
ATOM   2434  CG  PHE C 116     -68.126 -20.446 -68.702  1.00 21.86           C  
ATOM   2435  CD1 PHE C 116     -68.854 -20.013 -69.803  1.00 21.86           C  
ATOM   2436  CD2 PHE C 116     -68.809 -20.810 -67.549  1.00 21.86           C  
ATOM   2437  CE1 PHE C 116     -70.245 -19.944 -69.756  1.00 21.86           C  
ATOM   2438  CE2 PHE C 116     -70.199 -20.744 -67.495  1.00 21.86           C  
ATOM   2439  CZ  PHE C 116     -70.914 -20.310 -68.599  1.00 21.86           C  
ATOM   2440  N   PRO C 117     -64.669 -20.342 -70.768  1.00 23.73           N  
ATOM   2441  CA  PRO C 117     -64.749 -19.806 -72.129  1.00 23.73           C  
ATOM   2442  C   PRO C 117     -63.412 -19.262 -72.628  1.00 23.73           C  
ATOM   2443  CB  PRO C 117     -65.783 -18.683 -72.005  1.00 23.73           C  
ATOM   2444  O   PRO C 117     -63.038 -19.495 -73.780  1.00 23.73           O  
ATOM   2445  CG  PRO C 117     -65.651 -18.196 -70.598  1.00 23.73           C  
ATOM   2446  CD  PRO C 117     -64.690 -19.092 -69.871  1.00 23.73           C  
ATOM   2447  N   SER C 118     -62.938 -18.112 -72.078  1.00 21.70           N  
ATOM   2448  CA  SER C 118     -63.061 -16.886 -72.860  1.00 21.70           C  
ATOM   2449  C   SER C 118     -61.944 -16.776 -73.893  1.00 21.70           C  
ATOM   2450  CB  SER C 118     -63.042 -15.662 -71.944  1.00 21.70           C  
ATOM   2451  O   SER C 118     -60.906 -17.427 -73.765  1.00 21.70           O  
ATOM   2452  OG  SER C 118     -63.922 -14.660 -72.425  1.00 21.70           O  
ATOM   2453  N   ALA C 119     -61.266 -15.564 -73.927  1.00 22.41           N  
ATOM   2454  CA  ALA C 119     -61.343 -14.406 -74.814  1.00 22.41           C  
ATOM   2455  C   ALA C 119     -60.259 -14.464 -75.887  1.00 22.41           C  
ATOM   2456  CB  ALA C 119     -61.224 -13.113 -74.011  1.00 22.41           C  
ATOM   2457  O   ALA C 119     -59.278 -15.198 -75.748  1.00 22.41           O  
ATOM   2458  N   SER C 120     -59.952 -13.246 -76.549  1.00 21.23           N  
ATOM   2459  CA  SER C 120     -60.088 -12.665 -77.881  1.00 21.23           C  
ATOM   2460  C   SER C 120     -58.785 -12.774 -78.666  1.00 21.23           C  
ATOM   2461  CB  SER C 120     -60.514 -11.200 -77.786  1.00 21.23           C  
ATOM   2462  O   SER C 120     -58.769 -13.293 -79.784  1.00 21.23           O  
ATOM   2463  OG  SER C 120     -61.926 -11.084 -77.822  1.00 21.23           O  
ATOM   2464  N   THR C 121     -58.252 -11.519 -79.064  1.00 20.09           N  
ATOM   2465  CA  THR C 121     -58.348 -10.910 -80.387  1.00 20.09           C  
ATOM   2466  C   THR C 121     -57.080 -11.170 -81.195  1.00 20.09           C  
ATOM   2467  CB  THR C 121     -58.594  -9.393 -80.286  1.00 20.09           C  
ATOM   2468  O   THR C 121     -56.053 -11.566 -80.639  1.00 20.09           O  
ATOM   2469  CG2 THR C 121     -59.743  -8.961 -81.191  1.00 20.09           C  
ATOM   2470  OG1 THR C 121     -58.914  -9.055 -78.931  1.00 20.09           O  
ATOM   2471  N   LYS C 122     -56.412  -9.959 -81.734  1.00 18.76           N  
ATOM   2472  CA  LYS C 122     -56.426  -9.390 -83.079  1.00 18.76           C  
ATOM   2473  C   LYS C 122     -55.152  -9.747 -83.840  1.00 18.76           C  
ATOM   2474  CB  LYS C 122     -56.591  -7.871 -83.017  1.00 18.76           C  
ATOM   2475  O   LYS C 122     -54.150 -10.135 -83.236  1.00 18.76           O  
ATOM   2476  CG  LYS C 122     -57.690  -7.330 -83.920  1.00 18.76           C  
ATOM   2477  CD  LYS C 122     -57.860  -5.826 -83.755  1.00 18.76           C  
ATOM   2478  CE  LYS C 122     -58.997  -5.293 -84.616  1.00 18.76           C  
ATOM   2479  NZ  LYS C 122     -58.965  -3.803 -84.715  1.00 18.76           N  
ATOM   2480  N   ILE C 123     -54.549  -8.634 -84.612  1.00 19.70           N  
ATOM   2481  CA  ILE C 123     -54.503  -8.454 -86.059  1.00 19.70           C  
ATOM   2482  C   ILE C 123     -53.165  -8.954 -86.599  1.00 19.70           C  
ATOM   2483  CB  ILE C 123     -54.722  -6.976 -86.453  1.00 19.70           C  
ATOM   2484  O   ILE C 123     -52.189  -9.060 -85.854  1.00 19.70           O  
ATOM   2485  CG1 ILE C 123     -56.099  -6.495 -85.980  1.00 19.70           C  
ATOM   2486  CG2 ILE C 123     -54.566  -6.791 -87.965  1.00 19.70           C  
ATOM   2487  CD1 ILE C 123     -56.333  -5.003 -86.172  1.00 19.70           C  
ATOM   2488  N   THR C 124     -52.674  -8.307 -87.897  1.00 19.00           N  
ATOM   2489  CA  THR C 124     -52.374  -8.608 -89.292  1.00 19.00           C  
ATOM   2490  C   THR C 124     -50.871  -8.548 -89.547  1.00 19.00           C  
ATOM   2491  CB  THR C 124     -53.098  -7.635 -90.242  1.00 19.00           C  
ATOM   2492  O   THR C 124     -50.294  -9.479 -90.112  1.00 19.00           O  
ATOM   2493  CG2 THR C 124     -53.103  -8.165 -91.672  1.00 19.00           C  
ATOM   2494  OG1 THR C 124     -54.451  -7.466 -89.802  1.00 19.00           O  
ATOM   2495  N   THR C 125     -50.346  -7.428 -90.492  1.00 19.64           N  
ATOM   2496  CA  THR C 125     -49.996  -7.492 -91.907  1.00 19.64           C  
ATOM   2497  C   THR C 125     -48.484  -7.409 -92.096  1.00 19.64           C  
ATOM   2498  CB  THR C 125     -50.679  -6.364 -92.703  1.00 19.64           C  
ATOM   2499  O   THR C 125     -47.896  -8.225 -92.808  1.00 19.64           O  
ATOM   2500  CG2 THR C 125     -51.522  -6.926 -93.842  1.00 19.64           C  
ATOM   2501  OG1 THR C 125     -51.524  -5.611 -91.824  1.00 19.64           O  
ATOM   2502  N   LEU C 126     -47.895  -6.104 -92.673  1.00 18.57           N  
ATOM   2503  CA  LEU C 126     -47.609  -5.889 -94.087  1.00 18.57           C  
ATOM   2504  C   LEU C 126     -46.107  -5.935 -94.350  1.00 18.57           C  
ATOM   2505  CB  LEU C 126     -48.178  -4.546 -94.551  1.00 18.57           C  
ATOM   2506  O   LEU C 126     -45.305  -5.783 -93.426  1.00 18.57           O  
ATOM   2507  CG  LEU C 126     -49.387  -4.608 -95.486  1.00 18.57           C  
ATOM   2508  CD1 LEU C 126     -50.656  -4.211 -94.739  1.00 18.57           C  
ATOM   2509  CD2 LEU C 126     -49.172  -3.711 -96.700  1.00 18.57           C  
ATOM   2510  N   PRO C 127     -45.543  -4.847 -95.251  1.00 21.76           N  
ATOM   2511  CA  PRO C 127     -45.110  -4.914 -96.649  1.00 21.76           C  
ATOM   2512  C   PRO C 127     -43.599  -4.762 -96.806  1.00 21.76           C  
ATOM   2513  CB  PRO C 127     -45.847  -3.742 -97.303  1.00 21.76           C  
ATOM   2514  O   PRO C 127     -42.964  -5.556 -97.505  1.00 21.76           O  
ATOM   2515  CG  PRO C 127     -46.110  -2.784 -96.185  1.00 21.76           C  
ATOM   2516  CD  PRO C 127     -45.695  -3.432 -94.895  1.00 21.76           C  
ATOM   2517  N   ASN C 128     -43.070  -3.424 -96.888  1.00 19.86           N  
ATOM   2518  CA  ASN C 128     -42.785  -2.867 -98.206  1.00 19.86           C  
ATOM   2519  C   ASN C 128     -41.305  -2.987 -98.557  1.00 19.86           C  
ATOM   2520  CB  ASN C 128     -43.232  -1.406 -98.280  1.00 19.86           C  
ATOM   2521  O   ASN C 128     -40.478  -3.271 -97.689  1.00 19.86           O  
ATOM   2522  CG  ASN C 128     -43.975  -1.086 -99.561  1.00 19.86           C  
ATOM   2523  ND2 ASN C 128     -44.308   0.185 -99.752  1.00 19.86           N  
ATOM   2524  OD1 ASN C 128     -44.249  -1.974-100.373  1.00 19.86           O  
ATOM   2525  N   VAL C 129     -40.567  -1.747 -98.735  1.00 22.29           N  
ATOM   2526  CA  VAL C 129     -40.255  -1.116-100.013  1.00 22.29           C  
ATOM   2527  C   VAL C 129     -38.766  -1.268-100.314  1.00 22.29           C  
ATOM   2528  CB  VAL C 129     -40.651   0.377-100.021  1.00 22.29           C  
ATOM   2529  O   VAL C 129     -38.389  -1.798-101.362  1.00 22.29           O  
ATOM   2530  CG1 VAL C 129     -42.036   0.565-100.638  1.00 22.29           C  
ATOM   2531  CG2 VAL C 129     -40.613   0.946 -98.604  1.00 22.29           C  
ATOM   2532  N   THR C 130     -37.864  -0.082-100.077  1.00 21.90           N  
ATOM   2533  CA  THR C 130     -37.559   0.803-101.196  1.00 21.90           C  
ATOM   2534  C   THR C 130     -36.172   0.505-101.758  1.00 21.90           C  
ATOM   2535  CB  THR C 130     -37.639   2.282-100.775  1.00 21.90           C  
ATOM   2536  O   THR C 130     -35.275   0.087-101.023  1.00 21.90           O  
ATOM   2537  CG2 THR C 130     -37.758   3.194-101.992  1.00 21.90           C  
ATOM   2538  OG1 THR C 130     -38.783   2.473 -99.935  1.00 21.90           O  
ATOM   2539  N   PHE C 131     -35.750   1.321-102.792  1.00 24.27           N  
ATOM   2540  CA  PHE C 131     -35.191   1.238-104.136  1.00 24.27           C  
ATOM   2541  C   PHE C 131     -33.688   1.491-104.114  1.00 24.27           C  
ATOM   2542  CB  PHE C 131     -35.878   2.241-105.068  1.00 24.27           C  
ATOM   2543  O   PHE C 131     -32.915   0.717-104.682  1.00 24.27           O  
ATOM   2544  CG  PHE C 131     -36.944   1.631-105.938  1.00 24.27           C  
ATOM   2545  CD1 PHE C 131     -36.620   1.072-107.168  1.00 24.27           C  
ATOM   2546  CD2 PHE C 131     -38.270   1.616-105.524  1.00 24.27           C  
ATOM   2547  CE1 PHE C 131     -37.605   0.506-107.975  1.00 24.27           C  
ATOM   2548  CE2 PHE C 131     -39.259   1.052-106.325  1.00 24.27           C  
ATOM   2549  CZ  PHE C 131     -38.924   0.498-107.551  1.00 24.27           C  
ATOM   2550  N   LEU C 132     -33.196   2.896-103.954  1.00 21.17           N  
ATOM   2551  CA  LEU C 132     -32.883   3.616-105.184  1.00 21.17           C  
ATOM   2552  C   LEU C 132     -31.389   3.557-105.483  1.00 21.17           C  
ATOM   2553  CB  LEU C 132     -33.337   5.075-105.081  1.00 21.17           C  
ATOM   2554  O   LEU C 132     -30.588   3.235-104.603  1.00 21.17           O  
ATOM   2555  CG  LEU C 132     -34.360   5.541-106.119  1.00 21.17           C  
ATOM   2556  CD1 LEU C 132     -35.777   5.274-105.623  1.00 21.17           C  
ATOM   2557  CD2 LEU C 132     -34.167   7.021-106.432  1.00 21.17           C  
ATOM   2558  N   PRO C 133     -30.732   4.880-105.631  1.00 23.13           N  
ATOM   2559  CA  PRO C 133     -30.180   5.536-106.819  1.00 23.13           C  
ATOM   2560  C   PRO C 133     -28.663   5.396-106.920  1.00 23.13           C  
ATOM   2561  CB  PRO C 133     -30.581   7.001-106.630  1.00 23.13           C  
ATOM   2562  O   PRO C 133     -28.022   4.902-105.989  1.00 23.13           O  
ATOM   2563  CG  PRO C 133     -30.618   7.199-105.149  1.00 23.13           C  
ATOM   2564  CD  PRO C 133     -30.393   5.872-104.484  1.00 23.13           C  
ATOM   2565  N   GLN C 134     -27.865   6.800-107.052  1.00 21.94           N  
ATOM   2566  CA  GLN C 134     -27.320   7.544-108.182  1.00 21.94           C  
ATOM   2567  C   GLN C 134     -25.796   7.472-108.206  1.00 21.94           C  
ATOM   2568  CB  GLN C 134     -27.776   9.004-108.134  1.00 21.94           C  
ATOM   2569  O   GLN C 134     -25.170   7.131-107.201  1.00 21.94           O  
ATOM   2570  CG  GLN C 134     -29.214   9.214-108.588  1.00 21.94           C  
ATOM   2571  CD  GLN C 134     -29.354  10.347-109.587  1.00 21.94           C  
ATOM   2572  NE2 GLN C 134     -30.467  10.363-110.313  1.00 21.94           N  
ATOM   2573  OE1 GLN C 134     -28.470  11.202-109.705  1.00 21.94           O  
ATOM   2574  N   ASN C 135     -25.054   8.367-109.049  1.00 25.76           N  
ATOM   2575  CA  ASN C 135     -24.233   8.510-110.246  1.00 25.76           C  
ATOM   2576  C   ASN C 135     -22.899   9.182-109.934  1.00 25.76           C  
ATOM   2577  CB  ASN C 135     -24.985   9.297-111.322  1.00 25.76           C  
ATOM   2578  O   ASN C 135     -21.842   8.685-110.325  1.00 25.76           O  
ATOM   2579  CG  ASN C 135     -25.254   8.475-112.566  1.00 25.76           C  
ATOM   2580  ND2 ASN C 135     -25.876   9.093-113.563  1.00 25.76           N  
ATOM   2581  OD1 ASN C 135     -24.906   7.293-112.631  1.00 25.76           O  
ATOM   2582  N   ALA C 136     -22.707  10.595-110.020  1.00 23.20           N  
ATOM   2583  CA  ALA C 136     -22.101  11.305-111.143  1.00 23.20           C  
ATOM   2584  C   ALA C 136     -20.681  11.750-110.809  1.00 23.20           C  
ATOM   2585  CB  ALA C 136     -22.955  12.509-111.534  1.00 23.20           C  
ATOM   2586  O   ALA C 136     -19.739  11.446-111.545  1.00 23.20           O  
ATOM   2587  N   THR C 137     -20.321  13.259-110.763  1.00 22.25           N  
ATOM   2588  CA  THR C 137     -19.786  14.176-111.764  1.00 22.25           C  
ATOM   2589  C   THR C 137     -18.378  14.627-111.385  1.00 22.25           C  
ATOM   2590  CB  THR C 137     -20.694  15.407-111.937  1.00 22.25           C  
ATOM   2591  O   THR C 137     -17.943  14.433-110.248  1.00 22.25           O  
ATOM   2592  CG2 THR C 137     -20.667  15.913-113.375  1.00 22.25           C  
ATOM   2593  OG1 THR C 137     -22.039  15.054-111.591  1.00 22.25           O  
ATOM   2594  N   THR C 138     -17.949  16.274-111.370  1.00 22.89           N  
ATOM   2595  CA  THR C 138     -17.449  17.293-112.287  1.00 22.89           C  
ATOM   2596  C   THR C 138     -16.165  17.920-111.750  1.00 22.89           C  
ATOM   2597  CB  THR C 138     -18.499  18.393-112.527  1.00 22.89           C  
ATOM   2598  O   THR C 138     -15.875  17.827-110.556  1.00 22.89           O  
ATOM   2599  CG2 THR C 138     -18.542  18.801-113.996  1.00 22.89           C  
ATOM   2600  OG1 THR C 138     -19.790  17.905-112.140  1.00 22.89           O  
ATOM   2601  N   ILE C 139     -15.606  19.450-112.185  1.00 28.66           N  
ATOM   2602  CA  ILE C 139     -14.715  20.139-113.112  1.00 28.66           C  
ATOM   2603  C   ILE C 139     -13.932  21.219-112.369  1.00 28.66           C  
ATOM   2604  CB  ILE C 139     -15.497  20.759-114.292  1.00 28.66           C  
ATOM   2605  O   ILE C 139     -12.711  21.319-112.511  1.00 28.66           O  
ATOM   2606  CG1 ILE C 139     -16.298  19.679-115.028  1.00 28.66           C  
ATOM   2607  CG2 ILE C 139     -14.546  21.483-115.249  1.00 28.66           C  
ATOM   2608  CD1 ILE C 139     -17.254  20.226-116.079  1.00 28.66           C  
ATOM   2609  N   SER C 140     -14.372  22.646-111.879  1.00 20.59           N  
ATOM   2610  CA  SER C 140     -14.197  23.923-112.563  1.00 20.59           C  
ATOM   2611  C   SER C 140     -13.045  24.720-111.960  1.00 20.59           C  
ATOM   2612  CB  SER C 140     -15.484  24.746-112.501  1.00 20.59           C  
ATOM   2613  O   SER C 140     -12.642  24.474-110.821  1.00 20.59           O  
ATOM   2614  OG  SER C 140     -15.468  25.779-113.470  1.00 20.59           O  
ATOM   2615  N   SER C 141     -12.877  26.399-111.997  1.00 27.11           N  
ATOM   2616  CA  SER C 141     -12.277  27.458-112.802  1.00 27.11           C  
ATOM   2617  C   SER C 141     -11.503  28.442-111.931  1.00 27.11           C  
ATOM   2618  CB  SER C 141     -13.352  28.203-113.595  1.00 27.11           C  
ATOM   2619  O   SER C 141     -10.329  28.718-112.190  1.00 27.11           O  
ATOM   2620  OG  SER C 141     -14.152  27.296-114.333  1.00 27.11           O  
ATOM   2621  N   ARG C 142     -11.833  30.013-111.647  1.00 21.53           N  
ATOM   2622  CA  ARG C 142     -11.469  31.287-112.257  1.00 21.53           C  
ATOM   2623  C   ARG C 142     -10.693  32.161-111.278  1.00 21.53           C  
ATOM   2624  CB  ARG C 142     -12.717  32.026-112.744  1.00 21.53           C  
ATOM   2625  O   ARG C 142     -10.666  31.884-110.077  1.00 21.53           O  
ATOM   2626  CG  ARG C 142     -12.533  32.736-114.076  1.00 21.53           C  
ATOM   2627  CD  ARG C 142     -13.842  33.314-114.594  1.00 21.53           C  
ATOM   2628  NE  ARG C 142     -13.662  33.998-115.871  1.00 21.53           N  
ATOM   2629  NH1 ARG C 142     -15.409  35.478-115.560  1.00 21.53           N  
ATOM   2630  NH2 ARG C 142     -14.159  35.560-117.480  1.00 21.53           N  
ATOM   2631  CZ  ARG C 142     -14.410  35.011-116.301  1.00 21.53           C  
ATOM   2632  N   GLU C 143     -11.000  33.875-110.939  1.00 24.51           N  
ATOM   2633  CA  GLU C 143     -10.626  35.207-111.407  1.00 24.51           C  
ATOM   2634  C   GLU C 143     -10.155  36.086-110.252  1.00 24.51           C  
ATOM   2635  CB  GLU C 143     -11.801  35.872-112.129  1.00 24.51           C  
ATOM   2636  O   GLU C 143     -10.412  35.779-109.086  1.00 24.51           O  
ATOM   2637  CG  GLU C 143     -11.525  36.184-113.593  1.00 24.51           C  
ATOM   2638  CD  GLU C 143     -12.665  36.925-114.273  1.00 24.51           C  
ATOM   2639  OE1 GLU C 143     -12.437  37.545-115.337  1.00 24.51           O  
ATOM   2640  OE2 GLU C 143     -13.795  36.887-113.737  1.00 24.51           O  
ATOM   2641  N   ASN C 144     -10.633  37.644-109.943  1.00 25.56           N  
ATOM   2642  CA  ASN C 144     -10.228  39.011-110.253  1.00 25.56           C  
ATOM   2643  C   ASN C 144      -9.961  39.818-108.985  1.00 25.56           C  
ATOM   2644  CB  ASN C 144     -11.289  39.704-111.110  1.00 25.56           C  
ATOM   2645  O   ASN C 144     -10.331  39.397-107.888  1.00 25.56           O  
ATOM   2646  CG  ASN C 144     -10.791  40.035-112.503  1.00 25.56           C  
ATOM   2647  ND2 ASN C 144     -11.718  40.244-113.430  1.00 25.56           N  
ATOM   2648  OD1 ASN C 144      -9.583  40.100-112.744  1.00 25.56           O  
ATOM   2649  N   VAL C 145     -10.530  41.291-108.609  1.00 25.95           N  
ATOM   2650  CA  VAL C 145     -10.175  42.691-108.810  1.00 25.95           C  
ATOM   2651  C   VAL C 145     -10.090  43.402-107.462  1.00 25.95           C  
ATOM   2652  CB  VAL C 145     -11.190  43.408-109.728  1.00 25.95           C  
ATOM   2653  O   VAL C 145      -9.110  44.096-107.179  1.00 25.95           O  
ATOM   2654  CG1 VAL C 145     -10.468  44.243-110.784  1.00 25.95           C  
ATOM   2655  CG2 VAL C 145     -12.120  42.393-110.389  1.00 25.95           C  
ATOM   2656  N   ASN C 146     -11.109  44.370-106.815  1.00 20.66           N  
ATOM   2657  CA  ASN C 146     -11.355  45.806-106.892  1.00 20.66           C  
ATOM   2658  C   ASN C 146     -11.021  46.503-105.576  1.00 20.66           C  
ATOM   2659  CB  ASN C 146     -12.809  46.081-107.284  1.00 20.66           C  
ATOM   2660  O   ASN C 146     -10.925  45.855-104.532  1.00 20.66           O  
ATOM   2661  CG  ASN C 146     -13.009  46.129-108.786  1.00 20.66           C  
ATOM   2662  ND2 ASN C 146     -14.233  45.867-109.230  1.00 20.66           N  
ATOM   2663  OD1 ASN C 146     -12.071  46.399-109.541  1.00 20.66           O  
ATOM   2664  N   THR C 147     -11.518  47.978-105.193  1.00 27.14           N  
ATOM   2665  CA  THR C 147     -11.341  49.425-105.172  1.00 27.14           C  
ATOM   2666  C   THR C 147     -11.601  49.981-103.774  1.00 27.14           C  
ATOM   2667  CB  THR C 147     -12.273  50.117-106.184  1.00 27.14           C  
ATOM   2668  O   THR C 147     -10.808  50.771-103.258  1.00 27.14           O  
ATOM   2669  CG2 THR C 147     -11.780  51.522-106.514  1.00 27.14           C  
ATOM   2670  OG1 THR C 147     -12.318  49.343-107.389  1.00 27.14           O  
ATOM   2671  N   SER C 148     -12.841  50.694-103.284  1.00 21.89           N  
ATOM   2672  CA  SER C 148     -13.254  52.093-103.271  1.00 21.89           C  
ATOM   2673  C   SER C 148     -13.250  52.657-101.854  1.00 21.89           C  
ATOM   2674  CB  SER C 148     -14.646  52.248-103.885  1.00 21.89           C  
ATOM   2675  O   SER C 148     -12.652  53.705-101.599  1.00 21.89           O  
ATOM   2676  OG  SER C 148     -15.086  51.024-104.449  1.00 21.89           O  
ATOM   2677  N   SER C 149     -14.427  53.212-101.165  1.00 22.70           N  
ATOM   2678  CA  SER C 149     -15.060  54.522-101.052  1.00 22.70           C  
ATOM   2679  C   SER C 149     -14.915  55.086 -99.642  1.00 22.70           C  
ATOM   2680  CB  SER C 149     -16.540  54.438-101.427  1.00 22.70           C  
ATOM   2681  O   SER C 149     -14.597  54.352 -98.704  1.00 22.70           O  
ATOM   2682  OG  SER C 149     -16.693  54.153-102.807  1.00 22.70           O  
ATOM   2683  N   SER C 150     -15.952  56.115 -99.013  1.00 26.49           N  
ATOM   2684  CA  SER C 150     -16.315  57.511 -98.794  1.00 26.49           C  
ATOM   2685  C   SER C 150     -16.407  57.832 -97.305  1.00 26.49           C  
ATOM   2686  CB  SER C 150     -17.646  57.833 -99.476  1.00 26.49           C  
ATOM   2687  O   SER C 150     -15.764  58.768 -96.826  1.00 26.49           O  
ATOM   2688  OG  SER C 150     -17.707  57.241-100.762  1.00 26.49           O  
ATOM   2689  N   VAL C 151     -17.646  58.465 -96.669  1.00 25.03           N  
ATOM   2690  CA  VAL C 151     -18.196  59.785 -96.375  1.00 25.03           C  
ATOM   2691  C   VAL C 151     -18.296  59.978 -94.863  1.00 25.03           C  
ATOM   2692  CB  VAL C 151     -19.582  59.981 -97.030  1.00 25.03           C  
ATOM   2693  O   VAL C 151     -17.894  61.018 -94.336  1.00 25.03           O  
ATOM   2694  CG1 VAL C 151     -20.242  61.261 -96.523  1.00 25.03           C  
ATOM   2695  CG2 VAL C 151     -19.452  60.010 -98.552  1.00 25.03           C  
ATOM   2696  N   ALA C 152     -19.427  59.647 -94.023  1.00 23.02           N  
ATOM   2697  CA  ALA C 152     -20.534  60.514 -93.629  1.00 23.02           C  
ATOM   2698  C   ALA C 152     -20.277  61.144 -92.263  1.00 23.02           C  
ATOM   2699  CB  ALA C 152     -21.844  59.729 -93.611  1.00 23.02           C  
ATOM   2700  O   ALA C 152     -19.410  60.687 -91.514  1.00 23.02           O  
ATOM   2701  N   THR C 153     -21.353  61.776 -91.454  1.00 24.75           N  
ATOM   2702  CA  THR C 153     -22.094  62.942 -90.986  1.00 24.75           C  
ATOM   2703  C   THR C 153     -22.019  63.057 -89.466  1.00 24.75           C  
ATOM   2704  CB  THR C 153     -23.568  62.882 -91.427  1.00 24.75           C  
ATOM   2705  O   THR C 153     -21.788  64.143 -88.931  1.00 24.75           O  
ATOM   2706  CG2 THR C 153     -24.311  64.157 -91.041  1.00 24.75           C  
ATOM   2707  OG1 THR C 153     -23.629  62.719 -92.850  1.00 24.75           O  
ATOM   2708  N   LEU C 154     -22.763  62.347 -88.431  1.00 19.30           N  
ATOM   2709  CA  LEU C 154     -24.002  62.818 -87.821  1.00 19.30           C  
ATOM   2710  C   LEU C 154     -23.727  63.485 -86.478  1.00 19.30           C  
ATOM   2711  CB  LEU C 154     -24.983  61.658 -87.638  1.00 19.30           C  
ATOM   2712  O   LEU C 154     -24.235  64.575 -86.206  1.00 19.30           O  
ATOM   2713  CG  LEU C 154     -25.883  61.335 -88.832  1.00 19.30           C  
ATOM   2714  CD1 LEU C 154     -26.405  59.906 -88.731  1.00 19.30           C  
ATOM   2715  CD2 LEU C 154     -27.038  62.327 -88.915  1.00 19.30           C  
ATOM   2716  N   ALA C 155     -23.927  63.035 -85.131  1.00 21.37           N  
ATOM   2717  CA  ALA C 155     -25.237  63.233 -84.518  1.00 21.37           C  
ATOM   2718  C   ALA C 155     -25.171  64.277 -83.407  1.00 21.37           C  
ATOM   2719  CB  ALA C 155     -25.775  61.913 -83.972  1.00 21.37           C  
ATOM   2720  O   ALA C 155     -25.994  65.194 -83.358  1.00 21.37           O  
ATOM   2721  N   PRO C 156     -25.064  64.083 -81.980  1.00 21.82           N  
ATOM   2722  CA  PRO C 156     -26.217  64.032 -81.079  1.00 21.82           C  
ATOM   2723  C   PRO C 156     -26.246  65.196 -80.091  1.00 21.82           C  
ATOM   2724  CB  PRO C 156     -26.035  62.700 -80.348  1.00 21.82           C  
ATOM   2725  O   PRO C 156     -25.229  65.866 -79.891  1.00 21.82           O  
ATOM   2726  CG  PRO C 156     -24.562  62.449 -80.373  1.00 21.82           C  
ATOM   2727  CD  PRO C 156     -23.909  63.524 -81.193  1.00 21.82           C  
ATOM   2728  N   VAL C 157     -26.923  65.084 -78.869  1.00 21.33           N  
ATOM   2729  CA  VAL C 157     -28.208  65.473 -78.297  1.00 21.33           C  
ATOM   2730  C   VAL C 157     -27.983  66.410 -77.112  1.00 21.33           C  
ATOM   2731  CB  VAL C 157     -29.028  64.241 -77.854  1.00 21.33           C  
ATOM   2732  O   VAL C 157     -26.841  66.717 -76.763  1.00 21.33           O  
ATOM   2733  CG1 VAL C 157     -29.686  63.569 -79.057  1.00 21.33           C  
ATOM   2734  CG2 VAL C 157     -28.138  63.250 -77.105  1.00 21.33           C  
ATOM   2735  N   ASN C 158     -28.285  66.023 -75.862  1.00 22.10           N  
ATOM   2736  CA  ASN C 158     -29.491  66.237 -75.070  1.00 22.10           C  
ATOM   2737  C   ASN C 158     -29.236  67.194 -73.909  1.00 22.10           C  
ATOM   2738  CB  ASN C 158     -30.036  64.905 -74.550  1.00 22.10           C  
ATOM   2739  O   ASN C 158     -28.084  67.465 -73.564  1.00 22.10           O  
ATOM   2740  CG  ASN C 158     -30.983  64.240 -75.528  1.00 22.10           C  
ATOM   2741  ND2 ASN C 158     -31.148  62.929 -75.396  1.00 22.10           N  
ATOM   2742  OD1 ASN C 158     -31.562  64.899 -76.396  1.00 22.10           O  
ATOM   2743  N   SER C 159     -29.691  66.898 -72.682  1.00 23.09           N  
ATOM   2744  CA  SER C 159     -30.924  67.283 -72.003  1.00 23.09           C  
ATOM   2745  C   SER C 159     -30.635  68.159 -70.788  1.00 23.09           C  
ATOM   2746  CB  SER C 159     -31.710  66.044 -71.573  1.00 23.09           C  
ATOM   2747  O   SER C 159     -31.310  69.167 -70.568  1.00 23.09           O  
ATOM   2748  OG  SER C 159     -32.991  66.026 -72.179  1.00 23.09           O  
ATOM   2749  N   PRO C 160     -30.314  67.685 -69.613  1.00 23.56           N  
ATOM   2750  CA  PRO C 160     -31.413  67.612 -68.648  1.00 23.56           C  
ATOM   2751  C   PRO C 160     -31.482  68.835 -67.737  1.00 23.56           C  
ATOM   2752  CB  PRO C 160     -31.093  66.349 -67.844  1.00 23.56           C  
ATOM   2753  O   PRO C 160     -30.498  69.567 -67.605  1.00 23.56           O  
ATOM   2754  CG  PRO C 160     -29.621  66.152 -68.013  1.00 23.56           C  
ATOM   2755  CD  PRO C 160     -29.105  67.199 -68.958  1.00 23.56           C  
ATOM   2756  N   ALA C 161     -32.205  68.706 -66.656  1.00 25.17           N  
ATOM   2757  CA  ALA C 161     -33.445  69.237 -66.096  1.00 25.17           C  
ATOM   2758  C   ALA C 161     -33.160  70.185 -64.934  1.00 25.17           C  
ATOM   2759  CB  ALA C 161     -34.352  68.098 -65.638  1.00 25.17           C  
ATOM   2760  O   ALA C 161     -32.046  70.210 -64.404  1.00 25.17           O  
ATOM   2761  N   PRO C 162     -33.867  69.961 -63.796  1.00 25.61           N  
ATOM   2762  CA  PRO C 162     -34.990  70.735 -63.262  1.00 25.61           C  
ATOM   2763  C   PRO C 162     -34.587  71.628 -62.090  1.00 25.61           C  
ATOM   2764  CB  PRO C 162     -35.979  69.657 -62.812  1.00 25.61           C  
ATOM   2765  O   PRO C 162     -34.558  72.854 -62.225  1.00 25.61           O  
ATOM   2766  CG  PRO C 162     -35.135  68.453 -62.543  1.00 25.61           C  
ATOM   2767  CD  PRO C 162     -33.717  68.770 -62.922  1.00 25.61           C  
ATOM   2768  N   GLN C 163     -35.208  71.355 -60.847  1.00 23.68           N  
ATOM   2769  CA  GLN C 163     -36.376  72.034 -60.296  1.00 23.68           C  
ATOM   2770  C   GLN C 163     -35.998  72.886 -59.088  1.00 23.68           C  
ATOM   2771  CB  GLN C 163     -37.453  71.020 -59.907  1.00 23.68           C  
ATOM   2772  O   GLN C 163     -36.396  74.049 -58.992  1.00 23.68           O  
ATOM   2773  CG  GLN C 163     -38.114  70.338 -61.097  1.00 23.68           C  
ATOM   2774  CD  GLN C 163     -39.629  70.402 -61.042  1.00 23.68           C  
ATOM   2775  NE2 GLN C 163     -40.267  70.366 -62.207  1.00 23.68           N  
ATOM   2776  OE1 GLN C 163     -40.222  70.482 -59.961  1.00 23.68           O  
ATOM   2777  N   ASP C 164     -35.957  72.280 -57.900  1.00 23.66           N  
ATOM   2778  CA  ASP C 164     -37.098  72.458 -57.006  1.00 23.66           C  
ATOM   2779  C   ASP C 164     -36.886  73.651 -56.077  1.00 23.66           C  
ATOM   2780  CB  ASP C 164     -37.341  71.189 -56.186  1.00 23.66           C  
ATOM   2781  O   ASP C 164     -35.759  74.119 -55.905  1.00 23.66           O  
ATOM   2782  CG  ASP C 164     -38.517  70.373 -56.692  1.00 23.66           C  
ATOM   2783  OD1 ASP C 164     -39.363  70.916 -57.434  1.00 23.66           O  
ATOM   2784  OD2 ASP C 164     -38.600  69.175 -56.342  1.00 23.66           O  
ATOM   2785  N   THR C 165     -37.119  73.422 -54.791  1.00 24.64           N  
ATOM   2786  CA  THR C 165     -38.257  73.799 -53.959  1.00 24.64           C  
ATOM   2787  C   THR C 165     -37.905  74.986 -53.067  1.00 24.64           C  
ATOM   2788  CB  THR C 165     -38.728  72.619 -53.088  1.00 24.64           C  
ATOM   2789  O   THR C 165     -36.728  75.250 -52.813  1.00 24.64           O  
ATOM   2790  CG2 THR C 165     -39.992  72.977 -52.315  1.00 24.64           C  
ATOM   2791  OG1 THR C 165     -38.998  71.491 -53.929  1.00 24.64           O  
ATOM   2792  N   THR C 166     -38.400  74.984 -51.863  1.00 24.76           N  
ATOM   2793  CA  THR C 166     -39.493  75.701 -51.217  1.00 24.76           C  
ATOM   2794  C   THR C 166     -38.955  76.734 -50.231  1.00 24.76           C  
ATOM   2795  CB  THR C 166     -40.441  74.733 -50.485  1.00 24.76           C  
ATOM   2796  O   THR C 166     -39.368  77.895 -50.253  1.00 24.76           O  
ATOM   2797  CG2 THR C 166     -41.615  75.480 -49.859  1.00 24.76           C  
ATOM   2798  OG1 THR C 166     -40.945  73.770 -51.419  1.00 24.76           O  
ATOM   2799  N   ALA C 167     -39.036  76.425 -48.961  1.00 25.05           N  
ATOM   2800  CA  ALA C 167     -40.068  76.939 -48.064  1.00 25.05           C  
ATOM   2801  C   ALA C 167     -39.566  78.151 -47.286  1.00 25.05           C  
ATOM   2802  CB  ALA C 167     -40.529  75.846 -47.102  1.00 25.05           C  
ATOM   2803  O   ALA C 167     -38.363  78.424 -47.258  1.00 25.05           O  
ATOM   2804  N   ALA C 168     -39.782  78.096 -45.944  1.00 25.84           N  
ATOM   2805  CA  ALA C 168     -40.795  78.809 -45.170  1.00 25.84           C  
ATOM   2806  C   ALA C 168     -40.186  80.000 -44.435  1.00 25.84           C  
ATOM   2807  CB  ALA C 168     -41.468  77.863 -44.177  1.00 25.84           C  
ATOM   2808  O   ALA C 168     -38.966  80.080 -44.272  1.00 25.84           O  
ATOM   2809  N   PRO C 169     -40.679  80.213 -43.105  1.00 25.78           N  
ATOM   2810  CA  PRO C 169     -41.518  81.315 -42.630  1.00 25.78           C  
ATOM   2811  C   PRO C 169     -40.744  82.323 -41.782  1.00 25.78           C  
ATOM   2812  CB  PRO C 169     -42.589  80.608 -41.795  1.00 25.78           C  
ATOM   2813  O   PRO C 169     -40.812  83.528 -42.035  1.00 25.78           O  
ATOM   2814  CG  PRO C 169     -41.991  79.283 -41.449  1.00 25.78           C  
ATOM   2815  CD  PRO C 169     -40.620  79.205 -42.057  1.00 25.78           C  
ATOM   2816  N   PRO C 170     -41.013  82.291 -40.330  1.00 25.08           N  
ATOM   2817  CA  PRO C 170     -41.876  83.285 -39.687  1.00 25.08           C  
ATOM   2818  C   PRO C 170     -41.086  84.394 -38.997  1.00 25.08           C  
ATOM   2819  CB  PRO C 170     -42.665  82.460 -38.667  1.00 25.08           C  
ATOM   2820  O   PRO C 170     -39.864  84.293 -38.859  1.00 25.08           O  
ATOM   2821  CG  PRO C 170     -41.737  81.359 -38.267  1.00 25.08           C  
ATOM   2822  CD  PRO C 170     -40.614  81.296 -39.262  1.00 25.08           C  
ATOM   2823  N   THR C 171     -41.466  84.589 -37.645  1.00 26.01           N  
ATOM   2824  CA  THR C 171     -42.239  85.665 -37.036  1.00 26.01           C  
ATOM   2825  C   THR C 171     -41.326  86.626 -36.280  1.00 26.01           C  
ATOM   2826  CB  THR C 171     -43.311  85.110 -36.079  1.00 26.01           C  
ATOM   2827  O   THR C 171     -40.220  86.256 -35.881  1.00 26.01           O  
ATOM   2828  CG2 THR C 171     -44.290  86.201 -35.658  1.00 26.01           C  
ATOM   2829  OG1 THR C 171     -44.034  84.062 -36.736  1.00 26.01           O  
ATOM   2830  N   PRO C 172     -41.748  87.005 -34.913  1.00 26.08           N  
ATOM   2831  CA  PRO C 172     -42.289  88.303 -34.505  1.00 26.08           C  
ATOM   2832  C   PRO C 172     -41.272  89.157 -33.751  1.00 26.08           C  
ATOM   2833  CB  PRO C 172     -43.464  87.926 -33.598  1.00 26.08           C  
ATOM   2834  O   PRO C 172     -40.815  90.180 -34.268  1.00 26.08           O  
ATOM   2835  CG  PRO C 172     -43.055  86.638 -32.959  1.00 26.08           C  
ATOM   2836  CD  PRO C 172     -41.794  86.158 -33.618  1.00 26.08           C  
ATOM   2837  N   SER C 173     -41.564  89.359 -32.347  1.00 25.59           N  
ATOM   2838  CA  SER C 173     -42.121  90.550 -31.714  1.00 25.59           C  
ATOM   2839  C   SER C 173     -41.037  91.362 -31.013  1.00 25.59           C  
ATOM   2840  CB  SER C 173     -43.210  90.164 -30.711  1.00 25.59           C  
ATOM   2841  O   SER C 173     -39.951  90.849 -30.737  1.00 25.59           O  
ATOM   2842  OG  SER C 173     -44.483  90.594 -31.162  1.00 25.59           O  
ATOM   2843  N   ALA C 174     -41.425  92.025 -29.760  1.00 25.95           N  
ATOM   2844  CA  ALA C 174     -41.644  93.424 -29.402  1.00 25.95           C  
ATOM   2845  C   ALA C 174     -40.517  93.947 -28.516  1.00 25.95           C  
ATOM   2846  CB  ALA C 174     -42.989  93.588 -28.699  1.00 25.95           C  
ATOM   2847  O   ALA C 174     -39.652  93.180 -28.084  1.00 25.95           O  
ATOM   2848  N   THR C 175     -40.927  94.519 -27.209  1.00 26.34           N  
ATOM   2849  CA  THR C 175     -41.069  95.908 -26.784  1.00 26.34           C  
ATOM   2850  C   THR C 175     -39.939  96.301 -25.837  1.00 26.34           C  
ATOM   2851  CB  THR C 175     -42.425  96.146 -26.096  1.00 26.34           C  
ATOM   2852  O   THR C 175     -39.240  95.437 -25.303  1.00 26.34           O  
ATOM   2853  CG2 THR C 175     -43.003  97.506 -26.477  1.00 26.34           C  
ATOM   2854  OG1 THR C 175     -43.343  95.121 -26.495  1.00 26.34           O  
ATOM   2855  N   THR C 176     -40.324  96.929 -24.571  1.00 26.58           N  
ATOM   2856  CA  THR C 176     -40.231  98.323 -24.152  1.00 26.58           C  
ATOM   2857  C   THR C 176     -39.089  98.514 -23.158  1.00 26.58           C  
ATOM   2858  CB  THR C 176     -41.550  98.807 -23.522  1.00 26.58           C  
ATOM   2859  O   THR C 176     -38.616  97.548 -22.555  1.00 26.58           O  
ATOM   2860  CG2 THR C 176     -41.479 100.289 -23.167  1.00 26.58           C  
ATOM   2861  OG1 THR C 176     -42.621  98.601 -24.451  1.00 26.58           O  
ATOM   2862  N   PRO C 177     -39.418  99.254 -21.849  1.00 26.56           N  
ATOM   2863  CA  PRO C 177     -39.043 100.612 -21.444  1.00 26.56           C  
ATOM   2864  C   PRO C 177     -37.951 100.629 -20.377  1.00 26.56           C  
ATOM   2865  CB  PRO C 177     -40.351 101.190 -20.897  1.00 26.56           C  
ATOM   2866  O   PRO C 177     -36.944 101.325 -20.530  1.00 26.56           O  
ATOM   2867  CG  PRO C 177     -41.111 100.006 -20.394  1.00 26.56           C  
ATOM   2868  CD  PRO C 177     -40.341  98.763 -20.736  1.00 26.56           C  
ATOM   2869  N   ALA C 178     -38.392 100.906 -19.013  1.00 27.28           N  
ATOM   2870  CA  ALA C 178     -38.301 102.166 -18.280  1.00 27.28           C  
ATOM   2871  C   ALA C 178     -37.097 102.169 -17.342  1.00 27.28           C  
ATOM   2872  CB  ALA C 178     -39.585 102.418 -17.493  1.00 27.28           C  
ATOM   2873  O   ALA C 178     -36.546 101.112 -17.025  1.00 27.28           O  
ATOM   2874  N   PRO C 179     -37.251 102.960 -16.031  1.00 27.04           N  
ATOM   2875  CA  PRO C 179     -36.594 104.170 -15.533  1.00 27.04           C  
ATOM   2876  C   PRO C 179     -35.575 103.879 -14.433  1.00 27.04           C  
ATOM   2877  CB  PRO C 179     -37.757 105.006 -14.992  1.00 27.04           C  
ATOM   2878  O   PRO C 179     -34.417 104.291 -14.534  1.00 27.04           O  
ATOM   2879  CG  PRO C 179     -38.818 104.009 -14.653  1.00 27.04           C  
ATOM   2880  CD  PRO C 179     -38.375 102.658 -15.135  1.00 27.04           C  
ATOM   2881  N   PRO C 180     -35.941 104.357 -13.006  1.00 27.02           N  
ATOM   2882  CA  PRO C 180     -35.433 105.550 -12.324  1.00 27.02           C  
ATOM   2883  C   PRO C 180     -34.387 105.221 -11.261  1.00 27.02           C  
ATOM   2884  CB  PRO C 180     -36.687 106.153 -11.687  1.00 27.02           C  
ATOM   2885  O   PRO C 180     -33.280 105.764 -11.290  1.00 27.02           O  
ATOM   2886  CG  PRO C 180     -37.581 104.985 -11.423  1.00 27.02           C  
ATOM   2887  CD  PRO C 180     -37.041 103.794 -12.162  1.00 27.02           C  
ATOM   2888  N   SER C 181     -34.797 105.426  -9.806  1.00 25.98           N  
ATOM   2889  CA  SER C 181     -34.564 106.554  -8.911  1.00 25.98           C  
ATOM   2890  C   SER C 181     -33.462 106.242  -7.904  1.00 25.98           C  
ATOM   2891  CB  SER C 181     -35.850 106.927  -8.172  1.00 25.98           C  
ATOM   2892  O   SER C 181     -33.058 105.087  -7.755  1.00 25.98           O  
ATOM   2893  OG  SER C 181     -36.823 107.424  -9.075  1.00 25.98           O  
ATOM   2894  N   SER C 182     -33.769 106.543  -6.461  1.00 25.71           N  
ATOM   2895  CA  SER C 182     -33.391 107.625  -5.557  1.00 25.71           C  
ATOM   2896  C   SER C 182     -32.318 107.173  -4.572  1.00 25.71           C  
ATOM   2897  CB  SER C 182     -34.613 108.138  -4.793  1.00 25.71           C  
ATOM   2898  O   SER C 182     -32.056 105.976  -4.437  1.00 25.71           O  
ATOM   2899  OG  SER C 182     -34.264 109.232  -3.963  1.00 25.71           O  
ATOM   2900  N   SER C 183     -32.601 107.439  -3.125  1.00 24.92           N  
ATOM   2901  CA  SER C 183     -32.122 108.418  -2.155  1.00 24.92           C  
ATOM   2902  C   SER C 183     -31.119 107.796  -1.191  1.00 24.92           C  
ATOM   2903  CB  SER C 183     -33.293 109.014  -1.372  1.00 24.92           C  
ATOM   2904  O   SER C 183     -30.964 106.573  -1.151  1.00 24.92           O  
ATOM   2905  OG  SER C 183     -34.530 108.545  -1.882  1.00 24.92           O  
ATOM   2906  N   ALA C 184     -31.353 108.086   0.216  1.00 25.73           N  
ATOM   2907  CA  ALA C 184     -30.669 108.970   1.155  1.00 25.73           C  
ATOM   2908  C   ALA C 184     -29.742 108.181   2.076  1.00 25.73           C  
ATOM   2909  CB  ALA C 184     -31.684 109.761   1.977  1.00 25.73           C  
ATOM   2910  O   ALA C 184     -29.788 106.949   2.105  1.00 25.73           O  
ATOM   2911  N   PRO C 185     -29.908 108.438   3.548  1.00 26.06           N  
ATOM   2912  CA  PRO C 185     -29.045 109.229   4.429  1.00 26.06           C  
ATOM   2913  C   PRO C 185     -28.171 108.363   5.333  1.00 26.06           C  
ATOM   2914  CB  PRO C 185     -30.040 110.049   5.254  1.00 26.06           C  
ATOM   2915  O   PRO C 185     -28.356 107.144   5.392  1.00 26.06           O  
ATOM   2916  CG  PRO C 185     -31.336 109.316   5.128  1.00 26.06           C  
ATOM   2917  CD  PRO C 185     -31.125 108.123   4.241  1.00 26.06           C  
ATOM   2918  N   PRO C 186     -28.343 108.596   6.831  1.00 25.81           N  
ATOM   2919  CA  PRO C 186     -27.465 109.293   7.774  1.00 25.81           C  
ATOM   2920  C   PRO C 186     -26.692 108.334   8.678  1.00 25.81           C  
ATOM   2921  CB  PRO C 186     -28.434 110.151   8.591  1.00 25.81           C  
ATOM   2922  O   PRO C 186     -26.813 107.115   8.537  1.00 25.81           O  
ATOM   2923  CG  PRO C 186     -29.708 109.369   8.616  1.00 25.81           C  
ATOM   2924  CD  PRO C 186     -29.560 108.186   7.703  1.00 25.81           C  
ATOM   2925  N   GLU C 187     -26.879 108.500  10.156  1.00 25.00           N  
ATOM   2926  CA  GLU C 187     -26.093 109.157  11.195  1.00 25.00           C  
ATOM   2927  C   GLU C 187     -25.437 108.136  12.120  1.00 25.00           C  
ATOM   2928  CB  GLU C 187     -26.967 110.117  12.006  1.00 25.00           C  
ATOM   2929  O   GLU C 187     -24.235 108.210  12.383  1.00 25.00           O  
ATOM   2930  CG  GLU C 187     -26.924 111.556  11.512  1.00 25.00           C  
ATOM   2931  CD  GLU C 187     -27.181 112.575  12.610  1.00 25.00           C  
ATOM   2932  OE1 GLU C 187     -26.812 113.759  12.438  1.00 25.00           O  
ATOM   2933  OE2 GLU C 187     -27.757 112.187  13.651  1.00 25.00           O  
ATOM   2934  N   THR C 188     -25.847 108.095  13.524  1.00 24.65           N  
ATOM   2935  CA  THR C 188     -25.247 108.726  14.694  1.00 24.65           C  
ATOM   2936  C   THR C 188     -24.523 107.694  15.553  1.00 24.65           C  
ATOM   2937  CB  THR C 188     -26.307 109.452  15.543  1.00 24.65           C  
ATOM   2938  O   THR C 188     -23.374 107.904  15.949  1.00 24.65           O  
ATOM   2939  CG2 THR C 188     -25.662 110.216  16.695  1.00 24.65           C  
ATOM   2940  OG1 THR C 188     -27.025 110.375  14.715  1.00 24.65           O  
ATOM   2941  N   THR C 189     -24.997 107.451  16.885  1.00 23.54           N  
ATOM   2942  CA  THR C 189     -24.554 108.010  18.158  1.00 23.54           C  
ATOM   2943  C   THR C 189     -23.698 107.005  18.922  1.00 23.54           C  
ATOM   2944  CB  THR C 189     -25.752 108.436  19.027  1.00 23.54           C  
ATOM   2945  O   THR C 189     -23.778 105.800  18.676  1.00 23.54           O  
ATOM   2946  CG2 THR C 189     -25.285 109.071  20.333  1.00 23.54           C  
ATOM   2947  OG1 THR C 189     -26.547 109.384  18.305  1.00 23.54           O  
ATOM   2948  N   ALA C 190     -23.819 106.978  20.338  1.00 23.50           N  
ATOM   2949  CA  ALA C 190     -23.006 107.444  21.459  1.00 23.50           C  
ATOM   2950  C   ALA C 190     -22.275 106.282  22.126  1.00 23.50           C  
ATOM   2951  CB  ALA C 190     -23.875 108.177  22.478  1.00 23.50           C  
ATOM   2952  O   ALA C 190     -22.524 105.118  21.806  1.00 23.50           O  
ATOM   2953  N   ALA C 191     -22.421 106.195  23.546  1.00 23.53           N  
ATOM   2954  CA  ALA C 191     -21.531 106.579  24.638  1.00 23.53           C  
ATOM   2955  C   ALA C 191     -20.842 105.357  25.240  1.00 23.53           C  
ATOM   2956  CB  ALA C 191     -22.306 107.333  25.716  1.00 23.53           C  
ATOM   2957  O   ALA C 191     -21.197 104.219  24.925  1.00 23.53           O  
ATOM   2958  N   PRO C 192     -20.767 105.343  26.725  1.00 24.44           N  
ATOM   2959  CA  PRO C 192     -19.703 105.495  27.720  1.00 24.44           C  
ATOM   2960  C   PRO C 192     -19.302 104.169  28.362  1.00 24.44           C  
ATOM   2961  CB  PRO C 192     -20.322 106.438  28.756  1.00 24.44           C  
ATOM   2962  O   PRO C 192     -18.154 103.736  28.227  1.00 24.44           O  
ATOM   2963  CG  PRO C 192     -21.798 106.311  28.554  1.00 24.44           C  
ATOM   2964  CD  PRO C 192     -22.044 105.366  27.413  1.00 24.44           C  
ATOM   2965  N   PRO C 193     -19.373 104.162  29.859  1.00 24.99           N  
ATOM   2966  CA  PRO C 193     -18.378 104.205  30.933  1.00 24.99           C  
ATOM   2967  C   PRO C 193     -18.142 102.840  31.575  1.00 24.99           C  
ATOM   2968  CB  PRO C 193     -18.989 105.183  31.940  1.00 24.99           C  
ATOM   2969  O   PRO C 193     -17.073 102.249  31.402  1.00 24.99           O  
ATOM   2970  CG  PRO C 193     -20.466 104.999  31.804  1.00 24.99           C  
ATOM   2971  CD  PRO C 193     -20.736 104.228  30.544  1.00 24.99           C  
ATOM   2972  N   THR C 194     -18.392 102.844  32.953  1.00 24.55           N  
ATOM   2973  CA  THR C 194     -17.634 102.874  34.199  1.00 24.55           C  
ATOM   2974  C   THR C 194     -17.617 101.496  34.854  1.00 24.55           C  
ATOM   2975  CB  THR C 194     -18.217 103.905  35.183  1.00 24.55           C  
ATOM   2976  O   THR C 194     -18.416 100.625  34.502  1.00 24.55           O  
ATOM   2977  CG2 THR C 194     -17.240 104.196  36.318  1.00 24.55           C  
ATOM   2978  OG1 THR C 194     -18.492 105.124  34.481  1.00 24.55           O  
ATOM   2979  N   PRO C 195     -17.847 101.554  36.226  1.00 25.52           N  
ATOM   2980  CA  PRO C 195     -17.072 101.333  37.449  1.00 25.52           C  
ATOM   2981  C   PRO C 195     -17.312  99.953  38.058  1.00 25.52           C  
ATOM   2982  CB  PRO C 195     -17.569 102.437  38.386  1.00 25.52           C  
ATOM   2983  O   PRO C 195     -16.396  99.129  38.108  1.00 25.52           O  
ATOM   2984  CG  PRO C 195     -18.986 102.677  37.975  1.00 25.52           C  
ATOM   2985  CD  PRO C 195     -19.255 101.906  36.715  1.00 25.52           C  
ATOM   2986  N   SER C 196     -17.920 100.035  39.259  1.00 23.02           N  
ATOM   2987  CA  SER C 196     -17.434  99.912  40.629  1.00 23.02           C  
ATOM   2988  C   SER C 196     -17.802  98.559  41.227  1.00 23.02           C  
ATOM   2989  CB  SER C 196     -17.997 101.035  41.502  1.00 23.02           C  
ATOM   2990  O   SER C 196     -16.959  97.888  41.825  1.00 23.02           O  
ATOM   2991  OG  SER C 196     -17.026 101.486  42.430  1.00 23.02           O  
ATOM   2992  N   ALA C 197     -18.970  98.538  41.808  1.00 21.24           N  
ATOM   2993  CA  ALA C 197     -19.086  98.673  43.258  1.00 21.24           C  
ATOM   2994  C   ALA C 197     -19.102  97.306  43.936  1.00 21.24           C  
ATOM   2995  CB  ALA C 197     -20.344  99.458  43.620  1.00 21.24           C  
ATOM   2996  O   ALA C 197     -19.305  96.282  43.279  1.00 21.24           O  
ATOM   2997  N   THR C 198     -19.810  97.352  45.012  1.00 21.30           N  
ATOM   2998  CA  THR C 198     -19.652  97.275  46.460  1.00 21.30           C  
ATOM   2999  C   THR C 198     -19.996  95.878  46.969  1.00 21.30           C  
ATOM   3000  CB  THR C 198     -20.534  98.316  47.175  1.00 21.30           C  
ATOM   3001  O   THR C 198     -19.222  95.275  47.714  1.00 21.30           O  
ATOM   3002  CG2 THR C 198     -20.256  98.336  48.674  1.00 21.30           C  
ATOM   3003  OG1 THR C 198     -20.263  99.615  46.633  1.00 21.30           O  
ATOM   3004  N   THR C 199     -21.054  95.859  47.703  1.00 20.32           N  
ATOM   3005  CA  THR C 199     -21.169  95.816  49.156  1.00 20.32           C  
ATOM   3006  C   THR C 199     -21.526  94.410  49.630  1.00 20.32           C  
ATOM   3007  CB  THR C 199     -22.225  96.815  49.663  1.00 20.32           C  
ATOM   3008  O   THR C 199     -20.870  93.864  50.519  1.00 20.32           O  
ATOM   3009  CG2 THR C 199     -22.313  96.798  51.185  1.00 20.32           C  
ATOM   3010  OG1 THR C 199     -21.872  98.135  49.231  1.00 20.32           O  
ATOM   3011  N   GLN C 200     -22.708  94.387  50.293  1.00 19.35           N  
ATOM   3012  CA  GLN C 200     -23.002  94.338  51.721  1.00 19.35           C  
ATOM   3013  C   GLN C 200     -23.387  92.927  52.155  1.00 19.35           C  
ATOM   3014  CB  GLN C 200     -24.121  95.320  52.073  1.00 19.35           C  
ATOM   3015  O   GLN C 200     -23.614  92.054  51.315  1.00 19.35           O  
ATOM   3016  CG  GLN C 200     -23.732  96.342  53.132  1.00 19.35           C  
ATOM   3017  CD  GLN C 200     -24.843  97.332  53.428  1.00 19.35           C  
ATOM   3018  NE2 GLN C 200     -24.478  98.598  53.599  1.00 19.35           N  
ATOM   3019  OE1 GLN C 200     -26.019  96.963  53.502  1.00 19.35           O  
ATOM   3020  N   ALA C 201     -24.535  92.941  52.755  1.00 21.16           N  
ATOM   3021  CA  ALA C 201     -24.885  92.808  54.166  1.00 21.16           C  
ATOM   3022  C   ALA C 201     -25.381  91.399  54.478  1.00 21.16           C  
ATOM   3023  CB  ALA C 201     -25.944  93.839  54.552  1.00 21.16           C  
ATOM   3024  O   ALA C 201     -25.632  90.607  53.567  1.00 21.16           O  
ATOM   3025  N   PRO C 202     -26.580  91.422  55.147  1.00 21.54           N  
ATOM   3026  CA  PRO C 202     -26.873  91.107  56.547  1.00 21.54           C  
ATOM   3027  C   PRO C 202     -27.508  89.729  56.721  1.00 21.54           C  
ATOM   3028  CB  PRO C 202     -27.847  92.213  56.961  1.00 21.54           C  
ATOM   3029  O   PRO C 202     -26.934  88.860  57.382  1.00 21.54           O  
ATOM   3030  CG  PRO C 202     -28.532  92.613  55.693  1.00 21.54           C  
ATOM   3031  CD  PRO C 202     -27.880  91.889  54.550  1.00 21.54           C  
ATOM   3032  N   PRO C 203     -28.890  89.825  57.135  1.00 21.45           N  
ATOM   3033  CA  PRO C 203     -29.398  89.608  58.491  1.00 21.45           C  
ATOM   3034  C   PRO C 203     -30.067  88.246  58.660  1.00 21.45           C  
ATOM   3035  CB  PRO C 203     -30.412  90.740  58.673  1.00 21.45           C  
ATOM   3036  O   PRO C 203     -29.565  87.395  59.401  1.00 21.45           O  
ATOM   3037  CG  PRO C 203     -30.966  90.980  57.306  1.00 21.45           C  
ATOM   3038  CD  PRO C 203     -30.107  90.256  56.309  1.00 21.45           C  
ATOM   3039  N   SER C 204     -31.584  88.237  58.704  1.00 20.74           N  
ATOM   3040  CA  SER C 204     -32.424  88.257  59.897  1.00 20.74           C  
ATOM   3041  C   SER C 204     -33.148  86.928  60.085  1.00 20.74           C  
ATOM   3042  CB  SER C 204     -33.443  89.395  59.816  1.00 20.74           C  
ATOM   3043  O   SER C 204     -33.137  86.358  61.179  1.00 20.74           O  
ATOM   3044  OG  SER C 204     -32.807  90.651  59.979  1.00 20.74           O  
ATOM   3045  N   SER C 205     -34.593  86.758  59.643  1.00 20.86           N  
ATOM   3046  CA  SER C 205     -35.680  87.169  60.525  1.00 20.86           C  
ATOM   3047  C   SER C 205     -36.332  85.965  61.196  1.00 20.86           C  
ATOM   3048  CB  SER C 205     -36.731  87.962  59.748  1.00 20.86           C  
ATOM   3049  O   SER C 205     -36.489  85.939  62.419  1.00 20.86           O  
ATOM   3050  OG  SER C 205     -37.741  88.445  60.617  1.00 20.86           O  
ATOM   3051  N   SER C 206     -37.816  85.704  60.967  1.00 19.81           N  
ATOM   3052  CA  SER C 206     -38.959  86.108  61.778  1.00 19.81           C  
ATOM   3053  C   SER C 206     -39.605  84.907  62.462  1.00 19.81           C  
ATOM   3054  CB  SER C 206     -39.996  86.834  60.920  1.00 19.81           C  
ATOM   3055  O   SER C 206     -39.225  83.762  62.206  1.00 19.81           O  
ATOM   3056  OG  SER C 206     -39.658  86.752  59.546  1.00 19.81           O  
ATOM   3057  N   ALA C 207     -41.056  84.725  62.319  1.00 19.55           N  
ATOM   3058  CA  ALA C 207     -42.193  85.014  63.190  1.00 19.55           C  
ATOM   3059  C   ALA C 207     -42.771  83.731  63.781  1.00 19.55           C  
ATOM   3060  CB  ALA C 207     -43.270  85.775  62.422  1.00 19.55           C  
ATOM   3061  O   ALA C 207     -42.964  83.632  64.995  1.00 19.55           O  
ATOM   3062  N   PRO C 208     -44.224  83.304  63.469  1.00 19.45           N  
ATOM   3063  CA  PRO C 208     -45.490  83.636  64.126  1.00 19.45           C  
ATOM   3064  C   PRO C 208     -46.171  82.417  64.745  1.00 19.45           C  
ATOM   3065  CB  PRO C 208     -46.336  84.216  62.990  1.00 19.45           C  
ATOM   3066  O   PRO C 208     -46.577  82.456  65.909  1.00 19.45           O  
ATOM   3067  CG  PRO C 208     -45.674  83.738  61.739  1.00 19.45           C  
ATOM   3068  CD  PRO C 208     -44.471  82.923  62.117  1.00 19.45           C  
ATOM   3069  N   PRO C 209     -47.565  81.904  64.193  1.00 18.99           N  
ATOM   3070  CA  PRO C 209     -48.956  82.273  64.463  1.00 18.99           C  
ATOM   3071  C   PRO C 209     -49.771  81.120  65.045  1.00 18.99           C  
ATOM   3072  CB  PRO C 209     -49.488  82.675  63.085  1.00 18.99           C  
ATOM   3073  O   PRO C 209     -49.327  79.969  65.016  1.00 18.99           O  
ATOM   3074  CG  PRO C 209     -48.700  81.852  62.117  1.00 18.99           C  
ATOM   3075  CD  PRO C 209     -47.614  81.140  62.870  1.00 18.99           C  
ATOM   3076  N   GLU C 210     -51.237  81.014  64.635  1.00 20.91           N  
ATOM   3077  CA  GLU C 210     -52.654  81.164  64.955  1.00 20.91           C  
ATOM   3078  C   GLU C 210     -53.361  79.812  64.974  1.00 20.91           C  
ATOM   3079  CB  GLU C 210     -53.335  82.100  63.954  1.00 20.91           C  
ATOM   3080  O   GLU C 210     -54.077  79.493  65.925  1.00 20.91           O  
ATOM   3081  CG  GLU C 210     -53.354  83.558  64.390  1.00 20.91           C  
ATOM   3082  CD  GLU C 210     -54.431  84.378  63.698  1.00 20.91           C  
ATOM   3083  OE1 GLU C 210     -54.813  85.447  64.224  1.00 20.91           O  
ATOM   3084  OE2 GLU C 210     -54.899  83.946  62.620  1.00 20.91           O  
ATOM   3085  N   THR C 211     -54.351  79.534  64.042  1.00 20.94           N  
ATOM   3086  CA  THR C 211     -55.782  79.817  64.068  1.00 20.94           C  
ATOM   3087  C   THR C 211     -56.583  78.536  64.282  1.00 20.94           C  
ATOM   3088  CB  THR C 211     -56.240  80.501  62.766  1.00 20.94           C  
ATOM   3089  O   THR C 211     -57.488  78.496  65.118  1.00 20.94           O  
ATOM   3090  CG2 THR C 211     -57.697  80.942  62.860  1.00 20.94           C  
ATOM   3091  OG1 THR C 211     -55.419  81.650  62.523  1.00 20.94           O  
ATOM   3092  N   THR C 212     -57.207  77.936  63.281  1.00 21.53           N  
ATOM   3093  CA  THR C 212     -58.540  78.257  62.784  1.00 21.53           C  
ATOM   3094  C   THR C 212     -59.539  77.172  63.173  1.00 21.53           C  
ATOM   3095  CB  THR C 212     -58.539  78.432  61.254  1.00 21.53           C  
ATOM   3096  O   THR C 212     -59.156  76.023  63.405  1.00 21.53           O  
ATOM   3097  CG2 THR C 212     -59.934  78.767  60.737  1.00 21.53           C  
ATOM   3098  OG1 THR C 212     -57.643  79.494  60.901  1.00 21.53           O  
ATOM   3099  N   ALA C 213     -60.467  76.830  62.323  1.00 21.62           N  
ATOM   3100  CA  ALA C 213     -61.823  77.266  61.999  1.00 21.62           C  
ATOM   3101  C   ALA C 213     -62.833  76.151  62.251  1.00 21.62           C  
ATOM   3102  CB  ALA C 213     -61.900  77.731  60.547  1.00 21.62           C  
ATOM   3103  O   ALA C 213     -62.456  74.986  62.400  1.00 21.62           O  
ATOM   3104  N   ALA C 214     -63.849  76.120  61.453  1.00 22.57           N  
ATOM   3105  CA  ALA C 214     -65.289  76.354  61.388  1.00 22.57           C  
ATOM   3106  C   ALA C 214     -66.060  75.037  61.418  1.00 22.57           C  
ATOM   3107  CB  ALA C 214     -65.643  77.145  60.131  1.00 22.57           C  
ATOM   3108  O   ALA C 214     -66.995  74.876  62.207  1.00 22.57           O  
ATOM   3109  N   PRO C 215     -66.738  74.653  60.316  1.00 23.40           N  
ATOM   3110  CA  PRO C 215     -68.114  75.027  59.982  1.00 23.40           C  
ATOM   3111  C   PRO C 215     -69.092  73.862  60.124  1.00 23.40           C  
ATOM   3112  CB  PRO C 215     -68.013  75.481  58.524  1.00 23.40           C  
ATOM   3113  O   PRO C 215     -70.170  74.023  60.702  1.00 23.40           O  
ATOM   3114  CG  PRO C 215     -66.711  74.927  58.041  1.00 23.40           C  
ATOM   3115  CD  PRO C 215     -66.080  74.148  59.159  1.00 23.40           C  
ATOM   3116  N   PRO C 216     -69.213  72.997  58.970  1.00 22.29           N  
ATOM   3117  CA  PRO C 216     -70.397  73.090  58.113  1.00 22.29           C  
ATOM   3118  C   PRO C 216     -71.571  72.266  58.637  1.00 22.29           C  
ATOM   3119  CB  PRO C 216     -69.903  72.545  56.770  1.00 22.29           C  
ATOM   3120  O   PRO C 216     -71.378  71.354  59.445  1.00 22.29           O  
ATOM   3121  CG  PRO C 216     -68.807  71.593  57.124  1.00 22.29           C  
ATOM   3122  CD  PRO C 216     -68.402  71.840  58.549  1.00 22.29           C  
ATOM   3123  N   THR C 217     -72.745  72.229  57.853  1.00 25.68           N  
ATOM   3124  CA  THR C 217     -74.152  72.527  57.611  1.00 25.68           C  
ATOM   3125  C   THR C 217     -74.986  71.249  57.629  1.00 25.68           C  
ATOM   3126  CB  THR C 217     -74.346  73.251  56.266  1.00 25.68           C  
ATOM   3127  O   THR C 217     -74.447  70.148  57.509  1.00 25.68           O  
ATOM   3128  CG2 THR C 217     -75.567  74.164  56.304  1.00 25.68           C  
ATOM   3129  OG1 THR C 217     -73.183  74.038  55.981  1.00 25.68           O  
ATOM   3130  N   PRO C 218     -75.872  71.060  56.547  1.00 25.26           N  
ATOM   3131  CA  PRO C 218     -77.327  71.197  56.444  1.00 25.26           C  
ATOM   3132  C   PRO C 218     -78.055  69.858  56.543  1.00 25.26           C  
ATOM   3133  CB  PRO C 218     -77.525  71.826  55.062  1.00 25.26           C  
ATOM   3134  O   PRO C 218     -78.941  69.694  57.385  1.00 25.26           O  
ATOM   3135  CG  PRO C 218     -76.306  71.438  54.289  1.00 25.26           C  
ATOM   3136  CD  PRO C 218     -75.359  70.729  55.214  1.00 25.26           C  
ATOM   3137  N   PRO C 219     -78.733  69.396  55.359  1.00 25.04           N  
ATOM   3138  CA  PRO C 219     -80.134  69.465  54.936  1.00 25.04           C  
ATOM   3139  C   PRO C 219     -80.837  68.111  55.002  1.00 25.04           C  
ATOM   3140  CB  PRO C 219     -80.042  69.962  53.491  1.00 25.04           C  
ATOM   3141  O   PRO C 219     -80.187  67.083  55.211  1.00 25.04           O  
ATOM   3142  CG  PRO C 219     -78.701  69.505  53.014  1.00 25.04           C  
ATOM   3143  CD  PRO C 219     -77.969  68.888  54.170  1.00 25.04           C  
ATOM   3144  N   ALA C 220     -81.662  67.737  53.862  1.00 23.84           N  
ATOM   3145  CA  ALA C 220     -83.056  67.707  53.427  1.00 23.84           C  
ATOM   3146  C   ALA C 220     -83.570  66.274  53.328  1.00 23.84           C  
ATOM   3147  CB  ALA C 220     -83.210  68.418  52.085  1.00 23.84           C  
ATOM   3148  O   ALA C 220     -82.783  65.324  53.345  1.00 23.84           O  
ATOM   3149  N   THR C 221     -84.488  65.897  52.295  1.00 23.67           N  
ATOM   3150  CA  THR C 221     -85.921  65.822  52.034  1.00 23.67           C  
ATOM   3151  C   THR C 221     -86.330  64.398  51.669  1.00 23.67           C  
ATOM   3152  CB  THR C 221     -86.335  66.783  50.905  1.00 23.67           C  
ATOM   3153  O   THR C 221     -87.290  63.860  52.224  1.00 23.67           O  
ATOM   3154  CG2 THR C 221     -87.380  67.784  51.390  1.00 23.67           C  
ATOM   3155  OG1 THR C 221     -85.181  67.499  50.448  1.00 23.67           O  
ATOM   3156  N   THR C 222     -86.677  64.050  50.384  1.00 22.12           N  
ATOM   3157  CA  THR C 222     -87.982  63.953  49.741  1.00 22.12           C  
ATOM   3158  C   THR C 222     -88.345  62.495  49.472  1.00 22.12           C  
ATOM   3159  CB  THR C 222     -88.016  64.745  48.420  1.00 22.12           C  
ATOM   3160  O   THR C 222     -89.438  62.047  49.823  1.00 22.12           O  
ATOM   3161  CG2 THR C 222     -89.411  64.731  47.806  1.00 22.12           C  
ATOM   3162  OG1 THR C 222     -87.630  66.101  48.674  1.00 22.12           O  
ATOM   3163  N   PRO C 223     -88.723  62.087  48.155  1.00 22.30           N  
ATOM   3164  CA  PRO C 223     -90.024  61.882  47.512  1.00 22.30           C  
ATOM   3165  C   PRO C 223     -90.326  60.408  47.251  1.00 22.30           C  
ATOM   3166  CB  PRO C 223     -89.893  62.654  46.197  1.00 22.30           C  
ATOM   3167  O   PRO C 223     -89.433  59.563  47.355  1.00 22.30           O  
ATOM   3168  CG  PRO C 223     -88.433  62.623  45.879  1.00 22.30           C  
ATOM   3169  CD  PRO C 223     -87.705  62.009  47.041  1.00 22.30           C  
ATOM   3170  N   ALA C 224     -91.067  60.110  46.113  1.00 22.95           N  
ATOM   3171  CA  ALA C 224     -92.406  59.662  45.737  1.00 22.95           C  
ATOM   3172  C   ALA C 224     -92.385  58.212  45.262  1.00 22.95           C  
ATOM   3173  CB  ALA C 224     -92.984  60.566  44.651  1.00 22.95           C  
ATOM   3174  O   ALA C 224     -93.197  57.395  45.704  1.00 22.95           O  
ATOM   3175  N   PRO C 225     -92.448  57.884  43.875  1.00 21.22           N  
ATOM   3176  CA  PRO C 225     -93.664  57.580  43.118  1.00 21.22           C  
ATOM   3177  C   PRO C 225     -93.786  56.099  42.767  1.00 21.22           C  
ATOM   3178  CB  PRO C 225     -93.513  58.430  41.853  1.00 21.22           C  
ATOM   3179  O   PRO C 225     -92.932  55.297  43.154  1.00 21.22           O  
ATOM   3180  CG  PRO C 225     -92.039  58.613  41.690  1.00 21.22           C  
ATOM   3181  CD  PRO C 225     -91.350  58.038  42.894  1.00 21.22           C  
ATOM   3182  N   PRO C 226     -93.986  55.780  41.388  1.00 21.18           N  
ATOM   3183  CA  PRO C 226     -95.194  55.402  40.651  1.00 21.18           C  
ATOM   3184  C   PRO C 226     -95.242  53.911  40.322  1.00 21.18           C  
ATOM   3185  CB  PRO C 226     -95.104  56.240  39.373  1.00 21.18           C  
ATOM   3186  O   PRO C 226     -96.162  53.211  40.750  1.00 21.18           O  
ATOM   3187  CG  PRO C 226     -93.639  56.399  39.123  1.00 21.18           C  
ATOM   3188  CD  PRO C 226     -92.894  55.953  40.348  1.00 21.18           C  
ATOM   3189  N   SER C 227     -95.280  53.541  38.949  1.00 18.67           N  
ATOM   3190  CA  SER C 227     -96.361  53.163  38.045  1.00 18.67           C  
ATOM   3191  C   SER C 227     -96.270  51.691  37.658  1.00 18.67           C  
ATOM   3192  CB  SER C 227     -96.336  54.033  36.787  1.00 18.67           C  
ATOM   3193  O   SER C 227     -97.270  50.972  37.692  1.00 18.67           O  
ATOM   3194  OG  SER C 227     -97.203  55.145  36.926  1.00 18.67           O  
ATOM   3195  N   SER C 228     -95.839  51.314  36.381  1.00 17.80           N  
ATOM   3196  CA  SER C 228     -96.755  51.049  35.277  1.00 17.80           C  
ATOM   3197  C   SER C 228     -96.810  49.561  34.949  1.00 17.80           C  
ATOM   3198  CB  SER C 228     -96.338  51.838  34.034  1.00 17.80           C  
ATOM   3199  O   SER C 228     -95.963  48.788  35.402  1.00 17.80           O  
ATOM   3200  OG  SER C 228     -97.303  51.701  33.005  1.00 17.80           O  
ATOM   3201  N   SER C 229     -96.536  49.203  33.670  1.00 17.65           N  
ATOM   3202  CA  SER C 229     -97.532  48.856  32.661  1.00 17.65           C  
ATOM   3203  C   SER C 229     -97.581  47.350  32.429  1.00 17.65           C  
ATOM   3204  CB  SER C 229     -97.234  49.574  31.344  1.00 17.65           C  
ATOM   3205  O   SER C 229     -96.716  46.614  32.908  1.00 17.65           O  
ATOM   3206  OG  SER C 229     -96.229  50.557  31.524  1.00 17.65           O  
ATOM   3207  N   ALA C 230     -97.432  46.967  31.195  1.00 17.85           N  
ATOM   3208  CA  ALA C 230     -98.508  46.534  30.307  1.00 17.85           C  
ATOM   3209  C   ALA C 230     -98.501  45.018  30.133  1.00 17.85           C  
ATOM   3210  CB  ALA C 230     -98.386  47.223  28.949  1.00 17.85           C  
ATOM   3211  O   ALA C 230     -99.541  44.368  30.257  1.00 17.85           O  
ATOM   3212  N   PRO C 231     -97.953  44.520  29.038  1.00 17.84           N  
ATOM   3213  CA  PRO C 231     -98.869  44.228  27.933  1.00 17.84           C  
ATOM   3214  C   PRO C 231     -99.137  42.734  27.769  1.00 17.84           C  
ATOM   3215  CB  PRO C 231     -98.137  44.788  26.711  1.00 17.84           C  
ATOM   3216  O   PRO C 231    -100.296  42.316  27.690  1.00 17.84           O  
ATOM   3217  CG  PRO C 231     -96.710  44.908  27.142  1.00 17.84           C  
ATOM   3218  CD  PRO C 231     -96.608  44.482  28.578  1.00 17.84           C  
ATOM   3219  N   PRO C 232     -98.723  42.253  26.597  1.00 18.01           N  
ATOM   3220  CA  PRO C 232     -99.671  41.917  25.532  1.00 18.01           C  
ATOM   3221  C   PRO C 232     -99.980  40.423  25.467  1.00 18.01           C  
ATOM   3222  CB  PRO C 232     -98.955  42.382  24.262  1.00 18.01           C  
ATOM   3223  O   PRO C 232    -100.669  39.893  26.342  1.00 18.01           O  
ATOM   3224  CG  PRO C 232     -97.501  42.195  24.553  1.00 18.01           C  
ATOM   3225  CD  PRO C 232     -97.348  41.820  25.999  1.00 18.01           C  
ATOM   3226  N   GLU C 233     -99.658  39.929  24.302  1.00 18.10           N  
ATOM   3227  CA  GLU C 233    -100.623  39.614  23.253  1.00 18.10           C  
ATOM   3228  C   GLU C 233    -100.973  38.128  23.253  1.00 18.10           C  
ATOM   3229  CB  GLU C 233    -100.080  40.026  21.882  1.00 18.10           C  
ATOM   3230  O   GLU C 233    -100.290  37.324  23.891  1.00 18.10           O  
ATOM   3231  CG  GLU C 233    -100.502  41.422  21.448  1.00 18.10           C  
ATOM   3232  CD  GLU C 233    -100.344  41.660  19.955  1.00 18.10           C  
ATOM   3233  OE1 GLU C 233    -100.899  42.656  19.437  1.00 18.10           O  
ATOM   3234  OE2 GLU C 233     -99.660  40.844  19.298  1.00 18.10           O  
ATOM   3235  N   THR C 234    -100.835  37.670  22.066  1.00 18.20           N  
ATOM   3236  CA  THR C 234    -101.904  37.236  21.174  1.00 18.20           C  
ATOM   3237  C   THR C 234    -102.136  35.733  21.298  1.00 18.20           C  
ATOM   3238  CB  THR C 234    -101.587  37.590  19.709  1.00 18.20           C  
ATOM   3239  O   THR C 234    -103.275  35.286  21.454  1.00 18.20           O  
ATOM   3240  CG2 THR C 234    -102.748  37.223  18.791  1.00 18.20           C  
ATOM   3241  OG1 THR C 234    -101.338  38.998  19.607  1.00 18.20           O  
ATOM   3242  N   THR C 235    -101.809  35.141  20.235  1.00 18.02           N  
ATOM   3243  CA  THR C 235    -102.818  34.783  19.244  1.00 18.02           C  
ATOM   3244  C   THR C 235    -103.238  33.325  19.401  1.00 18.02           C  
ATOM   3245  CB  THR C 235    -102.302  35.020  17.812  1.00 18.02           C  
ATOM   3246  O   THR C 235    -104.431  33.016  19.429  1.00 18.02           O  
ATOM   3247  CG2 THR C 235    -103.360  34.648  16.778  1.00 18.02           C  
ATOM   3248  OG1 THR C 235    -101.963  36.403  17.656  1.00 18.02           O  
ATOM   3249  N   ALA C 236    -102.658  32.493  18.534  1.00 17.87           N  
ATOM   3250  CA  ALA C 236    -103.378  32.130  17.315  1.00 17.87           C  
ATOM   3251  C   ALA C 236    -103.957  30.722  17.419  1.00 17.87           C  
ATOM   3252  CB  ALA C 236    -102.456  32.235  16.102  1.00 17.87           C  
ATOM   3253  O   ALA C 236    -103.573  29.949  18.299  1.00 17.87           O  
ATOM   3254  N   ALA C 237    -103.610  30.042  16.313  1.00 17.83           N  
ATOM   3255  CA  ALA C 237    -104.543  29.511  15.323  1.00 17.83           C  
ATOM   3256  C   ALA C 237    -104.961  28.086  15.673  1.00 17.83           C  
ATOM   3257  CB  ALA C 237    -103.921  29.552  13.929  1.00 17.83           C  
ATOM   3258  O   ALA C 237    -104.276  27.400  16.435  1.00 17.83           O  
ATOM   3259  N   PRO C 238    -105.537  27.545  14.557  1.00 20.19           N  
ATOM   3260  CA  PRO C 238    -106.723  26.701  14.390  1.00 20.19           C  
ATOM   3261  C   PRO C 238    -106.436  25.223  14.643  1.00 20.19           C  
ATOM   3262  CB  PRO C 238    -107.121  26.938  12.930  1.00 20.19           C  
ATOM   3263  O   PRO C 238    -107.113  24.591  15.458  1.00 20.19           O  
ATOM   3264  CG  PRO C 238    -105.890  27.487  12.283  1.00 20.19           C  
ATOM   3265  CD  PRO C 238    -104.814  27.601  13.324  1.00 20.19           C  
ATOM   3266  N   PRO C 239    -106.553  24.557  13.369  1.00 20.27           N  
ATOM   3267  CA  PRO C 239    -107.691  23.681  13.079  1.00 20.27           C  
ATOM   3268  C   PRO C 239    -107.378  22.207  13.325  1.00 20.27           C  
ATOM   3269  CB  PRO C 239    -107.966  23.940  11.595  1.00 20.27           C  
ATOM   3270  O   PRO C 239    -108.105  21.532  14.059  1.00 20.27           O  
ATOM   3271  CG  PRO C 239    -106.628  24.258  11.009  1.00 20.27           C  
ATOM   3272  CD  PRO C 239    -105.665  24.519  12.131  1.00 20.27           C  
ATOM   3273  N   THR C 240    -107.133  21.521  12.091  1.00 19.90           N  
ATOM   3274  CA  THR C 240    -108.114  20.776  11.310  1.00 19.90           C  
ATOM   3275  C   THR C 240    -107.901  19.273  11.465  1.00 19.90           C  
ATOM   3276  CB  THR C 240    -108.047  21.156   9.819  1.00 19.90           C  
ATOM   3277  O   THR C 240    -108.854  18.525  11.692  1.00 19.90           O  
ATOM   3278  CG2 THR C 240    -109.381  20.901   9.125  1.00 19.90           C  
ATOM   3279  OG1 THR C 240    -107.717  22.545   9.700  1.00 19.90           O  
ATOM   3280  N   PRO C 241    -107.634  18.518  10.140  1.00 19.86           N  
ATOM   3281  CA  PRO C 241    -108.464  17.792   9.176  1.00 19.86           C  
ATOM   3282  C   PRO C 241    -108.212  16.286   9.196  1.00 19.86           C  
ATOM   3283  CB  PRO C 241    -108.052  18.397   7.831  1.00 19.86           C  
ATOM   3284  O   PRO C 241    -109.159  15.499   9.267  1.00 19.86           O  
ATOM   3285  CG  PRO C 241    -106.608  18.747   7.995  1.00 19.86           C  
ATOM   3286  CD  PRO C 241    -106.243  18.595   9.444  1.00 19.86           C  
ATOM   3287  N   SER C 242    -107.634  15.691   7.912  1.00 19.16           N  
ATOM   3288  CA  SER C 242    -108.079  15.063   6.672  1.00 19.16           C  
ATOM   3289  C   SER C 242    -107.643  13.603   6.604  1.00 19.16           C  
ATOM   3290  CB  SER C 242    -107.537  15.822   5.461  1.00 19.16           C  
ATOM   3291  O   SER C 242    -108.440  12.727   6.262  1.00 19.16           O  
ATOM   3292  OG  SER C 242    -108.531  16.669   4.911  1.00 19.16           O  
ATOM   3293  N   ALA C 243    -106.889  13.009   5.446  1.00 17.26           N  
ATOM   3294  CA  ALA C 243    -106.941  12.436   4.103  1.00 17.26           C  
ATOM   3295  C   ALA C 243    -106.167  11.122   4.037  1.00 17.26           C  
ATOM   3296  CB  ALA C 243    -106.391  13.426   3.080  1.00 17.26           C  
ATOM   3297  O   ALA C 243    -106.542  10.211   3.295  1.00 17.26           O  
ATOM   3298  N   THR C 244    -104.961  10.801   4.212  1.00 20.14           N  
ATOM   3299  CA  THR C 244    -104.091  10.880   3.044  1.00 20.14           C  
ATOM   3300  C   THR C 244    -104.156   9.589   2.234  1.00 20.14           C  
ATOM   3301  CB  THR C 244    -102.633  11.161   3.452  1.00 20.14           C  
ATOM   3302  O   THR C 244    -104.498   8.531   2.767  1.00 20.14           O  
ATOM   3303  CG2 THR C 244    -102.019  12.254   2.583  1.00 20.14           C  
ATOM   3304  OG1 THR C 244    -102.598  11.579   4.822  1.00 20.14           O  
ATOM   3305  N   THR C 245    -103.045   8.752   1.833  1.00 18.91           N  
ATOM   3306  CA  THR C 245    -102.195   8.795   0.648  1.00 18.91           C  
ATOM   3307  C   THR C 245    -102.364   7.526  -0.184  1.00 18.91           C  
ATOM   3308  CB  THR C 245    -100.714   8.969   1.030  1.00 18.91           C  
ATOM   3309  O   THR C 245    -102.609   6.448   0.361  1.00 18.91           O  
ATOM   3310  CG2 THR C 245     -99.841   9.130  -0.211  1.00 18.91           C  
ATOM   3311  OG1 THR C 245    -100.572  10.132   1.854  1.00 18.91           O  
ATOM   3312  N   PRO C 246    -101.794   7.235  -1.436  1.00 19.21           N  
ATOM   3313  CA  PRO C 246    -101.518   7.000  -2.855  1.00 19.21           C  
ATOM   3314  C   PRO C 246    -101.048   5.575  -3.138  1.00 19.21           C  
ATOM   3315  CB  PRO C 246    -100.414   8.012  -3.172  1.00 19.21           C  
ATOM   3316  O   PRO C 246    -101.551   4.926  -4.058  1.00 19.21           O  
ATOM   3317  CG  PRO C 246     -99.652   8.159  -1.894  1.00 19.21           C  
ATOM   3318  CD  PRO C 246    -100.373   7.396  -0.819  1.00 19.21           C  
ATOM   3319  N   ALA C 247     -99.777   5.319  -3.643  1.00 20.50           N  
ATOM   3320  CA  ALA C 247     -99.177   5.233  -4.972  1.00 20.50           C  
ATOM   3321  C   ALA C 247     -98.750   3.803  -5.289  1.00 20.50           C  
ATOM   3322  CB  ALA C 247     -97.982   6.177  -5.078  1.00 20.50           C  
ATOM   3323  O   ALA C 247     -98.568   2.987  -4.382  1.00 20.50           O  
ATOM   3324  N   PRO C 248     -97.668   3.600  -6.184  1.00 20.11           N  
ATOM   3325  CA  PRO C 248     -97.268   3.318  -7.564  1.00 20.11           C  
ATOM   3326  C   PRO C 248     -96.693   1.914  -7.738  1.00 20.11           C  
ATOM   3327  CB  PRO C 248     -96.204   4.382  -7.847  1.00 20.11           C  
ATOM   3328  O   PRO C 248     -97.059   1.205  -8.679  1.00 20.11           O  
ATOM   3329  CG  PRO C 248     -95.608   4.691  -6.512  1.00 20.11           C  
ATOM   3330  CD  PRO C 248     -96.432   4.014  -5.454  1.00 20.11           C  
ATOM   3331  N   LEU C 249     -95.396   1.746  -7.769  1.00 20.32           N  
ATOM   3332  CA  LEU C 249     -94.506   1.666  -8.922  1.00 20.32           C  
ATOM   3333  C   LEU C 249     -94.172   0.215  -9.252  1.00 20.32           C  
ATOM   3334  CB  LEU C 249     -93.218   2.451  -8.661  1.00 20.32           C  
ATOM   3335  O   LEU C 249     -94.291  -0.664  -8.395  1.00 20.32           O  
ATOM   3336  CG  LEU C 249     -93.320   3.974  -8.764  1.00 20.32           C  
ATOM   3337  CD1 LEU C 249     -92.113   4.632  -8.103  1.00 20.32           C  
ATOM   3338  CD2 LEU C 249     -93.439   4.405 -10.221  1.00 20.32           C  
ATOM   3339  N   SER C 250     -93.015   0.013 -10.001  1.00 21.51           N  
ATOM   3340  CA  SER C 250     -92.366  -0.261 -11.279  1.00 21.51           C  
ATOM   3341  C   SER C 250     -91.745  -1.654 -11.296  1.00 21.51           C  
ATOM   3342  CB  SER C 250     -91.292   0.789 -11.570  1.00 21.51           C  
ATOM   3343  O   SER C 250     -91.952  -2.419 -12.241  1.00 21.51           O  
ATOM   3344  OG  SER C 250     -91.763   1.745 -12.504  1.00 21.51           O  
ATOM   3345  N   SER C 251     -90.343  -1.768 -11.597  1.00 20.03           N  
ATOM   3346  CA  SER C 251     -89.562  -2.130 -12.775  1.00 20.03           C  
ATOM   3347  C   SER C 251     -88.914  -3.500 -12.610  1.00 20.03           C  
ATOM   3348  CB  SER C 251     -88.487  -1.078 -13.050  1.00 20.03           C  
ATOM   3349  O   SER C 251     -88.613  -4.174 -13.597  1.00 20.03           O  
ATOM   3350  OG  SER C 251     -87.774  -1.386 -14.236  1.00 20.03           O  
ATOM   3351  N   SER C 252     -88.230  -3.865 -11.723  1.00 19.67           N  
ATOM   3352  CA  SER C 252     -86.788  -3.945 -11.931  1.00 19.67           C  
ATOM   3353  C   SER C 252     -86.443  -4.938 -13.036  1.00 19.67           C  
ATOM   3354  CB  SER C 252     -86.080  -4.344 -10.636  1.00 19.67           C  
ATOM   3355  O   SER C 252     -87.290  -5.733 -13.450  1.00 19.67           O  
ATOM   3356  OG  SER C 252     -87.021  -4.702  -9.638  1.00 19.67           O  
ATOM   3357  N   ALA C 253     -85.208  -5.670 -13.209  1.00 19.56           N  
ATOM   3358  CA  ALA C 253     -83.761  -5.663 -13.410  1.00 19.56           C  
ATOM   3359  C   ALA C 253     -83.319  -6.854 -14.256  1.00 19.56           C  
ATOM   3360  CB  ALA C 253     -83.037  -5.671 -12.066  1.00 19.56           C  
ATOM   3361  O   ALA C 253     -82.538  -6.698 -15.197  1.00 19.56           O  
ATOM   3362  N   PRO C 254     -82.705  -7.744 -13.875  1.00 21.07           N  
ATOM   3363  CA  PRO C 254     -81.241  -7.808 -13.862  1.00 21.07           C  
ATOM   3364  C   PRO C 254     -80.680  -8.714 -14.955  1.00 21.07           C  
ATOM   3365  CB  PRO C 254     -80.926  -8.369 -12.473  1.00 21.07           C  
ATOM   3366  O   PRO C 254     -81.403  -9.554 -15.498  1.00 21.07           O  
ATOM   3367  CG  PRO C 254     -82.188  -9.041 -12.037  1.00 21.07           C  
ATOM   3368  CD  PRO C 254     -83.229  -8.837 -13.100  1.00 21.07           C  
ATOM   3369  N   PRO C 255     -79.645  -9.454 -14.761  1.00 21.22           N  
ATOM   3370  CA  PRO C 255     -78.191  -9.353 -14.911  1.00 21.22           C  
ATOM   3371  C   PRO C 255     -77.642 -10.288 -15.986  1.00 21.22           C  
ATOM   3372  CB  PRO C 255     -77.666  -9.744 -13.527  1.00 21.22           C  
ATOM   3373  O   PRO C 255     -78.282 -11.287 -16.326  1.00 21.22           O  
ATOM   3374  CG  PRO C 255     -78.681 -10.702 -12.990  1.00 21.22           C  
ATOM   3375  CD  PRO C 255     -79.863 -10.714 -13.917  1.00 21.22           C  
ATOM   3376  N   GLU C 256     -76.389 -10.157 -16.385  1.00 23.38           N  
ATOM   3377  CA  GLU C 256     -75.318  -9.785 -17.304  1.00 23.38           C  
ATOM   3378  C   GLU C 256     -74.503 -11.005 -17.724  1.00 23.38           C  
ATOM   3379  CB  GLU C 256     -74.403  -8.736 -16.668  1.00 23.38           C  
ATOM   3380  O   GLU C 256     -74.238 -11.202 -18.912  1.00 23.38           O  
ATOM   3381  CG  GLU C 256     -74.790  -7.301 -16.997  1.00 23.38           C  
ATOM   3382  CD  GLU C 256     -73.637  -6.320 -16.852  1.00 23.38           C  
ATOM   3383  OE1 GLU C 256     -73.717  -5.204 -17.413  1.00 23.38           O  
ATOM   3384  OE2 GLU C 256     -72.646  -6.672 -16.174  1.00 23.38           O  
ATOM   3385  N   THR C 257     -73.336 -11.291 -17.196  1.00 23.56           N  
ATOM   3386  CA  THR C 257     -72.020 -10.938 -17.717  1.00 23.56           C  
ATOM   3387  C   THR C 257     -71.407 -12.112 -18.476  1.00 23.56           C  
ATOM   3388  CB  THR C 257     -71.071 -10.502 -16.586  1.00 23.56           C  
ATOM   3389  O   THR C 257     -71.756 -13.268 -18.229  1.00 23.56           O  
ATOM   3390  CG2 THR C 257     -69.772  -9.932 -17.148  1.00 23.56           C  
ATOM   3391  OG1 THR C 257     -71.714  -9.500 -15.790  1.00 23.56           O  
ATOM   3392  N   THR C 258     -70.042 -12.404 -18.409  1.00 24.48           N  
ATOM   3393  CA  THR C 258     -68.976 -12.027 -19.330  1.00 24.48           C  
ATOM   3394  C   THR C 258     -68.444 -13.249 -20.073  1.00 24.48           C  
ATOM   3395  CB  THR C 258     -67.819 -11.329 -18.590  1.00 24.48           C  
ATOM   3396  O   THR C 258     -68.314 -13.229 -21.298  1.00 24.48           O  
ATOM   3397  CG2 THR C 258     -66.740 -10.870 -19.566  1.00 24.48           C  
ATOM   3398  OG1 THR C 258     -68.328 -10.189 -17.887  1.00 24.48           O  
ATOM   3399  N   ALA C 259     -67.133 -13.721 -19.856  1.00 23.85           N  
ATOM   3400  CA  ALA C 259     -66.008 -13.543 -20.770  1.00 23.85           C  
ATOM   3401  C   ALA C 259     -65.802 -14.783 -21.635  1.00 23.85           C  
ATOM   3402  CB  ALA C 259     -64.734 -13.225 -19.990  1.00 23.85           C  
ATOM   3403  O   ALA C 259     -66.332 -15.854 -21.331  1.00 23.85           O  
ATOM   3404  N   VAL C 260     -64.439 -15.221 -21.997  1.00 24.61           N  
ATOM   3405  CA  VAL C 260     -63.773 -15.233 -23.296  1.00 24.61           C  
ATOM   3406  C   VAL C 260     -63.650 -16.669 -23.800  1.00 24.61           C  
ATOM   3407  CB  VAL C 260     -62.379 -14.572 -23.225  1.00 24.61           C  
ATOM   3408  O   VAL C 260     -63.979 -16.959 -24.953  1.00 24.61           O  
ATOM   3409  CG1 VAL C 260     -61.747 -14.494 -24.614  1.00 24.61           C  
ATOM   3410  CG2 VAL C 260     -62.479 -13.181 -22.602  1.00 24.61           C  
ATOM   3411  N   PRO C 261     -62.420 -17.462 -23.627  1.00 24.33           N  
ATOM   3412  CA  PRO C 261     -61.591 -17.566 -24.830  1.00 24.33           C  
ATOM   3413  C   PRO C 261     -61.909 -18.807 -25.660  1.00 24.33           C  
ATOM   3414  CB  PRO C 261     -60.167 -17.633 -24.271  1.00 24.33           C  
ATOM   3415  O   PRO C 261     -62.548 -19.739 -25.164  1.00 24.33           O  
ATOM   3416  CG  PRO C 261     -60.330 -18.121 -22.868  1.00 24.33           C  
ATOM   3417  CD  PRO C 261     -61.795 -18.295 -22.590  1.00 24.33           C  
ATOM   3418  N   PRO C 262     -60.757 -19.380 -26.464  1.00 21.86           N  
ATOM   3419  CA  PRO C 262     -60.760 -19.882 -27.840  1.00 21.86           C  
ATOM   3420  C   PRO C 262     -61.037 -21.381 -27.921  1.00 21.86           C  
ATOM   3421  CB  PRO C 262     -59.348 -19.560 -28.336  1.00 21.86           C  
ATOM   3422  O   PRO C 262     -61.958 -21.806 -28.623  1.00 21.86           O  
ATOM   3423  CG  PRO C 262     -58.483 -19.671 -27.122  1.00 21.86           C  
ATOM   3424  CD  PRO C 262     -59.367 -19.736 -25.910  1.00 21.86           C  
ATOM   3425  N   THR C 263     -59.907 -22.271 -28.244  1.00 21.20           N  
ATOM   3426  CA  THR C 263     -59.775 -22.792 -29.600  1.00 21.20           C  
ATOM   3427  C   THR C 263     -60.315 -24.216 -29.687  1.00 21.20           C  
ATOM   3428  CB  THR C 263     -58.308 -22.767 -30.067  1.00 21.20           C  
ATOM   3429  O   THR C 263     -61.096 -24.536 -30.587  1.00 21.20           O  
ATOM   3430  CG2 THR C 263     -58.209 -22.943 -31.579  1.00 21.20           C  
ATOM   3431  OG1 THR C 263     -57.718 -21.513 -29.704  1.00 21.20           O  
ATOM   3432  N   PRO C 264     -59.341 -25.385 -29.997  1.00 20.02           N  
ATOM   3433  CA  PRO C 264     -59.287 -25.931 -31.355  1.00 20.02           C  
ATOM   3434  C   PRO C 264     -60.043 -27.251 -31.491  1.00 20.02           C  
ATOM   3435  CB  PRO C 264     -57.789 -26.133 -31.595  1.00 20.02           C  
ATOM   3436  O   PRO C 264     -60.474 -27.826 -30.488  1.00 20.02           O  
ATOM   3437  CG  PRO C 264     -57.230 -26.477 -30.251  1.00 20.02           C  
ATOM   3438  CD  PRO C 264     -58.293 -26.238 -29.218  1.00 20.02           C  
ATOM   3439  N   SER C 265     -59.209 -28.478 -31.961  1.00 18.98           N  
ATOM   3440  CA  SER C 265     -59.314 -29.183 -33.235  1.00 18.98           C  
ATOM   3441  C   SER C 265     -59.962 -30.552 -33.058  1.00 18.98           C  
ATOM   3442  CB  SER C 265     -57.934 -29.342 -33.875  1.00 18.98           C  
ATOM   3443  O   SER C 265     -60.066 -31.055 -31.937  1.00 18.98           O  
ATOM   3444  OG  SER C 265     -57.803 -28.497 -35.005  1.00 18.98           O  
ATOM   3445  N   ALA C 266     -59.137 -31.751 -33.528  1.00 18.71           N  
ATOM   3446  CA  ALA C 266     -59.420 -32.611 -34.674  1.00 18.71           C  
ATOM   3447  C   ALA C 266     -59.986 -33.955 -34.224  1.00 18.71           C  
ATOM   3448  CB  ALA C 266     -58.159 -32.820 -35.508  1.00 18.71           C  
ATOM   3449  O   ALA C 266     -61.021 -34.400 -34.726  1.00 18.71           O  
ATOM   3450  N   THR C 267     -59.115 -35.299 -34.456  1.00 19.17           N  
ATOM   3451  CA  THR C 267     -59.272 -36.181 -35.606  1.00 19.17           C  
ATOM   3452  C   THR C 267     -59.869 -37.520 -35.184  1.00 19.17           C  
ATOM   3453  CB  THR C 267     -57.926 -36.418 -36.317  1.00 19.17           C  
ATOM   3454  O   THR C 267     -60.829 -37.998 -35.793  1.00 19.17           O  
ATOM   3455  CG2 THR C 267     -58.136 -36.932 -37.737  1.00 19.17           C  
ATOM   3456  OG1 THR C 267     -57.197 -35.185 -36.370  1.00 19.17           O  
ATOM   3457  N   THR C 268     -58.965 -38.850 -35.221  1.00 19.42           N  
ATOM   3458  CA  THR C 268     -58.933 -39.805 -36.323  1.00 19.42           C  
ATOM   3459  C   THR C 268     -59.581 -41.125 -35.915  1.00 19.42           C  
ATOM   3460  CB  THR C 268     -57.490 -40.063 -36.797  1.00 19.42           C  
ATOM   3461  O   THR C 268     -60.005 -41.286 -34.769  1.00 19.42           O  
ATOM   3462  CG2 THR C 268     -57.442 -40.323 -38.299  1.00 19.42           C  
ATOM   3463  OG1 THR C 268     -56.683 -38.919 -36.495  1.00 19.42           O  
ATOM   3464  N   LEU C 269     -58.682 -42.424 -35.892  1.00 18.47           N  
ATOM   3465  CA  LEU C 269     -58.544 -43.513 -36.852  1.00 18.47           C  
ATOM   3466  C   LEU C 269     -59.082 -44.818 -36.276  1.00 18.47           C  
ATOM   3467  CB  LEU C 269     -57.079 -43.686 -37.259  1.00 18.47           C  
ATOM   3468  O   LEU C 269     -59.219 -44.953 -35.058  1.00 18.47           O  
ATOM   3469  CG  LEU C 269     -56.516 -42.645 -38.229  1.00 18.47           C  
ATOM   3470  CD1 LEU C 269     -54.998 -42.761 -38.309  1.00 18.47           C  
ATOM   3471  CD2 LEU C 269     -57.143 -42.806 -39.609  1.00 18.47           C  
ATOM   3472  N   ASP C 270     -58.218 -46.125 -36.439  1.00 20.17           N  
ATOM   3473  CA  ASP C 270     -58.470 -47.153 -37.444  1.00 20.17           C  
ATOM   3474  C   ASP C 270     -59.098 -48.394 -36.814  1.00 20.17           C  
ATOM   3475  CB  ASP C 270     -57.173 -47.528 -38.165  1.00 20.17           C  
ATOM   3476  O   ASP C 270     -60.105 -48.906 -37.308  1.00 20.17           O  
ATOM   3477  CG  ASP C 270     -57.379 -47.818 -39.642  1.00 20.17           C  
ATOM   3478  OD1 ASP C 270     -58.517 -47.676 -40.138  1.00 20.17           O  
ATOM   3479  OD2 ASP C 270     -56.395 -48.194 -40.314  1.00 20.17           O  
ATOM   3480  N   PRO C 271     -58.236 -49.662 -36.693  1.00 20.41           N  
ATOM   3481  CA  PRO C 271     -58.200 -50.819 -37.590  1.00 20.41           C  
ATOM   3482  C   PRO C 271     -58.834 -52.064 -36.974  1.00 20.41           C  
ATOM   3483  CB  PRO C 271     -56.704 -51.031 -37.833  1.00 20.41           C  
ATOM   3484  O   PRO C 271     -59.099 -52.094 -35.769  1.00 20.41           O  
ATOM   3485  CG  PRO C 271     -56.045 -50.590 -36.566  1.00 20.41           C  
ATOM   3486  CD  PRO C 271     -57.082 -49.953 -35.686  1.00 20.41           C  
ATOM   3487  N   SER C 272     -57.995 -53.362 -36.930  1.00 21.63           N  
ATOM   3488  CA  SER C 272     -58.028 -54.482 -37.865  1.00 21.63           C  
ATOM   3489  C   SER C 272     -58.653 -55.718 -37.226  1.00 21.63           C  
ATOM   3490  CB  SER C 272     -56.618 -54.811 -38.357  1.00 21.63           C  
ATOM   3491  O   SER C 272     -58.780 -55.793 -36.002  1.00 21.63           O  
ATOM   3492  OG  SER C 272     -56.490 -54.534 -39.741  1.00 21.63           O  
ATOM   3493  N   SER C 273     -57.921 -57.021 -37.362  1.00 21.04           N  
ATOM   3494  CA  SER C 273     -58.123 -58.135 -38.283  1.00 21.04           C  
ATOM   3495  C   SER C 273     -58.611 -59.379 -37.548  1.00 21.04           C  
ATOM   3496  CB  SER C 273     -56.828 -58.451 -39.034  1.00 21.04           C  
ATOM   3497  O   SER C 273     -59.662 -59.931 -37.882  1.00 21.04           O  
ATOM   3498  OG  SER C 273     -57.102 -59.157 -40.232  1.00 21.04           O  
ATOM   3499  N   ALA C 274     -57.734 -60.511 -37.465  1.00 20.80           N  
ATOM   3500  CA  ALA C 274     -57.706 -61.658 -38.370  1.00 20.80           C  
ATOM   3501  C   ALA C 274     -58.209 -62.919 -37.674  1.00 20.80           C  
ATOM   3502  CB  ALA C 274     -56.293 -61.878 -38.906  1.00 20.80           C  
ATOM   3503  O   ALA C 274     -59.121 -63.586 -38.168  1.00 20.80           O  
ATOM   3504  N   SER C 275     -57.285 -63.959 -37.422  1.00 20.87           N  
ATOM   3505  CA  SER C 275     -56.964 -65.092 -38.284  1.00 20.87           C  
ATOM   3506  C   SER C 275     -57.457 -66.403 -37.681  1.00 20.87           C  
ATOM   3507  CB  SER C 275     -55.457 -65.169 -38.531  1.00 20.87           C  
ATOM   3508  O   SER C 275     -57.817 -66.453 -36.503  1.00 20.87           O  
ATOM   3509  OG  SER C 275     -54.985 -63.977 -39.135  1.00 20.87           O  
ATOM   3510  N   ALA C 276     -56.577 -67.351 -37.456  1.00 21.25           N  
ATOM   3511  CA  ALA C 276     -56.194 -68.468 -38.316  1.00 21.25           C  
ATOM   3512  C   ALA C 276     -56.692 -69.794 -37.748  1.00 21.25           C  
ATOM   3513  CB  ALA C 276     -54.679 -68.505 -38.496  1.00 21.25           C  
ATOM   3514  O   ALA C 276     -57.313 -70.587 -38.460  1.00 21.25           O  
ATOM   3515  N   PRO C 277     -55.764 -70.697 -37.314  1.00 23.09           N  
ATOM   3516  CA  PRO C 277     -55.104 -71.753 -38.086  1.00 23.09           C  
ATOM   3517  C   PRO C 277     -55.647 -73.144 -37.769  1.00 23.09           C  
ATOM   3518  CB  PRO C 277     -53.637 -71.630 -37.667  1.00 23.09           C  
ATOM   3519  O   PRO C 277     -56.308 -73.334 -36.745  1.00 23.09           O  
ATOM   3520  CG  PRO C 277     -53.674 -70.941 -36.342  1.00 23.09           C  
ATOM   3521  CD  PRO C 277     -55.104 -70.626 -36.008  1.00 23.09           C  
ATOM   3522  N   PRO C 278     -54.777 -74.119 -37.779  1.00 21.89           N  
ATOM   3523  CA  PRO C 278     -54.383 -75.169 -38.721  1.00 21.89           C  
ATOM   3524  C   PRO C 278     -54.769 -76.567 -38.243  1.00 21.89           C  
ATOM   3525  CB  PRO C 278     -52.862 -75.020 -38.800  1.00 21.89           C  
ATOM   3526  O   PRO C 278     -55.358 -77.342 -39.001  1.00 21.89           O  
ATOM   3527  CG  PRO C 278     -52.466 -74.446 -37.478  1.00 21.89           C  
ATOM   3528  CD  PRO C 278     -53.712 -74.075 -36.726  1.00 21.89           C  
ATOM   3529  N   GLU C 279     -53.687 -77.300 -37.788  1.00 24.62           N  
ATOM   3530  CA  GLU C 279     -52.893 -78.405 -38.318  1.00 24.62           C  
ATOM   3531  C   GLU C 279     -53.432 -79.750 -37.840  1.00 24.62           C  
ATOM   3532  CB  GLU C 279     -51.424 -78.254 -37.915  1.00 24.62           C  
ATOM   3533  O   GLU C 279     -53.765 -79.909 -36.664  1.00 24.62           O  
ATOM   3534  CG  GLU C 279     -50.545 -77.660 -39.006  1.00 24.62           C  
ATOM   3535  CD  GLU C 279     -49.058 -77.827 -38.737  1.00 24.62           C  
ATOM   3536  OE1 GLU C 279     -48.250 -77.681 -39.681  1.00 24.62           O  
ATOM   3537  OE2 GLU C 279     -48.699 -78.108 -37.571  1.00 24.62           O  
ATOM   3538  N   THR C 280     -53.479 -80.730 -38.620  1.00 24.45           N  
ATOM   3539  CA  THR C 280     -53.983 -81.988 -39.161  1.00 24.45           C  
ATOM   3540  C   THR C 280     -53.320 -83.177 -38.472  1.00 24.45           C  
ATOM   3541  CB  THR C 280     -53.749 -82.076 -40.681  1.00 24.45           C  
ATOM   3542  O   THR C 280     -52.299 -83.021 -37.798  1.00 24.45           O  
ATOM   3543  CG2 THR C 280     -54.453 -83.291 -41.276  1.00 24.45           C  
ATOM   3544  OG1 THR C 280     -54.255 -80.890 -41.306  1.00 24.45           O  
ATOM   3545  N   THR C 281     -53.232 -84.489 -39.037  1.00 23.36           N  
ATOM   3546  CA  THR C 281     -53.582 -85.885 -38.796  1.00 23.36           C  
ATOM   3547  C   THR C 281     -52.353 -86.684 -38.374  1.00 23.36           C  
ATOM   3548  CB  THR C 281     -54.211 -86.527 -40.046  1.00 23.36           C  
ATOM   3549  O   THR C 281     -52.349 -87.311 -37.312  1.00 23.36           O  
ATOM   3550  CG2 THR C 281     -54.557 -87.991 -39.797  1.00 23.36           C  
ATOM   3551  OG1 THR C 281     -55.407 -85.816 -40.391  1.00 23.36           O  
ATOM   3552  N   ALA C 282     -51.664 -87.853 -39.075  1.00 22.49           N  
ATOM   3553  CA  ALA C 282     -51.594 -89.311 -39.027  1.00 22.49           C  
ATOM   3554  C   ALA C 282     -50.163 -89.784 -38.784  1.00 22.49           C  
ATOM   3555  CB  ALA C 282     -52.137 -89.913 -40.321  1.00 22.49           C  
ATOM   3556  O   ALA C 282     -49.882 -90.442 -37.780  1.00 22.49           O  
ATOM   3557  N   ALA C 283     -49.324 -90.625 -39.757  1.00 23.69           N  
ATOM   3558  CA  ALA C 283     -48.792 -91.973 -39.938  1.00 23.69           C  
ATOM   3559  C   ALA C 283     -47.270 -91.982 -39.828  1.00 23.69           C  
ATOM   3560  CB  ALA C 283     -49.227 -92.540 -41.287  1.00 23.69           C  
ATOM   3561  O   ALA C 283     -46.704 -92.730 -39.026  1.00 23.69           O  
ATOM   3562  N   PRO C 284     -46.131 -92.294 -41.085  1.00 23.92           N  
ATOM   3563  CA  PRO C 284     -45.458 -93.480 -41.620  1.00 23.92           C  
ATOM   3564  C   PRO C 284     -43.936 -93.360 -41.588  1.00 23.92           C  
ATOM   3565  CB  PRO C 284     -45.970 -93.557 -43.060  1.00 23.92           C  
ATOM   3566  O   PRO C 284     -43.256 -94.230 -41.038  1.00 23.92           O  
ATOM   3567  CG  PRO C 284     -46.430 -92.171 -43.376  1.00 23.92           C  
ATOM   3568  CD  PRO C 284     -46.275 -91.324 -42.146  1.00 23.92           C  
ATOM   3569  N   PRO C 285     -42.942 -93.196 -42.966  1.00 23.34           N  
ATOM   3570  CA  PRO C 285     -42.133 -94.075 -43.814  1.00 23.34           C  
ATOM   3571  C   PRO C 285     -40.647 -93.725 -43.778  1.00 23.34           C  
ATOM   3572  CB  PRO C 285     -42.713 -93.848 -45.212  1.00 23.34           C  
ATOM   3573  O   PRO C 285     -40.269 -92.671 -43.261  1.00 23.34           O  
ATOM   3574  CG  PRO C 285     -43.215 -92.440 -45.193  1.00 23.34           C  
ATOM   3575  CD  PRO C 285     -43.304 -91.984 -43.765  1.00 23.34           C  
ATOM   3576  N   THR C 286     -39.729 -93.947 -45.090  1.00 25.09           N  
ATOM   3577  CA  THR C 286     -38.573 -94.726 -45.518  1.00 25.09           C  
ATOM   3578  C   THR C 286     -37.331 -93.845 -45.610  1.00 25.09           C  
ATOM   3579  CB  THR C 286     -38.827 -95.403 -46.877  1.00 25.09           C  
ATOM   3580  O   THR C 286     -36.287 -94.173 -45.042  1.00 25.09           O  
ATOM   3581  CG2 THR C 286     -38.125 -96.754 -46.959  1.00 25.09           C  
ATOM   3582  OG1 THR C 286     -40.236 -95.598 -47.051  1.00 25.09           O  
ATOM   3583  N   PRO C 287     -36.486 -93.538 -46.941  1.00 23.78           N  
ATOM   3584  CA  PRO C 287     -35.316 -94.135 -47.589  1.00 23.78           C  
ATOM   3585  C   PRO C 287     -34.153 -93.154 -47.727  1.00 23.78           C  
ATOM   3586  CB  PRO C 287     -35.847 -94.549 -48.964  1.00 23.78           C  
ATOM   3587  O   PRO C 287     -34.315 -91.959 -47.465  1.00 23.78           O  
ATOM   3588  CG  PRO C 287     -36.932 -93.566 -49.266  1.00 23.78           C  
ATOM   3589  CD  PRO C 287     -37.188 -92.745 -48.035  1.00 23.78           C  
ATOM   3590  N   SER C 288     -33.266 -93.119 -49.071  1.00 24.27           N  
ATOM   3591  CA  SER C 288     -31.912 -93.379 -49.548  1.00 24.27           C  
ATOM   3592  C   SER C 288     -31.199 -92.084 -49.921  1.00 24.27           C  
ATOM   3593  CB  SER C 288     -31.939 -94.322 -50.752  1.00 24.27           C  
ATOM   3594  O   SER C 288     -31.821 -91.022 -49.980  1.00 24.27           O  
ATOM   3595  OG  SER C 288     -31.366 -95.576 -50.422  1.00 24.27           O  
ATOM   3596  N   ALA C 289     -30.448 -91.877 -51.287  1.00 25.24           N  
ATOM   3597  CA  ALA C 289     -29.086 -91.941 -51.811  1.00 25.24           C  
ATOM   3598  C   ALA C 289     -28.659 -90.598 -52.396  1.00 25.24           C  
ATOM   3599  CB  ALA C 289     -28.973 -93.038 -52.867  1.00 25.24           C  
ATOM   3600  O   ALA C 289     -27.602 -90.069 -52.046  1.00 25.24           O  
ATOM   3601  N   THR C 290     -28.470 -90.422 -53.869  1.00 24.37           N  
ATOM   3602  CA  THR C 290     -27.315 -90.296 -54.750  1.00 24.37           C  
ATOM   3603  C   THR C 290     -27.148 -88.853 -55.219  1.00 24.37           C  
ATOM   3604  CB  THR C 290     -27.440 -91.224 -55.972  1.00 24.37           C  
ATOM   3605  O   THR C 290     -26.064 -88.278 -55.100  1.00 24.37           O  
ATOM   3606  CG2 THR C 290     -26.123 -91.940 -56.257  1.00 24.37           C  
ATOM   3607  OG1 THR C 290     -28.457 -92.202 -55.720  1.00 24.37           O  
ATOM   3608  N   THR C 291     -27.153 -88.536 -56.661  1.00 24.81           N  
ATOM   3609  CA  THR C 291     -26.109 -88.307 -57.653  1.00 24.81           C  
ATOM   3610  C   THR C 291     -26.088 -86.844 -58.088  1.00 24.81           C  
ATOM   3611  CB  THR C 291     -26.302 -89.209 -58.886  1.00 24.81           C  
ATOM   3612  O   THR C 291     -25.029 -86.212 -58.108  1.00 24.81           O  
ATOM   3613  CG2 THR C 291     -25.167 -89.023 -59.887  1.00 24.81           C  
ATOM   3614  OG1 THR C 291     -26.335 -90.579 -58.467  1.00 24.81           O  
ATOM   3615  N   PRO C 292     -26.481 -86.465 -59.503  1.00 23.48           N  
ATOM   3616  CA  PRO C 292     -25.586 -86.240 -60.640  1.00 23.48           C  
ATOM   3617  C   PRO C 292     -25.408 -84.759 -60.966  1.00 23.48           C  
ATOM   3618  CB  PRO C 292     -26.283 -86.972 -61.789  1.00 23.48           C  
ATOM   3619  O   PRO C 292     -26.116 -83.912 -60.415  1.00 23.48           O  
ATOM   3620  CG  PRO C 292     -27.723 -87.022 -61.392  1.00 23.48           C  
ATOM   3621  CD  PRO C 292     -27.859 -86.438 -60.015  1.00 23.48           C  
ATOM   3622  N   ALA C 293     -25.534 -84.336 -62.365  1.00 24.69           N  
ATOM   3623  CA  ALA C 293     -24.646 -83.913 -63.445  1.00 24.69           C  
ATOM   3624  C   ALA C 293     -24.768 -82.413 -63.700  1.00 24.69           C  
ATOM   3625  CB  ALA C 293     -24.951 -84.693 -64.721  1.00 24.69           C  
ATOM   3626  O   ALA C 293     -23.764 -81.698 -63.730  1.00 24.69           O  
ATOM   3627  N   PRO C 294     -25.338 -81.896 -64.978  1.00 24.34           N  
ATOM   3628  CA  PRO C 294     -24.648 -81.430 -66.184  1.00 24.34           C  
ATOM   3629  C   PRO C 294     -24.754 -79.920 -66.378  1.00 24.34           C  
ATOM   3630  CB  PRO C 294     -25.366 -82.177 -67.311  1.00 24.34           C  
ATOM   3631  O   PRO C 294     -23.747 -79.254 -66.632  1.00 24.34           O  
ATOM   3632  CG  PRO C 294     -26.672 -82.599 -66.720  1.00 24.34           C  
ATOM   3633  CD  PRO C 294     -26.682 -82.220 -65.267  1.00 24.34           C  
ATOM   3634  N   PRO C 295     -25.837 -79.350 -67.221  1.00 22.33           N  
ATOM   3635  CA  PRO C 295     -25.689 -79.016 -68.640  1.00 22.33           C  
ATOM   3636  C   PRO C 295     -25.398 -77.535 -68.871  1.00 22.33           C  
ATOM   3637  CB  PRO C 295     -27.043 -79.406 -69.237  1.00 22.33           C  
ATOM   3638  O   PRO C 295     -25.478 -76.734 -67.936  1.00 22.33           O  
ATOM   3639  CG  PRO C 295     -28.014 -79.263 -68.110  1.00 22.33           C  
ATOM   3640  CD  PRO C 295     -27.240 -79.103 -66.832  1.00 22.33           C  
ATOM   3641  N   SER C 296     -26.210 -76.784 -69.990  1.00 22.73           N  
ATOM   3642  CA  SER C 296     -26.018 -76.368 -71.375  1.00 22.73           C  
ATOM   3643  C   SER C 296     -25.954 -74.849 -71.492  1.00 22.73           C  
ATOM   3644  CB  SER C 296     -27.143 -76.909 -72.259  1.00 22.73           C  
ATOM   3645  O   SER C 296     -26.076 -74.138 -70.492  1.00 22.73           O  
ATOM   3646  OG  SER C 296     -27.768 -78.026 -71.650  1.00 22.73           O  
ATOM   3647  N   SER C 297     -26.891 -74.153 -72.366  1.00 22.43           N  
ATOM   3648  CA  SER C 297     -26.810 -73.701 -73.751  1.00 22.43           C  
ATOM   3649  C   SER C 297     -26.740 -72.180 -73.833  1.00 22.43           C  
ATOM   3650  CB  SER C 297     -28.011 -74.208 -74.551  1.00 22.43           C  
ATOM   3651  O   SER C 297     -26.935 -71.490 -72.831  1.00 22.43           O  
ATOM   3652  OG  SER C 297     -27.593 -74.771 -75.783  1.00 22.43           O  
ATOM   3653  N   PRO C 298     -27.709 -71.488 -74.653  1.00 22.26           N  
ATOM   3654  CA  PRO C 298     -27.653 -70.931 -76.007  1.00 22.26           C  
ATOM   3655  C   PRO C 298     -27.591 -69.405 -76.015  1.00 22.26           C  
ATOM   3656  CB  PRO C 298     -28.952 -71.428 -76.646  1.00 22.26           C  
ATOM   3657  O   PRO C 298     -26.680 -68.824 -76.610  1.00 22.26           O  
ATOM   3658  CG  PRO C 298     -29.869 -71.689 -75.496  1.00 22.26           C  
ATOM   3659  CD  PRO C 298     -29.103 -71.487 -74.220  1.00 22.26           C  
ATOM   3660  N   ALA C 299     -28.692 -68.702 -76.506  1.00 21.92           N  
ATOM   3661  CA  ALA C 299     -28.898 -68.163 -77.847  1.00 21.92           C  
ATOM   3662  C   ALA C 299     -28.742 -66.645 -77.859  1.00 21.92           C  
ATOM   3663  CB  ALA C 299     -30.277 -68.557 -78.373  1.00 21.92           C  
ATOM   3664  O   ALA C 299     -27.961 -66.101 -78.643  1.00 21.92           O  
ATOM   3665  N   PRO C 300     -29.876 -65.893 -78.326  1.00 21.62           N  
ATOM   3666  CA  PRO C 300     -30.122 -65.242 -79.616  1.00 21.62           C  
ATOM   3667  C   PRO C 300     -29.855 -63.739 -79.578  1.00 21.62           C  
ATOM   3668  CB  PRO C 300     -31.603 -65.527 -79.878  1.00 21.62           C  
ATOM   3669  O   PRO C 300     -29.689 -63.165 -78.499  1.00 21.62           O  
ATOM   3670  CG  PRO C 300     -32.149 -65.960 -78.556  1.00 21.62           C  
ATOM   3671  CD  PRO C 300     -31.035 -65.935 -77.549  1.00 21.62           C  
ATOM   3672  N   GLN C 301     -30.629 -62.880 -80.575  1.00 21.87           N  
ATOM   3673  CA  GLN C 301     -30.405 -62.062 -81.762  1.00 21.87           C  
ATOM   3674  C   GLN C 301     -30.623 -60.582 -81.460  1.00 21.87           C  
ATOM   3675  CB  GLN C 301     -31.322 -62.507 -82.902  1.00 21.87           C  
ATOM   3676  O   GLN C 301     -29.786 -59.744 -81.800  1.00 21.87           O  
ATOM   3677  CG  GLN C 301     -30.876 -63.793 -83.585  1.00 21.87           C  
ATOM   3678  CD  GLN C 301     -31.028 -63.740 -85.093  1.00 21.87           C  
ATOM   3679  NE2 GLN C 301     -30.833 -64.879 -85.749  1.00 21.87           N  
ATOM   3680  OE1 GLN C 301     -31.319 -62.684 -85.664  1.00 21.87           O  
ATOM   3681  N   GLU C 302     -31.869 -60.076 -81.427  1.00 20.78           N  
ATOM   3682  CA  GLU C 302     -32.441 -59.377 -82.574  1.00 20.78           C  
ATOM   3683  C   GLU C 302     -32.239 -57.869 -82.458  1.00 20.78           C  
ATOM   3684  CB  GLU C 302     -33.931 -59.699 -82.713  1.00 20.78           C  
ATOM   3685  O   GLU C 302     -31.219 -57.412 -81.938  1.00 20.78           O  
ATOM   3686  CG  GLU C 302     -34.315 -60.258 -84.075  1.00 20.78           C  
ATOM   3687  CD  GLU C 302     -35.816 -60.422 -84.255  1.00 20.78           C  
ATOM   3688  OE1 GLU C 302     -36.277 -60.571 -85.409  1.00 20.78           O  
ATOM   3689  OE2 GLU C 302     -36.538 -60.399 -83.233  1.00 20.78           O  
ATOM   3690  N   THR C 303     -33.394 -57.038 -82.550  1.00 21.50           N  
ATOM   3691  CA  THR C 303     -33.877 -56.250 -83.679  1.00 21.50           C  
ATOM   3692  C   THR C 303     -33.605 -54.765 -83.457  1.00 21.50           C  
ATOM   3693  CB  THR C 303     -35.383 -56.470 -83.909  1.00 21.50           C  
ATOM   3694  O   THR C 303     -33.046 -54.094 -84.327  1.00 21.50           O  
ATOM   3695  CG2 THR C 303     -35.858 -55.750 -85.167  1.00 21.50           C  
ATOM   3696  OG1 THR C 303     -35.639 -57.873 -84.050  1.00 21.50           O  
ATOM   3697  N   THR C 304     -34.685 -53.946 -83.273  1.00 20.42           N  
ATOM   3698  CA  THR C 304     -35.325 -53.127 -84.296  1.00 20.42           C  
ATOM   3699  C   THR C 304     -34.913 -51.664 -84.153  1.00 20.42           C  
ATOM   3700  CB  THR C 304     -36.859 -53.241 -84.224  1.00 20.42           C  
ATOM   3701  O   THR C 304     -34.483 -51.037 -85.123  1.00 20.42           O  
ATOM   3702  CG2 THR C 304     -37.522 -52.442 -85.341  1.00 20.42           C  
ATOM   3703  OG1 THR C 304     -37.236 -54.618 -84.347  1.00 20.42           O  
ATOM   3704  N   ALA C 305     -35.897 -50.779 -83.805  1.00 20.39           N  
ATOM   3705  CA  ALA C 305     -36.571 -49.872 -84.730  1.00 20.39           C  
ATOM   3706  C   ALA C 305     -35.986 -48.466 -84.644  1.00 20.39           C  
ATOM   3707  CB  ALA C 305     -38.071 -49.840 -84.444  1.00 20.39           C  
ATOM   3708  O   ALA C 305     -35.623 -47.874 -85.664  1.00 20.39           O  
ATOM   3709  N   ALA C 306     -36.830 -47.493 -84.104  1.00 22.18           N  
ATOM   3710  CA  ALA C 306     -37.495 -46.517 -84.964  1.00 22.18           C  
ATOM   3711  C   ALA C 306     -36.677 -45.233 -85.071  1.00 22.18           C  
ATOM   3712  CB  ALA C 306     -38.895 -46.211 -84.440  1.00 22.18           C  
ATOM   3713  O   ALA C 306     -35.740 -45.021 -84.298  1.00 22.18           O  
ATOM   3714  N   PRO C 307     -37.480 -43.941 -84.961  1.00 23.51           N  
ATOM   3715  CA  PRO C 307     -37.738 -42.967 -86.025  1.00 23.51           C  
ATOM   3716  C   PRO C 307     -36.821 -41.749 -85.945  1.00 23.51           C  
ATOM   3717  CB  PRO C 307     -39.197 -42.569 -85.793  1.00 23.51           C  
ATOM   3718  O   PRO C 307     -36.136 -41.552 -84.938  1.00 23.51           O  
ATOM   3719  CG  PRO C 307     -39.411 -42.743 -84.324  1.00 23.51           C  
ATOM   3720  CD  PRO C 307     -38.169 -43.342 -83.728  1.00 23.51           C  
ATOM   3721  N   ILE C 308     -37.536 -40.484 -86.384  1.00 23.00           N  
ATOM   3722  CA  ILE C 308     -37.174 -39.597 -87.484  1.00 23.00           C  
ATOM   3723  C   ILE C 308     -36.371 -38.413 -86.950  1.00 23.00           C  
ATOM   3724  CB  ILE C 308     -38.425 -39.097 -88.241  1.00 23.00           C  
ATOM   3725  O   ILE C 308     -35.291 -38.107 -87.462  1.00 23.00           O  
ATOM   3726  CG1 ILE C 308     -39.214 -40.282 -88.810  1.00 23.00           C  
ATOM   3727  CG2 ILE C 308     -38.030 -38.119 -89.352  1.00 23.00           C  
ATOM   3728  CD1 ILE C 308     -40.561 -39.900 -89.408  1.00 23.00           C  
ATOM   3729  N   THR C 309     -37.107 -37.207 -86.793  1.00 22.68           N  
ATOM   3730  CA  THR C 309     -36.982 -36.217 -87.857  1.00 22.68           C  
ATOM   3731  C   THR C 309     -35.957 -35.149 -87.484  1.00 22.68           C  
ATOM   3732  CB  THR C 309     -38.336 -35.550 -88.161  1.00 22.68           C  
ATOM   3733  O   THR C 309     -35.094 -34.800 -88.292  1.00 22.68           O  
ATOM   3734  CG2 THR C 309     -38.965 -36.132 -89.423  1.00 22.68           C  
ATOM   3735  OG1 THR C 309     -39.224 -35.761 -87.057  1.00 22.68           O  
ATOM   3736  N   THR C 310     -36.518 -33.962 -87.013  1.00 24.39           N  
ATOM   3737  CA  THR C 310     -36.583 -32.821 -87.921  1.00 24.39           C  
ATOM   3738  C   THR C 310     -35.312 -31.982 -87.827  1.00 24.39           C  
ATOM   3739  CB  THR C 310     -37.808 -31.938 -87.621  1.00 24.39           C  
ATOM   3740  O   THR C 310     -34.674 -31.928 -86.774  1.00 24.39           O  
ATOM   3741  CG2 THR C 310     -38.502 -31.505 -88.908  1.00 24.39           C  
ATOM   3742  OG1 THR C 310     -38.736 -32.676 -86.816  1.00 24.39           O  
ATOM   3743  N   PRO C 311     -35.482 -30.658 -88.467  1.00 23.38           N  
ATOM   3744  CA  PRO C 311     -34.643 -30.058 -89.508  1.00 23.38           C  
ATOM   3745  C   PRO C 311     -33.515 -29.204 -88.936  1.00 23.38           C  
ATOM   3746  CB  PRO C 311     -35.630 -29.199 -90.303  1.00 23.38           C  
ATOM   3747  O   PRO C 311     -32.354 -29.372 -89.318  1.00 23.38           O  
ATOM   3748  CG  PRO C 311     -36.694 -28.831 -89.321  1.00 23.38           C  
ATOM   3749  CD  PRO C 311     -36.443 -29.578 -88.042  1.00 23.38           C  
ATOM   3750  N   ASN C 312     -33.852 -27.805 -88.959  1.00 22.32           N  
ATOM   3751  CA  ASN C 312     -33.277 -27.016 -90.044  1.00 22.32           C  
ATOM   3752  C   ASN C 312     -31.940 -26.401 -89.642  1.00 22.32           C  
ATOM   3753  CB  ASN C 312     -34.252 -25.924 -90.489  1.00 22.32           C  
ATOM   3754  O   ASN C 312     -31.596 -26.372 -88.459  1.00 22.32           O  
ATOM   3755  CG  ASN C 312     -34.046 -25.510 -91.933  1.00 22.32           C  
ATOM   3756  ND2 ASN C 312     -34.781 -24.494 -92.369  1.00 22.32           N  
ATOM   3757  OD1 ASN C 312     -33.233 -26.099 -92.650  1.00 22.32           O  
ATOM   3758  N   SER C 313     -31.877 -24.987 -89.899  1.00 22.55           N  
ATOM   3759  CA  SER C 313     -31.106 -24.385 -90.983  1.00 22.55           C  
ATOM   3760  C   SER C 313     -29.781 -23.827 -90.475  1.00 22.55           C  
ATOM   3761  CB  SER C 313     -31.911 -23.275 -91.660  1.00 22.55           C  
ATOM   3762  O   SER C 313     -28.720 -24.144 -91.016  1.00 22.55           O  
ATOM   3763  OG  SER C 313     -33.254 -23.678 -91.861  1.00 22.55           O  
ATOM   3764  N   SER C 314     -29.827 -22.454 -90.238  1.00 24.66           N  
ATOM   3765  CA  SER C 314     -29.202 -21.588 -91.232  1.00 24.66           C  
ATOM   3766  C   SER C 314     -27.719 -21.388 -90.937  1.00 24.66           C  
ATOM   3767  CB  SER C 314     -29.907 -20.232 -91.280  1.00 24.66           C  
ATOM   3768  O   SER C 314     -27.267 -21.619 -89.813  1.00 24.66           O  
ATOM   3769  OG  SER C 314     -31.100 -20.312 -92.040  1.00 24.66           O  
ATOM   3770  N   PRO C 315     -27.275 -20.171 -91.539  1.00 23.53           N  
ATOM   3771  CA  PRO C 315     -26.181 -20.019 -92.501  1.00 23.53           C  
ATOM   3772  C   PRO C 315     -24.820 -19.866 -91.826  1.00 23.53           C  
ATOM   3773  CB  PRO C 315     -26.558 -18.747 -93.265  1.00 23.53           C  
ATOM   3774  O   PRO C 315     -23.949 -20.726 -91.982  1.00 23.53           O  
ATOM   3775  CG  PRO C 315     -27.320 -17.921 -92.279  1.00 23.53           C  
ATOM   3776  CD  PRO C 315     -27.518 -18.731 -91.030  1.00 23.53           C  
ATOM   3777  N   THR C 316     -24.282 -18.656 -92.141  1.00 22.66           N  
ATOM   3778  CA  THR C 316     -23.232 -18.411 -93.123  1.00 22.66           C  
ATOM   3779  C   THR C 316     -21.877 -18.252 -92.439  1.00 22.66           C  
ATOM   3780  CB  THR C 316     -23.536 -17.156 -93.964  1.00 22.66           C  
ATOM   3781  O   THR C 316     -20.882 -18.833 -92.878  1.00 22.66           O  
ATOM   3782  CG2 THR C 316     -22.534 -17.002 -95.103  1.00 22.66           C  
ATOM   3783  OG1 THR C 316     -24.855 -17.264 -94.512  1.00 22.66           O  
ATOM   3784  N   THR C 317     -21.584 -16.958 -92.177  1.00 24.55           N  
ATOM   3785  CA  THR C 317     -20.636 -16.213 -92.997  1.00 24.55           C  
ATOM   3786  C   THR C 317     -19.203 -16.478 -92.543  1.00 24.55           C  
ATOM   3787  CB  THR C 317     -20.921 -14.700 -92.946  1.00 24.55           C  
ATOM   3788  O   THR C 317     -18.965 -16.794 -91.376  1.00 24.55           O  
ATOM   3789  CG2 THR C 317     -19.928 -13.924 -93.806  1.00 24.55           C  
ATOM   3790  OG1 THR C 317     -22.248 -14.454 -93.427  1.00 24.55           O  
ATOM   3791  N   LEU C 318     -18.383 -15.518 -93.145  1.00 22.08           N  
ATOM   3792  CA  LEU C 318     -17.163 -15.702 -93.923  1.00 22.08           C  
ATOM   3793  C   LEU C 318     -15.963 -15.921 -93.008  1.00 22.08           C  
ATOM   3794  CB  LEU C 318     -16.916 -14.492 -94.828  1.00 22.08           C  
ATOM   3795  O   LEU C 318     -16.055 -15.714 -91.796  1.00 22.08           O  
ATOM   3796  CG  LEU C 318     -17.758 -14.415 -96.102  1.00 22.08           C  
ATOM   3797  CD1 LEU C 318     -17.562 -13.066 -96.787  1.00 22.08           C  
ATOM   3798  CD2 LEU C 318     -17.403 -15.557 -97.048  1.00 22.08           C  
ATOM   3799  N   ALA C 319     -15.069 -15.001 -93.371  1.00 23.74           N  
ATOM   3800  CA  ALA C 319     -13.775 -15.245 -94.003  1.00 23.74           C  
ATOM   3801  C   ALA C 319     -12.681 -15.440 -92.957  1.00 23.74           C  
ATOM   3802  CB  ALA C 319     -13.413 -14.094 -94.939  1.00 23.74           C  
ATOM   3803  O   ALA C 319     -12.865 -15.098 -91.786  1.00 23.74           O  
ATOM   3804  N   PRO C 320     -11.517 -15.104 -93.591  1.00 23.42           N  
ATOM   3805  CA  PRO C 320     -10.276 -15.872 -93.711  1.00 23.42           C  
ATOM   3806  C   PRO C 320      -9.333 -15.657 -92.529  1.00 23.42           C  
ATOM   3807  CB  PRO C 320      -9.657 -15.342 -95.007  1.00 23.42           C  
ATOM   3808  O   PRO C 320      -8.901 -16.623 -91.896  1.00 23.42           O  
ATOM   3809  CG  PRO C 320     -10.280 -13.998 -95.206  1.00 23.42           C  
ATOM   3810  CD  PRO C 320     -11.278 -13.767 -94.108  1.00 23.42           C  
ATOM   3811  N   ASP C 321      -8.358 -14.791 -92.938  1.00 22.19           N  
ATOM   3812  CA  ASP C 321      -7.012 -15.280 -93.223  1.00 22.19           C  
ATOM   3813  C   ASP C 321      -6.112 -15.158 -91.995  1.00 22.19           C  
ATOM   3814  CB  ASP C 321      -6.402 -14.517 -94.400  1.00 22.19           C  
ATOM   3815  O   ASP C 321      -6.475 -14.503 -91.016  1.00 22.19           O  
ATOM   3816  CG  ASP C 321      -6.671 -15.179 -95.740  1.00 22.19           C  
ATOM   3817  OD1 ASP C 321      -6.867 -16.413 -95.782  1.00 22.19           O  
ATOM   3818  OD2 ASP C 321      -6.684 -14.462 -96.763  1.00 22.19           O  
ATOM   3819  N   THR C 322      -4.978 -14.483 -92.356  1.00 22.53           N  
ATOM   3820  CA  THR C 322      -3.629 -15.032 -92.432  1.00 22.53           C  
ATOM   3821  C   THR C 322      -2.875 -14.799 -91.125  1.00 22.53           C  
ATOM   3822  CB  THR C 322      -2.839 -14.415 -93.601  1.00 22.53           C  
ATOM   3823  O   THR C 322      -3.322 -14.028 -90.274  1.00 22.53           O  
ATOM   3824  CG2 THR C 322      -1.515 -15.141 -93.814  1.00 22.53           C  
ATOM   3825  OG1 THR C 322      -3.620 -14.507 -94.799  1.00 22.53           O  
ATOM   3826  N   SER C 323      -1.652 -14.204 -91.367  1.00 22.38           N  
ATOM   3827  CA  SER C 323      -0.365 -14.876 -91.224  1.00 22.38           C  
ATOM   3828  C   SER C 323       0.283 -14.550 -89.882  1.00 22.38           C  
ATOM   3829  CB  SER C 323       0.576 -14.481 -92.363  1.00 22.38           C  
ATOM   3830  O   SER C 323       0.696 -15.453 -89.151  1.00 22.38           O  
ATOM   3831  OG  SER C 323       0.021 -14.835 -93.618  1.00 22.38           O  
ATOM   3832  N   GLU C 324       1.119 -13.496 -90.018  1.00 23.45           N  
ATOM   3833  CA  GLU C 324       2.555 -13.760 -90.017  1.00 23.45           C  
ATOM   3834  C   GLU C 324       3.123 -13.717 -88.601  1.00 23.45           C  
ATOM   3835  CB  GLU C 324       3.287 -12.754 -90.908  1.00 23.45           C  
ATOM   3836  O   GLU C 324       2.485 -13.192 -87.686  1.00 23.45           O  
ATOM   3837  CG  GLU C 324       3.464 -13.220 -92.346  1.00 23.45           C  
ATOM   3838  CD  GLU C 324       4.842 -12.914 -92.911  1.00 23.45           C  
ATOM   3839  OE1 GLU C 324       5.348 -13.704 -93.739  1.00 23.45           O  
ATOM   3840  OE2 GLU C 324       5.421 -11.875 -92.520  1.00 23.45           O  
ATOM   3841  N   THR C 325       4.341 -13.120 -88.581  1.00 22.82           N  
ATOM   3842  CA  THR C 325       5.642 -13.697 -88.265  1.00 22.82           C  
ATOM   3843  C   THR C 325       5.974 -13.507 -86.787  1.00 22.82           C  
ATOM   3844  CB  THR C 325       6.755 -13.074 -89.127  1.00 22.82           C  
ATOM   3845  O   THR C 325       6.308 -14.469 -86.092  1.00 22.82           O  
ATOM   3846  CG2 THR C 325       8.102 -13.734 -88.850  1.00 22.82           C  
ATOM   3847  OG1 THR C 325       6.429 -13.243 -90.512  1.00 22.82           O  
ATOM   3848  N   SER C 326       7.013 -12.691 -86.614  1.00 22.39           N  
ATOM   3849  CA  SER C 326       8.353 -13.155 -86.267  1.00 22.39           C  
ATOM   3850  C   SER C 326       8.603 -13.049 -84.767  1.00 22.39           C  
ATOM   3851  CB  SER C 326       9.411 -12.353 -87.026  1.00 22.39           C  
ATOM   3852  O   SER C 326       9.072 -14.003 -84.142  1.00 22.39           O  
ATOM   3853  OG  SER C 326      10.709 -12.855 -86.761  1.00 22.39           O  
ATOM   3854  N   ALA C 327       9.352 -12.002 -84.477  1.00 24.56           N  
ATOM   3855  CA  ALA C 327      10.729 -12.099 -83.999  1.00 24.56           C  
ATOM   3856  C   ALA C 327      10.777 -12.204 -82.478  1.00 24.56           C  
ATOM   3857  CB  ALA C 327      11.542 -10.895 -84.472  1.00 24.56           C  
ATOM   3858  O   ALA C 327       9.837 -11.796 -81.792  1.00 24.56           O  
ATOM   3859  N   ALA C 328      12.009 -12.497 -82.078  1.00 24.89           N  
ATOM   3860  CA  ALA C 328      12.598 -13.344 -81.044  1.00 24.89           C  
ATOM   3861  C   ALA C 328      12.526 -12.671 -79.676  1.00 24.89           C  
ATOM   3862  CB  ALA C 328      14.046 -13.681 -81.392  1.00 24.89           C  
ATOM   3863  O   ALA C 328      12.062 -13.272 -78.705  1.00 24.89           O  
ATOM   3864  N   PRO C 329      13.781 -12.227 -79.296  1.00 24.49           N  
ATOM   3865  CA  PRO C 329      14.487 -12.931 -78.223  1.00 24.49           C  
ATOM   3866  C   PRO C 329      14.200 -12.343 -76.843  1.00 24.49           C  
ATOM   3867  CB  PRO C 329      15.962 -12.753 -78.596  1.00 24.49           C  
ATOM   3868  O   PRO C 329      13.808 -13.071 -75.928  1.00 24.49           O  
ATOM   3869  CG  PRO C 329      15.983 -11.581 -79.523  1.00 24.49           C  
ATOM   3870  CD  PRO C 329      14.573 -11.104 -79.722  1.00 24.49           C  
ATOM   3871  N   THR C 330      15.261 -11.625 -76.371  1.00 23.86           N  
ATOM   3872  CA  THR C 330      16.160 -12.064 -75.310  1.00 23.86           C  
ATOM   3873  C   THR C 330      15.709 -11.516 -73.958  1.00 23.86           C  
ATOM   3874  CB  THR C 330      17.609 -11.623 -75.587  1.00 23.86           C  
ATOM   3875  O   THR C 330      15.043 -10.481 -73.893  1.00 23.86           O  
ATOM   3876  CG2 THR C 330      18.577 -12.256 -74.593  1.00 23.86           C  
ATOM   3877  OG1 THR C 330      17.977 -12.019 -76.914  1.00 23.86           O  
ATOM   3878  N   HIS C 331      16.397 -12.018 -72.953  1.00 25.15           N  
ATOM   3879  CA  HIS C 331      16.244 -12.444 -71.566  1.00 25.15           C  
ATOM   3880  C   HIS C 331      16.274 -11.251 -70.617  1.00 25.15           C  
ATOM   3881  CB  HIS C 331      17.339 -13.443 -71.188  1.00 25.15           C  
ATOM   3882  O   HIS C 331      15.410 -11.123 -69.746  1.00 25.15           O  
ATOM   3883  CG  HIS C 331      16.936 -14.872 -71.372  1.00 25.15           C  
ATOM   3884  CD2 HIS C 331      17.323 -15.794 -72.284  1.00 25.15           C  
ATOM   3885  ND1 HIS C 331      16.022 -15.498 -70.553  1.00 25.15           N  
ATOM   3886  CE1 HIS C 331      15.865 -16.749 -70.954  1.00 25.15           C  
ATOM   3887  NE2 HIS C 331      16.643 -16.953 -72.004  1.00 25.15           N  
ATOM   3888  N   GLN C 332      17.556 -10.701 -70.429  1.00 24.36           N  
ATOM   3889  CA  GLN C 332      18.144 -11.072 -69.147  1.00 24.36           C  
ATOM   3890  C   GLN C 332      17.721 -10.103 -68.047  1.00 24.36           C  
ATOM   3891  CB  GLN C 332      19.670 -11.117 -69.248  1.00 24.36           C  
ATOM   3892  O   GLN C 332      17.311 -10.526 -66.964  1.00 24.36           O  
ATOM   3893  CG  GLN C 332      20.242 -12.528 -69.291  1.00 24.36           C  
ATOM   3894  CD  GLN C 332      21.747 -12.557 -69.099  1.00 24.36           C  
ATOM   3895  NE2 GLN C 332      22.345 -13.729 -69.279  1.00 24.36           N  
ATOM   3896  OE1 GLN C 332      22.367 -11.533 -68.793  1.00 24.36           O  
ATOM   3897  N   THR C 333      18.352  -8.953 -68.076  1.00 25.20           N  
ATOM   3898  CA  THR C 333      19.310  -8.761 -66.992  1.00 25.20           C  
ATOM   3899  C   THR C 333      18.602  -8.300 -65.721  1.00 25.20           C  
ATOM   3900  CB  THR C 333      20.394  -7.739 -67.379  1.00 25.20           C  
ATOM   3901  O   THR C 333      17.440  -7.891 -65.764  1.00 25.20           O  
ATOM   3902  CG2 THR C 333      21.550  -7.760 -66.384  1.00 25.20           C  
ATOM   3903  OG1 THR C 333      20.895  -8.054 -68.684  1.00 25.20           O  
ATOM   3904  N   THR C 334      19.153  -7.218 -65.095  1.00 26.32           N  
ATOM   3905  CA  THR C 334      19.847  -7.019 -63.828  1.00 26.32           C  
ATOM   3906  C   THR C 334      18.922  -6.376 -62.800  1.00 26.32           C  
ATOM   3907  CB  THR C 334      21.103  -6.147 -64.010  1.00 26.32           C  
ATOM   3908  O   THR C 334      18.208  -5.420 -63.111  1.00 26.32           O  
ATOM   3909  CG2 THR C 334      22.301  -6.750 -63.285  1.00 26.32           C  
ATOM   3910  OG1 THR C 334      21.406  -6.042 -65.407  1.00 26.32           O  
ATOM   3911  N   THR C 335      18.612  -7.160 -61.802  1.00 28.44           N  
ATOM   3912  CA  THR C 335      17.784  -7.022 -60.609  1.00 28.44           C  
ATOM   3913  C   THR C 335      18.249  -5.841 -59.762  1.00 28.44           C  
ATOM   3914  CB  THR C 335      17.808  -8.307 -59.761  1.00 28.44           C  
ATOM   3915  O   THR C 335      19.248  -5.939 -59.045  1.00 28.44           O  
ATOM   3916  CG2 THR C 335      16.566  -8.408 -58.882  1.00 28.44           C  
ATOM   3917  OG1 THR C 335      17.859  -9.445 -60.630  1.00 28.44           O  
ATOM   3918  N   SER C 336      18.579  -4.653 -60.351  1.00 27.92           N  
ATOM   3919  CA  SER C 336      19.285  -3.791 -59.409  1.00 27.92           C  
ATOM   3920  C   SER C 336      18.456  -3.550 -58.152  1.00 27.92           C  
ATOM   3921  CB  SER C 336      19.634  -2.453 -60.064  1.00 27.92           C  
ATOM   3922  O   SER C 336      17.243  -3.344 -58.231  1.00 27.92           O  
ATOM   3923  OG  SER C 336      18.718  -2.148 -61.102  1.00 27.92           O  
ATOM   3924  N   VAL C 337      18.931  -4.213 -57.040  1.00 29.53           N  
ATOM   3925  CA  VAL C 337      18.479  -4.362 -55.661  1.00 29.53           C  
ATOM   3926  C   VAL C 337      18.445  -2.996 -54.978  1.00 29.53           C  
ATOM   3927  CB  VAL C 337      19.384  -5.332 -54.868  1.00 29.53           C  
ATOM   3928  O   VAL C 337      19.479  -2.338 -54.840  1.00 29.53           O  
ATOM   3929  CG1 VAL C 337      18.904  -5.460 -53.424  1.00 29.53           C  
ATOM   3930  CG2 VAL C 337      19.422  -6.700 -55.546  1.00 29.53           C  
ATOM   3931  N   THR C 338      17.746  -2.042 -55.548  1.00 27.04           N  
ATOM   3932  CA  THR C 338      17.875  -0.760 -54.865  1.00 27.04           C  
ATOM   3933  C   THR C 338      17.483  -0.887 -53.396  1.00 27.04           C  
ATOM   3934  CB  THR C 338      17.009   0.321 -55.538  1.00 27.04           C  
ATOM   3935  O   THR C 338      16.411  -1.405 -53.077  1.00 27.04           O  
ATOM   3936  CG2 THR C 338      17.229   1.684 -54.890  1.00 27.04           C  
ATOM   3937  OG1 THR C 338      17.352   0.404 -56.927  1.00 27.04           O  
ATOM   3938  N   THR C 339      18.477  -1.089 -52.512  1.00 29.79           N  
ATOM   3939  CA  THR C 339      18.544  -1.221 -51.061  1.00 29.79           C  
ATOM   3940  C   THR C 339      17.915  -0.010 -50.378  1.00 29.79           C  
ATOM   3941  CB  THR C 339      19.998  -1.387 -50.581  1.00 29.79           C  
ATOM   3942  O   THR C 339      18.351   1.124 -50.590  1.00 29.79           O  
ATOM   3943  CG2 THR C 339      20.067  -2.240 -49.319  1.00 29.79           C  
ATOM   3944  OG1 THR C 339      20.766  -2.018 -51.614  1.00 29.79           O  
ATOM   3945  N   GLN C 340      16.648   0.213 -50.602  1.00 27.51           N  
ATOM   3946  CA  GLN C 340      16.058   1.369 -49.936  1.00 27.51           C  
ATOM   3947  C   GLN C 340      16.250   1.290 -48.424  1.00 27.51           C  
ATOM   3948  CB  GLN C 340      14.570   1.481 -50.270  1.00 27.51           C  
ATOM   3949  O   GLN C 340      16.017   0.243 -47.817  1.00 27.51           O  
ATOM   3950  CG  GLN C 340      14.283   2.267 -51.542  1.00 27.51           C  
ATOM   3951  CD  GLN C 340      12.837   2.715 -51.642  1.00 27.51           C  
ATOM   3952  NE2 GLN C 340      12.209   2.445 -52.781  1.00 27.51           N  
ATOM   3953  OE1 GLN C 340      12.288   3.299 -50.702  1.00 27.51           O  
ATOM   3954  N   THR C 341      17.326   1.933 -47.880  1.00 32.13           N  
ATOM   3955  CA  THR C 341      17.769   2.140 -46.505  1.00 32.13           C  
ATOM   3956  C   THR C 341      16.669   2.795 -45.675  1.00 32.13           C  
ATOM   3957  CB  THR C 341      19.041   3.007 -46.453  1.00 32.13           C  
ATOM   3958  O   THR C 341      16.219   3.898 -45.992  1.00 32.13           O  
ATOM   3959  CG2 THR C 341      19.747   2.866 -45.108  1.00 32.13           C  
ATOM   3960  OG1 THR C 341      19.935   2.597 -47.494  1.00 32.13           O  
ATOM   3961  N   THR C 342      15.540   2.137 -45.506  1.00 29.96           N  
ATOM   3962  CA  THR C 342      14.502   2.703 -44.653  1.00 29.96           C  
ATOM   3963  C   THR C 342      15.034   2.950 -43.244  1.00 29.96           C  
ATOM   3964  CB  THR C 342      13.270   1.782 -44.586  1.00 29.96           C  
ATOM   3965  O   THR C 342      15.536   2.030 -42.595  1.00 29.96           O  
ATOM   3966  CG2 THR C 342      11.977   2.581 -44.715  1.00 29.96           C  
ATOM   3967  OG1 THR C 342      13.336   0.827 -45.651  1.00 29.96           O  
ATOM   3968  N   THR C 343      15.813   4.016 -43.061  1.00 29.35           N  
ATOM   3969  CA  THR C 343      16.288   4.448 -41.751  1.00 29.35           C  
ATOM   3970  C   THR C 343      15.118   4.652 -40.792  1.00 29.35           C  
ATOM   3971  CB  THR C 343      17.103   5.751 -41.854  1.00 29.35           C  
ATOM   3972  O   THR C 343      14.197   5.419 -41.082  1.00 29.35           O  
ATOM   3973  CG2 THR C 343      17.733   6.113 -40.513  1.00 29.35           C  
ATOM   3974  OG1 THR C 343      18.141   5.582 -42.827  1.00 29.35           O  
ATOM   3975  N   THR C 344      14.557   3.590 -40.296  1.00 30.31           N  
ATOM   3976  CA  THR C 344      13.529   3.598 -39.262  1.00 30.31           C  
ATOM   3977  C   THR C 344      14.013   4.346 -38.023  1.00 30.31           C  
ATOM   3978  CB  THR C 344      13.117   2.166 -38.872  1.00 30.31           C  
ATOM   3979  O   THR C 344      15.040   3.993 -37.440  1.00 30.31           O  
ATOM   3980  CG2 THR C 344      11.718   2.142 -38.265  1.00 30.31           C  
ATOM   3981  OG1 THR C 344      13.133   1.336 -40.040  1.00 30.31           O  
ATOM   3982  N   LYS C 345      14.066   5.671 -38.072  1.00 32.06           N  
ATOM   3983  CA  LYS C 345      14.313   6.502 -36.897  1.00 32.06           C  
ATOM   3984  C   LYS C 345      13.345   6.162 -35.768  1.00 32.06           C  
ATOM   3985  CB  LYS C 345      14.200   7.985 -37.255  1.00 32.06           C  
ATOM   3986  O   LYS C 345      12.128   6.272 -35.933  1.00 32.06           O  
ATOM   3987  CG  LYS C 345      15.536   8.659 -37.530  1.00 32.06           C  
ATOM   3988  CD  LYS C 345      15.367  10.150 -37.794  1.00 32.06           C  
ATOM   3989  CE  LYS C 345      16.698  10.818 -38.109  1.00 32.06           C  
ATOM   3990  NZ  LYS C 345      16.534  12.276 -38.386  1.00 32.06           N  
ATOM   3991  N   GLN C 346      13.515   4.953 -35.157  1.00 33.92           N  
ATOM   3992  CA  GLN C 346      12.721   4.581 -33.990  1.00 33.92           C  
ATOM   3993  C   GLN C 346      12.866   5.612 -32.875  1.00 33.92           C  
ATOM   3994  CB  GLN C 346      13.129   3.197 -33.482  1.00 33.92           C  
ATOM   3995  O   GLN C 346      13.979   5.899 -32.429  1.00 33.92           O  
ATOM   3996  CG  GLN C 346      11.966   2.369 -32.953  1.00 33.92           C  
ATOM   3997  CD  GLN C 346      12.392   0.988 -32.489  1.00 33.92           C  
ATOM   3998  NE2 GLN C 346      12.134   0.683 -31.222  1.00 33.92           N  
ATOM   3999  OE1 GLN C 346      12.947   0.202 -33.264  1.00 33.92           O  
ATOM   4000  N   PRO C 347      12.066   6.692 -32.851  1.00 33.40           N  
ATOM   4001  CA  PRO C 347      12.062   7.613 -31.712  1.00 33.40           C  
ATOM   4002  C   PRO C 347      11.904   6.896 -30.374  1.00 33.40           C  
ATOM   4003  CB  PRO C 347      10.858   8.516 -31.994  1.00 33.40           C  
ATOM   4004  O   PRO C 347      11.011   6.058 -30.220  1.00 33.40           O  
ATOM   4005  CG  PRO C 347      10.004   7.731 -32.936  1.00 33.40           C  
ATOM   4006  CD  PRO C 347      10.778   6.528 -33.392  1.00 33.40           C  
ATOM   4007  N   THR C 348      12.934   6.239 -29.815  1.00 33.44           N  
ATOM   4008  CA  THR C 348      12.963   5.653 -28.479  1.00 33.44           C  
ATOM   4009  C   THR C 348      12.570   6.686 -27.427  1.00 33.44           C  
ATOM   4010  CB  THR C 348      14.356   5.085 -28.149  1.00 33.44           C  
ATOM   4011  O   THR C 348      13.263   7.689 -27.244  1.00 33.44           O  
ATOM   4012  CG2 THR C 348      14.322   4.254 -26.870  1.00 33.44           C  
ATOM   4013  OG1 THR C 348      14.796   4.256 -29.232  1.00 33.44           O  
ATOM   4014  N   SER C 349      11.391   7.284 -27.476  1.00 35.80           N  
ATOM   4015  CA  SER C 349      10.954   8.089 -26.340  1.00 35.80           C  
ATOM   4016  C   SER C 349      11.155   7.345 -25.025  1.00 35.80           C  
ATOM   4017  CB  SER C 349       9.484   8.480 -26.495  1.00 35.80           C  
ATOM   4018  O   SER C 349      11.060   6.116 -24.980  1.00 35.80           O  
ATOM   4019  OG  SER C 349       8.662   7.328 -26.568  1.00 35.80           O  
ATOM   4020  N   ALA C 350      12.119   7.819 -24.174  1.00 37.85           N  
ATOM   4021  CA  ALA C 350      12.606   7.337 -22.884  1.00 37.85           C  
ATOM   4022  C   ALA C 350      11.452   7.115 -21.910  1.00 37.85           C  
ATOM   4023  CB  ALA C 350      13.614   8.320 -22.295  1.00 37.85           C  
ATOM   4024  O   ALA C 350      10.563   7.961 -21.789  1.00 37.85           O  
ATOM   4025  N   PRO C 351      11.055   5.917 -21.512  1.00 40.49           N  
ATOM   4026  CA  PRO C 351      10.073   5.474 -20.519  1.00 40.49           C  
ATOM   4027  C   PRO C 351      10.070   6.344 -19.264  1.00 40.49           C  
ATOM   4028  CB  PRO C 351      10.519   4.047 -20.193  1.00 40.49           C  
ATOM   4029  O   PRO C 351       9.023   6.524 -18.636  1.00 40.49           O  
ATOM   4030  CG  PRO C 351      11.779   3.853 -20.974  1.00 40.49           C  
ATOM   4031  CD  PRO C 351      12.093   5.131 -21.698  1.00 40.49           C  
ATOM   4032  N   GLY C 352      11.163   7.054 -18.945  1.00 40.68           N  
ATOM   4033  CA  GLY C 352      11.229   7.831 -17.717  1.00 40.68           C  
ATOM   4034  C   GLY C 352      10.429   9.118 -17.782  1.00 40.68           C  
ATOM   4035  O   GLY C 352       9.846   9.544 -16.783  1.00 40.68           O  
ATOM   4036  N   GLN C 353      10.395   9.855 -18.952  1.00 43.65           N  
ATOM   4037  CA  GLN C 353       9.613  11.073 -19.138  1.00 43.65           C  
ATOM   4038  C   GLN C 353       8.119  10.793 -19.002  1.00 43.65           C  
ATOM   4039  CB  GLN C 353       9.909  11.698 -20.502  1.00 43.65           C  
ATOM   4040  O   GLN C 353       7.379  11.601 -18.437  1.00 43.65           O  
ATOM   4041  CG  GLN C 353      10.703  12.995 -20.424  1.00 43.65           C  
ATOM   4042  CD  GLN C 353      10.822  13.692 -21.767  1.00 43.65           C  
ATOM   4043  NE2 GLN C 353      11.469  14.852 -21.778  1.00 43.65           N  
ATOM   4044  OE1 GLN C 353      10.336  13.191 -22.786  1.00 43.65           O  
ATOM   4045  N   ASN C 354       7.740   9.442 -19.085  1.00 50.32           N  
ATOM   4046  CA  ASN C 354       6.337   9.045 -19.040  1.00 50.32           C  
ATOM   4047  C   ASN C 354       5.851   8.864 -17.605  1.00 50.32           C  
ATOM   4048  CB  ASN C 354       6.116   7.760 -19.841  1.00 50.32           C  
ATOM   4049  O   ASN C 354       4.726   9.241 -17.273  1.00 50.32           O  
ATOM   4050  CG  ASN C 354       4.657   7.526 -20.179  1.00 50.32           C  
ATOM   4051  ND2 ASN C 354       4.406   6.652 -21.147  1.00 50.32           N  
ATOM   4052  OD1 ASN C 354       3.763   8.126 -19.576  1.00 50.32           O  
ATOM   4053  N   LYS C 355       6.816   8.546 -16.729  1.00 44.55           N  
ATOM   4054  CA  LYS C 355       6.417   8.319 -15.343  1.00 44.55           C  
ATOM   4055  C   LYS C 355       6.232   9.639 -14.601  1.00 44.55           C  
ATOM   4056  CB  LYS C 355       7.450   7.453 -14.621  1.00 44.55           C  
ATOM   4057  O   LYS C 355       5.277   9.800 -13.838  1.00 44.55           O  
ATOM   4058  CG  LYS C 355       7.199   5.957 -14.744  1.00 44.55           C  
ATOM   4059  CD  LYS C 355       8.225   5.151 -13.959  1.00 44.55           C  
ATOM   4060  CE  LYS C 355       8.045   3.654 -14.173  1.00 44.55           C  
ATOM   4061  NZ  LYS C 355       9.071   2.861 -13.433  1.00 44.55           N  
ATOM   4062  N   ILE C 356       7.080  10.593 -14.816  1.00 45.20           N  
ATOM   4063  CA  ILE C 356       6.979  11.911 -14.199  1.00 45.20           C  
ATOM   4064  C   ILE C 356       5.729  12.625 -14.708  1.00 45.20           C  
ATOM   4065  CB  ILE C 356       8.235  12.765 -14.480  1.00 45.20           C  
ATOM   4066  O   ILE C 356       4.990  13.230 -13.928  1.00 45.20           O  
ATOM   4067  CG1 ILE C 356       9.472  12.123 -13.841  1.00 45.20           C  
ATOM   4068  CG2 ILE C 356       8.039  14.198 -13.975  1.00 45.20           C  
ATOM   4069  CD1 ILE C 356      10.792  12.716 -14.313  1.00 45.20           C  
ATOM   4070  N   SER C 357       5.459  12.475 -15.997  1.00 49.73           N  
ATOM   4071  CA  SER C 357       4.266  13.073 -16.588  1.00 49.73           C  
ATOM   4072  C   SER C 357       2.996  12.475 -15.993  1.00 49.73           C  
ATOM   4073  CB  SER C 357       4.267  12.882 -18.105  1.00 49.73           C  
ATOM   4074  O   SER C 357       2.055  13.201 -15.668  1.00 49.73           O  
ATOM   4075  OG  SER C 357       3.355  13.773 -18.724  1.00 49.73           O  
ATOM   4076  N   ARG C 358       3.031  11.181 -15.762  1.00 52.03           N  
ATOM   4077  CA  ARG C 358       1.876  10.516 -15.170  1.00 52.03           C  
ATOM   4078  C   ARG C 358       1.696  10.924 -13.711  1.00 52.03           C  
ATOM   4079  CB  ARG C 358       2.018   8.996 -15.274  1.00 52.03           C  
ATOM   4080  O   ARG C 358       0.571  11.130 -13.253  1.00 52.03           O  
ATOM   4081  CG  ARG C 358       1.618   8.431 -16.628  1.00 52.03           C  
ATOM   4082  CD  ARG C 358       1.522   6.912 -16.600  1.00 52.03           C  
ATOM   4083  NE  ARG C 358       1.125   6.373 -17.897  1.00 52.03           N  
ATOM   4084  NH1 ARG C 358       1.477   4.164 -17.319  1.00 52.03           N  
ATOM   4085  NH2 ARG C 358       0.733   4.699 -19.420  1.00 52.03           N  
ATOM   4086  CZ  ARG C 358       1.112   5.080 -18.209  1.00 52.03           C  
ATOM   4087  N   PHE C 359       2.791  11.126 -13.028  1.00 49.35           N  
ATOM   4088  CA  PHE C 359       2.753  11.598 -11.648  1.00 49.35           C  
ATOM   4089  C   PHE C 359       2.247  13.034 -11.581  1.00 49.35           C  
ATOM   4090  CB  PHE C 359       4.140  11.499 -11.007  1.00 49.35           C  
ATOM   4091  O   PHE C 359       1.384  13.356 -10.762  1.00 49.35           O  
ATOM   4092  CG  PHE C 359       4.193  12.012  -9.593  1.00 49.35           C  
ATOM   4093  CD1 PHE C 359       4.748  13.254  -9.310  1.00 49.35           C  
ATOM   4094  CD2 PHE C 359       3.687  11.252  -8.547  1.00 49.35           C  
ATOM   4095  CE1 PHE C 359       4.798  13.732  -8.003  1.00 49.35           C  
ATOM   4096  CE2 PHE C 359       3.734  11.722  -7.237  1.00 49.35           C  
ATOM   4097  CZ  PHE C 359       4.291  12.962  -6.967  1.00 49.35           C  
ATOM   4098  N   LEU C 360       2.778  13.873 -12.410  1.00 48.59           N  
ATOM   4099  CA  LEU C 360       2.352  15.268 -12.443  1.00 48.59           C  
ATOM   4100  C   LEU C 360       0.882  15.378 -12.833  1.00 48.59           C  
ATOM   4101  CB  LEU C 360       3.214  16.069 -13.422  1.00 48.59           C  
ATOM   4102  O   LEU C 360       0.146  16.192 -12.269  1.00 48.59           O  
ATOM   4103  CG  LEU C 360       4.656  16.341 -12.991  1.00 48.59           C  
ATOM   4104  CD1 LEU C 360       5.425  17.027 -14.115  1.00 48.59           C  
ATOM   4105  CD2 LEU C 360       4.684  17.188 -11.722  1.00 48.59           C  
ATOM   4106  N   LEU C 361       0.522  14.427 -13.800  1.00 55.52           N  
ATOM   4107  CA  LEU C 361      -0.887  14.385 -14.178  1.00 55.52           C  
ATOM   4108  C   LEU C 361      -1.749  13.917 -13.011  1.00 55.52           C  
ATOM   4109  CB  LEU C 361      -1.092  13.463 -15.382  1.00 55.52           C  
ATOM   4110  O   LEU C 361      -2.828  14.464 -12.772  1.00 55.52           O  
ATOM   4111  CG  LEU C 361      -2.275  13.791 -16.294  1.00 55.52           C  
ATOM   4112  CD1 LEU C 361      -1.804  14.589 -17.506  1.00 55.52           C  
ATOM   4113  CD2 LEU C 361      -2.984  12.514 -16.731  1.00 55.52           C  
ATOM   4114  N   TYR C 362      -1.229  13.023 -12.243  1.00 54.68           N  
ATOM   4115  CA  TYR C 362      -1.891  12.545 -11.034  1.00 54.68           C  
ATOM   4116  C   TYR C 362      -2.022  13.662 -10.006  1.00 54.68           C  
ATOM   4117  CB  TYR C 362      -1.120  11.367 -10.430  1.00 54.68           C  
ATOM   4118  O   TYR C 362      -3.096  13.865  -9.434  1.00 54.68           O  
ATOM   4119  CG  TYR C 362      -1.638  10.932  -9.080  1.00 54.68           C  
ATOM   4120  CD1 TYR C 362      -0.978  11.297  -7.909  1.00 54.68           C  
ATOM   4121  CD2 TYR C 362      -2.786  10.155  -8.973  1.00 54.68           C  
ATOM   4122  CE1 TYR C 362      -1.450  10.897  -6.663  1.00 54.68           C  
ATOM   4123  CE2 TYR C 362      -3.267   9.749  -7.733  1.00 54.68           C  
ATOM   4124  OH  TYR C 362      -3.066   9.726  -5.354  1.00 54.68           O  
ATOM   4125  CZ  TYR C 362      -2.594  10.125  -6.585  1.00 54.68           C  
ATOM   4126  N   MET C 363      -0.950  14.353  -9.797  1.00 52.46           N  
ATOM   4127  CA  MET C 363      -0.957  15.461  -8.846  1.00 52.46           C  
ATOM   4128  C   MET C 363      -1.919  16.556  -9.294  1.00 52.46           C  
ATOM   4129  CB  MET C 363       0.450  16.036  -8.678  1.00 52.46           C  
ATOM   4130  O   MET C 363      -2.656  17.113  -8.479  1.00 52.46           O  
ATOM   4131  CG  MET C 363       1.388  15.140  -7.886  1.00 52.46           C  
ATOM   4132  SD  MET C 363       0.814  14.867  -6.165  1.00 52.46           S  
ATOM   4133  CE  MET C 363       0.965  16.551  -5.506  1.00 52.46           C  
ATOM   4134  N   LYS C 364      -1.795  16.815 -10.598  1.00 51.54           N  
ATOM   4135  CA  LYS C 364      -2.716  17.791 -11.172  1.00 51.54           C  
ATOM   4136  C   LYS C 364      -4.167  17.358 -10.979  1.00 51.54           C  
ATOM   4137  CB  LYS C 364      -2.424  17.997 -12.659  1.00 51.54           C  
ATOM   4138  O   LYS C 364      -5.013  18.162 -10.582  1.00 51.54           O  
ATOM   4139  CG  LYS C 364      -3.252  19.097 -13.306  1.00 51.54           C  
ATOM   4140  CD  LYS C 364      -2.969  19.204 -14.799  1.00 51.54           C  
ATOM   4141  CE  LYS C 364      -3.949  20.144 -15.489  1.00 51.54           C  
ATOM   4142  NZ  LYS C 364      -3.616  20.329 -16.933  1.00 51.54           N  
ATOM   4143  N   ASN C 365      -4.378  16.057 -11.325  1.00 56.23           N  
ATOM   4144  CA  ASN C 365      -5.735  15.545 -11.161  1.00 56.23           C  
ATOM   4145  C   ASN C 365      -6.174  15.580  -9.700  1.00 56.23           C  
ATOM   4146  CB  ASN C 365      -5.841  14.122 -11.713  1.00 56.23           C  
ATOM   4147  O   ASN C 365      -7.323  15.912  -9.401  1.00 56.23           O  
ATOM   4148  CG  ASN C 365      -6.090  14.092 -13.208  1.00 56.23           C  
ATOM   4149  ND2 ASN C 365      -5.943  12.919 -13.812  1.00 56.23           N  
ATOM   4150  OD1 ASN C 365      -6.412  15.117 -13.817  1.00 56.23           O  
ATOM   4151  N   LEU C 366      -5.217  15.373  -8.918  1.00 54.80           N  
ATOM   4152  CA  LEU C 366      -5.460  15.422  -7.480  1.00 54.80           C  
ATOM   4153  C   LEU C 366      -5.758  16.848  -7.027  1.00 54.80           C  
ATOM   4154  CB  LEU C 366      -4.254  14.872  -6.714  1.00 54.80           C  
ATOM   4155  O   LEU C 366      -6.704  17.079  -6.271  1.00 54.80           O  
ATOM   4156  CG  LEU C 366      -4.406  14.766  -5.195  1.00 54.80           C  
ATOM   4157  CD1 LEU C 366      -5.491  13.754  -4.841  1.00 54.80           C  
ATOM   4158  CD2 LEU C 366      -3.079  14.384  -4.550  1.00 54.80           C  
ATOM   4159  N   LEU C 367      -4.919  17.704  -7.516  1.00 52.01           N  
ATOM   4160  CA  LEU C 367      -5.113  19.115  -7.203  1.00 52.01           C  
ATOM   4161  C   LEU C 367      -6.457  19.609  -7.729  1.00 52.01           C  
ATOM   4162  CB  LEU C 367      -3.980  19.957  -7.795  1.00 52.01           C  
ATOM   4163  O   LEU C 367      -7.172  20.335  -7.035  1.00 52.01           O  
ATOM   4164  CG  LEU C 367      -3.797  21.357  -7.207  1.00 52.01           C  
ATOM   4165  CD1 LEU C 367      -3.196  21.270  -5.808  1.00 52.01           C  
ATOM   4166  CD2 LEU C 367      -2.921  22.210  -8.118  1.00 52.01           C  
ATOM   4167  N   ASN C 368      -6.755  19.199  -8.955  1.00 53.93           N  
ATOM   4168  CA  ASN C 368      -8.030  19.594  -9.545  1.00 53.93           C  
ATOM   4169  C   ASN C 368      -9.210  19.071  -8.731  1.00 53.93           C  
ATOM   4170  CB  ASN C 368      -8.125  19.107 -10.992  1.00 53.93           C  
ATOM   4171  O   ASN C 368     -10.200  19.780  -8.539  1.00 53.93           O  
ATOM   4172  CG  ASN C 368      -7.316  19.958 -11.950  1.00 53.93           C  
ATOM   4173  ND2 ASN C 368      -7.019  19.413 -13.124  1.00 53.93           N  
ATOM   4174  OD1 ASN C 368      -6.959  21.097 -11.637  1.00 53.93           O  
ATOM   4175  N   ARG C 369      -9.048  17.944  -8.286  1.00 55.61           N  
ATOM   4176  CA  ARG C 369     -10.097  17.331  -7.478  1.00 55.61           C  
ATOM   4177  C   ARG C 369     -10.256  18.055  -6.146  1.00 55.61           C  
ATOM   4178  CB  ARG C 369      -9.794  15.850  -7.237  1.00 55.61           C  
ATOM   4179  O   ARG C 369     -11.378  18.268  -5.679  1.00 55.61           O  
ATOM   4180  CG  ARG C 369     -11.017  14.951  -7.314  1.00 55.61           C  
ATOM   4181  CD  ARG C 369     -10.659  13.491  -7.072  1.00 55.61           C  
ATOM   4182  NE  ARG C 369     -11.851  12.653  -6.973  1.00 55.61           N  
ATOM   4183  NH1 ARG C 369     -10.691  10.682  -6.650  1.00 55.61           N  
ATOM   4184  NH2 ARG C 369     -12.983  10.673  -6.700  1.00 55.61           N  
ATOM   4185  CZ  ARG C 369     -11.839  11.338  -6.775  1.00 55.61           C  
ATOM   4186  N   ILE C 370      -9.205  18.492  -5.583  1.00 51.00           N  
ATOM   4187  CA  ILE C 370      -9.177  19.232  -4.327  1.00 51.00           C  
ATOM   4188  C   ILE C 370      -9.853  20.589  -4.512  1.00 51.00           C  
ATOM   4189  CB  ILE C 370      -7.733  19.418  -3.812  1.00 51.00           C  
ATOM   4190  O   ILE C 370     -10.672  21.000  -3.686  1.00 51.00           O  
ATOM   4191  CG1 ILE C 370      -7.136  18.069  -3.396  1.00 51.00           C  
ATOM   4192  CG2 ILE C 370      -7.698  20.415  -2.650  1.00 51.00           C  
ATOM   4193  CD1 ILE C 370      -5.646  18.121  -3.086  1.00 51.00           C  
ATOM   4194  N   ILE C 371      -9.493  21.242  -5.508  1.00 49.88           N  
ATOM   4195  CA  ILE C 371     -10.051  22.557  -5.803  1.00 49.88           C  
ATOM   4196  C   ILE C 371     -11.555  22.438  -6.040  1.00 49.88           C  
ATOM   4197  CB  ILE C 371      -9.365  23.200  -7.029  1.00 49.88           C  
ATOM   4198  O   ILE C 371     -12.336  23.240  -5.524  1.00 49.88           O  
ATOM   4199  CG1 ILE C 371      -7.897  23.514  -6.716  1.00 49.88           C  
ATOM   4200  CG2 ILE C 371     -10.114  24.462  -7.468  1.00 49.88           C  
ATOM   4201  CD1 ILE C 371      -7.079  23.925  -7.933  1.00 49.88           C  
ATOM   4202  N   ASP C 372     -11.930  21.421  -6.728  1.00 52.01           N  
ATOM   4203  CA  ASP C 372     -13.345  21.215  -7.020  1.00 52.01           C  
ATOM   4204  C   ASP C 372     -14.139  20.963  -5.740  1.00 52.01           C  
ATOM   4205  CB  ASP C 372     -13.528  20.047  -7.991  1.00 52.01           C  
ATOM   4206  O   ASP C 372     -15.250  21.473  -5.582  1.00 52.01           O  
ATOM   4207  CG  ASP C 372     -13.312  20.442  -9.441  1.00 52.01           C  
ATOM   4208  OD1 ASP C 372     -13.241  21.654  -9.739  1.00 52.01           O  
ATOM   4209  OD2 ASP C 372     -13.215  19.533 -10.294  1.00 52.01           O  
ATOM   4210  N   ASP C 373     -13.554  20.298  -4.802  1.00 51.33           N  
ATOM   4211  CA  ASP C 373     -14.195  19.974  -3.532  1.00 51.33           C  
ATOM   4212  C   ASP C 373     -14.303  21.209  -2.640  1.00 51.33           C  
ATOM   4213  CB  ASP C 373     -13.424  18.868  -2.808  1.00 51.33           C  
ATOM   4214  O   ASP C 373     -15.303  21.392  -1.943  1.00 51.33           O  
ATOM   4215  CG  ASP C 373     -14.332  17.823  -2.183  1.00 51.33           C  
ATOM   4216  OD1 ASP C 373     -15.451  17.603  -2.695  1.00 51.33           O  
ATOM   4217  OD2 ASP C 373     -13.925  17.216  -1.169  1.00 51.33           O  
ATOM   4218  N   MET C 374     -13.379  22.097  -2.696  1.00 49.12           N  
ATOM   4219  CA  MET C 374     -13.360  23.328  -1.910  1.00 49.12           C  
ATOM   4220  C   MET C 374     -14.401  24.317  -2.421  1.00 49.12           C  
ATOM   4221  CB  MET C 374     -11.970  23.967  -1.944  1.00 49.12           C  
ATOM   4222  O   MET C 374     -15.052  25.004  -1.632  1.00 49.12           O  
ATOM   4223  CG  MET C 374     -10.946  23.253  -1.077  1.00 49.12           C  
ATOM   4224  SD  MET C 374      -9.310  24.084  -1.094  1.00 49.12           S  
ATOM   4225  CE  MET C 374      -9.740  25.654  -0.293  1.00 49.12           C  
ATOM   4226  N   VAL C 375     -14.541  24.444  -3.687  1.00 53.35           N  
ATOM   4227  CA  VAL C 375     -15.489  25.372  -4.294  1.00 53.35           C  
ATOM   4228  C   VAL C 375     -16.916  24.896  -4.035  1.00 53.35           C  
ATOM   4229  CB  VAL C 375     -15.244  25.523  -5.812  1.00 53.35           C  
ATOM   4230  O   VAL C 375     -17.818  25.707  -3.812  1.00 53.35           O  
ATOM   4231  CG1 VAL C 375     -16.359  26.342  -6.460  1.00 53.35           C  
ATOM   4232  CG2 VAL C 375     -13.884  26.168  -6.071  1.00 53.35           C  
ATOM   4233  N   GLU C 376     -17.036  23.538  -3.842  1.00 53.63           N  
ATOM   4234  CA  GLU C 376     -18.363  22.983  -3.593  1.00 53.63           C  
ATOM   4235  C   GLU C 376     -18.771  23.160  -2.133  1.00 53.63           C  
ATOM   4236  CB  GLU C 376     -18.407  21.501  -3.976  1.00 53.63           C  
ATOM   4237  O   GLU C 376     -19.947  23.377  -1.834  1.00 53.63           O  
ATOM   4238  CG  GLU C 376     -19.787  21.015  -4.395  1.00 53.63           C  
ATOM   4239  CD  GLU C 376     -19.746  19.766  -5.261  1.00 53.63           C  
ATOM   4240  OE1 GLU C 376     -20.816  19.320  -5.734  1.00 53.63           O  
ATOM   4241  OE2 GLU C 376     -18.635  19.230  -5.468  1.00 53.63           O  
ATOM   4242  N   GLN C 377     -17.874  23.434  -1.271  1.00 50.66           N  
ATOM   4243  CA  GLN C 377     -18.167  23.671   0.138  1.00 50.66           C  
ATOM   4244  C   GLN C 377     -18.368  25.158   0.416  1.00 50.66           C  
ATOM   4245  CB  GLN C 377     -17.046  23.119   1.020  1.00 50.66           C  
ATOM   4246  O   GLN C 377     -19.198  25.534   1.247  1.00 50.66           O  
ATOM   4247  CG  GLN C 377     -17.116  21.613   1.232  1.00 50.66           C  
ATOM   4248  CD  GLN C 377     -16.324  21.153   2.442  1.00 50.66           C  
ATOM   4249  NE2 GLN C 377     -16.519  19.899   2.836  1.00 50.66           N  
ATOM   4250  OE1 GLN C 377     -15.543  21.917   3.016  1.00 50.66           O  
TER    4251      GLN C 377                                                      
ENDMDL                                                                          
END                                                                             
