# Supplementary material for: AI-guided pipeline for protein–protein interaction drug discovery identifies a SARS-CoV-2 inhibitor
Source: Mol Syst Biol. 2024 Mar 11;20(4):428–57. doi: 10.1038/s44320-024-00019-8 (PMC10987651; doi:10.1038/s44320-024-00019-8)
Supplement: Supplementary file 12 — Source Data Fig. 2 [file 44320_2024_19_MOESM12_ESM.zip › Source Data Figure EV3-EV4/ColabFold/CEBPG_FOS_unrelaxed_rank_5_model_3.pdb]

MODEL     1                                                                     
ATOM      1  N   MET B   1      -5.567  39.950 -84.150  1.00 24.02           N  
ATOM      2  CA  MET B   1      -4.139  40.250 -84.201  1.00 24.02           C  
ATOM      3  C   MET B   1      -3.799  41.435 -83.304  1.00 24.02           C  
ATOM      4  CB  MET B   1      -3.701  40.539 -85.638  1.00 24.02           C  
ATOM      5  O   MET B   1      -4.694  42.134 -82.826  1.00 24.02           O  
ATOM      6  CG  MET B   1      -3.629  39.301 -86.518  1.00 24.02           C  
ATOM      7  SD  MET B   1      -2.592  39.558 -88.010  1.00 24.02           S  
ATOM      8  CE  MET B   1      -2.378  37.840 -88.551  1.00 24.02           C  
ATOM      9  N   SER B   2      -2.735  42.088 -83.670  1.00 24.74           N  
ATOM     10  CA  SER B   2      -1.657  42.675 -82.881  1.00 24.74           C  
ATOM     11  C   SER B   2      -2.067  44.028 -82.306  1.00 24.74           C  
ATOM     12  CB  SER B   2      -0.395  42.834 -83.729  1.00 24.74           C  
ATOM     13  O   SER B   2      -3.141  44.543 -82.623  1.00 24.74           O  
ATOM     14  OG  SER B   2      -0.033  41.601 -84.327  1.00 24.74           O  
ATOM     15  N   LYS B   3      -1.234  45.033 -82.631  1.00 27.89           N  
ATOM     16  CA  LYS B   3      -0.206  45.760 -81.892  1.00 27.89           C  
ATOM     17  C   LYS B   3      -0.710  47.131 -81.452  1.00 27.89           C  
ATOM     18  CB  LYS B   3       1.058  45.914 -82.741  1.00 27.89           C  
ATOM     19  O   LYS B   3      -0.718  47.442 -80.259  1.00 27.89           O  
ATOM     20  CG  LYS B   3       2.150  44.906 -82.414  1.00 27.89           C  
ATOM     21  CD  LYS B   3       3.431  45.202 -83.182  1.00 27.89           C  
ATOM     22  CE  LYS B   3       4.518  44.180 -82.873  1.00 27.89           C  
ATOM     23  NZ  LYS B   3       5.831  44.571 -83.469  1.00 27.89           N  
ATOM     24  N   ILE B   4      -0.115  48.170 -82.052  1.00 28.82           N  
ATOM     25  CA  ILE B   4       0.907  49.048 -81.493  1.00 28.82           C  
ATOM     26  C   ILE B   4       0.261  50.337 -80.990  1.00 28.82           C  
ATOM     27  CB  ILE B   4       2.006  49.368 -82.532  1.00 28.82           C  
ATOM     28  O   ILE B   4      -0.940  50.548 -81.171  1.00 28.82           O  
ATOM     29  CG1 ILE B   4       2.742  48.088 -82.943  1.00 28.82           C  
ATOM     30  CG2 ILE B   4       2.984  50.409 -81.979  1.00 28.82           C  
ATOM     31  CD1 ILE B   4       3.055  48.005 -84.431  1.00 28.82           C  
ATOM     32  N   SER B   5       0.746  51.470 -81.584  1.00 27.20           N  
ATOM     33  CA  SER B   5       1.680  52.446 -81.034  1.00 27.20           C  
ATOM     34  C   SER B   5       0.947  53.671 -80.498  1.00 27.20           C  
ATOM     35  CB  SER B   5       2.696  52.874 -82.094  1.00 27.20           C  
ATOM     36  O   SER B   5       1.150  54.069 -79.349  1.00 27.20           O  
ATOM     37  OG  SER B   5       3.851  52.054 -82.044  1.00 27.20           O  
ATOM     38  N   GLN B   6       0.859  54.785 -81.334  1.00 25.50           N  
ATOM     39  CA  GLN B   6       1.884  55.823 -81.314  1.00 25.50           C  
ATOM     40  C   GLN B   6       1.439  57.019 -80.478  1.00 25.50           C  
ATOM     41  CB  GLN B   6       2.221  56.273 -82.736  1.00 25.50           C  
ATOM     42  O   GLN B   6       2.194  57.512 -79.637  1.00 25.50           O  
ATOM     43  CG  GLN B   6       3.292  55.427 -83.412  1.00 25.50           C  
ATOM     44  CD  GLN B   6       3.883  56.097 -84.638  1.00 25.50           C  
ATOM     45  NE2 GLN B   6       4.601  55.326 -85.447  1.00 25.50           N  
ATOM     46  OE1 GLN B   6       3.695  57.298 -84.856  1.00 25.50           O  
ATOM     47  N   GLN B   7       0.451  57.827 -80.975  1.00 23.41           N  
ATOM     48  CA  GLN B   7       0.922  59.122 -81.458  1.00 23.41           C  
ATOM     49  C   GLN B   7       1.097  60.107 -80.306  1.00 23.41           C  
ATOM     50  CB  GLN B   7      -0.046  59.693 -82.495  1.00 23.41           C  
ATOM     51  O   GLN B   7       0.554  59.902 -79.218  1.00 23.41           O  
ATOM     52  CG  GLN B   7       0.470  59.618 -83.925  1.00 23.41           C  
ATOM     53  CD  GLN B   7      -0.420  60.353 -84.910  1.00 23.41           C  
ATOM     54  NE2 GLN B   7       0.092  60.584 -86.114  1.00 23.41           N  
ATOM     55  OE1 GLN B   7      -1.558  60.710 -84.591  1.00 23.41           O  
ATOM     56  N   ASN B   8       1.370  61.474 -80.579  1.00 24.88           N  
ATOM     57  CA  ASN B   8       2.398  62.497 -80.418  1.00 24.88           C  
ATOM     58  C   ASN B   8       2.005  63.525 -79.361  1.00 24.88           C  
ATOM     59  CB  ASN B   8       2.681  63.188 -81.753  1.00 24.88           C  
ATOM     60  O   ASN B   8       2.851  64.279 -78.878  1.00 24.88           O  
ATOM     61  CG  ASN B   8       3.978  62.725 -82.387  1.00 24.88           C  
ATOM     62  ND2 ASN B   8       4.302  63.281 -83.549  1.00 24.88           N  
ATOM     63  OD1 ASN B   8       4.683  61.874 -81.838  1.00 24.88           O  
ATOM     64  N   SER B   9       0.724  63.917 -79.208  1.00 22.45           N  
ATOM     65  CA  SER B   9       0.712  65.355 -79.461  1.00 22.45           C  
ATOM     66  C   SER B   9       1.404  66.119 -78.337  1.00 22.45           C  
ATOM     67  CB  SER B   9      -0.722  65.859 -79.624  1.00 22.45           C  
ATOM     68  O   SER B   9       1.558  65.601 -77.229  1.00 22.45           O  
ATOM     69  OG  SER B   9      -1.565  64.829 -80.113  1.00 22.45           O  
ATOM     70  N   THR B  10       1.689  67.424 -78.567  1.00 23.55           N  
ATOM     71  CA  THR B  10       2.734  68.438 -78.470  1.00 23.55           C  
ATOM     72  C   THR B  10       2.685  69.136 -77.114  1.00 23.55           C  
ATOM     73  CB  THR B  10       2.604  69.483 -79.593  1.00 23.55           C  
ATOM     74  O   THR B  10       3.701  69.230 -76.421  1.00 23.55           O  
ATOM     75  CG2 THR B  10       3.042  68.905 -80.935  1.00 23.55           C  
ATOM     76  OG1 THR B  10       1.237  69.905 -79.690  1.00 23.55           O  
ATOM     77  N   PRO B  11       1.915  70.231 -76.921  1.00 23.11           N  
ATOM     78  CA  PRO B  11       2.685  71.477 -76.896  1.00 23.11           C  
ATOM     79  C   PRO B  11       3.004  71.946 -75.478  1.00 23.11           C  
ATOM     80  CB  PRO B  11       1.767  72.473 -77.608  1.00 23.11           C  
ATOM     81  O   PRO B  11       4.140  72.331 -75.192  1.00 23.11           O  
ATOM     82  CG  PRO B  11       0.397  71.891 -77.476  1.00 23.11           C  
ATOM     83  CD  PRO B  11       0.512  70.541 -76.828  1.00 23.11           C  
ATOM     84  N   GLY B  12       1.999  72.385 -74.651  1.00 23.22           N  
ATOM     85  CA  GLY B  12       2.149  73.822 -74.492  1.00 23.22           C  
ATOM     86  C   GLY B  12       3.124  74.204 -73.395  1.00 23.22           C  
ATOM     87  O   GLY B  12       3.702  73.333 -72.741  1.00 23.22           O  
ATOM     88  N   VAL B  13       2.685  75.090 -72.405  1.00 22.74           N  
ATOM     89  CA  VAL B  13       3.192  76.439 -72.174  1.00 22.74           C  
ATOM     90  C   VAL B  13       4.261  76.409 -71.084  1.00 22.74           C  
ATOM     91  CB  VAL B  13       2.058  77.412 -71.782  1.00 22.74           C  
ATOM     92  O   VAL B  13       4.452  75.386 -70.421  1.00 22.74           O  
ATOM     93  CG1 VAL B  13       1.226  77.792 -73.005  1.00 22.74           C  
ATOM     94  CG2 VAL B  13       1.174  76.793 -70.701  1.00 22.74           C  
ATOM     95  N   ASN B  14       4.126  77.356 -70.080  1.00 23.17           N  
ATOM     96  CA  ASN B  14       4.962  78.530 -69.856  1.00 23.17           C  
ATOM     97  C   ASN B  14       5.918  78.323 -68.684  1.00 23.17           C  
ATOM     98  CB  ASN B  14       4.096  79.770 -69.622  1.00 23.17           C  
ATOM     99  O   ASN B  14       7.118  78.576 -68.804  1.00 23.17           O  
ATOM    100  CG  ASN B  14       3.678  80.443 -70.914  1.00 23.17           C  
ATOM    101  ND2 ASN B  14       2.687  81.322 -70.831  1.00 23.17           N  
ATOM    102  OD1 ASN B  14       4.242  80.174 -71.979  1.00 23.17           O  
ATOM    103  N   GLY B  15       5.453  78.527 -67.425  1.00 22.50           N  
ATOM    104  CA  GLY B  15       5.956  79.757 -66.834  1.00 22.50           C  
ATOM    105  C   GLY B  15       7.257  79.567 -66.078  1.00 22.50           C  
ATOM    106  O   GLY B  15       7.740  78.441 -65.936  1.00 22.50           O  
ATOM    107  N   ILE B  16       7.399  80.372 -65.000  1.00 23.30           N  
ATOM    108  CA  ILE B  16       8.439  81.347 -64.693  1.00 23.30           C  
ATOM    109  C   ILE B  16       9.489  80.713 -63.783  1.00 23.30           C  
ATOM    110  CB  ILE B  16       7.849  82.612 -64.030  1.00 23.30           C  
ATOM    111  O   ILE B  16       9.313  79.586 -63.313  1.00 23.30           O  
ATOM    112  CG1 ILE B  16       6.395  82.817 -64.469  1.00 23.30           C  
ATOM    113  CG2 ILE B  16       8.700  83.842 -64.361  1.00 23.30           C  
ATOM    114  CD1 ILE B  16       5.500  83.410 -63.390  1.00 23.30           C  
ATOM    115  N   SER B  17       9.666  81.356 -62.561  1.00 22.56           N  
ATOM    116  CA  SER B  17      10.851  82.152 -62.262  1.00 22.56           C  
ATOM    117  C   SER B  17      11.850  81.363 -61.422  1.00 22.56           C  
ATOM    118  CB  SER B  17      10.463  83.439 -61.533  1.00 22.56           C  
ATOM    119  O   SER B  17      13.018  81.235 -61.794  1.00 22.56           O  
ATOM    120  OG  SER B  17      11.370  84.484 -61.840  1.00 22.56           O  
ATOM    121  N   VAL B  18      11.858  81.644 -60.002  1.00 24.58           N  
ATOM    122  CA  VAL B  18      12.972  82.438 -59.494  1.00 24.58           C  
ATOM    123  C   VAL B  18      14.035  81.518 -58.899  1.00 24.58           C  
ATOM    124  CB  VAL B  18      12.502  83.464 -58.438  1.00 24.58           C  
ATOM    125  O   VAL B  18      13.767  80.346 -58.623  1.00 24.58           O  
ATOM    126  CG1 VAL B  18      13.651  84.384 -58.030  1.00 24.58           C  
ATOM    127  CG2 VAL B  18      11.325  84.278 -58.972  1.00 24.58           C  
ATOM    128  N   ILE B  19      14.448  81.861 -57.573  1.00 24.62           N  
ATOM    129  CA  ILE B  19      15.778  82.375 -57.267  1.00 24.62           C  
ATOM    130  C   ILE B  19      16.654  81.249 -56.723  1.00 24.62           C  
ATOM    131  CB  ILE B  19      15.715  83.542 -56.256  1.00 24.62           C  
ATOM    132  O   ILE B  19      16.157  80.168 -56.399  1.00 24.62           O  
ATOM    133  CG1 ILE B  19      14.629  84.544 -56.664  1.00 24.62           C  
ATOM    134  CG2 ILE B  19      17.079  84.229 -56.138  1.00 24.62           C  
ATOM    135  CD1 ILE B  19      14.295  85.567 -55.587  1.00 24.62           C  
ATOM    136  N   HIS B  20      17.253  81.559 -55.394  1.00 22.21           N  
ATOM    137  CA  HIS B  20      18.668  81.846 -55.186  1.00 22.21           C  
ATOM    138  C   HIS B  20      19.405  80.625 -54.648  1.00 22.21           C  
ATOM    139  CB  HIS B  20      18.839  83.027 -54.228  1.00 22.21           C  
ATOM    140  O   HIS B  20      18.777  79.659 -54.208  1.00 22.21           O  
ATOM    141  CG  HIS B  20      18.953  84.348 -54.918  1.00 22.21           C  
ATOM    142  CD2 HIS B  20      20.024  85.145 -55.142  1.00 22.21           C  
ATOM    143  ND1 HIS B  20      17.868  84.995 -55.471  1.00 22.21           N  
ATOM    144  CE1 HIS B  20      18.270  86.135 -56.007  1.00 22.21           C  
ATOM    145  NE2 HIS B  20      19.573  86.250 -55.821  1.00 22.21           N  
ATOM    146  N   THR B  21      19.685  80.706 -53.243  1.00 22.71           N  
ATOM    147  CA  THR B  21      21.074  80.962 -52.879  1.00 22.71           C  
ATOM    148  C   THR B  21      21.810  79.654 -52.601  1.00 22.71           C  
ATOM    149  CB  THR B  21      21.169  81.880 -51.646  1.00 22.71           C  
ATOM    150  O   THR B  21      21.183  78.603 -52.448  1.00 22.71           O  
ATOM    151  CG2 THR B  21      21.170  83.349 -52.053  1.00 22.71           C  
ATOM    152  OG1 THR B  21      20.048  81.634 -50.788  1.00 22.71           O  
ATOM    153  N   GLN B  22      22.531  79.654 -51.302  1.00 22.91           N  
ATOM    154  CA  GLN B  22      23.979  79.610 -51.127  1.00 22.91           C  
ATOM    155  C   GLN B  22      24.443  78.210 -50.732  1.00 22.91           C  
ATOM    156  CB  GLN B  22      24.424  80.627 -50.074  1.00 22.91           C  
ATOM    157  O   GLN B  22      23.626  77.354 -50.386  1.00 22.91           O  
ATOM    158  CG  GLN B  22      25.805  81.215 -50.333  1.00 22.91           C  
ATOM    159  CD  GLN B  22      25.973  82.601 -49.739  1.00 22.91           C  
ATOM    160  NE2 GLN B  22      26.921  83.363 -50.272  1.00 22.91           N  
ATOM    161  OE1 GLN B  22      25.256  82.983 -48.808  1.00 22.91           O  
ATOM    162  N   ALA B  23      25.137  78.183 -49.559  1.00 22.90           N  
ATOM    163  CA  ALA B  23      26.566  77.879 -49.534  1.00 22.90           C  
ATOM    164  C   ALA B  23      26.809  76.414 -49.183  1.00 22.90           C  
ATOM    165  CB  ALA B  23      27.286  78.788 -48.542  1.00 22.90           C  
ATOM    166  O   ALA B  23      27.465  75.689 -49.935  1.00 22.90           O  
ATOM    167  N   HIS B  24      27.358  76.223 -47.835  1.00 24.93           N  
ATOM    168  CA  HIS B  24      28.755  75.886 -47.587  1.00 24.93           C  
ATOM    169  C   HIS B  24      28.923  74.392 -47.333  1.00 24.93           C  
ATOM    170  CB  HIS B  24      29.297  76.685 -46.401  1.00 24.93           C  
ATOM    171  O   HIS B  24      27.945  73.688 -47.072  1.00 24.93           O  
ATOM    172  CG  HIS B  24      29.720  78.075 -46.757  1.00 24.93           C  
ATOM    173  CD2 HIS B  24      29.123  79.270 -46.539  1.00 24.93           C  
ATOM    174  ND1 HIS B  24      30.894  78.346 -47.426  1.00 24.93           N  
ATOM    175  CE1 HIS B  24      31.001  79.653 -47.603  1.00 24.93           C  
ATOM    176  NE2 HIS B  24      29.939  80.236 -47.075  1.00 24.93           N  
ATOM    177  N   ALA B  25      30.063  74.069 -46.614  1.00 23.59           N  
ATOM    178  CA  ALA B  25      31.121  73.117 -46.943  1.00 23.59           C  
ATOM    179  C   ALA B  25      30.888  71.777 -46.253  1.00 23.59           C  
ATOM    180  CB  ALA B  25      32.485  73.682 -46.554  1.00 23.59           C  
ATOM    181  O   ALA B  25      30.886  70.729 -46.903  1.00 23.59           O  
ATOM    182  N   SER B  26      31.447  71.617 -44.964  1.00 24.07           N  
ATOM    183  CA  SER B  26      32.713  70.894 -44.914  1.00 24.07           C  
ATOM    184  C   SER B  26      32.506  69.446 -44.483  1.00 24.07           C  
ATOM    185  CB  SER B  26      33.688  71.584 -43.959  1.00 24.07           C  
ATOM    186  O   SER B  26      31.369  68.987 -44.354  1.00 24.07           O  
ATOM    187  OG  SER B  26      34.044  72.867 -44.444  1.00 24.07           O  
ATOM    188  N   GLY B  27      33.015  69.026 -43.153  1.00 23.83           N  
ATOM    189  CA  GLY B  27      34.183  68.228 -42.820  1.00 23.83           C  
ATOM    190  C   GLY B  27      33.839  66.810 -42.405  1.00 23.83           C  
ATOM    191  O   GLY B  27      32.665  66.478 -42.226  1.00 23.83           O  
ATOM    192  N   LEU B  28      34.920  65.946 -42.075  1.00 26.03           N  
ATOM    193  CA  LEU B  28      35.276  64.553 -42.322  1.00 26.03           C  
ATOM    194  C   LEU B  28      34.823  63.664 -41.169  1.00 26.03           C  
ATOM    195  CB  LEU B  28      36.787  64.414 -42.525  1.00 26.03           C  
ATOM    196  O   LEU B  28      34.595  62.466 -41.355  1.00 26.03           O  
ATOM    197  CG  LEU B  28      37.326  64.809 -43.901  1.00 26.03           C  
ATOM    198  CD1 LEU B  28      38.762  65.308 -43.785  1.00 26.03           C  
ATOM    199  CD2 LEU B  28      37.239  63.632 -44.867  1.00 26.03           C  
ATOM    200  N   GLN B  29      35.018  63.995 -39.871  1.00 26.12           N  
ATOM    201  CA  GLN B  29      36.103  63.259 -39.230  1.00 26.12           C  
ATOM    202  C   GLN B  29      35.639  61.876 -38.782  1.00 26.12           C  
ATOM    203  CB  GLN B  29      36.651  64.042 -38.036  1.00 26.12           C  
ATOM    204  O   GLN B  29      34.440  61.592 -38.767  1.00 26.12           O  
ATOM    205  CG  GLN B  29      38.066  64.565 -38.241  1.00 26.12           C  
ATOM    206  CD  GLN B  29      38.406  65.716 -37.313  1.00 26.12           C  
ATOM    207  NE2 GLN B  29      39.347  66.556 -37.731  1.00 26.12           N  
ATOM    208  OE1 GLN B  29      37.828  65.851 -36.230  1.00 26.12           O  
ATOM    209  N   GLN B  30      36.312  61.270 -37.535  1.00 26.66           N  
ATOM    210  CA  GLN B  30      37.094  60.102 -37.143  1.00 26.66           C  
ATOM    211  C   GLN B  30      36.227  59.080 -36.412  1.00 26.66           C  
ATOM    212  CB  GLN B  30      38.273  60.515 -36.262  1.00 26.66           C  
ATOM    213  O   GLN B  30      35.335  59.450 -35.645  1.00 26.66           O  
ATOM    214  CG  GLN B  30      39.626  60.404 -36.953  1.00 26.66           C  
ATOM    215  CD  GLN B  30      40.780  60.796 -36.049  1.00 26.66           C  
ATOM    216  NE2 GLN B  30      41.938  61.059 -36.647  1.00 26.66           N  
ATOM    217  OE1 GLN B  30      40.633  60.863 -34.825  1.00 26.66           O  
ATOM    218  N   VAL B  31      36.467  57.810 -36.753  1.00 29.87           N  
ATOM    219  CA  VAL B  31      35.670  56.594 -36.625  1.00 29.87           C  
ATOM    220  C   VAL B  31      35.807  56.032 -35.212  1.00 29.87           C  
ATOM    221  CB  VAL B  31      36.088  55.530 -37.665  1.00 29.87           C  
ATOM    222  O   VAL B  31      35.663  54.825 -35.001  1.00 29.87           O  
ATOM    223  CG1 VAL B  31      34.892  55.107 -38.515  1.00 29.87           C  
ATOM    224  CG2 VAL B  31      37.215  56.062 -38.549  1.00 29.87           C  
ATOM    225  N   PRO B  32      35.976  56.793 -34.148  1.00 30.25           N  
ATOM    226  CA  PRO B  32      36.801  56.048 -33.194  1.00 30.25           C  
ATOM    227  C   PRO B  32      36.134  54.760 -32.718  1.00 30.25           C  
ATOM    228  CB  PRO B  32      36.976  57.033 -32.035  1.00 30.25           C  
ATOM    229  O   PRO B  32      34.910  54.629 -32.794  1.00 30.25           O  
ATOM    230  CG  PRO B  32      36.008  58.135 -32.321  1.00 30.25           C  
ATOM    231  CD  PRO B  32      35.231  57.780 -33.556  1.00 30.25           C  
ATOM    232  N   GLN B  33      37.071  53.734 -32.212  1.00 27.06           N  
ATOM    233  CA  GLN B  33      37.130  52.283 -32.070  1.00 27.06           C  
ATOM    234  C   GLN B  33      36.323  51.815 -30.862  1.00 27.06           C  
ATOM    235  CB  GLN B  33      38.580  51.813 -31.948  1.00 27.06           C  
ATOM    236  O   GLN B  33      35.995  52.613 -29.982  1.00 27.06           O  
ATOM    237  CG  GLN B  33      39.269  51.587 -33.287  1.00 27.06           C  
ATOM    238  CD  GLN B  33      40.508  50.719 -33.170  1.00 27.06           C  
ATOM    239  NE2 GLN B  33      41.342  50.735 -34.204  1.00 27.06           N  
ATOM    240  OE1 GLN B  33      40.713  50.039 -32.160  1.00 27.06           O  
ATOM    241  N   LEU B  34      36.197  50.443 -30.738  1.00 28.79           N  
ATOM    242  CA  LEU B  34      35.250  49.438 -30.267  1.00 28.79           C  
ATOM    243  C   LEU B  34      35.464  49.140 -28.787  1.00 28.79           C  
ATOM    244  CB  LEU B  34      35.386  48.150 -31.083  1.00 28.79           C  
ATOM    245  O   LEU B  34      34.875  48.201 -28.246  1.00 28.79           O  
ATOM    246  CG  LEU B  34      34.171  47.747 -31.922  1.00 28.79           C  
ATOM    247  CD1 LEU B  34      34.518  47.781 -33.406  1.00 28.79           C  
ATOM    248  CD2 LEU B  34      33.675  46.364 -31.515  1.00 28.79           C  
ATOM    249  N   VAL B  35      36.322  49.891 -27.995  1.00 30.28           N  
ATOM    250  CA  VAL B  35      37.044  48.980 -27.113  1.00 30.28           C  
ATOM    251  C   VAL B  35      36.060  48.268 -26.187  1.00 30.28           C  
ATOM    252  CB  VAL B  35      38.115  49.723 -26.283  1.00 30.28           C  
ATOM    253  O   VAL B  35      34.965  48.772 -25.929  1.00 30.28           O  
ATOM    254  CG1 VAL B  35      39.511  49.462 -26.844  1.00 30.28           C  
ATOM    255  CG2 VAL B  35      37.819  51.222 -26.252  1.00 30.28           C  
ATOM    256  N   PRO B  36      36.554  47.110 -25.531  1.00 30.81           N  
ATOM    257  CA  PRO B  36      36.071  45.862 -24.936  1.00 30.81           C  
ATOM    258  C   PRO B  36      35.477  46.063 -23.544  1.00 30.81           C  
ATOM    259  CB  PRO B  36      37.329  44.992 -24.872  1.00 30.81           C  
ATOM    260  O   PRO B  36      35.944  46.917 -22.787  1.00 30.81           O  
ATOM    261  CG  PRO B  36      38.463  45.945 -25.074  1.00 30.81           C  
ATOM    262  CD  PRO B  36      37.899  47.323 -25.271  1.00 30.81           C  
ATOM    263  N   ALA B  37      34.230  45.794 -23.401  1.00 33.73           N  
ATOM    264  CA  ALA B  37      33.298  45.940 -22.285  1.00 33.73           C  
ATOM    265  C   ALA B  37      33.673  45.013 -21.133  1.00 33.73           C  
ATOM    266  CB  ALA B  37      31.870  45.661 -22.745  1.00 33.73           C  
ATOM    267  O   ALA B  37      33.602  43.789 -21.264  1.00 33.73           O  
ATOM    268  N   GLY B  38      34.822  45.298 -20.475  1.00 30.16           N  
ATOM    269  CA  GLY B  38      35.365  44.329 -19.537  1.00 30.16           C  
ATOM    270  C   GLY B  38      34.365  43.896 -18.481  1.00 30.16           C  
ATOM    271  O   GLY B  38      33.275  44.463 -18.381  1.00 30.16           O  
ATOM    272  N   PRO B  39      34.749  42.907 -17.533  1.00 34.35           N  
ATOM    273  CA  PRO B  39      34.211  41.752 -16.810  1.00 34.35           C  
ATOM    274  C   PRO B  39      33.546  42.139 -15.491  1.00 34.35           C  
ATOM    275  CB  PRO B  39      35.448  40.884 -16.563  1.00 34.35           C  
ATOM    276  O   PRO B  39      33.198  41.267 -14.691  1.00 34.35           O  
ATOM    277  CG  PRO B  39      36.601  41.832 -16.640  1.00 34.35           C  
ATOM    278  CD  PRO B  39      36.085  43.179 -17.056  1.00 34.35           C  
ATOM    279  N   GLY B  40      33.475  43.412 -15.113  1.00 31.42           N  
ATOM    280  CA  GLY B  40      33.726  43.505 -13.684  1.00 31.42           C  
ATOM    281  C   GLY B  40      32.727  42.726 -12.850  1.00 31.42           C  
ATOM    282  O   GLY B  40      31.756  42.184 -13.381  1.00 31.42           O  
ATOM    283  N   GLY B  41      32.876  42.740 -11.431  1.00 31.38           N  
ATOM    284  CA  GLY B  41      32.672  42.110 -10.136  1.00 31.38           C  
ATOM    285  C   GLY B  41      31.233  42.177  -9.660  1.00 31.38           C  
ATOM    286  O   GLY B  41      30.593  43.228  -9.747  1.00 31.38           O  
ATOM    287  N   GLY B  42      30.485  41.106  -9.926  1.00 36.29           N  
ATOM    288  CA  GLY B  42      29.071  40.947  -9.627  1.00 36.29           C  
ATOM    289  C   GLY B  42      28.754  41.087  -8.150  1.00 36.29           C  
ATOM    290  O   GLY B  42      29.287  40.345  -7.323  1.00 36.29           O  
ATOM    291  N   GLY B  43      28.819  42.295  -7.624  1.00 34.96           N  
ATOM    292  CA  GLY B  43      28.531  42.577  -6.227  1.00 34.96           C  
ATOM    293  C   GLY B  43      27.184  42.047  -5.776  1.00 34.96           C  
ATOM    294  O   GLY B  43      26.243  41.972  -6.569  1.00 34.96           O  
ATOM    295  N   LYS B  44      27.253  40.997  -4.893  1.00 37.55           N  
ATOM    296  CA  LYS B  44      26.183  40.266  -4.220  1.00 37.55           C  
ATOM    297  C   LYS B  44      25.192  41.223  -3.563  1.00 37.55           C  
ATOM    298  CB  LYS B  44      26.761  39.311  -3.174  1.00 37.55           C  
ATOM    299  O   LYS B  44      25.584  42.086  -2.775  1.00 37.55           O  
ATOM    300  CG  LYS B  44      27.251  37.989  -3.746  1.00 37.55           C  
ATOM    301  CD  LYS B  44      27.508  36.965  -2.648  1.00 37.55           C  
ATOM    302  CE  LYS B  44      28.160  35.704  -3.199  1.00 37.55           C  
ATOM    303  NZ  LYS B  44      28.530  34.751  -2.111  1.00 37.55           N  
ATOM    304  N   ALA B  45      24.178  41.586  -4.275  1.00 40.39           N  
ATOM    305  CA  ALA B  45      23.095  42.465  -3.841  1.00 40.39           C  
ATOM    306  C   ALA B  45      22.479  41.974  -2.534  1.00 40.39           C  
ATOM    307  CB  ALA B  45      22.025  42.566  -4.925  1.00 40.39           C  
ATOM    308  O   ALA B  45      22.210  40.780  -2.378  1.00 40.39           O  
ATOM    309  N   VAL B  46      22.943  42.512  -1.427  1.00 39.89           N  
ATOM    310  CA  VAL B  46      22.403  42.386  -0.077  1.00 39.89           C  
ATOM    311  C   VAL B  46      20.878  42.445  -0.123  1.00 39.89           C  
ATOM    312  CB  VAL B  46      22.951  43.488   0.858  1.00 39.89           C  
ATOM    313  O   VAL B  46      20.303  43.254  -0.855  1.00 39.89           O  
ATOM    314  CG1 VAL B  46      22.929  43.021   2.313  1.00 39.89           C  
ATOM    315  CG2 VAL B  46      24.366  43.884   0.442  1.00 39.89           C  
ATOM    316  N   ALA B  47      20.214  41.242   0.163  1.00 44.07           N  
ATOM    317  CA  ALA B  47      18.771  41.019   0.207  1.00 44.07           C  
ATOM    318  C   ALA B  47      18.073  42.102   1.025  1.00 44.07           C  
ATOM    319  CB  ALA B  47      18.463  39.639   0.783  1.00 44.07           C  
ATOM    320  O   ALA B  47      18.620  42.586   2.019  1.00 44.07           O  
ATOM    321  N   PRO B  48      17.201  42.872   0.393  1.00 42.00           N  
ATOM    322  CA  PRO B  48      16.449  43.938   1.059  1.00 42.00           C  
ATOM    323  C   PRO B  48      15.864  43.500   2.399  1.00 42.00           C  
ATOM    324  CB  PRO B  48      15.336  44.263   0.058  1.00 42.00           C  
ATOM    325  O   PRO B  48      15.613  42.310   2.608  1.00 42.00           O  
ATOM    326  CG  PRO B  48      15.282  43.077  -0.850  1.00 42.00           C  
ATOM    327  CD  PRO B  48      16.406  42.149  -0.491  1.00 42.00           C  
ATOM    328  N   SER B  49      16.393  43.950   3.512  1.00 40.94           N  
ATOM    329  CA  SER B  49      15.822  43.856   4.852  1.00 40.94           C  
ATOM    330  C   SER B  49      14.304  43.996   4.818  1.00 40.94           C  
ATOM    331  CB  SER B  49      16.421  44.925   5.766  1.00 40.94           C  
ATOM    332  O   SER B  49      13.770  44.836   4.091  1.00 40.94           O  
ATOM    333  OG  SER B  49      16.079  46.224   5.314  1.00 40.94           O  
ATOM    334  N   LYS B  50      13.584  42.820   4.795  1.00 43.49           N  
ATOM    335  CA  LYS B  50      12.135  42.772   4.970  1.00 43.49           C  
ATOM    336  C   LYS B  50      11.677  43.765   6.035  1.00 43.49           C  
ATOM    337  CB  LYS B  50      11.686  41.359   5.344  1.00 43.49           C  
ATOM    338  O   LYS B  50      12.068  43.660   7.199  1.00 43.49           O  
ATOM    339  CG  LYS B  50      11.575  40.411   4.160  1.00 43.49           C  
ATOM    340  CD  LYS B  50      10.776  39.163   4.515  1.00 43.49           C  
ATOM    341  CE  LYS B  50      10.619  38.239   3.315  1.00 43.49           C  
ATOM    342  NZ  LYS B  50       9.830  37.017   3.657  1.00 43.49           N  
ATOM    343  N   GLN B  51      11.823  45.054   5.786  1.00 39.70           N  
ATOM    344  CA  GLN B  51      11.150  46.033   6.634  1.00 39.70           C  
ATOM    345  C   GLN B  51       9.779  45.528   7.074  1.00 39.70           C  
ATOM    346  CB  GLN B  51      11.008  47.369   5.903  1.00 39.70           C  
ATOM    347  O   GLN B  51       9.015  45.002   6.263  1.00 39.70           O  
ATOM    348  CG  GLN B  51      11.595  48.551   6.663  1.00 39.70           C  
ATOM    349  CD  GLN B  51      11.715  49.798   5.807  1.00 39.70           C  
ATOM    350  NE2 GLN B  51      11.621  50.963   6.439  1.00 39.70           N  
ATOM    351  OE1 GLN B  51      11.892  49.715   4.587  1.00 39.70           O  
ATOM    352  N   SER B  52       9.647  44.981   8.313  1.00 44.01           N  
ATOM    353  CA  SER B  52       8.417  44.705   9.049  1.00 44.01           C  
ATOM    354  C   SER B  52       7.295  45.645   8.622  1.00 44.01           C  
ATOM    355  CB  SER B  52       8.653  44.830  10.555  1.00 44.01           C  
ATOM    356  O   SER B  52       7.460  46.867   8.643  1.00 44.01           O  
ATOM    357  OG  SER B  52       8.976  46.166  10.904  1.00 44.01           O  
ATOM    358  N   LYS B  53       6.760  45.397   7.471  1.00 46.13           N  
ATOM    359  CA  LYS B  53       5.535  46.151   7.216  1.00 46.13           C  
ATOM    360  C   LYS B  53       4.808  46.475   8.518  1.00 46.13           C  
ATOM    361  CB  LYS B  53       4.611  45.371   6.280  1.00 46.13           C  
ATOM    362  O   LYS B  53       4.536  45.581   9.323  1.00 46.13           O  
ATOM    363  CG  LYS B  53       4.858  45.638   4.802  1.00 46.13           C  
ATOM    364  CD  LYS B  53       3.891  44.856   3.923  1.00 46.13           C  
ATOM    365  CE  LYS B  53       4.164  45.090   2.444  1.00 46.13           C  
ATOM    366  NZ  LYS B  53       3.368  44.167   1.580  1.00 46.13           N  
ATOM    367  N   LYS B  54       5.232  47.474   9.278  1.00 44.74           N  
ATOM    368  CA  LYS B  54       4.401  48.043  10.336  1.00 44.74           C  
ATOM    369  C   LYS B  54       2.919  47.816  10.053  1.00 44.74           C  
ATOM    370  CB  LYS B  54       4.682  49.538  10.493  1.00 44.74           C  
ATOM    371  O   LYS B  54       2.397  48.283   9.038  1.00 44.74           O  
ATOM    372  CG  LYS B  54       5.818  49.857  11.453  1.00 44.74           C  
ATOM    373  CD  LYS B  54       6.030  51.360  11.590  1.00 44.74           C  
ATOM    374  CE  LYS B  54       7.164  51.680  12.554  1.00 44.74           C  
ATOM    375  NZ  LYS B  54       7.684  53.067  12.357  1.00 44.74           N  
ATOM    376  N   SER B  55       2.475  46.517  10.124  1.00 52.55           N  
ATOM    377  CA  SER B  55       1.043  46.245  10.194  1.00 52.55           C  
ATOM    378  C   SER B  55       0.292  47.400  10.847  1.00 52.55           C  
ATOM    379  CB  SER B  55       0.780  44.953  10.969  1.00 52.55           C  
ATOM    380  O   SER B  55       0.667  47.860  11.928  1.00 52.55           O  
ATOM    381  OG  SER B  55       0.809  45.189  12.366  1.00 52.55           O  
ATOM    382  N   SER B  56      -0.014  48.425  10.068  1.00 55.95           N  
ATOM    383  CA  SER B  56      -0.927  49.417  10.625  1.00 55.95           C  
ATOM    384  C   SER B  56      -1.896  48.781  11.616  1.00 55.95           C  
ATOM    385  CB  SER B  56      -1.709  50.112   9.510  1.00 55.95           C  
ATOM    386  O   SER B  56      -2.330  47.643  11.426  1.00 55.95           O  
ATOM    387  OG  SER B  56      -0.883  51.029   8.812  1.00 55.95           O  
ATOM    388  N   PRO B  57      -1.808  49.075  12.925  1.00 60.70           N  
ATOM    389  CA  PRO B  57      -2.805  48.588  13.881  1.00 60.70           C  
ATOM    390  C   PRO B  57      -4.213  48.540  13.293  1.00 60.70           C  
ATOM    391  CB  PRO B  57      -2.724  49.605  15.022  1.00 60.70           C  
ATOM    392  O   PRO B  57      -4.733  49.563  12.841  1.00 60.70           O  
ATOM    393  CG  PRO B  57      -1.882  50.716  14.485  1.00 60.70           C  
ATOM    394  CD  PRO B  57      -1.425  50.344  13.104  1.00 60.70           C  
ATOM    395  N   MET B  58      -4.373  47.625  12.280  1.00 64.37           N  
ATOM    396  CA  MET B  58      -5.764  47.471  11.862  1.00 64.37           C  
ATOM    397  C   MET B  58      -6.676  47.278  13.069  1.00 64.37           C  
ATOM    398  CB  MET B  58      -5.910  46.290  10.901  1.00 64.37           C  
ATOM    399  O   MET B  58      -6.281  46.659  14.059  1.00 64.37           O  
ATOM    400  CG  MET B  58      -6.673  46.625   9.630  1.00 64.37           C  
ATOM    401  SD  MET B  58      -6.661  45.246   8.419  1.00 64.37           S  
ATOM    402  CE  MET B  58      -7.638  45.987   7.081  1.00 64.37           C  
ATOM    403  N   ASP B  59      -7.567  48.152  13.216  1.00 76.72           N  
ATOM    404  CA  ASP B  59      -8.588  48.075  14.255  1.00 76.72           C  
ATOM    405  C   ASP B  59      -9.213  46.683  14.309  1.00 76.72           C  
ATOM    406  CB  ASP B  59      -9.672  49.130  14.023  1.00 76.72           C  
ATOM    407  O   ASP B  59      -9.754  46.201  13.312  1.00 76.72           O  
ATOM    408  CG  ASP B  59     -10.625  49.270  15.196  1.00 76.72           C  
ATOM    409  OD1 ASP B  59     -10.258  48.889  16.329  1.00 76.72           O  
ATOM    410  OD2 ASP B  59     -11.755  49.763  14.986  1.00 76.72           O  
ATOM    411  N   ARG B  60      -8.894  45.871  15.286  1.00 76.99           N  
ATOM    412  CA  ARG B  60      -9.400  44.522  15.516  1.00 76.99           C  
ATOM    413  C   ARG B  60     -10.918  44.474  15.372  1.00 76.99           C  
ATOM    414  CB  ARG B  60      -8.989  44.022  16.903  1.00 76.99           C  
ATOM    415  O   ARG B  60     -11.487  43.418  15.087  1.00 76.99           O  
ATOM    416  CG  ARG B  60      -7.525  43.626  17.006  1.00 76.99           C  
ATOM    417  CD  ARG B  60      -7.191  43.052  18.376  1.00 76.99           C  
ATOM    418  NE  ARG B  60      -5.823  42.546  18.430  1.00 76.99           N  
ATOM    419  NH1 ARG B  60      -5.162  43.924  20.162  1.00 76.99           N  
ATOM    420  NH2 ARG B  60      -3.676  42.442  19.239  1.00 76.99           N  
ATOM    421  CZ  ARG B  60      -4.890  42.972  19.277  1.00 76.99           C  
ATOM    422  N   ASN B  61     -11.432  45.741  15.523  1.00 83.70           N  
ATOM    423  CA  ASN B  61     -12.887  45.826  15.443  1.00 83.70           C  
ATOM    424  C   ASN B  61     -13.347  46.245  14.049  1.00 83.70           C  
ATOM    425  CB  ASN B  61     -13.427  46.798  16.494  1.00 83.70           C  
ATOM    426  O   ASN B  61     -14.537  46.479  13.828  1.00 83.70           O  
ATOM    427  CG  ASN B  61     -13.326  46.248  17.904  1.00 83.70           C  
ATOM    428  ND2 ASN B  61     -13.260  47.140  18.885  1.00 83.70           N  
ATOM    429  OD1 ASN B  61     -13.307  45.031  18.109  1.00 83.70           O  
ATOM    430  N   SER B  62     -12.468  46.250  13.119  1.00 87.61           N  
ATOM    431  CA  SER B  62     -12.781  46.639  11.748  1.00 87.61           C  
ATOM    432  C   SER B  62     -13.321  45.459  10.948  1.00 87.61           C  
ATOM    433  CB  SER B  62     -11.543  47.210  11.056  1.00 87.61           C  
ATOM    434  O   SER B  62     -12.931  44.313  11.182  1.00 87.61           O  
ATOM    435  OG  SER B  62     -11.779  47.391   9.671  1.00 87.61           O  
ATOM    436  N   ASP B  63     -14.377  45.687  10.189  1.00 89.26           N  
ATOM    437  CA  ASP B  63     -14.969  44.675   9.320  1.00 89.26           C  
ATOM    438  C   ASP B  63     -13.907  44.012   8.446  1.00 89.26           C  
ATOM    439  CB  ASP B  63     -16.062  45.291   8.444  1.00 89.26           C  
ATOM    440  O   ASP B  63     -13.986  42.815   8.164  1.00 89.26           O  
ATOM    441  CG  ASP B  63     -17.322  45.631   9.220  1.00 89.26           C  
ATOM    442  OD1 ASP B  63     -17.664  44.904  10.178  1.00 89.26           O  
ATOM    443  OD2 ASP B  63     -17.982  46.633   8.868  1.00 89.26           O  
ATOM    444  N   GLU B  64     -12.944  44.728   8.161  1.00 90.09           N  
ATOM    445  CA  GLU B  64     -11.878  44.202   7.314  1.00 90.09           C  
ATOM    446  C   GLU B  64     -11.069  43.134   8.044  1.00 90.09           C  
ATOM    447  CB  GLU B  64     -10.956  45.332   6.846  1.00 90.09           C  
ATOM    448  O   GLU B  64     -10.712  42.110   7.459  1.00 90.09           O  
ATOM    449  CG  GLU B  64     -10.007  44.927   5.727  1.00 90.09           C  
ATOM    450  CD  GLU B  64      -9.076  46.049   5.295  1.00 90.09           C  
ATOM    451  OE1 GLU B  64      -8.154  45.796   4.487  1.00 90.09           O  
ATOM    452  OE2 GLU B  64      -9.271  47.191   5.768  1.00 90.09           O  
ATOM    453  N   TYR B  65     -10.745  43.397   9.291  1.00 91.13           N  
ATOM    454  CA  TYR B  65     -10.012  42.440  10.112  1.00 91.13           C  
ATOM    455  C   TYR B  65     -10.814  41.157  10.301  1.00 91.13           C  
ATOM    456  CB  TYR B  65      -9.673  43.049  11.476  1.00 91.13           C  
ATOM    457  O   TYR B  65     -10.275  40.056  10.168  1.00 91.13           O  
ATOM    458  CG  TYR B  65      -8.960  42.097  12.405  1.00 91.13           C  
ATOM    459  CD1 TYR B  65      -9.647  41.444  13.426  1.00 91.13           C  
ATOM    460  CD2 TYR B  65      -7.599  41.850  12.266  1.00 91.13           C  
ATOM    461  CE1 TYR B  65      -8.994  40.568  14.287  1.00 91.13           C  
ATOM    462  CE2 TYR B  65      -6.935  40.976  13.121  1.00 91.13           C  
ATOM    463  OH  TYR B  65      -6.988  39.474  14.975  1.00 91.13           O  
ATOM    464  CZ  TYR B  65      -7.640  40.340  14.126  1.00 91.13           C  
ATOM    465  N   ARG B  66     -12.109  41.311  10.514  1.00 92.76           N  
ATOM    466  CA  ARG B  66     -12.988  40.164  10.721  1.00 92.76           C  
ATOM    467  C   ARG B  66     -13.054  39.293   9.471  1.00 92.76           C  
ATOM    468  CB  ARG B  66     -14.393  40.626  11.113  1.00 92.76           C  
ATOM    469  O   ARG B  66     -13.001  38.065   9.561  1.00 92.76           O  
ATOM    470  CG  ARG B  66     -15.281  39.513  11.646  1.00 92.76           C  
ATOM    471  CD  ARG B  66     -16.665  40.026  12.019  1.00 92.76           C  
ATOM    472  NE  ARG B  66     -16.658  40.706  13.311  1.00 92.76           N  
ATOM    473  NH1 ARG B  66     -17.704  42.618  12.544  1.00 92.76           N  
ATOM    474  NH2 ARG B  66     -17.092  42.445  14.747  1.00 92.76           N  
ATOM    475  CZ  ARG B  66     -17.151  41.921  13.531  1.00 92.76           C  
ATOM    476  N   GLN B  67     -13.109  39.974   8.365  1.00 93.59           N  
ATOM    477  CA  GLN B  67     -13.177  39.240   7.106  1.00 93.59           C  
ATOM    478  C   GLN B  67     -11.873  38.496   6.833  1.00 93.59           C  
ATOM    479  CB  GLN B  67     -13.493  40.188   5.947  1.00 93.59           C  
ATOM    480  O   GLN B  67     -11.890  37.351   6.374  1.00 93.59           O  
ATOM    481  CG  GLN B  67     -14.954  40.612   5.881  1.00 93.59           C  
ATOM    482  CD  GLN B  67     -15.230  41.590   4.755  1.00 93.59           C  
ATOM    483  NE2 GLN B  67     -15.933  42.673   5.069  1.00 93.59           N  
ATOM    484  OE1 GLN B  67     -14.814  41.375   3.612  1.00 93.59           O  
ATOM    485  N   ARG B  68     -10.793  39.136   7.080  1.00 92.70           N  
ATOM    486  CA  ARG B  68      -9.500  38.492   6.876  1.00 92.70           C  
ATOM    487  C   ARG B  68      -9.348  37.270   7.776  1.00 92.70           C  
ATOM    488  CB  ARG B  68      -8.360  39.479   7.137  1.00 92.70           C  
ATOM    489  O   ARG B  68      -8.871  36.223   7.335  1.00 92.70           O  
ATOM    490  CG  ARG B  68      -6.982  38.933   6.800  1.00 92.70           C  
ATOM    491  CD  ARG B  68      -5.915  40.016   6.863  1.00 92.70           C  
ATOM    492  NE  ARG B  68      -5.947  40.874   5.682  1.00 92.70           N  
ATOM    493  NH1 ARG B  68      -4.193  42.218   6.355  1.00 92.70           N  
ATOM    494  NH2 ARG B  68      -5.245  42.614   4.358  1.00 92.70           N  
ATOM    495  CZ  ARG B  68      -5.128  41.900   5.468  1.00 92.70           C  
ATOM    496  N   ARG B  69      -9.788  37.313   9.016  1.00 91.80           N  
ATOM    497  CA  ARG B  69      -9.720  36.204   9.962  1.00 91.80           C  
ATOM    498  C   ARG B  69     -10.602  35.045   9.512  1.00 91.80           C  
ATOM    499  CB  ARG B  69     -10.134  36.665  11.361  1.00 91.80           C  
ATOM    500  O   ARG B  69     -10.197  33.883   9.588  1.00 91.80           O  
ATOM    501  CG  ARG B  69      -9.858  35.644  12.453  1.00 91.80           C  
ATOM    502  CD  ARG B  69     -10.160  36.202  13.837  1.00 91.80           C  
ATOM    503  NE  ARG B  69      -9.726  35.291  14.892  1.00 91.80           N  
ATOM    504  NH1 ARG B  69     -11.799  35.143  15.901  1.00 91.80           N  
ATOM    505  NH2 ARG B  69     -10.017  33.986  16.760  1.00 91.80           N  
ATOM    506  CZ  ARG B  69     -10.515  34.808  15.849  1.00 91.80           C  
ATOM    507  N   GLU B  70     -11.777  35.532   9.012  1.00 94.42           N  
ATOM    508  CA  GLU B  70     -12.713  34.510   8.553  1.00 94.42           C  
ATOM    509  C   GLU B  70     -12.150  33.742   7.360  1.00 94.42           C  
ATOM    510  CB  GLU B  70     -14.059  35.140   8.186  1.00 94.42           C  
ATOM    511  O   GLU B  70     -12.262  32.516   7.296  1.00 94.42           O  
ATOM    512  CG  GLU B  70     -15.152  34.124   7.886  1.00 94.42           C  
ATOM    513  CD  GLU B  70     -16.502  34.762   7.601  1.00 94.42           C  
ATOM    514  OE1 GLU B  70     -17.502  34.024   7.449  1.00 94.42           O  
ATOM    515  OE2 GLU B  70     -16.561  36.010   7.529  1.00 94.42           O  
ATOM    516  N   ARG B  71     -11.559  34.487   6.465  1.00 95.83           N  
ATOM    517  CA  ARG B  71     -10.965  33.844   5.298  1.00 95.83           C  
ATOM    518  C   ARG B  71      -9.826  32.915   5.706  1.00 95.83           C  
ATOM    519  CB  ARG B  71     -10.456  34.892   4.306  1.00 95.83           C  
ATOM    520  O   ARG B  71      -9.695  31.813   5.170  1.00 95.83           O  
ATOM    521  CG  ARG B  71     -11.561  35.603   3.540  1.00 95.83           C  
ATOM    522  CD  ARG B  71     -11.003  36.469   2.419  1.00 95.83           C  
ATOM    523  NE  ARG B  71     -10.669  37.810   2.890  1.00 95.83           N  
ATOM    524  NH1 ARG B  71      -8.601  37.879   1.862  1.00 95.83           N  
ATOM    525  NH2 ARG B  71      -9.334  39.667   3.095  1.00 95.83           N  
ATOM    526  CZ  ARG B  71      -9.535  38.449   2.614  1.00 95.83           C  
ATOM    527  N   ASN B  72      -9.044  33.395   6.600  1.00 94.83           N  
ATOM    528  CA  ASN B  72      -7.957  32.564   7.108  1.00 94.83           C  
ATOM    529  C   ASN B  72      -8.485  31.307   7.793  1.00 94.83           C  
ATOM    530  CB  ASN B  72      -7.075  33.363   8.069  1.00 94.83           C  
ATOM    531  O   ASN B  72      -7.983  30.207   7.554  1.00 94.83           O  
ATOM    532  CG  ASN B  72      -5.883  32.568   8.565  1.00 94.83           C  
ATOM    533  ND2 ASN B  72      -4.766  32.667   7.854  1.00 94.83           N  
ATOM    534  OD1 ASN B  72      -5.966  31.869   9.579  1.00 94.83           O  
ATOM    535  N   ASN B  73      -9.482  31.417   8.606  1.00 95.41           N  
ATOM    536  CA  ASN B  73     -10.072  30.274   9.294  1.00 95.41           C  
ATOM    537  C   ASN B  73     -10.615  29.245   8.307  1.00 95.41           C  
ATOM    538  CB  ASN B  73     -11.179  30.733  10.245  1.00 95.41           C  
ATOM    539  O   ASN B  73     -10.440  28.041   8.500  1.00 95.41           O  
ATOM    540  CG  ASN B  73     -10.640  31.460  11.462  1.00 95.41           C  
ATOM    541  ND2 ASN B  73     -11.482  32.274  12.088  1.00 95.41           N  
ATOM    542  OD1 ASN B  73      -9.476  31.291  11.835  1.00 95.41           O  
ATOM    543  N   MET B  74     -11.192  29.726   7.309  1.00 95.96           N  
ATOM    544  CA  MET B  74     -11.746  28.823   6.305  1.00 95.96           C  
ATOM    545  C   MET B  74     -10.635  28.092   5.558  1.00 95.96           C  
ATOM    546  CB  MET B  74     -12.623  29.592   5.315  1.00 95.96           C  
ATOM    547  O   MET B  74     -10.765  26.907   5.248  1.00 95.96           O  
ATOM    548  CG  MET B  74     -13.939  30.071   5.906  1.00 95.96           C  
ATOM    549  SD  MET B  74     -14.999  28.686   6.477  1.00 95.96           S  
ATOM    550  CE  MET B  74     -15.439  27.941   4.882  1.00 95.96           C  
ATOM    551  N   ALA B  75      -9.631  28.855   5.228  1.00 95.70           N  
ATOM    552  CA  ALA B  75      -8.494  28.254   4.534  1.00 95.70           C  
ATOM    553  C   ALA B  75      -7.834  27.178   5.392  1.00 95.70           C  
ATOM    554  CB  ALA B  75      -7.476  29.326   4.154  1.00 95.70           C  
ATOM    555  O   ALA B  75      -7.467  26.113   4.890  1.00 95.70           O  
ATOM    556  N   VAL B  76      -7.731  27.411   6.666  1.00 94.51           N  
ATOM    557  CA  VAL B  76      -7.114  26.452   7.576  1.00 94.51           C  
ATOM    558  C   VAL B  76      -7.993  25.207   7.687  1.00 94.51           C  
ATOM    559  CB  VAL B  76      -6.880  27.065   8.974  1.00 94.51           C  
ATOM    560  O   VAL B  76      -7.490  24.081   7.667  1.00 94.51           O  
ATOM    561  CG1 VAL B  76      -6.437  25.992   9.968  1.00 94.51           C  
ATOM    562  CG2 VAL B  76      -5.844  28.186   8.898  1.00 94.51           C  
ATOM    563  N   LYS B  77      -9.246  25.484   7.719  1.00 94.81           N  
ATOM    564  CA  LYS B  77     -10.176  24.362   7.806  1.00 94.81           C  
ATOM    565  C   LYS B  77     -10.078  23.471   6.571  1.00 94.81           C  
ATOM    566  CB  LYS B  77     -11.610  24.865   7.977  1.00 94.81           C  
ATOM    567  O   LYS B  77     -10.035  22.244   6.686  1.00 94.81           O  
ATOM    568  CG  LYS B  77     -12.626  23.762   8.233  1.00 94.81           C  
ATOM    569  CD  LYS B  77     -14.021  24.329   8.462  1.00 94.81           C  
ATOM    570  CE  LYS B  77     -15.047  23.225   8.675  1.00 94.81           C  
ATOM    571  NZ  LYS B  77     -16.414  23.777   8.915  1.00 94.81           N  
ATOM    572  N   LYS B  78     -10.129  24.067   5.490  1.00 95.34           N  
ATOM    573  CA  LYS B  78     -10.032  23.324   4.237  1.00 95.34           C  
ATOM    574  C   LYS B  78      -8.729  22.533   4.165  1.00 95.34           C  
ATOM    575  CB  LYS B  78     -10.136  24.272   3.041  1.00 95.34           C  
ATOM    576  O   LYS B  78      -8.718  21.384   3.717  1.00 95.34           O  
ATOM    577  CG  LYS B  78     -10.224  23.564   1.696  1.00 95.34           C  
ATOM    578  CD  LYS B  78     -10.407  24.556   0.554  1.00 95.34           C  
ATOM    579  CE  LYS B  78     -10.456  23.852  -0.795  1.00 95.34           C  
ATOM    580  NZ  LYS B  78     -10.673  24.817  -1.915  1.00 95.34           N  
ATOM    581  N   SER B  79      -7.610  23.098   4.473  1.00 92.90           N  
ATOM    582  CA  SER B  79      -6.303  22.449   4.476  1.00 92.90           C  
ATOM    583  C   SER B  79      -6.292  21.234   5.398  1.00 92.90           C  
ATOM    584  CB  SER B  79      -5.215  23.434   4.905  1.00 92.90           C  
ATOM    585  O   SER B  79      -5.773  20.177   5.035  1.00 92.90           O  
ATOM    586  OG  SER B  79      -3.955  22.790   4.984  1.00 92.90           O  
ATOM    587  N   ARG B  80      -6.977  21.376   6.607  1.00 91.78           N  
ATOM    588  CA  ARG B  80      -7.018  20.263   7.551  1.00 91.78           C  
ATOM    589  C   ARG B  80      -7.846  19.108   6.999  1.00 91.78           C  
ATOM    590  CB  ARG B  80      -7.586  20.719   8.896  1.00 91.78           C  
ATOM    591  O   ARG B  80      -7.470  17.943   7.145  1.00 91.78           O  
ATOM    592  CG  ARG B  80      -6.660  21.639   9.676  1.00 91.78           C  
ATOM    593  CD  ARG B  80      -7.250  22.021  11.026  1.00 91.78           C  
ATOM    594  NE  ARG B  80      -6.370  22.923  11.763  1.00 91.78           N  
ATOM    595  NH1 ARG B  80      -7.621  22.890  13.706  1.00 91.78           N  
ATOM    596  NH2 ARG B  80      -5.703  24.140  13.594  1.00 91.78           N  
ATOM    597  CZ  ARG B  80      -6.567  23.315  13.019  1.00 91.78           C  
ATOM    598  N   LEU B  81      -8.900  19.465   6.377  1.00 94.99           N  
ATOM    599  CA  LEU B  81      -9.758  18.432   5.807  1.00 94.99           C  
ATOM    600  C   LEU B  81      -9.051  17.706   4.667  1.00 94.99           C  
ATOM    601  CB  LEU B  81     -11.069  19.042   5.303  1.00 94.99           C  
ATOM    602  O   LEU B  81      -9.154  16.483   4.546  1.00 94.99           O  
ATOM    603  CG  LEU B  81     -12.079  19.457   6.374  1.00 94.99           C  
ATOM    604  CD1 LEU B  81     -13.255  20.191   5.738  1.00 94.99           C  
ATOM    605  CD2 LEU B  81     -12.562  18.239   7.154  1.00 94.99           C  
ATOM    606  N   LYS B  82      -8.360  18.432   3.897  1.00 94.93           N  
ATOM    607  CA  LYS B  82      -7.624  17.840   2.783  1.00 94.93           C  
ATOM    608  C   LYS B  82      -6.547  16.882   3.283  1.00 94.93           C  
ATOM    609  CB  LYS B  82      -6.994  18.931   1.917  1.00 94.93           C  
ATOM    610  O   LYS B  82      -6.359  15.802   2.719  1.00 94.93           O  
ATOM    611  CG  LYS B  82      -6.379  18.416   0.624  1.00 94.93           C  
ATOM    612  CD  LYS B  82      -5.868  19.558  -0.246  1.00 94.93           C  
ATOM    613  CE  LYS B  82      -5.225  19.042  -1.526  1.00 94.93           C  
ATOM    614  NZ  LYS B  82      -4.755  20.159  -2.400  1.00 94.93           N  
ATOM    615  N   SER B  83      -5.850  17.267   4.277  1.00 91.44           N  
ATOM    616  CA  SER B  83      -4.813  16.417   4.852  1.00 91.44           C  
ATOM    617  C   SER B  83      -5.407  15.145   5.447  1.00 91.44           C  
ATOM    618  CB  SER B  83      -4.033  17.176   5.927  1.00 91.44           C  
ATOM    619  O   SER B  83      -4.850  14.058   5.284  1.00 91.44           O  
ATOM    620  OG  SER B  83      -2.992  16.372   6.455  1.00 91.44           O  
ATOM    621  N   LYS B  84      -6.498  15.376   6.080  1.00 92.84           N  
ATOM    622  CA  LYS B  84      -7.183  14.218   6.647  1.00 92.84           C  
ATOM    623  C   LYS B  84      -7.633  13.255   5.552  1.00 92.84           C  
ATOM    624  CB  LYS B  84      -8.386  14.662   7.481  1.00 92.84           C  
ATOM    625  O   LYS B  84      -7.502  12.038   5.697  1.00 92.84           O  
ATOM    626  CG  LYS B  84      -9.073  13.528   8.228  1.00 92.84           C  
ATOM    627  CD  LYS B  84     -10.259  14.032   9.041  1.00 92.84           C  
ATOM    628  CE  LYS B  84     -11.001  12.887   9.717  1.00 92.84           C  
ATOM    629  NZ  LYS B  84     -12.136  13.380  10.553  1.00 92.84           N  
ATOM    630  N   GLN B  85      -8.169  13.792   4.537  1.00 96.30           N  
ATOM    631  CA  GLN B  85      -8.626  12.982   3.413  1.00 96.30           C  
ATOM    632  C   GLN B  85      -7.462  12.249   2.753  1.00 96.30           C  
ATOM    633  CB  GLN B  85      -9.350  13.852   2.383  1.00 96.30           C  
ATOM    634  O   GLN B  85      -7.595  11.089   2.359  1.00 96.30           O  
ATOM    635  CG  GLN B  85      -9.945  13.065   1.223  1.00 96.30           C  
ATOM    636  CD  GLN B  85     -11.089  12.165   1.651  1.00 96.30           C  
ATOM    637  NE2 GLN B  85     -11.220  11.019   0.992  1.00 96.30           N  
ATOM    638  OE1 GLN B  85     -11.849  12.497   2.566  1.00 96.30           O  
ATOM    639  N   LYS B  86      -6.379  12.858   2.570  1.00 95.21           N  
ATOM    640  CA  LYS B  86      -5.194  12.242   1.979  1.00 95.21           C  
ATOM    641  C   LYS B  86      -4.717  11.057   2.814  1.00 95.21           C  
ATOM    642  CB  LYS B  86      -4.070  13.269   1.836  1.00 95.21           C  
ATOM    643  O   LYS B  86      -4.325  10.024   2.268  1.00 95.21           O  
ATOM    644  CG  LYS B  86      -2.840  12.743   1.111  1.00 95.21           C  
ATOM    645  CD  LYS B  86      -1.807  13.842   0.892  1.00 95.21           C  
ATOM    646  CE  LYS B  86      -0.576  13.316   0.167  1.00 95.21           C  
ATOM    647  NZ  LYS B  86       0.415  14.402  -0.100  1.00 95.21           N  
ATOM    648  N   ALA B  87      -4.729  11.277   4.084  1.00 94.49           N  
ATOM    649  CA  ALA B  87      -4.338  10.190   4.978  1.00 94.49           C  
ATOM    650  C   ALA B  87      -5.288   9.002   4.845  1.00 94.49           C  
ATOM    651  CB  ALA B  87      -4.301  10.678   6.424  1.00 94.49           C  
ATOM    652  O   ALA B  87      -4.849   7.851   4.803  1.00 94.49           O  
ATOM    653  N   GLN B  88      -6.554   9.332   4.717  1.00 96.83           N  
ATOM    654  CA  GLN B  88      -7.548   8.274   4.568  1.00 96.83           C  
ATOM    655  C   GLN B  88      -7.393   7.559   3.229  1.00 96.83           C  
ATOM    656  CB  GLN B  88      -8.961   8.843   4.699  1.00 96.83           C  
ATOM    657  O   GLN B  88      -7.519   6.335   3.155  1.00 96.83           O  
ATOM    658  CG  GLN B  88     -10.048   7.779   4.778  1.00 96.83           C  
ATOM    659  CD  GLN B  88     -11.440   8.369   4.904  1.00 96.83           C  
ATOM    660  NE2 GLN B  88     -12.435   7.655   4.391  1.00 96.83           N  
ATOM    661  OE1 GLN B  88     -11.619   9.458   5.460  1.00 96.83           O  
ATOM    662  N   ASP B  89      -7.101   8.300   2.244  1.00 97.84           N  
ATOM    663  CA  ASP B  89      -6.905   7.720   0.919  1.00 97.84           C  
ATOM    664  C   ASP B  89      -5.677   6.812   0.895  1.00 97.84           C  
ATOM    665  CB  ASP B  89      -6.766   8.821  -0.134  1.00 97.84           C  
ATOM    666  O   ASP B  89      -5.701   5.744   0.279  1.00 97.84           O  
ATOM    667  CG  ASP B  89      -8.073   9.540  -0.415  1.00 97.84           C  
ATOM    668  OD1 ASP B  89      -9.145   9.035  -0.018  1.00 97.84           O  
ATOM    669  OD2 ASP B  89      -8.031  10.621  -1.043  1.00 97.84           O  
ATOM    670  N   THR B  90      -4.641   7.221   1.501  1.00 98.04           N  
ATOM    671  CA  THR B  90      -3.423   6.421   1.549  1.00 98.04           C  
ATOM    672  C   THR B  90      -3.649   5.138   2.342  1.00 98.04           C  
ATOM    673  CB  THR B  90      -2.258   7.214   2.170  1.00 98.04           C  
ATOM    674  O   THR B  90      -3.164   4.071   1.960  1.00 98.04           O  
ATOM    675  CG2 THR B  90      -0.947   6.441   2.061  1.00 98.04           C  
ATOM    676  OG1 THR B  90      -2.120   8.465   1.486  1.00 98.04           O  
ATOM    677  N   LEU B  91      -4.401   5.331   3.365  1.00 97.71           N  
ATOM    678  CA  LEU B  91      -4.730   4.151   4.157  1.00 97.71           C  
ATOM    679  C   LEU B  91      -5.549   3.158   3.339  1.00 97.71           C  
ATOM    680  CB  LEU B  91      -5.502   4.549   5.418  1.00 97.71           C  
ATOM    681  O   LEU B  91      -5.312   1.949   3.403  1.00 97.71           O  
ATOM    682  CG  LEU B  91      -5.870   3.414   6.375  1.00 97.71           C  
ATOM    683  CD1 LEU B  91      -4.610   2.759   6.930  1.00 97.71           C  
ATOM    684  CD2 LEU B  91      -6.752   3.932   7.505  1.00 97.71           C  
ATOM    685  N   GLN B  92      -6.492   3.592   2.613  1.00 98.63           N  
ATOM    686  CA  GLN B  92      -7.295   2.739   1.742  1.00 98.63           C  
ATOM    687  C   GLN B  92      -6.427   2.059   0.687  1.00 98.63           C  
ATOM    688  CB  GLN B  92      -8.402   3.551   1.067  1.00 98.63           C  
ATOM    689  O   GLN B  92      -6.614   0.877   0.390  1.00 98.63           O  
ATOM    690  CG  GLN B  92      -9.421   2.700   0.322  1.00 98.63           C  
ATOM    691  CD  GLN B  92     -10.561   3.519  -0.253  1.00 98.63           C  
ATOM    692  NE2 GLN B  92     -11.585   2.839  -0.757  1.00 98.63           N  
ATOM    693  OE1 GLN B  92     -10.522   4.754  -0.244  1.00 98.63           O  
ATOM    694  N   ARG B  93      -5.526   2.818   0.141  1.00 98.66           N  
ATOM    695  CA  ARG B  93      -4.609   2.269  -0.852  1.00 98.66           C  
ATOM    696  C   ARG B  93      -3.764   1.148  -0.256  1.00 98.66           C  
ATOM    697  CB  ARG B  93      -3.703   3.367  -1.413  1.00 98.66           C  
ATOM    698  O   ARG B  93      -3.539   0.122  -0.901  1.00 98.66           O  
ATOM    699  CG  ARG B  93      -2.696   2.870  -2.439  1.00 98.66           C  
ATOM    700  CD  ARG B  93      -3.382   2.292  -3.669  1.00 98.66           C  
ATOM    701  NE  ARG B  93      -2.417   1.919  -4.699  1.00 98.66           N  
ATOM    702  NH1 ARG B  93      -3.790   0.363  -5.714  1.00 98.66           N  
ATOM    703  NH2 ARG B  93      -1.685   0.750  -6.535  1.00 98.66           N  
ATOM    704  CZ  ARG B  93      -2.633   1.012  -5.647  1.00 98.66           C  
ATOM    705  N   VAL B  94      -3.337   1.350   0.940  1.00 98.69           N  
ATOM    706  CA  VAL B  94      -2.551   0.334   1.631  1.00 98.69           C  
ATOM    707  C   VAL B  94      -3.365  -0.951   1.760  1.00 98.69           C  
ATOM    708  CB  VAL B  94      -2.096   0.818   3.026  1.00 98.69           C  
ATOM    709  O   VAL B  94      -2.868  -2.041   1.467  1.00 98.69           O  
ATOM    710  CG1 VAL B  94      -1.586  -0.352   3.864  1.00 98.69           C  
ATOM    711  CG2 VAL B  94      -1.019   1.893   2.892  1.00 98.69           C  
ATOM    712  N   ASN B  95      -4.571  -0.802   2.151  1.00 98.78           N  
ATOM    713  CA  ASN B  95      -5.428  -1.972   2.311  1.00 98.78           C  
ATOM    714  C   ASN B  95      -5.675  -2.672   0.978  1.00 98.78           C  
ATOM    715  CB  ASN B  95      -6.758  -1.579   2.958  1.00 98.78           C  
ATOM    716  O   ASN B  95      -5.665  -3.902   0.907  1.00 98.78           O  
ATOM    717  CG  ASN B  95      -6.609  -1.211   4.422  1.00 98.78           C  
ATOM    718  ND2 ASN B  95      -7.539  -0.411   4.930  1.00 98.78           N  
ATOM    719  OD1 ASN B  95      -5.665  -1.641   5.089  1.00 98.78           O  
ATOM    720  N   GLN B  96      -5.862  -1.940  -0.036  1.00 98.83           N  
ATOM    721  CA  GLN B  96      -6.076  -2.494  -1.369  1.00 98.83           C  
ATOM    722  C   GLN B  96      -4.847  -3.260  -1.850  1.00 98.83           C  
ATOM    723  CB  GLN B  96      -6.425  -1.385  -2.362  1.00 98.83           C  
ATOM    724  O   GLN B  96      -4.967  -4.368  -2.378  1.00 98.83           O  
ATOM    725  CG  GLN B  96      -6.771  -1.893  -3.755  1.00 98.83           C  
ATOM    726  CD  GLN B  96      -7.156  -0.777  -4.709  1.00 98.83           C  
ATOM    727  NE2 GLN B  96      -7.387  -1.127  -5.969  1.00 98.83           N  
ATOM    728  OE1 GLN B  96      -7.247   0.390  -4.315  1.00 98.83           O  
ATOM    729  N   LEU B  97      -3.705  -2.670  -1.650  1.00 98.78           N  
ATOM    730  CA  LEU B  97      -2.456  -3.296  -2.069  1.00 98.78           C  
ATOM    731  C   LEU B  97      -2.199  -4.578  -1.283  1.00 98.78           C  
ATOM    732  CB  LEU B  97      -1.283  -2.329  -1.887  1.00 98.78           C  
ATOM    733  O   LEU B  97      -1.729  -5.571  -1.843  1.00 98.78           O  
ATOM    734  CG  LEU B  97      -1.136  -1.236  -2.947  1.00 98.78           C  
ATOM    735  CD1 LEU B  97      -0.082  -0.220  -2.517  1.00 98.78           C  
ATOM    736  CD2 LEU B  97      -0.779  -1.845  -4.298  1.00 98.78           C  
ATOM    737  N   LYS B  98      -2.530  -4.520  -0.045  1.00 98.86           N  
ATOM    738  CA  LYS B  98      -2.381  -5.719   0.776  1.00 98.86           C  
ATOM    739  C   LYS B  98      -3.238  -6.862   0.240  1.00 98.86           C  
ATOM    740  CB  LYS B  98      -2.752  -5.423   2.230  1.00 98.86           C  
ATOM    741  O   LYS B  98      -2.770  -7.997   0.129  1.00 98.86           O  
ATOM    742  CG  LYS B  98      -1.659  -4.715   3.016  1.00 98.86           C  
ATOM    743  CD  LYS B  98      -2.052  -4.528   4.476  1.00 98.86           C  
ATOM    744  CE  LYS B  98      -0.942  -3.855   5.273  1.00 98.86           C  
ATOM    745  NZ  LYS B  98      -1.344  -3.618   6.691  1.00 98.86           N  
ATOM    746  N   GLU B  99      -4.489  -6.582  -0.114  1.00 98.78           N  
ATOM    747  CA  GLU B  99      -5.402  -7.585  -0.655  1.00 98.78           C  
ATOM    748  C   GLU B  99      -4.912  -8.107  -2.003  1.00 98.78           C  
ATOM    749  CB  GLU B  99      -6.813  -7.008  -0.796  1.00 98.78           C  
ATOM    750  O   GLU B  99      -4.929  -9.314  -2.250  1.00 98.78           O  
ATOM    751  CG  GLU B  99      -7.855  -8.031  -1.223  1.00 98.78           C  
ATOM    752  CD  GLU B  99      -9.251  -7.444  -1.359  1.00 98.78           C  
ATOM    753  OE1 GLU B  99     -10.184  -8.182  -1.749  1.00 98.78           O  
ATOM    754  OE2 GLU B  99      -9.413  -6.237  -1.074  1.00 98.78           O  
ATOM    755  N   GLU B 100      -4.438  -7.220  -2.815  1.00 98.73           N  
ATOM    756  CA  GLU B 100      -3.932  -7.608  -4.128  1.00 98.73           C  
ATOM    757  C   GLU B 100      -2.704  -8.505  -4.003  1.00 98.73           C  
ATOM    758  CB  GLU B 100      -3.596  -6.369  -4.962  1.00 98.73           C  
ATOM    759  O   GLU B 100      -2.583  -9.503  -4.716  1.00 98.73           O  
ATOM    760  CG  GLU B 100      -4.819  -5.604  -5.447  1.00 98.73           C  
ATOM    761  CD  GLU B 100      -4.470  -4.320  -6.184  1.00 98.73           C  
ATOM    762  OE1 GLU B 100      -5.396  -3.597  -6.615  1.00 98.73           O  
ATOM    763  OE2 GLU B 100      -3.260  -4.036  -6.332  1.00 98.73           O  
ATOM    764  N   ASN B 101      -1.825  -8.101  -3.185  1.00 98.81           N  
ATOM    765  CA  ASN B 101      -0.623  -8.902  -2.981  1.00 98.81           C  
ATOM    766  C   ASN B 101      -0.958 -10.291  -2.445  1.00 98.81           C  
ATOM    767  CB  ASN B 101       0.344  -8.187  -2.035  1.00 98.81           C  
ATOM    768  O   ASN B 101      -0.308 -11.274  -2.806  1.00 98.81           O  
ATOM    769  CG  ASN B 101       1.145  -7.102  -2.728  1.00 98.81           C  
ATOM    770  ND2 ASN B 101       1.801  -6.256  -1.943  1.00 98.81           N  
ATOM    771  OD1 ASN B 101       1.173  -7.025  -3.959  1.00 98.81           O  
ATOM    772  N   GLU B 102      -1.962 -10.358  -1.591  1.00 98.83           N  
ATOM    773  CA  GLU B 102      -2.417 -11.659  -1.111  1.00 98.83           C  
ATOM    774  C   GLU B 102      -2.942 -12.518  -2.258  1.00 98.83           C  
ATOM    775  CB  GLU B 102      -3.499 -11.490  -0.042  1.00 98.83           C  
ATOM    776  O   GLU B 102      -2.683 -13.722  -2.308  1.00 98.83           O  
ATOM    777  CG  GLU B 102      -2.963 -11.048   1.312  1.00 98.83           C  
ATOM    778  CD  GLU B 102      -4.054 -10.838   2.350  1.00 98.83           C  
ATOM    779  OE1 GLU B 102      -3.737 -10.425   3.489  1.00 98.83           O  
ATOM    780  OE2 GLU B 102      -5.235 -11.089   2.022  1.00 98.83           O  
ATOM    781  N   ARG B 103      -3.657 -12.002  -3.158  1.00 98.82           N  
ATOM    782  CA  ARG B 103      -4.177 -12.717  -4.319  1.00 98.82           C  
ATOM    783  C   ARG B 103      -3.044 -13.213  -5.210  1.00 98.82           C  
ATOM    784  CB  ARG B 103      -5.122 -11.821  -5.123  1.00 98.82           C  
ATOM    785  O   ARG B 103      -3.079 -14.346  -5.695  1.00 98.82           O  
ATOM    786  CG  ARG B 103      -5.881 -12.552  -6.219  1.00 98.82           C  
ATOM    787  CD  ARG B 103      -6.792 -11.614  -6.997  1.00 98.82           C  
ATOM    788  NE  ARG B 103      -6.028 -10.674  -7.812  1.00 98.82           N  
ATOM    789  NH1 ARG B 103      -7.188 -11.103  -9.763  1.00 98.82           N  
ATOM    790  NH2 ARG B 103      -5.479  -9.575  -9.753  1.00 98.82           N  
ATOM    791  CZ  ARG B 103      -6.233 -10.453  -9.108  1.00 98.82           C  
ATOM    792  N   LEU B 104      -2.058 -12.338  -5.339  1.00 98.78           N  
ATOM    793  CA  LEU B 104      -0.913 -12.714  -6.161  1.00 98.78           C  
ATOM    794  C   LEU B 104      -0.132 -13.854  -5.516  1.00 98.78           C  
ATOM    795  CB  LEU B 104       0.006 -11.510  -6.383  1.00 98.78           C  
ATOM    796  O   LEU B 104       0.320 -14.771  -6.206  1.00 98.78           O  
ATOM    797  CG  LEU B 104      -0.541 -10.394  -7.273  1.00 98.78           C  
ATOM    798  CD1 LEU B 104       0.438  -9.225  -7.320  1.00 98.78           C  
ATOM    799  CD2 LEU B 104      -0.824 -10.918  -8.677  1.00 98.78           C  
ATOM    800  N   GLU B 105       0.001 -13.792  -4.268  1.00 98.83           N  
ATOM    801  CA  GLU B 105       0.675 -14.870  -3.549  1.00 98.83           C  
ATOM    802  C   GLU B 105      -0.080 -16.188  -3.698  1.00 98.83           C  
ATOM    803  CB  GLU B 105       0.828 -14.515  -2.068  1.00 98.83           C  
ATOM    804  O   GLU B 105       0.534 -17.249  -3.829  1.00 98.83           O  
ATOM    805  CG  GLU B 105       1.917 -13.490  -1.791  1.00 98.83           C  
ATOM    806  CD  GLU B 105       2.035 -13.122  -0.320  1.00 98.83           C  
ATOM    807  OE1 GLU B 105       2.909 -12.298   0.032  1.00 98.83           O  
ATOM    808  OE2 GLU B 105       1.246 -13.662   0.487  1.00 98.83           O  
ATOM    809  N   ALA B 106      -1.415 -16.145  -3.665  1.00 98.79           N  
ATOM    810  CA  ALA B 106      -2.232 -17.339  -3.871  1.00 98.79           C  
ATOM    811  C   ALA B 106      -2.037 -17.901  -5.276  1.00 98.79           C  
ATOM    812  CB  ALA B 106      -3.706 -17.024  -3.627  1.00 98.79           C  
ATOM    813  O   ALA B 106      -1.976 -19.119  -5.461  1.00 98.79           O  
ATOM    814  N   LYS B 107      -1.921 -17.057  -6.177  1.00 98.79           N  
ATOM    815  CA  LYS B 107      -1.688 -17.477  -7.556  1.00 98.79           C  
ATOM    816  C   LYS B 107      -0.340 -18.178  -7.697  1.00 98.79           C  
ATOM    817  CB  LYS B 107      -1.757 -16.278  -8.502  1.00 98.79           C  
ATOM    818  O   LYS B 107      -0.229 -19.188  -8.394  1.00 98.79           O  
ATOM    819  CG  LYS B 107      -1.692 -16.648  -9.977  1.00 98.79           C  
ATOM    820  CD  LYS B 107      -2.000 -15.452 -10.868  1.00 98.79           C  
ATOM    821  CE  LYS B 107      -1.964 -15.828 -12.343  1.00 98.79           C  
ATOM    822  NZ  LYS B 107      -2.320 -14.671 -13.218  1.00 98.79           N  
ATOM    823  N   ILE B 108       0.662 -17.627  -7.069  1.00 98.77           N  
ATOM    824  CA  ILE B 108       1.991 -18.228  -7.106  1.00 98.77           C  
ATOM    825  C   ILE B 108       1.943 -19.625  -6.491  1.00 98.77           C  
ATOM    826  CB  ILE B 108       3.027 -17.352  -6.366  1.00 98.77           C  
ATOM    827  O   ILE B 108       2.545 -20.563  -7.018  1.00 98.77           O  
ATOM    828  CG1 ILE B 108       3.349 -16.098  -7.186  1.00 98.77           C  
ATOM    829  CG2 ILE B 108       4.298 -18.154  -6.069  1.00 98.77           C  
ATOM    830  CD1 ILE B 108       4.247 -15.101  -6.467  1.00 98.77           C  
ATOM    831  N   LYS B 109       1.190 -19.781  -5.445  1.00 98.76           N  
ATOM    832  CA  LYS B 109       1.040 -21.089  -4.814  1.00 98.76           C  
ATOM    833  C   LYS B 109       0.385 -22.086  -5.765  1.00 98.76           C  
ATOM    834  CB  LYS B 109       0.218 -20.974  -3.529  1.00 98.76           C  
ATOM    835  O   LYS B 109       0.827 -23.232  -5.873  1.00 98.76           O  
ATOM    836  CG  LYS B 109       0.994 -20.415  -2.346  1.00 98.76           C  
ATOM    837  CD  LYS B 109       0.134 -20.356  -1.090  1.00 98.76           C  
ATOM    838  CE  LYS B 109       0.847 -19.634   0.045  1.00 98.76           C  
ATOM    839  NZ  LYS B 109      -0.027 -19.490   1.247  1.00 98.76           N  
ATOM    840  N   LEU B 110      -0.631 -21.674  -6.408  1.00 98.55           N  
ATOM    841  CA  LEU B 110      -1.325 -22.523  -7.371  1.00 98.55           C  
ATOM    842  C   LEU B 110      -0.402 -22.906  -8.523  1.00 98.55           C  
ATOM    843  CB  LEU B 110      -2.569 -21.813  -7.912  1.00 98.55           C  
ATOM    844  O   LEU B 110      -0.325 -24.079  -8.898  1.00 98.55           O  
ATOM    845  CG  LEU B 110      -3.408 -22.593  -8.925  1.00 98.55           C  
ATOM    846  CD1 LEU B 110      -4.003 -23.837  -8.273  1.00 98.55           C  
ATOM    847  CD2 LEU B 110      -4.508 -21.709  -9.503  1.00 98.55           C  
ATOM    848  N   LEU B 111       0.379 -21.940  -8.997  1.00 98.22           N  
ATOM    849  CA  LEU B 111       1.274 -22.190 -10.122  1.00 98.22           C  
ATOM    850  C   LEU B 111       2.416 -23.114  -9.713  1.00 98.22           C  
ATOM    851  CB  LEU B 111       1.837 -20.873 -10.662  1.00 98.22           C  
ATOM    852  O   LEU B 111       2.834 -23.974 -10.492  1.00 98.22           O  
ATOM    853  CG  LEU B 111       0.893 -20.036 -11.527  1.00 98.22           C  
ATOM    854  CD1 LEU B 111       1.524 -18.684 -11.845  1.00 98.22           C  
ATOM    855  CD2 LEU B 111       0.540 -20.782 -12.809  1.00 98.22           C  
ATOM    856  N   THR B 112       2.849 -22.946  -8.605  1.00 98.36           N  
ATOM    857  CA  THR B 112       3.916 -23.799  -8.094  1.00 98.36           C  
ATOM    858  C   THR B 112       3.438 -25.242  -7.962  1.00 98.36           C  
ATOM    859  CB  THR B 112       4.429 -23.298  -6.731  1.00 98.36           C  
ATOM    860  O   THR B 112       4.174 -26.178  -8.282  1.00 98.36           O  
ATOM    861  CG2 THR B 112       5.574 -24.167  -6.221  1.00 98.36           C  
ATOM    862  OG1 THR B 112       4.892 -21.949  -6.868  1.00 98.36           O  
ATOM    863  N   LYS B 113       2.196 -25.402  -7.507  1.00 98.09           N  
ATOM    864  CA  LYS B 113       1.607 -26.736  -7.420  1.00 98.09           C  
ATOM    865  C   LYS B 113       1.442 -27.355  -8.805  1.00 98.09           C  
ATOM    866  CB  LYS B 113       0.256 -26.680  -6.706  1.00 98.09           C  
ATOM    867  O   LYS B 113       1.755 -28.530  -9.006  1.00 98.09           O  
ATOM    868  CG  LYS B 113       0.359 -26.476  -5.202  1.00 98.09           C  
ATOM    869  CD  LYS B 113      -1.014 -26.477  -4.542  1.00 98.09           C  
ATOM    870  CE  LYS B 113      -0.924 -26.147  -3.059  1.00 98.09           C  
ATOM    871  NZ  LYS B 113      -2.274 -26.057  -2.428  1.00 98.09           N  
ATOM    872  N   GLU B 114       0.985 -26.589  -9.654  1.00 97.08           N  
ATOM    873  CA  GLU B 114       0.808 -27.062 -11.024  1.00 97.08           C  
ATOM    874  C   GLU B 114       2.141 -27.471 -11.643  1.00 97.08           C  
ATOM    875  CB  GLU B 114       0.137 -25.987 -11.882  1.00 97.08           C  
ATOM    876  O   GLU B 114       2.228 -28.498 -12.320  1.00 97.08           O  
ATOM    877  CG  GLU B 114      -1.330 -25.760 -11.547  1.00 97.08           C  
ATOM    878  CD  GLU B 114      -1.986 -24.696 -12.414  1.00 97.08           C  
ATOM    879  OE1 GLU B 114      -3.205 -24.457 -12.263  1.00 97.08           O  
ATOM    880  OE2 GLU B 114      -1.274 -24.098 -13.251  1.00 97.08           O  
ATOM    881  N   LEU B 115       3.178 -26.689 -11.416  1.00 96.82           N  
ATOM    882  CA  LEU B 115       4.504 -26.986 -11.947  1.00 96.82           C  
ATOM    883  C   LEU B 115       5.059 -28.268 -11.337  1.00 96.82           C  
ATOM    884  CB  LEU B 115       5.462 -25.822 -11.678  1.00 96.82           C  
ATOM    885  O   LEU B 115       5.702 -29.062 -12.029  1.00 96.82           O  
ATOM    886  CG  LEU B 115       6.652 -25.691 -12.630  1.00 96.82           C  
ATOM    887  CD1 LEU B 115       6.837 -24.236 -13.049  1.00 96.82           C  
ATOM    888  CD2 LEU B 115       7.921 -26.229 -11.977  1.00 96.82           C  
ATOM    889  N   SER B 116       4.734 -28.437 -10.170  1.00 96.89           N  
ATOM    890  CA  SER B 116       5.173 -29.657  -9.500  1.00 96.89           C  
ATOM    891  C   SER B 116       4.534 -30.892 -10.126  1.00 96.89           C  
ATOM    892  CB  SER B 116       4.839 -29.600  -8.009  1.00 96.89           C  
ATOM    893  O   SER B 116       5.205 -31.904 -10.340  1.00 96.89           O  
ATOM    894  OG  SER B 116       5.196 -30.812  -7.367  1.00 96.89           O  
ATOM    895  N   VAL B 117       3.267 -30.780 -10.425  1.00 96.46           N  
ATOM    896  CA  VAL B 117       2.541 -31.881 -11.051  1.00 96.46           C  
ATOM    897  C   VAL B 117       3.102 -32.143 -12.447  1.00 96.46           C  
ATOM    898  CB  VAL B 117       1.026 -31.587 -11.132  1.00 96.46           C  
ATOM    899  O   VAL B 117       3.319 -33.295 -12.829  1.00 96.46           O  
ATOM    900  CG1 VAL B 117       0.312 -32.658 -11.955  1.00 96.46           C  
ATOM    901  CG2 VAL B 117       0.425 -31.497  -9.731  1.00 96.46           C  
ATOM    902  N   LEU B 118       3.458 -31.097 -13.132  1.00 92.19           N  
ATOM    903  CA  LEU B 118       3.995 -31.239 -14.481  1.00 92.19           C  
ATOM    904  C   LEU B 118       5.386 -31.863 -14.450  1.00 92.19           C  
ATOM    905  CB  LEU B 118       4.048 -29.879 -15.182  1.00 92.19           C  
ATOM    906  O   LEU B 118       5.710 -32.708 -15.288  1.00 92.19           O  
ATOM    907  CG  LEU B 118       2.712 -29.310 -15.661  1.00 92.19           C  
ATOM    908  CD1 LEU B 118       2.902 -27.898 -16.207  1.00 92.19           C  
ATOM    909  CD2 LEU B 118       2.090 -30.218 -16.717  1.00 92.19           C  
ATOM    910  N   LYS B 119       6.133 -31.448 -13.570  1.00 92.77           N  
ATOM    911  CA  LYS B 119       7.465 -32.028 -13.421  1.00 92.77           C  
ATOM    912  C   LYS B 119       7.383 -33.515 -13.090  1.00 92.77           C  
ATOM    913  CB  LYS B 119       8.253 -31.292 -12.337  1.00 92.77           C  
ATOM    914  O   LYS B 119       8.150 -34.319 -13.626  1.00 92.77           O  
ATOM    915  CG  LYS B 119       8.778 -29.931 -12.768  1.00 92.77           C  
ATOM    916  CD  LYS B 119       9.590 -29.269 -11.663  1.00 92.77           C  
ATOM    917  CE  LYS B 119      10.061 -27.879 -12.070  1.00 92.77           C  
ATOM    918  NZ  LYS B 119      10.882 -27.237 -11.000  1.00 92.77           N  
ATOM    919  N   ASP B 120       6.438 -33.891 -12.289  1.00 92.73           N  
ATOM    920  CA  ASP B 120       6.244 -35.291 -11.923  1.00 92.73           C  
ATOM    921  C   ASP B 120       5.781 -36.113 -13.124  1.00 92.73           C  
ATOM    922  CB  ASP B 120       5.232 -35.412 -10.782  1.00 92.73           C  
ATOM    923  O   ASP B 120       6.216 -37.252 -13.308  1.00 92.73           O  
ATOM    924  CG  ASP B 120       5.782 -34.937  -9.448  1.00 92.73           C  
ATOM    925  OD1 ASP B 120       7.019 -34.825  -9.304  1.00 92.73           O  
ATOM    926  OD2 ASP B 120       4.972 -34.675  -8.533  1.00 92.73           O  
ATOM    927  N   LEU B 121       4.885 -35.487 -13.830  1.00 89.10           N  
ATOM    928  CA  LEU B 121       4.402 -36.152 -15.035  1.00 89.10           C  
ATOM    929  C   LEU B 121       5.533 -36.351 -16.038  1.00 89.10           C  
ATOM    930  CB  LEU B 121       3.272 -35.342 -15.677  1.00 89.10           C  
ATOM    931  O   LEU B 121       5.634 -37.408 -16.665  1.00 89.10           O  
ATOM    932  CG  LEU B 121       2.607 -35.963 -16.907  1.00 89.10           C  
ATOM    933  CD1 LEU B 121       1.792 -37.188 -16.508  1.00 89.10           C  
ATOM    934  CD2 LEU B 121       1.728 -34.937 -17.615  1.00 89.10           C  
ATOM    935  N   PHE B 122       6.387 -35.397 -16.109  1.00 86.11           N  
ATOM    936  CA  PHE B 122       7.531 -35.479 -17.010  1.00 86.11           C  
ATOM    937  C   PHE B 122       8.503 -36.560 -16.554  1.00 86.11           C  
ATOM    938  CB  PHE B 122       8.248 -34.128 -17.093  1.00 86.11           C  
ATOM    939  O   PHE B 122       9.000 -37.339 -17.369  1.00 86.11           O  
ATOM    940  CG  PHE B 122       9.411 -34.116 -18.047  1.00 86.11           C  
ATOM    941  CD1 PHE B 122      10.715 -34.209 -17.577  1.00 86.11           C  
ATOM    942  CD2 PHE B 122       9.200 -34.012 -19.416  1.00 86.11           C  
ATOM    943  CE1 PHE B 122      11.794 -34.198 -18.459  1.00 86.11           C  
ATOM    944  CE2 PHE B 122      10.273 -34.000 -20.303  1.00 86.11           C  
ATOM    945  CZ  PHE B 122      11.569 -34.093 -19.823  1.00 86.11           C  
ATOM    946  N   LEU B 123       8.748 -36.629 -15.305  1.00 87.13           N  
ATOM    947  CA  LEU B 123       9.661 -37.627 -14.760  1.00 87.13           C  
ATOM    948  C   LEU B 123       9.089 -39.032 -14.922  1.00 87.13           C  
ATOM    949  CB  LEU B 123       9.943 -37.346 -13.282  1.00 87.13           C  
ATOM    950  O   LEU B 123       9.826 -39.977 -15.213  1.00 87.13           O  
ATOM    951  CG  LEU B 123      10.910 -36.199 -12.983  1.00 87.13           C  
ATOM    952  CD1 LEU B 123      10.788 -35.770 -11.524  1.00 87.13           C  
ATOM    953  CD2 LEU B 123      12.342 -36.609 -13.307  1.00 87.13           C  
ATOM    954  N   GLU B 124       7.749 -39.169 -14.822  1.00 82.79           N  
ATOM    955  CA  GLU B 124       7.084 -40.458 -14.992  1.00 82.79           C  
ATOM    956  C   GLU B 124       7.154 -40.928 -16.442  1.00 82.79           C  
ATOM    957  CB  GLU B 124       5.625 -40.374 -14.536  1.00 82.79           C  
ATOM    958  O   GLU B 124       7.369 -42.113 -16.707  1.00 82.79           O  
ATOM    959  CG  GLU B 124       4.923 -41.723 -14.471  1.00 82.79           C  
ATOM    960  CD  GLU B 124       3.519 -41.641 -13.893  1.00 82.79           C  
ATOM    961  OE1 GLU B 124       2.818 -42.678 -13.854  1.00 82.79           O  
ATOM    962  OE2 GLU B 124       3.117 -40.532 -13.477  1.00 82.79           O  
ATOM    963  N   HIS B 125       7.067 -40.043 -17.341  1.00 78.27           N  
ATOM    964  CA  HIS B 125       7.155 -40.352 -18.764  1.00 78.27           C  
ATOM    965  C   HIS B 125       8.581 -40.715 -19.162  1.00 78.27           C  
ATOM    966  CB  HIS B 125       6.660 -39.171 -19.600  1.00 78.27           C  
ATOM    967  O   HIS B 125       8.791 -41.590 -20.005  1.00 78.27           O  
ATOM    968  CG  HIS B 125       6.166 -39.562 -20.957  1.00 78.27           C  
ATOM    969  CD2 HIS B 125       6.688 -40.396 -21.887  1.00 78.27           C  
ATOM    970  ND1 HIS B 125       4.995 -39.070 -21.493  1.00 78.27           N  
ATOM    971  CE1 HIS B 125       4.818 -39.587 -22.697  1.00 78.27           C  
ATOM    972  NE2 HIS B 125       5.831 -40.395 -22.960  1.00 78.27           N  
ATOM    973  N   ALA B 126       9.515 -40.053 -18.583  1.00 75.50           N  
ATOM    974  CA  ALA B 126      10.921 -40.326 -18.869  1.00 75.50           C  
ATOM    975  C   ALA B 126      11.329 -41.702 -18.350  1.00 75.50           C  
ATOM    976  CB  ALA B 126      11.808 -39.245 -18.256  1.00 75.50           C  
ATOM    977  O   ALA B 126      12.109 -42.409 -18.992  1.00 75.50           O  
ATOM    978  N   HIS B 127      10.720 -42.164 -17.259  1.00 75.80           N  
ATOM    979  CA  HIS B 127      10.992 -43.476 -16.685  1.00 75.80           C  
ATOM    980  C   HIS B 127      10.350 -44.584 -17.513  1.00 75.80           C  
ATOM    981  CB  HIS B 127      10.492 -43.543 -15.241  1.00 75.80           C  
ATOM    982  O   HIS B 127      10.932 -45.658 -17.679  1.00 75.80           O  
ATOM    983  CG  HIS B 127      11.380 -42.838 -14.265  1.00 75.80           C  
ATOM    984  CD2 HIS B 127      11.225 -41.665 -13.609  1.00 75.80           C  
ATOM    985  ND1 HIS B 127      12.600 -43.344 -13.869  1.00 75.80           N  
ATOM    986  CE1 HIS B 127      13.157 -42.509 -13.008  1.00 75.80           C  
ATOM    987  NE2 HIS B 127      12.344 -41.482 -12.833  1.00 75.80           N  
ATOM    988  N   ASN B 128       9.240 -44.292 -18.067  1.00 72.99           N  
ATOM    989  CA  ASN B 128       8.562 -45.278 -18.903  1.00 72.99           C  
ATOM    990  C   ASN B 128       9.282 -45.473 -20.234  1.00 72.99           C  
ATOM    991  CB  ASN B 128       7.107 -44.870 -19.141  1.00 72.99           C  
ATOM    992  O   ASN B 128       9.347 -46.590 -20.752  1.00 72.99           O  
ATOM    993  CG  ASN B 128       6.232 -45.091 -17.923  1.00 72.99           C  
ATOM    994  ND2 ASN B 128       5.276 -44.195 -17.709  1.00 72.99           N  
ATOM    995  OD1 ASN B 128       6.415 -46.058 -17.179  1.00 72.99           O  
ATOM    996  N   LEU B 129       9.918 -44.473 -20.748  1.00 72.07           N  
ATOM    997  CA  LEU B 129      10.682 -44.544 -21.989  1.00 72.07           C  
ATOM    998  C   LEU B 129      12.002 -45.276 -21.774  1.00 72.07           C  
ATOM    999  CB  LEU B 129      10.947 -43.139 -22.536  1.00 72.07           C  
ATOM   1000  O   LEU B 129      12.453 -46.021 -22.647  1.00 72.07           O  
ATOM   1001  CG  LEU B 129      11.017 -43.005 -24.058  1.00 72.07           C  
ATOM   1002  CD1 LEU B 129       9.615 -43.031 -24.657  1.00 72.07           C  
ATOM   1003  CD2 LEU B 129      11.748 -41.726 -24.450  1.00 72.07           C  
ATOM   1004  N   ALA B 130      12.576 -45.094 -20.654  1.00 69.94           N  
ATOM   1005  CA  ALA B 130      13.835 -45.759 -20.325  1.00 69.94           C  
ATOM   1006  C   ALA B 130      13.621 -47.250 -20.084  1.00 69.94           C  
ATOM   1007  CB  ALA B 130      14.474 -45.111 -19.100  1.00 69.94           C  
ATOM   1008  O   ALA B 130      14.462 -48.072 -20.455  1.00 69.94           O  
ATOM   1009  N   ASP B 131      12.465 -47.697 -19.602  1.00 66.86           N  
ATOM   1010  CA  ASP B 131      12.146 -49.095 -19.331  1.00 66.86           C  
ATOM   1011  C   ASP B 131      11.792 -49.837 -20.619  1.00 66.86           C  
ATOM   1012  CB  ASP B 131      10.993 -49.199 -18.331  1.00 66.86           C  
ATOM   1013  O   ASP B 131      12.085 -51.027 -20.756  1.00 66.86           O  
ATOM   1014  CG  ASP B 131      11.424 -48.928 -16.900  1.00 66.86           C  
ATOM   1015  OD1 ASP B 131      12.639 -48.972 -16.610  1.00 66.86           O  
ATOM   1016  OD2 ASP B 131      10.540 -48.672 -16.054  1.00 66.86           O  
ATOM   1017  N   ASN B 132      11.220 -49.197 -21.631  1.00 64.17           N  
ATOM   1018  CA  ASN B 132      10.867 -49.784 -22.919  1.00 64.17           C  
ATOM   1019  C   ASN B 132      12.090 -49.936 -23.820  1.00 64.17           C  
ATOM   1020  CB  ASN B 132       9.795 -48.943 -23.617  1.00 64.17           C  
ATOM   1021  O   ASN B 132      12.183 -50.892 -24.591  1.00 64.17           O  
ATOM   1022  CG  ASN B 132       8.389 -49.328 -23.200  1.00 64.17           C  
ATOM   1023  ND2 ASN B 132       7.410 -48.531 -23.611  1.00 64.17           N  
ATOM   1024  OD1 ASN B 132       8.185 -50.332 -22.513  1.00 64.17           O  
ATOM   1025  N   VAL B 133      13.042 -49.101 -23.799  1.00 63.92           N  
ATOM   1026  CA  VAL B 133      14.267 -49.170 -24.590  1.00 63.92           C  
ATOM   1027  C   VAL B 133      15.181 -50.258 -24.031  1.00 63.92           C  
ATOM   1028  CB  VAL B 133      15.005 -47.813 -24.613  1.00 63.92           C  
ATOM   1029  O   VAL B 133      15.858 -50.958 -24.788  1.00 63.92           O  
ATOM   1030  CG1 VAL B 133      16.248 -47.889 -25.497  1.00 63.92           C  
ATOM   1031  CG2 VAL B 133      14.069 -46.706 -25.095  1.00 63.92           C  
ATOM   1032  N   GLN B 134      15.185 -50.567 -22.776  1.00 62.56           N  
ATOM   1033  CA  GLN B 134      16.026 -51.591 -22.164  1.00 62.56           C  
ATOM   1034  C   GLN B 134      15.470 -52.988 -22.425  1.00 62.56           C  
ATOM   1035  CB  GLN B 134      16.157 -51.351 -20.659  1.00 62.56           C  
ATOM   1036  O   GLN B 134      16.230 -53.950 -22.553  1.00 62.56           O  
ATOM   1037  CG  GLN B 134      16.907 -50.074 -20.303  1.00 62.56           C  
ATOM   1038  CD  GLN B 134      18.383 -50.313 -20.048  1.00 62.56           C  
ATOM   1039  NE2 GLN B 134      19.166 -49.240 -20.048  1.00 62.56           N  
ATOM   1040  OE1 GLN B 134      18.816 -51.453 -19.850  1.00 62.56           O  
ATOM   1041  N   SER B 135      14.129 -53.140 -22.599  1.00 62.38           N  
ATOM   1042  CA  SER B 135      13.516 -54.441 -22.843  1.00 62.38           C  
ATOM   1043  C   SER B 135      13.686 -54.868 -24.297  1.00 62.38           C  
ATOM   1044  CB  SER B 135      12.030 -54.410 -22.484  1.00 62.38           C  
ATOM   1045  O   SER B 135      13.785 -56.061 -24.592  1.00 62.38           O  
ATOM   1046  OG  SER B 135      11.841 -53.919 -21.167  1.00 62.38           O  
ATOM   1047  N   ILE B 136      13.830 -54.078 -25.288  1.00 59.22           N  
ATOM   1048  CA  ILE B 136      14.032 -54.393 -26.698  1.00 59.22           C  
ATOM   1049  C   ILE B 136      15.497 -54.744 -26.944  1.00 59.22           C  
ATOM   1050  CB  ILE B 136      13.601 -53.220 -27.607  1.00 59.22           C  
ATOM   1051  O   ILE B 136      15.812 -55.534 -27.837  1.00 59.22           O  
ATOM   1052  CG1 ILE B 136      12.309 -52.584 -27.082  1.00 59.22           C  
ATOM   1053  CG2 ILE B 136      13.431 -53.692 -29.054  1.00 59.22           C  
ATOM   1054  CD1 ILE B 136      12.104 -51.142 -27.525  1.00 59.22           C  
ATOM   1055  N   SER B 137      16.372 -54.275 -26.187  1.00 58.38           N  
ATOM   1056  CA  SER B 137      17.790 -54.551 -26.388  1.00 58.38           C  
ATOM   1057  C   SER B 137      18.177 -55.906 -25.805  1.00 58.38           C  
ATOM   1058  CB  SER B 137      18.645 -53.452 -25.756  1.00 58.38           C  
ATOM   1059  O   SER B 137      19.071 -56.578 -26.324  1.00 58.38           O  
ATOM   1060  OG  SER B 137      18.538 -52.245 -26.492  1.00 58.38           O  
ATOM   1061  N   THR B 138      17.554 -56.409 -24.754  1.00 57.66           N  
ATOM   1062  CA  THR B 138      17.933 -57.678 -24.143  1.00 57.66           C  
ATOM   1063  C   THR B 138      17.275 -58.847 -24.871  1.00 57.66           C  
ATOM   1064  CB  THR B 138      17.548 -57.717 -22.652  1.00 57.66           C  
ATOM   1065  O   THR B 138      17.837 -59.942 -24.933  1.00 57.66           O  
ATOM   1066  CG2 THR B 138      18.484 -58.630 -21.866  1.00 57.66           C  
ATOM   1067  OG1 THR B 138      17.624 -56.393 -22.110  1.00 57.66           O  
ATOM   1068  N   GLU B 139      16.203 -58.681 -25.668  1.00 55.23           N  
ATOM   1069  CA  GLU B 139      15.553 -59.783 -26.371  1.00 55.23           C  
ATOM   1070  C   GLU B 139      16.260 -60.090 -27.688  1.00 55.23           C  
ATOM   1071  CB  GLU B 139      14.078 -59.464 -26.627  1.00 55.23           C  
ATOM   1072  O   GLU B 139      16.246 -61.231 -28.155  1.00 55.23           O  
ATOM   1073  CG  GLU B 139      13.180 -59.700 -25.422  1.00 55.23           C  
ATOM   1074  CD  GLU B 139      11.699 -59.699 -25.768  1.00 55.23           C  
ATOM   1075  OE1 GLU B 139      10.987 -60.658 -25.392  1.00 55.23           O  
ATOM   1076  OE2 GLU B 139      11.248 -58.733 -26.422  1.00 55.23           O  
ATOM   1077  N   ASN B 140      17.037 -59.204 -28.314  1.00 54.24           N  
ATOM   1078  CA  ASN B 140      17.673 -59.459 -29.602  1.00 54.24           C  
ATOM   1079  C   ASN B 140      19.026 -60.144 -29.433  1.00 54.24           C  
ATOM   1080  CB  ASN B 140      17.831 -58.158 -30.391  1.00 54.24           C  
ATOM   1081  O   ASN B 140      19.584 -60.673 -30.396  1.00 54.24           O  
ATOM   1082  CG  ASN B 140      16.888 -58.075 -31.576  1.00 54.24           C  
ATOM   1083  ND2 ASN B 140      16.974 -56.983 -32.326  1.00 54.24           N  
ATOM   1084  OD1 ASN B 140      16.090 -58.985 -31.814  1.00 54.24           O  
ATOM   1085  N   THR B 141      19.633 -60.246 -28.284  1.00 52.98           N  
ATOM   1086  CA  THR B 141      20.960 -60.848 -28.210  1.00 52.98           C  
ATOM   1087  C   THR B 141      20.860 -62.348 -27.950  1.00 52.98           C  
ATOM   1088  CB  THR B 141      21.811 -60.190 -27.108  1.00 52.98           C  
ATOM   1089  O   THR B 141      21.826 -63.086 -28.160  1.00 52.98           O  
ATOM   1090  CG2 THR B 141      22.905 -59.313 -27.708  1.00 52.98           C  
ATOM   1091  OG1 THR B 141      20.967 -59.381 -26.279  1.00 52.98           O  
ATOM   1092  N   THR B 142      19.689 -62.963 -27.534  1.00 50.51           N  
ATOM   1093  CA  THR B 142      19.798 -64.370 -27.166  1.00 50.51           C  
ATOM   1094  C   THR B 142      19.574 -65.265 -28.382  1.00 50.51           C  
ATOM   1095  CB  THR B 142      18.789 -64.738 -26.062  1.00 50.51           C  
ATOM   1096  O   THR B 142      19.778 -66.479 -28.311  1.00 50.51           O  
ATOM   1097  CG2 THR B 142      19.307 -64.331 -24.686  1.00 50.51           C  
ATOM   1098  OG1 THR B 142      17.549 -64.066 -26.312  1.00 50.51           O  
ATOM   1099  N   ALA B 143      19.035 -64.822 -29.544  1.00 48.50           N  
ATOM   1100  CA  ALA B 143      18.627 -65.854 -30.494  1.00 48.50           C  
ATOM   1101  C   ALA B 143      19.811 -66.325 -31.335  1.00 48.50           C  
ATOM   1102  CB  ALA B 143      17.511 -65.334 -31.397  1.00 48.50           C  
ATOM   1103  O   ALA B 143      19.709 -67.316 -32.060  1.00 48.50           O  
ATOM   1104  N   ASP B 144      20.957 -65.666 -31.565  1.00 49.40           N  
ATOM   1105  CA  ASP B 144      21.807 -66.091 -32.673  1.00 49.40           C  
ATOM   1106  C   ASP B 144      22.659 -67.297 -32.281  1.00 49.40           C  
ATOM   1107  CB  ASP B 144      22.704 -64.941 -33.133  1.00 49.40           C  
ATOM   1108  O   ASP B 144      23.423 -67.815 -33.097  1.00 49.40           O  
ATOM   1109  CG  ASP B 144      22.054 -64.070 -34.195  1.00 49.40           C  
ATOM   1110  OD1 ASP B 144      21.225 -64.580 -34.978  1.00 49.40           O  
ATOM   1111  OD2 ASP B 144      22.377 -62.864 -34.250  1.00 49.40           O  
ATOM   1112  N   GLY B 145      22.951 -67.628 -31.050  1.00 45.54           N  
ATOM   1113  CA  GLY B 145      24.128 -68.465 -30.880  1.00 45.54           C  
ATOM   1114  C   GLY B 145      23.895 -69.910 -31.279  1.00 45.54           C  
ATOM   1115  O   GLY B 145      24.822 -70.722 -31.258  1.00 45.54           O  
ATOM   1116  N   ASP B 146      22.738 -70.569 -31.194  1.00 48.05           N  
ATOM   1117  CA  ASP B 146      22.858 -72.011 -31.005  1.00 48.05           C  
ATOM   1118  C   ASP B 146      23.095 -72.721 -32.336  1.00 48.05           C  
ATOM   1119  CB  ASP B 146      21.606 -72.570 -30.326  1.00 48.05           C  
ATOM   1120  O   ASP B 146      23.157 -73.951 -32.387  1.00 48.05           O  
ATOM   1121  CG  ASP B 146      21.611 -72.374 -28.820  1.00 48.05           C  
ATOM   1122  OD1 ASP B 146      22.691 -72.460 -28.197  1.00 48.05           O  
ATOM   1123  OD2 ASP B 146      20.524 -72.133 -28.251  1.00 48.05           O  
ATOM   1124  N   ASN B 147      22.988 -72.199 -33.547  1.00 48.85           N  
ATOM   1125  CA  ASN B 147      22.820 -73.168 -34.625  1.00 48.85           C  
ATOM   1126  C   ASN B 147      24.150 -73.805 -35.018  1.00 48.85           C  
ATOM   1127  CB  ASN B 147      22.167 -72.510 -35.842  1.00 48.85           C  
ATOM   1128  O   ASN B 147      24.233 -74.510 -36.025  1.00 48.85           O  
ATOM   1129  CG  ASN B 147      20.986 -73.300 -36.370  1.00 48.85           C  
ATOM   1130  ND2 ASN B 147      20.360 -72.797 -37.427  1.00 48.85           N  
ATOM   1131  OD1 ASN B 147      20.638 -74.354 -35.831  1.00 48.85           O  
ATOM   1132  N   ALA B 148      25.326 -73.489 -34.593  1.00 45.07           N  
ATOM   1133  CA  ALA B 148      26.445 -73.952 -35.408  1.00 45.07           C  
ATOM   1134  C   ALA B 148      26.696 -75.442 -35.200  1.00 45.07           C  
ATOM   1135  CB  ALA B 148      27.706 -73.153 -35.084  1.00 45.07           C  
ATOM   1136  O   ALA B 148      27.590 -76.021 -35.823  1.00 45.07           O  
ATOM   1137  N   GLY B 149      26.310 -76.184 -34.136  1.00 38.22           N  
ATOM   1138  CA  GLY B 149      27.107 -77.389 -33.971  1.00 38.22           C  
ATOM   1139  C   GLY B 149      26.779 -78.465 -34.989  1.00 38.22           C  
ATOM   1140  O   GLY B 149      27.455 -79.494 -35.053  1.00 38.22           O  
ATOM   1141  N   GLN B 150      25.730 -78.656 -35.796  1.00 28.28           N  
ATOM   1142  CA  GLN B 150      25.965 -79.779 -36.698  1.00 28.28           C  
ATOM   1143  C   GLN B 150      26.873 -79.373 -37.856  1.00 28.28           C  
ATOM   1144  CB  GLN B 150      24.641 -80.324 -37.235  1.00 28.28           C  
ATOM   1145  O   GLN B 150      26.850 -78.221 -38.295  1.00 28.28           O  
ATOM   1146  CG  GLN B 150      24.577 -81.844 -37.286  1.00 28.28           C  
ATOM   1147  CD  GLN B 150      23.176 -82.364 -37.547  1.00 28.28           C  
ATOM   1148  NE2 GLN B 150      22.831 -83.483 -36.918  1.00 28.28           N  
ATOM   1149  OE1 GLN B 150      22.409 -81.765 -38.308  1.00 28.28           O  
TER    1150      GLN B 150                                                      
ATOM   1151  N   MET C   1      71.259  93.777 101.929  1.00 22.44           N  
ATOM   1152  CA  MET C   1      70.792  94.033 103.288  1.00 22.44           C  
ATOM   1153  C   MET C   1      71.732  93.408 104.314  1.00 22.44           C  
ATOM   1154  CB  MET C   1      69.374  93.493 103.481  1.00 22.44           C  
ATOM   1155  O   MET C   1      71.732  93.800 105.482  1.00 22.44           O  
ATOM   1156  CG  MET C   1      68.296  94.364 102.856  1.00 22.44           C  
ATOM   1157  SD  MET C   1      67.424  95.401 104.093  1.00 22.44           S  
ATOM   1158  CE  MET C   1      65.704  95.129 103.583  1.00 22.44           C  
ATOM   1159  N   MET C   2      72.487  92.430 104.199  1.00 24.02           N  
ATOM   1160  CA  MET C   2      72.183  91.005 104.101  1.00 24.02           C  
ATOM   1161  C   MET C   2      72.948  90.212 105.154  1.00 24.02           C  
ATOM   1162  CB  MET C   2      72.518  90.478 102.704  1.00 24.02           C  
ATOM   1163  O   MET C   2      73.895  90.723 105.756  1.00 24.02           O  
ATOM   1164  CG  MET C   2      71.422  90.721 101.678  1.00 24.02           C  
ATOM   1165  SD  MET C   2      71.516  89.559 100.261  1.00 24.02           S  
ATOM   1166  CE  MET C   2      70.059  90.088  99.317  1.00 24.02           C  
ATOM   1167  N   PHE C   3      73.170  88.870 104.810  1.00 24.86           N  
ATOM   1168  CA  PHE C   3      73.074  87.762 105.753  1.00 24.86           C  
ATOM   1169  C   PHE C   3      74.454  87.362 106.262  1.00 24.86           C  
ATOM   1170  CB  PHE C   3      72.385  86.558 105.102  1.00 24.86           C  
ATOM   1171  O   PHE C   3      75.325  86.984 105.476  1.00 24.86           O  
ATOM   1172  CG  PHE C   3      71.029  86.251 105.677  1.00 24.86           C  
ATOM   1173  CD1 PHE C   3      70.895  85.378 106.750  1.00 24.86           C  
ATOM   1174  CD2 PHE C   3      69.887  86.835 105.144  1.00 24.86           C  
ATOM   1175  CE1 PHE C   3      69.641  85.092 107.285  1.00 24.86           C  
ATOM   1176  CE2 PHE C   3      68.630  86.553 105.672  1.00 24.86           C  
ATOM   1177  CZ  PHE C   3      68.509  85.681 106.742  1.00 24.86           C  
ATOM   1178  N   SER C   4      74.841  87.471 107.473  1.00 24.31           N  
ATOM   1179  CA  SER C   4      76.103  87.853 108.099  1.00 24.31           C  
ATOM   1180  C   SER C   4      77.017  86.647 108.281  1.00 24.31           C  
ATOM   1181  CB  SER C   4      75.849  88.519 109.453  1.00 24.31           C  
ATOM   1182  O   SER C   4      76.623  85.514 107.997  1.00 24.31           O  
ATOM   1183  OG  SER C   4      74.515  88.990 109.539  1.00 24.31           O  
ATOM   1184  N   GLY C   5      77.231  86.139 109.297  1.00 22.14           N  
ATOM   1185  CA  GLY C   5      78.377  86.329 110.173  1.00 22.14           C  
ATOM   1186  C   GLY C   5      79.066  85.030 110.545  1.00 22.14           C  
ATOM   1187  O   GLY C   5      78.612  83.949 110.163  1.00 22.14           O  
ATOM   1188  N   PHE C   6      79.284  84.664 111.647  1.00 23.36           N  
ATOM   1189  CA  PHE C   6      80.627  84.690 112.215  1.00 23.36           C  
ATOM   1190  C   PHE C   6      81.174  83.277 112.377  1.00 23.36           C  
ATOM   1191  CB  PHE C   6      80.627  85.411 113.567  1.00 23.36           C  
ATOM   1192  O   PHE C   6      80.458  82.299 112.153  1.00 23.36           O  
ATOM   1193  CG  PHE C   6      80.605  86.912 113.455  1.00 23.36           C  
ATOM   1194  CD1 PHE C   6      81.787  87.631 113.328  1.00 23.36           C  
ATOM   1195  CD2 PHE C   6      79.401  87.604 113.475  1.00 23.36           C  
ATOM   1196  CE1 PHE C   6      81.770  89.020 113.224  1.00 23.36           C  
ATOM   1197  CE2 PHE C   6      79.376  88.992 113.371  1.00 23.36           C  
ATOM   1198  CZ  PHE C   6      80.561  89.698 113.247  1.00 23.36           C  
ATOM   1199  N   ASN C   7      82.010  83.188 113.032  1.00 21.89           N  
ATOM   1200  CA  ASN C   7      83.409  82.952 113.372  1.00 21.89           C  
ATOM   1201  C   ASN C   7      83.619  81.550 113.937  1.00 21.89           C  
ATOM   1202  CB  ASN C   7      83.904  84.004 114.366  1.00 21.89           C  
ATOM   1203  O   ASN C   7      84.539  80.841 113.524  1.00 21.89           O  
ATOM   1204  CG  ASN C   7      84.436  85.249 113.682  1.00 21.89           C  
ATOM   1205  ND2 ASN C   7      84.205  86.405 114.292  1.00 21.89           N  
ATOM   1206  OD1 ASN C   7      85.048  85.171 112.613  1.00 21.89           O  
ATOM   1207  N   ALA C   8      83.506  81.308 115.051  1.00 24.22           N  
ATOM   1208  CA  ALA C   8      84.243  82.016 116.095  1.00 24.22           C  
ATOM   1209  C   ALA C   8      84.048  81.348 117.453  1.00 24.22           C  
ATOM   1210  CB  ALA C   8      83.807  83.477 116.156  1.00 24.22           C  
ATOM   1211  O   ALA C   8      85.010  81.152 118.199  1.00 24.22           O  
ATOM   1212  N   ASP C   9      82.921  80.868 117.807  1.00 27.18           N  
ATOM   1213  CA  ASP C   9      82.256  81.470 118.959  1.00 27.18           C  
ATOM   1214  C   ASP C   9      82.427  80.604 120.205  1.00 27.18           C  
ATOM   1215  CB  ASP C   9      80.770  81.686 118.668  1.00 27.18           C  
ATOM   1216  O   ASP C   9      82.074  79.423 120.200  1.00 27.18           O  
ATOM   1217  CG  ASP C   9      80.463  83.082 118.155  1.00 27.18           C  
ATOM   1218  OD1 ASP C   9      80.995  84.067 118.712  1.00 27.18           O  
ATOM   1219  OD2 ASP C   9      79.681  83.199 117.187  1.00 27.18           O  
ATOM   1220  N   TYR C  10      83.422  81.059 120.880  1.00 27.66           N  
ATOM   1221  CA  TYR C  10      84.372  80.180 121.552  1.00 27.66           C  
ATOM   1222  C   TYR C  10      83.651  79.183 122.452  1.00 27.66           C  
ATOM   1223  CB  TYR C  10      85.373  80.997 122.375  1.00 27.66           C  
ATOM   1224  O   TYR C  10      84.287  78.342 123.091  1.00 27.66           O  
ATOM   1225  CG  TYR C  10      86.786  80.472 122.308  1.00 27.66           C  
ATOM   1226  CD1 TYR C  10      87.286  79.632 123.301  1.00 27.66           C  
ATOM   1227  CD2 TYR C  10      87.625  80.814 121.253  1.00 27.66           C  
ATOM   1228  CE1 TYR C  10      88.588  79.147 123.245  1.00 27.66           C  
ATOM   1229  CE2 TYR C  10      88.929  80.335 121.187  1.00 27.66           C  
ATOM   1230  OH  TYR C  10      90.691  79.026 122.125  1.00 27.66           O  
ATOM   1231  CZ  TYR C  10      89.401  79.503 122.186  1.00 27.66           C  
ATOM   1232  N   GLU C  11      82.444  79.367 122.899  1.00 25.07           N  
ATOM   1233  CA  GLU C  11      82.073  79.924 124.197  1.00 25.07           C  
ATOM   1234  C   GLU C  11      82.085  78.851 125.282  1.00 25.07           C  
ATOM   1235  CB  GLU C  11      80.694  80.585 124.125  1.00 25.07           C  
ATOM   1236  O   GLU C  11      82.763  78.998 126.301  1.00 25.07           O  
ATOM   1237  CG  GLU C  11      80.744  82.090 123.905  1.00 25.07           C  
ATOM   1238  CD  GLU C  11      79.847  82.865 124.856  1.00 25.07           C  
ATOM   1239  OE1 GLU C  11      80.106  84.068 125.091  1.00 25.07           O  
ATOM   1240  OE2 GLU C  11      78.877  82.265 125.372  1.00 25.07           O  
ATOM   1241  N   ALA C  12      80.881  78.403 125.662  1.00 25.10           N  
ATOM   1242  CA  ALA C  12      80.441  78.971 126.934  1.00 25.10           C  
ATOM   1243  C   ALA C  12      80.968  78.155 128.111  1.00 25.10           C  
ATOM   1244  CB  ALA C  12      78.917  79.048 126.983  1.00 25.10           C  
ATOM   1245  O   ALA C  12      81.430  77.026 127.934  1.00 25.10           O  
ATOM   1246  N   SER C  13      80.882  78.783 129.549  1.00 24.99           N  
ATOM   1247  CA  SER C  13      81.568  78.795 130.837  1.00 24.99           C  
ATOM   1248  C   SER C  13      81.415  77.459 131.557  1.00 24.99           C  
ATOM   1249  CB  SER C  13      81.032  79.923 131.719  1.00 24.99           C  
ATOM   1250  O   SER C  13      81.891  77.296 132.682  1.00 24.99           O  
ATOM   1251  OG  SER C  13      81.040  81.156 131.020  1.00 24.99           O  
ATOM   1252  N   SER C  14      81.196  76.033 131.046  1.00 23.30           N  
ATOM   1253  CA  SER C  14      79.822  75.781 131.467  1.00 23.30           C  
ATOM   1254  C   SER C  14      79.736  75.566 132.974  1.00 23.30           C  
ATOM   1255  CB  SER C  14      79.253  74.564 130.737  1.00 23.30           C  
ATOM   1256  O   SER C  14      80.722  75.188 133.610  1.00 23.30           O  
ATOM   1257  OG  SER C  14      80.228  73.541 130.627  1.00 23.30           O  
ATOM   1258  N   SER C  15      78.744  75.818 133.467  1.00 23.02           N  
ATOM   1259  CA  SER C  15      78.425  76.052 134.872  1.00 23.02           C  
ATOM   1260  C   SER C  15      78.792  74.845 135.730  1.00 23.02           C  
ATOM   1261  CB  SER C  15      76.939  76.373 135.039  1.00 23.02           C  
ATOM   1262  O   SER C  15      79.514  74.977 136.720  1.00 23.02           O  
ATOM   1263  OG  SER C  15      76.644  77.664 134.533  1.00 23.02           O  
ATOM   1264  N   ARG C  16      78.010  74.102 135.684  1.00 22.41           N  
ATOM   1265  CA  ARG C  16      76.815  74.497 136.423  1.00 22.41           C  
ATOM   1266  C   ARG C  16      76.654  73.662 137.689  1.00 22.41           C  
ATOM   1267  CB  ARG C  16      75.570  74.361 135.544  1.00 22.41           C  
ATOM   1268  O   ARG C  16      76.413  74.205 138.769  1.00 22.41           O  
ATOM   1269  CG  ARG C  16      75.156  75.653 134.858  1.00 22.41           C  
ATOM   1270  CD  ARG C  16      73.875  75.479 134.053  1.00 22.41           C  
ATOM   1271  NE  ARG C  16      73.109  76.720 133.985  1.00 22.41           N  
ATOM   1272  NH1 ARG C  16      71.291  75.781 132.913  1.00 22.41           N  
ATOM   1273  NH2 ARG C  16      71.291  78.012 133.437  1.00 22.41           N  
ATOM   1274  CZ  ARG C  16      71.899  76.835 133.445  1.00 22.41           C  
ATOM   1275  N   CYS C  17      76.835  72.123 137.672  1.00 21.89           N  
ATOM   1276  CA  CYS C  17      75.483  71.773 138.095  1.00 21.89           C  
ATOM   1277  C   CYS C  17      75.383  71.724 139.614  1.00 21.89           C  
ATOM   1278  CB  CYS C  17      75.069  70.426 137.503  1.00 21.89           C  
ATOM   1279  O   CYS C  17      76.281  71.212 140.284  1.00 21.89           O  
ATOM   1280  SG  CYS C  17      75.046  70.400 135.697  1.00 21.89           S  
ATOM   1281  N   SER C  18      74.661  72.699 140.360  1.00 24.28           N  
ATOM   1282  CA  SER C  18      74.878  72.857 141.795  1.00 24.28           C  
ATOM   1283  C   SER C  18      74.821  71.514 142.514  1.00 24.28           C  
ATOM   1284  CB  SER C  18      73.841  73.810 142.392  1.00 24.28           C  
ATOM   1285  O   SER C  18      74.811  71.464 143.746  1.00 24.28           O  
ATOM   1286  OG  SER C  18      73.915  75.084 141.775  1.00 24.28           O  
ATOM   1287  N   SER C  19      74.617  70.570 141.909  1.00 23.20           N  
ATOM   1288  CA  SER C  19      73.238  70.116 142.058  1.00 23.20           C  
ATOM   1289  C   SER C  19      72.874  69.926 143.527  1.00 23.20           C  
ATOM   1290  CB  SER C  19      73.019  68.808 141.297  1.00 23.20           C  
ATOM   1291  O   SER C  19      73.753  69.894 144.391  1.00 23.20           O  
ATOM   1292  OG  SER C  19      71.872  68.131 141.780  1.00 23.20           O  
ATOM   1293  N   ALA C  20      72.218  68.839 143.918  1.00 21.89           N  
ATOM   1294  CA  ALA C  20      70.955  68.651 144.627  1.00 21.89           C  
ATOM   1295  C   ALA C  20      71.188  68.466 146.123  1.00 21.89           C  
ATOM   1296  CB  ALA C  20      70.198  67.454 144.057  1.00 21.89           C  
ATOM   1297  O   ALA C  20      72.094  67.735 146.531  1.00 21.89           O  
ATOM   1298  N   SER C  21      70.604  69.468 146.941  1.00 25.11           N  
ATOM   1299  CA  SER C  21      71.132  69.883 148.236  1.00 25.11           C  
ATOM   1300  C   SER C  21      71.357  68.684 149.152  1.00 25.11           C  
ATOM   1301  CB  SER C  21      70.185  70.878 148.909  1.00 25.11           C  
ATOM   1302  O   SER C  21      72.369  68.612 149.853  1.00 25.11           O  
ATOM   1303  OG  SER C  21      70.182  72.115 148.218  1.00 25.11           O  
ATOM   1304  N   PRO C  22      70.305  67.738 149.483  1.00 24.27           N  
ATOM   1305  CA  PRO C  22      69.195  68.228 150.304  1.00 24.27           C  
ATOM   1306  C   PRO C  22      69.202  67.645 151.715  1.00 24.27           C  
ATOM   1307  CB  PRO C  22      67.956  67.769 149.531  1.00 24.27           C  
ATOM   1308  O   PRO C  22      69.893  66.657 151.975  1.00 24.27           O  
ATOM   1309  CG  PRO C  22      68.400  66.555 148.781  1.00 24.27           C  
ATOM   1310  CD  PRO C  22      69.880  66.390 148.975  1.00 24.27           C  
ATOM   1311  N   ALA C  23      67.955  67.589 152.307  1.00 23.28           N  
ATOM   1312  CA  ALA C  23      67.390  68.148 153.532  1.00 23.28           C  
ATOM   1313  C   ALA C  23      67.493  67.154 154.686  1.00 23.28           C  
ATOM   1314  CB  ALA C  23      65.934  68.551 153.311  1.00 23.28           C  
ATOM   1315  O   ALA C  23      67.880  66.000 154.487  1.00 23.28           O  
ATOM   1316  N   GLY C  24      66.318  66.940 155.281  1.00 21.91           N  
ATOM   1317  CA  GLY C  24      65.856  67.363 156.593  1.00 21.91           C  
ATOM   1318  C   GLY C  24      65.907  66.256 157.629  1.00 21.91           C  
ATOM   1319  O   GLY C  24      66.215  65.108 157.304  1.00 21.91           O  
ATOM   1320  N   ASP C  25      65.213  66.385 158.581  1.00 21.92           N  
ATOM   1321  CA  ASP C  25      65.538  66.448 160.003  1.00 21.92           C  
ATOM   1322  C   ASP C  25      65.474  65.063 160.643  1.00 21.92           C  
ATOM   1323  CB  ASP C  25      64.591  67.407 160.728  1.00 21.92           C  
ATOM   1324  O   ASP C  25      66.300  64.728 161.494  1.00 21.92           O  
ATOM   1325  CG  ASP C  25      65.319  68.395 161.622  1.00 21.92           C  
ATOM   1326  OD1 ASP C  25      66.542  68.244 161.830  1.00 21.92           O  
ATOM   1327  OD2 ASP C  25      64.662  69.332 162.126  1.00 21.92           O  
ATOM   1328  N   SER C  26      64.434  64.328 160.318  1.00 20.24           N  
ATOM   1329  CA  SER C  26      63.481  64.444 161.417  1.00 20.24           C  
ATOM   1330  C   SER C  26      63.870  63.541 162.583  1.00 20.24           C  
ATOM   1331  CB  SER C  26      62.069  64.098 160.942  1.00 20.24           C  
ATOM   1332  O   SER C  26      64.744  62.683 162.446  1.00 20.24           O  
ATOM   1333  OG  SER C  26      61.129  65.038 161.431  1.00 20.24           O  
ATOM   1334  N   LEU C  27      62.776  62.724 163.134  1.00 21.04           N  
ATOM   1335  CA  LEU C  27      61.984  62.719 164.359  1.00 21.04           C  
ATOM   1336  C   LEU C  27      62.318  61.503 165.217  1.00 21.04           C  
ATOM   1337  CB  LEU C  27      60.488  62.730 164.031  1.00 21.04           C  
ATOM   1338  O   LEU C  27      62.970  60.567 164.748  1.00 21.04           O  
ATOM   1339  CG  LEU C  27      59.849  64.105 163.832  1.00 21.04           C  
ATOM   1340  CD1 LEU C  27      58.934  64.092 162.612  1.00 21.04           C  
ATOM   1341  CD2 LEU C  27      59.079  64.523 165.080  1.00 21.04           C  
ATOM   1342  N   SER C  28      61.359  61.067 166.059  1.00 21.02           N  
ATOM   1343  CA  SER C  28      61.106  60.925 167.489  1.00 21.02           C  
ATOM   1344  C   SER C  28      61.130  59.459 167.911  1.00 21.02           C  
ATOM   1345  CB  SER C  28      59.760  61.548 167.860  1.00 21.02           C  
ATOM   1346  O   SER C  28      62.049  58.720 167.554  1.00 21.02           O  
ATOM   1347  OG  SER C  28      58.757  61.172 166.931  1.00 21.02           O  
ATOM   1348  N   TYR C  29      59.880  58.547 168.010  1.00 23.27           N  
ATOM   1349  CA  TYR C  29      59.067  58.558 169.221  1.00 23.27           C  
ATOM   1350  C   TYR C  29      58.959  57.160 169.818  1.00 23.27           C  
ATOM   1351  CB  TYR C  29      57.668  59.108 168.924  1.00 23.27           C  
ATOM   1352  O   TYR C  29      59.240  56.166 169.144  1.00 23.27           O  
ATOM   1353  CG  TYR C  29      57.151  60.054 169.981  1.00 23.27           C  
ATOM   1354  CD1 TYR C  29      56.325  59.599 171.006  1.00 23.27           C  
ATOM   1355  CD2 TYR C  29      57.486  61.403 169.956  1.00 23.27           C  
ATOM   1356  CE1 TYR C  29      55.845  60.467 171.981  1.00 23.27           C  
ATOM   1357  CE2 TYR C  29      57.012  62.280 170.926  1.00 23.27           C  
ATOM   1358  OH  TYR C  29      55.720  62.667 172.896  1.00 23.27           O  
ATOM   1359  CZ  TYR C  29      56.193  61.803 171.933  1.00 23.27           C  
ATOM   1360  N   TYR C  30      58.162  56.998 170.897  1.00 21.67           N  
ATOM   1361  CA  TYR C  30      58.169  56.155 172.087  1.00 21.67           C  
ATOM   1362  C   TYR C  30      57.616  54.769 171.777  1.00 21.67           C  
ATOM   1363  CB  TYR C  30      57.354  56.804 173.210  1.00 21.67           C  
ATOM   1364  O   TYR C  30      57.894  53.808 172.498  1.00 21.67           O  
ATOM   1365  CG  TYR C  30      58.094  57.895 173.945  1.00 21.67           C  
ATOM   1366  CD1 TYR C  30      58.968  57.592 174.986  1.00 21.67           C  
ATOM   1367  CD2 TYR C  30      57.920  59.231 173.600  1.00 21.67           C  
ATOM   1368  CE1 TYR C  30      59.650  58.594 175.667  1.00 21.67           C  
ATOM   1369  CE2 TYR C  30      58.597  60.242 174.274  1.00 21.67           C  
ATOM   1370  OH  TYR C  30      60.132  60.911 175.976  1.00 21.67           O  
ATOM   1371  CZ  TYR C  30      59.459  59.914 175.305  1.00 21.67           C  
ATOM   1372  N   HIS C  31      56.612  54.400 170.949  1.00 25.01           N  
ATOM   1373  CA  HIS C  31      55.436  54.335 171.808  1.00 25.01           C  
ATOM   1374  C   HIS C  31      55.425  53.050 172.631  1.00 25.01           C  
ATOM   1375  CB  HIS C  31      54.157  54.435 170.975  1.00 25.01           C  
ATOM   1376  O   HIS C  31      56.065  52.064 172.259  1.00 25.01           O  
ATOM   1377  CG  HIS C  31      53.821  55.831 170.557  1.00 25.01           C  
ATOM   1378  CD2 HIS C  31      53.934  56.451 169.359  1.00 25.01           C  
ATOM   1379  ND1 HIS C  31      53.302  56.764 171.428  1.00 25.01           N  
ATOM   1380  CE1 HIS C  31      53.109  57.901 170.781  1.00 25.01           C  
ATOM   1381  NE2 HIS C  31      53.485  57.738 169.524  1.00 25.01           N  
ATOM   1382  N   SER C  32      54.517  53.050 173.829  1.00 23.26           N  
ATOM   1383  CA  SER C  32      54.367  52.196 175.003  1.00 23.26           C  
ATOM   1384  C   SER C  32      53.854  50.813 174.618  1.00 23.26           C  
ATOM   1385  CB  SER C  32      53.417  52.838 176.015  1.00 23.26           C  
ATOM   1386  O   SER C  32      54.101  49.834 175.327  1.00 23.26           O  
ATOM   1387  OG  SER C  32      54.048  53.915 176.686  1.00 23.26           O  
ATOM   1388  N   PRO C  33      52.908  50.610 173.829  1.00 24.30           N  
ATOM   1389  CA  PRO C  33      51.659  50.582 174.595  1.00 24.30           C  
ATOM   1390  C   PRO C  33      51.309  49.185 175.102  1.00 24.30           C  
ATOM   1391  CB  PRO C  33      50.617  51.075 173.589  1.00 24.30           C  
ATOM   1392  O   PRO C  33      51.177  48.977 176.311  1.00 24.30           O  
ATOM   1393  CG  PRO C  33      51.227  50.818 172.249  1.00 24.30           C  
ATOM   1394  CD  PRO C  33      52.629  50.317 172.452  1.00 24.30           C  
ATOM   1395  N   ALA C  34      50.080  48.411 174.525  1.00 23.92           N  
ATOM   1396  CA  ALA C  34      48.777  48.529 175.174  1.00 23.92           C  
ATOM   1397  C   ALA C  34      48.408  47.239 175.901  1.00 23.92           C  
ATOM   1398  CB  ALA C  34      47.703  48.884 174.148  1.00 23.92           C  
ATOM   1399  O   ALA C  34      48.874  46.157 175.534  1.00 23.92           O  
ATOM   1400  N   ASP C  35      47.353  47.367 176.915  1.00 24.18           N  
ATOM   1401  CA  ASP C  35      46.949  46.360 177.891  1.00 24.18           C  
ATOM   1402  C   ASP C  35      46.629  45.032 177.209  1.00 24.18           C  
ATOM   1403  CB  ASP C  35      45.740  46.845 178.693  1.00 24.18           C  
ATOM   1404  O   ASP C  35      46.730  44.916 175.986  1.00 24.18           O  
ATOM   1405  CG  ASP C  35      46.101  47.881 179.743  1.00 24.18           C  
ATOM   1406  OD1 ASP C  35      47.205  47.803 180.323  1.00 24.18           O  
ATOM   1407  OD2 ASP C  35      45.273  48.783 179.994  1.00 24.18           O  
ATOM   1408  N   SER C  36      45.207  44.475 177.272  1.00 22.95           N  
ATOM   1409  CA  SER C  36      44.625  43.708 178.368  1.00 22.95           C  
ATOM   1410  C   SER C  36      44.021  42.399 177.868  1.00 22.95           C  
ATOM   1411  CB  SER C  36      43.555  44.529 179.089  1.00 22.95           C  
ATOM   1412  O   SER C  36      44.504  41.317 178.209  1.00 22.95           O  
ATOM   1413  OG  SER C  36      44.111  45.717 179.626  1.00 22.95           O  
ATOM   1414  N   PHE C  37      42.727  42.443 177.530  1.00 22.31           N  
ATOM   1415  CA  PHE C  37      41.559  41.933 178.239  1.00 22.31           C  
ATOM   1416  C   PHE C  37      41.005  40.693 177.548  1.00 22.31           C  
ATOM   1417  CB  PHE C  37      40.474  43.009 178.335  1.00 22.31           C  
ATOM   1418  O   PHE C  37      41.419  40.359 176.435  1.00 22.31           O  
ATOM   1419  CG  PHE C  37      40.798  44.114 179.304  1.00 22.31           C  
ATOM   1420  CD1 PHE C  37      40.507  43.979 180.656  1.00 22.31           C  
ATOM   1421  CD2 PHE C  37      41.395  45.288 178.863  1.00 22.31           C  
ATOM   1422  CE1 PHE C  37      40.807  45.000 181.555  1.00 22.31           C  
ATOM   1423  CE2 PHE C  37      41.697  46.312 179.755  1.00 22.31           C  
ATOM   1424  CZ  PHE C  37      41.401  46.167 181.101  1.00 22.31           C  
ATOM   1425  N   SER C  38      39.462  40.560 177.274  1.00 23.46           N  
ATOM   1426  CA  SER C  38      38.483  40.110 178.258  1.00 23.46           C  
ATOM   1427  C   SER C  38      37.820  38.808 177.822  1.00 23.46           C  
ATOM   1428  CB  SER C  38      37.418  41.184 178.484  1.00 23.46           C  
ATOM   1429  O   SER C  38      37.871  37.808 178.541  1.00 23.46           O  
ATOM   1430  OG  SER C  38      38.016  42.424 178.816  1.00 23.46           O  
ATOM   1431  N   SER C  39      36.847  38.761 176.703  1.00 22.53           N  
ATOM   1432  CA  SER C  39      35.448  38.639 177.102  1.00 22.53           C  
ATOM   1433  C   SER C  39      34.972  37.193 177.012  1.00 22.53           C  
ATOM   1434  CB  SER C  39      34.562  39.532 176.232  1.00 22.53           C  
ATOM   1435  O   SER C  39      34.729  36.681 175.917  1.00 22.53           O  
ATOM   1436  OG  SER C  39      33.238  39.568 176.734  1.00 22.53           O  
ATOM   1437  N   MET C  40      35.196  36.166 177.332  1.00 18.92           N  
ATOM   1438  CA  MET C  40      35.073  35.509 176.035  1.00 18.92           C  
ATOM   1439  C   MET C  40      33.609  35.378 175.628  1.00 18.92           C  
ATOM   1440  CB  MET C  40      35.732  34.129 176.065  1.00 18.92           C  
ATOM   1441  O   MET C  40      32.778  34.928 176.419  1.00 18.92           O  
ATOM   1442  CG  MET C  40      37.229  34.159 175.798  1.00 18.92           C  
ATOM   1443  SD  MET C  40      37.749  32.896 174.572  1.00 18.92           S  
ATOM   1444  CE  MET C  40      37.781  31.420 175.627  1.00 18.92           C  
ATOM   1445  N   GLY C  41      33.122  35.823 174.580  1.00 22.36           N  
ATOM   1446  CA  GLY C  41      31.885  36.388 174.065  1.00 22.36           C  
ATOM   1447  C   GLY C  41      30.725  35.412 174.094  1.00 22.36           C  
ATOM   1448  O   GLY C  41      30.917  34.218 174.333  1.00 22.36           O  
ATOM   1449  N   SER C  42      29.545  35.910 173.537  1.00 23.17           N  
ATOM   1450  CA  SER C  42      28.161  35.896 174.001  1.00 23.17           C  
ATOM   1451  C   SER C  42      27.458  34.602 173.605  1.00 23.17           C  
ATOM   1452  CB  SER C  42      27.395  37.095 173.439  1.00 23.17           C  
ATOM   1453  O   SER C  42      26.454  34.224 174.211  1.00 23.17           O  
ATOM   1454  OG  SER C  42      27.151  38.055 174.452  1.00 23.17           O  
ATOM   1455  N   PRO C  43      27.480  34.093 172.465  1.00 20.41           N  
ATOM   1456  CA  PRO C  43      26.205  34.285 171.768  1.00 20.41           C  
ATOM   1457  C   PRO C  43      25.127  33.308 172.231  1.00 20.41           C  
ATOM   1458  CB  PRO C  43      26.566  34.044 170.300  1.00 20.41           C  
ATOM   1459  O   PRO C  43      25.441  32.268 172.816  1.00 20.41           O  
ATOM   1460  CG  PRO C  43      27.742  33.122 170.342  1.00 20.41           C  
ATOM   1461  CD  PRO C  43      28.186  32.980 171.770  1.00 20.41           C  
ATOM   1462  N   VAL C  44      24.007  33.460 171.501  1.00 21.36           N  
ATOM   1463  CA  VAL C  44      22.648  33.650 171.997  1.00 21.36           C  
ATOM   1464  C   VAL C  44      21.991  32.293 172.239  1.00 21.36           C  
ATOM   1465  CB  VAL C  44      21.797  34.487 171.016  1.00 21.36           C  
ATOM   1466  O   VAL C  44      21.978  31.795 173.367  1.00 21.36           O  
ATOM   1467  CG1 VAL C  44      21.513  35.873 171.593  1.00 21.36           C  
ATOM   1468  CG2 VAL C  44      22.501  34.602 169.665  1.00 21.36           C  
ATOM   1469  N   ASN C  45      20.910  32.005 171.192  1.00 20.32           N  
ATOM   1470  CA  ASN C  45      19.499  32.144 171.539  1.00 20.32           C  
ATOM   1471  C   ASN C  45      18.888  30.807 171.948  1.00 20.32           C  
ATOM   1472  CB  ASN C  45      18.717  32.749 170.371  1.00 20.32           C  
ATOM   1473  O   ASN C  45      19.520  29.759 171.798  1.00 20.32           O  
ATOM   1474  CG  ASN C  45      18.649  34.262 170.437  1.00 20.32           C  
ATOM   1475  ND2 ASN C  45      18.215  34.884 169.347  1.00 20.32           N  
ATOM   1476  OD1 ASN C  45      18.985  34.868 171.458  1.00 20.32           O  
ATOM   1477  N   ALA C  46      17.674  30.478 171.100  1.00 20.63           N  
ATOM   1478  CA  ALA C  46      16.327  30.473 171.665  1.00 20.63           C  
ATOM   1479  C   ALA C  46      15.893  29.058 172.035  1.00 20.63           C  
ATOM   1480  CB  ALA C  46      15.336  31.090 170.681  1.00 20.63           C  
ATOM   1481  O   ALA C  46      16.627  28.095 171.800  1.00 20.63           O  
ATOM   1482  N   GLN C  47      14.697  28.611 171.126  1.00 21.02           N  
ATOM   1483  CA  GLN C  47      13.343  28.497 171.658  1.00 21.02           C  
ATOM   1484  C   GLN C  47      13.010  27.050 172.008  1.00 21.02           C  
ATOM   1485  CB  GLN C  47      12.324  29.043 170.656  1.00 21.02           C  
ATOM   1486  O   GLN C  47      13.735  26.130 171.623  1.00 21.02           O  
ATOM   1487  CG  GLN C  47      12.183  30.559 170.686  1.00 21.02           C  
ATOM   1488  CD  GLN C  47      11.237  31.082 169.622  1.00 21.02           C  
ATOM   1489  NE2 GLN C  47      11.302  32.383 169.358  1.00 21.02           N  
ATOM   1490  OE1 GLN C  47      10.455  30.323 169.040  1.00 21.02           O  
ATOM   1491  N   ASP C  48      11.641  26.884 171.650  1.00 23.96           N  
ATOM   1492  CA  ASP C  48      10.626  26.353 172.555  1.00 23.96           C  
ATOM   1493  C   ASP C  48      10.540  24.832 172.452  1.00 23.96           C  
ATOM   1494  CB  ASP C  48       9.262  26.979 172.259  1.00 23.96           C  
ATOM   1495  O   ASP C  48      11.181  24.226 171.591  1.00 23.96           O  
ATOM   1496  CG  ASP C  48       8.555  27.479 173.507  1.00 23.96           C  
ATOM   1497  OD1 ASP C  48       8.940  27.079 174.627  1.00 23.96           O  
ATOM   1498  OD2 ASP C  48       7.603  28.277 173.368  1.00 23.96           O  
ATOM   1499  N   PHE C  49       9.157  24.497 172.177  1.00 22.14           N  
ATOM   1500  CA  PHE C  49       8.205  23.738 172.980  1.00 22.14           C  
ATOM   1501  C   PHE C  49       7.980  22.353 172.386  1.00 22.14           C  
ATOM   1502  CB  PHE C  49       6.873  24.486 173.087  1.00 22.14           C  
ATOM   1503  O   PHE C  49       8.124  21.343 173.079  1.00 22.14           O  
ATOM   1504  CG  PHE C  49       6.131  24.223 174.370  1.00 22.14           C  
ATOM   1505  CD1 PHE C  49       5.075  23.321 174.405  1.00 22.14           C  
ATOM   1506  CD2 PHE C  49       6.489  24.879 175.540  1.00 22.14           C  
ATOM   1507  CE1 PHE C  49       4.386  23.076 175.591  1.00 22.14           C  
ATOM   1508  CE2 PHE C  49       5.806  24.639 176.729  1.00 22.14           C  
ATOM   1509  CZ  PHE C  49       4.754  23.738 176.752  1.00 22.14           C  
ATOM   1510  N   CYS C  50       6.703  22.441 171.736  1.00 23.56           N  
ATOM   1511  CA  CYS C  50       5.724  21.658 172.482  1.00 23.56           C  
ATOM   1512  C   CYS C  50       5.874  20.171 172.183  1.00 23.56           C  
ATOM   1513  CB  CYS C  50       4.305  22.114 172.146  1.00 23.56           C  
ATOM   1514  O   CYS C  50       6.748  19.773 171.411  1.00 23.56           O  
ATOM   1515  SG  CYS C  50       3.762  23.556 173.089  1.00 23.56           S  
ATOM   1516  N   THR C  51       4.759  19.623 171.540  1.00 25.14           N  
ATOM   1517  CA  THR C  51       3.440  19.186 171.982  1.00 25.14           C  
ATOM   1518  C   THR C  51       3.060  17.862 171.324  1.00 25.14           C  
ATOM   1519  CB  THR C  51       2.366  20.244 171.669  1.00 25.14           C  
ATOM   1520  O   THR C  51       3.686  17.447 170.347  1.00 25.14           O  
ATOM   1521  CG2 THR C  51       2.319  21.317 172.752  1.00 25.14           C  
ATOM   1522  OG1 THR C  51       2.667  20.863 170.412  1.00 25.14           O  
ATOM   1523  N   ASP C  52       1.687  17.646 171.326  1.00 24.22           N  
ATOM   1524  CA  ASP C  52       0.855  16.499 171.677  1.00 24.22           C  
ATOM   1525  C   ASP C  52       0.662  15.573 170.478  1.00 24.22           C  
ATOM   1526  CB  ASP C  52      -0.503  16.964 172.206  1.00 24.22           C  
ATOM   1527  O   ASP C  52       0.734  14.350 170.614  1.00 24.22           O  
ATOM   1528  CG  ASP C  52      -1.034  16.088 173.327  1.00 24.22           C  
ATOM   1529  OD1 ASP C  52      -0.948  14.845 173.223  1.00 24.22           O  
ATOM   1530  OD2 ASP C  52      -1.547  16.645 174.322  1.00 24.22           O  
ATOM   1531  N   LEU C  53      -0.091  16.030 169.337  1.00 24.47           N  
ATOM   1532  CA  LEU C  53      -1.530  15.793 169.311  1.00 24.47           C  
ATOM   1533  C   LEU C  53      -1.854  14.493 168.582  1.00 24.47           C  
ATOM   1534  CB  LEU C  53      -2.255  16.962 168.639  1.00 24.47           C  
ATOM   1535  O   LEU C  53      -1.044  14.000 167.794  1.00 24.47           O  
ATOM   1536  CG  LEU C  53      -3.548  17.432 169.306  1.00 24.47           C  
ATOM   1537  CD1 LEU C  53      -3.266  18.599 170.246  1.00 24.47           C  
ATOM   1538  CD2 LEU C  53      -4.581  17.823 168.254  1.00 24.47           C  
ATOM   1539  N   ALA C  54      -3.350  14.266 168.417  1.00 24.61           N  
ATOM   1540  CA  ALA C  54      -4.387  13.244 168.531  1.00 24.61           C  
ATOM   1541  C   ALA C  54      -4.548  12.478 167.222  1.00 24.61           C  
ATOM   1542  CB  ALA C  54      -5.715  13.876 168.941  1.00 24.61           C  
ATOM   1543  O   ALA C  54      -4.487  11.246 167.204  1.00 24.61           O  
ATOM   1544  N   VAL C  55      -5.470  13.040 166.240  1.00 25.80           N  
ATOM   1545  CA  VAL C  55      -6.844  12.559 166.139  1.00 25.80           C  
ATOM   1546  C   VAL C  55      -6.998  11.693 164.891  1.00 25.80           C  
ATOM   1547  CB  VAL C  55      -7.854  13.729 166.104  1.00 25.80           C  
ATOM   1548  O   VAL C  55      -7.623  10.631 164.938  1.00 25.80           O  
ATOM   1549  CG1 VAL C  55      -9.284  13.204 165.990  1.00 25.80           C  
ATOM   1550  CG2 VAL C  55      -7.699  14.603 167.347  1.00 25.80           C  
ATOM   1551  N   SER C  56      -6.668  12.021 163.535  1.00 23.54           N  
ATOM   1552  CA  SER C  56      -7.675  12.685 162.712  1.00 23.54           C  
ATOM   1553  C   SER C  56      -8.499  11.672 161.924  1.00 23.54           C  
ATOM   1554  CB  SER C  56      -7.015  13.676 161.752  1.00 23.54           C  
ATOM   1555  O   SER C  56      -8.049  10.550 161.684  1.00 23.54           O  
ATOM   1556  OG  SER C  56      -6.700  14.887 162.418  1.00 23.54           O  
ATOM   1557  N   SER C  57      -9.682  12.151 161.257  1.00 25.32           N  
ATOM   1558  CA  SER C  57     -11.096  11.830 161.094  1.00 25.32           C  
ATOM   1559  C   SER C  57     -11.323  10.928 159.886  1.00 25.32           C  
ATOM   1560  CB  SER C  57     -11.922  13.109 160.947  1.00 25.32           C  
ATOM   1561  O   SER C  57     -12.017   9.913 159.983  1.00 25.32           O  
ATOM   1562  OG  SER C  57     -12.041  13.477 159.583  1.00 25.32           O  
ATOM   1563  N   ALA C  58     -11.275  11.505 158.549  1.00 21.96           N  
ATOM   1564  CA  ALA C  58     -12.539  11.938 157.960  1.00 21.96           C  
ATOM   1565  C   ALA C  58     -13.093  10.879 157.011  1.00 21.96           C  
ATOM   1566  CB  ALA C  58     -12.357  13.264 157.224  1.00 21.96           C  
ATOM   1567  O   ALA C  58     -14.274  10.531 157.080  1.00 21.96           O  
ATOM   1568  N   ASN C  59     -12.588  10.600 155.673  1.00 23.68           N  
ATOM   1569  CA  ASN C  59     -12.956  11.465 154.558  1.00 23.68           C  
ATOM   1570  C   ASN C  59     -13.956  10.785 153.627  1.00 23.68           C  
ATOM   1571  CB  ASN C  59     -11.712  11.895 153.778  1.00 23.68           C  
ATOM   1572  O   ASN C  59     -13.911   9.567 153.443  1.00 23.68           O  
ATOM   1573  CG  ASN C  59     -11.029  13.103 154.387  1.00 23.68           C  
ATOM   1574  ND2 ASN C  59     -10.305  13.853 153.565  1.00 23.68           N  
ATOM   1575  OD1 ASN C  59     -11.151  13.360 155.588  1.00 23.68           O  
ATOM   1576  N   PHE C  60     -14.658  11.583 152.750  1.00 25.23           N  
ATOM   1577  CA  PHE C  60     -16.061  11.631 152.357  1.00 25.23           C  
ATOM   1578  C   PHE C  60     -16.335  10.669 151.207  1.00 25.23           C  
ATOM   1579  CB  PHE C  60     -16.459  13.055 151.955  1.00 25.23           C  
ATOM   1580  O   PHE C  60     -17.247   9.843 151.286  1.00 25.23           O  
ATOM   1581  CG  PHE C  60     -17.775  13.503 152.532  1.00 25.23           C  
ATOM   1582  CD1 PHE C  60     -18.952  13.362 151.807  1.00 25.23           C  
ATOM   1583  CD2 PHE C  60     -17.835  14.066 153.800  1.00 25.23           C  
ATOM   1584  CE1 PHE C  60     -20.171  13.776 152.338  1.00 25.23           C  
ATOM   1585  CE2 PHE C  60     -19.049  14.482 154.338  1.00 25.23           C  
ATOM   1586  CZ  PHE C  60     -20.216  14.337 153.605  1.00 25.23           C  
ATOM   1587  N   ILE C  61     -16.136  11.127 149.899  1.00 24.25           N  
ATOM   1588  CA  ILE C  61     -17.293  11.656 149.184  1.00 24.25           C  
ATOM   1589  C   ILE C  61     -17.820  10.607 148.208  1.00 24.25           C  
ATOM   1590  CB  ILE C  61     -16.944  12.960 148.433  1.00 24.25           C  
ATOM   1591  O   ILE C  61     -17.088   9.699 147.807  1.00 24.25           O  
ATOM   1592  CG1 ILE C  61     -16.172  13.915 149.350  1.00 24.25           C  
ATOM   1593  CG2 ILE C  61     -18.212  13.627 147.892  1.00 24.25           C  
ATOM   1594  CD1 ILE C  61     -15.732  15.205 148.672  1.00 24.25           C  
ATOM   1595  N   PRO C  62     -18.647  11.031 147.031  1.00 24.67           N  
ATOM   1596  CA  PRO C  62     -19.969  10.635 146.539  1.00 24.67           C  
ATOM   1597  C   PRO C  62     -19.894   9.657 145.369  1.00 24.67           C  
ATOM   1598  CB  PRO C  62     -20.595  11.962 146.102  1.00 24.67           C  
ATOM   1599  O   PRO C  62     -18.804   9.373 144.865  1.00 24.67           O  
ATOM   1600  CG  PRO C  62     -19.433  12.841 145.767  1.00 24.67           C  
ATOM   1601  CD  PRO C  62     -18.171  12.143 146.186  1.00 24.67           C  
ATOM   1602  N   THR C  63     -20.858   9.963 144.229  1.00 25.11           N  
ATOM   1603  CA  THR C  63     -22.056   9.131 144.201  1.00 25.11           C  
ATOM   1604  C   THR C  63     -21.925   8.030 143.151  1.00 25.11           C  
ATOM   1605  CB  THR C  63     -23.314   9.971 143.913  1.00 25.11           C  
ATOM   1606  O   THR C  63     -22.248   6.871 143.417  1.00 25.11           O  
ATOM   1607  CG2 THR C  63     -24.055  10.311 145.202  1.00 25.11           C  
ATOM   1608  OG1 THR C  63     -22.930  11.188 143.260  1.00 25.11           O  
ATOM   1609  N   VAL C  64     -21.598   8.360 141.685  1.00 25.40           N  
ATOM   1610  CA  VAL C  64     -22.661   8.577 140.708  1.00 25.40           C  
ATOM   1611  C   VAL C  64     -22.705   7.409 139.726  1.00 25.40           C  
ATOM   1612  CB  VAL C  64     -22.468   9.907 139.947  1.00 25.40           C  
ATOM   1613  O   VAL C  64     -21.736   6.655 139.603  1.00 25.40           O  
ATOM   1614  CG1 VAL C  64     -23.570  10.097 138.906  1.00 25.40           C  
ATOM   1615  CG2 VAL C  64     -22.443  11.082 140.923  1.00 25.40           C  
ATOM   1616  N   THR C  65     -23.281   7.683 138.407  1.00 26.41           N  
ATOM   1617  CA  THR C  65     -24.481   7.035 137.891  1.00 26.41           C  
ATOM   1618  C   THR C  65     -24.120   5.795 137.079  1.00 26.41           C  
ATOM   1619  CB  THR C  65     -25.307   8.000 137.020  1.00 26.41           C  
ATOM   1620  O   THR C  65     -22.941   5.527 136.837  1.00 26.41           O  
ATOM   1621  CG2 THR C  65     -26.113   8.966 137.882  1.00 26.41           C  
ATOM   1622  OG1 THR C  65     -24.422   8.752 136.180  1.00 26.41           O  
ATOM   1623  N   ALA C  66     -24.556   5.757 135.581  1.00 26.33           N  
ATOM   1624  CA  ALA C  66     -25.597   4.978 134.915  1.00 26.33           C  
ATOM   1625  C   ALA C  66     -24.990   3.982 133.930  1.00 26.33           C  
ATOM   1626  CB  ALA C  66     -26.577   5.902 134.197  1.00 26.33           C  
ATOM   1627  O   ALA C  66     -25.496   2.868 133.774  1.00 26.33           O  
ATOM   1628  N   ILE C  67     -23.908   4.293 133.061  1.00 29.99           N  
ATOM   1629  CA  ILE C  67     -24.461   4.507 131.728  1.00 29.99           C  
ATOM   1630  C   ILE C  67     -24.495   3.184 130.965  1.00 29.99           C  
ATOM   1631  CB  ILE C  67     -23.649   5.559 130.941  1.00 29.99           C  
ATOM   1632  O   ILE C  67     -24.795   3.158 129.769  1.00 29.99           O  
ATOM   1633  CG1 ILE C  67     -23.732   6.925 131.634  1.00 29.99           C  
ATOM   1634  CG2 ILE C  67     -24.141   5.649 129.494  1.00 29.99           C  
ATOM   1635  CD1 ILE C  67     -22.510   7.806 131.413  1.00 29.99           C  
ATOM   1636  N   SER C  68     -23.855   2.021 131.464  1.00 28.17           N  
ATOM   1637  CA  SER C  68     -22.709   1.619 130.655  1.00 28.17           C  
ATOM   1638  C   SER C  68     -23.154   0.980 129.344  1.00 28.17           C  
ATOM   1639  CB  SER C  68     -21.820   0.647 131.430  1.00 28.17           C  
ATOM   1640  O   SER C  68     -22.592   1.266 128.285  1.00 28.17           O  
ATOM   1641  OG  SER C  68     -21.694  -0.583 130.736  1.00 28.17           O  
ATOM   1642  N   THR C  69     -23.705  -0.332 129.482  1.00 28.07           N  
ATOM   1643  CA  THR C  69     -23.048  -1.529 128.968  1.00 28.07           C  
ATOM   1644  C   THR C  69     -23.537  -1.851 127.559  1.00 28.07           C  
ATOM   1645  CB  THR C  69     -23.291  -2.739 129.888  1.00 28.07           C  
ATOM   1646  O   THR C  69     -22.746  -2.236 126.695  1.00 28.07           O  
ATOM   1647  CG2 THR C  69     -22.473  -2.629 131.171  1.00 28.07           C  
ATOM   1648  OG1 THR C  69     -24.682  -2.803 130.227  1.00 28.07           O  
ATOM   1649  N   SER C  70     -25.075  -2.181 127.311  1.00 30.30           N  
ATOM   1650  CA  SER C  70     -25.450  -3.578 127.503  1.00 30.30           C  
ATOM   1651  C   SER C  70     -25.718  -4.267 126.170  1.00 30.30           C  
ATOM   1652  CB  SER C  70     -26.686  -3.683 128.398  1.00 30.30           C  
ATOM   1653  O   SER C  70     -25.971  -5.473 126.128  1.00 30.30           O  
ATOM   1654  OG  SER C  70     -27.675  -2.750 128.002  1.00 30.30           O  
ATOM   1655  N   PRO C  71     -26.198  -3.663 124.738  1.00 28.26           N  
ATOM   1656  CA  PRO C  71     -27.626  -3.337 124.747  1.00 28.26           C  
ATOM   1657  C   PRO C  71     -28.492  -4.464 124.189  1.00 28.26           C  
ATOM   1658  CB  PRO C  71     -27.709  -2.094 123.857  1.00 28.26           C  
ATOM   1659  O   PRO C  71     -27.993  -5.333 123.470  1.00 28.26           O  
ATOM   1660  CG  PRO C  71     -26.440  -2.104 123.067  1.00 28.26           C  
ATOM   1661  CD  PRO C  71     -25.491  -3.080 123.701  1.00 28.26           C  
ATOM   1662  N   ASP C  72     -29.818  -4.717 124.175  1.00 31.99           N  
ATOM   1663  CA  ASP C  72     -30.609  -5.814 123.625  1.00 31.99           C  
ATOM   1664  C   ASP C  72     -30.615  -5.773 122.098  1.00 31.99           C  
ATOM   1665  CB  ASP C  72     -32.042  -5.762 124.158  1.00 31.99           C  
ATOM   1666  O   ASP C  72     -31.317  -6.556 121.454  1.00 31.99           O  
ATOM   1667  CG  ASP C  72     -32.218  -6.524 125.460  1.00 31.99           C  
ATOM   1668  OD1 ASP C  72     -31.464  -7.489 125.709  1.00 31.99           O  
ATOM   1669  OD2 ASP C  72     -33.120  -6.157 126.243  1.00 31.99           O  
ATOM   1670  N   LEU C  73     -30.057  -5.453 121.185  1.00 27.68           N  
ATOM   1671  CA  LEU C  73     -30.087  -4.012 120.959  1.00 27.68           C  
ATOM   1672  C   LEU C  73     -31.510  -3.535 120.686  1.00 27.68           C  
ATOM   1673  CB  LEU C  73     -29.175  -3.634 119.789  1.00 27.68           C  
ATOM   1674  O   LEU C  73     -32.295  -4.242 120.051  1.00 27.68           O  
ATOM   1675  CG  LEU C  73     -27.729  -3.285 120.142  1.00 27.68           C  
ATOM   1676  CD1 LEU C  73     -26.769  -3.947 119.160  1.00 27.68           C  
ATOM   1677  CD2 LEU C  73     -27.531  -1.773 120.154  1.00 27.68           C  
ATOM   1678  N   GLN C  74     -32.012  -2.262 120.609  1.00 25.18           N  
ATOM   1679  CA  GLN C  74     -33.371  -1.786 120.845  1.00 25.18           C  
ATOM   1680  C   GLN C  74     -34.253  -2.011 119.619  1.00 25.18           C  
ATOM   1681  CB  GLN C  74     -33.364  -0.304 121.222  1.00 25.18           C  
ATOM   1682  O   GLN C  74     -35.350  -2.562 119.730  1.00 25.18           O  
ATOM   1683  CG  GLN C  74     -33.766  -0.035 122.666  1.00 25.18           C  
ATOM   1684  CD  GLN C  74     -33.393   1.360 123.129  1.00 25.18           C  
ATOM   1685  NE2 GLN C  74     -33.462   1.590 124.436  1.00 25.18           N  
ATOM   1686  OE1 GLN C  74     -33.044   2.225 122.318  1.00 25.18           O  
ATOM   1687  N   TRP C  75     -34.612  -0.881 118.564  1.00 28.89           N  
ATOM   1688  CA  TRP C  75     -35.810  -0.054 118.657  1.00 28.89           C  
ATOM   1689  C   TRP C  75     -36.910  -0.583 117.743  1.00 28.89           C  
ATOM   1690  CB  TRP C  75     -35.490   1.401 118.301  1.00 28.89           C  
ATOM   1691  O   TRP C  75     -36.641  -1.355 116.820  1.00 28.89           O  
ATOM   1692  CG  TRP C  75     -34.946   1.583 116.915  1.00 28.89           C  
ATOM   1693  CD1 TRP C  75     -33.741   1.145 116.439  1.00 28.89           C  
ATOM   1694  CD2 TRP C  75     -35.587   2.256 115.828  1.00 28.89           C  
ATOM   1695  CE2 TRP C  75     -34.713   2.188 114.720  1.00 28.89           C  
ATOM   1696  CE3 TRP C  75     -36.818   2.910 115.682  1.00 28.89           C  
ATOM   1697  NE1 TRP C  75     -33.596   1.506 115.119  1.00 28.89           N  
ATOM   1698  CH2 TRP C  75     -36.242   3.384 113.366  1.00 28.89           C  
ATOM   1699  CZ2 TRP C  75     -35.032   2.750 113.482  1.00 28.89           C  
ATOM   1700  CZ3 TRP C  75     -37.133   3.469 114.449  1.00 28.89           C  
ATOM   1701  N   LEU C  76     -38.375  -0.265 117.977  1.00 28.76           N  
ATOM   1702  CA  LEU C  76     -39.627  -0.948 118.285  1.00 28.76           C  
ATOM   1703  C   LEU C  76     -40.472  -1.128 117.028  1.00 28.76           C  
ATOM   1704  CB  LEU C  76     -40.418  -0.168 119.338  1.00 28.76           C  
ATOM   1705  O   LEU C  76     -41.006  -2.213 116.784  1.00 28.76           O  
ATOM   1706  CG  LEU C  76     -41.329  -0.991 120.249  1.00 28.76           C  
ATOM   1707  CD1 LEU C  76     -40.518  -1.634 121.369  1.00 28.76           C  
ATOM   1708  CD2 LEU C  76     -42.443  -0.121 120.820  1.00 28.76           C  
ATOM   1709  N   VAL C  77     -41.005   0.197 116.371  1.00 28.03           N  
ATOM   1710  CA  VAL C  77     -42.352   0.737 116.221  1.00 28.03           C  
ATOM   1711  C   VAL C  77     -42.710   0.828 114.739  1.00 28.03           C  
ATOM   1712  CB  VAL C  77     -42.485   2.125 116.887  1.00 28.03           C  
ATOM   1713  O   VAL C  77     -41.830   0.769 113.877  1.00 28.03           O  
ATOM   1714  CG1 VAL C  77     -43.915   2.647 116.767  1.00 28.03           C  
ATOM   1715  CG2 VAL C  77     -42.060   2.055 118.353  1.00 28.03           C  
ATOM   1716  N   GLN C  78     -43.392   2.073 114.210  1.00 26.46           N  
ATOM   1717  CA  GLN C  78     -44.844   2.056 114.066  1.00 26.46           C  
ATOM   1718  C   GLN C  78     -45.251   1.718 112.634  1.00 26.46           C  
ATOM   1719  CB  GLN C  78     -45.442   3.402 114.478  1.00 26.46           C  
ATOM   1720  O   GLN C  78     -45.802   0.647 112.376  1.00 26.46           O  
ATOM   1721  CG  GLN C  78     -45.618   3.562 115.982  1.00 26.46           C  
ATOM   1722  CD  GLN C  78     -47.031   3.958 116.368  1.00 26.46           C  
ATOM   1723  NE2 GLN C  78     -47.171   4.610 117.517  1.00 26.46           N  
ATOM   1724  OE1 GLN C  78     -47.989   3.682 115.638  1.00 26.46           O  
ATOM   1725  N   PRO C  79     -45.945   2.822 111.907  1.00 29.34           N  
ATOM   1726  CA  PRO C  79     -47.366   3.072 111.653  1.00 29.34           C  
ATOM   1727  C   PRO C  79     -47.747   2.876 110.188  1.00 29.34           C  
ATOM   1728  CB  PRO C  79     -47.547   4.533 112.074  1.00 29.34           C  
ATOM   1729  O   PRO C  79     -46.870   2.787 109.325  1.00 29.34           O  
ATOM   1730  CG  PRO C  79     -46.165   5.103 112.078  1.00 29.34           C  
ATOM   1731  CD  PRO C  79     -45.184   3.977 111.920  1.00 29.34           C  
ATOM   1732  N   ALA C  80     -49.013   3.097 109.861  1.00 27.05           N  
ATOM   1733  CA  ALA C  80     -49.735   2.618 108.685  1.00 27.05           C  
ATOM   1734  C   ALA C  80     -49.073   3.103 107.399  1.00 27.05           C  
ATOM   1735  CB  ALA C  80     -51.192   3.074 108.734  1.00 27.05           C  
ATOM   1736  O   ALA C  80     -48.152   3.923 107.438  1.00 27.05           O  
ATOM   1737  N   LEU C  81     -49.759   3.006 106.351  1.00 26.14           N  
ATOM   1738  CA  LEU C  81     -50.000   3.252 104.934  1.00 26.14           C  
ATOM   1739  C   LEU C  81     -49.881   4.737 104.611  1.00 26.14           C  
ATOM   1740  CB  LEU C  81     -51.385   2.740 104.529  1.00 26.14           C  
ATOM   1741  O   LEU C  81     -50.652   5.552 105.122  1.00 26.14           O  
ATOM   1742  CG  LEU C  81     -51.576   1.222 104.538  1.00 26.14           C  
ATOM   1743  CD1 LEU C  81     -53.061   0.875 104.537  1.00 26.14           C  
ATOM   1744  CD2 LEU C  81     -50.873   0.587 103.343  1.00 26.14           C  
ATOM   1745  N   VAL C  82     -48.787   5.363 104.596  1.00 27.81           N  
ATOM   1746  CA  VAL C  82     -48.487   6.767 104.857  1.00 27.81           C  
ATOM   1747  C   VAL C  82     -49.507   7.655 104.148  1.00 27.81           C  
ATOM   1748  CB  VAL C  82     -47.055   7.135 104.407  1.00 27.81           C  
ATOM   1749  O   VAL C  82     -49.935   7.350 103.033  1.00 27.81           O  
ATOM   1750  CG1 VAL C  82     -46.747   8.596 104.729  1.00 27.81           C  
ATOM   1751  CG2 VAL C  82     -46.034   6.211 105.068  1.00 27.81           C  
ATOM   1752  N   SER C  83     -49.873   8.821 104.419  1.00 27.88           N  
ATOM   1753  CA  SER C  83     -51.086   9.612 104.603  1.00 27.88           C  
ATOM   1754  C   SER C  83     -51.530  10.256 103.294  1.00 27.88           C  
ATOM   1755  CB  SER C  83     -50.866  10.691 105.663  1.00 27.88           C  
ATOM   1756  O   SER C  83     -52.542  10.958 103.254  1.00 27.88           O  
ATOM   1757  OG  SER C  83     -51.988  10.786 106.524  1.00 27.88           O  
ATOM   1758  N   SER C  84     -50.914  10.640 102.303  1.00 24.18           N  
ATOM   1759  CA  SER C  84     -50.388  12.001 102.270  1.00 24.18           C  
ATOM   1760  C   SER C  84     -51.491  13.012 101.974  1.00 24.18           C  
ATOM   1761  CB  SER C  84     -49.280  12.123 101.223  1.00 24.18           C  
ATOM   1762  O   SER C  84     -52.454  12.701 101.270  1.00 24.18           O  
ATOM   1763  OG  SER C  84     -49.503  11.228 100.147  1.00 24.18           O  
ATOM   1764  N   VAL C  85     -51.597  14.248 102.191  1.00 26.44           N  
ATOM   1765  CA  VAL C  85     -52.572  15.236 102.641  1.00 26.44           C  
ATOM   1766  C   VAL C  85     -53.448  15.669 101.468  1.00 26.44           C  
ATOM   1767  CB  VAL C  85     -51.883  16.465 103.274  1.00 26.44           C  
ATOM   1768  O   VAL C  85     -53.119  15.406 100.309  1.00 26.44           O  
ATOM   1769  CG1 VAL C  85     -52.908  17.365 103.961  1.00 26.44           C  
ATOM   1770  CG2 VAL C  85     -50.807  16.023 104.264  1.00 26.44           C  
ATOM   1771  N   ALA C  86     -54.073  16.851 101.404  1.00 25.77           N  
ATOM   1772  CA  ALA C  86     -55.396  17.469 101.419  1.00 25.77           C  
ATOM   1773  C   ALA C  86     -55.653  18.246 100.132  1.00 25.77           C  
ATOM   1774  CB  ALA C  86     -55.541  18.387 102.630  1.00 25.77           C  
ATOM   1775  O   ALA C  86     -56.749  18.184  99.570  1.00 25.77           O  
ATOM   1776  N   PRO C  87     -54.881  19.275  99.642  1.00 26.82           N  
ATOM   1777  CA  PRO C  87     -55.121  20.594 100.233  1.00 26.82           C  
ATOM   1778  C   PRO C  87     -56.300  21.322  99.593  1.00 26.82           C  
ATOM   1779  CB  PRO C  87     -53.811  21.341  99.972  1.00 26.82           C  
ATOM   1780  O   PRO C  87     -56.797  20.899  98.546  1.00 26.82           O  
ATOM   1781  CG  PRO C  87     -53.220  20.669  98.775  1.00 26.82           C  
ATOM   1782  CD  PRO C  87     -54.018  19.431  98.481  1.00 26.82           C  
ATOM   1783  N   SER C  88     -56.320  22.755  99.419  1.00 23.02           N  
ATOM   1784  CA  SER C  88     -57.207  23.851  99.797  1.00 23.02           C  
ATOM   1785  C   SER C  88     -57.995  24.363  98.596  1.00 23.02           C  
ATOM   1786  CB  SER C  88     -56.408  24.997 100.419  1.00 23.02           C  
ATOM   1787  O   SER C  88     -59.217  24.211  98.538  1.00 23.02           O  
ATOM   1788  OG  SER C  88     -55.535  24.513 101.425  1.00 23.02           O  
ATOM   1789  N   GLN C  89     -57.694  25.735  98.057  1.00 22.83           N  
ATOM   1790  CA  GLN C  89     -58.362  26.980  98.420  1.00 22.83           C  
ATOM   1791  C   GLN C  89     -59.444  27.340  97.406  1.00 22.83           C  
ATOM   1792  CB  GLN C  89     -57.350  28.120  98.534  1.00 22.83           C  
ATOM   1793  O   GLN C  89     -59.503  26.758  96.321  1.00 22.83           O  
ATOM   1794  CG  GLN C  89     -56.390  27.975  99.708  1.00 22.83           C  
ATOM   1795  CD  GLN C  89     -55.500  29.190  99.892  1.00 22.83           C  
ATOM   1796  NE2 GLN C  89     -54.208  29.024  99.629  1.00 22.83           N  
ATOM   1797  OE1 GLN C  89     -55.969  30.269 100.266  1.00 22.83           O  
ATOM   1798  N   THR C  90     -59.876  28.678  97.372  1.00 24.43           N  
ATOM   1799  CA  THR C  90     -61.177  29.336  97.411  1.00 24.43           C  
ATOM   1800  C   THR C  90     -61.640  29.702  96.004  1.00 24.43           C  
ATOM   1801  CB  THR C  90     -61.136  30.603  98.286  1.00 24.43           C  
ATOM   1802  O   THR C  90     -60.863  29.627  95.050  1.00 24.43           O  
ATOM   1803  CG2 THR C  90     -60.771  30.263  99.728  1.00 24.43           C  
ATOM   1804  OG1 THR C  90     -60.160  31.510  97.759  1.00 24.43           O  
ATOM   1805  N   ARG C  91     -61.967  31.142  95.728  1.00 22.50           N  
ATOM   1806  CA  ARG C  91     -63.272  31.699  95.387  1.00 22.50           C  
ATOM   1807  C   ARG C  91     -63.336  32.081  93.912  1.00 22.50           C  
ATOM   1808  CB  ARG C  91     -63.581  32.918  96.258  1.00 22.50           C  
ATOM   1809  O   ARG C  91     -64.275  31.703  93.208  1.00 22.50           O  
ATOM   1810  CG  ARG C  91     -64.981  32.914  96.851  1.00 22.50           C  
ATOM   1811  CD  ARG C  91     -65.216  34.117  97.753  1.00 22.50           C  
ATOM   1812  NE  ARG C  91     -66.543  34.085  98.360  1.00 22.50           N  
ATOM   1813  NH1 ARG C  91     -66.393  36.192  99.296  1.00 22.50           N  
ATOM   1814  NH2 ARG C  91     -68.289  34.936  99.585  1.00 22.50           N  
ATOM   1815  CZ  ARG C  91     -67.072  35.071  99.079  1.00 22.50           C  
ATOM   1816  N   ALA C  92     -62.821  33.437  93.537  1.00 24.54           N  
ATOM   1817  CA  ALA C  92     -63.800  34.498  93.313  1.00 24.54           C  
ATOM   1818  C   ALA C  92     -64.153  34.615  91.833  1.00 24.54           C  
ATOM   1819  CB  ALA C  92     -63.269  35.830  93.837  1.00 24.54           C  
ATOM   1820  O   ALA C  92     -63.509  33.994  90.984  1.00 24.54           O  
ATOM   1821  N   PRO C  93     -64.035  35.984  91.276  1.00 26.52           N  
ATOM   1822  CA  PRO C  93     -65.222  36.664  90.754  1.00 26.52           C  
ATOM   1823  C   PRO C  93     -65.364  36.525  89.240  1.00 26.52           C  
ATOM   1824  CB  PRO C  93     -64.994  38.126  91.149  1.00 26.52           C  
ATOM   1825  O   PRO C  93     -64.462  36.006  88.577  1.00 26.52           O  
ATOM   1826  CG  PRO C  93     -63.525  38.227  91.404  1.00 26.52           C  
ATOM   1827  CD  PRO C  93     -62.933  36.849  91.340  1.00 26.52           C  
ATOM   1828  N   HIS C  94     -65.288  37.884  88.521  1.00 27.70           N  
ATOM   1829  CA  HIS C  94     -66.496  38.349  87.849  1.00 27.70           C  
ATOM   1830  C   HIS C  94     -66.434  38.071  86.351  1.00 27.70           C  
ATOM   1831  CB  HIS C  94     -66.705  39.844  88.097  1.00 27.70           C  
ATOM   1832  O   HIS C  94     -65.379  37.711  85.825  1.00 27.70           O  
ATOM   1833  CG  HIS C  94     -66.921  40.189  89.536  1.00 27.70           C  
ATOM   1834  CD2 HIS C  94     -66.073  40.684  90.468  1.00 27.70           C  
ATOM   1835  ND1 HIS C  94     -68.136  40.029  90.166  1.00 27.70           N  
ATOM   1836  CE1 HIS C  94     -68.026  40.412  91.427  1.00 27.70           C  
ATOM   1837  NE2 HIS C  94     -66.784  40.814  91.636  1.00 27.70           N  
ATOM   1838  N   PRO C  95     -66.847  39.087  85.463  1.00 26.57           N  
ATOM   1839  CA  PRO C  95     -67.863  39.033  84.409  1.00 26.57           C  
ATOM   1840  C   PRO C  95     -67.258  38.934  83.011  1.00 26.57           C  
ATOM   1841  CB  PRO C  95     -68.622  40.350  84.584  1.00 26.57           C  
ATOM   1842  O   PRO C  95     -67.287  37.865  82.396  1.00 26.57           O  
ATOM   1843  CG  PRO C  95     -67.640  41.275  85.227  1.00 26.57           C  
ATOM   1844  CD  PRO C  95     -66.399  40.497  85.560  1.00 26.57           C  
ATOM   1845  N   PHE C  96     -67.073  40.141  82.282  1.00 24.95           N  
ATOM   1846  CA  PHE C  96     -68.076  40.346  81.245  1.00 24.95           C  
ATOM   1847  C   PHE C  96     -67.514  39.999  79.872  1.00 24.95           C  
ATOM   1848  CB  PHE C  96     -68.575  41.795  81.257  1.00 24.95           C  
ATOM   1849  O   PHE C  96     -66.315  39.751  79.731  1.00 24.95           O  
ATOM   1850  CG  PHE C  96     -69.988  41.946  81.754  1.00 24.95           C  
ATOM   1851  CD1 PHE C  96     -71.060  41.888  80.872  1.00 24.95           C  
ATOM   1852  CD2 PHE C  96     -70.243  42.146  83.104  1.00 24.95           C  
ATOM   1853  CE1 PHE C  96     -72.368  42.028  81.330  1.00 24.95           C  
ATOM   1854  CE2 PHE C  96     -71.548  42.287  83.569  1.00 24.95           C  
ATOM   1855  CZ  PHE C  96     -72.609  42.228  82.680  1.00 24.95           C  
ATOM   1856  N   GLY C  97     -67.314  41.164  78.922  1.00 26.22           N  
ATOM   1857  CA  GLY C  97     -68.077  41.328  77.695  1.00 26.22           C  
ATOM   1858  C   GLY C  97     -67.336  40.846  76.462  1.00 26.22           C  
ATOM   1859  O   GLY C  97     -66.150  40.517  76.533  1.00 26.22           O  
ATOM   1860  N   VAL C  98     -67.673  41.361  75.152  1.00 27.29           N  
ATOM   1861  CA  VAL C  98     -68.046  40.642  73.938  1.00 27.29           C  
ATOM   1862  C   VAL C  98     -66.858  40.595  72.980  1.00 27.29           C  
ATOM   1863  CB  VAL C  98     -69.264  41.292  73.244  1.00 27.29           C  
ATOM   1864  O   VAL C  98     -65.829  41.229  73.225  1.00 27.29           O  
ATOM   1865  CG1 VAL C  98     -70.552  40.970  74.001  1.00 27.29           C  
ATOM   1866  CG2 VAL C  98     -69.070  42.803  73.132  1.00 27.29           C  
ATOM   1867  N   PRO C  99     -66.977  41.257  71.683  1.00 26.71           N  
ATOM   1868  CA  PRO C  99     -67.100  40.519  70.424  1.00 26.71           C  
ATOM   1869  C   PRO C  99     -65.853  40.632  69.550  1.00 26.71           C  
ATOM   1870  CB  PRO C  99     -68.304  41.178  69.746  1.00 26.71           C  
ATOM   1871  O   PRO C  99     -65.259  39.615  69.182  1.00 26.71           O  
ATOM   1872  CG  PRO C  99     -68.555  42.422  70.536  1.00 26.71           C  
ATOM   1873  CD  PRO C  99     -67.606  42.447  71.700  1.00 26.71           C  
ATOM   1874  N   ALA C 100     -65.694  41.754  68.625  1.00 26.80           N  
ATOM   1875  CA  ALA C 100     -66.031  41.369  67.256  1.00 26.80           C  
ATOM   1876  C   ALA C 100     -64.774  41.226  66.402  1.00 26.80           C  
ATOM   1877  CB  ALA C 100     -66.980  42.390  66.634  1.00 26.80           C  
ATOM   1878  O   ALA C 100     -64.537  40.171  65.809  1.00 26.80           O  
ATOM   1879  N   PRO C 101     -64.339  42.332  65.500  1.00 29.00           N  
ATOM   1880  CA  PRO C 101     -64.563  42.197  64.058  1.00 29.00           C  
ATOM   1881  C   PRO C 101     -63.292  41.832  63.296  1.00 29.00           C  
ATOM   1882  CB  PRO C 101     -65.067  43.583  63.648  1.00 29.00           C  
ATOM   1883  O   PRO C 101     -62.195  41.880  63.858  1.00 29.00           O  
ATOM   1884  CG  PRO C 101     -64.616  44.493  64.744  1.00 29.00           C  
ATOM   1885  CD  PRO C 101     -64.107  43.655  65.882  1.00 29.00           C  
ATOM   1886  N   SER C 102     -63.172  42.197  61.866  1.00 27.65           N  
ATOM   1887  CA  SER C 102     -62.965  41.411  60.654  1.00 27.65           C  
ATOM   1888  C   SER C 102     -61.503  41.439  60.220  1.00 27.65           C  
ATOM   1889  CB  SER C 102     -63.852  41.928  59.521  1.00 27.65           C  
ATOM   1890  O   SER C 102     -60.859  40.392  60.122  1.00 27.65           O  
ATOM   1891  OG  SER C 102     -63.918  40.986  58.464  1.00 27.65           O  
ATOM   1892  N   ALA C 103     -61.095  42.248  59.046  1.00 27.49           N  
ATOM   1893  CA  ALA C 103     -60.837  41.723  57.707  1.00 27.49           C  
ATOM   1894  C   ALA C 103     -59.367  41.879  57.331  1.00 27.49           C  
ATOM   1895  CB  ALA C 103     -61.723  42.424  56.681  1.00 27.49           C  
ATOM   1896  O   ALA C 103     -58.847  41.123  56.506  1.00 27.49           O  
ATOM   1897  N   GLY C 104     -58.719  43.083  57.505  1.00 29.06           N  
ATOM   1898  CA  GLY C 104     -58.392  43.747  56.253  1.00 29.06           C  
ATOM   1899  C   GLY C 104     -57.211  43.121  55.536  1.00 29.06           C  
ATOM   1900  O   GLY C 104     -56.405  42.420  56.151  1.00 29.06           O  
ATOM   1901  N   ALA C 105     -57.030  43.286  54.137  1.00 28.30           N  
ATOM   1902  CA  ALA C 105     -56.530  42.528  52.993  1.00 28.30           C  
ATOM   1903  C   ALA C 105     -55.005  42.545  52.946  1.00 28.30           C  
ATOM   1904  CB  ALA C 105     -57.106  43.085  51.693  1.00 28.30           C  
ATOM   1905  O   ALA C 105     -54.375  43.496  53.415  1.00 28.30           O  
ATOM   1906  N   TYR C 106     -54.334  41.319  52.487  1.00 28.99           N  
ATOM   1907  CA  TYR C 106     -53.033  40.659  52.462  1.00 28.99           C  
ATOM   1908  C   TYR C 106     -52.152  41.231  51.359  1.00 28.99           C  
ATOM   1909  CB  TYR C 106     -53.200  39.149  52.266  1.00 28.99           C  
ATOM   1910  O   TYR C 106     -51.193  40.588  50.924  1.00 28.99           O  
ATOM   1911  CG  TYR C 106     -53.913  38.464  53.407  1.00 28.99           C  
ATOM   1912  CD1 TYR C 106     -53.226  38.096  54.562  1.00 28.99           C  
ATOM   1913  CD2 TYR C 106     -55.272  38.182  53.332  1.00 28.99           C  
ATOM   1914  CE1 TYR C 106     -53.878  37.463  55.616  1.00 28.99           C  
ATOM   1915  CE2 TYR C 106     -55.934  37.549  54.379  1.00 28.99           C  
ATOM   1916  OH  TYR C 106     -55.880  36.568  56.555  1.00 28.99           O  
ATOM   1917  CZ  TYR C 106     -55.230  37.195  55.515  1.00 28.99           C  
ATOM   1918  N   SER C 107     -52.440  42.504  50.782  1.00 28.22           N  
ATOM   1919  CA  SER C 107     -52.099  42.310  49.377  1.00 28.22           C  
ATOM   1920  C   SER C 107     -50.633  41.924  49.211  1.00 28.22           C  
ATOM   1921  CB  SER C 107     -52.396  43.577  48.573  1.00 28.22           C  
ATOM   1922  O   SER C 107     -49.785  42.331  50.008  1.00 28.22           O  
ATOM   1923  OG  SER C 107     -53.760  43.941  48.693  1.00 28.22           O  
ATOM   1924  N   ARG C 108     -50.246  40.953  48.179  1.00 28.59           N  
ATOM   1925  CA  ARG C 108     -49.289  39.906  47.838  1.00 28.59           C  
ATOM   1926  C   ARG C 108     -48.018  40.499  47.240  1.00 28.59           C  
ATOM   1927  CB  ARG C 108     -49.911  38.905  46.862  1.00 28.59           C  
ATOM   1928  O   ARG C 108     -46.972  39.848  47.220  1.00 28.59           O  
ATOM   1929  CG  ARG C 108     -50.709  37.801  47.536  1.00 28.59           C  
ATOM   1930  CD  ARG C 108     -51.052  36.679  46.565  1.00 28.59           C  
ATOM   1931  NE  ARG C 108     -51.654  35.539  47.250  1.00 28.59           N  
ATOM   1932  NH1 ARG C 108     -51.619  34.149  45.405  1.00 28.59           N  
ATOM   1933  NH2 ARG C 108     -52.461  33.394  47.399  1.00 28.59           N  
ATOM   1934  CZ  ARG C 108     -51.910  34.363  46.683  1.00 28.59           C  
ATOM   1935  N   ALA C 109     -48.087  41.681  46.469  1.00 30.60           N  
ATOM   1936  CA  ALA C 109     -47.646  41.398  45.106  1.00 30.60           C  
ATOM   1937  C   ALA C 109     -46.157  41.063  45.070  1.00 30.60           C  
ATOM   1938  CB  ALA C 109     -47.943  42.584  44.192  1.00 30.60           C  
ATOM   1939  O   ALA C 109     -45.437  41.301  46.043  1.00 30.60           O  
ATOM   1940  N   GLY C 110     -45.585  40.826  43.771  1.00 28.49           N  
ATOM   1941  CA  GLY C 110     -44.712  40.024  42.928  1.00 28.49           C  
ATOM   1942  C   GLY C 110     -43.307  40.586  42.819  1.00 28.49           C  
ATOM   1943  O   GLY C 110     -43.116  41.707  42.344  1.00 28.49           O  
ATOM   1944  N   VAL C 111     -42.533  40.684  43.895  1.00 32.53           N  
ATOM   1945  CA  VAL C 111     -41.252  41.382  43.847  1.00 32.53           C  
ATOM   1946  C   VAL C 111     -40.355  40.743  42.789  1.00 32.53           C  
ATOM   1947  CB  VAL C 111     -40.547  41.370  45.221  1.00 32.53           C  
ATOM   1948  O   VAL C 111     -39.968  39.579  42.915  1.00 32.53           O  
ATOM   1949  CG1 VAL C 111     -39.210  42.106  45.149  1.00 32.53           C  
ATOM   1950  CG2 VAL C 111     -41.446  41.993  46.287  1.00 32.53           C  
ATOM   1951  N   VAL C 112     -40.850  40.789  41.411  1.00 31.81           N  
ATOM   1952  CA  VAL C 112     -40.137  40.129  40.322  1.00 31.81           C  
ATOM   1953  C   VAL C 112     -38.719  40.686  40.220  1.00 31.81           C  
ATOM   1954  CB  VAL C 112     -40.875  40.299  38.975  1.00 31.81           C  
ATOM   1955  O   VAL C 112     -38.530  41.896  40.076  1.00 31.81           O  
ATOM   1956  CG1 VAL C 112     -40.216  39.453  37.887  1.00 31.81           C  
ATOM   1957  CG2 VAL C 112     -42.350  39.929  39.124  1.00 31.81           C  
ATOM   1958  N   LYS C 113     -37.788  40.079  41.040  1.00 33.21           N  
ATOM   1959  CA  LYS C 113     -36.359  40.382  41.030  1.00 33.21           C  
ATOM   1960  C   LYS C 113     -35.763  40.174  39.640  1.00 33.21           C  
ATOM   1961  CB  LYS C 113     -35.620  39.518  42.052  1.00 33.21           C  
ATOM   1962  O   LYS C 113     -35.698  39.045  39.150  1.00 33.21           O  
ATOM   1963  CG  LYS C 113     -35.342  40.222  43.372  1.00 33.21           C  
ATOM   1964  CD  LYS C 113     -34.496  39.358  44.299  1.00 33.21           C  
ATOM   1965  CE  LYS C 113     -34.251  40.045  45.636  1.00 33.21           C  
ATOM   1966  NZ  LYS C 113     -33.445  39.191  46.558  1.00 33.21           N  
ATOM   1967  N   THR C 114     -36.322  40.972  38.616  1.00 32.93           N  
ATOM   1968  CA  THR C 114     -35.882  40.787  37.237  1.00 32.93           C  
ATOM   1969  C   THR C 114     -34.362  40.877  37.138  1.00 32.93           C  
ATOM   1970  CB  THR C 114     -36.522  41.830  36.303  1.00 32.93           C  
ATOM   1971  O   THR C 114     -33.764  41.868  37.563  1.00 32.93           O  
ATOM   1972  CG2 THR C 114     -37.972  41.474  35.993  1.00 32.93           C  
ATOM   1973  OG1 THR C 114     -36.481  43.117  36.932  1.00 32.93           O  
ATOM   1974  N   MET C 115     -33.701  39.691  37.300  1.00 31.21           N  
ATOM   1975  CA  MET C 115     -32.277  39.390  37.178  1.00 31.21           C  
ATOM   1976  C   MET C 115     -31.764  39.742  35.785  1.00 31.21           C  
ATOM   1977  CB  MET C 115     -32.012  37.914  37.476  1.00 31.21           C  
ATOM   1978  O   MET C 115     -32.094  39.066  34.809  1.00 31.21           O  
ATOM   1979  CG  MET C 115     -32.256  37.527  38.926  1.00 31.21           C  
ATOM   1980  SD  MET C 115     -30.819  37.899  40.004  1.00 31.21           S  
ATOM   1981  CE  MET C 115     -31.345  37.076  41.533  1.00 31.21           C  
ATOM   1982  N   THR C 116     -32.026  41.039  35.326  1.00 34.51           N  
ATOM   1983  CA  THR C 116     -31.600  41.332  33.962  1.00 34.51           C  
ATOM   1984  C   THR C 116     -30.133  40.962  33.762  1.00 34.51           C  
ATOM   1985  CB  THR C 116     -31.809  42.819  33.619  1.00 34.51           C  
ATOM   1986  O   THR C 116     -29.275  41.353  34.557  1.00 34.51           O  
ATOM   1987  CG2 THR C 116     -32.946  42.998  32.620  1.00 34.51           C  
ATOM   1988  OG1 THR C 116     -32.122  43.540  34.817  1.00 34.51           O  
ATOM   1989  N   GLY C 117     -29.863  39.771  33.151  1.00 36.33           N  
ATOM   1990  CA  GLY C 117     -28.686  39.042  32.706  1.00 36.33           C  
ATOM   1991  C   GLY C 117     -27.793  39.855  31.788  1.00 36.33           C  
ATOM   1992  O   GLY C 117     -27.069  39.295  30.962  1.00 36.33           O  
ATOM   1993  N   GLY C 118     -27.695  41.165  32.058  1.00 33.70           N  
ATOM   1994  CA  GLY C 118     -26.998  41.957  31.057  1.00 33.70           C  
ATOM   1995  C   GLY C 118     -25.630  41.405  30.705  1.00 33.70           C  
ATOM   1996  O   GLY C 118     -25.010  40.708  31.510  1.00 33.70           O  
ATOM   1997  N   ARG C 119     -25.445  41.006  29.414  1.00 37.22           N  
ATOM   1998  CA  ARG C 119     -24.302  40.552  28.628  1.00 37.22           C  
ATOM   1999  C   ARG C 119     -23.073  41.412  28.900  1.00 37.22           C  
ATOM   2000  CB  ARG C 119     -24.635  40.571  27.134  1.00 37.22           C  
ATOM   2001  O   ARG C 119     -23.118  42.634  28.745  1.00 37.22           O  
ATOM   2002  CG  ARG C 119     -25.372  39.331  26.652  1.00 37.22           C  
ATOM   2003  CD  ARG C 119     -25.645  39.385  25.155  1.00 37.22           C  
ATOM   2004  NE  ARG C 119     -26.286  38.162  24.680  1.00 37.22           N  
ATOM   2005  NH1 ARG C 119     -28.315  39.162  24.208  1.00 37.22           N  
ATOM   2006  NH2 ARG C 119     -28.022  36.920  23.832  1.00 37.22           N  
ATOM   2007  CZ  ARG C 119     -27.540  38.084  24.241  1.00 37.22           C  
ATOM   2008  N   ALA C 120     -22.410  41.055  29.948  1.00 35.16           N  
ATOM   2009  CA  ALA C 120     -21.157  41.672  30.375  1.00 35.16           C  
ATOM   2010  C   ALA C 120     -20.150  41.717  29.229  1.00 35.16           C  
ATOM   2011  CB  ALA C 120     -20.570  40.916  31.565  1.00 35.16           C  
ATOM   2012  O   ALA C 120     -19.956  40.723  28.525  1.00 35.16           O  
ATOM   2013  N   GLN C 121     -20.225  42.809  28.407  1.00 36.90           N  
ATOM   2014  CA  GLN C 121     -19.208  43.234  27.451  1.00 36.90           C  
ATOM   2015  C   GLN C 121     -17.804  42.943  27.975  1.00 36.90           C  
ATOM   2016  CB  GLN C 121     -19.353  44.724  27.138  1.00 36.90           C  
ATOM   2017  O   GLN C 121     -17.466  43.320  29.099  1.00 36.90           O  
ATOM   2018  CG  GLN C 121     -20.343  45.024  26.020  1.00 36.90           C  
ATOM   2019  CD  GLN C 121     -20.188  46.425  25.460  1.00 36.90           C  
ATOM   2020  NE2 GLN C 121     -20.323  46.556  24.145  1.00 36.90           N  
ATOM   2021  OE1 GLN C 121     -19.951  47.383  26.204  1.00 36.90           O  
ATOM   2022  N   SER C 122     -17.428  41.712  27.608  1.00 40.76           N  
ATOM   2023  CA  SER C 122     -16.043  41.309  27.824  1.00 40.76           C  
ATOM   2024  C   SER C 122     -15.074  42.401  27.383  1.00 40.76           C  
ATOM   2025  CB  SER C 122     -15.738  40.012  27.074  1.00 40.76           C  
ATOM   2026  O   SER C 122     -15.045  42.774  26.209  1.00 40.76           O  
ATOM   2027  OG  SER C 122     -14.532  40.128  26.338  1.00 40.76           O  
ATOM   2028  N   ILE C 123     -15.134  43.502  28.057  1.00 34.90           N  
ATOM   2029  CA  ILE C 123     -14.212  44.613  27.846  1.00 34.90           C  
ATOM   2030  C   ILE C 123     -12.812  44.074  27.560  1.00 34.90           C  
ATOM   2031  CB  ILE C 123     -14.182  45.563  29.064  1.00 34.90           C  
ATOM   2032  O   ILE C 123     -12.406  43.053  28.120  1.00 34.90           O  
ATOM   2033  CG1 ILE C 123     -15.411  46.480  29.056  1.00 34.90           C  
ATOM   2034  CG2 ILE C 123     -12.888  46.382  29.079  1.00 34.90           C  
ATOM   2035  CD1 ILE C 123     -16.031  46.695  30.430  1.00 34.90           C  
ATOM   2036  N   GLY C 124     -12.332  44.234  26.307  1.00 40.03           N  
ATOM   2037  CA  GLY C 124     -10.976  44.211  25.782  1.00 40.03           C  
ATOM   2038  C   GLY C 124      -9.936  44.653  26.794  1.00 40.03           C  
ATOM   2039  O   GLY C 124      -9.907  45.820  27.192  1.00 40.03           O  
ATOM   2040  N   ARG C 125      -9.917  43.944  27.886  1.00 43.53           N  
ATOM   2041  CA  ARG C 125      -8.800  44.278  28.764  1.00 43.53           C  
ATOM   2042  C   ARG C 125      -7.497  44.382  27.977  1.00 43.53           C  
ATOM   2043  CB  ARG C 125      -8.659  43.235  29.875  1.00 43.53           C  
ATOM   2044  O   ARG C 125      -6.969  43.373  27.505  1.00 43.53           O  
ATOM   2045  CG  ARG C 125      -9.284  43.654  31.196  1.00 43.53           C  
ATOM   2046  CD  ARG C 125      -8.952  42.676  32.313  1.00 43.53           C  
ATOM   2047  NE  ARG C 125      -9.677  42.991  33.540  1.00 43.53           N  
ATOM   2048  NH1 ARG C 125      -7.939  42.436  34.957  1.00 43.53           N  
ATOM   2049  NH2 ARG C 125      -9.928  43.186  35.815  1.00 43.53           N  
ATOM   2050  CZ  ARG C 125      -9.180  42.870  34.768  1.00 43.53           C  
ATOM   2051  N   ARG C 126      -7.494  45.163  26.915  1.00 42.11           N  
ATOM   2052  CA  ARG C 126      -6.172  45.319  26.316  1.00 42.11           C  
ATOM   2053  C   ARG C 126      -5.088  45.369  27.389  1.00 42.11           C  
ATOM   2054  CB  ARG C 126      -6.116  46.583  25.455  1.00 42.11           C  
ATOM   2055  O   ARG C 126      -5.390  45.368  28.584  1.00 42.11           O  
ATOM   2056  CG  ARG C 126      -6.195  46.314  23.961  1.00 42.11           C  
ATOM   2057  CD  ARG C 126      -6.232  47.606  23.157  1.00 42.11           C  
ATOM   2058  NE  ARG C 126      -6.374  47.346  21.727  1.00 42.11           N  
ATOM   2059  NH1 ARG C 126      -6.505  49.573  21.126  1.00 42.11           N  
ATOM   2060  NH2 ARG C 126      -6.623  47.940  19.522  1.00 42.11           N  
ATOM   2061  CZ  ARG C 126      -6.500  48.287  20.795  1.00 42.11           C  
ATOM   2062  N   GLY C 127      -4.194  46.552  27.129  1.00 41.93           N  
ATOM   2063  CA  GLY C 127      -2.784  46.802  27.382  1.00 41.93           C  
ATOM   2064  C   GLY C 127      -2.474  47.047  28.846  1.00 41.93           C  
ATOM   2065  O   GLY C 127      -1.401  47.550  29.184  1.00 41.93           O  
ATOM   2066  N   LYS C 128      -3.446  47.560  29.656  1.00 44.52           N  
ATOM   2067  CA  LYS C 128      -2.460  47.948  30.661  1.00 44.52           C  
ATOM   2068  C   LYS C 128      -1.492  46.805  30.952  1.00 44.52           C  
ATOM   2069  CB  LYS C 128      -3.153  48.390  31.951  1.00 44.52           C  
ATOM   2070  O   LYS C 128      -1.915  45.697  31.289  1.00 44.52           O  
ATOM   2071  CG  LYS C 128      -2.814  49.809  32.381  1.00 44.52           C  
ATOM   2072  CD  LYS C 128      -3.655  50.248  33.573  1.00 44.52           C  
ATOM   2073  CE  LYS C 128      -3.172  51.576  34.140  1.00 44.52           C  
ATOM   2074  NZ  LYS C 128      -4.311  52.486  34.466  1.00 44.52           N  
ATOM   2075  N   VAL C 129      -0.418  46.634  30.093  1.00 46.98           N  
ATOM   2076  CA  VAL C 129       0.687  45.880  30.676  1.00 46.98           C  
ATOM   2077  C   VAL C 129       0.642  45.991  32.199  1.00 46.98           C  
ATOM   2078  CB  VAL C 129       2.052  46.373  30.146  1.00 46.98           C  
ATOM   2079  O   VAL C 129       0.940  47.048  32.760  1.00 46.98           O  
ATOM   2080  CG1 VAL C 129       3.194  45.571  30.767  1.00 46.98           C  
ATOM   2081  CG2 VAL C 129       2.097  46.281  28.622  1.00 46.98           C  
ATOM   2082  N   GLU C 130      -0.446  45.911  32.810  1.00 52.97           N  
ATOM   2083  CA  GLU C 130      -0.185  45.787  34.241  1.00 52.97           C  
ATOM   2084  C   GLU C 130       1.033  44.908  34.505  1.00 52.97           C  
ATOM   2085  CB  GLU C 130      -1.410  45.220  34.964  1.00 52.97           C  
ATOM   2086  O   GLU C 130       1.313  43.980  33.743  1.00 52.97           O  
ATOM   2087  CG  GLU C 130      -2.286  46.281  35.614  1.00 52.97           C  
ATOM   2088  CD  GLU C 130      -3.499  45.704  36.327  1.00 52.97           C  
ATOM   2089  OE1 GLU C 130      -4.261  46.476  36.950  1.00 52.97           O  
ATOM   2090  OE2 GLU C 130      -3.687  44.468  36.262  1.00 52.97           O  
ATOM   2091  N   GLN C 131       2.137  45.581  34.884  1.00 59.42           N  
ATOM   2092  CA  GLN C 131       3.299  44.866  35.403  1.00 59.42           C  
ATOM   2093  C   GLN C 131       2.890  43.537  36.031  1.00 59.42           C  
ATOM   2094  CB  GLN C 131       4.045  45.723  36.426  1.00 59.42           C  
ATOM   2095  O   GLN C 131       2.218  43.513  37.064  1.00 59.42           O  
ATOM   2096  CG  GLN C 131       4.949  46.778  35.802  1.00 59.42           C  
ATOM   2097  CD  GLN C 131       5.942  47.359  36.791  1.00 59.42           C  
ATOM   2098  NE2 GLN C 131       6.658  48.397  36.372  1.00 59.42           N  
ATOM   2099  OE1 GLN C 131       6.065  46.879  37.923  1.00 59.42           O  
ATOM   2100  N   LEU C 132       2.454  42.652  35.150  1.00 66.21           N  
ATOM   2101  CA  LEU C 132       2.260  41.306  35.679  1.00 66.21           C  
ATOM   2102  C   LEU C 132       3.398  40.922  36.619  1.00 66.21           C  
ATOM   2103  CB  LEU C 132       2.162  40.291  34.537  1.00 66.21           C  
ATOM   2104  O   LEU C 132       4.544  41.325  36.410  1.00 66.21           O  
ATOM   2105  CG  LEU C 132       1.328  39.039  34.814  1.00 66.21           C  
ATOM   2106  CD1 LEU C 132      -0.118  39.259  34.381  1.00 66.21           C  
ATOM   2107  CD2 LEU C 132       1.926  37.830  34.102  1.00 66.21           C  
ATOM   2108  N   SER C 133       3.027  40.543  37.720  1.00 79.67           N  
ATOM   2109  CA  SER C 133       4.029  40.037  38.653  1.00 79.67           C  
ATOM   2110  C   SER C 133       4.975  39.056  37.969  1.00 79.67           C  
ATOM   2111  CB  SER C 133       3.355  39.360  39.847  1.00 79.67           C  
ATOM   2112  O   SER C 133       4.588  38.372  37.019  1.00 79.67           O  
ATOM   2113  OG  SER C 133       3.854  38.046  40.027  1.00 79.67           O  
ATOM   2114  N   PRO C 134       6.195  39.325  38.117  1.00 84.52           N  
ATOM   2115  CA  PRO C 134       7.185  38.401  37.561  1.00 84.52           C  
ATOM   2116  C   PRO C 134       6.766  36.938  37.689  1.00 84.52           C  
ATOM   2117  CB  PRO C 134       8.439  38.684  38.392  1.00 84.52           C  
ATOM   2118  O   PRO C 134       7.055  36.129  36.804  1.00 84.52           O  
ATOM   2119  CG  PRO C 134       7.935  39.375  39.618  1.00 84.52           C  
ATOM   2120  CD  PRO C 134       6.603  39.993  39.305  1.00 84.52           C  
ATOM   2121  N   GLU C 135       6.013  36.783  38.751  1.00 87.49           N  
ATOM   2122  CA  GLU C 135       5.564  35.411  38.968  1.00 87.49           C  
ATOM   2123  C   GLU C 135       4.485  35.018  37.963  1.00 87.49           C  
ATOM   2124  CB  GLU C 135       5.042  35.235  40.396  1.00 87.49           C  
ATOM   2125  O   GLU C 135       4.482  33.895  37.455  1.00 87.49           O  
ATOM   2126  CG  GLU C 135       6.138  35.010  41.428  1.00 87.49           C  
ATOM   2127  CD  GLU C 135       5.605  34.851  42.843  1.00 87.49           C  
ATOM   2128  OE1 GLU C 135       6.414  34.650  43.777  1.00 87.49           O  
ATOM   2129  OE2 GLU C 135       4.369  34.926  43.019  1.00 87.49           O  
ATOM   2130  N   GLU C 136       3.639  35.890  37.653  1.00 88.36           N  
ATOM   2131  CA  GLU C 136       2.570  35.614  36.698  1.00 88.36           C  
ATOM   2132  C   GLU C 136       3.109  35.540  35.272  1.00 88.36           C  
ATOM   2133  CB  GLU C 136       1.476  36.682  36.792  1.00 88.36           C  
ATOM   2134  O   GLU C 136       2.636  34.738  34.465  1.00 88.36           O  
ATOM   2135  CG  GLU C 136       0.471  36.435  37.907  1.00 88.36           C  
ATOM   2136  CD  GLU C 136      -0.586  37.524  38.014  1.00 88.36           C  
ATOM   2137  OE1 GLU C 136      -1.575  37.339  38.758  1.00 88.36           O  
ATOM   2138  OE2 GLU C 136      -0.423  38.570  37.347  1.00 88.36           O  
ATOM   2139  N   GLU C 137       4.097  36.256  35.027  1.00 88.04           N  
ATOM   2140  CA  GLU C 137       4.745  36.219  33.720  1.00 88.04           C  
ATOM   2141  C   GLU C 137       5.471  34.894  33.500  1.00 88.04           C  
ATOM   2142  CB  GLU C 137       5.725  37.386  33.572  1.00 88.04           C  
ATOM   2143  O   GLU C 137       5.462  34.352  32.394  1.00 88.04           O  
ATOM   2144  CG  GLU C 137       6.139  37.663  32.134  1.00 88.04           C  
ATOM   2145  CD  GLU C 137       6.989  38.915  31.985  1.00 88.04           C  
ATOM   2146  OE1 GLU C 137       7.462  39.197  30.861  1.00 88.04           O  
ATOM   2147  OE2 GLU C 137       7.185  39.618  33.001  1.00 88.04           O  
ATOM   2148  N   GLU C 138       6.014  34.457  34.602  1.00 90.20           N  
ATOM   2149  CA  GLU C 138       6.692  33.167  34.520  1.00 90.20           C  
ATOM   2150  C   GLU C 138       5.694  32.031  34.313  1.00 90.20           C  
ATOM   2151  CB  GLU C 138       7.522  32.915  35.781  1.00 90.20           C  
ATOM   2152  O   GLU C 138       5.942  31.117  33.524  1.00 90.20           O  
ATOM   2153  CG  GLU C 138       8.330  31.626  35.739  1.00 90.20           C  
ATOM   2154  CD  GLU C 138       9.429  31.641  34.689  1.00 90.20           C  
ATOM   2155  OE1 GLU C 138       9.955  30.559  34.345  1.00 90.20           O  
ATOM   2156  OE2 GLU C 138       9.767  32.745  34.206  1.00 90.20           O  
ATOM   2157  N   LYS C 139       4.618  32.172  34.952  1.00 90.50           N  
ATOM   2158  CA  LYS C 139       3.581  31.158  34.788  1.00 90.50           C  
ATOM   2159  C   LYS C 139       3.053  31.138  33.356  1.00 90.50           C  
ATOM   2160  CB  LYS C 139       2.431  31.402  35.766  1.00 90.50           C  
ATOM   2161  O   LYS C 139       2.851  30.068  32.778  1.00 90.50           O  
ATOM   2162  CG  LYS C 139       1.458  30.238  35.881  1.00 90.50           C  
ATOM   2163  CD  LYS C 139       0.387  30.507  36.931  1.00 90.50           C  
ATOM   2164  CE  LYS C 139      -0.653  29.395  36.967  1.00 90.50           C  
ATOM   2165  NZ  LYS C 139      -1.681  29.632  38.024  1.00 90.50           N  
ATOM   2166  N   ARG C 140       2.978  32.295  32.804  1.00 92.03           N  
ATOM   2167  CA  ARG C 140       2.498  32.408  31.430  1.00 92.03           C  
ATOM   2168  C   ARG C 140       3.528  31.865  30.445  1.00 92.03           C  
ATOM   2169  CB  ARG C 140       2.167  33.863  31.094  1.00 92.03           C  
ATOM   2170  O   ARG C 140       3.174  31.181  29.482  1.00 92.03           O  
ATOM   2171  CG  ARG C 140       1.370  34.032  29.810  1.00 92.03           C  
ATOM   2172  CD  ARG C 140       0.933  35.476  29.604  1.00 92.03           C  
ATOM   2173  NE  ARG C 140       0.148  35.632  28.382  1.00 92.03           N  
ATOM   2174  NH1 ARG C 140      -0.101  37.919  28.588  1.00 92.03           N  
ATOM   2175  NH2 ARG C 140      -1.027  36.817  26.805  1.00 92.03           N  
ATOM   2176  CZ  ARG C 140      -0.325  36.789  27.928  1.00 92.03           C  
ATOM   2177  N   ARG C 141       4.740  32.091  30.796  1.00 92.00           N  
ATOM   2178  CA  ARG C 141       5.818  31.624  29.929  1.00 92.00           C  
ATOM   2179  C   ARG C 141       5.884  30.101  29.911  1.00 92.00           C  
ATOM   2180  CB  ARG C 141       7.160  32.202  30.381  1.00 92.00           C  
ATOM   2181  O   ARG C 141       6.053  29.494  28.852  1.00 92.00           O  
ATOM   2182  CG  ARG C 141       8.292  31.977  29.391  1.00 92.00           C  
ATOM   2183  CD  ARG C 141       9.634  32.419  29.958  1.00 92.00           C  
ATOM   2184  NE  ARG C 141       9.838  33.856  29.803  1.00 92.00           N  
ATOM   2185  NH1 ARG C 141      11.429  34.021  31.470  1.00 92.00           N  
ATOM   2186  NH2 ARG C 141      10.792  35.886  30.299  1.00 92.00           N  
ATOM   2187  CZ  ARG C 141      10.686  34.584  30.524  1.00 92.00           C  
ATOM   2188  N   ILE C 142       5.705  29.563  31.096  1.00 94.96           N  
ATOM   2189  CA  ILE C 142       5.751  28.110  31.215  1.00 94.96           C  
ATOM   2190  C   ILE C 142       4.575  27.493  30.462  1.00 94.96           C  
ATOM   2191  CB  ILE C 142       5.734  27.663  32.694  1.00 94.96           C  
ATOM   2192  O   ILE C 142       4.726  26.466  29.796  1.00 94.96           O  
ATOM   2193  CG1 ILE C 142       7.026  28.096  33.398  1.00 94.96           C  
ATOM   2194  CG2 ILE C 142       5.535  26.149  32.799  1.00 94.96           C  
ATOM   2195  CD1 ILE C 142       6.992  27.929  34.911  1.00 94.96           C  
ATOM   2196  N   ARG C 143       3.499  28.149  30.492  1.00 95.21           N  
ATOM   2197  CA  ARG C 143       2.324  27.639  29.793  1.00 95.21           C  
ATOM   2198  C   ARG C 143       2.521  27.688  28.282  1.00 95.21           C  
ATOM   2199  CB  ARG C 143       1.077  28.435  30.185  1.00 95.21           C  
ATOM   2200  O   ARG C 143       2.185  26.736  27.575  1.00 95.21           O  
ATOM   2201  CG  ARG C 143      -0.228  27.792  29.743  1.00 95.21           C  
ATOM   2202  CD  ARG C 143      -1.434  28.630  30.145  1.00 95.21           C  
ATOM   2203  NE  ARG C 143      -1.815  28.394  31.534  1.00 95.21           N  
ATOM   2204  NH1 ARG C 143      -3.032  30.346  31.748  1.00 95.21           N  
ATOM   2205  NH2 ARG C 143      -2.852  28.902  33.519  1.00 95.21           N  
ATOM   2206  CZ  ARG C 143      -2.566  29.215  32.264  1.00 95.21           C  
ATOM   2207  N   ARG C 144       3.126  28.708  27.862  1.00 95.44           N  
ATOM   2208  CA  ARG C 144       3.366  28.856  26.430  1.00 95.44           C  
ATOM   2209  C   ARG C 144       4.391  27.840  25.939  1.00 95.44           C  
ATOM   2210  CB  ARG C 144       3.838  30.275  26.108  1.00 95.44           C  
ATOM   2211  O   ARG C 144       4.233  27.262  24.862  1.00 95.44           O  
ATOM   2212  CG  ARG C 144       2.736  31.321  26.171  1.00 95.44           C  
ATOM   2213  CD  ARG C 144       3.230  32.688  25.719  1.00 95.44           C  
ATOM   2214  NE  ARG C 144       2.864  33.734  26.670  1.00 95.44           N  
ATOM   2215  NH1 ARG C 144       4.059  35.403  25.611  1.00 95.44           N  
ATOM   2216  NH2 ARG C 144       2.873  35.870  27.516  1.00 95.44           N  
ATOM   2217  CZ  ARG C 144       3.266  35.000  26.597  1.00 95.44           C  
ATOM   2218  N   GLU C 145       5.383  27.687  26.836  1.00 93.06           N  
ATOM   2219  CA  GLU C 145       6.413  26.719  26.472  1.00 93.06           C  
ATOM   2220  C   GLU C 145       5.849  25.302  26.427  1.00 93.06           C  
ATOM   2221  CB  GLU C 145       7.586  26.787  27.453  1.00 93.06           C  
ATOM   2222  O   GLU C 145       6.191  24.519  25.539  1.00 93.06           O  
ATOM   2223  CG  GLU C 145       8.763  25.902  27.067  1.00 93.06           C  
ATOM   2224  CD  GLU C 145       9.457  26.350  25.791  1.00 93.06           C  
ATOM   2225  OE1 GLU C 145      10.172  25.531  25.169  1.00 93.06           O  
ATOM   2226  OE2 GLU C 145       9.286  27.530  25.410  1.00 93.06           O  
ATOM   2227  N   ARG C 146       5.002  25.008  27.371  1.00 94.80           N  
ATOM   2228  CA  ARG C 146       4.354  23.701  27.390  1.00 94.80           C  
ATOM   2229  C   ARG C 146       3.475  23.508  26.158  1.00 94.80           C  
ATOM   2230  CB  ARG C 146       3.519  23.533  28.661  1.00 94.80           C  
ATOM   2231  O   ARG C 146       3.465  22.431  25.559  1.00 94.80           O  
ATOM   2232  CG  ARG C 146       2.982  22.125  28.864  1.00 94.80           C  
ATOM   2233  CD  ARG C 146       2.121  22.024  30.115  1.00 94.80           C  
ATOM   2234  NE  ARG C 146       1.452  20.730  30.206  1.00 94.80           N  
ATOM   2235  NH1 ARG C 146       0.682  21.047  32.361  1.00 94.80           N  
ATOM   2236  NH2 ARG C 146       0.212  19.100  31.245  1.00 94.80           N  
ATOM   2237  CZ  ARG C 146       0.783  20.295  31.270  1.00 94.80           C  
ATOM   2238  N   ASN C 147       2.790  24.498  25.706  1.00 94.99           N  
ATOM   2239  CA  ASN C 147       1.952  24.446  24.512  1.00 94.99           C  
ATOM   2240  C   ASN C 147       2.789  24.303  23.245  1.00 94.99           C  
ATOM   2241  CB  ASN C 147       1.065  25.690  24.425  1.00 94.99           C  
ATOM   2242  O   ASN C 147       2.428  23.549  22.339  1.00 94.99           O  
ATOM   2243  CG  ASN C 147       0.013  25.582  23.339  1.00 94.99           C  
ATOM   2244  ND2 ASN C 147      -1.204  25.217  23.726  1.00 94.99           N  
ATOM   2245  OD1 ASN C 147       0.291  25.824  22.162  1.00 94.99           O  
ATOM   2246  N   LYS C 148       3.903  25.015  23.345  1.00 93.42           N  
ATOM   2247  CA  LYS C 148       4.793  24.923  22.192  1.00 93.42           C  
ATOM   2248  C   LYS C 148       5.296  23.495  21.998  1.00 93.42           C  
ATOM   2249  CB  LYS C 148       5.977  25.878  22.349  1.00 93.42           C  
ATOM   2250  O   LYS C 148       5.299  22.980  20.878  1.00 93.42           O  
ATOM   2251  CG  LYS C 148       6.894  25.934  21.136  1.00 93.42           C  
ATOM   2252  CD  LYS C 148       8.029  26.929  21.339  1.00 93.42           C  
ATOM   2253  CE  LYS C 148       8.988  26.933  20.155  1.00 93.42           C  
ATOM   2254  NZ  LYS C 148      10.048  27.974  20.305  1.00 93.42           N  
ATOM   2255  N   MET C 149       5.605  22.911  23.096  1.00 94.98           N  
ATOM   2256  CA  MET C 149       6.118  21.546  23.034  1.00 94.98           C  
ATOM   2257  C   MET C 149       5.016  20.567  22.645  1.00 94.98           C  
ATOM   2258  CB  MET C 149       6.729  21.139  24.376  1.00 94.98           C  
ATOM   2259  O   MET C 149       5.249  19.639  21.868  1.00 94.98           O  
ATOM   2260  CG  MET C 149       8.039  21.841  24.692  1.00 94.98           C  
ATOM   2261  SD  MET C 149       9.397  21.335  23.566  1.00 94.98           S  
ATOM   2262  CE  MET C 149       9.624  19.614  24.093  1.00 94.98           C  
ATOM   2263  N   ALA C 150       3.828  20.778  23.256  1.00 93.98           N  
ATOM   2264  CA  ALA C 150       2.697  19.908  22.943  1.00 93.98           C  
ATOM   2265  C   ALA C 150       2.305  20.026  21.473  1.00 93.98           C  
ATOM   2266  CB  ALA C 150       1.505  20.241  23.837  1.00 93.98           C  
ATOM   2267  O   ALA C 150       1.984  19.025  20.827  1.00 93.98           O  
ATOM   2268  N   ALA C 151       2.373  21.210  20.952  1.00 93.22           N  
ATOM   2269  CA  ALA C 151       2.048  21.428  19.545  1.00 93.22           C  
ATOM   2270  C   ALA C 151       3.090  20.782  18.636  1.00 93.22           C  
ATOM   2271  CB  ALA C 151       1.942  22.922  19.248  1.00 93.22           C  
ATOM   2272  O   ALA C 151       2.749  20.225  17.589  1.00 93.22           O  
ATOM   2273  N   ALA C 152       4.304  20.884  19.037  1.00 95.09           N  
ATOM   2274  CA  ALA C 152       5.375  20.278  18.250  1.00 95.09           C  
ATOM   2275  C   ALA C 152       5.262  18.756  18.251  1.00 95.09           C  
ATOM   2276  CB  ALA C 152       6.738  20.707  18.787  1.00 95.09           C  
ATOM   2277  O   ALA C 152       5.496  18.110  17.227  1.00 95.09           O  
ATOM   2278  N   LYS C 153       4.980  18.201  19.343  1.00 93.66           N  
ATOM   2279  CA  LYS C 153       4.790  16.755  19.425  1.00 93.66           C  
ATOM   2280  C   LYS C 153       3.647  16.299  18.522  1.00 93.66           C  
ATOM   2281  CB  LYS C 153       4.520  16.329  20.869  1.00 93.66           C  
ATOM   2282  O   LYS C 153       3.767  15.292  17.822  1.00 93.66           O  
ATOM   2283  CG  LYS C 153       5.759  16.315  21.752  1.00 93.66           C  
ATOM   2284  CD  LYS C 153       5.436  15.830  23.159  1.00 93.66           C  
ATOM   2285  CE  LYS C 153       6.645  15.934  24.079  1.00 93.66           C  
ATOM   2286  NZ  LYS C 153       6.319  15.513  25.474  1.00 93.66           N  
ATOM   2287  N   CYS C 154       2.504  17.027  18.561  1.00 90.92           N  
ATOM   2288  CA  CYS C 154       1.350  16.708  17.728  1.00 90.92           C  
ATOM   2289  C   CYS C 154       1.707  16.788  16.248  1.00 90.92           C  
ATOM   2290  CB  CYS C 154       0.190  17.655  18.034  1.00 90.92           C  
ATOM   2291  O   CYS C 154       1.341  15.906  15.469  1.00 90.92           O  
ATOM   2292  SG  CYS C 154      -1.339  17.236  17.169  1.00 90.92           S  
ATOM   2293  N   ARG C 155       2.529  17.809  15.868  1.00 92.22           N  
ATOM   2294  CA  ARG C 155       2.937  17.964  14.475  1.00 92.22           C  
ATOM   2295  C   ARG C 155       3.845  16.820  14.039  1.00 92.22           C  
ATOM   2296  CB  ARG C 155       3.646  19.305  14.269  1.00 92.22           C  
ATOM   2297  O   ARG C 155       3.689  16.280  12.942  1.00 92.22           O  
ATOM   2298  CG  ARG C 155       2.726  20.511  14.370  1.00 92.22           C  
ATOM   2299  CD  ARG C 155       3.473  21.813  14.118  1.00 92.22           C  
ATOM   2300  NE  ARG C 155       2.612  22.975  14.315  1.00 92.22           N  
ATOM   2301  NH1 ARG C 155       4.238  24.529  13.787  1.00 92.22           N  
ATOM   2302  NH2 ARG C 155       2.129  25.220  14.359  1.00 92.22           N  
ATOM   2303  CZ  ARG C 155       2.995  24.239  14.153  1.00 92.22           C  
ATOM   2304  N   ASN C 156       4.696  16.505  14.913  1.00 95.26           N  
ATOM   2305  CA  ASN C 156       5.614  15.414  14.604  1.00 95.26           C  
ATOM   2306  C   ASN C 156       4.878  14.086  14.460  1.00 95.26           C  
ATOM   2307  CB  ASN C 156       6.700  15.306  15.677  1.00 95.26           C  
ATOM   2308  O   ASN C 156       5.198  13.285  13.580  1.00 95.26           O  
ATOM   2309  CG  ASN C 156       7.736  16.407  15.573  1.00 95.26           C  
ATOM   2310  ND2 ASN C 156       8.423  16.682  16.676  1.00 95.26           N  
ATOM   2311  OD1 ASN C 156       7.918  17.007  14.510  1.00 95.26           O  
ATOM   2312  N   ARG C 157       3.954  13.910  15.313  1.00 94.40           N  
ATOM   2313  CA  ARG C 157       3.165  12.685  15.238  1.00 94.40           C  
ATOM   2314  C   ARG C 157       2.429  12.587  13.907  1.00 94.40           C  
ATOM   2315  CB  ARG C 157       2.166  12.618  16.396  1.00 94.40           C  
ATOM   2316  O   ARG C 157       2.421  11.531  13.272  1.00 94.40           O  
ATOM   2317  CG  ARG C 157       1.440  11.287  16.506  1.00 94.40           C  
ATOM   2318  CD  ARG C 157       0.523  11.243  17.720  1.00 94.40           C  
ATOM   2319  NE  ARG C 157      -0.237   9.997  17.778  1.00 94.40           N  
ATOM   2320  NH1 ARG C 157      -1.348  10.524  19.733  1.00 94.40           N  
ATOM   2321  NH2 ARG C 157      -1.744   8.523  18.688  1.00 94.40           N  
ATOM   2322  CZ  ARG C 157      -1.108   9.684  18.733  1.00 94.40           C  
ATOM   2323  N   ARG C 158       1.877  13.623  13.476  1.00 89.88           N  
ATOM   2324  CA  ARG C 158       1.143  13.647  12.215  1.00 89.88           C  
ATOM   2325  C   ARG C 158       2.076  13.400  11.034  1.00 89.88           C  
ATOM   2326  CB  ARG C 158       0.418  14.984  12.040  1.00 89.88           C  
ATOM   2327  O   ARG C 158       1.746  12.636  10.125  1.00 89.88           O  
ATOM   2328  CG  ARG C 158      -0.424  15.066  10.777  1.00 89.88           C  
ATOM   2329  CD  ARG C 158      -1.681  14.214  10.881  1.00 89.88           C  
ATOM   2330  NE  ARG C 158      -2.859  14.929  10.397  1.00 89.88           N  
ATOM   2331  NH1 ARG C 158      -4.359  13.269  10.971  1.00 89.88           N  
ATOM   2332  NH2 ARG C 158      -5.101  15.198   9.981  1.00 89.88           N  
ATOM   2333  CZ  ARG C 158      -4.104  14.464  10.451  1.00 89.88           C  
ATOM   2334  N   ARG C 159       3.202  14.038  11.166  1.00 92.52           N  
ATOM   2335  CA  ARG C 159       4.184  13.857  10.103  1.00 92.52           C  
ATOM   2336  C   ARG C 159       4.669  12.412  10.045  1.00 92.52           C  
ATOM   2337  CB  ARG C 159       5.372  14.801  10.302  1.00 92.52           C  
ATOM   2338  O   ARG C 159       4.794  11.837   8.962  1.00 92.52           O  
ATOM   2339  CG  ARG C 159       5.096  16.236   9.883  1.00 92.52           C  
ATOM   2340  CD  ARG C 159       6.333  17.112  10.021  1.00 92.52           C  
ATOM   2341  NE  ARG C 159       6.009  18.528   9.879  1.00 92.52           N  
ATOM   2342  NH1 ARG C 159       8.035  19.286  10.692  1.00 92.52           N  
ATOM   2343  NH2 ARG C 159       6.429  20.781  10.031  1.00 92.52           N  
ATOM   2344  CZ  ARG C 159       6.825  19.529  10.201  1.00 92.52           C  
ATOM   2345  N   GLU C 160       4.884  11.862  11.110  1.00 95.40           N  
ATOM   2346  CA  GLU C 160       5.355  10.482  11.181  1.00 95.40           C  
ATOM   2347  C   GLU C 160       4.315   9.515  10.623  1.00 95.40           C  
ATOM   2348  CB  GLU C 160       5.701  10.106  12.624  1.00 95.40           C  
ATOM   2349  O   GLU C 160       4.659   8.567   9.914  1.00 95.40           O  
ATOM   2350  CG  GLU C 160       6.996  10.727  13.128  1.00 95.40           C  
ATOM   2351  CD  GLU C 160       7.288  10.406  14.585  1.00 95.40           C  
ATOM   2352  OE1 GLU C 160       8.299  10.908  15.126  1.00 95.40           O  
ATOM   2353  OE2 GLU C 160       6.500   9.645  15.190  1.00 95.40           O  
ATOM   2354  N   LEU C 161       3.101   9.773  10.947  1.00 94.53           N  
ATOM   2355  CA  LEU C 161       2.027   8.921  10.447  1.00 94.53           C  
ATOM   2356  C   LEU C 161       1.976   8.949   8.923  1.00 94.53           C  
ATOM   2357  CB  LEU C 161       0.679   9.364  11.022  1.00 94.53           C  
ATOM   2358  O   LEU C 161       1.904   7.898   8.281  1.00 94.53           O  
ATOM   2359  CG  LEU C 161      -0.547   8.574  10.561  1.00 94.53           C  
ATOM   2360  CD1 LEU C 161      -0.492   7.148  11.098  1.00 94.53           C  
ATOM   2361  CD2 LEU C 161      -1.829   9.269  11.005  1.00 94.53           C  
ATOM   2362  N   THR C 162       2.089  10.107   8.358  1.00 93.62           N  
ATOM   2363  CA  THR C 162       2.034  10.235   6.906  1.00 93.62           C  
ATOM   2364  C   THR C 162       3.235   9.553   6.257  1.00 93.62           C  
ATOM   2365  CB  THR C 162       1.987  11.714   6.477  1.00 93.62           C  
ATOM   2366  O   THR C 162       3.094   8.870   5.241  1.00 93.62           O  
ATOM   2367  CG2 THR C 162       0.682  12.371   6.912  1.00 93.62           C  
ATOM   2368  OG1 THR C 162       3.085  12.414   7.075  1.00 93.62           O  
ATOM   2369  N   ASP C 163       4.324   9.769   6.865  1.00 96.34           N  
ATOM   2370  CA  ASP C 163       5.533   9.157   6.322  1.00 96.34           C  
ATOM   2371  C   ASP C 163       5.460   7.633   6.401  1.00 96.34           C  
ATOM   2372  CB  ASP C 163       6.771   9.663   7.065  1.00 96.34           C  
ATOM   2373  O   ASP C 163       5.851   6.938   5.461  1.00 96.34           O  
ATOM   2374  CG  ASP C 163       7.131  11.095   6.710  1.00 96.34           C  
ATOM   2375  OD1 ASP C 163       6.600  11.628   5.712  1.00 96.34           O  
ATOM   2376  OD2 ASP C 163       7.955  11.695   7.433  1.00 96.34           O  
ATOM   2377  N   THR C 164       4.936   7.138   7.513  1.00 97.56           N  
ATOM   2378  CA  THR C 164       4.816   5.696   7.699  1.00 97.56           C  
ATOM   2379  C   THR C 164       3.842   5.100   6.686  1.00 97.56           C  
ATOM   2380  CB  THR C 164       4.349   5.354   9.126  1.00 97.56           C  
ATOM   2381  O   THR C 164       4.111   4.046   6.105  1.00 97.56           O  
ATOM   2382  CG2 THR C 164       5.372   5.808  10.162  1.00 97.56           C  
ATOM   2383  OG1 THR C 164       3.101   6.009   9.384  1.00 97.56           O  
ATOM   2384  N   LEU C 165       2.776   5.777   6.548  1.00 97.07           N  
ATOM   2385  CA  LEU C 165       1.781   5.295   5.597  1.00 97.07           C  
ATOM   2386  C   LEU C 165       2.338   5.302   4.177  1.00 97.07           C  
ATOM   2387  CB  LEU C 165       0.514   6.153   5.664  1.00 97.07           C  
ATOM   2388  O   LEU C 165       2.142   4.345   3.425  1.00 97.07           O  
ATOM   2389  CG  LEU C 165      -0.405   5.912   6.863  1.00 97.07           C  
ATOM   2390  CD1 LEU C 165      -1.522   6.950   6.891  1.00 97.07           C  
ATOM   2391  CD2 LEU C 165      -0.980   4.500   6.820  1.00 97.07           C  
ATOM   2392  N   GLN C 166       3.036   6.290   3.872  1.00 97.82           N  
ATOM   2393  CA  GLN C 166       3.628   6.376   2.541  1.00 97.82           C  
ATOM   2394  C   GLN C 166       4.702   5.309   2.347  1.00 97.82           C  
ATOM   2395  CB  GLN C 166       4.220   7.766   2.305  1.00 97.82           C  
ATOM   2396  O   GLN C 166       4.790   4.697   1.280  1.00 97.82           O  
ATOM   2397  CG  GLN C 166       4.687   8.001   0.875  1.00 97.82           C  
ATOM   2398  CD  GLN C 166       3.561   7.892  -0.136  1.00 97.82           C  
ATOM   2399  NE2 GLN C 166       3.849   7.286  -1.282  1.00 97.82           N  
ATOM   2400  OE1 GLN C 166       2.440   8.348   0.112  1.00 97.82           O  
ATOM   2401  N   ALA C 167       5.523   5.133   3.322  1.00 98.55           N  
ATOM   2402  CA  ALA C 167       6.556   4.102   3.261  1.00 98.55           C  
ATOM   2403  C   ALA C 167       5.939   2.717   3.088  1.00 98.55           C  
ATOM   2404  CB  ALA C 167       7.423   4.142   4.517  1.00 98.55           C  
ATOM   2405  O   ALA C 167       6.440   1.900   2.312  1.00 98.55           O  
ATOM   2406  N   GLU C 168       4.838   2.505   3.765  1.00 98.54           N  
ATOM   2407  CA  GLU C 168       4.146   1.224   3.655  1.00 98.54           C  
ATOM   2408  C   GLU C 168       3.596   1.014   2.247  1.00 98.54           C  
ATOM   2409  CB  GLU C 168       3.013   1.135   4.681  1.00 98.54           C  
ATOM   2410  O   GLU C 168       3.689  -0.086   1.697  1.00 98.54           O  
ATOM   2411  CG  GLU C 168       2.401  -0.252   4.802  1.00 98.54           C  
ATOM   2412  CD  GLU C 168       1.307  -0.336   5.855  1.00 98.54           C  
ATOM   2413  OE1 GLU C 168       0.692  -1.416   6.008  1.00 98.54           O  
ATOM   2414  OE2 GLU C 168       1.061   0.688   6.532  1.00 98.54           O  
ATOM   2415  N   THR C 169       3.024   2.038   1.735  1.00 98.62           N  
ATOM   2416  CA  THR C 169       2.492   1.953   0.379  1.00 98.62           C  
ATOM   2417  C   THR C 169       3.603   1.640  -0.619  1.00 98.62           C  
ATOM   2418  CB  THR C 169       1.788   3.261  -0.026  1.00 98.62           C  
ATOM   2419  O   THR C 169       3.439   0.782  -1.489  1.00 98.62           O  
ATOM   2420  CG2 THR C 169       1.133   3.130  -1.398  1.00 98.62           C  
ATOM   2421  OG1 THR C 169       0.781   3.575   0.944  1.00 98.62           O  
ATOM   2422  N   ASP C 170       4.713   2.273  -0.505  1.00 98.69           N  
ATOM   2423  CA  ASP C 170       5.844   2.045  -1.399  1.00 98.69           C  
ATOM   2424  C   ASP C 170       6.348   0.607  -1.291  1.00 98.69           C  
ATOM   2425  CB  ASP C 170       6.979   3.024  -1.091  1.00 98.69           C  
ATOM   2426  O   ASP C 170       6.635  -0.033  -2.305  1.00 98.69           O  
ATOM   2427  CG  ASP C 170       6.648   4.455  -1.476  1.00 98.69           C  
ATOM   2428  OD1 ASP C 170       5.704   4.671  -2.267  1.00 98.69           O  
ATOM   2429  OD2 ASP C 170       7.339   5.375  -0.988  1.00 98.69           O  
ATOM   2430  N   GLN C 171       6.423   0.111  -0.083  1.00 98.81           N  
ATOM   2431  CA  GLN C 171       6.881  -1.255   0.149  1.00 98.81           C  
ATOM   2432  C   GLN C 171       5.936  -2.267  -0.493  1.00 98.81           C  
ATOM   2433  CB  GLN C 171       7.008  -1.533   1.647  1.00 98.81           C  
ATOM   2434  O   GLN C 171       6.382  -3.211  -1.149  1.00 98.81           O  
ATOM   2435  CG  GLN C 171       7.589  -2.902   1.972  1.00 98.81           C  
ATOM   2436  CD  GLN C 171       7.721  -3.146   3.463  1.00 98.81           C  
ATOM   2437  NE2 GLN C 171       8.079  -4.370   3.835  1.00 98.81           N  
ATOM   2438  OE1 GLN C 171       7.503  -2.241   4.275  1.00 98.81           O  
ATOM   2439  N   LEU C 172       4.681  -2.049  -0.321  1.00 98.76           N  
ATOM   2440  CA  LEU C 172       3.683  -2.965  -0.863  1.00 98.76           C  
ATOM   2441  C   LEU C 172       3.678  -2.923  -2.388  1.00 98.76           C  
ATOM   2442  CB  LEU C 172       2.291  -2.619  -0.328  1.00 98.76           C  
ATOM   2443  O   LEU C 172       3.509  -3.955  -3.041  1.00 98.76           O  
ATOM   2444  CG  LEU C 172       2.018  -2.981   1.133  1.00 98.76           C  
ATOM   2445  CD1 LEU C 172       0.680  -2.402   1.581  1.00 98.76           C  
ATOM   2446  CD2 LEU C 172       2.043  -4.494   1.324  1.00 98.76           C  
ATOM   2447  N   GLU C 173       3.903  -1.798  -2.905  1.00 98.78           N  
ATOM   2448  CA  GLU C 173       3.986  -1.674  -4.358  1.00 98.78           C  
ATOM   2449  C   GLU C 173       5.202  -2.416  -4.906  1.00 98.78           C  
ATOM   2450  CB  GLU C 173       4.040  -0.200  -4.769  1.00 98.78           C  
ATOM   2451  O   GLU C 173       5.120  -3.063  -5.952  1.00 98.78           O  
ATOM   2452  CG  GLU C 173       3.784   0.034  -6.251  1.00 98.78           C  
ATOM   2453  CD  GLU C 173       3.657   1.506  -6.612  1.00 98.78           C  
ATOM   2454  OE1 GLU C 173       3.435   1.821  -7.803  1.00 98.78           O  
ATOM   2455  OE2 GLU C 173       3.781   2.350  -5.697  1.00 98.78           O  
ATOM   2456  N   ASP C 174       6.294  -2.262  -4.240  1.00 98.83           N  
ATOM   2457  CA  ASP C 174       7.492  -2.997  -4.635  1.00 98.83           C  
ATOM   2458  C   ASP C 174       7.262  -4.505  -4.557  1.00 98.83           C  
ATOM   2459  CB  ASP C 174       8.680  -2.600  -3.757  1.00 98.83           C  
ATOM   2460  O   ASP C 174       7.680  -5.248  -5.447  1.00 98.83           O  
ATOM   2461  CG  ASP C 174       9.206  -1.208  -4.064  1.00 98.83           C  
ATOM   2462  OD1 ASP C 174       8.912  -0.673  -5.155  1.00 98.83           O  
ATOM   2463  OD2 ASP C 174       9.922  -0.644  -3.209  1.00 98.83           O  
ATOM   2464  N   GLU C 175       6.588  -4.892  -3.513  1.00 98.81           N  
ATOM   2465  CA  GLU C 175       6.268  -6.307  -3.351  1.00 98.81           C  
ATOM   2466  C   GLU C 175       5.351  -6.797  -4.468  1.00 98.81           C  
ATOM   2467  CB  GLU C 175       5.617  -6.558  -1.988  1.00 98.81           C  
ATOM   2468  O   GLU C 175       5.532  -7.901  -4.986  1.00 98.81           O  
ATOM   2469  CG  GLU C 175       5.417  -8.031  -1.664  1.00 98.81           C  
ATOM   2470  CD  GLU C 175       4.796  -8.266  -0.296  1.00 98.81           C  
ATOM   2471  OE1 GLU C 175       4.468  -9.429   0.030  1.00 98.81           O  
ATOM   2472  OE2 GLU C 175       4.635  -7.278   0.455  1.00 98.81           O  
ATOM   2473  N   LYS C 176       4.380  -6.019  -4.769  1.00 98.80           N  
ATOM   2474  CA  LYS C 176       3.470  -6.378  -5.852  1.00 98.80           C  
ATOM   2475  C   LYS C 176       4.228  -6.595  -7.159  1.00 98.80           C  
ATOM   2476  CB  LYS C 176       2.404  -5.297  -6.038  1.00 98.80           C  
ATOM   2477  O   LYS C 176       3.993  -7.580  -7.862  1.00 98.80           O  
ATOM   2478  CG  LYS C 176       1.389  -5.609  -7.128  1.00 98.80           C  
ATOM   2479  CD  LYS C 176       0.454  -4.433  -7.375  1.00 98.80           C  
ATOM   2480  CE  LYS C 176      -0.476  -4.693  -8.552  1.00 98.80           C  
ATOM   2481  NZ  LYS C 176      -1.389  -3.539  -8.803  1.00 98.80           N  
ATOM   2482  N   SER C 177       5.135  -5.760  -7.467  1.00 98.75           N  
ATOM   2483  CA  SER C 177       5.933  -5.887  -8.682  1.00 98.75           C  
ATOM   2484  C   SER C 177       6.787  -7.150  -8.652  1.00 98.75           C  
ATOM   2485  CB  SER C 177       6.828  -4.661  -8.867  1.00 98.75           C  
ATOM   2486  O   SER C 177       6.917  -7.842  -9.665  1.00 98.75           O  
ATOM   2487  OG  SER C 177       7.786  -4.575  -7.826  1.00 98.75           O  
ATOM   2488  N   ALA C 178       7.368  -7.473  -7.572  1.00 98.87           N  
ATOM   2489  CA  ALA C 178       8.181  -8.676  -7.420  1.00 98.87           C  
ATOM   2490  C   ALA C 178       7.341  -9.935  -7.618  1.00 98.87           C  
ATOM   2491  CB  ALA C 178       8.849  -8.697  -6.047  1.00 98.87           C  
ATOM   2492  O   ALA C 178       7.773 -10.879  -8.282  1.00 98.87           O  
ATOM   2493  N   LEU C 179       6.137  -9.823  -7.016  1.00 98.83           N  
ATOM   2494  CA  LEU C 179       5.241 -10.967  -7.149  1.00 98.83           C  
ATOM   2495  C   LEU C 179       4.806 -11.150  -8.599  1.00 98.83           C  
ATOM   2496  CB  LEU C 179       4.013 -10.794  -6.253  1.00 98.83           C  
ATOM   2497  O   LEU C 179       4.745 -12.277  -9.097  1.00 98.83           O  
ATOM   2498  CG  LEU C 179       4.250 -10.912  -4.747  1.00 98.83           C  
ATOM   2499  CD1 LEU C 179       2.990 -10.527  -3.979  1.00 98.83           C  
ATOM   2500  CD2 LEU C 179       4.693 -12.325  -4.384  1.00 98.83           C  
ATOM   2501  N   GLN C 180       4.562 -10.138  -9.244  1.00 98.78           N  
ATOM   2502  CA  GLN C 180       4.170 -10.205 -10.648  1.00 98.78           C  
ATOM   2503  C   GLN C 180       5.301 -10.760 -11.509  1.00 98.78           C  
ATOM   2504  CB  GLN C 180       3.751  -8.824 -11.156  1.00 98.78           C  
ATOM   2505  O   GLN C 180       5.059 -11.535 -12.436  1.00 98.78           O  
ATOM   2506  CG  GLN C 180       2.383  -8.375 -10.660  1.00 98.78           C  
ATOM   2507  CD  GLN C 180       2.016  -6.981 -11.133  1.00 98.78           C  
ATOM   2508  NE2 GLN C 180       0.736  -6.769 -11.416  1.00 98.78           N  
ATOM   2509  OE1 GLN C 180       2.877  -6.102 -11.243  1.00 98.78           O  
ATOM   2510  N   THR C 181       6.521 -10.391 -11.218  1.00 98.77           N  
ATOM   2511  CA  THR C 181       7.677 -10.931 -11.925  1.00 98.77           C  
ATOM   2512  C   THR C 181       7.821 -12.427 -11.664  1.00 98.77           C  
ATOM   2513  CB  THR C 181       8.973 -10.208 -11.511  1.00 98.77           C  
ATOM   2514  O   THR C 181       8.125 -13.196 -12.579  1.00 98.77           O  
ATOM   2515  CG2 THR C 181       8.958  -8.751 -11.960  1.00 98.77           C  
ATOM   2516  OG1 THR C 181       9.104 -10.256 -10.085  1.00 98.77           O  
ATOM   2517  N   GLU C 182       7.589 -12.832 -10.470  1.00 98.72           N  
ATOM   2518  CA  GLU C 182       7.658 -14.244 -10.107  1.00 98.72           C  
ATOM   2519  C   GLU C 182       6.601 -15.057 -10.849  1.00 98.72           C  
ATOM   2520  CB  GLU C 182       7.492 -14.420  -8.596  1.00 98.72           C  
ATOM   2521  O   GLU C 182       6.879 -16.158 -11.328  1.00 98.72           O  
ATOM   2522  CG  GLU C 182       7.736 -15.841  -8.111  1.00 98.72           C  
ATOM   2523  CD  GLU C 182       7.734 -15.968  -6.596  1.00 98.72           C  
ATOM   2524  OE1 GLU C 182       7.864 -17.102  -6.081  1.00 98.72           O  
ATOM   2525  OE2 GLU C 182       7.602 -14.924  -5.918  1.00 98.72           O  
ATOM   2526  N   ILE C 183       5.436 -14.517 -10.933  1.00 98.83           N  
ATOM   2527  CA  ILE C 183       4.352 -15.195 -11.635  1.00 98.83           C  
ATOM   2528  C   ILE C 183       4.701 -15.330 -13.115  1.00 98.83           C  
ATOM   2529  CB  ILE C 183       3.012 -14.444 -11.466  1.00 98.83           C  
ATOM   2530  O   ILE C 183       4.495 -16.389 -13.714  1.00 98.83           O  
ATOM   2531  CG1 ILE C 183       2.505 -14.574 -10.025  1.00 98.83           C  
ATOM   2532  CG2 ILE C 183       1.972 -14.964 -12.463  1.00 98.83           C  
ATOM   2533  CD1 ILE C 183       1.294 -13.706  -9.715  1.00 98.83           C  
ATOM   2534  N   ALA C 184       5.284 -14.331 -13.652  1.00 98.64           N  
ATOM   2535  CA  ALA C 184       5.693 -14.371 -15.053  1.00 98.64           C  
ATOM   2536  C   ALA C 184       6.745 -15.453 -15.287  1.00 98.64           C  
ATOM   2537  CB  ALA C 184       6.229 -13.010 -15.491  1.00 98.64           C  
ATOM   2538  O   ALA C 184       6.678 -16.189 -16.274  1.00 98.64           O  
ATOM   2539  N   ASN C 185       7.660 -15.577 -14.394  1.00 98.55           N  
ATOM   2540  CA  ASN C 185       8.696 -16.599 -14.498  1.00 98.55           C  
ATOM   2541  C   ASN C 185       8.112 -18.004 -14.375  1.00 98.55           C  
ATOM   2542  CB  ASN C 185       9.776 -16.379 -13.436  1.00 98.55           C  
ATOM   2543  O   ASN C 185       8.481 -18.903 -15.132  1.00 98.55           O  
ATOM   2544  CG  ASN C 185      10.640 -15.167 -13.726  1.00 98.55           C  
ATOM   2545  ND2 ASN C 185      11.332 -14.675 -12.705  1.00 98.55           N  
ATOM   2546  OD1 ASN C 185      10.685 -14.678 -14.857  1.00 98.55           O  
ATOM   2547  N   LEU C 186       7.147 -18.126 -13.501  1.00 98.07           N  
ATOM   2548  CA  LEU C 186       6.516 -19.427 -13.305  1.00 98.07           C  
ATOM   2549  C   LEU C 186       5.672 -19.809 -14.516  1.00 98.07           C  
ATOM   2550  CB  LEU C 186       5.648 -19.418 -12.045  1.00 98.07           C  
ATOM   2551  O   LEU C 186       5.668 -20.969 -14.934  1.00 98.07           O  
ATOM   2552  CG  LEU C 186       6.391 -19.444 -10.708  1.00 98.07           C  
ATOM   2553  CD1 LEU C 186       5.416 -19.239  -9.555  1.00 98.07           C  
ATOM   2554  CD2 LEU C 186       7.152 -20.756 -10.545  1.00 98.07           C  
ATOM   2555  N   LEU C 187       5.041 -18.895 -15.084  1.00 98.19           N  
ATOM   2556  CA  LEU C 187       4.233 -19.156 -16.271  1.00 98.19           C  
ATOM   2557  C   LEU C 187       5.114 -19.554 -17.451  1.00 98.19           C  
ATOM   2558  CB  LEU C 187       3.400 -17.924 -16.634  1.00 98.19           C  
ATOM   2559  O   LEU C 187       4.750 -20.437 -18.232  1.00 98.19           O  
ATOM   2560  CG  LEU C 187       2.146 -17.681 -15.793  1.00 98.19           C  
ATOM   2561  CD1 LEU C 187       1.514 -16.342 -16.159  1.00 98.19           C  
ATOM   2562  CD2 LEU C 187       1.149 -18.819 -15.980  1.00 98.19           C  
ATOM   2563  N   LYS C 188       6.316 -18.943 -17.516  1.00 97.95           N  
ATOM   2564  CA  LYS C 188       7.269 -19.312 -18.558  1.00 97.95           C  
ATOM   2565  C   LYS C 188       7.754 -20.747 -18.377  1.00 97.95           C  
ATOM   2566  CB  LYS C 188       8.460 -18.352 -18.559  1.00 97.95           C  
ATOM   2567  O   LYS C 188       7.849 -21.503 -19.346  1.00 97.95           O  
ATOM   2568  CG  LYS C 188       8.163 -16.997 -19.183  1.00 97.95           C  
ATOM   2569  CD  LYS C 188       9.402 -16.111 -19.213  1.00 97.95           C  
ATOM   2570  CE  LYS C 188       9.077 -14.710 -19.714  1.00 97.95           C  
ATOM   2571  NZ  LYS C 188      10.275 -13.819 -19.684  1.00 97.95           N  
ATOM   2572  N   GLU C 189       8.005 -21.076 -17.197  1.00 96.83           N  
ATOM   2573  CA  GLU C 189       8.456 -22.431 -16.894  1.00 96.83           C  
ATOM   2574  C   GLU C 189       7.362 -23.455 -17.182  1.00 96.83           C  
ATOM   2575  CB  GLU C 189       8.902 -22.535 -15.433  1.00 96.83           C  
ATOM   2576  O   GLU C 189       7.637 -24.532 -17.715  1.00 96.83           O  
ATOM   2577  CG  GLU C 189       9.610 -23.840 -15.098  1.00 96.83           C  
ATOM   2578  CD  GLU C 189      10.125 -23.893 -13.668  1.00 96.83           C  
ATOM   2579  OE1 GLU C 189      10.646 -24.951 -13.249  1.00 96.83           O  
ATOM   2580  OE2 GLU C 189      10.006 -22.867 -12.961  1.00 96.83           O  
ATOM   2581  N   LYS C 190       6.110 -23.087 -16.798  1.00 96.31           N  
ATOM   2582  CA  LYS C 190       4.979 -23.971 -17.066  1.00 96.31           C  
ATOM   2583  C   LYS C 190       4.797 -24.193 -18.564  1.00 96.31           C  
ATOM   2584  CB  LYS C 190       3.696 -23.399 -16.461  1.00 96.31           C  
ATOM   2585  O   LYS C 190       4.589 -25.324 -19.009  1.00 96.31           O  
ATOM   2586  CG  LYS C 190       2.477 -24.293 -16.638  1.00 96.31           C  
ATOM   2587  CD  LYS C 190       1.201 -23.594 -16.185  1.00 96.31           C  
ATOM   2588  CE  LYS C 190      -0.036 -24.416 -16.519  1.00 96.31           C  
ATOM   2589  NZ  LYS C 190      -1.291 -23.726 -16.093  1.00 96.31           N  
ATOM   2590  N   GLU C 191       4.943 -23.200 -19.253  1.00 95.41           N  
ATOM   2591  CA  GLU C 191       4.801 -23.284 -20.704  1.00 95.41           C  
ATOM   2592  C   GLU C 191       5.895 -24.153 -21.316  1.00 95.41           C  
ATOM   2593  CB  GLU C 191       4.828 -21.886 -21.328  1.00 95.41           C  
ATOM   2594  O   GLU C 191       5.632 -24.939 -22.229  1.00 95.41           O  
ATOM   2595  CG  GLU C 191       4.501 -21.870 -22.814  1.00 95.41           C  
ATOM   2596  CD  GLU C 191       4.425 -20.468 -23.397  1.00 95.41           C  
ATOM   2597  OE1 GLU C 191       4.042 -20.322 -24.580  1.00 95.41           O  
ATOM   2598  OE2 GLU C 191       4.751 -19.507 -22.664  1.00 95.41           O  
ATOM   2599  N   LYS C 192       7.112 -24.032 -20.834  1.00 94.15           N  
ATOM   2600  CA  LYS C 192       8.236 -24.828 -21.320  1.00 94.15           C  
ATOM   2601  C   LYS C 192       8.009 -26.315 -21.062  1.00 94.15           C  
ATOM   2602  CB  LYS C 192       9.540 -24.374 -20.662  1.00 94.15           C  
ATOM   2603  O   LYS C 192       8.209 -27.142 -21.953  1.00 94.15           O  
ATOM   2604  CG  LYS C 192      10.778 -25.087 -21.184  1.00 94.15           C  
ATOM   2605  CD  LYS C 192      12.048 -24.548 -20.539  1.00 94.15           C  
ATOM   2606  CE  LYS C 192      13.278 -25.325 -20.989  1.00 94.15           C  
ATOM   2607  NZ  LYS C 192      14.530 -24.777 -20.385  1.00 94.15           N  
ATOM   2608  N   LEU C 193       7.478 -26.657 -19.957  1.00 91.37           N  
ATOM   2609  CA  LEU C 193       7.244 -28.055 -19.608  1.00 91.37           C  
ATOM   2610  C   LEU C 193       6.077 -28.626 -20.407  1.00 91.37           C  
ATOM   2611  CB  LEU C 193       6.969 -28.195 -18.109  1.00 91.37           C  
ATOM   2612  O   LEU C 193       6.128 -29.775 -20.852  1.00 91.37           O  
ATOM   2613  CG  LEU C 193       8.186 -28.115 -17.186  1.00 91.37           C  
ATOM   2614  CD1 LEU C 193       7.742 -28.039 -15.729  1.00 91.37           C  
ATOM   2615  CD2 LEU C 193       9.106 -29.310 -17.409  1.00 91.37           C  
ATOM   2616  N   GLU C 194       5.110 -27.833 -20.617  1.00 90.90           N  
ATOM   2617  CA  GLU C 194       3.966 -28.264 -21.415  1.00 90.90           C  
ATOM   2618  C   GLU C 194       4.367 -28.511 -22.866  1.00 90.90           C  
ATOM   2619  CB  GLU C 194       2.843 -27.225 -21.349  1.00 90.90           C  
ATOM   2620  O   GLU C 194       3.871 -29.444 -23.502  1.00 90.90           O  
ATOM   2621  CG  GLU C 194       1.998 -27.312 -20.086  1.00 90.90           C  
ATOM   2622  CD  GLU C 194       0.875 -26.288 -20.044  1.00 90.90           C  
ATOM   2623  OE1 GLU C 194       0.066 -26.314 -19.089  1.00 90.90           O  
ATOM   2624  OE2 GLU C 194       0.804 -25.454 -20.973  1.00 90.90           O  
ATOM   2625  N   PHE C 195       5.328 -27.698 -23.227  1.00 90.36           N  
ATOM   2626  CA  PHE C 195       5.831 -27.835 -24.589  1.00 90.36           C  
ATOM   2627  C   PHE C 195       6.626 -29.125 -24.745  1.00 90.36           C  
ATOM   2628  CB  PHE C 195       6.702 -26.632 -24.965  1.00 90.36           C  
ATOM   2629  O   PHE C 195       6.442 -29.860 -25.717  1.00 90.36           O  
ATOM   2630  CG  PHE C 195       7.266 -26.703 -26.358  1.00 90.36           C  
ATOM   2631  CD1 PHE C 195       8.588 -27.076 -26.570  1.00 90.36           C  
ATOM   2632  CD2 PHE C 195       6.474 -26.398 -27.457  1.00 90.36           C  
ATOM   2633  CE1 PHE C 195       9.113 -27.143 -27.859  1.00 90.36           C  
ATOM   2634  CE2 PHE C 195       6.991 -26.462 -28.748  1.00 90.36           C  
ATOM   2635  CZ  PHE C 195       8.311 -26.834 -28.946  1.00 90.36           C  
ATOM   2636  N   ILE C 196       7.413 -29.465 -23.820  1.00 84.98           N  
ATOM   2637  CA  ILE C 196       8.252 -30.658 -23.862  1.00 84.98           C  
ATOM   2638  C   ILE C 196       7.378 -31.906 -23.763  1.00 84.98           C  
ATOM   2639  CB  ILE C 196       9.304 -30.649 -22.730  1.00 84.98           C  
ATOM   2640  O   ILE C 196       7.605 -32.888 -24.473  1.00 84.98           O  
ATOM   2641  CG1 ILE C 196      10.284 -29.485 -22.921  1.00 84.98           C  
ATOM   2642  CG2 ILE C 196      10.047 -31.987 -22.673  1.00 84.98           C  
ATOM   2643  CD1 ILE C 196      11.234 -29.277 -21.750  1.00 84.98           C  
ATOM   2644  N   LEU C 197       6.320 -31.864 -23.084  1.00 83.64           N  
ATOM   2645  CA  LEU C 197       5.429 -33.008 -22.918  1.00 83.64           C  
ATOM   2646  C   LEU C 197       4.580 -33.222 -24.167  1.00 83.64           C  
ATOM   2647  CB  LEU C 197       4.524 -32.810 -21.700  1.00 83.64           C  
ATOM   2648  O   LEU C 197       4.329 -34.362 -24.564  1.00 83.64           O  
ATOM   2649  CG  LEU C 197       5.094 -33.255 -20.352  1.00 83.64           C  
ATOM   2650  CD1 LEU C 197       4.588 -32.347 -19.236  1.00 83.64           C  
ATOM   2651  CD2 LEU C 197       4.729 -34.709 -20.071  1.00 83.64           C  
ATOM   2652  N   ALA C 198       4.264 -32.171 -24.761  1.00 82.59           N  
ATOM   2653  CA  ALA C 198       3.456 -32.258 -25.975  1.00 82.59           C  
ATOM   2654  C   ALA C 198       4.278 -32.792 -27.144  1.00 82.59           C  
ATOM   2655  CB  ALA C 198       2.868 -30.893 -26.321  1.00 82.59           C  
ATOM   2656  O   ALA C 198       3.754 -33.501 -28.007  1.00 82.59           O  
ATOM   2657  N   ALA C 199       5.567 -32.582 -27.207  1.00 75.93           N  
ATOM   2658  CA  ALA C 199       6.460 -33.002 -28.284  1.00 75.93           C  
ATOM   2659  C   ALA C 199       6.785 -34.489 -28.178  1.00 75.93           C  
ATOM   2660  CB  ALA C 199       7.744 -32.177 -28.263  1.00 75.93           C  
ATOM   2661  O   ALA C 199       7.094 -35.136 -29.182  1.00 75.93           O  
ATOM   2662  N   HIS C 200       6.677 -35.259 -27.196  1.00 68.38           N  
ATOM   2663  CA  HIS C 200       6.990 -36.664 -26.963  1.00 68.38           C  
ATOM   2664  C   HIS C 200       5.750 -37.538 -27.121  1.00 68.38           C  
ATOM   2665  CB  HIS C 200       7.594 -36.856 -25.570  1.00 68.38           C  
ATOM   2666  O   HIS C 200       5.857 -38.764 -27.209  1.00 68.38           O  
ATOM   2667  CG  HIS C 200       8.450 -38.075 -25.450  1.00 68.38           C  
ATOM   2668  CD2 HIS C 200       9.792 -38.232 -25.542  1.00 68.38           C  
ATOM   2669  ND1 HIS C 200       7.931 -39.329 -25.208  1.00 68.38           N  
ATOM   2670  CE1 HIS C 200       8.920 -40.206 -25.155  1.00 68.38           C  
ATOM   2671  NE2 HIS C 200      10.059 -39.566 -25.355  1.00 68.38           N  
ATOM   2672  N   ARG C 201       4.615 -36.966 -27.353  1.00 64.74           N  
ATOM   2673  CA  ARG C 201       3.369 -37.712 -27.498  1.00 64.74           C  
ATOM   2674  C   ARG C 201       3.435 -38.660 -28.691  1.00 64.74           C  
ATOM   2675  CB  ARG C 201       2.184 -36.756 -27.652  1.00 64.74           C  
ATOM   2676  O   ARG C 201       3.058 -39.829 -28.584  1.00 64.74           O  
ATOM   2677  CG  ARG C 201       1.465 -36.452 -26.348  1.00 64.74           C  
ATOM   2678  CD  ARG C 201       0.190 -35.654 -26.581  1.00 64.74           C  
ATOM   2679  NE  ARG C 201      -0.553 -35.451 -25.340  1.00 64.74           N  
ATOM   2680  NH1 ARG C 201      -0.558 -33.145 -25.477  1.00 64.74           N  
ATOM   2681  NH2 ARG C 201      -1.568 -34.194 -23.707  1.00 64.74           N  
ATOM   2682  CZ  ARG C 201      -0.891 -34.264 -24.844  1.00 64.74           C  
ATOM   2683  N   PRO C 202       3.911 -38.218 -29.950  1.00 61.15           N  
ATOM   2684  CA  PRO C 202       3.946 -39.116 -31.108  1.00 61.15           C  
ATOM   2685  C   PRO C 202       4.937 -40.264 -30.933  1.00 61.15           C  
ATOM   2686  CB  PRO C 202       4.372 -38.195 -32.254  1.00 61.15           C  
ATOM   2687  O   PRO C 202       4.735 -41.348 -31.486  1.00 61.15           O  
ATOM   2688  CG  PRO C 202       4.837 -36.942 -31.586  1.00 61.15           C  
ATOM   2689  CD  PRO C 202       4.415 -36.985 -30.145  1.00 61.15           C  
ATOM   2690  N   ALA C 203       6.038 -40.072 -30.298  1.00 54.83           N  
ATOM   2691  CA  ALA C 203       7.058 -41.098 -30.100  1.00 54.83           C  
ATOM   2692  C   ALA C 203       6.618 -42.112 -29.047  1.00 54.83           C  
ATOM   2693  CB  ALA C 203       8.385 -40.460 -29.697  1.00 54.83           C  
ATOM   2694  O   ALA C 203       7.096 -43.249 -29.033  1.00 54.83           O  
ATOM   2695  N   CYS C 204       5.768 -41.757 -28.189  1.00 54.74           N  
ATOM   2696  CA  CYS C 204       5.219 -42.621 -27.151  1.00 54.74           C  
ATOM   2697  C   CYS C 204       4.026 -43.413 -27.674  1.00 54.74           C  
ATOM   2698  CB  CYS C 204       4.801 -41.797 -25.933  1.00 54.74           C  
ATOM   2699  O   CYS C 204       3.129 -42.849 -28.303  1.00 54.74           O  
ATOM   2700  SG  CYS C 204       4.936 -42.690 -24.369  1.00 54.74           S  
ATOM   2701  N   LYS C 205       4.353 -44.628 -28.342  1.00 52.61           N  
ATOM   2702  CA  LYS C 205       3.442 -45.644 -28.862  1.00 52.61           C  
ATOM   2703  C   LYS C 205       2.280 -45.883 -27.903  1.00 52.61           C  
ATOM   2704  CB  LYS C 205       4.189 -46.954 -29.118  1.00 52.61           C  
ATOM   2705  O   LYS C 205       1.815 -47.014 -27.752  1.00 52.61           O  
ATOM   2706  CG  LYS C 205       4.952 -46.986 -30.433  1.00 52.61           C  
ATOM   2707  CD  LYS C 205       5.662 -48.318 -30.636  1.00 52.61           C  
ATOM   2708  CE  LYS C 205       6.467 -48.332 -31.929  1.00 52.61           C  
ATOM   2709  NZ  LYS C 205       7.240 -49.601 -32.085  1.00 52.61           N  
ATOM   2710  N   ILE C 206       2.046 -45.013 -26.942  1.00 52.26           N  
ATOM   2711  CA  ILE C 206       0.853 -45.377 -26.186  1.00 52.26           C  
ATOM   2712  C   ILE C 206      -0.356 -45.423 -27.118  1.00 52.26           C  
ATOM   2713  CB  ILE C 206       0.597 -44.390 -25.025  1.00 52.26           C  
ATOM   2714  O   ILE C 206      -0.622 -44.464 -27.846  1.00 52.26           O  
ATOM   2715  CG1 ILE C 206       1.803 -44.353 -24.079  1.00 52.26           C  
ATOM   2716  CG2 ILE C 206      -0.680 -44.765 -24.268  1.00 52.26           C  
ATOM   2717  CD1 ILE C 206       1.776 -43.200 -23.085  1.00 52.26           C  
ATOM   2718  N   PRO C 207      -0.725 -46.751 -27.579  1.00 46.67           N  
ATOM   2719  CA  PRO C 207      -1.861 -46.876 -28.496  1.00 46.67           C  
ATOM   2720  C   PRO C 207      -2.990 -45.900 -28.173  1.00 46.67           C  
ATOM   2721  CB  PRO C 207      -2.317 -48.324 -28.298  1.00 46.67           C  
ATOM   2722  O   PRO C 207      -3.233 -45.597 -27.002  1.00 46.67           O  
ATOM   2723  CG  PRO C 207      -1.577 -48.795 -27.088  1.00 46.67           C  
ATOM   2724  CD  PRO C 207      -0.627 -47.714 -26.659  1.00 46.67           C  
ATOM   2725  N   ASP C 208      -3.064 -44.745 -28.861  1.00 47.68           N  
ATOM   2726  CA  ASP C 208      -4.245 -43.888 -28.865  1.00 47.68           C  
ATOM   2727  C   ASP C 208      -5.517 -44.704 -28.645  1.00 47.68           C  
ATOM   2728  CB  ASP C 208      -4.339 -43.110 -30.179  1.00 47.68           C  
ATOM   2729  O   ASP C 208      -6.599 -44.141 -28.471  1.00 47.68           O  
ATOM   2730  CG  ASP C 208      -3.416 -41.905 -30.222  1.00 47.68           C  
ATOM   2731  OD1 ASP C 208      -3.297 -41.191 -29.203  1.00 47.68           O  
ATOM   2732  OD2 ASP C 208      -2.805 -41.666 -31.286  1.00 47.68           O  
ATOM   2733  N   ASP C 209      -5.301 -46.089 -28.964  1.00 44.19           N  
ATOM   2734  CA  ASP C 209      -6.533 -46.871 -28.909  1.00 44.19           C  
ATOM   2735  C   ASP C 209      -7.055 -46.973 -27.478  1.00 44.19           C  
ATOM   2736  CB  ASP C 209      -6.306 -48.269 -29.487  1.00 44.19           C  
ATOM   2737  O   ASP C 209      -7.984 -47.735 -27.203  1.00 44.19           O  
ATOM   2738  CG  ASP C 209      -7.395 -48.694 -30.456  1.00 44.19           C  
ATOM   2739  OD1 ASP C 209      -8.511 -49.036 -30.009  1.00 44.19           O  
ATOM   2740  OD2 ASP C 209      -7.134 -48.690 -31.679  1.00 44.19           O  
ATOM   2741  N   LEU C 210      -6.267 -46.696 -26.466  1.00 44.35           N  
ATOM   2742  CA  LEU C 210      -7.132 -46.714 -25.292  1.00 44.35           C  
ATOM   2743  C   LEU C 210      -8.232 -45.664 -25.411  1.00 44.35           C  
ATOM   2744  CB  LEU C 210      -6.315 -46.472 -24.020  1.00 44.35           C  
ATOM   2745  O   LEU C 210      -7.954 -44.497 -25.696  1.00 44.35           O  
ATOM   2746  CG  LEU C 210      -5.715 -47.711 -23.354  1.00 44.35           C  
ATOM   2747  CD1 LEU C 210      -4.215 -47.527 -23.148  1.00 44.35           C  
ATOM   2748  CD2 LEU C 210      -6.411 -47.997 -22.028  1.00 44.35           C  
ATOM   2749  N   GLY C 211      -9.176 -45.888 -26.342  1.00 39.63           N  
ATOM   2750  CA  GLY C 211     -10.553 -45.517 -26.625  1.00 39.63           C  
ATOM   2751  C   GLY C 211     -11.148 -44.590 -25.582  1.00 39.63           C  
ATOM   2752  O   GLY C 211     -11.983 -45.008 -24.777  1.00 39.63           O  
ATOM   2753  N   PHE C 212     -10.326 -43.773 -24.828  1.00 41.26           N  
ATOM   2754  CA  PHE C 212     -11.319 -42.963 -24.132  1.00 41.26           C  
ATOM   2755  C   PHE C 212     -12.257 -42.286 -25.124  1.00 41.26           C  
ATOM   2756  CB  PHE C 212     -10.637 -41.911 -23.252  1.00 41.26           C  
ATOM   2757  O   PHE C 212     -11.843 -41.919 -26.226  1.00 41.26           O  
ATOM   2758  CG  PHE C 212      -9.894 -42.491 -22.079  1.00 41.26           C  
ATOM   2759  CD1 PHE C 212     -10.570 -42.857 -20.922  1.00 41.26           C  
ATOM   2760  CD2 PHE C 212      -8.517 -42.668 -22.133  1.00 41.26           C  
ATOM   2761  CE1 PHE C 212      -9.885 -43.394 -19.834  1.00 41.26           C  
ATOM   2762  CE2 PHE C 212      -7.825 -43.204 -21.051  1.00 41.26           C  
ATOM   2763  CZ  PHE C 212      -8.511 -43.565 -19.902  1.00 41.26           C  
ATOM   2764  N   PRO C 213     -13.520 -42.760 -25.182  1.00 36.95           N  
ATOM   2765  CA  PRO C 213     -14.467 -42.078 -26.068  1.00 36.95           C  
ATOM   2766  C   PRO C 213     -14.270 -40.564 -26.089  1.00 36.95           C  
ATOM   2767  CB  PRO C 213     -15.830 -42.443 -25.475  1.00 36.95           C  
ATOM   2768  O   PRO C 213     -13.928 -39.968 -25.065  1.00 36.95           O  
ATOM   2769  CG  PRO C 213     -15.516 -43.082 -24.160  1.00 36.95           C  
ATOM   2770  CD  PRO C 213     -14.024 -43.149 -24.007  1.00 36.95           C  
ATOM   2771  N   GLU C 214     -13.404 -40.035 -26.968  1.00 40.80           N  
ATOM   2772  CA  GLU C 214     -13.432 -38.609 -27.281  1.00 40.80           C  
ATOM   2773  C   GLU C 214     -14.831 -38.030 -27.095  1.00 40.80           C  
ATOM   2774  CB  GLU C 214     -12.946 -38.364 -28.712  1.00 40.80           C  
ATOM   2775  O   GLU C 214     -15.032 -36.822 -27.235  1.00 40.80           O  
ATOM   2776  CG  GLU C 214     -11.431 -38.323 -28.849  1.00 40.80           C  
ATOM   2777  CD  GLU C 214     -10.964 -37.757 -30.181  1.00 40.80           C  
ATOM   2778  OE1 GLU C 214     -10.034 -36.919 -30.191  1.00 40.80           O  
ATOM   2779  OE2 GLU C 214     -11.534 -38.153 -31.222  1.00 40.80           O  
ATOM   2780  N   GLU C 215     -15.796 -38.975 -27.000  1.00 39.23           N  
ATOM   2781  CA  GLU C 215     -17.082 -38.297 -26.861  1.00 39.23           C  
ATOM   2782  C   GLU C 215     -17.152 -37.510 -25.556  1.00 39.23           C  
ATOM   2783  CB  GLU C 215     -18.232 -39.306 -26.930  1.00 39.23           C  
ATOM   2784  O   GLU C 215     -18.205 -36.971 -25.206  1.00 39.23           O  
ATOM   2785  CG  GLU C 215     -18.636 -39.682 -28.348  1.00 39.23           C  
ATOM   2786  CD  GLU C 215     -20.001 -40.346 -28.427  1.00 39.23           C  
ATOM   2787  OE1 GLU C 215     -20.667 -40.240 -29.482  1.00 39.23           O  
ATOM   2788  OE2 GLU C 215     -20.409 -40.975 -27.425  1.00 39.23           O  
ATOM   2789  N   MET C 216     -16.173 -37.772 -24.630  1.00 36.48           N  
ATOM   2790  CA  MET C 216     -16.567 -36.802 -23.613  1.00 36.48           C  
ATOM   2791  C   MET C 216     -16.361 -35.376 -24.111  1.00 36.48           C  
ATOM   2792  CB  MET C 216     -15.776 -37.025 -22.322  1.00 36.48           C  
ATOM   2793  O   MET C 216     -15.227 -34.948 -24.330  1.00 36.48           O  
ATOM   2794  CG  MET C 216     -16.454 -37.969 -21.343  1.00 36.48           C  
ATOM   2795  SD  MET C 216     -15.793 -37.807 -19.638  1.00 36.48           S  
ATOM   2796  CE  MET C 216     -14.069 -38.301 -19.916  1.00 36.48           C  
ATOM   2797  N   SER C 217     -16.758 -35.055 -25.332  1.00 32.24           N  
ATOM   2798  CA  SER C 217     -16.865 -33.656 -25.732  1.00 32.24           C  
ATOM   2799  C   SER C 217     -17.265 -32.774 -24.555  1.00 32.24           C  
ATOM   2800  CB  SER C 217     -17.880 -33.499 -26.866  1.00 32.24           C  
ATOM   2801  O   SER C 217     -17.792 -33.265 -23.554  1.00 32.24           O  
ATOM   2802  OG  SER C 217     -18.539 -34.726 -27.125  1.00 32.24           O  
ATOM   2803  N   VAL C 218     -16.374 -31.691 -24.258  1.00 37.12           N  
ATOM   2804  CA  VAL C 218     -16.707 -30.514 -23.463  1.00 37.12           C  
ATOM   2805  C   VAL C 218     -18.170 -30.137 -23.684  1.00 37.12           C  
ATOM   2806  CB  VAL C 218     -15.791 -29.318 -23.807  1.00 37.12           C  
ATOM   2807  O   VAL C 218     -18.499 -29.437 -24.645  1.00 37.12           O  
ATOM   2808  CG1 VAL C 218     -14.597 -29.260 -22.856  1.00 37.12           C  
ATOM   2809  CG2 VAL C 218     -15.319 -29.409 -25.257  1.00 37.12           C  
ATOM   2810  N   ALA C 219     -19.006 -31.172 -23.989  1.00 30.97           N  
ATOM   2811  CA  ALA C 219     -20.336 -30.581 -24.113  1.00 30.97           C  
ATOM   2812  C   ALA C 219     -20.619 -29.621 -22.961  1.00 30.97           C  
ATOM   2813  CB  ALA C 219     -21.401 -31.673 -24.166  1.00 30.97           C  
ATOM   2814  O   ALA C 219     -21.106 -28.509 -23.176  1.00 30.97           O  
ATOM   2815  N   SER C 220     -20.665 -30.226 -21.708  1.00 33.20           N  
ATOM   2816  CA  SER C 220     -21.739 -29.563 -20.975  1.00 33.20           C  
ATOM   2817  C   SER C 220     -21.329 -28.159 -20.545  1.00 33.20           C  
ATOM   2818  CB  SER C 220     -22.138 -30.385 -19.749  1.00 33.20           C  
ATOM   2819  O   SER C 220     -22.161 -27.380 -20.075  1.00 33.20           O  
ATOM   2820  OG  SER C 220     -23.026 -31.429 -20.110  1.00 33.20           O  
ATOM   2821  N   LEU C 221     -19.901 -28.058 -20.167  1.00 32.42           N  
ATOM   2822  CA  LEU C 221     -19.986 -26.829 -19.387  1.00 32.42           C  
ATOM   2823  C   LEU C 221     -20.286 -25.634 -20.285  1.00 32.42           C  
ATOM   2824  CB  LEU C 221     -18.684 -26.591 -18.618  1.00 32.42           C  
ATOM   2825  O   LEU C 221     -19.376 -25.066 -20.894  1.00 32.42           O  
ATOM   2826  CG  LEU C 221     -18.357 -27.593 -17.510  1.00 32.42           C  
ATOM   2827  CD1 LEU C 221     -16.901 -27.451 -17.079  1.00 32.42           C  
ATOM   2828  CD2 LEU C 221     -19.293 -27.399 -16.321  1.00 32.42           C  
ATOM   2829  N   ASP C 222     -20.818 -25.825 -21.370  1.00 30.85           N  
ATOM   2830  CA  ASP C 222     -21.207 -24.563 -21.990  1.00 30.85           C  
ATOM   2831  C   ASP C 222     -21.710 -23.569 -20.945  1.00 30.85           C  
ATOM   2832  CB  ASP C 222     -22.282 -24.796 -23.054  1.00 30.85           C  
ATOM   2833  O   ASP C 222     -22.796 -23.743 -20.388  1.00 30.85           O  
ATOM   2834  CG  ASP C 222     -22.415 -23.638 -24.027  1.00 30.85           C  
ATOM   2835  OD1 ASP C 222     -21.679 -22.637 -23.888  1.00 30.85           O  
ATOM   2836  OD2 ASP C 222     -23.265 -23.726 -24.940  1.00 30.85           O  
ATOM   2837  N   LEU C 223     -20.756 -23.126 -20.063  1.00 33.51           N  
ATOM   2838  CA  LEU C 223     -21.186 -21.966 -19.289  1.00 33.51           C  
ATOM   2839  C   LEU C 223     -21.847 -20.927 -20.189  1.00 33.51           C  
ATOM   2840  CB  LEU C 223     -19.996 -21.340 -18.556  1.00 33.51           C  
ATOM   2841  O   LEU C 223     -21.994 -19.766 -19.800  1.00 33.51           O  
ATOM   2842  CG  LEU C 223     -19.435 -22.131 -17.374  1.00 33.51           C  
ATOM   2843  CD1 LEU C 223     -18.023 -21.661 -17.043  1.00 33.51           C  
ATOM   2844  CD2 LEU C 223     -20.347 -21.996 -16.159  1.00 33.51           C  
ATOM   2845  N   THR C 224     -21.554 -21.159 -21.431  1.00 28.46           N  
ATOM   2846  CA  THR C 224     -21.895 -19.907 -22.098  1.00 28.46           C  
ATOM   2847  C   THR C 224     -23.173 -19.313 -21.513  1.00 28.46           C  
ATOM   2848  CB  THR C 224     -22.067 -20.110 -23.614  1.00 28.46           C  
ATOM   2849  O   THR C 224     -23.913 -19.997 -20.802  1.00 28.46           O  
ATOM   2850  CG2 THR C 224     -21.205 -19.129 -24.402  1.00 28.46           C  
ATOM   2851  OG1 THR C 224     -21.683 -21.448 -23.958  1.00 28.46           O  
ATOM   2852  N   GLY C 225     -23.653 -18.264 -22.114  1.00 25.89           N  
ATOM   2853  CA  GLY C 225     -24.464 -17.119 -21.732  1.00 25.89           C  
ATOM   2854  C   GLY C 225     -25.844 -17.505 -21.236  1.00 25.89           C  
ATOM   2855  O   GLY C 225     -26.647 -16.638 -20.882  1.00 25.89           O  
ATOM   2856  N   GLY C 226     -26.297 -18.771 -21.727  1.00 28.74           N  
ATOM   2857  CA  GLY C 226     -27.624 -18.221 -21.952  1.00 28.74           C  
ATOM   2858  C   GLY C 226     -28.235 -17.606 -20.708  1.00 28.74           C  
ATOM   2859  O   GLY C 226     -27.956 -18.047 -19.590  1.00 28.74           O  
ATOM   2860  N   LEU C 227     -28.335 -16.388 -20.589  1.00 27.28           N  
ATOM   2861  CA  LEU C 227     -28.875 -15.414 -19.646  1.00 27.28           C  
ATOM   2862  C   LEU C 227     -30.111 -15.966 -18.943  1.00 27.28           C  
ATOM   2863  CB  LEU C 227     -29.222 -14.107 -20.364  1.00 27.28           C  
ATOM   2864  O   LEU C 227     -30.683 -16.968 -19.379  1.00 27.28           O  
ATOM   2865  CG  LEU C 227     -28.045 -13.315 -20.936  1.00 27.28           C  
ATOM   2866  CD1 LEU C 227     -28.540 -12.287 -21.948  1.00 27.28           C  
ATOM   2867  CD2 LEU C 227     -27.262 -12.638 -19.817  1.00 27.28           C  
ATOM   2868  N   PRO C 228     -30.433 -15.380 -17.625  1.00 26.47           N  
ATOM   2869  CA  PRO C 228     -31.408 -15.826 -16.627  1.00 26.47           C  
ATOM   2870  C   PRO C 228     -32.684 -16.380 -17.255  1.00 26.47           C  
ATOM   2871  CB  PRO C 228     -31.700 -14.553 -15.828  1.00 26.47           C  
ATOM   2872  O   PRO C 228     -32.947 -16.144 -18.437  1.00 26.47           O  
ATOM   2873  CG  PRO C 228     -31.267 -13.434 -16.719  1.00 26.47           C  
ATOM   2874  CD  PRO C 228     -30.485 -14.012 -17.864  1.00 26.47           C  
ATOM   2875  N   GLU C 229     -33.220 -17.577 -16.794  1.00 28.15           N  
ATOM   2876  CA  GLU C 229     -34.359 -18.369 -17.249  1.00 28.15           C  
ATOM   2877  C   GLU C 229     -35.546 -17.477 -17.601  1.00 28.15           C  
ATOM   2878  CB  GLU C 229     -34.765 -19.390 -16.183  1.00 28.15           C  
ATOM   2879  O   GLU C 229     -36.276 -17.029 -16.715  1.00 28.15           O  
ATOM   2880  CG  GLU C 229     -35.583 -20.553 -16.726  1.00 28.15           C  
ATOM   2881  CD  GLU C 229     -35.859 -21.628 -15.687  1.00 28.15           C  
ATOM   2882  OE1 GLU C 229     -37.025 -22.064 -15.560  1.00 28.15           O  
ATOM   2883  OE2 GLU C 229     -34.901 -22.038 -14.994  1.00 28.15           O  
ATOM   2884  N   VAL C 230     -35.187 -16.411 -18.279  1.00 28.78           N  
ATOM   2885  CA  VAL C 230     -36.184 -15.357 -18.119  1.00 28.78           C  
ATOM   2886  C   VAL C 230     -37.582 -15.930 -18.346  1.00 28.78           C  
ATOM   2887  CB  VAL C 230     -35.927 -14.180 -19.086  1.00 28.78           C  
ATOM   2888  O   VAL C 230     -37.833 -16.588 -19.358  1.00 28.78           O  
ATOM   2889  CG1 VAL C 230     -36.884 -13.025 -18.798  1.00 28.78           C  
ATOM   2890  CG2 VAL C 230     -34.476 -13.715 -18.985  1.00 28.78           C  
ATOM   2891  N   ALA C 231     -38.356 -16.224 -17.229  1.00 30.18           N  
ATOM   2892  CA  ALA C 231     -39.581 -17.013 -17.133  1.00 30.18           C  
ATOM   2893  C   ALA C 231     -40.551 -16.660 -18.257  1.00 30.18           C  
ATOM   2894  CB  ALA C 231     -40.246 -16.800 -15.775  1.00 30.18           C  
ATOM   2895  O   ALA C 231     -41.665 -17.186 -18.312  1.00 30.18           O  
ATOM   2896  N   THR C 232     -40.187 -16.301 -19.353  1.00 27.30           N  
ATOM   2897  CA  THR C 232     -40.814 -14.987 -19.441  1.00 27.30           C  
ATOM   2898  C   THR C 232     -42.320 -15.091 -19.213  1.00 27.30           C  
ATOM   2899  CB  THR C 232     -40.543 -14.328 -20.806  1.00 27.30           C  
ATOM   2900  O   THR C 232     -42.909 -16.157 -19.398  1.00 27.30           O  
ATOM   2901  CG2 THR C 232     -39.231 -13.551 -20.790  1.00 27.30           C  
ATOM   2902  OG1 THR C 232     -40.472 -15.344 -21.814  1.00 27.30           O  
ATOM   2903  N   PRO C 233     -43.162 -13.929 -18.951  1.00 27.72           N  
ATOM   2904  CA  PRO C 233     -44.491 -14.105 -18.361  1.00 27.72           C  
ATOM   2905  C   PRO C 233     -45.408 -14.972 -19.220  1.00 27.72           C  
ATOM   2906  CB  PRO C 233     -45.027 -12.674 -18.264  1.00 27.72           C  
ATOM   2907  O   PRO C 233     -45.556 -14.721 -20.419  1.00 27.72           O  
ATOM   2908  CG  PRO C 233     -44.275 -11.914 -19.309  1.00 27.72           C  
ATOM   2909  CD  PRO C 233     -43.161 -12.781 -19.821  1.00 27.72           C  
ATOM   2910  N   GLU C 234     -45.188 -16.069 -19.750  1.00 28.12           N  
ATOM   2911  CA  GLU C 234     -46.011 -15.986 -20.953  1.00 28.12           C  
ATOM   2912  C   GLU C 234     -47.355 -15.326 -20.658  1.00 28.12           C  
ATOM   2913  CB  GLU C 234     -46.229 -17.378 -21.552  1.00 28.12           C  
ATOM   2914  O   GLU C 234     -48.331 -15.544 -21.379  1.00 28.12           O  
ATOM   2915  CG  GLU C 234     -45.036 -17.903 -22.338  1.00 28.12           C  
ATOM   2916  CD  GLU C 234     -45.423 -18.894 -23.424  1.00 28.12           C  
ATOM   2917  OE1 GLU C 234     -44.755 -18.927 -24.482  1.00 28.12           O  
ATOM   2918  OE2 GLU C 234     -46.402 -19.644 -23.215  1.00 28.12           O  
ATOM   2919  N   SER C 235     -47.721 -14.466 -19.620  1.00 25.48           N  
ATOM   2920  CA  SER C 235     -48.787 -14.834 -18.693  1.00 25.48           C  
ATOM   2921  C   SER C 235     -50.021 -15.331 -19.439  1.00 25.48           C  
ATOM   2922  CB  SER C 235     -49.161 -13.645 -17.807  1.00 25.48           C  
ATOM   2923  O   SER C 235     -50.256 -14.947 -20.586  1.00 25.48           O  
ATOM   2924  OG  SER C 235     -49.572 -14.084 -16.524  1.00 25.48           O  
ATOM   2925  N   GLU C 236     -50.661 -16.518 -19.531  1.00 25.24           N  
ATOM   2926  CA  GLU C 236     -52.064 -16.322 -19.883  1.00 25.24           C  
ATOM   2927  C   GLU C 236     -52.603 -15.020 -19.299  1.00 25.24           C  
ATOM   2928  CB  GLU C 236     -52.910 -17.504 -19.402  1.00 25.24           C  
ATOM   2929  O   GLU C 236     -52.923 -14.952 -18.110  1.00 25.24           O  
ATOM   2930  CG  GLU C 236     -53.778 -18.121 -20.488  1.00 25.24           C  
ATOM   2931  CD  GLU C 236     -54.648 -19.263 -19.985  1.00 25.24           C  
ATOM   2932  OE1 GLU C 236     -55.794 -19.410 -20.467  1.00 25.24           O  
ATOM   2933  OE2 GLU C 236     -54.179 -20.014 -19.101  1.00 25.24           O  
ATOM   2934  N   GLU C 237     -51.796 -13.951 -19.433  1.00 27.56           N  
ATOM   2935  CA  GLU C 237     -51.691 -13.116 -18.241  1.00 27.56           C  
ATOM   2936  C   GLU C 237     -53.043 -12.968 -17.550  1.00 27.56           C  
ATOM   2937  CB  GLU C 237     -51.128 -11.738 -18.597  1.00 27.56           C  
ATOM   2938  O   GLU C 237     -53.150 -13.150 -16.336  1.00 27.56           O  
ATOM   2939  CG  GLU C 237     -49.673 -11.765 -19.042  1.00 27.56           C  
ATOM   2940  CD  GLU C 237     -48.849 -10.623 -18.468  1.00 27.56           C  
ATOM   2941  OE1 GLU C 237     -47.619 -10.787 -18.298  1.00 27.56           O  
ATOM   2942  OE2 GLU C 237     -49.438  -9.555 -18.185  1.00 27.56           O  
ATOM   2943  N   ALA C 238     -53.868 -12.163 -18.174  1.00 24.05           N  
ATOM   2944  CA  ALA C 238     -54.181 -10.791 -17.784  1.00 24.05           C  
ATOM   2945  C   ALA C 238     -55.426 -10.741 -16.903  1.00 24.05           C  
ATOM   2946  CB  ALA C 238     -54.373  -9.917 -19.022  1.00 24.05           C  
ATOM   2947  O   ALA C 238     -56.502 -11.183 -17.313  1.00 24.05           O  
ATOM   2948  N   PHE C 239     -55.492 -10.699 -15.665  1.00 27.32           N  
ATOM   2949  CA  PHE C 239     -56.478 -10.901 -14.610  1.00 27.32           C  
ATOM   2950  C   PHE C 239     -57.636  -9.922 -14.757  1.00 27.32           C  
ATOM   2951  CB  PHE C 239     -55.831 -10.746 -13.230  1.00 27.32           C  
ATOM   2952  O   PHE C 239     -58.781 -10.255 -14.444  1.00 27.32           O  
ATOM   2953  CG  PHE C 239     -55.133 -11.987 -12.744  1.00 27.32           C  
ATOM   2954  CD1 PHE C 239     -55.846 -13.005 -12.123  1.00 27.32           C  
ATOM   2955  CD2 PHE C 239     -53.762 -12.136 -12.909  1.00 27.32           C  
ATOM   2956  CE1 PHE C 239     -55.202 -14.155 -11.672  1.00 27.32           C  
ATOM   2957  CE2 PHE C 239     -53.111 -13.282 -12.461  1.00 27.32           C  
ATOM   2958  CZ  PHE C 239     -53.833 -14.290 -11.842  1.00 27.32           C  
ATOM   2959  N   THR C 240     -57.387  -8.492 -14.839  1.00 26.11           N  
ATOM   2960  CA  THR C 240     -57.633  -7.748 -13.609  1.00 26.11           C  
ATOM   2961  C   THR C 240     -59.035  -8.031 -13.077  1.00 26.11           C  
ATOM   2962  CB  THR C 240     -57.461  -6.233 -13.828  1.00 26.11           C  
ATOM   2963  O   THR C 240     -59.870  -8.599 -13.785  1.00 26.11           O  
ATOM   2964  CG2 THR C 240     -57.016  -5.539 -12.545  1.00 26.11           C  
ATOM   2965  OG1 THR C 240     -56.476  -6.012 -14.845  1.00 26.11           O  
ATOM   2966  N   LEU C 241     -59.640  -6.825 -12.233  1.00 24.98           N  
ATOM   2967  CA  LEU C 241     -60.582  -6.375 -11.215  1.00 24.98           C  
ATOM   2968  C   LEU C 241     -61.978  -6.204 -11.804  1.00 24.98           C  
ATOM   2969  CB  LEU C 241     -60.113  -5.056 -10.595  1.00 24.98           C  
ATOM   2970  O   LEU C 241     -62.961  -6.685 -11.234  1.00 24.98           O  
ATOM   2971  CG  LEU C 241     -58.923  -5.143  -9.638  1.00 24.98           C  
ATOM   2972  CD1 LEU C 241     -58.416  -3.746  -9.294  1.00 24.98           C  
ATOM   2973  CD2 LEU C 241     -59.307  -5.904  -8.374  1.00 24.98           C  
ATOM   2974  N   PRO C 242     -62.226  -5.235 -12.756  1.00 24.34           N  
ATOM   2975  CA  PRO C 242     -62.116  -3.848 -12.297  1.00 24.34           C  
ATOM   2976  C   PRO C 242     -63.348  -3.383 -11.523  1.00 24.34           C  
ATOM   2977  CB  PRO C 242     -61.958  -3.057 -13.598  1.00 24.34           C  
ATOM   2978  O   PRO C 242     -64.406  -4.013 -11.603  1.00 24.34           O  
ATOM   2979  CG  PRO C 242     -62.433  -3.985 -14.669  1.00 24.34           C  
ATOM   2980  CD  PRO C 242     -62.767  -5.308 -14.041  1.00 24.34           C  
ATOM   2981  N   LEU C 243     -63.405  -2.272 -10.917  1.00 29.27           N  
ATOM   2982  CA  LEU C 243     -64.223  -1.670  -9.870  1.00 29.27           C  
ATOM   2983  C   LEU C 243     -65.687  -1.606 -10.291  1.00 29.27           C  
ATOM   2984  CB  LEU C 243     -63.714  -0.265  -9.534  1.00 29.27           C  
ATOM   2985  O   LEU C 243     -66.019  -1.901 -11.442  1.00 29.27           O  
ATOM   2986  CG  LEU C 243     -62.739  -0.160  -8.361  1.00 29.27           C  
ATOM   2987  CD1 LEU C 243     -61.392   0.372  -8.838  1.00 29.27           C  
ATOM   2988  CD2 LEU C 243     -63.314   0.732  -7.266  1.00 29.27           C  
ATOM   2989  N   LEU C 244     -66.311  -0.248 -10.089  1.00 26.03           N  
ATOM   2990  CA  LEU C 244     -67.181   0.636  -9.320  1.00 26.03           C  
ATOM   2991  C   LEU C 244     -68.309   1.180 -10.191  1.00 26.03           C  
ATOM   2992  CB  LEU C 244     -66.377   1.794  -8.724  1.00 26.03           C  
ATOM   2993  O   LEU C 244     -69.469   1.193  -9.774  1.00 26.03           O  
ATOM   2994  CG  LEU C 244     -65.579   1.483  -7.456  1.00 26.03           C  
ATOM   2995  CD1 LEU C 244     -64.142   1.972  -7.602  1.00 26.03           C  
ATOM   2996  CD2 LEU C 244     -66.244   2.115  -6.238  1.00 26.03           C  
ATOM   2997  N   ASN C 245     -68.009   1.912 -11.278  1.00 23.84           N  
ATOM   2998  CA  ASN C 245     -68.113   3.367 -11.312  1.00 23.84           C  
ATOM   2999  C   ASN C 245     -69.478   3.820 -11.821  1.00 23.84           C  
ATOM   3000  CB  ASN C 245     -67.000   3.964 -12.176  1.00 23.84           C  
ATOM   3001  O   ASN C 245     -70.087   3.151 -12.658  1.00 23.84           O  
ATOM   3002  CG  ASN C 245     -65.775   4.346 -11.369  1.00 23.84           C  
ATOM   3003  ND2 ASN C 245     -64.845   5.054 -12.000  1.00 23.84           N  
ATOM   3004  OD1 ASN C 245     -65.665   4.008 -10.187  1.00 23.84           O  
ATOM   3005  N   ASP C 246     -69.915   4.935 -11.302  1.00 26.90           N  
ATOM   3006  CA  ASP C 246     -71.307   5.269 -11.014  1.00 26.90           C  
ATOM   3007  C   ASP C 246     -72.182   5.090 -12.252  1.00 26.90           C  
ATOM   3008  CB  ASP C 246     -71.417   6.704 -10.494  1.00 26.90           C  
ATOM   3009  O   ASP C 246     -73.275   4.527 -12.170  1.00 26.90           O  
ATOM   3010  CG  ASP C 246     -72.623   6.918  -9.595  1.00 26.90           C  
ATOM   3011  OD1 ASP C 246     -73.653   7.442 -10.071  1.00 26.90           O  
ATOM   3012  OD2 ASP C 246     -72.540   6.561  -8.400  1.00 26.90           O  
ATOM   3013  N   PRO C 247     -71.937   5.830 -13.290  1.00 24.07           N  
ATOM   3014  CA  PRO C 247     -72.330   7.239 -13.216  1.00 24.07           C  
ATOM   3015  C   PRO C 247     -73.655   7.521 -13.922  1.00 24.07           C  
ATOM   3016  CB  PRO C 247     -71.176   7.965 -13.912  1.00 24.07           C  
ATOM   3017  O   PRO C 247     -74.190   6.647 -14.609  1.00 24.07           O  
ATOM   3018  CG  PRO C 247     -70.522   6.919 -14.756  1.00 24.07           C  
ATOM   3019  CD  PRO C 247     -71.049   5.575 -14.345  1.00 24.07           C  
ATOM   3020  N   GLU C 248     -73.713   8.680 -14.897  1.00 24.26           N  
ATOM   3021  CA  GLU C 248     -74.454   9.932 -14.784  1.00 24.26           C  
ATOM   3022  C   GLU C 248     -75.744   9.886 -15.598  1.00 24.26           C  
ATOM   3023  CB  GLU C 248     -73.589  11.112 -15.235  1.00 24.26           C  
ATOM   3024  O   GLU C 248     -76.809  10.262 -15.105  1.00 24.26           O  
ATOM   3025  CG  GLU C 248     -72.552  11.543 -14.209  1.00 24.26           C  
ATOM   3026  CD  GLU C 248     -72.763  12.960 -13.701  1.00 24.26           C  
ATOM   3027  OE1 GLU C 248     -73.075  13.135 -12.501  1.00 24.26           O  
ATOM   3028  OE2 GLU C 248     -72.616  13.904 -14.510  1.00 24.26           O  
ATOM   3029  N   PRO C 249     -75.743   9.844 -17.030  1.00 21.17           N  
ATOM   3030  CA  PRO C 249     -75.992  11.094 -17.752  1.00 21.17           C  
ATOM   3031  C   PRO C 249     -77.478  11.349 -17.997  1.00 21.17           C  
ATOM   3032  CB  PRO C 249     -75.248  10.891 -19.075  1.00 21.17           C  
ATOM   3033  O   PRO C 249     -78.277  10.408 -18.001  1.00 21.17           O  
ATOM   3034  CG  PRO C 249     -75.115   9.409 -19.215  1.00 21.17           C  
ATOM   3035  CD  PRO C 249     -75.546   8.768 -17.928  1.00 21.17           C  
ATOM   3036  N   LYS C 250     -77.869  12.709 -18.295  1.00 26.07           N  
ATOM   3037  CA  LYS C 250     -79.066  13.523 -18.108  1.00 26.07           C  
ATOM   3038  C   LYS C 250     -80.081  13.270 -19.220  1.00 26.07           C  
ATOM   3039  CB  LYS C 250     -78.704  15.008 -18.057  1.00 26.07           C  
ATOM   3040  O   LYS C 250     -81.243  12.959 -18.948  1.00 26.07           O  
ATOM   3041  CG  LYS C 250     -77.918  15.411 -16.818  1.00 26.07           C  
ATOM   3042  CD  LYS C 250     -77.615  16.904 -16.809  1.00 26.07           C  
ATOM   3043  CE  LYS C 250     -76.748  17.292 -15.620  1.00 26.07           C  
ATOM   3044  NZ  LYS C 250     -76.253  18.697 -15.730  1.00 26.07           N  
ATOM   3045  N   PRO C 251     -79.943  14.103 -20.523  1.00 23.20           N  
ATOM   3046  CA  PRO C 251     -80.594  15.389 -20.784  1.00 23.20           C  
ATOM   3047  C   PRO C 251     -81.717  15.283 -21.814  1.00 23.20           C  
ATOM   3048  CB  PRO C 251     -79.452  16.262 -21.309  1.00 23.20           C  
ATOM   3049  O   PRO C 251     -81.866  14.246 -22.466  1.00 23.20           O  
ATOM   3050  CG  PRO C 251     -78.425  15.294 -21.801  1.00 23.20           C  
ATOM   3051  CD  PRO C 251     -78.813  13.916 -21.347  1.00 23.20           C  
ATOM   3052  N   SER C 252     -81.920  16.543 -22.568  1.00 25.42           N  
ATOM   3053  CA  SER C 252     -83.151  17.288 -22.810  1.00 25.42           C  
ATOM   3054  C   SER C 252     -83.825  16.837 -24.101  1.00 25.42           C  
ATOM   3055  CB  SER C 252     -82.865  18.789 -22.872  1.00 25.42           C  
ATOM   3056  O   SER C 252     -85.020  16.533 -24.110  1.00 25.42           O  
ATOM   3057  OG  SER C 252     -83.944  19.530 -22.327  1.00 25.42           O  
ATOM   3058  N   VAL C 253     -83.223  17.232 -25.490  1.00 23.85           N  
ATOM   3059  CA  VAL C 253     -83.518  18.552 -26.037  1.00 23.85           C  
ATOM   3060  C   VAL C 253     -84.432  18.416 -27.253  1.00 23.85           C  
ATOM   3061  CB  VAL C 253     -82.228  19.309 -26.423  1.00 23.85           C  
ATOM   3062  O   VAL C 253     -84.551  17.332 -27.829  1.00 23.85           O  
ATOM   3063  CG1 VAL C 253     -82.491  20.811 -26.521  1.00 23.85           C  
ATOM   3064  CG2 VAL C 253     -81.119  19.023 -25.411  1.00 23.85           C  
ATOM   3065  N   GLU C 254     -84.327  19.572 -28.228  1.00 25.41           N  
ATOM   3066  CA  GLU C 254     -85.333  20.495 -28.745  1.00 25.41           C  
ATOM   3067  C   GLU C 254     -85.841  20.047 -30.113  1.00 25.41           C  
ATOM   3068  CB  GLU C 254     -84.767  21.914 -28.833  1.00 25.41           C  
ATOM   3069  O   GLU C 254     -87.038  20.131 -30.395  1.00 25.41           O  
ATOM   3070  CG  GLU C 254     -84.627  22.605 -27.484  1.00 25.41           C  
ATOM   3071  CD  GLU C 254     -85.796  23.518 -27.153  1.00 25.41           C  
ATOM   3072  OE1 GLU C 254     -86.479  23.283 -26.130  1.00 25.41           O  
ATOM   3073  OE2 GLU C 254     -86.032  24.476 -27.923  1.00 25.41           O  
ATOM   3074  N   PRO C 255     -85.012  19.892 -31.227  1.00 22.39           N  
ATOM   3075  CA  PRO C 255     -84.668  21.071 -32.025  1.00 22.39           C  
ATOM   3076  C   PRO C 255     -85.525  21.202 -33.283  1.00 22.39           C  
ATOM   3077  CB  PRO C 255     -83.200  20.836 -32.388  1.00 22.39           C  
ATOM   3078  O   PRO C 255     -86.253  20.272 -33.638  1.00 22.39           O  
ATOM   3079  CG  PRO C 255     -83.038  19.350 -32.380  1.00 22.39           C  
ATOM   3080  CD  PRO C 255     -84.267  18.739 -31.771  1.00 22.39           C  
ATOM   3081  N   VAL C 256     -84.931  21.257 -34.666  1.00 23.93           N  
ATOM   3082  CA  VAL C 256     -84.556  22.400 -35.493  1.00 23.93           C  
ATOM   3083  C   VAL C 256     -85.421  22.434 -36.751  1.00 23.93           C  
ATOM   3084  CB  VAL C 256     -83.059  22.356 -35.876  1.00 23.93           C  
ATOM   3085  O   VAL C 256     -85.939  21.402 -37.184  1.00 23.93           O  
ATOM   3086  CG1 VAL C 256     -82.629  23.672 -36.523  1.00 23.93           C  
ATOM   3087  CG2 VAL C 256     -82.203  22.056 -34.647  1.00 23.93           C  
ATOM   3088  N   LYS C 257     -85.039  23.471 -37.863  1.00 23.40           N  
ATOM   3089  CA  LYS C 257     -85.614  24.662 -38.480  1.00 23.40           C  
ATOM   3090  C   LYS C 257     -86.214  24.338 -39.846  1.00 23.40           C  
ATOM   3091  CB  LYS C 257     -84.557  25.758 -38.619  1.00 23.40           C  
ATOM   3092  O   LYS C 257     -87.383  24.631 -40.101  1.00 23.40           O  
ATOM   3093  CG  LYS C 257     -84.210  26.453 -37.310  1.00 23.40           C  
ATOM   3094  CD  LYS C 257     -83.321  27.669 -37.541  1.00 23.40           C  
ATOM   3095  CE  LYS C 257     -82.942  28.342 -36.229  1.00 23.40           C  
ATOM   3096  NZ  LYS C 257     -82.065  29.531 -36.450  1.00 23.40           N  
ATOM   3097  N   SER C 258     -85.563  25.019 -41.203  1.00 22.62           N  
ATOM   3098  CA  SER C 258     -85.921  26.238 -41.921  1.00 22.62           C  
ATOM   3099  C   SER C 258     -86.503  25.920 -43.294  1.00 22.62           C  
ATOM   3100  CB  SER C 258     -84.703  27.149 -42.073  1.00 22.62           C  
ATOM   3101  O   SER C 258     -86.375  24.795 -43.783  1.00 22.62           O  
ATOM   3102  OG  SER C 258     -84.544  27.555 -43.422  1.00 22.62           O  
ATOM   3103  N   ILE C 259     -86.063  26.873 -44.408  1.00 23.21           N  
ATOM   3104  CA  ILE C 259     -86.962  27.762 -45.137  1.00 23.21           C  
ATOM   3105  C   ILE C 259     -87.623  27.000 -46.283  1.00 23.21           C  
ATOM   3106  CB  ILE C 259     -86.215  29.002 -45.677  1.00 23.21           C  
ATOM   3107  O   ILE C 259     -87.243  25.866 -46.584  1.00 23.21           O  
ATOM   3108  CG1 ILE C 259     -85.181  29.489 -44.657  1.00 23.21           C  
ATOM   3109  CG2 ILE C 259     -87.205  30.117 -46.029  1.00 23.21           C  
ATOM   3110  CD1 ILE C 259     -84.046  30.301 -45.265  1.00 23.21           C  
ATOM   3111  N   SER C 260     -87.834  27.806 -47.663  1.00 21.39           N  
ATOM   3112  CA  SER C 260     -88.741  28.519 -48.557  1.00 21.39           C  
ATOM   3113  C   SER C 260     -88.518  28.113 -50.010  1.00 21.39           C  
ATOM   3114  CB  SER C 260     -88.561  30.030 -48.408  1.00 21.39           C  
ATOM   3115  O   SER C 260     -89.461  28.078 -50.802  1.00 21.39           O  
ATOM   3116  OG  SER C 260     -88.474  30.395 -47.041  1.00 21.39           O  
ATOM   3117  N   SER C 261     -87.363  28.433 -50.973  1.00 23.27           N  
ATOM   3118  CA  SER C 261     -87.058  29.786 -51.429  1.00 23.27           C  
ATOM   3119  C   SER C 261     -87.411  29.966 -52.901  1.00 23.27           C  
ATOM   3120  CB  SER C 261     -85.579  30.106 -51.207  1.00 23.27           C  
ATOM   3121  O   SER C 261     -87.575  28.985 -53.630  1.00 23.27           O  
ATOM   3122  OG  SER C 261     -85.265  30.102 -49.825  1.00 23.27           O  
ATOM   3123  N   MET C 262     -86.799  31.063 -53.621  1.00 21.61           N  
ATOM   3124  CA  MET C 262     -87.383  32.033 -54.543  1.00 21.61           C  
ATOM   3125  C   MET C 262     -87.428  31.477 -55.962  1.00 21.61           C  
ATOM   3126  CB  MET C 262     -86.591  33.342 -54.520  1.00 21.61           C  
ATOM   3127  O   MET C 262     -88.508  31.253 -56.512  1.00 21.61           O  
ATOM   3128  CG  MET C 262     -86.914  34.232 -53.330  1.00 21.61           C  
ATOM   3129  SD  MET C 262     -86.046  35.847 -53.405  1.00 21.61           S  
ATOM   3130  CE  MET C 262     -87.163  36.858 -52.395  1.00 21.61           C  
ATOM   3131  N   GLU C 263     -86.521  32.267 -56.973  1.00 23.46           N  
ATOM   3132  CA  GLU C 263     -87.085  33.110 -58.023  1.00 23.46           C  
ATOM   3133  C   GLU C 263     -87.290  32.322 -59.313  1.00 23.46           C  
ATOM   3134  CB  GLU C 263     -86.184  34.320 -58.283  1.00 23.46           C  
ATOM   3135  O   GLU C 263     -88.383  32.327 -59.883  1.00 23.46           O  
ATOM   3136  CG  GLU C 263     -86.803  35.648 -57.872  1.00 23.46           C  
ATOM   3137  CD  GLU C 263     -85.864  36.830 -58.056  1.00 23.46           C  
ATOM   3138  OE1 GLU C 263     -86.318  37.990 -57.931  1.00 23.46           O  
ATOM   3139  OE2 GLU C 263     -84.666  36.594 -58.326  1.00 23.46           O  
ATOM   3140  N   LEU C 264     -86.314  32.700 -60.368  1.00 21.72           N  
ATOM   3141  CA  LEU C 264     -86.652  33.606 -61.461  1.00 21.72           C  
ATOM   3142  C   LEU C 264     -86.964  32.828 -62.735  1.00 21.72           C  
ATOM   3143  CB  LEU C 264     -85.505  34.588 -61.716  1.00 21.72           C  
ATOM   3144  O   LEU C 264     -86.602  31.656 -62.855  1.00 21.72           O  
ATOM   3145  CG  LEU C 264     -85.903  35.984 -62.200  1.00 21.72           C  
ATOM   3146  CD1 LEU C 264     -86.023  36.940 -61.018  1.00 21.72           C  
ATOM   3147  CD2 LEU C 264     -84.893  36.506 -63.216  1.00 21.72           C  
ATOM   3148  N   LYS C 265     -86.465  33.489 -64.024  1.00 23.39           N  
ATOM   3149  CA  LYS C 265     -87.205  33.931 -65.202  1.00 23.39           C  
ATOM   3150  C   LYS C 265     -86.909  33.038 -66.404  1.00 23.39           C  
ATOM   3151  CB  LYS C 265     -86.868  35.385 -65.534  1.00 23.39           C  
ATOM   3152  O   LYS C 265     -87.829  32.564 -67.074  1.00 23.39           O  
ATOM   3153  CG  LYS C 265     -87.823  36.398 -64.920  1.00 23.39           C  
ATOM   3154  CD  LYS C 265     -87.443  37.824 -65.296  1.00 23.39           C  
ATOM   3155  CE  LYS C 265     -88.426  38.836 -64.722  1.00 23.39           C  
ATOM   3156  NZ  LYS C 265     -87.752  39.806 -63.808  1.00 23.39           N  
ATOM   3157  N   THR C 266     -85.902  33.536 -67.428  1.00 24.81           N  
ATOM   3158  CA  THR C 266     -86.518  34.006 -68.664  1.00 24.81           C  
ATOM   3159  C   THR C 266     -86.864  32.833 -69.575  1.00 24.81           C  
ATOM   3160  CB  THR C 266     -85.594  34.986 -69.411  1.00 24.81           C  
ATOM   3161  O   THR C 266     -86.330  31.734 -69.412  1.00 24.81           O  
ATOM   3162  CG2 THR C 266     -86.194  36.387 -69.450  1.00 24.81           C  
ATOM   3163  OG1 THR C 266     -84.326  35.039 -68.747  1.00 24.81           O  
ATOM   3164  N   GLU C 267     -87.433  33.147 -70.972  1.00 27.81           N  
ATOM   3165  CA  GLU C 267     -88.578  32.780 -71.799  1.00 27.81           C  
ATOM   3166  C   GLU C 267     -88.188  31.753 -72.858  1.00 27.81           C  
ATOM   3167  CB  GLU C 267     -89.179  34.021 -72.466  1.00 27.81           C  
ATOM   3168  O   GLU C 267     -88.754  30.660 -72.908  1.00 27.81           O  
ATOM   3169  CG  GLU C 267     -89.999  34.889 -71.523  1.00 27.81           C  
ATOM   3170  CD  GLU C 267     -91.355  35.276 -72.092  1.00 27.81           C  
ATOM   3171  OE1 GLU C 267     -92.360  35.237 -71.346  1.00 27.81           O  
ATOM   3172  OE2 GLU C 267     -91.413  35.621 -73.293  1.00 27.81           O  
ATOM   3173  N   PRO C 268     -87.816  32.441 -74.101  1.00 27.82           N  
ATOM   3174  CA  PRO C 268     -88.220  32.453 -75.509  1.00 27.82           C  
ATOM   3175  C   PRO C 268     -87.253  31.686 -76.407  1.00 27.82           C  
ATOM   3176  CB  PRO C 268     -88.226  33.943 -75.860  1.00 27.82           C  
ATOM   3177  O   PRO C 268     -87.533  30.547 -76.792  1.00 27.82           O  
ATOM   3178  CG  PRO C 268     -87.309  34.575 -74.864  1.00 27.82           C  
ATOM   3179  CD  PRO C 268     -86.982  33.560 -73.806  1.00 27.82           C  
ATOM   3180  N   PHE C 269     -86.181  32.522 -77.246  1.00 24.19           N  
ATOM   3181  CA  PHE C 269     -86.372  33.114 -78.565  1.00 24.19           C  
ATOM   3182  C   PHE C 269     -85.209  32.768 -79.487  1.00 24.19           C  
ATOM   3183  CB  PHE C 269     -86.522  34.634 -78.457  1.00 24.19           C  
ATOM   3184  O   PHE C 269     -85.321  32.892 -80.709  1.00 24.19           O  
ATOM   3185  CG  PHE C 269     -87.912  35.083 -78.094  1.00 24.19           C  
ATOM   3186  CD1 PHE C 269     -88.888  35.228 -79.072  1.00 24.19           C  
ATOM   3187  CD2 PHE C 269     -88.243  35.360 -76.774  1.00 24.19           C  
ATOM   3188  CE1 PHE C 269     -90.176  35.643 -78.739  1.00 24.19           C  
ATOM   3189  CE2 PHE C 269     -89.527  35.775 -76.434  1.00 24.19           C  
ATOM   3190  CZ  PHE C 269     -90.492  35.917 -77.418  1.00 24.19           C  
ATOM   3191  N   ASP C 270     -83.894  32.494 -79.404  1.00 22.37           N  
ATOM   3192  CA  ASP C 270     -83.098  33.711 -79.535  1.00 22.37           C  
ATOM   3193  C   ASP C 270     -82.629  33.907 -80.975  1.00 22.37           C  
ATOM   3194  CB  ASP C 270     -81.895  33.669 -78.591  1.00 22.37           C  
ATOM   3195  O   ASP C 270     -82.655  32.970 -81.775  1.00 22.37           O  
ATOM   3196  CG  ASP C 270     -82.155  34.365 -77.267  1.00 22.37           C  
ATOM   3197  OD1 ASP C 270     -82.775  35.450 -77.260  1.00 22.37           O  
ATOM   3198  OD2 ASP C 270     -81.735  33.824 -76.221  1.00 22.37           O  
ATOM   3199  N   ASP C 271     -81.605  34.842 -81.531  1.00 21.43           N  
ATOM   3200  CA  ASP C 271     -81.549  36.011 -82.402  1.00 21.43           C  
ATOM   3201  C   ASP C 271     -80.823  35.690 -83.707  1.00 21.43           C  
ATOM   3202  CB  ASP C 271     -80.861  37.178 -81.691  1.00 21.43           C  
ATOM   3203  O   ASP C 271     -81.347  35.944 -84.794  1.00 21.43           O  
ATOM   3204  CG  ASP C 271     -81.834  38.075 -80.946  1.00 21.43           C  
ATOM   3205  OD1 ASP C 271     -82.932  38.355 -81.473  1.00 21.43           O  
ATOM   3206  OD2 ASP C 271     -81.499  38.508 -79.822  1.00 21.43           O  
ATOM   3207  N   PHE C 272     -79.290  35.861 -84.087  1.00 24.99           N  
ATOM   3208  CA  PHE C 272     -78.678  37.055 -84.658  1.00 24.99           C  
ATOM   3209  C   PHE C 272     -78.272  36.816 -86.107  1.00 24.99           C  
ATOM   3210  CB  PHE C 272     -77.458  37.482 -83.835  1.00 24.99           C  
ATOM   3211  O   PHE C 272     -77.654  35.797 -86.424  1.00 24.99           O  
ATOM   3212  CG  PHE C 272     -77.793  38.380 -82.675  1.00 24.99           C  
ATOM   3213  CD1 PHE C 272     -77.905  39.754 -82.850  1.00 24.99           C  
ATOM   3214  CD2 PHE C 272     -77.996  37.849 -81.407  1.00 24.99           C  
ATOM   3215  CE1 PHE C 272     -78.215  40.587 -81.778  1.00 24.99           C  
ATOM   3216  CE2 PHE C 272     -78.305  38.676 -80.331  1.00 24.99           C  
ATOM   3217  CZ  PHE C 272     -78.414  40.044 -80.518  1.00 24.99           C  
ATOM   3218  N   LEU C 273     -78.672  37.476 -87.217  1.00 26.08           N  
ATOM   3219  CA  LEU C 273     -79.040  36.827 -88.471  1.00 26.08           C  
ATOM   3220  C   LEU C 273     -77.806  36.294 -89.190  1.00 26.08           C  
ATOM   3221  CB  LEU C 273     -79.793  37.803 -89.379  1.00 26.08           C  
ATOM   3222  O   LEU C 273     -77.018  37.068 -89.738  1.00 26.08           O  
ATOM   3223  CG  LEU C 273     -81.320  37.764 -89.299  1.00 26.08           C  
ATOM   3224  CD1 LEU C 273     -81.870  39.152 -88.993  1.00 26.08           C  
ATOM   3225  CD2 LEU C 273     -81.909  37.224 -90.598  1.00 26.08           C  
ATOM   3226  N   PHE C 274     -76.744  35.786 -89.176  1.00 24.12           N  
ATOM   3227  CA  PHE C 274     -75.466  36.474 -89.038  1.00 24.12           C  
ATOM   3228  C   PHE C 274     -74.993  37.011 -90.384  1.00 24.12           C  
ATOM   3229  CB  PHE C 274     -74.410  35.535 -88.447  1.00 24.12           C  
ATOM   3230  O   PHE C 274     -74.712  36.238 -91.303  1.00 24.12           O  
ATOM   3231  CG  PHE C 274     -74.708  35.096 -87.039  1.00 24.12           C  
ATOM   3232  CD1 PHE C 274     -74.399  35.916 -85.960  1.00 24.12           C  
ATOM   3233  CD2 PHE C 274     -75.297  33.862 -86.794  1.00 24.12           C  
ATOM   3234  CE1 PHE C 274     -74.674  35.512 -84.656  1.00 24.12           C  
ATOM   3235  CE2 PHE C 274     -75.575  33.452 -85.493  1.00 24.12           C  
ATOM   3236  CZ  PHE C 274     -75.262  34.278 -84.425  1.00 24.12           C  
ATOM   3237  N   PRO C 275     -75.317  38.215 -90.997  1.00 26.75           N  
ATOM   3238  CA  PRO C 275     -75.947  38.047 -92.309  1.00 26.75           C  
ATOM   3239  C   PRO C 275     -74.964  37.580 -93.380  1.00 26.75           C  
ATOM   3240  CB  PRO C 275     -76.476  39.448 -92.627  1.00 26.75           C  
ATOM   3241  O   PRO C 275     -75.323  37.494 -94.557  1.00 26.75           O  
ATOM   3242  CG  PRO C 275     -75.707  40.361 -91.727  1.00 26.75           C  
ATOM   3243  CD  PRO C 275     -74.870  39.524 -90.803  1.00 26.75           C  
ATOM   3244  N   ALA C 276     -73.602  37.347 -93.514  1.00 19.26           N  
ATOM   3245  CA  ALA C 276     -72.596  38.372 -93.253  1.00 19.26           C  
ATOM   3246  C   ALA C 276     -72.196  39.088 -94.540  1.00 19.26           C  
ATOM   3247  CB  ALA C 276     -71.368  37.756 -92.587  1.00 19.26           C  
ATOM   3248  O   ALA C 276     -72.402  38.566 -95.638  1.00 19.26           O  
ATOM   3249  N   SER C 277     -71.122  40.105 -94.563  1.00 22.34           N  
ATOM   3250  CA  SER C 277     -71.271  41.511 -94.922  1.00 22.34           C  
ATOM   3251  C   SER C 277     -71.109  41.719 -96.424  1.00 22.34           C  
ATOM   3252  CB  SER C 277     -70.253  42.368 -94.169  1.00 22.34           C  
ATOM   3253  O   SER C 277     -70.776  40.782 -97.153  1.00 22.34           O  
ATOM   3254  OG  SER C 277     -68.939  41.872 -94.359  1.00 22.34           O  
ATOM   3255  N   SER C 278     -70.253  42.900 -96.804  1.00 21.53           N  
ATOM   3256  CA  SER C 278     -70.589  44.048 -97.641  1.00 21.53           C  
ATOM   3257  C   SER C 278     -69.880  43.975 -98.989  1.00 21.53           C  
ATOM   3258  CB  SER C 278     -70.223  45.353 -96.933  1.00 21.53           C  
ATOM   3259  O   SER C 278     -70.496  44.201-100.033  1.00 21.53           O  
ATOM   3260  OG  SER C 278     -69.008  45.213 -96.217  1.00 21.53           O  
ATOM   3261  N   ARG C 279     -68.456  44.018 -99.191  1.00 18.84           N  
ATOM   3262  CA  ARG C 279     -67.702  45.268 -99.199  1.00 18.84           C  
ATOM   3263  C   ARG C 279     -67.311  45.663-100.619  1.00 18.84           C  
ATOM   3264  CB  ARG C 279     -66.452  45.147 -98.325  1.00 18.84           C  
ATOM   3265  O   ARG C 279     -67.369  44.840-101.536  1.00 18.84           O  
ATOM   3266  CG  ARG C 279     -66.702  45.420 -96.850  1.00 18.84           C  
ATOM   3267  CD  ARG C 279     -65.413  45.375 -96.042  1.00 18.84           C  
ATOM   3268  NE  ARG C 279     -65.346  46.468 -95.075  1.00 18.84           N  
ATOM   3269  NH1 ARG C 279     -63.335  45.802 -94.153  1.00 18.84           N  
ATOM   3270  NH2 ARG C 279     -64.398  47.674 -93.366  1.00 18.84           N  
ATOM   3271  CZ  ARG C 279     -64.360  46.646 -94.200  1.00 18.84           C  
ATOM   3272  N   PRO C 280     -66.077  46.403-100.565  1.00 19.92           N  
ATOM   3273  CA  PRO C 280     -65.938  47.561-101.452  1.00 19.92           C  
ATOM   3274  C   PRO C 280     -65.196  47.228-102.744  1.00 19.92           C  
ATOM   3275  CB  PRO C 280     -65.143  48.559-100.607  1.00 19.92           C  
ATOM   3276  O   PRO C 280     -65.656  47.580-103.833  1.00 19.92           O  
ATOM   3277  CG  PRO C 280     -64.472  47.727 -99.562  1.00 19.92           C  
ATOM   3278  CD  PRO C 280     -64.980  46.318 -99.676  1.00 19.92           C  
ATOM   3279  N   SER C 281     -63.873  46.868-102.681  1.00 16.28           N  
ATOM   3280  CA  SER C 281     -62.887  47.918-102.912  1.00 16.28           C  
ATOM   3281  C   SER C 281     -62.531  48.027-104.391  1.00 16.28           C  
ATOM   3282  CB  SER C 281     -61.622  47.657-102.092  1.00 16.28           C  
ATOM   3283  O   SER C 281     -62.788  47.103-105.166  1.00 16.28           O  
ATOM   3284  OG  SER C 281     -61.266  48.803-101.338  1.00 16.28           O  
ATOM   3285  N   GLY C 282     -61.208  48.784-104.396  1.00 20.04           N  
ATOM   3286  CA  GLY C 282     -61.071  49.601-105.592  1.00 20.04           C  
ATOM   3287  C   GLY C 282     -60.545  48.827-106.785  1.00 20.04           C  
ATOM   3288  O   GLY C 282     -61.321  48.245-107.546  1.00 20.04           O  
ATOM   3289  N   SER C 283     -59.002  48.790-106.884  1.00 18.24           N  
ATOM   3290  CA  SER C 283     -58.599  49.888-107.757  1.00 18.24           C  
ATOM   3291  C   SER C 283     -58.129  49.372-109.113  1.00 18.24           C  
ATOM   3292  CB  SER C 283     -57.490  50.714-107.104  1.00 18.24           C  
ATOM   3293  O   SER C 283     -58.581  49.850-110.156  1.00 18.24           O  
ATOM   3294  OG  SER C 283     -56.247  50.482-107.744  1.00 18.24           O  
ATOM   3295  N   GLU C 284     -56.635  49.099-109.175  1.00 17.45           N  
ATOM   3296  CA  GLU C 284     -55.814  50.121-109.815  1.00 17.45           C  
ATOM   3297  C   GLU C 284     -55.530  49.769-111.273  1.00 17.45           C  
ATOM   3298  CB  GLU C 284     -54.499  50.309-109.054  1.00 17.45           C  
ATOM   3299  O   GLU C 284     -55.732  48.627-111.691  1.00 17.45           O  
ATOM   3300  CG  GLU C 284     -54.568  51.364-107.959  1.00 17.45           C  
ATOM   3301  CD  GLU C 284     -53.211  51.695-107.358  1.00 17.45           C  
ATOM   3302  OE1 GLU C 284     -52.931  52.890-107.113  1.00 17.45           O  
ATOM   3303  OE2 GLU C 284     -52.420  50.751-107.132  1.00 17.45           O  
ATOM   3304  N   THR C 285     -53.866  49.810-111.481  1.00 20.12           N  
ATOM   3305  CA  THR C 285     -53.648  50.867-112.462  1.00 20.12           C  
ATOM   3306  C   THR C 285     -53.782  50.323-113.881  1.00 20.12           C  
ATOM   3307  CB  THR C 285     -52.263  51.516-112.286  1.00 20.12           C  
ATOM   3308  O   THR C 285     -53.846  49.109-114.083  1.00 20.12           O  
ATOM   3309  CG2 THR C 285     -52.186  52.304-110.983  1.00 20.12           C  
ATOM   3310  OG1 THR C 285     -51.260  50.492-112.272  1.00 20.12           O  
ATOM   3311  N   ALA C 286     -52.816  50.932-114.722  1.00 21.70           N  
ATOM   3312  CA  ALA C 286     -52.825  51.740-115.939  1.00 21.70           C  
ATOM   3313  C   ALA C 286     -52.113  51.021-117.081  1.00 21.70           C  
ATOM   3314  CB  ALA C 286     -52.174  53.097-115.681  1.00 21.70           C  
ATOM   3315  O   ALA C 286     -52.691  50.818-118.151  1.00 21.70           O  
ATOM   3316  N   ARG C 287     -50.435  51.188-117.233  1.00 21.04           N  
ATOM   3317  CA  ARG C 287     -50.353  52.290-118.187  1.00 21.04           C  
ATOM   3318  C   ARG C 287     -50.388  51.775-119.622  1.00 21.04           C  
ATOM   3319  CB  ARG C 287     -49.082  53.109-117.955  1.00 21.04           C  
ATOM   3320  O   ARG C 287     -50.201  50.581-119.864  1.00 21.04           O  
ATOM   3321  CG  ARG C 287     -49.232  54.586-118.283  1.00 21.04           C  
ATOM   3322  CD  ARG C 287     -48.013  55.387-117.850  1.00 21.04           C  
ATOM   3323  NE  ARG C 287     -48.164  56.807-118.156  1.00 21.04           N  
ATOM   3324  NH1 ARG C 287     -46.907  57.539-116.361  1.00 21.04           N  
ATOM   3325  NH2 ARG C 287     -47.836  59.054-117.810  1.00 21.04           N  
ATOM   3326  CZ  ARG C 287     -47.635  57.797-117.441  1.00 21.04           C  
ATOM   3327  N   SER C 288     -49.551  52.481-120.530  1.00 22.71           N  
ATOM   3328  CA  SER C 288     -49.869  53.334-121.671  1.00 22.71           C  
ATOM   3329  C   SER C 288     -49.206  52.823-122.945  1.00 22.71           C  
ATOM   3330  CB  SER C 288     -49.431  54.775-121.401  1.00 22.71           C  
ATOM   3331  O   SER C 288     -49.884  52.335-123.851  1.00 22.71           O  
ATOM   3332  OG  SER C 288     -48.555  54.834-120.288  1.00 22.71           O  
ATOM   3333  N   VAL C 289     -47.633  53.282-123.282  1.00 22.53           N  
ATOM   3334  CA  VAL C 289     -47.502  54.374-124.241  1.00 22.53           C  
ATOM   3335  C   VAL C 289     -46.998  53.832-125.577  1.00 22.53           C  
ATOM   3336  CB  VAL C 289     -46.553  55.477-123.720  1.00 22.53           C  
ATOM   3337  O   VAL C 289     -46.378  52.768-125.627  1.00 22.53           O  
ATOM   3338  CG1 VAL C 289     -46.714  56.758-124.536  1.00 22.53           C  
ATOM   3339  CG2 VAL C 289     -46.810  55.746-122.239  1.00 22.53           C  
ATOM   3340  N   PRO C 290     -47.075  54.774-126.712  1.00 24.54           N  
ATOM   3341  CA  PRO C 290     -46.974  54.831-128.172  1.00 24.54           C  
ATOM   3342  C   PRO C 290     -45.538  54.682-128.670  1.00 24.54           C  
ATOM   3343  CB  PRO C 290     -47.527  56.218-128.510  1.00 24.54           C  
ATOM   3344  O   PRO C 290     -45.279  53.906-129.594  1.00 24.54           O  
ATOM   3345  CG  PRO C 290     -47.384  57.004-127.247  1.00 24.54           C  
ATOM   3346  CD  PRO C 290     -46.948  56.073-126.152  1.00 24.54           C  
ATOM   3347  N   ASP C 291     -44.119  55.377-128.345  1.00 24.10           N  
ATOM   3348  CA  ASP C 291     -44.362  56.751-128.773  1.00 24.10           C  
ATOM   3349  C   ASP C 291     -43.458  57.130-129.943  1.00 24.10           C  
ATOM   3350  CB  ASP C 291     -44.151  57.721-127.608  1.00 24.10           C  
ATOM   3351  O   ASP C 291     -42.436  56.483-130.180  1.00 24.10           O  
ATOM   3352  CG  ASP C 291     -45.174  58.842-127.578  1.00 24.10           C  
ATOM   3353  OD1 ASP C 291     -45.886  59.047-128.585  1.00 24.10           O  
ATOM   3354  OD2 ASP C 291     -45.268  59.530-126.538  1.00 24.10           O  
ATOM   3355  N   MET C 292     -43.480  58.372-130.721  1.00 28.28           N  
ATOM   3356  CA  MET C 292     -43.328  58.631-132.150  1.00 28.28           C  
ATOM   3357  C   MET C 292     -41.862  58.836-132.513  1.00 28.28           C  
ATOM   3358  CB  MET C 292     -44.146  59.855-132.565  1.00 28.28           C  
ATOM   3359  O   MET C 292     -41.495  58.780-133.688  1.00 28.28           O  
ATOM   3360  CG  MET C 292     -45.636  59.582-132.694  1.00 28.28           C  
ATOM   3361  SD  MET C 292     -46.489  60.819-133.747  1.00 28.28           S  
ATOM   3362  CE  MET C 292     -48.172  60.143-133.736  1.00 28.28           C  
ATOM   3363  N   ASP C 293     -40.662  58.987-131.882  1.00 22.21           N  
ATOM   3364  CA  ASP C 293     -40.474  60.388-131.518  1.00 22.21           C  
ATOM   3365  C   ASP C 293     -39.532  61.088-132.495  1.00 22.21           C  
ATOM   3366  CB  ASP C 293     -39.934  60.504-130.091  1.00 22.21           C  
ATOM   3367  O   ASP C 293     -38.754  60.433-133.192  1.00 22.21           O  
ATOM   3368  CG  ASP C 293     -40.554  61.653-129.315  1.00 22.21           C  
ATOM   3369  OD1 ASP C 293     -41.269  62.481-129.918  1.00 22.21           O  
ATOM   3370  OD2 ASP C 293     -40.322  61.732-128.089  1.00 22.21           O  
ATOM   3371  N   LEU C 294     -38.877  62.518-132.169  1.00 23.51           N  
ATOM   3372  CA  LEU C 294     -39.276  63.562-133.107  1.00 23.51           C  
ATOM   3373  C   LEU C 294     -38.353  63.584-134.320  1.00 23.51           C  
ATOM   3374  CB  LEU C 294     -39.270  64.931-132.421  1.00 23.51           C  
ATOM   3375  O   LEU C 294     -37.271  62.993-134.293  1.00 23.51           O  
ATOM   3376  CG  LEU C 294     -40.560  65.746-132.523  1.00 23.51           C  
ATOM   3377  CD1 LEU C 294     -41.432  65.516-131.293  1.00 23.51           C  
ATOM   3378  CD2 LEU C 294     -40.243  67.229-132.690  1.00 23.51           C  
ATOM   3379  N   SER C 295     -37.827  64.606-134.851  1.00 22.39           N  
ATOM   3380  CA  SER C 295     -38.468  65.895-135.089  1.00 22.39           C  
ATOM   3381  C   SER C 295     -37.448  66.953-135.496  1.00 22.39           C  
ATOM   3382  CB  SER C 295     -39.224  66.357-133.842  1.00 22.39           C  
ATOM   3383  O   SER C 295     -37.778  67.894-136.221  1.00 22.39           O  
ATOM   3384  OG  SER C 295     -40.558  66.710-134.165  1.00 22.39           O  
ATOM   3385  N   GLY C 296     -36.057  66.724-135.214  1.00 22.41           N  
ATOM   3386  CA  GLY C 296     -35.635  67.669-134.191  1.00 22.41           C  
ATOM   3387  C   GLY C 296     -35.269  69.030-134.752  1.00 22.41           C  
ATOM   3388  O   GLY C 296     -35.259  69.224-135.969  1.00 22.41           O  
ATOM   3389  N   SER C 297     -33.830  69.524-134.306  1.00 23.76           N  
ATOM   3390  CA  SER C 297     -33.713  70.905-133.850  1.00 23.76           C  
ATOM   3391  C   SER C 297     -33.360  71.839-135.002  1.00 23.76           C  
ATOM   3392  CB  SER C 297     -32.658  71.018-132.749  1.00 23.76           C  
ATOM   3393  O   SER C 297     -32.414  71.582-135.750  1.00 23.76           O  
ATOM   3394  OG  SER C 297     -32.500  72.366-132.341  1.00 23.76           O  
ATOM   3395  N   PHE C 298     -34.304  72.621-135.346  1.00 24.09           N  
ATOM   3396  CA  PHE C 298     -34.283  73.591-136.434  1.00 24.09           C  
ATOM   3397  C   PHE C 298     -33.055  74.490-136.334  1.00 24.09           C  
ATOM   3398  CB  PHE C 298     -35.557  74.441-136.424  1.00 24.09           C  
ATOM   3399  O   PHE C 298     -32.657  75.116-137.318  1.00 24.09           O  
ATOM   3400  CG  PHE C 298     -36.751  73.752-137.028  1.00 24.09           C  
ATOM   3401  CD1 PHE C 298     -36.945  73.748-138.404  1.00 24.09           C  
ATOM   3402  CD2 PHE C 298     -37.679  73.109-136.220  1.00 24.09           C  
ATOM   3403  CE1 PHE C 298     -38.049  73.112-138.967  1.00 24.09           C  
ATOM   3404  CE2 PHE C 298     -38.784  72.470-136.775  1.00 24.09           C  
ATOM   3405  CZ  PHE C 298     -38.968  72.474-138.149  1.00 24.09           C  
ATOM   3406  N   TYR C 299     -32.534  74.509-135.224  1.00 22.79           N  
ATOM   3407  CA  TYR C 299     -33.162  75.658-134.581  1.00 22.79           C  
ATOM   3408  C   TYR C 299     -32.759  76.956-135.270  1.00 22.79           C  
ATOM   3409  CB  TYR C 299     -32.787  75.715-133.098  1.00 22.79           C  
ATOM   3410  O   TYR C 299     -33.608  77.668-135.812  1.00 22.79           O  
ATOM   3411  CG  TYR C 299     -33.547  74.733-132.240  1.00 22.79           C  
ATOM   3412  CD1 TYR C 299     -34.807  75.048-131.736  1.00 22.79           C  
ATOM   3413  CD2 TYR C 299     -33.007  73.489-131.932  1.00 22.79           C  
ATOM   3414  CE1 TYR C 299     -35.511  74.146-130.944  1.00 22.79           C  
ATOM   3415  CE2 TYR C 299     -33.701  72.580-131.140  1.00 22.79           C  
ATOM   3416  OH  TYR C 299     -35.643  72.020-129.869  1.00 22.79           O  
ATOM   3417  CZ  TYR C 299     -34.951  72.917-130.653  1.00 22.79           C  
ATOM   3418  N   ALA C 300     -31.942  77.743-134.630  1.00 23.09           N  
ATOM   3419  CA  ALA C 300     -32.419  78.767-133.705  1.00 23.09           C  
ATOM   3420  C   ALA C 300     -32.121  80.167-134.234  1.00 23.09           C  
ATOM   3421  CB  ALA C 300     -31.788  78.577-132.328  1.00 23.09           C  
ATOM   3422  O   ALA C 300     -31.298  80.333-135.138  1.00 23.09           O  
ATOM   3423  N   ALA C 301     -32.075  81.258-133.226  1.00 23.87           N  
ATOM   3424  CA  ALA C 301     -32.873  82.481-133.190  1.00 23.87           C  
ATOM   3425  C   ALA C 301     -32.127  83.642-133.843  1.00 23.87           C  
ATOM   3426  CB  ALA C 301     -33.244  82.833-131.752  1.00 23.87           C  
ATOM   3427  O   ALA C 301     -30.901  83.737-133.739  1.00 23.87           O  
ATOM   3428  N   ASP C 302     -32.826  84.239-134.826  1.00 24.07           N  
ATOM   3429  CA  ASP C 302     -32.402  85.328-135.701  1.00 24.07           C  
ATOM   3430  C   ASP C 302     -31.980  86.552-134.890  1.00 24.07           C  
ATOM   3431  CB  ASP C 302     -33.523  85.703-136.673  1.00 24.07           C  
ATOM   3432  O   ASP C 302     -31.468  87.525-135.447  1.00 24.07           O  
ATOM   3433  CG  ASP C 302     -33.020  85.981-138.079  1.00 24.07           C  
ATOM   3434  OD1 ASP C 302     -31.806  86.217-138.257  1.00 24.07           O  
ATOM   3435  OD2 ASP C 302     -33.847  85.968-139.016  1.00 24.07           O  
ATOM   3436  N   TRP C 303     -32.231  86.653-133.671  1.00 26.25           N  
ATOM   3437  CA  TRP C 303     -33.332  87.523-133.271  1.00 26.25           C  
ATOM   3438  C   TRP C 303     -33.072  88.963-133.701  1.00 26.25           C  
ATOM   3439  CB  TRP C 303     -33.546  87.460-131.756  1.00 26.25           C  
ATOM   3440  O   TRP C 303     -31.957  89.470-133.554  1.00 26.25           O  
ATOM   3441  CG  TRP C 303     -32.790  86.356-131.080  1.00 26.25           C  
ATOM   3442  CD1 TRP C 303     -31.968  85.437-131.672  1.00 26.25           C  
ATOM   3443  CD2 TRP C 303     -32.792  86.051-129.683  1.00 26.25           C  
ATOM   3444  CE2 TRP C 303     -31.948  84.934-129.497  1.00 26.25           C  
ATOM   3445  CE3 TRP C 303     -33.426  86.615-128.567  1.00 26.25           C  
ATOM   3446  NE1 TRP C 303     -31.458  84.580-130.725  1.00 26.25           N  
ATOM   3447  CH2 TRP C 303     -32.353  84.941-127.165  1.00 26.25           C  
ATOM   3448  CZ2 TRP C 303     -31.721  84.370-128.239  1.00 26.25           C  
ATOM   3449  CZ3 TRP C 303     -33.199  86.052-127.317  1.00 26.25           C  
ATOM   3450  N   GLU C 304     -33.779  89.595-134.485  1.00 26.96           N  
ATOM   3451  CA  GLU C 304     -33.814  90.557-135.583  1.00 26.96           C  
ATOM   3452  C   GLU C 304     -33.942  91.985-135.061  1.00 26.96           C  
ATOM   3453  CB  GLU C 304     -34.968  90.241-136.538  1.00 26.96           C  
ATOM   3454  O   GLU C 304     -33.867  92.943-135.834  1.00 26.96           O  
ATOM   3455  CG  GLU C 304     -34.678  89.092-137.493  1.00 26.96           C  
ATOM   3456  CD  GLU C 304     -33.934  89.525-138.745  1.00 26.96           C  
ATOM   3457  OE1 GLU C 304     -32.793  89.058-138.966  1.00 26.96           O  
ATOM   3458  OE2 GLU C 304     -34.495  90.340-139.512  1.00 26.96           O  
ATOM   3459  N   PRO C 305     -34.546  92.119-133.925  1.00 25.19           N  
ATOM   3460  CA  PRO C 305     -35.693  92.941-133.532  1.00 25.19           C  
ATOM   3461  C   PRO C 305     -35.304  94.383-133.215  1.00 25.19           C  
ATOM   3462  CB  PRO C 305     -36.225  92.232-132.284  1.00 25.19           C  
ATOM   3463  O   PRO C 305     -34.133  94.666-132.949  1.00 25.19           O  
ATOM   3464  CG  PRO C 305     -35.080  91.401-131.800  1.00 25.19           C  
ATOM   3465  CD  PRO C 305     -33.962  91.503-132.797  1.00 25.19           C  
ATOM   3466  N   LEU C 306     -36.241  95.186-132.997  1.00 24.27           N  
ATOM   3467  CA  LEU C 306     -36.221  96.632-133.192  1.00 24.27           C  
ATOM   3468  C   LEU C 306     -35.233  97.295-132.238  1.00 24.27           C  
ATOM   3469  CB  LEU C 306     -37.620  97.220-132.986  1.00 24.27           C  
ATOM   3470  O   LEU C 306     -34.875  96.718-131.209  1.00 24.27           O  
ATOM   3471  CG  LEU C 306     -38.564  97.159-134.188  1.00 24.27           C  
ATOM   3472  CD1 LEU C 306     -40.016  97.146-133.721  1.00 24.27           C  
ATOM   3473  CD2 LEU C 306     -38.310  98.332-135.128  1.00 24.27           C  
ATOM   3474  N   HIS C 307     -34.400  98.240-132.789  1.00 24.52           N  
ATOM   3475  CA  HIS C 307     -33.163  98.885-132.364  1.00 24.52           C  
ATOM   3476  C   HIS C 307     -33.245  99.330-130.908  1.00 24.52           C  
ATOM   3477  CB  HIS C 307     -32.847 100.082-133.262  1.00 24.52           C  
ATOM   3478  O   HIS C 307     -32.273  99.203-130.159  1.00 24.52           O  
ATOM   3479  CG  HIS C 307     -31.750  99.823-134.245  1.00 24.52           C  
ATOM   3480  CD2 HIS C 307     -31.774  99.699-135.593  1.00 24.52           C  
ATOM   3481  ND1 HIS C 307     -30.435  99.655-133.865  1.00 24.52           N  
ATOM   3482  CE1 HIS C 307     -29.697  99.440-134.941  1.00 24.52           C  
ATOM   3483  NE2 HIS C 307     -30.485  99.462-136.002  1.00 24.52           N  
ATOM   3484  N   SER C 308     -34.236 100.102-130.686  1.00 21.86           N  
ATOM   3485  CA  SER C 308     -34.257 101.429-131.294  1.00 21.86           C  
ATOM   3486  C   SER C 308     -34.555 102.507-130.256  1.00 21.86           C  
ATOM   3487  CB  SER C 308     -35.296 101.489-132.415  1.00 21.86           C  
ATOM   3488  O   SER C 308     -33.885 103.541-130.219  1.00 21.86           O  
ATOM   3489  OG  SER C 308     -35.305 102.768-133.024  1.00 21.86           O  
ATOM   3490  N   GLY C 309     -35.630 102.437-129.649  1.00 24.23           N  
ATOM   3491  CA  GLY C 309     -36.558 103.465-130.093  1.00 24.23           C  
ATOM   3492  C   GLY C 309     -36.630 104.651-129.149  1.00 24.23           C  
ATOM   3493  O   GLY C 309     -36.015 104.638-128.080  1.00 24.23           O  
ATOM   3494  N   SER C 310     -37.540 105.239-129.342  1.00 23.92           N  
ATOM   3495  CA  SER C 310     -37.309 106.678-129.255  1.00 23.92           C  
ATOM   3496  C   SER C 310     -37.038 107.108-127.818  1.00 23.92           C  
ATOM   3497  CB  SER C 310     -38.509 107.447-129.809  1.00 23.92           C  
ATOM   3498  O   SER C 310     -36.004 107.715-127.531  1.00 23.92           O  
ATOM   3499  OG  SER C 310     -38.357 108.840-129.592  1.00 23.92           O  
ATOM   3500  N   LEU C 311     -38.106 107.194-127.017  1.00 22.37           N  
ATOM   3501  CA  LEU C 311     -38.762 108.489-126.878  1.00 22.37           C  
ATOM   3502  C   LEU C 311     -38.766 108.943-125.422  1.00 22.37           C  
ATOM   3503  CB  LEU C 311     -40.197 108.423-127.408  1.00 22.37           C  
ATOM   3504  O   LEU C 311     -38.489 108.150-124.519  1.00 22.37           O  
ATOM   3505  CG  LEU C 311     -40.357 108.382-128.928  1.00 22.37           C  
ATOM   3506  CD1 LEU C 311     -41.697 107.757-129.303  1.00 22.37           C  
ATOM   3507  CD2 LEU C 311     -40.231 109.783-129.518  1.00 22.37           C  
ATOM   3508  N   GLY C 312     -39.408 109.893-125.193  1.00 20.16           N  
ATOM   3509  CA  GLY C 312     -39.185 111.078-124.380  1.00 20.16           C  
ATOM   3510  C   GLY C 312     -39.675 110.923-122.953  1.00 20.16           C  
ATOM   3511  O   GLY C 312     -39.170 111.584-122.043  1.00 20.16           O  
ATOM   3512  N   MET C 313     -40.527 109.998-122.650  1.00 21.29           N  
ATOM   3513  CA  MET C 313     -41.748 110.745-122.361  1.00 21.29           C  
ATOM   3514  C   MET C 313     -41.613 111.522-121.056  1.00 21.29           C  
ATOM   3515  CB  MET C 313     -42.951 109.804-122.288  1.00 21.29           C  
ATOM   3516  O   MET C 313     -40.784 111.184-120.209  1.00 21.29           O  
ATOM   3517  CG  MET C 313     -44.282 110.488-122.557  1.00 21.29           C  
ATOM   3518  SD  MET C 313     -45.432 109.434-123.523  1.00 21.29           S  
ATOM   3519  CE  MET C 313     -46.471 108.784-122.185  1.00 21.29           C  
ATOM   3520  N   GLY C 314     -42.681 112.175-120.695  1.00 20.00           N  
ATOM   3521  CA  GLY C 314     -43.033 113.522-120.275  1.00 20.00           C  
ATOM   3522  C   GLY C 314     -43.251 113.642-118.778  1.00 20.00           C  
ATOM   3523  O   GLY C 314     -42.292 113.631-118.003  1.00 20.00           O  
ATOM   3524  N   PRO C 315     -44.536 113.544-118.214  1.00 22.48           N  
ATOM   3525  CA  PRO C 315     -45.186 114.750-117.696  1.00 22.48           C  
ATOM   3526  C   PRO C 315     -45.221 114.791-116.170  1.00 22.48           C  
ATOM   3527  CB  PRO C 315     -46.602 114.663-118.272  1.00 22.48           C  
ATOM   3528  O   PRO C 315     -44.916 113.792-115.514  1.00 22.48           O  
ATOM   3529  CG  PRO C 315     -46.808 113.211-118.562  1.00 22.48           C  
ATOM   3530  CD  PRO C 315     -45.513 112.488-118.322  1.00 22.48           C  
ATOM   3531  N   MET C 316     -46.078 115.549-115.526  1.00 21.11           N  
ATOM   3532  CA  MET C 316     -46.166 116.816-114.806  1.00 21.11           C  
ATOM   3533  C   MET C 316     -46.823 116.623-113.443  1.00 21.11           C  
ATOM   3534  CB  MET C 316     -46.949 117.846-115.623  1.00 21.11           C  
ATOM   3535  O   MET C 316     -47.197 117.597-112.787  1.00 21.11           O  
ATOM   3536  CG  MET C 316     -46.352 118.124-116.993  1.00 21.11           C  
ATOM   3537  SD  MET C 316     -44.960 119.318-116.924  1.00 21.11           S  
ATOM   3538  CE  MET C 316     -44.487 119.360-118.675  1.00 21.11           C  
ATOM   3539  N   ALA C 317     -47.106 115.739-112.730  1.00 24.12           N  
ATOM   3540  CA  ALA C 317     -48.547 115.557-112.886  1.00 24.12           C  
ATOM   3541  C   ALA C 317     -49.320 116.462-111.930  1.00 24.12           C  
ATOM   3542  CB  ALA C 317     -48.927 114.097-112.655  1.00 24.12           C  
ATOM   3543  O   ALA C 317     -49.050 116.481-110.727  1.00 24.12           O  
ATOM   3544  N   THR C 318     -50.313 116.602-112.077  1.00 22.36           N  
ATOM   3545  CA  THR C 318     -50.486 117.706-111.139  1.00 22.36           C  
ATOM   3546  C   THR C 318     -50.874 117.187-109.758  1.00 22.36           C  
ATOM   3547  CB  THR C 318     -51.554 118.698-111.636  1.00 22.36           C  
ATOM   3548  O   THR C 318     -50.893 117.945-108.786  1.00 22.36           O  
ATOM   3549  CG2 THR C 318     -51.044 119.504-112.827  1.00 22.36           C  
ATOM   3550  OG1 THR C 318     -52.725 117.973-112.030  1.00 22.36           O  
ATOM   3551  N   GLU C 319     -51.246 116.218-109.140  1.00 23.30           N  
ATOM   3552  CA  GLU C 319     -52.689 116.278-109.357  1.00 23.30           C  
ATOM   3553  C   GLU C 319     -53.330 117.373-108.510  1.00 23.30           C  
ATOM   3554  CB  GLU C 319     -53.336 114.926-109.046  1.00 23.30           C  
ATOM   3555  O   GLU C 319     -52.801 117.742-107.459  1.00 23.30           O  
ATOM   3556  CG  GLU C 319     -53.668 114.103-110.282  1.00 23.30           C  
ATOM   3557  CD  GLU C 319     -54.538 112.893-109.982  1.00 23.30           C  
ATOM   3558  OE1 GLU C 319     -55.194 112.372-110.912  1.00 23.30           O  
ATOM   3559  OE2 GLU C 319     -54.563 112.463-108.807  1.00 23.30           O  
ATOM   3560  N   LEU C 320     -54.588 117.418-108.298  1.00 21.13           N  
ATOM   3561  CA  LEU C 320     -55.152 118.749-108.495  1.00 21.13           C  
ATOM   3562  C   LEU C 320     -55.133 119.546-107.196  1.00 21.13           C  
ATOM   3563  CB  LEU C 320     -56.584 118.651-109.026  1.00 21.13           C  
ATOM   3564  O   LEU C 320     -54.701 120.701-107.177  1.00 21.13           O  
ATOM   3565  CG  LEU C 320     -56.781 118.970-110.509  1.00 21.13           C  
ATOM   3566  CD1 LEU C 320     -57.405 117.780-111.230  1.00 21.13           C  
ATOM   3567  CD2 LEU C 320     -57.645 120.216-110.678  1.00 21.13           C  
ATOM   3568  N   GLU C 321     -56.274 119.669-106.412  1.00 23.01           N  
ATOM   3569  CA  GLU C 321     -57.228 120.643-106.935  1.00 23.01           C  
ATOM   3570  C   GLU C 321     -56.917 122.047-106.426  1.00 23.01           C  
ATOM   3571  CB  GLU C 321     -58.658 120.251-106.557  1.00 23.01           C  
ATOM   3572  O   GLU C 321     -56.100 122.218-105.519  1.00 23.01           O  
ATOM   3573  CG  GLU C 321     -59.198 119.062-107.339  1.00 23.01           C  
ATOM   3574  CD  GLU C 321     -60.717 119.005-107.372  1.00 23.01           C  
ATOM   3575  OE1 GLU C 321     -61.293 118.806-108.466  1.00 23.01           O  
ATOM   3576  OE2 GLU C 321     -61.335 119.161-106.296  1.00 23.01           O  
ATOM   3577  N   PRO C 322     -58.108 122.982-106.104  1.00 21.43           N  
ATOM   3578  CA  PRO C 322     -58.533 124.381-106.185  1.00 21.43           C  
ATOM   3579  C   PRO C 322     -58.217 125.168-104.915  1.00 21.43           C  
ATOM   3580  CB  PRO C 322     -60.045 124.278-106.402  1.00 21.43           C  
ATOM   3581  O   PRO C 322     -57.672 126.272-104.988  1.00 21.43           O  
ATOM   3582  CG  PRO C 322     -60.390 122.874-106.026  1.00 21.43           C  
ATOM   3583  CD  PRO C 322     -59.131 122.168-105.609  1.00 21.43           C  
ATOM   3584  N   LEU C 323     -59.205 125.382-103.932  1.00 19.08           N  
ATOM   3585  CA  LEU C 323     -60.244 126.404-104.003  1.00 19.08           C  
ATOM   3586  C   LEU C 323     -60.077 127.428-102.886  1.00 19.08           C  
ATOM   3587  CB  LEU C 323     -61.632 125.764-103.922  1.00 19.08           C  
ATOM   3588  O   LEU C 323     -60.122 128.636-103.133  1.00 19.08           O  
ATOM   3589  CG  LEU C 323     -62.316 125.455-105.254  1.00 19.08           C  
ATOM   3590  CD1 LEU C 323     -62.860 124.030-105.253  1.00 19.08           C  
ATOM   3591  CD2 LEU C 323     -63.431 126.458-105.529  1.00 19.08           C  
ATOM   3592  N   CYS C 324     -61.110 127.665-101.883  1.00 18.47           N  
ATOM   3593  CA  CYS C 324     -62.153 128.674-101.734  1.00 18.47           C  
ATOM   3594  C   CYS C 324     -61.712 129.778-100.781  1.00 18.47           C  
ATOM   3595  CB  CYS C 324     -63.446 128.037-101.227  1.00 18.47           C  
ATOM   3596  O   CYS C 324     -60.761 129.601-100.016  1.00 18.47           O  
ATOM   3597  SG  CYS C 324     -64.294 127.029-102.463  1.00 18.47           S  
ATOM   3598  N   THR C 325     -62.846 130.492-100.172  1.00 19.01           N  
ATOM   3599  CA  THR C 325     -63.173 131.896 -99.951  1.00 19.01           C  
ATOM   3600  C   THR C 325     -62.577 132.390 -98.635  1.00 19.01           C  
ATOM   3601  CB  THR C 325     -64.696 132.120 -99.943  1.00 19.01           C  
ATOM   3602  O   THR C 325     -62.095 133.521 -98.552  1.00 19.01           O  
ATOM   3603  CG2 THR C 325     -65.255 132.150-101.362  1.00 19.01           C  
ATOM   3604  OG1 THR C 325     -65.326 131.058 -99.216  1.00 19.01           O  
ATOM   3605  N   PRO C 326     -63.291 132.273 -97.356  1.00 18.36           N  
ATOM   3606  CA  PRO C 326     -64.304 133.202 -96.850  1.00 18.36           C  
ATOM   3607  C   PRO C 326     -63.737 134.200 -95.842  1.00 18.36           C  
ATOM   3608  CB  PRO C 326     -65.330 132.280 -96.187  1.00 18.36           C  
ATOM   3609  O   PRO C 326     -62.686 133.952 -95.246  1.00 18.36           O  
ATOM   3610  CG  PRO C 326     -64.550 131.071 -95.781  1.00 18.36           C  
ATOM   3611  CD  PRO C 326     -63.201 131.130 -96.439  1.00 18.36           C  
ATOM   3612  N   VAL C 327     -64.761 134.774 -95.198  1.00 21.95           N  
ATOM   3613  CA  VAL C 327     -65.019 136.155 -94.806  1.00 21.95           C  
ATOM   3614  C   VAL C 327     -64.233 136.489 -93.540  1.00 21.95           C  
ATOM   3615  CB  VAL C 327     -66.526 136.409 -94.579  1.00 21.95           C  
ATOM   3616  O   VAL C 327     -63.556 137.518 -93.476  1.00 21.95           O  
ATOM   3617  CG1 VAL C 327     -66.771 137.852 -94.140  1.00 21.95           C  
ATOM   3618  CG2 VAL C 327     -67.317 136.092 -95.847  1.00 21.95           C  
ATOM   3619  N   VAL C 328     -65.175 136.547 -92.366  1.00 22.77           N  
ATOM   3620  CA  VAL C 328     -65.662 137.814 -91.829  1.00 22.77           C  
ATOM   3621  C   VAL C 328     -64.718 138.310 -90.737  1.00 22.77           C  
ATOM   3622  CB  VAL C 328     -67.097 137.681 -91.272  1.00 22.77           C  
ATOM   3623  O   VAL C 328     -64.300 139.471 -90.749  1.00 22.77           O  
ATOM   3624  CG1 VAL C 328     -67.765 139.050 -91.165  1.00 22.77           C  
ATOM   3625  CG2 VAL C 328     -67.926 136.747 -92.153  1.00 22.77           C  
ATOM   3626  N   THR C 329     -65.373 138.255 -89.405  1.00 20.53           N  
ATOM   3627  CA  THR C 329     -66.007 139.351 -88.682  1.00 20.53           C  
ATOM   3628  C   THR C 329     -65.090 139.874 -87.580  1.00 20.53           C  
ATOM   3629  CB  THR C 329     -67.351 138.914 -88.071  1.00 20.53           C  
ATOM   3630  O   THR C 329     -64.892 141.084 -87.452  1.00 20.53           O  
ATOM   3631  CG2 THR C 329     -68.520 139.336 -88.955  1.00 20.53           C  
ATOM   3632  OG1 THR C 329     -67.364 137.488 -87.930  1.00 20.53           O  
ATOM   3633  N   CYS C 330     -65.486 139.472 -86.233  1.00 19.35           N  
ATOM   3634  CA  CYS C 330     -66.211 140.398 -85.370  1.00 19.35           C  
ATOM   3635  C   CYS C 330     -65.254 141.153 -84.455  1.00 19.35           C  
ATOM   3636  CB  CYS C 330     -67.248 139.650 -84.533  1.00 19.35           C  
ATOM   3637  O   CYS C 330     -64.077 140.803 -84.357  1.00 19.35           O  
ATOM   3638  SG  CYS C 330     -68.400 138.662 -85.514  1.00 19.35           S  
ATOM   3639  N   THR C 331     -65.571 140.967 -83.160  1.00 19.50           N  
ATOM   3640  CA  THR C 331     -66.173 141.972 -82.290  1.00 19.50           C  
ATOM   3641  C   THR C 331     -65.120 142.601 -81.381  1.00 19.50           C  
ATOM   3642  CB  THR C 331     -67.300 141.366 -81.433  1.00 19.50           C  
ATOM   3643  O   THR C 331     -65.033 143.826 -81.279  1.00 19.50           O  
ATOM   3644  CG2 THR C 331     -68.605 141.287 -82.217  1.00 19.50           C  
ATOM   3645  OG1 THR C 331     -66.922 140.047 -81.021  1.00 19.50           O  
ATOM   3646  N   PRO C 332     -64.884 141.978 -80.149  1.00 19.69           N  
ATOM   3647  CA  PRO C 332     -65.603 142.724 -79.113  1.00 19.69           C  
ATOM   3648  C   PRO C 332     -64.730 143.772 -78.427  1.00 19.69           C  
ATOM   3649  CB  PRO C 332     -66.026 141.634 -78.124  1.00 19.69           C  
ATOM   3650  O   PRO C 332     -63.509 143.779 -78.609  1.00 19.69           O  
ATOM   3651  CG  PRO C 332     -64.995 140.562 -78.272  1.00 19.69           C  
ATOM   3652  CD  PRO C 332     -64.143 140.881 -79.467  1.00 19.69           C  
ATOM   3653  N   SER C 333     -64.611 143.589 -77.132  1.00 17.35           N  
ATOM   3654  CA  SER C 333     -65.366 144.412 -76.192  1.00 17.35           C  
ATOM   3655  C   SER C 333     -64.481 145.482 -75.561  1.00 17.35           C  
ATOM   3656  CB  SER C 333     -65.988 143.543 -75.098  1.00 17.35           C  
ATOM   3657  O   SER C 333     -64.854 146.657 -75.518  1.00 17.35           O  
ATOM   3658  OG  SER C 333     -65.322 143.737 -73.862  1.00 17.35           O  
ATOM   3659  N   CYS C 334     -63.888 145.205 -74.305  1.00 18.30           N  
ATOM   3660  CA  CYS C 334     -64.538 145.764 -73.125  1.00 18.30           C  
ATOM   3661  C   CYS C 334     -63.791 146.994 -72.622  1.00 18.30           C  
ATOM   3662  CB  CYS C 334     -64.624 144.719 -72.013  1.00 18.30           C  
ATOM   3663  O   CYS C 334     -62.648 147.235 -73.015  1.00 18.30           O  
ATOM   3664  SG  CYS C 334     -65.435 143.186 -72.517  1.00 18.30           S  
ATOM   3665  N   THR C 335     -63.788 147.194 -71.315  1.00 20.15           N  
ATOM   3666  CA  THR C 335     -64.570 148.289 -70.753  1.00 20.15           C  
ATOM   3667  C   THR C 335     -63.697 149.521 -70.534  1.00 20.15           C  
ATOM   3668  CB  THR C 335     -65.228 147.880 -69.422  1.00 20.15           C  
ATOM   3669  O   THR C 335     -64.020 150.611 -71.012  1.00 20.15           O  
ATOM   3670  CG2 THR C 335     -66.192 146.715 -69.620  1.00 20.15           C  
ATOM   3671  OG1 THR C 335     -64.209 147.490 -68.493  1.00 20.15           O  
ATOM   3672  N   ALA C 336     -63.030 149.720 -69.159  1.00 17.05           N  
ATOM   3673  CA  ALA C 336     -63.602 150.567 -68.117  1.00 17.05           C  
ATOM   3674  C   ALA C 336     -62.736 151.800 -67.875  1.00 17.05           C  
ATOM   3675  CB  ALA C 336     -63.771 149.777 -66.821  1.00 17.05           C  
ATOM   3676  O   ALA C 336     -61.569 151.834 -68.272  1.00 17.05           O  
ATOM   3677  N   TYR C 337     -62.690 152.401 -66.512  1.00 17.48           N  
ATOM   3678  CA  TYR C 337     -63.152 153.758 -66.245  1.00 17.48           C  
ATOM   3679  C   TYR C 337     -61.995 154.749 -66.297  1.00 17.48           C  
ATOM   3680  CB  TYR C 337     -63.842 153.832 -64.879  1.00 17.48           C  
ATOM   3681  O   TYR C 337     -62.126 155.836 -66.865  1.00 17.48           O  
ATOM   3682  CG  TYR C 337     -65.347 153.914 -64.963  1.00 17.48           C  
ATOM   3683  CD1 TYR C 337     -65.993 155.145 -65.059  1.00 17.48           C  
ATOM   3684  CD2 TYR C 337     -66.125 152.762 -64.945  1.00 17.48           C  
ATOM   3685  CE1 TYR C 337     -67.379 155.225 -65.134  1.00 17.48           C  
ATOM   3686  CE2 TYR C 337     -67.513 152.830 -65.019  1.00 17.48           C  
ATOM   3687  OH  TYR C 337     -69.503 154.138 -65.188  1.00 17.48           O  
ATOM   3688  CZ  TYR C 337     -68.130 154.064 -65.114  1.00 17.48           C  
ATOM   3689  N   THR C 338     -60.913 154.730 -65.296  1.00 17.11           N  
ATOM   3690  CA  THR C 338     -61.165 155.401 -64.026  1.00 17.11           C  
ATOM   3691  C   THR C 338     -60.574 156.808 -64.031  1.00 17.11           C  
ATOM   3692  CB  THR C 338     -60.581 154.601 -62.846  1.00 17.11           C  
ATOM   3693  O   THR C 338     -59.590 157.071 -64.726  1.00 17.11           O  
ATOM   3694  CG2 THR C 338     -61.537 153.497 -62.405  1.00 17.11           C  
ATOM   3695  OG1 THR C 338     -59.338 154.011 -63.245  1.00 17.11           O  
ATOM   3696  N   SER C 339     -60.690 157.732 -62.911  1.00 16.88           N  
ATOM   3697  CA  SER C 339     -61.175 159.093 -62.704  1.00 16.88           C  
ATOM   3698  C   SER C 339     -60.020 160.085 -62.620  1.00 16.88           C  
ATOM   3699  CB  SER C 339     -62.021 159.174 -61.433  1.00 16.88           C  
ATOM   3700  O   SER C 339     -60.024 161.110 -63.304  1.00 16.88           O  
ATOM   3701  OG  SER C 339     -62.607 160.457 -61.299  1.00 16.88           O  
ATOM   3702  N   SER C 340     -59.472 160.504 -61.251  1.00 17.17           N  
ATOM   3703  CA  SER C 340     -60.102 161.728 -60.767  1.00 17.17           C  
ATOM   3704  C   SER C 340     -59.241 162.950 -61.072  1.00 17.17           C  
ATOM   3705  CB  SER C 340     -60.361 161.640 -59.263  1.00 17.17           C  
ATOM   3706  O   SER C 340     -58.071 162.817 -61.435  1.00 17.17           O  
ATOM   3707  OG  SER C 340     -59.336 160.905 -58.618  1.00 17.17           O  
ATOM   3708  N   PHE C 341     -58.894 163.960 -59.832  1.00 16.50           N  
ATOM   3709  CA  PHE C 341     -59.252 165.368 -59.705  1.00 16.50           C  
ATOM   3710  C   PHE C 341     -58.012 166.251 -59.783  1.00 16.50           C  
ATOM   3711  CB  PHE C 341     -59.994 165.619 -58.388  1.00 16.50           C  
ATOM   3712  O   PHE C 341     -57.965 167.196 -60.574  1.00 16.50           O  
ATOM   3713  CG  PHE C 341     -61.447 165.228 -58.426  1.00 16.50           C  
ATOM   3714  CD1 PHE C 341     -62.408 166.119 -58.889  1.00 16.50           C  
ATOM   3715  CD2 PHE C 341     -61.851 163.971 -57.999  1.00 16.50           C  
ATOM   3716  CE1 PHE C 341     -63.753 165.760 -58.926  1.00 16.50           C  
ATOM   3717  CE2 PHE C 341     -63.194 163.605 -58.032  1.00 16.50           C  
ATOM   3718  CZ  PHE C 341     -64.143 164.502 -58.495  1.00 16.50           C  
ATOM   3719  N   VAL C 342     -57.350 166.725 -58.403  1.00 18.50           N  
ATOM   3720  CA  VAL C 342     -57.753 168.019 -57.861  1.00 18.50           C  
ATOM   3721  C   VAL C 342     -56.655 169.050 -58.113  1.00 18.50           C  
ATOM   3722  CB  VAL C 342     -58.064 167.929 -56.350  1.00 18.50           C  
ATOM   3723  O   VAL C 342     -55.491 168.691 -58.306  1.00 18.50           O  
ATOM   3724  CG1 VAL C 342     -58.853 169.153 -55.888  1.00 18.50           C  
ATOM   3725  CG2 VAL C 342     -58.833 166.646 -56.040  1.00 18.50           C  
ATOM   3726  N   PHE C 343     -56.528 170.253 -57.082  1.00 20.31           N  
ATOM   3727  CA  PHE C 343     -56.465 171.695 -57.285  1.00 20.31           C  
ATOM   3728  C   PHE C 343     -55.059 172.219 -57.018  1.00 20.31           C  
ATOM   3729  CB  PHE C 343     -57.472 172.412 -56.380  1.00 20.31           C  
ATOM   3730  O   PHE C 343     -54.477 172.907 -57.859  1.00 20.31           O  
ATOM   3731  CG  PHE C 343     -58.883 172.386 -56.903  1.00 20.31           C  
ATOM   3732  CD1 PHE C 343     -59.324 173.347 -57.804  1.00 20.31           C  
ATOM   3733  CD2 PHE C 343     -59.770 171.399 -56.492  1.00 20.31           C  
ATOM   3734  CE1 PHE C 343     -60.629 173.326 -58.289  1.00 20.31           C  
ATOM   3735  CE2 PHE C 343     -61.076 171.371 -56.973  1.00 20.31           C  
ATOM   3736  CZ  PHE C 343     -61.504 172.336 -57.870  1.00 20.31           C  
ATOM   3737  N   THR C 344     -54.641 172.742 -55.509  1.00 20.56           N  
ATOM   3738  CA  THR C 344     -54.864 174.135 -55.138  1.00 20.56           C  
ATOM   3739  C   THR C 344     -53.540 174.889 -55.050  1.00 20.56           C  
ATOM   3740  CB  THR C 344     -55.610 174.243 -53.795  1.00 20.56           C  
ATOM   3741  O   THR C 344     -52.471 174.276 -55.015  1.00 20.56           O  
ATOM   3742  CG2 THR C 344     -57.114 174.083 -53.987  1.00 20.56           C  
ATOM   3743  OG1 THR C 344     -55.141 173.218 -52.910  1.00 20.56           O  
ATOM   3744  N   TYR C 345     -53.137 175.699 -53.706  1.00 22.40           N  
ATOM   3745  CA  TYR C 345     -53.114 177.130 -53.426  1.00 22.40           C  
ATOM   3746  C   TYR C 345     -51.706 177.594 -53.073  1.00 22.40           C  
ATOM   3747  CB  TYR C 345     -54.077 177.470 -52.285  1.00 22.40           C  
ATOM   3748  O   TYR C 345     -50.737 176.856 -53.263  1.00 22.40           O  
ATOM   3749  CG  TYR C 345     -55.296 178.242 -52.728  1.00 22.40           C  
ATOM   3750  CD1 TYR C 345     -55.321 179.634 -52.674  1.00 22.40           C  
ATOM   3751  CD2 TYR C 345     -56.425 177.582 -53.201  1.00 22.40           C  
ATOM   3752  CE1 TYR C 345     -56.443 180.349 -53.080  1.00 22.40           C  
ATOM   3753  CE2 TYR C 345     -57.552 178.287 -53.610  1.00 22.40           C  
ATOM   3754  OH  TYR C 345     -58.664 180.372 -53.950  1.00 22.40           O  
ATOM   3755  CZ  TYR C 345     -57.551 179.668 -53.546  1.00 22.40           C  
ATOM   3756  N   PRO C 346     -51.388 178.090 -51.590  1.00 25.27           N  
ATOM   3757  CA  PRO C 346     -51.440 179.479 -51.128  1.00 25.27           C  
ATOM   3758  C   PRO C 346     -50.063 180.034 -50.771  1.00 25.27           C  
ATOM   3759  CB  PRO C 346     -52.338 179.406 -49.891  1.00 25.27           C  
ATOM   3760  O   PRO C 346     -49.539 180.897 -51.479  1.00 25.27           O  
ATOM   3761  CG  PRO C 346     -52.227 177.992 -49.421  1.00 25.27           C  
ATOM   3762  CD  PRO C 346     -51.501 177.197 -50.469  1.00 25.27           C  
ATOM   3763  N   GLU C 347     -49.611 180.256 -49.297  1.00 23.86           N  
ATOM   3764  CA  GLU C 347     -49.765 181.486 -48.526  1.00 23.86           C  
ATOM   3765  C   GLU C 347     -48.415 182.008 -48.044  1.00 23.86           C  
ATOM   3766  CB  GLU C 347     -50.697 181.259 -47.332  1.00 23.86           C  
ATOM   3767  O   GLU C 347     -48.068 183.166 -48.289  1.00 23.86           O  
ATOM   3768  CG  GLU C 347     -52.165 181.518 -47.640  1.00 23.86           C  
ATOM   3769  CD  GLU C 347     -52.994 181.816 -46.400  1.00 23.86           C  
ATOM   3770  OE1 GLU C 347     -54.031 182.508 -46.516  1.00 23.86           O  
ATOM   3771  OE2 GLU C 347     -52.603 181.354 -45.305  1.00 23.86           O  
ATOM   3772  N   ALA C 348     -47.984 181.922 -46.652  1.00 22.66           N  
ATOM   3773  CA  ALA C 348     -48.208 182.970 -45.659  1.00 22.66           C  
ATOM   3774  C   ALA C 348     -46.886 183.547 -45.162  1.00 22.66           C  
ATOM   3775  CB  ALA C 348     -49.022 182.426 -44.487  1.00 22.66           C  
ATOM   3776  O   ALA C 348     -46.672 184.760 -45.214  1.00 22.66           O  
ATOM   3777  N   ASP C 349     -46.268 183.251 -43.815  1.00 22.52           N  
ATOM   3778  CA  ASP C 349     -46.547 184.074 -42.642  1.00 22.52           C  
ATOM   3779  C   ASP C 349     -45.270 184.717 -42.107  1.00 22.52           C  
ATOM   3780  CB  ASP C 349     -47.215 183.240 -41.548  1.00 22.52           C  
ATOM   3781  O   ASP C 349     -45.206 185.936 -41.937  1.00 22.52           O  
ATOM   3782  CG  ASP C 349     -48.714 183.094 -41.745  1.00 22.52           C  
ATOM   3783  OD1 ASP C 349     -49.388 184.098 -42.061  1.00 22.52           O  
ATOM   3784  OD2 ASP C 349     -49.225 181.965 -41.580  1.00 22.52           O  
ATOM   3785  N   SER C 350     -44.331 184.050 -41.132  1.00 22.30           N  
ATOM   3786  CA  SER C 350     -44.617 184.336 -39.730  1.00 22.30           C  
ATOM   3787  C   SER C 350     -43.529 185.208 -39.111  1.00 22.30           C  
ATOM   3788  CB  SER C 350     -44.754 183.037 -38.935  1.00 22.30           C  
ATOM   3789  O   SER C 350     -42.468 185.402 -39.707  1.00 22.30           O  
ATOM   3790  OG  SER C 350     -46.031 182.456 -39.138  1.00 22.30           O  
ATOM   3791  N   PHE C 351     -42.552 184.574 -38.157  1.00 21.85           N  
ATOM   3792  CA  PHE C 351     -42.822 184.863 -36.753  1.00 21.85           C  
ATOM   3793  C   PHE C 351     -41.777 185.817 -36.186  1.00 21.85           C  
ATOM   3794  CB  PHE C 351     -42.852 183.570 -35.933  1.00 21.85           C  
ATOM   3795  O   PHE C 351     -40.785 186.125 -36.850  1.00 21.85           O  
ATOM   3796  CG  PHE C 351     -43.798 182.531 -36.471  1.00 21.85           C  
ATOM   3797  CD1 PHE C 351     -45.141 182.543 -36.115  1.00 21.85           C  
ATOM   3798  CD2 PHE C 351     -43.345 181.543 -37.335  1.00 21.85           C  
ATOM   3799  CE1 PHE C 351     -46.020 181.583 -36.612  1.00 21.85           C  
ATOM   3800  CE2 PHE C 351     -44.217 180.580 -37.836  1.00 21.85           C  
ATOM   3801  CZ  PHE C 351     -45.553 180.601 -37.472  1.00 21.85           C  
ATOM   3802  N   PRO C 352     -40.620 185.195 -35.396  1.00 24.07           N  
ATOM   3803  CA  PRO C 352     -40.937 185.280 -33.968  1.00 24.07           C  
ATOM   3804  C   PRO C 352     -40.219 186.433 -33.271  1.00 24.07           C  
ATOM   3805  CB  PRO C 352     -40.464 183.931 -33.421  1.00 24.07           C  
ATOM   3806  O   PRO C 352     -39.364 187.088 -33.875  1.00 24.07           O  
ATOM   3807  CG  PRO C 352     -39.356 183.516 -34.334  1.00 24.07           C  
ATOM   3808  CD  PRO C 352     -39.298 184.482 -35.483  1.00 24.07           C  
ATOM   3809  N   SER C 353     -39.152 185.941 -32.357  1.00 23.21           N  
ATOM   3810  CA  SER C 353     -39.292 185.936 -30.905  1.00 23.21           C  
ATOM   3811  C   SER C 353     -38.425 187.014 -30.262  1.00 23.21           C  
ATOM   3812  CB  SER C 353     -38.922 184.566 -30.335  1.00 23.21           C  
ATOM   3813  O   SER C 353     -37.523 187.555 -30.903  1.00 23.21           O  
ATOM   3814  OG  SER C 353     -39.052 184.556 -28.923  1.00 23.21           O  
ATOM   3815  N   CYS C 354     -37.449 186.440 -29.210  1.00 24.15           N  
ATOM   3816  CA  CYS C 354     -37.709 186.712 -27.801  1.00 24.15           C  
ATOM   3817  C   CYS C 354     -36.849 187.866 -27.300  1.00 24.15           C  
ATOM   3818  CB  CYS C 354     -37.447 185.465 -26.957  1.00 24.15           C  
ATOM   3819  O   CYS C 354     -35.874 188.247 -27.951  1.00 24.15           O  
ATOM   3820  SG  CYS C 354     -38.676 185.190 -25.662  1.00 24.15           S  
ATOM   3821  N   ALA C 355     -36.446 187.564 -25.916  1.00 24.53           N  
ATOM   3822  CA  ALA C 355     -36.731 188.135 -24.602  1.00 24.53           C  
ATOM   3823  C   ALA C 355     -35.478 188.755 -23.990  1.00 24.53           C  
ATOM   3824  CB  ALA C 355     -37.303 187.068 -23.671  1.00 24.53           C  
ATOM   3825  O   ALA C 355     -34.366 188.526 -24.471  1.00 24.53           O  
ATOM   3826  N   ALA C 356     -35.302 188.570 -22.491  1.00 26.21           N  
ATOM   3827  CA  ALA C 356     -35.322 189.448 -21.323  1.00 26.21           C  
ATOM   3828  C   ALA C 356     -33.953 189.496 -20.651  1.00 26.21           C  
ATOM   3829  CB  ALA C 356     -36.383 188.986 -20.328  1.00 26.21           C  
ATOM   3830  O   ALA C 356     -33.053 188.729 -21.003  1.00 26.21           O  
ATOM   3831  N   ALA C 357     -33.868 189.145 -19.104  1.00 24.41           N  
ATOM   3832  CA  ALA C 357     -33.666 189.930 -17.889  1.00 24.41           C  
ATOM   3833  C   ALA C 357     -32.402 189.491 -17.155  1.00 24.41           C  
ATOM   3834  CB  ALA C 357     -34.879 189.810 -16.970  1.00 24.41           C  
ATOM   3835  O   ALA C 357     -31.453 190.268 -17.020  1.00 24.41           O  
ATOM   3836  N   HIS C 358     -32.441 188.611 -15.811  1.00 24.29           N  
ATOM   3837  CA  HIS C 358     -32.483 189.004 -14.407  1.00 24.29           C  
ATOM   3838  C   HIS C 358     -31.302 188.425 -13.637  1.00 24.29           C  
ATOM   3839  CB  HIS C 358     -33.798 188.559 -13.765  1.00 24.29           C  
ATOM   3840  O   HIS C 358     -30.606 187.536 -14.135  1.00 24.29           O  
ATOM   3841  CG  HIS C 358     -34.861 189.611 -13.782  1.00 24.29           C  
ATOM   3842  CD2 HIS C 358     -35.846 189.865 -14.675  1.00 24.29           C  
ATOM   3843  ND1 HIS C 358     -34.986 190.558 -12.789  1.00 24.29           N  
ATOM   3844  CE1 HIS C 358     -36.006 191.351 -13.071  1.00 24.29           C  
ATOM   3845  NE2 HIS C 358     -36.545 190.952 -14.210  1.00 24.29           N  
ATOM   3846  N   ARG C 359     -31.362 187.925 -12.079  1.00 24.37           N  
ATOM   3847  CA  ARG C 359     -31.072 188.486 -10.764  1.00 24.37           C  
ATOM   3848  C   ARG C 359     -30.069 187.621 -10.008  1.00 24.37           C  
ATOM   3849  CB  ARG C 359     -32.356 188.635  -9.946  1.00 24.37           C  
ATOM   3850  O   ARG C 359     -29.735 186.519 -10.449  1.00 24.37           O  
ATOM   3851  CG  ARG C 359     -33.138 189.903 -10.252  1.00 24.37           C  
ATOM   3852  CD  ARG C 359     -34.226 190.158  -9.218  1.00 24.37           C  
ATOM   3853  NE  ARG C 359     -35.023 191.335  -9.553  1.00 24.37           N  
ATOM   3854  NH1 ARG C 359     -36.281 191.289  -7.616  1.00 24.37           N  
ATOM   3855  NH2 ARG C 359     -36.643 192.920  -9.186  1.00 24.37           N  
ATOM   3856  CZ  ARG C 359     -35.981 191.845  -8.784  1.00 24.37           C  
ATOM   3857  N   LYS C 360     -30.186 187.252  -8.559  1.00 24.99           N  
ATOM   3858  CA  LYS C 360     -29.530 187.616  -7.307  1.00 24.99           C  
ATOM   3859  C   LYS C 360     -28.801 186.420  -6.701  1.00 24.99           C  
ATOM   3860  CB  LYS C 360     -30.548 188.170  -6.309  1.00 24.99           C  
ATOM   3861  O   LYS C 360     -28.902 185.302  -7.209  1.00 24.99           O  
ATOM   3862  CG  LYS C 360     -30.101 189.449  -5.615  1.00 24.99           C  
ATOM   3863  CD  LYS C 360     -31.212 190.034  -4.752  1.00 24.99           C  
ATOM   3864  CE  LYS C 360     -30.715 191.208  -3.920  1.00 24.99           C  
ATOM   3865  NZ  LYS C 360     -31.794 191.770  -3.054  1.00 24.99           N  
ATOM   3866  N   GLY C 361     -29.082 185.905  -5.319  1.00 26.52           N  
ATOM   3867  CA  GLY C 361     -28.435 185.844  -4.018  1.00 26.52           C  
ATOM   3868  C   GLY C 361     -28.153 184.426  -3.558  1.00 26.52           C  
ATOM   3869  O   GLY C 361     -28.765 183.475  -4.050  1.00 26.52           O  
ATOM   3870  N   SER C 362     -26.903 184.087  -3.029  1.00 30.07           N  
ATOM   3871  CA  SER C 362     -26.154 182.873  -2.721  1.00 30.07           C  
ATOM   3872  C   SER C 362     -26.774 182.126  -1.545  1.00 30.07           C  
ATOM   3873  CB  SER C 362     -24.694 183.206  -2.412  1.00 30.07           C  
ATOM   3874  O   SER C 362     -26.255 182.177  -0.427  1.00 30.07           O  
ATOM   3875  OG  SER C 362     -23.821 182.333  -3.106  1.00 30.07           O  
ATOM   3876  N   SER C 363     -27.951 182.001  -1.382  1.00 26.86           N  
ATOM   3877  CA  SER C 363     -28.389 182.114   0.005  1.00 26.86           C  
ATOM   3878  C   SER C 363     -27.845 180.969   0.853  1.00 26.86           C  
ATOM   3879  CB  SER C 363     -29.916 182.138   0.085  1.00 26.86           C  
ATOM   3880  O   SER C 363     -27.608 181.135   2.051  1.00 26.86           O  
ATOM   3881  OG  SER C 363     -30.369 181.471   1.251  1.00 26.86           O  
ATOM   3882  N   SER C 364     -27.874 179.664   0.750  1.00 26.00           N  
ATOM   3883  CA  SER C 364     -28.823 179.080   1.693  1.00 26.00           C  
ATOM   3884  C   SER C 364     -28.213 178.958   3.085  1.00 26.00           C  
ATOM   3885  CB  SER C 364     -29.284 177.706   1.207  1.00 26.00           C  
ATOM   3886  O   SER C 364     -26.990 178.931   3.233  1.00 26.00           O  
ATOM   3887  OG  SER C 364     -28.174 176.858   0.966  1.00 26.00           O  
ATOM   3888  N   ASN C 365     -28.971 178.828   4.253  1.00 26.33           N  
ATOM   3889  CA  ASN C 365     -29.268 179.124   5.650  1.00 26.33           C  
ATOM   3890  C   ASN C 365     -28.699 178.058   6.582  1.00 26.33           C  
ATOM   3891  CB  ASN C 365     -30.777 179.263   5.861  1.00 26.33           C  
ATOM   3892  O   ASN C 365     -28.140 178.380   7.632  1.00 26.33           O  
ATOM   3893  CG  ASN C 365     -31.173 180.640   6.357  1.00 26.33           C  
ATOM   3894  ND2 ASN C 365     -32.440 180.796   6.723  1.00 26.33           N  
ATOM   3895  OD1 ASN C 365     -30.348 181.555   6.409  1.00 26.33           O  
ATOM   3896  N   GLU C 366     -29.016 176.800   6.752  1.00 26.80           N  
ATOM   3897  CA  GLU C 366     -29.876 176.527   7.900  1.00 26.80           C  
ATOM   3898  C   GLU C 366     -29.051 176.262   9.157  1.00 26.80           C  
ATOM   3899  CB  GLU C 366     -30.794 175.336   7.614  1.00 26.80           C  
ATOM   3900  O   GLU C 366     -27.855 175.978   9.072  1.00 26.80           O  
ATOM   3901  CG  GLU C 366     -32.259 175.715   7.447  1.00 26.80           C  
ATOM   3902  CD  GLU C 366     -33.195 174.887   8.312  1.00 26.80           C  
ATOM   3903  OE1 GLU C 366     -33.910 175.468   9.160  1.00 26.80           O  
ATOM   3904  OE2 GLU C 366     -33.214 173.648   8.142  1.00 26.80           O  
ATOM   3905  N   PRO C 367     -29.534 175.566  10.275  1.00 26.85           N  
ATOM   3906  CA  PRO C 367     -29.993 175.996  11.598  1.00 26.85           C  
ATOM   3907  C   PRO C 367     -28.983 175.688  12.701  1.00 26.85           C  
ATOM   3908  CB  PRO C 367     -31.283 175.198  11.800  1.00 26.85           C  
ATOM   3909  O   PRO C 367     -28.628 176.574  13.483  1.00 26.85           O  
ATOM   3910  CG  PRO C 367     -31.114 173.977  10.954  1.00 26.85           C  
ATOM   3911  CD  PRO C 367     -29.889 174.153  10.104  1.00 26.85           C  
ATOM   3912  N   SER C 368     -28.954 174.501  13.356  1.00 24.99           N  
ATOM   3913  CA  SER C 368     -29.423 174.411  14.735  1.00 24.99           C  
ATOM   3914  C   SER C 368     -28.276 174.604  15.722  1.00 24.99           C  
ATOM   3915  CB  SER C 368     -30.100 173.063  14.984  1.00 24.99           C  
ATOM   3916  O   SER C 368     -27.106 174.573  15.337  1.00 24.99           O  
ATOM   3917  OG  SER C 368     -29.381 172.015  14.358  1.00 24.99           O  
ATOM   3918  N   SER C 369     -28.492 174.300  17.036  1.00 25.44           N  
ATOM   3919  CA  SER C 369     -28.304 174.948  18.330  1.00 25.44           C  
ATOM   3920  C   SER C 369     -26.934 174.625  18.916  1.00 25.44           C  
ATOM   3921  CB  SER C 369     -29.400 174.521  19.308  1.00 25.44           C  
ATOM   3922  O   SER C 369     -26.189 175.529  19.301  1.00 25.44           O  
ATOM   3923  OG  SER C 369     -30.141 173.431  18.789  1.00 25.44           O  
ATOM   3924  N   ASP C 370     -26.787 173.448  19.707  1.00 26.65           N  
ATOM   3925  CA  ASP C 370     -26.716 173.418  21.164  1.00 26.65           C  
ATOM   3926  C   ASP C 370     -25.276 173.570  21.648  1.00 26.65           C  
ATOM   3927  CB  ASP C 370     -27.318 172.119  21.704  1.00 26.65           C  
ATOM   3928  O   ASP C 370     -24.333 173.360  20.882  1.00 26.65           O  
ATOM   3929  CG  ASP C 370     -28.800 172.236  22.014  1.00 26.65           C  
ATOM   3930  OD1 ASP C 370     -29.284 173.361  22.264  1.00 26.65           O  
ATOM   3931  OD2 ASP C 370     -29.489 171.193  22.011  1.00 26.65           O  
ATOM   3932  N   SER C 371     -25.155 173.572  23.097  1.00 25.50           N  
ATOM   3933  CA  SER C 371     -24.336 174.410  23.966  1.00 25.50           C  
ATOM   3934  C   SER C 371     -22.881 173.951  23.966  1.00 25.50           C  
ATOM   3935  CB  SER C 371     -24.883 174.396  25.394  1.00 25.50           C  
ATOM   3936  O   SER C 371     -22.499 173.083  23.179  1.00 25.50           O  
ATOM   3937  OG  SER C 371     -25.084 175.716  25.869  1.00 25.50           O  
ATOM   3938  N   LEU C 372     -22.465 173.181  25.178  1.00 26.50           N  
ATOM   3939  CA  LEU C 372     -21.688 173.769  26.263  1.00 26.50           C  
ATOM   3940  C   LEU C 372     -20.198 173.510  26.068  1.00 26.50           C  
ATOM   3941  CB  LEU C 372     -22.143 173.208  27.613  1.00 26.50           C  
ATOM   3942  O   LEU C 372     -19.416 174.450  25.909  1.00 26.50           O  
ATOM   3943  CG  LEU C 372     -23.515 173.667  28.111  1.00 26.50           C  
ATOM   3944  CD1 LEU C 372     -24.017 172.739  29.212  1.00 26.50           C  
ATOM   3945  CD2 LEU C 372     -23.450 175.108  28.607  1.00 26.50           C  
ATOM   3946  N   SER C 373     -19.602 172.504  27.015  1.00 26.19           N  
ATOM   3947  CA  SER C 373     -18.885 172.783  28.255  1.00 26.19           C  
ATOM   3948  C   SER C 373     -17.384 172.894  28.013  1.00 26.19           C  
ATOM   3949  CB  SER C 373     -19.164 171.693  29.292  1.00 26.19           C  
ATOM   3950  O   SER C 373     -16.881 172.445  26.981  1.00 26.19           O  
ATOM   3951  OG  SER C 373     -19.399 172.262  30.568  1.00 26.19           O  
ATOM   3952  N   SER C 374     -16.611 173.407  29.174  1.00 28.73           N  
ATOM   3953  CA  SER C 374     -15.364 174.145  28.995  1.00 28.73           C  
ATOM   3954  C   SER C 374     -14.252 173.234  28.487  1.00 28.73           C  
ATOM   3955  CB  SER C 374     -14.936 174.803  30.307  1.00 28.73           C  
ATOM   3956  O   SER C 374     -14.455 172.030  28.321  1.00 28.73           O  
ATOM   3957  OG  SER C 374     -15.654 176.005  30.524  1.00 28.73           O  
ATOM   3958  N   PRO C 375     -13.234 173.329  29.451  1.00 32.54           N  
ATOM   3959  CA  PRO C 375     -11.828 173.650  29.199  1.00 32.54           C  
ATOM   3960  C   PRO C 375     -10.972 172.407  28.964  1.00 32.54           C  
ATOM   3961  CB  PRO C 375     -11.397 174.375  30.477  1.00 32.54           C  
ATOM   3962  O   PRO C 375     -10.586 172.126  27.826  1.00 32.54           O  
ATOM   3963  CG  PRO C 375     -12.370 173.925  31.518  1.00 32.54           C  
ATOM   3964  CD  PRO C 375     -13.486 173.183  30.840  1.00 32.54           C  
ATOM   3965  N   THR C 376     -10.163 172.213  30.115  1.00 32.43           N  
ATOM   3966  CA  THR C 376      -8.712 172.359  30.141  1.00 32.43           C  
ATOM   3967  C   THR C 376      -8.029 171.009  29.941  1.00 32.43           C  
ATOM   3968  CB  THR C 376      -8.237 172.986  31.465  1.00 32.43           C  
ATOM   3969  O   THR C 376      -8.692 169.969  29.919  1.00 32.43           O  
ATOM   3970  CG2 THR C 376      -7.473 174.282  31.217  1.00 32.43           C  
ATOM   3971  OG1 THR C 376      -9.374 173.265  32.290  1.00 32.43           O  
ATOM   3972  N   LEU C 377      -7.090 170.761  30.919  1.00 31.82           N  
ATOM   3973  CA  LEU C 377      -5.639 170.611  30.914  1.00 31.82           C  
ATOM   3974  C   LEU C 377      -5.244 169.142  31.019  1.00 31.82           C  
ATOM   3975  CB  LEU C 377      -5.014 171.404  32.065  1.00 31.82           C  
ATOM   3976  O   LEU C 377      -4.595 168.604  30.120  1.00 31.82           O  
ATOM   3977  CG  LEU C 377      -4.691 172.872  31.781  1.00 31.82           C  
ATOM   3978  CD1 LEU C 377      -4.419 173.616  33.084  1.00 31.82           C  
ATOM   3979  CD2 LEU C 377      -3.500 172.984  30.836  1.00 31.82           C  
ATOM   3980  N   LEU C 378      -4.753 168.935  32.345  1.00 27.78           N  
ATOM   3981  CA  LEU C 378      -3.470 168.449  32.841  1.00 27.78           C  
ATOM   3982  C   LEU C 378      -3.600 167.031  33.386  1.00 27.78           C  
ATOM   3983  CB  LEU C 378      -2.930 169.380  33.930  1.00 27.78           C  
ATOM   3984  O   LEU C 378      -4.268 166.809  34.398  1.00 27.78           O  
ATOM   3985  CG  LEU C 378      -1.961 170.470  33.471  1.00 27.78           C  
ATOM   3986  CD1 LEU C 378      -2.070 171.692  34.377  1.00 27.78           C  
ATOM   3987  CD2 LEU C 378      -0.531 169.940  33.449  1.00 27.78           C  
ATOM   3988  N   ALA C 379      -4.240 166.170  32.659  1.00 31.44           N  
ATOM   3989  CA  ALA C 379      -4.330 164.953  33.462  1.00 31.44           C  
ATOM   3990  C   ALA C 379      -3.018 164.680  34.193  1.00 31.44           C  
ATOM   3991  CB  ALA C 379      -4.703 163.762  32.583  1.00 31.44           C  
ATOM   3992  O   ALA C 379      -1.995 164.404  33.562  1.00 31.44           O  
ATOM   3993  N   LEU C 380      -2.712 165.703  35.325  1.00 21.86           N  
ATOM   3994  CA  LEU C 380      -1.573 165.227  36.103  1.00 21.86           C  
ATOM   3995  C   LEU C 380      -1.842 163.834  36.662  1.00 21.86           C  
ATOM   3996  CB  LEU C 380      -1.261 166.197  37.245  1.00 21.86           C  
ATOM   3997  O   LEU C 380      -2.953 163.544  37.111  1.00 21.86           O  
ATOM   3998  CG  LEU C 380      -0.392 167.405  36.890  1.00 21.86           C  
ATOM   3999  CD1 LEU C 380      -0.654 168.551  37.862  1.00 21.86           C  
ATOM   4000  CD2 LEU C 380       1.084 167.022  36.894  1.00 21.86           C  
TER    4001      LEU C 380                                                      
ENDMDL                                                                          
END                                                                             
