# Supplementary material for: AI-guided pipeline for protein–protein interaction drug discovery identifies a SARS-CoV-2 inhibitor
Source: Mol Syst Biol. 2024 Mar 11;20(4):428–57. doi: 10.1038/s44320-024-00019-8 (PMC10987651; doi:10.1038/s44320-024-00019-8)
Supplement: Supplementary file 12 — Source Data Fig. 2 [file 44320_2024_19_MOESM12_ESM.zip › Source Data Figure EV3-EV4/ColabFold/BYSL_KIAA0907_unrelaxed_rank_2_model_2.pdb]

MODEL     1                                                                     
ATOM      1  N   MET B   1     -71.603 -54.939 -21.443  1.00 16.71           N  
ATOM      2  CA  MET B   1     -71.561 -55.667 -22.708  1.00 16.71           C  
ATOM      3  C   MET B   1     -70.908 -57.034 -22.528  1.00 16.71           C  
ATOM      4  CB  MET B   1     -70.807 -54.863 -23.768  1.00 16.71           C  
ATOM      5  O   MET B   1     -71.427 -58.043 -23.009  1.00 16.71           O  
ATOM      6  CG  MET B   1     -71.677 -53.863 -24.512  1.00 16.71           C  
ATOM      7  SD  MET B   1     -71.089 -53.557 -26.223  1.00 16.71           S  
ATOM      8  CE  MET B   1     -72.647 -53.068 -27.015  1.00 16.71           C  
ATOM      9  N   PRO B   2     -69.430 -57.721 -22.979  1.00 19.60           N  
ATOM     10  CA  PRO B   2     -69.374 -57.019 -24.263  1.00 19.60           C  
ATOM     11  C   PRO B   2     -69.190 -57.967 -25.446  1.00 19.60           C  
ATOM     12  CB  PRO B   2     -68.162 -56.097 -24.108  1.00 19.60           C  
ATOM     13  O   PRO B   2     -68.759 -59.109 -25.265  1.00 19.60           O  
ATOM     14  CG  PRO B   2     -67.354 -56.710 -23.010  1.00 19.60           C  
ATOM     15  CD  PRO B   2     -68.089 -57.912 -22.491  1.00 19.60           C  
ATOM     16  N   LYS B   3     -68.686 -58.004 -26.587  1.00 19.54           N  
ATOM     17  CA  LYS B   3     -69.520 -58.233 -27.764  1.00 19.54           C  
ATOM     18  C   LYS B   3     -69.666 -59.724 -28.053  1.00 19.54           C  
ATOM     19  CB  LYS B   3     -68.936 -57.518 -28.983  1.00 19.54           C  
ATOM     20  O   LYS B   3     -68.976 -60.549 -27.449  1.00 19.54           O  
ATOM     21  CG  LYS B   3     -69.382 -56.069 -29.123  1.00 19.54           C  
ATOM     22  CD  LYS B   3     -68.962 -55.483 -30.465  1.00 19.54           C  
ATOM     23  CE  LYS B   3     -69.413 -54.036 -30.609  1.00 19.54           C  
ATOM     24  NZ  LYS B   3     -68.904 -53.420 -31.871  1.00 19.54           N  
ATOM     25  N   PHE B   4     -69.232 -60.477 -29.517  1.00 19.24           N  
ATOM     26  CA  PHE B   4     -69.637 -60.847 -30.869  1.00 19.24           C  
ATOM     27  C   PHE B   4     -69.058 -62.202 -31.255  1.00 19.24           C  
ATOM     28  CB  PHE B   4     -69.193 -59.780 -31.875  1.00 19.24           C  
ATOM     29  O   PHE B   4     -69.782 -63.079 -31.732  1.00 19.24           O  
ATOM     30  CG  PHE B   4     -70.293 -58.840 -32.288  1.00 19.24           C  
ATOM     31  CD1 PHE B   4     -71.129 -59.152 -33.353  1.00 19.24           C  
ATOM     32  CD2 PHE B   4     -70.491 -57.644 -31.611  1.00 19.24           C  
ATOM     33  CE1 PHE B   4     -72.148 -58.284 -33.738  1.00 19.24           C  
ATOM     34  CE2 PHE B   4     -71.507 -56.771 -31.990  1.00 19.24           C  
ATOM     35  CZ  PHE B   4     -72.334 -57.093 -33.054  1.00 19.24           C  
ATOM     36  N   LYS B   5     -67.670 -62.639 -32.096  1.00 18.57           N  
ATOM     37  CA  LYS B   5     -67.668 -62.653 -33.556  1.00 18.57           C  
ATOM     38  C   LYS B   5     -67.505 -64.072 -34.092  1.00 18.57           C  
ATOM     39  CB  LYS B   5     -66.555 -61.756 -34.100  1.00 18.57           C  
ATOM     40  O   LYS B   5     -67.083 -64.972 -33.363  1.00 18.57           O  
ATOM     41  CG  LYS B   5     -66.979 -60.312 -34.326  1.00 18.57           C  
ATOM     42  CD  LYS B   5     -65.904 -59.523 -35.062  1.00 18.57           C  
ATOM     43  CE  LYS B   5     -66.318 -58.072 -35.271  1.00 18.57           C  
ATOM     44  NZ  LYS B   5     -65.230 -57.272 -35.909  1.00 18.57           N  
ATOM     45  N   ALA B   6     -66.431 -64.549 -35.329  1.00 19.24           N  
ATOM     46  CA  ALA B   6     -66.467 -64.859 -36.756  1.00 19.24           C  
ATOM     47  C   ALA B   6     -65.943 -66.267 -37.025  1.00 19.24           C  
ATOM     48  CB  ALA B   6     -65.656 -63.833 -37.544  1.00 19.24           C  
ATOM     49  O   ALA B   6     -65.340 -66.889 -36.148  1.00 19.24           O  
ATOM     50  N   ALA B   7     -64.640 -66.665 -37.980  1.00 19.24           N  
ATOM     51  CA  ALA B   7     -64.571 -66.958 -39.409  1.00 19.24           C  
ATOM     52  C   ALA B   7     -64.050 -68.371 -39.655  1.00 19.24           C  
ATOM     53  CB  ALA B   7     -63.685 -65.937 -40.120  1.00 19.24           C  
ATOM     54  O   ALA B   7     -63.526 -69.014 -38.743  1.00 19.24           O  
ATOM     55  N   ARG B   8     -62.772 -68.841 -40.651  1.00 20.43           N  
ATOM     56  CA  ARG B   8     -62.619 -69.020 -42.091  1.00 20.43           C  
ATOM     57  C   ARG B   8     -61.859 -70.304 -42.406  1.00 20.43           C  
ATOM     58  CB  ARG B   8     -61.898 -67.820 -42.709  1.00 20.43           C  
ATOM     59  O   ARG B   8     -62.277 -71.084 -43.265  1.00 20.43           O  
ATOM     60  CG  ARG B   8     -62.690 -67.123 -43.804  1.00 20.43           C  
ATOM     61  CD  ARG B   8     -61.951 -65.908 -44.348  1.00 20.43           C  
ATOM     62  NE  ARG B   8     -62.652 -65.314 -45.483  1.00 20.43           N  
ATOM     63  NH1 ARG B   8     -61.325 -63.426 -45.580  1.00 20.43           N  
ATOM     64  NH2 ARG B   8     -63.043 -63.702 -47.071  1.00 20.43           N  
ATOM     65  CZ  ARG B   8     -62.338 -64.149 -46.042  1.00 20.43           C  
ATOM     66  N   GLY B   9     -60.291 -70.449 -42.628  1.00 18.78           N  
ATOM     67  CA  GLY B   9     -59.553 -70.304 -43.873  1.00 18.78           C  
ATOM     68  C   GLY B   9     -58.938 -71.604 -44.357  1.00 18.78           C  
ATOM     69  O   GLY B   9     -58.881 -72.585 -43.612  1.00 18.78           O  
ATOM     70  N   VAL B  10     -57.773 -71.784 -45.384  1.00 21.14           N  
ATOM     71  CA  VAL B  10     -57.590 -72.020 -46.813  1.00 21.14           C  
ATOM     72  C   VAL B  10     -56.743 -73.272 -47.025  1.00 21.14           C  
ATOM     73  CB  VAL B  10     -56.933 -70.807 -47.509  1.00 21.14           C  
ATOM     74  O   VAL B  10     -57.106 -74.149 -47.813  1.00 21.14           O  
ATOM     75  CG1 VAL B  10     -56.636 -71.121 -48.974  1.00 21.14           C  
ATOM     76  CG2 VAL B  10     -57.831 -69.576 -47.395  1.00 21.14           C  
ATOM     77  N   GLY B  11     -55.210 -73.334 -47.069  1.00 19.30           N  
ATOM     78  CA  GLY B  11     -54.416 -73.137 -48.271  1.00 19.30           C  
ATOM     79  C   GLY B  11     -53.721 -74.400 -48.742  1.00 19.30           C  
ATOM     80  O   GLY B  11     -54.026 -75.496 -48.267  1.00 19.30           O  
ATOM     81  N   GLY B  12     -52.098 -74.617 -48.723  1.00 18.87           N  
ATOM     82  CA  GLY B  12     -51.174 -74.442 -49.832  1.00 18.87           C  
ATOM     83  C   GLY B  12     -50.641 -75.753 -50.377  1.00 18.87           C  
ATOM     84  O   GLY B  12     -50.821 -76.806 -49.763  1.00 18.87           O  
ATOM     85  N   GLN B  13     -49.213 -75.928 -51.132  1.00 19.68           N  
ATOM     86  CA  GLN B  13     -48.677 -76.119 -52.475  1.00 19.68           C  
ATOM     87  C   GLN B  13     -47.914 -77.437 -52.580  1.00 19.68           C  
ATOM     88  CB  GLN B  13     -47.766 -74.953 -52.862  1.00 19.68           C  
ATOM     89  O   GLN B  13     -47.613 -78.069 -51.566  1.00 19.68           O  
ATOM     90  CG  GLN B  13     -48.418 -73.950 -53.804  1.00 19.68           C  
ATOM     91  CD  GLN B  13     -47.487 -72.816 -54.189  1.00 19.68           C  
ATOM     92  NE2 GLN B  13     -47.943 -71.955 -55.093  1.00 19.68           N  
ATOM     93  OE1 GLN B  13     -46.367 -72.713 -53.678  1.00 19.68           O  
ATOM     94  N   GLU B  14     -46.283 -77.597 -53.207  1.00 20.34           N  
ATOM     95  CA  GLU B  14     -45.708 -77.796 -54.534  1.00 20.34           C  
ATOM     96  C   GLU B  14     -44.694 -78.936 -54.532  1.00 20.34           C  
ATOM     97  CB  GLU B  14     -45.050 -76.507 -55.033  1.00 20.34           C  
ATOM     98  O   GLU B  14     -44.769 -79.842 -55.365  1.00 20.34           O  
ATOM     99  CG  GLU B  14     -45.953 -75.656 -55.914  1.00 20.34           C  
ATOM    100  CD  GLU B  14     -45.218 -74.520 -56.607  1.00 20.34           C  
ATOM    101  OE1 GLU B  14     -45.775 -73.929 -57.560  1.00 20.34           O  
ATOM    102  OE2 GLU B  14     -44.076 -74.219 -56.195  1.00 20.34           O  
ATOM    103  N   LYS B  15     -42.995 -78.775 -54.505  1.00 21.29           N  
ATOM    104  CA  LYS B  15     -42.074 -78.599 -55.624  1.00 21.29           C  
ATOM    105  C   LYS B  15     -41.105 -79.773 -55.729  1.00 21.29           C  
ATOM    106  CB  LYS B  15     -41.296 -77.290 -55.477  1.00 21.29           C  
ATOM    107  O   LYS B  15     -40.898 -80.503 -54.757  1.00 21.29           O  
ATOM    108  CG  LYS B  15     -42.011 -76.077 -56.055  1.00 21.29           C  
ATOM    109  CD  LYS B  15     -41.116 -74.845 -56.049  1.00 21.29           C  
ATOM    110  CE  LYS B  15     -41.832 -73.629 -56.620  1.00 21.29           C  
ATOM    111  NZ  LYS B  15     -40.967 -72.412 -56.592  1.00 21.29           N  
ATOM    112  N   HIS B  16     -39.574 -79.761 -56.665  1.00 23.85           N  
ATOM    113  CA  HIS B  16     -38.910 -80.163 -57.901  1.00 23.85           C  
ATOM    114  C   HIS B  16     -37.570 -80.831 -57.614  1.00 23.85           C  
ATOM    115  CB  HIS B  16     -38.709 -78.955 -58.818  1.00 23.85           C  
ATOM    116  O   HIS B  16     -37.286 -81.912 -58.135  1.00 23.85           O  
ATOM    117  CG  HIS B  16     -39.876 -78.679 -59.711  1.00 23.85           C  
ATOM    118  CD2 HIS B  16     -40.864 -77.758 -59.625  1.00 23.85           C  
ATOM    119  ND1 HIS B  16     -40.124 -79.405 -60.856  1.00 23.85           N  
ATOM    120  CE1 HIS B  16     -41.217 -78.940 -61.437  1.00 23.85           C  
ATOM    121  NE2 HIS B  16     -41.686 -77.940 -60.710  1.00 23.85           N  
ATOM    122  N   ALA B  17     -36.060 -80.159 -57.483  1.00 21.32           N  
ATOM    123  CA  ALA B  17     -35.174 -79.888 -58.613  1.00 21.32           C  
ATOM    124  C   ALA B  17     -33.932 -80.773 -58.560  1.00 21.32           C  
ATOM    125  CB  ALA B  17     -34.775 -78.415 -58.634  1.00 21.32           C  
ATOM    126  O   ALA B  17     -33.630 -81.487 -59.519  1.00 21.32           O  
ATOM    127  N   PRO B  18     -32.364 -80.310 -58.388  1.00 22.11           N  
ATOM    128  CA  PRO B  18     -31.296 -79.889 -59.298  1.00 22.11           C  
ATOM    129  C   PRO B  18     -30.046 -80.758 -59.184  1.00 22.11           C  
ATOM    130  CB  PRO B  18     -31.004 -78.452 -58.857  1.00 22.11           C  
ATOM    131  O   PRO B  18     -29.845 -81.426 -58.166  1.00 22.11           O  
ATOM    132  CG  PRO B  18     -31.724 -78.298 -57.557  1.00 22.11           C  
ATOM    133  CD  PRO B  18     -32.476 -79.566 -57.274  1.00 22.11           C  
ATOM    134  N   LEU B  19     -28.755 -80.724 -60.263  1.00 24.52           N  
ATOM    135  CA  LEU B  19     -27.790 -81.362 -61.152  1.00 24.52           C  
ATOM    136  C   LEU B  19     -26.390 -81.332 -60.546  1.00 24.52           C  
ATOM    137  CB  LEU B  19     -27.782 -80.672 -62.519  1.00 24.52           C  
ATOM    138  O   LEU B  19     -25.622 -82.283 -60.701  1.00 24.52           O  
ATOM    139  CG  LEU B  19     -27.402 -81.544 -63.716  1.00 24.52           C  
ATOM    140  CD1 LEU B  19     -28.608 -82.351 -64.187  1.00 24.52           C  
ATOM    141  CD2 LEU B  19     -26.851 -80.686 -64.850  1.00 24.52           C  
ATOM    142  N   ALA B  20     -25.780 -80.229 -60.168  1.00 21.43           N  
ATOM    143  CA  ALA B  20     -24.860 -79.317 -60.842  1.00 21.43           C  
ATOM    144  C   ALA B  20     -23.426 -79.834 -60.772  1.00 21.43           C  
ATOM    145  CB  ALA B  20     -24.949 -77.922 -60.228  1.00 21.43           C  
ATOM    146  O   ALA B  20     -23.103 -80.677 -59.932  1.00 21.43           O  
ATOM    147  N   ASP B  21     -22.275 -79.059 -60.659  1.00 23.44           N  
ATOM    148  CA  ASP B  21     -21.211 -78.365 -61.378  1.00 23.44           C  
ATOM    149  C   ASP B  21     -19.844 -78.960 -61.044  1.00 23.44           C  
ATOM    150  CB  ASP B  21     -21.228 -76.870 -61.053  1.00 23.44           C  
ATOM    151  O   ASP B  21     -19.681 -79.610 -60.010  1.00 23.44           O  
ATOM    152  CG  ASP B  21     -22.135 -76.074 -61.973  1.00 23.44           C  
ATOM    153  OD1 ASP B  21     -22.461 -76.559 -63.078  1.00 23.44           O  
ATOM    154  OD2 ASP B  21     -22.526 -74.949 -61.592  1.00 23.44           O  
ATOM    155  N   GLN B  22     -18.726 -78.291 -60.596  1.00 20.75           N  
ATOM    156  CA  GLN B  22     -17.627 -77.662 -61.320  1.00 20.75           C  
ATOM    157  C   GLN B  22     -16.332 -78.450 -61.147  1.00 20.75           C  
ATOM    158  CB  GLN B  22     -17.430 -76.220 -60.851  1.00 20.75           C  
ATOM    159  O   GLN B  22     -16.230 -79.301 -60.261  1.00 20.75           O  
ATOM    160  CG  GLN B  22     -17.738 -75.179 -61.919  1.00 20.75           C  
ATOM    161  CD  GLN B  22     -17.648 -73.757 -61.396  1.00 20.75           C  
ATOM    162  NE2 GLN B  22     -18.160 -72.807 -62.171  1.00 20.75           N  
ATOM    163  OE1 GLN B  22     -17.124 -73.515 -60.304  1.00 20.75           O  
ATOM    164  N   ILE B  23     -14.877 -77.951 -60.593  1.00 22.07           N  
ATOM    165  CA  ILE B  23     -13.733 -77.331 -61.252  1.00 22.07           C  
ATOM    166  C   ILE B  23     -12.494 -78.204 -61.065  1.00 22.07           C  
ATOM    167  CB  ILE B  23     -13.472 -75.907 -60.711  1.00 22.07           C  
ATOM    168  O   ILE B  23     -12.460 -79.063 -60.181  1.00 22.07           O  
ATOM    169  CG1 ILE B  23     -14.693 -75.012 -60.954  1.00 22.07           C  
ATOM    170  CG2 ILE B  23     -12.217 -75.308 -61.352  1.00 22.07           C  
ATOM    171  CD1 ILE B  23     -14.573 -73.623 -60.343  1.00 22.07           C  
ATOM    172  N   LEU B  24     -11.024 -77.727 -60.571  1.00 22.40           N  
ATOM    173  CA  LEU B  24      -9.824 -77.243 -61.244  1.00 22.40           C  
ATOM    174  C   LEU B  24      -8.616 -78.101 -60.884  1.00 22.40           C  
ATOM    175  CB  LEU B  24      -9.554 -75.782 -60.875  1.00 22.40           C  
ATOM    176  O   LEU B  24      -8.656 -78.862 -59.915  1.00 22.40           O  
ATOM    177  CG  LEU B  24     -10.179 -74.726 -61.788  1.00 22.40           C  
ATOM    178  CD1 LEU B  24     -10.624 -73.516 -60.973  1.00 22.40           C  
ATOM    179  CD2 LEU B  24      -9.195 -74.310 -62.876  1.00 22.40           C  
ATOM    180  N   ALA B  25      -7.259 -77.563 -60.375  1.00 23.02           N  
ATOM    181  CA  ALA B  25      -6.009 -77.243 -61.060  1.00 23.02           C  
ATOM    182  C   ALA B  25      -4.892 -78.192 -60.635  1.00 23.02           C  
ATOM    183  CB  ALA B  25      -5.607 -75.796 -60.785  1.00 23.02           C  
ATOM    184  O   ALA B  25      -5.009 -78.884 -59.621  1.00 23.02           O  
ATOM    185  N   GLY B  26      -3.314 -77.815 -60.508  1.00 23.95           N  
ATOM    186  CA  GLY B  26      -2.098 -77.868 -61.303  1.00 23.95           C  
ATOM    187  C   GLY B  26      -0.973 -78.626 -60.624  1.00 23.95           C  
ATOM    188  O   GLY B  26      -0.582 -79.703 -61.077  1.00 23.95           O  
ATOM    189  N   ASN B  27       0.332 -78.029 -60.000  1.00 22.06           N  
ATOM    190  CA  ASN B  27       1.653 -77.782 -60.570  1.00 22.06           C  
ATOM    191  C   ASN B  27       2.719 -78.652 -59.910  1.00 22.06           C  
ATOM    192  CB  ASN B  27       2.023 -76.303 -60.446  1.00 22.06           C  
ATOM    193  O   ASN B  27       2.491 -79.215 -58.837  1.00 22.06           O  
ATOM    194  CG  ASN B  27       2.141 -75.616 -61.793  1.00 22.06           C  
ATOM    195  ND2 ASN B  27       2.518 -74.343 -61.778  1.00 22.06           N  
ATOM    196  OD1 ASN B  27       1.893 -76.224 -62.837  1.00 22.06           O  
ATOM    197  N   ALA B  28       4.233 -78.098 -59.279  1.00 21.52           N  
ATOM    198  CA  ALA B  28       5.578 -77.790 -59.756  1.00 21.52           C  
ATOM    199  C   ALA B  28       6.637 -78.456 -58.882  1.00 21.52           C  
ATOM    200  CB  ALA B  28       5.797 -76.279 -59.793  1.00 21.52           C  
ATOM    201  O   ALA B  28       6.353 -78.860 -57.752  1.00 21.52           O  
ATOM    202  N   VAL B  29       8.061 -77.904 -58.487  1.00 22.62           N  
ATOM    203  CA  VAL B  29       9.439 -77.955 -58.966  1.00 22.62           C  
ATOM    204  C   VAL B  29      10.350 -78.491 -57.865  1.00 22.62           C  
ATOM    205  CB  VAL B  29       9.928 -76.567 -59.435  1.00 22.62           C  
ATOM    206  O   VAL B  29      11.147 -79.403 -58.098  1.00 22.62           O  
ATOM    207  CG1 VAL B  29      11.329 -76.663 -60.036  1.00 22.62           C  
ATOM    208  CG2 VAL B  29       8.950 -75.969 -60.444  1.00 22.62           C  
ATOM    209  N   ARG B  30      11.481 -77.778 -57.151  1.00 20.14           N  
ATOM    210  CA  ARG B  30      12.878 -77.663 -57.559  1.00 20.14           C  
ATOM    211  C   ARG B  30      13.795 -78.390 -56.582  1.00 20.14           C  
ATOM    212  CB  ARG B  30      13.288 -76.193 -57.669  1.00 20.14           C  
ATOM    213  O   ARG B  30      13.391 -78.707 -55.461  1.00 20.14           O  
ATOM    214  CG  ARG B  30      13.322 -75.668 -59.095  1.00 20.14           C  
ATOM    215  CD  ARG B  30      13.839 -74.237 -59.157  1.00 20.14           C  
ATOM    216  NE  ARG B  30      13.874 -73.735 -60.527  1.00 20.14           N  
ATOM    217  NH1 ARG B  30      14.498 -71.589 -59.944  1.00 20.14           N  
ATOM    218  NH2 ARG B  30      14.186 -72.138 -62.148  1.00 20.14           N  
ATOM    219  CZ  ARG B  30      14.186 -72.488 -60.870  1.00 20.14           C  
ATOM    220  N   ALA B  31      15.346 -77.800 -56.009  1.00 20.44           N  
ATOM    221  CA  ALA B  31      16.797 -77.758 -56.176  1.00 20.44           C  
ATOM    222  C   ALA B  31      17.509 -78.102 -54.871  1.00 20.44           C  
ATOM    223  CB  ALA B  31      17.236 -76.383 -56.673  1.00 20.44           C  
ATOM    224  O   ALA B  31      16.875 -78.204 -53.819  1.00 20.44           O  
ATOM    225  N   GLY B  32      18.645 -77.156 -54.126  1.00 18.89           N  
ATOM    226  CA  GLY B  32      20.061 -76.840 -54.219  1.00 18.89           C  
ATOM    227  C   GLY B  32      20.782 -76.930 -52.888  1.00 18.89           C  
ATOM    228  O   GLY B  32      20.190 -77.326 -51.881  1.00 18.89           O  
ATOM    229  N   VAL B  33      21.513 -75.825 -52.212  1.00 17.15           N  
ATOM    230  CA  VAL B  33      22.901 -75.378 -52.166  1.00 17.15           C  
ATOM    231  C   VAL B  33      23.419 -75.447 -50.731  1.00 17.15           C  
ATOM    232  CB  VAL B  33      23.054 -73.943 -52.720  1.00 17.15           C  
ATOM    233  O   VAL B  33      24.519 -75.947 -50.486  1.00 17.15           O  
ATOM    234  CG1 VAL B  33      24.474 -73.427 -52.497  1.00 17.15           C  
ATOM    235  CG2 VAL B  33      22.694 -73.904 -54.204  1.00 17.15           C  
ATOM    236  N   ARG B  34      23.652 -74.303 -49.728  1.00 16.81           N  
ATOM    237  CA  ARG B  34      24.862 -73.497 -49.596  1.00 16.81           C  
ATOM    238  C   ARG B  34      25.487 -73.670 -48.216  1.00 16.81           C  
ATOM    239  CB  ARG B  34      24.554 -72.020 -49.851  1.00 16.81           C  
ATOM    240  O   ARG B  34      26.701 -73.848 -48.097  1.00 16.81           O  
ATOM    241  CG  ARG B  34      25.549 -71.333 -50.773  1.00 16.81           C  
ATOM    242  CD  ARG B  34      25.135 -69.901 -51.083  1.00 16.81           C  
ATOM    243  NE  ARG B  34      26.144 -69.209 -51.880  1.00 16.81           N  
ATOM    244  NH1 ARG B  34      24.965 -67.228 -52.029  1.00 16.81           N  
ATOM    245  NH2 ARG B  34      27.019 -67.423 -53.029  1.00 16.81           N  
ATOM    246  CZ  ARG B  34      26.040 -67.955 -52.311  1.00 16.81           C  
ATOM    247  N   GLU B  35      25.702 -72.559 -47.213  1.00 15.72           N  
ATOM    248  CA  GLU B  35      26.905 -71.762 -46.992  1.00 15.72           C  
ATOM    249  C   GLU B  35      27.465 -71.984 -45.590  1.00 15.72           C  
ATOM    250  CB  GLU B  35      26.614 -70.276 -47.213  1.00 15.72           C  
ATOM    251  O   GLU B  35      28.668 -72.191 -45.422  1.00 15.72           O  
ATOM    252  CG  GLU B  35      27.600 -69.588 -48.145  1.00 15.72           C  
ATOM    253  CD  GLU B  35      27.328 -68.102 -48.316  1.00 15.72           C  
ATOM    254  OE1 GLU B  35      28.173 -67.394 -48.909  1.00 15.72           O  
ATOM    255  OE2 GLU B  35      26.261 -67.641 -47.852  1.00 15.72           O  
ATOM    256  N   LYS B  36      27.434 -71.000 -44.353  1.00 15.27           N  
ATOM    257  CA  LYS B  36      28.509 -70.060 -44.050  1.00 15.27           C  
ATOM    258  C   LYS B  36      29.101 -70.327 -42.669  1.00 15.27           C  
ATOM    259  CB  LYS B  36      28.002 -68.619 -44.133  1.00 15.27           C  
ATOM    260  O   LYS B  36      30.323 -70.362 -42.508  1.00 15.27           O  
ATOM    261  CG  LYS B  36      28.324 -67.925 -45.448  1.00 15.27           C  
ATOM    262  CD  LYS B  36      27.945 -66.450 -45.408  1.00 15.27           C  
ATOM    263  CE  LYS B  36      28.253 -65.757 -46.729  1.00 15.27           C  
ATOM    264  NZ  LYS B  36      27.876 -64.312 -46.697  1.00 15.27           N  
ATOM    265  N   ARG B  37      28.814 -69.591 -41.325  1.00 15.33           N  
ATOM    266  CA  ARG B  37      29.665 -68.470 -40.941  1.00 15.33           C  
ATOM    267  C   ARG B  37      30.450 -68.788 -39.673  1.00 15.33           C  
ATOM    268  CB  ARG B  37      28.828 -67.205 -40.736  1.00 15.33           C  
ATOM    269  O   ARG B  37      31.658 -68.553 -39.609  1.00 15.33           O  
ATOM    270  CG  ARG B  37      28.920 -66.212 -41.884  1.00 15.33           C  
ATOM    271  CD  ARG B  37      28.200 -64.910 -41.562  1.00 15.33           C  
ATOM    272  NE  ARG B  37      28.300 -63.954 -42.661  1.00 15.33           N  
ATOM    273  NH1 ARG B  37      27.359 -62.197 -41.492  1.00 15.33           N  
ATOM    274  NH2 ARG B  37      28.035 -61.904 -43.663  1.00 15.33           N  
ATOM    275  CZ  ARG B  37      27.898 -62.687 -42.603  1.00 15.33           C  
ATOM    276  N   ARG B  38      30.184 -68.129 -38.356  1.00 16.25           N  
ATOM    277  CA  ARG B  38      30.990 -66.970 -37.988  1.00 16.25           C  
ATOM    278  C   ARG B  38      31.954 -67.310 -36.857  1.00 16.25           C  
ATOM    279  CB  ARG B  38      30.093 -65.800 -37.578  1.00 16.25           C  
ATOM    280  O   ARG B  38      31.799 -68.334 -36.188  1.00 16.25           O  
ATOM    281  CG  ARG B  38      29.923 -64.745 -38.660  1.00 16.25           C  
ATOM    282  CD  ARG B  38      29.119 -63.552 -38.164  1.00 16.25           C  
ATOM    283  NE  ARG B  38      29.104 -62.467 -39.141  1.00 16.25           N  
ATOM    284  NH1 ARG B  38      27.848 -61.032 -37.838  1.00 16.25           N  
ATOM    285  NH2 ARG B  38      28.550 -60.379 -39.920  1.00 16.25           N  
ATOM    286  CZ  ARG B  38      28.501 -61.295 -38.964  1.00 16.25           C  
ATOM    287  N   GLY B  39      31.860 -66.509 -35.675  1.00 16.01           N  
ATOM    288  CA  GLY B  39      32.834 -65.474 -35.367  1.00 16.01           C  
ATOM    289  C   GLY B  39      33.809 -65.876 -34.278  1.00 16.01           C  
ATOM    290  O   GLY B  39      34.145 -67.055 -34.142  1.00 16.01           O  
ATOM    291  N   ARG B  40      33.704 -65.244 -33.057  1.00 16.59           N  
ATOM    292  CA  ARG B  40      34.648 -64.171 -32.762  1.00 16.59           C  
ATOM    293  C   ARG B  40      35.709 -64.633 -31.768  1.00 16.59           C  
ATOM    294  CB  ARG B  40      33.915 -62.945 -32.214  1.00 16.59           C  
ATOM    295  O   ARG B  40      35.517 -65.626 -31.064  1.00 16.59           O  
ATOM    296  CG  ARG B  40      34.405 -61.626 -32.791  1.00 16.59           C  
ATOM    297  CD  ARG B  40      33.535 -60.458 -32.346  1.00 16.59           C  
ATOM    298  NE  ARG B  40      33.890 -59.225 -33.043  1.00 16.59           N  
ATOM    299  NH1 ARG B  40      32.337 -57.914 -31.946  1.00 16.59           N  
ATOM    300  NH2 ARG B  40      33.714 -56.987 -33.528  1.00 16.59           N  
ATOM    301  CZ  ARG B  40      33.313 -58.045 -32.837  1.00 16.59           C  
ATOM    302  N   GLY B  41      35.821 -63.751 -30.737  1.00 16.33           N  
ATOM    303  CA  GLY B  41      37.042 -62.967 -30.635  1.00 16.33           C  
ATOM    304  C   GLY B  41      38.071 -63.583 -29.707  1.00 16.33           C  
ATOM    305  O   GLY B  41      37.796 -64.585 -29.044  1.00 16.33           O  
ATOM    306  N   THR B  42      38.663 -62.640 -29.127  1.00 17.90           N  
ATOM    307  CA  THR B  42      40.097 -62.395 -29.235  1.00 17.90           C  
ATOM    308  C   THR B  42      40.855 -63.129 -28.131  1.00 17.90           C  
ATOM    309  CB  THR B  42      40.413 -60.890 -29.165  1.00 17.90           C  
ATOM    310  O   THR B  42      41.825 -63.838 -28.404  1.00 17.90           O  
ATOM    311  CG2 THR B  42      41.654 -60.550 -29.984  1.00 17.90           C  
ATOM    312  OG1 THR B  42      39.299 -60.149 -29.677  1.00 17.90           O  
ATOM    313  N   GLY B  43      41.014 -62.345 -27.184  1.00 15.97           N  
ATOM    314  CA  GLY B  43      42.361 -61.801 -27.119  1.00 15.97           C  
ATOM    315  C   GLY B  43      43.216 -62.452 -26.049  1.00 15.97           C  
ATOM    316  O   GLY B  43      44.351 -62.856 -26.314  1.00 15.97           O  
ATOM    317  N   GLU B  44      42.588 -62.189 -24.735  1.00 17.18           N  
ATOM    318  CA  GLU B  44      43.501 -61.058 -24.600  1.00 17.18           C  
ATOM    319  C   GLU B  44      44.956 -61.518 -24.624  1.00 17.18           C  
ATOM    320  CB  GLU B  44      43.215 -60.287 -23.309  1.00 17.18           C  
ATOM    321  O   GLU B  44      45.771 -60.978 -25.374  1.00 17.18           O  
ATOM    322  CG  GLU B  44      42.171 -59.191 -23.466  1.00 17.18           C  
ATOM    323  CD  GLU B  44      42.034 -58.311 -22.233  1.00 17.18           C  
ATOM    324  OE1 GLU B  44      41.339 -57.273 -22.303  1.00 17.18           O  
ATOM    325  OE2 GLU B  44      42.628 -58.663 -21.190  1.00 17.18           O  
ATOM    326  N   ALA B  45      45.345 -61.291 -23.571  1.00 16.63           N  
ATOM    327  CA  ALA B  45      46.374 -60.268 -23.407  1.00 16.63           C  
ATOM    328  C   ALA B  45      47.771 -60.877 -23.489  1.00 16.63           C  
ATOM    329  CB  ALA B  45      46.192 -59.538 -22.079  1.00 16.63           C  
ATOM    330  O   ALA B  45      47.949 -62.072 -23.243  1.00 16.63           O  
ATOM    331  N   GLU B  46      48.635 -59.773 -23.772  1.00 17.66           N  
ATOM    332  CA  GLU B  46      49.995 -59.738 -24.301  1.00 17.66           C  
ATOM    333  C   GLU B  46      50.902 -60.715 -23.558  1.00 17.66           C  
ATOM    334  CB  GLU B  46      50.568 -58.321 -24.218  1.00 17.66           C  
ATOM    335  O   GLU B  46      51.644 -61.477 -24.181  1.00 17.66           O  
ATOM    336  CG  GLU B  46      50.368 -57.502 -25.485  1.00 17.66           C  
ATOM    337  CD  GLU B  46      51.096 -56.167 -25.458  1.00 17.66           C  
ATOM    338  OE1 GLU B  46      51.119 -55.467 -26.495  1.00 17.66           O  
ATOM    339  OE2 GLU B  46      51.649 -55.820 -24.390  1.00 17.66           O  
ATOM    340  N   GLU B  47      50.760 -60.068 -22.371  1.00 17.24           N  
ATOM    341  CA  GLU B  47      51.959 -59.236 -22.420  1.00 17.24           C  
ATOM    342  C   GLU B  47      53.224 -60.089 -22.374  1.00 17.24           C  
ATOM    343  CB  GLU B  47      51.962 -58.228 -21.269  1.00 17.24           C  
ATOM    344  O   GLU B  47      53.257 -61.125 -21.708  1.00 17.24           O  
ATOM    345  CG  GLU B  47      51.397 -56.865 -21.643  1.00 17.24           C  
ATOM    346  CD  GLU B  47      51.466 -55.855 -20.509  1.00 17.24           C  
ATOM    347  OE1 GLU B  47      51.120 -54.672 -20.728  1.00 17.24           O  
ATOM    348  OE2 GLU B  47      51.869 -56.250 -19.392  1.00 17.24           O  
ATOM    349  N   GLU B  48      53.900 -59.155 -22.880  1.00 20.24           N  
ATOM    350  CA  GLU B  48      55.122 -59.482 -23.607  1.00 20.24           C  
ATOM    351  C   GLU B  48      55.981 -60.472 -22.826  1.00 20.24           C  
ATOM    352  CB  GLU B  48      55.925 -58.213 -23.908  1.00 20.24           C  
ATOM    353  O   GLU B  48      56.395 -61.502 -23.363  1.00 20.24           O  
ATOM    354  CG  GLU B  48      56.532 -58.186 -25.303  1.00 20.24           C  
ATOM    355  CD  GLU B  48      57.169 -56.851 -25.654  1.00 20.24           C  
ATOM    356  OE1 GLU B  48      57.718 -56.715 -26.771  1.00 20.24           O  
ATOM    357  OE2 GLU B  48      57.120 -55.933 -24.805  1.00 20.24           O  
ATOM    358  N   TYR B  49      56.495 -59.563 -22.376  1.00 20.04           N  
ATOM    359  CA  TYR B  49      57.794 -59.555 -23.038  1.00 20.04           C  
ATOM    360  C   TYR B  49      58.806 -60.393 -22.265  1.00 20.04           C  
ATOM    361  CB  TYR B  49      58.311 -58.121 -23.190  1.00 20.04           C  
ATOM    362  O   TYR B  49      58.434 -61.155 -21.370  1.00 20.04           O  
ATOM    363  CG  TYR B  49      59.269 -57.939 -24.342  1.00 20.04           C  
ATOM    364  CD1 TYR B  49      60.647 -57.996 -24.143  1.00 20.04           C  
ATOM    365  CD2 TYR B  49      58.799 -57.711 -25.630  1.00 20.04           C  
ATOM    366  CE1 TYR B  49      61.534 -57.827 -25.202  1.00 20.04           C  
ATOM    367  CE2 TYR B  49      59.677 -57.541 -26.696  1.00 20.04           C  
ATOM    368  OH  TYR B  49      61.913 -57.434 -27.524  1.00 20.04           O  
ATOM    369  CZ  TYR B  49      61.040 -57.601 -26.473  1.00 20.04           C  
ATOM    370  N   VAL B  50      59.419 -59.324 -21.534  1.00 21.52           N  
ATOM    371  CA  VAL B  50      60.684 -59.139 -22.238  1.00 21.52           C  
ATOM    372  C   VAL B  50      61.745 -60.062 -21.644  1.00 21.52           C  
ATOM    373  CB  VAL B  50      61.159 -57.670 -22.176  1.00 21.52           C  
ATOM    374  O   VAL B  50      61.578 -60.580 -20.537  1.00 21.52           O  
ATOM    375  CG1 VAL B  50      62.300 -57.430 -23.162  1.00 21.52           C  
ATOM    376  CG2 VAL B  50      59.995 -56.722 -22.459  1.00 21.52           C  
ATOM    377  N   GLY B  51      62.497 -59.328 -21.476  1.00 23.98           N  
ATOM    378  CA  GLY B  51      63.724 -59.349 -22.256  1.00 23.98           C  
ATOM    379  C   GLY B  51      64.865 -60.060 -21.554  1.00 23.98           C  
ATOM    380  O   GLY B  51      65.259 -61.158 -21.955  1.00 23.98           O  
ATOM    381  N   PRO B  52      65.612 -59.288 -21.013  1.00 25.14           N  
ATOM    382  CA  PRO B  52      66.680 -58.417 -21.510  1.00 25.14           C  
ATOM    383  C   PRO B  52      68.004 -58.633 -20.781  1.00 25.14           C  
ATOM    384  CB  PRO B  52      66.137 -57.010 -21.249  1.00 25.14           C  
ATOM    385  O   PRO B  52      68.022 -59.176 -19.674  1.00 25.14           O  
ATOM    386  CG  PRO B  52      64.912 -57.220 -20.420  1.00 25.14           C  
ATOM    387  CD  PRO B  52      64.691 -58.697 -20.261  1.00 25.14           C  
ATOM    388  N   ARG B  53      68.500 -57.495 -20.350  1.00 24.71           N  
ATOM    389  CA  ARG B  53      69.220 -56.382 -20.960  1.00 24.71           C  
ATOM    390  C   ARG B  53      70.325 -55.874 -20.040  1.00 24.71           C  
ATOM    391  CB  ARG B  53      68.258 -55.242 -21.303  1.00 24.71           C  
ATOM    392  O   ARG B  53      70.265 -56.067 -18.824  1.00 24.71           O  
ATOM    393  CG  ARG B  53      67.680 -55.324 -22.706  1.00 24.71           C  
ATOM    394  CD  ARG B  53      66.846 -54.097 -23.046  1.00 24.71           C  
ATOM    395  NE  ARG B  53      66.134 -54.262 -24.310  1.00 24.71           N  
ATOM    396  NH1 ARG B  53      64.993 -52.258 -24.167  1.00 24.71           N  
ATOM    397  NH2 ARG B  53      64.678 -53.635 -25.972  1.00 24.71           N  
ATOM    398  CZ  ARG B  53      65.270 -53.385 -24.813  1.00 24.71           C  
ATOM    399  N   LEU B  54      70.297 -54.601 -20.157  1.00 19.31           N  
ATOM    400  CA  LEU B  54      71.347 -53.637 -20.466  1.00 19.31           C  
ATOM    401  C   LEU B  54      71.787 -52.890 -19.212  1.00 19.31           C  
ATOM    402  CB  LEU B  54      70.865 -52.641 -21.525  1.00 19.31           C  
ATOM    403  O   LEU B  54      72.984 -52.716 -18.975  1.00 19.31           O  
ATOM    404  CG  LEU B  54      71.940 -52.045 -22.435  1.00 19.31           C  
ATOM    405  CD1 LEU B  54      72.047 -52.849 -23.726  1.00 19.31           C  
ATOM    406  CD2 LEU B  54      71.636 -50.581 -22.734  1.00 19.31           C  
ATOM    407  N   SER B  55      70.599 -52.498 -18.583  1.00 24.16           N  
ATOM    408  CA  SER B  55      71.034 -51.116 -18.754  1.00 24.16           C  
ATOM    409  C   SER B  55      72.441 -50.906 -18.204  1.00 24.16           C  
ATOM    410  CB  SER B  55      70.060 -50.158 -18.066  1.00 24.16           C  
ATOM    411  O   SER B  55      72.898 -51.668 -17.350  1.00 24.16           O  
ATOM    412  OG  SER B  55      70.526 -49.811 -16.773  1.00 24.16           O  
ATOM    413  N   ARG B  56      72.844 -49.671 -18.074  1.00 21.91           N  
ATOM    414  CA  ARG B  56      73.361 -48.367 -18.476  1.00 21.91           C  
ATOM    415  C   ARG B  56      74.237 -47.765 -17.382  1.00 21.91           C  
ATOM    416  CB  ARG B  56      72.212 -47.414 -18.811  1.00 21.91           C  
ATOM    417  O   ARG B  56      74.103 -48.116 -16.208  1.00 21.91           O  
ATOM    418  CG  ARG B  56      72.089 -47.095 -20.293  1.00 21.91           C  
ATOM    419  CD  ARG B  56      70.997 -46.069 -20.560  1.00 21.91           C  
ATOM    420  NE  ARG B  56      70.492 -46.162 -21.927  1.00 21.91           N  
ATOM    421  NH1 ARG B  56      68.485 -45.112 -21.478  1.00 21.91           N  
ATOM    422  NH2 ARG B  56      68.951 -45.844 -23.599  1.00 21.91           N  
ATOM    423  CZ  ARG B  56      69.311 -45.706 -22.331  1.00 21.91           C  
ATOM    424  N   ARG B  57      74.179 -46.500 -17.406  1.00 23.95           N  
ATOM    425  CA  ARG B  57      75.044 -45.404 -17.831  1.00 23.95           C  
ATOM    426  C   ARG B  57      75.845 -44.852 -16.657  1.00 23.95           C  
ATOM    427  CB  ARG B  57      74.219 -44.287 -18.474  1.00 23.95           C  
ATOM    428  O   ARG B  57      77.042 -44.584 -16.787  1.00 23.95           O  
ATOM    429  CG  ARG B  57      74.235 -44.306 -19.994  1.00 23.95           C  
ATOM    430  CD  ARG B  57      73.534 -43.089 -20.581  1.00 23.95           C  
ATOM    431  NE  ARG B  57      73.508 -43.134 -22.041  1.00 23.95           N  
ATOM    432  NH1 ARG B  57      71.811 -41.582 -22.264  1.00 23.95           N  
ATOM    433  NH2 ARG B  57      72.751 -42.535 -24.125  1.00 23.95           N  
ATOM    434  CZ  ARG B  57      72.690 -42.417 -22.806  1.00 23.95           C  
ATOM    435  N   ILE B  58      75.196 -43.690 -16.355  1.00 21.98           N  
ATOM    436  CA  ILE B  58      75.172 -42.438 -17.104  1.00 21.98           C  
ATOM    437  C   ILE B  58      75.807 -41.327 -16.271  1.00 21.98           C  
ATOM    438  CB  ILE B  58      73.732 -42.049 -17.508  1.00 21.98           C  
ATOM    439  O   ILE B  58      75.757 -41.359 -15.040  1.00 21.98           O  
ATOM    440  CG1 ILE B  58      73.165 -43.064 -18.507  1.00 21.98           C  
ATOM    441  CG2 ILE B  58      73.698 -40.632 -18.088  1.00 21.98           C  
ATOM    442  CD1 ILE B  58      71.693 -42.854 -18.835  1.00 21.98           C  
ATOM    443  N   LEU B  59      75.337 -40.419 -16.575  1.00 22.32           N  
ATOM    444  CA  LEU B  59      76.303 -39.333 -16.700  1.00 22.32           C  
ATOM    445  C   LEU B  59      77.077 -39.142 -15.400  1.00 22.32           C  
ATOM    446  CB  LEU B  59      75.598 -38.029 -17.084  1.00 22.32           C  
ATOM    447  O   LEU B  59      78.305 -39.027 -15.414  1.00 22.32           O  
ATOM    448  CG  LEU B  59      75.352 -37.806 -18.577  1.00 22.32           C  
ATOM    449  CD1 LEU B  59      74.313 -36.709 -18.785  1.00 22.32           C  
ATOM    450  CD2 LEU B  59      76.655 -37.457 -19.288  1.00 22.32           C  
ATOM    451  N   GLN B  60      76.264 -38.624 -14.431  1.00 24.05           N  
ATOM    452  CA  GLN B  60      76.085 -37.184 -14.580  1.00 24.05           C  
ATOM    453  C   GLN B  60      77.019 -36.415 -13.650  1.00 24.05           C  
ATOM    454  CB  GLN B  60      74.633 -36.791 -14.307  1.00 24.05           C  
ATOM    455  O   GLN B  60      77.159 -36.762 -12.476  1.00 24.05           O  
ATOM    456  CG  GLN B  60      74.120 -35.671 -15.203  1.00 24.05           C  
ATOM    457  CD  GLN B  60      72.660 -35.342 -14.953  1.00 24.05           C  
ATOM    458  NE2 GLN B  60      72.064 -34.568 -15.854  1.00 24.05           N  
ATOM    459  OE1 GLN B  60      72.073 -35.780 -13.959  1.00 24.05           O  
ATOM    460  N   GLN B  61      77.547 -35.494 -14.358  1.00 22.85           N  
ATOM    461  CA  GLN B  61      78.514 -34.481 -14.764  1.00 22.85           C  
ATOM    462  C   GLN B  61      78.836 -33.535 -13.611  1.00 22.85           C  
ATOM    463  CB  GLN B  61      77.991 -33.688 -15.963  1.00 22.85           C  
ATOM    464  O   GLN B  61      80.002 -33.212 -13.372  1.00 22.85           O  
ATOM    465  CG  GLN B  61      79.062 -33.352 -16.993  1.00 22.85           C  
ATOM    466  CD  GLN B  61      78.507 -32.617 -18.198  1.00 22.85           C  
ATOM    467  NE2 GLN B  61      79.344 -31.805 -18.835  1.00 22.85           N  
ATOM    468  OE1 GLN B  61      77.335 -32.777 -18.555  1.00 22.85           O  
ATOM    469  N   ALA B  62      78.097 -32.518 -13.923  1.00 19.25           N  
ATOM    470  CA  ALA B  62      78.639 -31.249 -14.402  1.00 19.25           C  
ATOM    471  C   ALA B  62      79.016 -30.338 -13.237  1.00 19.25           C  
ATOM    472  CB  ALA B  62      77.633 -30.551 -15.315  1.00 19.25           C  
ATOM    473  O   ALA B  62      80.112 -29.773 -13.212  1.00 19.25           O  
ATOM    474  N   ARG B  63      78.038 -29.712 -13.123  1.00 18.05           N  
ATOM    475  CA  ARG B  63      78.629 -28.378 -13.117  1.00 18.05           C  
ATOM    476  C   ARG B  63      79.333 -28.097 -11.793  1.00 18.05           C  
ATOM    477  CB  ARG B  63      77.560 -27.314 -13.378  1.00 18.05           C  
ATOM    478  O   ARG B  63      80.473 -27.627 -11.778  1.00 18.05           O  
ATOM    479  CG  ARG B  63      77.941 -26.309 -14.452  1.00 18.05           C  
ATOM    480  CD  ARG B  63      76.819 -25.314 -14.718  1.00 18.05           C  
ATOM    481  NE  ARG B  63      76.638 -25.075 -16.147  1.00 18.05           N  
ATOM    482  NH1 ARG B  63      74.770 -23.739 -15.896  1.00 18.05           N  
ATOM    483  NH2 ARG B  63      75.597 -24.182 -17.988  1.00 18.05           N  
ATOM    484  CZ  ARG B  63      75.669 -24.333 -16.674  1.00 18.05           C  
ATOM    485  N   GLN B  64      78.305 -27.477 -10.931  1.00 22.67           N  
ATOM    486  CA  GLN B  64      78.823 -26.125 -10.747  1.00 22.67           C  
ATOM    487  C   GLN B  64      80.116 -26.137  -9.936  1.00 22.67           C  
ATOM    488  CB  GLN B  64      77.781 -25.239 -10.061  1.00 22.67           C  
ATOM    489  O   GLN B  64      80.238 -26.886  -8.964  1.00 22.67           O  
ATOM    490  CG  GLN B  64      77.760 -23.806 -10.574  1.00 22.67           C  
ATOM    491  CD  GLN B  64      76.500 -23.059 -10.177  1.00 22.67           C  
ATOM    492  NE2 GLN B  64      76.250 -21.929 -10.829  1.00 22.67           N  
ATOM    493  OE1 GLN B  64      75.758 -23.495  -9.291  1.00 22.67           O  
ATOM    494  N   GLN B  65      80.759 -25.400 -10.154  1.00 18.32           N  
ATOM    495  CA  GLN B  65      81.685 -24.312 -10.453  1.00 18.32           C  
ATOM    496  C   GLN B  65      81.919 -23.436  -9.226  1.00 18.32           C  
ATOM    497  CB  GLN B  65      81.161 -23.463 -11.612  1.00 18.32           C  
ATOM    498  O   GLN B  65      83.058 -23.071  -8.925  1.00 18.32           O  
ATOM    499  CG  GLN B  65      81.818 -23.776 -12.950  1.00 18.32           C  
ATOM    500  CD  GLN B  65      81.316 -22.887 -14.072  1.00 18.32           C  
ATOM    501  NE2 GLN B  65      81.757 -23.168 -15.293  1.00 18.32           N  
ATOM    502  OE1 GLN B  65      80.537 -21.956 -13.843  1.00 18.32           O  
ATOM    503  N   GLN B  66      80.886 -22.691  -8.771  1.00 21.09           N  
ATOM    504  CA  GLN B  66      81.739 -21.532  -8.535  1.00 21.09           C  
ATOM    505  C   GLN B  66      82.873 -21.870  -7.571  1.00 21.09           C  
ATOM    506  CB  GLN B  66      80.918 -20.362  -7.990  1.00 21.09           C  
ATOM    507  O   GLN B  66      82.740 -22.771  -6.740  1.00 21.09           O  
ATOM    508  CG  GLN B  66      81.583 -19.005  -8.174  1.00 21.09           C  
ATOM    509  CD  GLN B  66      80.933 -18.175  -9.265  1.00 21.09           C  
ATOM    510  NE2 GLN B  66      81.528 -17.027  -9.571  1.00 21.09           N  
ATOM    511  OE1 GLN B  66      79.906 -18.564  -9.830  1.00 21.09           O  
ATOM    512  N   GLU B  67      83.019 -21.288  -6.968  1.00 20.27           N  
ATOM    513  CA  GLU B  67      83.259 -19.856  -7.119  1.00 20.27           C  
ATOM    514  C   GLU B  67      83.956 -19.280  -5.890  1.00 20.27           C  
ATOM    515  CB  GLU B  67      81.944 -19.114  -7.374  1.00 20.27           C  
ATOM    516  O   GLU B  67      83.842 -19.829  -4.792  1.00 20.27           O  
ATOM    517  CG  GLU B  67      81.860 -18.467  -8.749  1.00 20.27           C  
ATOM    518  CD  GLU B  67      80.485 -17.897  -9.060  1.00 20.27           C  
ATOM    519  OE1 GLU B  67      80.276 -17.399 -10.190  1.00 20.27           O  
ATOM    520  OE2 GLU B  67      79.610 -17.948  -8.167  1.00 20.27           O  
ATOM    521  N   GLU B  68      83.752 -18.238  -5.718  1.00 21.23           N  
ATOM    522  CA  GLU B  68      84.576 -17.043  -5.563  1.00 21.23           C  
ATOM    523  C   GLU B  68      85.081 -16.903  -4.130  1.00 21.23           C  
ATOM    524  CB  GLU B  68      83.792 -15.793  -5.968  1.00 21.23           C  
ATOM    525  O   GLU B  68      84.335 -17.139  -3.177  1.00 21.23           O  
ATOM    526  CG  GLU B  68      84.425 -15.014  -7.112  1.00 21.23           C  
ATOM    527  CD  GLU B  68      83.573 -13.849  -7.589  1.00 21.23           C  
ATOM    528  OE1 GLU B  68      83.977 -13.154  -8.549  1.00 21.23           O  
ATOM    529  OE2 GLU B  68      82.493 -13.628  -6.997  1.00 21.23           O  
ATOM    530  N   LEU B  69      86.332 -16.902  -4.009  1.00 19.78           N  
ATOM    531  CA  LEU B  69      87.535 -16.365  -3.383  1.00 19.78           C  
ATOM    532  C   LEU B  69      87.212 -15.119  -2.565  1.00 19.78           C  
ATOM    533  CB  LEU B  69      88.589 -16.035  -4.443  1.00 19.78           C  
ATOM    534  O   LEU B  69      88.066 -14.613  -1.834  1.00 19.78           O  
ATOM    535  CG  LEU B  69      89.817 -16.946  -4.485  1.00 19.78           C  
ATOM    536  CD1 LEU B  69      90.275 -17.153  -5.924  1.00 19.78           C  
ATOM    537  CD2 LEU B  69      90.944 -16.365  -3.638  1.00 19.78           C  
ATOM    538  N   GLU B  70      85.961 -14.724  -2.849  1.00 20.82           N  
ATOM    539  CA  GLU B  70      86.256 -13.336  -3.192  1.00 20.82           C  
ATOM    540  C   GLU B  70      86.740 -12.557  -1.973  1.00 20.82           C  
ATOM    541  CB  GLU B  70      85.024 -12.657  -3.796  1.00 20.82           C  
ATOM    542  O   GLU B  70      86.473 -12.947  -0.834  1.00 20.82           O  
ATOM    543  CG  GLU B  70      85.030 -12.613  -5.317  1.00 20.82           C  
ATOM    544  CD  GLU B  70      83.751 -12.037  -5.905  1.00 20.82           C  
ATOM    545  OE1 GLU B  70      83.648 -11.933  -7.148  1.00 20.82           O  
ATOM    546  OE2 GLU B  70      82.845 -11.687  -5.116  1.00 20.82           O  
ATOM    547  N   ALA B  71      86.952 -11.481  -2.385  1.00 21.62           N  
ATOM    548  CA  ALA B  71      87.973 -10.436  -2.342  1.00 21.62           C  
ATOM    549  C   ALA B  71      88.096  -9.848  -0.939  1.00 21.62           C  
ATOM    550  CB  ALA B  71      87.651  -9.337  -3.351  1.00 21.62           C  
ATOM    551  O   ALA B  71      87.199 -10.011  -0.109  1.00 21.62           O  
ATOM    552  N   GLU B  72      88.243  -8.804  -0.866  1.00 16.06           N  
ATOM    553  CA  GLU B  72      88.474  -7.364  -0.796  1.00 16.06           C  
ATOM    554  C   GLU B  72      87.218  -6.626  -0.342  1.00 16.06           C  
ATOM    555  CB  GLU B  72      88.938  -6.828  -2.153  1.00 16.06           C  
ATOM    556  O   GLU B  72      87.305  -5.618   0.362  1.00 16.06           O  
ATOM    557  CG  GLU B  72      90.421  -6.487  -2.204  1.00 16.06           C  
ATOM    558  CD  GLU B  72      90.867  -5.957  -3.557  1.00 16.06           C  
ATOM    559  OE1 GLU B  72      92.038  -5.531  -3.686  1.00 16.06           O  
ATOM    560  OE2 GLU B  72      90.040  -5.966  -4.496  1.00 16.06           O  
ATOM    561  N   HIS B  73      85.903  -6.935  -0.743  1.00 19.48           N  
ATOM    562  CA  HIS B  73      85.583  -5.751  -1.532  1.00 19.48           C  
ATOM    563  C   HIS B  73      84.751  -4.760  -0.725  1.00 19.48           C  
ATOM    564  CB  HIS B  73      84.838  -6.145  -2.809  1.00 19.48           C  
ATOM    565  O   HIS B  73      84.088  -5.142   0.242  1.00 19.48           O  
ATOM    566  CG  HIS B  73      85.741  -6.558  -3.927  1.00 19.48           C  
ATOM    567  CD2 HIS B  73      85.534  -6.611  -5.264  1.00 19.48           C  
ATOM    568  ND1 HIS B  73      87.035  -6.985  -3.720  1.00 19.48           N  
ATOM    569  CE1 HIS B  73      87.586  -7.283  -4.885  1.00 19.48           C  
ATOM    570  NE2 HIS B  73      86.696  -7.064  -5.838  1.00 19.48           N  
ATOM    571  N   GLY B  74      83.841  -4.048  -1.422  1.00 18.80           N  
ATOM    572  CA  GLY B  74      84.036  -2.702  -1.936  1.00 18.80           C  
ATOM    573  C   GLY B  74      83.287  -1.647  -1.143  1.00 18.80           C  
ATOM    574  O   GLY B  74      83.852  -1.020  -0.245  1.00 18.80           O  
ATOM    575  N   THR B  75      82.071  -1.257  -1.521  1.00 18.35           N  
ATOM    576  CA  THR B  75      82.030   0.085  -2.093  1.00 18.35           C  
ATOM    577  C   THR B  75      81.243   1.033  -1.193  1.00 18.35           C  
ATOM    578  CB  THR B  75      81.407   0.073  -3.501  1.00 18.35           C  
ATOM    579  O   THR B  75      81.701   2.137  -0.893  1.00 18.35           O  
ATOM    580  CG2 THR B  75      82.370  -0.522  -4.523  1.00 18.35           C  
ATOM    581  OG1 THR B  75      80.207  -0.710  -3.479  1.00 18.35           O  
ATOM    582  N   GLY B  76      79.755   1.033  -1.452  1.00 17.10           N  
ATOM    583  CA  GLY B  76      79.246   2.349  -1.805  1.00 17.10           C  
ATOM    584  C   GLY B  76      78.945   3.216  -0.597  1.00 17.10           C  
ATOM    585  O   GLY B  76      79.038   2.755   0.543  1.00 17.10           O  
ATOM    586  N   ASP B  77      77.727   4.046  -0.692  1.00 17.23           N  
ATOM    587  CA  ASP B  77      77.617   5.466  -1.010  1.00 17.23           C  
ATOM    588  C   ASP B  77      77.002   6.243   0.152  1.00 17.23           C  
ATOM    589  CB  ASP B  77      76.784   5.669  -2.278  1.00 17.23           C  
ATOM    590  O   ASP B  77      76.444   5.648   1.077  1.00 17.23           O  
ATOM    591  CG  ASP B  77      77.616   6.110  -3.469  1.00 17.23           C  
ATOM    592  OD1 ASP B  77      78.777   6.534  -3.280  1.00 17.23           O  
ATOM    593  OD2 ASP B  77      77.105   6.037  -4.608  1.00 17.23           O  
ATOM    594  N   LYS B  78      75.780   6.966  -0.220  1.00 16.60           N  
ATOM    595  CA  LYS B  78      75.720   8.423  -0.139  1.00 16.60           C  
ATOM    596  C   LYS B  78      75.053   8.874   1.158  1.00 16.60           C  
ATOM    597  CB  LYS B  78      74.968   8.996  -1.341  1.00 16.60           C  
ATOM    598  O   LYS B  78      74.377   8.086   1.821  1.00 16.60           O  
ATOM    599  CG  LYS B  78      75.856   9.299  -2.539  1.00 16.60           C  
ATOM    600  CD  LYS B  78      75.071   9.958  -3.665  1.00 16.60           C  
ATOM    601  CE  LYS B  78      75.951  10.231  -4.877  1.00 16.60           C  
ATOM    602  NZ  LYS B  78      75.157  10.736  -6.037  1.00 16.60           N  
ATOM    603  N   PRO B  79      74.183  10.014   1.029  1.00 17.34           N  
ATOM    604  CA  PRO B  79      74.259  11.381   1.551  1.00 17.34           C  
ATOM    605  C   PRO B  79      73.224  11.655   2.639  1.00 17.34           C  
ATOM    606  CB  PRO B  79      73.994  12.245   0.316  1.00 17.34           C  
ATOM    607  O   PRO B  79      73.567  12.163   3.710  1.00 17.34           O  
ATOM    608  CG  PRO B  79      73.465  11.294  -0.709  1.00 17.34           C  
ATOM    609  CD  PRO B  79      73.547   9.901  -0.155  1.00 17.34           C  
ATOM    610  N   ALA B  80      71.841  12.058   2.274  1.00 17.99           N  
ATOM    611  CA  ALA B  80      71.621  13.494   2.429  1.00 17.99           C  
ATOM    612  C   ALA B  80      70.839  13.795   3.705  1.00 17.99           C  
ATOM    613  CB  ALA B  80      70.886  14.054   1.214  1.00 17.99           C  
ATOM    614  O   ALA B  80      70.334  12.880   4.361  1.00 17.99           O  
ATOM    615  N   ALA B  81      69.591  14.600   3.606  1.00 18.95           N  
ATOM    616  CA  ALA B  81      69.280  15.962   4.033  1.00 18.95           C  
ATOM    617  C   ALA B  81      68.268  15.961   5.175  1.00 18.95           C  
ATOM    618  CB  ALA B  81      68.750  16.780   2.857  1.00 18.95           C  
ATOM    619  O   ALA B  81      68.493  16.587   6.213  1.00 18.95           O  
ATOM    620  N   PRO B  82      66.726  16.572   4.970  1.00 21.27           N  
ATOM    621  CA  PRO B  82      66.013  17.840   5.150  1.00 21.27           C  
ATOM    622  C   PRO B  82      64.750  17.691   5.996  1.00 21.27           C  
ATOM    623  CB  PRO B  82      65.666  18.256   3.719  1.00 21.27           C  
ATOM    624  O   PRO B  82      64.297  16.571   6.244  1.00 21.27           O  
ATOM    625  CG  PRO B  82      66.047  17.082   2.876  1.00 21.27           C  
ATOM    626  CD  PRO B  82      66.564  15.996   3.777  1.00 21.27           C  
ATOM    627  N   ARG B  83      63.415  18.199   5.532  1.00 21.74           N  
ATOM    628  CA  ARG B  83      62.717  19.343   6.108  1.00 21.74           C  
ATOM    629  C   ARG B  83      61.631  18.891   7.078  1.00 21.74           C  
ATOM    630  CB  ARG B  83      62.106  20.211   5.006  1.00 21.74           C  
ATOM    631  O   ARG B  83      61.326  17.699   7.166  1.00 21.74           O  
ATOM    632  CG  ARG B  83      63.076  21.217   4.406  1.00 21.74           C  
ATOM    633  CD  ARG B  83      62.400  22.101   3.367  1.00 21.74           C  
ATOM    634  NE  ARG B  83      63.255  23.216   2.970  1.00 21.74           N  
ATOM    635  NH1 ARG B  83      61.824  24.002   1.336  1.00 21.74           N  
ATOM    636  NH2 ARG B  83      63.813  25.070   1.734  1.00 21.74           N  
ATOM    637  CZ  ARG B  83      62.962  24.093   2.014  1.00 21.74           C  
ATOM    638  N   GLU B  84      60.194  19.326   6.917  1.00 22.33           N  
ATOM    639  CA  GLU B  84      59.411  20.357   7.593  1.00 22.33           C  
ATOM    640  C   GLU B  84      58.231  19.749   8.345  1.00 22.33           C  
ATOM    641  CB  GLU B  84      58.914  21.400   6.588  1.00 22.33           C  
ATOM    642  O   GLU B  84      57.980  20.095   9.501  1.00 22.33           O  
ATOM    643  CG  GLU B  84      59.812  22.623   6.477  1.00 22.33           C  
ATOM    644  CD  GLU B  84      59.185  23.757   5.681  1.00 22.33           C  
ATOM    645  OE1 GLU B  84      59.763  24.867   5.647  1.00 22.33           O  
ATOM    646  OE2 GLU B  84      58.107  23.534   5.087  1.00 22.33           O  
ATOM    647  N   ARG B  85      57.036  19.261   7.702  1.00 21.52           N  
ATOM    648  CA  ARG B  85      55.739  19.928   7.670  1.00 21.52           C  
ATOM    649  C   ARG B  85      54.803  19.358   8.729  1.00 21.52           C  
ATOM    650  CB  ARG B  85      55.103  19.801   6.284  1.00 21.52           C  
ATOM    651  O   ARG B  85      54.862  18.166   9.041  1.00 21.52           O  
ATOM    652  CG  ARG B  85      55.527  20.887   5.308  1.00 21.52           C  
ATOM    653  CD  ARG B  85      54.728  20.825   4.014  1.00 21.52           C  
ATOM    654  NE  ARG B  85      55.168  21.841   3.061  1.00 21.52           N  
ATOM    655  NH1 ARG B  85      53.662  21.243   1.414  1.00 21.52           N  
ATOM    656  NH2 ARG B  85      55.127  22.971   1.062  1.00 21.52           N  
ATOM    657  CZ  ARG B  85      54.651  22.016   1.848  1.00 21.52           C  
ATOM    658  N   THR B  86      53.745  20.005   9.265  1.00 22.61           N  
ATOM    659  CA  THR B  86      53.191  20.392  10.557  1.00 22.61           C  
ATOM    660  C   THR B  86      51.992  19.518  10.915  1.00 22.61           C  
ATOM    661  CB  THR B  86      52.770  21.873  10.564  1.00 22.61           C  
ATOM    662  O   THR B  86      51.832  19.116  12.070  1.00 22.61           O  
ATOM    663  CG2 THR B  86      53.765  22.724  11.347  1.00 22.61           C  
ATOM    664  OG1 THR B  86      52.706  22.352   9.215  1.00 22.61           O  
ATOM    665  N   THR B  87      50.918  19.439  10.062  1.00 19.74           N  
ATOM    666  CA  THR B  87      49.650  20.083  10.385  1.00 19.74           C  
ATOM    667  C   THR B  87      48.730  19.124  11.134  1.00 19.74           C  
ATOM    668  CB  THR B  87      48.942  20.590   9.115  1.00 19.74           C  
ATOM    669  O   THR B  87      48.231  19.449  12.213  1.00 19.74           O  
ATOM    670  CG2 THR B  87      49.735  21.712   8.453  1.00 19.74           C  
ATOM    671  OG1 THR B  87      48.804  19.507   8.187  1.00 19.74           O  
ATOM    672  N   ARG B  88      47.544  18.580  10.575  1.00 20.01           N  
ATOM    673  CA  ARG B  88      46.149  18.977  10.733  1.00 20.01           C  
ATOM    674  C   ARG B  88      45.350  17.894  11.452  1.00 20.01           C  
ATOM    675  CB  ARG B  88      45.517  19.277   9.372  1.00 20.01           C  
ATOM    676  O   ARG B  88      44.156  18.064  11.708  1.00 20.01           O  
ATOM    677  CG  ARG B  88      45.514  20.754   9.008  1.00 20.01           C  
ATOM    678  CD  ARG B  88      44.751  21.013   7.716  1.00 20.01           C  
ATOM    679  NE  ARG B  88      44.751  22.431   7.366  1.00 20.01           N  
ATOM    680  NH1 ARG B  88      43.384  22.187   5.520  1.00 20.01           N  
ATOM    681  NH2 ARG B  88      44.169  24.260   6.105  1.00 20.01           N  
ATOM    682  CZ  ARG B  88      44.101  22.956   6.331  1.00 20.01           C  
ATOM    683  N   LEU B  89      45.701  16.532  11.705  1.00 20.10           N  
ATOM    684  CA  LEU B  89      44.917  15.540  10.978  1.00 20.10           C  
ATOM    685  C   LEU B  89      43.757  15.033  11.828  1.00 20.10           C  
ATOM    686  CB  LEU B  89      45.803  14.366  10.550  1.00 20.10           C  
ATOM    687  O   LEU B  89      43.105  14.049  11.472  1.00 20.10           O  
ATOM    688  CG  LEU B  89      46.505  14.504   9.198  1.00 20.10           C  
ATOM    689  CD1 LEU B  89      47.846  13.779   9.222  1.00 20.10           C  
ATOM    690  CD2 LEU B  89      45.620  13.966   8.079  1.00 20.10           C  
ATOM    691  N   GLY B  90      43.443  15.566  13.157  1.00 19.21           N  
ATOM    692  CA  GLY B  90      43.437  14.397  14.023  1.00 19.21           C  
ATOM    693  C   GLY B  90      42.154  13.593  13.930  1.00 19.21           C  
ATOM    694  O   GLY B  90      41.983  12.792  13.008  1.00 19.21           O  
ATOM    695  N   PRO B  91      41.131  13.839  14.824  1.00 21.32           N  
ATOM    696  CA  PRO B  91      40.747  12.808  15.791  1.00 21.32           C  
ATOM    697  C   PRO B  91      39.497  12.039  15.369  1.00 21.32           C  
ATOM    698  CB  PRO B  91      40.491  13.606  17.073  1.00 21.32           C  
ATOM    699  O   PRO B  91      38.744  12.503  14.509  1.00 21.32           O  
ATOM    700  CG  PRO B  91      40.490  15.036  16.639  1.00 21.32           C  
ATOM    701  CD  PRO B  91      40.830  15.091  15.177  1.00 21.32           C  
ATOM    702  N   ARG B  92      39.022  10.990  16.153  1.00 21.34           N  
ATOM    703  CA  ARG B  92      38.533   9.647  15.856  1.00 21.34           C  
ATOM    704  C   ARG B  92      37.030   9.657  15.597  1.00 21.34           C  
ATOM    705  CB  ARG B  92      38.861   8.689  17.003  1.00 21.34           C  
ATOM    706  O   ARG B  92      36.534   8.900  14.761  1.00 21.34           O  
ATOM    707  CG  ARG B  92      39.412   7.347  16.546  1.00 21.34           C  
ATOM    708  CD  ARG B  92      39.874   6.498  17.722  1.00 21.34           C  
ATOM    709  NE  ARG B  92      40.474   5.243  17.277  1.00 21.34           N  
ATOM    710  NH1 ARG B  92      40.860   4.434  19.406  1.00 21.34           N  
ATOM    711  NH2 ARG B  92      41.455   3.188  17.576  1.00 21.34           N  
ATOM    712  CZ  ARG B  92      40.928   4.291  18.088  1.00 21.34           C  
ATOM    713  N   MET B  93      36.073  10.388  16.393  1.00 20.62           N  
ATOM    714  CA  MET B  93      35.210   9.486  17.150  1.00 20.62           C  
ATOM    715  C   MET B  93      33.885   9.266  16.427  1.00 20.62           C  
ATOM    716  CB  MET B  93      34.954  10.037  18.554  1.00 20.62           C  
ATOM    717  O   MET B  93      33.193  10.226  16.085  1.00 20.62           O  
ATOM    718  CG  MET B  93      35.899   9.486  19.610  1.00 20.62           C  
ATOM    719  SD  MET B  93      35.023   8.979  21.141  1.00 20.62           S  
ATOM    720  CE  MET B  93      36.261   7.868  21.866  1.00 20.62           C  
ATOM    721  N   PRO B  94      33.462   8.097  15.847  1.00 24.39           N  
ATOM    722  CA  PRO B  94      32.553   7.721  14.761  1.00 24.39           C  
ATOM    723  C   PRO B  94      31.082   7.839  15.155  1.00 24.39           C  
ATOM    724  CB  PRO B  94      32.927   6.265  14.476  1.00 24.39           C  
ATOM    725  O   PRO B  94      30.199   7.503  14.362  1.00 24.39           O  
ATOM    726  CG  PRO B  94      33.903   5.904  15.549  1.00 24.39           C  
ATOM    727  CD  PRO B  94      34.105   7.101  16.432  1.00 24.39           C  
ATOM    728  N   GLN B  95      30.699   8.133  16.434  1.00 20.64           N  
ATOM    729  CA  GLN B  95      29.739   7.095  16.793  1.00 20.64           C  
ATOM    730  C   GLN B  95      28.429   7.269  16.030  1.00 20.64           C  
ATOM    731  CB  GLN B  95      29.474   7.106  18.299  1.00 20.64           C  
ATOM    732  O   GLN B  95      27.921   6.317  15.433  1.00 20.64           O  
ATOM    733  CG  GLN B  95      29.928   5.840  19.013  1.00 20.64           C  
ATOM    734  CD  GLN B  95      29.747   5.916  20.517  1.00 20.64           C  
ATOM    735  NE2 GLN B  95      30.067   4.828  21.209  1.00 20.64           N  
ATOM    736  OE1 GLN B  95      29.325   6.946  21.053  1.00 20.64           O  
ATOM    737  N   ASP B  96      27.318   7.833  16.625  1.00 21.23           N  
ATOM    738  CA  ASP B  96      26.066   7.186  17.008  1.00 21.23           C  
ATOM    739  C   ASP B  96      24.951   7.520  16.019  1.00 21.23           C  
ATOM    740  CB  ASP B  96      25.657   7.603  18.422  1.00 21.23           C  
ATOM    741  O   ASP B  96      24.241   6.627  15.552  1.00 21.23           O  
ATOM    742  CG  ASP B  96      25.397   6.419  19.337  1.00 21.23           C  
ATOM    743  OD1 ASP B  96      25.395   5.265  18.856  1.00 21.23           O  
ATOM    744  OD2 ASP B  96      25.189   6.642  20.549  1.00 21.23           O  
ATOM    745  N   GLY B  97      24.192   8.659  16.165  1.00 21.54           N  
ATOM    746  CA  GLY B  97      22.744   8.719  16.293  1.00 21.54           C  
ATOM    747  C   GLY B  97      22.032   8.844  14.959  1.00 21.54           C  
ATOM    748  O   GLY B  97      22.361   9.718  14.154  1.00 21.54           O  
ATOM    749  N   SER B  98      21.586   7.748  14.301  1.00 27.68           N  
ATOM    750  CA  SER B  98      21.101   7.483  12.950  1.00 27.68           C  
ATOM    751  C   SER B  98      19.764   8.171  12.698  1.00 27.68           C  
ATOM    752  CB  SER B  98      20.962   5.978  12.716  1.00 27.68           C  
ATOM    753  O   SER B  98      18.704   7.584  12.930  1.00 27.68           O  
ATOM    754  OG  SER B  98      19.882   5.703  11.841  1.00 27.68           O  
ATOM    755  N   ASP B  99      19.538   9.375  13.155  1.00 25.66           N  
ATOM    756  CA  ASP B  99      18.165   9.862  13.050  1.00 25.66           C  
ATOM    757  C   ASP B  99      17.646   9.735  11.620  1.00 25.66           C  
ATOM    758  CB  ASP B  99      18.074  11.316  13.516  1.00 25.66           C  
ATOM    759  O   ASP B  99      18.387   9.965  10.662  1.00 25.66           O  
ATOM    760  CG  ASP B  99      17.780  11.446  15.000  1.00 25.66           C  
ATOM    761  OD1 ASP B  99      17.342  10.455  15.624  1.00 25.66           O  
ATOM    762  OD2 ASP B  99      17.984  12.550  15.550  1.00 25.66           O  
ATOM    763  N   ASP B 100      16.301   9.247  11.402  1.00 27.68           N  
ATOM    764  CA  ASP B 100      15.387   8.638  10.440  1.00 27.68           C  
ATOM    765  C   ASP B 100      15.092   9.591   9.283  1.00 27.68           C  
ATOM    766  CB  ASP B 100      14.084   8.224  11.125  1.00 27.68           C  
ATOM    767  O   ASP B 100      14.423  10.610   9.467  1.00 27.68           O  
ATOM    768  CG  ASP B 100      14.189   6.889  11.841  1.00 27.68           C  
ATOM    769  OD1 ASP B 100      15.044   6.059  11.463  1.00 27.68           O  
ATOM    770  OD2 ASP B 100      13.407   6.663  12.790  1.00 27.68           O  
ATOM    771  N   GLU B 101      16.065   9.978   8.536  1.00 29.00           N  
ATOM    772  CA  GLU B 101      15.893  10.864   7.388  1.00 29.00           C  
ATOM    773  C   GLU B 101      14.826  10.332   6.435  1.00 29.00           C  
ATOM    774  CB  GLU B 101      17.219  11.046   6.645  1.00 29.00           C  
ATOM    775  O   GLU B 101      14.970   9.240   5.882  1.00 29.00           O  
ATOM    776  CG  GLU B 101      18.118  12.116   7.246  1.00 29.00           C  
ATOM    777  CD  GLU B 101      19.338  12.422   6.392  1.00 29.00           C  
ATOM    778  OE1 GLU B 101      20.119  13.332   6.753  1.00 29.00           O  
ATOM    779  OE2 GLU B 101      19.514  11.748   5.352  1.00 29.00           O  
ATOM    780  N   ASP B 102      13.570  10.673   6.725  1.00 29.93           N  
ATOM    781  CA  ASP B 102      12.357  10.369   5.972  1.00 29.93           C  
ATOM    782  C   ASP B 102      12.540  10.677   4.488  1.00 29.93           C  
ATOM    783  CB  ASP B 102      11.168  11.154   6.530  1.00 29.93           C  
ATOM    784  O   ASP B 102      12.861  11.809   4.118  1.00 29.93           O  
ATOM    785  CG  ASP B 102      10.559  10.512   7.763  1.00 29.93           C  
ATOM    786  OD1 ASP B 102      10.769   9.300   7.987  1.00 29.93           O  
ATOM    787  OD2 ASP B 102       9.860  11.223   8.517  1.00 29.93           O  
ATOM    788  N   GLU B 103      13.188   9.793   3.773  1.00 32.59           N  
ATOM    789  CA  GLU B 103      13.383   9.898   2.330  1.00 32.59           C  
ATOM    790  C   GLU B 103      12.164  10.516   1.652  1.00 32.59           C  
ATOM    791  CB  GLU B 103      13.681   8.524   1.725  1.00 32.59           C  
ATOM    792  O   GLU B 103      11.056   9.983   1.748  1.00 32.59           O  
ATOM    793  CG  GLU B 103      15.082   8.397   1.146  1.00 32.59           C  
ATOM    794  CD  GLU B 103      15.423   6.983   0.704  1.00 32.59           C  
ATOM    795  OE1 GLU B 103      16.580   6.738   0.294  1.00 32.59           O  
ATOM    796  OE2 GLU B 103      14.526   6.113   0.769  1.00 32.59           O  
ATOM    797  N   GLU B 104      12.150  11.873   1.679  1.00 33.84           N  
ATOM    798  CA  GLU B 104      11.073  12.702   1.144  1.00 33.84           C  
ATOM    799  C   GLU B 104      10.613  12.196  -0.220  1.00 33.84           C  
ATOM    800  CB  GLU B 104      11.519  14.163   1.041  1.00 33.84           C  
ATOM    801  O   GLU B 104      11.383  12.202  -1.182  1.00 33.84           O  
ATOM    802  CG  GLU B 104      10.643  15.130   1.824  1.00 33.84           C  
ATOM    803  CD  GLU B 104      11.151  16.562   1.790  1.00 33.84           C  
ATOM    804  OE1 GLU B 104      10.495  17.453   2.375  1.00 33.84           O  
ATOM    805  OE2 GLU B 104      12.214  16.795   1.171  1.00 33.84           O  
ATOM    806  N   TRP B 105       9.869  11.156  -0.194  1.00 35.84           N  
ATOM    807  CA  TRP B 105       9.279  10.652  -1.430  1.00 35.84           C  
ATOM    808  C   TRP B 105       8.716  11.794  -2.269  1.00 35.84           C  
ATOM    809  CB  TRP B 105       8.177   9.634  -1.124  1.00 35.84           C  
ATOM    810  O   TRP B 105       8.322  12.832  -1.732  1.00 35.84           O  
ATOM    811  CG  TRP B 105       8.683   8.243  -0.883  1.00 35.84           C  
ATOM    812  CD1 TRP B 105       9.134   7.724   0.299  1.00 35.84           C  
ATOM    813  CD2 TRP B 105       8.793   7.195  -1.850  1.00 35.84           C  
ATOM    814  CE2 TRP B 105       9.318   6.065  -1.185  1.00 35.84           C  
ATOM    815  CE3 TRP B 105       8.497   7.101  -3.217  1.00 35.84           C  
ATOM    816  NE1 TRP B 105       9.517   6.414   0.124  1.00 35.84           N  
ATOM    817  CH2 TRP B 105       9.256   4.790  -3.178  1.00 35.84           C  
ATOM    818  CZ2 TRP B 105       9.554   4.855  -1.841  1.00 35.84           C  
ATOM    819  CZ3 TRP B 105       8.732   5.895  -3.868  1.00 35.84           C  
ATOM    820  N   PRO B 106       8.940  11.781  -3.582  1.00 35.21           N  
ATOM    821  CA  PRO B 106       8.545  12.904  -4.436  1.00 35.21           C  
ATOM    822  C   PRO B 106       7.174  13.468  -4.071  1.00 35.21           C  
ATOM    823  CB  PRO B 106       8.527  12.291  -5.839  1.00 35.21           C  
ATOM    824  O   PRO B 106       6.366  12.780  -3.442  1.00 35.21           O  
ATOM    825  CG  PRO B 106       8.626  10.817  -5.613  1.00 35.21           C  
ATOM    826  CD  PRO B 106       8.933  10.576  -4.163  1.00 35.21           C  
ATOM    827  N   THR B 107       7.062  14.822  -3.779  1.00 36.38           N  
ATOM    828  CA  THR B 107       5.818  15.574  -3.656  1.00 36.38           C  
ATOM    829  C   THR B 107       4.783  15.076  -4.660  1.00 36.38           C  
ATOM    830  CB  THR B 107       6.054  17.082  -3.864  1.00 36.38           C  
ATOM    831  O   THR B 107       5.130  14.422  -5.646  1.00 36.38           O  
ATOM    832  CG2 THR B 107       5.566  17.886  -2.664  1.00 36.38           C  
ATOM    833  OG1 THR B 107       7.456  17.319  -4.046  1.00 36.38           O  
ATOM    834  N   LEU B 108       3.455  15.240  -4.294  1.00 34.85           N  
ATOM    835  CA  LEU B 108       2.331  14.861  -5.144  1.00 34.85           C  
ATOM    836  C   LEU B 108       2.552  15.331  -6.578  1.00 34.85           C  
ATOM    837  CB  LEU B 108       1.025  15.445  -4.599  1.00 34.85           C  
ATOM    838  O   LEU B 108       2.252  14.603  -7.528  1.00 34.85           O  
ATOM    839  CG  LEU B 108      -0.172  14.495  -4.546  1.00 34.85           C  
ATOM    840  CD1 LEU B 108      -0.198  13.747  -3.218  1.00 34.85           C  
ATOM    841  CD2 LEU B 108      -1.473  15.262  -4.759  1.00 34.85           C  
ATOM    842  N   GLU B 109       3.064  16.650  -6.704  1.00 36.70           N  
ATOM    843  CA  GLU B 109       3.259  17.226  -8.031  1.00 36.70           C  
ATOM    844  C   GLU B 109       4.360  16.494  -8.794  1.00 36.70           C  
ATOM    845  CB  GLU B 109       3.593  18.716  -7.927  1.00 36.70           C  
ATOM    846  O   GLU B 109       4.208  16.196  -9.980  1.00 36.70           O  
ATOM    847  CG  GLU B 109       2.951  19.568  -9.013  1.00 36.70           C  
ATOM    848  CD  GLU B 109       3.257  21.050  -8.873  1.00 36.70           C  
ATOM    849  OE1 GLU B 109       2.844  21.841  -9.751  1.00 36.70           O  
ATOM    850  OE2 GLU B 109       3.915  21.424  -7.876  1.00 36.70           O  
ATOM    851  N   LYS B 110       5.458  16.261  -8.093  1.00 43.14           N  
ATOM    852  CA  LYS B 110       6.555  15.537  -8.730  1.00 43.14           C  
ATOM    853  C   LYS B 110       6.173  14.084  -8.996  1.00 43.14           C  
ATOM    854  CB  LYS B 110       7.813  15.598  -7.863  1.00 43.14           C  
ATOM    855  O   LYS B 110       6.527  13.524 -10.036  1.00 43.14           O  
ATOM    856  CG  LYS B 110       9.051  16.083  -8.602  1.00 43.14           C  
ATOM    857  CD  LYS B 110      10.241  16.233  -7.663  1.00 43.14           C  
ATOM    858  CE  LYS B 110      11.481  16.715  -8.402  1.00 43.14           C  
ATOM    859  NZ  LYS B 110      12.632  16.926  -7.474  1.00 43.14           N  
ATOM    860  N   ALA B 111       5.403  13.554  -8.047  1.00 38.26           N  
ATOM    861  CA  ALA B 111       4.847  12.219  -8.253  1.00 38.26           C  
ATOM    862  C   ALA B 111       3.813  12.224  -9.376  1.00 38.26           C  
ATOM    863  CB  ALA B 111       4.222  11.697  -6.962  1.00 38.26           C  
ATOM    864  O   ALA B 111       3.753  11.288 -10.177  1.00 38.26           O  
ATOM    865  N   ALA B 112       3.009  13.362  -9.391  1.00 38.83           N  
ATOM    866  CA  ALA B 112       2.063  13.541 -10.490  1.00 38.83           C  
ATOM    867  C   ALA B 112       2.794  13.731 -11.816  1.00 38.83           C  
ATOM    868  CB  ALA B 112       1.146  14.730 -10.216  1.00 38.83           C  
ATOM    869  O   ALA B 112       2.365  13.209 -12.849  1.00 38.83           O  
ATOM    870  N   THR B 113       3.845  14.694 -11.773  1.00 39.64           N  
ATOM    871  CA  THR B 113       4.640  14.890 -12.981  1.00 39.64           C  
ATOM    872  C   THR B 113       5.396  13.615 -13.343  1.00 39.64           C  
ATOM    873  CB  THR B 113       5.636  16.052 -12.812  1.00 39.64           C  
ATOM    874  O   THR B 113       5.535  13.284 -14.522  1.00 39.64           O  
ATOM    875  CG2 THR B 113       5.620  16.972 -14.028  1.00 39.64           C  
ATOM    876  OG1 THR B 113       5.285  16.810 -11.648  1.00 39.64           O  
ATOM    877  N   MET B 114       5.965  12.998 -12.278  1.00 37.56           N  
ATOM    878  CA  MET B 114       6.616  11.724 -12.571  1.00 37.56           C  
ATOM    879  C   MET B 114       5.605  10.700 -13.077  1.00 37.56           C  
ATOM    880  CB  MET B 114       7.328  11.185 -11.329  1.00 37.56           C  
ATOM    881  O   MET B 114       5.918   9.895 -13.956  1.00 37.56           O  
ATOM    882  CG  MET B 114       8.684  11.824 -11.074  1.00 37.56           C  
ATOM    883  SD  MET B 114       9.532  11.113  -9.611  1.00 37.56           S  
ATOM    884  CE  MET B 114      10.421   9.738 -10.393  1.00 37.56           C  
ATOM    885  N   THR B 115       4.427  10.828 -12.385  1.00 36.65           N  
ATOM    886  CA  THR B 115       3.352   9.937 -12.809  1.00 36.65           C  
ATOM    887  C   THR B 115       2.690  10.457 -14.082  1.00 36.65           C  
ATOM    888  CB  THR B 115       2.292   9.775 -11.704  1.00 36.65           C  
ATOM    889  O   THR B 115       2.196   9.673 -14.895  1.00 36.65           O  
ATOM    890  CG2 THR B 115       2.521   8.497 -10.905  1.00 36.65           C  
ATOM    891  OG1 THR B 115       2.359  10.899 -10.818  1.00 36.65           O  
ATOM    892  N   ALA B 116       2.562  11.847 -14.247  1.00 37.57           N  
ATOM    893  CA  ALA B 116       1.966  12.404 -15.459  1.00 37.57           C  
ATOM    894  C   ALA B 116       2.801  12.059 -16.689  1.00 37.57           C  
ATOM    895  CB  ALA B 116       1.815  13.918 -15.329  1.00 37.57           C  
ATOM    896  O   ALA B 116       2.260  11.867 -17.780  1.00 37.57           O  
ATOM    897  N   ALA B 117       4.105  12.316 -16.645  1.00 34.58           N  
ATOM    898  CA  ALA B 117       4.793  11.899 -17.864  1.00 34.58           C  
ATOM    899  C   ALA B 117       4.545  10.422 -18.155  1.00 34.58           C  
ATOM    900  CB  ALA B 117       6.291  12.170 -17.750  1.00 34.58           C  
ATOM    901  O   ALA B 117       4.710   9.970 -19.291  1.00 34.58           O  
ATOM    902  N   GLY B 118       4.593   9.630 -17.102  1.00 30.99           N  
ATOM    903  CA  GLY B 118       4.538   8.220 -17.454  1.00 30.99           C  
ATOM    904  C   GLY B 118       3.172   7.781 -17.946  1.00 30.99           C  
ATOM    905  O   GLY B 118       2.229   8.575 -17.968  1.00 30.99           O  
ATOM    906  N   HIS B 119       2.838   6.368 -17.959  1.00 29.78           N  
ATOM    907  CA  HIS B 119       2.079   5.403 -18.747  1.00 29.78           C  
ATOM    908  C   HIS B 119       0.608   5.396 -18.343  1.00 29.78           C  
ATOM    909  CB  HIS B 119       2.672   4.001 -18.594  1.00 29.78           C  
ATOM    910  O   HIS B 119       0.263   4.941 -17.250  1.00 29.78           O  
ATOM    911  CG  HIS B 119       3.902   3.777 -19.414  1.00 29.78           C  
ATOM    912  CD2 HIS B 119       4.068   3.209 -20.632  1.00 29.78           C  
ATOM    913  ND1 HIS B 119       5.158   4.158 -18.992  1.00 29.78           N  
ATOM    914  CE1 HIS B 119       6.045   3.833 -19.917  1.00 29.78           C  
ATOM    915  NE2 HIS B 119       5.409   3.256 -20.923  1.00 29.78           N  
ATOM    916  N   HIS B 120      -0.173   6.534 -18.413  1.00 31.06           N  
ATOM    917  CA  HIS B 120      -1.612   6.303 -18.367  1.00 31.06           C  
ATOM    918  C   HIS B 120      -2.008   5.117 -19.240  1.00 31.06           C  
ATOM    919  CB  HIS B 120      -2.370   7.557 -18.810  1.00 31.06           C  
ATOM    920  O   HIS B 120      -2.422   5.296 -20.388  1.00 31.06           O  
ATOM    921  CG  HIS B 120      -2.423   8.626 -17.765  1.00 31.06           C  
ATOM    922  CD2 HIS B 120      -2.160   9.952 -17.836  1.00 31.06           C  
ATOM    923  ND1 HIS B 120      -2.779   8.372 -16.458  1.00 31.06           N  
ATOM    924  CE1 HIS B 120      -2.735   9.500 -15.769  1.00 31.06           C  
ATOM    925  NE2 HIS B 120      -2.362  10.474 -16.582  1.00 31.06           N  
ATOM    926  N   ALA B 121      -1.153   4.093 -19.525  1.00 31.58           N  
ATOM    927  CA  ALA B 121      -1.612   3.131 -20.524  1.00 31.58           C  
ATOM    928  C   ALA B 121      -2.771   2.294 -19.988  1.00 31.58           C  
ATOM    929  CB  ALA B 121      -0.462   2.225 -20.958  1.00 31.58           C  
ATOM    930  O   ALA B 121      -2.730   1.825 -18.849  1.00 31.58           O  
ATOM    931  N   GLU B 122      -3.974   2.650 -20.227  1.00 40.98           N  
ATOM    932  CA  GLU B 122      -5.124   1.757 -20.121  1.00 40.98           C  
ATOM    933  C   GLU B 122      -4.712   0.301 -20.317  1.00 40.98           C  
ATOM    934  CB  GLU B 122      -6.200   2.141 -21.140  1.00 40.98           C  
ATOM    935  O   GLU B 122      -4.021  -0.029 -21.283  1.00 40.98           O  
ATOM    936  CG  GLU B 122      -7.615   1.789 -20.703  1.00 40.98           C  
ATOM    937  CD  GLU B 122      -8.676   2.217 -21.704  1.00 40.98           C  
ATOM    938  OE1 GLU B 122      -9.875   1.939 -21.474  1.00 40.98           O  
ATOM    939  OE2 GLU B 122      -8.305   2.834 -22.728  1.00 40.98           O  
ATOM    940  N   VAL B 123      -4.454  -0.455 -19.227  1.00 50.39           N  
ATOM    941  CA  VAL B 123      -4.168  -1.873 -19.415  1.00 50.39           C  
ATOM    942  C   VAL B 123      -5.240  -2.504 -20.301  1.00 50.39           C  
ATOM    943  CB  VAL B 123      -4.087  -2.620 -18.064  1.00 50.39           C  
ATOM    944  O   VAL B 123      -6.419  -2.524 -19.941  1.00 50.39           O  
ATOM    945  CG1 VAL B 123      -3.794  -4.103 -18.283  1.00 50.39           C  
ATOM    946  CG2 VAL B 123      -3.022  -1.988 -17.170  1.00 50.39           C  
ATOM    947  N   VAL B 124      -4.955  -2.447 -21.533  1.00 57.99           N  
ATOM    948  CA  VAL B 124      -5.849  -3.158 -22.442  1.00 57.99           C  
ATOM    949  C   VAL B 124      -5.706  -4.664 -22.234  1.00 57.99           C  
ATOM    950  CB  VAL B 124      -5.565  -2.795 -23.917  1.00 57.99           C  
ATOM    951  O   VAL B 124      -4.609  -5.214 -22.362  1.00 57.99           O  
ATOM    952  CG1 VAL B 124      -6.528  -3.528 -24.849  1.00 57.99           C  
ATOM    953  CG2 VAL B 124      -5.664  -1.284 -24.122  1.00 57.99           C  
ATOM    954  N   VAL B 125      -6.744  -5.167 -21.554  1.00 66.78           N  
ATOM    955  CA  VAL B 125      -6.741  -6.605 -21.305  1.00 66.78           C  
ATOM    956  C   VAL B 125      -7.392  -7.334 -22.477  1.00 66.78           C  
ATOM    957  CB  VAL B 125      -7.470  -6.954 -19.988  1.00 66.78           C  
ATOM    958  O   VAL B 125      -8.481  -6.961 -22.921  1.00 66.78           O  
ATOM    959  CG1 VAL B 125      -7.396  -8.454 -19.711  1.00 66.78           C  
ATOM    960  CG2 VAL B 125      -6.877  -6.163 -18.824  1.00 66.78           C  
ATOM    961  N   ASP B 126      -6.609  -8.220 -23.114  1.00 70.21           N  
ATOM    962  CA  ASP B 126      -7.107  -9.058 -24.201  1.00 70.21           C  
ATOM    963  C   ASP B 126      -8.342  -9.844 -23.767  1.00 70.21           C  
ATOM    964  CB  ASP B 126      -6.016 -10.016 -24.683  1.00 70.21           C  
ATOM    965  O   ASP B 126      -8.304 -10.572 -22.772  1.00 70.21           O  
ATOM    966  CG  ASP B 126      -6.448 -10.857 -25.872  1.00 70.21           C  
ATOM    967  OD1 ASP B 126      -7.660 -11.123 -26.022  1.00 70.21           O  
ATOM    968  OD2 ASP B 126      -5.568 -11.259 -26.663  1.00 70.21           O  
ATOM    969  N   PRO B 127      -9.476  -9.637 -24.446  1.00 74.42           N  
ATOM    970  CA  PRO B 127     -10.722 -10.325 -24.101  1.00 74.42           C  
ATOM    971  C   PRO B 127     -10.566 -11.844 -24.062  1.00 74.42           C  
ATOM    972  CB  PRO B 127     -11.679  -9.903 -25.219  1.00 74.42           C  
ATOM    973  O   PRO B 127     -11.205 -12.513 -23.246  1.00 74.42           O  
ATOM    974  CG  PRO B 127     -11.056  -8.682 -25.815  1.00 74.42           C  
ATOM    975  CD  PRO B 127      -9.589  -8.690 -25.493  1.00 74.42           C  
ATOM    976  N   GLU B 128      -9.774 -12.355 -24.959  1.00 74.06           N  
ATOM    977  CA  GLU B 128      -9.551 -13.798 -24.985  1.00 74.06           C  
ATOM    978  C   GLU B 128      -8.838 -14.270 -23.722  1.00 74.06           C  
ATOM    979  CB  GLU B 128      -8.745 -14.195 -26.224  1.00 74.06           C  
ATOM    980  O   GLU B 128      -9.155 -15.333 -23.184  1.00 74.06           O  
ATOM    981  CG  GLU B 128      -9.578 -14.298 -27.494  1.00 74.06           C  
ATOM    982  CD  GLU B 128      -8.754 -14.634 -28.727  1.00 74.06           C  
ATOM    983  OE1 GLU B 128      -9.332 -14.740 -29.832  1.00 74.06           O  
ATOM    984  OE2 GLU B 128      -7.522 -14.795 -28.585  1.00 74.06           O  
ATOM    985  N   ASP B 129      -8.005 -13.433 -23.254  1.00 75.68           N  
ATOM    986  CA  ASP B 129      -7.295 -13.754 -22.019  1.00 75.68           C  
ATOM    987  C   ASP B 129      -8.228 -13.670 -20.812  1.00 75.68           C  
ATOM    988  CB  ASP B 129      -6.101 -12.816 -21.827  1.00 75.68           C  
ATOM    989  O   ASP B 129      -8.175 -14.519 -19.921  1.00 75.68           O  
ATOM    990  CG  ASP B 129      -4.937 -13.144 -22.746  1.00 75.68           C  
ATOM    991  OD1 ASP B 129      -4.940 -14.225 -23.372  1.00 75.68           O  
ATOM    992  OD2 ASP B 129      -4.007 -12.314 -22.842  1.00 75.68           O  
ATOM    993  N   GLU B 130      -9.118 -12.726 -20.921  1.00 79.04           N  
ATOM    994  CA  GLU B 130     -10.076 -12.569 -19.831  1.00 79.04           C  
ATOM    995  C   GLU B 130     -11.010 -13.772 -19.739  1.00 79.04           C  
ATOM    996  CB  GLU B 130     -10.890 -11.285 -20.012  1.00 79.04           C  
ATOM    997  O   GLU B 130     -11.290 -14.264 -18.644  1.00 79.04           O  
ATOM    998  CG  GLU B 130     -11.459 -10.729 -18.714  1.00 79.04           C  
ATOM    999  CD  GLU B 130     -11.888  -9.274 -18.821  1.00 79.04           C  
ATOM   1000  OE1 GLU B 130     -12.164  -8.645 -17.775  1.00 79.04           O  
ATOM   1001  OE2 GLU B 130     -11.948  -8.760 -19.960  1.00 79.04           O  
ATOM   1002  N   ARG B 131     -11.458 -14.251 -20.897  1.00 79.46           N  
ATOM   1003  CA  ARG B 131     -12.347 -15.408 -20.927  1.00 79.46           C  
ATOM   1004  C   ARG B 131     -11.632 -16.661 -20.431  1.00 79.46           C  
ATOM   1005  CB  ARG B 131     -12.884 -15.637 -22.342  1.00 79.46           C  
ATOM   1006  O   ARG B 131     -12.218 -17.472 -19.711  1.00 79.46           O  
ATOM   1007  CG  ARG B 131     -14.041 -14.724 -22.716  1.00 79.46           C  
ATOM   1008  CD  ARG B 131     -14.664 -15.120 -24.048  1.00 79.46           C  
ATOM   1009  NE  ARG B 131     -14.200 -14.264 -25.135  1.00 79.46           N  
ATOM   1010  NH1 ARG B 131     -13.585 -16.007 -26.522  1.00 79.46           N  
ATOM   1011  NH2 ARG B 131     -13.306 -13.837 -27.208  1.00 79.46           N  
ATOM   1012  CZ  ARG B 131     -13.698 -14.705 -26.286  1.00 79.46           C  
ATOM   1013  N   ALA B 132     -10.425 -16.789 -20.832  1.00 82.41           N  
ATOM   1014  CA  ALA B 132      -9.641 -17.954 -20.428  1.00 82.41           C  
ATOM   1015  C   ALA B 132      -9.425 -17.973 -18.918  1.00 82.41           C  
ATOM   1016  CB  ALA B 132      -8.298 -17.969 -21.154  1.00 82.41           C  
ATOM   1017  O   ALA B 132      -9.538 -19.024 -18.282  1.00 82.41           O  
ATOM   1018  N   ILE B 133      -9.266 -16.809 -18.363  1.00 83.77           N  
ATOM   1019  CA  ILE B 133      -9.023 -16.695 -16.929  1.00 83.77           C  
ATOM   1020  C   ILE B 133     -10.317 -16.963 -16.164  1.00 83.77           C  
ATOM   1021  CB  ILE B 133      -8.459 -15.305 -16.560  1.00 83.77           C  
ATOM   1022  O   ILE B 133     -10.297 -17.569 -15.090  1.00 83.77           O  
ATOM   1023  CG1 ILE B 133      -7.004 -15.178 -17.024  1.00 83.77           C  
ATOM   1024  CG2 ILE B 133      -8.577 -15.058 -15.053  1.00 83.77           C  
ATOM   1025  CD1 ILE B 133      -6.375 -13.824 -16.726  1.00 83.77           C  
ATOM   1026  N   GLU B 134     -11.386 -16.554 -16.713  1.00 83.87           N  
ATOM   1027  CA  GLU B 134     -12.685 -16.719 -16.067  1.00 83.87           C  
ATOM   1028  C   GLU B 134     -13.024 -18.195 -15.880  1.00 83.87           C  
ATOM   1029  CB  GLU B 134     -13.782 -16.025 -16.878  1.00 83.87           C  
ATOM   1030  O   GLU B 134     -13.654 -18.572 -14.889  1.00 83.87           O  
ATOM   1031  CG  GLU B 134     -15.088 -15.844 -16.118  1.00 83.87           C  
ATOM   1032  CD  GLU B 134     -16.100 -14.985 -16.859  1.00 83.87           C  
ATOM   1033  OE1 GLU B 134     -17.163 -14.664 -16.281  1.00 83.87           O  
ATOM   1034  OE2 GLU B 134     -15.828 -14.632 -18.028  1.00 83.87           O  
ATOM   1035  N   MET B 135     -12.547 -19.037 -16.751  1.00 85.90           N  
ATOM   1036  CA  MET B 135     -12.808 -20.473 -16.705  1.00 85.90           C  
ATOM   1037  C   MET B 135     -12.195 -21.097 -15.456  1.00 85.90           C  
ATOM   1038  CB  MET B 135     -12.258 -21.160 -17.956  1.00 85.90           C  
ATOM   1039  O   MET B 135     -12.659 -22.137 -14.985  1.00 85.90           O  
ATOM   1040  CG  MET B 135     -13.108 -20.944 -19.198  1.00 85.90           C  
ATOM   1041  SD  MET B 135     -12.521 -21.928 -20.631  1.00 85.90           S  
ATOM   1042  CE  MET B 135     -11.253 -20.810 -21.290  1.00 85.90           C  
ATOM   1043  N   PHE B 136     -11.139 -20.432 -14.916  1.00 88.77           N  
ATOM   1044  CA  PHE B 136     -10.417 -21.024 -13.796  1.00 88.77           C  
ATOM   1045  C   PHE B 136     -10.630 -20.213 -12.524  1.00 88.77           C  
ATOM   1046  CB  PHE B 136      -8.921 -21.123 -14.111  1.00 88.77           C  
ATOM   1047  O   PHE B 136      -9.938 -20.421 -11.525  1.00 88.77           O  
ATOM   1048  CG  PHE B 136      -8.584 -22.180 -15.128  1.00 88.77           C  
ATOM   1049  CD1 PHE B 136      -8.292 -23.479 -14.730  1.00 88.77           C  
ATOM   1050  CD2 PHE B 136      -8.558 -21.874 -16.483  1.00 88.77           C  
ATOM   1051  CE1 PHE B 136      -7.980 -24.460 -15.669  1.00 88.77           C  
ATOM   1052  CE2 PHE B 136      -8.246 -22.849 -17.427  1.00 88.77           C  
ATOM   1053  CZ  PHE B 136      -7.956 -24.140 -17.018  1.00 88.77           C  
ATOM   1054  N   MET B 137     -11.603 -19.299 -12.531  1.00 87.32           N  
ATOM   1055  CA  MET B 137     -11.932 -18.536 -11.330  1.00 87.32           C  
ATOM   1056  C   MET B 137     -12.836 -19.341 -10.404  1.00 87.32           C  
ATOM   1057  CB  MET B 137     -12.606 -17.214 -11.701  1.00 87.32           C  
ATOM   1058  O   MET B 137     -13.572 -20.220 -10.857  1.00 87.32           O  
ATOM   1059  CG  MET B 137     -11.650 -16.173 -12.259  1.00 87.32           C  
ATOM   1060  SD  MET B 137     -12.420 -14.513 -12.398  1.00 87.32           S  
ATOM   1061  CE  MET B 137     -10.957 -13.512 -12.783  1.00 87.32           C  
ATOM   1062  N   ASN B 138     -12.673 -19.107  -9.081  1.00 81.49           N  
ATOM   1063  CA  ASN B 138     -13.503 -19.770  -8.081  1.00 81.49           C  
ATOM   1064  C   ASN B 138     -14.981 -19.444  -8.273  1.00 81.49           C  
ATOM   1065  CB  ASN B 138     -13.054 -19.385  -6.670  1.00 81.49           C  
ATOM   1066  O   ASN B 138     -15.375 -18.277  -8.228  1.00 81.49           O  
ATOM   1067  CG  ASN B 138     -13.704 -20.236  -5.597  1.00 81.49           C  
ATOM   1068  ND2 ASN B 138     -13.117 -20.240  -4.406  1.00 81.49           N  
ATOM   1069  OD1 ASN B 138     -14.725 -20.885  -5.837  1.00 81.49           O  
ATOM   1070  N   LYS B 139     -15.743 -20.530  -8.463  1.00 79.28           N  
ATOM   1071  CA  LYS B 139     -17.172 -20.354  -8.701  1.00 79.28           C  
ATOM   1072  C   LYS B 139     -17.912 -20.044  -7.403  1.00 79.28           C  
ATOM   1073  CB  LYS B 139     -17.765 -21.603  -9.357  1.00 79.28           C  
ATOM   1074  O   LYS B 139     -18.979 -19.425  -7.423  1.00 79.28           O  
ATOM   1075  CG  LYS B 139     -17.240 -21.874 -10.759  1.00 79.28           C  
ATOM   1076  CD  LYS B 139     -17.925 -23.080 -11.389  1.00 79.28           C  
ATOM   1077  CE  LYS B 139     -17.386 -23.364 -12.785  1.00 79.28           C  
ATOM   1078  NZ  LYS B 139     -18.031 -24.566 -13.393  1.00 79.28           N  
ATOM   1079  N   ASN B 140     -17.309 -20.392  -6.292  1.00 83.50           N  
ATOM   1080  CA  ASN B 140     -17.881 -20.151  -4.971  1.00 83.50           C  
ATOM   1081  C   ASN B 140     -16.876 -19.481  -4.039  1.00 83.50           C  
ATOM   1082  CB  ASN B 140     -18.384 -21.459  -4.357  1.00 83.50           C  
ATOM   1083  O   ASN B 140     -16.484 -20.058  -3.023  1.00 83.50           O  
ATOM   1084  CG  ASN B 140     -19.570 -22.037  -5.104  1.00 83.50           C  
ATOM   1085  ND2 ASN B 140     -19.638 -23.361  -5.177  1.00 83.50           N  
ATOM   1086  OD1 ASN B 140     -20.419 -21.299  -5.612  1.00 83.50           O  
ATOM   1087  N   PRO B 141     -16.664 -18.264  -4.342  1.00 78.38           N  
ATOM   1088  CA  PRO B 141     -15.638 -17.580  -3.551  1.00 78.38           C  
ATOM   1089  C   PRO B 141     -16.100 -17.269  -2.129  1.00 78.38           C  
ATOM   1090  CB  PRO B 141     -15.387 -16.291  -4.338  1.00 78.38           C  
ATOM   1091  O   PRO B 141     -17.287 -17.018  -1.903  1.00 78.38           O  
ATOM   1092  CG  PRO B 141     -16.651 -16.056  -5.099  1.00 78.38           C  
ATOM   1093  CD  PRO B 141     -17.318 -17.380  -5.338  1.00 78.38           C  
ATOM   1094  N   PRO B 142     -15.151 -17.469  -1.195  1.00 76.57           N  
ATOM   1095  CA  PRO B 142     -15.522 -17.011   0.146  1.00 76.57           C  
ATOM   1096  C   PRO B 142     -15.832 -15.517   0.194  1.00 76.57           C  
ATOM   1097  CB  PRO B 142     -14.284 -17.339   0.985  1.00 76.57           C  
ATOM   1098  O   PRO B 142     -15.341 -14.753  -0.641  1.00 76.57           O  
ATOM   1099  CG  PRO B 142     -13.160 -17.398   0.001  1.00 76.57           C  
ATOM   1100  CD  PRO B 142     -13.724 -17.747  -1.346  1.00 76.57           C  
ATOM   1101  N   ALA B 143     -16.748 -15.214   1.062  1.00 79.30           N  
ATOM   1102  CA  ALA B 143     -17.083 -13.800   1.217  1.00 79.30           C  
ATOM   1103  C   ALA B 143     -15.875 -13.001   1.697  1.00 79.30           C  
ATOM   1104  CB  ALA B 143     -18.249 -13.633   2.188  1.00 79.30           C  
ATOM   1105  O   ALA B 143     -15.114 -13.466   2.549  1.00 79.30           O  
ATOM   1106  N   ARG B 144     -15.631 -11.947   0.995  1.00 82.74           N  
ATOM   1107  CA  ARG B 144     -14.574 -11.041   1.435  1.00 82.74           C  
ATOM   1108  C   ARG B 144     -14.889 -10.457   2.808  1.00 82.74           C  
ATOM   1109  CB  ARG B 144     -14.374  -9.914   0.419  1.00 82.74           C  
ATOM   1110  O   ARG B 144     -15.999  -9.977   3.044  1.00 82.74           O  
ATOM   1111  CG  ARG B 144     -13.700 -10.358  -0.869  1.00 82.74           C  
ATOM   1112  CD  ARG B 144     -13.382  -9.177  -1.775  1.00 82.74           C  
ATOM   1113  NE  ARG B 144     -14.572  -8.692  -2.467  1.00 82.74           N  
ATOM   1114  NH1 ARG B 144     -13.511  -6.906  -3.476  1.00 82.74           N  
ATOM   1115  NH2 ARG B 144     -15.744  -7.271  -3.839  1.00 82.74           N  
ATOM   1116  CZ  ARG B 144     -14.606  -7.624  -3.259  1.00 82.74           C  
ATOM   1117  N   ARG B 145     -13.880 -10.429   3.750  1.00 83.82           N  
ATOM   1118  CA  ARG B 145     -14.072  -9.921   5.105  1.00 83.82           C  
ATOM   1119  C   ARG B 145     -13.319  -8.610   5.309  1.00 83.82           C  
ATOM   1120  CB  ARG B 145     -13.615 -10.954   6.137  1.00 83.82           C  
ATOM   1121  O   ARG B 145     -12.162  -8.483   4.905  1.00 83.82           O  
ATOM   1122  CG  ARG B 145     -14.462 -12.216   6.162  1.00 83.82           C  
ATOM   1123  CD  ARG B 145     -14.095 -13.118   7.332  1.00 83.82           C  
ATOM   1124  NE  ARG B 145     -14.862 -14.361   7.315  1.00 83.82           N  
ATOM   1125  NH1 ARG B 145     -13.821 -15.270   9.166  1.00 83.82           N  
ATOM   1126  NH2 ARG B 145     -15.464 -16.442   8.079  1.00 83.82           N  
ATOM   1127  CZ  ARG B 145     -14.714 -15.355   8.187  1.00 83.82           C  
ATOM   1128  N   THR B 146     -13.933  -7.597   5.797  1.00 83.24           N  
ATOM   1129  CA  THR B 146     -13.326  -6.323   6.167  1.00 83.24           C  
ATOM   1130  C   THR B 146     -13.211  -6.199   7.683  1.00 83.24           C  
ATOM   1131  CB  THR B 146     -14.134  -5.137   5.611  1.00 83.24           C  
ATOM   1132  O   THR B 146     -13.687  -7.065   8.420  1.00 83.24           O  
ATOM   1133  CG2 THR B 146     -14.316  -5.254   4.102  1.00 83.24           C  
ATOM   1134  OG1 THR B 146     -15.424  -5.111   6.236  1.00 83.24           O  
ATOM   1135  N   LEU B 147     -12.438  -5.260   8.143  1.00 85.25           N  
ATOM   1136  CA  LEU B 147     -12.322  -4.978   9.570  1.00 85.25           C  
ATOM   1137  C   LEU B 147     -13.697  -4.778  10.198  1.00 85.25           C  
ATOM   1138  CB  LEU B 147     -11.456  -3.737   9.802  1.00 85.25           C  
ATOM   1139  O   LEU B 147     -13.967  -5.289  11.287  1.00 85.25           O  
ATOM   1140  CG  LEU B 147     -11.206  -3.348  11.260  1.00 85.25           C  
ATOM   1141  CD1 LEU B 147     -10.435  -4.450  11.978  1.00 85.25           C  
ATOM   1142  CD2 LEU B 147     -10.455  -2.023  11.339  1.00 85.25           C  
ATOM   1143  N   ALA B 148     -14.545  -4.090   9.463  1.00 83.52           N  
ATOM   1144  CA  ALA B 148     -15.906  -3.861   9.942  1.00 83.52           C  
ATOM   1145  C   ALA B 148     -16.642  -5.180  10.154  1.00 83.52           C  
ATOM   1146  CB  ALA B 148     -16.673  -2.978   8.961  1.00 83.52           C  
ATOM   1147  O   ALA B 148     -17.330  -5.359  11.162  1.00 83.52           O  
ATOM   1148  N   ASP B 149     -16.511  -6.112   9.299  1.00 82.28           N  
ATOM   1149  CA  ASP B 149     -17.135  -7.429   9.387  1.00 82.28           C  
ATOM   1150  C   ASP B 149     -16.649  -8.185  10.621  1.00 82.28           C  
ATOM   1151  CB  ASP B 149     -16.849  -8.244   8.124  1.00 82.28           C  
ATOM   1152  O   ASP B 149     -17.450  -8.774  11.350  1.00 82.28           O  
ATOM   1153  CG  ASP B 149     -17.462  -7.636   6.875  1.00 82.28           C  
ATOM   1154  OD1 ASP B 149     -18.481  -6.919   6.982  1.00 82.28           O  
ATOM   1155  OD2 ASP B 149     -16.924  -7.878   5.773  1.00 82.28           O  
ATOM   1156  N   ILE B 150     -15.402  -8.023  10.834  1.00 83.05           N  
ATOM   1157  CA  ILE B 150     -14.788  -8.754  11.936  1.00 83.05           C  
ATOM   1158  C   ILE B 150     -15.243  -8.160  13.267  1.00 83.05           C  
ATOM   1159  CB  ILE B 150     -13.246  -8.733  11.839  1.00 83.05           C  
ATOM   1160  O   ILE B 150     -15.596  -8.894  14.193  1.00 83.05           O  
ATOM   1161  CG1 ILE B 150     -12.778  -9.512  10.603  1.00 83.05           C  
ATOM   1162  CG2 ILE B 150     -12.616  -9.301  13.114  1.00 83.05           C  
ATOM   1163  CD1 ILE B 150     -11.278  -9.435  10.355  1.00 83.05           C  
ATOM   1164  N   ILE B 151     -15.201  -6.889  13.387  1.00 82.52           N  
ATOM   1165  CA  ILE B 151     -15.594  -6.218  14.621  1.00 82.52           C  
ATOM   1166  C   ILE B 151     -17.076  -6.463  14.893  1.00 82.52           C  
ATOM   1167  CB  ILE B 151     -15.303  -4.702  14.557  1.00 82.52           C  
ATOM   1168  O   ILE B 151     -17.466  -6.761  16.024  1.00 82.52           O  
ATOM   1169  CG1 ILE B 151     -13.792  -4.450  14.503  1.00 82.52           C  
ATOM   1170  CG2 ILE B 151     -15.936  -3.980  15.751  1.00 82.52           C  
ATOM   1171  CD1 ILE B 151     -13.415  -2.985  14.330  1.00 82.52           C  
ATOM   1172  N   MET B 152     -17.917  -6.410  13.917  1.00 80.38           N  
ATOM   1173  CA  MET B 152     -19.349  -6.654  14.062  1.00 80.38           C  
ATOM   1174  C   MET B 152     -19.614  -8.083  14.524  1.00 80.38           C  
ATOM   1175  CB  MET B 152     -20.077  -6.387  12.743  1.00 80.38           C  
ATOM   1176  O   MET B 152     -20.501  -8.320  15.345  1.00 80.38           O  
ATOM   1177  CG  MET B 152     -20.203  -4.911  12.400  1.00 80.38           C  
ATOM   1178  SD  MET B 152     -21.135  -3.971  13.672  1.00 80.38           S  
ATOM   1179  CE  MET B 152     -22.785  -4.695  13.459  1.00 80.38           C  
ATOM   1180  N   GLU B 153     -18.890  -8.991  13.959  1.00 76.57           N  
ATOM   1181  CA  GLU B 153     -19.031 -10.390  14.350  1.00 76.57           C  
ATOM   1182  C   GLU B 153     -18.669 -10.592  15.818  1.00 76.57           C  
ATOM   1183  CB  GLU B 153     -18.161 -11.286  13.465  1.00 76.57           C  
ATOM   1184  O   GLU B 153     -19.353 -11.325  16.536  1.00 76.57           O  
ATOM   1185  CG  GLU B 153     -18.373 -12.775  13.700  1.00 76.57           C  
ATOM   1186  CD  GLU B 153     -17.494 -13.652  12.822  1.00 76.57           C  
ATOM   1187  OE1 GLU B 153     -17.535 -14.894  12.972  1.00 76.57           O  
ATOM   1188  OE2 GLU B 153     -16.758 -13.092  11.979  1.00 76.57           O  
ATOM   1189  N   LYS B 154     -17.623  -9.940  16.189  1.00 76.68           N  
ATOM   1190  CA  LYS B 154     -17.179 -10.063  17.574  1.00 76.68           C  
ATOM   1191  C   LYS B 154     -18.190  -9.440  18.532  1.00 76.68           C  
ATOM   1192  CB  LYS B 154     -15.809  -9.408  17.759  1.00 76.68           C  
ATOM   1193  O   LYS B 154     -18.423  -9.963  19.624  1.00 76.68           O  
ATOM   1194  CG  LYS B 154     -14.649 -10.242  17.236  1.00 76.68           C  
ATOM   1195  CD  LYS B 154     -13.307  -9.597  17.558  1.00 76.68           C  
ATOM   1196  CE  LYS B 154     -12.146 -10.418  17.014  1.00 76.68           C  
ATOM   1197  NZ  LYS B 154     -10.831  -9.763  17.282  1.00 76.68           N  
ATOM   1198  N   LEU B 155     -18.723  -8.316  18.098  1.00 76.98           N  
ATOM   1199  CA  LEU B 155     -19.742  -7.654  18.906  1.00 76.98           C  
ATOM   1200  C   LEU B 155     -20.986  -8.527  19.034  1.00 76.98           C  
ATOM   1201  CB  LEU B 155     -20.114  -6.301  18.296  1.00 76.98           C  
ATOM   1202  O   LEU B 155     -21.560  -8.641  20.119  1.00 76.98           O  
ATOM   1203  CG  LEU B 155     -19.082  -5.182  18.447  1.00 76.98           C  
ATOM   1204  CD1 LEU B 155     -19.426  -4.016  17.525  1.00 76.98           C  
ATOM   1205  CD2 LEU B 155     -19.004  -4.718  19.897  1.00 76.98           C  
ATOM   1206  N   THR B 156     -21.364  -9.171  17.983  1.00 69.84           N  
ATOM   1207  CA  THR B 156     -22.532 -10.045  17.966  1.00 69.84           C  
ATOM   1208  C   THR B 156     -22.293 -11.284  18.824  1.00 69.84           C  
ATOM   1209  CB  THR B 156     -22.890 -10.472  16.531  1.00 69.84           C  
ATOM   1210  O   THR B 156     -23.187 -11.724  19.551  1.00 69.84           O  
ATOM   1211  CG2 THR B 156     -24.260 -11.139  16.480  1.00 69.84           C  
ATOM   1212  OG1 THR B 156     -22.902  -9.317  15.683  1.00 69.84           O  
ATOM   1213  N   GLU B 157     -21.122 -11.820  18.777  1.00 67.20           N  
ATOM   1214  CA  GLU B 157     -20.756 -12.991  19.569  1.00 67.20           C  
ATOM   1215  C   GLU B 157     -20.801 -12.683  21.063  1.00 67.20           C  
ATOM   1216  CB  GLU B 157     -19.364 -13.493  19.177  1.00 67.20           C  
ATOM   1217  O   GLU B 157     -21.303 -13.486  21.853  1.00 67.20           O  
ATOM   1218  CG  GLU B 157     -19.038 -14.881  19.708  1.00 67.20           C  
ATOM   1219  CD  GLU B 157     -17.668 -15.381  19.280  1.00 67.20           C  
ATOM   1220  OE1 GLU B 157     -17.273 -16.496  19.689  1.00 67.20           O  
ATOM   1221  OE2 GLU B 157     -16.983 -14.651  18.529  1.00 67.20           O  
ATOM   1222  N   LYS B 158     -20.265 -11.570  21.432  1.00 66.22           N  
ATOM   1223  CA  LYS B 158     -20.254 -11.169  22.836  1.00 66.22           C  
ATOM   1224  C   LYS B 158     -21.667 -10.886  23.338  1.00 66.22           C  
ATOM   1225  CB  LYS B 158     -19.370  -9.938  23.036  1.00 66.22           C  
ATOM   1226  O   LYS B 158     -22.004 -11.212  24.478  1.00 66.22           O  
ATOM   1227  CG  LYS B 158     -17.878 -10.236  23.014  1.00 66.22           C  
ATOM   1228  CD  LYS B 158     -17.064  -9.056  23.528  1.00 66.22           C  
ATOM   1229  CE  LYS B 158     -15.575  -9.374  23.560  1.00 66.22           C  
ATOM   1230  NZ  LYS B 158     -14.769  -8.205  24.022  1.00 66.22           N  
ATOM   1231  N   GLN B 159     -22.439 -10.202  22.475  1.00 62.07           N  
ATOM   1232  CA  GLN B 159     -23.826  -9.927  22.834  1.00 62.07           C  
ATOM   1233  C   GLN B 159     -24.607 -11.221  23.045  1.00 62.07           C  
ATOM   1234  CB  GLN B 159     -24.501  -9.076  21.757  1.00 62.07           C  
ATOM   1235  O   GLN B 159     -25.408 -11.324  23.976  1.00 62.07           O  
ATOM   1236  CG  GLN B 159     -25.604  -8.171  22.291  1.00 62.07           C  
ATOM   1237  CD  GLN B 159     -25.506  -6.752  21.761  1.00 62.07           C  
ATOM   1238  NE2 GLN B 159     -26.212  -5.829  22.406  1.00 62.07           N  
ATOM   1239  OE1 GLN B 159     -24.802  -6.488  20.781  1.00 62.07           O  
ATOM   1240  N   THR B 160     -24.363 -12.183  22.239  1.00 61.97           N  
ATOM   1241  CA  THR B 160     -25.037 -13.472  22.339  1.00 61.97           C  
ATOM   1242  C   THR B 160     -24.578 -14.228  23.583  1.00 61.97           C  
ATOM   1243  CB  THR B 160     -24.784 -14.334  21.089  1.00 61.97           C  
ATOM   1244  O   THR B 160     -25.380 -14.885  24.248  1.00 61.97           O  
ATOM   1245  CG2 THR B 160     -25.852 -14.092  20.028  1.00 61.97           C  
ATOM   1246  OG1 THR B 160     -23.500 -14.006  20.542  1.00 61.97           O  
ATOM   1247  N   GLU B 161     -23.321 -14.003  23.903  1.00 58.01           N  
ATOM   1248  CA  GLU B 161     -22.777 -14.644  25.096  1.00 58.01           C  
ATOM   1249  C   GLU B 161     -23.361 -14.032  26.366  1.00 58.01           C  
ATOM   1250  CB  GLU B 161     -21.250 -14.539  25.115  1.00 58.01           C  
ATOM   1251  O   GLU B 161     -23.707 -14.751  27.306  1.00 58.01           O  
ATOM   1252  CG  GLU B 161     -20.581 -15.485  26.102  1.00 58.01           C  
ATOM   1253  CD  GLU B 161     -19.063 -15.405  26.073  1.00 58.01           C  
ATOM   1254  OE1 GLU B 161     -18.404 -16.075  26.901  1.00 58.01           O  
ATOM   1255  OE2 GLU B 161     -18.528 -14.667  25.216  1.00 58.01           O  
ATOM   1256  N   VAL B 162     -23.394 -12.632  26.308  1.00 54.81           N  
ATOM   1257  CA  VAL B 162     -23.939 -11.908  27.451  1.00 54.81           C  
ATOM   1258  C   VAL B 162     -25.426 -12.222  27.600  1.00 54.81           C  
ATOM   1259  CB  VAL B 162     -23.727 -10.384  27.312  1.00 54.81           C  
ATOM   1260  O   VAL B 162     -25.917 -12.420  28.714  1.00 54.81           O  
ATOM   1261  CG1 VAL B 162     -24.421  -9.636  28.449  1.00 54.81           C  
ATOM   1262  CG2 VAL B 162     -22.236 -10.054  27.282  1.00 54.81           C  
ATOM   1263  N   GLU B 163     -26.049 -12.217  26.482  1.00 53.45           N  
ATOM   1264  CA  GLU B 163     -27.476 -12.523  26.510  1.00 53.45           C  
ATOM   1265  C   GLU B 163     -27.728 -13.928  27.051  1.00 53.45           C  
ATOM   1266  CB  GLU B 163     -28.084 -12.380  25.113  1.00 53.45           C  
ATOM   1267  O   GLU B 163     -28.691 -14.151  27.788  1.00 53.45           O  
ATOM   1268  CG  GLU B 163     -28.665 -11.001  24.833  1.00 53.45           C  
ATOM   1269  CD  GLU B 163     -29.180 -10.844  23.411  1.00 53.45           C  
ATOM   1270  OE1 GLU B 163     -29.598  -9.725  23.037  1.00 53.45           O  
ATOM   1271  OE2 GLU B 163     -29.165 -11.849  22.665  1.00 53.45           O  
ATOM   1272  N   THR B 164     -26.701 -14.680  26.679  1.00 49.48           N  
ATOM   1273  CA  THR B 164     -26.829 -16.056  27.147  1.00 49.48           C  
ATOM   1274  C   THR B 164     -26.494 -16.155  28.632  1.00 49.48           C  
ATOM   1275  CB  THR B 164     -25.918 -17.005  26.347  1.00 49.48           C  
ATOM   1276  O   THR B 164     -27.183 -16.847  29.384  1.00 49.48           O  
ATOM   1277  CG2 THR B 164     -26.481 -18.422  26.329  1.00 49.48           C  
ATOM   1278  OG1 THR B 164     -25.807 -16.529  25.000  1.00 49.48           O  
ATOM   1279  N   VAL B 165     -25.375 -15.410  28.896  1.00 47.33           N  
ATOM   1280  CA  VAL B 165     -24.940 -15.490  30.287  1.00 47.33           C  
ATOM   1281  C   VAL B 165     -25.879 -14.673  31.171  1.00 47.33           C  
ATOM   1282  CB  VAL B 165     -23.485 -14.997  30.455  1.00 47.33           C  
ATOM   1283  O   VAL B 165     -26.180 -15.068  32.300  1.00 47.33           O  
ATOM   1284  CG1 VAL B 165     -23.075 -15.020  31.927  1.00 47.33           C  
ATOM   1285  CG2 VAL B 165     -22.533 -15.850  29.619  1.00 47.33           C  
ATOM   1286  N   MET B 166     -26.092 -13.342  30.595  1.00 48.34           N  
ATOM   1287  CA  MET B 166     -27.013 -12.539  31.394  1.00 48.34           C  
ATOM   1288  C   MET B 166     -28.377 -13.215  31.496  1.00 48.34           C  
ATOM   1289  CB  MET B 166     -27.167 -11.140  30.795  1.00 48.34           C  
ATOM   1290  O   MET B 166     -29.213 -12.817  32.309  1.00 48.34           O  
ATOM   1291  CG  MET B 166     -25.985 -10.223  31.069  1.00 48.34           C  
ATOM   1292  SD  MET B 166     -26.307  -9.056  32.448  1.00 48.34           S  
ATOM   1293  CE  MET B 166     -24.815  -9.322  33.447  1.00 48.34           C  
ATOM   1294  N   SER B 167     -28.789 -13.965  30.383  1.00 44.11           N  
ATOM   1295  CA  SER B 167     -29.974 -14.749  30.714  1.00 44.11           C  
ATOM   1296  C   SER B 167     -29.745 -15.597  31.961  1.00 44.11           C  
ATOM   1297  CB  SER B 167     -30.367 -15.648  29.541  1.00 44.11           C  
ATOM   1298  O   SER B 167     -30.684 -15.873  32.711  1.00 44.11           O  
ATOM   1299  OG  SER B 167     -31.002 -16.828  30.003  1.00 44.11           O  
ATOM   1300  N   GLU B 168     -28.481 -16.193  32.157  1.00 40.78           N  
ATOM   1301  CA  GLU B 168     -28.149 -16.722  33.476  1.00 40.78           C  
ATOM   1302  C   GLU B 168     -27.683 -15.612  34.414  1.00 40.78           C  
ATOM   1303  CB  GLU B 168     -27.071 -17.804  33.366  1.00 40.78           C  
ATOM   1304  O   GLU B 168     -28.133 -15.531  35.560  1.00 40.78           O  
ATOM   1305  CG  GLU B 168     -27.620 -19.189  33.057  1.00 40.78           C  
ATOM   1306  CD  GLU B 168     -26.546 -20.265  33.015  1.00 40.78           C  
ATOM   1307  OE1 GLU B 168     -26.886 -21.454  32.824  1.00 40.78           O  
ATOM   1308  OE2 GLU B 168     -25.356 -19.915  33.176  1.00 40.78           O  
ATOM   1309  N   VAL B 169     -26.249 -15.329  34.646  1.00 37.48           N  
ATOM   1310  CA  VAL B 169     -25.751 -14.377  35.633  1.00 37.48           C  
ATOM   1311  C   VAL B 169     -25.922 -12.953  35.110  1.00 37.48           C  
ATOM   1312  CB  VAL B 169     -24.269 -14.643  35.981  1.00 37.48           C  
ATOM   1313  O   VAL B 169     -26.083 -12.742  33.906  1.00 37.48           O  
ATOM   1314  CG1 VAL B 169     -23.801 -13.711  37.097  1.00 37.48           C  
ATOM   1315  CG2 VAL B 169     -24.069 -16.104  36.380  1.00 37.48           C  
ATOM   1316  N   SER B 170     -25.323 -11.898  35.807  1.00 35.76           N  
ATOM   1317  CA  SER B 170     -25.292 -10.440  35.778  1.00 35.76           C  
ATOM   1318  C   SER B 170     -24.659  -9.926  34.489  1.00 35.76           C  
ATOM   1319  CB  SER B 170     -24.526  -9.895  36.984  1.00 35.76           C  
ATOM   1320  O   SER B 170     -23.936 -10.659  33.811  1.00 35.76           O  
ATOM   1321  OG  SER B 170     -25.384  -9.754  38.103  1.00 35.76           O  
ATOM   1322  N   GLY B 171     -24.836  -8.617  33.931  1.00 36.33           N  
ATOM   1323  CA  GLY B 171     -24.735  -7.533  32.968  1.00 36.33           C  
ATOM   1324  C   GLY B 171     -23.302  -7.157  32.640  1.00 36.33           C  
ATOM   1325  O   GLY B 171     -22.991  -5.979  32.454  1.00 36.33           O  
ATOM   1326  N   PHE B 172     -22.170  -7.879  32.783  1.00 35.71           N  
ATOM   1327  CA  PHE B 172     -20.960  -7.100  32.547  1.00 35.71           C  
ATOM   1328  C   PHE B 172     -20.861  -6.683  31.085  1.00 35.71           C  
ATOM   1329  CB  PHE B 172     -19.717  -7.900  32.951  1.00 35.71           C  
ATOM   1330  O   PHE B 172     -20.835  -7.533  30.192  1.00 35.71           O  
ATOM   1331  CG  PHE B 172     -19.385  -7.808  34.416  1.00 35.71           C  
ATOM   1332  CD1 PHE B 172     -18.642  -6.742  34.908  1.00 35.71           C  
ATOM   1333  CD2 PHE B 172     -19.816  -8.788  35.300  1.00 35.71           C  
ATOM   1334  CE1 PHE B 172     -18.333  -6.654  36.264  1.00 35.71           C  
ATOM   1335  CE2 PHE B 172     -19.512  -8.707  36.656  1.00 35.71           C  
ATOM   1336  CZ  PHE B 172     -18.769  -7.640  37.136  1.00 35.71           C  
ATOM   1337  N   PRO B 173     -21.171  -5.417  30.637  1.00 37.10           N  
ATOM   1338  CA  PRO B 173     -21.109  -4.858  29.284  1.00 37.10           C  
ATOM   1339  C   PRO B 173     -19.701  -4.897  28.694  1.00 37.10           C  
ATOM   1340  CB  PRO B 173     -21.581  -3.415  29.476  1.00 37.10           C  
ATOM   1341  O   PRO B 173     -18.720  -5.010  29.434  1.00 37.10           O  
ATOM   1342  CG  PRO B 173     -21.601  -3.213  30.957  1.00 37.10           C  
ATOM   1343  CD  PRO B 173     -21.343  -4.535  31.622  1.00 37.10           C  
ATOM   1344  N   MET B 174     -19.368  -5.489  27.560  1.00 44.74           N  
ATOM   1345  CA  MET B 174     -18.132  -5.228  26.828  1.00 44.74           C  
ATOM   1346  C   MET B 174     -17.617  -3.822  27.114  1.00 44.74           C  
ATOM   1347  CB  MET B 174     -18.347  -5.411  25.325  1.00 44.74           C  
ATOM   1348  O   MET B 174     -18.399  -2.872  27.185  1.00 44.74           O  
ATOM   1349  CG  MET B 174     -17.555  -6.563  24.728  1.00 44.74           C  
ATOM   1350  SD  MET B 174     -17.419  -6.451  22.901  1.00 44.74           S  
ATOM   1351  CE  MET B 174     -18.005  -8.104  22.435  1.00 44.74           C  
ATOM   1352  N   PRO B 175     -16.248  -3.675  27.505  1.00 50.85           N  
ATOM   1353  CA  PRO B 175     -15.844  -2.315  27.871  1.00 50.85           C  
ATOM   1354  C   PRO B 175     -16.206  -1.285  26.803  1.00 50.85           C  
ATOM   1355  CB  PRO B 175     -14.326  -2.428  28.028  1.00 50.85           C  
ATOM   1356  O   PRO B 175     -15.893  -1.476  25.625  1.00 50.85           O  
ATOM   1357  CG  PRO B 175     -14.011  -3.849  27.687  1.00 50.85           C  
ATOM   1358  CD  PRO B 175     -15.292  -4.550  27.336  1.00 50.85           C  
ATOM   1359  N   GLN B 176     -17.381  -0.716  26.790  1.00 68.03           N  
ATOM   1360  CA  GLN B 176     -17.796   0.422  25.976  1.00 68.03           C  
ATOM   1361  C   GLN B 176     -16.736   1.520  25.984  1.00 68.03           C  
ATOM   1362  CB  GLN B 176     -19.132   0.978  26.470  1.00 68.03           C  
ATOM   1363  O   GLN B 176     -16.106   1.773  27.013  1.00 68.03           O  
ATOM   1364  CG  GLN B 176     -20.340   0.434  25.719  1.00 68.03           C  
ATOM   1365  CD  GLN B 176     -21.658   0.896  26.314  1.00 68.03           C  
ATOM   1366  NE2 GLN B 176     -22.742   0.219  25.950  1.00 68.03           N  
ATOM   1367  OE1 GLN B 176     -21.700   1.852  27.095  1.00 68.03           O  
ATOM   1368  N   LEU B 177     -16.122   1.722  24.759  1.00 79.99           N  
ATOM   1369  CA  LEU B 177     -15.195   2.840  24.615  1.00 79.99           C  
ATOM   1370  C   LEU B 177     -15.741   4.090  25.298  1.00 79.99           C  
ATOM   1371  CB  LEU B 177     -14.929   3.128  23.135  1.00 79.99           C  
ATOM   1372  O   LEU B 177     -16.949   4.334  25.281  1.00 79.99           O  
ATOM   1373  CG  LEU B 177     -13.971   2.174  22.420  1.00 79.99           C  
ATOM   1374  CD1 LEU B 177     -14.301   2.107  20.933  1.00 79.99           C  
ATOM   1375  CD2 LEU B 177     -12.525   2.608  22.633  1.00 79.99           C  
ATOM   1376  N   ASP B 178     -14.853   4.671  26.108  1.00 86.21           N  
ATOM   1377  CA  ASP B 178     -15.178   5.963  26.704  1.00 86.21           C  
ATOM   1378  C   ASP B 178     -15.797   6.904  25.672  1.00 86.21           C  
ATOM   1379  CB  ASP B 178     -13.929   6.602  27.315  1.00 86.21           C  
ATOM   1380  O   ASP B 178     -15.272   7.052  24.566  1.00 86.21           O  
ATOM   1381  CG  ASP B 178     -14.238   7.844  28.133  1.00 86.21           C  
ATOM   1382  OD1 ASP B 178     -15.091   8.655  27.712  1.00 86.21           O  
ATOM   1383  OD2 ASP B 178     -13.620   8.014  29.207  1.00 86.21           O  
ATOM   1384  N   PRO B 179     -16.944   7.438  26.017  1.00 88.41           N  
ATOM   1385  CA  PRO B 179     -17.627   8.350  25.097  1.00 88.41           C  
ATOM   1386  C   PRO B 179     -16.725   9.484  24.613  1.00 88.41           C  
ATOM   1387  CB  PRO B 179     -18.786   8.895  25.935  1.00 88.41           C  
ATOM   1388  O   PRO B 179     -16.876   9.958  23.484  1.00 88.41           O  
ATOM   1389  CG  PRO B 179     -19.007   7.866  26.996  1.00 88.41           C  
ATOM   1390  CD  PRO B 179     -17.710   7.151  27.244  1.00 88.41           C  
ATOM   1391  N   ARG B 180     -15.823   9.914  25.473  1.00 90.84           N  
ATOM   1392  CA  ARG B 180     -14.896  10.972  25.085  1.00 90.84           C  
ATOM   1393  C   ARG B 180     -13.947  10.494  23.990  1.00 90.84           C  
ATOM   1394  CB  ARG B 180     -14.097  11.458  26.296  1.00 90.84           C  
ATOM   1395  O   ARG B 180     -13.616  11.251  23.075  1.00 90.84           O  
ATOM   1396  CG  ARG B 180     -14.932  12.195  27.330  1.00 90.84           C  
ATOM   1397  CD  ARG B 180     -14.087  12.670  28.504  1.00 90.84           C  
ATOM   1398  NE  ARG B 180     -13.857  11.599  29.470  1.00 90.84           N  
ATOM   1399  NH1 ARG B 180     -12.916  12.969  31.075  1.00 90.84           N  
ATOM   1400  NH2 ARG B 180     -13.144  10.722  31.469  1.00 90.84           N  
ATOM   1401  CZ  ARG B 180     -13.306  11.766  30.669  1.00 90.84           C  
ATOM   1402  N   VAL B 181     -13.533   9.281  24.127  1.00 90.55           N  
ATOM   1403  CA  VAL B 181     -12.663   8.681  23.121  1.00 90.55           C  
ATOM   1404  C   VAL B 181     -13.418   8.543  21.801  1.00 90.55           C  
ATOM   1405  CB  VAL B 181     -12.132   7.304  23.578  1.00 90.55           C  
ATOM   1406  O   VAL B 181     -12.885   8.865  20.737  1.00 90.55           O  
ATOM   1407  CG1 VAL B 181     -11.330   6.637  22.462  1.00 90.55           C  
ATOM   1408  CG2 VAL B 181     -11.281   7.452  24.838  1.00 90.55           C  
ATOM   1409  N   LEU B 182     -14.657   8.123  21.826  1.00 93.05           N  
ATOM   1410  CA  LEU B 182     -15.493   7.971  20.640  1.00 93.05           C  
ATOM   1411  C   LEU B 182     -15.664   9.305  19.921  1.00 93.05           C  
ATOM   1412  CB  LEU B 182     -16.863   7.402  21.018  1.00 93.05           C  
ATOM   1413  O   LEU B 182     -15.583   9.368  18.692  1.00 93.05           O  
ATOM   1414  CG  LEU B 182     -16.907   5.912  21.360  1.00 93.05           C  
ATOM   1415  CD1 LEU B 182     -18.292   5.526  21.870  1.00 93.05           C  
ATOM   1416  CD2 LEU B 182     -16.526   5.073  20.146  1.00 93.05           C  
ATOM   1417  N   GLU B 183     -15.840  10.340  20.705  1.00 91.91           N  
ATOM   1418  CA  GLU B 183     -16.027  11.671  20.135  1.00 91.91           C  
ATOM   1419  C   GLU B 183     -14.771  12.140  19.407  1.00 91.91           C  
ATOM   1420  CB  GLU B 183     -16.408  12.674  21.227  1.00 91.91           C  
ATOM   1421  O   GLU B 183     -14.854  12.692  18.308  1.00 91.91           O  
ATOM   1422  CG  GLU B 183     -16.825  14.036  20.691  1.00 91.91           C  
ATOM   1423  CD  GLU B 183     -17.243  15.008  21.783  1.00 91.91           C  
ATOM   1424  OE1 GLU B 183     -17.676  16.137  21.457  1.00 91.91           O  
ATOM   1425  OE2 GLU B 183     -17.136  14.638  22.973  1.00 91.91           O  
ATOM   1426  N   VAL B 184     -13.615  11.885  20.009  1.00 94.97           N  
ATOM   1427  CA  VAL B 184     -12.347  12.304  19.422  1.00 94.97           C  
ATOM   1428  C   VAL B 184     -12.146  11.613  18.076  1.00 94.97           C  
ATOM   1429  CB  VAL B 184     -11.158  11.997  20.362  1.00 94.97           C  
ATOM   1430  O   VAL B 184     -11.851  12.267  17.073  1.00 94.97           O  
ATOM   1431  CG1 VAL B 184      -9.830  12.219  19.641  1.00 94.97           C  
ATOM   1432  CG2 VAL B 184     -11.238  12.858  21.621  1.00 94.97           C  
ATOM   1433  N   TYR B 185     -12.450  10.342  18.044  1.00 94.83           N  
ATOM   1434  CA  TYR B 185     -12.086   9.584  16.852  1.00 94.83           C  
ATOM   1435  C   TYR B 185     -13.210   9.614  15.823  1.00 94.83           C  
ATOM   1436  CB  TYR B 185     -11.753   8.134  17.218  1.00 94.83           C  
ATOM   1437  O   TYR B 185     -12.990   9.321  14.646  1.00 94.83           O  
ATOM   1438  CG  TYR B 185     -10.352   7.949  17.750  1.00 94.83           C  
ATOM   1439  CD1 TYR B 185      -9.268   7.827  16.884  1.00 94.83           C  
ATOM   1440  CD2 TYR B 185     -10.111   7.896  19.119  1.00 94.83           C  
ATOM   1441  CE1 TYR B 185      -7.976   7.654  17.370  1.00 94.83           C  
ATOM   1442  CE2 TYR B 185      -8.823   7.724  19.616  1.00 94.83           C  
ATOM   1443  OH  TYR B 185      -6.487   7.434  19.222  1.00 94.83           O  
ATOM   1444  CZ  TYR B 185      -7.764   7.605  18.735  1.00 94.83           C  
ATOM   1445  N   ARG B 186     -14.391   9.999  16.215  1.00 93.80           N  
ATOM   1446  CA  ARG B 186     -15.396  10.399  15.235  1.00 93.80           C  
ATOM   1447  C   ARG B 186     -14.978  11.676  14.514  1.00 93.80           C  
ATOM   1448  CB  ARG B 186     -16.755  10.598  15.909  1.00 93.80           C  
ATOM   1449  O   ARG B 186     -15.260  11.845  13.326  1.00 93.80           O  
ATOM   1450  CG  ARG B 186     -17.506   9.304  16.176  1.00 93.80           C  
ATOM   1451  CD  ARG B 186     -18.893   9.563  16.749  1.00 93.80           C  
ATOM   1452  NE  ARG B 186     -19.485   8.347  17.298  1.00 93.80           N  
ATOM   1453  NH1 ARG B 186     -21.068   9.447  18.573  1.00 93.80           N  
ATOM   1454  NH2 ARG B 186     -20.966   7.157  18.589  1.00 93.80           N  
ATOM   1455  CZ  ARG B 186     -20.505   8.320  18.152  1.00 93.80           C  
ATOM   1456  N   GLY B 187     -14.356  12.574  15.323  1.00 95.19           N  
ATOM   1457  CA  GLY B 187     -13.771  13.764  14.726  1.00 95.19           C  
ATOM   1458  C   GLY B 187     -12.649  13.454  13.753  1.00 95.19           C  
ATOM   1459  O   GLY B 187     -12.544  14.083  12.698  1.00 95.19           O  
ATOM   1460  N   VAL B 188     -11.801  12.504  14.102  1.00 96.02           N  
ATOM   1461  CA  VAL B 188     -10.718  12.072  13.224  1.00 96.02           C  
ATOM   1462  C   VAL B 188     -11.296  11.508  11.929  1.00 96.02           C  
ATOM   1463  CB  VAL B 188      -9.818  11.020  13.909  1.00 96.02           C  
ATOM   1464  O   VAL B 188     -10.770  11.765  10.843  1.00 96.02           O  
ATOM   1465  CG1 VAL B 188      -8.793  10.461  12.923  1.00 96.02           C  
ATOM   1466  CG2 VAL B 188      -9.119  11.626  15.125  1.00 96.02           C  
ATOM   1467  N   ARG B 189     -12.383  10.795  11.980  1.00 95.83           N  
ATOM   1468  CA  ARG B 189     -13.086  10.271  10.813  1.00 95.83           C  
ATOM   1469  C   ARG B 189     -13.474  11.394   9.857  1.00 95.83           C  
ATOM   1470  CB  ARG B 189     -14.331   9.491  11.239  1.00 95.83           C  
ATOM   1471  O   ARG B 189     -13.305  11.269   8.643  1.00 95.83           O  
ATOM   1472  CG  ARG B 189     -15.223   9.072  10.081  1.00 95.83           C  
ATOM   1473  CD  ARG B 189     -16.583   8.588  10.563  1.00 95.83           C  
ATOM   1474  NE  ARG B 189     -17.498   8.355   9.449  1.00 95.83           N  
ATOM   1475  NH1 ARG B 189     -19.381   8.141  10.771  1.00 95.83           N  
ATOM   1476  NH2 ARG B 189     -19.546   7.948   8.492  1.00 95.83           N  
ATOM   1477  CZ  ARG B 189     -18.806   8.149   9.573  1.00 95.83           C  
ATOM   1478  N   GLU B 190     -14.017  12.460  10.422  1.00 94.55           N  
ATOM   1479  CA  GLU B 190     -14.449  13.596   9.614  1.00 94.55           C  
ATOM   1480  C   GLU B 190     -13.280  14.198   8.839  1.00 94.55           C  
ATOM   1481  CB  GLU B 190     -15.103  14.665  10.493  1.00 94.55           C  
ATOM   1482  O   GLU B 190     -13.418  14.540   7.663  1.00 94.55           O  
ATOM   1483  CG  GLU B 190     -15.831  15.746   9.709  1.00 94.55           C  
ATOM   1484  CD  GLU B 190     -16.590  16.722  10.594  1.00 94.55           C  
ATOM   1485  OE1 GLU B 190     -17.270  17.626  10.057  1.00 94.55           O  
ATOM   1486  OE2 GLU B 190     -16.504  16.581  11.834  1.00 94.55           O  
ATOM   1487  N   VAL B 191     -12.153  14.265   9.504  1.00 94.38           N  
ATOM   1488  CA  VAL B 191     -10.968  14.837   8.874  1.00 94.38           C  
ATOM   1489  C   VAL B 191     -10.476  13.911   7.763  1.00 94.38           C  
ATOM   1490  CB  VAL B 191      -9.840  15.081   9.901  1.00 94.38           C  
ATOM   1491  O   VAL B 191     -10.183  14.364   6.654  1.00 94.38           O  
ATOM   1492  CG1 VAL B 191      -8.563  15.542   9.202  1.00 94.38           C  
ATOM   1493  CG2 VAL B 191     -10.282  16.107  10.943  1.00 94.38           C  
ATOM   1494  N   LEU B 192     -10.432  12.630   8.001  1.00 96.06           N  
ATOM   1495  CA  LEU B 192      -9.888  11.657   7.061  1.00 96.06           C  
ATOM   1496  C   LEU B 192     -10.813  11.486   5.860  1.00 96.06           C  
ATOM   1497  CB  LEU B 192      -9.673  10.307   7.750  1.00 96.06           C  
ATOM   1498  O   LEU B 192     -10.360  11.136   4.768  1.00 96.06           O  
ATOM   1499  CG  LEU B 192      -8.566  10.252   8.803  1.00 96.06           C  
ATOM   1500  CD1 LEU B 192      -8.523   8.875   9.457  1.00 96.06           C  
ATOM   1501  CD2 LEU B 192      -7.217  10.596   8.180  1.00 96.06           C  
ATOM   1502  N   SER B 193     -12.093  11.727   6.067  1.00 90.93           N  
ATOM   1503  CA  SER B 193     -13.072  11.568   4.997  1.00 90.93           C  
ATOM   1504  C   SER B 193     -12.941  12.675   3.957  1.00 90.93           C  
ATOM   1505  CB  SER B 193     -14.492  11.557   5.567  1.00 90.93           C  
ATOM   1506  O   SER B 193     -13.412  12.532   2.827  1.00 90.93           O  
ATOM   1507  OG  SER B 193     -14.845  12.839   6.059  1.00 90.93           O  
ATOM   1508  N   LYS B 194     -12.233  13.794   4.303  1.00 89.40           N  
ATOM   1509  CA  LYS B 194     -12.067  14.930   3.401  1.00 89.40           C  
ATOM   1510  C   LYS B 194     -10.591  15.253   3.189  1.00 89.40           C  
ATOM   1511  CB  LYS B 194     -12.799  16.158   3.944  1.00 89.40           C  
ATOM   1512  O   LYS B 194     -10.254  16.270   2.578  1.00 89.40           O  
ATOM   1513  CG  LYS B 194     -14.302  15.968   4.090  1.00 89.40           C  
ATOM   1514  CD  LYS B 194     -14.955  17.171   4.760  1.00 89.40           C  
ATOM   1515  CE  LYS B 194     -16.443  16.944   4.990  1.00 89.40           C  
ATOM   1516  NZ  LYS B 194     -17.069  18.083   5.725  1.00 89.40           N  
ATOM   1517  N   TYR B 195      -9.750  14.409   3.664  1.00 90.37           N  
ATOM   1518  CA  TYR B 195      -8.311  14.648   3.648  1.00 90.37           C  
ATOM   1519  C   TYR B 195      -7.773  14.642   2.222  1.00 90.37           C  
ATOM   1520  CB  TYR B 195      -7.581  13.594   4.486  1.00 90.37           C  
ATOM   1521  O   TYR B 195      -8.076  13.736   1.441  1.00 90.37           O  
ATOM   1522  CG  TYR B 195      -6.080  13.750   4.485  1.00 90.37           C  
ATOM   1523  CD1 TYR B 195      -5.284  13.017   3.607  1.00 90.37           C  
ATOM   1524  CD2 TYR B 195      -5.454  14.630   5.361  1.00 90.37           C  
ATOM   1525  CE1 TYR B 195      -3.900  13.156   3.604  1.00 90.37           C  
ATOM   1526  CE2 TYR B 195      -4.071  14.777   5.367  1.00 90.37           C  
ATOM   1527  OH  TYR B 195      -1.934  14.179   4.486  1.00 90.37           O  
ATOM   1528  CZ  TYR B 195      -3.304  14.037   4.485  1.00 90.37           C  
ATOM   1529  N   ARG B 196      -6.997  15.674   1.904  1.00 82.68           N  
ATOM   1530  CA  ARG B 196      -6.356  15.749   0.595  1.00 82.68           C  
ATOM   1531  C   ARG B 196      -4.837  15.767   0.729  1.00 82.68           C  
ATOM   1532  CB  ARG B 196      -6.830  16.990  -0.165  1.00 82.68           C  
ATOM   1533  O   ARG B 196      -4.138  15.047   0.014  1.00 82.68           O  
ATOM   1534  CG  ARG B 196      -8.274  16.911  -0.634  1.00 82.68           C  
ATOM   1535  CD  ARG B 196      -8.646  18.096  -1.515  1.00 82.68           C  
ATOM   1536  NE  ARG B 196     -10.015  17.990  -2.010  1.00 82.68           N  
ATOM   1537  NH1 ARG B 196      -9.834  19.752  -3.494  1.00 82.68           N  
ATOM   1538  NH2 ARG B 196     -11.805  18.594  -3.317  1.00 82.68           N  
ATOM   1539  CZ  ARG B 196     -10.549  18.779  -2.939  1.00 82.68           C  
ATOM   1540  N   SER B 197      -4.425  16.672   1.611  1.00 81.05           N  
ATOM   1541  CA  SER B 197      -2.997  16.820   1.870  1.00 81.05           C  
ATOM   1542  C   SER B 197      -2.745  17.458   3.232  1.00 81.05           C  
ATOM   1543  CB  SER B 197      -2.337  17.659   0.775  1.00 81.05           C  
ATOM   1544  O   SER B 197      -3.671  17.969   3.865  1.00 81.05           O  
ATOM   1545  OG  SER B 197      -2.815  18.993   0.806  1.00 81.05           O  
ATOM   1546  N   GLY B 198      -1.501  17.319   3.842  1.00 84.31           N  
ATOM   1547  CA  GLY B 198      -1.111  17.901   5.116  1.00 84.31           C  
ATOM   1548  C   GLY B 198      -0.892  16.865   6.203  1.00 84.31           C  
ATOM   1549  O   GLY B 198      -0.837  15.666   5.922  1.00 84.31           O  
ATOM   1550  N   LYS B 199      -0.681  17.386   7.388  1.00 89.80           N  
ATOM   1551  CA  LYS B 199      -0.409  16.510   8.524  1.00 89.80           C  
ATOM   1552  C   LYS B 199      -1.687  15.843   9.023  1.00 89.80           C  
ATOM   1553  CB  LYS B 199       0.251  17.293   9.660  1.00 89.80           C  
ATOM   1554  O   LYS B 199      -2.761  16.448   8.994  1.00 89.80           O  
ATOM   1555  CG  LYS B 199       1.638  17.822   9.323  1.00 89.80           C  
ATOM   1556  CD  LYS B 199       2.270  18.531  10.514  1.00 89.80           C  
ATOM   1557  CE  LYS B 199       3.651  19.075  10.173  1.00 89.80           C  
ATOM   1558  NZ  LYS B 199       4.258  19.805  11.326  1.00 89.80           N  
ATOM   1559  N   LEU B 200      -1.585  14.661   9.451  1.00 92.93           N  
ATOM   1560  CA  LEU B 200      -2.703  13.944  10.054  1.00 92.93           C  
ATOM   1561  C   LEU B 200      -2.885  14.349  11.513  1.00 92.93           C  
ATOM   1562  CB  LEU B 200      -2.485  12.432   9.956  1.00 92.93           C  
ATOM   1563  O   LEU B 200      -1.939  14.810  12.157  1.00 92.93           O  
ATOM   1564  CG  LEU B 200      -2.602  11.819   8.560  1.00 92.93           C  
ATOM   1565  CD1 LEU B 200      -2.192  10.350   8.589  1.00 92.93           C  
ATOM   1566  CD2 LEU B 200      -4.022  11.973   8.025  1.00 92.93           C  
ATOM   1567  N   PRO B 201      -4.107  14.269  12.002  1.00 93.16           N  
ATOM   1568  CA  PRO B 201      -4.338  14.543  13.422  1.00 93.16           C  
ATOM   1569  C   PRO B 201      -3.441  13.711  14.337  1.00 93.16           C  
ATOM   1570  CB  PRO B 201      -5.810  14.172  13.617  1.00 93.16           C  
ATOM   1571  O   PRO B 201      -3.194  12.534  14.062  1.00 93.16           O  
ATOM   1572  CG  PRO B 201      -6.410  14.258  12.251  1.00 93.16           C  
ATOM   1573  CD  PRO B 201      -5.368  13.859  11.246  1.00 93.16           C  
ATOM   1574  N   LYS B 202      -2.985  14.407  15.321  1.00 92.69           N  
ATOM   1575  CA  LYS B 202      -2.092  13.743  16.266  1.00 92.69           C  
ATOM   1576  C   LYS B 202      -2.737  12.485  16.840  1.00 92.69           C  
ATOM   1577  CB  LYS B 202      -1.703  14.696  17.397  1.00 92.69           C  
ATOM   1578  O   LYS B 202      -2.060  11.478  17.060  1.00 92.69           O  
ATOM   1579  CG  LYS B 202      -0.716  15.777  16.984  1.00 92.69           C  
ATOM   1580  CD  LYS B 202      -0.309  16.645  18.167  1.00 92.69           C  
ATOM   1581  CE  LYS B 202       0.597  17.790  17.737  1.00 92.69           C  
ATOM   1582  NZ  LYS B 202       0.959  18.672  18.887  1.00 92.69           N  
ATOM   1583  N   ALA B 203      -4.101  12.602  17.102  1.00 94.75           N  
ATOM   1584  CA  ALA B 203      -4.844  11.476  17.662  1.00 94.75           C  
ATOM   1585  C   ALA B 203      -4.769  10.259  16.745  1.00 94.75           C  
ATOM   1586  CB  ALA B 203      -6.300  11.867  17.905  1.00 94.75           C  
ATOM   1587  O   ALA B 203      -4.751   9.119  17.217  1.00 94.75           O  
ATOM   1588  N   PHE B 204      -4.696  10.513  15.468  1.00 96.20           N  
ATOM   1589  CA  PHE B 204      -4.632   9.421  14.503  1.00 96.20           C  
ATOM   1590  C   PHE B 204      -3.265   8.748  14.540  1.00 96.20           C  
ATOM   1591  CB  PHE B 204      -4.928   9.933  13.090  1.00 96.20           C  
ATOM   1592  O   PHE B 204      -3.169   7.522  14.450  1.00 96.20           O  
ATOM   1593  CG  PHE B 204      -4.956   8.849  12.046  1.00 96.20           C  
ATOM   1594  CD1 PHE B 204      -3.873   8.654  11.197  1.00 96.20           C  
ATOM   1595  CD2 PHE B 204      -6.065   8.024  11.914  1.00 96.20           C  
ATOM   1596  CE1 PHE B 204      -3.896   7.652  10.230  1.00 96.20           C  
ATOM   1597  CE2 PHE B 204      -6.096   7.021  10.950  1.00 96.20           C  
ATOM   1598  CZ  PHE B 204      -5.010   6.837  10.108  1.00 96.20           C  
ATOM   1599  N   LYS B 205      -2.228   9.475  14.720  1.00 94.24           N  
ATOM   1600  CA  LYS B 205      -0.852   8.992  14.646  1.00 94.24           C  
ATOM   1601  C   LYS B 205      -0.533   8.061  15.812  1.00 94.24           C  
ATOM   1602  CB  LYS B 205       0.128  10.165  14.628  1.00 94.24           C  
ATOM   1603  O   LYS B 205       0.365   7.222  15.716  1.00 94.24           O  
ATOM   1604  CG  LYS B 205       0.104  10.973  13.339  1.00 94.24           C  
ATOM   1605  CD  LYS B 205       1.126  12.102  13.367  1.00 94.24           C  
ATOM   1606  CE  LYS B 205       1.054  12.955  12.108  1.00 94.24           C  
ATOM   1607  NZ  LYS B 205       2.003  14.106  12.163  1.00 94.24           N  
ATOM   1608  N   ILE B 206      -1.275   8.103  16.825  1.00 94.97           N  
ATOM   1609  CA  ILE B 206      -0.966   7.342  18.030  1.00 94.97           C  
ATOM   1610  C   ILE B 206      -1.641   5.974  17.964  1.00 94.97           C  
ATOM   1611  CB  ILE B 206      -1.408   8.097  19.304  1.00 94.97           C  
ATOM   1612  O   ILE B 206      -1.337   5.086  18.764  1.00 94.97           O  
ATOM   1613  CG1 ILE B 206      -0.566   9.364  19.494  1.00 94.97           C  
ATOM   1614  CG2 ILE B 206      -1.313   7.187  20.532  1.00 94.97           C  
ATOM   1615  CD1 ILE B 206      -1.140  10.343  20.508  1.00 94.97           C  
ATOM   1616  N   ILE B 207      -2.503   5.782  17.028  1.00 93.89           N  
ATOM   1617  CA  ILE B 207      -3.345   4.594  16.954  1.00 93.89           C  
ATOM   1618  C   ILE B 207      -2.472   3.341  16.946  1.00 93.89           C  
ATOM   1619  CB  ILE B 207      -4.253   4.622  15.704  1.00 93.89           C  
ATOM   1620  O   ILE B 207      -2.747   2.380  17.667  1.00 93.89           O  
ATOM   1621  CG1 ILE B 207      -5.351   5.680  15.865  1.00 93.89           C  
ATOM   1622  CG2 ILE B 207      -4.860   3.240  15.446  1.00 93.89           C  
ATOM   1623  CD1 ILE B 207      -6.264   5.815  14.654  1.00 93.89           C  
ATOM   1624  N   PRO B 208      -1.324   3.266  16.245  1.00 94.76           N  
ATOM   1625  CA  PRO B 208      -0.515   2.045  16.211  1.00 94.76           C  
ATOM   1626  C   PRO B 208       0.074   1.690  17.575  1.00 94.76           C  
ATOM   1627  CB  PRO B 208       0.593   2.384  15.210  1.00 94.76           C  
ATOM   1628  O   PRO B 208       0.450   0.538  17.808  1.00 94.76           O  
ATOM   1629  CG  PRO B 208       0.031   3.493  14.380  1.00 94.76           C  
ATOM   1630  CD  PRO B 208      -0.920   4.288  15.227  1.00 94.76           C  
ATOM   1631  N   ALA B 209       0.101   2.692  18.442  1.00 91.64           N  
ATOM   1632  CA  ALA B 209       0.695   2.479  19.759  1.00 91.64           C  
ATOM   1633  C   ALA B 209      -0.350   1.994  20.760  1.00 91.64           C  
ATOM   1634  CB  ALA B 209       1.352   3.763  20.260  1.00 91.64           C  
ATOM   1635  O   ALA B 209      -0.007   1.557  21.861  1.00 91.64           O  
ATOM   1636  N   LEU B 210      -1.592   2.014  20.381  1.00 90.37           N  
ATOM   1637  CA  LEU B 210      -2.674   1.626  21.279  1.00 90.37           C  
ATOM   1638  C   LEU B 210      -2.863   0.113  21.281  1.00 90.37           C  
ATOM   1639  CB  LEU B 210      -3.980   2.315  20.874  1.00 90.37           C  
ATOM   1640  O   LEU B 210      -2.700  -0.539  20.247  1.00 90.37           O  
ATOM   1641  CG  LEU B 210      -3.963   3.844  20.858  1.00 90.37           C  
ATOM   1642  CD1 LEU B 210      -5.282   4.383  20.312  1.00 90.37           C  
ATOM   1643  CD2 LEU B 210      -3.694   4.391  22.256  1.00 90.37           C  
ATOM   1644  N   SER B 211      -3.145  -0.437  22.440  1.00 84.97           N  
ATOM   1645  CA  SER B 211      -3.407  -1.868  22.550  1.00 84.97           C  
ATOM   1646  C   SER B 211      -4.674  -2.257  21.796  1.00 84.97           C  
ATOM   1647  CB  SER B 211      -3.531  -2.280  24.017  1.00 84.97           C  
ATOM   1648  O   SER B 211      -4.749  -3.342  21.215  1.00 84.97           O  
ATOM   1649  OG  SER B 211      -4.544  -1.531  24.667  1.00 84.97           O  
ATOM   1650  N   ASN B 212      -5.689  -1.400  21.828  1.00 88.21           N  
ATOM   1651  CA  ASN B 212      -6.946  -1.626  21.123  1.00 88.21           C  
ATOM   1652  C   ASN B 212      -6.994  -0.863  19.803  1.00 88.21           C  
ATOM   1653  CB  ASN B 212      -8.134  -1.237  22.005  1.00 88.21           C  
ATOM   1654  O   ASN B 212      -8.017  -0.267  19.463  1.00 88.21           O  
ATOM   1655  CG  ASN B 212      -8.028   0.179  22.536  1.00 88.21           C  
ATOM   1656  ND2 ASN B 212      -9.160   0.753  22.926  1.00 88.21           N  
ATOM   1657  OD1 ASN B 212      -6.937   0.753  22.595  1.00 88.21           O  
ATOM   1658  N   TRP B 213      -5.893  -0.871  19.126  1.00 92.68           N  
ATOM   1659  CA  TRP B 213      -5.704  -0.057  17.930  1.00 92.68           C  
ATOM   1660  C   TRP B 213      -6.764  -0.377  16.881  1.00 92.68           C  
ATOM   1661  CB  TRP B 213      -4.306  -0.277  17.345  1.00 92.68           C  
ATOM   1662  O   TRP B 213      -7.236   0.517  16.175  1.00 92.68           O  
ATOM   1663  CG  TRP B 213      -4.101  -1.640  16.755  1.00 92.68           C  
ATOM   1664  CD1 TRP B 213      -3.680  -2.766  17.408  1.00 92.68           C  
ATOM   1665  CD2 TRP B 213      -4.302  -2.020  15.390  1.00 92.68           C  
ATOM   1666  CE2 TRP B 213      -3.985  -3.392  15.287  1.00 92.68           C  
ATOM   1667  CE3 TRP B 213      -4.721  -1.331  14.244  1.00 92.68           C  
ATOM   1668  NE1 TRP B 213      -3.609  -3.823  16.530  1.00 92.68           N  
ATOM   1669  CH2 TRP B 213      -4.486  -3.393  12.973  1.00 92.68           C  
ATOM   1670  CZ2 TRP B 213      -4.074  -4.090  14.080  1.00 92.68           C  
ATOM   1671  CZ3 TRP B 213      -4.809  -2.028  13.044  1.00 92.68           C  
ATOM   1672  N   GLU B 214      -7.146  -1.646  16.674  1.00 90.97           N  
ATOM   1673  CA  GLU B 214      -8.107  -2.036  15.646  1.00 90.97           C  
ATOM   1674  C   GLU B 214      -9.484  -1.440  15.923  1.00 90.97           C  
ATOM   1675  CB  GLU B 214      -8.203  -3.561  15.550  1.00 90.97           C  
ATOM   1676  O   GLU B 214     -10.154  -0.960  15.007  1.00 90.97           O  
ATOM   1677  CG  GLU B 214      -6.992  -4.214  14.900  1.00 90.97           C  
ATOM   1678  CD  GLU B 214      -7.134  -5.720  14.745  1.00 90.97           C  
ATOM   1679  OE1 GLU B 214      -6.236  -6.356  14.148  1.00 90.97           O  
ATOM   1680  OE2 GLU B 214      -8.152  -6.268  15.224  1.00 90.97           O  
ATOM   1681  N   GLN B 215      -9.901  -1.544  17.210  1.00 88.25           N  
ATOM   1682  CA  GLN B 215     -11.192  -0.991  17.607  1.00 88.25           C  
ATOM   1683  C   GLN B 215     -11.242   0.515  17.366  1.00 88.25           C  
ATOM   1684  CB  GLN B 215     -11.478  -1.298  19.078  1.00 88.25           C  
ATOM   1685  O   GLN B 215     -12.233   1.033  16.847  1.00 88.25           O  
ATOM   1686  CG  GLN B 215     -12.921  -1.038  19.491  1.00 88.25           C  
ATOM   1687  CD  GLN B 215     -13.217  -1.493  20.907  1.00 88.25           C  
ATOM   1688  NE2 GLN B 215     -14.499  -1.599  21.240  1.00 88.25           N  
ATOM   1689  OE1 GLN B 215     -12.301  -1.748  21.696  1.00 88.25           O  
ATOM   1690  N   ILE B 216     -10.174   1.165  17.783  1.00 91.29           N  
ATOM   1691  CA  ILE B 216     -10.103   2.612  17.616  1.00 91.29           C  
ATOM   1692  C   ILE B 216     -10.086   2.960  16.129  1.00 91.29           C  
ATOM   1693  CB  ILE B 216      -8.858   3.201  18.317  1.00 91.29           C  
ATOM   1694  O   ILE B 216     -10.731   3.921  15.702  1.00 91.29           O  
ATOM   1695  CG1 ILE B 216      -8.954   2.998  19.834  1.00 91.29           C  
ATOM   1696  CG2 ILE B 216      -8.696   4.684  17.973  1.00 91.29           C  
ATOM   1697  CD1 ILE B 216     -10.131   3.714  20.481  1.00 91.29           C  
ATOM   1698  N   LEU B 217      -9.365   2.182  15.336  1.00 95.72           N  
ATOM   1699  CA  LEU B 217      -9.315   2.414  13.897  1.00 95.72           C  
ATOM   1700  C   LEU B 217     -10.700   2.267  13.274  1.00 95.72           C  
ATOM   1701  CB  LEU B 217      -8.337   1.444  13.230  1.00 95.72           C  
ATOM   1702  O   LEU B 217     -11.068   3.032  12.380  1.00 95.72           O  
ATOM   1703  CG  LEU B 217      -8.045   1.686  11.748  1.00 95.72           C  
ATOM   1704  CD1 LEU B 217      -7.323   3.016  11.561  1.00 95.72           C  
ATOM   1705  CD2 LEU B 217      -7.222   0.539  11.171  1.00 95.72           C  
ATOM   1706  N   TYR B 218     -11.385   1.336  13.770  1.00 92.05           N  
ATOM   1707  CA  TYR B 218     -12.729   1.088  13.261  1.00 92.05           C  
ATOM   1708  C   TYR B 218     -13.627   2.300  13.479  1.00 92.05           C  
ATOM   1709  CB  TYR B 218     -13.341  -0.143  13.935  1.00 92.05           C  
ATOM   1710  O   TYR B 218     -14.467   2.619  12.635  1.00 92.05           O  
ATOM   1711  CG  TYR B 218     -14.773  -0.406  13.534  1.00 92.05           C  
ATOM   1712  CD1 TYR B 218     -15.819  -0.176  14.424  1.00 92.05           C  
ATOM   1713  CD2 TYR B 218     -15.081  -0.885  12.266  1.00 92.05           C  
ATOM   1714  CE1 TYR B 218     -17.140  -0.418  14.060  1.00 92.05           C  
ATOM   1715  CE2 TYR B 218     -16.398  -1.131  11.891  1.00 92.05           C  
ATOM   1716  OH  TYR B 218     -18.724  -1.136  12.427  1.00 92.05           O  
ATOM   1717  CZ  TYR B 218     -17.419  -0.895  12.793  1.00 92.05           C  
ATOM   1718  N   VAL B 219     -13.449   2.965  14.573  1.00 92.73           N  
ATOM   1719  CA  VAL B 219     -14.262   4.131  14.903  1.00 92.73           C  
ATOM   1720  C   VAL B 219     -14.047   5.224  13.858  1.00 92.73           C  
ATOM   1721  CB  VAL B 219     -13.935   4.671  16.313  1.00 92.73           C  
ATOM   1722  O   VAL B 219     -14.958   6.003  13.569  1.00 92.73           O  
ATOM   1723  CG1 VAL B 219     -14.716   5.953  16.595  1.00 92.73           C  
ATOM   1724  CG2 VAL B 219     -14.238   3.612  17.372  1.00 92.73           C  
ATOM   1725  N   THR B 220     -12.879   5.187  13.205  1.00 94.93           N  
ATOM   1726  CA  THR B 220     -12.568   6.199  12.201  1.00 94.93           C  
ATOM   1727  C   THR B 220     -13.165   5.821  10.849  1.00 94.93           C  
ATOM   1728  CB  THR B 220     -11.047   6.395  12.058  1.00 94.93           C  
ATOM   1729  O   THR B 220     -13.025   6.562   9.873  1.00 94.93           O  
ATOM   1730  CG2 THR B 220     -10.399   6.680  13.408  1.00 94.93           C  
ATOM   1731  OG1 THR B 220     -10.469   5.206  11.504  1.00 94.93           O  
ATOM   1732  N   GLU B 221     -13.785   4.673  10.699  1.00 93.51           N  
ATOM   1733  CA  GLU B 221     -14.469   4.196   9.501  1.00 93.51           C  
ATOM   1734  C   GLU B 221     -13.557   4.266   8.280  1.00 93.51           C  
ATOM   1735  CB  GLU B 221     -15.745   5.004   9.252  1.00 93.51           C  
ATOM   1736  O   GLU B 221     -13.851   4.980   7.319  1.00 93.51           O  
ATOM   1737  CG  GLU B 221     -16.812   4.814  10.320  1.00 93.51           C  
ATOM   1738  CD  GLU B 221     -18.102   5.561  10.019  1.00 93.51           C  
ATOM   1739  OE1 GLU B 221     -19.012   5.571  10.879  1.00 93.51           O  
ATOM   1740  OE2 GLU B 221     -18.203   6.141   8.914  1.00 93.51           O  
ATOM   1741  N   PRO B 222     -12.560   3.444   8.218  1.00 96.12           N  
ATOM   1742  CA  PRO B 222     -11.564   3.458   7.145  1.00 96.12           C  
ATOM   1743  C   PRO B 222     -12.189   3.342   5.757  1.00 96.12           C  
ATOM   1744  CB  PRO B 222     -10.695   2.236   7.456  1.00 96.12           C  
ATOM   1745  O   PRO B 222     -11.589   3.769   4.768  1.00 96.12           O  
ATOM   1746  CG  PRO B 222     -10.974   1.924   8.891  1.00 96.12           C  
ATOM   1747  CD  PRO B 222     -12.295   2.533   9.263  1.00 96.12           C  
ATOM   1748  N   GLU B 223     -13.329   2.796   5.617  1.00 89.32           N  
ATOM   1749  CA  GLU B 223     -13.994   2.671   4.323  1.00 89.32           C  
ATOM   1750  C   GLU B 223     -14.371   4.039   3.762  1.00 89.32           C  
ATOM   1751  CB  GLU B 223     -15.241   1.790   4.443  1.00 89.32           C  
ATOM   1752  O   GLU B 223     -14.565   4.188   2.554  1.00 89.32           O  
ATOM   1753  CG  GLU B 223     -14.954   0.384   4.951  1.00 89.32           C  
ATOM   1754  CD  GLU B 223     -16.213  -0.416   5.244  1.00 89.32           C  
ATOM   1755  OE1 GLU B 223     -16.102  -1.598   5.643  1.00 89.32           O  
ATOM   1756  OE2 GLU B 223     -17.320   0.142   5.071  1.00 89.32           O  
ATOM   1757  N   ALA B 224     -14.464   5.010   4.670  1.00 89.79           N  
ATOM   1758  CA  ALA B 224     -14.882   6.351   4.269  1.00 89.79           C  
ATOM   1759  C   ALA B 224     -13.675   7.254   4.033  1.00 89.79           C  
ATOM   1760  CB  ALA B 224     -15.800   6.960   5.325  1.00 89.79           C  
ATOM   1761  O   ALA B 224     -13.823   8.395   3.589  1.00 89.79           O  
ATOM   1762  N   TRP B 225     -12.461   6.755   4.327  1.00 95.36           N  
ATOM   1763  CA  TRP B 225     -11.259   7.559   4.135  1.00 95.36           C  
ATOM   1764  C   TRP B 225     -11.055   7.889   2.660  1.00 95.36           C  
ATOM   1765  CB  TRP B 225     -10.029   6.829   4.682  1.00 95.36           C  
ATOM   1766  O   TRP B 225     -11.397   7.089   1.785  1.00 95.36           O  
ATOM   1767  CG  TRP B 225     -10.041   6.650   6.171  1.00 95.36           C  
ATOM   1768  CD1 TRP B 225     -11.010   7.061   7.043  1.00 95.36           C  
ATOM   1769  CD2 TRP B 225      -9.031   6.016   6.962  1.00 95.36           C  
ATOM   1770  CE2 TRP B 225      -9.455   6.078   8.308  1.00 95.36           C  
ATOM   1771  CE3 TRP B 225      -7.808   5.400   6.664  1.00 95.36           C  
ATOM   1772  NE1 TRP B 225     -10.664   6.720   8.330  1.00 95.36           N  
ATOM   1773  CH2 TRP B 225      -7.506   4.950   9.035  1.00 95.36           C  
ATOM   1774  CZ2 TRP B 225      -8.698   5.546   9.355  1.00 95.36           C  
ATOM   1775  CZ3 TRP B 225      -7.056   4.872   7.707  1.00 95.36           C  
ATOM   1776  N   THR B 226     -10.512   9.122   2.356  1.00 89.75           N  
ATOM   1777  CA  THR B 226     -10.049   9.407   1.003  1.00 89.75           C  
ATOM   1778  C   THR B 226      -8.841   8.543   0.652  1.00 89.75           C  
ATOM   1779  CB  THR B 226      -9.686  10.894   0.838  1.00 89.75           C  
ATOM   1780  O   THR B 226      -8.187   7.991   1.539  1.00 89.75           O  
ATOM   1781  CG2 THR B 226     -10.856  11.792   1.224  1.00 89.75           C  
ATOM   1782  OG1 THR B 226      -8.565  11.202   1.677  1.00 89.75           O  
ATOM   1783  N   ALA B 227      -8.552   8.344  -0.637  1.00 93.54           N  
ATOM   1784  CA  ALA B 227      -7.381   7.589  -1.076  1.00 93.54           C  
ATOM   1785  C   ALA B 227      -6.097   8.196  -0.519  1.00 93.54           C  
ATOM   1786  CB  ALA B 227      -7.324   7.537  -2.601  1.00 93.54           C  
ATOM   1787  O   ALA B 227      -5.181   7.471  -0.123  1.00 93.54           O  
ATOM   1788  N   ALA B 228      -6.025   9.547  -0.485  1.00 92.89           N  
ATOM   1789  CA  ALA B 228      -4.868  10.248   0.066  1.00 92.89           C  
ATOM   1790  C   ALA B 228      -4.686   9.925   1.546  1.00 92.89           C  
ATOM   1791  CB  ALA B 228      -5.014  11.754  -0.133  1.00 92.89           C  
ATOM   1792  O   ALA B 228      -3.560   9.737   2.013  1.00 92.89           O  
ATOM   1793  N   ALA B 229      -5.811   9.919   2.253  1.00 94.82           N  
ATOM   1794  CA  ALA B 229      -5.761   9.567   3.670  1.00 94.82           C  
ATOM   1795  C   ALA B 229      -5.277   8.133   3.862  1.00 94.82           C  
ATOM   1796  CB  ALA B 229      -7.133   9.753   4.313  1.00 94.82           C  
ATOM   1797  O   ALA B 229      -4.486   7.854   4.765  1.00 94.82           O  
ATOM   1798  N   MET B 230      -5.743   7.208   3.041  1.00 98.04           N  
ATOM   1799  CA  MET B 230      -5.328   5.810   3.098  1.00 98.04           C  
ATOM   1800  C   MET B 230      -3.825   5.679   2.872  1.00 98.04           C  
ATOM   1801  CB  MET B 230      -6.087   4.980   2.061  1.00 98.04           C  
ATOM   1802  O   MET B 230      -3.156   4.901   3.554  1.00 98.04           O  
ATOM   1803  CG  MET B 230      -5.792   3.491   2.133  1.00 98.04           C  
ATOM   1804  SD  MET B 230      -6.288   2.753   3.738  1.00 98.04           S  
ATOM   1805  CE  MET B 230      -8.085   2.656   3.505  1.00 98.04           C  
ATOM   1806  N   TYR B 231      -3.341   6.434   1.920  1.00 95.72           N  
ATOM   1807  CA  TYR B 231      -1.908   6.436   1.647  1.00 95.72           C  
ATOM   1808  C   TYR B 231      -1.121   6.892   2.870  1.00 95.72           C  
ATOM   1809  CB  TYR B 231      -1.589   7.342   0.454  1.00 95.72           C  
ATOM   1810  O   TYR B 231      -0.176   6.221   3.293  1.00 95.72           O  
ATOM   1811  CG  TYR B 231      -0.114   7.603   0.267  1.00 95.72           C  
ATOM   1812  CD1 TYR B 231       0.379   8.903   0.192  1.00 95.72           C  
ATOM   1813  CD2 TYR B 231       0.788   6.550   0.163  1.00 95.72           C  
ATOM   1814  CE1 TYR B 231       1.737   9.149   0.018  1.00 95.72           C  
ATOM   1815  CE2 TYR B 231       2.148   6.783  -0.012  1.00 95.72           C  
ATOM   1816  OH  TYR B 231       3.958   8.321  -0.255  1.00 95.72           O  
ATOM   1817  CZ  TYR B 231       2.613   8.084  -0.082  1.00 95.72           C  
ATOM   1818  N   GLN B 232      -1.526   8.013   3.494  1.00 95.85           N  
ATOM   1819  CA  GLN B 232      -0.823   8.525   4.666  1.00 95.85           C  
ATOM   1820  C   GLN B 232      -0.943   7.562   5.844  1.00 95.85           C  
ATOM   1821  CB  GLN B 232      -1.361   9.902   5.056  1.00 95.85           C  
ATOM   1822  O   GLN B 232       0.018   7.362   6.589  1.00 95.85           O  
ATOM   1823  CG  GLN B 232      -1.036  10.998   4.050  1.00 95.85           C  
ATOM   1824  CD  GLN B 232       0.456  11.169   3.831  1.00 95.85           C  
ATOM   1825  NE2 GLN B 232       0.846  11.436   2.589  1.00 95.85           N  
ATOM   1826  OE1 GLN B 232       1.251  11.063   4.770  1.00 95.85           O  
ATOM   1827  N   ALA B 233      -2.098   6.997   5.967  1.00 97.52           N  
ATOM   1828  CA  ALA B 233      -2.307   6.016   7.028  1.00 97.52           C  
ATOM   1829  C   ALA B 233      -1.385   4.813   6.852  1.00 97.52           C  
ATOM   1830  CB  ALA B 233      -3.765   5.564   7.056  1.00 97.52           C  
ATOM   1831  O   ALA B 233      -0.783   4.337   7.818  1.00 97.52           O  
ATOM   1832  N   THR B 234      -1.255   4.300   5.617  1.00 97.50           N  
ATOM   1833  CA  THR B 234      -0.412   3.145   5.327  1.00 97.50           C  
ATOM   1834  C   THR B 234       1.052   3.458   5.618  1.00 97.50           C  
ATOM   1835  CB  THR B 234      -0.563   2.698   3.861  1.00 97.50           C  
ATOM   1836  O   THR B 234       1.782   2.610   6.137  1.00 97.50           O  
ATOM   1837  CG2 THR B 234       0.264   1.448   3.579  1.00 97.50           C  
ATOM   1838  OG1 THR B 234      -1.942   2.415   3.593  1.00 97.50           O  
ATOM   1839  N   ARG B 235       1.491   4.639   5.379  1.00 95.40           N  
ATOM   1840  CA  ARG B 235       2.855   5.056   5.684  1.00 95.40           C  
ATOM   1841  C   ARG B 235       3.137   4.954   7.179  1.00 95.40           C  
ATOM   1842  CB  ARG B 235       3.101   6.487   5.201  1.00 95.40           C  
ATOM   1843  O   ARG B 235       4.170   4.418   7.586  1.00 95.40           O  
ATOM   1844  CG  ARG B 235       3.342   6.599   3.704  1.00 95.40           C  
ATOM   1845  CD  ARG B 235       3.481   8.049   3.262  1.00 95.40           C  
ATOM   1846  NE  ARG B 235       4.639   8.691   3.877  1.00 95.40           N  
ATOM   1847  NH1 ARG B 235       5.093  10.065   2.076  1.00 95.40           N  
ATOM   1848  NH2 ARG B 235       6.411  10.151   3.950  1.00 95.40           N  
ATOM   1849  CZ  ARG B 235       5.379   9.634   3.300  1.00 95.40           C  
ATOM   1850  N   ILE B 236       2.168   5.421   7.925  1.00 95.30           N  
ATOM   1851  CA  ILE B 236       2.314   5.447   9.376  1.00 95.30           C  
ATOM   1852  C   ILE B 236       2.214   4.028   9.931  1.00 95.30           C  
ATOM   1853  CB  ILE B 236       1.253   6.356  10.035  1.00 95.30           C  
ATOM   1854  O   ILE B 236       3.057   3.603  10.724  1.00 95.30           O  
ATOM   1855  CG1 ILE B 236       1.473   7.817   9.625  1.00 95.30           C  
ATOM   1856  CG2 ILE B 236       1.282   6.204  11.558  1.00 95.30           C  
ATOM   1857  CD1 ILE B 236       0.352   8.755  10.051  1.00 95.30           C  
ATOM   1858  N   PHE B 237       1.307   3.332   9.498  1.00 96.54           N  
ATOM   1859  CA  PHE B 237       1.046   2.008  10.050  1.00 96.54           C  
ATOM   1860  C   PHE B 237       2.114   1.016   9.606  1.00 96.54           C  
ATOM   1861  CB  PHE B 237      -0.340   1.512   9.626  1.00 96.54           C  
ATOM   1862  O   PHE B 237       2.508   0.135  10.372  1.00 96.54           O  
ATOM   1863  CG  PHE B 237      -1.469   2.109  10.422  1.00 96.54           C  
ATOM   1864  CD1 PHE B 237      -2.309   1.301  11.179  1.00 96.54           C  
ATOM   1865  CD2 PHE B 237      -1.690   3.481  10.414  1.00 96.54           C  
ATOM   1866  CE1 PHE B 237      -3.354   1.852  11.917  1.00 96.54           C  
ATOM   1867  CE2 PHE B 237      -2.732   4.038  11.149  1.00 96.54           C  
ATOM   1868  CZ  PHE B 237      -3.564   3.222  11.899  1.00 96.54           C  
ATOM   1869  N   ALA B 238       2.628   1.104   8.386  1.00 94.19           N  
ATOM   1870  CA  ALA B 238       3.712   0.245   7.915  1.00 94.19           C  
ATOM   1871  C   ALA B 238       4.976   0.452   8.745  1.00 94.19           C  
ATOM   1872  CB  ALA B 238       3.998   0.509   6.439  1.00 94.19           C  
ATOM   1873  O   ALA B 238       5.686  -0.507   9.056  1.00 94.19           O  
ATOM   1874  N   SER B 239       5.174   1.677   9.233  1.00 91.38           N  
ATOM   1875  CA  SER B 239       6.396   2.021   9.951  1.00 91.38           C  
ATOM   1876  C   SER B 239       6.254   1.756  11.446  1.00 91.38           C  
ATOM   1877  CB  SER B 239       6.759   3.489   9.718  1.00 91.38           C  
ATOM   1878  O   SER B 239       7.231   1.421  12.118  1.00 91.38           O  
ATOM   1879  OG  SER B 239       5.792   4.345  10.301  1.00 91.38           O  
ATOM   1880  N   ASN B 240       5.084   1.812  11.962  1.00 92.56           N  
ATOM   1881  CA  ASN B 240       4.947   1.860  13.414  1.00 92.56           C  
ATOM   1882  C   ASN B 240       4.300   0.590  13.959  1.00 92.56           C  
ATOM   1883  CB  ASN B 240       4.141   3.090  13.837  1.00 92.56           C  
ATOM   1884  O   ASN B 240       4.436   0.279  15.143  1.00 92.56           O  
ATOM   1885  CG  ASN B 240       4.865   4.391  13.547  1.00 92.56           C  
ATOM   1886  ND2 ASN B 240       4.199   5.295  12.838  1.00 92.56           N  
ATOM   1887  OD1 ASN B 240       6.013   4.581  13.956  1.00 92.56           O  
ATOM   1888  N   LEU B 241       3.599  -0.168  13.139  1.00 93.56           N  
ATOM   1889  CA  LEU B 241       3.018  -1.428  13.591  1.00 93.56           C  
ATOM   1890  C   LEU B 241       4.019  -2.570  13.450  1.00 93.56           C  
ATOM   1891  CB  LEU B 241       1.747  -1.747  12.798  1.00 93.56           C  
ATOM   1892  O   LEU B 241       4.836  -2.574  12.527  1.00 93.56           O  
ATOM   1893  CG  LEU B 241       0.520  -0.890  13.112  1.00 93.56           C  
ATOM   1894  CD1 LEU B 241      -0.617  -1.221  12.151  1.00 93.56           C  
ATOM   1895  CD2 LEU B 241       0.081  -1.092  14.558  1.00 93.56           C  
ATOM   1896  N   LYS B 242       3.964  -3.479  14.418  1.00 89.60           N  
ATOM   1897  CA  LYS B 242       4.721  -4.717  14.257  1.00 89.60           C  
ATOM   1898  C   LYS B 242       4.206  -5.526  13.070  1.00 89.60           C  
ATOM   1899  CB  LYS B 242       4.653  -5.558  15.532  1.00 89.60           C  
ATOM   1900  O   LYS B 242       3.105  -5.277  12.574  1.00 89.60           O  
ATOM   1901  CG  LYS B 242       5.317  -4.910  16.738  1.00 89.60           C  
ATOM   1902  CD  LYS B 242       5.255  -5.812  17.963  1.00 89.60           C  
ATOM   1903  CE  LYS B 242       5.884  -5.148  19.181  1.00 89.60           C  
ATOM   1904  NZ  LYS B 242       5.742  -5.989  20.407  1.00 89.60           N  
ATOM   1905  N   GLU B 243       4.918  -6.453  12.587  1.00 91.09           N  
ATOM   1906  CA  GLU B 243       4.668  -7.175  11.343  1.00 91.09           C  
ATOM   1907  C   GLU B 243       3.284  -7.818  11.347  1.00 91.09           C  
ATOM   1908  CB  GLU B 243       5.742  -8.241  11.114  1.00 91.09           C  
ATOM   1909  O   GLU B 243       2.521  -7.668  10.390  1.00 91.09           O  
ATOM   1910  CG  GLU B 243       5.605  -8.977   9.789  1.00 91.09           C  
ATOM   1911  CD  GLU B 243       6.874  -9.706   9.374  1.00 91.09           C  
ATOM   1912  OE1 GLU B 243       6.945 -10.191   8.222  1.00 91.09           O  
ATOM   1913  OE2 GLU B 243       7.802  -9.794  10.208  1.00 91.09           O  
ATOM   1914  N   ARG B 244       2.957  -8.521  12.426  1.00 93.27           N  
ATOM   1915  CA  ARG B 244       1.681  -9.225  12.505  1.00 93.27           C  
ATOM   1916  C   ARG B 244       0.512  -8.245  12.476  1.00 93.27           C  
ATOM   1917  CB  ARG B 244       1.616 -10.080  13.772  1.00 93.27           C  
ATOM   1918  O   ARG B 244      -0.512  -8.511  11.843  1.00 93.27           O  
ATOM   1919  CG  ARG B 244       0.454 -11.060  13.794  1.00 93.27           C  
ATOM   1920  CD  ARG B 244       0.457 -11.910  15.057  1.00 93.27           C  
ATOM   1921  NE  ARG B 244      -0.753 -12.720  15.165  1.00 93.27           N  
ATOM   1922  NH1 ARG B 244      -0.042 -13.907  17.015  1.00 93.27           N  
ATOM   1923  NH2 ARG B 244      -2.100 -14.329  16.098  1.00 93.27           N  
ATOM   1924  CZ  ARG B 244      -0.962 -13.651  16.092  1.00 93.27           C  
ATOM   1925  N   MET B 245       0.672  -7.165  13.171  1.00 93.71           N  
ATOM   1926  CA  MET B 245      -0.379  -6.152  13.219  1.00 93.71           C  
ATOM   1927  C   MET B 245      -0.502  -5.432  11.880  1.00 93.71           C  
ATOM   1928  CB  MET B 245      -0.104  -5.142  14.333  1.00 93.71           C  
ATOM   1929  O   MET B 245      -1.609  -5.129  11.432  1.00 93.71           O  
ATOM   1930  CG  MET B 245      -0.156  -5.740  15.730  1.00 93.71           C  
ATOM   1931  SD  MET B 245       0.263  -4.518  17.033  1.00 93.71           S  
ATOM   1932  CE  MET B 245      -1.274  -3.556  17.076  1.00 93.71           C  
ATOM   1933  N   ALA B 246       0.607  -5.142  11.247  1.00 95.88           N  
ATOM   1934  CA  ALA B 246       0.586  -4.551   9.911  1.00 95.88           C  
ATOM   1935  C   ALA B 246      -0.116  -5.470   8.916  1.00 95.88           C  
ATOM   1936  CB  ALA B 246       2.006  -4.247   9.440  1.00 95.88           C  
ATOM   1937  O   ALA B 246      -0.873  -5.006   8.059  1.00 95.88           O  
ATOM   1938  N   GLN B 247       0.200  -6.784   8.978  1.00 96.29           N  
ATOM   1939  CA  GLN B 247      -0.459  -7.780   8.138  1.00 96.29           C  
ATOM   1940  C   GLN B 247      -1.977  -7.666   8.238  1.00 96.29           C  
ATOM   1941  CB  GLN B 247      -0.011  -9.190   8.526  1.00 96.29           C  
ATOM   1942  O   GLN B 247      -2.677  -7.722   7.225  1.00 96.29           O  
ATOM   1943  CG  GLN B 247      -0.696 -10.293   7.730  1.00 96.29           C  
ATOM   1944  CD  GLN B 247      -0.351 -11.682   8.234  1.00 96.29           C  
ATOM   1945  NE2 GLN B 247      -1.332 -12.577   8.225  1.00 96.29           N  
ATOM   1946  OE1 GLN B 247       0.789 -11.948   8.628  1.00 96.29           O  
ATOM   1947  N   ARG B 248      -2.449  -7.430   9.464  1.00 94.68           N  
ATOM   1948  CA  ARG B 248      -3.883  -7.308   9.705  1.00 94.68           C  
ATOM   1949  C   ARG B 248      -4.440  -6.042   9.063  1.00 94.68           C  
ATOM   1950  CB  ARG B 248      -4.179  -7.308  11.206  1.00 94.68           C  
ATOM   1951  O   ARG B 248      -5.492  -6.076   8.421  1.00 94.68           O  
ATOM   1952  CG  ARG B 248      -4.010  -8.667  11.867  1.00 94.68           C  
ATOM   1953  CD  ARG B 248      -4.511  -8.660  13.305  1.00 94.68           C  
ATOM   1954  NE  ARG B 248      -5.951  -8.432  13.373  1.00 94.68           N  
ATOM   1955  NH1 ARG B 248      -6.486 -10.626  13.856  1.00 94.68           N  
ATOM   1956  NH2 ARG B 248      -8.142  -9.052  13.671  1.00 94.68           N  
ATOM   1957  CZ  ARG B 248      -6.856  -9.371  13.633  1.00 94.68           C  
ATOM   1958  N   PHE B 249      -3.761  -4.913   9.241  1.00 97.47           N  
ATOM   1959  CA  PHE B 249      -4.174  -3.662   8.616  1.00 97.47           C  
ATOM   1960  C   PHE B 249      -4.227  -3.805   7.100  1.00 97.47           C  
ATOM   1961  CB  PHE B 249      -3.222  -2.526   9.004  1.00 97.47           C  
ATOM   1962  O   PHE B 249      -5.206  -3.405   6.467  1.00 97.47           O  
ATOM   1963  CG  PHE B 249      -3.454  -1.252   8.238  1.00 97.47           C  
ATOM   1964  CD1 PHE B 249      -2.601  -0.879   7.206  1.00 97.47           C  
ATOM   1965  CD2 PHE B 249      -4.526  -0.426   8.551  1.00 97.47           C  
ATOM   1966  CE1 PHE B 249      -2.814   0.300   6.496  1.00 97.47           C  
ATOM   1967  CE2 PHE B 249      -4.745   0.754   7.845  1.00 97.47           C  
ATOM   1968  CZ  PHE B 249      -3.887   1.116   6.819  1.00 97.47           C  
ATOM   1969  N   TYR B 250      -3.179  -4.507   6.530  1.00 98.31           N  
ATOM   1970  CA  TYR B 250      -3.128  -4.712   5.087  1.00 98.31           C  
ATOM   1971  C   TYR B 250      -4.309  -5.551   4.613  1.00 98.31           C  
ATOM   1972  CB  TYR B 250      -1.814  -5.387   4.685  1.00 98.31           C  
ATOM   1973  O   TYR B 250      -4.975  -5.202   3.636  1.00 98.31           O  
ATOM   1974  CG  TYR B 250      -0.591  -4.542   4.951  1.00 98.31           C  
ATOM   1975  CD1 TYR B 250      -0.712  -3.202   5.312  1.00 98.31           C  
ATOM   1976  CD2 TYR B 250       0.686  -5.082   4.840  1.00 98.31           C  
ATOM   1977  CE1 TYR B 250       0.412  -2.419   5.556  1.00 98.31           C  
ATOM   1978  CE2 TYR B 250       1.816  -4.308   5.082  1.00 98.31           C  
ATOM   1979  OH  TYR B 250       2.785  -2.210   5.680  1.00 98.31           O  
ATOM   1980  CZ  TYR B 250       1.669  -2.980   5.439  1.00 98.31           C  
ATOM   1981  N   ASN B 251      -4.577  -6.574   5.290  1.00 96.81           N  
ATOM   1982  CA  ASN B 251      -5.581  -7.556   4.896  1.00 96.81           C  
ATOM   1983  C   ASN B 251      -6.997  -7.022   5.094  1.00 96.81           C  
ATOM   1984  CB  ASN B 251      -5.392  -8.860   5.675  1.00 96.81           C  
ATOM   1985  O   ASN B 251      -7.856  -7.191   4.226  1.00 96.81           O  
ATOM   1986  CG  ASN B 251      -6.350  -9.949   5.232  1.00 96.81           C  
ATOM   1987  ND2 ASN B 251      -5.869 -11.186   5.206  1.00 96.81           N  
ATOM   1988  OD1 ASN B 251      -7.511  -9.680   4.916  1.00 96.81           O  
ATOM   1989  N   LEU B 252      -7.224  -6.285   6.169  1.00 94.36           N  
ATOM   1990  CA  LEU B 252      -8.596  -5.982   6.561  1.00 94.36           C  
ATOM   1991  C   LEU B 252      -8.976  -4.561   6.159  1.00 94.36           C  
ATOM   1992  CB  LEU B 252      -8.775  -6.163   8.071  1.00 94.36           C  
ATOM   1993  O   LEU B 252     -10.160  -4.219   6.117  1.00 94.36           O  
ATOM   1994  CG  LEU B 252      -8.564  -7.578   8.613  1.00 94.36           C  
ATOM   1995  CD1 LEU B 252      -8.676  -7.584  10.134  1.00 94.36           C  
ATOM   1996  CD2 LEU B 252      -9.569  -8.543   7.994  1.00 94.36           C  
ATOM   1997  N   VAL B 253      -7.987  -3.706   5.818  1.00 97.66           N  
ATOM   1998  CA  VAL B 253      -8.308  -2.313   5.521  1.00 97.66           C  
ATOM   1999  C   VAL B 253      -7.811  -1.955   4.123  1.00 97.66           C  
ATOM   2000  CB  VAL B 253      -7.696  -1.354   6.567  1.00 97.66           C  
ATOM   2001  O   VAL B 253      -8.610  -1.675   3.226  1.00 97.66           O  
ATOM   2002  CG1 VAL B 253      -8.070   0.094   6.255  1.00 97.66           C  
ATOM   2003  CG2 VAL B 253      -8.154  -1.737   7.973  1.00 97.66           C  
ATOM   2004  N   LEU B 254      -6.545  -2.206   3.867  1.00 97.93           N  
ATOM   2005  CA  LEU B 254      -5.931  -1.750   2.625  1.00 97.93           C  
ATOM   2006  C   LEU B 254      -6.405  -2.591   1.444  1.00 97.93           C  
ATOM   2007  CB  LEU B 254      -4.405  -1.808   2.728  1.00 97.93           C  
ATOM   2008  O   LEU B 254      -6.869  -2.050   0.438  1.00 97.93           O  
ATOM   2009  CG  LEU B 254      -3.624  -1.354   1.493  1.00 97.93           C  
ATOM   2010  CD1 LEU B 254      -4.024   0.065   1.106  1.00 97.93           C  
ATOM   2011  CD2 LEU B 254      -2.123  -1.442   1.747  1.00 97.93           C  
ATOM   2012  N   LEU B 255      -6.370  -3.917   1.503  1.00 98.14           N  
ATOM   2013  CA  LEU B 255      -6.693  -4.804   0.391  1.00 98.14           C  
ATOM   2014  C   LEU B 255      -8.143  -4.624  -0.046  1.00 98.14           C  
ATOM   2015  CB  LEU B 255      -6.442  -6.264   0.779  1.00 98.14           C  
ATOM   2016  O   LEU B 255      -8.420  -4.441  -1.233  1.00 98.14           O  
ATOM   2017  CG  LEU B 255      -6.787  -7.315  -0.277  1.00 98.14           C  
ATOM   2018  CD1 LEU B 255      -5.992  -7.066  -1.554  1.00 98.14           C  
ATOM   2019  CD2 LEU B 255      -6.523  -8.718   0.258  1.00 98.14           C  
ATOM   2020  N   PRO B 256      -9.112  -4.614   0.905  1.00 94.86           N  
ATOM   2021  CA  PRO B 256     -10.496  -4.396   0.477  1.00 94.86           C  
ATOM   2022  C   PRO B 256     -10.691  -3.058  -0.233  1.00 94.86           C  
ATOM   2023  CB  PRO B 256     -11.282  -4.438   1.790  1.00 94.86           C  
ATOM   2024  O   PRO B 256     -11.455  -2.973  -1.198  1.00 94.86           O  
ATOM   2025  CG  PRO B 256     -10.463  -5.295   2.699  1.00 94.86           C  
ATOM   2026  CD  PRO B 256      -9.010  -5.050   2.405  1.00 94.86           C  
ATOM   2027  N   ARG B 257      -9.994  -2.042   0.260  1.00 95.63           N  
ATOM   2028  CA  ARG B 257     -10.103  -0.725  -0.359  1.00 95.63           C  
ATOM   2029  C   ARG B 257      -9.535  -0.736  -1.775  1.00 95.63           C  
ATOM   2030  CB  ARG B 257      -9.383   0.329   0.486  1.00 95.63           C  
ATOM   2031  O   ARG B 257     -10.132  -0.170  -2.693  1.00 95.63           O  
ATOM   2032  CG  ARG B 257      -9.359   1.712  -0.144  1.00 95.63           C  
ATOM   2033  CD  ARG B 257     -10.764   2.265  -0.344  1.00 95.63           C  
ATOM   2034  NE  ARG B 257     -10.738   3.610  -0.910  1.00 95.63           N  
ATOM   2035  NH1 ARG B 257     -12.970   3.625  -1.508  1.00 95.63           N  
ATOM   2036  NH2 ARG B 257     -11.651   5.451  -1.937  1.00 95.63           N  
ATOM   2037  CZ  ARG B 257     -11.786   4.226  -1.450  1.00 95.63           C  
ATOM   2038  N   VAL B 258      -8.436  -1.402  -1.935  1.00 96.21           N  
ATOM   2039  CA  VAL B 258      -7.795  -1.504  -3.242  1.00 96.21           C  
ATOM   2040  C   VAL B 258      -8.706  -2.258  -4.208  1.00 96.21           C  
ATOM   2041  CB  VAL B 258      -6.422  -2.207  -3.147  1.00 96.21           C  
ATOM   2042  O   VAL B 258      -8.944  -1.802  -5.329  1.00 96.21           O  
ATOM   2043  CG1 VAL B 258      -5.913  -2.589  -4.536  1.00 96.21           C  
ATOM   2044  CG2 VAL B 258      -5.412  -1.311  -2.432  1.00 96.21           C  
ATOM   2045  N   ARG B 259      -9.223  -3.382  -3.770  1.00 93.77           N  
ATOM   2046  CA  ARG B 259     -10.069  -4.199  -4.634  1.00 93.77           C  
ATOM   2047  C   ARG B 259     -11.356  -3.464  -4.993  1.00 93.77           C  
ATOM   2048  CB  ARG B 259     -10.398  -5.532  -3.959  1.00 93.77           C  
ATOM   2049  O   ARG B 259     -11.812  -3.523  -6.137  1.00 93.77           O  
ATOM   2050  CG  ARG B 259      -9.195  -6.445  -3.778  1.00 93.77           C  
ATOM   2051  CD  ARG B 259      -9.595  -7.800  -3.213  1.00 93.77           C  
ATOM   2052  NE  ARG B 259     -10.284  -8.617  -4.209  1.00 93.77           N  
ATOM   2053  NH1 ARG B 259     -10.669 -10.395  -2.785  1.00 93.77           N  
ATOM   2054  NH2 ARG B 259     -11.387 -10.486  -4.960  1.00 93.77           N  
ATOM   2055  CZ  ARG B 259     -10.778  -9.831  -3.982  1.00 93.77           C  
ATOM   2056  N   ASP B 260     -11.920  -2.699  -4.035  1.00 90.69           N  
ATOM   2057  CA  ASP B 260     -13.131  -1.927  -4.294  1.00 90.69           C  
ATOM   2058  C   ASP B 260     -12.881  -0.847  -5.344  1.00 90.69           C  
ATOM   2059  CB  ASP B 260     -13.651  -1.294  -3.002  1.00 90.69           C  
ATOM   2060  O   ASP B 260     -13.710  -0.631  -6.230  1.00 90.69           O  
ATOM   2061  CG  ASP B 260     -14.317  -2.297  -2.076  1.00 90.69           C  
ATOM   2062  OD1 ASP B 260     -14.581  -3.441  -2.505  1.00 90.69           O  
ATOM   2063  OD2 ASP B 260     -14.584  -1.939  -0.909  1.00 90.69           O  
ATOM   2064  N   ASP B 261     -11.750  -0.253  -5.205  1.00 90.22           N  
ATOM   2065  CA  ASP B 261     -11.416   0.835  -6.119  1.00 90.22           C  
ATOM   2066  C   ASP B 261     -11.222   0.317  -7.542  1.00 90.22           C  
ATOM   2067  CB  ASP B 261     -10.155   1.563  -5.648  1.00 90.22           C  
ATOM   2068  O   ASP B 261     -11.712   0.920  -8.500  1.00 90.22           O  
ATOM   2069  CG  ASP B 261     -10.025   2.960  -6.228  1.00 90.22           C  
ATOM   2070  OD1 ASP B 261     -10.794   3.861  -5.828  1.00 90.22           O  
ATOM   2071  OD2 ASP B 261      -9.148   3.162  -7.096  1.00 90.22           O  
ATOM   2072  N   VAL B 262     -10.602  -0.849  -7.712  1.00 89.13           N  
ATOM   2073  CA  VAL B 262     -10.361  -1.447  -9.021  1.00 89.13           C  
ATOM   2074  C   VAL B 262     -11.681  -1.926  -9.622  1.00 89.13           C  
ATOM   2075  CB  VAL B 262      -9.359  -2.620  -8.933  1.00 89.13           C  
ATOM   2076  O   VAL B 262     -11.922  -1.758 -10.819  1.00 89.13           O  
ATOM   2077  CG1 VAL B 262      -9.214  -3.309 -10.289  1.00 89.13           C  
ATOM   2078  CG2 VAL B 262      -8.003  -2.125  -8.434  1.00 89.13           C  
ATOM   2079  N   ALA B 263     -12.520  -2.493  -8.795  1.00 84.63           N  
ATOM   2080  CA  ALA B 263     -13.816  -2.984  -9.255  1.00 84.63           C  
ATOM   2081  C   ALA B 263     -14.686  -1.840  -9.766  1.00 84.63           C  
ATOM   2082  CB  ALA B 263     -14.531  -3.732  -8.133  1.00 84.63           C  
ATOM   2083  O   ALA B 263     -15.368  -1.977 -10.784  1.00 84.63           O  
ATOM   2084  N   GLU B 264     -14.556  -0.726  -9.081  1.00 80.50           N  
ATOM   2085  CA  GLU B 264     -15.427   0.399  -9.404  1.00 80.50           C  
ATOM   2086  C   GLU B 264     -14.902   1.177 -10.607  1.00 80.50           C  
ATOM   2087  CB  GLU B 264     -15.572   1.331  -8.198  1.00 80.50           C  
ATOM   2088  O   GLU B 264     -15.668   1.540 -11.501  1.00 80.50           O  
ATOM   2089  CG  GLU B 264     -16.550   2.476  -8.418  1.00 80.50           C  
ATOM   2090  CD  GLU B 264     -16.996   3.141  -7.126  1.00 80.50           C  
ATOM   2091  OE1 GLU B 264     -17.889   4.017  -7.171  1.00 80.50           O  
ATOM   2092  OE2 GLU B 264     -16.446   2.785  -6.060  1.00 80.50           O  
ATOM   2093  N   TYR B 265     -13.575   1.328 -10.696  1.00 79.48           N  
ATOM   2094  CA  TYR B 265     -13.048   2.274 -11.673  1.00 79.48           C  
ATOM   2095  C   TYR B 265     -12.197   1.562 -12.717  1.00 79.48           C  
ATOM   2096  CB  TYR B 265     -12.222   3.361 -10.978  1.00 79.48           C  
ATOM   2097  O   TYR B 265     -11.787   2.167 -13.711  1.00 79.48           O  
ATOM   2098  CG  TYR B 265     -13.014   4.191  -9.997  1.00 79.48           C  
ATOM   2099  CD1 TYR B 265     -13.907   5.165 -10.439  1.00 79.48           C  
ATOM   2100  CD2 TYR B 265     -12.869   4.005  -8.626  1.00 79.48           C  
ATOM   2101  CE1 TYR B 265     -14.637   5.933  -9.539  1.00 79.48           C  
ATOM   2102  CE2 TYR B 265     -13.594   4.768  -7.717  1.00 79.48           C  
ATOM   2103  OH  TYR B 265     -15.195   6.486  -7.286  1.00 79.48           O  
ATOM   2104  CZ  TYR B 265     -14.474   5.728  -8.182  1.00 79.48           C  
ATOM   2105  N   LYS B 266     -12.006   0.227 -12.581  1.00 80.67           N  
ATOM   2106  CA  LYS B 266     -11.189  -0.577 -13.485  1.00 80.67           C  
ATOM   2107  C   LYS B 266      -9.757  -0.051 -13.546  1.00 80.67           C  
ATOM   2108  CB  LYS B 266     -11.800  -0.596 -14.887  1.00 80.67           C  
ATOM   2109  O   LYS B 266      -9.006  -0.385 -14.465  1.00 80.67           O  
ATOM   2110  CG  LYS B 266     -13.239  -1.088 -14.928  1.00 80.67           C  
ATOM   2111  CD  LYS B 266     -13.364  -2.499 -14.369  1.00 80.67           C  
ATOM   2112  CE  LYS B 266     -14.806  -2.989 -14.401  1.00 80.67           C  
ATOM   2113  NZ  LYS B 266     -14.983  -4.243 -13.610  1.00 80.67           N  
ATOM   2114  N   ARG B 267      -9.511   0.914 -12.712  1.00 81.05           N  
ATOM   2115  CA  ARG B 267      -8.197   1.488 -12.444  1.00 81.05           C  
ATOM   2116  C   ARG B 267      -7.978   1.684 -10.948  1.00 81.05           C  
ATOM   2117  CB  ARG B 267      -8.033   2.822 -13.177  1.00 81.05           C  
ATOM   2118  O   ARG B 267      -8.917   1.563 -10.157  1.00 81.05           O  
ATOM   2119  CG  ARG B 267      -8.229   2.726 -14.682  1.00 81.05           C  
ATOM   2120  CD  ARG B 267      -8.079   4.082 -15.357  1.00 81.05           C  
ATOM   2121  NE  ARG B 267      -8.238   3.983 -16.806  1.00 81.05           N  
ATOM   2122  NH1 ARG B 267      -7.661   6.180 -17.226  1.00 81.05           N  
ATOM   2123  NH2 ARG B 267      -8.209   4.782 -18.959  1.00 81.05           N  
ATOM   2124  CZ  ARG B 267      -8.035   4.982 -17.660  1.00 81.05           C  
ATOM   2125  N   LEU B 268      -6.714   1.886 -10.639  1.00 90.57           N  
ATOM   2126  CA  LEU B 268      -6.434   2.122  -9.227  1.00 90.57           C  
ATOM   2127  C   LEU B 268      -5.984   3.561  -8.996  1.00 90.57           C  
ATOM   2128  CB  LEU B 268      -5.362   1.152  -8.723  1.00 90.57           C  
ATOM   2129  O   LEU B 268      -5.149   4.082  -9.739  1.00 90.57           O  
ATOM   2130  CG  LEU B 268      -5.084   1.171  -7.219  1.00 90.57           C  
ATOM   2131  CD1 LEU B 268      -6.305   0.679  -6.448  1.00 90.57           C  
ATOM   2132  CD2 LEU B 268      -3.861   0.322  -6.891  1.00 90.57           C  
ATOM   2133  N   ASN B 269      -6.579   4.196  -7.986  1.00 89.57           N  
ATOM   2134  CA  ASN B 269      -6.157   5.531  -7.575  1.00 89.57           C  
ATOM   2135  C   ASN B 269      -4.658   5.582  -7.293  1.00 89.57           C  
ATOM   2136  CB  ASN B 269      -6.945   5.989  -6.346  1.00 89.57           C  
ATOM   2137  O   ASN B 269      -4.096   4.643  -6.728  1.00 89.57           O  
ATOM   2138  CG  ASN B 269      -6.617   7.412  -5.939  1.00 89.57           C  
ATOM   2139  ND2 ASN B 269      -7.540   8.330  -6.199  1.00 89.57           N  
ATOM   2140  OD1 ASN B 269      -5.543   7.684  -5.397  1.00 89.57           O  
ATOM   2141  N   PHE B 270      -4.060   6.642  -7.697  1.00 90.21           N  
ATOM   2142  CA  PHE B 270      -2.620   6.813  -7.543  1.00 90.21           C  
ATOM   2143  C   PHE B 270      -2.207   6.640  -6.086  1.00 90.21           C  
ATOM   2144  CB  PHE B 270      -2.183   8.190  -8.053  1.00 90.21           C  
ATOM   2145  O   PHE B 270      -1.199   5.993  -5.794  1.00 90.21           O  
ATOM   2146  CG  PHE B 270      -0.770   8.553  -7.686  1.00 90.21           C  
ATOM   2147  CD1 PHE B 270      -0.512   9.426  -6.636  1.00 90.21           C  
ATOM   2148  CD2 PHE B 270       0.302   8.021  -8.391  1.00 90.21           C  
ATOM   2149  CE1 PHE B 270       0.796   9.764  -6.294  1.00 90.21           C  
ATOM   2150  CE2 PHE B 270       1.611   8.354  -8.056  1.00 90.21           C  
ATOM   2151  CZ  PHE B 270       1.856   9.226  -7.007  1.00 90.21           C  
ATOM   2152  N   HIS B 271      -2.903   7.310  -5.158  1.00 92.45           N  
ATOM   2153  CA  HIS B 271      -2.566   7.237  -3.741  1.00 92.45           C  
ATOM   2154  C   HIS B 271      -2.715   5.814  -3.212  1.00 92.45           C  
ATOM   2155  CB  HIS B 271      -3.445   8.192  -2.931  1.00 92.45           C  
ATOM   2156  O   HIS B 271      -1.932   5.377  -2.365  1.00 92.45           O  
ATOM   2157  CG  HIS B 271      -3.152   9.637  -3.185  1.00 92.45           C  
ATOM   2158  CD2 HIS B 271      -2.229  10.465  -2.642  1.00 92.45           C  
ATOM   2159  ND1 HIS B 271      -3.859  10.391  -4.096  1.00 92.45           N  
ATOM   2160  CE1 HIS B 271      -3.382  11.624  -4.103  1.00 92.45           C  
ATOM   2161  NE2 HIS B 271      -2.392  11.696  -3.230  1.00 92.45           N  
ATOM   2162  N   LEU B 272      -3.636   5.068  -3.690  1.00 95.07           N  
ATOM   2163  CA  LEU B 272      -3.788   3.671  -3.295  1.00 95.07           C  
ATOM   2164  C   LEU B 272      -2.653   2.821  -3.856  1.00 95.07           C  
ATOM   2165  CB  LEU B 272      -5.136   3.123  -3.772  1.00 95.07           C  
ATOM   2166  O   LEU B 272      -2.184   1.892  -3.195  1.00 95.07           O  
ATOM   2167  CG  LEU B 272      -6.381   3.717  -3.112  1.00 95.07           C  
ATOM   2168  CD1 LEU B 272      -7.643   3.124  -3.731  1.00 95.07           C  
ATOM   2169  CD2 LEU B 272      -6.355   3.478  -1.607  1.00 95.07           C  
ATOM   2170  N   TYR B 273      -2.321   3.144  -5.092  1.00 92.45           N  
ATOM   2171  CA  TYR B 273      -1.156   2.489  -5.676  1.00 92.45           C  
ATOM   2172  C   TYR B 273       0.091   2.742  -4.837  1.00 92.45           C  
ATOM   2173  CB  TYR B 273      -0.927   2.977  -7.110  1.00 92.45           C  
ATOM   2174  O   TYR B 273       0.850   1.814  -4.546  1.00 92.45           O  
ATOM   2175  CG  TYR B 273       0.243   2.316  -7.797  1.00 92.45           C  
ATOM   2176  CD1 TYR B 273       1.498   2.919  -7.813  1.00 92.45           C  
ATOM   2177  CD2 TYR B 273       0.095   1.088  -8.433  1.00 92.45           C  
ATOM   2178  CE1 TYR B 273       2.579   2.315  -8.446  1.00 92.45           C  
ATOM   2179  CE2 TYR B 273       1.169   0.474  -9.069  1.00 92.45           C  
ATOM   2180  OH  TYR B 273       3.471   0.491  -9.699  1.00 92.45           O  
ATOM   2181  CZ  TYR B 273       2.405   1.094  -9.070  1.00 92.45           C  
ATOM   2182  N   MET B 274       0.274   3.972  -4.415  1.00 93.11           N  
ATOM   2183  CA  MET B 274       1.409   4.341  -3.574  1.00 93.11           C  
ATOM   2184  C   MET B 274       1.307   3.683  -2.202  1.00 93.11           C  
ATOM   2185  CB  MET B 274       1.494   5.860  -3.420  1.00 93.11           C  
ATOM   2186  O   MET B 274       2.324   3.342  -1.595  1.00 93.11           O  
ATOM   2187  CG  MET B 274       1.909   6.583  -4.691  1.00 93.11           C  
ATOM   2188  SD  MET B 274       3.531   6.008  -5.329  1.00 93.11           S  
ATOM   2189  CE  MET B 274       3.163   5.922  -7.104  1.00 93.11           C  
ATOM   2190  N   ALA B 275       0.076   3.591  -1.762  1.00 95.82           N  
ATOM   2191  CA  ALA B 275      -0.139   2.890  -0.499  1.00 95.82           C  
ATOM   2192  C   ALA B 275       0.339   1.443  -0.585  1.00 95.82           C  
ATOM   2193  CB  ALA B 275      -1.614   2.937  -0.109  1.00 95.82           C  
ATOM   2194  O   ALA B 275       1.005   0.947   0.327  1.00 95.82           O  
ATOM   2195  N   LEU B 276       0.054   0.705  -1.690  1.00 97.16           N  
ATOM   2196  CA  LEU B 276       0.502  -0.664  -1.923  1.00 97.16           C  
ATOM   2197  C   LEU B 276       2.024  -0.738  -1.971  1.00 97.16           C  
ATOM   2198  CB  LEU B 276      -0.088  -1.206  -3.227  1.00 97.16           C  
ATOM   2199  O   LEU B 276       2.624  -1.649  -1.396  1.00 97.16           O  
ATOM   2200  CG  LEU B 276      -1.550  -1.653  -3.176  1.00 97.16           C  
ATOM   2201  CD1 LEU B 276      -2.033  -2.046  -4.568  1.00 97.16           C  
ATOM   2202  CD2 LEU B 276      -1.722  -2.810  -2.198  1.00 97.16           C  
ATOM   2203  N   LYS B 277       2.580   0.220  -2.650  1.00 93.85           N  
ATOM   2204  CA  LYS B 277       4.034   0.276  -2.760  1.00 93.85           C  
ATOM   2205  C   LYS B 277       4.681   0.490  -1.394  1.00 93.85           C  
ATOM   2206  CB  LYS B 277       4.458   1.388  -3.720  1.00 93.85           C  
ATOM   2207  O   LYS B 277       5.631  -0.207  -1.035  1.00 93.85           O  
ATOM   2208  CG  LYS B 277       5.947   1.400  -4.035  1.00 93.85           C  
ATOM   2209  CD  LYS B 277       6.298   2.493  -5.036  1.00 93.85           C  
ATOM   2210  CE  LYS B 277       7.802   2.592  -5.253  1.00 93.85           C  
ATOM   2211  NZ  LYS B 277       8.149   3.637  -6.262  1.00 93.85           N  
ATOM   2212  N   LYS B 278       4.132   1.413  -0.577  1.00 93.90           N  
ATOM   2213  CA  LYS B 278       4.662   1.715   0.750  1.00 93.90           C  
ATOM   2214  C   LYS B 278       4.497   0.525   1.692  1.00 93.90           C  
ATOM   2215  CB  LYS B 278       3.971   2.947   1.336  1.00 93.90           C  
ATOM   2216  O   LYS B 278       5.341   0.291   2.559  1.00 93.90           O  
ATOM   2217  CG  LYS B 278       4.608   3.462   2.618  1.00 93.90           C  
ATOM   2218  CD  LYS B 278       6.007   4.008   2.366  1.00 93.90           C  
ATOM   2219  CE  LYS B 278       6.605   4.620   3.626  1.00 93.90           C  
ATOM   2220  NZ  LYS B 278       7.964   5.186   3.376  1.00 93.90           N  
ATOM   2221  N   ALA B 279       3.449  -0.119   1.488  1.00 97.17           N  
ATOM   2222  CA  ALA B 279       3.164  -1.285   2.321  1.00 97.17           C  
ATOM   2223  C   ALA B 279       4.264  -2.335   2.188  1.00 97.17           C  
ATOM   2224  CB  ALA B 279       1.811  -1.887   1.949  1.00 97.17           C  
ATOM   2225  O   ALA B 279       4.508  -3.109   3.118  1.00 97.17           O  
ATOM   2226  N   LEU B 280       5.001  -2.373   1.072  1.00 96.21           N  
ATOM   2227  CA  LEU B 280       6.035  -3.367   0.803  1.00 96.21           C  
ATOM   2228  C   LEU B 280       7.273  -3.107   1.654  1.00 96.21           C  
ATOM   2229  CB  LEU B 280       6.410  -3.362  -0.681  1.00 96.21           C  
ATOM   2230  O   LEU B 280       8.215  -3.902   1.646  1.00 96.21           O  
ATOM   2231  CG  LEU B 280       6.888  -4.693  -1.263  1.00 96.21           C  
ATOM   2232  CD1 LEU B 280       5.725  -5.675  -1.365  1.00 96.21           C  
ATOM   2233  CD2 LEU B 280       7.533  -4.479  -2.628  1.00 96.21           C  
ATOM   2234  N   PHE B 281       7.254  -1.988   2.417  1.00 91.91           N  
ATOM   2235  CA  PHE B 281       8.286  -1.749   3.419  1.00 91.91           C  
ATOM   2236  C   PHE B 281       8.384  -2.923   4.386  1.00 91.91           C  
ATOM   2237  CB  PHE B 281       8.001  -0.457   4.190  1.00 91.91           C  
ATOM   2238  O   PHE B 281       9.467  -3.233   4.887  1.00 91.91           O  
ATOM   2239  CG  PHE B 281       9.026  -0.140   5.245  1.00 91.91           C  
ATOM   2240  CD1 PHE B 281       8.767  -0.399   6.585  1.00 91.91           C  
ATOM   2241  CD2 PHE B 281      10.249   0.417   4.896  1.00 91.91           C  
ATOM   2242  CE1 PHE B 281       9.714  -0.108   7.564  1.00 91.91           C  
ATOM   2243  CE2 PHE B 281      11.201   0.711   5.869  1.00 91.91           C  
ATOM   2244  CZ  PHE B 281      10.931   0.449   7.202  1.00 91.91           C  
ATOM   2245  N   LYS B 282       7.333  -3.577   4.655  1.00 93.82           N  
ATOM   2246  CA  LYS B 282       7.250  -4.819   5.417  1.00 93.82           C  
ATOM   2247  C   LYS B 282       6.814  -5.981   4.529  1.00 93.82           C  
ATOM   2248  CB  LYS B 282       6.281  -4.665   6.591  1.00 93.82           C  
ATOM   2249  O   LYS B 282       5.639  -6.353   4.516  1.00 93.82           O  
ATOM   2250  CG  LYS B 282       6.791  -3.756   7.699  1.00 93.82           C  
ATOM   2251  CD  LYS B 282       5.911  -3.838   8.939  1.00 93.82           C  
ATOM   2252  CE  LYS B 282       6.398  -2.901  10.035  1.00 93.82           C  
ATOM   2253  NZ  LYS B 282       7.396  -3.564  10.928  1.00 93.82           N  
ATOM   2254  N   PRO B 283       7.752  -6.615   3.870  1.00 93.58           N  
ATOM   2255  CA  PRO B 283       7.435  -7.606   2.838  1.00 93.58           C  
ATOM   2256  C   PRO B 283       6.656  -8.799   3.387  1.00 93.58           C  
ATOM   2257  CB  PRO B 283       8.812  -8.039   2.329  1.00 93.58           C  
ATOM   2258  O   PRO B 283       5.749  -9.307   2.723  1.00 93.58           O  
ATOM   2259  CG  PRO B 283       9.768  -7.589   3.386  1.00 93.58           C  
ATOM   2260  CD  PRO B 283       9.177  -6.402   4.090  1.00 93.58           C  
ATOM   2261  N   GLY B 284       7.065  -9.310   4.569  1.00 93.91           N  
ATOM   2262  CA  GLY B 284       6.320 -10.410   5.161  1.00 93.91           C  
ATOM   2263  C   GLY B 284       4.840 -10.116   5.311  1.00 93.91           C  
ATOM   2264  O   GLY B 284       3.997 -10.923   4.913  1.00 93.91           O  
ATOM   2265  N   ALA B 285       4.540  -8.934   5.851  1.00 95.54           N  
ATOM   2266  CA  ALA B 285       3.155  -8.512   6.039  1.00 95.54           C  
ATOM   2267  C   ALA B 285       2.468  -8.272   4.698  1.00 95.54           C  
ATOM   2268  CB  ALA B 285       3.095  -7.251   6.897  1.00 95.54           C  
ATOM   2269  O   ALA B 285       1.279  -8.560   4.542  1.00 95.54           O  
ATOM   2270  N   TRP B 286       3.190  -7.786   3.751  1.00 98.16           N  
ATOM   2271  CA  TRP B 286       2.659  -7.485   2.425  1.00 98.16           C  
ATOM   2272  C   TRP B 286       2.205  -8.758   1.719  1.00 98.16           C  
ATOM   2273  CB  TRP B 286       3.709  -6.762   1.576  1.00 98.16           C  
ATOM   2274  O   TRP B 286       1.077  -8.834   1.227  1.00 98.16           O  
ATOM   2275  CG  TRP B 286       3.165  -6.168   0.312  1.00 98.16           C  
ATOM   2276  CD1 TRP B 286       2.666  -4.906   0.143  1.00 98.16           C  
ATOM   2277  CD2 TRP B 286       3.062  -6.814  -0.960  1.00 98.16           C  
ATOM   2278  CE2 TRP B 286       2.491  -5.884  -1.857  1.00 98.16           C  
ATOM   2279  CE3 TRP B 286       3.398  -8.091  -1.430  1.00 98.16           C  
ATOM   2280  NE1 TRP B 286       2.259  -4.729  -1.160  1.00 98.16           N  
ATOM   2281  CH2 TRP B 286       2.586  -7.447  -3.631  1.00 98.16           C  
ATOM   2282  CZ2 TRP B 286       2.248  -6.191  -3.198  1.00 98.16           C  
ATOM   2283  CZ3 TRP B 286       3.156  -8.395  -2.765  1.00 98.16           C  
ATOM   2284  N   PHE B 287       3.029  -9.853   1.724  1.00 98.26           N  
ATOM   2285  CA  PHE B 287       2.694 -11.107   1.060  1.00 98.26           C  
ATOM   2286  C   PHE B 287       1.566 -11.823   1.794  1.00 98.26           C  
ATOM   2287  CB  PHE B 287       3.924 -12.016   0.973  1.00 98.26           C  
ATOM   2288  O   PHE B 287       0.606 -12.280   1.171  1.00 98.26           O  
ATOM   2289  CG  PHE B 287       4.883 -11.635  -0.122  1.00 98.26           C  
ATOM   2290  CD1 PHE B 287       4.563 -11.862  -1.455  1.00 98.26           C  
ATOM   2291  CD2 PHE B 287       6.106 -11.051   0.182  1.00 98.26           C  
ATOM   2292  CE1 PHE B 287       5.450 -11.511  -2.471  1.00 98.26           C  
ATOM   2293  CE2 PHE B 287       6.996 -10.697  -0.828  1.00 98.26           C  
ATOM   2294  CZ  PHE B 287       6.667 -10.929  -2.154  1.00 98.26           C  
ATOM   2295  N   LYS B 288       1.602 -11.826   3.124  1.00 94.55           N  
ATOM   2296  CA  LYS B 288       0.621 -12.552   3.925  1.00 94.55           C  
ATOM   2297  C   LYS B 288      -0.682 -11.767   4.043  1.00 94.55           C  
ATOM   2298  CB  LYS B 288       1.180 -12.851   5.317  1.00 94.55           C  
ATOM   2299  O   LYS B 288      -1.752 -12.353   4.220  1.00 94.55           O  
ATOM   2300  CG  LYS B 288       2.298 -13.883   5.327  1.00 94.55           C  
ATOM   2301  CD  LYS B 288       2.816 -14.132   6.738  1.00 94.55           C  
ATOM   2302  CE  LYS B 288       4.023 -15.062   6.735  1.00 94.55           C  
ATOM   2303  NZ  LYS B 288       4.592 -15.235   8.105  1.00 94.55           N  
ATOM   2304  N   GLY B 289      -0.546 -10.466   3.881  1.00 97.04           N  
ATOM   2305  CA  GLY B 289      -1.728  -9.643   4.086  1.00 97.04           C  
ATOM   2306  C   GLY B 289      -2.361  -9.175   2.789  1.00 97.04           C  
ATOM   2307  O   GLY B 289      -3.527  -8.774   2.771  1.00 97.04           O  
ATOM   2308  N   ILE B 290      -1.674  -9.204   1.636  1.00 98.34           N  
ATOM   2309  CA  ILE B 290      -2.205  -8.661   0.391  1.00 98.34           C  
ATOM   2310  C   ILE B 290      -2.138  -9.722  -0.705  1.00 98.34           C  
ATOM   2311  CB  ILE B 290      -1.439  -7.392  -0.045  1.00 98.34           C  
ATOM   2312  O   ILE B 290      -3.172 -10.214  -1.166  1.00 98.34           O  
ATOM   2313  CG1 ILE B 290      -1.639  -6.270   0.980  1.00 98.34           C  
ATOM   2314  CG2 ILE B 290      -1.884  -6.945  -1.440  1.00 98.34           C  
ATOM   2315  CD1 ILE B 290      -0.840  -5.009   0.681  1.00 98.34           C  
ATOM   2316  N   LEU B 291      -0.928 -10.240  -1.061  1.00 98.54           N  
ATOM   2317  CA  LEU B 291      -0.760 -11.074  -2.246  1.00 98.54           C  
ATOM   2318  C   LEU B 291      -1.393 -12.446  -2.040  1.00 98.54           C  
ATOM   2319  CB  LEU B 291       0.725 -11.231  -2.585  1.00 98.54           C  
ATOM   2320  O   LEU B 291      -2.190 -12.897  -2.866  1.00 98.54           O  
ATOM   2321  CG  LEU B 291       1.051 -12.001  -3.866  1.00 98.54           C  
ATOM   2322  CD1 LEU B 291       0.586 -11.217  -5.088  1.00 98.54           C  
ATOM   2323  CD2 LEU B 291       2.545 -12.294  -3.948  1.00 98.54           C  
ATOM   2324  N   ILE B 292      -1.044 -13.118  -0.958  1.00 97.77           N  
ATOM   2325  CA  ILE B 292      -1.495 -14.485  -0.722  1.00 97.77           C  
ATOM   2326  C   ILE B 292      -3.011 -14.503  -0.536  1.00 97.77           C  
ATOM   2327  CB  ILE B 292      -0.796 -15.107   0.507  1.00 97.77           C  
ATOM   2328  O   ILE B 292      -3.708 -15.320  -1.142  1.00 97.77           O  
ATOM   2329  CG1 ILE B 292       0.687 -15.357   0.208  1.00 97.77           C  
ATOM   2330  CG2 ILE B 292      -1.496 -16.403   0.928  1.00 97.77           C  
ATOM   2331  CD1 ILE B 292       1.490 -15.827   1.413  1.00 97.77           C  
ATOM   2332  N   PRO B 293      -3.560 -13.544   0.262  1.00 96.21           N  
ATOM   2333  CA  PRO B 293      -5.021 -13.511   0.365  1.00 96.21           C  
ATOM   2334  C   PRO B 293      -5.701 -13.235  -0.975  1.00 96.21           C  
ATOM   2335  CB  PRO B 293      -5.279 -12.370   1.352  1.00 96.21           C  
ATOM   2336  O   PRO B 293      -6.787 -13.757  -1.239  1.00 96.21           O  
ATOM   2337  CG  PRO B 293      -4.060 -12.330   2.217  1.00 96.21           C  
ATOM   2338  CD  PRO B 293      -2.864 -12.653   1.369  1.00 96.21           C  
ATOM   2339  N   LEU B 294      -5.140 -12.392  -1.753  1.00 95.58           N  
ATOM   2340  CA  LEU B 294      -5.666 -12.130  -3.088  1.00 95.58           C  
ATOM   2341  C   LEU B 294      -5.699 -13.408  -3.920  1.00 95.58           C  
ATOM   2342  CB  LEU B 294      -4.824 -11.067  -3.797  1.00 95.58           C  
ATOM   2343  O   LEU B 294      -6.694 -13.691  -4.591  1.00 95.58           O  
ATOM   2344  CG  LEU B 294      -5.417 -10.475  -5.077  1.00 95.58           C  
ATOM   2345  CD1 LEU B 294      -6.729  -9.760  -4.772  1.00 95.58           C  
ATOM   2346  CD2 LEU B 294      -4.424  -9.523  -5.736  1.00 95.58           C  
ATOM   2347  N   CYS B 295      -4.654 -14.214  -3.851  1.00 95.87           N  
ATOM   2348  CA  CYS B 295      -4.552 -15.467  -4.591  1.00 95.87           C  
ATOM   2349  C   CYS B 295      -5.483 -16.522  -4.006  1.00 95.87           C  
ATOM   2350  CB  CYS B 295      -3.112 -15.980  -4.578  1.00 95.87           C  
ATOM   2351  O   CYS B 295      -6.113 -17.279  -4.747  1.00 95.87           O  
ATOM   2352  SG  CYS B 295      -1.962 -14.944  -5.508  1.00 95.87           S  
ATOM   2353  N   GLU B 296      -5.651 -16.573  -2.677  1.00 92.27           N  
ATOM   2354  CA  GLU B 296      -6.465 -17.569  -1.986  1.00 92.27           C  
ATOM   2355  C   GLU B 296      -7.952 -17.345  -2.250  1.00 92.27           C  
ATOM   2356  CB  GLU B 296      -6.187 -17.541  -0.481  1.00 92.27           C  
ATOM   2357  O   GLU B 296      -8.740 -18.293  -2.236  1.00 92.27           O  
ATOM   2358  CG  GLU B 296      -4.878 -18.206  -0.085  1.00 92.27           C  
ATOM   2359  CD  GLU B 296      -4.577 -18.102   1.402  1.00 92.27           C  
ATOM   2360  OE1 GLU B 296      -3.736 -18.880   1.907  1.00 92.27           O  
ATOM   2361  OE2 GLU B 296      -5.188 -17.236   2.067  1.00 92.27           O  
ATOM   2362  N   SER B 297      -8.296 -16.098  -2.561  1.00 89.29           N  
ATOM   2363  CA  SER B 297      -9.701 -15.778  -2.787  1.00 89.29           C  
ATOM   2364  C   SER B 297     -10.222 -16.441  -4.057  1.00 89.29           C  
ATOM   2365  CB  SER B 297      -9.899 -14.264  -2.875  1.00 89.29           C  
ATOM   2366  O   SER B 297     -11.413 -16.743  -4.163  1.00 89.29           O  
ATOM   2367  OG  SER B 297      -9.370 -13.757  -4.089  1.00 89.29           O  
ATOM   2368  N   GLY B 298      -9.327 -16.695  -5.058  1.00 91.23           N  
ATOM   2369  CA  GLY B 298      -9.701 -17.255  -6.347  1.00 91.23           C  
ATOM   2370  C   GLY B 298     -10.542 -16.311  -7.187  1.00 91.23           C  
ATOM   2371  O   GLY B 298     -11.094 -16.710  -8.214  1.00 91.23           O  
ATOM   2372  N   THR B 299     -10.696 -15.019  -6.717  1.00 90.75           N  
ATOM   2373  CA  THR B 299     -11.552 -14.061  -7.407  1.00 90.75           C  
ATOM   2374  C   THR B 299     -10.727 -12.911  -7.977  1.00 90.75           C  
ATOM   2375  CB  THR B 299     -12.636 -13.502  -6.467  1.00 90.75           C  
ATOM   2376  O   THR B 299     -11.279 -11.886  -8.384  1.00 90.75           O  
ATOM   2377  CG2 THR B 299     -13.556 -14.611  -5.967  1.00 90.75           C  
ATOM   2378  OG1 THR B 299     -12.008 -12.874  -5.343  1.00 90.75           O  
ATOM   2379  N   CYS B 300      -9.387 -13.020  -7.885  1.00 93.38           N  
ATOM   2380  CA  CYS B 300      -8.520 -11.974  -8.415  1.00 93.38           C  
ATOM   2381  C   CYS B 300      -8.674 -11.851  -9.926  1.00 93.38           C  
ATOM   2382  CB  CYS B 300      -7.060 -12.259  -8.064  1.00 93.38           C  
ATOM   2383  O   CYS B 300      -8.399 -12.800 -10.662  1.00 93.38           O  
ATOM   2384  SG  CYS B 300      -5.912 -10.986  -8.634  1.00 93.38           S  
ATOM   2385  N   THR B 301      -9.091 -10.639 -10.400  1.00 88.70           N  
ATOM   2386  CA  THR B 301      -9.301 -10.401 -11.824  1.00 88.70           C  
ATOM   2387  C   THR B 301      -7.975 -10.131 -12.529  1.00 88.70           C  
ATOM   2388  CB  THR B 301     -10.260  -9.218 -12.057  1.00 88.70           C  
ATOM   2389  O   THR B 301      -6.953  -9.907 -11.876  1.00 88.70           O  
ATOM   2390  CG2 THR B 301     -11.572  -9.418 -11.306  1.00 88.70           C  
ATOM   2391  OG1 THR B 301      -9.639  -8.010 -11.600  1.00 88.70           O  
ATOM   2392  N   LEU B 302      -8.029 -10.266 -13.798  1.00 88.95           N  
ATOM   2393  CA  LEU B 302      -6.839  -9.984 -14.593  1.00 88.95           C  
ATOM   2394  C   LEU B 302      -6.346  -8.562 -14.349  1.00 88.95           C  
ATOM   2395  CB  LEU B 302      -7.130 -10.187 -16.083  1.00 88.95           C  
ATOM   2396  O   LEU B 302      -5.146  -8.339 -14.171  1.00 88.95           O  
ATOM   2397  CG  LEU B 302      -5.966  -9.932 -17.042  1.00 88.95           C  
ATOM   2398  CD1 LEU B 302      -4.807 -10.873 -16.729  1.00 88.95           C  
ATOM   2399  CD2 LEU B 302      -6.419 -10.096 -18.488  1.00 88.95           C  
ATOM   2400  N   ARG B 303      -7.248  -7.649 -14.261  1.00 88.19           N  
ATOM   2401  CA  ARG B 303      -6.890  -6.255 -14.015  1.00 88.19           C  
ATOM   2402  C   ARG B 303      -6.224  -6.094 -12.652  1.00 88.19           C  
ATOM   2403  CB  ARG B 303      -8.127  -5.358 -14.103  1.00 88.19           C  
ATOM   2404  O   ARG B 303      -5.199  -5.419 -12.533  1.00 88.19           O  
ATOM   2405  CG  ARG B 303      -7.817  -3.872 -14.019  1.00 88.19           C  
ATOM   2406  CD  ARG B 303      -7.175  -3.357 -15.300  1.00 88.19           C  
ATOM   2407  NE  ARG B 303      -7.523  -4.188 -16.449  1.00 88.19           N  
ATOM   2408  NH1 ARG B 303      -5.578  -3.751 -17.616  1.00 88.19           N  
ATOM   2409  NH2 ARG B 303      -7.171  -5.135 -18.512  1.00 88.19           N  
ATOM   2410  CZ  ARG B 303      -6.757  -4.356 -17.523  1.00 88.19           C  
ATOM   2411  N   GLU B 304      -6.788  -6.646 -11.615  1.00 92.43           N  
ATOM   2412  CA  GLU B 304      -6.193  -6.614 -10.282  1.00 92.43           C  
ATOM   2413  C   GLU B 304      -4.787  -7.208 -10.291  1.00 92.43           C  
ATOM   2414  CB  GLU B 304      -7.075  -7.364  -9.280  1.00 92.43           C  
ATOM   2415  O   GLU B 304      -3.860  -6.630  -9.720  1.00 92.43           O  
ATOM   2416  CG  GLU B 304      -8.376  -6.648  -8.951  1.00 92.43           C  
ATOM   2417  CD  GLU B 304      -9.271  -7.435  -8.006  1.00 92.43           C  
ATOM   2418  OE1 GLU B 304      -9.953  -6.815  -7.159  1.00 92.43           O  
ATOM   2419  OE2 GLU B 304      -9.290  -8.681  -8.114  1.00 92.43           O  
ATOM   2420  N   ALA B 305      -4.647  -8.313 -10.990  1.00 94.40           N  
ATOM   2421  CA  ALA B 305      -3.363  -9.009 -11.039  1.00 94.40           C  
ATOM   2422  C   ALA B 305      -2.300  -8.152 -11.720  1.00 94.40           C  
ATOM   2423  CB  ALA B 305      -3.510 -10.345 -11.764  1.00 94.40           C  
ATOM   2424  O   ALA B 305      -1.152  -8.103 -11.272  1.00 94.40           O  
ATOM   2425  N   ILE B 306      -2.664  -7.501 -12.756  1.00 91.39           N  
ATOM   2426  CA  ILE B 306      -1.732  -6.655 -13.493  1.00 91.39           C  
ATOM   2427  C   ILE B 306      -1.319  -5.466 -12.628  1.00 91.39           C  
ATOM   2428  CB  ILE B 306      -2.345  -6.163 -14.823  1.00 91.39           C  
ATOM   2429  O   ILE B 306      -0.141  -5.104 -12.581  1.00 91.39           O  
ATOM   2430  CG1 ILE B 306      -2.493  -7.330 -15.807  1.00 91.39           C  
ATOM   2431  CG2 ILE B 306      -1.496  -5.041 -15.427  1.00 91.39           C  
ATOM   2432  CD1 ILE B 306      -3.236  -6.971 -17.086  1.00 91.39           C  
ATOM   2433  N   ILE B 307      -2.278  -4.887 -11.920  1.00 91.69           N  
ATOM   2434  CA  ILE B 307      -2.021  -3.718 -11.085  1.00 91.69           C  
ATOM   2435  C   ILE B 307      -1.114  -4.105  -9.920  1.00 91.69           C  
ATOM   2436  CB  ILE B 307      -3.336  -3.100 -10.559  1.00 91.69           C  
ATOM   2437  O   ILE B 307      -0.063  -3.493  -9.713  1.00 91.69           O  
ATOM   2438  CG1 ILE B 307      -4.120  -2.454 -11.707  1.00 91.69           C  
ATOM   2439  CG2 ILE B 307      -3.048  -2.082  -9.451  1.00 91.69           C  
ATOM   2440  CD1 ILE B 307      -5.527  -2.014 -11.325  1.00 91.69           C  
ATOM   2441  N   VAL B 308      -1.475  -5.074  -9.144  1.00 95.77           N  
ATOM   2442  CA  VAL B 308      -0.679  -5.522  -8.006  1.00 95.77           C  
ATOM   2443  C   VAL B 308       0.655  -6.081  -8.496  1.00 95.77           C  
ATOM   2444  CB  VAL B 308      -1.428  -6.585  -7.171  1.00 95.77           C  
ATOM   2445  O   VAL B 308       1.692  -5.879  -7.859  1.00 95.77           O  
ATOM   2446  CG1 VAL B 308      -0.540  -7.113  -6.046  1.00 95.77           C  
ATOM   2447  CG2 VAL B 308      -2.722  -6.003  -6.606  1.00 95.77           C  
ATOM   2448  N   GLY B 309       0.654  -6.763  -9.649  1.00 94.91           N  
ATOM   2449  CA  GLY B 309       1.860  -7.301 -10.258  1.00 94.91           C  
ATOM   2450  C   GLY B 309       2.872  -6.231 -10.625  1.00 94.91           C  
ATOM   2451  O   GLY B 309       4.080  -6.462 -10.552  1.00 94.91           O  
ATOM   2452  N   SER B 310       2.343  -5.060 -10.992  1.00 92.07           N  
ATOM   2453  CA  SER B 310       3.232  -3.959 -11.348  1.00 92.07           C  
ATOM   2454  C   SER B 310       4.088  -3.534 -10.159  1.00 92.07           C  
ATOM   2455  CB  SER B 310       2.428  -2.764 -11.861  1.00 92.07           C  
ATOM   2456  O   SER B 310       5.238  -3.124 -10.331  1.00 92.07           O  
ATOM   2457  OG  SER B 310       1.779  -2.098 -10.792  1.00 92.07           O  
ATOM   2458  N   ILE B 311       3.562  -3.643  -8.989  1.00 92.56           N  
ATOM   2459  CA  ILE B 311       4.320  -3.326  -7.784  1.00 92.56           C  
ATOM   2460  C   ILE B 311       5.456  -4.332  -7.610  1.00 92.56           C  
ATOM   2461  CB  ILE B 311       3.415  -3.319  -6.532  1.00 92.56           C  
ATOM   2462  O   ILE B 311       6.592  -3.950  -7.317  1.00 92.56           O  
ATOM   2463  CG1 ILE B 311       2.384  -2.189  -6.625  1.00 92.56           C  
ATOM   2464  CG2 ILE B 311       4.256  -3.190  -5.258  1.00 92.56           C  
ATOM   2465  CD1 ILE B 311       1.367  -2.183  -5.491  1.00 92.56           C  
ATOM   2466  N   ILE B 312       5.192  -5.563  -7.849  1.00 92.64           N  
ATOM   2467  CA  ILE B 312       6.187  -6.622  -7.721  1.00 92.64           C  
ATOM   2468  C   ILE B 312       7.306  -6.404  -8.738  1.00 92.64           C  
ATOM   2469  CB  ILE B 312       5.555  -8.018  -7.911  1.00 92.64           C  
ATOM   2470  O   ILE B 312       8.486  -6.550  -8.412  1.00 92.64           O  
ATOM   2471  CG1 ILE B 312       4.524  -8.292  -6.809  1.00 92.64           C  
ATOM   2472  CG2 ILE B 312       6.636  -9.103  -7.931  1.00 92.64           C  
ATOM   2473  CD1 ILE B 312       3.718  -9.567  -7.018  1.00 92.64           C  
ATOM   2474  N   THR B 313       6.994  -6.008  -9.908  1.00 87.06           N  
ATOM   2475  CA  THR B 313       7.957  -5.803 -10.984  1.00 87.06           C  
ATOM   2476  C   THR B 313       8.877  -4.626 -10.669  1.00 87.06           C  
ATOM   2477  CB  THR B 313       7.249  -5.559 -12.329  1.00 87.06           C  
ATOM   2478  O   THR B 313      10.091  -4.711 -10.864  1.00 87.06           O  
ATOM   2479  CG2 THR B 313       8.260  -5.359 -13.454  1.00 87.06           C  
ATOM   2480  OG1 THR B 313       6.424  -6.689 -12.639  1.00 87.06           O  
ATOM   2481  N   LYS B 314       8.328  -3.595 -10.078  1.00 82.78           N  
ATOM   2482  CA  LYS B 314       9.038  -2.328  -9.931  1.00 82.78           C  
ATOM   2483  C   LYS B 314       9.843  -2.296  -8.635  1.00 82.78           C  
ATOM   2484  CB  LYS B 314       8.057  -1.155  -9.968  1.00 82.78           C  
ATOM   2485  O   LYS B 314      10.830  -1.566  -8.529  1.00 82.78           O  
ATOM   2486  CG  LYS B 314       7.440  -0.908 -11.337  1.00 82.78           C  
ATOM   2487  CD  LYS B 314       6.436   0.237 -11.298  1.00 82.78           C  
ATOM   2488  CE  LYS B 314       5.793   0.464 -12.659  1.00 82.78           C  
ATOM   2489  NZ  LYS B 314       4.712   1.493 -12.597  1.00 82.78           N  
ATOM   2490  N   CYS B 315       9.447  -3.115  -7.677  1.00 86.14           N  
ATOM   2491  CA  CYS B 315      10.095  -3.044  -6.372  1.00 86.14           C  
ATOM   2492  C   CYS B 315      11.064  -4.205  -6.180  1.00 86.14           C  
ATOM   2493  CB  CYS B 315       9.052  -3.049  -5.255  1.00 86.14           C  
ATOM   2494  O   CYS B 315      10.816  -5.312  -6.662  1.00 86.14           O  
ATOM   2495  SG  CYS B 315       7.978  -1.596  -5.256  1.00 86.14           S  
ATOM   2496  N   SER B 316      12.209  -3.908  -5.540  1.00 83.90           N  
ATOM   2497  CA  SER B 316      13.114  -4.967  -5.106  1.00 83.90           C  
ATOM   2498  C   SER B 316      12.596  -5.655  -3.847  1.00 83.90           C  
ATOM   2499  CB  SER B 316      14.513  -4.406  -4.851  1.00 83.90           C  
ATOM   2500  O   SER B 316      12.315  -4.996  -2.844  1.00 83.90           O  
ATOM   2501  OG  SER B 316      15.348  -5.386  -4.260  1.00 83.90           O  
ATOM   2502  N   ILE B 317      12.490  -6.928  -3.905  1.00 87.43           N  
ATOM   2503  CA  ILE B 317      11.921  -7.707  -2.811  1.00 87.43           C  
ATOM   2504  C   ILE B 317      12.937  -8.741  -2.330  1.00 87.43           C  
ATOM   2505  CB  ILE B 317      10.608  -8.403  -3.236  1.00 87.43           C  
ATOM   2506  O   ILE B 317      13.543  -9.448  -3.138  1.00 87.43           O  
ATOM   2507  CG1 ILE B 317       9.615  -7.377  -3.791  1.00 87.43           C  
ATOM   2508  CG2 ILE B 317      10.000  -9.174  -2.060  1.00 87.43           C  
ATOM   2509  CD1 ILE B 317       8.410  -7.995  -4.487  1.00 87.43           C  
ATOM   2510  N   PRO B 318      13.174  -8.846  -1.029  1.00 85.87           N  
ATOM   2511  CA  PRO B 318      14.050  -9.892  -0.497  1.00 85.87           C  
ATOM   2512  C   PRO B 318      13.661 -11.288  -0.978  1.00 85.87           C  
ATOM   2513  CB  PRO B 318      13.869  -9.766   1.018  1.00 85.87           C  
ATOM   2514  O   PRO B 318      12.474 -11.621  -1.024  1.00 85.87           O  
ATOM   2515  CG  PRO B 318      13.471  -8.343   1.238  1.00 85.87           C  
ATOM   2516  CD  PRO B 318      12.603  -7.908   0.092  1.00 85.87           C  
ATOM   2517  N   VAL B 319      14.693 -12.153  -1.232  1.00 86.46           N  
ATOM   2518  CA  VAL B 319      14.542 -13.441  -1.900  1.00 86.46           C  
ATOM   2519  C   VAL B 319      13.723 -14.386  -1.023  1.00 86.46           C  
ATOM   2520  CB  VAL B 319      15.912 -14.074  -2.231  1.00 86.46           C  
ATOM   2521  O   VAL B 319      12.879 -15.133  -1.524  1.00 86.46           O  
ATOM   2522  CG1 VAL B 319      15.733 -15.469  -2.828  1.00 86.46           C  
ATOM   2523  CG2 VAL B 319      16.696 -13.177  -3.187  1.00 86.46           C  
ATOM   2524  N   LEU B 320      13.887 -14.323   0.260  1.00 89.06           N  
ATOM   2525  CA  LEU B 320      13.241 -15.276   1.156  1.00 89.06           C  
ATOM   2526  C   LEU B 320      11.726 -15.103   1.133  1.00 89.06           C  
ATOM   2527  CB  LEU B 320      13.764 -15.108   2.585  1.00 89.06           C  
ATOM   2528  O   LEU B 320      10.985 -16.088   1.109  1.00 89.06           O  
ATOM   2529  CG  LEU B 320      15.176 -15.629   2.856  1.00 89.06           C  
ATOM   2530  CD1 LEU B 320      15.612 -15.267   4.272  1.00 89.06           C  
ATOM   2531  CD2 LEU B 320      15.241 -17.137   2.640  1.00 89.06           C  
ATOM   2532  N   HIS B 321      11.260 -13.822   1.121  1.00 93.38           N  
ATOM   2533  CA  HIS B 321       9.824 -13.569   1.095  1.00 93.38           C  
ATOM   2534  C   HIS B 321       9.223 -13.943  -0.256  1.00 93.38           C  
ATOM   2535  CB  HIS B 321       9.532 -12.101   1.411  1.00 93.38           C  
ATOM   2536  O   HIS B 321       8.130 -14.512  -0.318  1.00 93.38           O  
ATOM   2537  CG  HIS B 321       9.813 -11.726   2.831  1.00 93.38           C  
ATOM   2538  CD2 HIS B 321      10.666 -10.816   3.358  1.00 93.38           C  
ATOM   2539  ND1 HIS B 321       9.176 -12.321   3.898  1.00 93.38           N  
ATOM   2540  CE1 HIS B 321       9.626 -11.791   5.023  1.00 93.38           C  
ATOM   2541  NE2 HIS B 321      10.531 -10.876   4.723  1.00 93.38           N  
ATOM   2542  N   SER B 322       9.962 -13.680  -1.272  1.00 92.73           N  
ATOM   2543  CA  SER B 322       9.517 -14.066  -2.607  1.00 92.73           C  
ATOM   2544  C   SER B 322       9.443 -15.583  -2.748  1.00 92.73           C  
ATOM   2545  CB  SER B 322      10.453 -13.493  -3.671  1.00 92.73           C  
ATOM   2546  O   SER B 322       8.469 -16.115  -3.285  1.00 92.73           O  
ATOM   2547  OG  SER B 322      10.414 -12.076  -3.665  1.00 92.73           O  
ATOM   2548  N   SER B 323      10.463 -16.269  -2.195  1.00 91.70           N  
ATOM   2549  CA  SER B 323      10.508 -17.726  -2.257  1.00 91.70           C  
ATOM   2550  C   SER B 323       9.339 -18.348  -1.500  1.00 91.70           C  
ATOM   2551  CB  SER B 323      11.829 -18.247  -1.690  1.00 91.70           C  
ATOM   2552  O   SER B 323       8.672 -19.251  -2.010  1.00 91.70           O  
ATOM   2553  OG  SER B 323      12.925 -17.774  -2.453  1.00 91.70           O  
ATOM   2554  N   ALA B 324       9.092 -17.830  -0.328  1.00 94.31           N  
ATOM   2555  CA  ALA B 324       7.983 -18.329   0.481  1.00 94.31           C  
ATOM   2556  C   ALA B 324       6.648 -18.111  -0.227  1.00 94.31           C  
ATOM   2557  CB  ALA B 324       7.973 -17.650   1.848  1.00 94.31           C  
ATOM   2558  O   ALA B 324       5.782 -18.989  -0.214  1.00 94.31           O  
ATOM   2559  N   ALA B 325       6.489 -16.961  -0.787  1.00 97.39           N  
ATOM   2560  CA  ALA B 325       5.263 -16.649  -1.517  1.00 97.39           C  
ATOM   2561  C   ALA B 325       5.082 -17.583  -2.710  1.00 97.39           C  
ATOM   2562  CB  ALA B 325       5.275 -15.195  -1.981  1.00 97.39           C  
ATOM   2563  O   ALA B 325       3.983 -18.089  -2.950  1.00 97.39           O  
ATOM   2564  N   MET B 326       6.144 -17.825  -3.490  1.00 98.10           N  
ATOM   2565  CA  MET B 326       6.090 -18.724  -4.639  1.00 98.10           C  
ATOM   2566  C   MET B 326       5.690 -20.132  -4.211  1.00 98.10           C  
ATOM   2567  CB  MET B 326       7.439 -18.760  -5.358  1.00 98.10           C  
ATOM   2568  O   MET B 326       4.879 -20.781  -4.874  1.00 98.10           O  
ATOM   2569  CG  MET B 326       7.779 -17.470  -6.088  1.00 98.10           C  
ATOM   2570  SD  MET B 326       9.471 -17.490  -6.799  1.00 98.10           S  
ATOM   2571  CE  MET B 326       9.225 -18.646  -8.176  1.00 98.10           C  
ATOM   2572  N   LEU B 327       6.332 -20.583  -3.128  1.00 95.58           N  
ATOM   2573  CA  LEU B 327       6.006 -21.904  -2.601  1.00 95.58           C  
ATOM   2574  C   LEU B 327       4.523 -22.002  -2.261  1.00 95.58           C  
ATOM   2575  CB  LEU B 327       6.847 -22.207  -1.358  1.00 95.58           C  
ATOM   2576  O   LEU B 327       3.850 -22.952  -2.668  1.00 95.58           O  
ATOM   2577  CG  LEU B 327       6.637 -23.579  -0.715  1.00 95.58           C  
ATOM   2578  CD1 LEU B 327       7.103 -24.683  -1.658  1.00 95.58           C  
ATOM   2579  CD2 LEU B 327       7.371 -23.663   0.619  1.00 95.58           C  
ATOM   2580  N   LYS B 328       4.006 -20.981  -1.616  1.00 96.56           N  
ATOM   2581  CA  LYS B 328       2.603 -20.982  -1.210  1.00 96.56           C  
ATOM   2582  C   LYS B 328       1.680 -20.920  -2.424  1.00 96.56           C  
ATOM   2583  CB  LYS B 328       2.315 -19.809  -0.272  1.00 96.56           C  
ATOM   2584  O   LYS B 328       0.705 -21.670  -2.508  1.00 96.56           O  
ATOM   2585  CG  LYS B 328       0.947 -19.869   0.391  1.00 96.56           C  
ATOM   2586  CD  LYS B 328       0.846 -21.040   1.360  1.00 96.56           C  
ATOM   2587  CE  LYS B 328      -0.493 -21.054   2.085  1.00 96.56           C  
ATOM   2588  NZ  LYS B 328      -0.657 -22.281   2.921  1.00 96.56           N  
ATOM   2589  N   ILE B 329       1.940 -20.088  -3.353  1.00 97.94           N  
ATOM   2590  CA  ILE B 329       1.109 -19.916  -4.540  1.00 97.94           C  
ATOM   2591  C   ILE B 329       1.132 -21.194  -5.376  1.00 97.94           C  
ATOM   2592  CB  ILE B 329       1.576 -18.712  -5.388  1.00 97.94           C  
ATOM   2593  O   ILE B 329       0.105 -21.606  -5.919  1.00 97.94           O  
ATOM   2594  CG1 ILE B 329       1.390 -17.405  -4.608  1.00 97.94           C  
ATOM   2595  CG2 ILE B 329       0.823 -18.666  -6.721  1.00 97.94           C  
ATOM   2596  CD1 ILE B 329       1.989 -16.185  -5.294  1.00 97.94           C  
ATOM   2597  N   ALA B 330       2.312 -21.846  -5.494  1.00 97.25           N  
ATOM   2598  CA  ALA B 330       2.481 -23.063  -6.283  1.00 97.25           C  
ATOM   2599  C   ALA B 330       1.630 -24.201  -5.726  1.00 97.25           C  
ATOM   2600  CB  ALA B 330       3.951 -23.472  -6.323  1.00 97.25           C  
ATOM   2601  O   ALA B 330       1.221 -25.098  -6.466  1.00 97.25           O  
ATOM   2602  N   GLU B 331       1.294 -24.153  -4.469  1.00 93.82           N  
ATOM   2603  CA  GLU B 331       0.547 -25.225  -3.817  1.00 93.82           C  
ATOM   2604  C   GLU B 331      -0.949 -24.927  -3.805  1.00 93.82           C  
ATOM   2605  CB  GLU B 331       1.052 -25.442  -2.389  1.00 93.82           C  
ATOM   2606  O   GLU B 331      -1.755 -25.782  -3.433  1.00 93.82           O  
ATOM   2607  CG  GLU B 331       2.434 -26.075  -2.314  1.00 93.82           C  
ATOM   2608  CD  GLU B 331       2.993 -26.132  -0.901  1.00 93.82           C  
ATOM   2609  OE1 GLU B 331       4.026 -26.804  -0.684  1.00 93.82           O  
ATOM   2610  OE2 GLU B 331       2.391 -25.500  -0.004  1.00 93.82           O  
ATOM   2611  N   MET B 332      -1.328 -23.811  -4.264  1.00 93.99           N  
ATOM   2612  CA  MET B 332      -2.730 -23.403  -4.293  1.00 93.99           C  
ATOM   2613  C   MET B 332      -3.435 -23.965  -5.523  1.00 93.99           C  
ATOM   2614  CB  MET B 332      -2.847 -21.878  -4.274  1.00 93.99           C  
ATOM   2615  O   MET B 332      -2.783 -24.441  -6.454  1.00 93.99           O  
ATOM   2616  CG  MET B 332      -2.349 -21.241  -2.987  1.00 93.99           C  
ATOM   2617  SD  MET B 332      -2.475 -19.410  -3.014  1.00 93.99           S  
ATOM   2618  CE  MET B 332      -1.593 -19.006  -1.480  1.00 93.99           C  
ATOM   2619  N   GLU B 333      -4.845 -23.924  -5.464  1.00 90.85           N  
ATOM   2620  CA  GLU B 333      -5.599 -24.215  -6.679  1.00 90.85           C  
ATOM   2621  C   GLU B 333      -5.290 -23.201  -7.777  1.00 90.85           C  
ATOM   2622  CB  GLU B 333      -7.102 -24.235  -6.389  1.00 90.85           C  
ATOM   2623  O   GLU B 333      -5.146 -22.007  -7.503  1.00 90.85           O  
ATOM   2624  CG  GLU B 333      -7.567 -25.473  -5.635  1.00 90.85           C  
ATOM   2625  CD  GLU B 333      -9.079 -25.571  -5.518  1.00 90.85           C  
ATOM   2626  OE1 GLU B 333      -9.583 -26.592  -4.996  1.00 90.85           O  
ATOM   2627  OE2 GLU B 333      -9.767 -24.620  -5.953  1.00 90.85           O  
ATOM   2628  N   TYR B 334      -5.227 -23.718  -8.933  1.00 92.02           N  
ATOM   2629  CA  TYR B 334      -4.805 -22.864 -10.038  1.00 92.02           C  
ATOM   2630  C   TYR B 334      -5.820 -21.755 -10.289  1.00 92.02           C  
ATOM   2631  CB  TYR B 334      -4.609 -23.691 -11.312  1.00 92.02           C  
ATOM   2632  O   TYR B 334      -7.029 -21.990 -10.241  1.00 92.02           O  
ATOM   2633  CG  TYR B 334      -4.369 -22.856 -12.546  1.00 92.02           C  
ATOM   2634  CD1 TYR B 334      -5.383 -22.647 -13.478  1.00 92.02           C  
ATOM   2635  CD2 TYR B 334      -3.127 -22.276 -12.784  1.00 92.02           C  
ATOM   2636  CE1 TYR B 334      -5.166 -21.880 -14.618  1.00 92.02           C  
ATOM   2637  CE2 TYR B 334      -2.899 -21.507 -13.921  1.00 92.02           C  
ATOM   2638  OH  TYR B 334      -3.701 -20.555 -15.957  1.00 92.02           O  
ATOM   2639  CZ  TYR B 334      -3.922 -21.315 -14.830  1.00 92.02           C  
ATOM   2640  N   SER B 335      -5.348 -20.534 -10.535  1.00 92.18           N  
ATOM   2641  CA  SER B 335      -6.046 -19.388 -11.108  1.00 92.18           C  
ATOM   2642  C   SER B 335      -5.143 -18.610 -12.059  1.00 92.18           C  
ATOM   2643  CB  SER B 335      -6.554 -18.462 -10.002  1.00 92.18           C  
ATOM   2644  O   SER B 335      -3.917 -18.673 -11.950  1.00 92.18           O  
ATOM   2645  OG  SER B 335      -5.485 -17.725  -9.433  1.00 92.18           O  
ATOM   2646  N   GLY B 336      -5.758 -17.984 -13.112  1.00 92.41           N  
ATOM   2647  CA  GLY B 336      -4.981 -17.155 -14.020  1.00 92.41           C  
ATOM   2648  C   GLY B 336      -4.121 -16.130 -13.304  1.00 92.41           C  
ATOM   2649  O   GLY B 336      -2.967 -15.911 -13.677  1.00 92.41           O  
ATOM   2650  N   ALA B 337      -4.635 -15.522 -12.255  1.00 93.65           N  
ATOM   2651  CA  ALA B 337      -3.899 -14.532 -11.472  1.00 93.65           C  
ATOM   2652  C   ALA B 337      -2.640 -15.141 -10.861  1.00 93.65           C  
ATOM   2653  CB  ALA B 337      -4.791 -13.951 -10.378  1.00 93.65           C  
ATOM   2654  O   ALA B 337      -1.591 -14.495 -10.816  1.00 93.65           O  
ATOM   2655  N   ASN B 338      -2.736 -16.328 -10.335  1.00 96.77           N  
ATOM   2656  CA  ASN B 338      -1.583 -17.008  -9.757  1.00 96.77           C  
ATOM   2657  C   ASN B 338      -0.447 -17.144 -10.766  1.00 96.77           C  
ATOM   2658  CB  ASN B 338      -1.985 -18.384  -9.221  1.00 96.77           C  
ATOM   2659  O   ASN B 338       0.722 -16.960 -10.421  1.00 96.77           O  
ATOM   2660  CG  ASN B 338      -2.858 -18.298  -7.985  1.00 96.77           C  
ATOM   2661  ND2 ASN B 338      -3.327 -19.445  -7.509  1.00 96.77           N  
ATOM   2662  OD1 ASN B 338      -3.110 -17.209  -7.463  1.00 96.77           O  
ATOM   2663  N   SER B 339      -0.754 -17.480 -12.045  1.00 96.80           N  
ATOM   2664  CA  SER B 339       0.254 -17.597 -13.094  1.00 96.80           C  
ATOM   2665  C   SER B 339       0.949 -16.263 -13.345  1.00 96.80           C  
ATOM   2666  CB  SER B 339      -0.380 -18.102 -14.391  1.00 96.80           C  
ATOM   2667  O   SER B 339       2.157 -16.222 -13.588  1.00 96.80           O  
ATOM   2668  OG  SER B 339      -0.838 -19.435 -14.241  1.00 96.80           O  
ATOM   2669  N   ILE B 340       0.194 -15.210 -13.315  1.00 95.58           N  
ATOM   2670  CA  ILE B 340       0.754 -13.878 -13.517  1.00 95.58           C  
ATOM   2671  C   ILE B 340       1.751 -13.563 -12.404  1.00 95.58           C  
ATOM   2672  CB  ILE B 340      -0.353 -12.801 -13.566  1.00 95.58           C  
ATOM   2673  O   ILE B 340       2.876 -13.136 -12.672  1.00 95.58           O  
ATOM   2674  CG1 ILE B 340      -1.204 -12.967 -14.830  1.00 95.58           C  
ATOM   2675  CG2 ILE B 340       0.256 -11.397 -13.496  1.00 95.58           C  
ATOM   2676  CD1 ILE B 340      -2.399 -12.027 -14.900  1.00 95.58           C  
ATOM   2677  N   PHE B 341       1.347 -13.771 -11.184  1.00 98.23           N  
ATOM   2678  CA  PHE B 341       2.208 -13.462 -10.048  1.00 98.23           C  
ATOM   2679  C   PHE B 341       3.443 -14.355 -10.046  1.00 98.23           C  
ATOM   2680  CB  PHE B 341       1.441 -13.622  -8.732  1.00 98.23           C  
ATOM   2681  O   PHE B 341       4.553 -13.886  -9.786  1.00 98.23           O  
ATOM   2682  CG  PHE B 341       0.352 -12.602  -8.535  1.00 98.23           C  
ATOM   2683  CD1 PHE B 341       0.619 -11.245  -8.670  1.00 98.23           C  
ATOM   2684  CD2 PHE B 341      -0.939 -13.001  -8.215  1.00 98.23           C  
ATOM   2685  CE1 PHE B 341      -0.387 -10.299  -8.489  1.00 98.23           C  
ATOM   2686  CE2 PHE B 341      -1.950 -12.061  -8.033  1.00 98.23           C  
ATOM   2687  CZ  PHE B 341      -1.671 -10.711  -8.169  1.00 98.23           C  
ATOM   2688  N   LEU B 342       3.274 -15.683 -10.266  1.00 98.57           N  
ATOM   2689  CA  LEU B 342       4.418 -16.585 -10.339  1.00 98.57           C  
ATOM   2690  C   LEU B 342       5.384 -16.152 -11.437  1.00 98.57           C  
ATOM   2691  CB  LEU B 342       3.952 -18.022 -10.590  1.00 98.57           C  
ATOM   2692  O   LEU B 342       6.599 -16.137 -11.230  1.00 98.57           O  
ATOM   2693  CG  LEU B 342       3.335 -18.753  -9.396  1.00 98.57           C  
ATOM   2694  CD1 LEU B 342       2.818 -20.123  -9.823  1.00 98.57           C  
ATOM   2695  CD2 LEU B 342       4.352 -18.888  -8.268  1.00 98.57           C  
ATOM   2696  N   ARG B 343       4.879 -15.859 -12.596  1.00 97.47           N  
ATOM   2697  CA  ARG B 343       5.720 -15.422 -13.706  1.00 97.47           C  
ATOM   2698  C   ARG B 343       6.530 -14.187 -13.327  1.00 97.47           C  
ATOM   2699  CB  ARG B 343       4.869 -15.132 -14.944  1.00 97.47           C  
ATOM   2700  O   ARG B 343       7.722 -14.104 -13.627  1.00 97.47           O  
ATOM   2701  CG  ARG B 343       5.674 -14.688 -16.155  1.00 97.47           C  
ATOM   2702  CD  ARG B 343       4.774 -14.242 -17.299  1.00 97.47           C  
ATOM   2703  NE  ARG B 343       5.524 -13.527 -18.327  1.00 97.47           N  
ATOM   2704  NH1 ARG B 343       3.717 -13.241 -19.738  1.00 97.47           N  
ATOM   2705  NH2 ARG B 343       5.777 -12.429 -20.329  1.00 97.47           N  
ATOM   2706  CZ  ARG B 343       5.004 -13.067 -19.462  1.00 97.47           C  
ATOM   2707  N   LEU B 344       5.857 -13.167 -12.720  1.00 96.35           N  
ATOM   2708  CA  LEU B 344       6.519 -11.928 -12.325  1.00 96.35           C  
ATOM   2709  C   LEU B 344       7.605 -12.198 -11.290  1.00 96.35           C  
ATOM   2710  CB  LEU B 344       5.500 -10.931 -11.766  1.00 96.35           C  
ATOM   2711  O   LEU B 344       8.690 -11.615 -11.356  1.00 96.35           O  
ATOM   2712  CG  LEU B 344       4.479 -10.375 -12.760  1.00 96.35           C  
ATOM   2713  CD1 LEU B 344       3.464  -9.494 -12.040  1.00 96.35           C  
ATOM   2714  CD2 LEU B 344       5.180  -9.596 -13.868  1.00 96.35           C  
ATOM   2715  N   LEU B 345       7.314 -13.065 -10.312  1.00 97.72           N  
ATOM   2716  CA  LEU B 345       8.294 -13.411  -9.289  1.00 97.72           C  
ATOM   2717  C   LEU B 345       9.464 -14.178  -9.895  1.00 97.72           C  
ATOM   2718  CB  LEU B 345       7.642 -14.243  -8.181  1.00 97.72           C  
ATOM   2719  O   LEU B 345      10.610 -14.006  -9.472  1.00 97.72           O  
ATOM   2720  CG  LEU B 345       6.727 -13.488  -7.215  1.00 97.72           C  
ATOM   2721  CD1 LEU B 345       5.915 -14.470  -6.377  1.00 97.72           C  
ATOM   2722  CD2 LEU B 345       7.543 -12.561  -6.320  1.00 97.72           C  
ATOM   2723  N   LEU B 346       9.229 -15.064 -10.853  1.00 96.79           N  
ATOM   2724  CA  LEU B 346      10.282 -15.788 -11.555  1.00 96.79           C  
ATOM   2725  C   LEU B 346      11.174 -14.829 -12.336  1.00 96.79           C  
ATOM   2726  CB  LEU B 346       9.678 -16.828 -12.503  1.00 96.79           C  
ATOM   2727  O   LEU B 346      12.382 -15.048 -12.446  1.00 96.79           O  
ATOM   2728  CG  LEU B 346       9.077 -18.073 -11.849  1.00 96.79           C  
ATOM   2729  CD1 LEU B 346       8.243 -18.852 -12.860  1.00 96.79           C  
ATOM   2730  CD2 LEU B 346      10.176 -18.953 -11.263  1.00 96.79           C  
ATOM   2731  N   ASP B 347      10.594 -13.784 -12.821  1.00 94.04           N  
ATOM   2732  CA  ASP B 347      11.325 -12.803 -13.617  1.00 94.04           C  
ATOM   2733  C   ASP B 347      12.302 -12.011 -12.750  1.00 94.04           C  
ATOM   2734  CB  ASP B 347      10.354 -11.852 -14.319  1.00 94.04           C  
ATOM   2735  O   ASP B 347      13.189 -11.330 -13.270  1.00 94.04           O  
ATOM   2736  CG  ASP B 347       9.915 -12.354 -15.684  1.00 94.04           C  
ATOM   2737  OD1 ASP B 347      10.600 -13.224 -16.263  1.00 94.04           O  
ATOM   2738  OD2 ASP B 347       8.876 -11.872 -16.186  1.00 94.04           O  
ATOM   2739  N   LYS B 348      12.092 -12.114 -11.406  1.00 87.58           N  
ATOM   2740  CA  LYS B 348      13.061 -11.483 -10.514  1.00 87.58           C  
ATOM   2741  C   LYS B 348      14.415 -12.183 -10.589  1.00 87.58           C  
ATOM   2742  CB  LYS B 348      12.548 -11.487  -9.074  1.00 87.58           C  
ATOM   2743  O   LYS B 348      15.443 -11.597 -10.244  1.00 87.58           O  
ATOM   2744  CG  LYS B 348      11.386 -10.536  -8.827  1.00 87.58           C  
ATOM   2745  CD  LYS B 348      11.831  -9.081  -8.899  1.00 87.58           C  
ATOM   2746  CE  LYS B 348      10.702  -8.131  -8.523  1.00 87.58           C  
ATOM   2747  NZ  LYS B 348      11.120  -6.701  -8.634  1.00 87.58           N  
ATOM   2748  N   LYS B 349      14.564 -13.491 -11.042  1.00 86.11           N  
ATOM   2749  CA  LYS B 349      15.773 -14.263 -11.312  1.00 86.11           C  
ATOM   2750  C   LYS B 349      16.593 -14.465 -10.041  1.00 86.11           C  
ATOM   2751  CB  LYS B 349      16.623 -13.572 -12.380  1.00 86.11           C  
ATOM   2752  O   LYS B 349      17.815 -14.309 -10.053  1.00 86.11           O  
ATOM   2753  CG  LYS B 349      15.916 -13.396 -13.715  1.00 86.11           C  
ATOM   2754  CD  LYS B 349      16.813 -12.707 -14.736  1.00 86.11           C  
ATOM   2755  CE  LYS B 349      16.081 -12.457 -16.047  1.00 86.11           C  
ATOM   2756  NZ  LYS B 349      16.956 -11.782 -17.051  1.00 86.11           N  
ATOM   2757  N   TYR B 350      15.903 -14.623  -8.900  1.00 84.26           N  
ATOM   2758  CA  TYR B 350      16.564 -14.930  -7.636  1.00 84.26           C  
ATOM   2759  C   TYR B 350      17.134 -16.343  -7.648  1.00 84.26           C  
ATOM   2760  CB  TYR B 350      15.588 -14.771  -6.466  1.00 84.26           C  
ATOM   2761  O   TYR B 350      16.682 -17.195  -8.417  1.00 84.26           O  
ATOM   2762  CG  TYR B 350      15.153 -13.345  -6.228  1.00 84.26           C  
ATOM   2763  CD1 TYR B 350      16.066 -12.296  -6.303  1.00 84.26           C  
ATOM   2764  CD2 TYR B 350      13.829 -13.045  -5.928  1.00 84.26           C  
ATOM   2765  CE1 TYR B 350      15.670 -10.981  -6.083  1.00 84.26           C  
ATOM   2766  CE2 TYR B 350      13.422 -11.733  -5.705  1.00 84.26           C  
ATOM   2767  OH  TYR B 350      13.951  -9.410  -5.567  1.00 84.26           O  
ATOM   2768  CZ  TYR B 350      14.348 -10.710  -5.786  1.00 84.26           C  
ATOM   2769  N   ALA B 351      18.218 -16.531  -6.841  1.00 84.75           N  
ATOM   2770  CA  ALA B 351      18.623 -17.897  -6.521  1.00 84.75           C  
ATOM   2771  C   ALA B 351      17.626 -18.558  -5.573  1.00 84.75           C  
ATOM   2772  CB  ALA B 351      20.022 -17.908  -5.909  1.00 84.75           C  
ATOM   2773  O   ALA B 351      17.619 -18.273  -4.373  1.00 84.75           O  
ATOM   2774  N   LEU B 352      16.885 -19.457  -6.097  1.00 87.36           N  
ATOM   2775  CA  LEU B 352      15.798 -20.054  -5.330  1.00 87.36           C  
ATOM   2776  C   LEU B 352      16.256 -21.337  -4.645  1.00 87.36           C  
ATOM   2777  CB  LEU B 352      14.599 -20.345  -6.237  1.00 87.36           C  
ATOM   2778  O   LEU B 352      17.023 -22.113  -5.220  1.00 87.36           O  
ATOM   2779  CG  LEU B 352      13.945 -19.136  -6.907  1.00 87.36           C  
ATOM   2780  CD1 LEU B 352      12.884 -19.591  -7.902  1.00 87.36           C  
ATOM   2781  CD2 LEU B 352      13.341 -18.207  -5.860  1.00 87.36           C  
ATOM   2782  N   PRO B 353      15.788 -21.534  -3.366  1.00 85.51           N  
ATOM   2783  CA  PRO B 353      15.965 -22.858  -2.766  1.00 85.51           C  
ATOM   2784  C   PRO B 353      15.357 -23.975  -3.611  1.00 85.51           C  
ATOM   2785  CB  PRO B 353      15.244 -22.736  -1.422  1.00 85.51           C  
ATOM   2786  O   PRO B 353      14.330 -23.770  -4.264  1.00 85.51           O  
ATOM   2787  CG  PRO B 353      15.139 -21.265  -1.177  1.00 85.51           C  
ATOM   2788  CD  PRO B 353      15.008 -20.569  -2.501  1.00 85.51           C  
ATOM   2789  N   TYR B 354      15.937 -25.178  -3.539  1.00 84.09           N  
ATOM   2790  CA  TYR B 354      15.482 -26.283  -4.375  1.00 84.09           C  
ATOM   2791  C   TYR B 354      14.067 -26.706  -3.997  1.00 84.09           C  
ATOM   2792  CB  TYR B 354      16.434 -27.477  -4.252  1.00 84.09           C  
ATOM   2793  O   TYR B 354      13.295 -27.146  -4.852  1.00 84.09           O  
ATOM   2794  CG  TYR B 354      17.704 -27.325  -5.053  1.00 84.09           C  
ATOM   2795  CD1 TYR B 354      17.665 -27.186  -6.439  1.00 84.09           C  
ATOM   2796  CD2 TYR B 354      18.946 -27.321  -4.427  1.00 84.09           C  
ATOM   2797  CE1 TYR B 354      18.833 -27.048  -7.181  1.00 84.09           C  
ATOM   2798  CE2 TYR B 354      20.120 -27.184  -5.159  1.00 84.09           C  
ATOM   2799  OH  TYR B 354      21.213 -26.911  -7.263  1.00 84.09           O  
ATOM   2800  CZ  TYR B 354      20.054 -27.047  -6.533  1.00 84.09           C  
ATOM   2801  N   ARG B 355      13.770 -26.571  -2.740  1.00 85.48           N  
ATOM   2802  CA  ARG B 355      12.417 -26.904  -2.305  1.00 85.48           C  
ATOM   2803  C   ARG B 355      11.382 -26.060  -3.042  1.00 85.48           C  
ATOM   2804  CB  ARG B 355      12.273 -26.708  -0.795  1.00 85.48           C  
ATOM   2805  O   ARG B 355      10.305 -26.551  -3.386  1.00 85.48           O  
ATOM   2806  CG  ARG B 355      10.941 -27.182  -0.236  1.00 85.48           C  
ATOM   2807  CD  ARG B 355      10.878 -27.032   1.277  1.00 85.48           C  
ATOM   2808  NE  ARG B 355       9.513 -27.170   1.777  1.00 85.48           N  
ATOM   2809  NH1 ARG B 355      10.087 -26.963   4.005  1.00 85.48           N  
ATOM   2810  NH2 ARG B 355       7.897 -27.271   3.405  1.00 85.48           N  
ATOM   2811  CZ  ARG B 355       9.169 -27.134   3.061  1.00 85.48           C  
ATOM   2812  N   VAL B 356      11.665 -24.785  -3.237  1.00 92.50           N  
ATOM   2813  CA  VAL B 356      10.775 -23.879  -3.955  1.00 92.50           C  
ATOM   2814  C   VAL B 356      10.716 -24.272  -5.429  1.00 92.50           C  
ATOM   2815  CB  VAL B 356      11.227 -22.408  -3.813  1.00 92.50           C  
ATOM   2816  O   VAL B 356       9.636 -24.329  -6.020  1.00 92.50           O  
ATOM   2817  CG1 VAL B 356      10.302 -21.480  -4.598  1.00 92.50           C  
ATOM   2818  CG2 VAL B 356      11.271 -22.004  -2.340  1.00 92.50           C  
ATOM   2819  N   LEU B 357      11.863 -24.602  -5.993  1.00 92.36           N  
ATOM   2820  CA  LEU B 357      11.915 -25.023  -7.389  1.00 92.36           C  
ATOM   2821  C   LEU B 357      11.119 -26.307  -7.599  1.00 92.36           C  
ATOM   2822  CB  LEU B 357      13.365 -25.229  -7.834  1.00 92.36           C  
ATOM   2823  O   LEU B 357      10.371 -26.426  -8.572  1.00 92.36           O  
ATOM   2824  CG  LEU B 357      14.176 -23.962  -8.110  1.00 92.36           C  
ATOM   2825  CD1 LEU B 357      15.631 -24.317  -8.401  1.00 92.36           C  
ATOM   2826  CD2 LEU B 357      13.569 -23.181  -9.270  1.00 92.36           C  
ATOM   2827  N   ASP B 358      11.279 -27.240  -6.720  1.00 91.87           N  
ATOM   2828  CA  ASP B 358      10.520 -28.484  -6.797  1.00 91.87           C  
ATOM   2829  C   ASP B 358       9.018 -28.215  -6.744  1.00 91.87           C  
ATOM   2830  CB  ASP B 358      10.925 -29.431  -5.666  1.00 91.87           C  
ATOM   2831  O   ASP B 358       8.250 -28.801  -7.510  1.00 91.87           O  
ATOM   2832  CG  ASP B 358      12.348 -29.944  -5.803  1.00 91.87           C  
ATOM   2833  OD1 ASP B 358      12.922 -29.862  -6.910  1.00 91.87           O  
ATOM   2834  OD2 ASP B 358      12.899 -30.439  -4.796  1.00 91.87           O  
ATOM   2835  N   ALA B 359       8.626 -27.330  -5.844  1.00 92.94           N  
ATOM   2836  CA  ALA B 359       7.210 -26.993  -5.718  1.00 92.94           C  
ATOM   2837  C   ALA B 359       6.678 -26.372  -7.006  1.00 92.94           C  
ATOM   2838  CB  ALA B 359       6.992 -26.043  -4.543  1.00 92.94           C  
ATOM   2839  O   ALA B 359       5.547 -26.648  -7.415  1.00 92.94           O  
ATOM   2840  N   LEU B 360       7.447 -25.529  -7.629  1.00 98.02           N  
ATOM   2841  CA  LEU B 360       7.057 -24.900  -8.887  1.00 98.02           C  
ATOM   2842  C   LEU B 360       6.916 -25.940  -9.994  1.00 98.02           C  
ATOM   2843  CB  LEU B 360       8.081 -23.838  -9.295  1.00 98.02           C  
ATOM   2844  O   LEU B 360       5.960 -25.899 -10.771  1.00 98.02           O  
ATOM   2845  CG  LEU B 360       8.108 -22.563  -8.451  1.00 98.02           C  
ATOM   2846  CD1 LEU B 360       9.336 -21.726  -8.795  1.00 98.02           C  
ATOM   2847  CD2 LEU B 360       6.830 -21.757  -8.657  1.00 98.02           C  
ATOM   2848  N   VAL B 361       7.900 -26.873 -10.092  1.00 97.54           N  
ATOM   2849  CA  VAL B 361       7.825 -27.950 -11.074  1.00 97.54           C  
ATOM   2850  C   VAL B 361       6.568 -28.783 -10.831  1.00 97.54           C  
ATOM   2851  CB  VAL B 361       9.079 -28.851 -11.025  1.00 97.54           C  
ATOM   2852  O   VAL B 361       5.813 -29.066 -11.764  1.00 97.54           O  
ATOM   2853  CG1 VAL B 361       8.896 -30.079 -11.916  1.00 97.54           C  
ATOM   2854  CG2 VAL B 361      10.318 -28.063 -11.445  1.00 97.54           C  
ATOM   2855  N   PHE B 362       6.312 -29.132  -9.574  1.00 96.69           N  
ATOM   2856  CA  PHE B 362       5.150 -29.943  -9.230  1.00 96.69           C  
ATOM   2857  C   PHE B 362       3.859 -29.185  -9.512  1.00 96.69           C  
ATOM   2858  CB  PHE B 362       5.203 -30.362  -7.757  1.00 96.69           C  
ATOM   2859  O   PHE B 362       2.839 -29.790  -9.848  1.00 96.69           O  
ATOM   2860  CG  PHE B 362       6.152 -31.497  -7.482  1.00 96.69           C  
ATOM   2861  CD1 PHE B 362       5.983 -32.728  -8.103  1.00 96.69           C  
ATOM   2862  CD2 PHE B 362       7.213 -31.332  -6.602  1.00 96.69           C  
ATOM   2863  CE1 PHE B 362       6.860 -33.781  -7.851  1.00 96.69           C  
ATOM   2864  CE2 PHE B 362       8.093 -32.379  -6.344  1.00 96.69           C  
ATOM   2865  CZ  PHE B 362       7.914 -33.603  -6.969  1.00 96.69           C  
ATOM   2866  N   HIS B 363       3.900 -27.860  -9.303  1.00 97.58           N  
ATOM   2867  CA  HIS B 363       2.766 -27.028  -9.689  1.00 97.58           C  
ATOM   2868  C   HIS B 363       2.363 -27.283 -11.138  1.00 97.58           C  
ATOM   2869  CB  HIS B 363       3.095 -25.547  -9.489  1.00 97.58           C  
ATOM   2870  O   HIS B 363       1.191 -27.538 -11.425  1.00 97.58           O  
ATOM   2871  CG  HIS B 363       2.151 -24.623 -10.190  1.00 97.58           C  
ATOM   2872  CD2 HIS B 363       2.269 -23.952 -11.360  1.00 97.58           C  
ATOM   2873  ND1 HIS B 363       0.912 -24.297  -9.681  1.00 97.58           N  
ATOM   2874  CE1 HIS B 363       0.307 -23.465 -10.512  1.00 97.58           C  
ATOM   2875  NE2 HIS B 363       1.109 -23.240 -11.539  1.00 97.58           N  
ATOM   2876  N   PHE B 364       3.272 -27.271 -12.070  1.00 98.58           N  
ATOM   2877  CA  PHE B 364       2.978 -27.457 -13.486  1.00 98.58           C  
ATOM   2878  C   PHE B 364       2.642 -28.913 -13.782  1.00 98.58           C  
ATOM   2879  CB  PHE B 364       4.162 -27.005 -14.346  1.00 98.58           C  
ATOM   2880  O   PHE B 364       1.738 -29.200 -14.570  1.00 98.58           O  
ATOM   2881  CG  PHE B 364       4.349 -25.512 -14.386  1.00 98.58           C  
ATOM   2882  CD1 PHE B 364       3.509 -24.712 -15.150  1.00 98.58           C  
ATOM   2883  CD2 PHE B 364       5.366 -24.909 -13.658  1.00 98.58           C  
ATOM   2884  CE1 PHE B 364       3.680 -23.330 -15.189  1.00 98.58           C  
ATOM   2885  CE2 PHE B 364       5.543 -23.528 -13.691  1.00 98.58           C  
ATOM   2886  CZ  PHE B 364       4.700 -22.741 -14.458  1.00 98.58           C  
ATOM   2887  N   LEU B 365       3.354 -29.915 -13.181  1.00 97.12           N  
ATOM   2888  CA  LEU B 365       3.105 -31.333 -13.411  1.00 97.12           C  
ATOM   2889  C   LEU B 365       1.718 -31.729 -12.914  1.00 97.12           C  
ATOM   2890  CB  LEU B 365       4.171 -32.185 -12.717  1.00 97.12           C  
ATOM   2891  O   LEU B 365       1.172 -32.752 -13.334  1.00 97.12           O  
ATOM   2892  CG  LEU B 365       5.585 -32.104 -13.294  1.00 97.12           C  
ATOM   2893  CD1 LEU B 365       6.534 -32.994 -12.499  1.00 97.12           C  
ATOM   2894  CD2 LEU B 365       5.585 -32.495 -14.768  1.00 97.12           C  
ATOM   2895  N   GLY B 366       1.133 -30.929 -12.029  1.00 93.37           N  
ATOM   2896  CA  GLY B 366      -0.206 -31.186 -11.523  1.00 93.37           C  
ATOM   2897  C   GLY B 366      -1.282 -31.046 -12.583  1.00 93.37           C  
ATOM   2898  O   GLY B 366      -2.415 -31.490 -12.387  1.00 93.37           O  
ATOM   2899  N   PHE B 367      -0.959 -30.527 -13.774  1.00 95.90           N  
ATOM   2900  CA  PHE B 367      -1.939 -30.277 -14.824  1.00 95.90           C  
ATOM   2901  C   PHE B 367      -1.888 -31.371 -15.884  1.00 95.90           C  
ATOM   2902  CB  PHE B 367      -1.698 -28.909 -15.470  1.00 95.90           C  
ATOM   2903  O   PHE B 367      -2.471 -31.227 -16.961  1.00 95.90           O  
ATOM   2904  CG  PHE B 367      -2.082 -27.747 -14.594  1.00 95.90           C  
ATOM   2905  CD1 PHE B 367      -3.310 -27.117 -14.750  1.00 95.90           C  
ATOM   2906  CD2 PHE B 367      -1.214 -27.286 -13.613  1.00 95.90           C  
ATOM   2907  CE1 PHE B 367      -3.668 -26.042 -13.940  1.00 95.90           C  
ATOM   2908  CE2 PHE B 367      -1.565 -26.212 -12.800  1.00 95.90           C  
ATOM   2909  CZ  PHE B 367      -2.792 -25.591 -12.965  1.00 95.90           C  
ATOM   2910  N   ARG B 368      -1.216 -32.479 -15.694  1.00 93.55           N  
ATOM   2911  CA  ARG B 368      -1.104 -33.586 -16.638  1.00 93.55           C  
ATOM   2912  C   ARG B 368      -2.476 -34.163 -16.970  1.00 93.55           C  
ATOM   2913  CB  ARG B 368      -0.197 -34.683 -16.076  1.00 93.55           C  
ATOM   2914  O   ARG B 368      -2.717 -34.595 -18.099  1.00 93.55           O  
ATOM   2915  CG  ARG B 368       1.280 -34.324 -16.084  1.00 93.55           C  
ATOM   2916  CD  ARG B 368       2.143 -35.472 -15.579  1.00 93.55           C  
ATOM   2917  NE  ARG B 368       3.561 -35.123 -15.581  1.00 93.55           N  
ATOM   2918  NH1 ARG B 368       4.287 -37.206 -14.897  1.00 93.55           N  
ATOM   2919  NH2 ARG B 368       5.802 -35.532 -15.293  1.00 93.55           N  
ATOM   2920  CZ  ARG B 368       4.547 -35.955 -15.257  1.00 93.55           C  
ATOM   2921  N   THR B 369      -3.438 -34.067 -16.018  1.00 91.74           N  
ATOM   2922  CA  THR B 369      -4.754 -34.672 -16.196  1.00 91.74           C  
ATOM   2923  C   THR B 369      -5.801 -33.606 -16.508  1.00 91.74           C  
ATOM   2924  CB  THR B 369      -5.179 -35.463 -14.945  1.00 91.74           C  
ATOM   2925  O   THR B 369      -6.995 -33.905 -16.582  1.00 91.74           O  
ATOM   2926  CG2 THR B 369      -4.220 -36.617 -14.672  1.00 91.74           C  
ATOM   2927  OG1 THR B 369      -5.189 -34.585 -13.812  1.00 91.74           O  
ATOM   2928  N   GLU B 370      -5.367 -32.341 -16.708  1.00 91.37           N  
ATOM   2929  CA  GLU B 370      -6.292 -31.242 -16.969  1.00 91.37           C  
ATOM   2930  C   GLU B 370      -6.898 -31.350 -18.366  1.00 91.37           C  
ATOM   2931  CB  GLU B 370      -5.585 -29.894 -16.806  1.00 91.37           C  
ATOM   2932  O   GLU B 370      -6.171 -31.439 -19.358  1.00 91.37           O  
ATOM   2933  CG  GLU B 370      -6.474 -28.693 -17.097  1.00 91.37           C  
ATOM   2934  CD  GLU B 370      -7.718 -28.643 -16.224  1.00 91.37           C  
ATOM   2935  OE1 GLU B 370      -8.840 -28.802 -16.756  1.00 91.37           O  
ATOM   2936  OE2 GLU B 370      -7.570 -28.442 -14.998  1.00 91.37           O  
ATOM   2937  N   LYS B 371      -8.267 -31.223 -18.429  1.00 92.25           N  
ATOM   2938  CA  LYS B 371      -8.964 -31.383 -19.702  1.00 92.25           C  
ATOM   2939  C   LYS B 371      -9.299 -30.028 -20.319  1.00 92.25           C  
ATOM   2940  CB  LYS B 371     -10.242 -32.203 -19.515  1.00 92.25           C  
ATOM   2941  O   LYS B 371      -9.429 -29.910 -21.539  1.00 92.25           O  
ATOM   2942  CG  LYS B 371      -9.995 -33.646 -19.101  1.00 92.25           C  
ATOM   2943  CD  LYS B 371     -11.298 -34.431 -19.006  1.00 92.25           C  
ATOM   2944  CE  LYS B 371     -11.053 -35.873 -18.582  1.00 92.25           C  
ATOM   2945  NZ  LYS B 371     -12.330 -36.637 -18.456  1.00 92.25           N  
ATOM   2946  N   ARG B 372      -9.426 -29.010 -19.462  1.00 88.40           N  
ATOM   2947  CA  ARG B 372      -9.738 -27.672 -19.956  1.00 88.40           C  
ATOM   2948  C   ARG B 372      -8.554 -27.079 -20.713  1.00 88.40           C  
ATOM   2949  CB  ARG B 372     -10.137 -26.751 -18.802  1.00 88.40           C  
ATOM   2950  O   ARG B 372      -7.404 -27.449 -20.466  1.00 88.40           O  
ATOM   2951  CG  ARG B 372     -11.398 -27.189 -18.073  1.00 88.40           C  
ATOM   2952  CD  ARG B 372     -11.586 -26.430 -16.766  1.00 88.40           C  
ATOM   2953  NE  ARG B 372     -10.658 -26.892 -15.737  1.00 88.40           N  
ATOM   2954  NH1 ARG B 372     -11.509 -25.537 -14.071  1.00 88.40           N  
ATOM   2955  NH2 ARG B 372      -9.756 -26.945 -13.626  1.00 88.40           N  
ATOM   2956  CZ  ARG B 372     -10.643 -26.457 -14.480  1.00 88.40           C  
ATOM   2957  N   GLU B 373      -8.857 -26.233 -21.647  1.00 87.89           N  
ATOM   2958  CA  GLU B 373      -7.795 -25.502 -22.332  1.00 87.89           C  
ATOM   2959  C   GLU B 373      -7.111 -24.512 -21.393  1.00 87.89           C  
ATOM   2960  CB  GLU B 373      -8.349 -24.770 -23.556  1.00 87.89           C  
ATOM   2961  O   GLU B 373      -7.761 -23.619 -20.845  1.00 87.89           O  
ATOM   2962  CG  GLU B 373      -7.275 -24.252 -24.502  1.00 87.89           C  
ATOM   2963  CD  GLU B 373      -7.840 -23.502 -25.698  1.00 87.89           C  
ATOM   2964  OE1 GLU B 373      -7.049 -23.000 -26.529  1.00 87.89           O  
ATOM   2965  OE2 GLU B 373      -9.084 -23.416 -25.806  1.00 87.89           O  
ATOM   2966  N   LEU B 374      -5.856 -24.671 -21.247  1.00 92.39           N  
ATOM   2967  CA  LEU B 374      -5.106 -23.828 -20.322  1.00 92.39           C  
ATOM   2968  C   LEU B 374      -4.823 -22.463 -20.940  1.00 92.39           C  
ATOM   2969  CB  LEU B 374      -3.791 -24.505 -19.926  1.00 92.39           C  
ATOM   2970  O   LEU B 374      -4.509 -22.367 -22.128  1.00 92.39           O  
ATOM   2971  CG  LEU B 374      -3.909 -25.765 -19.068  1.00 92.39           C  
ATOM   2972  CD1 LEU B 374      -2.571 -26.495 -19.012  1.00 92.39           C  
ATOM   2973  CD2 LEU B 374      -4.391 -25.413 -17.664  1.00 92.39           C  
ATOM   2974  N   PRO B 375      -4.962 -21.392 -20.171  1.00 90.54           N  
ATOM   2975  CA  PRO B 375      -4.698 -20.037 -20.661  1.00 90.54           C  
ATOM   2976  C   PRO B 375      -3.249 -19.839 -21.099  1.00 90.54           C  
ATOM   2977  CB  PRO B 375      -5.030 -19.155 -19.455  1.00 90.54           C  
ATOM   2978  O   PRO B 375      -2.349 -20.511 -20.587  1.00 90.54           O  
ATOM   2979  CG  PRO B 375      -5.865 -20.020 -18.567  1.00 90.54           C  
ATOM   2980  CD  PRO B 375      -5.440 -21.448 -18.756  1.00 90.54           C  
ATOM   2981  N   VAL B 376      -3.018 -18.962 -22.029  1.00 93.23           N  
ATOM   2982  CA  VAL B 376      -1.692 -18.645 -22.550  1.00 93.23           C  
ATOM   2983  C   VAL B 376      -0.761 -18.270 -21.399  1.00 93.23           C  
ATOM   2984  CB  VAL B 376      -1.747 -17.501 -23.586  1.00 93.23           C  
ATOM   2985  O   VAL B 376       0.432 -18.580 -21.430  1.00 93.23           O  
ATOM   2986  CG1 VAL B 376      -0.338 -17.083 -24.005  1.00 93.23           C  
ATOM   2987  CG2 VAL B 376      -2.567 -17.923 -24.804  1.00 93.23           C  
ATOM   2988  N   LEU B 377      -1.343 -17.603 -20.305  1.00 92.42           N  
ATOM   2989  CA  LEU B 377      -0.583 -17.146 -19.147  1.00 92.42           C  
ATOM   2990  C   LEU B 377       0.071 -18.321 -18.427  1.00 92.42           C  
ATOM   2991  CB  LEU B 377      -1.490 -16.381 -18.179  1.00 92.42           C  
ATOM   2992  O   LEU B 377       1.173 -18.190 -17.890  1.00 92.42           O  
ATOM   2993  CG  LEU B 377      -2.061 -15.057 -18.689  1.00 92.42           C  
ATOM   2994  CD1 LEU B 377      -3.126 -14.535 -17.730  1.00 92.42           C  
ATOM   2995  CD2 LEU B 377      -0.949 -14.030 -18.872  1.00 92.42           C  
ATOM   2996  N   TRP B 378      -0.637 -19.436 -18.411  1.00 95.69           N  
ATOM   2997  CA  TRP B 378      -0.092 -20.651 -17.815  1.00 95.69           C  
ATOM   2998  C   TRP B 378       1.165 -21.102 -18.552  1.00 95.69           C  
ATOM   2999  CB  TRP B 378      -1.135 -21.771 -17.826  1.00 95.69           C  
ATOM   3000  O   TRP B 378       2.191 -21.383 -17.928  1.00 95.69           O  
ATOM   3001  CG  TRP B 378      -0.686 -23.029 -17.145  1.00 95.69           C  
ATOM   3002  CD1 TRP B 378      -0.838 -23.350 -15.825  1.00 95.69           C  
ATOM   3003  CD2 TRP B 378      -0.006 -24.133 -17.751  1.00 95.69           C  
ATOM   3004  CE2 TRP B 378       0.223 -25.090 -16.738  1.00 95.69           C  
ATOM   3005  CE3 TRP B 378       0.431 -24.406 -19.054  1.00 95.69           C  
ATOM   3006  NE1 TRP B 378      -0.293 -24.589 -15.574  1.00 95.69           N  
ATOM   3007  CH2 TRP B 378       1.288 -26.544 -18.272  1.00 95.69           C  
ATOM   3008  CZ2 TRP B 378       0.871 -26.302 -16.989  1.00 95.69           C  
ATOM   3009  CZ3 TRP B 378       1.075 -25.612 -19.302  1.00 95.69           C  
ATOM   3010  N   HIS B 379       1.147 -21.140 -19.950  1.00 96.45           N  
ATOM   3011  CA  HIS B 379       2.268 -21.536 -20.796  1.00 96.45           C  
ATOM   3012  C   HIS B 379       3.416 -20.538 -20.694  1.00 96.45           C  
ATOM   3013  CB  HIS B 379       1.818 -21.673 -22.252  1.00 96.45           C  
ATOM   3014  O   HIS B 379       4.583 -20.931 -20.631  1.00 96.45           O  
ATOM   3015  CG  HIS B 379       0.818 -22.763 -22.472  1.00 96.45           C  
ATOM   3016  CD2 HIS B 379      -0.534 -22.731 -22.531  1.00 96.45           C  
ATOM   3017  ND1 HIS B 379       1.182 -24.079 -22.659  1.00 96.45           N  
ATOM   3018  CE1 HIS B 379       0.093 -24.811 -22.825  1.00 96.45           C  
ATOM   3019  NE2 HIS B 379      -0.962 -24.017 -22.751  1.00 96.45           N  
ATOM   3020  N   GLN B 380       3.061 -19.257 -20.641  1.00 96.15           N  
ATOM   3021  CA  GLN B 380       4.069 -18.211 -20.510  1.00 96.15           C  
ATOM   3022  C   GLN B 380       4.821 -18.334 -19.188  1.00 96.15           C  
ATOM   3023  CB  GLN B 380       3.426 -16.828 -20.621  1.00 96.15           C  
ATOM   3024  O   GLN B 380       6.036 -18.130 -19.137  1.00 96.15           O  
ATOM   3025  CG  GLN B 380       2.971 -16.472 -22.030  1.00 96.15           C  
ATOM   3026  CD  GLN B 380       2.243 -15.143 -22.094  1.00 96.15           C  
ATOM   3027  NE2 GLN B 380       2.203 -14.545 -23.280  1.00 96.15           N  
ATOM   3028  OE1 GLN B 380       1.720 -14.658 -21.086  1.00 96.15           O  
ATOM   3029  N   CYS B 381       4.037 -18.601 -18.113  1.00 96.17           N  
ATOM   3030  CA  CYS B 381       4.669 -18.795 -16.813  1.00 96.17           C  
ATOM   3031  C   CYS B 381       5.629 -19.978 -16.843  1.00 96.17           C  
ATOM   3032  CB  CYS B 381       3.612 -19.013 -15.731  1.00 96.17           C  
ATOM   3033  O   CYS B 381       6.749 -19.887 -16.337  1.00 96.17           O  
ATOM   3034  SG  CYS B 381       4.297 -19.191 -14.069  1.00 96.17           S  
ATOM   3035  N   LEU B 382       5.216 -21.108 -17.442  1.00 98.62           N  
ATOM   3036  CA  LEU B 382       6.075 -22.278 -17.593  1.00 98.62           C  
ATOM   3037  C   LEU B 382       7.330 -21.932 -18.387  1.00 98.62           C  
ATOM   3038  CB  LEU B 382       5.316 -23.415 -18.283  1.00 98.62           C  
ATOM   3039  O   LEU B 382       8.433 -22.349 -18.026  1.00 98.62           O  
ATOM   3040  CG  LEU B 382       6.098 -24.709 -18.513  1.00 98.62           C  
ATOM   3041  CD1 LEU B 382       6.668 -25.225 -17.195  1.00 98.62           C  
ATOM   3042  CD2 LEU B 382       5.208 -25.762 -19.165  1.00 98.62           C  
ATOM   3043  N   LEU B 383       7.165 -21.233 -19.480  1.00 98.37           N  
ATOM   3044  CA  LEU B 383       8.300 -20.801 -20.288  1.00 98.37           C  
ATOM   3045  C   LEU B 383       9.283 -19.987 -19.454  1.00 98.37           C  
ATOM   3046  CB  LEU B 383       7.821 -19.974 -21.485  1.00 98.37           C  
ATOM   3047  O   LEU B 383      10.495 -20.201 -19.532  1.00 98.37           O  
ATOM   3048  CG  LEU B 383       8.911 -19.380 -22.378  1.00 98.37           C  
ATOM   3049  CD1 LEU B 383       9.775 -20.490 -22.969  1.00 98.37           C  
ATOM   3050  CD2 LEU B 383       8.294 -18.531 -23.483  1.00 98.37           C  
ATOM   3051  N   THR B 384       8.752 -19.077 -18.642  1.00 97.67           N  
ATOM   3052  CA  THR B 384       9.603 -18.237 -17.807  1.00 97.67           C  
ATOM   3053  C   THR B 384      10.375 -19.084 -16.799  1.00 97.67           C  
ATOM   3054  CB  THR B 384       8.779 -17.171 -17.062  1.00 97.67           C  
ATOM   3055  O   THR B 384      11.560 -18.845 -16.559  1.00 97.67           O  
ATOM   3056  CG2 THR B 384       9.682 -16.238 -16.262  1.00 97.67           C  
ATOM   3057  OG1 THR B 384       8.036 -16.399 -18.014  1.00 97.67           O  
ATOM   3058  N   LEU B 385       9.715 -20.077 -16.176  1.00 98.51           N  
ATOM   3059  CA  LEU B 385      10.381 -20.986 -15.249  1.00 98.51           C  
ATOM   3060  C   LEU B 385      11.562 -21.679 -15.921  1.00 98.51           C  
ATOM   3061  CB  LEU B 385       9.395 -22.031 -14.720  1.00 98.51           C  
ATOM   3062  O   LEU B 385      12.678 -21.662 -15.397  1.00 98.51           O  
ATOM   3063  CG  LEU B 385       9.984 -23.139 -13.847  1.00 98.51           C  
ATOM   3064  CD1 LEU B 385      10.429 -22.575 -12.502  1.00 98.51           C  
ATOM   3065  CD2 LEU B 385       8.972 -24.263 -13.653  1.00 98.51           C  
ATOM   3066  N   VAL B 386      11.359 -22.237 -17.090  1.00 97.76           N  
ATOM   3067  CA  VAL B 386      12.365 -23.035 -17.783  1.00 97.76           C  
ATOM   3068  C   VAL B 386      13.496 -22.132 -18.270  1.00 97.76           C  
ATOM   3069  CB  VAL B 386      11.754 -23.812 -18.971  1.00 97.76           C  
ATOM   3070  O   VAL B 386      14.672 -22.489 -18.165  1.00 97.76           O  
ATOM   3071  CG1 VAL B 386      12.844 -24.528 -19.766  1.00 97.76           C  
ATOM   3072  CG2 VAL B 386      10.707 -24.808 -18.476  1.00 97.76           C  
ATOM   3073  N   GLN B 387      13.205 -20.943 -18.788  1.00 95.54           N  
ATOM   3074  CA  GLN B 387      14.221 -20.013 -19.271  1.00 95.54           C  
ATOM   3075  C   GLN B 387      15.160 -19.590 -18.145  1.00 95.54           C  
ATOM   3076  CB  GLN B 387      13.566 -18.781 -19.898  1.00 95.54           C  
ATOM   3077  O   GLN B 387      16.374 -19.504 -18.342  1.00 95.54           O  
ATOM   3078  CG  GLN B 387      13.024 -19.019 -21.301  1.00 95.54           C  
ATOM   3079  CD  GLN B 387      12.319 -17.804 -21.873  1.00 95.54           C  
ATOM   3080  NE2 GLN B 387      12.346 -17.670 -23.195  1.00 95.54           N  
ATOM   3081  OE1 GLN B 387      11.754 -16.992 -21.133  1.00 95.54           O  
ATOM   3082  N   ARG B 388      14.607 -19.420 -16.923  1.00 93.78           N  
ATOM   3083  CA  ARG B 388      15.388 -18.843 -15.833  1.00 93.78           C  
ATOM   3084  C   ARG B 388      16.090 -19.931 -15.027  1.00 93.78           C  
ATOM   3085  CB  ARG B 388      14.494 -18.006 -14.916  1.00 93.78           C  
ATOM   3086  O   ARG B 388      17.187 -19.715 -14.507  1.00 93.78           O  
ATOM   3087  CG  ARG B 388      13.824 -16.832 -15.613  1.00 93.78           C  
ATOM   3088  CD  ARG B 388      14.840 -15.931 -16.301  1.00 93.78           C  
ATOM   3089  NE  ARG B 388      14.189 -14.857 -17.047  1.00 93.78           N  
ATOM   3090  NH1 ARG B 388      16.108 -14.170 -18.134  1.00 93.78           N  
ATOM   3091  NH2 ARG B 388      14.118 -13.101 -18.525  1.00 93.78           N  
ATOM   3092  CZ  ARG B 388      14.807 -14.045 -17.900  1.00 93.78           C  
ATOM   3093  N   TYR B 389      15.526 -21.169 -14.934  1.00 92.55           N  
ATOM   3094  CA  TYR B 389      16.029 -22.113 -13.943  1.00 92.55           C  
ATOM   3095  C   TYR B 389      16.314 -23.469 -14.578  1.00 92.55           C  
ATOM   3096  CB  TYR B 389      15.026 -22.274 -12.797  1.00 92.55           C  
ATOM   3097  O   TYR B 389      16.411 -24.481 -13.879  1.00 92.55           O  
ATOM   3098  CG  TYR B 389      14.835 -21.022 -11.977  1.00 92.55           C  
ATOM   3099  CD1 TYR B 389      15.722 -20.694 -10.954  1.00 92.55           C  
ATOM   3100  CD2 TYR B 389      13.768 -20.164 -12.222  1.00 92.55           C  
ATOM   3101  CE1 TYR B 389      15.550 -19.541 -10.194  1.00 92.55           C  
ATOM   3102  CE2 TYR B 389      13.586 -19.009 -11.469  1.00 92.55           C  
ATOM   3103  OH  TYR B 389      14.305 -17.564  -9.710  1.00 92.55           O  
ATOM   3104  CZ  TYR B 389      14.480 -18.706 -10.459  1.00 92.55           C  
ATOM   3105  N   LYS B 390      16.391 -23.586 -15.914  1.00 91.36           N  
ATOM   3106  CA  LYS B 390      16.613 -24.833 -16.641  1.00 91.36           C  
ATOM   3107  C   LYS B 390      17.837 -25.571 -16.107  1.00 91.36           C  
ATOM   3108  CB  LYS B 390      16.776 -24.560 -18.137  1.00 91.36           C  
ATOM   3109  O   LYS B 390      17.845 -26.801 -16.037  1.00 91.36           O  
ATOM   3110  CG  LYS B 390      17.944 -23.645 -18.475  1.00 91.36           C  
ATOM   3111  CD  LYS B 390      17.992 -23.327 -19.964  1.00 91.36           C  
ATOM   3112  CE  LYS B 390      19.101 -22.336 -20.290  1.00 91.36           C  
ATOM   3113  NZ  LYS B 390      19.078 -21.931 -21.727  1.00 91.36           N  
ATOM   3114  N   ALA B 391      18.933 -24.839 -15.705  1.00 86.56           N  
ATOM   3115  CA  ALA B 391      20.177 -25.444 -15.234  1.00 86.56           C  
ATOM   3116  C   ALA B 391      20.009 -26.020 -13.831  1.00 86.56           C  
ATOM   3117  CB  ALA B 391      21.308 -24.419 -15.254  1.00 86.56           C  
ATOM   3118  O   ALA B 391      20.823 -26.833 -13.386  1.00 86.56           O  
ATOM   3119  N   ASP B 392      18.959 -25.591 -13.085  1.00 88.50           N  
ATOM   3120  CA  ASP B 392      18.734 -26.011 -11.705  1.00 88.50           C  
ATOM   3121  C   ASP B 392      17.750 -27.176 -11.638  1.00 88.50           C  
ATOM   3122  CB  ASP B 392      18.221 -24.840 -10.865  1.00 88.50           C  
ATOM   3123  O   ASP B 392      17.460 -27.689 -10.555  1.00 88.50           O  
ATOM   3124  CG  ASP B 392      19.212 -23.693 -10.777  1.00 88.50           C  
ATOM   3125  OD1 ASP B 392      20.417 -23.943 -10.555  1.00 88.50           O  
ATOM   3126  OD2 ASP B 392      18.785 -22.528 -10.929  1.00 88.50           O  
ATOM   3127  N   LEU B 393      17.273 -27.574 -12.783  1.00 92.08           N  
ATOM   3128  CA  LEU B 393      16.316 -28.674 -12.828  1.00 92.08           C  
ATOM   3129  C   LEU B 393      17.033 -30.017 -12.903  1.00 92.08           C  
ATOM   3130  CB  LEU B 393      15.376 -28.517 -14.027  1.00 92.08           C  
ATOM   3131  O   LEU B 393      18.057 -30.142 -13.578  1.00 92.08           O  
ATOM   3132  CG  LEU B 393      14.502 -27.261 -14.044  1.00 92.08           C  
ATOM   3133  CD1 LEU B 393      13.704 -27.189 -15.341  1.00 92.08           C  
ATOM   3134  CD2 LEU B 393      13.572 -27.240 -12.835  1.00 92.08           C  
ATOM   3135  N   ALA B 394      16.514 -31.072 -12.197  1.00 86.01           N  
ATOM   3136  CA  ALA B 394      17.028 -32.438 -12.255  1.00 86.01           C  
ATOM   3137  C   ALA B 394      16.610 -33.127 -13.551  1.00 86.01           C  
ATOM   3138  CB  ALA B 394      16.544 -33.241 -11.050  1.00 86.01           C  
ATOM   3139  O   ALA B 394      15.673 -32.688 -14.221  1.00 86.01           O  
ATOM   3140  N   THR B 395      17.316 -34.195 -13.866  1.00 89.81           N  
ATOM   3141  CA  THR B 395      17.047 -34.933 -15.095  1.00 89.81           C  
ATOM   3142  C   THR B 395      15.612 -35.451 -15.112  1.00 89.81           C  
ATOM   3143  CB  THR B 395      18.023 -36.112 -15.264  1.00 89.81           C  
ATOM   3144  O   THR B 395      14.914 -35.329 -16.121  1.00 89.81           O  
ATOM   3145  CG2 THR B 395      17.845 -36.784 -16.621  1.00 89.81           C  
ATOM   3146  OG1 THR B 395      19.368 -35.630 -15.155  1.00 89.81           O  
ATOM   3147  N   ASP B 396      15.188 -35.991 -13.985  1.00 90.30           N  
ATOM   3148  CA  ASP B 396      13.839 -36.544 -13.904  1.00 90.30           C  
ATOM   3149  C   ASP B 396      12.787 -35.447 -14.052  1.00 90.30           C  
ATOM   3150  CB  ASP B 396      13.642 -37.286 -12.580  1.00 90.30           C  
ATOM   3151  O   ASP B 396      11.724 -35.675 -14.633  1.00 90.30           O  
ATOM   3152  CG  ASP B 396      13.911 -36.415 -11.366  1.00 90.30           C  
ATOM   3153  OD1 ASP B 396      14.802 -35.541 -11.427  1.00 90.30           O  
ATOM   3154  OD2 ASP B 396      13.228 -36.608 -10.337  1.00 90.30           O  
ATOM   3155  N   GLN B 397      13.064 -34.252 -13.543  1.00 92.47           N  
ATOM   3156  CA  GLN B 397      12.149 -33.121 -13.663  1.00 92.47           C  
ATOM   3157  C   GLN B 397      12.064 -32.633 -15.107  1.00 92.47           C  
ATOM   3158  CB  GLN B 397      12.587 -31.977 -12.747  1.00 92.47           C  
ATOM   3159  O   GLN B 397      10.974 -32.351 -15.609  1.00 92.47           O  
ATOM   3160  CG  GLN B 397      12.410 -32.274 -11.264  1.00 92.47           C  
ATOM   3161  CD  GLN B 397      12.903 -31.147 -10.377  1.00 92.47           C  
ATOM   3162  NE2 GLN B 397      12.275 -30.988  -9.216  1.00 92.47           N  
ATOM   3163  OE1 GLN B 397      13.841 -30.425 -10.730  1.00 92.47           O  
ATOM   3164  N   LYS B 398      13.159 -32.503 -15.788  1.00 95.48           N  
ATOM   3165  CA  LYS B 398      13.181 -32.096 -17.190  1.00 95.48           C  
ATOM   3166  C   LYS B 398      12.371 -33.059 -18.054  1.00 95.48           C  
ATOM   3167  CB  LYS B 398      14.619 -32.015 -17.702  1.00 95.48           C  
ATOM   3168  O   LYS B 398      11.566 -32.629 -18.883  1.00 95.48           O  
ATOM   3169  CG  LYS B 398      15.395 -30.815 -17.181  1.00 95.48           C  
ATOM   3170  CD  LYS B 398      16.760 -30.698 -17.849  1.00 95.48           C  
ATOM   3171  CE  LYS B 398      17.509 -29.458 -17.379  1.00 95.48           C  
ATOM   3172  NZ  LYS B 398      18.833 -29.322 -18.055  1.00 95.48           N  
ATOM   3173  N   GLU B 399      12.549 -34.381 -17.836  1.00 95.34           N  
ATOM   3174  CA  GLU B 399      11.821 -35.396 -18.592  1.00 95.34           C  
ATOM   3175  C   GLU B 399      10.320 -35.309 -18.329  1.00 95.34           C  
ATOM   3176  CB  GLU B 399      12.335 -36.796 -18.246  1.00 95.34           C  
ATOM   3177  O   GLU B 399       9.515 -35.437 -19.253  1.00 95.34           O  
ATOM   3178  CG  GLU B 399      13.713 -37.103 -18.815  1.00 95.34           C  
ATOM   3179  CD  GLU B 399      14.272 -38.437 -18.346  1.00 95.34           C  
ATOM   3180  OE1 GLU B 399      15.415 -38.782 -18.723  1.00 95.34           O  
ATOM   3181  OE2 GLU B 399      13.562 -39.143 -17.596  1.00 95.34           O  
ATOM   3182  N   ALA B 400      10.003 -35.091 -17.099  1.00 94.87           N  
ATOM   3183  CA  ALA B 400       8.596 -34.973 -16.726  1.00 94.87           C  
ATOM   3184  C   ALA B 400       7.955 -33.753 -17.382  1.00 94.87           C  
ATOM   3185  CB  ALA B 400       8.454 -34.893 -15.208  1.00 94.87           C  
ATOM   3186  O   ALA B 400       6.808 -33.813 -17.830  1.00 94.87           O  
ATOM   3187  N   LEU B 401       8.669 -32.653 -17.447  1.00 98.06           N  
ATOM   3188  CA  LEU B 401       8.164 -31.434 -18.069  1.00 98.06           C  
ATOM   3189  C   LEU B 401       8.014 -31.615 -19.576  1.00 98.06           C  
ATOM   3190  CB  LEU B 401       9.097 -30.257 -17.775  1.00 98.06           C  
ATOM   3191  O   LEU B 401       7.089 -31.069 -20.182  1.00 98.06           O  
ATOM   3192  CG  LEU B 401       9.056 -29.698 -16.352  1.00 98.06           C  
ATOM   3193  CD1 LEU B 401      10.145 -28.647 -16.163  1.00 98.06           C  
ATOM   3194  CD2 LEU B 401       7.682 -29.112 -16.046  1.00 98.06           C  
ATOM   3195  N   LEU B 402       8.926 -32.344 -20.221  1.00 97.93           N  
ATOM   3196  CA  LEU B 402       8.807 -32.657 -21.641  1.00 97.93           C  
ATOM   3197  C   LEU B 402       7.548 -33.473 -21.914  1.00 97.93           C  
ATOM   3198  CB  LEU B 402      10.041 -33.423 -22.126  1.00 97.93           C  
ATOM   3199  O   LEU B 402       6.854 -33.239 -22.906  1.00 97.93           O  
ATOM   3200  CG  LEU B 402      11.300 -32.591 -22.377  1.00 97.93           C  
ATOM   3201  CD1 LEU B 402      12.506 -33.503 -22.575  1.00 97.93           C  
ATOM   3202  CD2 LEU B 402      11.107 -31.680 -23.584  1.00 97.93           C  
ATOM   3203  N   GLU B 403       7.310 -34.417 -21.017  1.00 97.61           N  
ATOM   3204  CA  GLU B 403       6.080 -35.195 -21.143  1.00 97.61           C  
ATOM   3205  C   GLU B 403       4.848 -34.309 -20.979  1.00 97.61           C  
ATOM   3206  CB  GLU B 403       6.053 -36.329 -20.115  1.00 97.61           C  
ATOM   3207  O   GLU B 403       3.849 -34.492 -21.678  1.00 97.61           O  
ATOM   3208  CG  GLU B 403       4.805 -37.196 -20.188  1.00 97.61           C  
ATOM   3209  CD  GLU B 403       4.632 -37.885 -21.532  1.00 97.61           C  
ATOM   3210  OE1 GLU B 403       3.490 -38.269 -21.874  1.00 97.61           O  
ATOM   3211  OE2 GLU B 403       5.646 -38.044 -22.248  1.00 97.61           O  
ATOM   3212  N   LEU B 404       4.872 -33.354 -20.052  1.00 98.19           N  
ATOM   3213  CA  LEU B 404       3.782 -32.410 -19.828  1.00 98.19           C  
ATOM   3214  C   LEU B 404       3.460 -31.638 -21.103  1.00 98.19           C  
ATOM   3215  CB  LEU B 404       4.140 -31.435 -18.704  1.00 98.19           C  
ATOM   3216  O   LEU B 404       2.290 -31.402 -21.412  1.00 98.19           O  
ATOM   3217  CG  LEU B 404       3.125 -30.327 -18.418  1.00 98.19           C  
ATOM   3218  CD1 LEU B 404       1.830 -30.922 -17.876  1.00 98.19           C  
ATOM   3219  CD2 LEU B 404       3.703 -29.311 -17.439  1.00 98.19           C  
ATOM   3220  N   LEU B 405       4.461 -31.246 -21.871  1.00 97.92           N  
ATOM   3221  CA  LEU B 405       4.295 -30.475 -23.098  1.00 97.92           C  
ATOM   3222  C   LEU B 405       3.527 -31.277 -24.144  1.00 97.92           C  
ATOM   3223  CB  LEU B 405       5.657 -30.057 -23.657  1.00 97.92           C  
ATOM   3224  O   LEU B 405       2.808 -30.704 -24.966  1.00 97.92           O  
ATOM   3225  CG  LEU B 405       6.446 -29.040 -22.831  1.00 97.92           C  
ATOM   3226  CD1 LEU B 405       7.799 -28.766 -23.479  1.00 97.92           C  
ATOM   3227  CD2 LEU B 405       5.652 -27.748 -22.672  1.00 97.92           C  
ATOM   3228  N   ARG B 406       3.674 -32.608 -24.109  1.00 96.83           N  
ATOM   3229  CA  ARG B 406       2.917 -33.459 -25.021  1.00 96.83           C  
ATOM   3230  C   ARG B 406       1.440 -33.490 -24.643  1.00 96.83           C  
ATOM   3231  CB  ARG B 406       3.486 -34.880 -25.027  1.00 96.83           C  
ATOM   3232  O   ARG B 406       0.571 -33.506 -25.517  1.00 96.83           O  
ATOM   3233  CG  ARG B 406       4.841 -34.998 -25.705  1.00 96.83           C  
ATOM   3234  CD  ARG B 406       5.286 -36.449 -25.830  1.00 96.83           C  
ATOM   3235  NE  ARG B 406       6.618 -36.556 -26.417  1.00 96.83           N  
ATOM   3236  NH1 ARG B 406       7.457 -37.945 -24.773  1.00 96.83           N  
ATOM   3237  NH2 ARG B 406       8.791 -37.292 -26.520  1.00 96.83           N  
ATOM   3238  CZ  ARG B 406       7.619 -37.264 -25.902  1.00 96.83           C  
ATOM   3239  N   LEU B 407       1.237 -33.481 -23.376  1.00 96.67           N  
ATOM   3240  CA  LEU B 407      -0.126 -33.591 -22.866  1.00 96.67           C  
ATOM   3241  C   LEU B 407      -0.845 -32.248 -22.945  1.00 96.67           C  
ATOM   3242  CB  LEU B 407      -0.118 -34.095 -21.421  1.00 96.67           C  
ATOM   3243  O   LEU B 407      -2.063 -32.202 -23.134  1.00 96.67           O  
ATOM   3244  CG  LEU B 407       0.427 -35.506 -21.198  1.00 96.67           C  
ATOM   3245  CD1 LEU B 407       0.581 -35.785 -19.706  1.00 96.67           C  
ATOM   3246  CD2 LEU B 407      -0.484 -36.541 -21.849  1.00 96.67           C  
ATOM   3247  N   GLN B 408      -0.081 -31.171 -22.736  1.00 96.98           N  
ATOM   3248  CA  GLN B 408      -0.635 -29.821 -22.765  1.00 96.98           C  
ATOM   3249  C   GLN B 408       0.098 -28.948 -23.779  1.00 96.98           C  
ATOM   3250  CB  GLN B 408      -0.569 -29.183 -21.377  1.00 96.98           C  
ATOM   3251  O   GLN B 408       0.840 -28.039 -23.401  1.00 96.98           O  
ATOM   3252  CG  GLN B 408      -1.340 -29.949 -20.310  1.00 96.98           C  
ATOM   3253  CD  GLN B 408      -2.840 -29.921 -20.536  1.00 96.98           C  
ATOM   3254  NE2 GLN B 408      -3.562 -30.783 -19.828  1.00 96.98           N  
ATOM   3255  OE1 GLN B 408      -3.345 -29.131 -21.339  1.00 96.98           O  
ATOM   3256  N   PRO B 409      -0.228 -29.133 -25.088  1.00 96.09           N  
ATOM   3257  CA  PRO B 409       0.523 -28.429 -26.130  1.00 96.09           C  
ATOM   3258  C   PRO B 409       0.016 -27.008 -26.365  1.00 96.09           C  
ATOM   3259  CB  PRO B 409       0.305 -29.298 -27.371  1.00 96.09           C  
ATOM   3260  O   PRO B 409      -1.162 -26.723 -26.133  1.00 96.09           O  
ATOM   3261  CG  PRO B 409      -1.041 -29.916 -27.173  1.00 96.09           C  
ATOM   3262  CD  PRO B 409      -1.247 -30.151 -25.704  1.00 96.09           C  
ATOM   3263  N   HIS B 410       0.923 -26.088 -26.659  1.00 94.10           N  
ATOM   3264  CA  HIS B 410       0.668 -24.756 -27.196  1.00 94.10           C  
ATOM   3265  C   HIS B 410       1.461 -24.517 -28.477  1.00 94.10           C  
ATOM   3266  CB  HIS B 410       1.011 -23.686 -26.159  1.00 94.10           C  
ATOM   3267  O   HIS B 410       2.663 -24.787 -28.527  1.00 94.10           O  
ATOM   3268  CG  HIS B 410       0.509 -22.322 -26.514  1.00 94.10           C  
ATOM   3269  CD2 HIS B 410      -0.584 -21.640 -26.097  1.00 94.10           C  
ATOM   3270  ND1 HIS B 410       1.160 -21.500 -27.408  1.00 94.10           N  
ATOM   3271  CE1 HIS B 410       0.487 -20.367 -27.525  1.00 94.10           C  
ATOM   3272  NE2 HIS B 410      -0.575 -20.427 -26.740  1.00 94.10           N  
ATOM   3273  N   PRO B 411       0.814 -24.129 -29.569  1.00 94.84           N  
ATOM   3274  CA  PRO B 411       1.395 -24.038 -30.911  1.00 94.84           C  
ATOM   3275  C   PRO B 411       2.711 -23.262 -30.932  1.00 94.84           C  
ATOM   3276  CB  PRO B 411       0.317 -23.306 -31.713  1.00 94.84           C  
ATOM   3277  O   PRO B 411       3.661 -23.670 -31.604  1.00 94.84           O  
ATOM   3278  CG  PRO B 411      -0.947 -23.528 -30.946  1.00 94.84           C  
ATOM   3279  CD  PRO B 411      -0.598 -23.722 -29.499  1.00 94.84           C  
ATOM   3280  N   GLN B 412       2.784 -22.149 -30.148  1.00 92.20           N  
ATOM   3281  CA  GLN B 412       3.951 -21.278 -30.239  1.00 92.20           C  
ATOM   3282  C   GLN B 412       4.872 -21.464 -29.037  1.00 92.20           C  
ATOM   3283  CB  GLN B 412       3.521 -19.814 -30.350  1.00 92.20           C  
ATOM   3284  O   GLN B 412       6.097 -21.447 -29.179  1.00 92.20           O  
ATOM   3285  CG  GLN B 412       2.799 -19.482 -31.648  1.00 92.20           C  
ATOM   3286  CD  GLN B 412       2.230 -18.075 -31.660  1.00 92.20           C  
ATOM   3287  NE2 GLN B 412       1.868 -17.592 -32.844  1.00 92.20           N  
ATOM   3288  OE1 GLN B 412       2.117 -17.428 -30.614  1.00 92.20           O  
ATOM   3289  N   LEU B 413       4.334 -21.714 -27.899  1.00 94.23           N  
ATOM   3290  CA  LEU B 413       5.119 -21.688 -26.670  1.00 94.23           C  
ATOM   3291  C   LEU B 413       5.722 -23.059 -26.381  1.00 94.23           C  
ATOM   3292  CB  LEU B 413       4.253 -21.239 -25.490  1.00 94.23           C  
ATOM   3293  O   LEU B 413       6.849 -23.155 -25.889  1.00 94.23           O  
ATOM   3294  CG  LEU B 413       3.803 -19.777 -25.497  1.00 94.23           C  
ATOM   3295  CD1 LEU B 413       2.758 -19.539 -24.413  1.00 94.23           C  
ATOM   3296  CD2 LEU B 413       4.998 -18.849 -25.307  1.00 94.23           C  
ATOM   3297  N   SER B 414       5.107 -24.165 -26.705  1.00 96.82           N  
ATOM   3298  CA  SER B 414       5.578 -25.516 -26.418  1.00 96.82           C  
ATOM   3299  C   SER B 414       6.905 -25.799 -27.113  1.00 96.82           C  
ATOM   3300  CB  SER B 414       4.536 -26.550 -26.849  1.00 96.82           C  
ATOM   3301  O   SER B 414       7.828 -26.342 -26.503  1.00 96.82           O  
ATOM   3302  OG  SER B 414       3.381 -26.471 -26.031  1.00 96.82           O  
ATOM   3303  N   PRO B 415       7.048 -25.418 -28.405  1.00 96.73           N  
ATOM   3304  CA  PRO B 415       8.335 -25.639 -29.069  1.00 96.73           C  
ATOM   3305  C   PRO B 415       9.478 -24.869 -28.410  1.00 96.73           C  
ATOM   3306  CB  PRO B 415       8.088 -25.136 -30.493  1.00 96.73           C  
ATOM   3307  O   PRO B 415      10.599 -25.376 -28.323  1.00 96.73           O  
ATOM   3308  CG  PRO B 415       6.608 -25.223 -30.678  1.00 96.73           C  
ATOM   3309  CD  PRO B 415       5.948 -25.023 -29.343  1.00 96.73           C  
ATOM   3310  N   GLU B 416       9.199 -23.632 -27.944  1.00 96.83           N  
ATOM   3311  CA  GLU B 416      10.214 -22.826 -27.270  1.00 96.83           C  
ATOM   3312  C   GLU B 416      10.605 -23.440 -25.929  1.00 96.83           C  
ATOM   3313  CB  GLU B 416       9.716 -21.393 -27.068  1.00 96.83           C  
ATOM   3314  O   GLU B 416      11.786 -23.470 -25.575  1.00 96.83           O  
ATOM   3315  CG  GLU B 416      10.800 -20.423 -26.621  1.00 96.83           C  
ATOM   3316  CD  GLU B 416      11.925 -20.273 -27.632  1.00 96.83           C  
ATOM   3317  OE1 GLU B 416      12.952 -19.635 -27.307  1.00 96.83           O  
ATOM   3318  OE2 GLU B 416      11.778 -20.796 -28.759  1.00 96.83           O  
ATOM   3319  N   ILE B 417       9.673 -23.952 -25.243  1.00 97.64           N  
ATOM   3320  CA  ILE B 417       9.928 -24.580 -23.951  1.00 97.64           C  
ATOM   3321  C   ILE B 417      10.749 -25.852 -24.149  1.00 97.64           C  
ATOM   3322  CB  ILE B 417       8.612 -24.901 -23.208  1.00 97.64           C  
ATOM   3323  O   ILE B 417      11.716 -26.094 -23.423  1.00 97.64           O  
ATOM   3324  CG1 ILE B 417       7.828 -23.614 -22.931  1.00 97.64           C  
ATOM   3325  CG2 ILE B 417       8.897 -25.660 -21.909  1.00 97.64           C  
ATOM   3326  CD1 ILE B 417       6.421 -23.848 -22.397  1.00 97.64           C  
ATOM   3327  N   ARG B 418      10.368 -26.643 -25.085  1.00 97.94           N  
ATOM   3328  CA  ARG B 418      11.104 -27.861 -25.407  1.00 97.94           C  
ATOM   3329  C   ARG B 418      12.558 -27.548 -25.746  1.00 97.94           C  
ATOM   3330  CB  ARG B 418      10.441 -28.598 -26.573  1.00 97.94           C  
ATOM   3331  O   ARG B 418      13.472 -28.207 -25.247  1.00 97.94           O  
ATOM   3332  CG  ARG B 418      11.094 -29.929 -26.911  1.00 97.94           C  
ATOM   3333  CD  ARG B 418      10.410 -30.609 -28.089  1.00 97.94           C  
ATOM   3334  NE  ARG B 418       9.028 -30.963 -27.779  1.00 97.94           N  
ATOM   3335  NH1 ARG B 418       8.416 -31.346 -29.974  1.00 97.94           N  
ATOM   3336  NH2 ARG B 418       6.883 -31.608 -28.289  1.00 97.94           N  
ATOM   3337  CZ  ARG B 418       8.112 -31.305 -28.681  1.00 97.94           C  
ATOM   3338  N   ARG B 419      12.794 -26.561 -26.602  1.00 97.27           N  
ATOM   3339  CA  ARG B 419      14.142 -26.149 -26.982  1.00 97.27           C  
ATOM   3340  C   ARG B 419      14.967 -25.777 -25.755  1.00 97.27           C  
ATOM   3341  CB  ARG B 419      14.089 -24.970 -27.956  1.00 97.27           C  
ATOM   3342  O   ARG B 419      16.128 -26.173 -25.638  1.00 97.27           O  
ATOM   3343  CG  ARG B 419      15.449 -24.550 -28.489  1.00 97.27           C  
ATOM   3344  CD  ARG B 419      15.353 -23.307 -29.363  1.00 97.27           C  
ATOM   3345  NE  ARG B 419      14.976 -22.130 -28.586  1.00 97.27           N  
ATOM   3346  NH1 ARG B 419      14.549 -20.798 -30.425  1.00 97.27           N  
ATOM   3347  NH2 ARG B 419      14.281 -19.959 -28.309  1.00 97.27           N  
ATOM   3348  CZ  ARG B 419      14.603 -20.965 -29.108  1.00 97.27           C  
ATOM   3349  N   GLU B 420      14.306 -25.013 -24.844  1.00 96.91           N  
ATOM   3350  CA  GLU B 420      14.992 -24.585 -23.630  1.00 96.91           C  
ATOM   3351  C   GLU B 420      15.349 -25.777 -22.747  1.00 96.91           C  
ATOM   3352  CB  GLU B 420      14.131 -23.590 -22.847  1.00 96.91           C  
ATOM   3353  O   GLU B 420      16.458 -25.853 -22.215  1.00 96.91           O  
ATOM   3354  CG  GLU B 420      13.989 -22.234 -23.524  1.00 96.91           C  
ATOM   3355  CD  GLU B 420      15.296 -21.459 -23.594  1.00 96.91           C  
ATOM   3356  OE1 GLU B 420      15.393 -20.505 -24.399  1.00 96.91           O  
ATOM   3357  OE2 GLU B 420      16.229 -21.810 -22.838  1.00 96.91           O  
ATOM   3358  N   LEU B 421      14.516 -26.686 -22.544  1.00 96.47           N  
ATOM   3359  CA  LEU B 421      14.726 -27.850 -21.690  1.00 96.47           C  
ATOM   3360  C   LEU B 421      15.819 -28.750 -22.257  1.00 96.47           C  
ATOM   3361  CB  LEU B 421      13.426 -28.643 -21.534  1.00 96.47           C  
ATOM   3362  O   LEU B 421      16.648 -29.274 -21.509  1.00 96.47           O  
ATOM   3363  CG  LEU B 421      12.381 -28.052 -20.587  1.00 96.47           C  
ATOM   3364  CD1 LEU B 421      11.059 -28.799 -20.723  1.00 96.47           C  
ATOM   3365  CD2 LEU B 421      12.880 -28.096 -19.146  1.00 96.47           C  
ATOM   3366  N   GLN B 422      15.874 -28.921 -23.548  1.00 94.31           N  
ATOM   3367  CA  GLN B 422      16.828 -29.818 -24.192  1.00 94.31           C  
ATOM   3368  C   GLN B 422      18.220 -29.194 -24.243  1.00 94.31           C  
ATOM   3369  CB  GLN B 422      16.360 -30.176 -25.603  1.00 94.31           C  
ATOM   3370  O   GLN B 422      19.225 -29.908 -24.260  1.00 94.31           O  
ATOM   3371  CG  GLN B 422      15.174 -31.131 -25.634  1.00 94.31           C  
ATOM   3372  CD  GLN B 422      14.648 -31.367 -27.037  1.00 94.31           C  
ATOM   3373  NE2 GLN B 422      13.876 -32.435 -27.209  1.00 94.31           N  
ATOM   3374  OE1 GLN B 422      14.931 -30.595 -27.959  1.00 94.31           O  
ATOM   3375  N   SER B 423      18.342 -27.886 -24.208  1.00 90.17           N  
ATOM   3376  CA  SER B 423      19.614 -27.183 -24.337  1.00 90.17           C  
ATOM   3377  C   SER B 423      20.357 -27.134 -23.006  1.00 90.17           C  
ATOM   3378  CB  SER B 423      19.391 -25.763 -24.859  1.00 90.17           C  
ATOM   3379  O   SER B 423      21.565 -26.888 -22.972  1.00 90.17           O  
ATOM   3380  OG  SER B 423      18.724 -24.971 -23.891  1.00 90.17           O  
ATOM   3381  N   ALA B 424      19.768 -27.465 -21.932  1.00 86.09           N  
ATOM   3382  CA  ALA B 424      20.377 -27.230 -20.625  1.00 86.09           C  
ATOM   3383  C   ALA B 424      20.918 -28.527 -20.030  1.00 86.09           C  
ATOM   3384  CB  ALA B 424      19.367 -26.592 -19.674  1.00 86.09           C  
ATOM   3385  O   ALA B 424      20.321 -29.592 -20.203  1.00 86.09           O  
ATOM   3386  N   VAL B 425      22.091 -28.428 -19.323  1.00 81.84           N  
ATOM   3387  CA  VAL B 425      22.662 -29.544 -18.576  1.00 81.84           C  
ATOM   3388  C   VAL B 425      22.009 -29.634 -17.199  1.00 81.84           C  
ATOM   3389  CB  VAL B 425      24.194 -29.405 -18.431  1.00 81.84           C  
ATOM   3390  O   VAL B 425      22.032 -28.670 -16.430  1.00 81.84           O  
ATOM   3391  CG1 VAL B 425      24.772 -30.581 -17.645  1.00 81.84           C  
ATOM   3392  CG2 VAL B 425      24.853 -29.302 -19.805  1.00 81.84           C  
ATOM   3393  N   PRO B 426      21.406 -30.798 -16.955  1.00 82.42           N  
ATOM   3394  CA  PRO B 426      20.713 -30.950 -15.674  1.00 82.42           C  
ATOM   3395  C   PRO B 426      21.650 -30.818 -14.476  1.00 82.42           C  
ATOM   3396  CB  PRO B 426      20.127 -32.362 -15.755  1.00 82.42           C  
ATOM   3397  O   PRO B 426      22.857 -31.042 -14.604  1.00 82.42           O  
ATOM   3398  CG  PRO B 426      20.203 -32.724 -17.203  1.00 82.42           C  
ATOM   3399  CD  PRO B 426      21.286 -31.904 -17.844  1.00 82.42           C  
ATOM   3400  N   ARG B 427      21.091 -30.439 -13.338  1.00 77.29           N  
ATOM   3401  CA  ARG B 427      21.828 -30.145 -12.113  1.00 77.29           C  
ATOM   3402  C   ARG B 427      22.591 -31.371 -11.625  1.00 77.29           C  
ATOM   3403  CB  ARG B 427      20.878 -29.649 -11.020  1.00 77.29           C  
ATOM   3404  O   ARG B 427      23.666 -31.246 -11.035  1.00 77.29           O  
ATOM   3405  CG  ARG B 427      20.232 -30.764 -10.214  1.00 77.29           C  
ATOM   3406  CD  ARG B 427      19.318 -30.217  -9.126  1.00 77.29           C  
ATOM   3407  NE  ARG B 427      18.539 -31.277  -8.493  1.00 77.29           N  
ATOM   3408  NH1 ARG B 427      17.294 -29.854  -7.167  1.00 77.29           N  
ATOM   3409  NH2 ARG B 427      16.948 -32.117  -7.066  1.00 77.29           N  
ATOM   3410  CZ  ARG B 427      17.595 -31.080  -7.577  1.00 77.29           C  
ATOM   3411  N   ASP B 428      22.099 -32.575 -11.792  1.00 74.25           N  
ATOM   3412  CA  ASP B 428      22.648 -33.813 -11.247  1.00 74.25           C  
ATOM   3413  C   ASP B 428      23.693 -34.411 -12.185  1.00 74.25           C  
ATOM   3414  CB  ASP B 428      21.531 -34.827 -10.988  1.00 74.25           C  
ATOM   3415  O   ASP B 428      24.274 -35.457 -11.890  1.00 74.25           O  
ATOM   3416  CG  ASP B 428      20.602 -35.002 -12.176  1.00 74.25           C  
ATOM   3417  OD1 ASP B 428      20.484 -34.070 -13.000  1.00 74.25           O  
ATOM   3418  OD2 ASP B 428      19.980 -36.081 -12.288  1.00 74.25           O  
ATOM   3419  N   VAL B 429      23.930 -33.885 -13.344  1.00 68.32           N  
ATOM   3420  CA  VAL B 429      24.955 -34.374 -14.261  1.00 68.32           C  
ATOM   3421  C   VAL B 429      26.245 -33.581 -14.065  1.00 68.32           C  
ATOM   3422  CB  VAL B 429      24.491 -34.284 -15.732  1.00 68.32           C  
ATOM   3423  O   VAL B 429      26.226 -32.348 -14.048  1.00 68.32           O  
ATOM   3424  CG1 VAL B 429      25.590 -34.768 -16.676  1.00 68.32           C  
ATOM   3425  CG2 VAL B 429      23.211 -35.092 -15.938  1.00 68.32           C  
ATOM   3426  N   GLU B 430      27.282 -34.322 -13.289  1.00 57.65           N  
ATOM   3427  CA  GLU B 430      28.598 -33.739 -13.045  1.00 57.65           C  
ATOM   3428  C   GLU B 430      29.241 -33.266 -14.345  1.00 57.65           C  
ATOM   3429  CB  GLU B 430      29.511 -34.747 -12.343  1.00 57.65           C  
ATOM   3430  O   GLU B 430      29.080 -33.900 -15.390  1.00 57.65           O  
ATOM   3431  CG  GLU B 430      29.438 -34.689 -10.824  1.00 57.65           C  
ATOM   3432  CD  GLU B 430      30.428 -35.619 -10.139  1.00 57.65           C  
ATOM   3433  OE1 GLU B 430      30.519 -35.595  -8.891  1.00 57.65           O  
ATOM   3434  OE2 GLU B 430      31.118 -36.375 -10.858  1.00 57.65           O  
ATOM   3435  N   ASP B 431      29.562 -31.980 -14.390  1.00 46.21           N  
ATOM   3436  CA  ASP B 431      30.287 -31.462 -15.547  1.00 46.21           C  
ATOM   3437  C   ASP B 431      31.510 -32.321 -15.858  1.00 46.21           C  
ATOM   3438  CB  ASP B 431      30.710 -30.011 -15.310  1.00 46.21           C  
ATOM   3439  O   ASP B 431      32.410 -32.454 -15.027  1.00 46.21           O  
ATOM   3440  CG  ASP B 431      29.672 -29.006 -15.779  1.00 46.21           C  
ATOM   3441  OD1 ASP B 431      28.785 -29.374 -16.580  1.00 46.21           O  
ATOM   3442  OD2 ASP B 431      29.743 -27.836 -15.347  1.00 46.21           O  
ATOM   3443  N   VAL B 432      31.283 -33.544 -16.392  1.00 42.28           N  
ATOM   3444  CA  VAL B 432      32.475 -34.320 -16.718  1.00 42.28           C  
ATOM   3445  C   VAL B 432      33.480 -33.439 -17.457  1.00 42.28           C  
ATOM   3446  CB  VAL B 432      32.129 -35.562 -17.569  1.00 42.28           C  
ATOM   3447  O   VAL B 432      33.133 -32.783 -18.442  1.00 42.28           O  
ATOM   3448  CG1 VAL B 432      33.359 -36.449 -17.755  1.00 42.28           C  
ATOM   3449  CG2 VAL B 432      30.991 -36.350 -16.924  1.00 42.28           C  
ATOM   3450  N   PRO B 433      34.573 -33.020 -16.665  1.00 39.52           N  
ATOM   3451  CA  PRO B 433      35.607 -32.287 -17.400  1.00 39.52           C  
ATOM   3452  C   PRO B 433      36.002 -32.974 -18.705  1.00 39.52           C  
ATOM   3453  CB  PRO B 433      36.783 -32.259 -16.420  1.00 39.52           C  
ATOM   3454  O   PRO B 433      36.019 -34.205 -18.779  1.00 39.52           O  
ATOM   3455  CG  PRO B 433      36.326 -33.072 -15.252  1.00 39.52           C  
ATOM   3456  CD  PRO B 433      34.931 -33.555 -15.524  1.00 39.52           C  
ATOM   3457  N   ILE B 434      35.521 -32.495 -19.846  1.00 39.26           N  
ATOM   3458  CA  ILE B 434      35.927 -32.963 -21.167  1.00 39.26           C  
ATOM   3459  C   ILE B 434      37.443 -33.139 -21.208  1.00 39.26           C  
ATOM   3460  CB  ILE B 434      35.469 -31.990 -22.277  1.00 39.26           C  
ATOM   3461  O   ILE B 434      38.191 -32.185 -20.983  1.00 39.26           O  
ATOM   3462  CG1 ILE B 434      33.946 -31.819 -22.243  1.00 39.26           C  
ATOM   3463  CG2 ILE B 434      35.935 -32.481 -23.651  1.00 39.26           C  
ATOM   3464  CD1 ILE B 434      33.429 -30.695 -23.130  1.00 39.26           C  
ATOM   3465  N   THR B 435      38.009 -34.217 -20.508  1.00 35.62           N  
ATOM   3466  CA  THR B 435      39.438 -34.454 -20.683  1.00 35.62           C  
ATOM   3467  C   THR B 435      39.790 -34.575 -22.163  1.00 35.62           C  
ATOM   3468  CB  THR B 435      39.888 -35.726 -19.940  1.00 35.62           C  
ATOM   3469  O   THR B 435      39.089 -35.250 -22.919  1.00 35.62           O  
ATOM   3470  CG2 THR B 435      40.123 -35.444 -18.460  1.00 35.62           C  
ATOM   3471  OG1 THR B 435      38.874 -36.731 -20.068  1.00 35.62           O  
ATOM   3472  N   VAL B 436      40.178 -33.430 -22.786  1.00 36.87           N  
ATOM   3473  CA  VAL B 436      40.668 -33.413 -24.160  1.00 36.87           C  
ATOM   3474  C   VAL B 436      41.786 -34.441 -24.323  1.00 36.87           C  
ATOM   3475  CB  VAL B 436      41.170 -32.010 -24.567  1.00 36.87           C  
ATOM   3476  O   VAL B 436      42.794 -34.387 -23.614  1.00 36.87           O  
ATOM   3477  CG1 VAL B 436      41.529 -31.974 -26.052  1.00 36.87           C  
ATOM   3478  CG2 VAL B 436      40.117 -30.952 -24.243  1.00 36.87           C  
ATOM   3479  N   GLU B 437      41.389 -35.659 -24.802  1.00 32.94           N  
ATOM   3480  CA  GLU B 437      42.515 -36.449 -25.293  1.00 32.94           C  
ATOM   3481  C   GLU B 437      43.123 -35.825 -26.546  1.00 32.94           C  
ATOM   3482  CB  GLU B 437      42.079 -37.887 -25.580  1.00 32.94           C  
ATOM   3483  O   GLU B 437      42.397 -35.383 -27.440  1.00 32.94           O  
ATOM   3484  CG  GLU B 437      42.332 -38.849 -24.428  1.00 32.94           C  
ATOM   3485  CD  GLU B 437      41.927 -40.281 -24.741  1.00 32.94           C  
ATOM   3486  OE1 GLU B 437      42.158 -41.175 -23.897  1.00 32.94           O  
ATOM   3487  OE2 GLU B 437      41.376 -40.510 -25.841  1.00 32.94           O  
TER    3488      GLU B 437                                                      
ATOM   3489  N   MET C   1    -126.963   4.340   4.277  1.00 27.07           N  
ATOM   3490  CA  MET C   1    -128.047   5.170   3.759  1.00 27.07           C  
ATOM   3491  C   MET C   1    -127.869   6.624   4.182  1.00 27.07           C  
ATOM   3492  CB  MET C   1    -129.402   4.647   4.241  1.00 27.07           C  
ATOM   3493  O   MET C   1    -127.973   7.532   3.355  1.00 27.07           O  
ATOM   3494  CG  MET C   1    -129.939   3.487   3.418  1.00 27.07           C  
ATOM   3495  SD  MET C   1    -131.766   3.344   3.514  1.00 27.07           S  
ATOM   3496  CE  MET C   1    -132.038   1.953   2.381  1.00 27.07           C  
ATOM   3497  N   SER C   2    -129.196   6.793   5.055  1.00 28.01           N  
ATOM   3498  CA  SER C   2    -130.277   7.639   4.560  1.00 28.01           C  
ATOM   3499  C   SER C   2    -129.788   9.059   4.291  1.00 28.01           C  
ATOM   3500  CB  SER C   2    -131.434   7.671   5.560  1.00 28.01           C  
ATOM   3501  O   SER C   2    -130.172   9.674   3.294  1.00 28.01           O  
ATOM   3502  OG  SER C   2    -132.676   7.512   4.896  1.00 28.01           O  
ATOM   3503  N   ALA C   3    -130.268  10.469   5.367  1.00 23.33           N  
ATOM   3504  CA  ALA C   3    -131.244  10.804   6.401  1.00 23.33           C  
ATOM   3505  C   ALA C   3    -131.392  12.316   6.545  1.00 23.33           C  
ATOM   3506  CB  ALA C   3    -130.841  10.181   7.735  1.00 23.33           C  
ATOM   3507  O   ALA C   3    -130.504  13.074   6.148  1.00 23.33           O  
ATOM   3508  N   GLY C   4    -131.541  13.455   8.113  1.00 22.89           N  
ATOM   3509  CA  GLY C   4    -132.724  13.856   8.857  1.00 22.89           C  
ATOM   3510  C   GLY C   4    -132.820  15.356   9.061  1.00 22.89           C  
ATOM   3511  O   GLY C   4    -133.877  15.952   8.841  1.00 22.89           O  
ATOM   3512  N   SER C   5    -131.901  16.539   9.833  1.00 20.96           N  
ATOM   3513  CA  SER C   5    -132.136  16.963  11.209  1.00 20.96           C  
ATOM   3514  C   SER C   5    -132.363  18.468  11.293  1.00 20.96           C  
ATOM   3515  CB  SER C   5    -130.958  16.566  12.101  1.00 20.96           C  
ATOM   3516  O   SER C   5    -131.916  19.218  10.423  1.00 20.96           O  
ATOM   3517  OG  SER C   5    -131.396  16.298  13.422  1.00 20.96           O  
ATOM   3518  N   ALA C   6    -132.362  19.449  12.675  1.00 22.24           N  
ATOM   3519  CA  ALA C   6    -133.227  20.002  13.713  1.00 22.24           C  
ATOM   3520  C   ALA C   6    -133.000  21.502  13.876  1.00 22.24           C  
ATOM   3521  CB  ALA C   6    -132.991  19.285  15.040  1.00 22.24           C  
ATOM   3522  O   ALA C   6    -132.156  22.086  13.192  1.00 22.24           O  
ATOM   3523  N   THR C   7    -132.501  22.183  15.072  1.00 19.72           N  
ATOM   3524  CA  THR C   7    -133.076  22.659  16.324  1.00 19.72           C  
ATOM   3525  C   THR C   7    -132.811  24.150  16.509  1.00 19.72           C  
ATOM   3526  CB  THR C   7    -132.514  21.882  17.529  1.00 19.72           C  
ATOM   3527  O   THR C   7    -131.921  24.712  15.868  1.00 19.72           O  
ATOM   3528  CG2 THR C   7    -133.137  20.494  17.628  1.00 19.72           C  
ATOM   3529  OG1 THR C   7    -131.095  21.747  17.382  1.00 19.72           O  
ATOM   3530  N   HIS C   8    -132.040  24.753  17.520  1.00 19.44           N  
ATOM   3531  CA  HIS C   8    -132.458  25.330  18.793  1.00 19.44           C  
ATOM   3532  C   HIS C   8    -132.221  26.836  18.818  1.00 19.44           C  
ATOM   3533  CB  HIS C   8    -131.717  24.662  19.953  1.00 19.44           C  
ATOM   3534  O   HIS C   8    -133.112  27.603  19.192  1.00 19.44           O  
ATOM   3535  CG  HIS C   8    -132.478  23.540  20.583  1.00 19.44           C  
ATOM   3536  CD2 HIS C   8    -132.288  22.200  20.536  1.00 19.44           C  
ATOM   3537  ND1 HIS C   8    -133.588  23.745  21.374  1.00 19.44           N  
ATOM   3538  CE1 HIS C   8    -134.048  22.576  21.788  1.00 19.44           C  
ATOM   3539  NE2 HIS C   8    -133.277  21.622  21.293  1.00 19.44           N  
ATOM   3540  N   PRO C   9    -131.106  27.636  19.531  1.00 18.13           N  
ATOM   3541  CA  PRO C   9    -131.089  28.201  20.882  1.00 18.13           C  
ATOM   3542  C   PRO C   9    -130.826  29.705  20.889  1.00 18.13           C  
ATOM   3543  CB  PRO C   9    -129.949  27.444  21.567  1.00 18.13           C  
ATOM   3544  O   PRO C   9    -130.341  30.255  19.897  1.00 18.13           O  
ATOM   3545  CG  PRO C   9    -129.074  26.977  20.449  1.00 18.13           C  
ATOM   3546  CD  PRO C   9    -129.747  27.307  19.147  1.00 18.13           C  
ATOM   3547  N   GLY C  10    -130.171  30.516  22.004  1.00 16.85           N  
ATOM   3548  CA  GLY C  10    -130.192  31.254  23.257  1.00 16.85           C  
ATOM   3549  C   GLY C  10    -129.536  32.618  23.158  1.00 16.85           C  
ATOM   3550  O   GLY C  10    -130.086  33.614  23.633  1.00 16.85           O  
ATOM   3551  N   ALA C  11    -128.426  32.665  23.340  1.00 17.59           N  
ATOM   3552  CA  ALA C  11    -127.979  33.131  24.650  1.00 17.59           C  
ATOM   3553  C   ALA C  11    -127.733  34.637  24.642  1.00 17.59           C  
ATOM   3554  CB  ALA C  11    -126.713  32.391  25.075  1.00 17.59           C  
ATOM   3555  O   ALA C  11    -127.373  35.208  23.610  1.00 17.59           O  
ATOM   3556  N   GLY C  12    -127.277  35.361  25.292  1.00 17.88           N  
ATOM   3557  CA  GLY C  12    -127.516  36.284  26.390  1.00 17.88           C  
ATOM   3558  C   GLY C  12    -127.480  37.740  25.963  1.00 17.88           C  
ATOM   3559  O   GLY C  12    -127.138  38.049  24.820  1.00 17.88           O  
ATOM   3560  N   GLY C  13    -127.132  39.250  26.788  1.00 18.25           N  
ATOM   3561  CA  GLY C  13    -127.577  40.331  27.653  1.00 18.25           C  
ATOM   3562  C   GLY C  13    -127.414  41.703  27.025  1.00 18.25           C  
ATOM   3563  O   GLY C  13    -128.402  42.375  26.726  1.00 18.25           O  
ATOM   3564  N   ARG C  14    -125.956  42.801  26.485  1.00 17.39           N  
ATOM   3565  CA  ARG C  14    -125.549  43.566  27.659  1.00 17.39           C  
ATOM   3566  C   ARG C  14    -125.484  45.057  27.346  1.00 17.39           C  
ATOM   3567  CB  ARG C  14    -124.194  43.079  28.176  1.00 17.39           C  
ATOM   3568  O   ARG C  14    -125.382  45.448  26.181  1.00 17.39           O  
ATOM   3569  CG  ARG C  14    -124.293  42.066  29.305  1.00 17.39           C  
ATOM   3570  CD  ARG C  14    -122.923  41.713  29.867  1.00 17.39           C  
ATOM   3571  NE  ARG C  14    -123.018  40.725  30.938  1.00 17.39           N  
ATOM   3572  NH1 ARG C  14    -120.775  40.796  31.485  1.00 17.39           N  
ATOM   3573  NH2 ARG C  14    -122.195  39.409  32.631  1.00 17.39           N  
ATOM   3574  CZ  ARG C  14    -121.996  40.312  31.682  1.00 17.39           C  
ATOM   3575  N   ARG C  15    -125.116  46.354  28.637  1.00 22.86           N  
ATOM   3576  CA  ARG C  15    -125.039  47.489  29.551  1.00 22.86           C  
ATOM   3577  C   ARG C  15    -124.352  48.679  28.890  1.00 22.86           C  
ATOM   3578  CB  ARG C  15    -124.295  47.099  30.831  1.00 22.86           C  
ATOM   3579  O   ARG C  15    -124.864  49.800  28.932  1.00 22.86           O  
ATOM   3580  CG  ARG C  15    -125.200  46.572  31.933  1.00 22.86           C  
ATOM   3581  CD  ARG C  15    -124.436  46.347  33.230  1.00 22.86           C  
ATOM   3582  NE  ARG C  15    -125.335  46.262  34.377  1.00 22.86           N  
ATOM   3583  NH1 ARG C  15    -123.698  45.617  35.875  1.00 22.86           N  
ATOM   3584  NH2 ARG C  15    -125.865  45.872  36.578  1.00 22.86           N  
ATOM   3585  CZ  ARG C  15    -124.964  45.917  35.607  1.00 22.86           C  
ATOM   3586  N   SER C  16    -122.839  49.281  28.843  1.00 15.43           N  
ATOM   3587  CA  SER C  16    -122.333  50.249  29.810  1.00 15.43           C  
ATOM   3588  C   SER C  16    -121.667  51.431  29.113  1.00 15.43           C  
ATOM   3589  CB  SER C  16    -121.340  49.585  30.765  1.00 15.43           C  
ATOM   3590  O   SER C  16    -121.307  51.343  27.938  1.00 15.43           O  
ATOM   3591  OG  SER C  16    -120.728  50.548  31.605  1.00 15.43           O  
ATOM   3592  N   LYS C  17    -120.974  52.018  29.306  1.00 19.39           N  
ATOM   3593  CA  LYS C  17    -120.579  53.107  30.195  1.00 19.39           C  
ATOM   3594  C   LYS C  17    -120.607  54.448  29.466  1.00 19.39           C  
ATOM   3595  CB  LYS C  17    -119.186  52.853  30.771  1.00 19.39           C  
ATOM   3596  O   LYS C  17    -120.645  54.491  28.235  1.00 19.39           O  
ATOM   3597  CG  LYS C  17    -119.149  52.777  32.290  1.00 19.39           C  
ATOM   3598  CD  LYS C  17    -117.749  52.456  32.800  1.00 19.39           C  
ATOM   3599  CE  LYS C  17    -117.711  52.380  34.320  1.00 19.39           C  
ATOM   3600  NZ  LYS C  17    -116.372  51.945  34.819  1.00 19.39           N  
ATOM   3601  N   TRP C  18    -119.428  55.450  29.456  1.00 20.23           N  
ATOM   3602  CA  TRP C  18    -118.346  56.246  30.027  1.00 20.23           C  
ATOM   3603  C   TRP C  18    -117.762  57.196  28.986  1.00 20.23           C  
ATOM   3604  CB  TRP C  18    -117.246  55.339  30.583  1.00 20.23           C  
ATOM   3605  O   TRP C  18    -117.919  56.980  27.782  1.00 20.23           O  
ATOM   3606  CG  TRP C  18    -117.551  54.769  31.936  1.00 20.23           C  
ATOM   3607  CD1 TRP C  18    -118.319  53.672  32.213  1.00 20.23           C  
ATOM   3608  CD2 TRP C  18    -117.099  55.272  33.196  1.00 20.23           C  
ATOM   3609  CE2 TRP C  18    -117.630  54.429  34.198  1.00 20.23           C  
ATOM   3610  CE3 TRP C  18    -116.293  56.353  33.577  1.00 20.23           C  
ATOM   3611  NE1 TRP C  18    -118.371  53.463  33.572  1.00 20.23           N  
ATOM   3612  CH2 TRP C  18    -116.591  55.701  35.902  1.00 20.23           C  
ATOM   3613  CZ2 TRP C  18    -117.382  54.636  35.557  1.00 20.23           C  
ATOM   3614  CZ3 TRP C  18    -116.047  56.557  34.930  1.00 20.23           C  
ATOM   3615  N   ASP C  19    -116.289  57.679  28.823  1.00 12.67           N  
ATOM   3616  CA  ASP C  19    -115.416  58.754  29.285  1.00 12.67           C  
ATOM   3617  C   ASP C  19    -114.609  59.342  28.129  1.00 12.67           C  
ATOM   3618  CB  ASP C  19    -114.474  58.247  30.379  1.00 12.67           C  
ATOM   3619  O   ASP C  19    -114.068  60.443  28.240  1.00 12.67           O  
ATOM   3620  CG  ASP C  19    -114.905  58.667  31.773  1.00 12.67           C  
ATOM   3621  OD1 ASP C  19    -115.582  59.708  31.915  1.00 12.67           O  
ATOM   3622  OD2 ASP C  19    -114.561  57.952  32.740  1.00 12.67           O  
ATOM   3623  N   GLN C  20    -114.842  59.498  27.588  1.00 23.30           N  
ATOM   3624  CA  GLN C  20    -113.859  59.175  26.559  1.00 23.30           C  
ATOM   3625  C   GLN C  20    -112.930  60.357  26.296  1.00 23.30           C  
ATOM   3626  CB  GLN C  20    -114.555  58.755  25.263  1.00 23.30           C  
ATOM   3627  O   GLN C  20    -113.387  61.445  25.940  1.00 23.30           O  
ATOM   3628  CG  GLN C  20    -114.795  57.256  25.152  1.00 23.30           C  
ATOM   3629  CD  GLN C  20    -114.495  56.714  23.768  1.00 23.30           C  
ATOM   3630  NE2 GLN C  20    -114.852  55.456  23.533  1.00 23.30           N  
ATOM   3631  OE1 GLN C  20    -113.947  57.420  22.916  1.00 23.30           O  
ATOM   3632  N   PRO C  21    -111.353  60.031  26.209  1.00 20.01           N  
ATOM   3633  CA  PRO C  21    -110.037  60.587  26.533  1.00 20.01           C  
ATOM   3634  C   PRO C  21    -109.205  60.896  25.291  1.00 20.01           C  
ATOM   3635  CB  PRO C  21    -109.383  59.483  27.367  1.00 20.01           C  
ATOM   3636  O   PRO C  21    -108.000  61.141  25.395  1.00 20.01           O  
ATOM   3637  CG  PRO C  21    -110.194  58.259  27.084  1.00 20.01           C  
ATOM   3638  CD  PRO C  21    -111.366  58.651  26.231  1.00 20.01           C  
ATOM   3639  N   ALA C  22    -109.338  61.133  24.823  1.00 18.35           N  
ATOM   3640  CA  ALA C  22    -108.685  61.120  23.517  1.00 18.35           C  
ATOM   3641  C   ALA C  22    -107.230  61.568  23.626  1.00 18.35           C  
ATOM   3642  CB  ALA C  22    -109.441  62.013  22.535  1.00 18.35           C  
ATOM   3643  O   ALA C  22    -106.884  62.367  24.501  1.00 18.35           O  
ATOM   3644  N   PRO C  23    -105.808  61.741  23.087  1.00 23.79           N  
ATOM   3645  CA  PRO C  23    -104.761  60.901  22.501  1.00 23.79           C  
ATOM   3646  C   PRO C  23    -103.383  61.556  22.550  1.00 23.79           C  
ATOM   3647  CB  PRO C  23    -105.226  60.713  21.055  1.00 23.79           C  
ATOM   3648  O   PRO C  23    -102.383  60.881  22.808  1.00 23.79           O  
ATOM   3649  CG  PRO C  23    -106.311  61.724  20.869  1.00 23.79           C  
ATOM   3650  CD  PRO C  23    -106.515  62.450  22.168  1.00 23.79           C  
ATOM   3651  N   ALA C  24    -102.832  62.560  22.242  1.00 17.15           N  
ATOM   3652  CA  ALA C  24    -101.841  62.578  21.169  1.00 17.15           C  
ATOM   3653  C   ALA C  24    -100.434  62.771  21.726  1.00 17.15           C  
ATOM   3654  CB  ALA C  24    -102.167  63.679  20.162  1.00 17.15           C  
ATOM   3655  O   ALA C  24    -100.243  63.478  22.718  1.00 17.15           O  
ATOM   3656  N   PRO C  25     -99.113  62.523  21.508  1.00 20.42           N  
ATOM   3657  CA  PRO C  25     -97.890  61.756  21.752  1.00 20.42           C  
ATOM   3658  C   PRO C  25     -96.669  62.647  21.970  1.00 20.42           C  
ATOM   3659  CB  PRO C  25     -97.736  60.922  20.478  1.00 20.42           C  
ATOM   3660  O   PRO C  25     -95.869  62.395  22.875  1.00 20.42           O  
ATOM   3661  CG  PRO C  25     -98.753  61.476  19.534  1.00 20.42           C  
ATOM   3662  CD  PRO C  25     -99.441  62.634  20.199  1.00 20.42           C  
ATOM   3663  N   LEU C  26     -95.935  63.143  21.077  1.00 17.30           N  
ATOM   3664  CA  LEU C  26     -94.524  62.973  20.750  1.00 17.30           C  
ATOM   3665  C   LEU C  26     -93.645  63.773  21.705  1.00 17.30           C  
ATOM   3666  CB  LEU C  26     -94.252  63.404  19.306  1.00 17.30           C  
ATOM   3667  O   LEU C  26     -92.689  63.237  22.272  1.00 17.30           O  
ATOM   3668  CG  LEU C  26     -94.618  62.394  18.217  1.00 17.30           C  
ATOM   3669  CD1 LEU C  26     -94.654  63.075  16.853  1.00 17.30           C  
ATOM   3670  CD2 LEU C  26     -93.633  61.230  18.214  1.00 17.30           C  
ATOM   3671  N   LEU C  27     -92.756  64.771  21.261  1.00 18.00           N  
ATOM   3672  CA  LEU C  27     -91.327  65.063  21.248  1.00 18.00           C  
ATOM   3673  C   LEU C  27     -90.885  65.679  22.571  1.00 18.00           C  
ATOM   3674  CB  LEU C  27     -90.983  66.006  20.092  1.00 18.00           C  
ATOM   3675  O   LEU C  27     -91.671  66.355  23.238  1.00 18.00           O  
ATOM   3676  CG  LEU C  27     -90.651  65.345  18.753  1.00 18.00           C  
ATOM   3677  CD1 LEU C  27     -90.776  66.355  17.617  1.00 18.00           C  
ATOM   3678  CD2 LEU C  27     -89.250  64.742  18.787  1.00 18.00           C  
ATOM   3679  N   PHE C  28     -89.682  65.772  23.071  1.00 18.47           N  
ATOM   3680  CA  PHE C  28     -88.576  65.588  24.003  1.00 18.47           C  
ATOM   3681  C   PHE C  28     -87.994  66.932  24.425  1.00 18.47           C  
ATOM   3682  CB  PHE C  28     -87.483  64.717  23.376  1.00 18.47           C  
ATOM   3683  O   PHE C  28     -87.789  67.179  25.615  1.00 18.47           O  
ATOM   3684  CG  PHE C  28     -87.311  63.381  24.049  1.00 18.47           C  
ATOM   3685  CD1 PHE C  28     -86.386  63.217  25.073  1.00 18.47           C  
ATOM   3686  CD2 PHE C  28     -88.075  62.290  23.656  1.00 18.47           C  
ATOM   3687  CE1 PHE C  28     -86.226  61.982  25.697  1.00 18.47           C  
ATOM   3688  CE2 PHE C  28     -87.920  61.053  24.275  1.00 18.47           C  
ATOM   3689  CZ  PHE C  28     -86.994  60.901  25.294  1.00 18.47           C  
ATOM   3690  N   LEU C  29     -86.994  67.803  23.653  1.00 19.51           N  
ATOM   3691  CA  LEU C  29     -85.542  67.725  23.536  1.00 19.51           C  
ATOM   3692  C   LEU C  29     -84.870  68.815  24.364  1.00 19.51           C  
ATOM   3693  CB  LEU C  29     -85.115  67.845  22.070  1.00 19.51           C  
ATOM   3694  O   LEU C  29     -85.446  69.885  24.574  1.00 19.51           O  
ATOM   3695  CG  LEU C  29     -84.948  66.533  21.303  1.00 19.51           C  
ATOM   3696  CD1 LEU C  29     -85.328  66.723  19.838  1.00 19.51           C  
ATOM   3697  CD2 LEU C  29     -83.518  66.019  21.427  1.00 19.51           C  
ATOM   3698  N   PRO C  30     -83.458  68.899  24.347  1.00 20.39           N  
ATOM   3699  CA  PRO C  30     -82.444  69.028  25.396  1.00 20.39           C  
ATOM   3700  C   PRO C  30     -82.121  70.483  25.728  1.00 20.39           C  
ATOM   3701  CB  PRO C  30     -81.225  68.322  24.796  1.00 20.39           C  
ATOM   3702  O   PRO C  30     -82.244  70.898  26.884  1.00 20.39           O  
ATOM   3703  CG  PRO C  30     -81.536  68.192  23.340  1.00 20.39           C  
ATOM   3704  CD  PRO C  30     -82.931  68.694  23.104  1.00 20.39           C  
ATOM   3705  N   PRO C  31     -80.913  70.935  25.246  1.00 18.62           N  
ATOM   3706  CA  PRO C  31     -79.733  71.210  26.070  1.00 18.62           C  
ATOM   3707  C   PRO C  31     -79.641  72.672  26.500  1.00 18.62           C  
ATOM   3708  CB  PRO C  31     -78.567  70.836  25.151  1.00 18.62           C  
ATOM   3709  O   PRO C  31     -79.413  72.960  27.677  1.00 18.62           O  
ATOM   3710  CG  PRO C  31     -79.160  70.790  23.780  1.00 18.62           C  
ATOM   3711  CD  PRO C  31     -80.632  71.067  23.888  1.00 18.62           C  
ATOM   3712  N   ALA C  32     -78.977  73.641  25.601  1.00 18.37           N  
ATOM   3713  CA  ALA C  32     -77.559  73.974  25.490  1.00 18.37           C  
ATOM   3714  C   ALA C  32     -77.258  75.316  26.152  1.00 18.37           C  
ATOM   3715  CB  ALA C  32     -77.131  73.998  24.025  1.00 18.37           C  
ATOM   3716  O   ALA C  32     -78.079  76.235  26.108  1.00 18.37           O  
ATOM   3717  N   ALA C  33     -76.012  75.679  26.388  1.00 18.21           N  
ATOM   3718  CA  ALA C  33     -75.259  76.177  27.536  1.00 18.21           C  
ATOM   3719  C   ALA C  33     -75.177  77.701  27.519  1.00 18.21           C  
ATOM   3720  CB  ALA C  33     -73.858  75.572  27.557  1.00 18.21           C  
ATOM   3721  O   ALA C  33     -75.596  78.341  26.551  1.00 18.21           O  
ATOM   3722  N   PRO C  34     -73.921  78.333  27.662  1.00 18.61           N  
ATOM   3723  CA  PRO C  34     -73.341  79.214  28.678  1.00 18.61           C  
ATOM   3724  C   PRO C  34     -73.176  80.651  28.188  1.00 18.61           C  
ATOM   3725  CB  PRO C  34     -71.980  78.575  28.964  1.00 18.61           C  
ATOM   3726  O   PRO C  34     -73.704  81.581  28.804  1.00 18.61           O  
ATOM   3727  CG  PRO C  34     -71.718  77.691  27.787  1.00 18.61           C  
ATOM   3728  CD  PRO C  34     -72.925  77.715  26.895  1.00 18.61           C  
ATOM   3729  N   GLY C  35     -71.828  81.014  27.825  1.00 17.25           N  
ATOM   3730  CA  GLY C  35     -70.948  81.878  28.596  1.00 17.25           C  
ATOM   3731  C   GLY C  35     -70.929  83.310  28.096  1.00 17.25           C  
ATOM   3732  O   GLY C  35     -71.614  83.644  27.126  1.00 17.25           O  
ATOM   3733  N   GLY C  36     -69.564  83.897  27.841  1.00 17.32           N  
ATOM   3734  CA  GLY C  36     -68.850  84.885  28.635  1.00 17.32           C  
ATOM   3735  C   GLY C  36     -68.715  86.226  27.939  1.00 17.32           C  
ATOM   3736  O   GLY C  36     -68.798  87.275  28.580  1.00 17.32           O  
ATOM   3737  N   GLU C  37     -68.173  86.229  26.764  1.00 15.50           N  
ATOM   3738  CA  GLU C  37     -66.822  86.773  26.665  1.00 15.50           C  
ATOM   3739  C   GLU C  37     -66.812  88.278  26.918  1.00 15.50           C  
ATOM   3740  CB  GLU C  37     -66.217  86.466  25.293  1.00 15.50           C  
ATOM   3741  O   GLU C  37     -67.847  88.938  26.804  1.00 15.50           O  
ATOM   3742  CG  GLU C  37     -65.353  85.214  25.268  1.00 15.50           C  
ATOM   3743  CD  GLU C  37     -64.561  85.057  23.979  1.00 15.50           C  
ATOM   3744  OE1 GLU C  37     -63.552  84.315  23.973  1.00 15.50           O  
ATOM   3745  OE2 GLU C  37     -64.951  85.682  22.968  1.00 15.50           O  
ATOM   3746  N   VAL C  38     -65.886  89.134  26.266  1.00 17.04           N  
ATOM   3747  CA  VAL C  38     -64.599  89.737  26.596  1.00 17.04           C  
ATOM   3748  C   VAL C  38     -64.686  91.254  26.447  1.00 17.04           C  
ATOM   3749  CB  VAL C  38     -63.465  89.178  25.708  1.00 17.04           C  
ATOM   3750  O   VAL C  38     -64.306  91.996  27.356  1.00 17.04           O  
ATOM   3751  CG1 VAL C  38     -62.105  89.394  26.368  1.00 17.04           C  
ATOM   3752  CG2 VAL C  38     -63.695  87.695  25.421  1.00 17.04           C  
ATOM   3753  N   THR C  39     -64.119  92.001  25.287  1.00 16.65           N  
ATOM   3754  CA  THR C  39     -62.806  92.636  25.268  1.00 16.65           C  
ATOM   3755  C   THR C  39     -62.936  94.152  25.391  1.00 16.65           C  
ATOM   3756  CB  THR C  39     -62.035  92.288  23.981  1.00 16.65           C  
ATOM   3757  O   THR C  39     -64.026  94.702  25.221  1.00 16.65           O  
ATOM   3758  CG2 THR C  39     -61.546  90.843  24.007  1.00 16.65           C  
ATOM   3759  OG1 THR C  39     -62.897  92.468  22.851  1.00 16.65           O  
ATOM   3760  N   SER C  40     -62.208  95.088  24.514  1.00 17.93           N  
ATOM   3761  CA  SER C  40     -60.990  95.867  24.715  1.00 17.93           C  
ATOM   3762  C   SER C  40     -61.287  97.362  24.734  1.00 17.93           C  
ATOM   3763  CB  SER C  40     -59.968  95.555  23.621  1.00 17.93           C  
ATOM   3764  O   SER C  40     -62.357  97.794  24.302  1.00 17.93           O  
ATOM   3765  OG  SER C  40     -59.477  94.232  23.753  1.00 17.93           O  
ATOM   3766  N   SER C  41     -60.377  98.370  24.069  1.00 17.89           N  
ATOM   3767  CA  SER C  41     -59.323  99.226  24.604  1.00 17.89           C  
ATOM   3768  C   SER C  41     -59.598 100.695  24.301  1.00 17.89           C  
ATOM   3769  CB  SER C  41     -57.963  98.824  24.033  1.00 17.89           C  
ATOM   3770  O   SER C  41     -60.601 101.026  23.665  1.00 17.89           O  
ATOM   3771  OG  SER C  41     -58.005  98.783  22.617  1.00 17.89           O  
ATOM   3772  N   GLY C  42     -58.741 101.428  23.378  1.00 17.88           N  
ATOM   3773  CA  GLY C  42     -57.729 102.377  23.813  1.00 17.88           C  
ATOM   3774  C   GLY C  42     -58.087 103.817  23.501  1.00 17.88           C  
ATOM   3775  O   GLY C  42     -59.189 104.099  23.026  1.00 17.88           O  
ATOM   3776  N   GLY C  43     -57.264 104.638  22.508  1.00 18.37           N  
ATOM   3777  CA  GLY C  43     -56.289 105.646  22.893  1.00 18.37           C  
ATOM   3778  C   GLY C  43     -56.739 107.061  22.585  1.00 18.37           C  
ATOM   3779  O   GLY C  43     -57.809 107.266  22.006  1.00 18.37           O  
ATOM   3780  N   SER C  44     -55.850 107.983  21.744  1.00 19.80           N  
ATOM   3781  CA  SER C  44     -54.961 109.086  22.090  1.00 19.80           C  
ATOM   3782  C   SER C  44     -55.475 110.408  21.531  1.00 19.80           C  
ATOM   3783  CB  SER C  44     -53.547 108.819  21.571  1.00 19.80           C  
ATOM   3784  O   SER C  44     -56.295 110.422  20.610  1.00 19.80           O  
ATOM   3785  OG  SER C  44     -52.728 108.281  22.595  1.00 19.80           O  
ATOM   3786  N   PRO C  45     -54.502 111.630  21.197  1.00 20.50           N  
ATOM   3787  CA  PRO C  45     -54.092 112.932  21.727  1.00 20.50           C  
ATOM   3788  C   PRO C  45     -54.274 114.064  20.717  1.00 20.50           C  
ATOM   3789  CB  PRO C  45     -52.611 112.728  22.057  1.00 20.50           C  
ATOM   3790  O   PRO C  45     -54.962 115.046  21.004  1.00 20.50           O  
ATOM   3791  CG  PRO C  45     -52.241 111.449  21.379  1.00 20.50           C  
ATOM   3792  CD  PRO C  45     -53.459 110.905  20.690  1.00 20.50           C  
ATOM   3793  N   GLY C  46     -53.078 114.621  19.967  1.00 19.92           N  
ATOM   3794  CA  GLY C  46     -52.330 115.841  20.223  1.00 19.92           C  
ATOM   3795  C   GLY C  46     -52.510 116.890  19.142  1.00 19.92           C  
ATOM   3796  O   GLY C  46     -53.551 116.937  18.483  1.00 19.92           O  
ATOM   3797  N   GLY C  47     -51.338 117.338  18.237  1.00 19.68           N  
ATOM   3798  CA  GLY C  47     -50.492 118.520  18.272  1.00 19.68           C  
ATOM   3799  C   GLY C  47     -50.701 119.439  17.083  1.00 19.68           C  
ATOM   3800  O   GLY C  47     -50.913 120.642  17.251  1.00 19.68           O  
ATOM   3801  N   THR C  48     -50.178 119.180  15.771  1.00 18.10           N  
ATOM   3802  CA  THR C  48     -48.926 119.765  15.303  1.00 18.10           C  
ATOM   3803  C   THR C  48     -49.188 121.050  14.524  1.00 18.10           C  
ATOM   3804  CB  THR C  48     -48.143 118.776  14.420  1.00 18.10           C  
ATOM   3805  O   THR C  48     -50.315 121.303  14.094  1.00 18.10           O  
ATOM   3806  CG2 THR C  48     -47.331 117.803  15.269  1.00 18.10           C  
ATOM   3807  OG1 THR C  48     -49.064 118.034  13.612  1.00 18.10           O  
ATOM   3808  N   THR C  49     -48.294 121.443  13.320  1.00 18.78           N  
ATOM   3809  CA  THR C  49     -47.065 122.202  13.112  1.00 18.78           C  
ATOM   3810  C   THR C  49     -47.269 123.284  12.056  1.00 18.78           C  
ATOM   3811  CB  THR C  49     -45.905 121.281  12.691  1.00 18.78           C  
ATOM   3812  O   THR C  49     -48.274 123.280  11.342  1.00 18.78           O  
ATOM   3813  CG2 THR C  49     -45.257 120.622  13.904  1.00 18.78           C  
ATOM   3814  OG1 THR C  49     -46.405 120.261  11.817  1.00 18.78           O  
ATOM   3815  N   ALA C  50     -46.307 123.473  10.889  1.00 18.68           N  
ATOM   3816  CA  ALA C  50     -45.148 124.331  10.659  1.00 18.68           C  
ATOM   3817  C   ALA C  50     -45.358 125.222   9.439  1.00 18.68           C  
ATOM   3818  CB  ALA C  50     -43.887 123.487  10.487  1.00 18.68           C  
ATOM   3819  O   ALA C  50     -45.247 126.447   9.531  1.00 18.68           O  
ATOM   3820  N   ALA C  51     -44.499 125.071   8.206  1.00 19.64           N  
ATOM   3821  CA  ALA C  51     -43.224 125.708   7.887  1.00 19.64           C  
ATOM   3822  C   ALA C  51     -43.304 126.465   6.564  1.00 19.64           C  
ATOM   3823  CB  ALA C  51     -42.108 124.668   7.834  1.00 19.64           C  
ATOM   3824  O   ALA C  51     -42.928 127.637   6.489  1.00 19.64           O  
ATOM   3825  N   PRO C  52     -42.768 125.949   5.243  1.00 19.69           N  
ATOM   3826  CA  PRO C  52     -41.468 126.187   4.613  1.00 19.69           C  
ATOM   3827  C   PRO C  52     -41.565 127.085   3.381  1.00 19.69           C  
ATOM   3828  CB  PRO C  52     -41.000 124.781   4.228  1.00 19.69           C  
ATOM   3829  O   PRO C  52     -42.653 127.268   2.831  1.00 19.69           O  
ATOM   3830  CG  PRO C  52     -42.238 123.944   4.261  1.00 19.69           C  
ATOM   3831  CD  PRO C  52     -43.367 124.783   4.786  1.00 19.69           C  
ATOM   3832  N   SER C  53     -40.287 127.315   2.454  1.00 21.44           N  
ATOM   3833  CA  SER C  53     -39.170 128.208   2.167  1.00 21.44           C  
ATOM   3834  C   SER C  53     -39.078 128.518   0.677  1.00 21.44           C  
ATOM   3835  CB  SER C  53     -37.855 127.595   2.651  1.00 21.44           C  
ATOM   3836  O   SER C  53     -38.963 129.681   0.286  1.00 21.44           O  
ATOM   3837  OG  SER C  53     -36.760 128.102   1.907  1.00 21.44           O  
ATOM   3838  N   GLY C  54     -38.484 127.648  -0.304  1.00 19.17           N  
ATOM   3839  CA  GLY C  54     -37.153 127.704  -0.887  1.00 19.17           C  
ATOM   3840  C   GLY C  54     -37.133 128.329  -2.269  1.00 19.17           C  
ATOM   3841  O   GLY C  54     -38.186 128.637  -2.832  1.00 19.17           O  
ATOM   3842  N   ALA C  55     -36.057 127.892  -3.249  1.00 19.18           N  
ATOM   3843  CA  ALA C  55     -34.671 128.066  -3.673  1.00 19.18           C  
ATOM   3844  C   ALA C  55     -34.545 127.968  -5.190  1.00 19.18           C  
ATOM   3845  CB  ALA C  55     -33.774 127.029  -3.000  1.00 19.18           C  
ATOM   3846  O   ALA C  55     -33.877 128.793  -5.819  1.00 19.18           O  
ATOM   3847  N   LEU C  56     -34.555 126.853  -5.949  1.00 19.62           N  
ATOM   3848  CA  LEU C  56     -33.316 126.191  -6.344  1.00 19.62           C  
ATOM   3849  C   LEU C  56     -32.854 126.675  -7.714  1.00 19.62           C  
ATOM   3850  CB  LEU C  56     -33.503 124.672  -6.362  1.00 19.62           C  
ATOM   3851  O   LEU C  56     -33.655 127.189  -8.498  1.00 19.62           O  
ATOM   3852  CG  LEU C  56     -33.299 123.947  -5.031  1.00 19.62           C  
ATOM   3853  CD1 LEU C  56     -34.029 122.608  -5.038  1.00 19.62           C  
ATOM   3854  CD2 LEU C  56     -31.812 123.751  -4.751  1.00 19.62           C  
ATOM   3855  N   ASP C  57     -31.874 125.873  -8.458  1.00 18.80           N  
ATOM   3856  CA  ASP C  57     -30.459 125.723  -8.782  1.00 18.80           C  
ATOM   3857  C   ASP C  57     -30.231 125.790 -10.290  1.00 18.80           C  
ATOM   3858  CB  ASP C  57     -29.918 124.404  -8.226  1.00 18.80           C  
ATOM   3859  O   ASP C  57     -31.187 125.812 -11.068  1.00 18.80           O  
ATOM   3860  CG  ASP C  57     -28.859 124.601  -7.156  1.00 18.80           C  
ATOM   3861  OD1 ASP C  57     -28.348 125.732  -7.004  1.00 18.80           O  
ATOM   3862  OD2 ASP C  57     -28.530 123.616  -6.460  1.00 18.80           O  
ATOM   3863  N   ALA C  58     -29.624 124.698 -11.030  1.00 19.64           N  
ATOM   3864  CA  ALA C  58     -28.237 124.457 -11.419  1.00 19.64           C  
ATOM   3865  C   ALA C  58     -28.074 124.516 -12.935  1.00 19.64           C  
ATOM   3866  CB  ALA C  58     -27.762 123.107 -10.888  1.00 19.64           C  
ATOM   3867  O   ALA C  58     -27.203 125.224 -13.446  1.00 19.64           O  
ATOM   3868  N   ALA C  59     -27.614 123.390 -13.699  1.00 20.08           N  
ATOM   3869  CA  ALA C  59     -26.225 123.131 -14.072  1.00 20.08           C  
ATOM   3870  C   ALA C  59     -26.014 123.328 -15.571  1.00 20.08           C  
ATOM   3871  CB  ALA C  59     -25.819 121.718 -13.662  1.00 20.08           C  
ATOM   3872  O   ALA C  59     -25.076 124.011 -15.987  1.00 20.08           O  
ATOM   3873  N   ALA C  60     -25.826 122.175 -16.334  1.00 20.17           N  
ATOM   3874  CA  ALA C  60     -24.488 121.847 -16.817  1.00 20.17           C  
ATOM   3875  C   ALA C  60     -24.134 122.670 -18.053  1.00 20.17           C  
ATOM   3876  CB  ALA C  60     -24.384 120.356 -17.127  1.00 20.17           C  
ATOM   3877  O   ALA C  60     -25.021 123.162 -18.753  1.00 20.17           O  
ATOM   3878  N   ALA C  61     -22.842 122.404 -18.739  1.00 19.81           N  
ATOM   3879  CA  ALA C  61     -21.534 122.648 -19.340  1.00 19.81           C  
ATOM   3880  C   ALA C  61     -21.578 122.437 -20.851  1.00 19.81           C  
ATOM   3881  CB  ALA C  61     -20.481 121.740 -18.710  1.00 19.81           C  
ATOM   3882  O   ALA C  61     -21.140 123.299 -21.617  1.00 19.81           O  
ATOM   3883  N   VAL C  62     -20.866 121.306 -21.349  1.00 21.93           N  
ATOM   3884  CA  VAL C  62     -19.540 121.218 -21.951  1.00 21.93           C  
ATOM   3885  C   VAL C  62     -19.669 120.977 -23.454  1.00 21.93           C  
ATOM   3886  CB  VAL C  62     -18.695 120.099 -21.303  1.00 21.93           C  
ATOM   3887  O   VAL C  62     -19.057 121.684 -24.257  1.00 21.93           O  
ATOM   3888  CG1 VAL C  62     -17.351 119.955 -22.016  1.00 21.93           C  
ATOM   3889  CG2 VAL C  62     -18.486 120.382 -19.816  1.00 21.93           C  
ATOM   3890  N   ALA C  63     -19.290 119.714 -23.880  1.00 22.05           N  
ATOM   3891  CA  ALA C  63     -18.112 119.412 -24.689  1.00 22.05           C  
ATOM   3892  C   ALA C  63     -18.439 119.479 -26.179  1.00 22.05           C  
ATOM   3893  CB  ALA C  63     -17.558 118.036 -24.330  1.00 22.05           C  
ATOM   3894  O   ALA C  63     -17.709 120.102 -26.953  1.00 22.05           O  
ATOM   3895  N   ALA C  64     -18.494 118.285 -26.681  1.00 22.38           N  
ATOM   3896  CA  ALA C  64     -17.477 117.697 -27.549  1.00 22.38           C  
ATOM   3897  C   ALA C  64     -17.715 118.076 -29.008  1.00 22.38           C  
ATOM   3898  CB  ALA C  64     -17.459 116.178 -27.394  1.00 22.38           C  
ATOM   3899  O   ALA C  64     -18.854 118.069 -29.480  1.00 22.38           O  
ATOM   3900  N   LYS C  65     -16.677 118.393 -29.753  1.00 24.36           N  
ATOM   3901  CA  LYS C  65     -15.977 119.311 -30.647  1.00 24.36           C  
ATOM   3902  C   LYS C  65     -16.043 118.828 -32.093  1.00 24.36           C  
ATOM   3903  CB  LYS C  65     -14.519 119.474 -30.215  1.00 24.36           C  
ATOM   3904  O   LYS C  65     -16.362 119.602 -32.998  1.00 24.36           O  
ATOM   3905  CG  LYS C  65     -13.916 120.825 -30.569  1.00 24.36           C  
ATOM   3906  CD  LYS C  65     -12.495 120.960 -30.037  1.00 24.36           C  
ATOM   3907  CE  LYS C  65     -11.870 122.288 -30.440  1.00 24.36           C  
ATOM   3908  NZ  LYS C  65     -10.495 122.447 -29.878  1.00 24.36           N  
ATOM   3909  N   ILE C  66     -14.996 117.850 -32.537  1.00 22.82           N  
ATOM   3910  CA  ILE C  66     -13.960 118.062 -33.542  1.00 22.82           C  
ATOM   3911  C   ILE C  66     -14.390 117.435 -34.866  1.00 22.82           C  
ATOM   3912  CB  ILE C  66     -12.604 117.478 -33.087  1.00 22.82           C  
ATOM   3913  O   ILE C  66     -14.353 118.088 -35.911  1.00 22.82           O  
ATOM   3914  CG1 ILE C  66     -12.078 118.239 -31.864  1.00 22.82           C  
ATOM   3915  CG2 ILE C  66     -11.588 117.516 -34.233  1.00 22.82           C  
ATOM   3916  CD1 ILE C  66     -10.782 117.677 -31.296  1.00 22.82           C  
ATOM   3917  N   ASN C  67     -13.748 116.311 -35.101  1.00 23.36           N  
ATOM   3918  CA  ASN C  67     -12.795 116.222 -36.202  1.00 23.36           C  
ATOM   3919  C   ASN C  67     -13.501 116.005 -37.538  1.00 23.36           C  
ATOM   3920  CB  ASN C  67     -11.783 115.103 -35.948  1.00 23.36           C  
ATOM   3921  O   ASN C  67     -14.598 115.446 -37.581  1.00 23.36           O  
ATOM   3922  CG  ASN C  67     -10.388 115.629 -35.672  1.00 23.36           C  
ATOM   3923  ND2 ASN C  67      -9.446 114.721 -35.445  1.00 23.36           N  
ATOM   3924  OD1 ASN C  67     -10.159 116.841 -35.661  1.00 23.36           O  
ATOM   3925  N   ALA C  68     -12.736 115.903 -38.675  1.00 23.85           N  
ATOM   3926  CA  ALA C  68     -12.300 116.374 -39.988  1.00 23.85           C  
ATOM   3927  C   ALA C  68     -12.742 115.414 -41.089  1.00 23.85           C  
ATOM   3928  CB  ALA C  68     -10.784 116.547 -40.014  1.00 23.85           C  
ATOM   3929  O   ALA C  68     -13.324 115.835 -42.091  1.00 23.85           O  
ATOM   3930  N   MET C  69     -11.965 114.210 -41.411  1.00 22.21           N  
ATOM   3931  CA  MET C  69     -11.078 113.997 -42.551  1.00 22.21           C  
ATOM   3932  C   MET C  69     -11.770 113.174 -43.632  1.00 22.21           C  
ATOM   3933  CB  MET C  69      -9.790 113.302 -42.108  1.00 22.21           C  
ATOM   3934  O   MET C  69     -12.766 112.499 -43.364  1.00 22.21           O  
ATOM   3935  CG  MET C  69      -8.603 113.571 -43.020  1.00 22.21           C  
ATOM   3936  SD  MET C  69      -7.090 112.681 -42.486  1.00 22.21           S  
ATOM   3937  CE  MET C  69      -5.924 114.067 -42.380  1.00 22.21           C  
ATOM   3938  N   LEU C  70     -11.108 111.987 -44.142  1.00 26.25           N  
ATOM   3939  CA  LEU C  70     -10.585 111.670 -45.467  1.00 26.25           C  
ATOM   3940  C   LEU C  70     -11.606 110.881 -46.279  1.00 26.25           C  
ATOM   3941  CB  LEU C  70      -9.281 110.876 -45.353  1.00 26.25           C  
ATOM   3942  O   LEU C  70     -12.145 109.880 -45.803  1.00 26.25           O  
ATOM   3943  CG  LEU C  70      -7.997 111.696 -45.220  1.00 26.25           C  
ATOM   3944  CD1 LEU C  70      -6.898 110.858 -44.575  1.00 26.25           C  
ATOM   3945  CD2 LEU C  70      -7.551 112.216 -46.582  1.00 26.25           C  
ATOM   3946  N   MET C  71     -12.311 111.609 -47.137  1.00 25.73           N  
ATOM   3947  CA  MET C  71     -13.309 111.347 -48.170  1.00 25.73           C  
ATOM   3948  C   MET C  71     -12.876 110.190 -49.064  1.00 25.73           C  
ATOM   3949  CB  MET C  71     -13.552 112.599 -49.014  1.00 25.73           C  
ATOM   3950  O   MET C  71     -13.547 109.876 -50.049  1.00 25.73           O  
ATOM   3951  CG  MET C  71     -14.667 113.487 -48.487  1.00 25.73           C  
ATOM   3952  SD  MET C  71     -15.930 113.862 -49.764  1.00 25.73           S  
ATOM   3953  CE  MET C  71     -15.932 115.675 -49.690  1.00 25.73           C  
ATOM   3954  N   ALA C  72     -11.691 109.687 -48.527  1.00 24.65           N  
ATOM   3955  CA  ALA C  72     -10.768 109.632 -49.658  1.00 24.65           C  
ATOM   3956  C   ALA C  72     -11.392 108.896 -50.840  1.00 24.65           C  
ATOM   3957  CB  ALA C  72      -9.461 108.959 -49.246  1.00 24.65           C  
ATOM   3958  O   ALA C  72     -12.411 108.219 -50.690  1.00 24.65           O  
ATOM   3959  N   LYS C  73     -10.521 107.817 -51.390  1.00 22.99           N  
ATOM   3960  CA  LYS C  73      -9.993 107.711 -52.748  1.00 22.99           C  
ATOM   3961  C   LYS C  73     -10.918 106.881 -53.634  1.00 22.99           C  
ATOM   3962  CB  LYS C  73      -8.592 107.097 -52.733  1.00 22.99           C  
ATOM   3963  O   LYS C  73     -11.734 106.104 -53.133  1.00 22.99           O  
ATOM   3964  CG  LYS C  73      -7.499 108.039 -53.215  1.00 22.99           C  
ATOM   3965  CD  LYS C  73      -6.125 107.386 -53.138  1.00 22.99           C  
ATOM   3966  CE  LYS C  73      -5.030 108.327 -53.622  1.00 22.99           C  
ATOM   3967  NZ  LYS C  73      -3.669 107.744 -53.418  1.00 22.99           N  
ATOM   3968  N   GLY C  74     -10.361 106.489 -54.795  1.00 25.41           N  
ATOM   3969  CA  GLY C  74     -10.672 106.402 -56.212  1.00 25.41           C  
ATOM   3970  C   GLY C  74     -11.434 105.142 -56.580  1.00 25.41           C  
ATOM   3971  O   GLY C  74     -12.498 105.212 -57.198  1.00 25.41           O  
ATOM   3972  N   LYS C  75     -10.515 104.069 -56.755  1.00 21.88           N  
ATOM   3973  CA  LYS C  75     -10.208 103.601 -58.104  1.00 21.88           C  
ATOM   3974  C   LYS C  75     -11.054 102.386 -58.471  1.00 21.88           C  
ATOM   3975  CB  LYS C  75      -8.722 103.262 -58.229  1.00 21.88           C  
ATOM   3976  O   LYS C  75     -11.712 101.798 -57.610  1.00 21.88           O  
ATOM   3977  CG  LYS C  75      -7.823 104.475 -58.420  1.00 21.88           C  
ATOM   3978  CD  LYS C  75      -6.469 104.083 -58.995  1.00 21.88           C  
ATOM   3979  CE  LYS C  75      -5.578 105.299 -59.211  1.00 21.88           C  
ATOM   3980  NZ  LYS C  75      -4.223 104.913 -59.706  1.00 21.88           N  
ATOM   3981  N   LEU C  76     -10.300 101.337 -58.822  1.00 22.60           N  
ATOM   3982  CA  LEU C  76     -10.205 100.758 -60.158  1.00 22.60           C  
ATOM   3983  C   LEU C  76     -11.029  99.478 -60.254  1.00 22.60           C  
ATOM   3984  CB  LEU C  76      -8.745 100.468 -60.514  1.00 22.60           C  
ATOM   3985  O   LEU C  76     -11.884  99.350 -61.133  1.00 22.60           O  
ATOM   3986  CG  LEU C  76      -8.017 101.544 -61.321  1.00 22.60           C  
ATOM   3987  CD1 LEU C  76      -6.527 101.531 -60.999  1.00 22.60           C  
ATOM   3988  CD2 LEU C  76      -8.249 101.341 -62.815  1.00 22.60           C  
ATOM   3989  N   LYS C  77     -10.297  98.357 -60.409  1.00 21.87           N  
ATOM   3990  CA  LYS C  77     -10.159  97.680 -61.695  1.00 21.87           C  
ATOM   3991  C   LYS C  77     -11.059  96.450 -61.768  1.00 21.87           C  
ATOM   3992  CB  LYS C  77      -8.703  97.280 -61.937  1.00 21.87           C  
ATOM   3993  O   LYS C  77     -11.818  96.286 -62.726  1.00 21.87           O  
ATOM   3994  CG  LYS C  77      -8.099  97.878 -63.199  1.00 21.87           C  
ATOM   3995  CD  LYS C  77      -6.621  97.531 -63.330  1.00 21.87           C  
ATOM   3996  CE  LYS C  77      -6.015  98.130 -64.592  1.00 21.87           C  
ATOM   3997  NZ  LYS C  77      -4.537  97.920 -64.650  1.00 21.87           N  
ATOM   3998  N   PRO C  78     -10.347  95.312 -61.646  1.00 21.15           N  
ATOM   3999  CA  PRO C  78     -10.041  94.527 -62.845  1.00 21.15           C  
ATOM   4000  C   PRO C  78     -10.945  93.306 -62.997  1.00 21.15           C  
ATOM   4001  CB  PRO C  78      -8.585  94.106 -62.628  1.00 21.15           C  
ATOM   4002  O   PRO C  78     -11.527  93.093 -64.063  1.00 21.15           O  
ATOM   4003  CG  PRO C  78      -8.320  94.379 -61.182  1.00 21.15           C  
ATOM   4004  CD  PRO C  78      -9.559  94.969 -60.573  1.00 21.15           C  
ATOM   4005  N   THR C  79     -10.497  92.134 -62.404  1.00 20.44           N  
ATOM   4006  CA  THR C  79      -9.804  91.139 -63.215  1.00 20.44           C  
ATOM   4007  C   THR C  79     -10.743  89.996 -63.589  1.00 20.44           C  
ATOM   4008  CB  THR C  79      -8.574  90.576 -62.478  1.00 20.44           C  
ATOM   4009  O   THR C  79     -11.787  89.813 -62.960  1.00 20.44           O  
ATOM   4010  CG2 THR C  79      -7.468  90.204 -63.459  1.00 20.44           C  
ATOM   4011  OG1 THR C  79      -8.077  91.564 -61.567  1.00 20.44           O  
ATOM   4012  N   GLN C  80     -10.041  88.810 -63.845  1.00 20.19           N  
ATOM   4013  CA  GLN C  80      -9.861  87.896 -64.969  1.00 20.19           C  
ATOM   4014  C   GLN C  80     -10.807  86.703 -64.865  1.00 20.19           C  
ATOM   4015  CB  GLN C  80      -8.412  87.413 -65.042  1.00 20.19           C  
ATOM   4016  O   GLN C  80     -11.419  86.479 -63.819  1.00 20.19           O  
ATOM   4017  CG  GLN C  80      -7.491  88.345 -65.817  1.00 20.19           C  
ATOM   4018  CD  GLN C  80      -6.144  87.717 -66.125  1.00 20.19           C  
ATOM   4019  NE2 GLN C  80      -5.226  88.515 -66.660  1.00 20.19           N  
ATOM   4020  OE1 GLN C  80      -5.931  86.525 -65.883  1.00 20.19           O  
ATOM   4021  N   ASN C  81     -10.250  85.533 -65.320  1.00 20.35           N  
ATOM   4022  CA  ASN C  81     -10.442  84.520 -66.352  1.00 20.35           C  
ATOM   4023  C   ASN C  81     -11.064  83.249 -65.781  1.00 20.35           C  
ATOM   4024  CB  ASN C  81      -9.114  84.197 -67.041  1.00 20.35           C  
ATOM   4025  O   ASN C  81     -12.135  82.826 -66.220  1.00 20.35           O  
ATOM   4026  CG  ASN C  81      -8.891  85.021 -68.294  1.00 20.35           C  
ATOM   4027  ND2 ASN C  81      -7.657  85.033 -68.785  1.00 20.35           N  
ATOM   4028  OD1 ASN C  81      -9.820  85.643 -68.816  1.00 20.35           O  
ATOM   4029  N   ALA C  82     -10.211  82.161 -65.715  1.00 20.44           N  
ATOM   4030  CA  ALA C  82     -10.143  81.011 -66.612  1.00 20.44           C  
ATOM   4031  C   ALA C  82     -10.697  79.758 -65.940  1.00 20.44           C  
ATOM   4032  CB  ALA C  82      -8.706  80.775 -67.068  1.00 20.44           C  
ATOM   4033  O   ALA C  82     -11.537  79.058 -66.512  1.00 20.44           O  
ATOM   4034  N   SER C  83      -9.791  79.000 -65.252  1.00 20.67           N  
ATOM   4035  CA  SER C  83      -9.219  77.756 -65.758  1.00 20.67           C  
ATOM   4036  C   SER C  83     -10.011  76.547 -65.272  1.00 20.67           C  
ATOM   4037  CB  SER C  83      -7.757  77.625 -65.329  1.00 20.67           C  
ATOM   4038  O   SER C  83     -10.764  76.640 -64.301  1.00 20.67           O  
ATOM   4039  OG  SER C  83      -7.152  78.900 -65.209  1.00 20.67           O  
ATOM   4040  N   GLU C  84      -9.375  75.348 -65.439  1.00 21.73           N  
ATOM   4041  CA  GLU C  84      -9.523  74.051 -66.092  1.00 21.73           C  
ATOM   4042  C   GLU C  84      -9.930  72.973 -65.092  1.00 21.73           C  
ATOM   4043  CB  GLU C  84      -8.223  73.652 -66.795  1.00 21.73           C  
ATOM   4044  O   GLU C  84     -10.810  72.157 -65.376  1.00 21.73           O  
ATOM   4045  CG  GLU C  84      -8.251  73.859 -68.303  1.00 21.73           C  
ATOM   4046  CD  GLU C  84      -7.023  73.303 -69.007  1.00 21.73           C  
ATOM   4047  OE1 GLU C  84      -7.008  73.264 -70.259  1.00 21.73           O  
ATOM   4048  OE2 GLU C  84      -6.070  72.902 -68.302  1.00 21.73           O  
ATOM   4049  N   LYS C  85      -9.073  72.542 -64.106  1.00 19.78           N  
ATOM   4050  CA  LYS C  85      -8.338  71.293 -64.284  1.00 19.78           C  
ATOM   4051  C   LYS C  85      -9.119  70.111 -63.718  1.00 19.78           C  
ATOM   4052  CB  LYS C  85      -6.964  71.380 -63.619  1.00 19.78           C  
ATOM   4053  O   LYS C  85     -10.037  70.293 -62.915  1.00 19.78           O  
ATOM   4054  CG  LYS C  85      -5.799  71.338 -64.597  1.00 19.78           C  
ATOM   4055  CD  LYS C  85      -4.463  71.491 -63.883  1.00 19.78           C  
ATOM   4056  CE  LYS C  85      -3.296  71.448 -64.861  1.00 19.78           C  
ATOM   4057  NZ  LYS C  85      -1.995  71.727 -64.184  1.00 19.78           N  
ATOM   4058  N   LEU C  86      -8.400  69.135 -62.956  1.00 20.38           N  
ATOM   4059  CA  LEU C  86      -7.876  67.800 -63.220  1.00 20.38           C  
ATOM   4060  C   LEU C  86      -8.690  66.741 -62.485  1.00 20.38           C  
ATOM   4061  CB  LEU C  86      -6.405  67.709 -62.805  1.00 20.38           C  
ATOM   4062  O   LEU C  86      -9.363  65.921 -63.115  1.00 20.38           O  
ATOM   4063  CG  LEU C  86      -5.373  67.971 -63.903  1.00 20.38           C  
ATOM   4064  CD1 LEU C  86      -4.116  68.600 -63.310  1.00 20.38           C  
ATOM   4065  CD2 LEU C  86      -5.035  66.679 -64.638  1.00 20.38           C  
ATOM   4066  N   GLN C  87      -7.967  65.897 -61.545  1.00 21.62           N  
ATOM   4067  CA  GLN C  87      -7.521  64.509 -61.608  1.00 21.62           C  
ATOM   4068  C   GLN C  87      -8.453  63.595 -60.820  1.00 21.62           C  
ATOM   4069  CB  GLN C  87      -6.090  64.380 -61.082  1.00 21.62           C  
ATOM   4070  O   GLN C  87      -9.194  64.056 -59.949  1.00 21.62           O  
ATOM   4071  CG  GLN C  87      -5.060  64.091 -62.165  1.00 21.62           C  
ATOM   4072  CD  GLN C  87      -3.643  64.033 -61.627  1.00 21.62           C  
ATOM   4073  NE2 GLN C  87      -2.677  63.843 -62.519  1.00 21.62           N  
ATOM   4074  OE1 GLN C  87      -3.418  64.157 -60.418  1.00 21.62           O  
ATOM   4075  N   ALA C  88      -8.025  62.279 -60.585  1.00 23.56           N  
ATOM   4076  CA  ALA C  88      -8.522  60.926 -60.824  1.00 23.56           C  
ATOM   4077  C   ALA C  88      -9.073  60.310 -59.542  1.00 23.56           C  
ATOM   4078  CB  ALA C  88      -7.415  60.047 -61.401  1.00 23.56           C  
ATOM   4079  O   ALA C  88     -10.046  59.553 -59.578  1.00 23.56           O  
ATOM   4080  N   PRO C  89      -8.379  60.418 -58.327  1.00 22.46           N  
ATOM   4081  CA  PRO C  89      -7.821  59.198 -57.738  1.00 22.46           C  
ATOM   4082  C   PRO C  89      -8.878  58.342 -57.043  1.00 22.46           C  
ATOM   4083  CB  PRO C  89      -6.799  59.728 -56.730  1.00 22.46           C  
ATOM   4084  O   PRO C  89      -9.952  58.840 -56.696  1.00 22.46           O  
ATOM   4085  CG  PRO C  89      -7.031  61.204 -56.691  1.00 22.46           C  
ATOM   4086  CD  PRO C  89      -8.140  61.538 -57.647  1.00 22.46           C  
ATOM   4087  N   GLY C  90      -8.369  57.107 -56.425  1.00 23.40           N  
ATOM   4088  CA  GLY C  90      -8.595  55.683 -56.235  1.00 23.40           C  
ATOM   4089  C   GLY C  90      -9.403  55.368 -54.991  1.00 23.40           C  
ATOM   4090  O   GLY C  90      -9.632  56.245 -54.155  1.00 23.40           O  
ATOM   4091  N   LYS C  91      -9.864  54.016 -54.764  1.00 24.58           N  
ATOM   4092  CA  LYS C  91     -10.968  53.253 -54.189  1.00 24.58           C  
ATOM   4093  C   LYS C  91     -10.699  52.916 -52.725  1.00 24.58           C  
ATOM   4094  CB  LYS C  91     -11.206  51.969 -54.987  1.00 24.58           C  
ATOM   4095  O   LYS C  91     -11.335  52.023 -52.161  1.00 24.58           O  
ATOM   4096  CG  LYS C  91     -12.190  52.129 -56.136  1.00 24.58           C  
ATOM   4097  CD  LYS C  91     -12.518  50.788 -56.782  1.00 24.58           C  
ATOM   4098  CE  LYS C  91     -13.480  50.950 -57.950  1.00 24.58           C  
ATOM   4099  NZ  LYS C  91     -13.746  49.648 -58.633  1.00 24.58           N  
ATOM   4100  N   GLY C  92      -9.947  53.646 -51.921  1.00 23.25           N  
ATOM   4101  CA  GLY C  92      -9.275  52.932 -50.847  1.00 23.25           C  
ATOM   4102  C   GLY C  92     -10.236  52.234 -49.903  1.00 23.25           C  
ATOM   4103  O   GLY C  92     -11.363  52.691 -49.706  1.00 23.25           O  
ATOM   4104  N   LEU C  93      -9.877  50.912 -49.439  1.00 24.89           N  
ATOM   4105  CA  LEU C  93     -10.261  49.612 -48.900  1.00 24.89           C  
ATOM   4106  C   LEU C  93     -10.516  49.700 -47.399  1.00 24.89           C  
ATOM   4107  CB  LEU C  93      -9.175  48.571 -49.185  1.00 24.89           C  
ATOM   4108  O   LEU C  93      -9.852  50.466 -46.696  1.00 24.89           O  
ATOM   4109  CG  LEU C  93      -9.173  47.961 -50.588  1.00 24.89           C  
ATOM   4110  CD1 LEU C  93      -7.776  47.464 -50.947  1.00 24.89           C  
ATOM   4111  CD2 LEU C  93     -10.189  46.828 -50.680  1.00 24.89           C  
ATOM   4112  N   THR C  94     -11.606  49.142 -46.893  1.00 24.73           N  
ATOM   4113  CA  THR C  94     -12.384  49.057 -45.662  1.00 24.73           C  
ATOM   4114  C   THR C  94     -11.597  48.333 -44.574  1.00 24.73           C  
ATOM   4115  CB  THR C  94     -13.724  48.336 -45.897  1.00 24.73           C  
ATOM   4116  O   THR C  94     -11.083  47.235 -44.798  1.00 24.73           O  
ATOM   4117  CG2 THR C  94     -14.641  49.158 -46.796  1.00 24.73           C  
ATOM   4118  OG1 THR C  94     -13.475  47.068 -46.518  1.00 24.73           O  
ATOM   4119  N   SER C  95     -10.777  48.986 -43.658  1.00 25.69           N  
ATOM   4120  CA  SER C  95      -9.835  48.504 -42.653  1.00 25.69           C  
ATOM   4121  C   SER C  95     -10.537  47.652 -41.601  1.00 25.69           C  
ATOM   4122  CB  SER C  95      -9.122  49.677 -41.979  1.00 25.69           C  
ATOM   4123  O   SER C  95     -11.535  48.077 -41.015  1.00 25.69           O  
ATOM   4124  OG  SER C  95      -9.905  50.200 -40.920  1.00 25.69           O  
ATOM   4125  N   ASN C  96     -10.479  46.253 -41.596  1.00 28.41           N  
ATOM   4126  CA  ASN C  96     -10.889  45.071 -40.844  1.00 28.41           C  
ATOM   4127  C   ASN C  96     -10.320  45.083 -39.428  1.00 28.41           C  
ATOM   4128  CB  ASN C  96     -10.465  43.796 -41.576  1.00 28.41           C  
ATOM   4129  O   ASN C  96      -9.103  45.042 -39.243  1.00 28.41           O  
ATOM   4130  CG  ASN C  96     -11.517  43.303 -42.549  1.00 28.41           C  
ATOM   4131  ND2 ASN C  96     -11.105  42.470 -43.496  1.00 28.41           N  
ATOM   4132  OD1 ASN C  96     -12.691  43.670 -42.450  1.00 28.41           O  
ATOM   4133  N   LYS C  97     -10.915  45.762 -38.376  1.00 32.21           N  
ATOM   4134  CA  LYS C  97     -10.497  45.988 -36.995  1.00 32.21           C  
ATOM   4135  C   LYS C  97     -10.212  44.668 -36.284  1.00 32.21           C  
ATOM   4136  CB  LYS C  97     -11.565  46.774 -36.232  1.00 32.21           C  
ATOM   4137  O   LYS C  97     -11.069  43.783 -36.239  1.00 32.21           O  
ATOM   4138  CG  LYS C  97     -11.392  48.284 -36.305  1.00 32.21           C  
ATOM   4139  CD  LYS C  97     -12.458  49.008 -35.493  1.00 32.21           C  
ATOM   4140  CE  LYS C  97     -12.306  50.520 -35.592  1.00 32.21           C  
ATOM   4141  NZ  LYS C  97     -13.526  51.232 -35.108  1.00 32.21           N  
ATOM   4142  N   SER C  98      -8.958  44.196 -36.033  1.00 34.68           N  
ATOM   4143  CA  SER C  98      -8.278  43.004 -35.539  1.00 34.68           C  
ATOM   4144  C   SER C  98      -8.575  42.771 -34.061  1.00 34.68           C  
ATOM   4145  CB  SER C  98      -6.768  43.120 -35.752  1.00 34.68           C  
ATOM   4146  O   SER C  98      -8.594  43.716 -33.270  1.00 34.68           O  
ATOM   4147  OG  SER C  98      -6.239  44.210 -35.016  1.00 34.68           O  
ATOM   4148  N   LYS C  99      -9.455  41.794 -33.464  1.00 41.32           N  
ATOM   4149  CA  LYS C  99      -9.878  41.142 -32.227  1.00 41.32           C  
ATOM   4150  C   LYS C  99      -8.702  40.957 -31.273  1.00 41.32           C  
ATOM   4151  CB  LYS C  99     -10.528  39.791 -32.527  1.00 41.32           C  
ATOM   4152  O   LYS C  99      -8.896  40.708 -30.081  1.00 41.32           O  
ATOM   4153  CG  LYS C  99     -12.016  39.873 -32.831  1.00 41.32           C  
ATOM   4154  CD  LYS C  99     -12.619  38.492 -33.052  1.00 41.32           C  
ATOM   4155  CE  LYS C  99     -14.103  38.575 -33.383  1.00 41.32           C  
ATOM   4156  NZ  LYS C  99     -14.543  37.436 -34.243  1.00 41.32           N  
ATOM   4157  N   ASP C 100      -7.383  40.551 -31.504  1.00 46.76           N  
ATOM   4158  CA  ASP C 100      -6.345  39.862 -30.743  1.00 46.76           C  
ATOM   4159  C   ASP C 100      -5.610  40.828 -29.817  1.00 46.76           C  
ATOM   4160  CB  ASP C 100      -5.352  39.179 -31.686  1.00 46.76           C  
ATOM   4161  O   ASP C 100      -4.522  40.519 -29.327  1.00 46.76           O  
ATOM   4162  CG  ASP C 100      -5.802  37.795 -32.119  1.00 46.76           C  
ATOM   4163  OD1 ASP C 100      -6.630  37.175 -31.417  1.00 46.76           O  
ATOM   4164  OD2 ASP C 100      -5.322  37.318 -33.170  1.00 46.76           O  
ATOM   4165  N   ASP C 101      -5.942  42.027 -29.386  1.00 60.26           N  
ATOM   4166  CA  ASP C 101      -5.020  42.903 -28.670  1.00 60.26           C  
ATOM   4167  C   ASP C 101      -5.198  42.770 -27.159  1.00 60.26           C  
ATOM   4168  CB  ASP C 101      -5.222  44.359 -29.097  1.00 60.26           C  
ATOM   4169  O   ASP C 101      -6.144  43.319 -26.589  1.00 60.26           O  
ATOM   4170  CG  ASP C 101      -3.926  45.047 -29.487  1.00 60.26           C  
ATOM   4171  OD1 ASP C 101      -2.845  44.433 -29.355  1.00 60.26           O  
ATOM   4172  OD2 ASP C 101      -3.986  46.215 -29.928  1.00 60.26           O  
ATOM   4173  N   LEU C 102      -4.699  41.642 -26.419  1.00 79.80           N  
ATOM   4174  CA  LEU C 102      -4.741  41.474 -24.971  1.00 79.80           C  
ATOM   4175  C   LEU C 102      -3.789  42.446 -24.282  1.00 79.80           C  
ATOM   4176  CB  LEU C 102      -4.385  40.035 -24.588  1.00 79.80           C  
ATOM   4177  O   LEU C 102      -2.741  42.789 -24.833  1.00 79.80           O  
ATOM   4178  CG  LEU C 102      -5.470  38.982 -24.823  1.00 79.80           C  
ATOM   4179  CD1 LEU C 102      -4.840  37.608 -25.026  1.00 79.80           C  
ATOM   4180  CD2 LEU C 102      -6.453  38.958 -23.658  1.00 79.80           C  
ATOM   4181  N   VAL C 103      -4.309  43.079 -23.260  1.00 86.61           N  
ATOM   4182  CA  VAL C 103      -3.526  44.019 -22.464  1.00 86.61           C  
ATOM   4183  C   VAL C 103      -2.839  43.280 -21.318  1.00 86.61           C  
ATOM   4184  CB  VAL C 103      -4.404  45.164 -21.910  1.00 86.61           C  
ATOM   4185  O   VAL C 103      -3.471  42.488 -20.615  1.00 86.61           O  
ATOM   4186  CG1 VAL C 103      -3.569  46.124 -21.065  1.00 86.61           C  
ATOM   4187  CG2 VAL C 103      -5.090  45.910 -23.053  1.00 86.61           C  
ATOM   4188  N   VAL C 104      -1.520  43.352 -21.223  1.00 88.68           N  
ATOM   4189  CA  VAL C 104      -0.732  42.639 -20.223  1.00 88.68           C  
ATOM   4190  C   VAL C 104      -0.003  43.640 -19.329  1.00 88.68           C  
ATOM   4191  CB  VAL C 104       0.282  41.675 -20.881  1.00 88.68           C  
ATOM   4192  O   VAL C 104       0.516  44.649 -19.812  1.00 88.68           O  
ATOM   4193  CG1 VAL C 104       1.136  40.984 -19.820  1.00 88.68           C  
ATOM   4194  CG2 VAL C 104      -0.445  40.644 -21.741  1.00 88.68           C  
ATOM   4195  N   ALA C 105      -0.050  43.505 -18.009  1.00 90.17           N  
ATOM   4196  CA  ALA C 105       0.737  44.265 -17.041  1.00 90.17           C  
ATOM   4197  C   ALA C 105       1.591  43.338 -16.180  1.00 90.17           C  
ATOM   4198  CB  ALA C 105      -0.177  45.113 -16.160  1.00 90.17           C  
ATOM   4199  O   ALA C 105       1.221  42.186 -15.941  1.00 90.17           O  
ATOM   4200  N   GLU C 106       2.781  43.728 -15.806  1.00 88.88           N  
ATOM   4201  CA  GLU C 106       3.677  42.994 -14.918  1.00 88.88           C  
ATOM   4202  C   GLU C 106       3.995  43.802 -13.663  1.00 88.88           C  
ATOM   4203  CB  GLU C 106       4.971  42.622 -15.646  1.00 88.88           C  
ATOM   4204  O   GLU C 106       4.392  44.965 -13.751  1.00 88.88           O  
ATOM   4205  CG  GLU C 106       4.765  41.686 -16.827  1.00 88.88           C  
ATOM   4206  CD  GLU C 106       6.056  41.349 -17.558  1.00 88.88           C  
ATOM   4207  OE1 GLU C 106       6.065  40.389 -18.362  1.00 88.88           O  
ATOM   4208  OE2 GLU C 106       7.065  42.050 -17.324  1.00 88.88           O  
ATOM   4209  N   VAL C 107       3.740  43.180 -12.451  1.00 90.97           N  
ATOM   4210  CA  VAL C 107       3.995  43.831 -11.170  1.00 90.97           C  
ATOM   4211  C   VAL C 107       5.114  43.099 -10.433  1.00 90.97           C  
ATOM   4212  CB  VAL C 107       2.723  43.880 -10.294  1.00 90.97           C  
ATOM   4213  O   VAL C 107       4.946  41.949 -10.019  1.00 90.97           O  
ATOM   4214  CG1 VAL C 107       2.993  44.632  -8.992  1.00 90.97           C  
ATOM   4215  CG2 VAL C 107       1.573  44.529 -11.062  1.00 90.97           C  
ATOM   4216  N   GLU C 108       6.300  43.724 -10.332  1.00 90.96           N  
ATOM   4217  CA  GLU C 108       7.410  43.126  -9.597  1.00 90.96           C  
ATOM   4218  C   GLU C 108       7.118  43.076  -8.100  1.00 90.96           C  
ATOM   4219  CB  GLU C 108       8.705  43.899  -9.855  1.00 90.96           C  
ATOM   4220  O   GLU C 108       6.790  44.097  -7.492  1.00 90.96           O  
ATOM   4221  CG  GLU C 108       9.942  43.244  -9.258  1.00 90.96           C  
ATOM   4222  CD  GLU C 108      11.204  44.075  -9.431  1.00 90.96           C  
ATOM   4223  OE1 GLU C 108      12.152  43.914  -8.629  1.00 90.96           O  
ATOM   4224  OE2 GLU C 108      11.245  44.894 -10.376  1.00 90.96           O  
ATOM   4225  N   ILE C 109       7.224  41.941  -7.503  1.00 89.69           N  
ATOM   4226  CA  ILE C 109       6.899  41.772  -6.091  1.00 89.69           C  
ATOM   4227  C   ILE C 109       8.126  41.267  -5.336  1.00 89.69           C  
ATOM   4228  CB  ILE C 109       5.712  40.801  -5.897  1.00 89.69           C  
ATOM   4229  O   ILE C 109       8.015  40.803  -4.198  1.00 89.69           O  
ATOM   4230  CG1 ILE C 109       6.006  39.458  -6.575  1.00 89.69           C  
ATOM   4231  CG2 ILE C 109       4.417  41.416  -6.436  1.00 89.69           C  
ATOM   4232  CD1 ILE C 109       5.057  38.339  -6.168  1.00 89.69           C  
ATOM   4233  N   ASN C 110       9.341  41.222  -5.947  1.00 86.09           N  
ATOM   4234  CA  ASN C 110      10.579  40.685  -5.393  1.00 86.09           C  
ATOM   4235  C   ASN C 110      10.976  41.405  -4.107  1.00 86.09           C  
ATOM   4236  CB  ASN C 110      11.710  40.772  -6.420  1.00 86.09           C  
ATOM   4237  O   ASN C 110      11.432  40.773  -3.152  1.00 86.09           O  
ATOM   4238  CG  ASN C 110      12.904  39.915  -6.049  1.00 86.09           C  
ATOM   4239  ND2 ASN C 110      14.016  40.560  -5.717  1.00 86.09           N  
ATOM   4240  OD1 ASN C 110      12.827  38.684  -6.061  1.00 86.09           O  
ATOM   4241  N   ASP C 111      10.715  42.701  -3.955  1.00 83.86           N  
ATOM   4242  CA  ASP C 111      11.228  43.494  -2.842  1.00 83.86           C  
ATOM   4243  C   ASP C 111      10.090  44.003  -1.960  1.00 83.86           C  
ATOM   4244  CB  ASP C 111      12.059  44.670  -3.359  1.00 83.86           C  
ATOM   4245  O   ASP C 111      10.294  44.883  -1.121  1.00 83.86           O  
ATOM   4246  CG  ASP C 111      13.281  44.232  -4.147  1.00 83.86           C  
ATOM   4247  OD1 ASP C 111      14.046  43.373  -3.657  1.00 83.86           O  
ATOM   4248  OD2 ASP C 111      13.482  44.751  -5.266  1.00 83.86           O  
ATOM   4249  N   VAL C 112       8.892  43.475  -2.121  1.00 84.60           N  
ATOM   4250  CA  VAL C 112       7.775  43.841  -1.255  1.00 84.60           C  
ATOM   4251  C   VAL C 112       7.920  43.146   0.096  1.00 84.60           C  
ATOM   4252  CB  VAL C 112       6.417  43.480  -1.898  1.00 84.60           C  
ATOM   4253  O   VAL C 112       8.580  42.109   0.201  1.00 84.60           O  
ATOM   4254  CG1 VAL C 112       5.430  44.638  -1.759  1.00 84.60           C  
ATOM   4255  CG2 VAL C 112       6.604  43.107  -3.367  1.00 84.60           C  
ATOM   4256  N   PRO C 113       7.393  43.787   1.244  1.00 78.39           N  
ATOM   4257  CA  PRO C 113       7.428  43.105   2.540  1.00 78.39           C  
ATOM   4258  C   PRO C 113       7.003  41.641   2.448  1.00 78.39           C  
ATOM   4259  CB  PRO C 113       6.440  43.908   3.388  1.00 78.39           C  
ATOM   4260  O   PRO C 113       6.124  41.298   1.652  1.00 78.39           O  
ATOM   4261  CG  PRO C 113       6.360  45.243   2.720  1.00 78.39           C  
ATOM   4262  CD  PRO C 113       6.602  45.056   1.250  1.00 78.39           C  
ATOM   4263  N   LEU C 114       7.753  40.782   3.114  1.00 79.14           N  
ATOM   4264  CA  LEU C 114       7.574  39.335   3.065  1.00 79.14           C  
ATOM   4265  C   LEU C 114       6.105  38.962   3.232  1.00 79.14           C  
ATOM   4266  CB  LEU C 114       8.411  38.654   4.152  1.00 79.14           C  
ATOM   4267  O   LEU C 114       5.600  38.082   2.531  1.00 79.14           O  
ATOM   4268  CG  LEU C 114       8.456  37.126   4.116  1.00 79.14           C  
ATOM   4269  CD1 LEU C 114       9.282  36.648   2.926  1.00 79.14           C  
ATOM   4270  CD2 LEU C 114       9.020  36.576   5.421  1.00 79.14           C  
ATOM   4271  N   THR C 115       5.398  39.617   4.137  1.00 75.84           N  
ATOM   4272  CA  THR C 115       3.994  39.319   4.394  1.00 75.84           C  
ATOM   4273  C   THR C 115       3.150  39.571   3.147  1.00 75.84           C  
ATOM   4274  CB  THR C 115       3.450  40.160   5.564  1.00 75.84           C  
ATOM   4275  O   THR C 115       2.256  38.786   2.828  1.00 75.84           O  
ATOM   4276  CG2 THR C 115       3.947  39.626   6.903  1.00 75.84           C  
ATOM   4277  OG1 THR C 115       3.885  41.517   5.412  1.00 75.84           O  
ATOM   4278  N   CYS C 116       3.461  40.550   2.417  1.00 82.67           N  
ATOM   4279  CA  CYS C 116       2.741  40.925   1.205  1.00 82.67           C  
ATOM   4280  C   CYS C 116       3.078  39.980   0.057  1.00 82.67           C  
ATOM   4281  CB  CYS C 116       3.072  42.363   0.808  1.00 82.67           C  
ATOM   4282  O   CYS C 116       2.190  39.559  -0.687  1.00 82.67           O  
ATOM   4283  SG  CYS C 116       2.312  43.606   1.875  1.00 82.67           S  
ATOM   4284  N   ARG C 117       4.385  39.687  -0.072  1.00 82.11           N  
ATOM   4285  CA  ARG C 117       4.816  38.766  -1.120  1.00 82.11           C  
ATOM   4286  C   ARG C 117       4.129  37.412  -0.975  1.00 82.11           C  
ATOM   4287  CB  ARG C 117       6.335  38.589  -1.088  1.00 82.11           C  
ATOM   4288  O   ARG C 117       3.649  36.846  -1.959  1.00 82.11           O  
ATOM   4289  CG  ARG C 117       6.888  37.798  -2.263  1.00 82.11           C  
ATOM   4290  CD  ARG C 117       8.409  37.745  -2.243  1.00 82.11           C  
ATOM   4291  NE  ARG C 117       8.913  37.220  -0.977  1.00 82.11           N  
ATOM   4292  NH1 ARG C 117      10.700  38.678  -0.845  1.00 82.11           N  
ATOM   4293  NH2 ARG C 117      10.359  37.123   0.804  1.00 82.11           N  
ATOM   4294  CZ  ARG C 117       9.989  37.675  -0.342  1.00 82.11           C  
ATOM   4295  N   ASN C 118       4.052  36.836   0.302  1.00 78.98           N  
ATOM   4296  CA  ASN C 118       3.405  35.556   0.571  1.00 78.98           C  
ATOM   4297  C   ASN C 118       1.914  35.604   0.253  1.00 78.98           C  
ATOM   4298  CB  ASN C 118       3.625  35.140   2.027  1.00 78.98           C  
ATOM   4299  O   ASN C 118       1.364  34.655  -0.310  1.00 78.98           O  
ATOM   4300  CG  ASN C 118       5.040  34.666   2.292  1.00 78.98           C  
ATOM   4301  ND2 ASN C 118       5.419  34.612   3.564  1.00 78.98           N  
ATOM   4302  OD1 ASN C 118       5.787  34.351   1.362  1.00 78.98           O  
ATOM   4303  N   LEU C 119       1.297  36.665   0.632  1.00 82.11           N  
ATOM   4304  CA  LEU C 119      -0.131  36.837   0.389  1.00 82.11           C  
ATOM   4305  C   LEU C 119      -0.426  36.879  -1.107  1.00 82.11           C  
ATOM   4306  CB  LEU C 119      -0.639  38.117   1.057  1.00 82.11           C  
ATOM   4307  O   LEU C 119      -1.363  36.231  -1.578  1.00 82.11           O  
ATOM   4308  CG  LEU C 119      -2.155  38.319   1.072  1.00 82.11           C  
ATOM   4309  CD1 LEU C 119      -2.802  37.402   2.104  1.00 82.11           C  
ATOM   4310  CD2 LEU C 119      -2.498  39.778   1.355  1.00 82.11           C  
ATOM   4311  N   LEU C 120       0.408  37.579  -1.932  1.00 88.93           N  
ATOM   4312  CA  LEU C 120       0.171  37.827  -3.350  1.00 88.93           C  
ATOM   4313  C   LEU C 120       0.482  36.585  -4.179  1.00 88.93           C  
ATOM   4314  CB  LEU C 120       1.019  39.005  -3.837  1.00 88.93           C  
ATOM   4315  O   LEU C 120       0.002  36.450  -5.307  1.00 88.93           O  
ATOM   4316  CG  LEU C 120       0.551  40.398  -3.412  1.00 88.93           C  
ATOM   4317  CD1 LEU C 120       1.629  41.434  -3.715  1.00 88.93           C  
ATOM   4318  CD2 LEU C 120      -0.756  40.760  -4.110  1.00 88.93           C  
ATOM   4319  N   THR C 121       1.304  35.710  -3.683  1.00 82.45           N  
ATOM   4320  CA  THR C 121       1.685  34.510  -4.420  1.00 82.45           C  
ATOM   4321  C   THR C 121       0.754  33.350  -4.081  1.00 82.45           C  
ATOM   4322  CB  THR C 121       3.141  34.109  -4.120  1.00 82.45           C  
ATOM   4323  O   THR C 121       0.825  32.288  -4.703  1.00 82.45           O  
ATOM   4324  CG2 THR C 121       4.123  35.011  -4.858  1.00 82.45           C  
ATOM   4325  OG1 THR C 121       3.378  34.214  -2.711  1.00 82.45           O  
ATOM   4326  N   ARG C 122      -0.233  33.498  -3.085  1.00 75.20           N  
ATOM   4327  CA  ARG C 122      -1.213  32.478  -2.725  1.00 75.20           C  
ATOM   4328  C   ARG C 122      -2.285  32.344  -3.802  1.00 75.20           C  
ATOM   4329  CB  ARG C 122      -1.862  32.808  -1.379  1.00 75.20           C  
ATOM   4330  O   ARG C 122      -2.804  33.346  -4.297  1.00 75.20           O  
ATOM   4331  CG  ARG C 122      -1.122  32.233  -0.182  1.00 75.20           C  
ATOM   4332  CD  ARG C 122      -1.841  32.538   1.125  1.00 75.20           C  
ATOM   4333  NE  ARG C 122      -1.059  32.111   2.283  1.00 75.20           N  
ATOM   4334  NH1 ARG C 122      -2.352  33.238   3.831  1.00 75.20           N  
ATOM   4335  NH2 ARG C 122      -0.544  32.008   4.518  1.00 75.20           N  
ATOM   4336  CZ  ARG C 122      -1.320  32.453   3.541  1.00 75.20           C  
ATOM   4337  N   GLY C 123      -2.521  31.208  -4.227  1.00 78.28           N  
ATOM   4338  CA  GLY C 123      -3.511  30.936  -5.257  1.00 78.28           C  
ATOM   4339  C   GLY C 123      -4.859  31.570  -4.970  1.00 78.28           C  
ATOM   4340  O   GLY C 123      -5.490  32.133  -5.868  1.00 78.28           O  
ATOM   4341  N   GLN C 124      -5.335  31.417  -3.679  1.00 76.60           N  
ATOM   4342  CA  GLN C 124      -6.630  31.961  -3.284  1.00 76.60           C  
ATOM   4343  C   GLN C 124      -6.676  33.473  -3.484  1.00 76.60           C  
ATOM   4344  CB  GLN C 124      -6.936  31.615  -1.826  1.00 76.60           C  
ATOM   4345  O   GLN C 124      -7.681  34.013  -3.951  1.00 76.60           O  
ATOM   4346  CG  GLN C 124      -8.398  31.802  -1.443  1.00 76.60           C  
ATOM   4347  CD  GLN C 124      -8.672  31.463   0.010  1.00 76.60           C  
ATOM   4348  NE2 GLN C 124      -9.946  31.457   0.388  1.00 76.60           N  
ATOM   4349  OE1 GLN C 124      -7.747  31.207   0.787  1.00 76.60           O  
ATOM   4350  N   THR C 125      -5.634  34.156  -3.149  1.00 84.58           N  
ATOM   4351  CA  THR C 125      -5.561  35.604  -3.303  1.00 84.58           C  
ATOM   4352  C   THR C 125      -5.550  35.992  -4.779  1.00 84.58           C  
ATOM   4353  CB  THR C 125      -4.310  36.177  -2.610  1.00 84.58           C  
ATOM   4354  O   THR C 125      -6.252  36.920  -5.187  1.00 84.58           O  
ATOM   4355  CG2 THR C 125      -4.342  37.701  -2.589  1.00 84.58           C  
ATOM   4356  OG1 THR C 125      -4.253  35.692  -1.263  1.00 84.58           O  
ATOM   4357  N   GLN C 126      -4.760  35.282  -5.635  1.00 84.08           N  
ATOM   4358  CA  GLN C 126      -4.702  35.547  -7.068  1.00 84.08           C  
ATOM   4359  C   GLN C 126      -6.048  35.272  -7.734  1.00 84.08           C  
ATOM   4360  CB  GLN C 126      -3.609  34.705  -7.727  1.00 84.08           C  
ATOM   4361  O   GLN C 126      -6.468  36.012  -8.625  1.00 84.08           O  
ATOM   4362  CG  GLN C 126      -2.195  35.127  -7.348  1.00 84.08           C  
ATOM   4363  CD  GLN C 126      -1.130  34.285  -8.025  1.00 84.08           C  
ATOM   4364  NE2 GLN C 126       0.126  34.505  -7.651  1.00 84.08           N  
ATOM   4365  OE1 GLN C 126      -1.433  33.442  -8.875  1.00 84.08           O  
ATOM   4366  N   ASP C 127      -6.813  34.276  -7.263  1.00 83.74           N  
ATOM   4367  CA  ASP C 127      -8.149  33.972  -7.767  1.00 83.74           C  
ATOM   4368  C   ASP C 127      -9.136  35.081  -7.409  1.00 83.74           C  
ATOM   4369  CB  ASP C 127      -8.640  32.632  -7.214  1.00 83.74           C  
ATOM   4370  O   ASP C 127      -9.991  35.443  -8.220  1.00 83.74           O  
ATOM   4371  CG  ASP C 127      -8.080  31.439  -7.968  1.00 83.74           C  
ATOM   4372  OD1 ASP C 127      -7.563  31.615  -9.092  1.00 83.74           O  
ATOM   4373  OD2 ASP C 127      -8.158  30.312  -7.434  1.00 83.74           O  
ATOM   4374  N   GLU C 128      -9.045  35.523  -6.189  1.00 86.70           N  
ATOM   4375  CA  GLU C 128      -9.900  36.621  -5.748  1.00 86.70           C  
ATOM   4376  C   GLU C 128      -9.653  37.879  -6.575  1.00 86.70           C  
ATOM   4377  CB  GLU C 128      -9.675  36.915  -4.263  1.00 86.70           C  
ATOM   4378  O   GLU C 128     -10.599  38.554  -6.987  1.00 86.70           O  
ATOM   4379  CG  GLU C 128     -10.661  37.915  -3.678  1.00 86.70           C  
ATOM   4380  CD  GLU C 128     -10.532  38.074  -2.171  1.00 86.70           C  
ATOM   4381  OE1 GLU C 128     -11.334  38.824  -1.569  1.00 86.70           O  
ATOM   4382  OE2 GLU C 128      -9.621  37.445  -1.589  1.00 86.70           O  
ATOM   4383  N   ILE C 129      -8.408  38.229  -6.839  1.00 91.27           N  
ATOM   4384  CA  ILE C 129      -8.059  39.389  -7.652  1.00 91.27           C  
ATOM   4385  C   ILE C 129      -8.583  39.200  -9.074  1.00 91.27           C  
ATOM   4386  CB  ILE C 129      -6.533  39.627  -7.671  1.00 91.27           C  
ATOM   4387  O   ILE C 129      -9.119  40.135  -9.673  1.00 91.27           O  
ATOM   4388  CG1 ILE C 129      -6.023  39.940  -6.259  1.00 91.27           C  
ATOM   4389  CG2 ILE C 129      -6.174  40.753  -8.645  1.00 91.27           C  
ATOM   4390  CD1 ILE C 129      -4.507  40.014  -6.150  1.00 91.27           C  
ATOM   4391  N   SER C 130      -8.418  38.000  -9.563  1.00 90.39           N  
ATOM   4392  CA  SER C 130      -8.892  37.677 -10.904  1.00 90.39           C  
ATOM   4393  C   SER C 130     -10.409  37.809 -11.002  1.00 90.39           C  
ATOM   4394  CB  SER C 130      -8.470  36.260 -11.296  1.00 90.39           C  
ATOM   4395  O   SER C 130     -10.928  38.355 -11.978  1.00 90.39           O  
ATOM   4396  OG  SER C 130      -7.118  36.238 -11.720  1.00 90.39           O  
ATOM   4397  N   ARG C 131     -11.160  37.295  -9.999  1.00 87.06           N  
ATOM   4398  CA  ARG C 131     -12.618  37.350  -9.968  1.00 87.06           C  
ATOM   4399  C   ARG C 131     -13.110  38.791  -9.882  1.00 87.06           C  
ATOM   4400  CB  ARG C 131     -13.162  36.539  -8.790  1.00 87.06           C  
ATOM   4401  O   ARG C 131     -14.039  39.179 -10.592  1.00 87.06           O  
ATOM   4402  CG  ARG C 131     -14.662  36.300  -8.848  1.00 87.06           C  
ATOM   4403  CD  ARG C 131     -15.157  35.527  -7.633  1.00 87.06           C  
ATOM   4404  NE  ARG C 131     -14.097  35.336  -6.647  1.00 87.06           N  
ATOM   4405  NH1 ARG C 131     -15.394  35.937  -4.832  1.00 87.06           N  
ATOM   4406  NH2 ARG C 131     -13.203  35.331  -4.532  1.00 87.06           N  
ATOM   4407  CZ  ARG C 131     -14.234  35.535  -5.339  1.00 87.06           C  
ATOM   4408  N   LEU C 132     -12.490  39.589  -9.163  1.00 88.44           N  
ATOM   4409  CA  LEU C 132     -12.904  40.969  -8.930  1.00 88.44           C  
ATOM   4410  C   LEU C 132     -12.527  41.857 -10.111  1.00 88.44           C  
ATOM   4411  CB  LEU C 132     -12.269  41.509  -7.646  1.00 88.44           C  
ATOM   4412  O   LEU C 132     -13.292  42.745 -10.494  1.00 88.44           O  
ATOM   4413  CG  LEU C 132     -12.871  41.013  -6.331  1.00 88.44           C  
ATOM   4414  CD1 LEU C 132     -11.919  41.293  -5.173  1.00 88.44           C  
ATOM   4415  CD2 LEU C 132     -14.227  41.665  -6.084  1.00 88.44           C  
ATOM   4416  N   SER C 133     -11.432  41.677 -10.763  1.00 88.94           N  
ATOM   4417  CA  SER C 133     -10.920  42.565 -11.802  1.00 88.94           C  
ATOM   4418  C   SER C 133     -11.324  42.081 -13.191  1.00 88.94           C  
ATOM   4419  CB  SER C 133      -9.397  42.670 -11.714  1.00 88.94           C  
ATOM   4420  O   SER C 133     -11.429  42.879 -14.125  1.00 88.94           O  
ATOM   4421  OG  SER C 133      -8.787  41.430 -12.028  1.00 88.94           O  
ATOM   4422  N   GLY C 134     -11.628  40.747 -13.383  1.00 88.82           N  
ATOM   4423  CA  GLY C 134     -11.854  40.144 -14.687  1.00 88.82           C  
ATOM   4424  C   GLY C 134     -10.571  39.869 -15.448  1.00 88.82           C  
ATOM   4425  O   GLY C 134     -10.608  39.437 -16.602  1.00 88.82           O  
ATOM   4426  N   ALA C 135      -9.400  40.133 -14.872  1.00 90.35           N  
ATOM   4427  CA  ALA C 135      -8.095  39.882 -15.477  1.00 90.35           C  
ATOM   4428  C   ALA C 135      -7.450  38.630 -14.889  1.00 90.35           C  
ATOM   4429  CB  ALA C 135      -7.179  41.088 -15.286  1.00 90.35           C  
ATOM   4430  O   ALA C 135      -7.735  38.254 -13.750  1.00 90.35           O  
ATOM   4431  N   ALA C 136      -6.680  37.865 -15.690  1.00 90.66           N  
ATOM   4432  CA  ALA C 136      -5.947  36.691 -15.224  1.00 90.66           C  
ATOM   4433  C   ALA C 136      -4.624  37.092 -14.578  1.00 90.66           C  
ATOM   4434  CB  ALA C 136      -5.699  35.725 -16.381  1.00 90.66           C  
ATOM   4435  O   ALA C 136      -3.881  37.910 -15.125  1.00 90.66           O  
ATOM   4436  N   VAL C 137      -4.382  36.570 -13.340  1.00 89.84           N  
ATOM   4437  CA  VAL C 137      -3.178  36.897 -12.583  1.00 89.84           C  
ATOM   4438  C   VAL C 137      -2.356  35.633 -12.347  1.00 89.84           C  
ATOM   4439  CB  VAL C 137      -3.521  37.570 -11.235  1.00 89.84           C  
ATOM   4440  O   VAL C 137      -2.897  34.598 -11.948  1.00 89.84           O  
ATOM   4441  CG1 VAL C 137      -2.248  37.915 -10.464  1.00 89.84           C  
ATOM   4442  CG2 VAL C 137      -4.367  38.822 -11.464  1.00 89.84           C  
ATOM   4443  N   SER C 138      -1.068  35.698 -12.636  1.00 87.23           N  
ATOM   4444  CA  SER C 138      -0.182  34.561 -12.407  1.00 87.23           C  
ATOM   4445  C   SER C 138       1.191  35.019 -11.927  1.00 87.23           C  
ATOM   4446  CB  SER C 138      -0.035  33.731 -13.683  1.00 87.23           C  
ATOM   4447  O   SER C 138       1.621  36.134 -12.231  1.00 87.23           O  
ATOM   4448  OG  SER C 138       0.540  34.504 -14.722  1.00 87.23           O  
ATOM   4449  N   THR C 139       1.821  34.171 -11.030  1.00 82.48           N  
ATOM   4450  CA  THR C 139       3.152  34.461 -10.509  1.00 82.48           C  
ATOM   4451  C   THR C 139       4.228  33.950 -11.463  1.00 82.48           C  
ATOM   4452  CB  THR C 139       3.357  33.834  -9.117  1.00 82.48           C  
ATOM   4453  O   THR C 139       4.161  32.812 -11.931  1.00 82.48           O  
ATOM   4454  CG2 THR C 139       4.516  34.498  -8.381  1.00 82.48           C  
ATOM   4455  OG1 THR C 139       2.160  33.996  -8.347  1.00 82.48           O  
ATOM   4456  N   ARG C 140       5.190  34.764 -11.814  1.00 79.22           N  
ATOM   4457  CA  ARG C 140       6.311  34.434 -12.688  1.00 79.22           C  
ATOM   4458  C   ARG C 140       7.620  34.981 -12.129  1.00 79.22           C  
ATOM   4459  CB  ARG C 140       6.074  34.982 -14.097  1.00 79.22           C  
ATOM   4460  O   ARG C 140       7.614  35.791 -11.200  1.00 79.22           O  
ATOM   4461  CG  ARG C 140       4.861  34.385 -14.794  1.00 79.22           C  
ATOM   4462  CD  ARG C 140       4.961  34.512 -16.308  1.00 79.22           C  
ATOM   4463  NE  ARG C 140       3.813  33.907 -16.976  1.00 79.22           N  
ATOM   4464  NH1 ARG C 140       4.388  34.652 -19.086  1.00 79.22           N  
ATOM   4465  NH2 ARG C 140       2.492  33.400 -18.785  1.00 79.22           N  
ATOM   4466  CZ  ARG C 140       3.567  33.988 -18.281  1.00 79.22           C  
ATOM   4467  N   GLY C 141       8.711  34.405 -12.546  1.00 75.66           N  
ATOM   4468  CA  GLY C 141      10.025  34.826 -12.088  1.00 75.66           C  
ATOM   4469  C   GLY C 141      10.499  34.073 -10.860  1.00 75.66           C  
ATOM   4470  O   GLY C 141       9.886  33.082 -10.458  1.00 75.66           O  
ATOM   4471  N   ARG C 142      11.667  34.357 -10.322  1.00 79.44           N  
ATOM   4472  CA  ARG C 142      12.253  33.760  -9.126  1.00 79.44           C  
ATOM   4473  C   ARG C 142      12.694  34.834  -8.137  1.00 79.44           C  
ATOM   4474  CB  ARG C 142      13.440  32.869  -9.496  1.00 79.44           C  
ATOM   4475  O   ARG C 142      13.036  35.949  -8.536  1.00 79.44           O  
ATOM   4476  CG  ARG C 142      14.667  33.638  -9.958  1.00 79.44           C  
ATOM   4477  CD  ARG C 142      15.845  32.711 -10.229  1.00 79.44           C  
ATOM   4478  NE  ARG C 142      17.051  33.459 -10.572  1.00 79.44           N  
ATOM   4479  NH1 ARG C 142      18.492  31.682 -10.253  1.00 79.44           N  
ATOM   4480  NH2 ARG C 142      19.308  33.723 -10.903  1.00 79.44           N  
ATOM   4481  CZ  ARG C 142      18.281  32.953 -10.575  1.00 79.44           C  
ATOM   4482  N   PHE C 143      12.518  34.481  -6.897  1.00 79.49           N  
ATOM   4483  CA  PHE C 143      13.004  35.414  -5.887  1.00 79.49           C  
ATOM   4484  C   PHE C 143      14.506  35.632  -6.030  1.00 79.49           C  
ATOM   4485  CB  PHE C 143      12.680  34.903  -4.480  1.00 79.49           C  
ATOM   4486  O   PHE C 143      15.265  34.674  -6.187  1.00 79.49           O  
ATOM   4487  CG  PHE C 143      13.253  35.752  -3.378  1.00 79.49           C  
ATOM   4488  CD1 PHE C 143      14.440  35.394  -2.752  1.00 79.49           C  
ATOM   4489  CD2 PHE C 143      12.605  36.910  -2.969  1.00 79.49           C  
ATOM   4490  CE1 PHE C 143      14.974  36.178  -1.731  1.00 79.49           C  
ATOM   4491  CE2 PHE C 143      13.131  37.699  -1.950  1.00 79.49           C  
ATOM   4492  CZ  PHE C 143      14.315  37.331  -1.332  1.00 79.49           C  
ATOM   4493  N   MET C 144      14.979  36.846  -5.990  1.00 80.06           N  
ATOM   4494  CA  MET C 144      16.392  37.196  -6.101  1.00 80.06           C  
ATOM   4495  C   MET C 144      16.796  38.182  -5.010  1.00 80.06           C  
ATOM   4496  CB  MET C 144      16.693  37.788  -7.479  1.00 80.06           C  
ATOM   4497  O   MET C 144      16.028  39.081  -4.665  1.00 80.06           O  
ATOM   4498  CG  MET C 144      16.418  36.834  -8.630  1.00 80.06           C  
ATOM   4499  SD  MET C 144      16.853  37.555 -10.260  1.00 80.06           S  
ATOM   4500  CE  MET C 144      16.872  36.054 -11.279  1.00 80.06           C  
ATOM   4501  N   THR C 145      17.942  37.842  -4.408  1.00 78.05           N  
ATOM   4502  CA  THR C 145      18.508  38.791  -3.456  1.00 78.05           C  
ATOM   4503  C   THR C 145      18.996  40.048  -4.170  1.00 78.05           C  
ATOM   4504  CB  THR C 145      19.671  38.163  -2.665  1.00 78.05           C  
ATOM   4505  O   THR C 145      19.068  40.081  -5.401  1.00 78.05           O  
ATOM   4506  CG2 THR C 145      19.199  36.959  -1.857  1.00 78.05           C  
ATOM   4507  OG1 THR C 145      20.690  37.742  -3.580  1.00 78.05           O  
ATOM   4508  N   THR C 146      19.270  41.044  -3.424  1.00 76.40           N  
ATOM   4509  CA  THR C 146      19.743  42.308  -3.976  1.00 76.40           C  
ATOM   4510  C   THR C 146      20.991  42.092  -4.828  1.00 76.40           C  
ATOM   4511  CB  THR C 146      20.049  43.325  -2.862  1.00 76.40           C  
ATOM   4512  O   THR C 146      21.131  42.691  -5.897  1.00 76.40           O  
ATOM   4513  CG2 THR C 146      20.052  44.751  -3.404  1.00 76.40           C  
ATOM   4514  OG1 THR C 146      19.052  43.218  -1.838  1.00 76.40           O  
ATOM   4515  N   GLU C 147      21.948  41.202  -4.453  1.00 77.73           N  
ATOM   4516  CA  GLU C 147      23.183  40.892  -5.167  1.00 77.73           C  
ATOM   4517  C   GLU C 147      22.897  40.130  -6.458  1.00 77.73           C  
ATOM   4518  CB  GLU C 147      24.130  40.083  -4.278  1.00 77.73           C  
ATOM   4519  O   GLU C 147      23.517  40.394  -7.491  1.00 77.73           O  
ATOM   4520  CG  GLU C 147      24.788  40.901  -3.176  1.00 77.73           C  
ATOM   4521  CD  GLU C 147      25.196  40.068  -1.972  1.00 77.73           C  
ATOM   4522  OE1 GLU C 147      25.718  40.638  -0.987  1.00 77.73           O  
ATOM   4523  OE2 GLU C 147      24.994  38.834  -2.014  1.00 77.73           O  
ATOM   4524  N   GLU C 148      21.902  39.313  -6.311  1.00 80.61           N  
ATOM   4525  CA  GLU C 148      21.545  38.490  -7.462  1.00 80.61           C  
ATOM   4526  C   GLU C 148      20.864  39.321  -8.545  1.00 80.61           C  
ATOM   4527  CB  GLU C 148      20.635  37.335  -7.035  1.00 80.61           C  
ATOM   4528  O   GLU C 148      21.056  39.074  -9.738  1.00 80.61           O  
ATOM   4529  CG  GLU C 148      21.373  36.186  -6.365  1.00 80.61           C  
ATOM   4530  CD  GLU C 148      20.445  35.103  -5.836  1.00 80.61           C  
ATOM   4531  OE1 GLU C 148      20.923  33.984  -5.544  1.00 80.61           O  
ATOM   4532  OE2 GLU C 148      19.231  35.377  -5.713  1.00 80.61           O  
ATOM   4533  N   LYS C 149      20.099  40.215  -8.012  1.00 79.21           N  
ATOM   4534  CA  LYS C 149      19.410  41.101  -8.946  1.00 79.21           C  
ATOM   4535  C   LYS C 149      20.406  41.926  -9.756  1.00 79.21           C  
ATOM   4536  CB  LYS C 149      18.448  42.025  -8.200  1.00 79.21           C  
ATOM   4537  O   LYS C 149      20.171  42.213 -10.932  1.00 79.21           O  
ATOM   4538  CG  LYS C 149      16.987  41.611  -8.303  1.00 79.21           C  
ATOM   4539  CD  LYS C 149      16.077  42.585  -7.566  1.00 79.21           C  
ATOM   4540  CE  LYS C 149      14.628  42.118  -7.580  1.00 79.21           C  
ATOM   4541  NZ  LYS C 149      13.740  43.042  -6.813  1.00 79.21           N  
ATOM   4542  N   ALA C 150      21.571  42.217  -9.179  1.00 75.62           N  
ATOM   4543  CA  ALA C 150      22.608  43.021  -9.822  1.00 75.62           C  
ATOM   4544  C   ALA C 150      23.350  42.213 -10.882  1.00 75.62           C  
ATOM   4545  CB  ALA C 150      23.589  43.555  -8.781  1.00 75.62           C  
ATOM   4546  O   ALA C 150      23.861  42.773 -11.854  1.00 75.62           O  
ATOM   4547  N   LYS C 151      23.345  40.883 -10.737  1.00 75.90           N  
ATOM   4548  CA  LYS C 151      24.096  39.997 -11.621  1.00 75.90           C  
ATOM   4549  C   LYS C 151      23.173  39.305 -12.620  1.00 75.90           C  
ATOM   4550  CB  LYS C 151      24.865  38.954 -10.809  1.00 75.90           C  
ATOM   4551  O   LYS C 151      23.593  38.389 -13.330  1.00 75.90           O  
ATOM   4552  CG  LYS C 151      26.030  39.526 -10.014  1.00 75.90           C  
ATOM   4553  CD  LYS C 151      26.761  38.440  -9.235  1.00 75.90           C  
ATOM   4554  CE  LYS C 151      27.858  39.024  -8.354  1.00 75.90           C  
ATOM   4555  NZ  LYS C 151      28.514  37.975  -7.518  1.00 75.90           N  
ATOM   4556  N   VAL C 152      21.950  39.697 -12.710  1.00 66.79           N  
ATOM   4557  CA  VAL C 152      20.914  38.966 -13.431  1.00 66.79           C  
ATOM   4558  C   VAL C 152      21.228  38.961 -14.925  1.00 66.79           C  
ATOM   4559  CB  VAL C 152      19.514  39.572 -13.182  1.00 66.79           C  
ATOM   4560  O   VAL C 152      21.572  39.999 -15.496  1.00 66.79           O  
ATOM   4561  CG1 VAL C 152      18.472  38.911 -14.083  1.00 66.79           C  
ATOM   4562  CG2 VAL C 152      19.124  39.426 -11.713  1.00 66.79           C  
ATOM   4563  N   GLY C 153      21.515  37.739 -15.555  1.00 60.77           N  
ATOM   4564  CA  GLY C 153      21.686  37.527 -16.983  1.00 60.77           C  
ATOM   4565  C   GLY C 153      20.425  37.800 -17.782  1.00 60.77           C  
ATOM   4566  O   GLY C 153      19.379  38.119 -17.212  1.00 60.77           O  
ATOM   4567  N   PRO C 154      20.526  37.776 -19.115  1.00 63.12           N  
ATOM   4568  CA  PRO C 154      19.424  38.015 -20.051  1.00 63.12           C  
ATOM   4569  C   PRO C 154      18.395  36.888 -20.051  1.00 63.12           C  
ATOM   4570  CB  PRO C 154      20.128  38.112 -21.407  1.00 63.12           C  
ATOM   4571  O   PRO C 154      18.761  35.712 -20.133  1.00 63.12           O  
ATOM   4572  CG  PRO C 154      21.543  37.714 -21.132  1.00 63.12           C  
ATOM   4573  CD  PRO C 154      21.711  37.546 -19.649  1.00 63.12           C  
ATOM   4574  N   GLY C 155      17.473  36.758 -19.015  1.00 68.32           N  
ATOM   4575  CA  GLY C 155      16.345  35.841 -19.007  1.00 68.32           C  
ATOM   4576  C   GLY C 155      15.802  35.575 -17.616  1.00 68.32           C  
ATOM   4577  O   GLY C 155      14.684  35.077 -17.465  1.00 68.32           O  
ATOM   4578  N   ASP C 156      16.633  35.730 -16.650  1.00 74.07           N  
ATOM   4579  CA  ASP C 156      16.153  35.563 -15.282  1.00 74.07           C  
ATOM   4580  C   ASP C 156      15.553  36.861 -14.747  1.00 74.07           C  
ATOM   4581  CB  ASP C 156      17.288  35.092 -14.369  1.00 74.07           C  
ATOM   4582  O   ASP C 156      16.162  37.927 -14.865  1.00 74.07           O  
ATOM   4583  CG  ASP C 156      17.516  33.592 -14.433  1.00 74.07           C  
ATOM   4584  OD1 ASP C 156      16.596  32.851 -14.839  1.00 74.07           O  
ATOM   4585  OD2 ASP C 156      18.626  33.147 -14.069  1.00 74.07           O  
ATOM   4586  N   ARG C 157      14.302  36.725 -14.468  1.00 80.09           N  
ATOM   4587  CA  ARG C 157      13.602  37.913 -13.988  1.00 80.09           C  
ATOM   4588  C   ARG C 157      13.208  37.761 -12.523  1.00 80.09           C  
ATOM   4589  CB  ARG C 157      12.360  38.186 -14.839  1.00 80.09           C  
ATOM   4590  O   ARG C 157      12.914  36.655 -12.065  1.00 80.09           O  
ATOM   4591  CG  ARG C 157      12.672  38.607 -16.266  1.00 80.09           C  
ATOM   4592  CD  ARG C 157      11.404  38.869 -17.067  1.00 80.09           C  
ATOM   4593  NE  ARG C 157      10.876  40.208 -16.819  1.00 80.09           N  
ATOM   4594  NH1 ARG C 157       8.882  39.853 -17.930  1.00 80.09           N  
ATOM   4595  NH2 ARG C 157       9.310  41.882 -16.954  1.00 80.09           N  
ATOM   4596  CZ  ARG C 157       9.691  40.645 -17.235  1.00 80.09           C  
ATOM   4597  N   PRO C 158      13.377  38.781 -11.735  1.00 85.00           N  
ATOM   4598  CA  PRO C 158      12.894  38.741 -10.353  1.00 85.00           C  
ATOM   4599  C   PRO C 158      11.406  38.409 -10.258  1.00 85.00           C  
ATOM   4600  CB  PRO C 158      13.172  40.156  -9.840  1.00 85.00           C  
ATOM   4601  O   PRO C 158      10.688  38.484 -11.259  1.00 85.00           O  
ATOM   4602  CG  PRO C 158      13.543  40.938 -11.059  1.00 85.00           C  
ATOM   4603  CD  PRO C 158      13.713  39.982 -12.205  1.00 85.00           C  
ATOM   4604  N   LEU C 159      11.000  38.004  -9.087  1.00 88.20           N  
ATOM   4605  CA  LEU C 159       9.637  37.551  -8.831  1.00 88.20           C  
ATOM   4606  C   LEU C 159       8.629  38.642  -9.172  1.00 88.20           C  
ATOM   4607  CB  LEU C 159       9.478  37.132  -7.367  1.00 88.20           C  
ATOM   4608  O   LEU C 159       8.768  39.784  -8.725  1.00 88.20           O  
ATOM   4609  CG  LEU C 159       8.183  36.402  -7.007  1.00 88.20           C  
ATOM   4610  CD1 LEU C 159       8.163  35.015  -7.641  1.00 88.20           C  
ATOM   4611  CD2 LEU C 159       8.024  36.307  -5.494  1.00 88.20           C  
ATOM   4612  N   TYR C 160       7.694  38.346 -10.113  1.00 88.31           N  
ATOM   4613  CA  TYR C 160       6.688  39.331 -10.495  1.00 88.31           C  
ATOM   4614  C   TYR C 160       5.343  38.665 -10.757  1.00 88.31           C  
ATOM   4615  CB  TYR C 160       7.139  40.105 -11.738  1.00 88.31           C  
ATOM   4616  O   TYR C 160       5.267  37.443 -10.909  1.00 88.31           O  
ATOM   4617  CG  TYR C 160       7.176  39.267 -12.994  1.00 88.31           C  
ATOM   4618  CD1 TYR C 160       8.260  38.436 -13.268  1.00 88.31           C  
ATOM   4619  CD2 TYR C 160       6.130  39.306 -13.908  1.00 88.31           C  
ATOM   4620  CE1 TYR C 160       8.300  37.664 -14.424  1.00 88.31           C  
ATOM   4621  CE2 TYR C 160       6.159  38.539 -15.068  1.00 88.31           C  
ATOM   4622  OH  TYR C 160       7.280  36.959 -16.463  1.00 88.31           O  
ATOM   4623  CZ  TYR C 160       7.246  37.721 -15.316  1.00 88.31           C  
ATOM   4624  N   LEU C 161       4.194  39.424 -10.692  1.00 92.25           N  
ATOM   4625  CA  LEU C 161       2.856  38.975 -11.061  1.00 92.25           C  
ATOM   4626  C   LEU C 161       2.535  39.351 -12.503  1.00 92.25           C  
ATOM   4627  CB  LEU C 161       1.810  39.576 -10.119  1.00 92.25           C  
ATOM   4628  O   LEU C 161       2.755  40.492 -12.915  1.00 92.25           O  
ATOM   4629  CG  LEU C 161       1.858  39.107  -8.664  1.00 92.25           C  
ATOM   4630  CD1 LEU C 161       0.878  39.911  -7.816  1.00 92.25           C  
ATOM   4631  CD2 LEU C 161       1.553  37.615  -8.572  1.00 92.25           C  
ATOM   4632  N   HIS C 162       2.228  38.383 -13.285  1.00 88.10           N  
ATOM   4633  CA  HIS C 162       1.785  38.554 -14.664  1.00 88.10           C  
ATOM   4634  C   HIS C 162       0.274  38.752 -14.736  1.00 88.10           C  
ATOM   4635  CB  HIS C 162       2.198  37.351 -15.513  1.00 88.10           C  
ATOM   4636  O   HIS C 162      -0.491  37.847 -14.396  1.00 88.10           O  
ATOM   4637  CG  HIS C 162       1.996  37.554 -16.981  1.00 88.10           C  
ATOM   4638  CD2 HIS C 162       2.803  38.096 -17.922  1.00 88.10           C  
ATOM   4639  ND1 HIS C 162       0.840  37.180 -17.631  1.00 88.10           N  
ATOM   4640  CE1 HIS C 162       0.947  37.483 -18.914  1.00 88.10           C  
ATOM   4641  NE2 HIS C 162       2.128  38.041 -19.117  1.00 88.10           N  
ATOM   4642  N   VAL C 163      -0.225  39.961 -15.071  1.00 91.09           N  
ATOM   4643  CA  VAL C 163      -1.640  40.313 -15.124  1.00 91.09           C  
ATOM   4644  C   VAL C 163      -2.075  40.489 -16.577  1.00 91.09           C  
ATOM   4645  CB  VAL C 163      -1.936  41.598 -14.320  1.00 91.09           C  
ATOM   4646  O   VAL C 163      -1.513  41.311 -17.305  1.00 91.09           O  
ATOM   4647  CG1 VAL C 163      -3.437  41.882 -14.289  1.00 91.09           C  
ATOM   4648  CG2 VAL C 163      -1.382  41.479 -12.901  1.00 91.09           C  
ATOM   4649  N   GLN C 164      -3.028  39.663 -16.972  1.00 88.54           N  
ATOM   4650  CA  GLN C 164      -3.507  39.677 -18.351  1.00 88.54           C  
ATOM   4651  C   GLN C 164      -5.022  39.853 -18.405  1.00 88.54           C  
ATOM   4652  CB  GLN C 164      -3.101  38.392 -19.074  1.00 88.54           C  
ATOM   4653  O   GLN C 164      -5.754  39.216 -17.645  1.00 88.54           O  
ATOM   4654  CG  GLN C 164      -3.478  38.371 -20.549  1.00 88.54           C  
ATOM   4655  CD  GLN C 164      -3.100  37.070 -21.233  1.00 88.54           C  
ATOM   4656  NE2 GLN C 164      -3.625  36.858 -22.434  1.00 88.54           N  
ATOM   4657  OE1 GLN C 164      -2.341  36.263 -20.686  1.00 88.54           O  
ATOM   4658  N   GLY C 165      -5.517  40.897 -19.223  1.00 86.84           N  
ATOM   4659  CA  GLY C 165      -6.940  41.138 -19.402  1.00 86.84           C  
ATOM   4660  C   GLY C 165      -7.302  41.550 -20.817  1.00 86.84           C  
ATOM   4661  O   GLY C 165      -6.421  41.838 -21.629  1.00 86.84           O  
ATOM   4662  N   GLN C 166      -8.566  41.505 -21.240  1.00 84.55           N  
ATOM   4663  CA  GLN C 166      -9.077  41.844 -22.564  1.00 84.55           C  
ATOM   4664  C   GLN C 166      -8.994  43.347 -22.817  1.00 84.55           C  
ATOM   4665  CB  GLN C 166     -10.521  41.364 -22.722  1.00 84.55           C  
ATOM   4666  O   GLN C 166      -8.770  43.780 -23.949  1.00 84.55           O  
ATOM   4667  CG  GLN C 166     -10.647  39.867 -22.967  1.00 84.55           C  
ATOM   4668  CD  GLN C 166     -11.989  39.312 -22.527  1.00 84.55           C  
ATOM   4669  NE2 GLN C 166     -11.975  38.116 -21.947  1.00 84.55           N  
ATOM   4670  OE1 GLN C 166     -13.030  39.953 -22.705  1.00 84.55           O  
ATOM   4671  N   THR C 167      -9.177  44.127 -21.671  1.00 86.27           N  
ATOM   4672  CA  THR C 167      -9.179  45.582 -21.781  1.00 86.27           C  
ATOM   4673  C   THR C 167      -8.185  46.199 -20.800  1.00 86.27           C  
ATOM   4674  CB  THR C 167     -10.583  46.160 -21.525  1.00 86.27           C  
ATOM   4675  O   THR C 167      -7.808  45.567 -19.811  1.00 86.27           O  
ATOM   4676  CG2 THR C 167     -11.571  45.698 -22.591  1.00 86.27           C  
ATOM   4677  OG1 THR C 167     -11.046  45.725 -20.240  1.00 86.27           O  
ATOM   4678  N   ARG C 168      -7.704  47.309 -21.088  1.00 83.41           N  
ATOM   4679  CA  ARG C 168      -6.815  48.069 -20.214  1.00 83.41           C  
ATOM   4680  C   ARG C 168      -7.477  48.349 -18.870  1.00 83.41           C  
ATOM   4681  CB  ARG C 168      -6.402  49.383 -20.880  1.00 83.41           C  
ATOM   4682  O   ARG C 168      -6.815  48.334 -17.830  1.00 83.41           O  
ATOM   4683  CG  ARG C 168      -5.353  50.164 -20.103  1.00 83.41           C  
ATOM   4684  CD  ARG C 168      -4.850  51.367 -20.888  1.00 83.41           C  
ATOM   4685  NE  ARG C 168      -3.929  52.179 -20.098  1.00 83.41           N  
ATOM   4686  NH1 ARG C 168      -3.064  53.328 -21.906  1.00 83.41           N  
ATOM   4687  NH2 ARG C 168      -2.307  53.775 -19.789  1.00 83.41           N  
ATOM   4688  CZ  ARG C 168      -3.102  53.092 -20.599  1.00 83.41           C  
ATOM   4689  N   GLU C 169      -8.830  48.563 -18.884  1.00 89.62           N  
ATOM   4690  CA  GLU C 169      -9.571  48.852 -17.659  1.00 89.62           C  
ATOM   4691  C   GLU C 169      -9.526  47.669 -16.696  1.00 89.62           C  
ATOM   4692  CB  GLU C 169     -11.023  49.214 -17.981  1.00 89.62           C  
ATOM   4693  O   GLU C 169      -9.372  47.852 -15.487  1.00 89.62           O  
ATOM   4694  CG  GLU C 169     -11.176  50.520 -18.746  1.00 89.62           C  
ATOM   4695  CD  GLU C 169     -11.724  50.332 -20.151  1.00 89.62           C  
ATOM   4696  OE1 GLU C 169     -11.664  51.287 -20.959  1.00 89.62           O  
ATOM   4697  OE2 GLU C 169     -12.218  49.221 -20.447  1.00 89.62           O  
ATOM   4698  N   LEU C 170      -9.625  46.445 -17.234  1.00 90.62           N  
ATOM   4699  CA  LEU C 170      -9.601  45.235 -16.419  1.00 90.62           C  
ATOM   4700  C   LEU C 170      -8.225  45.027 -15.796  1.00 90.62           C  
ATOM   4701  CB  LEU C 170      -9.984  44.014 -17.260  1.00 90.62           C  
ATOM   4702  O   LEU C 170      -8.119  44.665 -14.622  1.00 90.62           O  
ATOM   4703  CG  LEU C 170     -11.431  43.957 -17.752  1.00 90.62           C  
ATOM   4704  CD1 LEU C 170     -11.631  42.757 -18.671  1.00 90.62           C  
ATOM   4705  CD2 LEU C 170     -12.396  43.901 -16.573  1.00 90.62           C  
ATOM   4706  N   VAL C 171      -7.186  45.252 -16.550  1.00 91.22           N  
ATOM   4707  CA  VAL C 171      -5.816  45.093 -16.075  1.00 91.22           C  
ATOM   4708  C   VAL C 171      -5.507  46.156 -15.023  1.00 91.22           C  
ATOM   4709  CB  VAL C 171      -4.799  45.181 -17.235  1.00 91.22           C  
ATOM   4710  O   VAL C 171      -4.879  45.865 -14.002  1.00 91.22           O  
ATOM   4711  CG1 VAL C 171      -3.368  45.175 -16.700  1.00 91.22           C  
ATOM   4712  CG2 VAL C 171      -5.011  44.030 -18.217  1.00 91.22           C  
ATOM   4713  N   ASP C 172      -5.968  47.390 -15.229  1.00 91.32           N  
ATOM   4714  CA  ASP C 172      -5.756  48.471 -14.272  1.00 91.32           C  
ATOM   4715  C   ASP C 172      -6.455  48.177 -12.947  1.00 91.32           C  
ATOM   4716  CB  ASP C 172      -6.253  49.800 -14.845  1.00 91.32           C  
ATOM   4717  O   ASP C 172      -5.922  48.478 -11.877  1.00 91.32           O  
ATOM   4718  CG  ASP C 172      -5.321  50.378 -15.896  1.00 91.32           C  
ATOM   4719  OD1 ASP C 172      -4.144  49.962 -15.963  1.00 91.32           O  
ATOM   4720  OD2 ASP C 172      -5.767  51.259 -16.662  1.00 91.32           O  
ATOM   4721  N   ARG C 173      -7.692  47.621 -13.038  1.00 91.26           N  
ATOM   4722  CA  ARG C 173      -8.408  47.232 -11.827  1.00 91.26           C  
ATOM   4723  C   ARG C 173      -7.607  46.214 -11.021  1.00 91.26           C  
ATOM   4724  CB  ARG C 173      -9.784  46.660 -12.175  1.00 91.26           C  
ATOM   4725  O   ARG C 173      -7.537  46.302  -9.794  1.00 91.26           O  
ATOM   4726  CG  ARG C 173     -10.811  46.808 -11.064  1.00 91.26           C  
ATOM   4727  CD  ARG C 173     -12.166  46.246 -11.471  1.00 91.26           C  
ATOM   4728  NE  ARG C 173     -12.786  47.043 -12.525  1.00 91.26           N  
ATOM   4729  NH1 ARG C 173     -14.191  45.362 -13.257  1.00 91.26           N  
ATOM   4730  NH2 ARG C 173     -14.229  47.416 -14.273  1.00 91.26           N  
ATOM   4731  CZ  ARG C 173     -13.734  46.605 -13.349  1.00 91.26           C  
ATOM   4732  N   ALA C 174      -7.008  45.240 -11.723  1.00 92.64           N  
ATOM   4733  CA  ALA C 174      -6.197  44.212 -11.075  1.00 92.64           C  
ATOM   4734  C   ALA C 174      -4.938  44.814 -10.458  1.00 92.64           C  
ATOM   4735  CB  ALA C 174      -5.825  43.119 -12.074  1.00 92.64           C  
ATOM   4736  O   ALA C 174      -4.593  44.508  -9.314  1.00 92.64           O  
ATOM   4737  N   VAL C 175      -4.295  45.644 -11.197  1.00 92.15           N  
ATOM   4738  CA  VAL C 175      -3.057  46.270 -10.745  1.00 92.15           C  
ATOM   4739  C   VAL C 175      -3.337  47.152  -9.530  1.00 92.15           C  
ATOM   4740  CB  VAL C 175      -2.399  47.102 -11.867  1.00 92.15           C  
ATOM   4741  O   VAL C 175      -2.555  47.173  -8.577  1.00 92.15           O  
ATOM   4742  CG1 VAL C 175      -1.225  47.913 -11.321  1.00 92.15           C  
ATOM   4743  CG2 VAL C 175      -1.940  46.193 -13.006  1.00 92.15           C  
ATOM   4744  N   ASN C 176      -4.483  47.877  -9.538  1.00 89.66           N  
ATOM   4745  CA  ASN C 176      -4.863  48.719  -8.409  1.00 89.66           C  
ATOM   4746  C   ASN C 176      -5.110  47.891  -7.151  1.00 89.66           C  
ATOM   4747  CB  ASN C 176      -6.103  49.548  -8.751  1.00 89.66           C  
ATOM   4748  O   ASN C 176      -4.720  48.292  -6.053  1.00 89.66           O  
ATOM   4749  CG  ASN C 176      -5.774  50.777  -9.575  1.00 89.66           C  
ATOM   4750  ND2 ASN C 176      -6.769  51.301 -10.282  1.00 89.66           N  
ATOM   4751  OD1 ASN C 176      -4.635  51.252  -9.577  1.00 89.66           O  
ATOM   4752  N   ARG C 177      -5.747  46.763  -7.337  1.00 90.97           N  
ATOM   4753  CA  ARG C 177      -5.979  45.866  -6.208  1.00 90.97           C  
ATOM   4754  C   ARG C 177      -4.662  45.341  -5.647  1.00 90.97           C  
ATOM   4755  CB  ARG C 177      -6.874  44.698  -6.625  1.00 90.97           C  
ATOM   4756  O   ARG C 177      -4.498  45.238  -4.429  1.00 90.97           O  
ATOM   4757  CG  ARG C 177      -7.347  43.839  -5.463  1.00 90.97           C  
ATOM   4758  CD  ARG C 177      -8.241  44.620  -4.510  1.00 90.97           C  
ATOM   4759  NE  ARG C 177      -8.748  43.776  -3.432  1.00 90.97           N  
ATOM   4760  NH1 ARG C 177      -9.117  45.520  -1.962  1.00 90.97           N  
ATOM   4761  NH2 ARG C 177      -9.596  43.367  -1.337  1.00 90.97           N  
ATOM   4762  CZ  ARG C 177      -9.152  44.223  -2.246  1.00 90.97           C  
ATOM   4763  N   ILE C 178      -3.701  44.976  -6.441  1.00 91.99           N  
ATOM   4764  CA  ILE C 178      -2.385  44.487  -6.045  1.00 91.99           C  
ATOM   4765  C   ILE C 178      -1.631  45.583  -5.297  1.00 91.99           C  
ATOM   4766  CB  ILE C 178      -1.567  44.012  -7.268  1.00 91.99           C  
ATOM   4767  O   ILE C 178      -1.037  45.330  -4.246  1.00 91.99           O  
ATOM   4768  CG1 ILE C 178      -2.221  42.780  -7.902  1.00 91.99           C  
ATOM   4769  CG2 ILE C 178      -0.118  43.718  -6.867  1.00 91.99           C  
ATOM   4770  CD1 ILE C 178      -1.659  42.415  -9.269  1.00 91.99           C  
ATOM   4771  N   LYS C 179      -1.693  46.813  -5.779  1.00 88.94           N  
ATOM   4772  CA  LYS C 179      -1.033  47.948  -5.141  1.00 88.94           C  
ATOM   4773  C   LYS C 179      -1.635  48.234  -3.768  1.00 88.94           C  
ATOM   4774  CB  LYS C 179      -1.132  49.193  -6.025  1.00 88.94           C  
ATOM   4775  O   LYS C 179      -0.918  48.599  -2.834  1.00 88.94           O  
ATOM   4776  CG  LYS C 179      -0.165  49.195  -7.200  1.00 88.94           C  
ATOM   4777  CD  LYS C 179      -0.265  50.486  -8.003  1.00 88.94           C  
ATOM   4778  CE  LYS C 179       0.649  50.460  -9.220  1.00 88.94           C  
ATOM   4779  NZ  LYS C 179       0.465  51.670 -10.077  1.00 88.94           N  
ATOM   4780  N   GLU C 180      -2.966  48.083  -3.673  1.00 88.27           N  
ATOM   4781  CA  GLU C 180      -3.638  48.257  -2.389  1.00 88.27           C  
ATOM   4782  C   GLU C 180      -3.119  47.262  -1.355  1.00 88.27           C  
ATOM   4783  CB  GLU C 180      -5.153  48.106  -2.551  1.00 88.27           C  
ATOM   4784  O   GLU C 180      -2.876  47.626  -0.203  1.00 88.27           O  
ATOM   4785  CG  GLU C 180      -5.946  48.505  -1.314  1.00 88.27           C  
ATOM   4786  CD  GLU C 180      -7.445  48.313  -1.476  1.00 88.27           C  
ATOM   4787  OE1 GLU C 180      -8.194  48.532  -0.496  1.00 88.27           O  
ATOM   4788  OE2 GLU C 180      -7.875  47.941  -2.590  1.00 88.27           O  
ATOM   4789  N   ILE C 181      -2.957  46.052  -1.775  1.00 89.78           N  
ATOM   4790  CA  ILE C 181      -2.474  45.006  -0.880  1.00 89.78           C  
ATOM   4791  C   ILE C 181      -1.040  45.312  -0.453  1.00 89.78           C  
ATOM   4792  CB  ILE C 181      -2.550  43.614  -1.545  1.00 89.78           C  
ATOM   4793  O   ILE C 181      -0.679  45.125   0.711  1.00 89.78           O  
ATOM   4794  CG1 ILE C 181      -4.010  43.226  -1.808  1.00 89.78           C  
ATOM   4795  CG2 ILE C 181      -1.852  42.562  -0.678  1.00 89.78           C  
ATOM   4796  CD1 ILE C 181      -4.174  41.941  -2.607  1.00 89.78           C  
ATOM   4797  N   ILE C 182      -0.247  45.796  -1.355  1.00 88.83           N  
ATOM   4798  CA  ILE C 182       1.142  46.132  -1.059  1.00 88.83           C  
ATOM   4799  C   ILE C 182       1.192  47.318  -0.098  1.00 88.83           C  
ATOM   4800  CB  ILE C 182       1.933  46.453  -2.347  1.00 88.83           C  
ATOM   4801  O   ILE C 182       1.941  47.299   0.882  1.00 88.83           O  
ATOM   4802  CG1 ILE C 182       2.054  45.202  -3.224  1.00 88.83           C  
ATOM   4803  CG2 ILE C 182       3.314  47.019  -2.005  1.00 88.83           C  
ATOM   4804  CD1 ILE C 182       2.692  45.458  -4.583  1.00 88.83           C  
ATOM   4805  N   THR C 183       0.387  48.368  -0.345  1.00 84.01           N  
ATOM   4806  CA  THR C 183       0.348  49.566   0.486  1.00 84.01           C  
ATOM   4807  C   THR C 183      -0.106  49.226   1.903  1.00 84.01           C  
ATOM   4808  CB  THR C 183      -0.588  50.631  -0.114  1.00 84.01           C  
ATOM   4809  O   THR C 183       0.467  49.717   2.878  1.00 84.01           O  
ATOM   4810  CG2 THR C 183      -0.430  51.969   0.602  1.00 84.01           C  
ATOM   4811  OG1 THR C 183      -0.277  50.805  -1.502  1.00 84.01           O  
ATOM   4812  N   ASN C 184      -1.164  48.458   2.011  1.00 79.89           N  
ATOM   4813  CA  ASN C 184      -1.642  48.029   3.321  1.00 79.89           C  
ATOM   4814  C   ASN C 184      -0.588  47.212   4.062  1.00 79.89           C  
ATOM   4815  CB  ASN C 184      -2.937  47.226   3.185  1.00 79.89           C  
ATOM   4816  O   ASN C 184      -0.454  47.323   5.282  1.00 79.89           O  
ATOM   4817  CG  ASN C 184      -4.148  48.107   2.946  1.00 79.89           C  
ATOM   4818  ND2 ASN C 184      -5.221  47.514   2.437  1.00 79.89           N  
ATOM   4819  OD1 ASN C 184      -4.119  49.310   3.217  1.00 79.89           O  
ATOM   4820  N   GLY C 185       0.115  46.442   3.234  1.00 76.73           N  
ATOM   4821  CA  GLY C 185       1.181  45.636   3.809  1.00 76.73           C  
ATOM   4822  C   GLY C 185       2.364  46.460   4.280  1.00 76.73           C  
ATOM   4823  O   GLY C 185       2.978  46.146   5.302  1.00 76.73           O  
ATOM   4824  N   VAL C 186       2.697  47.513   3.570  1.00 72.90           N  
ATOM   4825  CA  VAL C 186       3.801  48.405   3.907  1.00 72.90           C  
ATOM   4826  C   VAL C 186       3.456  49.205   5.161  1.00 72.90           C  
ATOM   4827  CB  VAL C 186       4.135  49.360   2.740  1.00 72.90           C  
ATOM   4828  O   VAL C 186       4.310  49.414   6.026  1.00 72.90           O  
ATOM   4829  CG1 VAL C 186       5.203  50.370   3.157  1.00 72.90           C  
ATOM   4830  CG2 VAL C 186       4.594  48.568   1.517  1.00 72.90           C  
ATOM   4831  N   VAL C 187       2.245  49.676   5.234  1.00 71.72           N  
ATOM   4832  CA  VAL C 187       1.786  50.434   6.393  1.00 71.72           C  
ATOM   4833  C   VAL C 187       1.848  49.557   7.642  1.00 71.72           C  
ATOM   4834  CB  VAL C 187       0.351  50.969   6.188  1.00 71.72           C  
ATOM   4835  O   VAL C 187       2.274  50.012   8.706  1.00 71.72           O  
ATOM   4836  CG1 VAL C 187      -0.159  51.647   7.459  1.00 71.72           C  
ATOM   4837  CG2 VAL C 187       0.306  51.937   5.008  1.00 71.72           C  
ATOM   4838  N   LYS C 188       1.455  48.366   7.447  1.00 65.02           N  
ATOM   4839  CA  LYS C 188       1.501  47.432   8.569  1.00 65.02           C  
ATOM   4840  C   LYS C 188       2.942  47.101   8.950  1.00 65.02           C  
ATOM   4841  CB  LYS C 188       0.741  46.149   8.231  1.00 65.02           C  
ATOM   4842  O   LYS C 188       3.257  46.946  10.131  1.00 65.02           O  
ATOM   4843  CG  LYS C 188      -0.602  46.021   8.936  1.00 65.02           C  
ATOM   4844  CD  LYS C 188      -1.320  44.737   8.542  1.00 65.02           C  
ATOM   4845  CE  LYS C 188      -2.705  44.655   9.169  1.00 65.02           C  
ATOM   4846  NZ  LYS C 188      -3.435  43.425   8.741  1.00 65.02           N  
ATOM   4847  N   ALA C 189       3.776  47.081   7.940  1.00 57.25           N  
ATOM   4848  CA  ALA C 189       5.189  46.789   8.166  1.00 57.25           C  
ATOM   4849  C   ALA C 189       5.915  48.003   8.739  1.00 57.25           C  
ATOM   4850  CB  ALA C 189       5.855  46.339   6.868  1.00 57.25           C  
ATOM   4851  O   ALA C 189       6.900  47.859   9.467  1.00 57.25           O  
ATOM   4852  N   ALA C 190       5.658  49.205   8.199  1.00 48.08           N  
ATOM   4853  CA  ALA C 190       6.290  50.440   8.655  1.00 48.08           C  
ATOM   4854  C   ALA C 190       6.039  50.668  10.143  1.00 48.08           C  
ATOM   4855  CB  ALA C 190       5.780  51.629   7.844  1.00 48.08           C  
ATOM   4856  O   ALA C 190       6.775  51.413  10.795  1.00 48.08           O  
ATOM   4857  N   THR C 191       4.838  50.218  10.660  1.00 42.53           N  
ATOM   4858  CA  THR C 191       4.862  50.355  12.112  1.00 42.53           C  
ATOM   4859  C   THR C 191       6.040  49.589  12.708  1.00 42.53           C  
ATOM   4860  CB  THR C 191       3.549  49.856  12.743  1.00 42.53           C  
ATOM   4861  O   THR C 191       6.340  49.728  13.896  1.00 42.53           O  
ATOM   4862  CG2 THR C 191       2.452  50.911  12.637  1.00 42.53           C  
ATOM   4863  OG1 THR C 191       3.122  48.668  12.065  1.00 42.53           O  
ATOM   4864  N   GLY C 192       6.554  48.574  11.948  1.00 35.75           N  
ATOM   4865  CA  GLY C 192       7.851  47.994  12.259  1.00 35.75           C  
ATOM   4866  C   GLY C 192       9.003  48.714  11.585  1.00 35.75           C  
ATOM   4867  O   GLY C 192       8.792  49.668  10.833  1.00 35.75           O  
ATOM   4868  N   THR C 193      10.295  48.540  11.830  1.00 33.81           N  
ATOM   4869  CA  THR C 193      11.485  49.337  11.551  1.00 33.81           C  
ATOM   4870  C   THR C 193      11.686  49.499  10.047  1.00 33.81           C  
ATOM   4871  CB  THR C 193      12.742  48.702  12.175  1.00 33.81           C  
ATOM   4872  O   THR C 193      12.299  50.471   9.599  1.00 33.81           O  
ATOM   4873  CG2 THR C 193      12.754  48.880  13.689  1.00 33.81           C  
ATOM   4874  OG1 THR C 193      12.764  47.302  11.869  1.00 33.81           O  
ATOM   4875  N   SER C 194      11.686  48.488   9.112  1.00 35.34           N  
ATOM   4876  CA  SER C 194      12.534  48.575   7.927  1.00 35.34           C  
ATOM   4877  C   SER C 194      11.850  49.362   6.814  1.00 35.34           C  
ATOM   4878  CB  SER C 194      12.899  47.178   7.425  1.00 35.34           C  
ATOM   4879  O   SER C 194      10.839  48.918   6.264  1.00 35.34           O  
ATOM   4880  OG  SER C 194      13.901  46.596   8.241  1.00 35.34           O  
ATOM   4881  N   PRO C 195      11.801  50.734   6.729  1.00 38.43           N  
ATOM   4882  CA  PRO C 195      10.981  51.579   5.858  1.00 38.43           C  
ATOM   4883  C   PRO C 195      11.385  51.479   4.389  1.00 38.43           C  
ATOM   4884  CB  PRO C 195      11.231  52.989   6.399  1.00 38.43           C  
ATOM   4885  O   PRO C 195      10.918  52.266   3.562  1.00 38.43           O  
ATOM   4886  CG  PRO C 195      12.436  52.856   7.272  1.00 38.43           C  
ATOM   4887  CD  PRO C 195      12.725  51.395   7.467  1.00 38.43           C  
ATOM   4888  N   THR C 196      12.456  50.761   3.954  1.00 37.24           N  
ATOM   4889  CA  THR C 196      13.040  51.192   2.689  1.00 37.24           C  
ATOM   4890  C   THR C 196      12.166  50.761   1.514  1.00 37.24           C  
ATOM   4891  CB  THR C 196      14.461  50.627   2.508  1.00 37.24           C  
ATOM   4892  O   THR C 196      12.678  50.343   0.474  1.00 37.24           O  
ATOM   4893  CG2 THR C 196      15.432  51.714   2.058  1.00 37.24           C  
ATOM   4894  OG1 THR C 196      14.915  50.083   3.754  1.00 37.24           O  
ATOM   4895  N   PHE C 197      10.913  50.418   1.569  1.00 46.43           N  
ATOM   4896  CA  PHE C 197      10.259  49.931   0.360  1.00 46.43           C  
ATOM   4897  C   PHE C 197       9.825  51.092  -0.526  1.00 46.43           C  
ATOM   4898  CB  PHE C 197       9.049  49.061   0.716  1.00 46.43           C  
ATOM   4899  O   PHE C 197       9.118  51.995  -0.074  1.00 46.43           O  
ATOM   4900  CG  PHE C 197       8.261  48.598  -0.479  1.00 46.43           C  
ATOM   4901  CD1 PHE C 197       7.038  49.180  -0.791  1.00 46.43           C  
ATOM   4902  CD2 PHE C 197       8.744  47.581  -1.292  1.00 46.43           C  
ATOM   4903  CE1 PHE C 197       6.307  48.753  -1.897  1.00 46.43           C  
ATOM   4904  CE2 PHE C 197       8.019  47.150  -2.400  1.00 46.43           C  
ATOM   4905  CZ  PHE C 197       6.800  47.736  -2.700  1.00 46.43           C  
ATOM   4906  N   ASN C 198      10.530  51.408  -1.756  1.00 44.46           N  
ATOM   4907  CA  ASN C 198      10.289  52.433  -2.767  1.00 44.46           C  
ATOM   4908  C   ASN C 198       9.276  51.966  -3.808  1.00 44.46           C  
ATOM   4909  CB  ASN C 198      11.600  52.836  -3.445  1.00 44.46           C  
ATOM   4910  O   ASN C 198       9.616  51.199  -4.710  1.00 44.46           O  
ATOM   4911  CG  ASN C 198      12.383  53.857  -2.642  1.00 44.46           C  
ATOM   4912  ND2 ASN C 198      13.662  54.010  -2.964  1.00 44.46           N  
ATOM   4913  OD1 ASN C 198      11.842  54.503  -1.740  1.00 44.46           O  
ATOM   4914  N   GLY C 199       8.094  51.634  -3.476  1.00 51.36           N  
ATOM   4915  CA  GLY C 199       6.946  51.453  -4.351  1.00 51.36           C  
ATOM   4916  C   GLY C 199       7.162  50.382  -5.404  1.00 51.36           C  
ATOM   4917  O   GLY C 199       8.302  50.042  -5.726  1.00 51.36           O  
ATOM   4918  N   ALA C 200       6.303  49.358  -5.611  1.00 59.23           N  
ATOM   4919  CA  ALA C 200       6.346  48.286  -6.602  1.00 59.23           C  
ATOM   4920  C   ALA C 200       6.309  48.848  -8.021  1.00 59.23           C  
ATOM   4921  CB  ALA C 200       5.186  47.316  -6.387  1.00 59.23           C  
ATOM   4922  O   ALA C 200       5.627  49.842  -8.283  1.00 59.23           O  
ATOM   4923  N   THR C 201       7.298  48.531  -8.937  1.00 61.22           N  
ATOM   4924  CA  THR C 201       7.357  48.935 -10.337  1.00 61.22           C  
ATOM   4925  C   THR C 201       6.339  48.159 -11.168  1.00 61.22           C  
ATOM   4926  CB  THR C 201       8.767  48.724 -10.921  1.00 61.22           C  
ATOM   4927  O   THR C 201       6.193  46.946 -11.004  1.00 61.22           O  
ATOM   4928  CG2 THR C 201       9.694  49.876 -10.547  1.00 61.22           C  
ATOM   4929  OG1 THR C 201       9.311  47.501 -10.409  1.00 61.22           O  
ATOM   4930  N   VAL C 202       5.344  48.881 -11.819  1.00 61.51           N  
ATOM   4931  CA  VAL C 202       4.350  48.281 -12.703  1.00 61.51           C  
ATOM   4932  C   VAL C 202       4.696  48.593 -14.157  1.00 61.51           C  
ATOM   4933  CB  VAL C 202       2.925  48.778 -12.375  1.00 61.51           C  
ATOM   4934  O   VAL C 202       4.914  49.753 -14.515  1.00 61.51           O  
ATOM   4935  CG1 VAL C 202       1.902  48.143 -13.315  1.00 61.51           C  
ATOM   4936  CG2 VAL C 202       2.577  48.476 -10.919  1.00 61.51           C  
ATOM   4937  N   THR C 203       5.080  47.656 -14.983  1.00 64.24           N
[truncated: 252,883 more chars]
