# Supplementary material for: AI-guided pipeline for protein–protein interaction drug discovery identifies a SARS-CoV-2 inhibitor
Source: Mol Syst Biol. 2024 Mar 11;20(4):428–57. doi: 10.1038/s44320-024-00019-8 (PMC10987651; doi:10.1038/s44320-024-00019-8)
Supplement: Supplementary file 12 — Source Data Fig. 2 [file 44320_2024_19_MOESM12_ESM.zip › Source Data Figure EV3-EV4/ColabFold/OSM_ZNF688_unrelaxed_rank_3_model_2.pdb]

MODEL     1                                                                     
ATOM      1  N   MET B   1      28.364 -14.017 -29.836  1.00 22.70           N  
ATOM      2  CA  MET B   1      28.444 -13.730 -28.407  1.00 22.70           C  
ATOM      3  C   MET B   1      27.287 -12.841 -27.965  1.00 22.70           C  
ATOM      4  CB  MET B   1      29.778 -13.063 -28.066  1.00 22.70           C  
ATOM      5  O   MET B   1      27.172 -12.506 -26.784  1.00 22.70           O  
ATOM      6  CG  MET B   1      30.970 -14.003 -28.137  1.00 22.70           C  
ATOM      7  SD  MET B   1      32.151 -13.746 -26.757  1.00 22.70           S  
ATOM      8  CE  MET B   1      33.631 -13.260 -27.688  1.00 22.70           C  
ATOM      9  N   GLY B   2      26.853 -12.063 -28.960  1.00 21.69           N  
ATOM     10  CA  GLY B   2      26.205 -10.762 -28.893  1.00 21.69           C  
ATOM     11  C   GLY B   2      24.758 -10.839 -28.446  1.00 21.69           C  
ATOM     12  O   GLY B   2      24.124  -9.811 -28.199  1.00 21.69           O  
ATOM     13  N   VAL B   3      24.001 -11.932 -28.792  1.00 23.82           N  
ATOM     14  CA  VAL B   3      22.574 -11.973 -29.091  1.00 23.82           C  
ATOM     15  C   VAL B   3      21.773 -11.930 -27.791  1.00 23.82           C  
ATOM     16  CB  VAL B   3      22.200 -13.231 -29.906  1.00 23.82           C  
ATOM     17  O   VAL B   3      20.542 -11.860 -27.816  1.00 23.82           O  
ATOM     18  CG1 VAL B   3      20.927 -12.991 -30.716  1.00 23.82           C  
ATOM     19  CG2 VAL B   3      23.353 -13.633 -30.823  1.00 23.82           C  
ATOM     20  N   LEU B   4      22.475 -12.360 -26.603  1.00 22.78           N  
ATOM     21  CA  LEU B   4      21.755 -12.862 -25.437  1.00 22.78           C  
ATOM     22  C   LEU B   4      21.014 -11.732 -24.729  1.00 22.78           C  
ATOM     23  CB  LEU B   4      22.720 -13.544 -24.464  1.00 22.78           C  
ATOM     24  O   LEU B   4      20.275 -11.974 -23.772  1.00 22.78           O  
ATOM     25  CG  LEU B   4      22.741 -15.073 -24.490  1.00 22.78           C  
ATOM     26  CD1 LEU B   4      24.176 -15.585 -24.438  1.00 22.78           C  
ATOM     27  CD2 LEU B   4      21.924 -15.639 -23.333  1.00 22.78           C  
ATOM     28  N   LEU B   5      21.426 -10.465 -25.045  1.00 25.05           N  
ATOM     29  CA  LEU B   5      21.101  -9.360 -24.149  1.00 25.05           C  
ATOM     30  C   LEU B   5      19.612  -9.037 -24.202  1.00 25.05           C  
ATOM     31  CB  LEU B   5      21.918  -8.117 -24.513  1.00 25.05           C  
ATOM     32  O   LEU B   5      19.095  -8.327 -23.336  1.00 25.05           O  
ATOM     33  CG  LEU B   5      23.253  -7.947 -23.787  1.00 25.05           C  
ATOM     34  CD1 LEU B   5      24.254  -7.223 -24.680  1.00 25.05           C  
ATOM     35  CD2 LEU B   5      23.057  -7.194 -22.475  1.00 25.05           C  
ATOM     36  N   THR B   6      18.872  -9.432 -25.340  1.00 24.47           N  
ATOM     37  CA  THR B   6      17.674  -8.675 -25.685  1.00 24.47           C  
ATOM     38  C   THR B   6      16.497  -9.095 -24.809  1.00 24.47           C  
ATOM     39  CB  THR B   6      17.305  -8.860 -27.169  1.00 24.47           C  
ATOM     40  O   THR B   6      15.590  -8.300 -24.557  1.00 24.47           O  
ATOM     41  CG2 THR B   6      18.322  -8.177 -28.078  1.00 24.47           C  
ATOM     42  OG1 THR B   6      17.270 -10.259 -27.476  1.00 24.47           O  
ATOM     43  N   GLN B   7      16.571 -10.420 -24.353  1.00 24.16           N  
ATOM     44  CA  GLN B   7      15.329 -11.004 -23.856  1.00 24.16           C  
ATOM     45  C   GLN B   7      14.982 -10.462 -22.473  1.00 24.16           C  
ATOM     46  CB  GLN B   7      15.433 -12.529 -23.812  1.00 24.16           C  
ATOM     47  O   GLN B   7      13.805 -10.336 -22.127  1.00 24.16           O  
ATOM     48  CG  GLN B   7      14.340 -13.243 -24.597  1.00 24.16           C  
ATOM     49  CD  GLN B   7      14.536 -14.746 -24.642  1.00 24.16           C  
ATOM     50  NE2 GLN B   7      13.462 -15.476 -24.922  1.00 24.16           N  
ATOM     51  OE1 GLN B   7      15.644 -15.248 -24.428  1.00 24.16           O  
ATOM     52  N   ARG B   8      16.025 -10.054 -21.669  1.00 25.66           N  
ATOM     53  CA  ARG B   8      15.828  -9.713 -20.264  1.00 25.66           C  
ATOM     54  C   ARG B   8      15.034  -8.419 -20.120  1.00 25.66           C  
ATOM     55  CB  ARG B   8      17.174  -9.584 -19.547  1.00 25.66           C  
ATOM     56  O   ARG B   8      14.486  -8.135 -19.053  1.00 25.66           O  
ATOM     57  CG  ARG B   8      17.826 -10.917 -19.217  1.00 25.66           C  
ATOM     58  CD  ARG B   8      19.053 -10.742 -18.333  1.00 25.66           C  
ATOM     59  NE  ARG B   8      19.313 -11.932 -17.529  1.00 25.66           N  
ATOM     60  NH1 ARG B   8      21.408 -11.256 -16.830  1.00 25.66           N  
ATOM     61  NH2 ARG B   8      20.557 -13.268 -16.135  1.00 25.66           N  
ATOM     62  CZ  ARG B   8      20.425 -12.149 -16.833  1.00 25.66           C  
ATOM     63  N   THR B   9      15.086  -7.540 -21.155  1.00 26.60           N  
ATOM     64  CA  THR B   9      14.512  -6.209 -20.998  1.00 26.60           C  
ATOM     65  C   THR B   9      12.988  -6.277 -20.967  1.00 26.60           C  
ATOM     66  CB  THR B   9      14.963  -5.269 -22.132  1.00 26.60           C  
ATOM     67  O   THR B   9      12.338  -5.455 -20.318  1.00 26.60           O  
ATOM     68  CG2 THR B   9      16.432  -4.888 -21.979  1.00 26.60           C  
ATOM     69  OG1 THR B   9      14.780  -5.927 -23.392  1.00 26.60           O  
ATOM     70  N   LEU B  10      12.433  -7.433 -21.524  1.00 24.93           N  
ATOM     71  CA  LEU B  10      10.998  -7.410 -21.787  1.00 24.93           C  
ATOM     72  C   LEU B  10      10.208  -7.722 -20.520  1.00 24.93           C  
ATOM     73  CB  LEU B  10      10.638  -8.412 -22.887  1.00 24.93           C  
ATOM     74  O   LEU B  10       9.141  -7.147 -20.291  1.00 24.93           O  
ATOM     75  CG  LEU B  10      10.831  -7.936 -24.328  1.00 24.93           C  
ATOM     76  CD1 LEU B  10      10.873  -9.127 -25.278  1.00 24.93           C  
ATOM     77  CD2 LEU B  10       9.723  -6.967 -24.724  1.00 24.93           C  
ATOM     78  N   LEU B  11      10.792  -8.573 -19.598  1.00 24.90           N  
ATOM     79  CA  LEU B  11      10.004  -9.068 -18.475  1.00 24.90           C  
ATOM     80  C   LEU B  11       9.793  -7.973 -17.435  1.00 24.90           C  
ATOM     81  CB  LEU B  11      10.689 -10.276 -17.830  1.00 24.90           C  
ATOM     82  O   LEU B  11       8.711  -7.863 -16.853  1.00 24.90           O  
ATOM     83  CG  LEU B  11       9.773 -11.284 -17.135  1.00 24.90           C  
ATOM     84  CD1 LEU B  11       9.037 -12.131 -18.168  1.00 24.90           C  
ATOM     85  CD2 LEU B  11      10.573 -12.167 -16.184  1.00 24.90           C  
ATOM     86  N   SER B  12      10.770  -7.086 -17.170  1.00 28.49           N  
ATOM     87  CA  SER B  12      10.660  -6.024 -16.175  1.00 28.49           C  
ATOM     88  C   SER B  12       9.555  -5.038 -16.540  1.00 28.49           C  
ATOM     89  CB  SER B  12      11.990  -5.284 -16.031  1.00 28.49           C  
ATOM     90  O   SER B  12       8.917  -4.459 -15.659  1.00 28.49           O  
ATOM     91  OG  SER B  12      13.055  -6.197 -15.834  1.00 28.49           O  
ATOM     92  N   LEU B  13       9.218  -4.935 -17.808  1.00 26.36           N  
ATOM     93  CA  LEU B  13       8.214  -3.959 -18.219  1.00 26.36           C  
ATOM     94  C   LEU B  13       6.813  -4.432 -17.850  1.00 26.36           C  
ATOM     95  CB  LEU B  13       8.299  -3.705 -19.727  1.00 26.36           C  
ATOM     96  O   LEU B  13       5.977  -3.635 -17.418  1.00 26.36           O  
ATOM     97  CG  LEU B  13       9.140  -2.505 -20.166  1.00 26.36           C  
ATOM     98  CD1 LEU B  13       9.708  -2.738 -21.562  1.00 26.36           C  
ATOM     99  CD2 LEU B  13       8.309  -1.227 -20.128  1.00 26.36           C  
ATOM    100  N   VAL B  14       6.595  -5.787 -17.826  1.00 26.87           N  
ATOM    101  CA  VAL B  14       5.227  -6.268 -17.665  1.00 26.87           C  
ATOM    102  C   VAL B  14       4.787  -6.101 -16.213  1.00 26.87           C  
ATOM    103  CB  VAL B  14       5.091  -7.746 -18.096  1.00 26.87           C  
ATOM    104  O   VAL B  14       3.663  -5.672 -15.943  1.00 26.87           O  
ATOM    105  CG1 VAL B  14       3.692  -8.273 -17.783  1.00 26.87           C  
ATOM    106  CG2 VAL B  14       5.402  -7.898 -19.584  1.00 26.87           C  
ATOM    107  N   LEU B  15       5.700  -6.311 -15.220  1.00 27.76           N  
ATOM    108  CA  LEU B  15       5.283  -6.217 -13.826  1.00 27.76           C  
ATOM    109  C   LEU B  15       4.969  -4.773 -13.448  1.00 27.76           C  
ATOM    110  CB  LEU B  15       6.369  -6.774 -12.902  1.00 27.76           C  
ATOM    111  O   LEU B  15       4.077  -4.519 -12.636  1.00 27.76           O  
ATOM    112  CG  LEU B  15       6.264  -8.259 -12.550  1.00 27.76           C  
ATOM    113  CD1 LEU B  15       7.652  -8.854 -12.340  1.00 27.76           C  
ATOM    114  CD2 LEU B  15       5.399  -8.454 -11.309  1.00 27.76           C  
ATOM    115  N   ALA B  16       5.702  -3.810 -13.982  1.00 30.46           N  
ATOM    116  CA  ALA B  16       5.393  -2.404 -13.734  1.00 30.46           C  
ATOM    117  C   ALA B  16       4.016  -2.041 -14.281  1.00 30.46           C  
ATOM    118  CB  ALA B  16       6.462  -1.507 -14.353  1.00 30.46           C  
ATOM    119  O   ALA B  16       3.286  -1.256 -13.670  1.00 30.46           O  
ATOM    120  N   LEU B  17       3.621  -2.758 -15.399  1.00 27.97           N  
ATOM    121  CA  LEU B  17       2.351  -2.385 -16.010  1.00 27.97           C  
ATOM    122  C   LEU B  17       1.178  -2.937 -15.207  1.00 27.97           C  
ATOM    123  CB  LEU B  17       2.280  -2.892 -17.453  1.00 27.97           C  
ATOM    124  O   LEU B  17       0.086  -2.365 -15.222  1.00 27.97           O  
ATOM    125  CG  LEU B  17       3.099  -2.116 -18.485  1.00 27.97           C  
ATOM    126  CD1 LEU B  17       3.210  -2.912 -19.781  1.00 27.97           C  
ATOM    127  CD2 LEU B  17       2.477  -0.748 -18.744  1.00 27.97           C  
ATOM    128  N   LEU B  18       1.386  -4.111 -14.544  1.00 28.14           N  
ATOM    129  CA  LEU B  18       0.240  -4.707 -13.867  1.00 28.14           C  
ATOM    130  C   LEU B  18      -0.147  -3.896 -12.636  1.00 28.14           C  
ATOM    131  CB  LEU B  18       0.546  -6.152 -13.465  1.00 28.14           C  
ATOM    132  O   LEU B  18      -1.327  -3.807 -12.290  1.00 28.14           O  
ATOM    133  CG  LEU B  18       0.353  -7.213 -14.550  1.00 28.14           C  
ATOM    134  CD1 LEU B  18       1.132  -8.477 -14.199  1.00 28.14           C  
ATOM    135  CD2 LEU B  18      -1.128  -7.526 -14.735  1.00 28.14           C  
ATOM    136  N   PHE B  19       0.907  -3.277 -12.097  1.00 31.08           N  
ATOM    137  CA  PHE B  19       0.593  -2.613 -10.837  1.00 31.08           C  
ATOM    138  C   PHE B  19      -0.270  -1.380 -11.075  1.00 31.08           C  
ATOM    139  CB  PHE B  19       1.878  -2.220 -10.101  1.00 31.08           C  
ATOM    140  O   PHE B  19      -1.239  -1.144 -10.349  1.00 31.08           O  
ATOM    141  CG  PHE B  19       2.381  -3.275  -9.153  1.00 31.08           C  
ATOM    142  CD1 PHE B  19       1.816  -3.423  -7.893  1.00 31.08           C  
ATOM    143  CD2 PHE B  19       3.420  -4.118  -9.523  1.00 31.08           C  
ATOM    144  CE1 PHE B  19       2.280  -4.399  -7.013  1.00 31.08           C  
ATOM    145  CE2 PHE B  19       3.889  -5.096  -8.650  1.00 31.08           C  
ATOM    146  CZ  PHE B  19       3.318  -5.233  -7.395  1.00 31.08           C  
ATOM    147  N   PRO B  20       0.281  -0.582 -12.077  1.00 31.29           N  
ATOM    148  CA  PRO B  20      -0.554   0.617 -12.178  1.00 31.29           C  
ATOM    149  C   PRO B  20      -2.001   0.298 -12.548  1.00 31.29           C  
ATOM    150  CB  PRO B  20       0.126   1.429 -13.283  1.00 31.29           C  
ATOM    151  O   PRO B  20      -2.921   0.999 -12.117  1.00 31.29           O  
ATOM    152  CG  PRO B  20       1.297   0.599 -13.701  1.00 31.29           C  
ATOM    153  CD  PRO B  20       1.260  -0.695 -12.941  1.00 31.29           C  
ATOM    154  N   SER B  21      -2.144  -0.757 -13.346  1.00 32.36           N  
ATOM    155  CA  SER B  21      -3.487  -1.063 -13.830  1.00 32.36           C  
ATOM    156  C   SER B  21      -4.404  -1.483 -12.686  1.00 32.36           C  
ATOM    157  CB  SER B  21      -3.438  -2.168 -14.886  1.00 32.36           C  
ATOM    158  O   SER B  21      -5.619  -1.285 -12.753  1.00 32.36           O  
ATOM    159  OG  SER B  21      -2.108  -2.387 -15.324  1.00 32.36           O  
ATOM    160  N   MET B  22      -3.810  -2.214 -11.706  1.00 28.52           N  
ATOM    161  CA  MET B  22      -4.630  -2.689 -10.596  1.00 28.52           C  
ATOM    162  C   MET B  22      -5.103  -1.525  -9.732  1.00 28.52           C  
ATOM    163  CB  MET B  22      -3.851  -3.691  -9.742  1.00 28.52           C  
ATOM    164  O   MET B  22      -6.099  -1.642  -9.015  1.00 28.52           O  
ATOM    165  CG  MET B  22      -3.698  -5.059 -10.388  1.00 28.52           C  
ATOM    166  SD  MET B  22      -5.252  -6.033 -10.348  1.00 28.52           S  
ATOM    167  CE  MET B  22      -5.201  -6.648  -8.641  1.00 28.52           C  
ATOM    168  N   ALA B  23      -4.290  -0.481  -9.707  1.00 31.56           N  
ATOM    169  CA  ALA B  23      -4.633   0.614  -8.803  1.00 31.56           C  
ATOM    170  C   ALA B  23      -5.924   1.300  -9.239  1.00 31.56           C  
ATOM    171  CB  ALA B  23      -3.492   1.626  -8.737  1.00 31.56           C  
ATOM    172  O   ALA B  23      -6.680   1.802  -8.403  1.00 31.56           O  
ATOM    173  N   SER B  24      -6.114   1.345 -10.575  1.00 28.83           N  
ATOM    174  CA  SER B  24      -7.287   2.108 -10.990  1.00 28.83           C  
ATOM    175  C   SER B  24      -8.577   1.377 -10.634  1.00 28.83           C  
ATOM    176  CB  SER B  24      -7.245   2.380 -12.495  1.00 28.83           C  
ATOM    177  O   SER B  24      -9.666   1.946 -10.731  1.00 28.83           O  
ATOM    178  OG  SER B  24      -6.488   1.386 -13.165  1.00 28.83           O  
ATOM    179  N   MET B  25      -8.470   0.088 -10.607  1.00 25.71           N  
ATOM    180  CA  MET B  25      -9.772  -0.560 -10.474  1.00 25.71           C  
ATOM    181  C   MET B  25     -10.311  -0.413  -9.055  1.00 25.71           C  
ATOM    182  CB  MET B  25      -9.676  -2.041 -10.846  1.00 25.71           C  
ATOM    183  O   MET B  25      -9.798  -1.036  -8.124  1.00 25.71           O  
ATOM    184  CG  MET B  25      -9.601  -2.294 -12.343  1.00 25.71           C  
ATOM    185  SD  MET B  25      -9.825  -4.064 -12.769  1.00 25.71           S  
ATOM    186  CE  MET B  25     -10.871  -3.909 -14.243  1.00 25.71           C  
ATOM    187  N   ALA B  26     -10.251   0.737  -8.466  1.00 29.01           N  
ATOM    188  CA  ALA B  26     -10.970   0.869  -7.201  1.00 29.01           C  
ATOM    189  C   ALA B  26     -12.397   0.342  -7.323  1.00 29.01           C  
ATOM    190  CB  ALA B  26     -10.982   2.327  -6.745  1.00 29.01           C  
ATOM    191  O   ALA B  26     -13.127   0.717  -8.244  1.00 29.01           O  
ATOM    192  N   ALA B  27     -12.608  -0.932  -7.183  1.00 28.09           N  
ATOM    193  CA  ALA B  27     -13.971  -1.442  -7.054  1.00 28.09           C  
ATOM    194  C   ALA B  27     -14.825  -0.513  -6.196  1.00 28.09           C  
ATOM    195  CB  ALA B  27     -13.959  -2.848  -6.461  1.00 28.09           C  
ATOM    196  O   ALA B  27     -14.410  -0.105  -5.109  1.00 28.09           O  
ATOM    197  N   ILE B  28     -15.405   0.436  -6.809  1.00 32.58           N  
ATOM    198  CA  ILE B  28     -16.353   1.237  -6.041  1.00 32.58           C  
ATOM    199  C   ILE B  28     -17.318   0.318  -5.295  1.00 32.58           C  
ATOM    200  CB  ILE B  28     -17.135   2.212  -6.949  1.00 32.58           C  
ATOM    201  O   ILE B  28     -18.136  -0.367  -5.913  1.00 32.58           O  
ATOM    202  CG1 ILE B  28     -16.176   3.203  -7.619  1.00 32.58           C  
ATOM    203  CG2 ILE B  28     -18.213   2.948  -6.149  1.00 32.58           C  
ATOM    204  CD1 ILE B  28     -16.810   4.018  -8.738  1.00 32.58           C  
ATOM    205  N   GLY B  29     -16.844  -0.700  -4.519  1.00 37.40           N  
ATOM    206  CA  GLY B  29     -17.778  -1.358  -3.619  1.00 37.40           C  
ATOM    207  C   GLY B  29     -18.648  -0.384  -2.847  1.00 37.40           C  
ATOM    208  O   GLY B  29     -18.502   0.832  -2.985  1.00 37.40           O  
ATOM    209  N   SER B  30     -19.726  -0.851  -2.287  1.00 45.68           N  
ATOM    210  CA  SER B  30     -20.643  -0.046  -1.486  1.00 45.68           C  
ATOM    211  C   SER B  30     -19.984   0.422  -0.193  1.00 45.68           C  
ATOM    212  CB  SER B  30     -21.911  -0.839  -1.165  1.00 45.68           C  
ATOM    213  O   SER B  30     -19.204  -0.315   0.414  1.00 45.68           O  
ATOM    214  OG  SER B  30     -21.641  -1.856  -0.215  1.00 45.68           O  
ATOM    215  N   CYS B  31     -19.772   1.685  -0.050  1.00 56.99           N  
ATOM    216  CA  CYS B  31     -19.233   2.316   1.150  1.00 56.99           C  
ATOM    217  C   CYS B  31     -20.021   1.899   2.386  1.00 56.99           C  
ATOM    218  CB  CYS B  31     -19.254   3.838   1.011  1.00 56.99           C  
ATOM    219  O   CYS B  31     -21.244   1.763   2.332  1.00 56.99           O  
ATOM    220  SG  CYS B  31     -18.019   4.481  -0.140  1.00 56.99           S  
ATOM    221  N   SER B  32     -19.255   1.553   3.433  1.00 55.37           N  
ATOM    222  CA  SER B  32     -19.934   1.413   4.716  1.00 55.37           C  
ATOM    223  C   SER B  32     -20.693   2.684   5.083  1.00 55.37           C  
ATOM    224  CB  SER B  32     -18.931   1.072   5.819  1.00 55.37           C  
ATOM    225  O   SER B  32     -20.203   3.792   4.856  1.00 55.37           O  
ATOM    226  OG  SER B  32     -19.544   1.141   7.096  1.00 55.37           O  
ATOM    227  N   LYS B  33     -21.810   2.515   5.747  1.00 59.24           N  
ATOM    228  CA  LYS B  33     -22.611   3.659   6.174  1.00 59.24           C  
ATOM    229  C   LYS B  33     -22.387   3.966   7.652  1.00 59.24           C  
ATOM    230  CB  LYS B  33     -24.095   3.403   5.910  1.00 59.24           C  
ATOM    231  O   LYS B  33     -22.950   4.924   8.184  1.00 59.24           O  
ATOM    232  CG  LYS B  33     -24.449   3.274   4.436  1.00 59.24           C  
ATOM    233  CD  LYS B  33     -25.953   3.145   4.231  1.00 59.24           C  
ATOM    234  CE  LYS B  33     -26.308   3.017   2.756  1.00 59.24           C  
ATOM    235  NZ  LYS B  33     -27.779   2.856   2.552  1.00 59.24           N  
ATOM    236  N   GLU B  34     -21.534   3.224   8.294  1.00 64.02           N  
ATOM    237  CA  GLU B  34     -21.264   3.408   9.717  1.00 64.02           C  
ATOM    238  C   GLU B  34     -19.990   4.219   9.936  1.00 64.02           C  
ATOM    239  CB  GLU B  34     -21.154   2.055  10.423  1.00 64.02           C  
ATOM    240  O   GLU B  34     -18.886   3.729   9.690  1.00 64.02           O  
ATOM    241  CG  GLU B  34     -22.447   1.252  10.420  1.00 64.02           C  
ATOM    242  CD  GLU B  34     -22.353  -0.040  11.216  1.00 64.02           C  
ATOM    243  OE1 GLU B  34     -23.208  -0.934  11.024  1.00 64.02           O  
ATOM    244  OE2 GLU B  34     -21.417  -0.159  12.038  1.00 64.02           O  
ATOM    245  N   TYR B  35     -20.131   5.292  10.464  1.00 82.14           N  
ATOM    246  CA  TYR B  35     -19.046   6.243  10.674  1.00 82.14           C  
ATOM    247  C   TYR B  35     -17.920   5.616  11.487  1.00 82.14           C  
ATOM    248  CB  TYR B  35     -19.562   7.500  11.381  1.00 82.14           C  
ATOM    249  O   TYR B  35     -16.754   5.664  11.087  1.00 82.14           O  
ATOM    250  CG  TYR B  35     -18.477   8.493  11.722  1.00 82.14           C  
ATOM    251  CD1 TYR B  35     -17.880   8.497  12.981  1.00 82.14           C  
ATOM    252  CD2 TYR B  35     -18.048   9.430  10.788  1.00 82.14           C  
ATOM    253  CE1 TYR B  35     -16.882   9.411  13.301  1.00 82.14           C  
ATOM    254  CE2 TYR B  35     -17.051  10.349  11.097  1.00 82.14           C  
ATOM    255  OH  TYR B  35     -15.487  11.239  12.665  1.00 82.14           O  
ATOM    256  CZ  TYR B  35     -16.474  10.332  12.353  1.00 82.14           C  
ATOM    257  N   ARG B  36     -18.266   4.953  12.565  1.00 76.67           N  
ATOM    258  CA  ARG B  36     -17.257   4.429  13.481  1.00 76.67           C  
ATOM    259  C   ARG B  36     -16.461   3.302  12.832  1.00 76.67           C  
ATOM    260  CB  ARG B  36     -17.910   3.933  14.773  1.00 76.67           C  
ATOM    261  O   ARG B  36     -15.259   3.166  13.072  1.00 76.67           O  
ATOM    262  CG  ARG B  36     -18.488   5.043  15.637  1.00 76.67           C  
ATOM    263  CD  ARG B  36     -17.396   5.917  16.237  1.00 76.67           C  
ATOM    264  NE  ARG B  36     -17.946   6.915  17.150  1.00 76.67           N  
ATOM    265  NH1 ARG B  36     -15.965   8.077  17.402  1.00 76.67           N  
ATOM    266  NH2 ARG B  36     -17.854   8.770  18.501  1.00 76.67           N  
ATOM    267  CZ  ARG B  36     -17.254   7.918  17.682  1.00 76.67           C  
ATOM    268  N   VAL B  37     -17.105   2.527  12.012  1.00 62.22           N  
ATOM    269  CA  VAL B  37     -16.434   1.436  11.314  1.00 62.22           C  
ATOM    270  C   VAL B  37     -15.460   2.003  10.283  1.00 62.22           C  
ATOM    271  CB  VAL B  37     -17.447   0.493  10.627  1.00 62.22           C  
ATOM    272  O   VAL B  37     -14.304   1.578  10.213  1.00 62.22           O  
ATOM    273  CG1 VAL B  37     -16.727  -0.519   9.738  1.00 62.22           C  
ATOM    274  CG2 VAL B  37     -18.303  -0.222  11.671  1.00 62.22           C  
ATOM    275  N   LEU B  38     -15.886   2.949   9.570  1.00 72.62           N  
ATOM    276  CA  LEU B  38     -15.057   3.559   8.536  1.00 72.62           C  
ATOM    277  C   LEU B  38     -13.884   4.313   9.155  1.00 72.62           C  
ATOM    278  CB  LEU B  38     -15.890   4.510   7.672  1.00 72.62           C  
ATOM    279  O   LEU B  38     -12.753   4.212   8.673  1.00 72.62           O  
ATOM    280  CG  LEU B  38     -15.220   5.036   6.402  1.00 72.62           C  
ATOM    281  CD1 LEU B  38     -14.785   3.875   5.513  1.00 72.62           C  
ATOM    282  CD2 LEU B  38     -16.160   5.970   5.649  1.00 72.62           C  
ATOM    283  N   LEU B  39     -14.188   5.023  10.180  1.00 85.39           N  
ATOM    284  CA  LEU B  39     -13.123   5.734  10.880  1.00 85.39           C  
ATOM    285  C   LEU B  39     -12.093   4.757  11.438  1.00 85.39           C  
ATOM    286  CB  LEU B  39     -13.702   6.585  12.013  1.00 85.39           C  
ATOM    287  O   LEU B  39     -10.888   5.010  11.364  1.00 85.39           O  
ATOM    288  CG  LEU B  39     -12.699   7.406  12.824  1.00 85.39           C  
ATOM    289  CD1 LEU B  39     -11.954   8.380  11.917  1.00 85.39           C  
ATOM    290  CD2 LEU B  39     -13.405   8.151  13.952  1.00 85.39           C  
ATOM    291  N   GLY B  40     -12.608   3.713  12.036  1.00 75.31           N  
ATOM    292  CA  GLY B  40     -11.704   2.683  12.521  1.00 75.31           C  
ATOM    293  C   GLY B  40     -10.791   2.133  11.442  1.00 75.31           C  
ATOM    294  O   GLY B  40      -9.597   1.930  11.675  1.00 75.31           O  
ATOM    295  N   GLN B  41     -11.292   1.935  10.220  1.00 67.96           N  
ATOM    296  CA  GLN B  41     -10.503   1.456   9.090  1.00 67.96           C  
ATOM    297  C   GLN B  41      -9.447   2.481   8.683  1.00 67.96           C  
ATOM    298  CB  GLN B  41     -11.408   1.133   7.900  1.00 67.96           C  
ATOM    299  O   GLN B  41      -8.292   2.126   8.438  1.00 67.96           O  
ATOM    300  CG  GLN B  41     -12.258  -0.115   8.095  1.00 67.96           C  
ATOM    301  CD  GLN B  41     -13.185  -0.382   6.925  1.00 67.96           C  
ATOM    302  NE2 GLN B  41     -13.545  -1.646   6.729  1.00 67.96           N  
ATOM    303  OE1 GLN B  41     -13.576   0.540   6.202  1.00 67.96           O  
ATOM    304  N   LEU B  42      -9.847   3.708   8.596  1.00 82.12           N  
ATOM    305  CA  LEU B  42      -8.926   4.784   8.245  1.00 82.12           C  
ATOM    306  C   LEU B  42      -7.794   4.883   9.262  1.00 82.12           C  
ATOM    307  CB  LEU B  42      -9.669   6.120   8.160  1.00 82.12           C  
ATOM    308  O   LEU B  42      -6.628   5.028   8.886  1.00 82.12           O  
ATOM    309  CG  LEU B  42     -10.523   6.342   6.911  1.00 82.12           C  
ATOM    310  CD1 LEU B  42     -11.456   7.531   7.112  1.00 82.12           C  
ATOM    311  CD2 LEU B  42      -9.637   6.552   5.688  1.00 82.12           C  
ATOM    312  N   GLN B  43      -8.140   4.757  10.526  1.00 82.67           N  
ATOM    313  CA  GLN B  43      -7.145   4.829  11.590  1.00 82.67           C  
ATOM    314  C   GLN B  43      -6.175   3.654  11.518  1.00 82.67           C  
ATOM    315  CB  GLN B  43      -7.825   4.865  12.960  1.00 82.67           C  
ATOM    316  O   GLN B  43      -4.962   3.833  11.652  1.00 82.67           O  
ATOM    317  CG  GLN B  43      -8.527   6.182  13.264  1.00 82.67           C  
ATOM    318  CD  GLN B  43      -9.356   6.126  14.533  1.00 82.67           C  
ATOM    319  NE2 GLN B  43      -9.522   7.273  15.183  1.00 82.67           N  
ATOM    320  OE1 GLN B  43      -9.843   5.061  14.926  1.00 82.67           O  
ATOM    321  N   LYS B  44      -6.661   2.486  11.282  1.00 72.47           N  
ATOM    322  CA  LYS B  44      -5.812   1.303  11.168  1.00 72.47           C  
ATOM    323  C   LYS B  44      -4.886   1.405   9.959  1.00 72.47           C  
ATOM    324  CB  LYS B  44      -6.664   0.037  11.071  1.00 72.47           C  
ATOM    325  O   LYS B  44      -3.707   1.056  10.042  1.00 72.47           O  
ATOM    326  CG  LYS B  44      -7.270  -0.405  12.395  1.00 72.47           C  
ATOM    327  CD  LYS B  44      -8.115  -1.661  12.231  1.00 72.47           C  
ATOM    328  CE  LYS B  44      -8.869  -2.000  13.510  1.00 72.47           C  
ATOM    329  NZ  LYS B  44      -9.793  -3.157  13.319  1.00 72.47           N  
ATOM    330  N   GLN B  45      -5.381   1.896   8.869  1.00 78.00           N  
ATOM    331  CA  GLN B  45      -4.584   2.045   7.655  1.00 78.00           C  
ATOM    332  C   GLN B  45      -3.470   3.070   7.851  1.00 78.00           C  
ATOM    333  CB  GLN B  45      -5.471   2.452   6.477  1.00 78.00           C  
ATOM    334  O   GLN B  45      -2.329   2.839   7.446  1.00 78.00           O  
ATOM    335  CG  GLN B  45      -6.327   1.317   5.932  1.00 78.00           C  
ATOM    336  CD  GLN B  45      -7.192   1.745   4.761  1.00 78.00           C  
ATOM    337  NE2 GLN B  45      -7.034   1.069   3.629  1.00 78.00           N  
ATOM    338  OE1 GLN B  45      -7.997   2.675   4.875  1.00 78.00           O  
ATOM    339  N   THR B  46      -3.816   4.201   8.459  1.00 88.24           N  
ATOM    340  CA  THR B  46      -2.810   5.233   8.683  1.00 88.24           C  
ATOM    341  C   THR B  46      -1.754   4.753   9.674  1.00 88.24           C  
ATOM    342  CB  THR B  46      -3.450   6.534   9.201  1.00 88.24           C  
ATOM    343  O   THR B  46      -0.582   5.121   9.569  1.00 88.24           O  
ATOM    344  CG2 THR B  46      -4.365   7.153   8.149  1.00 88.24           C  
ATOM    345  OG1 THR B  46      -4.217   6.248  10.376  1.00 88.24           O  
ATOM    346  N   ASP B  47      -2.156   3.931  10.674  1.00 82.01           N  
ATOM    347  CA  ASP B  47      -1.197   3.329  11.596  1.00 82.01           C  
ATOM    348  C   ASP B  47      -0.203   2.440  10.851  1.00 82.01           C  
ATOM    349  CB  ASP B  47      -1.923   2.519  12.672  1.00 82.01           C  
ATOM    350  O   ASP B  47       0.999   2.485  11.120  1.00 82.01           O  
ATOM    351  CG  ASP B  47      -2.556   3.390  13.743  1.00 82.01           C  
ATOM    352  OD1 ASP B  47      -2.268   4.605  13.791  1.00 82.01           O  
ATOM    353  OD2 ASP B  47      -3.348   2.855  14.549  1.00 82.01           O  
ATOM    354  N   LEU B  48      -0.701   1.681   9.946  1.00 77.06           N  
ATOM    355  CA  LEU B  48       0.140   0.807   9.136  1.00 77.06           C  
ATOM    356  C   LEU B  48       1.067   1.621   8.240  1.00 77.06           C  
ATOM    357  CB  LEU B  48      -0.723  -0.127   8.282  1.00 77.06           C  
ATOM    358  O   LEU B  48       2.262   1.331   8.149  1.00 77.06           O  
ATOM    359  CG  LEU B  48       0.027  -1.131   7.407  1.00 77.06           C  
ATOM    360  CD1 LEU B  48       0.573  -2.273   8.258  1.00 77.06           C  
ATOM    361  CD2 LEU B  48      -0.883  -1.666   6.306  1.00 77.06           C  
ATOM    362  N   MET B  49       0.636   2.710   7.664  1.00 86.84           N  
ATOM    363  CA  MET B  49       1.323   3.461   6.617  1.00 86.84           C  
ATOM    364  C   MET B  49       2.357   4.408   7.216  1.00 86.84           C  
ATOM    365  CB  MET B  49       0.319   4.249   5.774  1.00 86.84           C  
ATOM    366  O   MET B  49       3.232   4.908   6.506  1.00 86.84           O  
ATOM    367  CG  MET B  49      -0.590   3.374   4.926  1.00 86.84           C  
ATOM    368  SD  MET B  49      -1.848   4.347   4.011  1.00 86.84           S  
ATOM    369  CE  MET B  49      -0.798   5.125   2.752  1.00 86.84           C  
ATOM    370  N   GLN B  50       2.264   4.641   8.546  1.00 92.26           N  
ATOM    371  CA  GLN B  50       3.275   5.468   9.197  1.00 92.26           C  
ATOM    372  C   GLN B  50       4.496   4.640   9.585  1.00 92.26           C  
ATOM    373  CB  GLN B  50       2.692   6.156  10.432  1.00 92.26           C  
ATOM    374  O   GLN B  50       5.551   5.192   9.905  1.00 92.26           O  
ATOM    375  CG  GLN B  50       2.288   5.192  11.539  1.00 92.26           C  
ATOM    376  CD  GLN B  50       1.743   5.901  12.765  1.00 92.26           C  
ATOM    377  NE2 GLN B  50       0.592   5.448  13.250  1.00 92.26           N  
ATOM    378  OE1 GLN B  50       2.352   6.848  13.273  1.00 92.26           O  
ATOM    379  N   ASP B  51       4.426   3.326   9.548  1.00 89.72           N  
ATOM    380  CA  ASP B  51       5.513   2.412   9.885  1.00 89.72           C  
ATOM    381  C   ASP B  51       6.566   2.379   8.780  1.00 89.72           C  
ATOM    382  CB  ASP B  51       4.970   1.003  10.136  1.00 89.72           C  
ATOM    383  O   ASP B  51       6.319   1.850   7.694  1.00 89.72           O  
ATOM    384  CG  ASP B  51       6.037   0.034  10.616  1.00 89.72           C  
ATOM    385  OD1 ASP B  51       7.228   0.409  10.657  1.00 89.72           O  
ATOM    386  OD2 ASP B  51       5.682  -1.116  10.953  1.00 89.72           O  
ATOM    387  N   THR B  52       7.778   2.803   9.072  1.00 94.91           N  
ATOM    388  CA  THR B  52       8.835   2.976   8.082  1.00 94.91           C  
ATOM    389  C   THR B  52       9.330   1.624   7.578  1.00 94.91           C  
ATOM    390  CB  THR B  52      10.017   3.775   8.661  1.00 94.91           C  
ATOM    391  O   THR B  52       9.924   1.536   6.501  1.00 94.91           O  
ATOM    392  CG2 THR B  52       9.595   5.194   9.029  1.00 94.91           C  
ATOM    393  OG1 THR B  52      10.503   3.114   9.836  1.00 94.91           O  
ATOM    394  N   SER B  53       9.101   0.586   8.309  1.00 88.92           N  
ATOM    395  CA  SER B  53       9.569  -0.745   7.934  1.00 88.92           C  
ATOM    396  C   SER B  53       8.790  -1.289   6.741  1.00 88.92           C  
ATOM    397  CB  SER B  53       9.448  -1.708   9.115  1.00 88.92           C  
ATOM    398  O   SER B  53       9.199  -2.274   6.123  1.00 88.92           O  
ATOM    399  OG  SER B  53       8.091  -2.032   9.363  1.00 88.92           O  
ATOM    400  N   ARG B  54       7.734  -0.618   6.383  1.00 80.49           N  
ATOM    401  CA  ARG B  54       6.863  -1.117   5.325  1.00 80.49           C  
ATOM    402  C   ARG B  54       7.247  -0.523   3.974  1.00 80.49           C  
ATOM    403  CB  ARG B  54       5.399  -0.801   5.639  1.00 80.49           C  
ATOM    404  O   ARG B  54       6.828  -1.024   2.928  1.00 80.49           O  
ATOM    405  CG  ARG B  54       4.866  -1.513   6.872  1.00 80.49           C  
ATOM    406  CD  ARG B  54       3.531  -2.192   6.599  1.00 80.49           C  
ATOM    407  NE  ARG B  54       3.129  -3.056   7.706  1.00 80.49           N  
ATOM    408  NH1 ARG B  54       1.305  -1.776   8.315  1.00 80.49           N  
ATOM    409  NH2 ARG B  54       1.807  -3.689   9.473  1.00 80.49           N  
ATOM    410  CZ  ARG B  54       2.081  -2.838   8.495  1.00 80.49           C  
ATOM    411  N   LEU B  55       8.056   0.532   3.936  1.00 90.78           N  
ATOM    412  CA  LEU B  55       8.378   1.170   2.664  1.00 90.78           C  
ATOM    413  C   LEU B  55       9.757   1.819   2.715  1.00 90.78           C  
ATOM    414  CB  LEU B  55       7.321   2.219   2.308  1.00 90.78           C  
ATOM    415  O   LEU B  55      10.679   1.382   2.023  1.00 90.78           O  
ATOM    416  CG  LEU B  55       7.500   2.934   0.968  1.00 90.78           C  
ATOM    417  CD1 LEU B  55       7.482   1.927  -0.177  1.00 90.78           C  
ATOM    418  CD2 LEU B  55       6.417   3.989   0.775  1.00 90.78           C  
ATOM    419  N   LEU B  56      10.025   2.746   3.617  1.00 95.44           N  
ATOM    420  CA  LEU B  56      11.266   3.510   3.678  1.00 95.44           C  
ATOM    421  C   LEU B  56      12.456   2.595   3.947  1.00 95.44           C  
ATOM    422  CB  LEU B  56      11.180   4.587   4.763  1.00 95.44           C  
ATOM    423  O   LEU B  56      13.451   2.634   3.221  1.00 95.44           O  
ATOM    424  CG  LEU B  56      12.449   5.402   5.012  1.00 95.44           C  
ATOM    425  CD1 LEU B  56      12.879   6.116   3.734  1.00 95.44           C  
ATOM    426  CD2 LEU B  56      12.230   6.403   6.141  1.00 95.44           C  
ATOM    427  N   ASP B  57      12.339   1.772   4.966  1.00 92.17           N  
ATOM    428  CA  ASP B  57      13.457   0.919   5.359  1.00 92.17           C  
ATOM    429  C   ASP B  57      13.825  -0.053   4.240  1.00 92.17           C  
ATOM    430  CB  ASP B  57      13.120   0.148   6.637  1.00 92.17           C  
ATOM    431  O   ASP B  57      14.999  -0.192   3.893  1.00 92.17           O  
ATOM    432  CG  ASP B  57      13.013   1.042   7.859  1.00 92.17           C  
ATOM    433  OD1 ASP B  57      13.490   2.197   7.813  1.00 92.17           O  
ATOM    434  OD2 ASP B  57      12.449   0.588   8.878  1.00 92.17           O  
ATOM    435  N   PRO B  58      12.811  -0.747   3.678  1.00 87.62           N  
ATOM    436  CA  PRO B  58      13.138  -1.605   2.536  1.00 87.62           C  
ATOM    437  C   PRO B  58      13.771  -0.832   1.381  1.00 87.62           C  
ATOM    438  CB  PRO B  58      11.780  -2.182   2.129  1.00 87.62           C  
ATOM    439  O   PRO B  58      14.682  -1.338   0.721  1.00 87.62           O  
ATOM    440  CG  PRO B  58      10.961  -2.151   3.379  1.00 87.62           C  
ATOM    441  CD  PRO B  58      11.351  -0.938   4.175  1.00 87.62           C  
ATOM    442  N   TYR B  59      13.300   0.391   1.071  1.00 90.13           N  
ATOM    443  CA  TYR B  59      13.879   1.225   0.024  1.00 90.13           C  
ATOM    444  C   TYR B  59      15.344   1.529   0.316  1.00 90.13           C  
ATOM    445  CB  TYR B  59      13.093   2.532  -0.118  1.00 90.13           C  
ATOM    446  O   TYR B  59      16.195   1.420  -0.570  1.00 90.13           O  
ATOM    447  CG  TYR B  59      13.655   3.468  -1.161  1.00 90.13           C  
ATOM    448  CD1 TYR B  59      14.522   4.499  -0.806  1.00 90.13           C  
ATOM    449  CD2 TYR B  59      13.319   3.324  -2.503  1.00 90.13           C  
ATOM    450  CE1 TYR B  59      15.040   5.365  -1.763  1.00 90.13           C  
ATOM    451  CE2 TYR B  59      13.831   4.184  -3.469  1.00 90.13           C  
ATOM    452  OH  TYR B  59      15.200   6.054  -4.042  1.00 90.13           O  
ATOM    453  CZ  TYR B  59      14.690   5.199  -3.090  1.00 90.13           C  
ATOM    454  N   ILE B  60      15.636   1.909   1.509  1.00 86.86           N  
ATOM    455  CA  ILE B  60      16.994   2.237   1.928  1.00 86.86           C  
ATOM    456  C   ILE B  60      17.901   1.025   1.732  1.00 86.86           C  
ATOM    457  CB  ILE B  60      17.034   2.704   3.401  1.00 86.86           C  
ATOM    458  O   ILE B  60      19.006   1.148   1.199  1.00 86.86           O  
ATOM    459  CG1 ILE B  60      16.484   4.129   3.524  1.00 86.86           C  
ATOM    460  CG2 ILE B  60      18.458   2.616   3.956  1.00 86.86           C  
ATOM    461  CD1 ILE B  60      16.365   4.625   4.959  1.00 86.86           C  
ATOM    462  N   ARG B  61      17.416  -0.144   2.051  1.00 81.20           N  
ATOM    463  CA  ARG B  61      18.209  -1.364   1.931  1.00 81.20           C  
ATOM    464  C   ARG B  61      18.435  -1.728   0.467  1.00 81.20           C  
ATOM    465  CB  ARG B  61      17.526  -2.523   2.660  1.00 81.20           C  
ATOM    466  O   ARG B  61      19.561  -2.027   0.063  1.00 81.20           O  
ATOM    467  CG  ARG B  61      17.593  -2.423   4.176  1.00 81.20           C  
ATOM    468  CD  ARG B  61      17.118  -3.704   4.847  1.00 81.20           C  
ATOM    469  NE  ARG B  61      15.692  -3.929   4.631  1.00 81.20           N  
ATOM    470  NH1 ARG B  61      15.024  -2.932   6.605  1.00 81.20           N  
ATOM    471  NH2 ARG B  61      13.464  -3.813   5.176  1.00 81.20           N  
ATOM    472  CZ  ARG B  61      14.730  -3.557   5.471  1.00 81.20           C  
ATOM    473  N   ILE B  62      17.379  -1.611  -0.288  1.00 78.73           N  
ATOM    474  CA  ILE B  62      17.452  -2.002  -1.691  1.00 78.73           C  
ATOM    475  C   ILE B  62      18.364  -1.039  -2.448  1.00 78.73           C  
ATOM    476  CB  ILE B  62      16.051  -2.037  -2.342  1.00 78.73           C  
ATOM    477  O   ILE B  62      19.105  -1.450  -3.344  1.00 78.73           O  
ATOM    478  CG1 ILE B  62      15.264  -3.256  -1.849  1.00 78.73           C  
ATOM    479  CG2 ILE B  62      16.165  -2.039  -3.869  1.00 78.73           C  
ATOM    480  CD1 ILE B  62      13.794  -3.247  -2.248  1.00 78.73           C  
ATOM    481  N   GLN B  63      18.343   0.196  -2.019  1.00 75.35           N  
ATOM    482  CA  GLN B  63      19.088   1.222  -2.741  1.00 75.35           C  
ATOM    483  C   GLN B  63      20.512   1.346  -2.207  1.00 75.35           C  
ATOM    484  CB  GLN B  63      18.373   2.571  -2.647  1.00 75.35           C  
ATOM    485  O   GLN B  63      21.285   2.185  -2.674  1.00 75.35           O  
ATOM    486  CG  GLN B  63      17.036   2.610  -3.375  1.00 75.35           C  
ATOM    487  CD  GLN B  63      17.183   2.490  -4.880  1.00 75.35           C  
ATOM    488  NE2 GLN B  63      16.059   2.367  -5.578  1.00 75.35           N  
ATOM    489  OE1 GLN B  63      18.298   2.508  -5.412  1.00 75.35           O  
ATOM    490  N   GLY B  64      20.816   0.505  -1.179  1.00 70.37           N  
ATOM    491  CA  GLY B  64      22.158   0.521  -0.621  1.00 70.37           C  
ATOM    492  C   GLY B  64      22.445   1.760   0.207  1.00 70.37           C  
ATOM    493  O   GLY B  64      23.576   2.250   0.229  1.00 70.37           O  
ATOM    494  N   LEU B  65      21.461   2.303   0.792  1.00 71.55           N  
ATOM    495  CA  LEU B  65      21.610   3.517   1.586  1.00 71.55           C  
ATOM    496  C   LEU B  65      21.667   3.189   3.075  1.00 71.55           C  
ATOM    497  CB  LEU B  65      20.457   4.485   1.309  1.00 71.55           C  
ATOM    498  O   LEU B  65      21.683   4.093   3.913  1.00 71.55           O  
ATOM    499  CG  LEU B  65      20.341   5.008  -0.124  1.00 71.55           C  
ATOM    500  CD1 LEU B  65      19.063   5.824  -0.288  1.00 71.55           C  
ATOM    501  CD2 LEU B  65      21.565   5.842  -0.489  1.00 71.55           C  
ATOM    502  N   ASP B  66      21.653   1.867   3.346  1.00 72.71           N  
ATOM    503  CA  ASP B  66      21.585   1.423   4.735  1.00 72.71           C  
ATOM    504  C   ASP B  66      22.952   1.517   5.409  1.00 72.71           C  
ATOM    505  CB  ASP B  66      21.056  -0.011   4.815  1.00 72.71           C  
ATOM    506  O   ASP B  66      23.492   0.510   5.871  1.00 72.71           O  
ATOM    507  CG  ASP B  66      20.593  -0.395   6.209  1.00 72.71           C  
ATOM    508  OD1 ASP B  66      20.348   0.505   7.040  1.00 72.71           O  
ATOM    509  OD2 ASP B  66      20.476  -1.610   6.479  1.00 72.71           O  
ATOM    510  N   VAL B  67      23.578   2.700   5.260  1.00 60.96           N  
ATOM    511  CA  VAL B  67      24.805   3.103   5.939  1.00 60.96           C  
ATOM    512  C   VAL B  67      24.540   4.339   6.796  1.00 60.96           C  
ATOM    513  CB  VAL B  67      25.944   3.387   4.934  1.00 60.96           C  
ATOM    514  O   VAL B  67      23.839   5.259   6.369  1.00 60.96           O  
ATOM    515  CG1 VAL B  67      26.438   2.089   4.297  1.00 60.96           C  
ATOM    516  CG2 VAL B  67      25.475   4.368   3.860  1.00 60.96           C  
ATOM    517  N   PRO B  68      24.891   4.302   8.063  1.00 60.92           N  
ATOM    518  CA  PRO B  68      24.560   5.371   9.008  1.00 60.92           C  
ATOM    519  C   PRO B  68      24.763   6.764   8.417  1.00 60.92           C  
ATOM    520  CB  PRO B  68      25.524   5.125  10.171  1.00 60.92           C  
ATOM    521  O   PRO B  68      23.879   7.619   8.524  1.00 60.92           O  
ATOM    522  CG  PRO B  68      25.792   3.655  10.140  1.00 60.92           C  
ATOM    523  CD  PRO B  68      25.772   3.196   8.711  1.00 60.92           C  
ATOM    524  N   LYS B  69      25.843   7.141   7.707  1.00 55.92           N  
ATOM    525  CA  LYS B  69      26.125   8.462   7.154  1.00 55.92           C  
ATOM    526  C   LYS B  69      25.123   8.826   6.061  1.00 55.92           C  
ATOM    527  CB  LYS B  69      27.549   8.519   6.599  1.00 55.92           C  
ATOM    528  O   LYS B  69      24.725   9.986   5.938  1.00 55.92           O  
ATOM    529  CG  LYS B  69      28.131   9.923   6.530  1.00 55.92           C  
ATOM    530  CD  LYS B  69      29.606   9.899   6.148  1.00 55.92           C  
ATOM    531  CE  LYS B  69      30.182  11.305   6.050  1.00 55.92           C  
ATOM    532  NZ  LYS B  69      31.646  11.285   5.757  1.00 55.92           N  
ATOM    533  N   LEU B  70      24.760   7.835   5.334  1.00 65.33           N  
ATOM    534  CA  LEU B  70      23.811   8.086   4.255  1.00 65.33           C  
ATOM    535  C   LEU B  70      22.393   8.220   4.799  1.00 65.33           C  
ATOM    536  CB  LEU B  70      23.868   6.961   3.218  1.00 65.33           C  
ATOM    537  O   LEU B  70      21.603   9.021   4.293  1.00 65.33           O  
ATOM    538  CG  LEU B  70      25.145   6.877   2.379  1.00 65.33           C  
ATOM    539  CD1 LEU B  70      25.154   5.592   1.557  1.00 65.33           C  
ATOM    540  CD2 LEU B  70      25.273   8.098   1.475  1.00 65.33           C  
ATOM    541  N   ARG B  71      22.088   7.469   5.857  1.00 72.49           N  
ATOM    542  CA  ARG B  71      20.770   7.528   6.479  1.00 72.49           C  
ATOM    543  C   ARG B  71      20.477   8.928   7.010  1.00 72.49           C  
ATOM    544  CB  ARG B  71      20.663   6.505   7.612  1.00 72.49           C  
ATOM    545  O   ARG B  71      19.327   9.371   7.005  1.00 72.49           O  
ATOM    546  CG  ARG B  71      20.345   5.095   7.141  1.00 72.49           C  
ATOM    547  CD  ARG B  71      20.113   4.149   8.311  1.00 72.49           C  
ATOM    548  NE  ARG B  71      18.738   4.218   8.796  1.00 72.49           N  
ATOM    549  NH1 ARG B  71      18.942   2.434  10.249  1.00 72.49           N  
ATOM    550  NH2 ARG B  71      16.950   3.555  10.076  1.00 72.49           N  
ATOM    551  CZ  ARG B  71      18.213   3.402   9.706  1.00 72.49           C  
ATOM    552  N   GLU B  72      21.500   9.617   7.422  1.00 73.47           N  
ATOM    553  CA  GLU B  72      21.346  10.964   7.964  1.00 73.47           C  
ATOM    554  C   GLU B  72      20.882  11.941   6.887  1.00 73.47           C  
ATOM    555  CB  GLU B  72      22.659  11.448   8.583  1.00 73.47           C  
ATOM    556  O   GLU B  72      20.272  12.967   7.195  1.00 73.47           O  
ATOM    557  CG  GLU B  72      23.006  10.767   9.899  1.00 73.47           C  
ATOM    558  CD  GLU B  72      24.332  11.230  10.483  1.00 73.47           C  
ATOM    559  OE1 GLU B  72      24.730  10.727  11.558  1.00 73.47           O  
ATOM    560  OE2 GLU B  72      24.976  12.104   9.861  1.00 73.47           O  
ATOM    561  N   HIS B  73      21.127  11.565   5.677  1.00 73.68           N  
ATOM    562  CA  HIS B  73      20.758  12.441   4.571  1.00 73.68           C  
ATOM    563  C   HIS B  73      19.352  12.130   4.068  1.00 73.68           C  
ATOM    564  CB  HIS B  73      21.765  12.314   3.427  1.00 73.68           C  
ATOM    565  O   HIS B  73      18.830  12.831   3.199  1.00 73.68           O  
ATOM    566  CG  HIS B  73      23.113  12.875   3.749  1.00 73.68           C  
ATOM    567  CD2 HIS B  73      23.636  14.107   3.542  1.00 73.68           C  
ATOM    568  ND1 HIS B  73      24.102  12.134   4.360  1.00 73.68           N  
ATOM    569  CE1 HIS B  73      25.177  12.889   4.515  1.00 73.68           C  
ATOM    570  NE2 HIS B  73      24.920  14.090   4.027  1.00 73.68           N  
ATOM    571  N   CYS B  74      18.786  11.061   4.580  1.00 84.07           N  
ATOM    572  CA  CYS B  74      17.436  10.660   4.202  1.00 84.07           C  
ATOM    573  C   CYS B  74      16.395  11.373   5.056  1.00 84.07           C  
ATOM    574  CB  CYS B  74      17.268   9.146   4.336  1.00 84.07           C  
ATOM    575  O   CYS B  74      15.688  10.738   5.841  1.00 84.07           O  
ATOM    576  SG  CYS B  74      17.883   8.217   2.915  1.00 84.07           S  
ATOM    577  N   ARG B  75      16.365  12.714   5.047  1.00 87.35           N  
ATOM    578  CA  ARG B  75      15.411  13.542   5.778  1.00 87.35           C  
ATOM    579  C   ARG B  75      14.507  14.311   4.821  1.00 87.35           C  
ATOM    580  CB  ARG B  75      16.143  14.516   6.704  1.00 87.35           C  
ATOM    581  O   ARG B  75      14.955  14.767   3.767  1.00 87.35           O  
ATOM    582  CG  ARG B  75      16.882  13.840   7.849  1.00 87.35           C  
ATOM    583  CD  ARG B  75      17.267  14.834   8.936  1.00 87.35           C  
ATOM    584  NE  ARG B  75      18.006  14.190  10.017  1.00 87.35           N  
ATOM    585  NH1 ARG B  75      18.311  16.126  11.240  1.00 87.35           N  
ATOM    586  NH2 ARG B  75      19.144  14.135  12.012  1.00 87.35           N  
ATOM    587  CZ  ARG B  75      18.485  14.818  11.087  1.00 87.35           C  
ATOM    588  N   GLU B  76      13.303  14.328   5.232  1.00 89.91           N  
ATOM    589  CA  GLU B  76      12.314  15.018   4.410  1.00 89.91           C  
ATOM    590  C   GLU B  76      12.751  16.448   4.105  1.00 89.91           C  
ATOM    591  CB  GLU B  76      10.948  15.022   5.102  1.00 89.91           C  
ATOM    592  O   GLU B  76      13.283  17.140   4.975  1.00 89.91           O  
ATOM    593  CG  GLU B  76       9.870  15.770   4.331  1.00 89.91           C  
ATOM    594  CD  GLU B  76       8.592  15.973   5.129  1.00 89.91           C  
ATOM    595  OE1 GLU B  76       7.629  16.567   4.593  1.00 89.91           O  
ATOM    596  OE2 GLU B  76       8.554  15.536   6.301  1.00 89.91           O  
ATOM    597  N   ARG B  77      12.533  16.932   2.905  1.00 87.29           N  
ATOM    598  CA  ARG B  77      12.686  18.346   2.578  1.00 87.29           C  
ATOM    599  C   ARG B  77      11.522  19.164   3.127  1.00 87.29           C  
ATOM    600  CB  ARG B  77      12.795  18.539   1.064  1.00 87.29           C  
ATOM    601  O   ARG B  77      10.363  18.764   3.004  1.00 87.29           O  
ATOM    602  CG  ARG B  77      14.071  17.976   0.461  1.00 87.29           C  
ATOM    603  CD  ARG B  77      14.208  18.339  -1.011  1.00 87.29           C  
ATOM    604  NE  ARG B  77      15.318  17.629  -1.641  1.00 87.29           N  
ATOM    605  NH1 ARG B  77      14.812  18.319  -3.787  1.00 87.29           N  
ATOM    606  NH2 ARG B  77      16.615  16.954  -3.412  1.00 87.29           N  
ATOM    607  CZ  ARG B  77      15.579  17.636  -2.945  1.00 87.29           C  
ATOM    608  N   PRO B  78      11.811  20.229   3.670  1.00 86.13           N  
ATOM    609  CA  PRO B  78      10.741  21.078   4.199  1.00 86.13           C  
ATOM    610  C   PRO B  78       9.728  21.485   3.132  1.00 86.13           C  
ATOM    611  CB  PRO B  78      11.493  22.300   4.733  1.00 86.13           C  
ATOM    612  O   PRO B  78      10.112  21.828   2.010  1.00 86.13           O  
ATOM    613  CG  PRO B  78      12.885  21.814   4.980  1.00 86.13           C  
ATOM    614  CD  PRO B  78      13.190  20.720   3.998  1.00 86.13           C  
ATOM    615  N   GLY B  79       8.457  21.311   3.401  1.00 88.42           N  
ATOM    616  CA  GLY B  79       7.400  21.760   2.509  1.00 88.42           C  
ATOM    617  C   GLY B  79       6.974  20.701   1.509  1.00 88.42           C  
ATOM    618  O   GLY B  79       6.053  20.920   0.719  1.00 88.42           O  
ATOM    619  N   ALA B  80       7.619  19.599   1.548  1.00 91.51           N  
ATOM    620  CA  ALA B  80       7.277  18.541   0.601  1.00 91.51           C  
ATOM    621  C   ALA B  80       5.899  17.960   0.902  1.00 91.51           C  
ATOM    622  CB  ALA B  80       8.334  17.439   0.630  1.00 91.51           C  
ATOM    623  O   ALA B  80       5.189  17.525  -0.008  1.00 91.51           O  
ATOM    624  N   PHE B  81       5.551  17.928   2.175  1.00 95.87           N  
ATOM    625  CA  PHE B  81       4.252  17.465   2.648  1.00 95.87           C  
ATOM    626  C   PHE B  81       3.623  18.486   3.589  1.00 95.87           C  
ATOM    627  CB  PHE B  81       4.386  16.113   3.355  1.00 95.87           C  
ATOM    628  O   PHE B  81       4.331  19.263   4.233  1.00 95.87           O  
ATOM    629  CG  PHE B  81       4.729  14.976   2.430  1.00 95.87           C  
ATOM    630  CD1 PHE B  81       3.728  14.220   1.834  1.00 95.87           C  
ATOM    631  CD2 PHE B  81       6.055  14.664   2.156  1.00 95.87           C  
ATOM    632  CE1 PHE B  81       4.042  13.168   0.977  1.00 95.87           C  
ATOM    633  CE2 PHE B  81       6.377  13.614   1.302  1.00 95.87           C  
ATOM    634  CZ  PHE B  81       5.370  12.866   0.714  1.00 95.87           C  
ATOM    635  N   PRO B  82       2.251  18.526   3.621  1.00 96.21           N  
ATOM    636  CA  PRO B  82       1.613  19.398   4.610  1.00 96.21           C  
ATOM    637  C   PRO B  82       2.066  19.100   6.038  1.00 96.21           C  
ATOM    638  CB  PRO B  82       0.122  19.098   4.435  1.00 96.21           C  
ATOM    639  O   PRO B  82       2.304  17.940   6.384  1.00 96.21           O  
ATOM    640  CG  PRO B  82       0.011  18.499   3.071  1.00 96.21           C  
ATOM    641  CD  PRO B  82       1.285  17.765   2.766  1.00 96.21           C  
ATOM    642  N   SER B  83       2.191  20.143   6.817  1.00 95.44           N  
ATOM    643  CA  SER B  83       2.548  19.970   8.221  1.00 95.44           C  
ATOM    644  C   SER B  83       1.354  19.489   9.039  1.00 95.44           C  
ATOM    645  CB  SER B  83       3.081  21.279   8.804  1.00 95.44           C  
ATOM    646  O   SER B  83       0.206  19.614   8.605  1.00 95.44           O  
ATOM    647  OG  SER B  83       2.039  22.230   8.942  1.00 95.44           O  
ATOM    648  N   GLU B  84       1.668  18.972  10.184  1.00 96.15           N  
ATOM    649  CA  GLU B  84       0.599  18.552  11.085  1.00 96.15           C  
ATOM    650  C   GLU B  84      -0.314  19.722  11.442  1.00 96.15           C  
ATOM    651  CB  GLU B  84       1.181  17.931  12.357  1.00 96.15           C  
ATOM    652  O   GLU B  84      -1.534  19.564  11.515  1.00 96.15           O  
ATOM    653  CG  GLU B  84       0.129  17.374  13.306  1.00 96.15           C  
ATOM    654  CD  GLU B  84       0.723  16.597  14.471  1.00 96.15           C  
ATOM    655  OE1 GLU B  84       0.044  16.452  15.512  1.00 96.15           O  
ATOM    656  OE2 GLU B  84       1.877  16.132  14.341  1.00 96.15           O  
ATOM    657  N   GLU B  85       0.247  20.877  11.657  1.00 95.80           N  
ATOM    658  CA  GLU B  85      -0.514  22.080  11.983  1.00 95.80           C  
ATOM    659  C   GLU B  85      -1.488  22.436  10.864  1.00 95.80           C  
ATOM    660  CB  GLU B  85       0.427  23.256  12.255  1.00 95.80           C  
ATOM    661  O   GLU B  85      -2.648  22.765  11.124  1.00 95.80           O  
ATOM    662  CG  GLU B  85      -0.281  24.509  12.748  1.00 95.80           C  
ATOM    663  CD  GLU B  85       0.672  25.651  13.064  1.00 95.80           C  
ATOM    664  OE1 GLU B  85       0.203  26.736  13.476  1.00 95.80           O  
ATOM    665  OE2 GLU B  85       1.897  25.460  12.896  1.00 95.80           O  
ATOM    666  N   THR B  86      -0.992  22.411   9.661  1.00 96.47           N  
ATOM    667  CA  THR B  86      -1.835  22.694   8.506  1.00 96.47           C  
ATOM    668  C   THR B  86      -3.001  21.712   8.433  1.00 96.47           C  
ATOM    669  CB  THR B  86      -1.027  22.633   7.196  1.00 96.47           C  
ATOM    670  O   THR B  86      -4.147  22.115   8.222  1.00 96.47           O  
ATOM    671  CG2 THR B  86      -1.922  22.881   5.986  1.00 96.47           C  
ATOM    672  OG1 THR B  86       0.001  23.630   7.229  1.00 96.47           O  
ATOM    673  N   LEU B  87      -2.730  20.470   8.675  1.00 96.12           N  
ATOM    674  CA  LEU B  87      -3.761  19.440   8.607  1.00 96.12           C  
ATOM    675  C   LEU B  87      -4.797  19.634   9.709  1.00 96.12           C  
ATOM    676  CB  LEU B  87      -3.134  18.047   8.718  1.00 96.12           C  
ATOM    677  O   LEU B  87      -5.999  19.515   9.464  1.00 96.12           O  
ATOM    678  CG  LEU B  87      -2.236  17.613   7.559  1.00 96.12           C  
ATOM    679  CD1 LEU B  87      -1.607  16.256   7.855  1.00 96.12           C  
ATOM    680  CD2 LEU B  87      -3.027  17.570   6.256  1.00 96.12           C  
ATOM    681  N   ARG B  88      -4.399  19.963  10.913  1.00 95.24           N  
ATOM    682  CA  ARG B  88      -5.287  20.159  12.054  1.00 95.24           C  
ATOM    683  C   ARG B  88      -6.199  21.362  11.838  1.00 95.24           C  
ATOM    684  CB  ARG B  88      -4.479  20.338  13.341  1.00 95.24           C  
ATOM    685  O   ARG B  88      -7.315  21.404  12.360  1.00 95.24           O  
ATOM    686  CG  ARG B  88      -3.916  19.041  13.901  1.00 95.24           C  
ATOM    687  CD  ARG B  88      -3.273  19.248  15.265  1.00 95.24           C  
ATOM    688  NE  ARG B  88      -2.398  18.134  15.622  1.00 95.24           N  
ATOM    689  NH1 ARG B  88      -1.110  19.352  17.104  1.00 95.24           N  
ATOM    690  NH2 ARG B  88      -0.658  17.135  16.739  1.00 95.24           N  
ATOM    691  CZ  ARG B  88      -1.391  18.210  16.487  1.00 95.24           C  
ATOM    692  N   GLY B  89      -5.706  22.304  11.091  1.00 94.69           N  
ATOM    693  CA  GLY B  89      -6.453  23.532  10.867  1.00 94.69           C  
ATOM    694  C   GLY B  89      -7.548  23.382   9.828  1.00 94.69           C  
ATOM    695  O   GLY B  89      -8.399  24.263   9.684  1.00 94.69           O  
ATOM    696  N   LEU B  90      -7.490  22.230   9.212  1.00 94.10           N  
ATOM    697  CA  LEU B  90      -8.483  21.998   8.169  1.00 94.10           C  
ATOM    698  C   LEU B  90      -9.765  21.418   8.757  1.00 94.10           C  
ATOM    699  CB  LEU B  90      -7.927  21.056   7.099  1.00 94.10           C  
ATOM    700  O   LEU B  90      -9.735  20.778   9.811  1.00 94.10           O  
ATOM    701  CG  LEU B  90      -6.719  21.564   6.310  1.00 94.10           C  
ATOM    702  CD1 LEU B  90      -6.089  20.425   5.513  1.00 94.10           C  
ATOM    703  CD2 LEU B  90      -7.125  22.708   5.387  1.00 94.10           C  
ATOM    704  N   GLY B  91     -10.916  21.752   8.255  1.00 92.59           N  
ATOM    705  CA  GLY B  91     -12.119  20.994   8.561  1.00 92.59           C  
ATOM    706  C   GLY B  91     -12.073  19.568   8.047  1.00 92.59           C  
ATOM    707  O   GLY B  91     -11.123  19.179   7.363  1.00 92.59           O  
ATOM    708  N   ARG B  92     -12.965  18.773   8.407  1.00 95.19           N  
ATOM    709  CA  ARG B  92     -12.983  17.358   8.052  1.00 95.19           C  
ATOM    710  C   ARG B  92     -12.990  17.174   6.538  1.00 95.19           C  
ATOM    711  CB  ARG B  92     -14.199  16.664   8.670  1.00 95.19           C  
ATOM    712  O   ARG B  92     -12.221  16.373   6.001  1.00 95.19           O  
ATOM    713  CG  ARG B  92     -14.084  16.439  10.169  1.00 95.19           C  
ATOM    714  CD  ARG B  92     -15.269  15.654  10.714  1.00 95.19           C  
ATOM    715  NE  ARG B  92     -15.150  15.427  12.151  1.00 95.19           N  
ATOM    716  NH1 ARG B  92     -17.200  14.385  12.366  1.00 95.19           N  
ATOM    717  NH2 ARG B  92     -15.859  14.675  14.202  1.00 95.19           N  
ATOM    718  CZ  ARG B  92     -16.070  14.830  12.903  1.00 95.19           C  
ATOM    719  N   ARG B  93     -13.781  17.933   5.890  1.00 93.29           N  
ATOM    720  CA  ARG B  93     -13.838  17.825   4.436  1.00 93.29           C  
ATOM    721  C   ARG B  93     -12.526  18.274   3.802  1.00 93.29           C  
ATOM    722  CB  ARG B  93     -14.999  18.653   3.880  1.00 93.29           C  
ATOM    723  O   ARG B  93     -11.996  17.601   2.915  1.00 93.29           O  
ATOM    724  CG  ARG B  93     -15.342  18.338   2.432  1.00 93.29           C  
ATOM    725  CD  ARG B  93     -16.746  18.802   2.072  1.00 93.29           C  
ATOM    726  NE  ARG B  93     -17.140  18.344   0.743  1.00 93.29           N  
ATOM    727  NH1 ARG B  93     -19.379  18.109   1.262  1.00 93.29           N  
ATOM    728  NH2 ARG B  93     -18.630  17.620  -0.849  1.00 93.29           N  
ATOM    729  CZ  ARG B  93     -18.382  18.025   0.388  1.00 93.29           C  
ATOM    730  N   GLY B  94     -12.053  19.439   4.221  1.00 95.38           N  
ATOM    731  CA  GLY B  94     -10.782  19.944   3.727  1.00 95.38           C  
ATOM    732  C   GLY B  94      -9.624  19.000   3.985  1.00 95.38           C  
ATOM    733  O   GLY B  94      -8.748  18.835   3.133  1.00 95.38           O  
ATOM    734  N   PHE B  95      -9.717  18.409   5.109  1.00 97.63           N  
ATOM    735  CA  PHE B  95      -8.694  17.437   5.478  1.00 97.63           C  
ATOM    736  C   PHE B  95      -8.712  16.246   4.526  1.00 97.63           C  
ATOM    737  CB  PHE B  95      -8.898  16.960   6.919  1.00 97.63           C  
ATOM    738  O   PHE B  95      -7.669  15.850   4.001  1.00 97.63           O  
ATOM    739  CG  PHE B  95      -7.993  15.825   7.317  1.00 97.63           C  
ATOM    740  CD1 PHE B  95      -8.474  14.523   7.377  1.00 97.63           C  
ATOM    741  CD2 PHE B  95      -6.661  16.061   7.630  1.00 97.63           C  
ATOM    742  CE1 PHE B  95      -7.639  13.470   7.744  1.00 97.63           C  
ATOM    743  CE2 PHE B  95      -5.821  15.014   7.998  1.00 97.63           C  
ATOM    744  CZ  PHE B  95      -6.312  13.720   8.056  1.00 97.63           C  
ATOM    745  N   LEU B  96      -9.905  15.685   4.292  1.00 95.67           N  
ATOM    746  CA  LEU B  96     -10.038  14.529   3.412  1.00 95.67           C  
ATOM    747  C   LEU B  96      -9.619  14.879   1.988  1.00 95.67           C  
ATOM    748  CB  LEU B  96     -11.479  14.013   3.420  1.00 95.67           C  
ATOM    749  O   LEU B  96      -8.968  14.078   1.313  1.00 95.67           O  
ATOM    750  CG  LEU B  96     -11.961  13.370   4.721  1.00 95.67           C  
ATOM    751  CD1 LEU B  96     -13.439  13.005   4.617  1.00 95.67           C  
ATOM    752  CD2 LEU B  96     -11.124  12.140   5.053  1.00 95.67           C  
ATOM    753  N   GLN B  97      -9.942  16.076   1.527  1.00 94.40           N  
ATOM    754  CA  GLN B  97      -9.571  16.524   0.189  1.00 94.40           C  
ATOM    755  C   GLN B  97      -8.058  16.669   0.057  1.00 94.40           C  
ATOM    756  CB  GLN B  97     -10.256  17.850  -0.144  1.00 94.40           C  
ATOM    757  O   GLN B  97      -7.470  16.229  -0.934  1.00 94.40           O  
ATOM    758  CG  GLN B  97     -11.742  17.715  -0.447  1.00 94.40           C  
ATOM    759  CD  GLN B  97     -12.432  19.057  -0.611  1.00 94.40           C  
ATOM    760  NE2 GLN B  97     -13.659  19.034  -1.121  1.00 94.40           N  
ATOM    761  OE1 GLN B  97     -11.867  20.104  -0.282  1.00 94.40           O  
ATOM    762  N   THR B  98      -7.447  17.330   0.999  1.00 96.14           N  
ATOM    763  CA  THR B  98      -6.001  17.522   0.999  1.00 96.14           C  
ATOM    764  C   THR B  98      -5.277  16.181   1.082  1.00 96.14           C  
ATOM    765  CB  THR B  98      -5.557  18.421   2.168  1.00 96.14           C  
ATOM    766  O   THR B  98      -4.293  15.957   0.374  1.00 96.14           O  
ATOM    767  CG2 THR B  98      -4.043  18.600   2.180  1.00 96.14           C  
ATOM    768  OG1 THR B  98      -6.178  19.706   2.037  1.00 96.14           O  
ATOM    769  N   LEU B  99      -5.794  15.339   1.929  1.00 97.29           N  
ATOM    770  CA  LEU B  99      -5.218  14.007   2.077  1.00 97.29           C  
ATOM    771  C   LEU B  99      -5.299  13.231   0.766  1.00 97.29           C  
ATOM    772  CB  LEU B  99      -5.934  13.233   3.187  1.00 97.29           C  
ATOM    773  O   LEU B  99      -4.304  12.659   0.316  1.00 97.29           O  
ATOM    774  CG  LEU B  99      -5.494  11.784   3.396  1.00 97.29           C  
ATOM    775  CD1 LEU B  99      -3.982  11.712   3.589  1.00 97.29           C  
ATOM    776  CD2 LEU B  99      -6.220  11.170   4.588  1.00 97.29           C  
ATOM    777  N   ASN B 100      -6.418  13.206   0.201  1.00 91.11           N  
ATOM    778  CA  ASN B 100      -6.615  12.499  -1.060  1.00 91.11           C  
ATOM    779  C   ASN B 100      -5.700  13.039  -2.155  1.00 91.11           C  
ATOM    780  CB  ASN B 100      -8.078  12.585  -1.501  1.00 91.11           C  
ATOM    781  O   ASN B 100      -5.089  12.267  -2.897  1.00 91.11           O  
ATOM    782  CG  ASN B 100      -8.403  11.633  -2.635  1.00 91.11           C  
ATOM    783  ND2 ASN B 100      -9.043  12.149  -3.677  1.00 91.11           N  
ATOM    784  OD1 ASN B 100      -8.082  10.443  -2.574  1.00 91.11           O  
ATOM    785  N   ALA B 101      -5.609  14.331  -2.248  1.00 93.84           N  
ATOM    786  CA  ALA B 101      -4.754  14.960  -3.251  1.00 93.84           C  
ATOM    787  C   ALA B 101      -3.286  14.620  -3.012  1.00 93.84           C  
ATOM    788  CB  ALA B 101      -4.954  16.473  -3.248  1.00 93.84           C  
ATOM    789  O   ALA B 101      -2.556  14.295  -3.951  1.00 93.84           O  
ATOM    790  N   THR B 102      -2.841  14.733  -1.830  1.00 96.06           N  
ATOM    791  CA  THR B 102      -1.456  14.436  -1.483  1.00 96.06           C  
ATOM    792  C   THR B 102      -1.123  12.978  -1.785  1.00 96.06           C  
ATOM    793  CB  THR B 102      -1.177  14.732   0.003  1.00 96.06           C  
ATOM    794  O   THR B 102      -0.053  12.679  -2.321  1.00 96.06           O  
ATOM    795  CG2 THR B 102       0.300  14.542   0.333  1.00 96.06           C  
ATOM    796  OG1 THR B 102      -1.550  16.084   0.293  1.00 96.06           O  
ATOM    797  N   LEU B 103      -2.031  12.060  -1.457  1.00 91.26           N  
ATOM    798  CA  LEU B 103      -1.820  10.641  -1.724  1.00 91.26           C  
ATOM    799  C   LEU B 103      -1.778  10.371  -3.224  1.00 91.26           C  
ATOM    800  CB  LEU B 103      -2.923   9.803  -1.073  1.00 91.26           C  
ATOM    801  O   LEU B 103      -1.058   9.480  -3.679  1.00 91.26           O  
ATOM    802  CG  LEU B 103      -2.877   9.688   0.452  1.00 91.26           C  
ATOM    803  CD1 LEU B 103      -4.100   8.934   0.963  1.00 91.26           C  
ATOM    804  CD2 LEU B 103      -1.592   9.000   0.898  1.00 91.26           C  
ATOM    805  N   GLY B 104      -2.525  11.142  -3.975  1.00 89.50           N  
ATOM    806  CA  GLY B 104      -2.417  11.057  -5.423  1.00 89.50           C  
ATOM    807  C   GLY B 104      -1.025  11.377  -5.936  1.00 89.50           C  
ATOM    808  O   GLY B 104      -0.499  10.671  -6.799  1.00 89.50           O  
ATOM    809  N   CYS B 105      -0.424  12.396  -5.369  1.00 92.62           N  
ATOM    810  CA  CYS B 105       0.939  12.771  -5.727  1.00 92.62           C  
ATOM    811  C   CYS B 105       1.931  11.694  -5.303  1.00 92.62           C  
ATOM    812  CB  CYS B 105       1.315  14.105  -5.083  1.00 92.62           C  
ATOM    813  O   CYS B 105       2.871  11.386  -6.037  1.00 92.62           O  
ATOM    814  SG  CYS B 105       0.429  15.521  -5.772  1.00 92.62           S  
ATOM    815  N   VAL B 106       1.669  11.122  -4.165  1.00 93.46           N  
ATOM    816  CA  VAL B 106       2.539  10.070  -3.651  1.00 93.46           C  
ATOM    817  C   VAL B 106       2.486   8.857  -4.578  1.00 93.46           C  
ATOM    818  CB  VAL B 106       2.148   9.660  -2.214  1.00 93.46           C  
ATOM    819  O   VAL B 106       3.516   8.242  -4.865  1.00 93.46           O  
ATOM    820  CG1 VAL B 106       2.918   8.415  -1.778  1.00 93.46           C  
ATOM    821  CG2 VAL B 106       2.398  10.814  -1.244  1.00 93.46           C  
ATOM    822  N   LEU B 107       1.323   8.526  -5.025  1.00 85.45           N  
ATOM    823  CA  LEU B 107       1.159   7.409  -5.949  1.00 85.45           C  
ATOM    824  C   LEU B 107       1.984   7.625  -7.214  1.00 85.45           C  
ATOM    825  CB  LEU B 107      -0.317   7.227  -6.313  1.00 85.45           C  
ATOM    826  O   LEU B 107       2.644   6.701  -7.695  1.00 85.45           O  
ATOM    827  CG  LEU B 107      -1.167   6.432  -5.320  1.00 85.45           C  
ATOM    828  CD1 LEU B 107      -2.641   6.514  -5.701  1.00 85.45           C  
ATOM    829  CD2 LEU B 107      -0.704   4.980  -5.262  1.00 85.45           C  
ATOM    830  N   HIS B 108       1.994   8.844  -7.675  1.00 87.38           N  
ATOM    831  CA  HIS B 108       2.772   9.173  -8.864  1.00 87.38           C  
ATOM    832  C   HIS B 108       4.268   9.035  -8.600  1.00 87.38           C  
ATOM    833  CB  HIS B 108       2.452  10.592  -9.337  1.00 87.38           C  
ATOM    834  O   HIS B 108       4.992   8.444  -9.405  1.00 87.38           O  
ATOM    835  CG  HIS B 108       1.209  10.683 -10.164  1.00 87.38           C  
ATOM    836  CD2 HIS B 108       0.093  11.434 -10.012  1.00 87.38           C  
ATOM    837  ND1 HIS B 108       1.018   9.934 -11.305  1.00 87.38           N  
ATOM    838  CE1 HIS B 108      -0.165  10.222 -11.821  1.00 87.38           C  
ATOM    839  NE2 HIS B 108      -0.747  11.129 -11.055  1.00 87.38           N  
ATOM    840  N   ARG B 109       4.728   9.535  -7.503  1.00 90.75           N  
ATOM    841  CA  ARG B 109       6.145   9.480  -7.155  1.00 90.75           C  
ATOM    842  C   ARG B 109       6.588   8.045  -6.888  1.00 90.75           C  
ATOM    843  CB  ARG B 109       6.432  10.353  -5.931  1.00 90.75           C  
ATOM    844  O   ARG B 109       7.709   7.663  -7.230  1.00 90.75           O  
ATOM    845  CG  ARG B 109       6.370  11.846  -6.212  1.00 90.75           C  
ATOM    846  CD  ARG B 109       7.621  12.338  -6.926  1.00 90.75           C  
ATOM    847  NE  ARG B 109       7.785  13.783  -6.794  1.00 90.75           N  
ATOM    848  NH1 ARG B 109       9.045  14.025  -8.715  1.00 90.75           N  
ATOM    849  NH2 ARG B 109       8.543  15.855  -7.430  1.00 90.75           N  
ATOM    850  CZ  ARG B 109       8.457  14.551  -7.646  1.00 90.75           C  
ATOM    851  N   LEU B 110       5.718   7.283  -6.305  1.00 88.99           N  
ATOM    852  CA  LEU B 110       6.037   5.881  -6.060  1.00 88.99           C  
ATOM    853  C   LEU B 110       6.161   5.115  -7.373  1.00 88.99           C  
ATOM    854  CB  LEU B 110       4.967   5.234  -5.177  1.00 88.99           C  
ATOM    855  O   LEU B 110       7.012   4.233  -7.504  1.00 88.99           O  
ATOM    856  CG  LEU B 110       5.047   5.539  -3.681  1.00 88.99           C  
ATOM    857  CD1 LEU B 110       3.886   4.882  -2.942  1.00 88.99           C  
ATOM    858  CD2 LEU B 110       6.382   5.074  -3.110  1.00 88.99           C  
ATOM    859  N   ALA B 111       5.292   5.429  -8.256  1.00 81.57           N  
ATOM    860  CA  ALA B 111       5.376   4.804  -9.574  1.00 81.57           C  
ATOM    861  C   ALA B 111       6.720   5.097 -10.235  1.00 81.57           C  
ATOM    862  CB  ALA B 111       4.233   5.282 -10.465  1.00 81.57           C  
ATOM    863  O   ALA B 111       7.330   4.211 -10.837  1.00 81.57           O  
ATOM    864  N   ASP B 112       7.154   6.306 -10.045  1.00 82.98           N  
ATOM    865  CA  ASP B 112       8.451   6.703 -10.585  1.00 82.98           C  
ATOM    866  C   ASP B 112       9.588   5.964  -9.883  1.00 82.98           C  
ATOM    867  CB  ASP B 112       8.647   8.215 -10.455  1.00 82.98           C  
ATOM    868  O   ASP B 112      10.518   5.484 -10.534  1.00 82.98           O  
ATOM    869  CG  ASP B 112       9.919   8.708 -11.121  1.00 82.98           C  
ATOM    870  OD1 ASP B 112      10.086   8.505 -12.343  1.00 82.98           O  
ATOM    871  OD2 ASP B 112      10.764   9.303 -10.417  1.00 82.98           O  
ATOM    872  N   LEU B 113       9.484   5.837  -8.619  1.00 85.91           N  
ATOM    873  CA  LEU B 113      10.494   5.137  -7.832  1.00 85.91           C  
ATOM    874  C   LEU B 113      10.556   3.662  -8.215  1.00 85.91           C  
ATOM    875  CB  LEU B 113      10.201   5.277  -6.336  1.00 85.91           C  
ATOM    876  O   LEU B 113      11.642   3.091  -8.330  1.00 85.91           O  
ATOM    877  CG  LEU B 113      10.551   6.622  -5.699  1.00 85.91           C  
ATOM    878  CD1 LEU B 113      10.039   6.678  -4.264  1.00 85.91           C  
ATOM    879  CD2 LEU B 113      12.057   6.860  -5.745  1.00 85.91           C  
ATOM    880  N   GLU B 114       9.448   3.084  -8.390  1.00 80.85           N  
ATOM    881  CA  GLU B 114       9.349   1.661  -8.702  1.00 80.85           C  
ATOM    882  C   GLU B 114       9.994   1.345 -10.049  1.00 80.85           C  
ATOM    883  CB  GLU B 114       7.885   1.212  -8.702  1.00 80.85           C  
ATOM    884  O   GLU B 114      10.568   0.270 -10.231  1.00 80.85           O  
ATOM    885  CG  GLU B 114       7.324   0.946  -7.313  1.00 80.85           C  
ATOM    886  CD  GLU B 114       5.836   0.632  -7.317  1.00 80.85           C  
ATOM    887  OE1 GLU B 114       5.249   0.461  -6.224  1.00 80.85           O  
ATOM    888  OE2 GLU B 114       5.253   0.556  -8.421  1.00 80.85           O  
ATOM    889  N   GLN B 115       9.960   2.275 -10.923  1.00 77.70           N  
ATOM    890  CA  GLN B 115      10.554   2.089 -12.242  1.00 77.70           C  
ATOM    891  C   GLN B 115      12.074   1.989 -12.153  1.00 77.70           C  
ATOM    892  CB  GLN B 115      10.157   3.234 -13.176  1.00 77.70           C  
ATOM    893  O   GLN B 115      12.711   1.361 -13.001  1.00 77.70           O  
ATOM    894  CG  GLN B 115       8.773   3.075 -13.791  1.00 77.70           C  
ATOM    895  CD  GLN B 115       8.352   4.281 -14.609  1.00 77.70           C  
ATOM    896  NE2 GLN B 115       7.079   4.324 -14.989  1.00 77.70           N  
ATOM    897  OE1 GLN B 115       9.163   5.167 -14.896  1.00 77.70           O  
ATOM    898  N   ARG B 116      12.589   2.454 -11.065  1.00 71.80           N  
ATOM    899  CA  ARG B 116      14.040   2.554 -10.948  1.00 71.80           C  
ATOM    900  C   ARG B 116      14.587   1.498  -9.994  1.00 71.80           C  
ATOM    901  CB  ARG B 116      14.446   3.951 -10.472  1.00 71.80           C  
ATOM    902  O   ARG B 116      15.794   1.436  -9.754  1.00 71.80           O  
ATOM    903  CG  ARG B 116      14.177   5.050 -11.488  1.00 71.80           C  
ATOM    904  CD  ARG B 116      14.459   6.431 -10.912  1.00 71.80           C  
ATOM    905  NE  ARG B 116      13.225   7.159 -10.629  1.00 71.80           N  
ATOM    906  NH1 ARG B 116      14.161   8.535  -9.027  1.00 71.80           N  
ATOM    907  NH2 ARG B 116      11.941   8.736  -9.562  1.00 71.80           N  
ATOM    908  CZ  ARG B 116      13.112   8.142  -9.740  1.00 71.80           C  
ATOM    909  N   LEU B 117      13.690   0.777  -9.470  1.00 72.96           N  
ATOM    910  CA  LEU B 117      14.102  -0.305  -8.583  1.00 72.96           C  
ATOM    911  C   LEU B 117      14.591  -1.507  -9.383  1.00 72.96           C  
ATOM    912  CB  LEU B 117      12.945  -0.720  -7.670  1.00 72.96           C  
ATOM    913  O   LEU B 117      14.174  -1.709 -10.526  1.00 72.96           O  
ATOM    914  CG  LEU B 117      12.565   0.266  -6.565  1.00 72.96           C  
ATOM    915  CD1 LEU B 117      11.264  -0.163  -5.895  1.00 72.96           C  
ATOM    916  CD2 LEU B 117      13.688   0.378  -5.539  1.00 72.96           C  
ATOM    917  N   PRO B 118      15.530  -2.176  -8.744  1.00 60.93           N  
ATOM    918  CA  PRO B 118      15.980  -3.395  -9.419  1.00 60.93           C  
ATOM    919  C   PRO B 118      14.854  -4.407  -9.622  1.00 60.93           C  
ATOM    920  CB  PRO B 118      17.048  -3.949  -8.473  1.00 60.93           C  
ATOM    921  O   PRO B 118      13.898  -4.437  -8.843  1.00 60.93           O  
ATOM    922  CG  PRO B 118      16.951  -3.098  -7.248  1.00 60.93           C  
ATOM    923  CD  PRO B 118      15.998  -1.970  -7.524  1.00 60.93           C  
ATOM    924  N   LYS B 119      15.057  -5.115 -10.639  1.00 58.14           N  
ATOM    925  CA  LYS B 119      14.114  -6.206 -10.864  1.00 58.14           C  
ATOM    926  C   LYS B 119      14.386  -7.372  -9.918  1.00 58.14           C  
ATOM    927  CB  LYS B 119      14.182  -6.683 -12.316  1.00 58.14           C  
ATOM    928  O   LYS B 119      15.504  -7.528  -9.422  1.00 58.14           O  
ATOM    929  CG  LYS B 119      13.750  -5.636 -13.332  1.00 58.14           C  
ATOM    930  CD  LYS B 119      13.713  -6.208 -14.743  1.00 58.14           C  
ATOM    931  CE  LYS B 119      13.266  -5.166 -15.759  1.00 58.14           C  
ATOM    932  NZ  LYS B 119      13.274  -5.709 -17.150  1.00 58.14           N  
ATOM    933  N   ALA B 120      13.383  -8.106  -9.646  1.00 52.07           N  
ATOM    934  CA  ALA B 120      13.484  -9.216  -8.703  1.00 52.07           C  
ATOM    935  C   ALA B 120      14.654 -10.130  -9.056  1.00 52.07           C  
ATOM    936  CB  ALA B 120      12.182 -10.012  -8.675  1.00 52.07           C  
ATOM    937  O   ALA B 120      15.399 -10.565  -8.174  1.00 52.07           O  
ATOM    938  N   GLN B 121      14.864 -10.363 -10.263  1.00 52.01           N  
ATOM    939  CA  GLN B 121      15.930 -11.251 -10.716  1.00 52.01           C  
ATOM    940  C   GLN B 121      17.304 -10.663 -10.410  1.00 52.01           C  
ATOM    941  CB  GLN B 121      15.799 -11.527 -12.215  1.00 52.01           C  
ATOM    942  O   GLN B 121      18.236 -11.394 -10.069  1.00 52.01           O  
ATOM    943  CG  GLN B 121      14.594 -12.384 -12.580  1.00 52.01           C  
ATOM    944  CD  GLN B 121      14.407 -12.526 -14.078  1.00 52.01           C  
ATOM    945  NE2 GLN B 121      13.327 -13.188 -14.481  1.00 52.01           N  
ATOM    946  OE1 GLN B 121      15.225 -12.044 -14.868  1.00 52.01           O  
ATOM    947  N   ASP B 122      17.371  -9.309 -10.468  1.00 52.24           N  
ATOM    948  CA  ASP B 122      18.625  -8.611 -10.202  1.00 52.24           C  
ATOM    949  C   ASP B 122      18.915  -8.556  -8.703  1.00 52.24           C  
ATOM    950  CB  ASP B 122      18.585  -7.196 -10.782  1.00 52.24           C  
ATOM    951  O   ASP B 122      20.076  -8.582  -8.289  1.00 52.24           O  
ATOM    952  CG  ASP B 122      18.571  -7.178 -12.301  1.00 52.24           C  
ATOM    953  OD1 ASP B 122      19.006  -8.169 -12.927  1.00 52.24           O  
ATOM    954  OD2 ASP B 122      18.122  -6.163 -12.876  1.00 52.24           O  
ATOM    955  N   LEU B 123      17.911  -8.657  -7.976  1.00 51.75           N  
ATOM    956  CA  LEU B 123      18.068  -8.585  -6.528  1.00 51.75           C  
ATOM    957  C   LEU B 123      18.630  -9.891  -5.976  1.00 51.75           C  
ATOM    958  CB  LEU B 123      16.728  -8.269  -5.858  1.00 51.75           C  
ATOM    959  O   LEU B 123      19.455  -9.879  -5.060  1.00 51.75           O  
ATOM    960  CG  LEU B 123      16.506  -6.816  -5.437  1.00 51.75           C  
ATOM    961  CD1 LEU B 123      15.387  -6.190  -6.263  1.00 51.75           C  
ATOM    962  CD2 LEU B 123      16.188  -6.733  -3.948  1.00 51.75           C  
ATOM    963  N   GLU B 124      18.077 -11.009  -6.506  1.00 50.14           N  
ATOM    964  CA  GLU B 124      18.566 -12.316  -6.079  1.00 50.14           C  
ATOM    965  C   GLU B 124      20.065 -12.454  -6.333  1.00 50.14           C  
ATOM    966  CB  GLU B 124      17.806 -13.435  -6.795  1.00 50.14           C  
ATOM    967  O   GLU B 124      20.791 -13.008  -5.505  1.00 50.14           O  
ATOM    968  CG  GLU B 124      16.444 -13.740  -6.187  1.00 50.14           C  
ATOM    969  CD  GLU B 124      15.731 -14.899  -6.864  1.00 50.14           C  
ATOM    970  OE1 GLU B 124      14.621 -15.271  -6.420  1.00 50.14           O  
ATOM    971  OE2 GLU B 124      16.286 -15.439  -7.846  1.00 50.14           O  
ATOM    972  N   ARG B 125      20.484 -11.794  -7.295  1.00 47.36           N  
ATOM    973  CA  ARG B 125      21.893 -11.859  -7.670  1.00 47.36           C  
ATOM    974  C   ARG B 125      22.739 -10.959  -6.776  1.00 47.36           C  
ATOM    975  CB  ARG B 125      22.078 -11.464  -9.137  1.00 47.36           C  
ATOM    976  O   ARG B 125      23.910 -11.250  -6.524  1.00 47.36           O  
ATOM    977  CG  ARG B 125      21.865 -12.608 -10.115  1.00 47.36           C  
ATOM    978  CD  ARG B 125      22.097 -12.170 -11.554  1.00 47.36           C  
ATOM    979  NE  ARG B 125      21.363 -13.009 -12.497  1.00 47.36           N  
ATOM    980  NH1 ARG B 125      21.605 -11.567 -14.286  1.00 47.36           N  
ATOM    981  NH2 ARG B 125      20.465 -13.539 -14.544  1.00 47.36           N  
ATOM    982  CZ  ARG B 125      21.146 -12.703 -13.774  1.00 47.36           C  
ATOM    983  N   SER B 126      22.048  -9.934  -6.190  1.00 46.49           N  
ATOM    984  CA  SER B 126      22.773  -8.936  -5.410  1.00 46.49           C  
ATOM    985  C   SER B 126      22.703  -9.244  -3.918  1.00 46.49           C  
ATOM    986  CB  SER B 126      22.214  -7.538  -5.677  1.00 46.49           C  
ATOM    987  O   SER B 126      23.334  -8.561  -3.108  1.00 46.49           O  
ATOM    988  OG  SER B 126      21.500  -7.507  -6.901  1.00 46.49           O  
ATOM    989  N   GLY B 127      22.075 -10.316  -3.525  1.00 47.08           N  
ATOM    990  CA  GLY B 127      21.956 -10.669  -2.120  1.00 47.08           C  
ATOM    991  C   GLY B 127      20.949  -9.815  -1.373  1.00 47.08           C  
ATOM    992  O   GLY B 127      20.949  -9.781  -0.140  1.00 47.08           O  
ATOM    993  N   LEU B 128      20.222  -9.100  -2.202  1.00 51.71           N  
ATOM    994  CA  LEU B 128      19.202  -8.271  -1.568  1.00 51.71           C  
ATOM    995  C   LEU B 128      17.945  -9.084  -1.279  1.00 51.71           C  
ATOM    996  CB  LEU B 128      18.856  -7.073  -2.456  1.00 51.71           C  
ATOM    997  O   LEU B 128      17.678 -10.083  -1.950  1.00 51.71           O  
ATOM    998  CG  LEU B 128      19.951  -6.018  -2.628  1.00 51.71           C  
ATOM    999  CD1 LEU B 128      19.617  -5.094  -3.795  1.00 51.71           C  
ATOM   1000  CD2 LEU B 128      20.131  -5.220  -1.342  1.00 51.71           C  
ATOM   1001  N   ASN B 129      17.306  -8.641  -0.237  1.00 59.85           N  
ATOM   1002  CA  ASN B 129      16.168  -9.354   0.335  1.00 59.85           C  
ATOM   1003  C   ASN B 129      14.909  -9.167  -0.506  1.00 59.85           C  
ATOM   1004  CB  ASN B 129      15.918  -8.899   1.774  1.00 59.85           C  
ATOM   1005  O   ASN B 129      14.423  -8.046  -0.663  1.00 59.85           O  
ATOM   1006  CG  ASN B 129      14.909  -9.771   2.495  1.00 59.85           C  
ATOM   1007  ND2 ASN B 129      14.904  -9.700   3.821  1.00 59.85           N  
ATOM   1008  OD1 ASN B 129      14.141 -10.503   1.866  1.00 59.85           O  
ATOM   1009  N   ILE B 130      14.499 -10.196  -1.140  1.00 60.66           N  
ATOM   1010  CA  ILE B 130      13.282 -10.215  -1.944  1.00 60.66           C  
ATOM   1011  C   ILE B 130      12.106  -9.706  -1.114  1.00 60.66           C  
ATOM   1012  CB  ILE B 130      12.984 -11.632  -2.484  1.00 60.66           C  
ATOM   1013  O   ILE B 130      11.173  -9.104  -1.651  1.00 60.66           O  
ATOM   1014  CG1 ILE B 130      14.016 -12.026  -3.547  1.00 60.66           C  
ATOM   1015  CG2 ILE B 130      11.562 -11.707  -3.047  1.00 60.66           C  
ATOM   1016  CD1 ILE B 130      14.018 -13.510  -3.887  1.00 60.66           C  
ATOM   1017  N   GLU B 131      12.206  -9.894   0.177  1.00 64.65           N  
ATOM   1018  CA  GLU B 131      11.161  -9.431   1.085  1.00 64.65           C  
ATOM   1019  C   GLU B 131      11.036  -7.910   1.053  1.00 64.65           C  
ATOM   1020  CB  GLU B 131      11.440  -9.905   2.513  1.00 64.65           C  
ATOM   1021  O   GLU B 131       9.929  -7.371   1.122  1.00 64.65           O  
ATOM   1022  CG  GLU B 131      10.312  -9.611   3.491  1.00 64.65           C  
ATOM   1023  CD  GLU B 131      10.572 -10.153   4.888  1.00 64.65           C  
ATOM   1024  OE1 GLU B 131       9.701  -9.993   5.773  1.00 64.65           O  
ATOM   1025  OE2 GLU B 131      11.656 -10.742   5.099  1.00 64.65           O  
ATOM   1026  N   ASP B 132      12.100  -7.268   0.922  1.00 75.69           N  
ATOM   1027  CA  ASP B 132      12.096  -5.811   0.830  1.00 75.69           C  
ATOM   1028  C   ASP B 132      11.363  -5.342  -0.425  1.00 75.69           C  
ATOM   1029  CB  ASP B 132      13.527  -5.270   0.836  1.00 75.69           C  
ATOM   1030  O   ASP B 132      10.602  -4.374  -0.380  1.00 75.69           O  
ATOM   1031  CG  ASP B 132      14.142  -5.235   2.225  1.00 75.69           C  
ATOM   1032  OD1 ASP B 132      13.394  -5.292   3.224  1.00 75.69           O  
ATOM   1033  OD2 ASP B 132      15.385  -5.147   2.319  1.00 75.69           O  
ATOM   1034  N   LEU B 133      11.610  -5.989  -1.428  1.00 72.34           N  
ATOM   1035  CA  LEU B 133      10.947  -5.631  -2.677  1.00 72.34           C  
ATOM   1036  C   LEU B 133       9.440  -5.838  -2.571  1.00 72.34           C  
ATOM   1037  CB  LEU B 133      11.508  -6.457  -3.837  1.00 72.34           C  
ATOM   1038  O   LEU B 133       8.660  -5.010  -3.047  1.00 72.34           O  
ATOM   1039  CG  LEU B 133      11.028  -6.071  -5.238  1.00 72.34           C  
ATOM   1040  CD1 LEU B 133      11.426  -4.634  -5.557  1.00 72.34           C  
ATOM   1041  CD2 LEU B 133      11.592  -7.031  -6.279  1.00 72.34           C  
ATOM   1042  N   GLU B 134       9.065  -6.897  -1.965  1.00 66.68           N  
ATOM   1043  CA  GLU B 134       7.647  -7.186  -1.778  1.00 66.68           C  
ATOM   1044  C   GLU B 134       6.968  -6.106  -0.941  1.00 66.68           C  
ATOM   1045  CB  GLU B 134       7.460  -8.556  -1.120  1.00 66.68           C  
ATOM   1046  O   GLU B 134       5.851  -5.685  -1.249  1.00 66.68           O  
ATOM   1047  CG  GLU B 134       7.776  -9.728  -2.039  1.00 66.68           C  
ATOM   1048  CD  GLU B 134       7.616 -11.080  -1.363  1.00 66.68           C  
ATOM   1049  OE1 GLU B 134       7.676 -12.118  -2.060  1.00 66.68           O  
ATOM   1050  OE2 GLU B 134       7.427 -11.102  -0.126  1.00 66.68           O  
ATOM   1051  N   LYS B 135       7.637  -5.707   0.141  1.00 73.54           N  
ATOM   1052  CA  LYS B 135       7.114  -4.630   0.978  1.00 73.54           C  
ATOM   1053  C   LYS B 135       6.945  -3.343   0.175  1.00 73.54           C  
ATOM   1054  CB  LYS B 135       8.035  -4.384   2.174  1.00 73.54           C  
ATOM   1055  O   LYS B 135       5.922  -2.664   0.289  1.00 73.54           O  
ATOM   1056  CG  LYS B 135       7.951  -5.455   3.251  1.00 73.54           C  
ATOM   1057  CD  LYS B 135       8.909  -5.170   4.400  1.00 73.54           C  
ATOM   1058  CE  LYS B 135       8.868  -6.272   5.450  1.00 73.54           C  
ATOM   1059  NZ  LYS B 135       9.904  -6.068   6.507  1.00 73.54           N  
ATOM   1060  N   LEU B 136       7.853  -3.093  -0.651  1.00 76.62           N  
ATOM   1061  CA  LEU B 136       7.814  -1.883  -1.465  1.00 76.62           C  
ATOM   1062  C   LEU B 136       6.660  -1.934  -2.460  1.00 76.62           C  
ATOM   1063  CB  LEU B 136       9.138  -1.695  -2.210  1.00 76.62           C  
ATOM   1064  O   LEU B 136       5.987  -0.927  -2.689  1.00 76.62           O  
ATOM   1065  CG  LEU B 136       9.518  -0.257  -2.565  1.00 76.62           C  
ATOM   1066  CD1 LEU B 136      11.035  -0.101  -2.595  1.00 76.62           C  
ATOM   1067  CD2 LEU B 136       8.908   0.143  -3.904  1.00 76.62           C  
ATOM   1068  N   GLN B 137       6.390  -3.074  -2.945  1.00 71.49           N  
ATOM   1069  CA  GLN B 137       5.369  -3.243  -3.973  1.00 71.49           C  
ATOM   1070  C   GLN B 137       3.967  -3.153  -3.377  1.00 71.49           C  
ATOM   1071  CB  GLN B 137       5.548  -4.581  -4.693  1.00 71.49           C  
ATOM   1072  O   GLN B 137       2.993  -2.928  -4.098  1.00 71.49           O  
ATOM   1073  CG  GLN B 137       6.740  -4.614  -5.641  1.00 71.49           C  
ATOM   1074  CD  GLN B 137       6.956  -5.981  -6.263  1.00 71.49           C  
ATOM   1075  NE2 GLN B 137       7.485  -6.000  -7.482  1.00 71.49           N  
ATOM   1076  OE1 GLN B 137       6.652  -7.011  -5.653  1.00 71.49           O  
ATOM   1077  N   MET B 138       3.861  -3.249  -2.039  1.00 67.58           N  
ATOM   1078  CA  MET B 138       2.562  -3.194  -1.374  1.00 67.58           C  
ATOM   1079  C   MET B 138       2.168  -1.753  -1.069  1.00 67.58           C  
ATOM   1080  CB  MET B 138       2.583  -4.015  -0.084  1.00 67.58           C  
ATOM   1081  O   MET B 138       1.011  -1.477  -0.746  1.00 67.58           O  
ATOM   1082  CG  MET B 138       2.568  -5.518  -0.313  1.00 67.58           C  
ATOM   1083  SD  MET B 138       1.131  -6.061  -1.318  1.00 67.58           S  
ATOM   1084  CE  MET B 138      -0.219  -5.729  -0.152  1.00 67.58           C  
ATOM   1085  N   ALA B 139       3.038  -0.877  -1.262  1.00 81.09           N  
ATOM   1086  CA  ALA B 139       2.797   0.511  -0.880  1.00 81.09           C  
ATOM   1087  C   ALA B 139       1.675   1.123  -1.713  1.00 81.09           C  
ATOM   1088  CB  ALA B 139       4.075   1.334  -1.028  1.00 81.09           C  
ATOM   1089  O   ALA B 139       0.755   1.739  -1.170  1.00 81.09           O  
ATOM   1090  N   ARG B 140       1.708   0.913  -3.006  1.00 79.54           N  
ATOM   1091  CA  ARG B 140       0.728   1.547  -3.882  1.00 79.54           C  
ATOM   1092  C   ARG B 140      -0.669   0.985  -3.637  1.00 79.54           C  
ATOM   1093  CB  ARG B 140       1.118   1.361  -5.349  1.00 79.54           C  
ATOM   1094  O   ARG B 140      -1.631   1.742  -3.489  1.00 79.54           O  
ATOM   1095  CG  ARG B 140       2.150   2.362  -5.844  1.00 79.54           C  
ATOM   1096  CD  ARG B 140       2.429   2.195  -7.331  1.00 79.54           C  
ATOM   1097  NE  ARG B 140       2.475   3.483  -8.018  1.00 79.54           N  
ATOM   1098  NH1 ARG B 140       2.362   2.586 -10.144  1.00 79.54           N  
ATOM   1099  NH2 ARG B 140       2.490   4.857  -9.858  1.00 79.54           N  
ATOM   1100  CZ  ARG B 140       2.442   3.639  -9.339  1.00 79.54           C  
ATOM   1101  N   PRO B 141      -0.768  -0.330  -3.522  1.00 65.61           N  
ATOM   1102  CA  PRO B 141      -2.100  -0.856  -3.213  1.00 65.61           C  
ATOM   1103  C   PRO B 141      -2.633  -0.360  -1.871  1.00 65.61           C  
ATOM   1104  CB  PRO B 141      -1.883  -2.371  -3.188  1.00 65.61           C  
ATOM   1105  O   PRO B 141      -3.836  -0.128  -1.728  1.00 65.61           O  
ATOM   1106  CG  PRO B 141      -0.654  -2.594  -4.009  1.00 65.61           C  
ATOM   1107  CD  PRO B 141       0.233  -1.390  -3.877  1.00 65.61           C  
ATOM   1108  N   ASN B 142      -1.806  -0.230  -0.884  1.00 72.12           N  
ATOM   1109  CA  ASN B 142      -2.219   0.299   0.411  1.00 72.12           C  
ATOM   1110  C   ASN B 142      -2.736   1.730   0.293  1.00 72.12           C  
ATOM   1111  CB  ASN B 142      -1.064   0.234   1.412  1.00 72.12           C  
ATOM   1112  O   ASN B 142      -3.745   2.083   0.906  1.00 72.12           O  
ATOM   1113  CG  ASN B 142      -0.770  -1.180   1.873  1.00 72.12           C  
ATOM   1114  ND2 ASN B 142       0.437  -1.400   2.381  1.00 72.12           N  
ATOM   1115  OD1 ASN B 142      -1.621  -2.068   1.773  1.00 72.12           O  
ATOM   1116  N   ILE B 143      -2.075   2.492  -0.545  1.00 81.37           N  
ATOM   1117  CA  ILE B 143      -2.479   3.880  -0.740  1.00 81.37           C  
ATOM   1118  C   ILE B 143      -3.813   3.930  -1.482  1.00 81.37           C  
ATOM   1119  CB  ILE B 143      -1.405   4.678  -1.513  1.00 81.37           C  
ATOM   1120  O   ILE B 143      -4.695   4.717  -1.134  1.00 81.37           O  
ATOM   1121  CG1 ILE B 143      -0.145   4.845  -0.657  1.00 81.37           C  
ATOM   1122  CG2 ILE B 143      -1.955   6.039  -1.951  1.00 81.37           C  
ATOM   1123  CD1 ILE B 143       1.010   5.524  -1.381  1.00 81.37           C  
ATOM   1124  N   LEU B 144      -3.964   3.097  -2.417  1.00 70.87           N  
ATOM   1125  CA  LEU B 144      -5.221   3.040  -3.156  1.00 70.87           C  
ATOM   1126  C   LEU B 144      -6.373   2.644  -2.239  1.00 70.87           C  
ATOM   1127  CB  LEU B 144      -5.114   2.050  -4.319  1.00 70.87           C  
ATOM   1128  O   LEU B 144      -7.467   3.205  -2.332  1.00 70.87           O  
ATOM   1129  CG  LEU B 144      -4.243   2.482  -5.499  1.00 70.87           C  
ATOM   1130  CD1 LEU B 144      -4.063   1.325  -6.476  1.00 70.87           C  
ATOM   1131  CD2 LEU B 144      -4.853   3.691  -6.201  1.00 70.87           C  
ATOM   1132  N   GLY B 145      -6.120   1.672  -1.380  1.00 64.41           N  
ATOM   1133  CA  GLY B 145      -7.121   1.297  -0.394  1.00 64.41           C  
ATOM   1134  C   GLY B 145      -7.515   2.442   0.521  1.00 64.41           C  
ATOM   1135  O   GLY B 145      -8.699   2.642   0.798  1.00 64.41           O  
ATOM   1136  N   LEU B 146      -6.570   3.169   0.978  1.00 78.98           N  
ATOM   1137  CA  LEU B 146      -6.848   4.321   1.829  1.00 78.98           C  
ATOM   1138  C   LEU B 146      -7.675   5.362   1.082  1.00 78.98           C  
ATOM   1139  CB  LEU B 146      -5.542   4.949   2.324  1.00 78.98           C  
ATOM   1140  O   LEU B 146      -8.617   5.930   1.639  1.00 78.98           O  
ATOM   1141  CG  LEU B 146      -5.680   6.142   3.271  1.00 78.98           C  
ATOM   1142  CD1 LEU B 146      -6.389   5.721   4.553  1.00 78.98           C  
ATOM   1143  CD2 LEU B 146      -4.311   6.739   3.582  1.00 78.98           C  
ATOM   1144  N   ARG B 147      -7.354   5.588  -0.154  1.00 78.77           N  
ATOM   1145  CA  ARG B 147      -8.078   6.575  -0.948  1.00 78.77           C  
ATOM   1146  C   ARG B 147      -9.535   6.165  -1.137  1.00 78.77           C  
ATOM   1147  CB  ARG B 147      -7.407   6.768  -2.310  1.00 78.77           C  
ATOM   1148  O   ARG B 147     -10.430   7.012  -1.131  1.00 78.77           O  
ATOM   1149  CG  ARG B 147      -6.106   7.553  -2.250  1.00 78.77           C  
ATOM   1150  CD  ARG B 147      -5.521   7.782  -3.636  1.00 78.77           C  
ATOM   1151  NE  ARG B 147      -6.352   8.683  -4.430  1.00 78.77           N  
ATOM   1152  NH1 ARG B 147      -5.292   8.230  -6.432  1.00 78.77           N  
ATOM   1153  NH2 ARG B 147      -7.033   9.719  -6.363  1.00 78.77           N  
ATOM   1154  CZ  ARG B 147      -6.224   8.875  -5.740  1.00 78.77           C  
ATOM   1155  N   ASN B 148      -9.721   4.877  -1.244  1.00 64.98           N  
ATOM   1156  CA  ASN B 148     -11.093   4.387  -1.332  1.00 64.98           C  
ATOM   1157  C   ASN B 148     -11.879   4.688  -0.059  1.00 64.98           C  
ATOM   1158  CB  ASN B 148     -11.108   2.884  -1.622  1.00 64.98           C  
ATOM   1159  O   ASN B 148     -13.033   5.114  -0.124  1.00 64.98           O  
ATOM   1160  CG  ASN B 148     -10.791   2.566  -3.070  1.00 64.98           C  
ATOM   1161  ND2 ASN B 148     -10.447   1.312  -3.340  1.00 64.98           N  
ATOM   1162  OD1 ASN B 148     -10.853   3.440  -3.939  1.00 64.98           O  
ATOM   1163  N   ASN B 149     -11.282   4.457   1.089  1.00 72.77           N  
ATOM   1164  CA  ASN B 149     -11.933   4.729   2.366  1.00 72.77           C  
ATOM   1165  C   ASN B 149     -12.135   6.226   2.584  1.00 72.77           C  
ATOM   1166  CB  ASN B 149     -11.127   4.128   3.519  1.00 72.77           C  
ATOM   1167  O   ASN B 149     -13.108   6.640   3.216  1.00 72.77           O  
ATOM   1168  CG  ASN B 149     -11.230   2.617   3.578  1.00 72.77           C  
ATOM   1169  ND2 ASN B 149     -10.235   1.978   4.182  1.00 72.77           N  
ATOM   1170  OD1 ASN B 149     -12.194   2.028   3.083  1.00 72.77           O  
ATOM   1171  N   ILE B 150     -11.225   7.037   2.054  1.00 83.02           N  
ATOM   1172  CA  ILE B 150     -11.372   8.487   2.105  1.00 83.02           C  
ATOM   1173  C   ILE B 150     -12.603   8.909   1.307  1.00 83.02           C  
ATOM   1174  CB  ILE B 150     -10.113   9.202   1.566  1.00 83.02           C  
ATOM   1175  O   ILE B 150     -13.395   9.735   1.766  1.00 83.02           O  
ATOM   1176  CG1 ILE B 150      -8.939   9.019   2.535  1.00 83.02           C  
ATOM   1177  CG2 ILE B 150     -10.397  10.688   1.325  1.00 83.02           C  
ATOM   1178  CD1 ILE B 150      -7.595   9.456   1.968  1.00 83.02           C  
ATOM   1179  N   TYR B 151     -12.668   8.326   0.129  1.00 77.92           N  
ATOM   1180  CA  TYR B 151     -13.838   8.587  -0.702  1.00 77.92           C  
ATOM   1181  C   TYR B 151     -15.123   8.244   0.042  1.00 77.92           C  
ATOM   1182  CB  TYR B 151     -13.761   7.787  -2.006  1.00 77.92           C  
ATOM   1183  O   TYR B 151     -16.062   9.043   0.072  1.00 77.92           O  
ATOM   1184  CG  TYR B 151     -15.018   7.859  -2.838  1.00 77.92           C  
ATOM   1185  CD1 TYR B 151     -15.960   6.834  -2.803  1.00 77.92           C  
ATOM   1186  CD2 TYR B 151     -15.266   8.952  -3.662  1.00 77.92           C  
ATOM   1187  CE1 TYR B 151     -17.119   6.895  -3.569  1.00 77.92           C  
ATOM   1188  CE2 TYR B 151     -16.421   9.024  -4.433  1.00 77.92           C  
ATOM   1189  OH  TYR B 151     -18.487   8.058  -5.141  1.00 77.92           O  
ATOM   1190  CZ  TYR B 151     -17.341   7.992  -4.380  1.00 77.92           C  
ATOM   1191  N   CYS B 152     -15.173   7.108   0.709  1.00 72.94           N  
ATOM   1192  CA  CYS B 152     -16.354   6.659   1.438  1.00 72.94           C  
ATOM   1193  C   CYS B 152     -16.653   7.581   2.614  1.00 72.94           C  
ATOM   1194  CB  CYS B 152     -16.164   5.227   1.936  1.00 72.94           C  
ATOM   1195  O   CYS B 152     -17.811   7.925   2.859  1.00 72.94           O  
ATOM   1196  SG  CYS B 152     -16.133   3.994   0.616  1.00 72.94           S  
ATOM   1197  N   MET B 153     -15.711   7.983   3.323  1.00 82.76           N  
ATOM   1198  CA  MET B 153     -15.896   8.884   4.457  1.00 82.76           C  
ATOM   1199  C   MET B 153     -16.413  10.242   3.995  1.00 82.76           C  
ATOM   1200  CB  MET B 153     -14.585   9.057   5.226  1.00 82.76           C  
ATOM   1201  O   MET B 153     -17.283  10.832   4.638  1.00 82.76           O  
ATOM   1202  CG  MET B 153     -14.712   9.927   6.466  1.00 82.76           C  
ATOM   1203  SD  MET B 153     -15.834   9.201   7.723  1.00 82.76           S  
ATOM   1204  CE  MET B 153     -14.716   7.999   8.495  1.00 82.76           C  
ATOM   1205  N   ALA B 154     -15.856  10.709   2.923  1.00 86.72           N  
ATOM   1206  CA  ALA B 154     -16.311  11.983   2.372  1.00 86.72           C  
ATOM   1207  C   ALA B 154     -17.790  11.923   2.002  1.00 86.72           C  
ATOM   1208  CB  ALA B 154     -15.475  12.364   1.153  1.00 86.72           C  
ATOM   1209  O   ALA B 154     -18.538  12.870   2.253  1.00 86.72           O  
ATOM   1210  N   GLN B 155     -18.203  10.824   1.448  1.00 76.91           N  
ATOM   1211  CA  GLN B 155     -19.604  10.638   1.087  1.00 76.91           C  
ATOM   1212  C   GLN B 155     -20.494  10.620   2.326  1.00 76.91           C  
ATOM   1213  CB  GLN B 155     -19.786   9.344   0.291  1.00 76.91           C  
ATOM   1214  O   GLN B 155     -21.594  11.176   2.315  1.00 76.91           O  
ATOM   1215  CG  GLN B 155     -19.249   9.417  -1.132  1.00 76.91           C  
ATOM   1216  CD  GLN B 155     -19.960  10.459  -1.975  1.00 76.91           C  
ATOM   1217  NE2 GLN B 155     -21.120  10.097  -2.511  1.00 76.91           N  
ATOM   1218  OE1 GLN B 155     -19.470  11.580  -2.143  1.00 76.91           O  
ATOM   1219  N   LEU B 156     -20.027   9.970   3.370  1.00 80.46           N  
ATOM   1220  CA  LEU B 156     -20.772   9.872   4.620  1.00 80.46           C  
ATOM   1221  C   LEU B 156     -20.943  11.245   5.260  1.00 80.46           C  
ATOM   1222  CB  LEU B 156     -20.064   8.926   5.594  1.00 80.46           C  
ATOM   1223  O   LEU B 156     -22.003  11.550   5.812  1.00 80.46           O  
ATOM   1224  CG  LEU B 156     -20.509   7.463   5.561  1.00 80.46           C  
ATOM   1225  CD1 LEU B 156     -19.356   6.550   5.967  1.00 80.46           C  
ATOM   1226  CD2 LEU B 156     -21.713   7.249   6.472  1.00 80.46           C  
ATOM   1227  N   LEU B 157     -19.912  12.074   5.166  1.00 89.34           N  
ATOM   1228  CA  LEU B 157     -19.956  13.408   5.756  1.00 89.34           C  
ATOM   1229  C   LEU B 157     -20.865  14.329   4.950  1.00 89.34           C  
ATOM   1230  CB  LEU B 157     -18.548  14.005   5.838  1.00 89.34           C  
ATOM   1231  O   LEU B 157     -21.458  15.260   5.500  1.00 89.34           O  
ATOM   1232  CG  LEU B 157     -17.580  13.328   6.809  1.00 89.34           C  
ATOM   1233  CD1 LEU B 157     -16.209  13.991   6.739  1.00 89.34           C  
ATOM   1234  CD2 LEU B 157     -18.130  13.374   8.231  1.00 89.34           C  
ATOM   1235  N   ASP B 158     -20.811  14.222   3.640  1.00 81.78           N  
ATOM   1236  CA  ASP B 158     -21.667  15.027   2.774  1.00 81.78           C  
ATOM   1237  C   ASP B 158     -23.142  14.730   3.029  1.00 81.78           C  
ATOM   1238  CB  ASP B 158     -21.327  14.779   1.303  1.00 81.78           C  
ATOM   1239  O   ASP B 158     -23.989  15.618   2.916  1.00 81.78           O  
ATOM   1240  CG  ASP B 158     -20.042  15.461   0.868  1.00 81.78           C  
ATOM   1241  OD1 ASP B 158     -19.517  16.310   1.620  1.00 81.78           O  
ATOM   1242  OD2 ASP B 158     -19.551  15.149  -0.239  1.00 81.78           O  
ATOM   1243  N   ASN B 159     -23.447  13.443   3.168  1.00 67.21           N  
ATOM   1244  CA  ASN B 159     -24.832  13.092   3.465  1.00 67.21           C  
ATOM   1245  C   ASN B 159     -25.278  13.660   4.809  1.00 67.21           C  
ATOM   1246  CB  ASN B 159     -25.017  11.573   3.443  1.00 67.21           C  
ATOM   1247  O   ASN B 159     -26.475  13.837   5.047  1.00 67.21           O  
ATOM   1248  CG  ASN B 159     -24.890  10.990   2.050  1.00 67.21           C  
ATOM   1249  ND2 ASN B 159     -24.583   9.700   1.973  1.00 67.21           N  
ATOM   1250  OD1 ASN B 159     -25.065  11.692   1.051  1.00 67.21           O  
ATOM   1251  N   SER B 160     -24.236  13.984   5.600  1.00 58.76           N  
ATOM   1252  CA  SER B 160     -24.553  14.642   6.864  1.00 58.76           C  
ATOM   1253  C   SER B 160     -24.555  16.159   6.712  1.00 58.76           C  
ATOM   1254  CB  SER B 160     -23.554  14.232   7.947  1.00 58.76           C  
ATOM   1255  O   SER B 160     -25.285  16.858   7.418  1.00 58.76           O  
ATOM   1256  OG  SER B 160     -22.412  13.620   7.373  1.00 58.76           O  
ATOM   1257  N   ASP B 161     -23.579  16.704   6.019  1.00 48.53           N  
ATOM   1258  CA  ASP B 161     -23.378  18.139   5.845  1.00 48.53           C  
ATOM   1259  C   ASP B 161     -23.748  18.578   4.430  1.00 48.53           C  
ATOM   1260  CB  ASP B 161     -21.928  18.519   6.153  1.00 48.53           C  
ATOM   1261  O   ASP B 161     -23.231  18.036   3.452  1.00 48.53           O  
ATOM   1262  CG  ASP B 161     -21.717  18.930   7.599  1.00 48.53           C  
ATOM   1263  OD1 ASP B 161     -22.707  19.238   8.297  1.00 48.53           O  
ATOM   1264  OD2 ASP B 161     -20.549  18.948   8.045  1.00 48.53           O  
ATOM   1265  N   THR B 162     -24.862  18.876   3.843  1.00 37.98           N  
ATOM   1266  CA  THR B 162     -25.145  19.197   2.448  1.00 37.98           C  
ATOM   1267  C   THR B 162     -24.200  20.282   1.940  1.00 37.98           C  
ATOM   1268  CB  THR B 162     -26.604  19.657   2.266  1.00 37.98           C  
ATOM   1269  O   THR B 162     -24.168  20.573   0.742  1.00 37.98           O  
ATOM   1270  CG2 THR B 162     -27.142  19.251   0.898  1.00 37.98           C  
ATOM   1271  OG1 THR B 162     -27.417  19.060   3.284  1.00 37.98           O  
ATOM   1272  N   ALA B 163     -23.571  21.270   2.607  1.00 33.49           N  
ATOM   1273  CA  ALA B 163     -23.400  22.421   1.724  1.00 33.49           C  
ATOM   1274  C   ALA B 163     -22.099  22.319   0.934  1.00 33.49           C  
ATOM   1275  CB  ALA B 163     -23.430  23.718   2.529  1.00 33.49           C  
ATOM   1276  O   ALA B 163     -22.050  22.683  -0.243  1.00 33.49           O  
ATOM   1277  N   GLU B 164     -20.773  22.528   1.460  1.00 31.90           N  
ATOM   1278  CA  GLU B 164     -19.809  23.416   0.817  1.00 31.90           C  
ATOM   1279  C   GLU B 164     -18.955  22.661  -0.198  1.00 31.90           C  
ATOM   1280  CB  GLU B 164     -18.914  24.087   1.862  1.00 31.90           C  
ATOM   1281  O   GLU B 164     -18.414  21.597   0.108  1.00 31.90           O  
ATOM   1282  CG  GLU B 164     -19.221  25.562   2.079  1.00 31.90           C  
ATOM   1283  CD  GLU B 164     -18.084  26.319   2.746  1.00 31.90           C  
ATOM   1284  OE1 GLU B 164     -18.063  27.569   2.676  1.00 31.90           O  
ATOM   1285  OE2 GLU B 164     -17.205  25.657   3.343  1.00 31.90           O  
ATOM   1286  N   PRO B 165     -19.018  22.862  -1.527  1.00 28.04           N  
ATOM   1287  CA  PRO B 165     -18.305  22.235  -2.643  1.00 28.04           C  
ATOM   1288  C   PRO B 165     -16.804  22.512  -2.614  1.00 28.04           C  
ATOM   1289  CB  PRO B 165     -18.954  22.869  -3.876  1.00 28.04           C  
ATOM   1290  O   PRO B 165     -16.386  23.644  -2.359  1.00 28.04           O  
ATOM   1291  CG  PRO B 165     -19.725  24.034  -3.346  1.00 28.04           C  
ATOM   1292  CD  PRO B 165     -19.649  24.014  -1.846  1.00 28.04           C  
ATOM   1293  N   THR B 166     -15.961  21.616  -2.256  1.00 30.90           N  
ATOM   1294  CA  THR B 166     -14.523  21.728  -2.034  1.00 30.90           C  
ATOM   1295  C   THR B 166     -13.771  21.751  -3.362  1.00 30.90           C  
ATOM   1296  CB  THR B 166     -14.000  20.570  -1.165  1.00 30.90           C  
ATOM   1297  O   THR B 166     -13.994  20.897  -4.222  1.00 30.90           O  
ATOM   1298  CG2 THR B 166     -12.606  20.874  -0.625  1.00 30.90           C  
ATOM   1299  OG1 THR B 166     -14.893  20.367  -0.063  1.00 30.90           O  
ATOM   1300  N   LYS B 167     -13.269  22.914  -3.784  1.00 26.16           N  
ATOM   1301  CA  LYS B 167     -12.485  23.170  -4.988  1.00 26.16           C  
ATOM   1302  C   LYS B 167     -11.195  22.354  -4.988  1.00 26.16           C  
ATOM   1303  CB  LYS B 167     -12.162  24.660  -5.112  1.00 26.16           C  
ATOM   1304  O   LYS B 167     -10.448  22.365  -4.008  1.00 26.16           O  
ATOM   1305  CG  LYS B 167     -12.898  25.360  -6.245  1.00 26.16           C  
ATOM   1306  CD  LYS B 167     -12.566  26.846  -6.292  1.00 26.16           C  
ATOM   1307  CE  LYS B 167     -13.408  27.575  -7.331  1.00 26.16           C  
ATOM   1308  NZ  LYS B 167     -13.154  29.047  -7.317  1.00 26.16           N  
ATOM   1309  N   ALA B 168     -11.181  21.209  -5.647  1.00 29.44           N  
ATOM   1310  CA  ALA B 168     -10.096  20.240  -5.773  1.00 29.44           C  
ATOM   1311  C   ALA B 168      -8.872  20.870  -6.432  1.00 29.44           C  
ATOM   1312  CB  ALA B 168     -10.558  19.023  -6.570  1.00 29.44           C  
ATOM   1313  O   ALA B 168      -8.978  21.475  -7.501  1.00 29.44           O  
ATOM   1314  N   GLY B 169      -8.000  21.546  -5.659  1.00 28.07           N  
ATOM   1315  CA  GLY B 169      -6.808  22.194  -6.180  1.00 28.07           C  
ATOM   1316  C   GLY B 169      -5.870  21.237  -6.891  1.00 28.07           C  
ATOM   1317  O   GLY B 169      -5.757  20.071  -6.507  1.00 28.07           O  
ATOM   1318  N   ARG B 170      -5.918  21.293  -8.230  1.00 27.62           N  
ATOM   1319  CA  ARG B 170      -5.173  20.476  -9.182  1.00 27.62           C  
ATOM   1320  C   ARG B 170      -3.671  20.701  -9.039  1.00 27.62           C  
ATOM   1321  CB  ARG B 170      -5.614  20.784 -10.615  1.00 27.62           C  
ATOM   1322  O   ARG B 170      -3.162  21.770  -9.383  1.00 27.62           O  
ATOM   1323  CG  ARG B 170      -6.212  19.592 -11.345  1.00 27.62           C  
ATOM   1324  CD  ARG B 170      -6.621  19.948 -12.767  1.00 27.62           C  
ATOM   1325  NE  ARG B 170      -8.033  19.666 -13.009  1.00 27.62           N  
ATOM   1326  NH1 ARG B 170      -7.710  18.800 -15.127  1.00 27.62           N  
ATOM   1327  NH2 ARG B 170      -9.820  18.914 -14.239  1.00 27.62           N  
ATOM   1328  CZ  ARG B 170      -8.518  19.128 -14.125  1.00 27.62           C  
ATOM   1329  N   GLY B 171      -3.073  20.447  -7.932  1.00 29.23           N  
ATOM   1330  CA  GLY B 171      -1.664  20.807  -7.950  1.00 29.23           C  
ATOM   1331  C   GLY B 171      -0.841  19.952  -8.894  1.00 29.23           C  
ATOM   1332  O   GLY B 171      -0.731  18.739  -8.705  1.00 29.23           O  
ATOM   1333  N   ALA B 172      -1.172  19.969 -10.196  1.00 30.99           N  
ATOM   1334  CA  ALA B 172      -0.420  19.054 -11.050  1.00 30.99           C  
ATOM   1335  C   ALA B 172       1.074  19.359 -10.998  1.00 30.99           C  
ATOM   1336  CB  ALA B 172      -0.926  19.131 -12.488  1.00 30.99           C  
ATOM   1337  O   ALA B 172       1.489  20.501 -11.211  1.00 30.99           O  
ATOM   1338  N   SER B 173       1.764  18.684 -10.140  1.00 32.31           N  
ATOM   1339  CA  SER B 173       3.206  18.833  -9.976  1.00 32.31           C  
ATOM   1340  C   SER B 173       3.949  18.457 -11.254  1.00 32.31           C  
ATOM   1341  CB  SER B 173       3.706  17.974  -8.814  1.00 32.31           C  
ATOM   1342  O   SER B 173       3.522  17.563 -11.986  1.00 32.31           O  
ATOM   1343  OG  SER B 173       2.965  16.769  -8.724  1.00 32.31           O  
ATOM   1344  N   GLN B 174       4.474  19.460 -11.955  1.00 30.01           N  
ATOM   1345  CA  GLN B 174       5.266  19.362 -13.177  1.00 30.01           C  
ATOM   1346  C   GLN B 174       6.343  18.288 -13.050  1.00 30.01           C  
ATOM   1347  CB  GLN B 174       5.905  20.710 -13.512  1.00 30.01           C  
ATOM   1348  O   GLN B 174       6.919  18.104 -11.976  1.00 30.01           O  
ATOM   1349  CG  GLN B 174       4.951  21.695 -14.174  1.00 30.01           C  
ATOM   1350  CD  GLN B 174       5.670  22.727 -15.023  1.00 30.01           C  
ATOM   1351  NE2 GLN B 174       4.906  23.509 -15.778  1.00 30.01           N  
ATOM   1352  OE1 GLN B 174       6.901  22.821 -15.000  1.00 30.01           O  
ATOM   1353  N   PRO B 175       6.340  17.306 -13.904  1.00 29.49           N  
ATOM   1354  CA  PRO B 175       7.286  16.191 -13.992  1.00 29.49           C  
ATOM   1355  C   PRO B 175       8.741  16.653 -14.026  1.00 29.49           C  
ATOM   1356  CB  PRO B 175       6.901  15.505 -15.305  1.00 29.49           C  
ATOM   1357  O   PRO B 175       9.060  17.653 -14.673  1.00 29.49           O  
ATOM   1358  CG  PRO B 175       5.838  16.376 -15.894  1.00 29.49           C  
ATOM   1359  CD  PRO B 175       5.642  17.563 -14.995  1.00 29.49           C  
ATOM   1360  N   PRO B 176       9.606  16.241 -13.095  1.00 31.14           N  
ATOM   1361  CA  PRO B 176      10.987  16.706 -12.950  1.00 31.14           C  
ATOM   1362  C   PRO B 176      11.854  16.367 -14.161  1.00 31.14           C  
ATOM   1363  CB  PRO B 176      11.480  15.967 -11.703  1.00 31.14           C  
ATOM   1364  O   PRO B 176      11.499  15.490 -14.953  1.00 31.14           O  
ATOM   1365  CG  PRO B 176      10.522  14.833 -11.528  1.00 31.14           C  
ATOM   1366  CD  PRO B 176       9.316  15.090 -12.386  1.00 31.14           C  
ATOM   1367  N   THR B 177      12.647  17.280 -14.711  1.00 31.07           N  
ATOM   1368  CA  THR B 177      13.667  17.270 -15.753  1.00 31.07           C  
ATOM   1369  C   THR B 177      14.656  16.130 -15.530  1.00 31.07           C  
ATOM   1370  CB  THR B 177      14.427  18.609 -15.803  1.00 31.07           C  
ATOM   1371  O   THR B 177      15.102  15.898 -14.404  1.00 31.07           O  
ATOM   1372  CG2 THR B 177      15.154  18.779 -17.133  1.00 31.07           C  
ATOM   1373  OG1 THR B 177      13.496  19.686 -15.640  1.00 31.07           O  
ATOM   1374  N   PRO B 178      15.007  15.265 -16.490  1.00 32.76           N  
ATOM   1375  CA  PRO B 178      15.883  14.091 -16.501  1.00 32.76           C  
ATOM   1376  C   PRO B 178      17.305  14.412 -16.047  1.00 32.76           C  
ATOM   1377  CB  PRO B 178      15.864  13.651 -17.967  1.00 32.76           C  
ATOM   1378  O   PRO B 178      17.895  15.395 -16.503  1.00 32.76           O  
ATOM   1379  CG  PRO B 178      15.254  14.800 -18.703  1.00 32.76           C  
ATOM   1380  CD  PRO B 178      14.721  15.781 -17.699  1.00 32.76           C  
ATOM   1381  N   THR B 179      17.753  14.115 -14.791  1.00 35.91           N  
ATOM   1382  CA  THR B 179      18.984  14.475 -14.096  1.00 35.91           C  
ATOM   1383  C   THR B 179      20.168  13.689 -14.651  1.00 35.91           C  
ATOM   1384  CB  THR B 179      18.864  14.225 -12.581  1.00 35.91           C  
ATOM   1385  O   THR B 179      20.060  12.487 -14.901  1.00 35.91           O  
ATOM   1386  CG2 THR B 179      19.984  14.923 -11.818  1.00 35.91           C  
ATOM   1387  OG1 THR B 179      17.602  14.724 -12.119  1.00 35.91           O  
ATOM   1388  N   PRO B 180      21.337  14.247 -14.904  1.00 33.14           N  
ATOM   1389  CA  PRO B 180      22.646  13.718 -15.295  1.00 33.14           C  
ATOM   1390  C   PRO B 180      23.095  12.549 -14.420  1.00 33.14           C  
ATOM   1391  CB  PRO B 180      23.578  14.920 -15.121  1.00 33.14           C  
ATOM   1392  O   PRO B 180      22.560  12.351 -13.326  1.00 33.14           O  
ATOM   1393  CG  PRO B 180      22.715  15.991 -14.537  1.00 33.14           C  
ATOM   1394  CD  PRO B 180      21.322  15.450 -14.382  1.00 33.14           C  
ATOM   1395  N   ALA B 181      24.042  11.516 -14.923  1.00 39.00           N  
ATOM   1396  CA  ALA B 181      24.561  10.344 -14.222  1.00 39.00           C  
ATOM   1397  C   ALA B 181      24.843  10.662 -12.756  1.00 39.00           C  
ATOM   1398  CB  ALA B 181      25.827   9.833 -14.905  1.00 39.00           C  
ATOM   1399  O   ALA B 181      24.567   9.847 -11.873  1.00 39.00           O  
ATOM   1400  N   SER B 182      25.724  11.774 -12.216  1.00 40.65           N  
ATOM   1401  CA  SER B 182      25.706  12.378 -10.888  1.00 40.65           C  
ATOM   1402  C   SER B 182      24.281  12.508 -10.359  1.00 40.65           C  
ATOM   1403  CB  SER B 182      26.376  13.753 -10.915  1.00 40.65           C  
ATOM   1404  O   SER B 182      24.067  12.573  -9.146  1.00 40.65           O  
ATOM   1405  OG  SER B 182      25.858  14.544 -11.970  1.00 40.65           O  
ATOM   1406  N   ASP B 183      23.394  11.778 -11.269  1.00 57.65           N  
ATOM   1407  CA  ASP B 183      21.953  11.986 -11.167  1.00 57.65           C  
ATOM   1408  C   ASP B 183      21.267  10.777 -10.535  1.00 57.65           C  
ATOM   1409  CB  ASP B 183      21.353  12.269 -12.546  1.00 57.65           C  
ATOM   1410  O   ASP B 183      20.362  10.931  -9.712  1.00 57.65           O  
ATOM   1411  CG  ASP B 183      20.122  13.157 -12.487  1.00 57.65           C  
ATOM   1412  OD1 ASP B 183      19.662  13.488 -11.373  1.00 57.65           O  
ATOM   1413  OD2 ASP B 183      19.607  13.527 -13.564  1.00 57.65           O  
ATOM   1414  N   ALA B 184      22.096   9.575 -10.542  1.00 57.01           N  
ATOM   1415  CA  ALA B 184      21.423   8.383 -10.032  1.00 57.01           C  
ATOM   1416  C   ALA B 184      21.438   8.354  -8.507  1.00 57.01           C  
ATOM   1417  CB  ALA B 184      22.078   7.122 -10.592  1.00 57.01           C  
ATOM   1418  O   ALA B 184      20.428   8.035  -7.875  1.00 57.01           O  
ATOM   1419  N   PHE B 185      22.657   8.566  -7.866  1.00 61.46           N  
ATOM   1420  CA  PHE B 185      22.788   8.601  -6.414  1.00 61.46           C  
ATOM   1421  C   PHE B 185      21.890   9.676  -5.815  1.00 61.46           C  
ATOM   1422  CB  PHE B 185      24.245   8.850  -6.011  1.00 61.46           C  
ATOM   1423  O   PHE B 185      21.218   9.440  -4.808  1.00 61.46           O  
ATOM   1424  CG  PHE B 185      24.466   8.880  -4.523  1.00 61.46           C  
ATOM   1425  CD1 PHE B 185      24.741  10.076  -3.871  1.00 61.46           C  
ATOM   1426  CD2 PHE B 185      24.399   7.712  -3.775  1.00 61.46           C  
ATOM   1427  CE1 PHE B 185      24.946  10.108  -2.494  1.00 61.46           C  
ATOM   1428  CE2 PHE B 185      24.603   7.735  -2.398  1.00 61.46           C  
ATOM   1429  CZ  PHE B 185      24.877   8.934  -1.759  1.00 61.46           C  
ATOM   1430  N   GLN B 186      21.953  10.802  -6.430  1.00 70.77           N  
ATOM   1431  CA  GLN B 186      21.102  11.894  -5.969  1.00 70.77           C  
ATOM   1432  C   GLN B 186      19.627  11.509  -6.039  1.00 70.77           C  
ATOM   1433  CB  GLN B 186      21.355  13.157  -6.794  1.00 70.77           C  
ATOM   1434  O   GLN B 186      18.849  11.845  -5.143  1.00 70.77           O  
ATOM   1435  CG  GLN B 186      20.627  14.389  -6.272  1.00 70.77           C  
ATOM   1436  CD  GLN B 186      21.061  14.777  -4.871  1.00 70.77           C  
ATOM   1437  NE2 GLN B 186      20.219  15.537  -4.179  1.00 70.77           N  
ATOM   1438  OE1 GLN B 186      22.143  14.396  -4.414  1.00 70.77           O  
ATOM   1439  N   ARG B 187      19.289  10.749  -6.960  1.00 79.09           N  
ATOM   1440  CA  ARG B 187      17.911  10.295  -7.122  1.00 79.09           C  
ATOM   1441  C   ARG B 187      17.526   9.310  -6.024  1.00 79.09           C  
ATOM   1442  CB  ARG B 187      17.715   9.651  -8.496  1.00 79.09           C  
ATOM   1443  O   ARG B 187      16.395   9.327  -5.536  1.00 79.09           O  
ATOM   1444  CG  ARG B 187      17.531  10.652  -9.626  1.00 79.09           C  
ATOM   1445  CD  ARG B 187      17.132   9.968 -10.926  1.00 79.09           C  
ATOM   1446  NE  ARG B 187      18.296   9.460 -11.647  1.00 79.09           N  
ATOM   1447  NH1 ARG B 187      17.286   9.502 -13.724  1.00 79.09           N  
ATOM   1448  NH2 ARG B 187      19.453   8.785 -13.513  1.00 79.09           N  
ATOM   1449  CZ  ARG B 187      18.342   9.250 -12.960  1.00 79.09           C  
ATOM   1450  N   LYS B 188      18.504   8.448  -5.700  1.00 79.04           N  
ATOM   1451  CA  LYS B 188      18.264   7.522  -4.597  1.00 79.04           C  
ATOM   1452  C   LYS B 188      18.027   8.273  -3.290  1.00 79.04           C  
ATOM   1453  CB  LYS B 188      19.439   6.556  -4.441  1.00 79.04           C  
ATOM   1454  O   LYS B 188      17.117   7.936  -2.530  1.00 79.04           O  
ATOM   1455  CG  LYS B 188      19.582   5.564  -5.586  1.00 79.04           C  
ATOM   1456  CD  LYS B 188      20.771   4.635  -5.376  1.00 79.04           C  
ATOM   1457  CE  LYS B 188      20.954   3.685  -6.551  1.00 79.04           C  
ATOM   1458  NZ  LYS B 188      22.128   2.783  -6.357  1.00 79.04           N  
ATOM   1459  N   LEU B 189      18.801   9.322  -3.080  1.00 80.25           N  
ATOM   1460  CA  LEU B 189      18.656  10.129  -1.874  1.00 80.25           C  
ATOM   1461  C   LEU B 189      17.340  10.900  -1.890  1.00 80.25           C  
ATOM   1462  CB  LEU B 189      19.829  11.103  -1.736  1.00 80.25           C  
ATOM   1463  O   LEU B 189      16.661  10.999  -0.865  1.00 80.25           O  
ATOM   1464  CG  LEU B 189      21.079  10.564  -1.038  1.00 80.25           C  
ATOM   1465  CD1 LEU B 189      22.319  11.308  -1.523  1.00 80.25           C  
ATOM   1466  CD2 LEU B 189      20.938  10.679   0.476  1.00 80.25           C  
ATOM   1467  N   GLU B 190      17.008  11.371  -3.066  1.00 86.00           N  
ATOM   1468  CA  GLU B 190      15.736  12.076  -3.194  1.00 86.00           C  
ATOM   1469  C   GLU B 190      14.559  11.148  -2.906  1.00 86.00           C  
ATOM   1470  CB  GLU B 190      15.596  12.685  -4.592  1.00 86.00           C  
ATOM   1471  O   GLU B 190      13.565  11.565  -2.309  1.00 86.00           O  
ATOM   1472  CG  GLU B 190      16.437  13.935  -4.804  1.00 86.00           C  
ATOM   1473  CD  GLU B 190      16.349  14.484  -6.220  1.00 86.00           C  
ATOM   1474  OE1 GLU B 190      16.985  15.523  -6.509  1.00 86.00           O  
ATOM   1475  OE2 GLU B 190      15.638  13.870  -7.046  1.00 86.00           O  
ATOM   1476  N   GLY B 191      14.692   9.932  -3.370  1.00 91.87           N  
ATOM   1477  CA  GLY B 191      13.674   8.942  -3.058  1.00 91.87           C  
ATOM   1478  C   GLY B 191      13.514   8.697  -1.570  1.00 91.87           C  
ATOM   1479  O   GLY B 191      12.394   8.668  -1.056  1.00 91.87           O  
ATOM   1480  N   CYS B 192      14.623   8.508  -0.874  1.00 90.36           N  
ATOM   1481  CA  CYS B 192      14.586   8.254   0.562  1.00 90.36           C  
ATOM   1482  C   CYS B 192      14.034   9.459   1.314  1.00 90.36           C  
ATOM   1483  CB  CYS B 192      15.981   7.912   1.082  1.00 90.36           C  
ATOM   1484  O   CYS B 192      13.239   9.305   2.243  1.00 90.36           O  
ATOM   1485  SG  CYS B 192      16.064   7.726   2.877  1.00 90.36           S  
ATOM   1486  N   ARG B 193      14.364  10.715   0.909  1.00 91.37           N  
ATOM   1487  CA  ARG B 193      13.831  11.923   1.529  1.00 91.37           C  
ATOM   1488  C   ARG B 193      12.321  12.017   1.337  1.00 91.37           C  
ATOM   1489  CB  ARG B 193      14.510  13.168   0.953  1.00 91.37           C  
ATOM   1490  O   ARG B 193      11.592  12.369   2.266  1.00 91.37           O  
ATOM   1491  CG  ARG B 193      15.972  13.308   1.346  1.00 91.37           C  
ATOM   1492  CD  ARG B 193      16.544  14.653   0.920  1.00 91.37           C  
ATOM   1493  NE  ARG B 193      16.867  14.675  -0.504  1.00 91.37           N  
ATOM   1494  NH1 ARG B 193      19.155  14.606  -0.198  1.00 91.37           N  
ATOM   1495  NH2 ARG B 193      18.279  14.676  -2.315  1.00 91.37           N  
ATOM   1496  CZ  ARG B 193      18.100  14.652  -1.002  1.00 91.37           C  
ATOM   1497  N   PHE B 194      11.886  11.733   0.122  1.00 95.88           N  
ATOM   1498  CA  PHE B 194      10.465  11.712  -0.207  1.00 95.88           C  
ATOM   1499  C   PHE B 194       9.719  10.721   0.677  1.00 95.88           C  
ATOM   1500  CB  PHE B 194      10.260  11.358  -1.683  1.00 95.88           C  
ATOM   1501  O   PHE B 194       8.697  11.062   1.276  1.00 95.88           O  
ATOM   1502  CG  PHE B 194       8.833  11.035  -2.037  1.00 95.88           C  
ATOM   1503  CD1 PHE B 194       8.444   9.726  -2.294  1.00 95.88           C  
ATOM   1504  CD2 PHE B 194       7.879  12.042  -2.112  1.00 95.88           C  
ATOM   1505  CE1 PHE B 194       7.124   9.425  -2.621  1.00 95.88           C  
ATOM   1506  CE2 PHE B 194       6.558  11.749  -2.439  1.00 95.88           C  
ATOM   1507  CZ  PHE B 194       6.183  10.440  -2.694  1.00 95.88           C  
ATOM   1508  N   LEU B 195      10.287   9.519   0.811  1.00 97.28           N  
ATOM   1509  CA  LEU B 195       9.629   8.471   1.583  1.00 97.28           C  
ATOM   1510  C   LEU B 195       9.639   8.805   3.071  1.00 97.28           C  
ATOM   1511  CB  LEU B 195      10.311   7.121   1.346  1.00 97.28           C  
ATOM   1512  O   LEU B 195       8.691   8.480   3.790  1.00 97.28           O  
ATOM   1513  CG  LEU B 195      10.196   6.542  -0.065  1.00 97.28           C  
ATOM   1514  CD1 LEU B 195      10.917   5.200  -0.147  1.00 97.28           C  
ATOM   1515  CD2 LEU B 195       8.732   6.393  -0.464  1.00 97.28           C  
ATOM   1516  N   HIS B 196      10.732   9.428   3.484  1.00 95.54           N  
ATOM   1517  CA  HIS B 196      10.767   9.913   4.859  1.00 95.54           C  
ATOM   1518  C   HIS B 196       9.633  10.897   5.126  1.00 95.54           C  
ATOM   1519  CB  HIS B 196      12.115  10.571   5.161  1.00 95.54           C  
ATOM   1520  O   HIS B 196       8.939  10.791   6.140  1.00 95.54           O  
ATOM   1521  CG  HIS B 196      12.312  10.901   6.607  1.00 95.54           C  
ATOM   1522  CD2 HIS B 196      12.984  10.248   7.584  1.00 95.54           C  
ATOM   1523  ND1 HIS B 196      11.775  12.027   7.192  1.00 95.54           N  
ATOM   1524  CE1 HIS B 196      12.112  12.053   8.471  1.00 95.54           C  
ATOM   1525  NE2 HIS B 196      12.845  10.985   8.734  1.00 95.54           N  
ATOM   1526  N   GLY B 197       9.496  11.833   4.255  1.00 97.79           N  
ATOM   1527  CA  GLY B 197       8.397  12.781   4.349  1.00 97.79           C  
ATOM   1528  C   GLY B 197       7.033  12.119   4.307  1.00 97.79           C  
ATOM   1529  O   GLY B 197       6.127  12.505   5.049  1.00 97.79           O  
ATOM   1530  N   TYR B 198       6.872  11.173   3.468  1.00 98.05           N  
ATOM   1531  CA  TYR B 198       5.621  10.431   3.353  1.00 98.05           C  
ATOM   1532  C   TYR B 198       5.229   9.813   4.689  1.00 98.05           C  
ATOM   1533  CB  TYR B 198       5.740   9.338   2.287  1.00 98.05           C  
ATOM   1534  O   TYR B 198       4.085   9.946   5.130  1.00 98.05           O  
ATOM   1535  CG  TYR B 198       4.657   8.289   2.369  1.00 98.05           C  
ATOM   1536  CD1 TYR B 198       4.944   6.996   2.801  1.00 98.05           C  
ATOM   1537  CD2 TYR B 198       3.346   8.589   2.014  1.00 98.05           C  
ATOM   1538  CE1 TYR B 198       3.950   6.026   2.876  1.00 98.05           C  
ATOM   1539  CE2 TYR B 198       2.345   7.627   2.086  1.00 98.05           C  
ATOM   1540  OH  TYR B 198       1.668   5.394   2.591  1.00 98.05           O  
ATOM   1541  CZ  TYR B 198       2.656   6.350   2.518  1.00 98.05           C  
ATOM   1542  N   HIS B 199       6.158   9.113   5.361  1.00 97.72           N  
ATOM   1543  CA  HIS B 199       5.855   8.460   6.629  1.00 97.72           C  
ATOM   1544  C   HIS B 199       5.549   9.484   7.717  1.00 97.72           C  
ATOM   1545  CB  HIS B 199       7.018   7.566   7.062  1.00 97.72           C  
ATOM   1546  O   HIS B 199       4.647   9.279   8.532  1.00 97.72           O  
ATOM   1547  CG  HIS B 199       7.107   6.284   6.297  1.00 97.72           C  
ATOM   1548  CD2 HIS B 199       7.991   5.866   5.361  1.00 97.72           C  
ATOM   1549  ND1 HIS B 199       6.203   5.256   6.460  1.00 97.72           N  
ATOM   1550  CE1 HIS B 199       6.530   4.258   5.656  1.00 97.72           C  
ATOM   1551  NE2 HIS B 199       7.612   4.603   4.978  1.00 97.72           N  
ATOM   1552  N   ARG B 200       6.260  10.600   7.755  1.00 97.30           N  
ATOM   1553  CA  ARG B 200       5.932  11.686   8.672  1.00 97.30           C  
ATOM   1554  C   ARG B 200       4.520  12.206   8.421  1.00 97.30           C  
ATOM   1555  CB  ARG B 200       6.942  12.828   8.537  1.00 97.30           C  
ATOM   1556  O   ARG B 200       3.766  12.448   9.366  1.00 97.30           O  
ATOM   1557  CG  ARG B 200       6.704  13.979   9.501  1.00 97.30           C  
ATOM   1558  CD  ARG B 200       5.831  15.062   8.882  1.00 97.30           C  
ATOM   1559  NE  ARG B 200       6.561  15.835   7.882  1.00 97.30           N  
ATOM   1560  NH1 ARG B 200       5.171  17.677   7.990  1.00 97.30           N  
ATOM   1561  NH2 ARG B 200       6.965  17.672   6.564  1.00 97.30           N  
ATOM   1562  CZ  ARG B 200       6.231  17.060   7.481  1.00 97.30           C  
ATOM   1563  N   PHE B 201       4.214  12.441   7.182  1.00 98.43           N  
ATOM   1564  CA  PHE B 201       2.895  12.900   6.765  1.00 98.43           C  
ATOM   1565  C   PHE B 201       1.812  11.940   7.242  1.00 98.43           C  
ATOM   1566  CB  PHE B 201       2.832  13.046   5.241  1.00 98.43           C  
ATOM   1567  O   PHE B 201       0.799  12.367   7.801  1.00 98.43           O  
ATOM   1568  CG  PHE B 201       1.447  13.302   4.712  1.00 98.43           C  
ATOM   1569  CD1 PHE B 201       0.790  12.344   3.950  1.00 98.43           C  
ATOM   1570  CD2 PHE B 201       0.801  14.503   4.978  1.00 98.43           C  
ATOM   1571  CE1 PHE B 201      -0.493  12.579   3.460  1.00 98.43           C  
ATOM   1572  CE2 PHE B 201      -0.480  14.745   4.491  1.00 98.43           C  
ATOM   1573  CZ  PHE B 201      -1.125  13.782   3.731  1.00 98.43           C  
ATOM   1574  N   MET B 202       2.026  10.639   7.047  1.00 97.57           N  
ATOM   1575  CA  MET B 202       1.032   9.651   7.454  1.00 97.57           C  
ATOM   1576  C   MET B 202       0.901   9.605   8.973  1.00 97.57           C  
ATOM   1577  CB  MET B 202       1.398   8.266   6.919  1.00 97.57           C  
ATOM   1578  O   MET B 202      -0.185   9.352   9.499  1.00 97.57           O  
ATOM   1579  CG  MET B 202       1.213   8.120   5.417  1.00 97.57           C  
ATOM   1580  SD  MET B 202      -0.435   8.697   4.853  1.00 97.57           S  
ATOM   1581  CE  MET B 202      -1.500   7.488   5.686  1.00 97.57           C  
ATOM   1582  N   HIS B 203       1.983   9.836   9.671  1.00 98.03           N  
ATOM   1583  CA  HIS B 203       1.913   9.985  11.120  1.00 98.03           C  
ATOM   1584  C   HIS B 203       0.994  11.137  11.512  1.00 98.03           C  
ATOM   1585  CB  HIS B 203       3.310  10.206  11.704  1.00 98.03           C  
ATOM   1586  O   HIS B 203       0.149  10.989  12.398  1.00 98.03           O  
ATOM   1587  CG  HIS B 203       3.317  10.398  13.187  1.00 98.03           C  
ATOM   1588  CD2 HIS B 203       3.489  11.511  13.939  1.00 98.03           C  
ATOM   1589  ND1 HIS B 203       3.132   9.359  14.073  1.00 98.03           N  
ATOM   1590  CE1 HIS B 203       3.190   9.826  15.309  1.00 98.03           C  
ATOM   1591  NE2 HIS B 203       3.406  11.129  15.255  1.00 98.03           N  
ATOM   1592  N   SER B 204       1.169  12.268  10.897  1.00 98.37           N  
ATOM   1593  CA  SER B 204       0.329  13.435  11.150  1.00 98.37           C  
ATOM   1594  C   SER B 204      -1.132  13.146  10.822  1.00 98.37           C  
ATOM   1595  CB  SER B 204       0.816  14.633  10.333  1.00 98.37           C  
ATOM   1596  O   SER B 204      -2.031  13.547  11.564  1.00 98.37           O  
ATOM   1597  OG  SER B 204       2.131  15.000  10.715  1.00 98.37           O  
ATOM   1598  N   VAL B 205      -1.391  12.498   9.729  1.00 98.06           N  
ATOM   1599  CA  VAL B 205      -2.742  12.114   9.331  1.00 98.06           C  
ATOM   1600  C   VAL B 205      -3.375  11.249  10.419  1.00 98.06           C  
ATOM   1601  CB  VAL B 205      -2.744  11.360   7.982  1.00 98.06           C  
ATOM   1602  O   VAL B 205      -4.536  11.451  10.783  1.00 98.06           O  
ATOM   1603  CG1 VAL B 205      -4.118  10.753   7.705  1.00 98.06           C  
ATOM   1604  CG2 VAL B 205      -2.330  12.295   6.848  1.00 98.06           C  
ATOM   1605  N   GLY B 206      -2.619  10.247  10.893  1.00 96.65           N  
ATOM   1606  CA  GLY B 206      -3.100   9.404  11.976  1.00 96.65           C  
ATOM   1607  C   GLY B 206      -3.504  10.190  13.209  1.00 96.65           C  
ATOM   1608  O   GLY B 206      -4.512   9.878  13.847  1.00 96.65           O  
ATOM   1609  N   ARG B 207      -2.742  11.215  13.558  1.00 96.89           N  
ATOM   1610  CA  ARG B 207      -3.048  12.055  14.711  1.00 96.89           C  
ATOM   1611  C   ARG B 207      -4.363  12.800  14.513  1.00 96.89           C  
ATOM   1612  CB  ARG B 207      -1.915  13.051  14.967  1.00 96.89           C  
ATOM   1613  O   ARG B 207      -5.164  12.915  15.443  1.00 96.89           O  
ATOM   1614  CG  ARG B 207      -0.637  12.410  15.487  1.00 96.89           C  
ATOM   1615  CD  ARG B 207       0.269  13.429  16.163  1.00 96.89           C  
ATOM   1616  NE  ARG B 207       0.684  14.480  15.238  1.00 96.89           N  
ATOM   1617  NH1 ARG B 207       2.912  14.423  15.847  1.00 96.89           N  
ATOM   1618  NH2 ARG B 207       2.196  15.888  14.235  1.00 96.89           N  
ATOM   1619  CZ  ARG B 207       1.930  14.928  15.109  1.00 96.89           C  
ATOM   1620  N   VAL B 208      -4.568  13.307  13.336  1.00 97.54           N  
ATOM   1621  CA  VAL B 208      -5.806  14.020  13.041  1.00 97.54           C  
ATOM   1622  C   VAL B 208      -6.991  13.061  13.138  1.00 97.54           C  
ATOM   1623  CB  VAL B 208      -5.764  14.675  11.642  1.00 97.54           C  
ATOM   1624  O   VAL B 208      -8.015  13.388  13.741  1.00 97.54           O  
ATOM   1625  CG1 VAL B 208      -7.116  15.297  11.296  1.00 97.54           C  
ATOM   1626  CG2 VAL B 208      -4.657  15.726  11.579  1.00 97.54           C  
ATOM   1627  N   PHE B 209      -6.893  11.897  12.553  1.00 94.63           N  
ATOM   1628  CA  PHE B 209      -7.973  10.919  12.609  1.00 94.63           C  
ATOM   1629  C   PHE B 209      -8.273  10.526  14.051  1.00 94.63           C  
ATOM   1630  CB  PHE B 209      -7.618   9.676  11.788  1.00 94.63           C  
ATOM   1631  O   PHE B 209      -9.420  10.234  14.395  1.00 94.63           O  
ATOM   1632  CG  PHE B 209      -7.907   9.816  10.318  1.00 94.63           C  
ATOM   1633  CD1 PHE B 209      -9.074  10.429   9.880  1.00 94.63           C  
ATOM   1634  CD2 PHE B 209      -7.010   9.334   9.373  1.00 94.63           C  
ATOM   1635  CE1 PHE B 209      -9.344  10.560   8.520  1.00 94.63           C  
ATOM   1636  CE2 PHE B 209      -7.273   9.462   8.012  1.00 94.63           C  
ATOM   1637  CZ  PHE B 209      -8.441  10.074   7.588  1.00 94.63           C  
ATOM   1638  N   SER B 210      -7.283  10.396  14.914  1.00 94.69           N  
ATOM   1639  CA  SER B 210      -7.465   9.993  16.305  1.00 94.69           C  
ATOM   1640  C   SER B 210      -8.398  10.950  17.040  1.00 94.69           C  
ATOM   1641  CB  SER B 210      -6.117   9.928  17.025  1.00 94.69           C  
ATOM   1642  O   SER B 210      -9.077  10.555  17.990  1.00 94.69           O  
ATOM   1643  OG  SER B 210      -5.609  11.230  17.260  1.00 94.69           O  
ATOM   1644  N   LYS B 211      -8.466  12.158  16.541  1.00 94.22           N  
ATOM   1645  CA  LYS B 211      -9.304  13.165  17.185  1.00 94.22           C  
ATOM   1646  C   LYS B 211     -10.729  13.125  16.639  1.00 94.22           C  
ATOM   1647  CB  LYS B 211      -8.709  14.561  16.994  1.00 94.22           C  
ATOM   1648  O   LYS B 211     -11.618  13.802  17.159  1.00 94.22           O  
ATOM   1649  CG  LYS B 211      -7.380  14.769  17.703  1.00 94.22           C  
ATOM   1650  CD  LYS B 211      -6.878  16.199  17.542  1.00 94.22           C  
ATOM   1651  CE  LYS B 211      -5.562  16.416  18.277  1.00 94.22           C  
ATOM   1652  NZ  LYS B 211      -5.036  17.799  18.072  1.00 94.22           N  
ATOM   1653  N   TRP B 212     -11.041  12.461  15.613  1.00 93.40           N  
ATOM   1654  CA  TRP B 212     -12.361  12.392  14.996  1.00 93.40           C  
ATOM   1655  C   TRP B 212     -13.303  11.522  15.822  1.00 93.40           C  
ATOM   1656  CB  TRP B 212     -12.261  11.846  13.569  1.00 93.40           C  
ATOM   1657  O   TRP B 212     -14.521  11.560  15.631  1.00 93.40           O  
ATOM   1658  CG  TRP B 212     -11.788  12.853  12.564  1.00 93.40           C  
ATOM   1659  CD1 TRP B 212     -10.967  13.923  12.793  1.00 93.40           C  
ATOM   1660  CD2 TRP B 212     -12.111  12.886  11.171  1.00 93.40           C  
ATOM   1661  CE2 TRP B 212     -11.451  14.004  10.615  1.00 93.40           C  
ATOM   1662  CE3 TRP B 212     -12.896  12.078  10.337  1.00 93.40           C  
ATOM   1663  NE1 TRP B 212     -10.761  14.619  11.624  1.00 93.40           N  
ATOM   1664  CH2 TRP B 212     -12.326  13.526   8.468  1.00 93.40           C  
ATOM   1665  CZ2 TRP B 212     -11.552  14.334   9.261  1.00 93.40           C  
ATOM   1666  CZ3 TRP B 212     -12.995  12.407   8.990  1.00 93.40           C  
ATOM   1667  N   GLY B 213     -12.867  10.664  16.558  1.00 82.05           N  
ATOM   1668  CA  GLY B 213     -13.681   9.822  17.420  1.00 82.05           C  
ATOM   1669  C   GLY B 213     -14.271  10.570  18.601  1.00 82.05           C  
ATOM   1670  O   GLY B 213     -15.228  10.104  19.222  1.00 82.05           O  
ATOM   1671  N   GLU B 214     -13.727  11.700  19.033  1.00 63.27           N  
ATOM   1672  CA  GLU B 214     -14.142  12.471  20.201  1.00 63.27           C  
ATOM   1673  C   GLU B 214     -15.302  13.403  19.864  1.00 63.27           C  
ATOM   1674  CB  GLU B 214     -12.965  13.275  20.760  1.00 63.27           C  
ATOM   1675  O   GLU B 214     -15.276  14.090  18.841  1.00 63.27           O  
ATOM   1676  CG  GLU B 214     -11.826  12.415  21.287  1.00 63.27           C  
ATOM   1677  CD  GLU B 214     -10.694  13.225  21.898  1.00 63.27           C  
ATOM   1678  OE1 GLU B 214      -9.715  12.623  22.393  1.00 63.27           O  
ATOM   1679  OE2 GLU B 214     -10.788  14.473  21.881  1.00 63.27           O  
ATOM   1680  N   SER B 215     -16.618  13.020  20.228  1.00 53.51           N  
ATOM   1681  CA  SER B 215     -17.981  13.522  20.091  1.00 53.51           C  
ATOM   1682  C   SER B 215     -18.027  14.760  19.201  1.00 53.51           C  
ATOM   1683  CB  SER B 215     -18.574  13.848  21.462  1.00 53.51           C  
ATOM   1684  O   SER B 215     -17.252  15.698  19.393  1.00 53.51           O  
ATOM   1685  OG  SER B 215     -18.756  12.667  22.224  1.00 53.51           O  
ATOM   1686  N   PRO B 216     -18.662  14.727  18.043  1.00 47.51           N  
ATOM   1687  CA  PRO B 216     -18.835  15.869  17.142  1.00 47.51           C  
ATOM   1688  C   PRO B 216     -19.369  17.108  17.856  1.00 47.51           C  
ATOM   1689  CB  PRO B 216     -19.843  15.356  16.111  1.00 47.51           C  
ATOM   1690  O   PRO B 216     -19.392  18.198  17.277  1.00 47.51           O  
ATOM   1691  CG  PRO B 216     -20.217  13.990  16.590  1.00 47.51           C  
ATOM   1692  CD  PRO B 216     -19.459  13.704  17.854  1.00 47.51           C  
ATOM   1693  N   ASN B 217     -20.268  16.979  18.855  1.00 42.43           N  
ATOM   1694  CA  ASN B 217     -21.232  17.992  19.270  1.00 42.43           C  
ATOM   1695  C   ASN B 217     -20.539  19.230  19.832  1.00 42.43           C  
ATOM   1696  CB  ASN B 217     -22.206  17.416  20.300  1.00 42.43           C  
ATOM   1697  O   ASN B 217     -21.200  20.188  20.236  1.00 42.43           O  
ATOM   1698  CG  ASN B 217     -23.657  17.616  19.907  1.00 42.43           C  
ATOM   1699  ND2 ASN B 217     -24.570  17.144  20.748  1.00 42.43           N  
ATOM   1700  OD1 ASN B 217     -23.955  18.189  18.856  1.00 42.43           O  
ATOM   1701  N   ARG B 218     -19.410  19.071  20.350  1.00 38.87           N  
ATOM   1702  CA  ARG B 218     -19.188  20.233  21.205  1.00 38.87           C  
ATOM   1703  C   ARG B 218     -18.896  21.477  20.373  1.00 38.87           C  
ATOM   1704  CB  ARG B 218     -18.037  19.972  22.179  1.00 38.87           C  
ATOM   1705  O   ARG B 218     -17.761  21.689  19.942  1.00 38.87           O  
ATOM   1706  CG  ARG B 218     -18.329  20.405  23.607  1.00 38.87           C  
ATOM   1707  CD  ARG B 218     -17.210  20.002  24.558  1.00 38.87           C  
ATOM   1708  NE  ARG B 218     -17.588  20.211  25.953  1.00 38.87           N  
ATOM   1709  NH1 ARG B 218     -15.454  19.920  26.790  1.00 38.87           N  
ATOM   1710  NH2 ARG B 218     -17.195  20.372  28.210  1.00 38.87           N  
ATOM   1711  CZ  ARG B 218     -16.745  20.167  26.981  1.00 38.87           C  
ATOM   1712  N   SER B 219     -19.428  21.621  19.106  1.00 37.71           N  
ATOM   1713  CA  SER B 219     -19.137  22.938  18.549  1.00 37.71           C  
ATOM   1714  C   SER B 219     -19.536  24.047  19.517  1.00 37.71           C  
ATOM   1715  CB  SER B 219     -19.861  23.129  17.216  1.00 37.71           C  
ATOM   1716  O   SER B 219     -20.627  24.015  20.090  1.00 37.71           O  
ATOM   1717  OG  SER B 219     -19.775  24.476  16.785  1.00 37.71           O  
ATOM   1718  N   ARG B 220     -18.614  24.532  20.254  1.00 33.27           N  
ATOM   1719  CA  ARG B 220     -18.772  25.647  21.182  1.00 33.27           C  
ATOM   1720  C   ARG B 220     -19.527  26.800  20.529  1.00 33.27           C  
ATOM   1721  CB  ARG B 220     -17.408  26.129  21.681  1.00 33.27           C  
ATOM   1722  O   ARG B 220     -19.153  27.261  19.449  1.00 33.27           O  
ATOM   1723  CG  ARG B 220     -16.848  25.310  22.832  1.00 33.27           C  
ATOM   1724  CD  ARG B 220     -15.561  25.911  23.379  1.00 33.27           C  
ATOM   1725  NE  ARG B 220     -14.951  25.051  24.390  1.00 33.27           N  
ATOM   1726  NH1 ARG B 220     -13.134  26.428  24.762  1.00 33.27           N  
ATOM   1727  NH2 ARG B 220     -13.348  24.465  25.926  1.00 33.27           N  
ATOM   1728  CZ  ARG B 220     -13.812  25.317  25.024  1.00 33.27           C  
ATOM   1729  N   ARG B 221     -20.857  26.777  20.480  1.00 35.71           N  
ATOM   1730  CA  ARG B 221     -21.724  27.901  20.145  1.00 35.71           C  
ATOM   1731  C   ARG B 221     -21.257  29.178  20.835  1.00 35.71           C  
ATOM   1732  CB  ARG B 221     -23.173  27.597  20.532  1.00 35.71           C  
ATOM   1733  O   ARG B 221     -21.144  29.221  22.062  1.00 35.71           O  
ATOM   1734  CG  ARG B 221     -23.983  26.945  19.422  1.00 35.71           C  
ATOM   1735  CD  ARG B 221     -25.452  26.811  19.800  1.00 35.71           C  
ATOM   1736  NE  ARG B 221     -26.234  26.217  18.720  1.00 35.71           N  
ATOM   1737  NH1 ARG B 221     -28.267  26.433  19.796  1.00 35.71           N  
ATOM   1738  NH2 ARG B 221     -28.165  25.498  17.705  1.00 35.71           N  
ATOM   1739  CZ  ARG B 221     -27.554  26.050  18.743  1.00 35.71           C  
ATOM   1740  N   HIS B 222     -20.156  29.712  20.366  1.00 33.21           N  
ATOM   1741  CA  HIS B 222     -19.739  31.016  20.870  1.00 33.21           C  
ATOM   1742  C   HIS B 222     -20.911  31.990  20.912  1.00 33.21           C  
ATOM   1743  CB  HIS B 222     -18.612  31.588  20.009  1.00 33.21           C  
ATOM   1744  O   HIS B 222     -21.616  32.164  19.916  1.00 33.21           O  
ATOM   1745  CG  HIS B 222     -17.258  31.063  20.366  1.00 33.21           C  
ATOM   1746  CD2 HIS B 222     -16.440  30.199  19.719  1.00 33.21           C  
ATOM   1747  ND1 HIS B 222     -16.601  31.424  21.522  1.00 33.21           N  
ATOM   1748  CE1 HIS B 222     -15.433  30.805  21.570  1.00 33.21           C  
ATOM   1749  NE2 HIS B 222     -15.311  30.056  20.488  1.00 33.21           N  
ATOM   1750  N   SER B 223     -21.762  31.945  21.953  1.00 33.62           N  
ATOM   1751  CA  SER B 223     -22.860  32.864  22.233  1.00 33.62           C  
ATOM   1752  C   SER B 223     -22.406  34.316  22.130  1.00 33.62           C  
ATOM   1753  CB  SER B 223     -23.439  32.600  23.624  1.00 33.62           C  
ATOM   1754  O   SER B 223     -21.358  34.684  22.665  1.00 33.62           O  
ATOM   1755  OG  SER B 223     -24.838  32.826  23.638  1.00 33.62           O  
ATOM   1756  N   PRO B 224     -22.776  34.989  21.040  1.00 30.23           N  
ATOM   1757  CA  PRO B 224     -22.577  36.425  20.829  1.00 30.23           C  
ATOM   1758  C   PRO B 224     -23.009  37.263  22.031  1.00 30.23           C  
ATOM   1759  CB  PRO B 224     -23.451  36.727  19.610  1.00 30.23           C  
ATOM   1760  O   PRO B 224     -24.079  37.029  22.598  1.00 30.23           O  
ATOM   1761  CG  PRO B 224     -24.300  35.509  19.437  1.00 30.23           C  
ATOM   1762  CD  PRO B 224     -23.857  34.474  20.431  1.00 30.23           C  
ATOM   1763  N   HIS B 225     -22.191  37.343  23.093  1.00 29.96           N  
ATOM   1764  CA  HIS B 225     -22.510  38.175  24.248  1.00 29.96           C  
ATOM   1765  C   HIS B 225     -22.946  39.571  23.818  1.00 29.96           C  
ATOM   1766  CB  HIS B 225     -21.309  38.267  25.191  1.00 29.96           C  
ATOM   1767  O   HIS B 225     -22.289  40.204  22.989  1.00 29.96           O  
ATOM   1768  CG  HIS B 225     -21.107  37.043  26.027  1.00 29.96           C  
ATOM   1769  CD2 HIS B 225     -20.201  36.042  25.933  1.00 29.96           C  
ATOM   1770  ND1 HIS B 225     -21.901  36.745  27.113  1.00 29.96           N  
ATOM   1771  CE1 HIS B 225     -21.490  35.609  27.652  1.00 29.96           C  
ATOM   1772  NE2 HIS B 225     -20.460  35.162  26.955  1.00 29.96           N  
ATOM   1773  N   GLN B 226     -24.308  39.763  23.713  1.00 29.44           N  
ATOM   1774  CA  GLN B 226     -25.061  41.001  23.540  1.00 29.44           C  
ATOM   1775  C   GLN B 226     -24.603  42.067  24.531  1.00 29.44           C  
ATOM   1776  CB  GLN B 226     -26.560  40.745  23.700  1.00 29.44           C  
ATOM   1777  O   GLN B 226     -24.506  41.805  25.732  1.00 29.44           O  
ATOM   1778  CG  GLN B 226     -27.249  40.300  22.416  1.00 29.44           C  
ATOM   1779  CD  GLN B 226     -28.739  40.079  22.596  1.00 29.44           C  
ATOM   1780  NE2 GLN B 226     -29.346  39.349  21.666  1.00 29.44           N  
ATOM   1781  OE1 GLN B 226     -29.339  40.558  23.563  1.00 29.44           O  
ATOM   1782  N   ALA B 227     -23.577  42.830  24.132  1.00 27.33           N  
ATOM   1783  CA  ALA B 227     -23.079  43.995  24.859  1.00 27.33           C  
ATOM   1784  C   ALA B 227     -24.231  44.850  25.379  1.00 27.33           C  
ATOM   1785  CB  ALA B 227     -22.163  44.828  23.967  1.00 27.33           C  
ATOM   1786  O   ALA B 227     -25.199  45.103  24.658  1.00 27.33           O  
ATOM   1787  N   LEU B 228     -24.552  44.715  26.682  1.00 24.99           N  
ATOM   1788  CA  LEU B 228     -25.560  45.351  27.523  1.00 24.99           C  
ATOM   1789  C   LEU B 228     -25.535  46.866  27.350  1.00 24.99           C  
ATOM   1790  CB  LEU B 228     -25.337  44.990  28.994  1.00 24.99           C  
ATOM   1791  O   LEU B 228     -24.463  47.476  27.335  1.00 24.99           O  
ATOM   1792  CG  LEU B 228     -26.502  44.303  29.708  1.00 24.99           C  
ATOM   1793  CD1 LEU B 228     -26.126  42.873  30.080  1.00 24.99           C  
ATOM   1794  CD2 LEU B 228     -26.912  45.094  30.946  1.00 24.99           C  
ATOM   1795  N   ARG B 229     -26.657  47.428  26.844  1.00 29.19           N  
ATOM   1796  CA  ARG B 229     -27.081  48.790  26.538  1.00 29.19           C  
ATOM   1797  C   ARG B 229     -27.031  49.672  27.782  1.00 29.19           C  
ATOM   1798  CB  ARG B 229     -28.494  48.795  25.951  1.00 29.19           C  
ATOM   1799  O   ARG B 229     -27.802  50.625  27.905  1.00 29.19           O  
ATOM   1800  CG  ARG B 229     -28.530  48.706  24.433  1.00 29.19           C  
ATOM   1801  CD  ARG B 229     -29.945  48.858  23.893  1.00 29.19           C  
ATOM   1802  NE  ARG B 229     -29.946  49.239  22.483  1.00 29.19           N  
ATOM   1803  NH1 ARG B 229     -32.005  50.283  22.553  1.00 29.19           N  
ATOM   1804  NH2 ARG B 229     -30.822  50.202  20.591  1.00 29.19           N  
ATOM   1805  CZ  ARG B 229     -30.924  49.907  21.879  1.00 29.19           C  
ATOM   1806  N   LYS B 230     -25.986  49.553  28.623  1.00 25.21           N  
ATOM   1807  CA  LYS B 230     -26.347  50.174  29.895  1.00 25.21           C  
ATOM   1808  C   LYS B 230     -26.954  51.557  29.678  1.00 25.21           C  
ATOM   1809  CB  LYS B 230     -25.124  50.276  30.808  1.00 25.21           C  
ATOM   1810  O   LYS B 230     -26.719  52.189  28.647  1.00 25.21           O  
ATOM   1811  CG  LYS B 230     -25.256  49.495  32.108  1.00 25.21           C  
ATOM   1812  CD  LYS B 230     -23.996  49.604  32.956  1.00 25.21           C  
ATOM   1813  CE  LYS B 230     -24.096  48.761  34.220  1.00 25.21           C  
ATOM   1814  NZ  LYS B 230     -22.872  48.884  35.067  1.00 25.21           N  
ATOM   1815  N   GLY B 231     -27.561  52.128  30.817  1.00 23.44           N  
ATOM   1816  CA  GLY B 231     -28.627  53.000  31.282  1.00 23.44           C  
ATOM   1817  C   GLY B 231     -28.378  54.465  30.975  1.00 23.44           C  
ATOM   1818  O   GLY B 231     -27.304  54.828  30.490  1.00 23.44           O  
ATOM   1819  N   VAL B 232     -29.374  55.228  31.488  1.00 25.33           N  
ATOM   1820  CA  VAL B 232     -30.096  56.487  31.334  1.00 25.33           C  
ATOM   1821  C   VAL B 232     -29.280  57.628  31.936  1.00 25.33           C  
ATOM   1822  CB  VAL B 232     -31.492  56.424  31.992  1.00 25.33           C  
ATOM   1823  O   VAL B 232     -29.078  57.681  33.152  1.00 25.33           O  
ATOM   1824  CG1 VAL B 232     -32.283  57.699  31.702  1.00 25.33           C  
ATOM   1825  CG2 VAL B 232     -32.257  55.195  31.505  1.00 25.33           C  
ATOM   1826  N   ARG B 233     -28.091  57.795  31.549  1.00 26.74           N  
ATOM   1827  CA  ARG B 233     -27.467  58.747  32.462  1.00 26.74           C  
ATOM   1828  C   ARG B 233     -28.347  59.978  32.656  1.00 26.74           C  
ATOM   1829  CB  ARG B 233     -26.089  59.164  31.945  1.00 26.74           C  
ATOM   1830  O   ARG B 233     -28.721  60.639  31.685  1.00 26.74           O  
ATOM   1831  CG  ARG B 233     -24.979  58.183  32.289  1.00 26.74           C  
ATOM   1832  CD  ARG B 233     -23.610  58.718  31.890  1.00 26.74           C  
ATOM   1833  NE  ARG B 233     -22.562  57.722  32.095  1.00 26.74           N  
ATOM   1834  NH1 ARG B 233     -20.815  59.223  31.920  1.00 26.74           N  
ATOM   1835  NH2 ARG B 233     -20.391  57.003  32.301  1.00 26.74           N  
ATOM   1836  CZ  ARG B 233     -21.258  57.985  32.105  1.00 26.74           C  
ATOM   1837  N   ARG B 234     -28.938  60.085  33.808  1.00 23.69           N  
ATOM   1838  CA  ARG B 234     -30.062  60.920  34.216  1.00 23.69           C  
ATOM   1839  C   ARG B 234     -29.765  62.396  33.973  1.00 23.69           C  
ATOM   1840  CB  ARG B 234     -30.396  60.689  35.692  1.00 23.69           C  
ATOM   1841  O   ARG B 234     -30.562  63.102  33.352  1.00 23.69           O  
ATOM   1842  CG  ARG B 234     -31.423  59.592  35.926  1.00 23.69           C  
ATOM   1843  CD  ARG B 234     -31.895  59.562  37.373  1.00 23.69           C  
ATOM   1844  NE  ARG B 234     -32.908  58.532  37.588  1.00 23.69           N  
ATOM   1845  NH1 ARG B 234     -32.778  58.594  39.894  1.00 23.69           N  
ATOM   1846  NH2 ARG B 234     -34.232  57.154  38.861  1.00 23.69           N  
ATOM   1847  CZ  ARG B 234     -33.303  58.096  38.781  1.00 23.69           C  
ATOM   1848  N   THR B 235     -29.396  63.123  35.065  1.00 22.11           N  
ATOM   1849  CA  THR B 235     -30.222  64.069  35.808  1.00 22.11           C  
ATOM   1850  C   THR B 235     -29.930  65.502  35.372  1.00 22.11           C  
ATOM   1851  CB  THR B 235     -29.997  63.935  37.325  1.00 22.11           C  
ATOM   1852  O   THR B 235     -29.396  65.728  34.284  1.00 22.11           O  
ATOM   1853  CG2 THR B 235     -31.150  63.190  37.989  1.00 22.11           C  
ATOM   1854  OG1 THR B 235     -28.780  63.216  37.560  1.00 22.11           O  
ATOM   1855  N   ARG B 236     -29.321  66.354  36.311  1.00 22.49           N  
ATOM   1856  CA  ARG B 236     -30.035  67.419  37.007  1.00 22.49           C  
ATOM   1857  C   ARG B 236     -29.823  68.762  36.317  1.00 22.49           C  
ATOM   1858  CB  ARG B 236     -29.585  67.504  38.467  1.00 22.49           C  
ATOM   1859  O   ARG B 236     -28.907  68.911  35.506  1.00 22.49           O  
ATOM   1860  CG  ARG B 236     -30.720  67.751  39.449  1.00 22.49           C  
ATOM   1861  CD  ARG B 236     -30.262  67.591  40.892  1.00 22.49           C  
ATOM   1862  NE  ARG B 236     -30.349  68.850  41.627  1.00 22.49           N  
ATOM   1863  NH1 ARG B 236     -30.050  67.893  43.709  1.00 22.49           N  
ATOM   1864  NH2 ARG B 236     -30.339  70.159  43.514  1.00 22.49           N  
ATOM   1865  CZ  ARG B 236     -30.246  68.964  42.948  1.00 22.49           C  
ATOM   1866  N   PRO B 237     -29.579  69.907  37.169  1.00 22.43           N  
ATOM   1867  CA  PRO B 237     -30.415  71.072  37.466  1.00 22.43           C  
ATOM   1868  C   PRO B 237     -29.966  72.327  36.721  1.00 22.43           C  
ATOM   1869  CB  PRO B 237     -30.251  71.247  38.978  1.00 22.43           C  
ATOM   1870  O   PRO B 237     -30.761  72.942  36.006  1.00 22.43           O  
ATOM   1871  CG  PRO B 237     -28.930  70.623  39.294  1.00 22.43           C  
ATOM   1872  CD  PRO B 237     -28.472  69.844  38.094  1.00 22.43           C  
ATOM   1873  N   SER B 238     -29.442  73.450  37.519  1.00 21.23           N  
ATOM   1874  CA  SER B 238     -30.130  74.676  37.910  1.00 21.23           C  
ATOM   1875  C   SER B 238     -29.628  75.872  37.108  1.00 21.23           C  
ATOM   1876  CB  SER B 238     -29.946  74.941  39.405  1.00 21.23           C  
ATOM   1877  O   SER B 238     -30.372  76.449  36.313  1.00 21.23           O  
ATOM   1878  OG  SER B 238     -30.417  76.232  39.749  1.00 21.23           O  
ATOM   1879  N   ARG B 239     -28.823  76.888  37.775  1.00 20.58           N  
ATOM   1880  CA  ARG B 239     -29.317  78.165  38.280  1.00 20.58           C  
ATOM   1881  C   ARG B 239     -28.853  79.319  37.398  1.00 20.58           C  
ATOM   1882  CB  ARG B 239     -28.855  78.388  39.721  1.00 20.58           C  
ATOM   1883  O   ARG B 239     -28.014  79.133  36.514  1.00 20.58           O  
ATOM   1884  CG  ARG B 239     -29.844  77.898  40.767  1.00 20.58           C  
ATOM   1885  CD  ARG B 239     -29.369  78.208  42.180  1.00 20.58           C  
ATOM   1886  NE  ARG B 239     -30.394  77.899  43.173  1.00 20.58           N  
ATOM   1887  NH1 ARG B 239     -29.239  78.810  44.954  1.00 20.58           N  
ATOM   1888  NH2 ARG B 239     -31.301  77.865  45.283  1.00 20.58           N  
ATOM   1889  CZ  ARG B 239     -30.309  78.192  44.468  1.00 20.58           C  
ATOM   1890  N   LYS B 240     -28.268  80.416  38.047  1.00 22.32           N  
ATOM   1891  CA  LYS B 240     -28.657  81.795  38.323  1.00 22.32           C  
ATOM   1892  C   LYS B 240     -27.879  82.773  37.447  1.00 22.32           C  
ATOM   1893  CB  LYS B 240     -28.441  82.128  39.800  1.00 22.32           C  
ATOM   1894  O   LYS B 240     -26.860  82.409  36.856  1.00 22.32           O  
ATOM   1895  CG  LYS B 240     -29.654  81.862  40.679  1.00 22.32           C  
ATOM   1896  CD  LYS B 240     -29.420  82.326  42.111  1.00 22.32           C  
ATOM   1897  CE  LYS B 240     -30.632  82.056  42.993  1.00 22.32           C  
ATOM   1898  NZ  LYS B 240     -30.388  82.463  44.409  1.00 22.32           N  
ATOM   1899  N   GLY B 241     -27.810  84.063  37.917  1.00 22.30           N  
ATOM   1900  CA  GLY B 241     -28.071  85.461  37.616  1.00 22.30           C  
ATOM   1901  C   GLY B 241     -26.825  86.228  37.215  1.00 22.30           C  
ATOM   1902  O   GLY B 241     -26.853  87.020  36.271  1.00 22.30           O  
ATOM   1903  N   LYS B 242     -25.703  86.212  37.972  1.00 23.30           N  
ATOM   1904  CA  LYS B 242     -25.520  87.486  38.661  1.00 23.30           C  
ATOM   1905  C   LYS B 242     -24.764  88.481  37.784  1.00 23.30           C  
ATOM   1906  CB  LYS B 242     -24.776  87.280  39.981  1.00 23.30           C  
ATOM   1907  O   LYS B 242     -24.157  88.097  36.782  1.00 23.30           O  
ATOM   1908  CG  LYS B 242     -25.663  86.811  41.125  1.00 23.30           C  
ATOM   1909  CD  LYS B 242     -24.900  86.767  42.442  1.00 23.30           C  
ATOM   1910  CE  LYS B 242     -25.789  86.307  43.590  1.00 23.30           C  
ATOM   1911  NZ  LYS B 242     -25.030  86.204  44.872  1.00 23.30           N  
ATOM   1912  N   ARG B 243     -23.795  89.312  38.418  1.00 25.00           N  
ATOM   1913  CA  ARG B 243     -23.841  90.745  38.690  1.00 25.00           C  
ATOM   1914  C   ARG B 243     -22.983  91.519  37.696  1.00 25.00           C  
ATOM   1915  CB  ARG B 243     -23.380  91.037  40.120  1.00 25.00           C  
ATOM   1916  O   ARG B 243     -22.294  90.923  36.866  1.00 25.00           O  
ATOM   1917  CG  ARG B 243     -24.510  91.075  41.136  1.00 25.00           C  
ATOM   1918  CD  ARG B 243     -24.006  91.437  42.526  1.00 25.00           C  
ATOM   1919  NE  ARG B 243     -25.090  91.898  43.389  1.00 25.00           N  
ATOM   1920  NH1 ARG B 243     -23.710  92.544  45.126  1.00 25.00           N  
ATOM   1921  NH2 ARG B 243     -25.981  92.801  45.304  1.00 25.00           N  
ATOM   1922  CZ  ARG B 243     -24.925  92.413  44.604  1.00 25.00           C  
ATOM   1923  N   LEU B 244     -21.957  92.231  38.279  1.00 27.23           N  
ATOM   1924  CA  LEU B 244     -21.904  93.689  38.316  1.00 27.23           C  
ATOM   1925  C   LEU B 244     -21.004  94.228  37.209  1.00 27.23           C  
ATOM   1926  CB  LEU B 244     -21.402  94.173  39.679  1.00 27.23           C  
ATOM   1927  O   LEU B 244     -20.217  93.480  36.623  1.00 27.23           O  
ATOM   1928  CG  LEU B 244     -22.451  94.288  40.786  1.00 27.23           C  
ATOM   1929  CD1 LEU B 244     -21.785  94.219  42.156  1.00 27.23           C  
ATOM   1930  CD2 LEU B 244     -23.246  95.580  40.636  1.00 27.23           C  
ATOM   1931  N   MET B 245     -20.683  95.494  37.340  1.00 30.25           N  
ATOM   1932  CA  MET B 245     -20.580  96.735  36.578  1.00 30.25           C  
ATOM   1933  C   MET B 245     -19.165  96.931  36.046  1.00 30.25           C  
ATOM   1934  CB  MET B 245     -20.986  97.931  37.440  1.00 30.25           C  
ATOM   1935  O   MET B 245     -18.977  97.253  34.871  1.00 30.25           O  
ATOM   1936  CG  MET B 245     -22.471  97.980  37.762  1.00 30.25           C  
ATOM   1937  SD  MET B 245     -23.432  98.915  36.509  1.00 30.25           S  
ATOM   1938  CE  MET B 245     -25.113  98.666  37.144  1.00 30.25           C  
ATOM   1939  N   THR B 246     -18.042  96.839  36.918  1.00 28.33           N  
ATOM   1940  CA  THR B 246     -17.540  98.179  37.202  1.00 28.33           C  
ATOM   1941  C   THR B 246     -16.515  98.605  36.155  1.00 28.33           C  
ATOM   1942  CB  THR B 246     -16.905  98.252  38.604  1.00 28.33           C  
ATOM   1943  O   THR B 246     -15.977  97.768  35.428  1.00 28.33           O  
ATOM   1944  CG2 THR B 246     -17.905  98.765  39.634  1.00 28.33           C  
ATOM   1945  OG1 THR B 246     -16.466  96.944  38.991  1.00 28.33           O  
ATOM   1946  N   ARG B 247     -15.589  99.364  36.642  1.00 34.44           N  
ATOM   1947  CA  ARG B 247     -15.087 100.697  36.324  1.00 34.44           C  
ATOM   1948  C   ARG B 247     -13.822 100.617  35.475  1.00 34.44           C  
ATOM   1949  CB  ARG B 247     -14.809 101.487  37.605  1.00 34.44           C  
ATOM   1950  O   ARG B 247     -13.214  99.552  35.356  1.00 34.44           O  
ATOM   1951  CG  ARG B 247     -15.740 102.671  37.812  1.00 34.44           C  
ATOM   1952  CD  ARG B 247     -15.476 103.370  39.139  1.00 34.44           C  
ATOM   1953  NE  ARG B 247     -15.155 104.782  38.950  1.00 34.44           N  
ATOM   1954  NH1 ARG B 247     -16.204 105.492  40.882  1.00 34.44           N  
ATOM   1955  NH2 ARG B 247     -15.162 107.008  39.514  1.00 34.44           N  
ATOM   1956  CZ  ARG B 247     -15.508 105.757  39.782  1.00 34.44           C  
ATOM   1957  N   GLY B 248     -12.874 101.362  35.882  1.00 34.73           N  
ATOM   1958  CA  GLY B 248     -12.046 102.417  35.321  1.00 34.73           C  
ATOM   1959  C   GLY B 248     -10.673 101.934  34.893  1.00 34.73           C  
ATOM   1960  O   GLY B 248     -10.389 100.735  34.938  1.00 34.73           O  
ATOM   1961  N   GLN B 249      -9.635 102.660  35.246  1.00 38.60           N  
ATOM   1962  CA  GLN B 249      -8.491 103.335  34.641  1.00 38.60           C  
ATOM   1963  C   GLN B 249      -7.198 102.568  34.903  1.00 38.60           C  
ATOM   1964  CB  GLN B 249      -8.370 104.765  35.169  1.00 38.60           C  
ATOM   1965  O   GLN B 249      -6.257 102.637  34.109  1.00 38.60           O  
ATOM   1966  CG  GLN B 249      -9.226 105.773  34.416  1.00 38.60           C  
ATOM   1967  CD  GLN B 249      -8.645 107.174  34.444  1.00 38.60           C  
ATOM   1968  NE2 GLN B 249      -9.257 108.086  33.696  1.00 38.60           N  
ATOM   1969  OE1 GLN B 249      -7.653 107.435  35.132  1.00 38.60           O  
ATOM   1970  N   LEU B 250      -7.020 101.913  36.146  1.00 33.12           N  
ATOM   1971  CA  LEU B 250      -5.937 102.500  36.927  1.00 33.12           C  
ATOM   1972  C   LEU B 250      -4.593 101.896  36.533  1.00 33.12           C  
ATOM   1973  CB  LEU B 250      -6.183 102.294  38.424  1.00 33.12           C  
ATOM   1974  O   LEU B 250      -4.520 100.721  36.165  1.00 33.12           O  
ATOM   1975  CG  LEU B 250      -7.004 103.373  39.131  1.00 33.12           C  
ATOM   1976  CD1 LEU B 250      -7.682 102.798  40.370  1.00 33.12           C  
ATOM   1977  CD2 LEU B 250      -6.120 104.560  39.502  1.00 33.12           C  
ATOM   1978  N   PRO B 251      -3.601 102.662  36.809  1.00 40.32           N  
ATOM   1979  CA  PRO B 251      -2.144 102.656  36.657  1.00 40.32           C  
ATOM   1980  C   PRO B 251      -1.473 101.534  37.446  1.00 40.32           C  
ATOM   1981  CB  PRO B 251      -1.727 104.027  37.195  1.00 40.32           C  
ATOM   1982  O   PRO B 251      -0.535 100.902  36.953  1.00 40.32           O  
ATOM   1983  CG  PRO B 251      -2.872 104.467  38.048  1.00 40.32           C  
ATOM   1984  CD  PRO B 251      -3.942 103.415  37.990  1.00 40.32           C  
ATOM   1985  N   ARG B 252      -2.158 101.248  38.605  1.00 28.43           N  
ATOM   1986  CA  ARG B 252      -1.337 101.015  39.789  1.00 28.43           C  
ATOM   1987  C   ARG B 252      -0.908  99.554  39.879  1.00 28.43           C  
ATOM   1988  CB  ARG B 252      -2.095 101.418  41.056  1.00 28.43           C  
ATOM   1989  O   ARG B 252      -1.693  98.652  39.581  1.00 28.43           O  
ATOM   1990  CG  ARG B 252      -1.337 102.392  41.943  1.00 28.43           C  
ATOM   1991  CD  ARG B 252      -2.178 102.847  43.128  1.00 28.43           C  
ATOM   1992  NE  ARG B 252      -1.361 103.491  44.153  1.00 28.43           N  
ATOM   1993  NH1 ARG B 252      -3.154 104.290  45.372  1.00 28.43           N  
ATOM   1994  NH2 ARG B 252      -1.010 104.709  46.068  1.00 28.43           N  
ATOM   1995  CZ  ARG B 252      -1.844 104.162  45.195  1.00 28.43           C  
TER    1996      ARG B 252                                                      
ATOM   1997  N   MET C   1     -74.506  33.804  19.046  1.00 27.22           N  
ATOM   1998  CA  MET C   1     -74.295  32.592  19.833  1.00 27.22           C  
ATOM   1999  C   MET C   1     -73.945  31.412  18.933  1.00 27.22           C  
ATOM   2000  CB  MET C   1     -75.537  32.267  20.664  1.00 27.22           C  
ATOM   2001  O   MET C   1     -73.975  30.261  19.372  1.00 27.22           O  
ATOM   2002  CG  MET C   1     -75.496  32.832  22.075  1.00 27.22           C  
ATOM   2003  SD  MET C   1     -76.868  32.209  23.122  1.00 27.22           S  
ATOM   2004  CE  MET C   1     -75.969  31.875  24.662  1.00 27.22           C  
ATOM   2005  N   ALA C   2     -73.485  31.771  17.763  1.00 26.52           N  
ATOM   2006  CA  ALA C   2     -73.600  31.048  16.499  1.00 26.52           C  
ATOM   2007  C   ALA C   2     -72.863  29.713  16.562  1.00 26.52           C  
ATOM   2008  CB  ALA C   2     -73.062  31.896  15.349  1.00 26.52           C  
ATOM   2009  O   ALA C   2     -72.032  29.497  17.447  1.00 26.52           O  
ATOM   2010  N   PRO C   3     -72.904  28.935  15.436  1.00 27.65           N  
ATOM   2011  CA  PRO C   3     -72.865  27.541  14.987  1.00 27.65           C  
ATOM   2012  C   PRO C   3     -71.471  26.926  15.094  1.00 27.65           C  
ATOM   2013  CB  PRO C   3     -73.313  27.627  13.526  1.00 27.65           C  
ATOM   2014  O   PRO C   3     -70.472  27.606  14.850  1.00 27.65           O  
ATOM   2015  CG  PRO C   3     -73.159  29.069  13.164  1.00 27.65           C  
ATOM   2016  CD  PRO C   3     -72.787  29.835  14.402  1.00 27.65           C  
ATOM   2017  N   PRO C   4     -71.291  25.873  15.980  1.00 29.80           N  
ATOM   2018  CA  PRO C   4     -70.022  25.279  16.406  1.00 29.80           C  
ATOM   2019  C   PRO C   4     -69.243  24.659  15.249  1.00 29.80           C  
ATOM   2020  CB  PRO C   4     -70.454  24.207  17.410  1.00 29.80           C  
ATOM   2021  O   PRO C   4     -69.830  23.997  14.389  1.00 29.80           O  
ATOM   2022  CG  PRO C   4     -71.915  24.013  17.157  1.00 29.80           C  
ATOM   2023  CD  PRO C   4     -72.372  25.057  16.178  1.00 29.80           C  
ATOM   2024  N   PRO C   5     -68.268  25.409  14.639  1.00 27.92           N  
ATOM   2025  CA  PRO C   5     -67.701  24.913  13.382  1.00 27.92           C  
ATOM   2026  C   PRO C   5     -67.257  23.455  13.471  1.00 27.92           C  
ATOM   2027  CB  PRO C   5     -66.503  25.836  13.148  1.00 27.92           C  
ATOM   2028  O   PRO C   5     -67.060  22.932  14.570  1.00 27.92           O  
ATOM   2029  CG  PRO C   5     -66.223  26.446  14.484  1.00 27.92           C  
ATOM   2030  CD  PRO C   5     -67.347  26.092  15.414  1.00 27.92           C  
ATOM   2031  N   ALA C   6     -67.533  22.688  12.414  1.00 28.13           N  
ATOM   2032  CA  ALA C   6     -67.481  21.258  12.119  1.00 28.13           C  
ATOM   2033  C   ALA C   6     -66.086  20.696  12.375  1.00 28.13           C  
ATOM   2034  CB  ALA C   6     -67.899  20.998  10.673  1.00 28.13           C  
ATOM   2035  O   ALA C   6     -65.089  21.411  12.247  1.00 28.13           O  
ATOM   2036  N   PRO C   7     -65.998  19.551  13.108  1.00 26.59           N  
ATOM   2037  CA  PRO C   7     -64.897  18.765  13.669  1.00 26.59           C  
ATOM   2038  C   PRO C   7     -63.906  18.294  12.606  1.00 26.59           C  
ATOM   2039  CB  PRO C   7     -65.608  17.574  14.318  1.00 26.59           C  
ATOM   2040  O   PRO C   7     -64.315  17.830  11.539  1.00 26.59           O  
ATOM   2041  CG  PRO C   7     -67.012  17.644  13.809  1.00 26.59           C  
ATOM   2042  CD  PRO C   7     -67.138  18.850  12.923  1.00 26.59           C  
ATOM   2043  N   LEU C   8     -62.821  19.103  12.338  1.00 26.45           N  
ATOM   2044  CA  LEU C   8     -61.818  18.818  11.316  1.00 26.45           C  
ATOM   2045  C   LEU C   8     -61.303  17.389  11.443  1.00 26.45           C  
ATOM   2046  CB  LEU C   8     -60.652  19.805  11.420  1.00 26.45           C  
ATOM   2047  O   LEU C   8     -61.063  16.907  12.553  1.00 26.45           O  
ATOM   2048  CG  LEU C   8     -60.916  21.223  10.911  1.00 26.45           C  
ATOM   2049  CD1 LEU C   8     -59.777  22.152  11.315  1.00 26.45           C  
ATOM   2050  CD2 LEU C   8     -61.100  21.221   9.397  1.00 26.45           C  
ATOM   2051  N   LEU C   9     -61.668  16.561  10.488  1.00 25.78           N  
ATOM   2052  CA  LEU C   9     -61.441  15.133  10.298  1.00 25.78           C  
ATOM   2053  C   LEU C   9     -59.963  14.792  10.451  1.00 25.78           C  
ATOM   2054  CB  LEU C   9     -61.939  14.688   8.920  1.00 25.78           C  
ATOM   2055  O   LEU C   9     -59.098  15.533   9.977  1.00 25.78           O  
ATOM   2056  CG  LEU C   9     -63.456  14.623   8.736  1.00 25.78           C  
ATOM   2057  CD1 LEU C   9     -63.802  14.352   7.276  1.00 25.78           C  
ATOM   2058  CD2 LEU C   9     -64.059  13.554   9.641  1.00 25.78           C  
ATOM   2059  N   ALA C  10     -59.567  14.154  11.538  1.00 27.48           N  
ATOM   2060  CA  ALA C  10     -58.278  13.675  12.031  1.00 27.48           C  
ATOM   2061  C   ALA C  10     -57.579  12.809  10.988  1.00 27.48           C  
ATOM   2062  CB  ALA C  10     -58.462  12.894  13.330  1.00 27.48           C  
ATOM   2063  O   ALA C  10     -58.173  11.871  10.451  1.00 27.48           O  
ATOM   2064  N   PRO C  11     -56.753  13.510  10.114  1.00 29.27           N  
ATOM   2065  CA  PRO C  11     -56.142  12.692   9.063  1.00 29.27           C  
ATOM   2066  C   PRO C  11     -55.505  11.415   9.605  1.00 29.27           C  
ATOM   2067  CB  PRO C  11     -55.081  13.621   8.467  1.00 29.27           C  
ATOM   2068  O   PRO C  11     -55.136  11.355  10.781  1.00 29.27           O  
ATOM   2069  CG  PRO C  11     -55.117  14.844   9.325  1.00 29.27           C  
ATOM   2070  CD  PRO C  11     -56.082  14.607  10.451  1.00 29.27           C  
ATOM   2071  N   ARG C  12     -55.862  10.291   9.113  1.00 28.80           N  
ATOM   2072  CA  ARG C  12     -55.536   8.902   9.424  1.00 28.80           C  
ATOM   2073  C   ARG C  12     -54.029   8.674   9.396  1.00 28.80           C  
ATOM   2074  CB  ARG C  12     -56.228   7.955   8.442  1.00 28.80           C  
ATOM   2075  O   ARG C  12     -53.330   9.213   8.535  1.00 28.80           O  
ATOM   2076  CG  ARG C  12     -57.723   7.809   8.676  1.00 28.80           C  
ATOM   2077  CD  ARG C  12     -58.332   6.736   7.783  1.00 28.80           C  
ATOM   2078  NE  ARG C  12     -59.712   6.443   8.158  1.00 28.80           N  
ATOM   2079  NH1 ARG C  12     -60.143   5.105   6.325  1.00 28.80           N  
ATOM   2080  NH2 ARG C  12     -61.777   5.475   7.889  1.00 28.80           N  
ATOM   2081  CZ  ARG C  12     -60.541   5.675   7.456  1.00 28.80           C  
ATOM   2082  N   PRO C  13     -53.357   8.356  10.553  1.00 27.18           N  
ATOM   2083  CA  PRO C  13     -51.949   8.197  10.922  1.00 27.18           C  
ATOM   2084  C   PRO C  13     -51.172   7.337   9.927  1.00 27.18           C  
ATOM   2085  CB  PRO C  13     -52.017   7.519  12.292  1.00 27.18           C  
ATOM   2086  O   PRO C  13     -49.942   7.406   9.874  1.00 27.18           O  
ATOM   2087  CG  PRO C  13     -53.478   7.394  12.584  1.00 27.18           C  
ATOM   2088  CD  PRO C  13     -54.246   7.856  11.379  1.00 27.18           C  
ATOM   2089  N   GLY C  14     -51.791   6.337   9.351  1.00 29.36           N  
ATOM   2090  CA  GLY C  14     -51.067   5.083   9.214  1.00 29.36           C  
ATOM   2091  C   GLY C  14     -49.984   5.132   8.153  1.00 29.36           C  
ATOM   2092  O   GLY C  14     -49.482   4.092   7.723  1.00 29.36           O  
ATOM   2093  N   GLU C  15     -49.844   6.260   7.451  1.00 29.49           N  
ATOM   2094  CA  GLU C  15     -49.137   6.017   6.197  1.00 29.49           C  
ATOM   2095  C   GLU C  15     -47.695   5.587   6.451  1.00 29.49           C  
ATOM   2096  CB  GLU C  15     -49.165   7.267   5.314  1.00 29.49           C  
ATOM   2097  O   GLU C  15     -46.925   6.317   7.078  1.00 29.49           O  
ATOM   2098  CG  GLU C  15     -50.409   7.379   4.445  1.00 29.49           C  
ATOM   2099  CD  GLU C  15     -50.221   8.289   3.241  1.00 29.49           C  
ATOM   2100  OE1 GLU C  15     -50.978   8.152   2.253  1.00 29.49           O  
ATOM   2101  OE2 GLU C  15     -49.309   9.144   3.286  1.00 29.49           O  
ATOM   2102  N   THR C  16     -47.483   4.300   6.685  1.00 29.87           N  
ATOM   2103  CA  THR C  16     -46.259   3.537   6.907  1.00 29.87           C  
ATOM   2104  C   THR C  16     -45.165   3.975   5.937  1.00 29.87           C  
ATOM   2105  CB  THR C  16     -46.509   2.025   6.754  1.00 29.87           C  
ATOM   2106  O   THR C  16     -45.413   4.121   4.738  1.00 29.87           O  
ATOM   2107  CG2 THR C  16     -46.140   1.275   8.030  1.00 29.87           C  
ATOM   2108  OG1 THR C  16     -47.894   1.802   6.465  1.00 29.87           O  
ATOM   2109  N   ARG C  17     -44.168   4.753   6.422  1.00 28.17           N  
ATOM   2110  CA  ARG C  17     -42.983   5.355   5.818  1.00 28.17           C  
ATOM   2111  C   ARG C  17     -42.305   4.385   4.857  1.00 28.17           C  
ATOM   2112  CB  ARG C  17     -41.996   5.799   6.900  1.00 28.17           C  
ATOM   2113  O   ARG C  17     -42.425   3.167   5.009  1.00 28.17           O  
ATOM   2114  CG  ARG C  17     -42.061   7.283   7.222  1.00 28.17           C  
ATOM   2115  CD  ARG C  17     -41.033   7.678   8.273  1.00 28.17           C  
ATOM   2116  NE  ARG C  17     -40.897   9.128   8.377  1.00 28.17           N  
ATOM   2117  NH1 ARG C  17     -39.480   9.073  10.200  1.00 28.17           N  
ATOM   2118  NH2 ARG C  17     -40.110  11.081   9.293  1.00 28.17           N  
ATOM   2119  CZ  ARG C  17     -40.163   9.758   9.290  1.00 28.17           C  
ATOM   2120  N   PRO C  18     -41.687   4.913   3.821  1.00 27.39           N  
ATOM   2121  CA  PRO C  18     -41.037   4.237   2.696  1.00 27.39           C  
ATOM   2122  C   PRO C  18     -40.058   3.154   3.143  1.00 27.39           C  
ATOM   2123  CB  PRO C  18     -40.303   5.374   1.979  1.00 27.39           C  
ATOM   2124  O   PRO C  18     -39.575   3.184   4.278  1.00 27.39           O  
ATOM   2125  CG  PRO C  18     -40.544   6.580   2.828  1.00 27.39           C  
ATOM   2126  CD  PRO C  18     -41.323   6.160   4.042  1.00 27.39           C  
ATOM   2127  N   GLY C  19     -40.011   1.984   2.602  1.00 29.77           N  
ATOM   2128  CA  GLY C  19     -39.357   0.687   2.675  1.00 29.77           C  
ATOM   2129  C   GLY C  19     -37.843   0.784   2.698  1.00 29.77           C  
ATOM   2130  O   GLY C  19     -37.256   1.592   1.976  1.00 29.77           O  
ATOM   2131  N   CYS C  20     -37.091   0.971   3.906  1.00 31.87           N  
ATOM   2132  CA  CYS C  20     -35.669   0.781   4.169  1.00 31.87           C  
ATOM   2133  C   CYS C  20     -35.073  -0.254   3.222  1.00 31.87           C  
ATOM   2134  CB  CYS C  20     -35.445   0.349   5.618  1.00 31.87           C  
ATOM   2135  O   CYS C  20     -35.507  -1.407   3.204  1.00 31.87           O  
ATOM   2136  SG  CYS C  20     -35.550   1.705   6.806  1.00 31.87           S  
ATOM   2137  N   ARG C  21     -34.634   0.126   2.027  1.00 30.98           N  
ATOM   2138  CA  ARG C  21     -34.003  -0.770   1.064  1.00 30.98           C  
ATOM   2139  C   ARG C  21     -32.917  -1.611   1.727  1.00 30.98           C  
ATOM   2140  CB  ARG C  21     -33.411   0.024  -0.102  1.00 30.98           C  
ATOM   2141  O   ARG C  21     -32.161  -1.111   2.563  1.00 30.98           O  
ATOM   2142  CG  ARG C  21     -33.703  -0.575  -1.468  1.00 30.98           C  
ATOM   2143  CD  ARG C  21     -33.174   0.302  -2.594  1.00 30.98           C  
ATOM   2144  NE  ARG C  21     -33.616  -0.174  -3.902  1.00 30.98           N  
ATOM   2145  NH1 ARG C  21     -32.433   1.403  -5.106  1.00 30.98           N  
ATOM   2146  NH2 ARG C  21     -33.715  -0.153  -6.196  1.00 30.98           N  
ATOM   2147  CZ  ARG C  21     -33.253   0.359  -5.065  1.00 30.98           C  
ATOM   2148  N   LYS C  22     -33.002  -2.848   2.018  1.00 34.88           N  
ATOM   2149  CA  LYS C  22     -32.107  -3.898   2.499  1.00 34.88           C  
ATOM   2150  C   LYS C  22     -30.686  -3.686   1.985  1.00 34.88           C  
ATOM   2151  CB  LYS C  22     -32.619  -5.275   2.074  1.00 34.88           C  
ATOM   2152  O   LYS C  22     -30.488  -3.323   0.824  1.00 34.88           O  
ATOM   2153  CG  LYS C  22     -33.332  -6.038   3.181  1.00 34.88           C  
ATOM   2154  CD  LYS C  22     -33.797  -7.409   2.705  1.00 34.88           C  
ATOM   2155  CE  LYS C  22     -34.592  -8.135   3.781  1.00 34.88           C  
ATOM   2156  NZ  LYS C  22     -35.172  -9.414   3.272  1.00 34.88           N  
ATOM   2157  N   PRO C  23     -29.704  -3.202   2.835  1.00 35.06           N  
ATOM   2158  CA  PRO C  23     -28.310  -3.150   2.389  1.00 35.06           C  
ATOM   2159  C   PRO C  23     -27.977  -4.235   1.367  1.00 35.06           C  
ATOM   2160  CB  PRO C  23     -27.517  -3.357   3.682  1.00 35.06           C  
ATOM   2161  O   PRO C  23     -28.437  -5.372   1.496  1.00 35.06           O  
ATOM   2162  CG  PRO C  23     -28.555  -3.464   4.753  1.00 35.06           C  
ATOM   2163  CD  PRO C  23     -29.911  -3.433   4.108  1.00 35.06           C  
ATOM   2164  N   GLY C  24     -27.862  -3.867   0.090  1.00 41.39           N  
ATOM   2165  CA  GLY C  24     -27.550  -4.769  -1.007  1.00 41.39           C  
ATOM   2166  C   GLY C  24     -26.356  -5.661  -0.724  1.00 41.39           C  
ATOM   2167  O   GLY C  24     -25.511  -5.331   0.110  1.00 41.39           O  
ATOM   2168  N   THR C  25     -26.393  -6.904  -0.557  1.00 46.99           N  
ATOM   2169  CA  THR C  25     -25.450  -8.009  -0.424  1.00 46.99           C  
ATOM   2170  C   THR C  25     -24.292  -7.853  -1.406  1.00 46.99           C  
ATOM   2171  CB  THR C  25     -26.142  -9.365  -0.654  1.00 46.99           C  
ATOM   2172  O   THR C  25     -24.500  -7.504  -2.569  1.00 46.99           O  
ATOM   2173  CG2 THR C  25     -26.906  -9.811   0.588  1.00 46.99           C  
ATOM   2174  OG1 THR C  25     -27.059  -9.247  -1.749  1.00 46.99           O  
ATOM   2175  N   VAL C  26     -23.124  -7.215  -0.848  1.00 47.10           N  
ATOM   2176  CA  VAL C  26     -21.906  -7.142  -1.649  1.00 47.10           C  
ATOM   2177  C   VAL C  26     -21.554  -8.529  -2.181  1.00 47.10           C  
ATOM   2178  CB  VAL C  26     -20.725  -6.567  -0.836  1.00 47.10           C  
ATOM   2179  O   VAL C  26     -21.495  -9.497  -1.419  1.00 47.10           O  
ATOM   2180  CG1 VAL C  26     -19.450  -6.548  -1.676  1.00 47.10           C  
ATOM   2181  CG2 VAL C  26     -21.058  -5.164  -0.332  1.00 47.10           C  
ATOM   2182  N   SER C  27     -21.546  -8.617  -3.495  1.00 59.97           N  
ATOM   2183  CA  SER C  27     -21.172  -9.867  -4.147  1.00 59.97           C  
ATOM   2184  C   SER C  27     -19.691  -9.879  -4.512  1.00 59.97           C  
ATOM   2185  CB  SER C  27     -22.017 -10.092  -5.402  1.00 59.97           C  
ATOM   2186  O   SER C  27     -19.024  -8.844  -4.451  1.00 59.97           O  
ATOM   2187  OG  SER C  27     -21.633  -9.198  -6.433  1.00 59.97           O  
ATOM   2188  N   PHE C  28     -19.034 -11.047  -4.634  1.00 61.15           N  
ATOM   2189  CA  PHE C  28     -17.659 -11.212  -5.093  1.00 61.15           C  
ATOM   2190  C   PHE C  28     -17.377 -10.315  -6.292  1.00 61.15           C  
ATOM   2191  CB  PHE C  28     -17.384 -12.675  -5.455  1.00 61.15           C  
ATOM   2192  O   PHE C  28     -16.311  -9.702  -6.378  1.00 61.15           O  
ATOM   2193  CG  PHE C  28     -15.985 -12.926  -5.948  1.00 61.15           C  
ATOM   2194  CD1 PHE C  28     -15.724 -13.055  -7.307  1.00 61.15           C  
ATOM   2195  CD2 PHE C  28     -14.929 -13.032  -5.052  1.00 61.15           C  
ATOM   2196  CE1 PHE C  28     -14.429 -13.287  -7.766  1.00 61.15           C  
ATOM   2197  CE2 PHE C  28     -13.633 -13.264  -5.503  1.00 61.15           C  
ATOM   2198  CZ  PHE C  28     -13.385 -13.392  -6.860  1.00 61.15           C  
ATOM   2199  N   ALA C  29     -18.377 -10.247  -7.180  1.00 62.21           N  
ATOM   2200  CA  ALA C  29     -18.222  -9.465  -8.404  1.00 62.21           C  
ATOM   2201  C   ALA C  29     -18.020  -7.986  -8.089  1.00 62.21           C  
ATOM   2202  CB  ALA C  29     -19.435  -9.652  -9.313  1.00 62.21           C  
ATOM   2203  O   ALA C  29     -17.392  -7.260  -8.862  1.00 62.21           O  
ATOM   2204  N   ASP C  30     -18.471  -7.624  -6.845  1.00 54.63           N  
ATOM   2205  CA  ASP C  30     -18.380  -6.224  -6.440  1.00 54.63           C  
ATOM   2206  C   ASP C  30     -16.953  -5.863  -6.031  1.00 54.63           C  
ATOM   2207  CB  ASP C  30     -19.346  -5.934  -5.289  1.00 54.63           C  
ATOM   2208  O   ASP C  30     -16.549  -4.703  -6.130  1.00 54.63           O  
ATOM   2209  CG  ASP C  30     -20.804  -5.991  -5.711  1.00 54.63           C  
ATOM   2210  OD1 ASP C  30     -21.105  -5.750  -6.900  1.00 54.63           O  
ATOM   2211  OD2 ASP C  30     -21.659  -6.276  -4.845  1.00 54.63           O  
ATOM   2212  N   VAL C  31     -16.146  -6.874  -5.732  1.00 49.58           N  
ATOM   2213  CA  VAL C  31     -14.823  -6.580  -5.192  1.00 49.58           C  
ATOM   2214  C   VAL C  31     -13.750  -7.172  -6.102  1.00 49.58           C  
ATOM   2215  CB  VAL C  31     -14.663  -7.123  -3.755  1.00 49.58           C  
ATOM   2216  O   VAL C  31     -12.578  -6.796  -6.018  1.00 49.58           O  
ATOM   2217  CG1 VAL C  31     -13.897  -6.129  -2.884  1.00 49.58           C  
ATOM   2218  CG2 VAL C  31     -16.029  -7.430  -3.145  1.00 49.58           C  
ATOM   2219  N   ALA C  32     -14.098  -7.969  -7.060  1.00 57.01           N  
ATOM   2220  CA  ALA C  32     -13.132  -8.661  -7.910  1.00 57.01           C  
ATOM   2221  C   ALA C  32     -12.547  -7.717  -8.956  1.00 57.01           C  
ATOM   2222  CB  ALA C  32     -13.786  -9.863  -8.588  1.00 57.01           C  
ATOM   2223  O   ALA C  32     -13.216  -6.781  -9.400  1.00 57.01           O  
ATOM   2224  N   VAL C  33     -11.192  -8.046  -9.290  1.00 55.32           N  
ATOM   2225  CA  VAL C  33     -10.516  -7.361 -10.387  1.00 55.32           C  
ATOM   2226  C   VAL C  33     -10.465  -8.272 -11.611  1.00 55.32           C  
ATOM   2227  CB  VAL C  33      -9.089  -6.922  -9.989  1.00 55.32           C  
ATOM   2228  O   VAL C  33      -9.936  -9.384 -11.544  1.00 55.32           O  
ATOM   2229  CG1 VAL C  33      -8.388  -6.237 -11.160  1.00 55.32           C  
ATOM   2230  CG2 VAL C  33      -9.135  -5.996  -8.774  1.00 55.32           C  
ATOM   2231  N   TYR C  34     -11.092  -7.719 -12.691  1.00 58.27           N  
ATOM   2232  CA  TYR C  34     -11.134  -8.527 -13.905  1.00 58.27           C  
ATOM   2233  C   TYR C  34     -10.169  -7.986 -14.953  1.00 58.27           C  
ATOM   2234  CB  TYR C  34     -12.555  -8.567 -14.475  1.00 58.27           C  
ATOM   2235  O   TYR C  34     -10.033  -6.771 -15.113  1.00 58.27           O  
ATOM   2236  CG  TYR C  34     -13.546  -9.278 -13.585  1.00 58.27           C  
ATOM   2237  CD1 TYR C  34     -13.752 -10.651 -13.697  1.00 58.27           C  
ATOM   2238  CD2 TYR C  34     -14.279  -8.578 -12.633  1.00 58.27           C  
ATOM   2239  CE1 TYR C  34     -14.665 -11.310 -12.880  1.00 58.27           C  
ATOM   2240  CE2 TYR C  34     -15.195  -9.226 -11.811  1.00 58.27           C  
ATOM   2241  OH  TYR C  34     -16.287 -11.237 -11.131  1.00 58.27           O  
ATOM   2242  CZ  TYR C  34     -15.381 -10.590 -11.942  1.00 58.27           C  
ATOM   2243  N   PHE C  35      -9.464  -8.904 -15.597  1.00 55.23           N  
ATOM   2244  CA  PHE C  35      -8.554  -8.540 -16.676  1.00 55.23           C  
ATOM   2245  C   PHE C  35      -9.169  -8.857 -18.034  1.00 55.23           C  
ATOM   2246  CB  PHE C  35      -7.216  -9.271 -16.522  1.00 55.23           C  
ATOM   2247  O   PHE C  35      -9.918  -9.826 -18.171  1.00 55.23           O  
ATOM   2248  CG  PHE C  35      -6.383  -8.776 -15.370  1.00 55.23           C  
ATOM   2249  CD1 PHE C  35      -5.633  -7.613 -15.486  1.00 55.23           C  
ATOM   2250  CD2 PHE C  35      -6.351  -9.476 -14.171  1.00 55.23           C  
ATOM   2251  CE1 PHE C  35      -4.861  -7.152 -14.422  1.00 55.23           C  
ATOM   2252  CE2 PHE C  35      -5.582  -9.022 -13.103  1.00 55.23           C  
ATOM   2253  CZ  PHE C  35      -4.837  -7.860 -13.231  1.00 55.23           C  
ATOM   2254  N   SER C  36      -8.894  -8.009 -19.051  1.00 57.48           N  
ATOM   2255  CA  SER C  36      -9.124  -8.426 -20.430  1.00 57.48           C  
ATOM   2256  C   SER C  36      -8.090  -9.454 -20.877  1.00 57.48           C  
ATOM   2257  CB  SER C  36      -9.091  -7.218 -21.368  1.00 57.48           C  
ATOM   2258  O   SER C  36      -7.024  -9.573 -20.271  1.00 57.48           O  
ATOM   2259  OG  SER C  36      -7.764  -6.752 -21.542  1.00 57.48           O  
ATOM   2260  N   PRO C  37      -8.472 -10.244 -21.927  1.00 63.47           N  
ATOM   2261  CA  PRO C  37      -7.488 -11.198 -22.444  1.00 63.47           C  
ATOM   2262  C   PRO C  37      -6.143 -10.547 -22.757  1.00 63.47           C  
ATOM   2263  CB  PRO C  37      -8.147 -11.728 -23.720  1.00 63.47           C  
ATOM   2264  O   PRO C  37      -5.091 -11.123 -22.467  1.00 63.47           O  
ATOM   2265  CG  PRO C  37      -9.615 -11.564 -23.489  1.00 63.47           C  
ATOM   2266  CD  PRO C  37      -9.829 -10.347 -22.635  1.00 63.47           C  
ATOM   2267  N   GLU C  38      -6.125  -9.355 -23.333  1.00 58.87           N  
ATOM   2268  CA  GLU C  38      -4.900  -8.634 -23.667  1.00 58.87           C  
ATOM   2269  C   GLU C  38      -4.123  -8.255 -22.410  1.00 58.87           C  
ATOM   2270  CB  GLU C  38      -5.220  -7.381 -24.487  1.00 58.87           C  
ATOM   2271  O   GLU C  38      -2.902  -8.418 -22.356  1.00 58.87           O  
ATOM   2272  CG  GLU C  38      -5.796  -7.677 -25.864  1.00 58.87           C  
ATOM   2273  CD  GLU C  38      -7.265  -8.068 -25.829  1.00 58.87           C  
ATOM   2274  OE1 GLU C  38      -7.713  -8.824 -26.721  1.00 58.87           O  
ATOM   2275  OE2 GLU C  38      -7.973  -7.613 -24.903  1.00 58.87           O  
ATOM   2276  N   GLU C  39      -4.912  -7.792 -21.366  1.00 53.46           N  
ATOM   2277  CA  GLU C  39      -4.280  -7.420 -20.103  1.00 53.46           C  
ATOM   2278  C   GLU C  39      -3.686  -8.639 -19.403  1.00 53.46           C  
ATOM   2279  CB  GLU C  39      -5.287  -6.724 -19.183  1.00 53.46           C  
ATOM   2280  O   GLU C  39      -2.563  -8.585 -18.899  1.00 53.46           O  
ATOM   2281  CG  GLU C  39      -5.635  -5.306 -19.614  1.00 53.46           C  
ATOM   2282  CD  GLU C  39      -6.786  -4.705 -18.823  1.00 53.46           C  
ATOM   2283  OE1 GLU C  39      -6.899  -3.459 -18.768  1.00 53.46           O  
ATOM   2284  OE2 GLU C  39      -7.581  -5.485 -18.254  1.00 53.46           O  
ATOM   2285  N   TRP C  40      -4.439  -9.724 -19.418  1.00 63.86           N  
ATOM   2286  CA  TRP C  40      -3.981 -10.961 -18.794  1.00 63.86           C  
ATOM   2287  C   TRP C  40      -2.706 -11.467 -19.462  1.00 63.86           C  
ATOM   2288  CB  TRP C  40      -5.070 -12.035 -18.865  1.00 63.86           C  
ATOM   2289  O   TRP C  40      -1.788 -11.937 -18.785  1.00 63.86           O  
ATOM   2290  CG  TRP C  40      -4.724 -13.302 -18.143  1.00 63.86           C  
ATOM   2291  CD1 TRP C  40      -4.311 -14.481 -18.699  1.00 63.86           C  
ATOM   2292  CD2 TRP C  40      -4.766 -13.518 -16.729  1.00 63.86           C  
ATOM   2293  CE2 TRP C  40      -4.364 -14.853 -16.498  1.00 63.86           C  
ATOM   2294  CE3 TRP C  40      -5.103 -12.712 -15.634  1.00 63.86           C  
ATOM   2295  NE1 TRP C  40      -4.093 -15.417 -17.715  1.00 63.86           N  
ATOM   2296  CH2 TRP C  40      -4.627 -14.589 -14.161  1.00 63.86           C  
ATOM   2297  CZ2 TRP C  40      -4.291 -15.399 -15.215  1.00 63.86           C  
ATOM   2298  CZ3 TRP C  40      -5.030 -13.258 -14.357  1.00 63.86           C  
ATOM   2299  N   GLY C  41      -2.701 -11.456 -20.791  1.00 63.02           N  
ATOM   2300  CA  GLY C  41      -1.560 -11.921 -21.563  1.00 63.02           C  
ATOM   2301  C   GLY C  41      -0.281 -11.167 -21.251  1.00 63.02           C  
ATOM   2302  O   GLY C  41       0.818 -11.679 -21.474  1.00 63.02           O  
ATOM   2303  N   CYS C  42      -0.394 -10.011 -20.581  1.00 54.38           N  
ATOM   2304  CA  CYS C  42       0.754  -9.159 -20.292  1.00 54.38           C  
ATOM   2305  C   CYS C  42       1.317  -9.454 -18.907  1.00 54.38           C  
ATOM   2306  CB  CYS C  42       0.366  -7.684 -20.390  1.00 54.38           C  
ATOM   2307  O   CYS C  42       2.393  -8.969 -18.553  1.00 54.38           O  
ATOM   2308  SG  CYS C  42      -0.055  -7.152 -22.064  1.00 54.38           S  
ATOM   2309  N   LEU C  43       0.535 -10.216 -18.155  1.00 53.15           N  
ATOM   2310  CA  LEU C  43       0.980 -10.531 -16.802  1.00 53.15           C  
ATOM   2311  C   LEU C  43       2.053 -11.615 -16.821  1.00 53.15           C  
ATOM   2312  CB  LEU C  43      -0.202 -10.982 -15.939  1.00 53.15           C  
ATOM   2313  O   LEU C  43       1.952 -12.581 -17.581  1.00 53.15           O  
ATOM   2314  CG  LEU C  43      -1.297  -9.943 -15.694  1.00 53.15           C  
ATOM   2315  CD1 LEU C  43      -2.446 -10.560 -14.905  1.00 53.15           C  
ATOM   2316  CD2 LEU C  43      -0.730  -8.730 -14.964  1.00 53.15           C  
ATOM   2317  N   ARG C  44       3.044 -11.470 -16.094  1.00 46.19           N  
ATOM   2318  CA  ARG C  44       4.025 -12.530 -15.886  1.00 46.19           C  
ATOM   2319  C   ARG C  44       3.451 -13.647 -15.022  1.00 46.19           C  
ATOM   2320  CB  ARG C  44       5.294 -11.968 -15.240  1.00 46.19           C  
ATOM   2321  O   ARG C  44       2.516 -13.424 -14.250  1.00 46.19           O  
ATOM   2322  CG  ARG C  44       6.069 -11.013 -16.134  1.00 46.19           C  
ATOM   2323  CD  ARG C  44       7.398 -10.610 -15.510  1.00 46.19           C  
ATOM   2324  NE  ARG C  44       7.692  -9.197 -15.734  1.00 46.19           N  
ATOM   2325  NH1 ARG C  44       9.204  -9.023 -13.996  1.00 46.19           N  
ATOM   2326  NH2 ARG C  44       8.735  -7.198 -15.301  1.00 46.19           N  
ATOM   2327  CZ  ARG C  44       8.543  -8.476 -15.010  1.00 46.19           C  
ATOM   2328  N   PRO C  45       4.006 -14.737 -15.130  1.00 53.11           N  
ATOM   2329  CA  PRO C  45       3.491 -15.891 -14.389  1.00 53.11           C  
ATOM   2330  C   PRO C  45       3.388 -15.630 -12.888  1.00 53.11           C  
ATOM   2331  CB  PRO C  45       4.520 -16.986 -14.683  1.00 53.11           C  
ATOM   2332  O   PRO C  45       2.403 -16.019 -12.256  1.00 53.11           O  
ATOM   2333  CG  PRO C  45       5.095 -16.622 -16.014  1.00 53.11           C  
ATOM   2334  CD  PRO C  45       5.118 -15.125 -16.131  1.00 53.11           C  
ATOM   2335  N   ALA C  46       4.340 -15.002 -12.333  1.00 46.43           N  
ATOM   2336  CA  ALA C  46       4.307 -14.721 -10.900  1.00 46.43           C  
ATOM   2337  C   ALA C  46       3.163 -13.773 -10.554  1.00 46.43           C  
ATOM   2338  CB  ALA C  46       5.639 -14.133 -10.442  1.00 46.43           C  
ATOM   2339  O   ALA C  46       2.521 -13.919  -9.511  1.00 46.43           O  
ATOM   2340  N   GLN C  47       2.961 -12.817 -11.475  1.00 53.62           N  
ATOM   2341  CA  GLN C  47       1.862 -11.879 -11.269  1.00 53.62           C  
ATOM   2342  C   GLN C  47       0.512 -12.583 -11.368  1.00 53.62           C  
ATOM   2343  CB  GLN C  47       1.934 -10.735 -12.282  1.00 53.62           C  
ATOM   2344  O   GLN C  47      -0.400 -12.301 -10.588  1.00 53.62           O  
ATOM   2345  CG  GLN C  47       3.094  -9.777 -12.046  1.00 53.62           C  
ATOM   2346  CD  GLN C  47       3.237  -8.746 -13.151  1.00 53.62           C  
ATOM   2347  NE2 GLN C  47       3.702  -7.555 -12.793  1.00 53.62           N  
ATOM   2348  OE1 GLN C  47       2.932  -9.020 -14.316  1.00 53.62           O  
ATOM   2349  N   ARG C  48       0.472 -13.496 -12.319  1.00 60.28           N  
ATOM   2350  CA  ARG C  48      -0.745 -14.293 -12.436  1.00 60.28           C  
ATOM   2351  C   ARG C  48      -0.965 -15.143 -11.189  1.00 60.28           C  
ATOM   2352  CB  ARG C  48      -0.685 -15.187 -13.676  1.00 60.28           C  
ATOM   2353  O   ARG C  48      -2.088 -15.248 -10.693  1.00 60.28           O  
ATOM   2354  CG  ARG C  48      -0.760 -14.424 -14.989  1.00 60.28           C  
ATOM   2355  CD  ARG C  48      -0.713 -15.360 -16.189  1.00 60.28           C  
ATOM   2356  NE  ARG C  48      -0.367 -14.648 -17.415  1.00 60.28           N  
ATOM   2357  NH1 ARG C  48      -1.039 -16.342 -18.835  1.00 60.28           N  
ATOM   2358  NH2 ARG C  48      -0.180 -14.397 -19.691  1.00 60.28           N  
ATOM   2359  CZ  ARG C  48      -0.530 -15.130 -18.644  1.00 60.28           C  
ATOM   2360  N   ALA C  49       0.093 -15.650 -10.700  1.00 56.15           N  
ATOM   2361  CA  ALA C  49       0.007 -16.450  -9.481  1.00 56.15           C  
ATOM   2362  C   ALA C  49      -0.440 -15.599  -8.296  1.00 56.15           C  
ATOM   2363  CB  ALA C  49       1.350 -17.110  -9.181  1.00 56.15           C  
ATOM   2364  O   ALA C  49      -1.285 -16.021  -7.503  1.00 56.15           O  
ATOM   2365  N   LEU C  50       0.172 -14.388  -8.229  1.00 55.00           N  
ATOM   2366  CA  LEU C  50      -0.215 -13.461  -7.171  1.00 55.00           C  
ATOM   2367  C   LEU C  50      -1.684 -13.075  -7.297  1.00 55.00           C  
ATOM   2368  CB  LEU C  50       0.661 -12.206  -7.211  1.00 55.00           C  
ATOM   2369  O   LEU C  50      -2.410 -13.042  -6.300  1.00 55.00           O  
ATOM   2370  CG  LEU C  50       0.375 -11.145  -6.146  1.00 55.00           C  
ATOM   2371  CD1 LEU C  50       0.687 -11.692  -4.757  1.00 55.00           C  
ATOM   2372  CD2 LEU C  50       1.180  -9.880  -6.422  1.00 55.00           C  
ATOM   2373  N   TYR C  51      -2.115 -12.716  -8.491  1.00 60.14           N  
ATOM   2374  CA  TYR C  51      -3.511 -12.377  -8.741  1.00 60.14           C  
ATOM   2375  C   TYR C  51      -4.436 -13.490  -8.263  1.00 60.14           C  
ATOM   2376  CB  TYR C  51      -3.742 -12.110 -10.231  1.00 60.14           C  
ATOM   2377  O   TYR C  51      -5.414 -13.234  -7.558  1.00 60.14           O  
ATOM   2378  CG  TYR C  51      -5.186 -11.851 -10.585  1.00 60.14           C  
ATOM   2379  CD1 TYR C  51      -5.957 -12.829 -11.210  1.00 60.14           C  
ATOM   2380  CD2 TYR C  51      -5.783 -10.628 -10.296  1.00 60.14           C  
ATOM   2381  CE1 TYR C  51      -7.288 -12.594 -11.539  1.00 60.14           C  
ATOM   2382  CE2 TYR C  51      -7.113 -10.382 -10.621  1.00 60.14           C  
ATOM   2383  OH  TYR C  51      -9.173 -11.132 -11.565  1.00 60.14           O  
ATOM   2384  CZ  TYR C  51      -7.856 -11.370 -11.241  1.00 60.14           C  
ATOM   2385  N   ARG C  52      -4.094 -14.738  -8.677  1.00 67.24           N  
ATOM   2386  CA  ARG C  52      -4.903 -15.885  -8.278  1.00 67.24           C  
ATOM   2387  C   ARG C  52      -4.978 -16.002  -6.760  1.00 67.24           C  
ATOM   2388  CB  ARG C  52      -4.339 -17.176  -8.876  1.00 67.24           C  
ATOM   2389  O   ARG C  52      -6.052 -16.233  -6.201  1.00 67.24           O  
ATOM   2390  CG  ARG C  52      -4.628 -17.346 -10.359  1.00 67.24           C  
ATOM   2391  CD  ARG C  52      -4.224 -18.727 -10.857  1.00 67.24           C  
ATOM   2392  NE  ARG C  52      -3.659 -18.670 -12.203  1.00 67.24           N  
ATOM   2393  NH1 ARG C  52      -5.428 -19.758 -13.214  1.00 67.24           N  
ATOM   2394  NH2 ARG C  52      -3.642 -19.055 -14.467  1.00 67.24           N  
ATOM   2395  CZ  ARG C  52      -4.244 -19.161 -13.292  1.00 67.24           C  
ATOM   2396  N   ASP C  53      -3.899 -15.756  -6.094  1.00 56.32           N  
ATOM   2397  CA  ASP C  53      -3.856 -15.852  -4.638  1.00 56.32           C  
ATOM   2398  C   ASP C  53      -4.733 -14.783  -3.991  1.00 56.32           C  
ATOM   2399  CB  ASP C  53      -2.416 -15.727  -4.134  1.00 56.32           C  
ATOM   2400  O   ASP C  53      -5.499 -15.075  -3.070  1.00 56.32           O  
ATOM   2401  CG  ASP C  53      -1.677 -17.054  -4.117  1.00 56.32           C  
ATOM   2402  OD1 ASP C  53      -2.294 -18.100  -4.411  1.00 56.32           O  
ATOM   2403  OD2 ASP C  53      -0.467 -17.053  -3.803  1.00 56.32           O  
ATOM   2404  N   VAL C  54      -4.657 -13.608  -4.526  1.00 58.29           N  
ATOM   2405  CA  VAL C  54      -5.379 -12.467  -3.972  1.00 58.29           C  
ATOM   2406  C   VAL C  54      -6.881 -12.663  -4.165  1.00 58.29           C  
ATOM   2407  CB  VAL C  54      -4.927 -11.140  -4.620  1.00 58.29           C  
ATOM   2408  O   VAL C  54      -7.666 -12.455  -3.236  1.00 58.29           O  
ATOM   2409  CG1 VAL C  54      -5.867 -10.000  -4.229  1.00 58.29           C  
ATOM   2410  CG2 VAL C  54      -3.490 -10.813  -4.219  1.00 58.29           C  
ATOM   2411  N   MET C  55      -7.181 -13.035  -5.393  1.00 63.93           N  
ATOM   2412  CA  MET C  55      -8.603 -13.211  -5.675  1.00 63.93           C  
ATOM   2413  C   MET C  55      -9.178 -14.372  -4.871  1.00 63.93           C  
ATOM   2414  CB  MET C  55      -8.831 -13.445  -7.169  1.00 63.93           C  
ATOM   2415  O   MET C  55     -10.304 -14.293  -4.376  1.00 63.93           O  
ATOM   2416  CG  MET C  55      -8.666 -12.195  -8.018  1.00 63.93           C  
ATOM   2417  SD  MET C  55      -9.744 -10.819  -7.461  1.00 63.93           S  
ATOM   2418  CE  MET C  55      -8.573  -9.893  -6.429  1.00 63.93           C  
ATOM   2419  N   GLN C  56      -8.415 -15.477  -4.707  1.00 65.15           N  
ATOM   2420  CA  GLN C  56      -8.855 -16.611  -3.900  1.00 65.15           C  
ATOM   2421  C   GLN C  56      -9.018 -16.214  -2.435  1.00 65.15           C  
ATOM   2422  CB  GLN C  56      -7.869 -17.773  -4.023  1.00 65.15           C  
ATOM   2423  O   GLN C  56      -9.979 -16.620  -1.779  1.00 65.15           O  
ATOM   2424  CG  GLN C  56      -8.118 -18.666  -5.230  1.00 65.15           C  
ATOM   2425  CD  GLN C  56      -7.082 -19.766  -5.371  1.00 65.15           C  
ATOM   2426  NE2 GLN C  56      -7.250 -20.613  -6.380  1.00 65.15           N  
ATOM   2427  OE1 GLN C  56      -6.139 -19.853  -4.578  1.00 65.15           O  
ATOM   2428  N   GLU C  57      -8.135 -15.427  -2.013  1.00 56.85           N  
ATOM   2429  CA  GLU C  57      -8.204 -14.952  -0.634  1.00 56.85           C  
ATOM   2430  C   GLU C  57      -9.409 -14.040  -0.424  1.00 56.85           C  
ATOM   2431  CB  GLU C  57      -6.916 -14.217  -0.254  1.00 56.85           C  
ATOM   2432  O   GLU C  57     -10.095 -14.135   0.596  1.00 56.85           O  
ATOM   2433  CG  GLU C  57      -6.805 -13.898   1.230  1.00 56.85           C  
ATOM   2434  CD  GLU C  57      -5.459 -13.306   1.617  1.00 56.85           C  
ATOM   2435  OE1 GLU C  57      -5.164 -13.212   2.830  1.00 56.85           O  
ATOM   2436  OE2 GLU C  57      -4.694 -12.931   0.700  1.00 56.85           O  
ATOM   2437  N   THR C  58      -9.639 -13.162  -1.371  1.00 57.26           N  
ATOM   2438  CA  THR C  58     -10.797 -12.276  -1.310  1.00 57.26           C  
ATOM   2439  C   THR C  58     -12.091 -13.082  -1.246  1.00 57.26           C  
ATOM   2440  CB  THR C  58     -10.840 -11.328  -2.522  1.00 57.26           C  
ATOM   2441  O   THR C  58     -12.977 -12.782  -0.442  1.00 57.26           O  
ATOM   2442  CG2 THR C  58     -11.996 -10.341  -2.408  1.00 57.26           C  
ATOM   2443  OG1 THR C  58      -9.608 -10.598  -2.593  1.00 57.26           O  
ATOM   2444  N   TYR C  59     -12.091 -14.143  -2.078  1.00 63.57           N  
ATOM   2445  CA  TYR C  59     -13.250 -15.029  -2.096  1.00 63.57           C  
ATOM   2446  C   TYR C  59     -13.436 -15.710  -0.745  1.00 63.57           C  
ATOM   2447  CB  TYR C  59     -13.103 -16.083  -3.197  1.00 63.57           C  
ATOM   2448  O   TYR C  59     -14.556 -15.799  -0.237  1.00 63.57           O  
ATOM   2449  CG  TYR C  59     -14.257 -17.054  -3.264  1.00 63.57           C  
ATOM   2450  CD1 TYR C  59     -14.076 -18.403  -2.967  1.00 63.57           C  
ATOM   2451  CD2 TYR C  59     -15.529 -16.626  -3.627  1.00 63.57           C  
ATOM   2452  CE1 TYR C  59     -15.136 -19.302  -3.029  1.00 63.57           C  
ATOM   2453  CE2 TYR C  59     -16.597 -17.515  -3.693  1.00 63.57           C  
ATOM   2454  OH  TYR C  59     -17.443 -19.735  -3.456  1.00 63.57           O  
ATOM   2455  CZ  TYR C  59     -16.390 -18.849  -3.392  1.00 63.57           C  
ATOM   2456  N   GLY C  60     -12.449 -16.143  -0.119  1.00 57.97           N  
ATOM   2457  CA  GLY C  60     -12.497 -16.760   1.196  1.00 57.97           C  
ATOM   2458  C   GLY C  60     -13.001 -15.824   2.278  1.00 57.97           C  
ATOM   2459  O   GLY C  60     -13.799 -16.221   3.128  1.00 57.97           O  
ATOM   2460  N   HIS C  61     -12.550 -14.568   2.201  1.00 53.64           N  
ATOM   2461  CA  HIS C  61     -12.953 -13.574   3.189  1.00 53.64           C  
ATOM   2462  C   HIS C  61     -14.451 -13.294   3.110  1.00 53.64           C  
ATOM   2463  CB  HIS C  61     -12.166 -12.276   2.995  1.00 53.64           C  
ATOM   2464  O   HIS C  61     -15.120 -13.179   4.139  1.00 53.64           O  
ATOM   2465  CG  HIS C  61     -10.731 -12.379   3.401  1.00 53.64           C  
ATOM   2466  CD2 HIS C  61     -10.114 -13.195   4.289  1.00 53.64           C  
ATOM   2467  ND1 HIS C  61      -9.748 -11.571   2.872  1.00 53.64           N  
ATOM   2468  CE1 HIS C  61      -8.585 -11.888   3.417  1.00 53.64           C  
ATOM   2469  NE2 HIS C  61      -8.780 -12.870   4.281  1.00 53.64           N  
ATOM   2470  N   LEU C  62     -14.935 -13.189   1.905  1.00 56.60           N  
ATOM   2471  CA  LEU C  62     -16.362 -12.942   1.729  1.00 56.60           C  
ATOM   2472  C   LEU C  62     -17.185 -14.108   2.265  1.00 56.60           C  
ATOM   2473  CB  LEU C  62     -16.688 -12.710   0.251  1.00 56.60           C  
ATOM   2474  O   LEU C  62     -18.252 -13.904   2.850  1.00 56.60           O  
ATOM   2475  CG  LEU C  62     -16.269 -11.359  -0.332  1.00 56.60           C  
ATOM   2476  CD1 LEU C  62     -16.503 -11.336  -1.838  1.00 56.60           C  
ATOM   2477  CD2 LEU C  62     -17.026 -10.224   0.350  1.00 56.60           C  
ATOM   2478  N   GLY C  63     -16.723 -15.302   2.036  1.00 58.53           N  
ATOM   2479  CA  GLY C  63     -17.384 -16.479   2.577  1.00 58.53           C  
ATOM   2480  C   GLY C  63     -17.439 -16.489   4.093  1.00 58.53           C  
ATOM   2481  O   GLY C  63     -18.468 -16.831   4.680  1.00 58.53           O  
ATOM   2482  N   ALA C  64     -16.417 -16.144   4.703  1.00 52.93           N  
ATOM   2483  CA  ALA C  64     -16.333 -16.127   6.161  1.00 52.93           C  
ATOM   2484  C   ALA C  64     -17.280 -15.087   6.753  1.00 52.93           C  
ATOM   2485  CB  ALA C  64     -14.899 -15.851   6.608  1.00 52.93           C  
ATOM   2486  O   ALA C  64     -17.738 -15.230   7.889  1.00 52.93           O  
ATOM   2487  N   LEU C  65     -17.511 -14.067   5.895  1.00 49.86           N  
ATOM   2488  CA  LEU C  65     -18.400 -13.002   6.345  1.00 49.86           C  
ATOM   2489  C   LEU C  65     -19.860 -13.374   6.103  1.00 49.86           C  
ATOM   2490  CB  LEU C  65     -18.070 -11.690   5.628  1.00 49.86           C  
ATOM   2491  O   LEU C  65     -20.763 -12.593   6.411  1.00 49.86           O  
ATOM   2492  CG  LEU C  65     -16.744 -11.027   6.004  1.00 49.86           C  
ATOM   2493  CD1 LEU C  65     -16.469  -9.837   5.091  1.00 49.86           C  
ATOM   2494  CD2 LEU C  65     -16.759 -10.593   7.466  1.00 49.86           C  
ATOM   2495  N   GLY C  66     -20.124 -14.597   5.575  1.00 52.07           N  
ATOM   2496  CA  GLY C  66     -21.478 -15.112   5.448  1.00 52.07           C  
ATOM   2497  C   GLY C  66     -22.136 -14.745   4.132  1.00 52.07           C  
ATOM   2498  O   GLY C  66     -23.364 -14.718   4.032  1.00 52.07           O  
ATOM   2499  N   PHE C  67     -21.413 -14.242   3.169  1.00 52.22           N  
ATOM   2500  CA  PHE C  67     -22.000 -13.891   1.880  1.00 52.22           C  
ATOM   2501  C   PHE C  67     -22.351 -15.144   1.087  1.00 52.22           C  
ATOM   2502  CB  PHE C  67     -21.042 -13.010   1.073  1.00 52.22           C  
ATOM   2503  O   PHE C  67     -21.478 -15.965   0.796  1.00 52.22           O  
ATOM   2504  CG  PHE C  67     -21.092 -11.554   1.452  1.00 52.22           C  
ATOM   2505  CD1 PHE C  67     -21.982 -10.689   0.827  1.00 52.22           C  
ATOM   2506  CD2 PHE C  67     -20.248 -11.051   2.433  1.00 52.22           C  
ATOM   2507  CE1 PHE C  67     -22.030  -9.341   1.176  1.00 52.22           C  
ATOM   2508  CE2 PHE C  67     -20.291  -9.705   2.787  1.00 52.22           C  
ATOM   2509  CZ  PHE C  67     -21.182  -8.852   2.156  1.00 52.22           C  
ATOM   2510  N   PRO C  68     -23.652 -15.543   1.073  1.00 54.59           N  
ATOM   2511  CA  PRO C  68     -24.185 -16.728   0.396  1.00 54.59           C  
ATOM   2512  C   PRO C  68     -24.373 -16.516  -1.105  1.00 54.59           C  
ATOM   2513  CB  PRO C  68     -25.532 -16.953   1.088  1.00 54.59           C  
ATOM   2514  O   PRO C  68     -24.712 -15.412  -1.538  1.00 54.59           O  
ATOM   2515  CG  PRO C  68     -25.813 -15.671   1.803  1.00 54.59           C  
ATOM   2516  CD  PRO C  68     -24.542 -14.874   1.872  1.00 54.59           C  
ATOM   2517  N   GLY C  69     -23.371 -16.854  -1.950  1.00 60.98           N  
ATOM   2518  CA  GLY C  69     -23.675 -16.799  -3.371  1.00 60.98           C  
ATOM   2519  C   GLY C  69     -22.933 -17.846  -4.181  1.00 60.98           C  
ATOM   2520  O   GLY C  69     -22.092 -18.570  -3.645  1.00 60.98           O  
ATOM   2521  N   PRO C  70     -23.570 -18.084  -5.336  1.00 70.05           N  
ATOM   2522  CA  PRO C  70     -22.883 -19.056  -6.191  1.00 70.05           C  
ATOM   2523  C   PRO C  70     -21.405 -18.728  -6.388  1.00 70.05           C  
ATOM   2524  CB  PRO C  70     -23.645 -18.959  -7.516  1.00 70.05           C  
ATOM   2525  O   PRO C  70     -20.998 -17.574  -6.229  1.00 70.05           O  
ATOM   2526  CG  PRO C  70     -24.381 -17.661  -7.440  1.00 70.05           C  
ATOM   2527  CD  PRO C  70     -24.479 -17.252  -5.998  1.00 70.05           C  
ATOM   2528  N   LYS C  71     -20.610 -19.814  -6.362  1.00 74.66           N  
ATOM   2529  CA  LYS C  71     -19.197 -19.606  -6.667  1.00 74.66           C  
ATOM   2530  C   LYS C  71     -19.025 -18.750  -7.918  1.00 74.66           C  
ATOM   2531  CB  LYS C  71     -18.484 -20.947  -6.847  1.00 74.66           C  
ATOM   2532  O   LYS C  71     -19.560 -19.078  -8.980  1.00 74.66           O  
ATOM   2533  CG  LYS C  71     -16.971 -20.833  -6.959  1.00 74.66           C  
ATOM   2534  CD  LYS C  71     -16.307 -22.204  -6.978  1.00 74.66           C  
ATOM   2535  CE  LYS C  71     -14.789 -22.091  -6.973  1.00 74.66           C  
ATOM   2536  NZ  LYS C  71     -14.134 -23.428  -6.857  1.00 74.66           N  
ATOM   2537  N   PRO C  72     -18.292 -17.708  -7.767  1.00 76.59           N  
ATOM   2538  CA  PRO C  72     -18.078 -16.825  -8.916  1.00 76.59           C  
ATOM   2539  C   PRO C  72     -17.321 -17.510 -10.053  1.00 76.59           C  
ATOM   2540  CB  PRO C  72     -17.257 -15.674  -8.329  1.00 76.59           C  
ATOM   2541  O   PRO C  72     -16.452 -18.349  -9.803  1.00 76.59           O  
ATOM   2542  CG  PRO C  72     -17.496 -15.748  -6.856  1.00 76.59           C  
ATOM   2543  CD  PRO C  72     -17.746 -17.181  -6.484  1.00 76.59           C  
ATOM   2544  N   ALA C  73     -17.730 -17.177 -11.325  1.00 75.54           N  
ATOM   2545  CA  ALA C  73     -17.108 -17.742 -12.519  1.00 75.54           C  
ATOM   2546  C   ALA C  73     -15.591 -17.582 -12.475  1.00 75.54           C  
ATOM   2547  CB  ALA C  73     -17.672 -17.084 -13.776  1.00 75.54           C  
ATOM   2548  O   ALA C  73     -14.853 -18.482 -12.884  1.00 75.54           O  
ATOM   2549  N   LEU C  74     -15.078 -16.462 -11.926  1.00 77.02           N  
ATOM   2550  CA  LEU C  74     -13.648 -16.184 -11.860  1.00 77.02           C  
ATOM   2551  C   LEU C  74     -12.937 -17.199 -10.971  1.00 77.02           C  
ATOM   2552  CB  LEU C  74     -13.401 -14.767 -11.336  1.00 77.02           C  
ATOM   2553  O   LEU C  74     -11.859 -17.687 -11.318  1.00 77.02           O  
ATOM   2554  CG  LEU C  74     -11.943 -14.308 -11.282  1.00 77.02           C  
ATOM   2555  CD1 LEU C  74     -11.344 -14.281 -12.685  1.00 77.02           C  
ATOM   2556  CD2 LEU C  74     -11.837 -12.937 -10.624  1.00 77.02           C  
ATOM   2557  N   ILE C  75     -13.542 -17.446  -9.867  1.00 74.02           N  
ATOM   2558  CA  ILE C  75     -12.957 -18.408  -8.940  1.00 74.02           C  
ATOM   2559  C   ILE C  75     -12.969 -19.801  -9.564  1.00 74.02           C  
ATOM   2560  CB  ILE C  75     -13.707 -18.419  -7.589  1.00 74.02           C  
ATOM   2561  O   ILE C  75     -11.980 -20.533  -9.486  1.00 74.02           O  
ATOM   2562  CG1 ILE C  75     -13.550 -17.070  -6.880  1.00 74.02           C  
ATOM   2563  CG2 ILE C  75     -13.208 -19.565  -6.704  1.00 74.02           C  
ATOM   2564  CD1 ILE C  75     -12.107 -16.701  -6.562  1.00 74.02           C  
ATOM   2565  N   SER C  76     -14.085 -20.182 -10.178  1.00 74.09           N  
ATOM   2566  CA  SER C  76     -14.180 -21.466 -10.866  1.00 74.09           C  
ATOM   2567  C   SER C  76     -13.118 -21.590 -11.953  1.00 74.09           C  
ATOM   2568  CB  SER C  76     -15.570 -21.646 -11.477  1.00 74.09           C  
ATOM   2569  O   SER C  76     -12.491 -22.641 -12.099  1.00 74.09           O  
ATOM   2570  OG  SER C  76     -16.561 -21.703 -10.465  1.00 74.09           O  
ATOM   2571  N   TRP C  77     -12.945 -20.564 -12.681  1.00 75.70           N  
ATOM   2572  CA  TRP C  77     -11.946 -20.525 -13.744  1.00 75.70           C  
ATOM   2573  C   TRP C  77     -10.541 -20.693 -13.176  1.00 75.70           C  
ATOM   2574  CB  TRP C  77     -12.041 -19.211 -14.524  1.00 75.70           C  
ATOM   2575  O   TRP C  77      -9.735 -21.457 -13.712  1.00 75.70           O  
ATOM   2576  CG  TRP C  77     -10.958 -19.028 -15.543  1.00 75.70           C  
ATOM   2577  CD1 TRP C  77     -10.882 -19.608 -16.779  1.00 75.70           C  
ATOM   2578  CD2 TRP C  77      -9.790 -18.211 -15.412  1.00 75.70           C  
ATOM   2579  CE2 TRP C  77      -9.051 -18.343 -16.608  1.00 75.70           C  
ATOM   2580  CE3 TRP C  77      -9.298 -17.378 -14.398  1.00 75.70           C  
ATOM   2581  NE1 TRP C  77      -9.738 -19.200 -17.424  1.00 75.70           N  
ATOM   2582  CH2 TRP C  77      -7.384 -16.864 -15.809  1.00 75.70           C  
ATOM   2583  CZ2 TRP C  77      -7.843 -17.672 -16.817  1.00 75.70           C  
ATOM   2584  CZ3 TRP C  77      -8.096 -16.712 -14.608  1.00 75.70           C  
ATOM   2585  N   MET C  78     -10.187 -20.065 -12.080  1.00 71.81           N  
ATOM   2586  CA  MET C  78      -8.859 -20.099 -11.474  1.00 71.81           C  
ATOM   2587  C   MET C  78      -8.552 -21.485 -10.915  1.00 71.81           C  
ATOM   2588  CB  MET C  78      -8.746 -19.051 -10.366  1.00 71.81           C  
ATOM   2589  O   MET C  78      -7.403 -21.930 -10.945  1.00 71.81           O  
ATOM   2590  CG  MET C  78      -8.589 -17.629 -10.880  1.00 71.81           C  
ATOM   2591  SD  MET C  78      -8.357 -16.413  -9.526  1.00 71.81           S  
ATOM   2592  CE  MET C  78      -8.540 -14.864 -10.452  1.00 71.81           C  
ATOM   2593  N   GLU C  79      -9.543 -22.129 -10.455  1.00 65.53           N  
ATOM   2594  CA  GLU C  79      -9.378 -23.461  -9.880  1.00 65.53           C  
ATOM   2595  C   GLU C  79      -9.088 -24.496 -10.963  1.00 65.53           C  
ATOM   2596  CB  GLU C  79     -10.624 -23.863  -9.088  1.00 65.53           C  
ATOM   2597  O   GLU C  79      -8.505 -25.546 -10.685  1.00 65.53           O  
ATOM   2598  CG  GLU C  79     -10.774 -23.129  -7.763  1.00 65.53           C  
ATOM   2599  CD  GLU C  79     -12.042 -23.502  -7.011  1.00 65.53           C  
ATOM   2600  OE1 GLU C  79     -12.153 -23.171  -5.808  1.00 65.53           O  
ATOM   2601  OE2 GLU C  79     -12.929 -24.132  -7.628  1.00 65.53           O  
ATOM   2602  N   GLN C  80      -9.458 -24.132 -12.143  1.00 62.61           N  
ATOM   2603  CA  GLN C  80      -9.181 -25.029 -13.261  1.00 62.61           C  
ATOM   2604  C   GLN C  80      -7.734 -24.896 -13.728  1.00 62.61           C  
ATOM   2605  CB  GLN C  80     -10.135 -24.749 -14.423  1.00 62.61           C  
ATOM   2606  O   GLN C  80      -7.274 -25.672 -14.568  1.00 62.61           O  
ATOM   2607  CG  GLN C  80     -11.584 -25.119 -14.133  1.00 62.61           C  
ATOM   2608  CD  GLN C  80     -12.534 -24.680 -15.231  1.00 62.61           C  
ATOM   2609  NE2 GLN C  80     -13.813 -24.558 -14.894  1.00 62.61           N  
ATOM   2610  OE1 GLN C  80     -12.121 -24.451 -16.372  1.00 62.61           O  
ATOM   2611  N   GLU C  81      -6.948 -24.154 -12.992  1.00 50.81           N  
ATOM   2612  CA  GLU C  81      -5.527 -23.921 -13.233  1.00 50.81           C  
ATOM   2613  C   GLU C  81      -5.249 -23.691 -14.715  1.00 50.81           C  
ATOM   2614  CB  GLU C  81      -4.694 -25.099 -12.718  1.00 50.81           C  
ATOM   2615  O   GLU C  81      -4.272 -24.211 -15.257  1.00 50.81           O  
ATOM   2616  CG  GLU C  81      -4.623 -25.185 -11.201  1.00 50.81           C  
ATOM   2617  CD  GLU C  81      -3.678 -26.267 -10.705  1.00 50.81           C  
ATOM   2618  OE1 GLU C  81      -3.511 -26.410  -9.472  1.00 50.81           O  
ATOM   2619  OE2 GLU C  81      -3.099 -26.979 -11.556  1.00 50.81           O  
ATOM   2620  N   SER C  82      -6.068 -22.924 -15.356  1.00 54.50           N  
ATOM   2621  CA  SER C  82      -5.885 -22.553 -16.756  1.00 54.50           C  
ATOM   2622  C   SER C  82      -4.898 -21.399 -16.897  1.00 54.50           C  
ATOM   2623  CB  SER C  82      -7.223 -22.170 -17.389  1.00 54.50           C  
ATOM   2624  O   SER C  82      -4.908 -20.465 -16.094  1.00 54.50           O  
ATOM   2625  OG  SER C  82      -7.717 -23.224 -18.197  1.00 54.50           O  
ATOM   2626  N   GLU C  83      -4.014 -21.530 -17.806  1.00 57.48           N  
ATOM   2627  CA  GLU C  83      -3.026 -20.481 -18.039  1.00 57.48           C  
ATOM   2628  C   GLU C  83      -3.569 -19.411 -18.982  1.00 57.48           C  
ATOM   2629  CB  GLU C  83      -1.733 -21.075 -18.605  1.00 57.48           C  
ATOM   2630  O   GLU C  83      -3.258 -18.228 -18.831  1.00 57.48           O  
ATOM   2631  CG  GLU C  83      -0.779 -21.597 -17.542  1.00 57.48           C  
ATOM   2632  CD  GLU C  83       0.397 -20.668 -17.283  1.00 57.48           C  
ATOM   2633  OE1 GLU C  83       1.042 -20.789 -16.216  1.00 57.48           O  
ATOM   2634  OE2 GLU C  83       0.675 -19.813 -18.152  1.00 57.48           O  
ATOM   2635  N   ALA C  84      -4.511 -19.801 -19.946  1.00 60.69           N  
ATOM   2636  CA  ALA C  84      -5.059 -18.857 -20.916  1.00 60.69           C  
ATOM   2637  C   ALA C  84      -6.314 -18.179 -20.374  1.00 60.69           C  
ATOM   2638  CB  ALA C  84      -5.368 -19.566 -22.233  1.00 60.69           C  
ATOM   2639  O   ALA C  84      -7.188 -18.840 -19.807  1.00 60.69           O  
ATOM   2640  N   TRP C  85      -6.250 -16.801 -20.339  1.00 69.45           N  
ATOM   2641  CA  TRP C  85      -7.436 -16.059 -19.928  1.00 69.45           C  
ATOM   2642  C   TRP C  85      -8.637 -16.427 -20.794  1.00 69.45           C  
ATOM   2643  CB  TRP C  85      -7.181 -14.551 -20.003  1.00 69.45           C  
ATOM   2644  O   TRP C  85      -8.509 -16.577 -22.011  1.00 69.45           O  
ATOM   2645  CG  TRP C  85      -8.259 -13.718 -19.378  1.00 69.45           C  
ATOM   2646  CD1 TRP C  85      -9.271 -13.062 -20.022  1.00 69.45           C  
ATOM   2647  CD2 TRP C  85      -8.430 -13.448 -17.983  1.00 69.45           C  
ATOM   2648  CE2 TRP C  85      -9.568 -12.622 -17.854  1.00 69.45           C  
ATOM   2649  CE3 TRP C  85      -7.731 -13.827 -16.829  1.00 69.45           C  
ATOM   2650  NE1 TRP C  85     -10.062 -12.401 -19.111  1.00 69.45           N  
ATOM   2651  CH2 TRP C  85      -9.320 -12.551 -15.501  1.00 69.45           C  
ATOM   2652  CZ2 TRP C  85     -10.022 -12.166 -16.614  1.00 69.45           C  
ATOM   2653  CZ3 TRP C  85      -8.185 -13.373 -15.596  1.00 69.45           C  
ATOM   2654  N   SER C  86      -9.797 -16.689 -20.315  1.00 70.07           N  
ATOM   2655  CA  SER C  86     -11.014 -17.061 -21.028  1.00 70.07           C  
ATOM   2656  C   SER C  86     -12.202 -16.222 -20.570  1.00 70.07           C  
ATOM   2657  CB  SER C  86     -11.321 -18.546 -20.828  1.00 70.07           C  
ATOM   2658  O   SER C  86     -12.231 -15.746 -19.433  1.00 70.07           O  
ATOM   2659  OG  SER C  86     -12.694 -18.741 -20.535  1.00 70.07           O  
ATOM   2660  N   PRO C  87     -13.055 -15.889 -21.557  1.00 68.29           N  
ATOM   2661  CA  PRO C  87     -14.285 -15.184 -21.186  1.00 68.29           C  
ATOM   2662  C   PRO C  87     -15.018 -15.850 -20.023  1.00 68.29           C  
ATOM   2663  CB  PRO C  87     -15.124 -15.242 -22.465  1.00 68.29           C  
ATOM   2664  O   PRO C  87     -15.836 -15.210 -19.357  1.00 68.29           O  
ATOM   2665  CG  PRO C  87     -14.149 -15.576 -23.547  1.00 68.29           C  
ATOM   2666  CD  PRO C  87     -12.955 -16.242 -22.925  1.00 68.29           C  
ATOM   2667  N   ALA C  88     -14.692 -17.092 -19.833  1.00 69.63           N  
ATOM   2668  CA  ALA C  88     -15.308 -17.835 -18.737  1.00 69.63           C  
ATOM   2669  C   ALA C  88     -14.913 -17.247 -17.385  1.00 69.63           C  
ATOM   2670  CB  ALA C  88     -14.917 -19.309 -18.807  1.00 69.63           C  
ATOM   2671  O   ALA C  88     -15.570 -17.503 -16.374  1.00 69.63           O  
ATOM   2672  N   ALA C  89     -13.859 -16.445 -17.294  1.00 71.50           N  
ATOM   2673  CA  ALA C  89     -13.350 -15.846 -16.063  1.00 71.50           C  
ATOM   2674  C   ALA C  89     -14.180 -14.630 -15.661  1.00 71.50           C  
ATOM   2675  CB  ALA C  89     -11.884 -15.455 -16.228  1.00 71.50           C  
ATOM   2676  O   ALA C  89     -14.096 -14.162 -14.523  1.00 71.50           O  
ATOM   2677  N   GLN C  90     -14.965 -14.151 -16.538  1.00 65.76           N  
ATOM   2678  CA  GLN C  90     -15.762 -12.958 -16.270  1.00 65.76           C  
ATOM   2679  C   GLN C  90     -17.137 -13.327 -15.720  1.00 65.76           C  
ATOM   2680  CB  GLN C  90     -15.912 -12.117 -17.539  1.00 65.76           C  
ATOM   2681  O   GLN C  90     -17.721 -14.336 -16.121  1.00 65.76           O  
ATOM   2682  CG  GLN C  90     -14.668 -11.314 -17.895  1.00 65.76           C  
ATOM   2683  CD  GLN C  90     -14.871 -10.425 -19.107  1.00 65.76           C  
ATOM   2684  NE2 GLN C  90     -13.858  -9.630 -19.436  1.00 65.76           N  
ATOM   2685  OE1 GLN C  90     -15.929 -10.452 -19.744  1.00 65.76           O  
ATOM   2686  N   ASP C  91     -17.554 -12.700 -14.559  1.00 55.40           N  
ATOM   2687  CA  ASP C  91     -18.883 -12.932 -14.002  1.00 55.40           C  
ATOM   2688  C   ASP C  91     -19.972 -12.487 -14.976  1.00 55.40           C  
ATOM   2689  CB  ASP C  91     -19.041 -12.201 -12.668  1.00 55.40           C  
ATOM   2690  O   ASP C  91     -19.836 -11.457 -15.640  1.00 55.40           O  
ATOM   2691  CG  ASP C  91     -18.585 -13.030 -11.480  1.00 55.40           C  
ATOM   2692  OD1 ASP C  91     -18.703 -14.273 -11.522  1.00 55.40           O  
ATOM   2693  OD2 ASP C  91     -18.106 -12.434 -10.491  1.00 55.40           O  
ATOM   2694  N   PRO C  92     -20.888 -13.434 -15.175  1.00 44.71           N  
ATOM   2695  CA  PRO C  92     -21.947 -13.002 -16.090  1.00 44.71           C  
ATOM   2696  C   PRO C  92     -22.579 -11.675 -15.678  1.00 44.71           C  
ATOM   2697  CB  PRO C  92     -22.968 -14.141 -16.011  1.00 44.71           C  
ATOM   2698  O   PRO C  92     -22.597 -11.337 -14.491  1.00 44.71           O  
ATOM   2699  CG  PRO C  92     -22.440 -15.053 -14.951  1.00 44.71           C  
ATOM   2700  CD  PRO C  92     -21.143 -14.493 -14.441  1.00 44.71           C  
ATOM   2701  N   GLU C  93     -22.375 -10.663 -16.372  1.00 39.32           N  
ATOM   2702  CA  GLU C  93     -23.143  -9.464 -16.049  1.00 39.32           C  
ATOM   2703  C   GLU C  93     -24.553  -9.820 -15.587  1.00 39.32           C  
ATOM   2704  CB  GLU C  93     -23.206  -8.525 -17.256  1.00 39.32           C  
ATOM   2705  O   GLU C  93     -25.137 -10.799 -16.056  1.00 39.32           O  
ATOM   2706  CG  GLU C  93     -22.096  -7.485 -17.284  1.00 39.32           C  
ATOM   2707  CD  GLU C  93     -22.251  -6.473 -18.409  1.00 39.32           C  
ATOM   2708  OE1 GLU C  93     -21.465  -5.499 -18.461  1.00 39.32           O  
ATOM   2709  OE2 GLU C  93     -23.165  -6.655 -19.243  1.00 39.32           O  
ATOM   2710  N   LYS C  94     -24.949  -9.504 -14.327  1.00 35.49           N  
ATOM   2711  CA  LYS C  94     -26.384  -9.668 -14.115  1.00 35.49           C  
ATOM   2712  C   LYS C  94     -27.169  -9.333 -15.381  1.00 35.49           C  
ATOM   2713  CB  LYS C  94     -26.860  -8.790 -12.957  1.00 35.49           C  
ATOM   2714  O   LYS C  94     -27.141  -8.194 -15.852  1.00 35.49           O  
ATOM   2715  CG  LYS C  94     -27.076  -9.547 -11.655  1.00 35.49           C  
ATOM   2716  CD  LYS C  94     -27.509  -8.614 -10.531  1.00 35.49           C  
ATOM   2717  CE  LYS C  94     -27.612  -9.349  -9.201  1.00 35.49           C  
ATOM   2718  NZ  LYS C  94     -27.870  -8.411  -8.068  1.00 35.49           N  
ATOM   2719  N   GLY C  95     -27.065 -10.065 -16.293  1.00 30.93           N  
ATOM   2720  CA  GLY C  95     -27.985  -9.846 -17.398  1.00 30.93           C  
ATOM   2721  C   GLY C  95     -29.397  -9.524 -16.944  1.00 30.93           C  
ATOM   2722  O   GLY C  95     -29.747  -9.747 -15.784  1.00 30.93           O  
ATOM   2723  N   GLU C  96     -29.950  -8.402 -17.357  1.00 29.74           N  
ATOM   2724  CA  GLU C  96     -31.391  -8.167 -17.372  1.00 29.74           C  
ATOM   2725  C   GLU C  96     -32.161  -9.472 -17.554  1.00 29.74           C  
ATOM   2726  CB  GLU C  96     -31.763  -7.177 -18.479  1.00 29.74           C  
ATOM   2727  O   GLU C  96     -31.849 -10.264 -18.445  1.00 29.74           O  
ATOM   2728  CG  GLU C  96     -31.489  -5.724 -18.122  1.00 29.74           C  
ATOM   2729  CD  GLU C  96     -32.428  -4.749 -18.815  1.00 29.74           C  
ATOM   2730  OE1 GLU C  96     -32.560  -3.596 -18.345  1.00 29.74           O  
ATOM   2731  OE2 GLU C  96     -33.037  -5.141 -19.835  1.00 29.74           O  
ATOM   2732  N   ARG C  97     -32.638 -10.046 -16.483  1.00 28.66           N  
ATOM   2733  CA  ARG C  97     -33.531 -11.197 -16.553  1.00 28.66           C  
ATOM   2734  C   ARG C  97     -34.482 -11.082 -17.740  1.00 28.66           C  
ATOM   2735  CB  ARG C  97     -34.329 -11.339 -15.255  1.00 28.66           C  
ATOM   2736  O   ARG C  97     -35.066 -12.078 -18.173  1.00 28.66           O  
ATOM   2737  CG  ARG C  97     -33.503 -11.825 -14.074  1.00 28.66           C  
ATOM   2738  CD  ARG C  97     -34.374 -12.132 -12.864  1.00 28.66           C  
ATOM   2739  NE  ARG C  97     -33.590 -12.681 -11.761  1.00 28.66           N  
ATOM   2740  NH1 ARG C  97     -35.380 -12.872 -10.313  1.00 28.66           N  
ATOM   2741  NH2 ARG C  97     -33.283 -13.510  -9.641  1.00 28.66           N  
ATOM   2742  CZ  ARG C  97     -34.086 -13.020 -10.574  1.00 28.66           C  
ATOM   2743  N   LEU C  98     -35.218  -9.884 -17.690  1.00 23.69           N  
ATOM   2744  CA  LEU C  98     -36.579 -10.013 -18.201  1.00 23.69           C  
ATOM   2745  C   LEU C  98     -36.571 -10.406 -19.674  1.00 23.69           C  
ATOM   2746  CB  LEU C  98     -37.348  -8.703 -18.014  1.00 23.69           C  
ATOM   2747  O   LEU C  98     -36.217  -9.597 -20.535  1.00 23.69           O  
ATOM   2748  CG  LEU C  98     -37.798  -8.378 -16.588  1.00 23.69           C  
ATOM   2749  CD1 LEU C  98     -38.141  -6.898 -16.466  1.00 23.69           C  
ATOM   2750  CD2 LEU C  98     -38.989  -9.244 -16.193  1.00 23.69           C  
ATOM   2751  N   GLY C  99     -35.696 -11.239 -19.981  1.00 24.77           N  
ATOM   2752  CA  GLY C  99     -35.972 -11.527 -21.379  1.00 24.77           C  
ATOM   2753  C   GLY C  99     -37.435 -11.828 -21.648  1.00 24.77           C  
ATOM   2754  O   GLY C  99     -38.043 -12.647 -20.956  1.00 24.77           O  
ATOM   2755  N   GLY C 100     -38.186 -10.705 -21.793  1.00 21.63           N  
ATOM   2756  CA  GLY C 100     -39.538 -10.723 -22.329  1.00 21.63           C  
ATOM   2757  C   GLY C 100     -39.724 -11.734 -23.445  1.00 21.63           C  
ATOM   2758  O   GLY C 100     -38.751 -12.167 -24.065  1.00 21.63           O  
ATOM   2759  N   ALA C 101     -40.474 -12.718 -23.057  1.00 23.62           N  
ATOM   2760  CA  ALA C 101     -41.065 -13.696 -23.967  1.00 23.62           C  
ATOM   2761  C   ALA C 101     -41.568 -13.024 -25.242  1.00 23.62           C  
ATOM   2762  CB  ALA C 101     -42.204 -14.444 -23.279  1.00 23.62           C  
ATOM   2763  O   ALA C 101     -42.528 -12.251 -25.207  1.00 23.62           O  
ATOM   2764  N   ARG C 102     -40.681 -12.230 -25.867  1.00 21.58           N  
ATOM   2765  CA  ARG C 102     -41.347 -11.555 -26.976  1.00 21.58           C  
ATOM   2766  C   ARG C 102     -42.133 -12.546 -27.827  1.00 21.58           C  
ATOM   2767  CB  ARG C 102     -40.329 -10.812 -27.843  1.00 21.58           C  
ATOM   2768  O   ARG C 102     -41.607 -13.589 -28.221  1.00 21.58           O  
ATOM   2769  CG  ARG C 102     -40.002  -9.412 -27.347  1.00 21.58           C  
ATOM   2770  CD  ARG C 102     -39.223  -8.614 -28.383  1.00 21.58           C  
ATOM   2771  NE  ARG C 102     -38.867  -7.288 -27.886  1.00 21.58           N  
ATOM   2772  NH1 ARG C 102     -38.024  -6.533 -29.900  1.00 21.58           N  
ATOM   2773  NH2 ARG C 102     -38.025  -5.159 -28.065  1.00 21.58           N  
ATOM   2774  CZ  ARG C 102     -38.306  -6.329 -28.618  1.00 21.58           C  
ATOM   2775  N   ARG C 103     -43.472 -12.466 -27.586  1.00 21.40           N  
ATOM   2776  CA  ARG C 103     -44.627 -13.015 -28.290  1.00 21.40           C  
ATOM   2777  C   ARG C 103     -44.507 -12.795 -29.794  1.00 21.40           C  
ATOM   2778  CB  ARG C 103     -45.922 -12.388 -27.770  1.00 21.40           C  
ATOM   2779  O   ARG C 103     -44.489 -11.654 -30.261  1.00 21.40           O  
ATOM   2780  CG  ARG C 103     -47.016 -13.398 -27.464  1.00 21.40           C  
ATOM   2781  CD  ARG C 103     -48.232 -12.737 -26.829  1.00 21.40           C  
ATOM   2782  NE  ARG C 103     -49.199 -13.726 -26.359  1.00 21.40           N  
ATOM   2783  NH1 ARG C 103     -50.610 -12.183 -25.377  1.00 21.40           N  
ATOM   2784  NH2 ARG C 103     -51.116 -14.417 -25.301  1.00 21.40           N  
ATOM   2785  CZ  ARG C 103     -50.306 -13.440 -25.681  1.00 21.40           C  
ATOM   2786  N   GLY C 104     -43.497 -13.407 -30.343  1.00 22.93           N  
ATOM   2787  CA  GLY C 104     -43.482 -13.194 -31.782  1.00 22.93           C  
ATOM   2788  C   GLY C 104     -44.870 -13.143 -32.392  1.00 22.93           C  
ATOM   2789  O   GLY C 104     -45.783 -13.829 -31.929  1.00 22.93           O  
ATOM   2790  N   ASP C 105     -45.224 -11.993 -32.936  1.00 19.80           N  
ATOM   2791  CA  ASP C 105     -46.393 -11.424 -33.600  1.00 19.80           C  
ATOM   2792  C   ASP C 105     -46.846 -12.304 -34.763  1.00 19.80           C  
ATOM   2793  CB  ASP C 105     -46.092 -10.009 -34.097  1.00 19.80           C  
ATOM   2794  O   ASP C 105     -46.029 -12.725 -35.585  1.00 19.80           O  
ATOM   2795  CG  ASP C 105     -46.548  -8.931 -33.129  1.00 19.80           C  
ATOM   2796  OD1 ASP C 105     -47.358  -9.227 -32.224  1.00 19.80           O  
ATOM   2797  OD2 ASP C 105     -46.095  -7.775 -33.273  1.00 19.80           O  
ATOM   2798  N   VAL C 106     -48.017 -12.821 -34.596  1.00 24.53           N  
ATOM   2799  CA  VAL C 106     -48.816 -13.614 -35.524  1.00 24.53           C  
ATOM   2800  C   VAL C 106     -49.068 -12.815 -36.801  1.00 24.53           C  
ATOM   2801  CB  VAL C 106     -50.159 -14.046 -34.892  1.00 24.53           C  
ATOM   2802  O   VAL C 106     -49.864 -13.225 -37.650  1.00 24.53           O  
ATOM   2803  CG1 VAL C 106     -50.059 -15.461 -34.328  1.00 24.53           C  
ATOM   2804  CG2 VAL C 106     -50.576 -13.060 -33.802  1.00 24.53           C  
ATOM   2805  N   PRO C 107     -48.266 -11.731 -37.099  1.00 21.57           N  
ATOM   2806  CA  PRO C 107     -49.204 -10.867 -37.819  1.00 21.57           C  
ATOM   2807  C   PRO C 107     -49.954 -11.604 -38.927  1.00 21.57           C  
ATOM   2808  CB  PRO C 107     -48.303  -9.776 -38.402  1.00 21.57           C  
ATOM   2809  O   PRO C 107     -49.584 -12.725 -39.287  1.00 21.57           O  
ATOM   2810  CG  PRO C 107     -46.914 -10.192 -38.036  1.00 21.57           C  
ATOM   2811  CD  PRO C 107     -46.981 -11.525 -37.348  1.00 21.57           C  
ATOM   2812  N   ASN C 108     -50.120 -10.821 -40.046  1.00 20.04           N  
ATOM   2813  CA  ASN C 108     -51.232 -10.242 -40.792  1.00 20.04           C  
ATOM   2814  C   ASN C 108     -51.604 -11.098 -41.999  1.00 20.04           C  
ATOM   2815  CB  ASN C 108     -50.896  -8.816 -41.236  1.00 20.04           C  
ATOM   2816  O   ASN C 108     -50.809 -11.928 -42.445  1.00 20.04           O  
ATOM   2817  CG  ASN C 108     -52.087  -7.882 -41.149  1.00 20.04           C  
ATOM   2818  ND2 ASN C 108     -51.929  -6.671 -41.669  1.00 20.04           N  
ATOM   2819  OD1 ASN C 108     -53.140  -8.246 -40.618  1.00 20.04           O  
ATOM   2820  N   ARG C 109     -52.483 -10.472 -42.800  1.00 20.23           N  
ATOM   2821  CA  ARG C 109     -53.661 -10.814 -43.589  1.00 20.23           C  
ATOM   2822  C   ARG C 109     -53.265 -11.401 -44.940  1.00 20.23           C  
ATOM   2823  CB  ARG C 109     -54.548  -9.584 -43.793  1.00 20.23           C  
ATOM   2824  O   ARG C 109     -53.867 -12.373 -45.402  1.00 20.23           O  
ATOM   2825  CG  ARG C 109     -56.036  -9.867 -43.655  1.00 20.23           C  
ATOM   2826  CD  ARG C 109     -56.862  -8.590 -43.721  1.00 20.23           C  
ATOM   2827  NE  ARG C 109     -58.284  -8.858 -43.527  1.00 20.23           N  
ATOM   2828  NH1 ARG C 109     -58.946  -6.661 -43.801  1.00 20.23           N  
ATOM   2829  NH2 ARG C 109     -60.504  -8.289 -43.380  1.00 20.23           N  
ATOM   2830  CZ  ARG C 109     -59.241  -7.935 -43.570  1.00 20.23           C  
ATOM   2831  N   LYS C 110     -52.631 -10.505 -45.788  1.00 19.89           N  
ATOM   2832  CA  LYS C 110     -53.486 -10.099 -46.900  1.00 19.89           C  
ATOM   2833  C   LYS C 110     -53.487 -11.152 -48.005  1.00 19.89           C  
ATOM   2834  CB  LYS C 110     -53.034  -8.751 -47.461  1.00 19.89           C  
ATOM   2835  O   LYS C 110     -54.546 -11.525 -48.513  1.00 19.89           O  
ATOM   2836  CG  LYS C 110     -54.075  -7.648 -47.336  1.00 19.89           C  
ATOM   2837  CD  LYS C 110     -53.531  -6.309 -47.818  1.00 19.89           C  
ATOM   2838  CE  LYS C 110     -54.541  -5.188 -47.614  1.00 19.89           C  
ATOM   2839  NZ  LYS C 110     -53.964  -3.853 -47.953  1.00 19.89           N  
ATOM   2840  N   GLU C 111     -52.630 -10.858 -48.983  1.00 20.50           N  
ATOM   2841  CA  GLU C 111     -53.098 -10.514 -50.323  1.00 20.50           C  
ATOM   2842  C   GLU C 111     -53.329 -11.766 -51.164  1.00 20.50           C  
ATOM   2843  CB  GLU C 111     -52.098  -9.589 -51.021  1.00 20.50           C  
ATOM   2844  O   GLU C 111     -52.746 -12.818 -50.895  1.00 20.50           O  
ATOM   2845  CG  GLU C 111     -52.476  -8.116 -50.958  1.00 20.50           C  
ATOM   2846  CD  GLU C 111     -51.506  -7.215 -51.706  1.00 20.50           C  
ATOM   2847  OE1 GLU C 111     -51.762  -5.993 -51.799  1.00 20.50           O  
ATOM   2848  OE2 GLU C 111     -50.482  -7.736 -52.202  1.00 20.50           O  
ATOM   2849  N   GLU C 112     -53.525 -11.458 -52.509  1.00 20.83           N  
ATOM   2850  CA  GLU C 112     -54.507 -11.721 -53.557  1.00 20.83           C  
ATOM   2851  C   GLU C 112     -54.147 -12.974 -54.350  1.00 20.83           C  
ATOM   2852  CB  GLU C 112     -54.625 -10.519 -54.497  1.00 20.83           C  
ATOM   2853  O   GLU C 112     -53.008 -13.443 -54.296  1.00 20.83           O  
ATOM   2854  CG  GLU C 112     -55.683  -9.510 -54.077  1.00 20.83           C  
ATOM   2855  CD  GLU C 112     -56.110  -8.583 -55.204  1.00 20.83           C  
ATOM   2856  OE1 GLU C 112     -57.149  -7.898 -55.066  1.00 20.83           O  
ATOM   2857  OE2 GLU C 112     -55.400  -8.542 -56.233  1.00 20.83           O  
ATOM   2858  N   GLU C 113     -54.578 -12.935 -55.619  1.00 21.51           N  
ATOM   2859  CA  GLU C 113     -55.454 -13.778 -56.427  1.00 21.51           C  
ATOM   2860  C   GLU C 113     -54.648 -14.745 -57.289  1.00 21.51           C  
ATOM   2861  CB  GLU C 113     -56.362 -12.918 -57.311  1.00 21.51           C  
ATOM   2862  O   GLU C 113     -54.958 -15.937 -57.350  1.00 21.51           O  
ATOM   2863  CG  GLU C 113     -57.741 -13.519 -57.544  1.00 21.51           C  
ATOM   2864  CD  GLU C 113     -58.695 -12.573 -58.256  1.00 21.51           C  
ATOM   2865  OE1 GLU C 113     -59.800 -13.010 -58.652  1.00 21.51           O  
ATOM   2866  OE2 GLU C 113     -58.335 -11.386 -58.420  1.00 21.51           O  
ATOM   2867  N   PRO C 114     -54.087 -14.186 -58.444  1.00 22.05           N  
ATOM   2868  CA  PRO C 114     -54.813 -14.596 -59.648  1.00 22.05           C  
ATOM   2869  C   PRO C 114     -54.264 -15.883 -60.259  1.00 22.05           C  
ATOM   2870  CB  PRO C 114     -54.616 -13.412 -60.599  1.00 22.05           C  
ATOM   2871  O   PRO C 114     -53.183 -16.339 -59.878  1.00 22.05           O  
ATOM   2872  CG  PRO C 114     -53.722 -12.472 -59.857  1.00 22.05           C  
ATOM   2873  CD  PRO C 114     -53.318 -13.118 -58.563  1.00 22.05           C  
ATOM   2874  N   GLU C 115     -53.904 -15.712 -61.571  1.00 20.74           N  
ATOM   2875  CA  GLU C 115     -54.546 -16.322 -62.732  1.00 20.74           C  
ATOM   2876  C   GLU C 115     -53.792 -17.566 -63.190  1.00 20.74           C  
ATOM   2877  CB  GLU C 115     -54.646 -15.315 -63.881  1.00 20.74           C  
ATOM   2878  O   GLU C 115     -54.390 -18.628 -63.378  1.00 20.74           O  
ATOM   2879  CG  GLU C 115     -55.989 -14.603 -63.960  1.00 20.74           C  
ATOM   2880  CD  GLU C 115     -56.314 -14.087 -65.353  1.00 20.74           C  
ATOM   2881  OE1 GLU C 115     -57.503 -13.818 -65.638  1.00 20.74           O  
ATOM   2882  OE2 GLU C 115     -55.373 -13.953 -66.166  1.00 20.74           O  
ATOM   2883  N   GLU C 116     -53.213 -17.494 -64.432  1.00 20.61           N  
ATOM   2884  CA  GLU C 116     -53.735 -18.157 -65.623  1.00 20.61           C  
ATOM   2885  C   GLU C 116     -52.879 -19.362 -66.003  1.00 20.61           C  
ATOM   2886  CB  GLU C 116     -53.813 -17.176 -66.795  1.00 20.61           C  
ATOM   2887  O   GLU C 116     -53.407 -20.437 -66.297  1.00 20.61           O  
ATOM   2888  CG  GLU C 116     -55.154 -16.468 -66.917  1.00 20.61           C  
ATOM   2889  CD  GLU C 116     -55.988 -16.961 -68.089  1.00 20.61           C  
ATOM   2890  OE1 GLU C 116     -57.236 -16.888 -68.019  1.00 20.61           O  
ATOM   2891  OE2 GLU C 116     -55.389 -17.425 -69.085  1.00 20.61           O  
ATOM   2892  N   VAL C 117     -51.715 -19.106 -66.688  1.00 20.56           N  
ATOM   2893  CA  VAL C 117     -51.838 -19.457 -68.099  1.00 20.56           C  
ATOM   2894  C   VAL C 117     -51.456 -20.922 -68.303  1.00 20.56           C  
ATOM   2895  CB  VAL C 117     -50.960 -18.549 -68.988  1.00 20.56           C  
ATOM   2896  O   VAL C 117     -50.679 -21.481 -67.525  1.00 20.56           O  
ATOM   2897  CG1 VAL C 117     -51.030 -18.992 -70.448  1.00 20.56           C  
ATOM   2898  CG2 VAL C 117     -51.390 -17.090 -68.849  1.00 20.56           C  
ATOM   2899  N   PRO C 118     -51.127 -21.242 -69.592  1.00 21.96           N  
ATOM   2900  CA  PRO C 118     -51.611 -22.256 -70.532  1.00 21.96           C  
ATOM   2901  C   PRO C 118     -50.729 -23.502 -70.562  1.00 21.96           C  
ATOM   2902  CB  PRO C 118     -51.579 -21.532 -71.880  1.00 21.96           C  
ATOM   2903  O   PRO C 118     -51.233 -24.623 -70.457  1.00 21.96           O  
ATOM   2904  CG  PRO C 118     -51.071 -20.162 -71.565  1.00 21.96           C  
ATOM   2905  CD  PRO C 118     -50.615 -20.139 -70.134  1.00 21.96           C  
ATOM   2906  N   ARG C 119     -49.848 -23.519 -71.601  1.00 20.30           N  
ATOM   2907  CA  ARG C 119     -50.108 -24.391 -72.742  1.00 20.30           C  
ATOM   2908  C   ARG C 119     -49.324 -25.693 -72.626  1.00 20.30           C  
ATOM   2909  CB  ARG C 119     -49.756 -23.682 -74.052  1.00 20.30           C  
ATOM   2910  O   ARG C 119     -49.889 -26.779 -72.769  1.00 20.30           O  
ATOM   2911  CG  ARG C 119     -50.933 -22.977 -74.706  1.00 20.30           C  
ATOM   2912  CD  ARG C 119     -50.571 -22.434 -76.082  1.00 20.30           C  
ATOM   2913  NE  ARG C 119     -51.669 -21.669 -76.665  1.00 20.30           N  
ATOM   2914  NH1 ARG C 119     -50.987 -21.964 -78.852  1.00 20.30           N  
ATOM   2915  NH2 ARG C 119     -52.877 -20.751 -78.390  1.00 20.30           N  
ATOM   2916  CZ  ARG C 119     -51.842 -21.463 -77.968  1.00 20.30           C  
ATOM   2917  N   ALA C 120     -48.353 -25.867 -73.568  1.00 20.39           N  
ATOM   2918  CA  ALA C 120     -48.541 -26.818 -74.661  1.00 20.39           C  
ATOM   2919  C   ALA C 120     -47.770 -28.110 -74.402  1.00 20.39           C  
ATOM   2920  CB  ALA C 120     -48.106 -26.199 -75.986  1.00 20.39           C  
ATOM   2921  O   ALA C 120     -48.164 -28.918 -73.558  1.00 20.39           O  
ATOM   2922  N   LYS C 121     -46.770 -28.372 -75.334  1.00 19.69           N  
ATOM   2923  CA  LYS C 121     -46.852 -29.440 -76.327  1.00 19.69           C  
ATOM   2924  C   LYS C 121     -46.082 -30.676 -75.870  1.00 19.69           C  
ATOM   2925  CB  LYS C 121     -46.319 -28.960 -77.677  1.00 19.69           C  
ATOM   2926  O   LYS C 121     -45.325 -30.618 -74.898  1.00 19.69           O  
ATOM   2927  CG  LYS C 121     -47.390 -28.403 -78.604  1.00 19.69           C  
ATOM   2928  CD  LYS C 121     -46.821 -28.065 -79.976  1.00 19.69           C  
ATOM   2929  CE  LYS C 121     -47.879 -27.454 -80.885  1.00 19.69           C  
ATOM   2930  NZ  LYS C 121     -47.321 -27.103 -82.225  1.00 19.69           N  
ATOM   2931  N   GLY C 122     -45.076 -31.121 -76.712  1.00 19.64           N  
ATOM   2932  CA  GLY C 122     -45.210 -32.277 -77.584  1.00 19.64           C  
ATOM   2933  C   GLY C 122     -44.434 -33.486 -77.096  1.00 19.64           C  
ATOM   2934  O   GLY C 122     -44.098 -33.579 -75.913  1.00 19.64           O  
ATOM   2935  N   PRO C 123     -43.351 -33.855 -77.890  1.00 21.22           N  
ATOM   2936  CA  PRO C 123     -43.462 -35.055 -78.722  1.00 21.22           C  
ATOM   2937  C   PRO C 123     -42.817 -36.281 -78.079  1.00 21.22           C  
ATOM   2938  CB  PRO C 123     -42.728 -34.663 -80.007  1.00 21.22           C  
ATOM   2939  O   PRO C 123     -42.113 -36.156 -77.074  1.00 21.22           O  
ATOM   2940  CG  PRO C 123     -41.827 -33.540 -79.604  1.00 21.22           C  
ATOM   2941  CD  PRO C 123     -42.099 -33.202 -78.167  1.00 21.22           C  
ATOM   2942  N   ARG C 124     -41.810 -36.868 -78.839  1.00 20.43           N  
ATOM   2943  CA  ARG C 124     -41.882 -38.164 -79.505  1.00 20.43           C  
ATOM   2944  C   ARG C 124     -41.145 -39.233 -78.705  1.00 20.43           C  
ATOM   2945  CB  ARG C 124     -41.301 -38.075 -80.919  1.00 20.43           C  
ATOM   2946  O   ARG C 124     -40.434 -38.919 -77.747  1.00 20.43           O  
ATOM   2947  CG  ARG C 124     -42.343 -37.825 -81.997  1.00 20.43           C  
ATOM   2948  CD  ARG C 124     -41.724 -37.819 -83.388  1.00 20.43           C  
ATOM   2949  NE  ARG C 124     -42.714 -38.111 -84.420  1.00 20.43           N  
ATOM   2950  NH1 ARG C 124     -41.180 -38.268 -86.140  1.00 20.43           N  
ATOM   2951  NH2 ARG C 124     -43.412 -38.577 -86.558  1.00 20.43           N  
ATOM   2952  CZ  ARG C 124     -42.433 -38.318 -85.704  1.00 20.43           C  
ATOM   2953  N   LYS C 125     -40.090 -39.883 -79.400  1.00 20.39           N  
ATOM   2954  CA  LYS C 125     -40.096 -41.253 -79.904  1.00 20.39           C  
ATOM   2955  C   LYS C 125     -39.268 -42.171 -79.009  1.00 20.39           C  
ATOM   2956  CB  LYS C 125     -39.565 -41.301 -81.337  1.00 20.39           C  
ATOM   2957  O   LYS C 125     -38.478 -41.700 -78.189  1.00 20.39           O  
ATOM   2958  CG  LYS C 125     -40.636 -41.114 -82.401  1.00 20.39           C  
ATOM   2959  CD  LYS C 125     -40.085 -41.360 -83.799  1.00 20.39           C  
ATOM   2960  CE  LYS C 125     -41.153 -41.160 -84.866  1.00 20.39           C  
ATOM   2961  NZ  LYS C 125     -40.608 -41.365 -86.241  1.00 20.39           N  
ATOM   2962  N   ALA C 126     -38.435 -43.061 -79.711  1.00 21.39           N  
ATOM   2963  CA  ALA C 126     -38.532 -44.513 -79.830  1.00 21.39           C  
ATOM   2964  C   ALA C 126     -37.471 -45.205 -78.979  1.00 21.39           C  
ATOM   2965  CB  ALA C 126     -38.398 -44.938 -81.290  1.00 21.39           C  
ATOM   2966  O   ALA C 126     -36.535 -44.562 -78.499  1.00 21.39           O  
ATOM   2967  N   PRO C 127     -36.782 -46.237 -79.647  1.00 21.80           N  
ATOM   2968  CA  PRO C 127     -36.818 -47.678 -79.387  1.00 21.80           C  
ATOM   2969  C   PRO C 127     -35.544 -48.189 -78.719  1.00 21.80           C  
ATOM   2970  CB  PRO C 127     -36.984 -48.284 -80.783  1.00 21.80           C  
ATOM   2971  O   PRO C 127     -35.613 -48.926 -77.732  1.00 21.80           O  
ATOM   2972  CG  PRO C 127     -36.691 -47.161 -81.724  1.00 21.80           C  
ATOM   2973  CD  PRO C 127     -36.279 -45.960 -80.921  1.00 21.80           C  
ATOM   2974  N   VAL C 128     -34.459 -48.379 -79.556  1.00 20.90           N  
ATOM   2975  CA  VAL C 128     -34.142 -49.735 -79.990  1.00 20.90           C  
ATOM   2976  C   VAL C 128     -33.123 -50.357 -79.039  1.00 20.90           C  
ATOM   2977  CB  VAL C 128     -33.603 -49.756 -81.438  1.00 20.90           C  
ATOM   2978  O   VAL C 128     -32.417 -49.644 -78.323  1.00 20.90           O  
ATOM   2979  CG1 VAL C 128     -32.875 -51.069 -81.724  1.00 20.90           C  
ATOM   2980  CG2 VAL C 128     -34.741 -49.544 -82.434  1.00 20.90           C  
ATOM   2981  N   LYS C 129     -32.193 -51.258 -79.618  1.00 20.49           N  
ATOM   2982  CA  LYS C 129     -32.039 -52.708 -79.543  1.00 20.49           C  
ATOM   2983  C   LYS C 129     -30.790 -53.088 -78.754  1.00 20.49           C  
ATOM   2984  CB  LYS C 129     -31.976 -53.313 -80.946  1.00 20.49           C  
ATOM   2985  O   LYS C 129     -30.856 -53.904 -77.832  1.00 20.49           O  
ATOM   2986  CG  LYS C 129     -33.320 -53.795 -81.473  1.00 20.49           C  
ATOM   2987  CD  LYS C 129     -33.172 -54.518 -82.806  1.00 20.49           C  
ATOM   2988  CE  LYS C 129     -34.522 -54.947 -83.363  1.00 20.49           C  
ATOM   2989  NZ  LYS C 129     -34.383 -55.649 -84.674  1.00 20.49           N  
ATOM   2990  N   GLU C 130     -29.732 -53.592 -79.497  1.00 20.67           N  
ATOM   2991  CA  GLU C 130     -29.361 -55.003 -79.554  1.00 20.67           C  
ATOM   2992  C   GLU C 130     -28.124 -55.283 -78.706  1.00 20.67           C  
ATOM   2993  CB  GLU C 130     -29.116 -55.436 -81.002  1.00 20.67           C  
ATOM   2994  O   GLU C 130     -28.120 -56.209 -77.893  1.00 20.67           O  
ATOM   2995  CG  GLU C 130     -30.286 -56.183 -81.627  1.00 20.67           C  
ATOM   2996  CD  GLU C 130     -29.969 -56.751 -83.001  1.00 20.67           C  
ATOM   2997  OE1 GLU C 130     -30.794 -57.521 -83.544  1.00 20.67           O  
ATOM   2998  OE2 GLU C 130     -28.887 -56.425 -83.538  1.00 20.67           O  
ATOM   2999  N   SER C 131     -26.967 -55.542 -79.388  1.00 20.40           N  
ATOM   3000  CA  SER C 131     -26.433 -56.885 -79.593  1.00 20.40           C  
ATOM   3001  C   SER C 131     -25.281 -57.173 -78.636  1.00 20.40           C  
ATOM   3002  CB  SER C 131     -25.963 -57.061 -81.037  1.00 20.40           C  
ATOM   3003  O   SER C 131     -24.726 -56.255 -78.029  1.00 20.40           O  
ATOM   3004  OG  SER C 131     -26.784 -56.324 -81.927  1.00 20.40           O  
ATOM   3005  N   PRO C 132     -24.114 -57.600 -79.252  1.00 21.42           N  
ATOM   3006  CA  PRO C 132     -23.577 -58.963 -79.267  1.00 21.42           C  
ATOM   3007  C   PRO C 132     -22.412 -59.149 -78.297  1.00 21.42           C  
ATOM   3008  CB  PRO C 132     -23.114 -59.144 -80.715  1.00 21.42           C  
ATOM   3009  O   PRO C 132     -22.406 -60.099 -77.510  1.00 21.42           O  
ATOM   3010  CG  PRO C 132     -23.187 -57.776 -81.313  1.00 21.42           C  
ATOM   3011  CD  PRO C 132     -23.644 -56.815 -80.252  1.00 21.42           C  
ATOM   3012  N   GLU C 133     -21.195 -59.151 -78.858  1.00 20.03           N  
ATOM   3013  CA  GLU C 133     -20.451 -60.374 -79.143  1.00 20.03           C  
ATOM   3014  C   GLU C 133     -19.401 -60.644 -78.068  1.00 20.03           C  
ATOM   3015  CB  GLU C 133     -19.786 -60.291 -80.519  1.00 20.03           C  
ATOM   3016  O   GLU C 133     -19.296 -61.764 -77.563  1.00 20.03           O  
ATOM   3017  CG  GLU C 133     -20.545 -61.025 -81.615  1.00 20.03           C  
ATOM   3018  CD  GLU C 133     -19.818 -61.027 -82.950  1.00 20.03           C  
ATOM   3019  OE1 GLU C 133     -20.310 -61.668 -83.907  1.00 20.03           O  
ATOM   3020  OE2 GLU C 133     -18.749 -60.384 -83.040  1.00 20.03           O  
ATOM   3021  N   VAL C 134     -18.155 -60.334 -78.383  1.00 20.83           N  
ATOM   3022  CA  VAL C 134     -17.198 -61.363 -78.778  1.00 20.83           C  
ATOM   3023  C   VAL C 134     -16.450 -61.873 -77.549  1.00 20.83           C  
ATOM   3024  CB  VAL C 134     -16.197 -60.832 -79.829  1.00 20.83           C  
ATOM   3025  O   VAL C 134     -16.365 -61.178 -76.534  1.00 20.83           O  
ATOM   3026  CG1 VAL C 134     -15.219 -61.930 -80.246  1.00 20.83           C  
ATOM   3027  CG2 VAL C 134     -16.941 -60.285 -81.046  1.00 20.83           C  
ATOM   3028  N   LEU C 135     -15.191 -62.315 -77.813  1.00 19.81           N  
ATOM   3029  CA  LEU C 135     -14.569 -63.635 -77.814  1.00 19.81           C  
ATOM   3030  C   LEU C 135     -13.727 -63.839 -76.559  1.00 19.81           C  
ATOM   3031  CB  LEU C 135     -13.700 -63.818 -79.061  1.00 19.81           C  
ATOM   3032  O   LEU C 135     -13.852 -64.863 -75.882  1.00 19.81           O  
ATOM   3033  CG  LEU C 135     -14.360 -64.518 -80.250  1.00 19.81           C  
ATOM   3034  CD1 LEU C 135     -13.822 -63.955 -81.561  1.00 19.81           C  
ATOM   3035  CD2 LEU C 135     -14.135 -66.024 -80.176  1.00 19.81           C  
ATOM   3036  N   VAL C 136     -12.379 -63.931 -76.803  1.00 21.15           N  
ATOM   3037  CA  VAL C 136     -11.644 -65.192 -76.789  1.00 21.15           C  
ATOM   3038  C   VAL C 136     -11.009 -65.404 -75.417  1.00 21.15           C  
ATOM   3039  CB  VAL C 136     -10.560 -65.229 -77.890  1.00 21.15           C  
ATOM   3040  O   VAL C 136     -10.775 -64.444 -74.679  1.00 21.15           O  
ATOM   3041  CG1 VAL C 136      -9.736 -66.512 -77.793  1.00 21.15           C  
ATOM   3042  CG2 VAL C 136     -11.199 -65.103 -79.271  1.00 21.15           C  
ATOM   3043  N   GLU C 137      -9.813 -66.142 -75.491  1.00 20.58           N  
ATOM   3044  CA  GLU C 137      -9.429 -67.462 -74.998  1.00 20.58           C  
ATOM   3045  C   GLU C 137      -8.611 -67.355 -73.715  1.00 20.58           C  
ATOM   3046  CB  GLU C 137      -8.639 -68.225 -76.064  1.00 20.58           C  
ATOM   3047  O   GLU C 137      -8.149 -66.270 -73.355  1.00 20.58           O  
ATOM   3048  CG  GLU C 137      -9.442 -69.313 -76.764  1.00 20.58           C  
ATOM   3049  CD  GLU C 137      -8.632 -70.091 -77.789  1.00 20.58           C  
ATOM   3050  OE1 GLU C 137      -9.127 -71.122 -78.297  1.00 20.58           O  
ATOM   3051  OE2 GLU C 137      -7.492 -69.666 -78.084  1.00 20.58           O  
ATOM   3052  N   ARG C 138      -7.301 -67.806 -73.857  1.00 20.91           N  
ATOM   3053  CA  ARG C 138      -6.860 -69.104 -73.357  1.00 20.91           C  
ATOM   3054  C   ARG C 138      -6.163 -68.963 -72.008  1.00 20.91           C  
ATOM   3055  CB  ARG C 138      -5.923 -69.777 -74.362  1.00 20.91           C  
ATOM   3056  O   ARG C 138      -5.962 -67.849 -71.520  1.00 20.91           O  
ATOM   3057  CG  ARG C 138      -6.610 -70.796 -75.258  1.00 20.91           C  
ATOM   3058  CD  ARG C 138      -5.619 -71.498 -76.176  1.00 20.91           C  
ATOM   3059  NE  ARG C 138      -6.272 -72.513 -76.998  1.00 20.91           N  
ATOM   3060  NH1 ARG C 138      -4.414 -72.953 -78.298  1.00 20.91           N  
ATOM   3061  NH2 ARG C 138      -6.373 -74.084 -78.671  1.00 20.91           N  
ATOM   3062  CZ  ARG C 138      -5.685 -73.181 -77.987  1.00 20.91           C  
ATOM   3063  N   ASN C 139      -4.813 -69.394 -72.102  1.00 20.95           N  
ATOM   3064  CA  ASN C 139      -4.345 -70.643 -71.510  1.00 20.95           C  
ATOM   3065  C   ASN C 139      -3.778 -70.422 -70.111  1.00 20.95           C  
ATOM   3066  CB  ASN C 139      -3.299 -71.305 -72.410  1.00 20.95           C  
ATOM   3067  O   ASN C 139      -3.428 -69.297 -69.749  1.00 20.95           O  
ATOM   3068  CG  ASN C 139      -3.406 -72.817 -72.415  1.00 20.95           C  
ATOM   3069  ND2 ASN C 139      -2.510 -73.472 -73.143  1.00 20.95           N  
ATOM   3070  OD1 ASN C 139      -4.288 -73.391 -71.771  1.00 20.95           O  
ATOM   3071  N   PRO C 140      -2.607 -71.222 -69.977  1.00 21.21           N  
ATOM   3072  CA  PRO C 140      -2.460 -72.318 -69.016  1.00 21.21           C  
ATOM   3073  C   PRO C 140      -1.797 -71.876 -67.713  1.00 21.21           C  
ATOM   3074  CB  PRO C 140      -1.582 -73.325 -69.762  1.00 21.21           C  
ATOM   3075  O   PRO C 140      -1.476 -70.696 -67.550  1.00 21.21           O  
ATOM   3076  CG  PRO C 140      -0.882 -72.520 -70.809  1.00 21.21           C  
ATOM   3077  CD  PRO C 140      -1.465 -71.136 -70.815  1.00 21.21           C  
ATOM   3078  N   ASP C 141      -0.547 -72.480 -67.599  1.00 20.22           N  
ATOM   3079  CA  ASP C 141      -0.288 -73.548 -66.639  1.00 20.22           C  
ATOM   3080  C   ASP C 141       0.331 -72.996 -65.357  1.00 20.22           C  
ATOM   3081  CB  ASP C 141       0.629 -74.609 -67.250  1.00 20.22           C  
ATOM   3082  O   ASP C 141       0.828 -71.868 -65.337  1.00 20.22           O  
ATOM   3083  CG  ASP C 141      -0.123 -75.839 -67.727  1.00 20.22           C  
ATOM   3084  OD1 ASP C 141      -1.242 -76.099 -67.236  1.00 20.22           O  
ATOM   3085  OD2 ASP C 141       0.411 -76.558 -68.601  1.00 20.22           O  
ATOM   3086  N   PRO C 142       1.384 -73.863 -64.971  1.00 20.53           N  
ATOM   3087  CA  PRO C 142       1.428 -74.653 -63.738  1.00 20.53           C  
ATOM   3088  C   PRO C 142       2.187 -73.951 -62.614  1.00 20.53           C  
ATOM   3089  CB  PRO C 142       2.147 -75.934 -64.165  1.00 20.53           C  
ATOM   3090  O   PRO C 142       2.811 -72.911 -62.841  1.00 20.53           O  
ATOM   3091  CG  PRO C 142       2.799 -75.591 -65.466  1.00 20.53           C  
ATOM   3092  CD  PRO C 142       2.446 -74.174 -65.817  1.00 20.53           C  
ATOM   3093  N   ALA C 143       3.322 -74.657 -62.286  1.00 20.16           N  
ATOM   3094  CA  ALA C 143       3.462 -75.418 -61.048  1.00 20.16           C  
ATOM   3095  C   ALA C 143       4.259 -74.634 -60.009  1.00 20.16           C  
ATOM   3096  CB  ALA C 143       4.132 -76.763 -61.323  1.00 20.16           C  
ATOM   3097  O   ALA C 143       3.817 -74.476 -58.869  1.00 20.16           O  
ATOM   3098  N   ILE C 144       5.526 -75.153 -59.875  1.00 20.16           N  
ATOM   3099  CA  ILE C 144       5.938 -75.944 -58.720  1.00 20.16           C  
ATOM   3100  C   ILE C 144       6.575 -75.035 -57.672  1.00 20.16           C  
ATOM   3101  CB  ILE C 144       6.921 -77.065 -59.126  1.00 20.16           C  
ATOM   3102  O   ILE C 144       7.008 -73.923 -57.987  1.00 20.16           O  
ATOM   3103  CG1 ILE C 144       6.251 -78.034 -60.107  1.00 20.16           C  
ATOM   3104  CG2 ILE C 144       7.434 -77.807 -57.888  1.00 20.16           C  
ATOM   3105  CD1 ILE C 144       7.175 -79.126 -60.628  1.00 20.16           C  
ATOM   3106  N   SER C 145       7.549 -75.735 -56.949  1.00 19.52           N  
ATOM   3107  CA  SER C 145       7.624 -76.082 -55.534  1.00 19.52           C  
ATOM   3108  C   SER C 145       8.514 -75.107 -54.772  1.00 19.52           C  
ATOM   3109  CB  SER C 145       8.149 -77.508 -55.359  1.00 19.52           C  
ATOM   3110  O   SER C 145       9.199 -74.280 -55.377  1.00 19.52           O  
ATOM   3111  OG  SER C 145       8.025 -77.928 -54.012  1.00 19.52           O  
ATOM   3112  N   VAL C 146       9.420 -75.781 -54.033  1.00 19.37           N  
ATOM   3113  CA  VAL C 146       9.522 -75.808 -52.578  1.00 19.37           C  
ATOM   3114  C   VAL C 146      10.596 -74.824 -52.117  1.00 19.37           C  
ATOM   3115  CB  VAL C 146       9.841 -77.227 -52.057  1.00 19.37           C  
ATOM   3116  O   VAL C 146      10.328 -73.942 -51.298  1.00 19.37           O  
ATOM   3117  CG1 VAL C 146       9.876 -77.247 -50.530  1.00 19.37           C  
ATOM   3118  CG2 VAL C 146       8.817 -78.231 -52.585  1.00 19.37           C  
ATOM   3119  N   ALA C 147      11.687 -75.448 -51.552  1.00 19.92           N  
ATOM   3120  CA  ALA C 147      11.921 -75.417 -50.110  1.00 19.92           C  
ATOM   3121  C   ALA C 147      13.046 -74.449 -49.758  1.00 19.92           C  
ATOM   3122  CB  ALA C 147      12.247 -76.817 -49.594  1.00 19.92           C  
ATOM   3123  O   ALA C 147      12.877 -73.574 -48.905  1.00 19.92           O  
ATOM   3124  N   PRO C 148      14.199 -75.120 -49.517  1.00 20.25           N  
ATOM   3125  CA  PRO C 148      14.662 -75.179 -48.128  1.00 20.25           C  
ATOM   3126  C   PRO C 148      15.671 -74.082 -47.795  1.00 20.25           C  
ATOM   3127  CB  PRO C 148      15.309 -76.563 -48.031  1.00 20.25           C  
ATOM   3128  O   PRO C 148      15.511 -73.374 -46.797  1.00 20.25           O  
ATOM   3129  CG  PRO C 148      15.511 -76.991 -49.449  1.00 20.25           C  
ATOM   3130  CD  PRO C 148      14.944 -75.933 -50.352  1.00 20.25           C  
ATOM   3131  N   ALA C 149      16.941 -74.569 -47.954  1.00 20.36           N  
ATOM   3132  CA  ALA C 149      17.743 -74.809 -46.756  1.00 20.36           C  
ATOM   3133  C   ALA C 149      18.535 -73.564 -46.369  1.00 20.36           C  
ATOM   3134  CB  ALA C 149      18.686 -75.990 -46.975  1.00 20.36           C  
ATOM   3135  O   ALA C 149      18.705 -72.651 -47.180  1.00 20.36           O  
ATOM   3136  N   ARG C 150      19.583 -73.812 -45.627  1.00 19.83           N  
ATOM   3137  CA  ARG C 150      20.050 -73.523 -44.274  1.00 19.83           C  
ATOM   3138  C   ARG C 150      21.180 -72.499 -44.292  1.00 19.83           C  
ATOM   3139  CB  ARG C 150      20.514 -74.805 -43.580  1.00 19.83           C  
ATOM   3140  O   ARG C 150      21.193 -71.567 -43.485  1.00 19.83           O  
ATOM   3141  CG  ARG C 150      20.185 -74.856 -42.097  1.00 19.83           C  
ATOM   3142  CD  ARG C 150      20.517 -76.213 -41.492  1.00 19.83           C  
ATOM   3143  NE  ARG C 150      20.072 -76.308 -40.105  1.00 19.83           N  
ATOM   3144  NH1 ARG C 150      21.203 -78.273 -39.660  1.00 19.83           N  
ATOM   3145  NH2 ARG C 150      19.947 -77.273 -38.024  1.00 19.83           N  
ATOM   3146  CZ  ARG C 150      20.408 -77.285 -39.266  1.00 19.83           C  
ATOM   3147  N   ALA C 151      22.390 -73.011 -44.785  1.00 20.21           N  
ATOM   3148  CA  ALA C 151      23.354 -73.190 -43.702  1.00 20.21           C  
ATOM   3149  C   ALA C 151      24.110 -71.895 -43.421  1.00 20.21           C  
ATOM   3150  CB  ALA C 151      24.333 -74.312 -44.042  1.00 20.21           C  
ATOM   3151  O   ALA C 151      23.997 -70.926 -44.175  1.00 20.21           O  
ATOM   3152  N   GLN C 152      25.432 -72.082 -43.447  1.00 20.00           N  
ATOM   3153  CA  GLN C 152      26.292 -72.095 -42.268  1.00 20.00           C  
ATOM   3154  C   GLN C 152      27.028 -70.768 -42.109  1.00 20.00           C  
ATOM   3155  CB  GLN C 152      27.297 -73.246 -42.349  1.00 20.00           C  
ATOM   3156  O   GLN C 152      26.998 -70.160 -41.037  1.00 20.00           O  
ATOM   3157  CG  GLN C 152      26.822 -74.525 -41.672  1.00 20.00           C  
ATOM   3158  CD  GLN C 152      27.903 -75.587 -41.600  1.00 20.00           C  
ATOM   3159  NE2 GLN C 152      27.492 -76.849 -41.536  1.00 20.00           N  
ATOM   3160  OE1 GLN C 152      29.099 -75.276 -41.603  1.00 20.00           O  
ATOM   3161  N   PRO C 153      28.306 -70.864 -42.455  1.00 20.80           N  
ATOM   3162  CA  PRO C 153      29.267 -70.878 -41.350  1.00 20.80           C  
ATOM   3163  C   PRO C 153      29.823 -69.491 -41.034  1.00 20.80           C  
ATOM   3164  CB  PRO C 153      30.373 -71.807 -41.857  1.00 20.80           C  
ATOM   3165  O   PRO C 153      29.802 -69.063 -39.877  1.00 20.80           O  
ATOM   3166  CG  PRO C 153      30.062 -72.017 -43.304  1.00 20.80           C  
ATOM   3167  CD  PRO C 153      28.794 -71.283 -43.631  1.00 20.80           C  
ATOM   3168  N   PRO C 154      31.123 -69.424 -41.357  1.00 21.49           N  
ATOM   3169  CA  PRO C 154      32.141 -69.344 -40.307  1.00 21.49           C  
ATOM   3170  C   PRO C 154      32.521 -67.905 -39.961  1.00 21.49           C  
ATOM   3171  CB  PRO C 154      33.332 -70.092 -40.912  1.00 21.49           C  
ATOM   3172  O   PRO C 154      32.184 -66.979 -40.703  1.00 21.49           O  
ATOM   3173  CG  PRO C 154      33.024 -70.183 -42.372  1.00 21.49           C  
ATOM   3174  CD  PRO C 154      31.648 -69.627 -42.604  1.00 21.49           C  
ATOM   3175  N   LYS C 155      33.693 -67.814 -39.274  1.00 21.17           N  
ATOM   3176  CA  LYS C 155      34.188 -67.246 -38.023  1.00 21.17           C  
ATOM   3177  C   LYS C 155      34.843 -65.888 -38.257  1.00 21.17           C  
ATOM   3178  CB  LYS C 155      35.181 -68.200 -37.357  1.00 21.17           C  
ATOM   3179  O   LYS C 155      34.630 -64.950 -37.486  1.00 21.17           O  
ATOM   3180  CG  LYS C 155      34.541 -69.451 -36.773  1.00 21.17           C  
ATOM   3181  CD  LYS C 155      35.531 -70.244 -35.930  1.00 21.17           C  
ATOM   3182  CE  LYS C 155      34.899 -71.509 -35.365  1.00 21.17           C  
ATOM   3183  NZ  LYS C 155      35.870 -72.295 -34.547  1.00 21.17           N  
ATOM   3184  N   ASN C 156      35.957 -65.932 -39.046  1.00 20.08           N  
ATOM   3185  CA  ASN C 156      37.162 -65.733 -38.249  1.00 20.08           C  
ATOM   3186  C   ASN C 156      37.407 -64.255 -37.962  1.00 20.08           C  
ATOM   3187  CB  ASN C 156      38.377 -66.347 -38.949  1.00 20.08           C  
ATOM   3188  O   ASN C 156      36.803 -63.387 -38.595  1.00 20.08           O  
ATOM   3189  CG  ASN C 156      38.993 -67.485 -38.160  1.00 20.08           C  
ATOM   3190  ND2 ASN C 156      39.961 -68.167 -38.761  1.00 20.08           N  
ATOM   3191  OD1 ASN C 156      38.602 -67.749 -37.020  1.00 20.08           O  
ATOM   3192  N   ALA C 157      38.691 -63.887 -38.192  1.00 21.67           N  
ATOM   3193  CA  ALA C 157      39.709 -63.499 -37.219  1.00 21.67           C  
ATOM   3194  C   ALA C 157      39.738 -61.985 -37.031  1.00 21.67           C  
ATOM   3195  CB  ALA C 157      41.082 -64.004 -37.655  1.00 21.67           C  
ATOM   3196  O   ALA C 157      39.125 -61.245 -37.804  1.00 21.67           O  
ATOM   3197  N   ALA C 158      40.982 -61.475 -36.812  1.00 21.32           N  
ATOM   3198  CA  ALA C 158      41.624 -60.829 -35.670  1.00 21.32           C  
ATOM   3199  C   ALA C 158      41.755 -59.325 -35.893  1.00 21.32           C  
ATOM   3200  CB  ALA C 158      42.996 -61.447 -35.412  1.00 21.32           C  
ATOM   3201  O   ALA C 158      41.809 -58.551 -34.934  1.00 21.32           O  
ATOM   3202  N   TRP C 159      42.184 -58.987 -37.118  1.00 22.67           N  
ATOM   3203  CA  TRP C 159      43.449 -58.277 -36.962  1.00 22.67           C  
ATOM   3204  C   TRP C 159      43.243 -56.949 -36.241  1.00 22.67           C  
ATOM   3205  CB  TRP C 159      44.104 -58.037 -38.325  1.00 22.67           C  
ATOM   3206  O   TRP C 159      42.156 -56.368 -36.296  1.00 22.67           O  
ATOM   3207  CG  TRP C 159      45.420 -58.732 -38.499  1.00 22.67           C  
ATOM   3208  CD1 TRP C 159      45.825 -59.893 -37.900  1.00 22.67           C  
ATOM   3209  CD2 TRP C 159      46.508 -58.307 -39.326  1.00 22.67           C  
ATOM   3210  CE2 TRP C 159      47.541 -59.259 -39.180  1.00 22.67           C  
ATOM   3211  CE3 TRP C 159      46.709 -57.212 -40.178  1.00 22.67           C  
ATOM   3212  NE1 TRP C 159      47.099 -60.215 -38.306  1.00 22.67           N  
ATOM   3213  CH2 TRP C 159      48.929 -58.069 -40.683  1.00 22.67           C  
ATOM   3214  CZ2 TRP C 159      48.759 -59.149 -39.856  1.00 22.67           C  
ATOM   3215  CZ3 TRP C 159      47.921 -57.105 -40.849  1.00 22.67           C  
ATOM   3216  N   ASP C 160      44.412 -56.214 -35.957  1.00 23.64           N  
ATOM   3217  CA  ASP C 160      45.025 -55.558 -34.806  1.00 23.64           C  
ATOM   3218  C   ASP C 160      44.562 -54.107 -34.689  1.00 23.64           C  
ATOM   3219  CB  ASP C 160      46.550 -55.617 -34.903  1.00 23.64           C  
ATOM   3220  O   ASP C 160      44.152 -53.665 -33.614  1.00 23.64           O  
ATOM   3221  CG  ASP C 160      47.210 -56.066 -33.611  1.00 23.64           C  
ATOM   3222  OD1 ASP C 160      46.571 -55.986 -32.540  1.00 23.64           O  
ATOM   3223  OD2 ASP C 160      48.381 -56.501 -33.664  1.00 23.64           O  
ATOM   3224  N   PRO C 161      45.406 -53.249 -35.355  1.00 24.64           N  
ATOM   3225  CA  PRO C 161      46.171 -52.288 -34.558  1.00 24.64           C  
ATOM   3226  C   PRO C 161      45.371 -51.032 -34.219  1.00 24.64           C  
ATOM   3227  CB  PRO C 161      47.361 -51.950 -35.460  1.00 24.64           C  
ATOM   3228  O   PRO C 161      44.358 -50.749 -34.864  1.00 24.64           O  
ATOM   3229  CG  PRO C 161      47.023 -52.559 -36.783  1.00 24.64           C  
ATOM   3230  CD  PRO C 161      45.693 -53.246 -36.665  1.00 24.64           C  
ATOM   3231  N   THR C 162      46.005 -50.159 -33.373  1.00 25.73           N  
ATOM   3232  CA  THR C 162      45.739 -49.293 -32.230  1.00 25.73           C  
ATOM   3233  C   THR C 162      45.276 -47.914 -32.692  1.00 25.73           C  
ATOM   3234  CB  THR C 162      46.986 -49.146 -31.338  1.00 25.73           C  
ATOM   3235  O   THR C 162      44.783 -47.118 -31.890  1.00 25.73           O  
ATOM   3236  CG2 THR C 162      46.615 -48.613 -29.958  1.00 25.73           C  
ATOM   3237  OG1 THR C 162      47.614 -50.426 -31.191  1.00 25.73           O  
ATOM   3238  N   THR C 163      45.675 -47.622 -33.936  1.00 27.16           N  
ATOM   3239  CA  THR C 163      46.225 -46.275 -33.833  1.00 27.16           C  
ATOM   3240  C   THR C 163      45.153 -45.286 -33.384  1.00 27.16           C  
ATOM   3241  CB  THR C 163      46.824 -45.812 -35.174  1.00 27.16           C  
ATOM   3242  O   THR C 163      43.978 -45.439 -33.724  1.00 27.16           O  
ATOM   3243  CG2 THR C 163      47.757 -44.622 -34.978  1.00 27.16           C  
ATOM   3244  OG1 THR C 163      47.562 -46.892 -35.759  1.00 27.16           O  
ATOM   3245  N   GLY C 164      45.608 -44.258 -32.720  1.00 28.19           N  
ATOM   3246  CA  GLY C 164      45.214 -43.334 -31.669  1.00 28.19           C  
ATOM   3247  C   GLY C 164      44.255 -42.260 -32.146  1.00 28.19           C  
ATOM   3248  O   GLY C 164      44.049 -41.255 -31.462  1.00 28.19           O  
ATOM   3249  N   ALA C 165      43.366 -42.613 -33.033  1.00 27.03           N  
ATOM   3250  CA  ALA C 165      42.816 -41.397 -33.627  1.00 27.03           C  
ATOM   3251  C   ALA C 165      42.293 -40.449 -32.551  1.00 27.03           C  
ATOM   3252  CB  ALA C 165      41.702 -41.743 -34.613  1.00 27.03           C  
ATOM   3253  O   ALA C 165      41.656 -40.883 -31.589  1.00 27.03           O  
ATOM   3254  N   GLN C 166      42.924 -39.268 -32.545  1.00 27.08           N  
ATOM   3255  CA  GLN C 166      42.851 -38.238 -31.514  1.00 27.08           C  
ATOM   3256  C   GLN C 166      41.413 -37.776 -31.297  1.00 27.08           C  
ATOM   3257  CB  GLN C 166      43.736 -37.045 -31.882  1.00 27.08           C  
ATOM   3258  O   GLN C 166      40.666 -37.584 -32.259  1.00 27.08           O  
ATOM   3259  CG  GLN C 166      45.224 -37.299 -31.682  1.00 27.08           C  
ATOM   3260  CD  GLN C 166      45.634 -37.262 -30.222  1.00 27.08           C  
ATOM   3261  NE2 GLN C 166      46.592 -38.106 -29.853  1.00 27.08           N  
ATOM   3262  OE1 GLN C 166      45.096 -36.480 -29.431  1.00 27.08           O  
ATOM   3263  N   PRO C 167      40.966 -37.921 -30.043  1.00 29.77           N  
ATOM   3264  CA  PRO C 167      39.587 -37.768 -29.572  1.00 29.77           C  
ATOM   3265  C   PRO C 167      39.004 -36.393 -29.890  1.00 29.77           C  
ATOM   3266  CB  PRO C 167      39.707 -37.974 -28.059  1.00 29.77           C  
ATOM   3267  O   PRO C 167      39.738 -35.402 -29.932  1.00 29.77           O  
ATOM   3268  CG  PRO C 167      41.176 -38.058 -27.800  1.00 29.77           C  
ATOM   3269  CD  PRO C 167      41.900 -37.910 -29.108  1.00 29.77           C  
ATOM   3270  N   PRO C 168      38.087 -36.417 -30.809  1.00 29.36           N  
ATOM   3271  CA  PRO C 168      37.380 -35.181 -31.152  1.00 29.36           C  
ATOM   3272  C   PRO C 168      36.966 -34.378 -29.921  1.00 29.36           C  
ATOM   3273  CB  PRO C 168      36.151 -35.679 -31.918  1.00 29.36           C  
ATOM   3274  O   PRO C 168      36.777 -34.946 -28.843  1.00 29.36           O  
ATOM   3275  CG  PRO C 168      36.141 -37.158 -31.705  1.00 29.36           C  
ATOM   3276  CD  PRO C 168      37.374 -37.537 -30.935  1.00 29.36           C  
ATOM   3277  N   ALA C 169      37.498 -33.105 -29.829  1.00 28.32           N  
ATOM   3278  CA  ALA C 169      37.380 -32.195 -28.693  1.00 28.32           C  
ATOM   3279  C   ALA C 169      35.928 -32.068 -28.240  1.00 28.32           C  
ATOM   3280  CB  ALA C 169      37.944 -30.822 -29.050  1.00 28.32           C  
ATOM   3281  O   ALA C 169      35.012 -32.067 -29.066  1.00 28.32           O  
ATOM   3282  N   PRO C 170      35.691 -32.462 -26.961  1.00 32.74           N  
ATOM   3283  CA  PRO C 170      34.384 -32.539 -26.304  1.00 32.74           C  
ATOM   3284  C   PRO C 170      33.604 -31.229 -26.388  1.00 32.74           C  
ATOM   3285  CB  PRO C 170      34.738 -32.871 -24.853  1.00 32.74           C  
ATOM   3286  O   PRO C 170      34.180 -30.151 -26.221  1.00 32.74           O  
ATOM   3287  CG  PRO C 170      36.230 -32.796 -24.796  1.00 32.74           C  
ATOM   3288  CD  PRO C 170      36.740 -32.417 -26.157  1.00 32.74           C  
ATOM   3289  N   ILE C 171      32.879 -31.033 -27.476  1.00 28.66           N  
ATOM   3290  CA  ILE C 171      32.031 -29.847 -27.524  1.00 28.66           C  
ATOM   3291  C   ILE C 171      31.314 -29.670 -26.187  1.00 28.66           C  
ATOM   3292  CB  ILE C 171      31.005 -29.931 -28.676  1.00 28.66           C  
ATOM   3293  O   ILE C 171      30.795 -30.636 -25.622  1.00 28.66           O  
ATOM   3294  CG1 ILE C 171      31.696 -30.359 -29.976  1.00 28.66           C  
ATOM   3295  CG2 ILE C 171      30.282 -28.593 -28.854  1.00 28.66           C  
ATOM   3296  CD1 ILE C 171      30.737 -30.615 -31.131  1.00 28.66           C  
ATOM   3297  N   PRO C 172      31.753 -28.646 -25.399  1.00 29.32           N  
ATOM   3298  CA  PRO C 172      31.174 -28.371 -24.082  1.00 29.32           C  
ATOM   3299  C   PRO C 172      29.648 -28.423 -24.085  1.00 29.32           C  
ATOM   3300  CB  PRO C 172      31.671 -26.958 -23.766  1.00 29.32           C  
ATOM   3301  O   PRO C 172      29.014 -28.003 -25.057  1.00 29.32           O  
ATOM   3302  CG  PRO C 172      32.390 -26.521 -25.002  1.00 29.32           C  
ATOM   3303  CD  PRO C 172      32.294 -27.619 -26.022  1.00 29.32           C  
ATOM   3304  N   SER C 173      29.135 -29.439 -23.616  1.00 30.51           N  
ATOM   3305  CA  SER C 173      27.719 -29.753 -23.457  1.00 30.51           C  
ATOM   3306  C   SER C 173      26.972 -28.612 -22.776  1.00 30.51           C  
ATOM   3307  CB  SER C 173      27.543 -31.041 -22.652  1.00 30.51           C  
ATOM   3308  O   SER C 173      27.527 -27.925 -21.916  1.00 30.51           O  
ATOM   3309  OG  SER C 173      26.731 -30.814 -21.512  1.00 30.51           O  
ATOM   3310  N   MET C 174      26.107 -27.821 -23.497  1.00 30.68           N  
ATOM   3311  CA  MET C 174      25.051 -26.874 -23.149  1.00 30.68           C  
ATOM   3312  C   MET C 174      24.314 -27.319 -21.890  1.00 30.68           C  
ATOM   3313  CB  MET C 174      24.062 -26.721 -24.307  1.00 30.68           C  
ATOM   3314  O   MET C 174      23.324 -26.702 -21.495  1.00 30.68           O  
ATOM   3315  CG  MET C 174      24.588 -25.873 -25.454  1.00 30.68           C  
ATOM   3316  SD  MET C 174      23.306 -25.532 -26.721  1.00 30.68           S  
ATOM   3317  CE  MET C 174      22.984 -23.778 -26.386  1.00 30.68           C  
ATOM   3318  N   ASP C 175      24.806 -28.406 -21.229  1.00 32.66           N  
ATOM   3319  CA  ASP C 175      23.978 -28.951 -20.157  1.00 32.66           C  
ATOM   3320  C   ASP C 175      23.999 -28.041 -18.931  1.00 32.66           C  
ATOM   3321  CB  ASP C 175      24.448 -30.356 -19.777  1.00 32.66           C  
ATOM   3322  O   ASP C 175      23.331 -28.321 -17.933  1.00 32.66           O  
ATOM   3323  CG  ASP C 175      23.881 -31.436 -20.682  1.00 32.66           C  
ATOM   3324  OD1 ASP C 175      22.795 -31.233 -21.267  1.00 32.66           O  
ATOM   3325  OD2 ASP C 175      24.524 -32.500 -20.809  1.00 32.66           O  
ATOM   3326  N   ALA C 176      24.941 -27.162 -18.878  1.00 30.01           N  
ATOM   3327  CA  ALA C 176      25.033 -26.582 -17.541  1.00 30.01           C  
ATOM   3328  C   ALA C 176      23.741 -25.861 -17.165  1.00 30.01           C  
ATOM   3329  CB  ALA C 176      26.217 -25.622 -17.458  1.00 30.01           C  
ATOM   3330  O   ALA C 176      23.408 -25.746 -15.984  1.00 30.01           O  
ATOM   3331  N   GLN C 177      23.235 -24.988 -18.127  1.00 33.67           N  
ATOM   3332  CA  GLN C 177      22.134 -24.129 -17.706  1.00 33.67           C  
ATOM   3333  C   GLN C 177      20.914 -24.955 -17.308  1.00 33.67           C  
ATOM   3334  CB  GLN C 177      21.763 -23.146 -18.818  1.00 33.67           C  
ATOM   3335  O   GLN C 177      19.916 -24.408 -16.832  1.00 33.67           O  
ATOM   3336  CG  GLN C 177      22.490 -21.812 -18.727  1.00 33.67           C  
ATOM   3337  CD  GLN C 177      21.855 -20.737 -19.589  1.00 33.67           C  
ATOM   3338  NE2 GLN C 177      21.962 -19.487 -19.152  1.00 33.67           N  
ATOM   3339  OE1 GLN C 177      21.273 -21.028 -20.639  1.00 33.67           O  
ATOM   3340  N   ALA C 178      20.821 -26.206 -17.824  1.00 35.09           N  
ATOM   3341  CA  ALA C 178      19.661 -27.004 -17.438  1.00 35.09           C  
ATOM   3342  C   ALA C 178      19.639 -27.246 -15.932  1.00 35.09           C  
ATOM   3343  CB  ALA C 178      19.657 -28.335 -18.188  1.00 35.09           C  
ATOM   3344  O   ALA C 178      18.703 -27.857 -15.409  1.00 35.09           O  
ATOM   3345  N   GLY C 179      20.831 -27.165 -15.323  1.00 36.80           N  
ATOM   3346  CA  GLY C 179      20.832 -27.541 -13.918  1.00 36.80           C  
ATOM   3347  C   GLY C 179      19.955 -26.648 -13.060  1.00 36.80           C  
ATOM   3348  O   GLY C 179      19.589 -27.017 -11.943  1.00 36.80           O  
ATOM   3349  N   GLN C 180      19.972 -25.311 -13.431  1.00 40.92           N  
ATOM   3350  CA  GLN C 180      19.425 -24.452 -12.385  1.00 40.92           C  
ATOM   3351  C   GLN C 180      17.952 -24.762 -12.134  1.00 40.92           C  
ATOM   3352  CB  GLN C 180      19.596 -22.978 -12.756  1.00 40.92           C  
ATOM   3353  O   GLN C 180      17.473 -24.648 -11.004  1.00 40.92           O  
ATOM   3354  CG  GLN C 180      20.795 -22.313 -12.093  1.00 40.92           C  
ATOM   3355  CD  GLN C 180      21.181 -21.005 -12.758  1.00 40.92           C  
ATOM   3356  NE2 GLN C 180      22.188 -20.335 -12.207  1.00 40.92           N  
ATOM   3357  OE1 GLN C 180      20.580 -20.600 -13.758  1.00 40.92           O  
ATOM   3358  N   ARG C 181      17.132 -24.790 -13.172  1.00 51.43           N  
ATOM   3359  CA  ARG C 181      15.712 -25.010 -12.920  1.00 51.43           C  
ATOM   3360  C   ARG C 181      15.415 -26.491 -12.711  1.00 51.43           C  
ATOM   3361  CB  ARG C 181      14.870 -24.465 -14.076  1.00 51.43           C  
ATOM   3362  O   ARG C 181      14.970 -27.177 -13.634  1.00 51.43           O  
ATOM   3363  CG  ARG C 181      14.818 -22.946 -14.138  1.00 51.43           C  
ATOM   3364  CD  ARG C 181      13.916 -22.458 -15.263  1.00 51.43           C  
ATOM   3365  NE  ARG C 181      13.738 -21.009 -15.220  1.00 51.43           N  
ATOM   3366  NH1 ARG C 181      13.345 -20.783 -17.485  1.00 51.43           N  
ATOM   3367  NH2 ARG C 181      13.328 -18.939 -16.125  1.00 51.43           N  
ATOM   3368  CZ  ARG C 181      13.471 -20.247 -16.277  1.00 51.43           C  
ATOM   3369  N   ARG C 182      16.136 -26.979 -11.690  1.00 57.71           N  
ATOM   3370  CA  ARG C 182      16.168 -28.425 -11.495  1.00 57.71           C  
ATOM   3371  C   ARG C 182      14.941 -28.902 -10.725  1.00 57.71           C  
ATOM   3372  CB  ARG C 182      17.443 -28.840 -10.757  1.00 57.71           C  
ATOM   3373  O   ARG C 182      14.598 -30.085 -10.765  1.00 57.71           O  
ATOM   3374  CG  ARG C 182      18.723 -28.357 -11.420  1.00 57.71           C  
ATOM   3375  CD  ARG C 182      19.954 -29.027 -10.825  1.00 57.71           C  
ATOM   3376  NE  ARG C 182      21.188 -28.441 -11.339  1.00 57.71           N  
ATOM   3377  NH1 ARG C 182      22.543 -30.185 -10.660  1.00 57.71           N  
ATOM   3378  NH2 ARG C 182      23.447 -28.383 -11.751  1.00 57.71           N  
ATOM   3379  CZ  ARG C 182      22.390 -29.004 -11.249  1.00 57.71           C  
ATOM   3380  N   HIS C 183      14.280 -27.854 -10.086  1.00 61.58           N  
ATOM   3381  CA  HIS C 183      13.219 -28.402  -9.248  1.00 61.58           C  
ATOM   3382  C   HIS C 183      11.845 -28.129  -9.851  1.00 61.58           C  
ATOM   3383  CB  HIS C 183      13.297 -27.820  -7.836  1.00 61.58           C  
ATOM   3384  O   HIS C 183      11.425 -26.974  -9.952  1.00 61.58           O  
ATOM   3385  CG  HIS C 183      14.635 -27.991  -7.190  1.00 61.58           C  
ATOM   3386  CD2 HIS C 183      15.619 -27.097  -6.932  1.00 61.58           C  
ATOM   3387  ND1 HIS C 183      15.088 -29.207  -6.727  1.00 61.58           N  
ATOM   3388  CE1 HIS C 183      16.296 -29.054  -6.211  1.00 61.58           C  
ATOM   3389  NE2 HIS C 183      16.641 -27.782  -6.323  1.00 61.58           N  
ATOM   3390  N   VAL C 184      11.239 -29.062 -10.493  1.00 67.63           N  
ATOM   3391  CA  VAL C 184       9.990 -28.973 -11.241  1.00 67.63           C  
ATOM   3392  C   VAL C 184       8.828 -29.430 -10.363  1.00 67.63           C  
ATOM   3393  CB  VAL C 184      10.043 -29.813 -12.536  1.00 67.63           C  
ATOM   3394  O   VAL C 184       8.933 -30.436  -9.657  1.00 67.63           O  
ATOM   3395  CG1 VAL C 184       8.751 -29.655 -13.336  1.00 67.63           C  
ATOM   3396  CG2 VAL C 184      11.251 -29.414 -13.382  1.00 67.63           C  
ATOM   3397  N   CYS C 185       7.839 -28.483 -10.285  1.00 63.24           N  
ATOM   3398  CA  CYS C 185       6.611 -28.903  -9.619  1.00 63.24           C  
ATOM   3399  C   CYS C 185       5.905 -29.994 -10.415  1.00 63.24           C  
ATOM   3400  CB  CYS C 185       5.673 -27.713  -9.424  1.00 63.24           C  
ATOM   3401  O   CYS C 185       5.573 -29.798 -11.586  1.00 63.24           O  
ATOM   3402  SG  CYS C 185       4.092 -28.148  -8.666  1.00 63.24           S  
ATOM   3403  N   THR C 186       5.742 -31.084  -9.843  1.00 73.88           N  
ATOM   3404  CA  THR C 186       5.161 -32.237 -10.522  1.00 73.88           C  
ATOM   3405  C   THR C 186       3.688 -31.994 -10.837  1.00 73.88           C  
ATOM   3406  CB  THR C 186       5.303 -33.515  -9.673  1.00 73.88           C  
ATOM   3407  O   THR C 186       3.133 -32.610 -11.749  1.00 73.88           O  
ATOM   3408  CG2 THR C 186       6.768 -33.910  -9.516  1.00 73.88           C  
ATOM   3409  OG1 THR C 186       4.740 -33.285  -8.376  1.00 73.88           O  
ATOM   3410  N   ASP C 187       3.058 -31.083 -10.101  1.00 63.36           N  
ATOM   3411  CA  ASP C 187       1.629 -30.832 -10.260  1.00 63.36           C  
ATOM   3412  C   ASP C 187       1.363 -29.894 -11.435  1.00 63.36           C  
ATOM   3413  CB  ASP C 187       1.041 -30.244  -8.975  1.00 63.36           C  
ATOM   3414  O   ASP C 187       0.432 -30.114 -12.213  1.00 63.36           O  
ATOM   3415  CG  ASP C 187       1.028 -31.233  -7.822  1.00 63.36           C  
ATOM   3416  OD1 ASP C 187       0.892 -32.451  -8.065  1.00 63.36           O  
ATOM   3417  OD2 ASP C 187       1.152 -30.789  -6.660  1.00 63.36           O  
ATOM   3418  N   CYS C 188       2.168 -28.845 -11.576  1.00 55.72           N  
ATOM   3419  CA  CYS C 188       1.844 -27.849 -12.591  1.00 55.72           C  
ATOM   3420  C   CYS C 188       2.990 -27.686 -13.582  1.00 55.72           C  
ATOM   3421  CB  CYS C 188       1.527 -26.503 -11.939  1.00 55.72           C  
ATOM   3422  O   CYS C 188       2.831 -27.048 -14.623  1.00 55.72           O  
ATOM   3423  SG  CYS C 188       2.940 -25.748 -11.105  1.00 55.72           S  
ATOM   3424  N   GLY C 189       4.144 -28.268 -13.339  1.00 63.70           N  
ATOM   3425  CA  GLY C 189       5.258 -28.236 -14.273  1.00 63.70           C  
ATOM   3426  C   GLY C 189       6.133 -27.008 -14.116  1.00 63.70           C  
ATOM   3427  O   GLY C 189       7.155 -26.876 -14.793  1.00 63.70           O  
ATOM   3428  N   ARG C 190       5.788 -26.181 -13.147  1.00 51.33           N  
ATOM   3429  CA  ARG C 190       6.588 -24.986 -12.899  1.00 51.33           C  
ATOM   3430  C   ARG C 190       7.971 -25.353 -12.373  1.00 51.33           C  
ATOM   3431  CB  ARG C 190       5.879 -24.059 -11.909  1.00 51.33           C  
ATOM   3432  O   ARG C 190       8.116 -26.306 -11.605  1.00 51.33           O  
ATOM   3433  CG  ARG C 190       5.184 -22.875 -12.562  1.00 51.33           C  
ATOM   3434  CD  ARG C 190       4.604 -21.921 -11.528  1.00 51.33           C  
ATOM   3435  NE  ARG C 190       3.482 -21.158 -12.067  1.00 51.33           N  
ATOM   3436  NH1 ARG C 190       3.293 -19.752 -10.244  1.00 51.33           N  
ATOM   3437  NH2 ARG C 190       1.872 -19.521 -12.028  1.00 51.33           N  
ATOM   3438  CZ  ARG C 190       2.885 -20.145 -11.445  1.00 51.33           C  
ATOM   3439  N   ARG C 191       8.939 -24.633 -12.824  1.00 55.74           N  
ATOM   3440  CA  ARG C 191      10.324 -24.913 -12.458  1.00 55.74           C  
ATOM   3441  C   ARG C 191      10.858 -23.861 -11.492  1.00 55.74           C  
ATOM   3442  CB  ARG C 191      11.208 -24.974 -13.706  1.00 55.74           C  
ATOM   3443  O   ARG C 191      10.549 -22.675 -11.624  1.00 55.74           O  
ATOM   3444  CG  ARG C 191      10.931 -26.174 -14.598  1.00 55.74           C  
ATOM   3445  CD  ARG C 191      11.845 -26.195 -15.815  1.00 55.74           C  
ATOM   3446  NE  ARG C 191      11.697 -27.430 -16.580  1.00 55.74           N  
ATOM   3447  NH1 ARG C 191      12.159 -26.462 -18.626  1.00 55.74           N  
ATOM   3448  NH2 ARG C 191      11.691 -28.702 -18.492  1.00 55.74           N  
ATOM   3449  CZ  ARG C 191      11.849 -27.528 -17.897  1.00 55.74           C  
ATOM   3450  N   PHE C 192      11.441 -24.281 -10.442  1.00 50.90           N  
ATOM   3451  CA  PHE C 192      11.982 -23.436  -9.383  1.00 50.90           C  
ATOM   3452  C   PHE C 192      13.490 -23.617  -9.262  1.00 50.90           C  
ATOM   3453  CB  PHE C 192      11.306 -23.751  -8.045  1.00 50.90           C  
ATOM   3454  O   PHE C 192      14.009 -24.713  -9.485  1.00 50.90           O  
ATOM   3455  CG  PHE C 192       9.832 -23.449  -8.023  1.00 50.90           C  
ATOM   3456  CD1 PHE C 192       9.367 -22.223  -7.563  1.00 50.90           C  
ATOM   3457  CD2 PHE C 192       8.912 -24.392  -8.461  1.00 50.90           C  
ATOM   3458  CE1 PHE C 192       8.003 -21.941  -7.542  1.00 50.90           C  
ATOM   3459  CE2 PHE C 192       7.547 -24.117  -8.443  1.00 50.90           C  
ATOM   3460  CZ  PHE C 192       7.095 -22.891  -7.982  1.00 50.90           C  
ATOM   3461  N   THR C 193      14.168 -22.535  -9.014  1.00 50.07           N  
ATOM   3462  CA  THR C 193      15.622 -22.547  -8.898  1.00 50.07           C  
ATOM   3463  C   THR C 193      16.053 -23.138  -7.559  1.00 50.07           C  
ATOM   3464  CB  THR C 193      16.205 -21.130  -9.049  1.00 50.07           C  
ATOM   3465  O   THR C 193      17.123 -23.740  -7.456  1.00 50.07           O  
ATOM   3466  CG2 THR C 193      16.218 -20.693 -10.510  1.00 50.07           C  
ATOM   3467  OG1 THR C 193      15.410 -20.209  -8.293  1.00 50.07           O  
ATOM   3468  N   TYR C 194      15.182 -22.802  -6.516  1.00 49.25           N  
ATOM   3469  CA  TYR C 194      15.493 -23.287  -5.176  1.00 49.25           C  
ATOM   3470  C   TYR C 194      14.439 -24.277  -4.695  1.00 49.25           C  
ATOM   3471  CB  TYR C 194      15.598 -22.117  -4.193  1.00 49.25           C  
ATOM   3472  O   TYR C 194      13.244 -24.087  -4.937  1.00 49.25           O  
ATOM   3473  CG  TYR C 194      16.730 -21.167  -4.499  1.00 49.25           C  
ATOM   3474  CD1 TYR C 194      18.035 -21.456  -4.106  1.00 49.25           C  
ATOM   3475  CD2 TYR C 194      16.497 -19.977  -5.181  1.00 49.25           C  
ATOM   3476  CE1 TYR C 194      19.081 -20.582  -4.384  1.00 49.25           C  
ATOM   3477  CE2 TYR C 194      17.535 -19.096  -5.464  1.00 49.25           C  
ATOM   3478  OH  TYR C 194      19.853 -18.538  -5.341  1.00 49.25           O  
ATOM   3479  CZ  TYR C 194      18.822 -19.407  -5.063  1.00 49.25           C  
ATOM   3480  N   PRO C 195      14.907 -25.258  -4.095  1.00 57.72           N  
ATOM   3481  CA  PRO C 195      13.975 -26.254  -3.560  1.00 57.72           C  
ATOM   3482  C   PRO C 195      12.979 -25.657  -2.568  1.00 57.72           C  
ATOM   3483  CB  PRO C 195      14.895 -27.263  -2.870  1.00 57.72           C  
ATOM   3484  O   PRO C 195      11.811 -26.056  -2.544  1.00 57.72           O  
ATOM   3485  CG  PRO C 195      16.277 -26.852  -3.263  1.00 57.72           C  
ATOM   3486  CD  PRO C 195      16.210 -25.486  -3.883  1.00 57.72           C  
ATOM   3487  N   SER C 196      13.404 -24.678  -1.841  1.00 51.41           N  
ATOM   3488  CA  SER C 196      12.539 -24.060  -0.842  1.00 51.41           C  
ATOM   3489  C   SER C 196      11.361 -23.345  -1.496  1.00 51.41           C  
ATOM   3490  CB  SER C 196      13.331 -23.073   0.018  1.00 51.41           C  
ATOM   3491  O   SER C 196      10.246 -23.369  -0.973  1.00 51.41           O  
ATOM   3492  OG  SER C 196      13.915 -22.063  -0.786  1.00 51.41           O  
ATOM   3493  N   LEU C 197      11.651 -22.744  -2.660  1.00 50.53           N  
ATOM   3494  CA  LEU C 197      10.579 -22.074  -3.387  1.00 50.53           C  
ATOM   3495  C   LEU C 197       9.611 -23.089  -3.985  1.00 50.53           C  
ATOM   3496  CB  LEU C 197      11.155 -21.187  -4.494  1.00 50.53           C  
ATOM   3497  O   LEU C 197       8.406 -22.836  -4.058  1.00 50.53           O  
ATOM   3498  CG  LEU C 197      11.821 -19.886  -4.043  1.00 50.53           C  
ATOM   3499  CD1 LEU C 197      12.603 -19.264  -5.195  1.00 50.53           C  
ATOM   3500  CD2 LEU C 197      10.779 -18.910  -3.508  1.00 50.53           C  
ATOM   3501  N   LEU C 198      10.192 -24.195  -4.408  1.00 59.84           N  
ATOM   3502  CA  LEU C 198       9.363 -25.288  -4.906  1.00 59.84           C  
ATOM   3503  C   LEU C 198       8.460 -25.831  -3.803  1.00 59.84           C  
ATOM   3504  CB  LEU C 198      10.238 -26.412  -5.466  1.00 59.84           C  
ATOM   3505  O   LEU C 198       7.278 -26.091  -4.035  1.00 59.84           O  
ATOM   3506  CG  LEU C 198       9.502 -27.643  -5.997  1.00 59.84           C  
ATOM   3507  CD1 LEU C 198       8.632 -27.266  -7.191  1.00 59.84           C  
ATOM   3508  CD2 LEU C 198      10.494 -28.737  -6.376  1.00 59.84           C  
ATOM   3509  N   VAL C 199       8.973 -25.919  -2.634  1.00 61.27           N  
ATOM   3510  CA  VAL C 199       8.190 -26.404  -1.503  1.00 61.27           C  
ATOM   3511  C   VAL C 199       7.051 -25.430  -1.207  1.00 61.27           C  
ATOM   3512  CB  VAL C 199       9.067 -26.595  -0.245  1.00 61.27           C  
ATOM   3513  O   VAL C 199       5.904 -25.845  -1.020  1.00 61.27           O  
ATOM   3514  CG1 VAL C 199       8.199 -26.842   0.987  1.00 61.27           C  
ATOM   3515  CG2 VAL C 199      10.049 -27.747  -0.451  1.00 61.27           C  
ATOM   3516  N   SER C 200       7.402 -24.124  -1.178  1.00 53.33           N  
ATOM   3517  CA  SER C 200       6.400 -23.089  -0.945  1.00 53.33           C  
ATOM   3518  C   SER C 200       5.353 -23.072  -2.054  1.00 53.33           C  
ATOM   3519  CB  SER C 200       7.063 -21.715  -0.838  1.00 53.33           C  
ATOM   3520  O   SER C 200       4.156 -22.955  -1.783  1.00 53.33           O  
ATOM   3521  OG  SER C 200       7.825 -21.615   0.353  1.00 53.33           O  
ATOM   3522  N   HIS C 201       5.779 -23.265  -3.284  1.00 54.55           N  
ATOM   3523  CA  HIS C 201       4.879 -23.296  -4.432  1.00 54.55           C  
ATOM   3524  C   HIS C 201       3.951 -24.505  -4.373  1.00 54.55           C  
ATOM   3525  CB  HIS C 201       5.676 -23.309  -5.737  1.00 54.55           C  
ATOM   3526  O   HIS C 201       2.762 -24.396  -4.679  1.00 54.55           O  
ATOM   3527  CG  HIS C 201       4.833 -23.530  -6.953  1.00 54.55           C  
ATOM   3528  CD2 HIS C 201       4.694 -24.613  -7.754  1.00 54.55           C  
ATOM   3529  ND1 HIS C 201       4.004 -22.558  -7.470  1.00 54.55           N  
ATOM   3530  CE1 HIS C 201       3.390 -23.036  -8.540  1.00 54.55           C  
ATOM   3531  NE2 HIS C 201       3.791 -24.281  -8.733  1.00 54.55           N  
ATOM   3532  N   ARG C 202       4.531 -25.592  -4.002  1.00 64.41           N  
ATOM   3533  CA  ARG C 202       3.756 -26.828  -3.968  1.00 64.41           C  
ATOM   3534  C   ARG C 202       2.585 -26.714  -2.997  1.00 64.41           C  
ATOM   3535  CB  ARG C 202       4.646 -28.010  -3.579  1.00 64.41           C  
ATOM   3536  O   ARG C 202       1.557 -27.370  -3.176  1.00 64.41           O  
ATOM   3537  CG  ARG C 202       5.415 -28.612  -4.744  1.00 64.41           C  
ATOM   3538  CD  ARG C 202       6.226 -29.828  -4.317  1.00 64.41           C  
ATOM   3539  NE  ARG C 202       6.982 -30.390  -5.433  1.00 64.41           N  
ATOM   3540  NH1 ARG C 202       8.407 -31.635  -4.108  1.00 64.41           N  
ATOM   3541  NH2 ARG C 202       8.619 -31.686  -6.390  1.00 64.41           N  
ATOM   3542  CZ  ARG C 202       8.001 -31.236  -5.307  1.00 64.41           C  
ATOM   3543  N   ARG C 203       2.767 -25.830  -1.993  1.00 61.08           N  
ATOM   3544  CA  ARG C 203       1.685 -25.619  -1.036  1.00 61.08           C  
ATOM   3545  C   ARG C 203       0.459 -25.023  -1.718  1.00 61.08           C  
ATOM   3546  CB  ARG C 203       2.145 -24.708   0.104  1.00 61.08           C  
ATOM   3547  O   ARG C 203      -0.670 -25.227  -1.267  1.00 61.08           O  
ATOM   3548  CG  ARG C 203       2.464 -25.448   1.394  1.00 61.08           C  
ATOM   3549  CD  ARG C 203       2.978 -24.505   2.473  1.00 61.08           C  
ATOM   3550  NE  ARG C 203       3.911 -25.175   3.374  1.00 61.08           N  
ATOM   3551  NH1 ARG C 203       4.233 -23.340   4.739  1.00 61.08           N  
ATOM   3552  NH2 ARG C 203       5.320 -25.309   5.183  1.00 61.08           N  
ATOM   3553  CZ  ARG C 203       4.486 -24.606   4.430  1.00 61.08           C  
ATOM   3554  N   MET C 204       0.863 -24.398  -2.835  1.00 50.53           N  
ATOM   3555  CA  MET C 204      -0.208 -23.781  -3.613  1.00 50.53           C  
ATOM   3556  C   MET C 204      -1.093 -24.841  -4.259  1.00 50.53           C  
ATOM   3557  CB  MET C 204       0.371 -22.857  -4.686  1.00 50.53           C  
ATOM   3558  O   MET C 204      -2.281 -24.609  -4.488  1.00 50.53           O  
ATOM   3559  CG  MET C 204       0.860 -21.522  -4.148  1.00 50.53           C  
ATOM   3560  SD  MET C 204      -0.482 -20.275  -4.034  1.00 50.53           S  
ATOM   3561  CE  MET C 204      -0.165 -19.326  -5.548  1.00 50.53           C  
ATOM   3562  N   HIS C 205      -0.390 -26.019  -4.477  1.00 56.41           N  
ATOM   3563  CA  HIS C 205      -1.110 -27.128  -5.093  1.00 56.41           C  
ATOM   3564  C   HIS C 205      -1.777 -28.004  -4.039  1.00 56.41           C  
ATOM   3565  CB  HIS C 205      -0.165 -27.968  -5.953  1.00 56.41           C  
ATOM   3566  O   HIS C 205      -2.746 -28.708  -4.333  1.00 56.41           O  
ATOM   3567  CG  HIS C 205       0.434 -27.215  -7.098  1.00 56.41           C  
ATOM   3568  CD2 HIS C 205       1.722 -26.921  -7.392  1.00 56.41           C  
ATOM   3569  ND1 HIS C 205      -0.328 -26.663  -8.105  1.00 56.41           N  
ATOM   3570  CE1 HIS C 205       0.469 -26.062  -8.972  1.00 56.41           C  
ATOM   3571  NE2 HIS C 205       1.718 -26.203  -8.563  1.00 56.41           N  
ATOM   3572  N   SER C 206      -1.186 -27.983  -2.849  1.00 56.50           N  
ATOM   3573  CA  SER C 206      -1.747 -28.779  -1.762  1.00 56.50           C  
ATOM   3574  C   SER C 206      -2.803 -27.994  -0.991  1.00 56.50           C  
ATOM   3575  CB  SER C 206      -0.643 -29.238  -0.809  1.00 56.50           C  
ATOM   3576  O   SER C 206      -2.848 -26.765  -1.065  1.00 56.50           O  
ATOM   3577  OG  SER C 206      -0.124 -28.142  -0.075  1.00 56.50           O  
ATOM   3578  N   GLY C 207      -3.997 -28.324  -1.055  1.00 55.64           N  
ATOM   3579  CA  GLY C 207      -4.993 -27.721  -0.183  1.00 55.64           C  
ATOM   3580  C   GLY C 207      -4.517 -27.568   1.249  1.00 55.64           C  
ATOM   3581  O   GLY C 207      -5.285 -27.162   2.124  1.00 55.64           O  
ATOM   3582  N   GLU C 208      -3.107 -27.717   1.303  1.00 68.65           N  
ATOM   3583  CA  GLU C 208      -2.571 -27.640   2.658  1.00 68.65           C  
ATOM   3584  C   GLU C 208      -2.454 -26.192   3.125  1.00 68.65           C  
ATOM   3585  CB  GLU C 208      -1.206 -28.330   2.737  1.00 68.65           C  
ATOM   3586  O   GLU C 208      -1.967 -25.334   2.386  1.00 68.65           O  
ATOM   3587  CG  GLU C 208      -1.288 -29.829   2.987  1.00 68.65           C  
ATOM   3588  CD  GLU C 208       0.072 -30.480   3.181  1.00 68.65           C  
ATOM   3589  OE1 GLU C 208       0.127 -31.697   3.467  1.00 68.65           O  
ATOM   3590  OE2 GLU C 208       1.091 -29.766   3.047  1.00 68.65           O  
ATOM   3591  N   ARG C 209      -3.008 -25.843   4.143  1.00 66.24           N  
ATOM   3592  CA  ARG C 209      -2.905 -24.570   4.849  1.00 66.24           C  
ATOM   3593  C   ARG C 209      -2.316 -24.763   6.243  1.00 66.24           C  
ATOM   3594  CB  ARG C 209      -4.276 -23.898   4.948  1.00 66.24           C  
ATOM   3595  O   ARG C 209      -3.040 -24.719   7.240  1.00 66.24           O  
ATOM   3596  CG  ARG C 209      -4.870 -23.508   3.604  1.00 66.24           C  
ATOM   3597  CD  ARG C 209      -6.224 -22.830   3.760  1.00 66.24           C  
ATOM   3598  NE  ARG C 209      -6.808 -22.489   2.466  1.00 66.24           N  
ATOM   3599  NH1 ARG C 209      -8.092 -20.746   3.273  1.00 66.24           N  
ATOM   3600  NH2 ARG C 209      -8.151 -21.283   1.046  1.00 66.24           N  
ATOM   3601  CZ  ARG C 209      -7.683 -21.507   2.265  1.00 66.24           C  
ATOM   3602  N   PRO C 210      -1.047 -24.800   6.239  1.00 74.31           N  
ATOM   3603  CA  PRO C 210      -0.393 -25.239   7.474  1.00 74.31           C  
ATOM   3604  C   PRO C 210      -0.350 -24.146   8.540  1.00 74.31           C  
ATOM   3605  CB  PRO C 210       1.019 -25.608   7.014  1.00 74.31           C  
ATOM   3606  O   PRO C 210      -0.096 -24.431   9.713  1.00 74.31           O  
ATOM   3607  CG  PRO C 210       1.208 -24.866   5.730  1.00 74.31           C  
ATOM   3608  CD  PRO C 210      -0.144 -24.575   5.144  1.00 74.31           C  
ATOM   3609  N   PHE C 211      -0.662 -22.945   8.096  1.00 72.17           N  
ATOM   3610  CA  PHE C 211      -0.447 -21.844   9.027  1.00 72.17           C  
ATOM   3611  C   PHE C 211      -1.773 -21.347   9.592  1.00 72.17           C  
ATOM   3612  CB  PHE C 211       0.295 -20.694   8.340  1.00 72.17           C  
ATOM   3613  O   PHE C 211      -2.484 -20.581   8.939  1.00 72.17           O  
ATOM   3614  CG  PHE C 211       1.624 -21.091   7.758  1.00 72.17           C  
ATOM   3615  CD1 PHE C 211       2.734 -21.263   8.576  1.00 72.17           C  
ATOM   3616  CD2 PHE C 211       1.764 -21.293   6.391  1.00 72.17           C  
ATOM   3617  CE1 PHE C 211       3.966 -21.631   8.039  1.00 72.17           C  
ATOM   3618  CE2 PHE C 211       2.992 -21.660   5.847  1.00 72.17           C  
ATOM   3619  CZ  PHE C 211       4.091 -21.828   6.673  1.00 72.17           C  
ATOM   3620  N   PRO C 212      -2.070 -21.727  10.872  1.00 74.48           N  
ATOM   3621  CA  PRO C 212      -3.313 -21.284  11.506  1.00 74.48           C  
ATOM   3622  C   PRO C 212      -3.182 -19.913  12.166  1.00 74.48           C  
ATOM   3623  CB  PRO C 212      -3.582 -22.369  12.552  1.00 74.48           C  
ATOM   3624  O   PRO C 212      -2.104 -19.557  12.650  1.00 74.48           O  
ATOM   3625  CG  PRO C 212      -2.235 -22.929  12.876  1.00 74.48           C  
ATOM   3626  CD  PRO C 212      -1.346 -22.758  11.678  1.00 74.48           C  
ATOM   3627  N   CYS C 213      -4.248 -19.204  11.983  1.00 62.42           N  
ATOM   3628  CA  CYS C 213      -4.325 -18.023  12.836  1.00 62.42           C  
ATOM   3629  C   CYS C 213      -4.508 -18.416  14.296  1.00 62.42           C  
ATOM   3630  CB  CYS C 213      -5.473 -17.117  12.394  1.00 62.42           C  
ATOM   3631  O   CYS C 213      -5.437 -19.152  14.634  1.00 62.42           O  
ATOM   3632  SG  CYS C 213      -5.721 -15.682  13.464  1.00 62.42           S  
ATOM   3633  N   PRO C 214      -3.617 -17.891  15.125  1.00 70.84           N  
ATOM   3634  CA  PRO C 214      -3.723 -18.269  16.536  1.00 70.84           C  
ATOM   3635  C   PRO C 214      -5.016 -17.778  17.183  1.00 70.84           C  
ATOM   3636  CB  PRO C 214      -2.505 -17.598  17.174  1.00 70.84           C  
ATOM   3637  O   PRO C 214      -5.479 -18.361  18.167  1.00 70.84           O  
ATOM   3638  CG  PRO C 214      -1.960 -16.703  16.108  1.00 70.84           C  
ATOM   3639  CD  PRO C 214      -2.610 -17.065  14.803  1.00 70.84           C  
ATOM   3640  N   GLU C 215      -5.671 -16.779  16.588  1.00 57.67           N  
ATOM   3641  CA  GLU C 215      -6.839 -16.158  17.204  1.00 57.67           C  
ATOM   3642  C   GLU C 215      -8.131 -16.806  16.716  1.00 57.67           C  
ATOM   3643  CB  GLU C 215      -6.864 -14.654  16.915  1.00 57.67           C  
ATOM   3644  O   GLU C 215      -9.032 -17.083  17.512  1.00 57.67           O  
ATOM   3645  CG  GLU C 215      -5.821 -13.862  17.691  1.00 57.67           C  
ATOM   3646  CD  GLU C 215      -5.698 -12.419  17.228  1.00 57.67           C  
ATOM   3647  OE1 GLU C 215      -5.037 -11.613  17.922  1.00 57.67           O  
ATOM   3648  OE2 GLU C 215      -6.268 -12.091  16.163  1.00 57.67           O  
ATOM   3649  N   CYS C 216      -8.227 -17.026  15.435  1.00 56.60           N  
ATOM   3650  CA  CYS C 216      -9.511 -17.495  14.927  1.00 56.60           C  
ATOM   3651  C   CYS C 216      -9.391 -18.903  14.357  1.00 56.60           C  
ATOM   3652  CB  CYS C 216     -10.042 -16.545  13.854  1.00 56.60           C  
ATOM   3653  O   CYS C 216     -10.401 -19.555  14.083  1.00 56.60           O  
ATOM   3654  SG  CYS C 216      -9.083 -16.565  12.324  1.00 56.60           S  
ATOM   3655  N   GLY C 217      -8.149 -19.352  14.211  1.00 65.91           N  
ATOM   3656  CA  GLY C 217      -7.955 -20.720  13.759  1.00 65.91           C  
ATOM   3657  C   GLY C 217      -7.970 -20.857  12.249  1.00 65.91           C  
ATOM   3658  O   GLY C 217      -7.738 -21.945  11.716  1.00 65.91           O  
ATOM   3659  N   MET C 218      -8.244 -19.776  11.493  1.00 57.68           N  
ATOM   3660  CA  MET C 218      -8.203 -19.822  10.034  1.00 57.68           C  
ATOM   3661  C   MET C 218      -6.819 -20.231   9.542  1.00 57.68           C  
ATOM   3662  CB  MET C 218      -8.589 -18.466   9.442  1.00 57.68           C  
ATOM   3663  O   MET C 218      -5.806 -19.791  10.088  1.00 57.68           O  
ATOM   3664  CG  MET C 218      -9.326 -18.563   8.116  1.00 57.68           C  
ATOM   3665  SD  MET C 218     -10.079 -16.968   7.612  1.00 57.68           S  
ATOM   3666  CE  MET C 218     -11.303 -17.558   6.409  1.00 57.68           C  
ATOM   3667  N   ARG C 219      -6.735 -21.079   8.590  1.00 67.93           N  
ATOM   3668  CA  ARG C 219      -5.476 -21.621   8.088  1.00 67.93           C  
ATOM   3669  C   ARG C 219      -5.122 -21.018   6.733  1.00 67.93           C  
ATOM   3670  CB  ARG C 219      -5.552 -23.145   7.980  1.00 67.93           C  
ATOM   3671  O   ARG C 219      -6.004 -20.765   5.911  1.00 67.93           O  
ATOM   3672  CG  ARG C 219      -5.718 -23.851   9.317  1.00 67.93           C  
ATOM   3673  CD  ARG C 219      -5.736 -25.364   9.157  1.00 67.93           C  
ATOM   3674  NE  ARG C 219      -4.584 -25.988   9.804  1.00 67.93           N  
ATOM   3675  NH1 ARG C 219      -5.825 -27.112  11.395  1.00 67.93           N  
ATOM   3676  NH2 ARG C 219      -3.542 -27.316  11.361  1.00 67.93           N  
ATOM   3677  CZ  ARG C 219      -4.653 -26.804  10.852  1.00 67.93           C  
ATOM   3678  N   PHE C 220      -3.787 -20.662   6.585  1.00 59.72           N  
ATOM   3679  CA  PHE C 220      -3.271 -20.004   5.391  1.00 59.72           C  
ATOM   3680  C   PHE C 220      -2.136 -20.814   4.774  1.00 59.72           C  
ATOM   3681  CB  PHE C 220      -2.786 -18.589   5.721  1.00 59.72           C  
ATOM   3682  O   PHE C 220      -1.496 -21.615   5.458  1.00 59.72           O  
ATOM   3683  CG  PHE C 220      -3.872 -17.679   6.228  1.00 59.72           C  
ATOM   3684  CD1 PHE C 220      -4.570 -16.853   5.355  1.00 59.72           C  
ATOM   3685  CD2 PHE C 220      -4.195 -17.648   7.579  1.00 59.72           C  
ATOM   3686  CE1 PHE C 220      -5.576 -16.010   5.821  1.00 59.72           C  
ATOM   3687  CE2 PHE C 220      -5.198 -16.808   8.052  1.00 59.72           C  
ATOM   3688  CZ  PHE C 220      -5.887 -15.989   7.172  1.00 59.72           C  
ATOM   3689  N   LYS C 221      -1.915 -20.658   3.486  1.00 58.87           N  
ATOM   3690  CA  LYS C 221      -0.876 -21.389   2.766  1.00 58.87           C  
ATOM   3691  C   LYS C 221       0.509 -20.832   3.085  1.00 58.87           C  
ATOM   3692  CB  LYS C 221      -1.128 -21.335   1.259  1.00 58.87           C  
ATOM   3693  O   LYS C 221       1.504 -21.558   3.026  1.00 58.87           O  
ATOM   3694  CG  LYS C 221      -2.332 -22.147   0.804  1.00 58.87           C  
ATOM   3695  CD  LYS C 221      -2.486 -22.117  -0.711  1.00 58.87           C  
ATOM   3696  CE  LYS C 221      -3.727 -22.874  -1.163  1.00 58.87           C  
ATOM   3697  NZ  LYS C 221      -3.900 -22.821  -2.646  1.00 58.87           N  
ATOM   3698  N   ARG C 222       0.503 -19.524   3.396  1.00 54.53           N  
ATOM   3699  CA  ARG C 222       1.765 -18.828   3.624  1.00 54.53           C  
ATOM   3700  C   ARG C 222       1.752 -18.094   4.960  1.00 54.53           C  
ATOM   3701  CB  ARG C 222       2.050 -17.844   2.488  1.00 54.53           C  
ATOM   3702  O   ARG C 222       0.718 -17.563   5.373  1.00 54.53           O  
ATOM   3703  CG  ARG C 222       2.202 -18.502   1.126  1.00 54.53           C  
ATOM   3704  CD  ARG C 222       2.518 -17.484   0.039  1.00 54.53           C  
ATOM   3705  NE  ARG C 222       3.056 -18.123  -1.158  1.00 54.53           N  
ATOM   3706  NH1 ARG C 222       2.503 -16.390  -2.583  1.00 54.53           N  
ATOM   3707  NH2 ARG C 222       3.555 -18.258  -3.396  1.00 54.53           N  
ATOM   3708  CZ  ARG C 222       3.037 -17.589  -2.376  1.00 54.53           C  
ATOM   3709  N   LYS C 223       2.887 -18.020   5.547  1.00 53.69           N  
ATOM   3710  CA  LYS C 223       3.025 -17.397   6.861  1.00 53.69           C  
ATOM   3711  C   LYS C 223       2.685 -15.911   6.802  1.00 53.69           C  
ATOM   3712  CB  LYS C 223       4.443 -17.590   7.401  1.00 53.69           C  
ATOM   3713  O   LYS C 223       2.027 -15.383   7.701  1.00 53.69           O  
ATOM   3714  CG  LYS C 223       4.497 -18.217   8.786  1.00 53.69           C  
ATOM   3715  CD  LYS C 223       5.929 -18.328   9.293  1.00 53.69           C  
ATOM   3716  CE  LYS C 223       5.980 -18.883  10.710  1.00 53.69           C  
ATOM   3717  NZ  LYS C 223       7.385 -19.063  11.185  1.00 53.69           N  
ATOM   3718  N   PHE C 224       3.093 -15.331   5.806  1.00 45.81           N  
ATOM   3719  CA  PHE C 224       2.865 -13.893   5.730  1.00 45.81           C  
ATOM   3720  C   PHE C 224       1.377 -13.585   5.614  1.00 45.81           C  
ATOM   3721  CB  PHE C 224       3.620 -13.290   4.541  1.00 45.81           C  
ATOM   3722  O   PHE C 224       0.914 -12.543   6.083  1.00 45.81           O  
ATOM   3723  CG  PHE C 224       3.026 -13.641   3.204  1.00 45.81           C  
ATOM   3724  CD1 PHE C 224       3.464 -14.759   2.505  1.00 45.81           C  
ATOM   3725  CD2 PHE C 224       2.029 -12.852   2.645  1.00 45.81           C  
ATOM   3726  CE1 PHE C 224       2.916 -15.086   1.267  1.00 45.81           C  
ATOM   3727  CE2 PHE C 224       1.477 -13.172   1.408  1.00 45.81           C  
ATOM   3728  CZ  PHE C 224       1.922 -14.289   0.721  1.00 45.81           C  
ATOM   3729  N   ALA C 225       0.620 -14.530   4.988  1.00 49.91           N  
ATOM   3730  CA  ALA C 225      -0.830 -14.380   4.891  1.00 49.91           C  
ATOM   3731  C   ALA C 225      -1.482 -14.448   6.269  1.00 49.91           C  
ATOM   3732  CB  ALA C 225      -1.415 -15.453   3.975  1.00 49.91           C  
ATOM   3733  O   ALA C 225      -2.466 -13.753   6.532  1.00 49.91           O  
ATOM   3734  N   VAL C 226      -0.997 -15.248   7.130  1.00 54.85           N  
ATOM   3735  CA  VAL C 226      -1.489 -15.327   8.502  1.00 54.85           C  
ATOM   3736  C   VAL C 226      -1.254 -13.997   9.213  1.00 54.85           C  
ATOM   3737  CB  VAL C 226      -0.812 -16.476   9.282  1.00 54.85           C  
ATOM   3738  O   VAL C 226      -2.146 -13.483   9.893  1.00 54.85           O  
ATOM   3739  CG1 VAL C 226      -1.248 -16.464  10.746  1.00 54.85           C  
ATOM   3740  CG2 VAL C 226      -1.135 -17.822   8.636  1.00 54.85           C  
ATOM   3741  N   GLU C 227      -0.027 -13.515   8.943  1.00 47.74           N  
ATOM   3742  CA  GLU C 227       0.307 -12.248   9.587  1.00 47.74           C  
ATOM   3743  C   GLU C 227      -0.625 -11.131   9.126  1.00 47.74           C  
ATOM   3744  CB  GLU C 227       1.763 -11.869   9.304  1.00 47.74           C  
ATOM   3745  O   GLU C 227      -1.112 -10.346   9.941  1.00 47.74           O  
ATOM   3746  CG  GLU C 227       2.774 -12.657  10.124  1.00 47.74           C  
ATOM   3747  CD  GLU C 227       4.214 -12.246   9.857  1.00 47.74           C  
ATOM   3748  OE1 GLU C 227       5.133 -12.807  10.495  1.00 47.74           O  
ATOM   3749  OE2 GLU C 227       4.423 -11.355   9.004  1.00 47.74           O  
ATOM   3750  N   ALA C 228      -0.883 -11.132   7.890  1.00 43.20           N  
ATOM   3751  CA  ALA C 228      -1.824 -10.163   7.336  1.00 43.20           C  
ATOM   3752  C   ALA C 228      -3.229 -10.385   7.889  1.00 43.20           C  
ATOM   3753  CB  ALA C 228      -1.837 -10.247   5.811  1.00 43.20           C  
ATOM   3754  O   ALA C 228      -3.918  -9.428   8.251  1.00 43.20           O  
ATOM   3755  N   HIS C 229      -3.663 -11.582   8.002  1.00 46.02           N  
ATOM   3756  CA  HIS C 229      -4.969 -11.974   8.520  1.00 46.02           C  
ATOM   3757  C   HIS C 229      -5.115 -11.595   9.990  1.00 46.02           C  
ATOM   3758  CB  HIS C 229      -5.187 -13.478   8.340  1.00 46.02           C  
ATOM   3759  O   HIS C 229      -6.190 -11.171  10.422  1.00 46.02           O  
ATOM   3760  CG  HIS C 229      -6.436 -13.984   8.989  1.00 46.02           C  
ATOM   3761  CD2 HIS C 229      -6.617 -14.754  10.088  1.00 46.02           C  
ATOM   3762  ND1 HIS C 229      -7.694 -13.707   8.500  1.00 46.02           N  
ATOM   3763  CE1 HIS C 229      -8.598 -14.285   9.273  1.00 46.02           C  
ATOM   3764  NE2 HIS C 229      -7.970 -14.928  10.244  1.00 46.02           N  
ATOM   3765  N   GLN C 230      -4.117 -11.837  10.817  1.00 49.03           N  
ATOM   3766  CA  GLN C 230      -4.157 -11.593  12.255  1.00 49.03           C  
ATOM   3767  C   GLN C 230      -4.513 -10.140  12.557  1.00 49.03           C  
ATOM   3768  CB  GLN C 230      -2.816 -11.950  12.898  1.00 49.03           C  
ATOM   3769  O   GLN C 230      -5.013  -9.830  13.640  1.00 49.03           O  
ATOM   3770  CG  GLN C 230      -2.606 -13.445  13.095  1.00 49.03           C  
ATOM   3771  CD  GLN C 230      -1.263 -13.772  13.721  1.00 49.03           C  
ATOM   3772  NE2 GLN C 230      -0.766 -14.977  13.462  1.00 49.03           N  
ATOM   3773  OE1 GLN C 230      -0.677 -12.949  14.430  1.00 49.03           O  
ATOM   3774  N   TRP C 231      -4.332  -9.373  11.628  1.00 38.33           N  
ATOM   3775  CA  TRP C 231      -4.696  -7.973  11.818  1.00 38.33           C  
ATOM   3776  C   TRP C 231      -6.200  -7.825  12.019  1.00 38.33           C  
ATOM   3777  CB  TRP C 231      -4.242  -7.132  10.622  1.00 38.33           C  
ATOM   3778  O   TRP C 231      -6.654  -6.904  12.703  1.00 38.33           O  
ATOM   3779  CG  TRP C 231      -2.884  -6.518  10.790  1.00 38.33           C  
ATOM   3780  CD1 TRP C 231      -1.677  -7.108  10.537  1.00 38.33           C  
ATOM   3781  CD2 TRP C 231      -2.596  -5.195  11.252  1.00 38.33           C  
ATOM   3782  CE2 TRP C 231      -1.191  -5.050  11.254  1.00 38.33           C  
ATOM   3783  CE3 TRP C 231      -3.391  -4.117  11.665  1.00 38.33           C  
ATOM   3784  NE1 TRP C 231      -0.655  -6.230  10.814  1.00 38.33           N  
ATOM   3785  CH2 TRP C 231      -1.364  -2.828  12.053  1.00 38.33           C  
ATOM   3786  CZ2 TRP C 231      -0.563  -3.868  11.654  1.00 38.33           C  
ATOM   3787  CZ3 TRP C 231      -2.764  -2.941  12.062  1.00 38.33           C  
ATOM   3788  N   ILE C 232      -6.862  -8.784  11.566  1.00 35.35           N  
ATOM   3789  CA  ILE C 232      -8.316  -8.778  11.684  1.00 35.35           C  
ATOM   3790  C   ILE C 232      -8.716  -9.013  13.139  1.00 35.35           C  
ATOM   3791  CB  ILE C 232      -8.961  -9.844  10.772  1.00 35.35           C  
ATOM   3792  O   ILE C 232      -9.774  -8.557  13.579  1.00 35.35           O  
ATOM   3793  CG1 ILE C 232      -8.489  -9.665   9.324  1.00 35.35           C  
ATOM   3794  CG2 ILE C 232     -10.488  -9.779  10.861  1.00 35.35           C  
ATOM   3795  CD1 ILE C 232      -9.214 -10.553   8.322  1.00 35.35           C  
ATOM   3796  N   HIS C 233      -8.068  -9.999  13.897  1.00 37.47           N  
ATOM   3797  CA  HIS C 233      -8.379 -10.355  15.277  1.00 37.47           C  
ATOM   3798  C   HIS C 233      -7.879  -9.290  16.247  1.00 37.47           C  
ATOM   3799  CB  HIS C 233      -7.771 -11.714  15.629  1.00 37.47           C  
ATOM   3800  O   HIS C 233      -8.199  -9.330  17.437  1.00 37.47           O  
ATOM   3801  CG  HIS C 233      -8.265 -12.834  14.770  1.00 37.47           C  
ATOM   3802  CD2 HIS C 233      -7.617 -13.635  13.893  1.00 37.47           C  
ATOM   3803  ND1 HIS C 233      -9.584 -13.235  14.758  1.00 37.47           N  
ATOM   3804  CE1 HIS C 233      -9.724 -14.238  13.907  1.00 37.47           C  
ATOM   3805  NE2 HIS C 233      -8.545 -14.500  13.369  1.00 37.47           N  
ATOM   3806  N   ARG C 234      -6.915  -8.652  16.021  1.00 32.30           N  
ATOM   3807  CA  ARG C 234      -6.379  -7.654  16.942  1.00 32.30           C  
ATOM   3808  C   ARG C 234      -7.476  -6.716  17.432  1.00 32.30           C  
ATOM   3809  CB  ARG C 234      -5.262  -6.850  16.273  1.00 32.30           C  
ATOM   3810  O   ARG C 234      -8.237  -6.169  16.631  1.00 32.30           O  
ATOM   3811  CG  ARG C 234      -3.865  -7.231  16.737  1.00 32.30           C  
ATOM   3812  CD  ARG C 234      -2.800  -6.348  16.103  1.00 32.30           C  
ATOM   3813  NE  ARG C 234      -1.531  -7.055  15.958  1.00 32.30           N  
ATOM   3814  NH1 ARG C 234      -0.459  -5.330  14.856  1.00 32.30           N  
ATOM   3815  NH2 ARG C 234       0.655  -7.286  15.291  1.00 32.30           N  
ATOM   3816  CZ  ARG C 234      -0.448  -6.555  15.368  1.00 32.30           C  
ATOM   3817  N   SER C 235      -8.178  -7.392  18.519  1.00 28.85           N  
ATOM   3818  CA  SER C 235      -9.051  -6.484  19.256  1.00 28.85           C  
ATOM   3819  C   SER C 235      -8.307  -5.218  19.669  1.00 28.85           C  
ATOM   3820  CB  SER C 235      -9.624  -7.175  20.493  1.00 28.85           C  
ATOM   3821  O   SER C 235      -7.076  -5.204  19.721  1.00 28.85           O  
ATOM   3822  OG  SER C 235      -8.870  -8.331  20.818  1.00 28.85           O  
ATOM   3823  N   CYS C 236      -8.939  -4.062  19.572  1.00 27.17           N  
ATOM   3824  CA  CYS C 236      -8.334  -2.819  20.038  1.00 27.17           C  
ATOM   3825  C   CYS C 236      -7.795  -2.973  21.455  1.00 27.17           C  
ATOM   3826  CB  CYS C 236      -9.349  -1.677  19.990  1.00 27.17           C  
ATOM   3827  O   CYS C 236      -7.324  -2.004  22.054  1.00 27.17           O  
ATOM   3828  SG  CYS C 236      -9.869  -1.235  18.318  1.00 27.17           S  
ATOM   3829  N   SER C 237      -8.159  -4.075  22.184  1.00 27.14           N  
ATOM   3830  CA  SER C 237      -7.921  -3.839  23.604  1.00 27.14           C  
ATOM   3831  C   SER C 237      -6.440  -3.966  23.944  1.00 27.14           C  
ATOM   3832  CB  SER C 237      -8.734  -4.817  24.454  1.00 27.14           C  
ATOM   3833  O   SER C 237      -6.069  -4.003  25.119  1.00 27.14           O  
ATOM   3834  OG  SER C 237      -9.097  -5.959  23.697  1.00 27.14           O  
ATOM   3835  N   GLY C 238      -5.589  -4.220  23.075  1.00 29.62           N  
ATOM   3836  CA  GLY C 238      -4.281  -4.533  23.629  1.00 29.62           C  
ATOM   3837  C   GLY C 238      -3.704  -3.408  24.468  1.00 29.62           C  
ATOM   3838  O   GLY C 238      -3.479  -2.305  23.966  1.00 29.62           O  
ATOM   3839  N   GLY C 239      -4.256  -3.176  25.634  1.00 23.62           N  
ATOM   3840  CA  GLY C 239      -3.491  -2.221  26.419  1.00 23.62           C  
ATOM   3841  C   GLY C 239      -2.008  -2.537  26.465  1.00 23.62           C  
ATOM   3842  O   GLY C 239      -1.563  -3.536  25.895  1.00 23.62           O  
ATOM   3843  N   ARG C 240      -1.247  -1.860  27.469  1.00 24.18           N  
ATOM   3844  CA  ARG C 240       0.121  -1.401  27.690  1.00 24.18           C  
ATOM   3845  C   ARG C 240       1.030  -2.560  28.085  1.00 24.18           C  
ATOM   3846  CB  ARG C 240       0.157  -0.316  28.768  1.00 24.18           C  
ATOM   3847  O   ARG C 240       2.061  -2.355  28.728  1.00 24.18           O  
ATOM   3848  CG  ARG C 240      -0.176   1.075  28.252  1.00 24.18           C  
ATOM   3849  CD  ARG C 240       0.039   2.138  29.321  1.00 24.18           C  
ATOM   3850  NE  ARG C 240      -0.413   3.452  28.872  1.00 24.18           N  
ATOM   3851  NH1 ARG C 240       0.049   4.522  30.867  1.00 24.18           N  
ATOM   3852  NH2 ARG C 240      -0.832   5.698  29.108  1.00 24.18           N  
ATOM   3853  CZ  ARG C 240      -0.397   4.554  29.616  1.00 24.18           C  
ATOM   3854  N   ARG C 241       0.702  -3.790  27.981  1.00 26.40           N  
ATOM   3855  CA  ARG C 241       1.726  -4.409  28.816  1.00 26.40           C  
ATOM   3856  C   ARG C 241       3.123  -4.005  28.358  1.00 26.40           C  
ATOM   3857  CB  ARG C 241       1.588  -5.933  28.797  1.00 26.40           C  
ATOM   3858  O   ARG C 241       3.401  -3.964  27.158  1.00 26.40           O  
ATOM   3859  CG  ARG C 241       0.659  -6.481  29.868  1.00 26.40           C  
ATOM   3860  CD  ARG C 241       0.649  -8.003  29.881  1.00 26.40           C  
ATOM   3861  NE  ARG C 241      -0.342  -8.528  30.817  1.00 26.40           N  
ATOM   3862  NH1 ARG C 241       0.186 -10.747  30.452  1.00 26.40           N  
ATOM   3863  NH2 ARG C 241      -1.468 -10.186  31.938  1.00 26.40           N  
ATOM   3864  CZ  ARG C 241      -0.539  -9.819  31.067  1.00 26.40           C  
ATOM   3865  N   GLY C 242       3.813  -3.306  29.252  1.00 21.11           N  
ATOM   3866  CA  GLY C 242       5.158  -2.753  29.280  1.00 21.11           C  
ATOM   3867  C   GLY C 242       6.225  -3.759  28.892  1.00 21.11           C  
ATOM   3868  O   GLY C 242       6.031  -4.967  29.042  1.00 21.11           O  
ATOM   3869  N   ARG C 243       7.005  -3.328  27.965  1.00 25.82           N  
ATOM   3870  CA  ARG C 243       8.096  -3.878  27.168  1.00 25.82           C  
ATOM   3871  C   ARG C 243       9.247  -4.336  28.057  1.00 25.82           C  
ATOM   3872  CB  ARG C 243       8.596  -2.846  26.155  1.00 25.82           C  
ATOM   3873  O   ARG C 243      10.033  -3.516  28.537  1.00 25.82           O  
ATOM   3874  CG  ARG C 243       8.346  -3.233  24.706  1.00 25.82           C  
ATOM   3875  CD  ARG C 243       8.826  -2.156  23.743  1.00 25.82           C  
ATOM   3876  NE  ARG C 243       8.454  -2.461  22.364  1.00 25.82           N  
ATOM   3877  NH1 ARG C 243       9.943  -0.971  21.415  1.00 25.82           N  
ATOM   3878  NH2 ARG C 243       8.580  -2.244  20.081  1.00 25.82           N  
ATOM   3879  CZ  ARG C 243       8.993  -1.892  21.290  1.00 25.82           C  
ATOM   3880  N   ARG C 244       8.973  -5.105  29.141  1.00 22.75           N  
ATOM   3881  CA  ARG C 244      10.296  -5.157  29.753  1.00 22.75           C  
ATOM   3882  C   ARG C 244      11.317  -5.769  28.800  1.00 22.75           C  
ATOM   3883  CB  ARG C 244      10.254  -5.955  31.058  1.00 22.75           C  
ATOM   3884  O   ARG C 244      11.130  -6.887  28.315  1.00 22.75           O  
ATOM   3885  CG  ARG C 244       9.963  -5.110  32.288  1.00 22.75           C  
ATOM   3886  CD  ARG C 244       9.996  -5.940  33.564  1.00 22.75           C  
ATOM   3887  NE  ARG C 244      11.071  -5.515  34.456  1.00 22.75           N  
ATOM   3888  NH1 ARG C 244      10.332  -6.744  36.268  1.00 22.75           N  
ATOM   3889  NH2 ARG C 244      12.221  -5.457  36.443  1.00 22.75           N  
ATOM   3890  CZ  ARG C 244      11.206  -5.906  35.720  1.00 22.75           C  
ATOM   3891  N   PRO C 245      12.090  -4.921  28.100  1.00 23.05           N  
ATOM   3892  CA  PRO C 245      13.092  -5.275  27.092  1.00 23.05           C  
ATOM   3893  C   PRO C 245      14.178  -6.199  27.638  1.00 23.05           C  
ATOM   3894  CB  PRO C 245      13.680  -3.920  26.689  1.00 23.05           C  
ATOM   3895  O   PRO C 245      15.186  -6.436  26.968  1.00 23.05           O  
ATOM   3896  CG  PRO C 245      12.940  -2.921  27.518  1.00 23.05           C  
ATOM   3897  CD  PRO C 245      12.043  -3.660  28.469  1.00 23.05           C  
ATOM   3898  N   GLY C 246      13.941  -6.984  28.654  1.00 19.81           N  
ATOM   3899  CA  GLY C 246      15.258  -7.394  29.114  1.00 19.81           C  
ATOM   3900  C   GLY C 246      16.044  -8.161  28.067  1.00 19.81           C  
ATOM   3901  O   GLY C 246      15.531  -9.110  27.470  1.00 19.81           O  
ATOM   3902  N   ILE C 247      16.861  -7.474  27.305  1.00 21.89           N  
ATOM   3903  CA  ILE C 247      17.692  -7.896  26.182  1.00 21.89           C  
ATOM   3904  C   ILE C 247      18.732  -8.907  26.661  1.00 21.89           C  
ATOM   3905  CB  ILE C 247      18.386  -6.692  25.508  1.00 21.89           C  
ATOM   3906  O   ILE C 247      19.858  -8.535  26.998  1.00 21.89           O  
ATOM   3907  CG1 ILE C 247      17.342  -5.714  24.957  1.00 21.89           C  
ATOM   3908  CG2 ILE C 247      19.333  -7.164  24.401  1.00 21.89           C  
ATOM   3909  CD1 ILE C 247      17.931  -4.417  24.420  1.00 21.89           C  
ATOM   3910  N   ARG C 248      18.397  -9.727  27.587  1.00 19.60           N  
ATOM   3911  CA  ARG C 248      19.703 -10.204  28.030  1.00 19.60           C  
ATOM   3912  C   ARG C 248      20.508 -10.759  26.860  1.00 19.60           C  
ATOM   3913  CB  ARG C 248      19.546 -11.275  29.113  1.00 19.60           C  
ATOM   3914  O   ARG C 248      19.948 -11.077  25.809  1.00 19.60           O  
ATOM   3915  CG  ARG C 248      19.540 -10.722  30.529  1.00 19.60           C  
ATOM   3916  CD  ARG C 248      19.570 -11.833  31.569  1.00 19.60           C  
ATOM   3917  NE  ARG C 248      18.794 -11.483  32.755  1.00 19.60           N  
ATOM   3918  NH1 ARG C 248      18.899 -13.589  33.699  1.00 19.60           N  
ATOM   3919  NH2 ARG C 248      17.781 -11.900  34.774  1.00 19.60           N  
ATOM   3920  CZ  ARG C 248      18.493 -12.325  33.740  1.00 19.60           C  
ATOM   3921  N   ALA C 249      21.538 -11.570  27.219  1.00 18.87           N  
ATOM   3922  CA  ALA C 249      22.937 -11.883  26.936  1.00 18.87           C  
ATOM   3923  C   ALA C 249      23.055 -12.878  25.786  1.00 18.87           C  
ATOM   3924  CB  ALA C 249      23.622 -12.433  28.185  1.00 18.87           C  
ATOM   3925  O   ALA C 249      22.193 -13.743  25.615  1.00 18.87           O  
ATOM   3926  N   VAL C 250      23.950 -12.562  24.916  1.00 21.52           N  
ATOM   3927  CA  VAL C 250      24.452 -12.856  23.578  1.00 21.52           C  
ATOM   3928  C   VAL C 250      25.018 -14.274  23.538  1.00 21.52           C  
ATOM   3929  CB  VAL C 250      25.530 -11.839  23.139  1.00 21.52           C  
ATOM   3930  O   VAL C 250      26.056 -14.552  24.145  1.00 21.52           O  
ATOM   3931  CG1 VAL C 250      25.956 -12.094  21.694  1.00 21.52           C  
ATOM   3932  CG2 VAL C 250      25.013 -10.411  23.303  1.00 21.52           C  
ATOM   3933  N   PRO C 251      24.177 -15.252  23.737  1.00 20.43           N  
ATOM   3934  CA  PRO C 251      25.015 -16.443  23.889  1.00 20.43           C  
ATOM   3935  C   PRO C 251      25.984 -16.636  22.724  1.00 20.43           C  
ATOM   3936  CB  PRO C 251      23.998 -17.585  23.948  1.00 20.43           C  
ATOM   3937  O   PRO C 251      25.784 -16.064  21.649  1.00 20.43           O  
ATOM   3938  CG  PRO C 251      22.668 -16.920  23.798  1.00 20.43           C  
ATOM   3939  CD  PRO C 251      22.893 -15.458  23.536  1.00 20.43           C  
ATOM   3940  N   ARG C 252      26.815 -17.700  22.778  1.00 18.55           N  
ATOM   3941  CA  ARG C 252      28.185 -17.983  22.364  1.00 18.55           C  
ATOM   3942  C   ARG C 252      28.256 -18.277  20.869  1.00 18.55           C  
ATOM   3943  CB  ARG C 252      28.754 -19.161  23.158  1.00 18.55           C  
ATOM   3944  O   ARG C 252      29.080 -17.701  20.156  1.00 18.55           O  
ATOM   3945  CG  ARG C 252      29.831 -18.768  24.156  1.00 18.55           C  
ATOM   3946  CD  ARG C 252      30.352 -19.973  24.928  1.00 18.55           C  
ATOM   3947  NE  ARG C 252      31.279 -19.577  25.984  1.00 18.55           N  
ATOM   3948  NH1 ARG C 252      30.797 -21.367  27.363  1.00 18.55           N  
ATOM   3949  NH2 ARG C 252      32.338 -19.798  28.010  1.00 18.55           N  
ATOM   3950  CZ  ARG C 252      31.469 -20.248  27.116  1.00 18.55           C  
ATOM   3951  N   ALA C 253      28.407 -19.501  20.417  1.00 21.00           N  
ATOM   3952  CA  ALA C 253      29.585 -19.981  19.700  1.00 21.00           C  
ATOM   3953  C   ALA C 253      29.384 -19.891  18.190  1.00 21.00           C  
ATOM   3954  CB  ALA C 253      29.906 -21.418  20.106  1.00 21.00           C  
ATOM   3955  O   ALA C 253      28.250 -19.810  17.713  1.00 21.00           O  
ATOM   3956  N   PRO C 254      30.465 -20.229  17.358  1.00 22.04           N  
ATOM   3957  CA  PRO C 254      31.152 -19.781  16.145  1.00 22.04           C  
ATOM   3958  C   PRO C 254      30.573 -20.403  14.876  1.00 22.04           C  
ATOM   3959  CB  PRO C 254      32.596 -20.239  16.368  1.00 22.04           C  
ATOM   3960  O   PRO C 254      31.078 -20.156  13.777  1.00 22.04           O  
ATOM   3961  CG  PRO C 254      32.545 -21.074  17.606  1.00 22.04           C  
ATOM   3962  CD  PRO C 254      31.127 -21.106  18.102  1.00 22.04           C  
ATOM   3963  N   VAL C 255      29.510 -21.128  14.912  1.00 21.98           N  
ATOM   3964  CA  VAL C 255      29.781 -22.273  14.049  1.00 21.98           C  
ATOM   3965  C   VAL C 255      29.946 -21.805  12.605  1.00 21.98           C  
ATOM   3966  CB  VAL C 255      28.658 -23.330  14.141  1.00 21.98           C  
ATOM   3967  O   VAL C 255      29.369 -20.791  12.205  1.00 21.98           O  
ATOM   3968  CG1 VAL C 255      29.038 -24.591  13.366  1.00 21.98           C  
ATOM   3969  CG2 VAL C 255      28.360 -23.666  15.602  1.00 21.98           C  
ATOM   3970  N   ARG C 256      30.582 -22.545  11.644  1.00 21.89           N  
ATOM   3971  CA  ARG C 256      31.473 -22.314  10.512  1.00 21.89           C  
ATOM   3972  C   ARG C 256      30.702 -21.782   9.308  1.00 21.89           C  
ATOM   3973  CB  ARG C 256      32.210 -23.601  10.135  1.00 21.89           C  
ATOM   3974  O   ARG C 256      31.082 -20.768   8.719  1.00 21.89           O  
ATOM   3975  CG  ARG C 256      33.497 -23.824  10.912  1.00 21.89           C  
ATOM   3976  CD  ARG C 256      34.285 -25.009  10.370  1.00 21.89           C  
ATOM   3977  NE  ARG C 256      35.552 -25.180  11.074  1.00 21.89           N  
ATOM   3978  NH1 ARG C 256      35.897 -27.348  10.353  1.00 21.89           N  
ATOM   3979  NH2 ARG C 256      37.427 -26.336  11.728  1.00 21.89           N  
ATOM   3980  CZ  ARG C 256      36.289 -26.288  11.050  1.00 21.89           C  
ATOM   3981  N   GLY C 257      30.476 -22.649   8.305  1.00 21.79           N  
ATOM   3982  CA  GLY C 257      30.908 -22.607   6.917  1.00 21.79           C  
ATOM   3983  C   GLY C 257      29.884 -21.974   5.993  1.00 21.79           C  
ATOM   3984  O   GLY C 257      28.812 -22.538   5.766  1.00 21.79           O  
ATOM   3985  N   ASP C 258      29.634 -20.740   6.009  1.00 22.85           N  
ATOM   3986  CA  ASP C 258      28.503 -19.872   5.697  1.00 22.85           C  
ATOM   3987  C   ASP C 258      28.379 -19.651   4.191  1.00 22.85           C  
ATOM   3988  CB  ASP C 258      28.643 -18.529   6.416  1.00 22.85           C  
ATOM   3989  O   ASP C 258      28.768 -18.599   3.678  1.00 22.85           O  
ATOM   3990  CG  ASP C 258      27.960 -18.507   7.771  1.00 22.85           C  
ATOM   3991  OD1 ASP C 258      27.112 -19.385   8.041  1.00 22.85           O  
ATOM   3992  OD2 ASP C 258      28.270 -17.603   8.576  1.00 22.85           O  
ATOM   3993  N   ARG C 259      28.650 -20.664   3.368  1.00 20.00           N  
ATOM   3994  CA  ARG C 259      29.057 -20.402   1.991  1.00 20.00           C  
ATOM   3995  C   ARG C 259      27.929 -19.747   1.202  1.00 20.00           C  
ATOM   3996  CB  ARG C 259      29.493 -21.698   1.303  1.00 20.00           C  
ATOM   3997  O   ARG C 259      26.779 -20.184   1.273  1.00 20.00           O  
ATOM   3998  CG  ARG C 259      30.918 -22.117   1.627  1.00 20.00           C  
ATOM   3999  CD  ARG C 259      31.324 -23.371   0.864  1.00 20.00           C  
ATOM   4000  NE  ARG C 259      32.681 -23.791   1.201  1.00 20.00           N  
ATOM   4001  NH1 ARG C 259      32.379 -25.992   0.567  1.00 20.00           N  
ATOM   4002  NH2 ARG C 259      34.403 -25.300   1.391  1.00 20.00           N  
ATOM   4003  CZ  ARG C 259      33.151 -25.027   1.052  1.00 20.00           C  
ATOM   4004  N   ASP C 260      28.208 -18.600   0.705  1.00 20.39           N  
ATOM   4005  CA  ASP C 260      27.461 -17.451   0.202  1.00 20.39           C  
ATOM   4006  C   ASP C 260      26.783 -17.776  -1.127  1.00 20.39           C  
ATOM   4007  CB  ASP C 260      28.383 -16.240   0.040  1.00 20.39           C  
ATOM   4008  O   ASP C 260      27.456 -18.066  -2.119  1.00 20.39           O  
ATOM   4009  CG  ASP C 260      28.548 -15.445   1.323  1.00 20.39           C  
ATOM   4010  OD1 ASP C 260      27.636 -15.467   2.176  1.00 20.39           O  
ATOM   4011  OD2 ASP C 260      29.600 -14.788   1.480  1.00 20.39           O  
ATOM   4012  N   PRO C 261      25.739 -18.540  -1.045  1.00 18.93           N  
ATOM   4013  CA  PRO C 261      25.499 -19.199  -2.331  1.00 18.93           C  
ATOM   4014  C   PRO C 261      25.311 -18.207  -3.476  1.00 18.93           C  
ATOM   4015  CB  PRO C 261      24.216 -19.997  -2.084  1.00 18.93           C  
ATOM   4016  O   PRO C 261      24.991 -17.039  -3.239  1.00 18.93           O  
ATOM   4017  CG  PRO C 261      23.695 -19.489  -0.778  1.00 18.93           C  
ATOM   4018  CD  PRO C 261      24.721 -18.568  -0.182  1.00 18.93           C  
ATOM   4019  N   PRO C 262      25.470 -18.670  -4.828  1.00 17.70           N  
ATOM   4020  CA  PRO C 262      25.855 -17.988  -6.066  1.00 17.70           C  
ATOM   4021  C   PRO C 262      24.778 -17.032  -6.572  1.00 17.70           C  
ATOM   4022  CB  PRO C 262      26.069 -19.140  -7.051  1.00 17.70           C  
ATOM   4023  O   PRO C 262      23.587 -17.267  -6.355  1.00 17.70           O  
ATOM   4024  CG  PRO C 262      25.606 -20.359  -6.320  1.00 17.70           C  
ATOM   4025  CD  PRO C 262      25.189 -19.955  -4.935  1.00 17.70           C  
ATOM   4026  N   VAL C 263      25.193 -15.808  -6.854  1.00 18.81           N  
ATOM   4027  CA  VAL C 263      24.679 -14.457  -7.051  1.00 18.81           C  
ATOM   4028  C   VAL C 263      23.973 -14.364  -8.402  1.00 18.81           C  
ATOM   4029  CB  VAL C 263      25.807 -13.404  -6.966  1.00 18.81           C  
ATOM   4030  O   VAL C 263      23.699 -13.266  -8.892  1.00 18.81           O  
ATOM   4031  CG1 VAL C 263      25.933 -12.863  -5.543  1.00 18.81           C  
ATOM   4032  CG2 VAL C 263      27.132 -14.002  -7.433  1.00 18.81           C  
ATOM   4033  N   LEU C 264      23.307 -15.473  -8.881  1.00 16.32           N  
ATOM   4034  CA  LEU C 264      23.419 -15.586 -10.331  1.00 16.32           C  
ATOM   4035  C   LEU C 264      22.785 -14.384 -11.021  1.00 16.32           C  
ATOM   4036  CB  LEU C 264      22.759 -16.878 -10.820  1.00 16.32           C  
ATOM   4037  O   LEU C 264      21.835 -13.794 -10.501  1.00 16.32           O  
ATOM   4038  CG  LEU C 264      23.625 -18.138 -10.786  1.00 16.32           C  
ATOM   4039  CD1 LEU C 264      22.803 -19.334 -10.320  1.00 16.32           C  
ATOM   4040  CD2 LEU C 264      24.237 -18.404 -12.157  1.00 16.32           C  
ATOM   4041  N   PHE C 265      23.270 -14.021 -12.337  1.00 15.59           N  
ATOM   4042  CA  PHE C 265      23.622 -12.933 -13.243  1.00 15.59           C  
ATOM   4043  C   PHE C 265      22.391 -12.427 -13.985  1.00 15.59           C  
ATOM   4044  CB  PHE C 265      24.688 -13.389 -14.244  1.00 15.59           C  
ATOM   4045  O   PHE C 265      22.385 -11.305 -14.496  1.00 15.59           O  
ATOM   4046  CG  PHE C 265      25.822 -12.413 -14.410  1.00 15.59           C  
ATOM   4047  CD1 PHE C 265      25.784 -11.445 -15.406  1.00 15.59           C  
ATOM   4048  CD2 PHE C 265      26.926 -12.464 -13.569  1.00 15.59           C  
ATOM   4049  CE1 PHE C 265      26.832 -10.540 -15.562  1.00 15.59           C  
ATOM   4050  CE2 PHE C 265      27.977 -11.564 -13.718  1.00 15.59           C  
ATOM   4051  CZ  PHE C 265      27.928 -10.603 -14.716  1.00 15.59           C  
ATOM   4052  N   ARG C 266      21.450 -13.275 -14.356  1.00 18.58           N  
ATOM   4053  CA  ARG C 266      21.157 -13.269 -15.785  1.00 18.58           C  
ATOM   4054  C   ARG C 266      20.402 -12.005 -16.184  1.00 18.58           C  
ATOM   4055  CB  ARG C 266      20.348 -14.508 -16.175  1.00 18.58           C  
ATOM   4056  O   ARG C 266      19.431 -11.623 -15.528  1.00 18.58           O  
ATOM   4057  CG  ARG C 266      21.079 -15.448 -17.120  1.00 18.58           C  
ATOM   4058  CD  ARG C 266      20.224 -16.654 -17.488  1.00 18.58           C  
ATOM   4059  NE  ARG C 266      20.920 -17.545 -18.411  1.00 18.58           N  
ATOM   4060  NH1 ARG C 266      19.346 -19.232 -18.293  1.00 18.58           N  
ATOM   4061  NH2 ARG C 266      21.199 -19.478 -19.620  1.00 18.58           N  
ATOM   4062  CZ  ARG C 266      20.487 -18.750 -18.773  1.00 18.58           C  
ATOM   4063  N   HIS C 267      20.741 -11.273 -17.398  1.00 18.03           N  
ATOM   4064  CA  HIS C 267      21.218 -10.028 -17.989  1.00 18.03           C  
ATOM   4065  C   HIS C 267      20.070  -9.235 -18.605  1.00 18.03           C  
ATOM   4066  CB  HIS C 267      22.286 -10.312 -19.047  1.00 18.03           C  
ATOM   4067  O   HIS C 267      18.961  -9.753 -18.753  1.00 18.03           O  
ATOM   4068  CG  HIS C 267      23.624 -10.651 -18.471  1.00 18.03           C  
ATOM   4069  CD2 HIS C 267      24.325 -11.809 -18.473  1.00 18.03           C  
ATOM   4070  ND1 HIS C 267      24.396  -9.733 -17.792  1.00 18.03           N  
ATOM   4071  CE1 HIS C 267      25.518 -10.314 -17.400  1.00 18.03           C  
ATOM   4072  NE2 HIS C 267      25.500 -11.574 -17.801  1.00 18.03           N  
ATOM   4073  N   TYR C 268      20.187  -8.844 -20.072  1.00 16.75           N  
ATOM   4074  CA  TYR C 268      20.296  -7.602 -20.830  1.00 16.75           C  
ATOM   4075  C   TYR C 268      18.933  -7.158 -21.346  1.00 16.75           C  
ATOM   4076  CB  TYR C 268      21.268  -7.771 -22.002  1.00 16.75           C  
ATOM   4077  O   TYR C 268      18.523  -6.014 -21.132  1.00 16.75           O  
ATOM   4078  CG  TYR C 268      22.716  -7.582 -21.621  1.00 16.75           C  
ATOM   4079  CD1 TYR C 268      23.278  -6.309 -21.553  1.00 16.75           C  
ATOM   4080  CD2 TYR C 268      23.526  -8.674 -21.329  1.00 16.75           C  
ATOM   4081  CE1 TYR C 268      24.613  -6.129 -21.205  1.00 16.75           C  
ATOM   4082  CE2 TYR C 268      24.861  -8.506 -20.979  1.00 16.75           C  
ATOM   4083  OH  TYR C 268      26.717  -7.060 -20.574  1.00 16.75           O  
ATOM   4084  CZ  TYR C 268      25.395  -7.232 -20.919  1.00 16.75           C  
ATOM   4085  N   PRO C 269      18.580  -7.539 -22.782  1.00 18.21           N  
ATOM   4086  CA  PRO C 269      18.659  -6.732 -24.002  1.00 18.21           C  
ATOM   4087  C   PRO C 269      17.378  -5.946 -24.273  1.00 18.21           C  
ATOM   4088  CB  PRO C 269      18.903  -7.772 -25.098  1.00 18.21           C  
ATOM   4089  O   PRO C 269      16.337  -6.228 -23.674  1.00 18.21           O  
ATOM   4090  CG  PRO C 269      18.550  -9.081 -24.468  1.00 18.21           C  
ATOM   4091  CD  PRO C 269      18.480  -8.890 -22.980  1.00 18.21           C  
ATOM   4092  N   ASP C 270      17.454  -5.078 -25.486  1.00 20.79           N  
ATOM   4093  CA  ASP C 270      16.877  -3.852 -26.028  1.00 20.79           C  
ATOM   4094  C   ASP C 270      15.506  -4.116 -26.645  1.00 20.79           C  
ATOM   4095  CB  ASP C 270      17.813  -3.233 -27.069  1.00 20.79           C  
ATOM   4096  O   ASP C 270      14.822  -3.183 -27.072  1.00 20.79           O  
ATOM   4097  CG  ASP C 270      19.095  -2.688 -26.465  1.00 20.79           C  
ATOM   4098  OD1 ASP C 270      19.091  -2.294 -25.279  1.00 20.79           O  
ATOM   4099  OD2 ASP C 270      20.118  -2.650 -27.182  1.00 20.79           O  
ATOM   4100  N   ILE C 271      15.107  -5.364 -27.149  1.00 18.75           N  
ATOM   4101  CA  ILE C 271      14.722  -5.578 -28.539  1.00 18.75           C  
ATOM   4102  C   ILE C 271      13.252  -5.210 -28.730  1.00 18.75           C  
ATOM   4103  CB  ILE C 271      14.970  -7.039 -28.976  1.00 18.75           C  
ATOM   4104  O   ILE C 271      12.712  -5.336 -29.832  1.00 18.75           O  
ATOM   4105  CG1 ILE C 271      15.521  -7.860 -27.805  1.00 18.75           C  
ATOM   4106  CG2 ILE C 271      15.920  -7.090 -30.176  1.00 18.75           C  
ATOM   4107  CD1 ILE C 271      15.504  -9.364 -28.041  1.00 18.75           C  
ATOM   4108  N   PHE C 272      12.396  -4.940 -27.858  1.00 21.17           N  
ATOM   4109  CA  PHE C 272      11.167  -5.422 -28.477  1.00 21.17           C  
ATOM   4110  C   PHE C 272      10.661  -4.431 -29.519  1.00 21.17           C  
ATOM   4111  CB  PHE C 272      10.089  -5.664 -27.416  1.00 21.17           C  
ATOM   4112  O   PHE C 272       9.563  -3.886 -29.384  1.00 21.17           O  
ATOM   4113  CG  PHE C 272      10.364  -6.849 -26.531  1.00 21.17           C  
ATOM   4114  CD1 PHE C 272      10.091  -8.140 -26.968  1.00 21.17           C  
ATOM   4115  CD2 PHE C 272      10.896  -6.672 -25.260  1.00 21.17           C  
ATOM   4116  CE1 PHE C 272      10.345  -9.238 -26.150  1.00 21.17           C  
ATOM   4117  CE2 PHE C 272      11.152  -7.766 -24.437  1.00 21.17           C  
ATOM   4118  CZ  PHE C 272      10.875  -9.047 -24.884  1.00 21.17           C  
ATOM   4119  N   GLU C 273      11.451  -3.577 -30.254  1.00 21.48           N  
ATOM   4120  CA  GLU C 273      10.918  -2.392 -30.919  1.00 21.48           C  
ATOM   4121  C   GLU C 273      10.069  -2.773 -32.129  1.00 21.48           C  
ATOM   4122  CB  GLU C 273      12.053  -1.458 -31.346  1.00 21.48           C  
ATOM   4123  O   GLU C 273       9.229  -1.989 -32.576  1.00 21.48           O  
ATOM   4124  CG  GLU C 273      12.544  -0.539 -30.236  1.00 21.48           C  
ATOM   4125  CD  GLU C 273      13.526   0.515 -30.721  1.00 21.48           C  
ATOM   4126  OE1 GLU C 273      13.917   1.394 -29.920  1.00 21.48           O  
ATOM   4127  OE2 GLU C 273      13.906   0.463 -31.912  1.00 21.48           O  
ATOM   4128  N   GLU C 274      10.411  -3.612 -33.119  1.00 18.69           N  
ATOM   4129  CA  GLU C 274      10.135  -3.439 -34.542  1.00 18.69           C  
ATOM   4130  C   GLU C 274       8.696  -3.824 -34.876  1.00 18.69           C  
ATOM   4131  CB  GLU C 274      11.110  -4.266 -35.384  1.00 18.69           C  
ATOM   4132  O   GLU C 274       8.276  -3.733 -36.032  1.00 18.69           O  
ATOM   4133  CG  GLU C 274      12.370  -3.513 -35.784  1.00 18.69           C  
ATOM   4134  CD  GLU C 274      13.336  -4.352 -36.604  1.00 18.69           C  
ATOM   4135  OE1 GLU C 274      14.409  -3.836 -36.993  1.00 18.69           O  
ATOM   4136  OE2 GLU C 274      13.017  -5.534 -36.861  1.00 18.69           O  
ATOM   4137  N   CYS C 275       7.905  -4.492 -34.072  1.00 20.87           N  
ATOM   4138  CA  CYS C 275       7.045  -5.287 -34.942  1.00 20.87           C  
ATOM   4139  C   CYS C 275       5.994  -4.414 -35.615  1.00 20.87           C  
ATOM   4140  CB  CYS C 275       6.364  -6.402 -34.148  1.00 20.87           C  
ATOM   4141  O   CYS C 275       5.065  -4.925 -36.242  1.00 20.87           O  
ATOM   4142  SG  CYS C 275       7.516  -7.593 -33.429  1.00 20.87           S  
ATOM   4143  N   GLY C 276       6.118  -3.017 -35.604  1.00 16.13           N  
ATOM   4144  CA  GLY C 276       5.438  -2.381 -36.721  1.00 16.13           C  
ATOM   4145  C   GLY C 276       6.198  -2.500 -38.028  1.00 16.13           C  
ATOM   4146  O   GLY C 276       5.603  -2.436 -39.106  1.00 16.13           O  
TER    4147      GLY C 276                                                      
ENDMDL                                                                          
END                                                                             
