# Supplementary material for: AI-guided pipeline for protein–protein interaction drug discovery identifies a SARS-CoV-2 inhibitor
Source: Mol Syst Biol. 2024 Mar 11;20(4):428–57. doi: 10.1038/s44320-024-00019-8 (PMC10987651; doi:10.1038/s44320-024-00019-8)
Supplement: Supplementary file 12 — Source Data Fig. 2 [file 44320_2024_19_MOESM12_ESM.zip › Source Data Figure EV3-EV4/ColabFold/CD151_WDR41_unrelaxed_rank_2_model_5.pdb]

MODEL     1                                                                     
ATOM      1  N   MET B   1       3.227  54.672  74.505  1.00 39.72           N  
ATOM      2  CA  MET B   1       2.519  53.900  73.487  1.00 39.72           C  
ATOM      3  C   MET B   1       2.391  54.697  72.193  1.00 39.72           C  
ATOM      4  CB  MET B   1       1.134  53.491  73.988  1.00 39.72           C  
ATOM      5  O   MET B   1       2.205  54.120  71.120  1.00 39.72           O  
ATOM      6  CG  MET B   1       0.762  52.054  73.659  1.00 39.72           C  
ATOM      7  SD  MET B   1       0.003  51.180  75.082  1.00 39.72           S  
ATOM      8  CE  MET B   1      -0.812  49.808  74.217  1.00 39.72           C  
ATOM      9  N   GLY B   2       2.395  56.030  72.293  1.00 51.28           N  
ATOM     10  CA  GLY B   2       2.343  56.990  71.201  1.00 51.28           C  
ATOM     11  C   GLY B   2       3.625  57.044  70.393  1.00 51.28           C  
ATOM     12  O   GLY B   2       3.591  57.242  69.177  1.00 51.28           O  
ATOM     13  N   GLU B   3       4.750  57.025  71.056  1.00 53.79           N  
ATOM     14  CA  GLU B   3       6.047  57.055  70.386  1.00 53.79           C  
ATOM     15  C   GLU B   3       6.262  55.802  69.543  1.00 53.79           C  
ATOM     16  CB  GLU B   3       7.177  57.202  71.409  1.00 53.79           C  
ATOM     17  O   GLU B   3       6.841  55.869  68.457  1.00 53.79           O  
ATOM     18  CG  GLU B   3       8.094  58.387  71.146  1.00 53.79           C  
ATOM     19  CD  GLU B   3       9.197  58.534  72.182  1.00 53.79           C  
ATOM     20  OE1 GLU B   3      10.078  59.407  72.012  1.00 53.79           O  
ATOM     21  OE2 GLU B   3       9.180  57.769  73.173  1.00 53.79           O  
ATOM     22  N   PHE B   4       5.825  54.625  69.946  1.00 51.28           N  
ATOM     23  CA  PHE B   4       5.928  53.361  69.226  1.00 51.28           C  
ATOM     24  C   PHE B   4       5.065  53.381  67.970  1.00 51.28           C  
ATOM     25  CB  PHE B   4       5.516  52.193  70.127  1.00 51.28           C  
ATOM     26  O   PHE B   4       5.475  52.881  66.921  1.00 51.28           O  
ATOM     27  CG  PHE B   4       6.386  50.974  69.977  1.00 51.28           C  
ATOM     28  CD1 PHE B   4       6.031  49.954  69.103  1.00 51.28           C  
ATOM     29  CD2 PHE B   4       7.559  50.849  70.709  1.00 51.28           C  
ATOM     30  CE1 PHE B   4       6.835  48.824  68.961  1.00 51.28           C  
ATOM     31  CE2 PHE B   4       8.367  49.724  70.573  1.00 51.28           C  
ATOM     32  CZ  PHE B   4       8.003  48.712  69.699  1.00 51.28           C  
ATOM     33  N   ASN B   5       3.889  53.965  67.993  1.00 50.27           N  
ATOM     34  CA  ASN B   5       2.995  54.094  66.847  1.00 50.27           C  
ATOM     35  C   ASN B   5       3.564  55.042  65.795  1.00 50.27           C  
ATOM     36  CB  ASN B   5       1.611  54.567  67.295  1.00 50.27           C  
ATOM     37  O   ASN B   5       3.416  54.806  64.595  1.00 50.27           O  
ATOM     38  CG  ASN B   5       0.589  53.447  67.317  1.00 50.27           C  
ATOM     39  ND2 ASN B   5      -0.518  53.669  68.015  1.00 50.27           N  
ATOM     40  OD1 ASN B   5       0.794  52.392  66.713  1.00 50.27           O  
ATOM     41  N   GLU B   6       4.240  56.072  66.275  1.00 54.21           N  
ATOM     42  CA  GLU B   6       4.859  57.029  65.363  1.00 54.21           C  
ATOM     43  C   GLU B   6       6.033  56.401  64.617  1.00 54.21           C  
ATOM     44  CB  GLU B   6       5.324  58.274  66.124  1.00 54.21           C  
ATOM     45  O   GLU B   6       6.210  56.633  63.420  1.00 54.21           O  
ATOM     46  CG  GLU B   6       4.750  59.575  65.583  1.00 54.21           C  
ATOM     47  CD  GLU B   6       5.270  60.807  66.307  1.00 54.21           C  
ATOM     48  OE1 GLU B   6       5.005  61.940  65.845  1.00 54.21           O  
ATOM     49  OE2 GLU B   6       5.948  60.637  67.345  1.00 54.21           O  
ATOM     50  N   LYS B   7       6.866  55.575  65.230  1.00 56.10           N  
ATOM     51  CA  LYS B   7       7.999  54.885  64.621  1.00 56.10           C  
ATOM     52  C   LYS B   7       7.529  53.827  63.627  1.00 56.10           C  
ATOM     53  CB  LYS B   7       8.877  54.242  65.696  1.00 56.10           C  
ATOM     54  O   LYS B   7       8.126  53.660  62.562  1.00 56.10           O  
ATOM     55  CG  LYS B   7       9.940  55.170  66.265  1.00 56.10           C  
ATOM     56  CD  LYS B   7      10.840  54.447  67.258  1.00 56.10           C  
ATOM     57  CE  LYS B   7      11.870  55.387  67.868  1.00 56.10           C  
ATOM     58  NZ  LYS B   7      12.738  54.688  68.863  1.00 56.10           N  
ATOM     59  N   LYS B   8       6.412  53.116  63.881  1.00 53.53           N  
ATOM     60  CA  LYS B   8       5.839  52.104  62.999  1.00 53.53           C  
ATOM     61  C   LYS B   8       5.266  52.738  61.734  1.00 53.53           C  
ATOM     62  CB  LYS B   8       4.752  51.311  63.726  1.00 53.53           C  
ATOM     63  O   LYS B   8       5.415  52.194  60.638  1.00 53.53           O  
ATOM     64  CG  LYS B   8       5.245  50.015  64.351  1.00 53.53           C  
ATOM     65  CD  LYS B   8       4.097  49.207  64.943  1.00 53.53           C  
ATOM     66  CE  LYS B   8       4.598  47.948  65.638  1.00 53.53           C  
ATOM     67  NZ  LYS B   8       3.478  47.170  66.249  1.00 53.53           N  
ATOM     68  N   THR B   9       4.596  53.906  61.944  1.00 58.82           N  
ATOM     69  CA  THR B   9       4.039  54.619  60.800  1.00 58.82           C  
ATOM     70  C   THR B   9       5.151  55.136  59.892  1.00 58.82           C  
ATOM     71  CB  THR B   9       3.153  55.794  61.252  1.00 58.82           C  
ATOM     72  O   THR B   9       5.037  55.075  58.666  1.00 58.82           O  
ATOM     73  CG2 THR B   9       1.723  55.335  61.516  1.00 58.82           C  
ATOM     74  OG1 THR B   9       3.693  56.357  62.454  1.00 58.82           O  
ATOM     75  N   THR B  10       6.257  55.560  60.504  1.00 64.50           N  
ATOM     76  CA  THR B  10       7.389  56.048  59.725  1.00 64.50           C  
ATOM     77  C   THR B  10       8.076  54.899  58.992  1.00 64.50           C  
ATOM     78  CB  THR B  10       8.412  56.774  60.619  1.00 64.50           C  
ATOM     79  O   THR B  10       8.436  55.030  57.820  1.00 64.50           O  
ATOM     80  CG2 THR B  10       9.179  57.830  59.831  1.00 64.50           C  
ATOM     81  OG1 THR B  10       7.723  57.410  61.703  1.00 64.50           O  
ATOM     82  N   CYS B  11       8.117  53.726  59.666  1.00 67.59           N  
ATOM     83  CA  CYS B  11       8.709  52.547  59.045  1.00 67.59           C  
ATOM     84  C   CYS B  11       7.838  52.036  57.903  1.00 67.59           C  
ATOM     85  CB  CYS B  11       8.909  51.440  60.080  1.00 67.59           C  
ATOM     86  O   CYS B  11       8.351  51.636  56.857  1.00 67.59           O  
ATOM     87  SG  CYS B  11      10.063  50.153  59.555  1.00 67.59           S  
ATOM     88  N   GLY B  12       6.535  52.083  58.062  1.00 70.42           N  
ATOM     89  CA  GLY B  12       5.589  51.704  57.024  1.00 70.42           C  
ATOM     90  C   GLY B  12       5.655  52.599  55.801  1.00 70.42           C  
ATOM     91  O   GLY B  12       5.615  52.115  54.668  1.00 70.42           O  
ATOM     92  N   THR B  13       5.788  53.805  55.975  1.00 73.88           N  
ATOM     93  CA  THR B  13       5.885  54.773  54.888  1.00 73.88           C  
ATOM     94  C   THR B  13       7.187  54.589  54.115  1.00 73.88           C  
ATOM     95  CB  THR B  13       5.798  56.217  55.416  1.00 73.88           C  
ATOM     96  O   THR B  13       7.201  54.670  52.885  1.00 73.88           O  
ATOM     97  CG2 THR B  13       4.907  57.076  54.525  1.00 73.88           C  
ATOM     98  OG1 THR B  13       5.256  56.203  56.743  1.00 73.88           O  
ATOM     99  N   VAL B  14       8.249  54.277  54.814  1.00 76.89           N  
ATOM    100  CA  VAL B  14       9.542  54.056  54.174  1.00 76.89           C  
ATOM    101  C   VAL B  14       9.493  52.779  53.339  1.00 76.89           C  
ATOM    102  CB  VAL B  14      10.682  53.971  55.213  1.00 76.89           C  
ATOM    103  O   VAL B  14      10.007  52.743  52.218  1.00 76.89           O  
ATOM    104  CG1 VAL B  14      12.001  53.596  54.538  1.00 76.89           C  
ATOM    105  CG2 VAL B  14      10.820  55.294  55.964  1.00 76.89           C  
ATOM    106  N   CYS B  15       8.822  51.757  53.779  1.00 78.28           N  
ATOM    107  CA  CYS B  15       8.651  50.506  53.048  1.00 78.28           C  
ATOM    108  C   CYS B  15       7.807  50.716  51.797  1.00 78.28           C  
ATOM    109  CB  CYS B  15       8.002  49.448  53.940  1.00 78.28           C  
ATOM    110  O   CYS B  15       8.144  50.211  50.724  1.00 78.28           O  
ATOM    111  SG  CYS B  15       7.845  47.829  53.155  1.00 78.28           S  
ATOM    112  N   LEU B  16       6.803  51.404  51.964  1.00 79.47           N  
ATOM    113  CA  LEU B  16       5.910  51.700  50.850  1.00 79.47           C  
ATOM    114  C   LEU B  16       6.631  52.505  49.774  1.00 79.47           C  
ATOM    115  CB  LEU B  16       4.678  52.467  51.338  1.00 79.47           C  
ATOM    116  O   LEU B  16       6.439  52.265  48.579  1.00 79.47           O  
ATOM    117  CG  LEU B  16       3.412  52.324  50.493  1.00 79.47           C  
ATOM    118  CD1 LEU B  16       2.592  51.128  50.965  1.00 79.47           C  
ATOM    119  CD2 LEU B  16       2.583  53.603  50.552  1.00 79.47           C  
ATOM    120  N   LYS B  17       7.476  53.272  50.194  1.00 80.33           N  
ATOM    121  CA  LYS B  17       8.243  54.095  49.263  1.00 80.33           C  
ATOM    122  C   LYS B  17       9.196  53.241  48.432  1.00 80.33           C  
ATOM    123  CB  LYS B  17       9.024  55.172  50.017  1.00 80.33           C  
ATOM    124  O   LYS B  17       9.290  53.413  47.214  1.00 80.33           O  
ATOM    125  CG  LYS B  17       8.229  56.441  50.284  1.00 80.33           C  
ATOM    126  CD  LYS B  17       9.082  57.501  50.969  1.00 80.33           C  
ATOM    127  CE  LYS B  17       8.277  58.758  51.272  1.00 80.33           C  
ATOM    128  NZ  LYS B  17       9.098  59.784  51.982  1.00 80.33           N  
ATOM    129  N   TYR B  18       9.829  52.327  49.124  1.00 80.23           N  
ATOM    130  CA  TYR B  18      10.780  51.464  48.430  1.00 80.23           C  
ATOM    131  C   TYR B  18      10.058  50.487  47.510  1.00 80.23           C  
ATOM    132  CB  TYR B  18      11.641  50.695  49.437  1.00 80.23           C  
ATOM    133  O   TYR B  18      10.523  50.211  46.401  1.00 80.23           O  
ATOM    134  CG  TYR B  18      12.898  51.424  49.842  1.00 80.23           C  
ATOM    135  CD1 TYR B  18      13.993  51.495  48.984  1.00 80.23           C  
ATOM    136  CD2 TYR B  18      12.995  52.043  51.084  1.00 80.23           C  
ATOM    137  CE1 TYR B  18      15.155  52.164  49.354  1.00 80.23           C  
ATOM    138  CE2 TYR B  18      14.151  52.715  51.465  1.00 80.23           C  
ATOM    139  OH  TYR B  18      16.372  53.435  50.966  1.00 80.23           O  
ATOM    140  CZ  TYR B  18      15.225  52.771  50.594  1.00 80.23           C  
ATOM    141  N   LEU B  19       8.906  50.036  47.855  1.00 79.97           N  
ATOM    142  CA  LEU B  19       8.112  49.123  47.039  1.00 79.97           C  
ATOM    143  C   LEU B  19       7.599  49.822  45.784  1.00 79.97           C  
ATOM    144  CB  LEU B  19       6.935  48.569  47.846  1.00 79.97           C  
ATOM    145  O   LEU B  19       7.693  49.276  44.683  1.00 79.97           O  
ATOM    146  CG  LEU B  19       7.197  47.282  48.630  1.00 79.97           C  
ATOM    147  CD1 LEU B  19       6.084  47.045  49.645  1.00 79.97           C  
ATOM    148  CD2 LEU B  19       7.326  46.095  47.682  1.00 79.97           C  
ATOM    149  N   LEU B  20       7.154  51.002  45.940  1.00 81.98           N  
ATOM    150  CA  LEU B  20       6.626  51.773  44.820  1.00 81.98           C  
ATOM    151  C   LEU B  20       7.744  52.177  43.864  1.00 81.98           C  
ATOM    152  CB  LEU B  20       5.894  53.019  45.324  1.00 81.98           C  
ATOM    153  O   LEU B  20       7.554  52.180  42.646  1.00 81.98           O  
ATOM    154  CG  LEU B  20       4.571  53.354  44.634  1.00 81.98           C  
ATOM    155  CD1 LEU B  20       3.440  53.410  45.655  1.00 81.98           C  
ATOM    156  CD2 LEU B  20       4.682  54.674  43.877  1.00 81.98           C  
ATOM    157  N   PHE B  21       8.816  52.476  44.466  1.00 82.97           N  
ATOM    158  CA  PHE B  21       9.967  52.825  43.642  1.00 82.97           C  
ATOM    159  C   PHE B  21      10.423  51.629  42.814  1.00 82.97           C  
ATOM    160  CB  PHE B  21      11.121  53.330  44.515  1.00 82.97           C  
ATOM    161  O   PHE B  21      10.681  51.759  41.616  1.00 82.97           O  
ATOM    162  CG  PHE B  21      12.316  53.798  43.730  1.00 82.97           C  
ATOM    163  CD1 PHE B  21      13.427  52.978  43.573  1.00 82.97           C  
ATOM    164  CD2 PHE B  21      12.329  55.059  43.148  1.00 82.97           C  
ATOM    165  CE1 PHE B  21      14.535  53.408  42.847  1.00 82.97           C  
ATOM    166  CE2 PHE B  21      13.432  55.496  42.421  1.00 82.97           C  
ATOM    167  CZ  PHE B  21      14.535  54.670  42.272  1.00 82.97           C  
ATOM    168  N   THR B  22      10.532  50.480  43.443  1.00 81.58           N  
ATOM    169  CA  THR B  22      10.928  49.264  42.741  1.00 81.58           C  
ATOM    170  C   THR B  22       9.899  48.895  41.677  1.00 81.58           C  
ATOM    171  CB  THR B  22      11.105  48.087  43.718  1.00 81.58           C  
ATOM    172  O   THR B  22      10.259  48.560  40.546  1.00 81.58           O  
ATOM    173  CG2 THR B  22      11.906  46.958  43.080  1.00 81.58           C  
ATOM    174  OG1 THR B  22      11.794  48.545  44.888  1.00 81.58           O  
ATOM    175  N   TYR B  23       8.634  48.971  41.999  1.00 82.41           N  
ATOM    176  CA  TYR B  23       7.540  48.722  41.067  1.00 82.41           C  
ATOM    177  C   TYR B  23       7.641  49.635  39.851  1.00 82.41           C  
ATOM    178  CB  TYR B  23       6.188  48.921  41.758  1.00 82.41           C  
ATOM    179  O   TYR B  23       7.554  49.172  38.711  1.00 82.41           O  
ATOM    180  CG  TYR B  23       5.020  48.972  40.804  1.00 82.41           C  
ATOM    181  CD1 TYR B  23       4.505  50.190  40.368  1.00 82.41           C  
ATOM    182  CD2 TYR B  23       4.428  47.803  40.338  1.00 82.41           C  
ATOM    183  CE1 TYR B  23       3.427  50.242  39.490  1.00 82.41           C  
ATOM    184  CE2 TYR B  23       3.350  47.843  39.461  1.00 82.41           C  
ATOM    185  OH  TYR B  23       1.790  49.110  38.173  1.00 82.41           O  
ATOM    186  CZ  TYR B  23       2.857  49.065  39.042  1.00 82.41           C  
ATOM    187  N   ASN B  24       7.917  50.830  40.042  1.00 82.09           N  
ATOM    188  CA  ASN B  24       7.968  51.806  38.959  1.00 82.09           C  
ATOM    189  C   ASN B  24       9.214  51.621  38.097  1.00 82.09           C  
ATOM    190  CB  ASN B  24       7.915  53.230  39.517  1.00 82.09           C  
ATOM    191  O   ASN B  24       9.176  51.850  36.886  1.00 82.09           O  
ATOM    192  CG  ASN B  24       6.506  53.669  39.862  1.00 82.09           C  
ATOM    193  ND2 ASN B  24       6.295  54.054  41.116  1.00 82.09           N  
ATOM    194  OD1 ASN B  24       5.614  53.663  39.010  1.00 82.09           O  
ATOM    195  N   CYS B  25      10.226  51.102  38.756  1.00 85.34           N  
ATOM    196  CA  CYS B  25      11.428  50.793  37.990  1.00 85.34           C  
ATOM    197  C   CYS B  25      11.190  49.613  37.055  1.00 85.34           C  
ATOM    198  CB  CYS B  25      12.596  50.486  38.926  1.00 85.34           C  
ATOM    199  O   CYS B  25      11.589  49.649  35.889  1.00 85.34           O  
ATOM    200  SG  CYS B  25      13.598  51.932  39.338  1.00 85.34           S  
ATOM    201  N   CYS B  26      10.536  48.583  37.505  1.00 83.63           N  
ATOM    202  CA  CYS B  26      10.193  47.428  36.683  1.00 83.63           C  
ATOM    203  C   CYS B  26       9.221  47.815  35.575  1.00 83.63           C  
ATOM    204  CB  CYS B  26       9.585  46.320  37.543  1.00 83.63           C  
ATOM    205  O   CYS B  26       9.368  47.377  34.433  1.00 83.63           O  
ATOM    206  SG  CYS B  26      10.781  45.489  38.612  1.00 83.63           S  
ATOM    207  N   PHE B  27       8.302  48.561  35.971  1.00 81.56           N  
ATOM    208  CA  PHE B  27       7.316  49.065  35.022  1.00 81.56           C  
ATOM    209  C   PHE B  27       7.987  49.888  33.929  1.00 81.56           C  
ATOM    210  CB  PHE B  27       6.259  49.909  35.741  1.00 81.56           C  
ATOM    211  O   PHE B  27       7.649  49.759  32.751  1.00 81.56           O  
ATOM    212  CG  PHE B  27       5.035  50.184  34.911  1.00 81.56           C  
ATOM    213  CD1 PHE B  27       4.733  51.477  34.499  1.00 81.56           C  
ATOM    214  CD2 PHE B  27       4.184  49.150  34.543  1.00 81.56           C  
ATOM    215  CE1 PHE B  27       3.600  51.734  33.731  1.00 81.56           C  
ATOM    216  CE2 PHE B  27       3.050  49.400  33.775  1.00 81.56           C  
ATOM    217  CZ  PHE B  27       2.760  50.693  33.371  1.00 81.56           C  
ATOM    218  N   TRP B  28       8.961  50.737  34.258  1.00 84.92           N  
ATOM    219  CA  TRP B  28       9.749  51.530  33.321  1.00 84.92           C  
ATOM    220  C   TRP B  28      10.548  50.630  32.384  1.00 84.92           C  
ATOM    221  CB  TRP B  28      10.693  52.472  34.073  1.00 84.92           C  
ATOM    222  O   TRP B  28      10.552  50.837  31.168  1.00 84.92           O  
ATOM    223  CG  TRP B  28      11.484  53.382  33.182  1.00 84.92           C  
ATOM    224  CD1 TRP B  28      11.089  54.591  32.681  1.00 84.92           C  
ATOM    225  CD2 TRP B  28      12.805  53.151  32.682  1.00 84.92           C  
ATOM    226  CE2 TRP B  28      13.149  54.264  31.883  1.00 84.92           C  
ATOM    227  CE3 TRP B  28      13.732  52.111  32.832  1.00 84.92           C  
ATOM    228  NE1 TRP B  28      12.087  55.127  31.899  1.00 84.92           N  
ATOM    229  CH2 TRP B  28      15.271  53.335  31.401  1.00 84.92           C  
ATOM    230  CZ2 TRP B  28      14.383  54.366  31.237  1.00 84.92           C  
ATOM    231  CZ3 TRP B  28      14.959  52.214  32.188  1.00 84.92           C  
ATOM    232  N   LEU B  29      11.153  49.513  32.806  1.00 87.92           N  
ATOM    233  CA  LEU B  29      11.921  48.576  31.993  1.00 87.92           C  
ATOM    234  C   LEU B  29      11.015  47.833  31.017  1.00 87.92           C  
ATOM    235  CB  LEU B  29      12.661  47.575  32.884  1.00 87.92           C  
ATOM    236  O   LEU B  29      11.402  47.580  29.874  1.00 87.92           O  
ATOM    237  CG  LEU B  29      13.864  48.116  33.658  1.00 87.92           C  
ATOM    238  CD1 LEU B  29      14.390  47.060  34.625  1.00 87.92           C  
ATOM    239  CD2 LEU B  29      14.961  48.562  32.697  1.00 87.92           C  
ATOM    240  N   ALA B  30       9.860  47.507  31.473  1.00 83.46           N  
ATOM    241  CA  ALA B  30       8.882  46.862  30.601  1.00 83.46           C  
ATOM    242  C   ALA B  30       8.503  47.771  29.435  1.00 83.46           C  
ATOM    243  CB  ALA B  30       7.638  46.472  31.394  1.00 83.46           C  
ATOM    244  O   ALA B  30       8.414  47.320  28.291  1.00 83.46           O  
ATOM    245  N   GLY B  31       8.299  49.012  29.737  1.00 84.32           N  
ATOM    246  CA  GLY B  31       8.019  49.976  28.685  1.00 84.32           C  
ATOM    247  C   GLY B  31       9.148  50.109  27.681  1.00 84.32           C  
ATOM    248  O   GLY B  31       8.905  50.206  26.476  1.00 84.32           O  
ATOM    249  N   LEU B  32      10.334  50.066  28.163  1.00 88.61           N  
ATOM    250  CA  LEU B  32      11.510  50.123  27.301  1.00 88.61           C  
ATOM    251  C   LEU B  32      11.579  48.899  26.394  1.00 88.61           C  
ATOM    252  CB  LEU B  32      12.786  50.223  28.141  1.00 88.61           C  
ATOM    253  O   LEU B  32      11.879  49.019  25.204  1.00 88.61           O  
ATOM    254  CG  LEU B  32      14.050  50.668  27.404  1.00 88.61           C  
ATOM    255  CD1 LEU B  32      14.602  51.947  28.024  1.00 88.61           C  
ATOM    256  CD2 LEU B  32      15.099  49.562  27.424  1.00 88.61           C  
ATOM    257  N   ALA B  33      11.263  47.801  26.952  1.00 88.34           N  
ATOM    258  CA  ALA B  33      11.275  46.557  26.186  1.00 88.34           C  
ATOM    259  C   ALA B  33      10.250  46.600  25.055  1.00 88.34           C  
ATOM    260  CB  ALA B  33      11.004  45.366  27.101  1.00 88.34           C  
ATOM    261  O   ALA B  33      10.564  46.262  23.912  1.00 88.34           O  
ATOM    262  N   VAL B  34       9.048  47.004  25.347  1.00 84.75           N  
ATOM    263  CA  VAL B  34       7.981  47.087  24.356  1.00 84.75           C  
ATOM    264  C   VAL B  34       8.372  48.070  23.256  1.00 84.75           C  
ATOM    265  CB  VAL B  34       6.641  47.511  24.999  1.00 84.75           C  
ATOM    266  O   VAL B  34       8.165  47.800  22.070  1.00 84.75           O  
ATOM    267  CG1 VAL B  34       5.583  47.761  23.926  1.00 84.75           C  
ATOM    268  CG2 VAL B  34       6.164  46.449  25.987  1.00 84.75           C  
ATOM    269  N   MET B  35       8.953  49.172  23.623  1.00 86.93           N  
ATOM    270  CA  MET B  35       9.416  50.170  22.664  1.00 86.93           C  
ATOM    271  C   MET B  35      10.511  49.598  21.769  1.00 86.93           C  
ATOM    272  CB  MET B  35       9.931  51.415  23.389  1.00 86.93           C  
ATOM    273  O   MET B  35      10.494  49.800  20.554  1.00 86.93           O  
ATOM    274  CG  MET B  35      10.291  52.562  22.458  1.00 86.93           C  
ATOM    275  SD  MET B  35      10.811  54.069  23.366  1.00 86.93           S  
ATOM    276  CE  MET B  35      12.263  53.428  24.245  1.00 86.93           C  
ATOM    277  N   ALA B  36      11.377  48.823  22.358  1.00 88.14           N  
ATOM    278  CA  ALA B  36      12.471  48.207  21.613  1.00 88.14           C  
ATOM    279  C   ALA B  36      11.941  47.229  20.567  1.00 88.14           C  
ATOM    280  CB  ALA B  36      13.429  47.495  22.565  1.00 88.14           C  
ATOM    281  O   ALA B  36      12.395  47.231  19.421  1.00 88.14           O  
ATOM    282  N   VAL B  37      10.968  46.502  20.965  1.00 82.12           N  
ATOM    283  CA  VAL B  37      10.357  45.555  20.037  1.00 82.12           C  
ATOM    284  C   VAL B  37       9.669  46.313  18.904  1.00 82.12           C  
ATOM    285  CB  VAL B  37       9.345  44.633  20.753  1.00 82.12           C  
ATOM    286  O   VAL B  37       9.748  45.910  17.741  1.00 82.12           O  
ATOM    287  CG1 VAL B  37       8.581  43.782  19.740  1.00 82.12           C  
ATOM    288  CG2 VAL B  37      10.060  43.745  21.770  1.00 82.12           C  
ATOM    289  N   GLY B  38       8.984  47.371  19.276  1.00 80.47           N  
ATOM    290  CA  GLY B  38       8.346  48.203  18.269  1.00 80.47           C  
ATOM    291  C   GLY B  38       9.323  48.773  17.259  1.00 80.47           C  
ATOM    292  O   GLY B  38       9.090  48.697  16.050  1.00 80.47           O  
ATOM    293  N   ILE B  39      10.428  49.201  17.782  1.00 82.63           N  
ATOM    294  CA  ILE B  39      11.446  49.812  16.936  1.00 82.63           C  
ATOM    295  C   ILE B  39      12.115  48.741  16.077  1.00 82.63           C  
ATOM    296  CB  ILE B  39      12.504  50.563  17.776  1.00 82.63           C  
ATOM    297  O   ILE B  39      12.383  48.963  14.894  1.00 82.63           O  
ATOM    298  CG1 ILE B  39      11.856  51.729  18.532  1.00 82.63           C  
ATOM    299  CG2 ILE B  39      13.650  51.055  16.888  1.00 82.63           C  
ATOM    300  CD1 ILE B  39      12.792  52.432  19.505  1.00 82.63           C  
ATOM    301  N   TRP B  40      12.348  47.661  16.833  1.00 80.42           N  
ATOM    302  CA  TRP B  40      12.947  46.549  16.102  1.00 80.42           C  
ATOM    303  C   TRP B  40      12.060  46.122  14.937  1.00 80.42           C  
ATOM    304  CB  TRP B  40      13.191  45.360  17.036  1.00 80.42           C  
ATOM    305  O   TRP B  40      12.553  45.851  13.840  1.00 80.42           O  
ATOM    306  CG  TRP B  40      13.793  44.166  16.358  1.00 80.42           C  
ATOM    307  CD1 TRP B  40      13.133  43.204  15.646  1.00 80.42           C  
ATOM    308  CD2 TRP B  40      15.177  43.806  16.332  1.00 80.42           C  
ATOM    309  CE2 TRP B  40      15.285  42.612  15.585  1.00 80.42           C  
ATOM    310  CE3 TRP B  40      16.339  44.378  16.868  1.00 80.42           C  
ATOM    311  NE1 TRP B  40      14.024  42.266  15.178  1.00 80.42           N  
ATOM    312  CH2 TRP B  40      17.630  42.560  15.896  1.00 80.42           C  
ATOM    313  CZ2 TRP B  40      16.510  41.980  15.360  1.00 80.42           C  
ATOM    314  CZ3 TRP B  40      17.557  43.747  16.643  1.00 80.42           C  
ATOM    315  N   THR B  41      10.808  46.091  15.096  1.00 72.33           N  
ATOM    316  CA  THR B  41       9.856  45.721  14.055  1.00 72.33           C  
ATOM    317  C   THR B  41       9.867  46.744  12.923  1.00 72.33           C  
ATOM    318  CB  THR B  41       8.430  45.592  14.621  1.00 72.33           C  
ATOM    319  O   THR B  41       9.755  46.382  11.750  1.00 72.33           O  
ATOM    320  CG2 THR B  41       7.619  44.563  13.842  1.00 72.33           C  
ATOM    321  OG1 THR B  41       8.503  45.188  15.994  1.00 72.33           O  
ATOM    322  N   LEU B  42      10.073  47.950  13.212  1.00 75.64           N  
ATOM    323  CA  LEU B  42      10.088  49.024  12.225  1.00 75.64           C  
ATOM    324  C   LEU B  42      11.385  49.006  11.422  1.00 75.64           C  
ATOM    325  CB  LEU B  42       9.916  50.383  12.908  1.00 75.64           C  
ATOM    326  O   LEU B  42      11.385  49.312  10.228  1.00 75.64           O  
ATOM    327  CG  LEU B  42       8.481  50.803  13.230  1.00 75.64           C  
ATOM    328  CD1 LEU B  42       8.455  51.693  14.468  1.00 75.64           C  
ATOM    329  CD2 LEU B  42       7.852  51.517  12.039  1.00 75.64           C  
ATOM    330  N   ALA B  43      12.538  48.700  12.180  1.00 74.81           N  
ATOM    331  CA  ALA B  43      13.863  48.775  11.570  1.00 74.81           C  
ATOM    332  C   ALA B  43      14.119  47.575  10.663  1.00 74.81           C  
ATOM    333  CB  ALA B  43      14.941  48.863  12.648  1.00 74.81           C  
ATOM    334  O   ALA B  43      14.715  47.713   9.593  1.00 74.81           O  
ATOM    335  N   LEU B  44      14.084  46.369  11.280  1.00 61.89           N  
ATOM    336  CA  LEU B  44      14.483  45.189  10.520  1.00 61.89           C  
ATOM    337  C   LEU B  44      13.639  45.044   9.258  1.00 61.89           C  
ATOM    338  CB  LEU B  44      14.355  43.929  11.381  1.00 61.89           C  
ATOM    339  O   LEU B  44      14.142  44.619   8.216  1.00 61.89           O  
ATOM    340  CG  LEU B  44      15.662  43.317  11.886  1.00 61.89           C  
ATOM    341  CD1 LEU B  44      15.783  43.496  13.396  1.00 61.89           C  
ATOM    342  CD2 LEU B  44      15.743  41.842  11.509  1.00 61.89           C  
ATOM    343  N   LYS B  45      12.281  44.788   9.325  1.00 54.40           N  
ATOM    344  CA  LYS B  45      11.651  44.042   8.240  1.00 54.40           C  
ATOM    345  C   LYS B  45      11.051  44.985   7.201  1.00 54.40           C  
ATOM    346  CB  LYS B  45      10.571  43.108   8.787  1.00 54.40           C  
ATOM    347  O   LYS B  45       9.868  45.323   7.271  1.00 54.40           O  
ATOM    348  CG  LYS B  45      10.749  41.652   8.384  1.00 54.40           C  
ATOM    349  CD  LYS B  45       9.622  40.781   8.924  1.00 54.40           C  
ATOM    350  CE  LYS B  45       9.778  39.330   8.488  1.00 54.40           C  
ATOM    351  NZ  LYS B  45       8.634  38.487   8.947  1.00 54.40           N  
ATOM    352  N   SER B  46      11.887  45.979   6.912  1.00 49.40           N  
ATOM    353  CA  SER B  46      11.374  46.733   5.773  1.00 49.40           C  
ATOM    354  C   SER B  46      11.010  45.807   4.617  1.00 49.40           C  
ATOM    355  CB  SER B  46      12.401  47.765   5.306  1.00 49.40           C  
ATOM    356  O   SER B  46      10.067  46.079   3.870  1.00 49.40           O  
ATOM    357  OG  SER B  46      13.272  47.206   4.338  1.00 49.40           O  
ATOM    358  N   ASP B  47      11.731  44.702   4.671  1.00 46.05           N  
ATOM    359  CA  ASP B  47      11.498  43.841   3.515  1.00 46.05           C  
ATOM    360  C   ASP B  47      10.181  43.080   3.653  1.00 46.05           C  
ATOM    361  CB  ASP B  47      12.657  42.859   3.335  1.00 46.05           C  
ATOM    362  O   ASP B  47       9.481  42.856   2.663  1.00 46.05           O  
ATOM    363  CG  ASP B  47      13.834  43.461   2.588  1.00 46.05           C  
ATOM    364  OD1 ASP B  47      13.645  44.451   1.848  1.00 46.05           O  
ATOM    365  OD2 ASP B  47      14.960  42.939   2.737  1.00 46.05           O  
ATOM    366  N   TYR B  48       9.922  42.573   4.939  1.00 41.39           N  
ATOM    367  CA  TYR B  48       8.683  41.825   5.119  1.00 41.39           C  
ATOM    368  C   TYR B  48       7.471  42.743   5.014  1.00 41.39           C  
ATOM    369  CB  TYR B  48       8.680  41.109   6.473  1.00 41.39           C  
ATOM    370  O   TYR B  48       6.378  42.299   4.656  1.00 41.39           O  
ATOM    371  CG  TYR B  48       9.560  39.884   6.515  1.00 41.39           C  
ATOM    372  CD1 TYR B  48       9.107  38.660   6.028  1.00 41.39           C  
ATOM    373  CD2 TYR B  48      10.846  39.947   7.040  1.00 41.39           C  
ATOM    374  CE1 TYR B  48       9.913  37.527   6.066  1.00 41.39           C  
ATOM    375  CE2 TYR B  48      11.662  38.821   7.083  1.00 41.39           C  
ATOM    376  OH  TYR B  48      11.991  36.500   6.634  1.00 41.39           O  
ATOM    377  CZ  TYR B  48      11.188  37.618   6.594  1.00 41.39           C  
ATOM    378  N   ILE B  49       7.883  44.054   5.253  1.00 45.64           N  
ATOM    379  CA  ILE B  49       6.845  45.077   5.204  1.00 45.64           C  
ATOM    380  C   ILE B  49       6.263  45.155   3.795  1.00 45.64           C  
ATOM    381  CB  ILE B  49       7.392  46.457   5.636  1.00 45.64           C  
ATOM    382  O   ILE B  49       5.061  45.376   3.624  1.00 45.64           O  
ATOM    383  CG1 ILE B  49       7.754  46.446   7.125  1.00 45.64           C  
ATOM    384  CG2 ILE B  49       6.376  47.561   5.327  1.00 45.64           C  
ATOM    385  CD1 ILE B  49       8.567  47.653   7.573  1.00 45.64           C  
ATOM    386  N   SER B  50       7.187  44.875   2.911  1.00 44.42           N  
ATOM    387  CA  SER B  50       6.705  44.939   1.536  1.00 44.42           C  
ATOM    388  C   SER B  50       5.780  43.768   1.219  1.00 44.42           C  
ATOM    389  CB  SER B  50       7.879  44.951   0.556  1.00 44.42           C  
ATOM    390  O   SER B  50       4.920  43.870   0.341  1.00 44.42           O  
ATOM    391  OG  SER B  50       8.567  43.712   0.579  1.00 44.42           O  
ATOM    392  N   LEU B  51       6.123  42.743   1.925  1.00 39.14           N  
ATOM    393  CA  LEU B  51       5.315  41.559   1.653  1.00 39.14           C  
ATOM    394  C   LEU B  51       3.962  41.652   2.351  1.00 39.14           C  
ATOM    395  CB  LEU B  51       6.050  40.294   2.104  1.00 39.14           C  
ATOM    396  O   LEU B  51       2.977  41.075   1.885  1.00 39.14           O  
ATOM    397  CG  LEU B  51       6.784  39.511   1.014  1.00 39.14           C  
ATOM    398  CD1 LEU B  51       8.149  39.056   1.517  1.00 39.14           C  
ATOM    399  CD2 LEU B  51       5.951  38.318   0.559  1.00 39.14           C  
ATOM    400  N   LEU B  52       4.140  42.152   3.575  1.00 39.30           N  
ATOM    401  CA  LEU B  52       2.867  42.213   4.285  1.00 39.30           C  
ATOM    402  C   LEU B  52       2.067  43.441   3.863  1.00 39.30           C  
ATOM    403  CB  LEU B  52       3.098  42.235   5.799  1.00 39.30           C  
ATOM    404  O   LEU B  52       2.576  44.563   3.908  1.00 39.30           O  
ATOM    405  CG  LEU B  52       2.974  40.894   6.523  1.00 39.30           C  
ATOM    406  CD1 LEU B  52       4.312  40.499   7.139  1.00 39.30           C  
ATOM    407  CD2 LEU B  52       1.887  40.961   7.591  1.00 39.30           C  
ATOM    408  N   ALA B  53       1.627  43.523   2.707  1.00 42.90           N  
ATOM    409  CA  ALA B  53       0.724  44.536   2.167  1.00 42.90           C  
ATOM    410  C   ALA B  53       0.014  45.291   3.286  1.00 42.90           C  
ATOM    411  CB  ALA B  53      -0.297  43.893   1.231  1.00 42.90           C  
ATOM    412  O   ALA B  53      -0.729  46.241   3.029  1.00 42.90           O  
ATOM    413  N   SER B  54      -0.245  44.739   4.500  1.00 47.83           N  
ATOM    414  CA  SER B  54      -1.372  45.266   5.263  1.00 47.83           C  
ATOM    415  C   SER B  54      -0.952  46.456   6.119  1.00 47.83           C  
ATOM    416  CB  SER B  54      -1.975  44.176   6.150  1.00 47.83           C  
ATOM    417  O   SER B  54       0.129  46.450   6.712  1.00 47.83           O  
ATOM    418  OG  SER B  54      -1.265  44.073   7.373  1.00 47.83           O  
ATOM    419  N   GLY B  55      -1.144  47.699   5.674  1.00 52.66           N  
ATOM    420  CA  GLY B  55      -1.272  48.889   6.499  1.00 52.66           C  
ATOM    421  C   GLY B  55      -1.441  48.578   7.974  1.00 52.66           C  
ATOM    422  O   GLY B  55      -0.987  49.339   8.831  1.00 52.66           O  
ATOM    423  N   THR B  56      -1.651  47.286   8.207  1.00 56.27           N  
ATOM    424  CA  THR B  56      -1.947  46.909   9.585  1.00 56.27           C  
ATOM    425  C   THR B  56      -0.664  46.599  10.350  1.00 56.27           C  
ATOM    426  CB  THR B  56      -2.889  45.692   9.641  1.00 56.27           C  
ATOM    427  O   THR B  56      -0.547  46.920  11.534  1.00 56.27           O  
ATOM    428  CG2 THR B  56      -4.342  46.110   9.442  1.00 56.27           C  
ATOM    429  OG1 THR B  56      -2.524  44.766   8.610  1.00 56.27           O  
ATOM    430  N   TYR B  57       0.377  46.066   9.616  1.00 56.51           N  
ATOM    431  CA  TYR B  57       1.623  45.721  10.291  1.00 56.51           C  
ATOM    432  C   TYR B  57       2.367  46.974  10.737  1.00 56.51           C  
ATOM    433  CB  TYR B  57       2.517  44.882   9.372  1.00 56.51           C  
ATOM    434  O   TYR B  57       2.827  47.057  11.878  1.00 56.51           O  
ATOM    435  CG  TYR B  57       3.558  44.075  10.110  1.00 56.51           C  
ATOM    436  CD1 TYR B  57       4.855  44.558  10.272  1.00 56.51           C  
ATOM    437  CD2 TYR B  57       3.248  42.829  10.644  1.00 56.51           C  
ATOM    438  CE1 TYR B  57       5.818  43.818  10.949  1.00 56.51           C  
ATOM    439  CE2 TYR B  57       4.203  42.080  11.323  1.00 56.51           C  
ATOM    440  OH  TYR B  57       6.433  41.845  12.142  1.00 56.51           O  
ATOM    441  CZ  TYR B  57       5.483  42.582  11.471  1.00 56.51           C  
ATOM    442  N   LEU B  58       2.414  47.839   9.775  1.00 68.36           N  
ATOM    443  CA  LEU B  58       3.076  49.093  10.119  1.00 68.36           C  
ATOM    444  C   LEU B  58       2.321  49.820  11.226  1.00 68.36           C  
ATOM    445  CB  LEU B  58       3.192  49.994   8.887  1.00 68.36           C  
ATOM    446  O   LEU B  58       2.934  50.389  12.132  1.00 68.36           O  
ATOM    447  CG  LEU B  58       4.602  50.455   8.514  1.00 68.36           C  
ATOM    448  CD1 LEU B  58       4.927  50.057   7.078  1.00 68.36           C  
ATOM    449  CD2 LEU B  58       4.738  51.962   8.700  1.00 68.36           C  
ATOM    450  N   ALA B  59       1.070  49.754  11.125  1.00 72.36           N  
ATOM    451  CA  ALA B  59       0.251  50.393  12.151  1.00 72.36           C  
ATOM    452  C   ALA B  59       0.501  49.769  13.520  1.00 72.36           C  
ATOM    453  CB  ALA B  59      -1.229  50.296  11.787  1.00 72.36           C  
ATOM    454  O   ALA B  59       0.618  50.480  14.522  1.00 72.36           O  
ATOM    455  N   THR B  60       0.675  48.498  13.553  1.00 70.96           N  
ATOM    456  CA  THR B  60       0.904  47.802  14.814  1.00 70.96           C  
ATOM    457  C   THR B  60       2.261  48.177  15.400  1.00 70.96           C  
ATOM    458  CB  THR B  60       0.825  46.274  14.631  1.00 70.96           C  
ATOM    459  O   THR B  60       2.388  48.374  16.611  1.00 70.96           O  
ATOM    460  CG2 THR B  60      -0.312  45.680  15.456  1.00 70.96           C  
ATOM    461  OG1 THR B  60       0.604  45.975  13.247  1.00 70.96           O  
ATOM    462  N   ALA B  61       3.203  48.304  14.516  1.00 76.59           N  
ATOM    463  CA  ALA B  61       4.539  48.669  14.982  1.00 76.59           C  
ATOM    464  C   ALA B  61       4.544  50.068  15.592  1.00 76.59           C  
ATOM    465  CB  ALA B  61       5.543  48.589  13.835  1.00 76.59           C  
ATOM    466  O   ALA B  61       5.118  50.283  16.662  1.00 76.59           O  
ATOM    467  N   TYR B  62       3.865  50.994  15.003  1.00 80.95           N  
ATOM    468  CA  TYR B  62       3.790  52.356  15.518  1.00 80.95           C  
ATOM    469  C   TYR B  62       3.039  52.398  16.843  1.00 80.95           C  
ATOM    470  CB  TYR B  62       3.108  53.278  14.502  1.00 80.95           C  
ATOM    471  O   TYR B  62       3.434  53.115  17.766  1.00 80.95           O  
ATOM    472  CG  TYR B  62       4.026  53.754  13.402  1.00 80.95           C  
ATOM    473  CD1 TYR B  62       5.152  54.521  13.691  1.00 80.95           C  
ATOM    474  CD2 TYR B  62       3.768  53.439  12.073  1.00 80.95           C  
ATOM    475  CE1 TYR B  62       6.000  54.963  12.681  1.00 80.95           C  
ATOM    476  CE2 TYR B  62       4.608  53.876  11.054  1.00 80.95           C  
ATOM    477  OH  TYR B  62       6.556  55.071  10.363  1.00 80.95           O  
ATOM    478  CZ  TYR B  62       5.720  54.636  11.368  1.00 80.95           C  
ATOM    479  N   ILE B  63       2.061  51.631  16.911  1.00 78.00           N  
ATOM    480  CA  ILE B  63       1.268  51.571  18.134  1.00 78.00           C  
ATOM    481  C   ILE B  63       2.134  51.063  19.285  1.00 78.00           C  
ATOM    482  CB  ILE B  63       0.026  50.669  17.959  1.00 78.00           C  
ATOM    483  O   ILE B  63       2.068  51.590  20.398  1.00 78.00           O  
ATOM    484  CG1 ILE B  63      -0.968  51.312  16.984  1.00 78.00           C  
ATOM    485  CG2 ILE B  63      -0.635  50.392  19.312  1.00 78.00           C  
ATOM    486  CD1 ILE B  63      -2.127  50.405  16.594  1.00 78.00           C  
ATOM    487  N   LEU B  64       3.008  50.178  19.031  1.00 83.65           N  
ATOM    488  CA  LEU B  64       3.879  49.613  20.055  1.00 83.65           C  
ATOM    489  C   LEU B  64       4.906  50.640  20.521  1.00 83.65           C  
ATOM    490  CB  LEU B  64       4.592  48.366  19.526  1.00 83.65           C  
ATOM    491  O   LEU B  64       5.178  50.752  21.719  1.00 83.65           O  
ATOM    492  CG  LEU B  64       3.808  47.055  19.599  1.00 83.65           C  
ATOM    493  CD1 LEU B  64       4.462  45.997  18.717  1.00 83.65           C  
ATOM    494  CD2 LEU B  64       3.712  46.570  21.042  1.00 83.65           C  
ATOM    495  N   VAL B  65       5.355  51.384  19.649  1.00 88.25           N  
ATOM    496  CA  VAL B  65       6.346  52.403  19.981  1.00 88.25           C  
ATOM    497  C   VAL B  65       5.701  53.494  20.831  1.00 88.25           C  
ATOM    498  CB  VAL B  65       6.974  53.018  18.710  1.00 88.25           C  
ATOM    499  O   VAL B  65       6.241  53.881  21.870  1.00 88.25           O  
ATOM    500  CG1 VAL B  65       7.847  54.219  19.067  1.00 88.25           C  
ATOM    501  CG2 VAL B  65       7.788  51.968  17.955  1.00 88.25           C  
ATOM    502  N   VAL B  66       4.521  53.950  20.405  1.00 88.20           N  
ATOM    503  CA  VAL B  66       3.812  54.995  21.135  1.00 88.20           C  
ATOM    504  C   VAL B  66       3.425  54.486  22.521  1.00 88.20           C  
ATOM    505  CB  VAL B  66       2.555  55.468  20.370  1.00 88.20           C  
ATOM    506  O   VAL B  66       3.631  55.176  23.523  1.00 88.20           O  
ATOM    507  CG1 VAL B  66       1.728  56.423  21.229  1.00 88.20           C  
ATOM    508  CG2 VAL B  66       2.951  56.134  19.054  1.00 88.20           C  
ATOM    509  N   ALA B  67       2.910  53.358  22.544  1.00 83.98           N  
ATOM    510  CA  ALA B  67       2.532  52.761  23.822  1.00 83.98           C  
ATOM    511  C   ALA B  67       3.742  52.623  24.742  1.00 83.98           C  
ATOM    512  CB  ALA B  67       1.877  51.400  23.601  1.00 83.98           C  
ATOM    513  O   ALA B  67       3.670  52.955  25.927  1.00 83.98           O  
ATOM    514  N   GLY B  68       4.834  52.166  24.258  1.00 86.62           N  
ATOM    515  CA  GLY B  68       6.056  52.039  25.036  1.00 86.62           C  
ATOM    516  C   GLY B  68       6.558  53.364  25.578  1.00 86.62           C  
ATOM    517  O   GLY B  68       6.984  53.448  26.732  1.00 86.62           O  
ATOM    518  N   THR B  69       6.435  54.382  24.836  1.00 89.37           N  
ATOM    519  CA  THR B  69       6.863  55.714  25.250  1.00 89.37           C  
ATOM    520  C   THR B  69       5.993  56.230  26.393  1.00 89.37           C  
ATOM    521  CB  THR B  69       6.813  56.707  24.074  1.00 89.37           C  
ATOM    522  O   THR B  69       6.508  56.748  27.386  1.00 89.37           O  
ATOM    523  CG2 THR B  69       7.723  57.904  24.327  1.00 89.37           C  
ATOM    524  OG1 THR B  69       7.237  56.043  22.877  1.00 89.37           O  
ATOM    525  N   VAL B  70       4.774  56.056  26.261  1.00 86.92           N  
ATOM    526  CA  VAL B  70       3.832  56.516  27.276  1.00 86.92           C  
ATOM    527  C   VAL B  70       4.100  55.795  28.595  1.00 86.92           C  
ATOM    528  CB  VAL B  70       2.368  56.295  26.835  1.00 86.92           C  
ATOM    529  O   VAL B  70       4.132  56.421  29.657  1.00 86.92           O  
ATOM    530  CG1 VAL B  70       1.407  56.580  27.988  1.00 86.92           C  
ATOM    531  CG2 VAL B  70       2.036  57.172  25.629  1.00 86.92           C  
ATOM    532  N   VAL B  71       4.347  54.532  28.545  1.00 85.20           N  
ATOM    533  CA  VAL B  71       4.613  53.734  29.738  1.00 85.20           C  
ATOM    534  C   VAL B  71       5.939  54.164  30.362  1.00 85.20           C  
ATOM    535  CB  VAL B  71       4.641  52.223  29.415  1.00 85.20           C  
ATOM    536  O   VAL B  71       6.057  54.250  31.587  1.00 85.20           O  
ATOM    537  CG1 VAL B  71       5.079  51.418  30.637  1.00 85.20           C  
ATOM    538  CG2 VAL B  71       3.271  51.757  28.928  1.00 85.20           C  
ATOM    539  N   MET B  72       6.857  54.478  29.548  1.00 87.31           N  
ATOM    540  CA  MET B  72       8.169  54.909  30.023  1.00 87.31           C  
ATOM    541  C   MET B  72       8.073  56.249  30.744  1.00 87.31           C  
ATOM    542  CB  MET B  72       9.155  55.012  28.858  1.00 87.31           C  
ATOM    543  O   MET B  72       8.626  56.414  31.833  1.00 87.31           O  
ATOM    544  CG  MET B  72      10.462  54.272  29.095  1.00 87.31           C  
ATOM    545  SD  MET B  72      11.667  54.520  27.733  1.00 87.31           S  
ATOM    546  CE  MET B  72      11.940  56.309  27.870  1.00 87.31           C  
ATOM    547  N   VAL B  73       7.343  57.143  30.246  1.00 87.42           N  
ATOM    548  CA  VAL B  73       7.179  58.469  30.833  1.00 87.42           C  
ATOM    549  C   VAL B  73       6.442  58.357  32.165  1.00 87.42           C  
ATOM    550  CB  VAL B  73       6.419  59.421  29.882  1.00 87.42           C  
ATOM    551  O   VAL B  73       6.835  58.982  33.153  1.00 87.42           O  
ATOM    552  CG1 VAL B  73       6.091  60.737  30.584  1.00 87.42           C  
ATOM    553  CG2 VAL B  73       7.236  59.675  28.617  1.00 87.42           C  
ATOM    554  N   THR B  74       5.436  57.558  32.118  1.00 84.55           N  
ATOM    555  CA  THR B  74       4.676  57.348  33.345  1.00 84.55           C  
ATOM    556  C   THR B  74       5.551  56.714  34.422  1.00 84.55           C  
ATOM    557  CB  THR B  74       3.443  56.460  33.094  1.00 84.55           C  
ATOM    558  O   THR B  74       5.441  57.058  35.601  1.00 84.55           O  
ATOM    559  CG2 THR B  74       2.264  56.899  33.956  1.00 84.55           C  
ATOM    560  OG1 THR B  74       3.070  56.550  31.713  1.00 84.55           O  
ATOM    561  N   GLY B  75       6.471  55.805  33.980  1.00 83.79           N  
ATOM    562  CA  GLY B  75       7.392  55.178  34.914  1.00 83.79           C  
ATOM    563  C   GLY B  75       8.354  56.161  35.554  1.00 83.79           C  
ATOM    564  O   GLY B  75       8.581  56.118  36.765  1.00 83.79           O  
ATOM    565  N   VAL B  76       8.865  57.092  34.838  1.00 85.89           N  
ATOM    566  CA  VAL B  76       9.792  58.103  35.335  1.00 85.89           C  
ATOM    567  C   VAL B  76       9.059  59.058  36.276  1.00 85.89           C  
ATOM    568  CB  VAL B  76      10.445  58.892  34.178  1.00 85.89           C  
ATOM    569  O   VAL B  76       9.570  59.400  37.344  1.00 85.89           O  
ATOM    570  CG1 VAL B  76      11.213  60.100  34.714  1.00 85.89           C  
ATOM    571  CG2 VAL B  76      11.369  57.984  33.368  1.00 85.89           C  
ATOM    572  N   LEU B  77       7.919  59.405  35.863  1.00 85.27           N  
ATOM    573  CA  LEU B  77       7.109  60.279  36.704  1.00 85.27           C  
ATOM    574  C   LEU B  77       6.791  59.609  38.037  1.00 85.27           C  
ATOM    575  CB  LEU B  77       5.810  60.659  35.989  1.00 85.27           C  
ATOM    576  O   LEU B  77       6.813  60.259  39.084  1.00 85.27           O  
ATOM    577  CG  LEU B  77       5.922  61.735  34.907  1.00 85.27           C  
ATOM    578  CD1 LEU B  77       4.615  61.840  34.128  1.00 85.27           C  
ATOM    579  CD2 LEU B  77       6.291  63.079  35.526  1.00 85.27           C  
ATOM    580  N   GLY B  78       6.535  58.296  37.971  1.00 81.60           N  
ATOM    581  CA  GLY B  78       6.287  57.539  39.188  1.00 81.60           C  
ATOM    582  C   GLY B  78       7.480  57.508  40.125  1.00 81.60           C  
ATOM    583  O   GLY B  78       7.329  57.671  41.337  1.00 81.60           O  
ATOM    584  N   CYS B  79       8.657  57.315  39.556  1.00 82.25           N  
ATOM    585  CA  CYS B  79       9.875  57.294  40.358  1.00 82.25           C  
ATOM    586  C   CYS B  79      10.150  58.663  40.968  1.00 82.25           C  
ATOM    587  CB  CYS B  79      11.068  56.854  39.509  1.00 82.25           C  
ATOM    588  O   CYS B  79      10.509  58.763  42.143  1.00 82.25           O  
ATOM    589  SG  CYS B  79      11.023  55.111  39.038  1.00 82.25           S  
ATOM    590  N   CYS B  80       9.864  59.721  40.252  1.00 83.66           N  
ATOM    591  CA  CYS B  80      10.077  61.083  40.728  1.00 83.66           C  
ATOM    592  C   CYS B  80       9.065  61.449  41.807  1.00 83.66           C  
ATOM    593  CB  CYS B  80       9.982  62.076  39.569  1.00 83.66           C  
ATOM    594  O   CYS B  80       9.416  62.081  42.805  1.00 83.66           O  
ATOM    595  SG  CYS B  80      11.318  61.920  38.365  1.00 83.66           S  
ATOM    596  N   ALA B  81       7.870  61.109  41.600  1.00 81.97           N  
ATOM    597  CA  ALA B  81       6.812  61.399  42.564  1.00 81.97           C  
ATOM    598  C   ALA B  81       7.101  60.740  43.910  1.00 81.97           C  
ATOM    599  CB  ALA B  81       5.461  60.935  42.027  1.00 81.97           C  
ATOM    600  O   ALA B  81       6.832  61.321  44.964  1.00 81.97           O  
ATOM    601  N   THR B  82       7.662  59.538  43.903  1.00 78.29           N  
ATOM    602  CA  THR B  82       7.955  58.794  45.123  1.00 78.29           C  
ATOM    603  C   THR B  82       9.148  59.405  45.854  1.00 78.29           C  
ATOM    604  CB  THR B  82       8.240  57.312  44.819  1.00 78.29           C  
ATOM    605  O   THR B  82       9.147  59.498  47.083  1.00 78.29           O  
ATOM    606  CG2 THR B  82       7.986  56.441  46.045  1.00 78.29           C  
ATOM    607  OG1 THR B  82       7.387  56.876  43.753  1.00 78.29           O  
ATOM    608  N   PHE B  83      10.079  59.845  45.044  1.00 77.27           N  
ATOM    609  CA  PHE B  83      11.287  60.404  45.639  1.00 77.27           C  
ATOM    610  C   PHE B  83      11.015  61.786  46.222  1.00 77.27           C  
ATOM    611  CB  PHE B  83      12.411  60.485  44.601  1.00 77.27           C  
ATOM    612  O   PHE B  83      11.471  62.102  47.322  1.00 77.27           O  
ATOM    613  CG  PHE B  83      13.761  60.087  45.135  1.00 77.27           C  
ATOM    614  CD1 PHE B  83      14.617  61.038  45.677  1.00 77.27           C  
ATOM    615  CD2 PHE B  83      14.173  58.762  45.096  1.00 77.27           C  
ATOM    616  CE1 PHE B  83      15.866  60.673  46.173  1.00 77.27           C  
ATOM    617  CE2 PHE B  83      15.421  58.389  45.589  1.00 77.27           C  
ATOM    618  CZ  PHE B  83      16.266  59.347  46.126  1.00 77.27           C  
ATOM    619  N   LYS B  84      10.284  62.638  45.608  1.00 79.00           N  
ATOM    620  CA  LYS B  84      10.061  64.019  46.025  1.00 79.00           C  
ATOM    621  C   LYS B  84       8.930  64.110  47.045  1.00 79.00           C  
ATOM    622  CB  LYS B  84       9.748  64.901  44.815  1.00 79.00           C  
ATOM    623  O   LYS B  84       8.783  65.126  47.729  1.00 79.00           O  
ATOM    624  CG  LYS B  84      10.976  65.315  44.017  1.00 79.00           C  
ATOM    625  CD  LYS B  84      10.610  66.261  42.880  1.00 79.00           C  
ATOM    626  CE  LYS B  84      11.841  66.700  42.100  1.00 79.00           C  
ATOM    627  NZ  LYS B  84      11.473  67.416  40.841  1.00 79.00           N  
ATOM    628  N   GLU B  85       8.295  63.127  47.367  1.00 74.73           N  
ATOM    629  CA  GLU B  85       7.216  62.997  48.341  1.00 74.73           C  
ATOM    630  C   GLU B  85       6.258  64.182  48.265  1.00 74.73           C  
ATOM    631  CB  GLU B  85       7.782  62.868  49.757  1.00 74.73           C  
ATOM    632  O   GLU B  85       5.861  64.733  49.294  1.00 74.73           O  
ATOM    633  CG  GLU B  85       8.423  61.517  50.043  1.00 74.73           C  
ATOM    634  CD  GLU B  85       8.942  61.388  51.466  1.00 74.73           C  
ATOM    635  OE1 GLU B  85       9.454  60.305  51.829  1.00 74.73           O  
ATOM    636  OE2 GLU B  85       8.834  62.378  52.224  1.00 74.73           O  
ATOM    637  N   ARG B  86       6.064  64.519  46.916  1.00 78.10           N  
ATOM    638  CA  ARG B  86       5.065  65.566  46.728  1.00 78.10           C  
ATOM    639  C   ARG B  86       3.697  64.968  46.418  1.00 78.10           C  
ATOM    640  CB  ARG B  86       5.487  66.517  45.605  1.00 78.10           C  
ATOM    641  O   ARG B  86       3.553  64.188  45.475  1.00 78.10           O  
ATOM    642  CG  ARG B  86       6.690  67.380  45.949  1.00 78.10           C  
ATOM    643  CD  ARG B  86       6.758  68.626  45.077  1.00 78.10           C  
ATOM    644  NE  ARG B  86       7.978  69.390  45.322  1.00 78.10           N  
ATOM    645  NH1 ARG B  86       7.302  71.247  44.126  1.00 78.10           N  
ATOM    646  NH2 ARG B  86       9.354  71.221  45.148  1.00 78.10           N  
ATOM    647  CZ  ARG B  86       8.208  70.618  44.865  1.00 78.10           C  
ATOM    648  N   ARG B  87       2.689  65.364  47.142  1.00 80.01           N  
ATOM    649  CA  ARG B  87       1.343  64.806  47.062  1.00 80.01           C  
ATOM    650  C   ARG B  87       0.720  65.072  45.696  1.00 80.01           C  
ATOM    651  CB  ARG B  87       0.454  65.384  48.165  1.00 80.01           C  
ATOM    652  O   ARG B  87       0.019  64.217  45.150  1.00 80.01           O  
ATOM    653  CG  ARG B  87       0.603  64.684  49.507  1.00 80.01           C  
ATOM    654  CD  ARG B  87      -0.368  65.236  50.542  1.00 80.01           C  
ATOM    655  NE  ARG B  87      -0.065  64.742  51.882  1.00 80.01           N  
ATOM    656  NH1 ARG B  87      -1.788  65.882  52.916  1.00 80.01           N  
ATOM    657  NH2 ARG B  87      -0.384  64.553  54.148  1.00 80.01           N  
ATOM    658  CZ  ARG B  87      -0.746  65.060  52.979  1.00 80.01           C  
ATOM    659  N   ASN B  88       0.950  66.268  45.143  1.00 81.96           N  
ATOM    660  CA  ASN B  88       0.384  66.611  43.842  1.00 81.96           C  
ATOM    661  C   ASN B  88       0.944  65.722  42.736  1.00 81.96           C  
ATOM    662  CB  ASN B  88       0.637  68.085  43.518  1.00 81.96           C  
ATOM    663  O   ASN B  88       0.219  65.340  41.815  1.00 81.96           O  
ATOM    664  CG  ASN B  88      -0.233  69.020  44.335  1.00 81.96           C  
ATOM    665  ND2 ASN B  88       0.124  70.299  44.351  1.00 81.96           N  
ATOM    666  OD1 ASN B  88      -1.216  68.596  44.949  1.00 81.96           O  
ATOM    667  N   LEU B  89       2.183  65.344  42.831  1.00 84.43           N  
ATOM    668  CA  LEU B  89       2.829  64.480  41.849  1.00 84.43           C  
ATOM    669  C   LEU B  89       2.327  63.046  41.974  1.00 84.43           C  
ATOM    670  CB  LEU B  89       4.350  64.518  42.020  1.00 84.43           C  
ATOM    671  O   LEU B  89       2.169  62.349  40.968  1.00 84.43           O  
ATOM    672  CG  LEU B  89       5.170  64.739  40.748  1.00 84.43           C  
ATOM    673  CD1 LEU B  89       5.813  66.122  40.765  1.00 84.43           C  
ATOM    674  CD2 LEU B  89       6.230  63.653  40.599  1.00 84.43           C  
ATOM    675  N   LEU B  90       2.011  62.587  43.194  1.00 85.20           N  
ATOM    676  CA  LEU B  90       1.488  61.247  43.436  1.00 85.20           C  
ATOM    677  C   LEU B  90       0.064  61.115  42.905  1.00 85.20           C  
ATOM    678  CB  LEU B  90       1.519  60.922  44.932  1.00 85.20           C  
ATOM    679  O   LEU B  90      -0.305  60.073  42.358  1.00 85.20           O  
ATOM    680  CG  LEU B  90       1.966  59.509  45.309  1.00 85.20           C  
ATOM    681  CD1 LEU B  90       3.444  59.504  45.687  1.00 85.20           C  
ATOM    682  CD2 LEU B  90       1.116  58.965  46.452  1.00 85.20           C  
ATOM    683  N   ARG B  91      -0.710  62.207  43.039  1.00 85.85           N  
ATOM    684  CA  ARG B  91      -2.064  62.227  42.496  1.00 85.85           C  
ATOM    685  C   ARG B  91      -2.044  62.164  40.973  1.00 85.85           C  
ATOM    686  CB  ARG B  91      -2.811  63.479  42.960  1.00 85.85           C  
ATOM    687  O   ARG B  91      -2.831  61.436  40.365  1.00 85.85           O  
ATOM    688  CG  ARG B  91      -4.031  63.185  43.820  1.00 85.85           C  
ATOM    689  CD  ARG B  91      -4.774  64.459  44.198  1.00 85.85           C  
ATOM    690  NE  ARG B  91      -5.008  64.539  45.637  1.00 85.85           N  
ATOM    691  NH1 ARG B  91      -5.936  66.654  45.577  1.00 85.85           N  
ATOM    692  NH2 ARG B  91      -5.722  65.547  47.573  1.00 85.85           N  
ATOM    693  CZ  ARG B  91      -5.555  65.580  46.259  1.00 85.85           C  
ATOM    694  N   LEU B  92      -1.162  62.920  40.365  1.00 86.35           N  
ATOM    695  CA  LEU B  92      -1.008  62.902  38.915  1.00 86.35           C  
ATOM    696  C   LEU B  92      -0.567  61.524  38.432  1.00 86.35           C  
ATOM    697  CB  LEU B  92       0.005  63.960  38.469  1.00 86.35           C  
ATOM    698  O   LEU B  92      -1.100  61.006  37.449  1.00 86.35           O  
ATOM    699  CG  LEU B  92       0.233  64.089  36.963  1.00 86.35           C  
ATOM    700  CD1 LEU B  92      -0.941  64.811  36.309  1.00 86.35           C  
ATOM    701  CD2 LEU B  92       1.541  64.819  36.680  1.00 86.35           C  
ATOM    702  N   TYR B  93       0.331  60.889  39.142  1.00 86.98           N  
ATOM    703  CA  TYR B  93       0.804  59.545  38.829  1.00 86.98           C  
ATOM    704  C   TYR B  93      -0.330  58.532  38.925  1.00 86.98           C  
ATOM    705  CB  TYR B  93       1.945  59.143  39.769  1.00 86.98           C  
ATOM    706  O   TYR B  93      -0.505  57.700  38.032  1.00 86.98           O  
ATOM    707  CG  TYR B  93       2.371  57.703  39.624  1.00 86.98           C  
ATOM    708  CD1 TYR B  93       2.132  56.780  40.639  1.00 86.98           C  
ATOM    709  CD2 TYR B  93       3.015  57.262  38.473  1.00 86.98           C  
ATOM    710  CE1 TYR B  93       2.525  55.451  40.511  1.00 86.98           C  
ATOM    711  CE2 TYR B  93       3.413  55.937  38.334  1.00 86.98           C  
ATOM    712  OH  TYR B  93       3.555  53.726  39.224  1.00 86.98           O  
ATOM    713  CZ  TYR B  93       3.164  55.040  39.356  1.00 86.98           C  
ATOM    714  N   PHE B  94      -1.107  58.609  39.896  1.00 86.89           N  
ATOM    715  CA  PHE B  94      -2.242  57.711  40.078  1.00 86.89           C  
ATOM    716  C   PHE B  94      -3.231  57.848  38.927  1.00 86.89           C  
ATOM    717  CB  PHE B  94      -2.944  57.995  41.410  1.00 86.89           C  
ATOM    718  O   PHE B  94      -3.690  56.847  38.373  1.00 86.89           O  
ATOM    719  CG  PHE B  94      -4.147  57.126  41.659  1.00 86.89           C  
ATOM    720  CD1 PHE B  94      -5.421  57.565  41.321  1.00 86.89           C  
ATOM    721  CD2 PHE B  94      -4.004  55.869  42.231  1.00 86.89           C  
ATOM    722  CE1 PHE B  94      -6.537  56.763  41.550  1.00 86.89           C  
ATOM    723  CE2 PHE B  94      -5.114  55.061  42.463  1.00 86.89           C  
ATOM    724  CZ  PHE B  94      -6.380  55.511  42.123  1.00 86.89           C  
ATOM    725  N   ILE B  95      -3.519  59.074  38.542  1.00 87.54           N  
ATOM    726  CA  ILE B  95      -4.472  59.332  37.467  1.00 87.54           C  
ATOM    727  C   ILE B  95      -3.928  58.779  36.152  1.00 87.54           C  
ATOM    728  CB  ILE B  95      -4.774  60.841  37.330  1.00 87.54           C  
ATOM    729  O   ILE B  95      -4.663  58.156  35.382  1.00 87.54           O  
ATOM    730  CG1 ILE B  95      -5.501  61.356  38.578  1.00 87.54           C  
ATOM    731  CG2 ILE B  95      -5.596  61.114  36.066  1.00 87.54           C  
ATOM    732  CD1 ILE B  95      -5.692  62.866  38.604  1.00 87.54           C  
ATOM    733  N   LEU B  96      -2.670  58.928  35.848  1.00 86.08           N  
ATOM    734  CA  LEU B  96      -2.042  58.407  34.639  1.00 86.08           C  
ATOM    735  C   LEU B  96      -2.079  56.882  34.621  1.00 86.08           C  
ATOM    736  CB  LEU B  96      -0.594  58.895  34.534  1.00 86.08           C  
ATOM    737  O   LEU B  96      -2.407  56.278  33.597  1.00 86.08           O  
ATOM    738  CG  LEU B  96      -0.048  59.096  33.120  1.00 86.08           C  
ATOM    739  CD1 LEU B  96       0.087  60.583  32.811  1.00 86.08           C  
ATOM    740  CD2 LEU B  96       1.293  58.387  32.959  1.00 86.08           C  
ATOM    741  N   LEU B  97      -1.783  56.191  35.748  1.00 85.77           N  
ATOM    742  CA  LEU B  97      -1.831  54.738  35.860  1.00 85.77           C  
ATOM    743  C   LEU B  97      -3.252  54.223  35.655  1.00 85.77           C  
ATOM    744  CB  LEU B  97      -1.305  54.288  37.226  1.00 85.77           C  
ATOM    745  O   LEU B  97      -3.456  53.190  35.014  1.00 85.77           O  
ATOM    746  CG  LEU B  97      -0.383  53.068  37.229  1.00 85.77           C  
ATOM    747  CD1 LEU B  97       0.947  53.410  37.894  1.00 85.77           C  
ATOM    748  CD2 LEU B  97      -1.052  51.893  37.933  1.00 85.77           C  
ATOM    749  N   LEU B  98      -4.226  54.959  36.155  1.00 89.24           N  
ATOM    750  CA  LEU B  98      -5.631  54.597  35.998  1.00 89.24           C  
ATOM    751  C   LEU B  98      -6.054  54.681  34.535  1.00 89.24           C  
ATOM    752  CB  LEU B  98      -6.518  55.507  36.851  1.00 89.24           C  
ATOM    753  O   LEU B  98      -6.734  53.786  34.029  1.00 89.24           O  
ATOM    754  CG  LEU B  98      -8.008  55.164  36.884  1.00 89.24           C  
ATOM    755  CD1 LEU B  98      -8.279  54.081  37.923  1.00 89.24           C  
ATOM    756  CD2 LEU B  98      -8.837  56.410  37.174  1.00 89.24           C  
ATOM    757  N   ILE B  99      -5.608  55.666  33.833  1.00 87.35           N  
ATOM    758  CA  ILE B  99      -5.938  55.845  32.423  1.00 87.35           C  
ATOM    759  C   ILE B  99      -5.329  54.711  31.602  1.00 87.35           C  
ATOM    760  CB  ILE B  99      -5.446  57.212  31.897  1.00 87.35           C  
ATOM    761  O   ILE B  99      -6.001  54.118  30.755  1.00 87.35           O  
ATOM    762  CG1 ILE B  99      -6.235  58.352  32.553  1.00 87.35           C  
ATOM    763  CG2 ILE B  99      -5.558  57.276  30.371  1.00 87.35           C  
ATOM    764  CD1 ILE B  99      -5.722  59.741  32.201  1.00 87.35           C  
ATOM    765  N   ILE B 100      -4.075  54.363  31.874  1.00 84.68           N  
ATOM    766  CA  ILE B 100      -3.403  53.273  31.175  1.00 84.68           C  
ATOM    767  C   ILE B 100      -4.125  51.957  31.456  1.00 84.68           C  
ATOM    768  CB  ILE B 100      -1.917  53.168  31.587  1.00 84.68           C  
ATOM    769  O   ILE B 100      -4.320  51.144  30.550  1.00 84.68           O  
ATOM    770  CG1 ILE B 100      -1.151  54.421  31.148  1.00 84.68           C  
ATOM    771  CG2 ILE B 100      -1.282  51.904  31.000  1.00 84.68           C  
ATOM    772  CD1 ILE B 100       0.289  54.469  31.638  1.00 84.68           C  
ATOM    773  N   PHE B 101      -4.537  51.771  32.643  1.00 88.34           N  
ATOM    774  CA  PHE B 101      -5.253  50.566  33.043  1.00 88.34           C  
ATOM    775  C   PHE B 101      -6.584  50.458  32.308  1.00 88.34           C  
ATOM    776  CB  PHE B 101      -5.488  50.557  34.557  1.00 88.34           C  
ATOM    777  O   PHE B 101      -6.924  49.395  31.784  1.00 88.34           O  
ATOM    778  CG  PHE B 101      -6.258  49.360  35.045  1.00 88.34           C  
ATOM    779  CD1 PHE B 101      -7.572  49.491  35.479  1.00 88.34           C  
ATOM    780  CD2 PHE B 101      -5.669  48.103  35.070  1.00 88.34           C  
ATOM    781  CE1 PHE B 101      -8.288  48.385  35.930  1.00 88.34           C  
ATOM    782  CE2 PHE B 101      -6.377  46.993  35.520  1.00 88.34           C  
ATOM    783  CZ  PHE B 101      -7.686  47.136  35.951  1.00 88.34           C  
ATOM    784  N   LEU B 102      -7.329  51.539  32.182  1.00 89.23           N  
ATOM    785  CA  LEU B 102      -8.614  51.542  31.492  1.00 89.23           C  
ATOM    786  C   LEU B 102      -8.429  51.299  29.998  1.00 89.23           C  
ATOM    787  CB  LEU B 102      -9.341  52.870  31.719  1.00 89.23           C  
ATOM    788  O   LEU B 102      -9.207  50.566  29.383  1.00 89.23           O  
ATOM    789  CG  LEU B 102      -9.877  53.118  33.130  1.00 89.23           C  
ATOM    790  CD1 LEU B 102     -10.441  54.530  33.243  1.00 89.23           C  
ATOM    791  CD2 LEU B 102     -10.937  52.083  33.489  1.00 89.23           C  
ATOM    792  N   LEU B 103      -7.399  51.835  29.468  1.00 85.40           N  
ATOM    793  CA  LEU B 103      -7.095  51.613  28.059  1.00 85.40           C  
ATOM    794  C   LEU B 103      -6.737  50.153  27.803  1.00 85.40           C  
ATOM    795  CB  LEU B 103      -5.947  52.519  27.608  1.00 85.40           C  
ATOM    796  O   LEU B 103      -7.099  49.592  26.766  1.00 85.40           O  
ATOM    797  CG  LEU B 103      -6.291  53.993  27.391  1.00 85.40           C  
ATOM    798  CD1 LEU B 103      -5.029  54.793  27.086  1.00 85.40           C  
ATOM    799  CD2 LEU B 103      -7.310  54.144  26.266  1.00 85.40           C  
ATOM    800  N   GLU B 104      -6.065  49.530  28.753  1.00 83.06           N  
ATOM    801  CA  GLU B 104      -5.701  48.121  28.636  1.00 83.06           C  
ATOM    802  C   GLU B 104      -6.939  47.229  28.637  1.00 83.06           C  
ATOM    803  CB  GLU B 104      -4.759  47.713  29.772  1.00 83.06           C  
ATOM    804  O   GLU B 104      -7.028  46.280  27.855  1.00 83.06           O  
ATOM    805  CG  GLU B 104      -3.373  47.297  29.301  1.00 83.06           C  
ATOM    806  CD  GLU B 104      -2.449  46.891  30.438  1.00 83.06           C  
ATOM    807  OE1 GLU B 104      -1.322  46.420  30.166  1.00 83.06           O  
ATOM    808  OE2 GLU B 104      -2.857  47.046  31.611  1.00 83.06           O  
ATOM    809  N   ILE B 105      -7.901  47.521  29.435  1.00 85.20           N  
ATOM    810  CA  ILE B 105      -9.130  46.741  29.533  1.00 85.20           C  
ATOM    811  C   ILE B 105      -9.939  46.890  28.247  1.00 85.20           C  
ATOM    812  CB  ILE B 105      -9.976  47.169  30.752  1.00 85.20           C  
ATOM    813  O   ILE B 105     -10.422  45.901  27.691  1.00 85.20           O  
ATOM    814  CG1 ILE B 105      -9.230  46.860  32.055  1.00 85.20           C  
ATOM    815  CG2 ILE B 105     -11.345  46.482  30.728  1.00 85.20           C  
ATOM    816  CD1 ILE B 105     -10.003  47.232  33.314  1.00 85.20           C  
ATOM    817  N   ILE B 106      -9.984  48.122  27.763  1.00 86.64           N  
ATOM    818  CA  ILE B 106     -10.723  48.389  26.534  1.00 86.64           C  
ATOM    819  C   ILE B 106     -10.054  47.673  25.363  1.00 86.64           C  
ATOM    820  CB  ILE B 106     -10.820  49.905  26.251  1.00 86.64           C  
ATOM    821  O   ILE B 106     -10.729  47.041  24.546  1.00 86.64           O  
ATOM    822  CG1 ILE B 106     -11.604  50.607  27.365  1.00 86.64           C  
ATOM    823  CG2 ILE B 106     -11.463  50.159  24.884  1.00 86.64           C  
ATOM    824  CD1 ILE B 106     -11.571  52.127  27.281  1.00 86.64           C  
ATOM    825  N   ALA B 107      -8.765  47.740  25.337  1.00 80.67           N  
ATOM    826  CA  ALA B 107      -8.017  47.060  24.283  1.00 80.67           C  
ATOM    827  C   ALA B 107      -8.237  45.551  24.341  1.00 80.67           C  
ATOM    828  CB  ALA B 107      -6.528  47.382  24.394  1.00 80.67           C  
ATOM    829  O   ALA B 107      -8.394  44.900  23.305  1.00 80.67           O  
ATOM    830  N   GLY B 108      -8.292  45.020  25.583  1.00 80.08           N  
ATOM    831  CA  GLY B 108      -8.547  43.599  25.754  1.00 80.08           C  
ATOM    832  C   GLY B 108      -9.911  43.171  25.247  1.00 80.08           C  
ATOM    833  O   GLY B 108     -10.028  42.178  24.525  1.00 80.08           O  
ATOM    834  N   ILE B 109     -10.895  43.936  25.494  1.00 82.27           N  
ATOM    835  CA  ILE B 109     -12.260  43.635  25.078  1.00 82.27           C  
ATOM    836  C   ILE B 109     -12.376  43.756  23.561  1.00 82.27           C  
ATOM    837  CB  ILE B 109     -13.280  44.567  25.770  1.00 82.27           C  
ATOM    838  O   ILE B 109     -12.969  42.895  22.906  1.00 82.27           O  
ATOM    839  CG1 ILE B 109     -13.245  44.363  27.289  1.00 82.27           C  
ATOM    840  CG2 ILE B 109     -14.689  44.331  25.218  1.00 82.27           C  
ATOM    841  CD1 ILE B 109     -14.075  45.374  28.068  1.00 82.27           C  
ATOM    842  N   LEU B 110     -11.766  44.746  23.087  1.00 81.51           N  
ATOM    843  CA  LEU B 110     -11.815  44.951  21.643  1.00 81.51           C  
ATOM    844  C   LEU B 110     -11.090  43.827  20.910  1.00 81.51           C  
ATOM    845  CB  LEU B 110     -11.196  46.301  21.272  1.00 81.51           C  
ATOM    846  O   LEU B 110     -11.551  43.363  19.865  1.00 81.51           O  
ATOM    847  CG  LEU B 110     -12.088  47.529  21.454  1.00 81.51           C  
ATOM    848  CD1 LEU B 110     -11.253  48.804  21.399  1.00 81.51           C  
ATOM    849  CD2 LEU B 110     -13.184  47.556  20.393  1.00 81.51           C  
ATOM    850  N   ALA B 111     -10.034  43.442  21.436  1.00 76.49           N  
ATOM    851  CA  ALA B 111      -9.268  42.359  20.823  1.00 76.49           C  
ATOM    852  C   ALA B 111     -10.092  41.077  20.753  1.00 76.49           C  
ATOM    853  CB  ALA B 111      -7.976  42.117  21.599  1.00 76.49           C  
ATOM    854  O   ALA B 111     -10.097  40.390  19.728  1.00 76.49           O  
ATOM    855  N   TYR B 112     -10.772  40.892  21.813  1.00 74.04           N  
ATOM    856  CA  TYR B 112     -11.605  39.695  21.858  1.00 74.04           C  
ATOM    857  C   TYR B 112     -12.757  39.794  20.866  1.00 74.04           C  
ATOM    858  CB  TYR B 112     -12.151  39.473  23.272  1.00 74.04           C  
ATOM    859  O   TYR B 112     -13.055  38.832  20.154  1.00 74.04           O  
ATOM    860  CG  TYR B 112     -12.954  38.204  23.420  1.00 74.04           C  
ATOM    861  CD1 TYR B 112     -14.347  38.232  23.406  1.00 74.04           C  
ATOM    862  CD2 TYR B 112     -12.322  36.974  23.575  1.00 74.04           C  
ATOM    863  CE1 TYR B 112     -15.091  37.065  23.544  1.00 74.04           C  
ATOM    864  CE2 TYR B 112     -13.057  35.801  23.714  1.00 74.04           C  
ATOM    865  OH  TYR B 112     -15.170  34.698  23.834  1.00 74.04           O  
ATOM    866  CZ  TYR B 112     -14.438  35.856  23.697  1.00 74.04           C  
ATOM    867  N   ALA B 113     -13.351  40.954  20.763  1.00 76.52           N  
ATOM    868  CA  ALA B 113     -14.473  41.174  19.855  1.00 76.52           C  
ATOM    869  C   ALA B 113     -14.024  41.089  18.399  1.00 76.52           C  
ATOM    870  CB  ALA B 113     -15.123  42.528  20.130  1.00 76.52           C  
ATOM    871  O   ALA B 113     -14.718  40.506  17.562  1.00 76.52           O  
ATOM    872  N   TYR B 114     -12.904  41.616  18.162  1.00 74.01           N  
ATOM    873  CA  TYR B 114     -12.406  41.648  16.791  1.00 74.01           C  
ATOM    874  C   TYR B 114     -11.935  40.268  16.350  1.00 74.01           C  
ATOM    875  CB  TYR B 114     -11.262  42.658  16.658  1.00 74.01           C  
ATOM    876  O   TYR B 114     -12.040  39.916  15.172  1.00 74.01           O  
ATOM    877  CG  TYR B 114     -11.724  44.065  16.370  1.00 74.01           C  
ATOM    878  CD1 TYR B 114     -12.201  44.418  15.110  1.00 74.01           C  
ATOM    879  CD2 TYR B 114     -11.685  45.045  17.356  1.00 74.01           C  
ATOM    880  CE1 TYR B 114     -12.627  45.714  14.839  1.00 74.01           C  
ATOM    881  CE2 TYR B 114     -12.108  46.344  17.097  1.00 74.01           C  
ATOM    882  OH  TYR B 114     -12.997  47.954  15.575  1.00 74.01           O  
ATOM    883  CZ  TYR B 114     -12.577  46.669  15.837  1.00 74.01           C  
ATOM    884  N   TYR B 115     -11.448  39.585  17.321  1.00 74.33           N  
ATOM    885  CA  TYR B 115     -11.008  38.236  16.985  1.00 74.33           C  
ATOM    886  C   TYR B 115     -12.148  37.425  16.379  1.00 74.33           C  
ATOM    887  CB  TYR B 115     -10.463  37.523  18.227  1.00 74.33           C  
ATOM    888  O   TYR B 115     -11.957  36.721  15.385  1.00 74.33           O  
ATOM    889  CG  TYR B 115     -10.121  36.072  17.992  1.00 74.33           C  
ATOM    890  CD1 TYR B 115     -10.977  35.057  18.413  1.00 74.33           C  
ATOM    891  CD2 TYR B 115      -8.941  35.712  17.350  1.00 74.33           C  
ATOM    892  CE1 TYR B 115     -10.665  33.718  18.201  1.00 74.33           C  
ATOM    893  CE2 TYR B 115      -8.618  34.377  17.133  1.00 74.33           C  
ATOM    894  OH  TYR B 115      -9.171  32.065  17.348  1.00 74.33           O  
ATOM    895  CZ  TYR B 115      -9.485  33.388  17.561  1.00 74.33           C  
ATOM    896  N   GLN B 116     -13.318  37.464  16.938  1.00 70.95           N  
ATOM    897  CA  GLN B 116     -14.477  36.741  16.425  1.00 70.95           C  
ATOM    898  C   GLN B 116     -14.806  37.171  14.998  1.00 70.95           C  
ATOM    899  CB  GLN B 116     -15.690  36.956  17.331  1.00 70.95           C  
ATOM    900  O   GLN B 116     -15.107  36.333  14.145  1.00 70.95           O  
ATOM    901  CG  GLN B 116     -15.730  36.025  18.536  1.00 70.95           C  
ATOM    902  CD  GLN B 116     -17.020  36.142  19.325  1.00 70.95           C  
ATOM    903  NE2 GLN B 116     -17.280  35.163  20.185  1.00 70.95           N  
ATOM    904  OE1 GLN B 116     -17.776  37.106  19.165  1.00 70.95           O  
ATOM    905  N   GLN B 117     -14.707  38.419  14.773  1.00 73.90           N  
ATOM    906  CA  GLN B 117     -14.984  38.957  13.445  1.00 73.90           C  
ATOM    907  C   GLN B 117     -13.883  38.578  12.459  1.00 73.90           C  
ATOM    908  CB  GLN B 117     -15.137  40.477  13.502  1.00 73.90           C  
ATOM    909  O   GLN B 117     -14.161  38.270  11.298  1.00 73.90           O  
ATOM    910  CG  GLN B 117     -15.971  41.054  12.366  1.00 73.90           C  
ATOM    911  CD  GLN B 117     -16.224  42.542  12.520  1.00 73.90           C  
ATOM    912  NE2 GLN B 117     -16.984  43.114  11.592  1.00 73.90           N  
ATOM    913  OE1 GLN B 117     -15.743  43.172  13.467  1.00 73.90           O  
ATOM    914  N   LEU B 118     -12.681  38.568  12.906  1.00 69.48           N  
ATOM    915  CA  LEU B 118     -11.524  38.250  12.076  1.00 69.48           C  
ATOM    916  C   LEU B 118     -11.577  36.801  11.602  1.00 69.48           C  
ATOM    917  CB  LEU B 118     -10.225  38.499  12.847  1.00 69.48           C  
ATOM    918  O   LEU B 118     -11.250  36.508  10.449  1.00 69.48           O  
ATOM    919  CG  LEU B 118      -9.185  39.382  12.157  1.00 69.48           C  
ATOM    920  CD1 LEU B 118      -8.897  40.620  13.000  1.00 69.48           C  
ATOM    921  CD2 LEU B 118      -7.905  38.597  11.896  1.00 69.48           C  
ATOM    922  N   ASN B 119     -12.121  35.992  12.486  1.00 72.39           N  
ATOM    923  CA  ASN B 119     -12.206  34.576  12.144  1.00 72.39           C  
ATOM    924  C   ASN B 119     -13.121  34.343  10.945  1.00 72.39           C  
ATOM    925  CB  ASN B 119     -12.689  33.762  13.346  1.00 72.39           C  
ATOM    926  O   ASN B 119     -12.781  33.582  10.038  1.00 72.39           O  
ATOM    927  CG  ASN B 119     -12.224  32.320  13.300  1.00 72.39           C  
ATOM    928  ND2 ASN B 119     -12.891  31.457  14.057  1.00 72.39           N  
ATOM    929  OD1 ASN B 119     -11.273  31.984  12.590  1.00 72.39           O  
ATOM    930  N   THR B 120     -14.174  34.965  10.872  1.00 73.19           N  
ATOM    931  CA  THR B 120     -15.117  34.829   9.768  1.00 73.19           C  
ATOM    932  C   THR B 120     -14.548  35.439   8.491  1.00 73.19           C  
ATOM    933  CB  THR B 120     -16.466  35.494  10.101  1.00 73.19           C  
ATOM    934  O   THR B 120     -14.658  34.851   7.413  1.00 73.19           O  
ATOM    935  CG2 THR B 120     -17.632  34.564   9.781  1.00 73.19           C  
ATOM    936  OG1 THR B 120     -16.499  35.821  11.496  1.00 73.19           O  
ATOM    937  N   GLU B 121     -13.962  36.588   8.662  1.00 74.82           N  
ATOM    938  CA  GLU B 121     -13.371  37.269   7.514  1.00 74.82           C  
ATOM    939  C   GLU B 121     -12.196  36.477   6.947  1.00 74.82           C  
ATOM    940  CB  GLU B 121     -12.918  38.679   7.899  1.00 74.82           C  
ATOM    941  O   GLU B 121     -12.022  36.401   5.729  1.00 74.82           O  
ATOM    942  CG  GLU B 121     -14.021  39.725   7.816  1.00 74.82           C  
ATOM    943  CD  GLU B 121     -13.548  41.126   8.169  1.00 74.82           C  
ATOM    944  OE1 GLU B 121     -14.382  42.059   8.195  1.00 74.82           O  
ATOM    945  OE2 GLU B 121     -12.334  41.291   8.422  1.00 74.82           O  
ATOM    946  N   LEU B 122     -11.518  35.899   7.814  1.00 75.38           N  
ATOM    947  CA  LEU B 122     -10.374  35.094   7.401  1.00 75.38           C  
ATOM    948  C   LEU B 122     -10.822  33.908   6.554  1.00 75.38           C  
ATOM    949  CB  LEU B 122      -9.597  34.599   8.623  1.00 75.38           C  
ATOM    950  O   LEU B 122     -10.224  33.621   5.514  1.00 75.38           O  
ATOM    951  CG  LEU B 122      -8.185  34.072   8.361  1.00 75.38           C  
ATOM    952  CD1 LEU B 122      -7.196  35.228   8.266  1.00 75.38           C  
ATOM    953  CD2 LEU B 122      -7.769  33.093   9.454  1.00 75.38           C  
ATOM    954  N   LYS B 123     -11.839  33.320   7.009  1.00 77.17           N  
ATOM    955  CA  LYS B 123     -12.361  32.158   6.296  1.00 77.17           C  
ATOM    956  C   LYS B 123     -12.789  32.528   4.879  1.00 77.17           C  
ATOM    957  CB  LYS B 123     -13.539  31.546   7.057  1.00 77.17           C  
ATOM    958  O   LYS B 123     -12.437  31.840   3.919  1.00 77.17           O  
ATOM    959  CG  LYS B 123     -13.792  30.081   6.733  1.00 77.17           C  
ATOM    960  CD  LYS B 123     -14.915  29.506   7.586  1.00 77.17           C  
ATOM    961  CE  LYS B 123     -15.246  28.075   7.185  1.00 77.17           C  
ATOM    962  NZ  LYS B 123     -16.321  27.493   8.044  1.00 77.17           N  
ATOM    963  N   GLU B 124     -13.489  33.565   4.762  1.00 76.24           N  
ATOM    964  CA  GLU B 124     -14.013  34.000   3.471  1.00 76.24           C  
ATOM    965  C   GLU B 124     -12.895  34.493   2.558  1.00 76.24           C  
ATOM    966  CB  GLU B 124     -15.062  35.099   3.659  1.00 76.24           C  
ATOM    967  O   GLU B 124     -12.889  34.201   1.361  1.00 76.24           O  
ATOM    968  CG  GLU B 124     -16.497  34.593   3.622  1.00 76.24           C  
ATOM    969  CD  GLU B 124     -17.524  35.680   3.893  1.00 76.24           C  
ATOM    970  OE1 GLU B 124     -18.740  35.379   3.898  1.00 76.24           O  
ATOM    971  OE2 GLU B 124     -17.111  36.843   4.100  1.00 76.24           O  
ATOM    972  N   ASN B 125     -12.027  35.165   3.143  1.00 80.78           N  
ATOM    973  CA  ASN B 125     -10.941  35.729   2.349  1.00 80.78           C  
ATOM    974  C   ASN B 125      -9.973  34.648   1.876  1.00 80.78           C  
ATOM    975  CB  ASN B 125     -10.193  36.799   3.146  1.00 80.78           C  
ATOM    976  O   ASN B 125      -9.456  34.717   0.759  1.00 80.78           O  
ATOM    977  CG  ASN B 125     -10.745  38.192   2.915  1.00 80.78           C  
ATOM    978  ND2 ASN B 125     -10.642  39.046   3.926  1.00 80.78           N  
ATOM    979  OD1 ASN B 125     -11.260  38.497   1.836  1.00 80.78           O  
ATOM    980  N   LEU B 126      -9.793  33.711   2.715  1.00 85.33           N  
ATOM    981  CA  LEU B 126      -8.880  32.637   2.338  1.00 85.33           C  
ATOM    982  C   LEU B 126      -9.441  31.830   1.173  1.00 85.33           C  
ATOM    983  CB  LEU B 126      -8.615  31.716   3.532  1.00 85.33           C  
ATOM    984  O   LEU B 126      -8.718  31.518   0.224  1.00 85.33           O  
ATOM    985  CG  LEU B 126      -7.465  30.719   3.376  1.00 85.33           C  
ATOM    986  CD1 LEU B 126      -6.124  31.441   3.451  1.00 85.33           C  
ATOM    987  CD2 LEU B 126      -7.553  29.630   4.441  1.00 85.33           C  
ATOM    988  N   LYS B 127     -10.620  31.494   1.251  1.00 86.35           N  
ATOM    989  CA  LYS B 127     -11.258  30.754   0.166  1.00 86.35           C  
ATOM    990  C   LYS B 127     -11.201  31.538  -1.142  1.00 86.35           C  
ATOM    991  CB  LYS B 127     -12.710  30.429   0.520  1.00 86.35           C  
ATOM    992  O   LYS B 127     -10.840  30.989  -2.185  1.00 86.35           O  
ATOM    993  CG  LYS B 127     -13.422  29.570  -0.515  1.00 86.35           C  
ATOM    994  CD  LYS B 127     -14.856  29.269  -0.100  1.00 86.35           C  
ATOM    995  CE  LYS B 127     -15.615  28.535  -1.198  1.00 86.35           C  
ATOM    996  NZ  LYS B 127     -17.001  28.179  -0.771  1.00 86.35           N  
ATOM    997  N   ASP B 128     -11.495  32.780  -1.039  1.00 85.68           N  
ATOM    998  CA  ASP B 128     -11.501  33.646  -2.214  1.00 85.68           C  
ATOM    999  C   ASP B 128     -10.100  33.774  -2.809  1.00 85.68           C  
ATOM   1000  CB  ASP B 128     -12.050  35.029  -1.859  1.00 85.68           C  
ATOM   1001  O   ASP B 128      -9.925  33.681  -4.025  1.00 85.68           O  
ATOM   1002  CG  ASP B 128     -12.880  35.641  -2.974  1.00 85.68           C  
ATOM   1003  OD1 ASP B 128     -13.548  34.893  -3.719  1.00 85.68           O  
ATOM   1004  OD2 ASP B 128     -12.863  36.884  -3.110  1.00 85.68           O  
ATOM   1005  N   THR B 129      -9.164  33.937  -1.981  1.00 84.48           N  
ATOM   1006  CA  THR B 129      -7.782  34.064  -2.429  1.00 84.48           C  
ATOM   1007  C   THR B 129      -7.310  32.779  -3.102  1.00 84.48           C  
ATOM   1008  CB  THR B 129      -6.844  34.407  -1.256  1.00 84.48           C  
ATOM   1009  O   THR B 129      -6.700  32.820  -4.172  1.00 84.48           O  
ATOM   1010  CG2 THR B 129      -5.431  34.700  -1.749  1.00 84.48           C  
ATOM   1011  OG1 THR B 129      -7.348  35.560  -0.571  1.00 84.48           O  
ATOM   1012  N   MET B 130      -7.663  31.687  -2.601  1.00 88.28           N  
ATOM   1013  CA  MET B 130      -7.205  30.397  -3.111  1.00 88.28           C  
ATOM   1014  C   MET B 130      -7.904  30.050  -4.421  1.00 88.28           C  
ATOM   1015  CB  MET B 130      -7.449  29.294  -2.080  1.00 88.28           C  
ATOM   1016  O   MET B 130      -7.289  29.483  -5.326  1.00 88.28           O  
ATOM   1017  CG  MET B 130      -6.424  29.266  -0.957  1.00 88.28           C  
ATOM   1018  SD  MET B 130      -6.474  27.702   0.002  1.00 88.28           S  
ATOM   1019  CE  MET B 130      -5.063  27.962   1.112  1.00 88.28           C  
ATOM   1020  N   THR B 131      -9.118  30.431  -4.599  1.00 86.64           N  
ATOM   1021  CA  THR B 131      -9.895  30.031  -5.766  1.00 86.64           C  
ATOM   1022  C   THR B 131      -9.724  31.037  -6.901  1.00 86.64           C  
ATOM   1023  CB  THR B 131     -11.390  29.891  -5.422  1.00 86.64           C  
ATOM   1024  O   THR B 131      -9.660  30.655  -8.071  1.00 86.64           O  
ATOM   1025  CG2 THR B 131     -11.723  28.469  -4.984  1.00 86.64           C  
ATOM   1026  OG1 THR B 131     -11.715  30.795  -4.358  1.00 86.64           O  
ATOM   1027  N   LYS B 132      -9.387  32.311  -6.536  1.00 88.05           N  
ATOM   1028  CA  LYS B 132      -9.396  33.351  -7.561  1.00 88.05           C  
ATOM   1029  C   LYS B 132      -7.982  33.848  -7.852  1.00 88.05           C  
ATOM   1030  CB  LYS B 132     -10.285  34.519  -7.134  1.00 88.05           C  
ATOM   1031  O   LYS B 132      -7.661  34.190  -8.992  1.00 88.05           O  
ATOM   1032  CG  LYS B 132     -11.773  34.205  -7.156  1.00 88.05           C  
ATOM   1033  CD  LYS B 132     -12.609  35.429  -6.803  1.00 88.05           C  
ATOM   1034  CE  LYS B 132     -14.096  35.102  -6.774  1.00 88.05           C  
ATOM   1035  NZ  LYS B 132     -14.915  36.287  -6.381  1.00 88.05           N  
ATOM   1036  N   ARG B 133      -7.110  33.799  -6.934  1.00 87.77           N  
ATOM   1037  CA  ARG B 133      -5.837  34.494  -7.093  1.00 87.77           C  
ATOM   1038  C   ARG B 133      -4.684  33.504  -7.217  1.00 87.77           C  
ATOM   1039  CB  ARG B 133      -5.590  35.442  -5.917  1.00 87.77           C  
ATOM   1040  O   ARG B 133      -3.582  33.874  -7.628  1.00 87.77           O  
ATOM   1041  CG  ARG B 133      -6.577  36.595  -5.838  1.00 87.77           C  
ATOM   1042  CD  ARG B 133      -6.108  37.674  -4.871  1.00 87.77           C  
ATOM   1043  NE  ARG B 133      -7.108  38.725  -4.710  1.00 87.77           N  
ATOM   1044  NH1 ARG B 133      -5.908  39.910  -3.130  1.00 87.77           N  
ATOM   1045  NH2 ARG B 133      -7.962  40.661  -3.818  1.00 87.77           N  
ATOM   1046  CZ  ARG B 133      -6.990  39.763  -3.886  1.00 87.77           C  
ATOM   1047  N   TYR B 134      -4.977  32.345  -6.881  1.00 89.08           N  
ATOM   1048  CA  TYR B 134      -3.927  31.334  -6.939  1.00 89.08           C  
ATOM   1049  C   TYR B 134      -3.476  31.099  -8.375  1.00 89.08           C  
ATOM   1050  CB  TYR B 134      -4.412  30.019  -6.322  1.00 89.08           C  
ATOM   1051  O   TYR B 134      -4.297  30.824  -9.253  1.00 89.08           O  
ATOM   1052  CG  TYR B 134      -3.339  28.962  -6.226  1.00 89.08           C  
ATOM   1053  CD1 TYR B 134      -3.304  27.894  -7.119  1.00 89.08           C  
ATOM   1054  CD2 TYR B 134      -2.359  29.028  -5.241  1.00 89.08           C  
ATOM   1055  CE1 TYR B 134      -2.318  26.916  -7.034  1.00 89.08           C  
ATOM   1056  CE2 TYR B 134      -1.369  28.056  -5.146  1.00 89.08           C  
ATOM   1057  OH  TYR B 134      -0.378  26.041  -5.956  1.00 89.08           O  
ATOM   1058  CZ  TYR B 134      -1.356  27.006  -6.045  1.00 89.08           C  
ATOM   1059  N   HIS B 135      -2.146  31.222  -8.746  1.00 87.41           N  
ATOM   1060  CA  HIS B 135      -1.497  31.041 -10.039  1.00 87.41           C  
ATOM   1061  C   HIS B 135      -2.062  32.002 -11.079  1.00 87.41           C  
ATOM   1062  CB  HIS B 135      -1.652  29.597 -10.519  1.00 87.41           C  
ATOM   1063  O   HIS B 135      -2.163  31.658 -12.259  1.00 87.41           O  
ATOM   1064  CG  HIS B 135      -0.351  28.891 -10.731  1.00 87.41           C  
ATOM   1065  CD2 HIS B 135       0.054  28.046 -11.708  1.00 87.41           C  
ATOM   1066  ND1 HIS B 135       0.715  29.021  -9.867  1.00 87.41           N  
ATOM   1067  CE1 HIS B 135       1.722  28.285 -10.306  1.00 87.41           C  
ATOM   1068  NE2 HIS B 135       1.347  27.683 -11.422  1.00 87.41           N  
ATOM   1069  N   GLN B 136      -2.437  33.180 -10.651  1.00 83.45           N  
ATOM   1070  CA  GLN B 136      -2.852  34.244 -11.558  1.00 83.45           C  
ATOM   1071  C   GLN B 136      -1.734  35.262 -11.760  1.00 83.45           C  
ATOM   1072  CB  GLN B 136      -4.107  34.942 -11.030  1.00 83.45           C  
ATOM   1073  O   GLN B 136      -0.907  35.469 -10.870  1.00 83.45           O  
ATOM   1074  CG  GLN B 136      -5.366  34.089 -11.115  1.00 83.45           C  
ATOM   1075  CD  GLN B 136      -5.843  33.887 -12.541  1.00 83.45           C  
ATOM   1076  NE2 GLN B 136      -6.763  32.948 -12.731  1.00 83.45           N  
ATOM   1077  OE1 GLN B 136      -5.389  34.570 -13.465  1.00 83.45           O  
ATOM   1078  N   PRO B 137      -1.642  35.713 -13.019  1.00 81.21           N  
ATOM   1079  CA  PRO B 137      -0.581  36.680 -13.312  1.00 81.21           C  
ATOM   1080  C   PRO B 137      -0.608  37.886 -12.376  1.00 81.21           C  
ATOM   1081  CB  PRO B 137      -0.875  37.100 -14.754  1.00 81.21           C  
ATOM   1082  O   PRO B 137      -1.660  38.502 -12.188  1.00 81.21           O  
ATOM   1083  CG  PRO B 137      -2.156  36.412 -15.099  1.00 81.21           C  
ATOM   1084  CD  PRO B 137      -2.573  35.567 -13.930  1.00 81.21           C  
ATOM   1085  N   GLY B 138       0.496  38.200 -11.734  1.00 77.97           N  
ATOM   1086  CA  GLY B 138       0.618  39.314 -10.807  1.00 77.97           C  
ATOM   1087  C   GLY B 138       0.485  38.898  -9.354  1.00 77.97           C  
ATOM   1088  O   GLY B 138       0.706  39.705  -8.449  1.00 77.97           O  
ATOM   1089  N   HIS B 139       0.116  37.615  -9.131  1.00 80.74           N  
ATOM   1090  CA  HIS B 139      -0.104  37.141  -7.769  1.00 80.74           C  
ATOM   1091  C   HIS B 139       0.812  35.966  -7.440  1.00 80.74           C  
ATOM   1092  CB  HIS B 139      -1.566  36.737  -7.572  1.00 80.74           C  
ATOM   1093  O   HIS B 139       0.373  34.980  -6.844  1.00 80.74           O  
ATOM   1094  CG  HIS B 139      -2.517  37.891  -7.606  1.00 80.74           C  
ATOM   1095  CD2 HIS B 139      -3.671  38.112  -6.934  1.00 80.74           C  
ATOM   1096  ND1 HIS B 139      -2.322  38.993  -8.411  1.00 80.74           N  
ATOM   1097  CE1 HIS B 139      -3.318  39.844  -8.231  1.00 80.74           C  
ATOM   1098  NE2 HIS B 139      -4.150  39.333  -7.340  1.00 80.74           N  
ATOM   1099  N   GLU B 140       1.987  36.112  -7.831  1.00 80.60           N  
ATOM   1100  CA  GLU B 140       2.941  35.031  -7.598  1.00 80.60           C  
ATOM   1101  C   GLU B 140       3.243  34.873  -6.111  1.00 80.60           C  
ATOM   1102  CB  GLU B 140       4.236  35.281  -8.374  1.00 80.60           C  
ATOM   1103  O   GLU B 140       3.437  33.756  -5.627  1.00 80.60           O  
ATOM   1104  CG  GLU B 140       4.105  35.068  -9.875  1.00 80.60           C  
ATOM   1105  CD  GLU B 140       5.383  35.373 -10.639  1.00 80.60           C  
ATOM   1106  OE1 GLU B 140       5.400  35.218 -11.882  1.00 80.60           O  
ATOM   1107  OE2 GLU B 140       6.376  35.771  -9.990  1.00 80.60           O  
ATOM   1108  N   ALA B 141       3.211  35.938  -5.453  1.00 77.88           N  
ATOM   1109  CA  ALA B 141       3.453  35.906  -4.013  1.00 77.88           C  
ATOM   1110  C   ALA B 141       2.350  35.140  -3.289  1.00 77.88           C  
ATOM   1111  CB  ALA B 141       3.563  37.324  -3.460  1.00 77.88           C  
ATOM   1112  O   ALA B 141       2.621  34.390  -2.348  1.00 77.88           O  
ATOM   1113  N   VAL B 142       1.157  35.306  -3.777  1.00 81.38           N  
ATOM   1114  CA  VAL B 142       0.016  34.618  -3.183  1.00 81.38           C  
ATOM   1115  C   VAL B 142       0.140  33.114  -3.417  1.00 81.38           C  
ATOM   1116  CB  VAL B 142      -1.321  35.138  -3.755  1.00 81.38           C  
ATOM   1117  O   VAL B 142      -0.104  32.315  -2.510  1.00 81.38           O  
ATOM   1118  CG1 VAL B 142      -2.492  34.306  -3.234  1.00 81.38           C  
ATOM   1119  CG2 VAL B 142      -1.513  36.613  -3.406  1.00 81.38           C  
ATOM   1120  N   THR B 143       0.566  32.808  -4.576  1.00 87.80           N  
ATOM   1121  CA  THR B 143       0.730  31.399  -4.913  1.00 87.80           C  
ATOM   1122  C   THR B 143       1.753  30.738  -3.993  1.00 87.80           C  
ATOM   1123  CB  THR B 143       1.164  31.222  -6.379  1.00 87.80           C  
ATOM   1124  O   THR B 143       1.498  29.667  -3.440  1.00 87.80           O  
ATOM   1125  CG2 THR B 143       1.211  29.747  -6.765  1.00 87.80           C  
ATOM   1126  OG1 THR B 143       0.232  31.898  -7.232  1.00 87.80           O  
ATOM   1127  N   SER B 144       2.850  31.381  -3.806  1.00 84.64           N  
ATOM   1128  CA  SER B 144       3.894  30.851  -2.935  1.00 84.64           C  
ATOM   1129  C   SER B 144       3.417  30.764  -1.489  1.00 84.64           C  
ATOM   1130  CB  SER B 144       5.151  31.719  -3.014  1.00 84.64           C  
ATOM   1131  O   SER B 144       3.710  29.791  -0.790  1.00 84.64           O  
ATOM   1132  OG  SER B 144       6.203  31.152  -2.252  1.00 84.64           O  
ATOM   1133  N   ALA B 145       2.649  31.639  -1.082  1.00 79.77           N  
ATOM   1134  CA  ALA B 145       2.129  31.663   0.283  1.00 79.77           C  
ATOM   1135  C   ALA B 145       1.136  30.527   0.511  1.00 79.77           C  
ATOM   1136  CB  ALA B 145       1.470  33.009   0.577  1.00 79.77           C  
ATOM   1137  O   ALA B 145       1.187  29.847   1.539  1.00 79.77           O  
ATOM   1138  N   VAL B 146       0.310  30.348  -0.472  1.00 87.80           N  
ATOM   1139  CA  VAL B 146      -0.694  29.294  -0.374  1.00 87.80           C  
ATOM   1140  C   VAL B 146      -0.008  27.930  -0.334  1.00 87.80           C  
ATOM   1141  CB  VAL B 146      -1.696  29.353  -1.549  1.00 87.80           C  
ATOM   1142  O   VAL B 146      -0.354  27.078   0.488  1.00 87.80           O  
ATOM   1143  CG1 VAL B 146      -2.582  28.108  -1.566  1.00 87.80           C  
ATOM   1144  CG2 VAL B 146      -2.547  30.618  -1.461  1.00 87.80           C  
ATOM   1145  N   ASP B 147       0.966  27.798  -1.211  1.00 88.99           N  
ATOM   1146  CA  ASP B 147       1.714  26.545  -1.229  1.00 88.99           C  
ATOM   1147  C   ASP B 147       2.402  26.297   0.111  1.00 88.99           C  
ATOM   1148  CB  ASP B 147       2.747  26.554  -2.358  1.00 88.99           C  
ATOM   1149  O   ASP B 147       2.355  25.185   0.642  1.00 88.99           O  
ATOM   1150  CG  ASP B 147       2.125  26.389  -3.733  1.00 88.99           C  
ATOM   1151  OD1 ASP B 147       0.945  25.987  -3.824  1.00 88.99           O  
ATOM   1152  OD2 ASP B 147       2.821  26.662  -4.735  1.00 88.99           O  
ATOM   1153  N   GLN B 148       2.919  27.287   0.685  1.00 82.21           N  
ATOM   1154  CA  GLN B 148       3.590  27.176   1.976  1.00 82.21           C  
ATOM   1155  C   GLN B 148       2.594  26.864   3.088  1.00 82.21           C  
ATOM   1156  CB  GLN B 148       4.351  28.463   2.298  1.00 82.21           C  
ATOM   1157  O   GLN B 148       2.874  26.048   3.969  1.00 82.21           O  
ATOM   1158  CG  GLN B 148       5.480  28.274   3.302  1.00 82.21           C  
ATOM   1159  CD  GLN B 148       6.358  29.504   3.436  1.00 82.21           C  
ATOM   1160  NE2 GLN B 148       7.546  29.326   4.004  1.00 82.21           N  
ATOM   1161  OE1 GLN B 148       5.972  30.606   3.032  1.00 82.21           O  
ATOM   1162  N   LEU B 149       1.492  27.430   3.010  1.00 84.23           N  
ATOM   1163  CA  LEU B 149       0.438  27.181   3.987  1.00 84.23           C  
ATOM   1164  C   LEU B 149       0.015  25.716   3.970  1.00 84.23           C  
ATOM   1165  CB  LEU B 149      -0.772  28.077   3.709  1.00 84.23           C  
ATOM   1166  O   LEU B 149      -0.040  25.069   5.018  1.00 84.23           O  
ATOM   1167  CG  LEU B 149      -1.936  27.971   4.696  1.00 84.23           C  
ATOM   1168  CD1 LEU B 149      -1.842  29.073   5.746  1.00 84.23           C  
ATOM   1169  CD2 LEU B 149      -3.270  28.038   3.961  1.00 84.23           C  
ATOM   1170  N   GLN B 150      -0.214  25.260   2.853  1.00 87.59           N  
ATOM   1171  CA  GLN B 150      -0.679  23.885   2.701  1.00 87.59           C  
ATOM   1172  C   GLN B 150       0.382  22.891   3.165  1.00 87.59           C  
ATOM   1173  CB  GLN B 150      -1.059  23.605   1.246  1.00 87.59           C  
ATOM   1174  O   GLN B 150       0.060  21.881   3.794  1.00 87.59           O  
ATOM   1175  CG  GLN B 150      -2.294  24.363   0.776  1.00 87.59           C  
ATOM   1176  CD  GLN B 150      -2.710  23.989  -0.634  1.00 87.59           C  
ATOM   1177  NE2 GLN B 150      -1.760  23.500  -1.423  1.00 87.59           N  
ATOM   1178  OE1 GLN B 150      -3.877  24.138  -1.011  1.00 87.59           O  
ATOM   1179  N   GLN B 151       1.660  23.189   2.949  1.00 81.59           N  
ATOM   1180  CA  GLN B 151       2.750  22.289   3.311  1.00 81.59           C  
ATOM   1181  C   GLN B 151       3.091  22.407   4.794  1.00 81.59           C  
ATOM   1182  CB  GLN B 151       3.990  22.578   2.463  1.00 81.59           C  
ATOM   1183  O   GLN B 151       3.293  21.398   5.472  1.00 81.59           O  
ATOM   1184  CG  GLN B 151       4.030  21.808   1.150  1.00 81.59           C  
ATOM   1185  CD  GLN B 151       4.218  20.316   1.350  1.00 81.59           C  
ATOM   1186  NE2 GLN B 151       3.657  19.521   0.445  1.00 81.59           N  
ATOM   1187  OE1 GLN B 151       4.863  19.881   2.310  1.00 81.59           O  
ATOM   1188  N   GLU B 152       3.028  23.586   5.337  1.00 76.45           N  
ATOM   1189  CA  GLU B 152       3.407  23.817   6.728  1.00 76.45           C  
ATOM   1190  C   GLU B 152       2.314  23.345   7.683  1.00 76.45           C  
ATOM   1191  CB  GLU B 152       3.710  25.298   6.965  1.00 76.45           C  
ATOM   1192  O   GLU B 152       2.605  22.753   8.724  1.00 76.45           O  
ATOM   1193  CG  GLU B 152       4.753  25.548   8.044  1.00 76.45           C  
ATOM   1194  CD  GLU B 152       5.281  26.974   8.050  1.00 76.45           C  
ATOM   1195  OE1 GLU B 152       6.139  27.300   8.901  1.00 76.45           O  
ATOM   1196  OE2 GLU B 152       4.832  27.771   7.196  1.00 76.45           O  
ATOM   1197  N   PHE B 153       1.087  23.423   7.202  1.00 80.31           N  
ATOM   1198  CA  PHE B 153      -0.019  23.071   8.085  1.00 80.31           C  
ATOM   1199  C   PHE B 153      -0.632  21.736   7.679  1.00 80.31           C  
ATOM   1200  CB  PHE B 153      -1.089  24.167   8.071  1.00 80.31           C  
ATOM   1201  O   PHE B 153      -1.636  21.309   8.252  1.00 80.31           O  
ATOM   1202  CG  PHE B 153      -0.700  25.406   8.831  1.00 80.31           C  
ATOM   1203  CD1 PHE B 153      -0.929  25.500  10.198  1.00 80.31           C  
ATOM   1204  CD2 PHE B 153      -0.103  26.477   8.178  1.00 80.31           C  
ATOM   1205  CE1 PHE B 153      -0.570  26.646  10.905  1.00 80.31           C  
ATOM   1206  CE2 PHE B 153       0.259  27.625   8.877  1.00 80.31           C  
ATOM   1207  CZ  PHE B 153       0.024  27.707  10.240  1.00 80.31           C  
ATOM   1208  N   HIS B 154       0.004  21.155   6.701  1.00 80.91           N  
ATOM   1209  CA  HIS B 154      -0.449  19.850   6.234  1.00 80.91           C  
ATOM   1210  C   HIS B 154      -1.951  19.851   5.967  1.00 80.91           C  
ATOM   1211  CB  HIS B 154      -0.098  18.764   7.253  1.00 80.91           C  
ATOM   1212  O   HIS B 154      -2.677  18.993   6.475  1.00 80.91           O  
ATOM   1213  CG  HIS B 154       1.360  18.696   7.578  1.00 80.91           C  
ATOM   1214  CD2 HIS B 154       2.023  18.907   8.740  1.00 80.91           C  
ATOM   1215  ND1 HIS B 154       2.318  18.379   6.639  1.00 80.91           N  
ATOM   1216  CE1 HIS B 154       3.510  18.398   7.211  1.00 80.91           C  
ATOM   1217  NE2 HIS B 154       3.359  18.715   8.486  1.00 80.91           N  
ATOM   1218  N   CYS B 155      -2.440  20.780   5.240  1.00 85.86           N  
ATOM   1219  CA  CYS B 155      -3.844  20.915   4.868  1.00 85.86           C  
ATOM   1220  C   CYS B 155      -3.991  21.154   3.371  1.00 85.86           C  
ATOM   1221  CB  CYS B 155      -4.496  22.059   5.644  1.00 85.86           C  
ATOM   1222  O   CYS B 155      -2.996  21.311   2.662  1.00 85.86           O  
ATOM   1223  SG  CYS B 155      -3.875  23.693   5.189  1.00 85.86           S  
ATOM   1224  N   CYS B 156      -5.198  20.915   2.895  1.00 89.25           N  
ATOM   1225  CA  CYS B 156      -5.476  21.126   1.479  1.00 89.25           C  
ATOM   1226  C   CYS B 156      -6.812  21.833   1.285  1.00 89.25           C  
ATOM   1227  CB  CYS B 156      -5.480  19.795   0.729  1.00 89.25           C  
ATOM   1228  O   CYS B 156      -7.858  21.309   1.672  1.00 89.25           O  
ATOM   1229  SG  CYS B 156      -5.640  19.969  -1.062  1.00 89.25           S  
ATOM   1230  N   GLY B 157      -6.708  23.007   0.676  1.00 88.69           N  
ATOM   1231  CA  GLY B 157      -7.916  23.788   0.468  1.00 88.69           C  
ATOM   1232  C   GLY B 157      -8.302  24.621   1.676  1.00 88.69           C  
ATOM   1233  O   GLY B 157      -7.796  24.399   2.778  1.00 88.69           O  
ATOM   1234  N   SER B 158      -9.187  25.557   1.459  1.00 86.35           N  
ATOM   1235  CA  SER B 158      -9.639  26.403   2.559  1.00 86.35           C  
ATOM   1236  C   SER B 158     -10.512  25.621   3.535  1.00 86.35           C  
ATOM   1237  CB  SER B 158     -10.412  27.609   2.026  1.00 86.35           C  
ATOM   1238  O   SER B 158     -10.075  25.292   4.640  1.00 86.35           O  
ATOM   1239  OG  SER B 158     -10.962  28.365   3.091  1.00 86.35           O  
ATOM   1240  N   ASN B 159     -11.689  25.126   3.120  1.00 83.18           N  
ATOM   1241  CA  ASN B 159     -12.566  24.309   3.953  1.00 83.18           C  
ATOM   1242  C   ASN B 159     -12.291  22.820   3.764  1.00 83.18           C  
ATOM   1243  CB  ASN B 159     -14.034  24.620   3.653  1.00 83.18           C  
ATOM   1244  O   ASN B 159     -12.224  22.068   4.738  1.00 83.18           O  
ATOM   1245  CG  ASN B 159     -14.459  25.981   4.167  1.00 83.18           C  
ATOM   1246  ND2 ASN B 159     -15.274  26.682   3.387  1.00 83.18           N  
ATOM   1247  OD1 ASN B 159     -14.058  26.400   5.256  1.00 83.18           O  
ATOM   1248  N   ASN B 160     -12.092  22.505   2.633  1.00 83.30           N  
ATOM   1249  CA  ASN B 160     -11.739  21.139   2.263  1.00 83.30           C  
ATOM   1250  C   ASN B 160     -11.085  21.083   0.885  1.00 83.30           C  
ATOM   1251  CB  ASN B 160     -12.973  20.235   2.302  1.00 83.30           C  
ATOM   1252  O   ASN B 160     -10.994  22.099   0.195  1.00 83.30           O  
ATOM   1253  CG  ASN B 160     -14.031  20.647   1.297  1.00 83.30           C  
ATOM   1254  ND2 ASN B 160     -15.295  20.475   1.663  1.00 83.30           N  
ATOM   1255  OD1 ASN B 160     -13.714  21.116   0.201  1.00 83.30           O  
ATOM   1256  N   SER B 161     -10.513  19.930   0.586  1.00 82.97           N  
ATOM   1257  CA  SER B 161      -9.778  19.765  -0.664  1.00 82.97           C  
ATOM   1258  C   SER B 161     -10.682  19.992  -1.871  1.00 82.97           C  
ATOM   1259  CB  SER B 161      -9.153  18.371  -0.739  1.00 82.97           C  
ATOM   1260  O   SER B 161     -10.205  20.327  -2.957  1.00 82.97           O  
ATOM   1261  OG  SER B 161     -10.149  17.368  -0.642  1.00 82.97           O  
ATOM   1262  N   GLN B 162     -11.956  19.941  -1.725  1.00 81.68           N  
ATOM   1263  CA  GLN B 162     -12.918  20.102  -2.810  1.00 81.68           C  
ATOM   1264  C   GLN B 162     -13.033  21.565  -3.231  1.00 81.68           C  
ATOM   1265  CB  GLN B 162     -14.289  19.565  -2.398  1.00 81.68           C  
ATOM   1266  O   GLN B 162     -13.557  21.868  -4.305  1.00 81.68           O  
ATOM   1267  CG  GLN B 162     -14.376  18.045  -2.385  1.00 81.68           C  
ATOM   1268  CD  GLN B 162     -15.760  17.539  -2.024  1.00 81.68           C  
ATOM   1269  NE2 GLN B 162     -15.825  16.333  -1.470  1.00 81.68           N  
ATOM   1270  OE1 GLN B 162     -16.763  18.227  -2.240  1.00 81.68           O  
ATOM   1271  N   ASP B 163     -12.555  22.427  -2.409  1.00 86.61           N  
ATOM   1272  CA  ASP B 163     -12.578  23.854  -2.717  1.00 86.61           C  
ATOM   1273  C   ASP B 163     -11.850  24.144  -4.027  1.00 86.61           C  
ATOM   1274  CB  ASP B 163     -11.951  24.659  -1.577  1.00 86.61           C  
ATOM   1275  O   ASP B 163     -12.220  25.065  -4.758  1.00 86.61           O  
ATOM   1276  CG  ASP B 163     -12.806  24.675  -0.322  1.00 86.61           C  
ATOM   1277  OD1 ASP B 163     -14.017  24.375  -0.405  1.00 86.61           O  
ATOM   1278  OD2 ASP B 163     -12.265  24.993   0.759  1.00 86.61           O  
ATOM   1279  N   TRP B 164     -10.904  23.335  -4.373  1.00 89.74           N  
ATOM   1280  CA  TRP B 164     -10.071  23.579  -5.546  1.00 89.74           C  
ATOM   1281  C   TRP B 164     -10.845  23.305  -6.831  1.00 89.74           C  
ATOM   1282  CB  TRP B 164      -8.810  22.712  -5.501  1.00 89.74           C  
ATOM   1283  O   TRP B 164     -10.457  23.765  -7.907  1.00 89.74           O  
ATOM   1284  CG  TRP B 164      -7.795  23.165  -4.495  1.00 89.74           C  
ATOM   1285  CD1 TRP B 164      -7.470  22.551  -3.317  1.00 89.74           C  
ATOM   1286  CD2 TRP B 164      -6.974  24.334  -4.577  1.00 89.74           C  
ATOM   1287  CE2 TRP B 164      -6.174  24.366  -3.413  1.00 89.74           C  
ATOM   1288  CE3 TRP B 164      -6.837  25.359  -5.523  1.00 89.74           C  
ATOM   1289  NE1 TRP B 164      -6.496  23.268  -2.662  1.00 89.74           N  
ATOM   1290  CH2 TRP B 164      -5.135  26.374  -4.112  1.00 89.74           C  
ATOM   1291  CZ2 TRP B 164      -5.249  25.385  -3.170  1.00 89.74           C  
ATOM   1292  CZ3 TRP B 164      -5.916  26.371  -5.279  1.00 89.74           C  
ATOM   1293  N   ARG B 165     -11.891  22.570  -6.742  1.00 82.39           N  
ATOM   1294  CA  ARG B 165     -12.717  22.296  -7.914  1.00 82.39           C  
ATOM   1295  C   ARG B 165     -13.294  23.585  -8.491  1.00 82.39           C  
ATOM   1296  CB  ARG B 165     -13.848  21.328  -7.561  1.00 82.39           C  
ATOM   1297  O   ARG B 165     -13.533  23.679  -9.696  1.00 82.39           O  
ATOM   1298  CG  ARG B 165     -13.405  19.877  -7.455  1.00 82.39           C  
ATOM   1299  CD  ARG B 165     -14.583  18.945  -7.205  1.00 82.39           C  
ATOM   1300  NE  ARG B 165     -14.143  17.575  -6.957  1.00 82.39           N  
ATOM   1301  NH1 ARG B 165     -16.243  16.779  -6.417  1.00 82.39           N  
ATOM   1302  NH2 ARG B 165     -14.436  15.369  -6.390  1.00 82.39           N  
ATOM   1303  CZ  ARG B 165     -14.942  16.577  -6.589  1.00 82.39           C  
ATOM   1304  N   ASP B 166     -13.494  24.540  -7.577  1.00 83.82           N  
ATOM   1305  CA  ASP B 166     -14.065  25.821  -7.980  1.00 83.82           C  
ATOM   1306  C   ASP B 166     -12.969  26.831  -8.310  1.00 83.82           C  
ATOM   1307  CB  ASP B 166     -14.975  26.372  -6.881  1.00 83.82           C  
ATOM   1308  O   ASP B 166     -13.256  27.998  -8.586  1.00 83.82           O  
ATOM   1309  CG  ASP B 166     -16.186  25.494  -6.617  1.00 83.82           C  
ATOM   1310  OD1 ASP B 166     -16.690  24.850  -7.562  1.00 83.82           O  
ATOM   1311  OD2 ASP B 166     -16.641  25.447  -5.454  1.00 83.82           O  
ATOM   1312  N   SER B 167     -11.739  26.469  -8.348  1.00 87.31           N  
ATOM   1313  CA  SER B 167     -10.617  27.375  -8.572  1.00 87.31           C  
ATOM   1314  C   SER B 167     -10.448  27.689 -10.055  1.00 87.31           C  
ATOM   1315  CB  SER B 167      -9.324  26.775  -8.019  1.00 87.31           C  
ATOM   1316  O   SER B 167     -10.633  26.815 -10.905  1.00 87.31           O  
ATOM   1317  OG  SER B 167      -8.331  26.702  -9.027  1.00 87.31           O  
ATOM   1318  N   GLU B 168     -10.151  28.926 -10.346  1.00 87.32           N  
ATOM   1319  CA  GLU B 168      -9.946  29.378 -11.719  1.00 87.32           C  
ATOM   1320  C   GLU B 168      -8.728  28.705 -12.345  1.00 87.32           C  
ATOM   1321  CB  GLU B 168      -9.790  30.900 -11.766  1.00 87.32           C  
ATOM   1322  O   GLU B 168      -8.737  28.374 -13.532  1.00 87.32           O  
ATOM   1323  CG  GLU B 168     -11.101  31.658 -11.618  1.00 87.32           C  
ATOM   1324  CD  GLU B 168     -10.945  33.162 -11.771  1.00 87.32           C  
ATOM   1325  OE1 GLU B 168     -11.962  33.888 -11.702  1.00 87.32           O  
ATOM   1326  OE2 GLU B 168      -9.795  33.619 -11.964  1.00 87.32           O  
ATOM   1327  N   TRP B 169      -7.794  28.520 -11.547  1.00 88.04           N  
ATOM   1328  CA  TRP B 169      -6.559  27.912 -12.030  1.00 88.04           C  
ATOM   1329  C   TRP B 169      -6.787  26.458 -12.431  1.00 88.04           C  
ATOM   1330  CB  TRP B 169      -5.465  27.994 -10.961  1.00 88.04           C  
ATOM   1331  O   TRP B 169      -6.342  26.024 -13.496  1.00 88.04           O  
ATOM   1332  CG  TRP B 169      -4.214  27.245 -11.311  1.00 88.04           C  
ATOM   1333  CD1 TRP B 169      -3.276  27.597 -12.241  1.00 88.04           C  
ATOM   1334  CD2 TRP B 169      -3.768  26.013 -10.737  1.00 88.04           C  
ATOM   1335  CE2 TRP B 169      -2.550  25.676 -11.367  1.00 88.04           C  
ATOM   1336  CE3 TRP B 169      -4.280  25.161  -9.749  1.00 88.04           C  
ATOM   1337  NE1 TRP B 169      -2.272  26.657 -12.279  1.00 88.04           N  
ATOM   1338  CH2 TRP B 169      -2.359  23.704 -10.071  1.00 88.04           C  
ATOM   1339  CZ2 TRP B 169      -1.835  24.520 -11.040  1.00 88.04           C  
ATOM   1340  CZ3 TRP B 169      -3.568  24.012  -9.426  1.00 88.04           C  
ATOM   1341  N   ILE B 170      -7.520  25.691 -11.699  1.00 86.22           N  
ATOM   1342  CA  ILE B 170      -7.745  24.271 -11.943  1.00 86.22           C  
ATOM   1343  C   ILE B 170      -8.565  24.090 -13.219  1.00 86.22           C  
ATOM   1344  CB  ILE B 170      -8.457  23.597 -10.749  1.00 86.22           C  
ATOM   1345  O   ILE B 170      -8.358  23.132 -13.967  1.00 86.22           O  
ATOM   1346  CG1 ILE B 170      -7.486  23.429  -9.574  1.00 86.22           C  
ATOM   1347  CG2 ILE B 170      -9.052  22.249 -11.165  1.00 86.22           C  
ATOM   1348  CD1 ILE B 170      -8.044  22.603  -8.423  1.00 86.22           C  
ATOM   1349  N   ARG B 171      -9.390  25.033 -13.571  1.00 82.27           N  
ATOM   1350  CA  ARG B 171     -10.222  24.973 -14.769  1.00 82.27           C  
ATOM   1351  C   ARG B 171      -9.435  25.399 -16.004  1.00 82.27           C  
ATOM   1352  CB  ARG B 171     -11.462  25.856 -14.607  1.00 82.27           C  
ATOM   1353  O   ARG B 171      -9.851  25.134 -17.133  1.00 82.27           O  
ATOM   1354  CG  ARG B 171     -12.472  25.321 -13.605  1.00 82.27           C  
ATOM   1355  CD  ARG B 171     -13.699  26.217 -13.509  1.00 82.27           C  
ATOM   1356  NE  ARG B 171     -14.845  25.503 -12.952  1.00 82.27           N  
ATOM   1357  NH1 ARG B 171     -16.236  27.347 -12.913  1.00 82.27           N  
ATOM   1358  NH2 ARG B 171     -16.999  25.314 -12.177  1.00 82.27           N  
ATOM   1359  CZ  ARG B 171     -16.024  26.056 -12.682  1.00 82.27           C  
ATOM   1360  N   SER B 172      -8.326  25.929 -15.758  1.00 83.83           N  
ATOM   1361  CA  SER B 172      -7.481  26.378 -16.860  1.00 83.83           C  
ATOM   1362  C   SER B 172      -6.622  25.238 -17.398  1.00 83.83           C  
ATOM   1363  CB  SER B 172      -6.585  27.534 -16.411  1.00 83.83           C  
ATOM   1364  O   SER B 172      -6.531  24.177 -16.778  1.00 83.83           O  
ATOM   1365  OG  SER B 172      -5.607  27.084 -15.490  1.00 83.83           O  
ATOM   1366  N   GLN B 173      -6.099  25.399 -18.563  1.00 77.46           N  
ATOM   1367  CA  GLN B 173      -5.264  24.403 -19.226  1.00 77.46           C  
ATOM   1368  C   GLN B 173      -3.911  24.270 -18.532  1.00 77.46           C  
ATOM   1369  CB  GLN B 173      -5.066  24.761 -20.699  1.00 77.46           C  
ATOM   1370  O   GLN B 173      -3.278  23.214 -18.592  1.00 77.46           O  
ATOM   1371  CG  GLN B 173      -5.393  23.625 -21.658  1.00 77.46           C  
ATOM   1372  CD  GLN B 173      -5.323  24.046 -23.114  1.00 77.46           C  
ATOM   1373  NE2 GLN B 173      -5.657  23.128 -24.014  1.00 77.46           N  
ATOM   1374  OE1 GLN B 173      -4.971  25.188 -23.427  1.00 77.46           O  
ATOM   1375  N   GLU B 174      -3.581  25.276 -17.783  1.00 79.69           N  
ATOM   1376  CA  GLU B 174      -2.281  25.293 -17.119  1.00 79.69           C  
ATOM   1377  C   GLU B 174      -2.233  24.286 -15.974  1.00 79.69           C  
ATOM   1378  CB  GLU B 174      -1.962  26.697 -16.599  1.00 79.69           C  
ATOM   1379  O   GLU B 174      -1.152  23.866 -15.554  1.00 79.69           O  
ATOM   1380  CG  GLU B 174      -1.373  27.624 -17.652  1.00 79.69           C  
ATOM   1381  CD  GLU B 174      -1.108  29.029 -17.134  1.00 79.69           C  
ATOM   1382  OE1 GLU B 174      -0.622  29.881 -17.912  1.00 79.69           O  
ATOM   1383  OE2 GLU B 174      -1.389  29.279 -15.941  1.00 79.69           O  
ATOM   1384  N   ALA B 175      -3.362  23.802 -15.536  1.00 84.74           N  
ATOM   1385  CA  ALA B 175      -3.427  22.891 -14.396  1.00 84.74           C  
ATOM   1386  C   ALA B 175      -2.995  21.482 -14.794  1.00 84.74           C  
ATOM   1387  CB  ALA B 175      -4.839  22.866 -13.815  1.00 84.74           C  
ATOM   1388  O   ALA B 175      -2.550  20.701 -13.950  1.00 84.74           O  
ATOM   1389  N   GLY B 176      -2.790  21.242 -16.016  1.00 79.27           N  
ATOM   1390  CA  GLY B 176      -2.318  19.961 -16.518  1.00 79.27           C  
ATOM   1391  C   GLY B 176      -3.111  18.783 -15.986  1.00 79.27           C  
ATOM   1392  O   GLY B 176      -2.542  17.735 -15.672  1.00 79.27           O  
ATOM   1393  N   GLY B 177      -4.408  18.871 -15.693  1.00 79.56           N  
ATOM   1394  CA  GLY B 177      -5.272  17.792 -15.243  1.00 79.56           C  
ATOM   1395  C   GLY B 177      -5.269  17.614 -13.736  1.00 79.56           C  
ATOM   1396  O   GLY B 177      -5.784  16.619 -13.222  1.00 79.56           O  
ATOM   1397  N   ARG B 178      -4.574  18.443 -13.074  1.00 86.20           N  
ATOM   1398  CA  ARG B 178      -4.538  18.383 -11.617  1.00 86.20           C  
ATOM   1399  C   ARG B 178      -5.886  18.773 -11.020  1.00 86.20           C  
ATOM   1400  CB  ARG B 178      -3.439  19.295 -11.068  1.00 86.20           C  
ATOM   1401  O   ARG B 178      -6.574  19.650 -11.546  1.00 86.20           O  
ATOM   1402  CG  ARG B 178      -2.030  18.780 -11.317  1.00 86.20           C  
ATOM   1403  CD  ARG B 178      -0.976  19.756 -10.813  1.00 86.20           C  
ATOM   1404  NE  ARG B 178       0.125  19.898 -11.761  1.00 86.20           N  
ATOM   1405  NH1 ARG B 178       0.286  22.192 -11.550  1.00 86.20           N  
ATOM   1406  NH2 ARG B 178       1.694  21.066 -12.965  1.00 86.20           N  
ATOM   1407  CZ  ARG B 178       0.699  21.052 -12.090  1.00 86.20           C  
ATOM   1408  N   VAL B 179      -6.295  18.055  -9.915  1.00 85.79           N  
ATOM   1409  CA  VAL B 179      -7.549  18.363  -9.236  1.00 85.79           C  
ATOM   1410  C   VAL B 179      -7.274  19.236  -8.014  1.00 85.79           C  
ATOM   1411  CB  VAL B 179      -8.297  17.078  -8.816  1.00 85.79           C  
ATOM   1412  O   VAL B 179      -8.162  19.951  -7.542  1.00 85.79           O  
ATOM   1413  CG1 VAL B 179      -9.527  16.857  -9.695  1.00 85.79           C  
ATOM   1414  CG2 VAL B 179      -7.363  15.871  -8.885  1.00 85.79           C  
ATOM   1415  N   VAL B 180      -6.068  19.080  -7.549  1.00 89.82           N  
ATOM   1416  CA  VAL B 180      -5.594  19.922  -6.456  1.00 89.82           C  
ATOM   1417  C   VAL B 180      -4.154  20.355  -6.723  1.00 89.82           C  
ATOM   1418  CB  VAL B 180      -5.688  19.194  -5.097  1.00 89.82           C  
ATOM   1419  O   VAL B 180      -3.430  19.696  -7.473  1.00 89.82           O  
ATOM   1420  CG1 VAL B 180      -7.143  18.890  -4.746  1.00 89.82           C  
ATOM   1421  CG2 VAL B 180      -4.862  17.908  -5.123  1.00 89.82           C  
ATOM   1422  N   PRO B 181      -3.724  21.418  -6.234  1.00 90.26           N  
ATOM   1423  CA  PRO B 181      -2.317  21.793  -6.393  1.00 90.26           C  
ATOM   1424  C   PRO B 181      -1.361  20.755  -5.809  1.00 90.26           C  
ATOM   1425  CB  PRO B 181      -2.216  23.117  -5.633  1.00 90.26           C  
ATOM   1426  O   PRO B 181      -1.731  20.015  -4.894  1.00 90.26           O  
ATOM   1427  CG  PRO B 181      -3.632  23.552  -5.434  1.00 90.26           C  
ATOM   1428  CD  PRO B 181      -4.521  22.345  -5.536  1.00 90.26           C  
ATOM   1429  N   ASP B 182      -0.160  20.714  -6.286  1.00 86.60           N  
ATOM   1430  CA  ASP B 182       0.820  19.725  -5.846  1.00 86.60           C  
ATOM   1431  C   ASP B 182       1.226  19.962  -4.393  1.00 86.60           C  
ATOM   1432  CB  ASP B 182       2.056  19.757  -6.749  1.00 86.60           C  
ATOM   1433  O   ASP B 182       1.673  19.039  -3.710  1.00 86.60           O  
ATOM   1434  CG  ASP B 182       1.784  19.225  -8.145  1.00 86.60           C  
ATOM   1435  OD1 ASP B 182       0.774  18.515  -8.341  1.00 86.60           O  
ATOM   1436  OD2 ASP B 182       2.589  19.515  -9.056  1.00 86.60           O  
ATOM   1437  N   SER B 183       1.009  21.160  -3.894  1.00 88.22           N  
ATOM   1438  CA  SER B 183       1.349  21.492  -2.514  1.00 88.22           C  
ATOM   1439  C   SER B 183       0.442  20.761  -1.530  1.00 88.22           C  
ATOM   1440  CB  SER B 183       1.251  23.001  -2.286  1.00 88.22           C  
ATOM   1441  O   SER B 183       0.751  20.674  -0.340  1.00 88.22           O  
ATOM   1442  OG  SER B 183      -0.045  23.475  -2.607  1.00 88.22           O  
ATOM   1443  N   CYS B 184      -0.688  20.261  -2.034  1.00 89.09           N  
ATOM   1444  CA  CYS B 184      -1.612  19.499  -1.203  1.00 89.09           C  
ATOM   1445  C   CYS B 184      -1.077  18.097  -0.937  1.00 89.09           C  
ATOM   1446  CB  CYS B 184      -2.985  19.412  -1.869  1.00 89.09           C  
ATOM   1447  O   CYS B 184      -1.541  17.414  -0.022  1.00 89.09           O  
ATOM   1448  SG  CYS B 184      -3.898  20.970  -1.860  1.00 89.09           S  
ATOM   1449  N   CYS B 185      -0.150  17.710  -1.696  1.00 78.80           N  
ATOM   1450  CA  CYS B 185       0.354  16.343  -1.629  1.00 78.80           C  
ATOM   1451  C   CYS B 185       1.285  16.163  -0.436  1.00 78.80           C  
ATOM   1452  CB  CYS B 185       1.088  15.979  -2.920  1.00 78.80           C  
ATOM   1453  O   CYS B 185       2.021  17.082  -0.073  1.00 78.80           O  
ATOM   1454  SG  CYS B 185       0.045  16.045  -4.393  1.00 78.80           S  
ATOM   1455  N   LYS B 186       1.199  15.065   0.256  1.00 68.52           N  
ATOM   1456  CA  LYS B 186       2.087  14.752   1.373  1.00 68.52           C  
ATOM   1457  C   LYS B 186       3.545  14.719   0.923  1.00 68.52           C  
ATOM   1458  CB  LYS B 186       1.704  13.414   2.005  1.00 68.52           C  
ATOM   1459  O   LYS B 186       4.425  15.237   1.613  1.00 68.52           O  
ATOM   1460  CG  LYS B 186       0.367  13.433   2.732  1.00 68.52           C  
ATOM   1461  CD  LYS B 186       0.052  12.081   3.359  1.00 68.52           C  
ATOM   1462  CE  LYS B 186      -1.325  12.072   4.010  1.00 68.52           C  
ATOM   1463  NZ  LYS B 186      -1.645  10.743   4.612  1.00 68.52           N  
ATOM   1464  N   THR B 187       3.795  14.043  -0.266  1.00 57.70           N  
ATOM   1465  CA  THR B 187       5.080  14.100  -0.954  1.00 57.70           C  
ATOM   1466  C   THR B 187       4.955  14.856  -2.273  1.00 57.70           C  
ATOM   1467  CB  THR B 187       5.634  12.688  -1.219  1.00 57.70           C  
ATOM   1468  O   THR B 187       4.400  14.336  -3.243  1.00 57.70           O  
ATOM   1469  CG2 THR B 187       7.117  12.605  -0.872  1.00 57.70           C  
ATOM   1470  OG1 THR B 187       4.914  11.740  -0.421  1.00 57.70           O  
ATOM   1471  N   VAL B 188       5.590  16.084  -2.290  1.00 72.17           N  
ATOM   1472  CA  VAL B 188       5.375  16.997  -3.407  1.00 72.17           C  
ATOM   1473  C   VAL B 188       6.240  16.575  -4.593  1.00 72.17           C  
ATOM   1474  CB  VAL B 188       5.686  18.459  -3.014  1.00 72.17           C  
ATOM   1475  O   VAL B 188       7.465  16.711  -4.555  1.00 72.17           O  
ATOM   1476  CG1 VAL B 188       5.376  19.407  -4.171  1.00 72.17           C  
ATOM   1477  CG2 VAL B 188       4.897  18.855  -1.768  1.00 72.17           C  
ATOM   1478  N   VAL B 189       5.600  15.929  -5.545  1.00 58.77           N  
ATOM   1479  CA  VAL B 189       6.223  15.599  -6.823  1.00 58.77           C  
ATOM   1480  C   VAL B 189       5.416  16.210  -7.965  1.00 58.77           C  
ATOM   1481  CB  VAL B 189       6.346  14.070  -7.015  1.00 58.77           C  
ATOM   1482  O   VAL B 189       4.251  16.574  -7.785  1.00 58.77           O  
ATOM   1483  CG1 VAL B 189       7.789  13.680  -7.331  1.00 58.77           C  
ATOM   1484  CG2 VAL B 189       5.851  13.335  -5.772  1.00 58.77           C  
ATOM   1485  N   ALA B 190       6.094  16.434  -9.012  1.00 73.01           N  
ATOM   1486  CA  ALA B 190       5.421  17.050 -10.153  1.00 73.01           C  
ATOM   1487  C   ALA B 190       4.183  16.254 -10.554  1.00 73.01           C  
ATOM   1488  CB  ALA B 190       6.379  17.170 -11.335  1.00 73.01           C  
ATOM   1489  O   ALA B 190       4.254  15.038 -10.747  1.00 73.01           O  
ATOM   1490  N   LEU B 191       2.992  16.911 -10.581  1.00 75.06           N  
ATOM   1491  CA  LEU B 191       1.722  16.385 -11.069  1.00 75.06           C  
ATOM   1492  C   LEU B 191       1.102  15.432 -10.053  1.00 75.06           C  
ATOM   1493  CB  LEU B 191       1.917  15.667 -12.407  1.00 75.06           C  
ATOM   1494  O   LEU B 191       0.248  14.615 -10.402  1.00 75.06           O  
ATOM   1495  CG  LEU B 191       2.300  16.546 -13.598  1.00 75.06           C  
ATOM   1496  CD1 LEU B 191       2.774  15.683 -14.763  1.00 75.06           C  
ATOM   1497  CD2 LEU B 191       1.124  17.421 -14.019  1.00 75.06           C  
ATOM   1498  N   CYS B 192       1.606  15.463  -8.880  1.00 70.99           N  
ATOM   1499  CA  CYS B 192       1.048  14.620  -7.829  1.00 70.99           C  
ATOM   1500  C   CYS B 192      -0.399  14.998  -7.537  1.00 70.99           C  
ATOM   1501  CB  CYS B 192       1.882  14.734  -6.553  1.00 70.99           C  
ATOM   1502  O   CYS B 192      -1.189  14.157  -7.104  1.00 70.99           O  
ATOM   1503  SG  CYS B 192       0.959  15.364  -5.134  1.00 70.99           S  
ATOM   1504  N   GLY B 193      -0.745  16.185  -7.835  1.00 80.70           N  
ATOM   1505  CA  GLY B 193      -2.072  16.697  -7.529  1.00 80.70           C  
ATOM   1506  C   GLY B 193      -3.145  16.165  -8.460  1.00 80.70           C  
ATOM   1507  O   GLY B 193      -4.311  16.553  -8.356  1.00 80.70           O  
ATOM   1508  N   GLN B 194      -2.748  15.267  -9.283  1.00 76.45           N  
ATOM   1509  CA  GLN B 194      -3.711  14.636 -10.180  1.00 76.45           C  
ATOM   1510  C   GLN B 194      -4.562  13.609  -9.439  1.00 76.45           C  
ATOM   1511  CB  GLN B 194      -2.995  13.974 -11.358  1.00 76.45           C  
ATOM   1512  O   GLN B 194      -5.675  13.293  -9.865  1.00 76.45           O  
ATOM   1513  CG  GLN B 194      -2.455  14.962 -12.383  1.00 76.45           C  
ATOM   1514  CD  GLN B 194      -1.799  14.278 -13.568  1.00 76.45           C  
ATOM   1515  NE2 GLN B 194      -1.232  15.070 -14.471  1.00 76.45           N  
ATOM   1516  OE1 GLN B 194      -1.800  13.047 -13.670  1.00 76.45           O  
ATOM   1517  N   ARG B 195      -3.981  13.195  -8.298  1.00 66.45           N  
ATOM   1518  CA  ARG B 195      -4.668  12.203  -7.477  1.00 66.45           C  
ATOM   1519  C   ARG B 195      -5.057  12.788  -6.123  1.00 66.45           C  
ATOM   1520  CB  ARG B 195      -3.790  10.965  -7.281  1.00 66.45           C  
ATOM   1521  O   ARG B 195      -4.192  13.204  -5.349  1.00 66.45           O  
ATOM   1522  CG  ARG B 195      -3.463  10.232  -8.572  1.00 66.45           C  
ATOM   1523  CD  ARG B 195      -2.574   9.021  -8.322  1.00 66.45           C  
ATOM   1524  NE  ARG B 195      -2.096   8.437  -9.572  1.00 66.45           N  
ATOM   1525  NH1 ARG B 195      -0.008   7.883  -8.754  1.00 66.45           N  
ATOM   1526  NH2 ARG B 195      -0.556   7.406 -10.928  1.00 66.45           N  
ATOM   1527  CZ  ARG B 195      -0.888   7.910  -9.749  1.00 66.45           C  
ATOM   1528  N   ASP B 196      -6.420  12.753  -5.820  1.00 63.48           N  
ATOM   1529  CA  ASP B 196      -6.860  13.443  -4.611  1.00 63.48           C  
ATOM   1530  C   ASP B 196      -7.264  12.447  -3.526  1.00 63.48           C  
ATOM   1531  CB  ASP B 196      -8.027  14.382  -4.925  1.00 63.48           C  
ATOM   1532  O   ASP B 196      -8.053  12.776  -2.638  1.00 63.48           O  
ATOM   1533  CG  ASP B 196      -9.267  13.648  -5.403  1.00 63.48           C  
ATOM   1534  OD1 ASP B 196      -9.182  12.437  -5.701  1.00 63.48           O  
ATOM   1535  OD2 ASP B 196     -10.338  14.287  -5.486  1.00 63.48           O  
ATOM   1536  N   HIS B 197      -6.698  11.351  -3.592  1.00 54.81           N  
ATOM   1537  CA  HIS B 197      -7.004  10.375  -2.553  1.00 54.81           C  
ATOM   1538  C   HIS B 197      -6.371  10.769  -1.223  1.00 54.81           C  
ATOM   1539  CB  HIS B 197      -6.527   8.982  -2.969  1.00 54.81           C  
ATOM   1540  O   HIS B 197      -5.284  11.350  -1.196  1.00 54.81           O  
ATOM   1541  CG  HIS B 197      -7.079   7.880  -2.121  1.00 54.81           C  
ATOM   1542  CD2 HIS B 197      -8.128   7.047  -2.318  1.00 54.81           C  
ATOM   1543  ND1 HIS B 197      -6.536   7.537  -0.902  1.00 54.81           N  
ATOM   1544  CE1 HIS B 197      -7.229   6.537  -0.385  1.00 54.81           C  
ATOM   1545  NE2 HIS B 197      -8.201   6.221  -1.224  1.00 54.81           N  
ATOM   1546  N   ALA B 198      -6.997  10.403  -0.152  1.00 62.11           N  
ATOM   1547  CA  ALA B 198      -6.596  10.810   1.192  1.00 62.11           C  
ATOM   1548  C   ALA B 198      -5.192  10.311   1.521  1.00 62.11           C  
ATOM   1549  CB  ALA B 198      -7.595  10.296   2.225  1.00 62.11           C  
ATOM   1550  O   ALA B 198      -4.501  10.889   2.364  1.00 62.11           O  
ATOM   1551  N   SER B 199      -4.761   9.213   0.928  1.00 58.59           N  
ATOM   1552  CA  SER B 199      -3.423   8.690   1.185  1.00 58.59           C  
ATOM   1553  C   SER B 199      -2.360   9.514   0.466  1.00 58.59           C  
ATOM   1554  CB  SER B 199      -3.326   7.227   0.752  1.00 58.59           C  
ATOM   1555  O   SER B 199      -1.183   9.472   0.831  1.00 58.59           O  
ATOM   1556  OG  SER B 199      -4.173   6.973  -0.355  1.00 58.59           O  
ATOM   1557  N   ASN B 200      -2.799  10.281  -0.436  1.00 65.22           N  
ATOM   1558  CA  ASN B 200      -1.870  11.055  -1.252  1.00 65.22           C  
ATOM   1559  C   ASN B 200      -1.880  12.531  -0.864  1.00 65.22           C  
ATOM   1560  CB  ASN B 200      -2.198  10.894  -2.738  1.00 65.22           C  
ATOM   1561  O   ASN B 200      -0.829  13.174  -0.825  1.00 65.22           O  
ATOM   1562  CG  ASN B 200      -1.141  11.503  -3.638  1.00 65.22           C  
ATOM   1563  ND2 ASN B 200      -1.565  12.016  -4.787  1.00 65.22           N  
ATOM   1564  OD1 ASN B 200       0.047  11.512  -3.304  1.00 65.22           O  
ATOM   1565  N   ILE B 201      -3.014  13.041  -0.504  1.00 76.78           N  
ATOM   1566  CA  ILE B 201      -3.152  14.461  -0.201  1.00 76.78           C  
ATOM   1567  C   ILE B 201      -3.603  14.638   1.247  1.00 76.78           C  
ATOM   1568  CB  ILE B 201      -4.148  15.150  -1.161  1.00 76.78           C  
ATOM   1569  O   ILE B 201      -4.115  13.700   1.863  1.00 76.78           O  
ATOM   1570  CG1 ILE B 201      -5.545  14.539  -1.009  1.00 76.78           C  
ATOM   1571  CG2 ILE B 201      -3.660  15.049  -2.609  1.00 76.78           C  
ATOM   1572  CD1 ILE B 201      -6.638  15.301  -1.747  1.00 76.78           C  
ATOM   1573  N   TYR B 202      -3.301  15.805   1.815  1.00 76.97           N  
ATOM   1574  CA  TYR B 202      -3.747  16.128   3.166  1.00 76.97           C  
ATOM   1575  C   TYR B 202      -5.239  16.440   3.188  1.00 76.97           C  
ATOM   1576  CB  TYR B 202      -2.958  17.317   3.723  1.00 76.97           C  
ATOM   1577  O   TYR B 202      -5.645  17.578   2.945  1.00 76.97           O  
ATOM   1578  CG  TYR B 202      -1.486  17.035   3.907  1.00 76.97           C  
ATOM   1579  CD1 TYR B 202      -1.047  16.115   4.856  1.00 76.97           C  
ATOM   1580  CD2 TYR B 202      -0.533  17.689   3.134  1.00 76.97           C  
ATOM   1581  CE1 TYR B 202       0.308  15.853   5.031  1.00 76.97           C  
ATOM   1582  CE2 TYR B 202       0.825  17.435   3.301  1.00 76.97           C  
ATOM   1583  OH  TYR B 202       2.577  16.262   4.419  1.00 76.97           O  
ATOM   1584  CZ  TYR B 202       1.235  16.517   4.250  1.00 76.97           C  
ATOM   1585  N   LYS B 203      -6.001  15.487   3.469  1.00 73.30           N  
ATOM   1586  CA  LYS B 203      -7.444  15.697   3.532  1.00 73.30           C  
ATOM   1587  C   LYS B 203      -7.910  15.882   4.974  1.00 73.30           C  
ATOM   1588  CB  LYS B 203      -8.186  14.526   2.888  1.00 73.30           C  
ATOM   1589  O   LYS B 203      -8.118  14.903   5.695  1.00 73.30           O  
ATOM   1590  CG  LYS B 203      -8.638  14.790   1.459  1.00 73.30           C  
ATOM   1591  CD  LYS B 203      -9.487  13.646   0.920  1.00 73.30           C  
ATOM   1592  CE  LYS B 203      -9.916  13.896  -0.519  1.00 73.30           C  
ATOM   1593  NZ  LYS B 203     -10.765  12.786  -1.045  1.00 73.30           N  
ATOM   1594  N   VAL B 204      -7.866  17.094   5.476  1.00 67.92           N  
ATOM   1595  CA  VAL B 204      -8.243  17.394   6.853  1.00 67.92           C  
ATOM   1596  C   VAL B 204      -9.631  18.031   6.882  1.00 67.92           C  
ATOM   1597  CB  VAL B 204      -7.215  18.326   7.533  1.00 67.92           C  
ATOM   1598  O   VAL B 204      -9.982  18.811   5.994  1.00 67.92           O  
ATOM   1599  CG1 VAL B 204      -7.304  18.211   9.054  1.00 67.92           C  
ATOM   1600  CG2 VAL B 204      -5.802  18.002   7.052  1.00 67.92           C  
ATOM   1601  N   GLU B 205     -10.321  17.542   7.917  1.00 65.69           N  
ATOM   1602  CA  GLU B 205     -11.636  18.147   8.105  1.00 65.69           C  
ATOM   1603  C   GLU B 205     -11.517  19.623   8.472  1.00 65.69           C  
ATOM   1604  CB  GLU B 205     -12.423  17.398   9.185  1.00 65.69           C  
ATOM   1605  O   GLU B 205     -10.817  19.977   9.423  1.00 65.69           O  
ATOM   1606  CG  GLU B 205     -13.225  16.219   8.654  1.00 65.69           C  
ATOM   1607  CD  GLU B 205     -14.084  15.551   9.716  1.00 65.69           C  
ATOM   1608  OE1 GLU B 205     -14.822  14.595   9.388  1.00 65.69           O  
ATOM   1609  OE2 GLU B 205     -14.019  15.989  10.887  1.00 65.69           O  
ATOM   1610  N   GLY B 206     -12.155  20.492   7.694  1.00 73.31           N  
ATOM   1611  CA  GLY B 206     -12.101  21.928   7.919  1.00 73.31           C  
ATOM   1612  C   GLY B 206     -11.024  22.620   7.106  1.00 73.31           C  
ATOM   1613  O   GLY B 206     -10.936  23.849   7.100  1.00 73.31           O  
ATOM   1614  N   GLY B 207     -10.186  21.864   6.350  1.00 80.89           N  
ATOM   1615  CA  GLY B 207      -9.157  22.379   5.460  1.00 80.89           C  
ATOM   1616  C   GLY B 207      -8.088  23.176   6.182  1.00 80.89           C  
ATOM   1617  O   GLY B 207      -7.792  22.913   7.349  1.00 80.89           O  
ATOM   1618  N   CYS B 208      -7.498  24.149   5.559  1.00 86.34           N  
ATOM   1619  CA  CYS B 208      -6.388  24.946   6.069  1.00 86.34           C  
ATOM   1620  C   CYS B 208      -6.877  25.985   7.071  1.00 86.34           C  
ATOM   1621  CB  CYS B 208      -5.653  25.638   4.922  1.00 86.34           C  
ATOM   1622  O   CYS B 208      -6.138  26.377   7.976  1.00 86.34           O  
ATOM   1623  SG  CYS B 208      -4.789  24.497   3.819  1.00 86.34           S  
ATOM   1624  N   ILE B 209      -8.167  26.315   6.982  1.00 84.75           N  
ATOM   1625  CA  ILE B 209      -8.722  27.370   7.824  1.00 84.75           C  
ATOM   1626  C   ILE B 209      -8.759  26.904   9.278  1.00 84.75           C  
ATOM   1627  CB  ILE B 209     -10.136  27.781   7.357  1.00 84.75           C  
ATOM   1628  O   ILE B 209      -8.426  27.666  10.189  1.00 84.75           O  
ATOM   1629  CG1 ILE B 209     -10.460  29.205   7.822  1.00 84.75           C  
ATOM   1630  CG2 ILE B 209     -11.184  26.787   7.867  1.00 84.75           C  
ATOM   1631  CD1 ILE B 209     -10.947  30.124   6.710  1.00 84.75           C  
ATOM   1632  N   THR B 210      -9.207  25.734   9.518  1.00 81.57           N  
ATOM   1633  CA  THR B 210      -9.287  25.207  10.876  1.00 81.57           C  
ATOM   1634  C   THR B 210      -7.904  25.156  11.518  1.00 81.57           C  
ATOM   1635  CB  THR B 210      -9.917  23.802  10.894  1.00 81.57           C  
ATOM   1636  O   THR B 210      -7.738  25.537  12.678  1.00 81.57           O  
ATOM   1637  CG2 THR B 210     -10.203  23.346  12.321  1.00 81.57           C  
ATOM   1638  OG1 THR B 210     -11.146  23.827  10.156  1.00 81.57           O  
ATOM   1639  N   LYS B 211      -6.914  24.755  10.787  1.00 79.63           N  
ATOM   1640  CA  LYS B 211      -5.554  24.683  11.313  1.00 79.63           C  
ATOM   1641  C   LYS B 211      -5.001  26.076  11.601  1.00 79.63           C  
ATOM   1642  CB  LYS B 211      -4.637  23.947  10.335  1.00 79.63           C  
ATOM   1643  O   LYS B 211      -4.343  26.290  12.621  1.00 79.63           O  
ATOM   1644  CG  LYS B 211      -4.934  22.460  10.207  1.00 79.63           C  
ATOM   1645  CD  LYS B 211      -4.503  21.695  11.452  1.00 79.63           C  
ATOM   1646  CE  LYS B 211      -4.715  20.196  11.289  1.00 79.63           C  
ATOM   1647  NZ  LYS B 211      -4.327  19.445  12.520  1.00 79.63           N  
ATOM   1648  N   LEU B 212      -5.315  26.895  10.699  1.00 80.12           N  
ATOM   1649  CA  LEU B 212      -4.875  28.274  10.878  1.00 80.12           C  
ATOM   1650  C   LEU B 212      -5.556  28.910  12.086  1.00 80.12           C  
ATOM   1651  CB  LEU B 212      -5.167  29.097   9.621  1.00 80.12           C  
ATOM   1652  O   LEU B 212      -4.905  29.582  12.889  1.00 80.12           O  
ATOM   1653  CG  LEU B 212      -4.503  30.473   9.542  1.00 80.12           C  
ATOM   1654  CD1 LEU B 212      -2.992  30.326   9.405  1.00 80.12           C  
ATOM   1655  CD2 LEU B 212      -5.076  31.278   8.380  1.00 80.12           C  
ATOM   1656  N   GLU B 213      -6.814  28.669  12.227  1.00 80.39           N  
ATOM   1657  CA  GLU B 213      -7.577  29.191  13.356  1.00 80.39           C  
ATOM   1658  C   GLU B 213      -7.016  28.685  14.682  1.00 80.39           C  
ATOM   1659  CB  GLU B 213      -9.054  28.809  13.230  1.00 80.39           C  
ATOM   1660  O   GLU B 213      -6.857  29.458  15.630  1.00 80.39           O  
ATOM   1661  CG  GLU B 213      -9.960  29.520  14.226  1.00 80.39           C  
ATOM   1662  CD  GLU B 213     -11.423  29.131  14.088  1.00 80.39           C  
ATOM   1663  OE1 GLU B 213     -12.247  29.565  14.925  1.00 80.39           O  
ATOM   1664  OE2 GLU B 213     -11.748  28.386  13.137  1.00 80.39           O  
ATOM   1665  N   THR B 214      -6.787  27.450  14.735  1.00 79.52           N  
ATOM   1666  CA  THR B 214      -6.247  26.863  15.956  1.00 79.52           C  
ATOM   1667  C   THR B 214      -4.877  27.452  16.279  1.00 79.52           C  
ATOM   1668  CB  THR B 214      -6.136  25.332  15.838  1.00 79.52           C  
ATOM   1669  O   THR B 214      -4.566  27.712  17.443  1.00 79.52           O  
ATOM   1670  CG2 THR B 214      -7.297  24.640  16.544  1.00 79.52           C  
ATOM   1671  OG1 THR B 214      -6.146  24.963  14.453  1.00 79.52           O  
ATOM   1672  N   PHE B 215      -4.109  27.666  15.291  1.00 76.66           N  
ATOM   1673  CA  PHE B 215      -2.791  28.262  15.472  1.00 76.66           C  
ATOM   1674  C   PHE B 215      -2.908  29.676  16.027  1.00 76.66           C  
ATOM   1675  CB  PHE B 215      -2.022  28.281  14.147  1.00 76.66           C  
ATOM   1676  O   PHE B 215      -2.209  30.036  16.977  1.00 76.66           O  
ATOM   1677  CG  PHE B 215      -0.645  28.880  14.252  1.00 76.66           C  
ATOM   1678  CD1 PHE B 215      -0.414  30.196  13.874  1.00 76.66           C  
ATOM   1679  CD2 PHE B 215       0.418  28.125  14.731  1.00 76.66           C  
ATOM   1680  CE1 PHE B 215       0.859  30.753  13.970  1.00 76.66           C  
ATOM   1681  CE2 PHE B 215       1.693  28.675  14.830  1.00 76.66           C  
ATOM   1682  CZ  PHE B 215       1.912  29.989  14.448  1.00 76.66           C  
ATOM   1683  N   ILE B 216      -3.836  30.363  15.465  1.00 72.08           N  
ATOM   1684  CA  ILE B 216      -4.038  31.744  15.890  1.00 72.08           C  
ATOM   1685  C   ILE B 216      -4.627  31.769  17.299  1.00 72.08           C  
ATOM   1686  CB  ILE B 216      -4.957  32.508  14.911  1.00 72.08           C  
ATOM   1687  O   ILE B 216      -4.178  32.537  18.153  1.00 72.08           O  
ATOM   1688  CG1 ILE B 216      -4.282  32.644  13.541  1.00 72.08           C  
ATOM   1689  CG2 ILE B 216      -5.327  33.882  15.478  1.00 72.08           C  
ATOM   1690  CD1 ILE B 216      -5.170  33.268  12.473  1.00 72.08           C  
ATOM   1691  N   GLN B 217      -5.536  30.972  17.633  1.00 76.81           N  
ATOM   1692  CA  GLN B 217      -6.187  30.911  18.938  1.00 76.81           C  
ATOM   1693  C   GLN B 217      -5.188  30.551  20.034  1.00 76.81           C  
ATOM   1694  CB  GLN B 217      -7.333  29.898  18.919  1.00 76.81           C  
ATOM   1695  O   GLN B 217      -5.218  31.129  21.122  1.00 76.81           O  
ATOM   1696  CG  GLN B 217      -8.635  30.433  19.499  1.00 76.81           C  
ATOM   1697  CD  GLN B 217      -9.774  29.436  19.402  1.00 76.81           C  
ATOM   1698  NE2 GLN B 217     -10.959  29.845  19.843  1.00 76.81           N  
ATOM   1699  OE1 GLN B 217      -9.591  28.308  18.934  1.00 76.81           O  
ATOM   1700  N   GLU B 218      -4.289  29.685  19.781  1.00 78.81           N  
ATOM   1701  CA  GLU B 218      -3.292  29.278  20.767  1.00 78.81           C  
ATOM   1702  C   GLU B 218      -2.343  30.426  21.099  1.00 78.81           C  
ATOM   1703  CB  GLU B 218      -2.500  28.069  20.263  1.00 78.81           C  
ATOM   1704  O   GLU B 218      -2.008  30.644  22.265  1.00 78.81           O  
ATOM   1705  CG  GLU B 218      -2.274  26.997  21.320  1.00 78.81           C  
ATOM   1706  CD  GLU B 218      -2.057  25.612  20.734  1.00 78.81           C  
ATOM   1707  OE1 GLU B 218      -2.005  24.627  21.505  1.00 78.81           O  
ATOM   1708  OE2 GLU B 218      -1.937  25.510  19.492  1.00 78.81           O  
ATOM   1709  N   HIS B 219      -2.026  31.166  20.081  1.00 75.63           N  
ATOM   1710  CA  HIS B 219      -1.125  32.288  20.314  1.00 75.63           C  
ATOM   1711  C   HIS B 219      -1.852  33.448  20.986  1.00 75.63           C  
ATOM   1712  CB  HIS B 219      -0.496  32.753  18.999  1.00 75.63           C  
ATOM   1713  O   HIS B 219      -1.291  34.119  21.855  1.00 75.63           O  
ATOM   1714  CG  HIS B 219       0.669  31.922  18.565  1.00 75.63           C  
ATOM   1715  CD2 HIS B 219       1.988  32.216  18.479  1.00 75.63           C  
ATOM   1716  ND1 HIS B 219       0.536  30.615  18.149  1.00 75.63           N  
ATOM   1717  CE1 HIS B 219       1.727  30.139  17.826  1.00 75.63           C  
ATOM   1718  NE2 HIS B 219       2.625  31.090  18.017  1.00 75.63           N  
ATOM   1719  N   LEU B 220      -3.104  33.570  20.671  1.00 76.06           N  
ATOM   1720  CA  LEU B 220      -3.897  34.634  21.279  1.00 76.06           C  
ATOM   1721  C   LEU B 220      -4.175  34.334  22.748  1.00 76.06           C  
ATOM   1722  CB  LEU B 220      -5.217  34.817  20.524  1.00 76.06           C  
ATOM   1723  O   LEU B 220      -4.185  35.243  23.581  1.00 76.06           O  
ATOM   1724  CG  LEU B 220      -5.714  36.255  20.367  1.00 76.06           C  
ATOM   1725  CD1 LEU B 220      -5.161  36.869  19.085  1.00 76.06           C  
ATOM   1726  CD2 LEU B 220      -7.238  36.297  20.373  1.00 76.06           C  
ATOM   1727  N   ARG B 221      -4.308  33.129  23.074  1.00 80.52           N  
ATOM   1728  CA  ARG B 221      -4.517  32.733  24.463  1.00 80.52           C  
ATOM   1729  C   ARG B 221      -3.299  33.067  25.317  1.00 80.52           C  
ATOM   1730  CB  ARG B 221      -4.828  31.237  24.555  1.00 80.52           C  
ATOM   1731  O   ARG B 221      -3.437  33.549  26.443  1.00 80.52           O  
ATOM   1732  CG  ARG B 221      -6.304  30.904  24.408  1.00 80.52           C  
ATOM   1733  CD  ARG B 221      -6.570  29.419  24.611  1.00 80.52           C  
ATOM   1734  NE  ARG B 221      -7.881  29.031  24.097  1.00 80.52           N  
ATOM   1735  NH1 ARG B 221      -7.274  26.857  23.606  1.00 80.52           N  
ATOM   1736  NH2 ARG B 221      -9.409  27.578  23.188  1.00 80.52           N  
ATOM   1737  CZ  ARG B 221      -8.185  27.823  23.632  1.00 80.52           C  
ATOM   1738  N   VAL B 222      -2.173  32.883  24.785  1.00 80.55           N  
ATOM   1739  CA  VAL B 222      -0.944  33.196  25.507  1.00 80.55           C  
ATOM   1740  C   VAL B 222      -0.816  34.708  25.679  1.00 80.55           C  
ATOM   1741  CB  VAL B 222       0.299  32.635  24.781  1.00 80.55           C  
ATOM   1742  O   VAL B 222      -0.521  35.191  26.775  1.00 80.55           O  
ATOM   1743  CG1 VAL B 222       1.582  33.105  25.465  1.00 80.55           C  
ATOM   1744  CG2 VAL B 222       0.245  31.109  24.733  1.00 80.55           C  
ATOM   1745  N   ILE B 223      -1.095  35.281  24.578  1.00 74.78           N  
ATOM   1746  CA  ILE B 223      -1.010  36.737  24.619  1.00 74.78           C  
ATOM   1747  C   ILE B 223      -2.044  37.286  25.599  1.00 74.78           C  
ATOM   1748  CB  ILE B 223      -1.219  37.354  23.218  1.00 74.78           C  
ATOM   1749  O   ILE B 223      -1.759  38.220  26.352  1.00 74.78           O  
ATOM   1750  CG1 ILE B 223      -0.066  36.964  22.285  1.00 74.78           C  
ATOM   1751  CG2 ILE B 223      -1.355  38.877  23.314  1.00 74.78           C  
ATOM   1752  CD1 ILE B 223      -0.302  37.326  20.825  1.00 74.78           C  
ATOM   1753  N   GLY B 224      -3.157  36.756  25.656  1.00 77.73           N  
ATOM   1754  CA  GLY B 224      -4.192  37.157  26.595  1.00 77.73           C  
ATOM   1755  C   GLY B 224      -3.810  36.917  28.044  1.00 77.73           C  
ATOM   1756  O   GLY B 224      -4.011  37.784  28.896  1.00 77.73           O  
ATOM   1757  N   ALA B 225      -3.194  35.830  28.335  1.00 83.29           N  
ATOM   1758  CA  ALA B 225      -2.753  35.501  29.688  1.00 83.29           C  
ATOM   1759  C   ALA B 225      -1.681  36.475  30.168  1.00 83.29           C  
ATOM   1760  CB  ALA B 225      -2.229  34.068  29.743  1.00 83.29           C  
ATOM   1761  O   ALA B 225      -1.724  36.943  31.308  1.00 83.29           O  
ATOM   1762  N   VAL B 226      -0.822  36.751  29.281  1.00 80.17           N  
ATOM   1763  CA  VAL B 226       0.230  37.705  29.614  1.00 80.17           C  
ATOM   1764  C   VAL B 226      -0.381  39.080  29.874  1.00 80.17           C  
ATOM   1765  CB  VAL B 226       1.289  37.796  28.491  1.00 80.17           C  
ATOM   1766  O   VAL B 226       0.005  39.768  30.821  1.00 80.17           O  
ATOM   1767  CG1 VAL B 226       2.291  38.911  28.784  1.00 80.17           C  
ATOM   1768  CG2 VAL B 226       2.007  36.458  28.326  1.00 80.17           C  
ATOM   1769  N   GLY B 227      -1.339  39.463  29.094  1.00 79.61           N  
ATOM   1770  CA  GLY B 227      -2.025  40.732  29.280  1.00 79.61           C  
ATOM   1771  C   GLY B 227      -2.730  40.838  30.618  1.00 79.61           C  
ATOM   1772  O   GLY B 227      -2.637  41.864  31.296  1.00 79.61           O  
ATOM   1773  N   ILE B 228      -3.338  39.857  31.087  1.00 81.37           N  
ATOM   1774  CA  ILE B 228      -4.030  39.818  32.370  1.00 81.37           C  
ATOM   1775  C   ILE B 228      -3.014  39.904  33.507  1.00 81.37           C  
ATOM   1776  CB  ILE B 228      -4.886  38.539  32.513  1.00 81.37           C  
ATOM   1777  O   ILE B 228      -3.249  40.585  34.508  1.00 81.37           O  
ATOM   1778  CG1 ILE B 228      -6.048  38.561  31.514  1.00 81.37           C  
ATOM   1779  CG2 ILE B 228      -5.399  38.390  33.948  1.00 81.37           C  
ATOM   1780  CD1 ILE B 228      -6.824  37.253  31.438  1.00 81.37           C  
ATOM   1781  N   GLY B 229      -1.908  39.265  33.337  1.00 83.24           N  
ATOM   1782  CA  GLY B 229      -0.840  39.355  34.320  1.00 83.24           C  
ATOM   1783  C   GLY B 229      -0.331  40.770  34.519  1.00 83.24           C  
ATOM   1784  O   GLY B 229      -0.197  41.232  35.654  1.00 83.24           O  
ATOM   1785  N   ILE B 230      -0.150  41.417  33.427  1.00 76.81           N  
ATOM   1786  CA  ILE B 230       0.336  42.792  33.470  1.00 76.81           C  
ATOM   1787  C   ILE B 230      -0.717  43.691  34.115  1.00 76.81           C  
ATOM   1788  CB  ILE B 230       0.690  43.311  32.058  1.00 76.81           C  
ATOM   1789  O   ILE B 230      -0.385  44.578  34.906  1.00 76.81           O  
ATOM   1790  CG1 ILE B 230       1.877  42.528  31.485  1.00 76.81           C  
ATOM   1791  CG2 ILE B 230       0.991  44.812  32.094  1.00 76.81           C  
ATOM   1792  CD1 ILE B 230       2.172  42.835  30.023  1.00 76.81           C  
ATOM   1793  N   ALA B 231      -1.975  43.487  33.838  1.00 82.37           N  
ATOM   1794  CA  ALA B 231      -3.074  44.267  34.402  1.00 82.37           C  
ATOM   1795  C   ALA B 231      -3.148  44.094  35.917  1.00 82.37           C  
ATOM   1796  CB  ALA B 231      -4.398  43.863  33.758  1.00 82.37           C  
ATOM   1797  O   ALA B 231      -3.375  45.061  36.648  1.00 82.37           O  
ATOM   1798  N   CYS B 232      -2.838  42.976  36.437  1.00 84.04           N  
ATOM   1799  CA  CYS B 232      -2.857  42.701  37.869  1.00 84.04           C  
ATOM   1800  C   CYS B 232      -1.736  43.446  38.583  1.00 84.04           C  
ATOM   1801  CB  CYS B 232      -2.731  41.200  38.128  1.00 84.04           C  
ATOM   1802  O   CYS B 232      -1.945  44.008  39.659  1.00 84.04           O  
ATOM   1803  SG  CYS B 232      -4.236  40.269  37.768  1.00 84.04           S  
ATOM   1804  N   VAL B 233      -0.662  43.435  37.910  1.00 79.35           N  
ATOM   1805  CA  VAL B 233       0.477  44.152  38.473  1.00 79.35           C  
ATOM   1806  C   VAL B 233       0.166  45.645  38.543  1.00 79.35           C  
ATOM   1807  CB  VAL B 233       1.761  43.913  37.648  1.00 79.35           C  
ATOM   1808  O   VAL B 233       0.534  46.317  39.509  1.00 79.35           O  
ATOM   1809  CG1 VAL B 233       2.896  44.808  38.144  1.00 79.35           C  
ATOM   1810  CG2 VAL B 233       2.170  42.443  37.710  1.00 79.35           C  
ATOM   1811  N   GLN B 234      -0.559  46.241  37.631  1.00 83.09           N  
ATOM   1812  CA  GLN B 234      -0.933  47.651  37.588  1.00 83.09           C  
ATOM   1813  C   GLN B 234      -1.885  48.003  38.727  1.00 83.09           C  
ATOM   1814  CB  GLN B 234      -1.574  47.996  36.242  1.00 83.09           C  
ATOM   1815  O   GLN B 234      -1.768  49.069  39.334  1.00 83.09           O  
ATOM   1816  CG  GLN B 234      -0.567  48.246  35.128  1.00 83.09           C  
ATOM   1817  CD  GLN B 234      -1.228  48.540  33.795  1.00 83.09           C  
ATOM   1818  NE2 GLN B 234      -0.488  49.178  32.894  1.00 83.09           N  
ATOM   1819  OE1 GLN B 234      -2.394  48.197  33.575  1.00 83.09           O  
ATOM   1820  N   VAL B 235      -2.748  47.134  39.015  1.00 85.91           N  
ATOM   1821  CA  VAL B 235      -3.700  47.344  40.101  1.00 85.91           C  
ATOM   1822  C   VAL B 235      -2.957  47.423  41.432  1.00 85.91           C  
ATOM   1823  CB  VAL B 235      -4.762  46.222  40.149  1.00 85.91           C  
ATOM   1824  O   VAL B 235      -3.249  48.286  42.263  1.00 85.91           O  
ATOM   1825  CG1 VAL B 235      -5.615  46.341  41.411  1.00 85.91           C  
ATOM   1826  CG2 VAL B 235      -5.640  46.266  38.900  1.00 85.91           C  
ATOM   1827  N   PHE B 236      -1.962  46.589  41.525  1.00 82.87           N  
ATOM   1828  CA  PHE B 236      -1.139  46.629  42.728  1.00 82.87           C  
ATOM   1829  C   PHE B 236      -0.383  47.948  42.823  1.00 82.87           C  
ATOM   1830  CB  PHE B 236      -0.154  45.456  42.746  1.00 82.87           C  
ATOM   1831  O   PHE B 236      -0.277  48.534  43.902  1.00 82.87           O  
ATOM   1832  CG  PHE B 236      -0.752  44.168  43.244  1.00 82.87           C  
ATOM   1833  CD1 PHE B 236      -1.090  44.015  44.583  1.00 82.87           C  
ATOM   1834  CD2 PHE B 236      -0.977  43.111  42.373  1.00 82.87           C  
ATOM   1835  CE1 PHE B 236      -1.644  42.824  45.047  1.00 82.87           C  
ATOM   1836  CE2 PHE B 236      -1.531  41.918  42.829  1.00 82.87           C  
ATOM   1837  CZ  PHE B 236      -1.862  41.776  44.166  1.00 82.87           C  
ATOM   1838  N   GLY B 237       0.092  48.405  41.678  1.00 79.27           N  
ATOM   1839  CA  GLY B 237       0.754  49.699  41.658  1.00 79.27           C  
ATOM   1840  C   GLY B 237      -0.146  50.837  42.102  1.00 79.27           C  
ATOM   1841  O   GLY B 237       0.281  51.715  42.855  1.00 79.27           O  
ATOM   1842  N   MET B 238      -1.387  50.823  41.788  1.00 84.93           N  
ATOM   1843  CA  MET B 238      -2.360  51.852  42.143  1.00 84.93           C  
ATOM   1844  C   MET B 238      -2.679  51.806  43.634  1.00 84.93           C  
ATOM   1845  CB  MET B 238      -3.644  51.682  41.329  1.00 84.93           C  
ATOM   1846  O   MET B 238      -2.768  52.848  44.286  1.00 84.93           O  
ATOM   1847  CG  MET B 238      -3.495  52.063  39.864  1.00 84.93           C  
ATOM   1848  SD  MET B 238      -5.081  51.964  38.948  1.00 84.93           S  
ATOM   1849  CE  MET B 238      -4.930  50.307  38.223  1.00 84.93           C  
ATOM   1850  N   ILE B 239      -2.793  50.616  44.154  1.00 85.20           N  
ATOM   1851  CA  ILE B 239      -3.088  50.436  45.571  1.00 85.20           C  
ATOM   1852  C   ILE B 239      -1.941  50.994  46.411  1.00 85.20           C  
ATOM   1853  CB  ILE B 239      -3.329  48.949  45.914  1.00 85.20           C  
ATOM   1854  O   ILE B 239      -2.168  51.749  47.360  1.00 85.20           O  
ATOM   1855  CG1 ILE B 239      -4.590  48.436  45.208  1.00 85.20           C  
ATOM   1856  CG2 ILE B 239      -3.433  48.754  47.429  1.00 85.20           C  
ATOM   1857  CD1 ILE B 239      -4.818  46.939  45.358  1.00 85.20           C  
ATOM   1858  N   PHE B 240      -0.737  50.704  45.946  1.00 83.02           N  
ATOM   1859  CA  PHE B 240       0.439  51.173  46.670  1.00 83.02           C  
ATOM   1860  C   PHE B 240       0.547  52.691  46.602  1.00 83.02           C  
ATOM   1861  CB  PHE B 240       1.710  50.530  46.106  1.00 83.02           C  
ATOM   1862  O   PHE B 240       0.935  53.336  47.578  1.00 83.02           O  
ATOM   1863  CG  PHE B 240       1.877  49.083  46.484  1.00 83.02           C  
ATOM   1864  CD1 PHE B 240       1.445  48.618  47.720  1.00 83.02           C  
ATOM   1865  CD2 PHE B 240       2.467  48.187  45.601  1.00 83.02           C  
ATOM   1866  CE1 PHE B 240       1.599  47.279  48.072  1.00 83.02           C  
ATOM   1867  CE2 PHE B 240       2.623  46.847  45.946  1.00 83.02           C  
ATOM   1868  CZ  PHE B 240       2.190  46.396  47.182  1.00 83.02           C  
ATOM   1869  N   THR B 241       0.199  53.297  45.549  1.00 80.63           N  
ATOM   1870  CA  THR B 241       0.245  54.745  45.384  1.00 80.63           C  
ATOM   1871  C   THR B 241      -0.789  55.424  46.277  1.00 80.63           C  
ATOM   1872  CB  THR B 241       0.003  55.147  43.917  1.00 80.63           C  
ATOM   1873  O   THR B 241      -0.499  56.443  46.908  1.00 80.63           O  
ATOM   1874  CG2 THR B 241       0.190  56.648  43.720  1.00 80.63           C  
ATOM   1875  OG1 THR B 241       0.928  54.447  43.077  1.00 80.63           O  
ATOM   1876  N   CYS B 242      -1.916  54.756  46.390  1.00 81.89           N  
ATOM   1877  CA  CYS B 242      -2.967  55.297  47.244  1.00 81.89           C  
ATOM   1878  C   CYS B 242      -2.576  55.205  48.714  1.00 81.89           C  
ATOM   1879  CB  CYS B 242      -4.283  54.555  47.010  1.00 81.89           C  
ATOM   1880  O   CYS B 242      -2.833  56.129  49.488  1.00 81.89           O  
ATOM   1881  SG  CYS B 242      -5.124  55.030  45.484  1.00 81.89           S  
ATOM   1882  N   CYS B 243      -1.891  54.108  49.049  1.00 81.66           N  
ATOM   1883  CA  CYS B 243      -1.452  53.918  50.427  1.00 81.66           C  
ATOM   1884  C   CYS B 243      -0.385  54.938  50.805  1.00 81.66           C  
ATOM   1885  CB  CYS B 243      -0.911  52.503  50.627  1.00 81.66           C  
ATOM   1886  O   CYS B 243      -0.408  55.486  51.909  1.00 81.66           O  
ATOM   1887  SG  CYS B 243      -2.179  51.219  50.534  1.00 81.66           S  
ATOM   1888  N   LEU B 244       0.469  55.256  49.865  1.00 81.16           N  
ATOM   1889  CA  LEU B 244       1.521  56.235  50.115  1.00 81.16           C  
ATOM   1890  C   LEU B 244       0.944  57.644  50.192  1.00 81.16           C  
ATOM   1891  CB  LEU B 244       2.589  56.167  49.021  1.00 81.16           C  
ATOM   1892  O   LEU B 244       1.368  58.448  51.026  1.00 81.16           O  
ATOM   1893  CG  LEU B 244       3.908  56.883  49.315  1.00 81.16           C  
ATOM   1894  CD1 LEU B 244       4.808  56.005  50.177  1.00 81.16           C  
ATOM   1895  CD2 LEU B 244       4.610  57.265  48.016  1.00 81.16           C  
ATOM   1896  N   TYR B 245      -0.011  57.900  49.386  1.00 80.38           N  
ATOM   1897  CA  TYR B 245      -0.670  59.201  49.396  1.00 80.38           C  
ATOM   1898  C   TYR B 245      -1.342  59.462  50.739  1.00 80.38           C  
ATOM   1899  CB  TYR B 245      -1.705  59.288  48.270  1.00 80.38           C  
ATOM   1900  O   TYR B 245      -1.214  60.552  51.303  1.00 80.38           O  
ATOM   1901  CG  TYR B 245      -2.430  60.611  48.212  1.00 80.38           C  
ATOM   1902  CD1 TYR B 245      -3.678  60.770  48.808  1.00 80.38           C  
ATOM   1903  CD2 TYR B 245      -1.868  61.704  47.560  1.00 80.38           C  
ATOM   1904  CE1 TYR B 245      -4.351  61.986  48.756  1.00 80.38           C  
ATOM   1905  CE2 TYR B 245      -2.532  62.925  47.502  1.00 80.38           C  
ATOM   1906  OH  TYR B 245      -4.432  64.263  48.047  1.00 80.38           O  
ATOM   1907  CZ  TYR B 245      -3.770  63.056  48.102  1.00 80.38           C  
ATOM   1908  N   ARG B 246      -1.936  58.510  51.345  1.00 79.19           N  
ATOM   1909  CA  ARG B 246      -2.621  58.629  52.629  1.00 79.19           C  
ATOM   1910  C   ARG B 246      -1.622  58.775  53.771  1.00 79.19           C  
ATOM   1911  CB  ARG B 246      -3.522  57.416  52.872  1.00 79.19           C  
ATOM   1912  O   ARG B 246      -1.862  59.522  54.721  1.00 79.19           O  
ATOM   1913  CG  ARG B 246      -4.869  57.499  52.172  1.00 79.19           C  
ATOM   1914  CD  ARG B 246      -5.787  56.354  52.577  1.00 79.19           C  
ATOM   1915  NE  ARG B 246      -7.078  56.432  51.899  1.00 79.19           N  
ATOM   1916  NH1 ARG B 246      -7.904  54.474  52.804  1.00 79.19           N  
ATOM   1917  NH2 ARG B 246      -9.189  55.706  51.359  1.00 79.19           N  
ATOM   1918  CZ  ARG B 246      -8.054  55.537  52.022  1.00 79.19           C  
ATOM   1919  N   SER B 247      -0.559  58.056  53.713  1.00 80.07           N  
ATOM   1920  CA  SER B 247       0.461  58.104  54.756  1.00 80.07           C  
ATOM   1921  C   SER B 247       1.127  59.475  54.815  1.00 80.07           C  
ATOM   1922  CB  SER B 247       1.519  57.025  54.521  1.00 80.07           C  
ATOM   1923  O   SER B 247       1.497  59.945  55.893  1.00 80.07           O  
ATOM   1924  OG  SER B 247       2.332  57.351  53.407  1.00 80.07           O  
ATOM   1925  N   LEU B 248       1.307  60.174  53.746  1.00 76.55           N  
ATOM   1926  CA  LEU B 248       1.926  61.494  53.694  1.00 76.55           C  
ATOM   1927  C   LEU B 248       0.970  62.564  54.208  1.00 76.55           C  
ATOM   1928  CB  LEU B 248       2.361  61.826  52.264  1.00 76.55           C  
ATOM   1929  O   LEU B 248       1.405  63.584  54.748  1.00 76.55           O  
ATOM   1930  CG  LEU B 248       3.566  61.052  51.725  1.00 76.55           C  
ATOM   1931  CD1 LEU B 248       3.697  61.258  50.219  1.00 76.55           C  
ATOM   1932  CD2 LEU B 248       4.841  61.481  52.442  1.00 76.55           C  
ATOM   1933  N   LYS B 249      -0.305  62.432  54.088  1.00 70.22           N  
ATOM   1934  CA  LYS B 249      -1.319  63.349  54.602  1.00 70.22           C  
ATOM   1935  C   LYS B 249      -1.341  63.343  56.128  1.00 70.22           C  
ATOM   1936  CB  LYS B 249      -2.700  62.983  54.056  1.00 70.22           C  
ATOM   1937  O   LYS B 249      -1.497  64.393  56.756  1.00 70.22           O  
ATOM   1938  CG  LYS B 249      -3.688  64.141  54.047  1.00 70.22           C  
ATOM   1939  CD  LYS B 249      -5.026  63.728  53.448  1.00 70.22           C  
ATOM   1940  CE  LYS B 249      -6.069  64.828  53.596  1.00 70.22           C  
ATOM   1941  NZ  LYS B 249      -7.374  64.441  52.981  1.00 70.22           N  
ATOM   1942  N   LEU B 250      -1.093  62.281  56.717  1.00 64.87           N  
ATOM   1943  CA  LEU B 250      -1.148  62.139  58.168  1.00 64.87           C  
ATOM   1944  C   LEU B 250       0.082  62.760  58.822  1.00 64.87           C  
ATOM   1945  CB  LEU B 250      -1.258  60.663  58.559  1.00 64.87           C  
ATOM   1946  O   LEU B 250       0.007  63.261  59.946  1.00 64.87           O  
ATOM   1947  CG  LEU B 250      -2.673  60.085  58.633  1.00 64.87           C  
ATOM   1948  CD1 LEU B 250      -2.673  58.627  58.186  1.00 64.87           C  
ATOM   1949  CD2 LEU B 250      -3.232  60.217  60.045  1.00 64.87           C  
ATOM   1950  N   GLU B 251       1.179  62.850  58.112  1.00 58.78           N  
ATOM   1951  CA  GLU B 251       2.414  63.394  58.668  1.00 58.78           C  
ATOM   1952  C   GLU B 251       2.378  64.919  58.708  1.00 58.78           C  
ATOM   1953  CB  GLU B 251       3.624  62.916  57.860  1.00 58.78           C  
ATOM   1954  O   GLU B 251       2.969  65.536  59.596  1.00 58.78           O  
ATOM   1955  CG  GLU B 251       4.302  61.683  58.438  1.00 58.78           C  
ATOM   1956  CD  GLU B 251       5.540  61.260  57.664  1.00 58.78           C  
ATOM   1957  OE1 GLU B 251       6.212  60.288  58.077  1.00 58.78           O  
ATOM   1958  OE2 GLU B 251       5.841  61.907  56.636  1.00 58.78           O  
ATOM   1959  N   HIS B 252       1.701  65.576  57.830  1.00 52.05           N  
ATOM   1960  CA  HIS B 252       1.657  67.033  57.805  1.00 52.05           C  
ATOM   1961  C   HIS B 252       0.573  67.567  58.736  1.00 52.05           C  
ATOM   1962  CB  HIS B 252       1.421  67.539  56.381  1.00 52.05           C  
ATOM   1963  O   HIS B 252       0.708  68.660  59.291  1.00 52.05           O  
ATOM   1964  CG  HIS B 252       2.414  68.565  55.937  1.00 52.05           C  
ATOM   1965  CD2 HIS B 252       2.274  69.889  55.689  1.00 52.05           C  
ATOM   1966  ND1 HIS B 252       3.737  68.265  55.694  1.00 52.05           N  
ATOM   1967  CE1 HIS B 252       4.369  69.364  55.316  1.00 52.05           C  
ATOM   1968  NE2 HIS B 252       3.504  70.363  55.305  1.00 52.05           N  
ATOM   1969  N   TYR B 253      -0.350  66.864  59.233  1.00 42.90           N  
ATOM   1970  CA  TYR B 253      -1.228  67.340  60.296  1.00 42.90           C  
ATOM   1971  C   TYR B 253      -0.730  66.881  61.661  1.00 42.90           C  
ATOM   1972  CB  TYR B 253      -2.661  66.848  60.071  1.00 42.90           C  
ATOM   1973  O   TYR B 253      -0.918  67.574  62.663  1.00 42.90           O  
ATOM   1974  CG  TYR B 253      -3.464  67.724  59.140  1.00 42.90           C  
ATOM   1975  CD1 TYR B 253      -4.112  68.864  59.611  1.00 42.90           C  
ATOM   1976  CD2 TYR B 253      -3.578  67.413  57.789  1.00 42.90           C  
ATOM   1977  CE1 TYR B 253      -4.855  69.673  58.758  1.00 42.90           C  
ATOM   1978  CE2 TYR B 253      -4.318  68.215  56.927  1.00 42.90           C  
ATOM   1979  OH  TYR B 253      -5.686  70.139  56.570  1.00 42.90           O  
ATOM   1980  CZ  TYR B 253      -4.952  69.341  57.420  1.00 42.90           C  
TER    1981      TYR B 253                                                      
ATOM   1982  N   MET C   1     -45.703  39.699 -22.191  1.00 20.28           N  
ATOM   1983  CA  MET C   1     -44.810  40.072 -21.097  1.00 20.28           C  
ATOM   1984  C   MET C   1     -44.982  39.131 -19.909  1.00 20.28           C  
ATOM   1985  CB  MET C   1     -45.065  41.516 -20.662  1.00 20.28           C  
ATOM   1986  O   MET C   1     -44.109  39.052 -19.043  1.00 20.28           O  
ATOM   1987  CG  MET C   1     -43.799  42.343 -20.510  1.00 20.28           C  
ATOM   1988  SD  MET C   1     -44.135  44.031 -19.874  1.00 20.28           S  
ATOM   1989  CE  MET C   1     -43.038  45.001 -20.945  1.00 20.28           C  
ATOM   1990  N   LEU C   2     -46.179  38.713 -19.745  1.00 20.71           N  
ATOM   1991  CA  LEU C   2     -46.916  37.905 -18.779  1.00 20.71           C  
ATOM   1992  C   LEU C   2     -46.461  36.450 -18.828  1.00 20.71           C  
ATOM   1993  CB  LEU C   2     -48.421  37.991 -19.046  1.00 20.71           C  
ATOM   1994  O   LEU C   2     -47.022  35.596 -18.138  1.00 20.71           O  
ATOM   1995  CG  LEU C   2     -49.278  38.567 -17.917  1.00 20.71           C  
ATOM   1996  CD1 LEU C   2     -49.968  39.847 -18.377  1.00 20.71           C  
ATOM   1997  CD2 LEU C   2     -50.302  37.541 -17.445  1.00 20.71           C  
ATOM   1998  N   ARG C   3     -45.636  36.205 -19.884  1.00 20.39           N  
ATOM   1999  CA  ARG C   3     -45.344  34.838 -20.306  1.00 20.39           C  
ATOM   2000  C   ARG C   3     -44.696  34.044 -19.177  1.00 20.39           C  
ATOM   2001  CB  ARG C   3     -44.435  34.837 -21.536  1.00 20.39           C  
ATOM   2002  O   ARG C   3     -44.723  32.812 -19.182  1.00 20.39           O  
ATOM   2003  CG  ARG C   3     -45.126  34.384 -22.812  1.00 20.39           C  
ATOM   2004  CD  ARG C   3     -44.167  34.355 -23.994  1.00 20.39           C  
ATOM   2005  NE  ARG C   3     -44.841  33.956 -25.226  1.00 20.39           N  
ATOM   2006  NH1 ARG C   3     -42.926  33.962 -26.519  1.00 20.39           N  
ATOM   2007  NH2 ARG C   3     -44.946  33.414 -27.455  1.00 20.39           N  
ATOM   2008  CZ  ARG C   3     -44.236  33.778 -26.398  1.00 20.39           C  
ATOM   2009  N   TRP C   4     -43.870  34.788 -18.284  1.00 19.39           N  
ATOM   2010  CA  TRP C   4     -42.711  34.274 -17.562  1.00 19.39           C  
ATOM   2011  C   TRP C   4     -43.141  33.340 -16.435  1.00 19.39           C  
ATOM   2012  CB  TRP C   4     -41.875  35.425 -16.996  1.00 19.39           C  
ATOM   2013  O   TRP C   4     -42.362  32.495 -15.990  1.00 19.39           O  
ATOM   2014  CG  TRP C   4     -40.397  35.247 -17.169  1.00 19.39           C  
ATOM   2015  CD1 TRP C   4     -39.670  35.449 -18.309  1.00 19.39           C  
ATOM   2016  CD2 TRP C   4     -39.465  34.825 -16.168  1.00 19.39           C  
ATOM   2017  CE2 TRP C   4     -38.189  34.793 -16.772  1.00 19.39           C  
ATOM   2018  CE3 TRP C   4     -39.586  34.470 -14.818  1.00 19.39           C  
ATOM   2019  NE1 TRP C   4     -38.341  35.178 -18.077  1.00 19.39           N  
ATOM   2020  CH2 TRP C   4     -37.185  34.079 -14.751  1.00 19.39           C  
ATOM   2021  CZ2 TRP C   4     -37.039  34.421 -16.071  1.00 19.39           C  
ATOM   2022  CZ3 TRP C   4     -38.441  34.100 -14.122  1.00 19.39           C  
ATOM   2023  N   LEU C   5     -44.330  33.537 -15.871  1.00 18.90           N  
ATOM   2024  CA  LEU C   5     -44.547  33.020 -14.524  1.00 18.90           C  
ATOM   2025  C   LEU C   5     -44.578  31.495 -14.526  1.00 18.90           C  
ATOM   2026  CB  LEU C   5     -45.854  33.567 -13.944  1.00 18.90           C  
ATOM   2027  O   LEU C   5     -44.726  30.872 -13.472  1.00 18.90           O  
ATOM   2028  CG  LEU C   5     -45.726  34.744 -12.976  1.00 18.90           C  
ATOM   2029  CD1 LEU C   5     -46.819  35.773 -13.244  1.00 18.90           C  
ATOM   2030  CD2 LEU C   5     -45.784  34.258 -11.532  1.00 18.90           C  
ATOM   2031  N   ILE C   6     -44.874  30.882 -15.714  1.00 22.67           N  
ATOM   2032  CA  ILE C   6     -45.306  29.490 -15.655  1.00 22.67           C  
ATOM   2033  C   ILE C   6     -44.156  28.612 -15.165  1.00 22.67           C  
ATOM   2034  CB  ILE C   6     -45.809  28.996 -17.030  1.00 22.67           C  
ATOM   2035  O   ILE C   6     -43.059  28.647 -15.726  1.00 22.67           O  
ATOM   2036  CG1 ILE C   6     -46.889  29.938 -17.574  1.00 22.67           C  
ATOM   2037  CG2 ILE C   6     -46.334  27.561 -16.929  1.00 22.67           C  
ATOM   2038  CD1 ILE C   6     -47.394  29.566 -18.961  1.00 22.67           C  
ATOM   2039  N   GLY C   7     -44.209  28.252 -13.907  1.00 23.79           N  
ATOM   2040  CA  GLY C   7     -43.307  27.566 -12.995  1.00 23.79           C  
ATOM   2041  C   GLY C   7     -42.785  26.253 -13.547  1.00 23.79           C  
ATOM   2042  O   GLY C   7     -43.567  25.372 -13.912  1.00 23.79           O  
ATOM   2043  N   GLY C   8     -41.899  26.300 -14.546  1.00 25.92           N  
ATOM   2044  CA  GLY C   8     -41.323  25.115 -15.159  1.00 25.92           C  
ATOM   2045  C   GLY C   8     -40.830  24.099 -14.146  1.00 25.92           C  
ATOM   2046  O   GLY C   8     -40.194  24.462 -13.154  1.00 25.92           O  
ATOM   2047  N   GLY C   9     -41.728  23.175 -13.826  1.00 26.15           N  
ATOM   2048  CA  GLY C   9     -41.527  22.075 -12.897  1.00 26.15           C  
ATOM   2049  C   GLY C   9     -40.212  21.348 -13.108  1.00 26.15           C  
ATOM   2050  O   GLY C   9     -39.864  20.999 -14.238  1.00 26.15           O  
ATOM   2051  N   ARG C  10     -39.153  21.861 -12.468  1.00 26.02           N  
ATOM   2052  CA  ARG C  10     -37.796  21.326 -12.523  1.00 26.02           C  
ATOM   2053  C   ARG C  10     -37.793  19.818 -12.291  1.00 26.02           C  
ATOM   2054  CB  ARG C  10     -36.904  22.017 -11.490  1.00 26.02           C  
ATOM   2055  O   ARG C  10     -38.449  19.325 -11.372  1.00 26.02           O  
ATOM   2056  CG  ARG C  10     -35.922  23.010 -12.090  1.00 26.02           C  
ATOM   2057  CD  ARG C  10     -35.072  23.680 -11.020  1.00 26.02           C  
ATOM   2058  NE  ARG C  10     -34.145  24.650 -11.596  1.00 26.02           N  
ATOM   2059  NH1 ARG C  10     -33.210  25.267  -9.576  1.00 26.02           N  
ATOM   2060  NH2 ARG C  10     -32.484  26.234 -11.523  1.00 26.02           N  
ATOM   2061  CZ  ARG C  10     -33.282  25.382 -10.897  1.00 26.02           C  
ATOM   2062  N   GLU C  11     -37.705  19.087 -13.361  1.00 26.01           N  
ATOM   2063  CA  GLU C  11     -37.592  17.632 -13.384  1.00 26.01           C  
ATOM   2064  C   GLU C  11     -36.624  17.136 -12.314  1.00 26.01           C  
ATOM   2065  CB  GLU C  11     -37.140  17.150 -14.766  1.00 26.01           C  
ATOM   2066  O   GLU C  11     -35.584  17.754 -12.076  1.00 26.01           O  
ATOM   2067  CG  GLU C  11     -38.287  16.903 -15.736  1.00 26.01           C  
ATOM   2068  CD  GLU C  11     -37.898  16.022 -16.912  1.00 26.01           C  
ATOM   2069  OE1 GLU C  11     -38.800  15.544 -17.637  1.00 26.01           O  
ATOM   2070  OE2 GLU C  11     -36.681  15.807 -17.110  1.00 26.01           O  
ATOM   2071  N   PRO C  12     -37.112  16.418 -11.307  1.00 27.78           N  
ATOM   2072  CA  PRO C  12     -36.340  15.883 -10.183  1.00 27.78           C  
ATOM   2073  C   PRO C  12     -35.007  15.278 -10.618  1.00 27.78           C  
ATOM   2074  CB  PRO C  12     -37.263  14.811  -9.599  1.00 27.78           C  
ATOM   2075  O   PRO C  12     -34.886  14.785 -11.742  1.00 27.78           O  
ATOM   2076  CG  PRO C  12     -38.388  14.702 -10.577  1.00 27.78           C  
ATOM   2077  CD  PRO C  12     -38.166  15.703 -11.674  1.00 27.78           C  
ATOM   2078  N   GLN C  13     -33.887  15.877 -10.286  1.00 24.25           N  
ATOM   2079  CA  GLN C  13     -32.508  15.417 -10.412  1.00 24.25           C  
ATOM   2080  C   GLN C  13     -32.410  13.909 -10.197  1.00 24.25           C  
ATOM   2081  CB  GLN C  13     -31.605  16.149  -9.418  1.00 24.25           C  
ATOM   2082  O   GLN C  13     -33.063  13.360  -9.308  1.00 24.25           O  
ATOM   2083  CG  GLN C  13     -30.728  17.218 -10.057  1.00 24.25           C  
ATOM   2084  CD  GLN C  13     -29.900  17.982  -9.040  1.00 24.25           C  
ATOM   2085  NE2 GLN C  13     -29.014  18.845  -9.525  1.00 24.25           N  
ATOM   2086  OE1 GLN C  13     -30.057  17.799  -7.829  1.00 24.25           O  
ATOM   2087  N   GLY C  14     -32.222  13.137 -11.230  1.00 26.74           N  
ATOM   2088  CA  GLY C  14     -31.954  11.710 -11.312  1.00 26.74           C  
ATOM   2089  C   GLY C  14     -31.113  11.194 -10.159  1.00 26.74           C  
ATOM   2090  O   GLY C  14     -30.288  11.926  -9.609  1.00 26.74           O  
ATOM   2091  N   LEU C  15     -31.650  10.501  -9.173  1.00 24.24           N  
ATOM   2092  CA  LEU C  15     -31.031   9.735  -8.096  1.00 24.24           C  
ATOM   2093  C   LEU C  15     -29.728   9.096  -8.564  1.00 24.24           C  
ATOM   2094  CB  LEU C  15     -31.989   8.655  -7.587  1.00 24.24           C  
ATOM   2095  O   LEU C  15     -29.719   8.329  -9.529  1.00 24.24           O  
ATOM   2096  CG  LEU C  15     -33.000   9.091  -6.525  1.00 24.24           C  
ATOM   2097  CD1 LEU C  15     -34.219   8.176  -6.546  1.00 24.24           C  
ATOM   2098  CD2 LEU C  15     -32.354   9.099  -5.144  1.00 24.24           C  
ATOM   2099  N   ALA C  16     -28.543   9.764  -8.590  1.00 29.27           N  
ATOM   2100  CA  ALA C  16     -27.232   9.162  -8.819  1.00 29.27           C  
ATOM   2101  C   ALA C  16     -27.160   7.761  -8.220  1.00 29.27           C  
ATOM   2102  CB  ALA C  16     -26.132  10.045  -8.236  1.00 29.27           C  
ATOM   2103  O   ALA C  16     -27.609   7.537  -7.093  1.00 29.27           O  
ATOM   2104  N   GLU C  17     -27.375   6.764  -8.969  1.00 28.07           N  
ATOM   2105  CA  GLU C  17     -27.216   5.351  -8.640  1.00 28.07           C  
ATOM   2106  C   GLU C  17     -26.010   5.129  -7.731  1.00 28.07           C  
ATOM   2107  CB  GLU C  17     -27.075   4.514  -9.914  1.00 28.07           C  
ATOM   2108  O   GLU C  17     -24.897   5.549  -8.054  1.00 28.07           O  
ATOM   2109  CG  GLU C  17     -28.232   3.555 -10.151  1.00 28.07           C  
ATOM   2110  CD  GLU C  17     -28.091   2.749 -11.433  1.00 28.07           C  
ATOM   2111  OE1 GLU C  17     -28.936   1.862 -11.688  1.00 28.07           O  
ATOM   2112  OE2 GLU C  17     -27.127   3.007 -12.187  1.00 28.07           O  
ATOM   2113  N   LYS C  18     -26.097   5.253  -6.412  1.00 36.66           N  
ATOM   2114  CA  LYS C  18     -25.093   4.906  -5.410  1.00 36.66           C  
ATOM   2115  C   LYS C  18     -24.351   3.629  -5.794  1.00 36.66           C  
ATOM   2116  CB  LYS C  18     -25.741   4.743  -4.035  1.00 36.66           C  
ATOM   2117  O   LYS C  18     -24.971   2.640  -6.190  1.00 36.66           O  
ATOM   2118  CG  LYS C  18     -25.822   6.033  -3.232  1.00 36.66           C  
ATOM   2119  CD  LYS C  18     -26.359   5.785  -1.828  1.00 36.66           C  
ATOM   2120  CE  LYS C  18     -26.516   7.085  -1.051  1.00 36.66           C  
ATOM   2121  NZ  LYS C  18     -27.094   6.852   0.307  1.00 36.66           N  
ATOM   2122  N   SER C  19     -23.185   3.738  -6.380  1.00 42.93           N  
ATOM   2123  CA  SER C  19     -22.306   2.600  -6.630  1.00 42.93           C  
ATOM   2124  C   SER C  19     -22.374   1.588  -5.492  1.00 42.93           C  
ATOM   2125  CB  SER C  19     -20.862   3.069  -6.820  1.00 42.93           C  
ATOM   2126  O   SER C  19     -22.404   1.966  -4.319  1.00 42.93           O  
ATOM   2127  OG  SER C  19     -20.779   4.031  -7.858  1.00 42.93           O  
ATOM   2128  N   PRO C  20     -22.749   0.397  -5.770  1.00 53.45           N  
ATOM   2129  CA  PRO C  20     -22.863  -0.689  -4.794  1.00 53.45           C  
ATOM   2130  C   PRO C  20     -21.581  -0.897  -3.991  1.00 53.45           C  
ATOM   2131  CB  PRO C  20     -23.169  -1.912  -5.661  1.00 53.45           C  
ATOM   2132  O   PRO C  20     -21.567  -1.677  -3.036  1.00 53.45           O  
ATOM   2133  CG  PRO C  20     -22.918  -1.459  -7.063  1.00 53.45           C  
ATOM   2134  CD  PRO C  20     -22.676   0.023  -7.049  1.00 53.45           C  
ATOM   2135  N   LEU C  21     -20.523  -0.070  -4.187  1.00 63.10           N  
ATOM   2136  CA  LEU C  21     -19.263  -0.312  -3.493  1.00 63.10           C  
ATOM   2137  C   LEU C  21     -19.292   0.284  -2.089  1.00 63.10           C  
ATOM   2138  CB  LEU C  21     -18.093   0.275  -4.286  1.00 63.10           C  
ATOM   2139  O   LEU C  21     -19.789   1.395  -1.893  1.00 63.10           O  
ATOM   2140  CG  LEU C  21     -17.295  -0.706  -5.145  1.00 63.10           C  
ATOM   2141  CD1 LEU C  21     -17.031  -0.110  -6.524  1.00 63.10           C  
ATOM   2142  CD2 LEU C  21     -15.986  -1.078  -4.458  1.00 63.10           C  
ATOM   2143  N   GLN C  22     -18.895  -0.524  -1.164  1.00 69.40           N  
ATOM   2144  CA  GLN C  22     -18.775  -0.027   0.202  1.00 69.40           C  
ATOM   2145  C   GLN C  22     -17.733   1.084   0.295  1.00 69.40           C  
ATOM   2146  CB  GLN C  22     -18.415  -1.165   1.158  1.00 69.40           C  
ATOM   2147  O   GLN C  22     -16.626   0.948  -0.229  1.00 69.40           O  
ATOM   2148  CG  GLN C  22     -18.921  -0.958   2.580  1.00 69.40           C  
ATOM   2149  CD  GLN C  22     -18.701  -2.172   3.464  1.00 69.40           C  
ATOM   2150  NE2 GLN C  22     -19.278  -2.146   4.660  1.00 69.40           N  
ATOM   2151  OE1 GLN C  22     -18.020  -3.125   3.074  1.00 69.40           O  
ATOM   2152  N   THR C  23     -18.107   2.266   0.751  1.00 67.33           N  
ATOM   2153  CA  THR C  23     -17.190   3.390   0.909  1.00 67.33           C  
ATOM   2154  C   THR C  23     -16.839   3.598   2.380  1.00 67.33           C  
ATOM   2155  CB  THR C  23     -17.790   4.686   0.334  1.00 67.33           C  
ATOM   2156  O   THR C  23     -17.616   3.237   3.266  1.00 67.33           O  
ATOM   2157  CG2 THR C  23     -17.612   4.750  -1.179  1.00 67.33           C  
ATOM   2158  OG1 THR C  23     -19.189   4.736   0.641  1.00 67.33           O  
ATOM   2159  N   ILE C  24     -15.643   3.911   2.632  1.00 68.98           N  
ATOM   2160  CA  ILE C  24     -15.179   4.203   3.984  1.00 68.98           C  
ATOM   2161  C   ILE C  24     -14.982   5.709   4.147  1.00 68.98           C  
ATOM   2162  CB  ILE C  24     -13.867   3.453   4.305  1.00 68.98           C  
ATOM   2163  O   ILE C  24     -14.710   6.415   3.173  1.00 68.98           O  
ATOM   2164  CG1 ILE C  24     -13.673   3.342   5.822  1.00 68.98           C  
ATOM   2165  CG2 ILE C  24     -12.671   4.151   3.650  1.00 68.98           C  
ATOM   2166  CD1 ILE C  24     -12.668   2.278   6.241  1.00 68.98           C  
ATOM   2167  N   GLY C  25     -15.631   6.313   5.050  1.00 59.73           N  
ATOM   2168  CA  GLY C  25     -15.497   7.732   5.335  1.00 59.73           C  
ATOM   2169  C   GLY C  25     -14.078   8.242   5.170  1.00 59.73           C  
ATOM   2170  O   GLY C  25     -13.141   7.453   5.034  1.00 59.73           O  
ATOM   2171  N   GLU C  26     -13.895   9.514   5.057  1.00 55.25           N  
ATOM   2172  CA  GLU C  26     -12.626  10.186   4.794  1.00 55.25           C  
ATOM   2173  C   GLU C  26     -11.653  10.001   5.955  1.00 55.25           C  
ATOM   2174  CB  GLU C  26     -12.852  11.677   4.530  1.00 55.25           C  
ATOM   2175  O   GLU C  26     -10.450   9.829   5.742  1.00 55.25           O  
ATOM   2176  CG  GLU C  26     -13.283  11.991   3.105  1.00 55.25           C  
ATOM   2177  CD  GLU C  26     -13.255  13.477   2.783  1.00 55.25           C  
ATOM   2178  OE1 GLU C  26     -13.495  13.849   1.612  1.00 55.25           O  
ATOM   2179  OE2 GLU C  26     -12.990  14.275   3.709  1.00 55.25           O  
ATOM   2180  N   GLU C  27     -12.045   9.864   7.191  1.00 59.92           N  
ATOM   2181  CA  GLU C  27     -11.161   9.874   8.353  1.00 59.92           C  
ATOM   2182  C   GLU C  27     -10.613   8.480   8.641  1.00 59.92           C  
ATOM   2183  CB  GLU C  27     -11.896  10.415   9.582  1.00 59.92           C  
ATOM   2184  O   GLU C  27      -9.505   8.339   9.164  1.00 59.92           O  
ATOM   2185  CG  GLU C  27     -11.800  11.925   9.741  1.00 59.92           C  
ATOM   2186  CD  GLU C  27     -12.329  12.423  11.076  1.00 59.92           C  
ATOM   2187  OE1 GLU C  27     -12.257  13.645  11.340  1.00 59.92           O  
ATOM   2188  OE2 GLU C  27     -12.819  11.585  11.866  1.00 59.92           O  
ATOM   2189  N   GLN C  28     -10.810   7.499   7.796  1.00 70.69           N  
ATOM   2190  CA  GLN C  28     -10.392   6.108   7.930  1.00 70.69           C  
ATOM   2191  C   GLN C  28      -9.534   5.909   9.176  1.00 70.69           C  
ATOM   2192  CB  GLN C  28      -9.626   5.654   6.687  1.00 70.69           C  
ATOM   2193  O   GLN C  28      -8.366   5.527   9.077  1.00 70.69           O  
ATOM   2194  CG  GLN C  28     -10.444   5.715   5.404  1.00 70.69           C  
ATOM   2195  CD  GLN C  28      -9.707   5.137   4.210  1.00 70.69           C  
ATOM   2196  NE2 GLN C  28     -10.115   5.539   3.011  1.00 70.69           N  
ATOM   2197  OE1 GLN C  28      -8.779   4.337   4.364  1.00 70.69           O  
ATOM   2198  N   THR C  29      -9.977   6.028  10.406  1.00 69.92           N  
ATOM   2199  CA  THR C  29      -9.278   6.026  11.687  1.00 69.92           C  
ATOM   2200  C   THR C  29      -8.630   4.669  11.948  1.00 69.92           C  
ATOM   2201  CB  THR C  29     -10.232   6.373  12.845  1.00 69.92           C  
ATOM   2202  O   THR C  29      -7.628   4.581  12.660  1.00 69.92           O  
ATOM   2203  CG2 THR C  29     -10.622   7.847  12.813  1.00 69.92           C  
ATOM   2204  OG1 THR C  29     -11.417   5.575  12.735  1.00 69.92           O  
ATOM   2205  N   GLN C  30      -9.070   3.689  11.271  1.00 81.47           N  
ATOM   2206  CA  GLN C  30      -8.545   2.350  11.518  1.00 81.47           C  
ATOM   2207  C   GLN C  30      -7.473   1.982  10.496  1.00 81.47           C  
ATOM   2208  CB  GLN C  30      -9.673   1.317  11.491  1.00 81.47           C  
ATOM   2209  O   GLN C  30      -6.867   0.912  10.582  1.00 81.47           O  
ATOM   2210  CG  GLN C  30     -10.671   1.466  12.631  1.00 81.47           C  
ATOM   2211  CD  GLN C  30     -11.713   0.363  12.647  1.00 81.47           C  
ATOM   2212  NE2 GLN C  30     -12.738   0.528  13.476  1.00 81.47           N  
ATOM   2213  OE1 GLN C  30     -11.597  -0.629  11.920  1.00 81.47           O  
ATOM   2214  N   ASN C  31      -7.192   2.839   9.555  1.00 83.20           N  
ATOM   2215  CA  ASN C  31      -6.152   2.636   8.552  1.00 83.20           C  
ATOM   2216  C   ASN C  31      -4.816   3.219   9.004  1.00 83.20           C  
ATOM   2217  CB  ASN C  31      -6.571   3.246   7.213  1.00 83.20           C  
ATOM   2218  O   ASN C  31      -4.635   4.437   9.008  1.00 83.20           O  
ATOM   2219  CG  ASN C  31      -5.556   2.997   6.115  1.00 83.20           C  
ATOM   2220  ND2 ASN C  31      -5.863   3.458   4.908  1.00 83.20           N  
ATOM   2221  OD1 ASN C  31      -4.506   2.394   6.349  1.00 83.20           O  
ATOM   2222  N   PRO C  32      -3.953   2.320   9.331  1.00 82.57           N  
ATOM   2223  CA  PRO C  32      -2.683   2.811   9.870  1.00 82.57           C  
ATOM   2224  C   PRO C  32      -1.757   3.362   8.789  1.00 82.57           C  
ATOM   2225  CB  PRO C  32      -2.076   1.569  10.528  1.00 82.57           C  
ATOM   2226  O   PRO C  32      -0.780   4.050   9.099  1.00 82.57           O  
ATOM   2227  CG  PRO C  32      -2.632   0.417   9.755  1.00 82.57           C  
ATOM   2228  CD  PRO C  32      -4.012   0.779   9.286  1.00 82.57           C  
ATOM   2229  N   TYR C  33      -2.004   3.079   7.526  1.00 87.20           N  
ATOM   2230  CA  TYR C  33      -1.117   3.452   6.430  1.00 87.20           C  
ATOM   2231  C   TYR C  33      -1.453   4.843   5.906  1.00 87.20           C  
ATOM   2232  CB  TYR C  33      -1.207   2.430   5.294  1.00 87.20           C  
ATOM   2233  O   TYR C  33      -2.150   4.982   4.898  1.00 87.20           O  
ATOM   2234  CG  TYR C  33      -0.934   1.011   5.730  1.00 87.20           C  
ATOM   2235  CD1 TYR C  33       0.355   0.597   6.056  1.00 87.20           C  
ATOM   2236  CD2 TYR C  33      -1.965   0.081   5.817  1.00 87.20           C  
ATOM   2237  CE1 TYR C  33       0.612  -0.710   6.457  1.00 87.20           C  
ATOM   2238  CE2 TYR C  33      -1.720  -1.229   6.217  1.00 87.20           C  
ATOM   2239  OH  TYR C  33      -0.182  -2.909   6.931  1.00 87.20           O  
ATOM   2240  CZ  TYR C  33      -0.430  -1.614   6.535  1.00 87.20           C  
ATOM   2241  N   THR C  34      -0.842   5.809   6.555  1.00 76.41           N  
ATOM   2242  CA  THR C  34      -1.209   7.194   6.278  1.00 76.41           C  
ATOM   2243  C   THR C  34      -0.065   7.928   5.584  1.00 76.41           C  
ATOM   2244  CB  THR C  34      -1.592   7.939   7.569  1.00 76.41           C  
ATOM   2245  O   THR C  34      -0.156   9.130   5.329  1.00 76.41           O  
ATOM   2246  CG2 THR C  34      -2.849   7.344   8.195  1.00 76.41           C  
ATOM   2247  OG1 THR C  34      -0.513   7.843   8.508  1.00 76.41           O  
ATOM   2248  N   GLU C  35       1.057   7.213   5.356  1.00 75.35           N  
ATOM   2249  CA  GLU C  35       2.198   7.762   4.629  1.00 75.35           C  
ATOM   2250  C   GLU C  35       2.600   6.857   3.468  1.00 75.35           C  
ATOM   2251  CB  GLU C  35       3.386   7.969   5.572  1.00 75.35           C  
ATOM   2252  O   GLU C  35       2.471   5.634   3.554  1.00 75.35           O  
ATOM   2253  CG  GLU C  35       3.223   9.150   6.517  1.00 75.35           C  
ATOM   2254  CD  GLU C  35       4.474   9.445   7.329  1.00 75.35           C  
ATOM   2255  OE1 GLU C  35       4.399  10.244   8.291  1.00 75.35           O  
ATOM   2256  OE2 GLU C  35       5.538   8.875   7.000  1.00 75.35           O  
ATOM   2257  N   LEU C  36       3.022   7.523   2.343  1.00 82.55           N  
ATOM   2258  CA  LEU C  36       3.430   6.686   1.220  1.00 82.55           C  
ATOM   2259  C   LEU C  36       4.699   7.227   0.572  1.00 82.55           C  
ATOM   2260  CB  LEU C  36       2.309   6.600   0.181  1.00 82.55           C  
ATOM   2261  O   LEU C  36       4.976   8.427   0.644  1.00 82.55           O  
ATOM   2262  CG  LEU C  36       1.915   7.911  -0.501  1.00 82.55           C  
ATOM   2263  CD1 LEU C  36       2.756   8.130  -1.754  1.00 82.55           C  
ATOM   2264  CD2 LEU C  36       0.429   7.912  -0.842  1.00 82.55           C  
ATOM   2265  N   LEU C  37       5.500   6.342   0.117  1.00 82.44           N  
ATOM   2266  CA  LEU C  37       6.687   6.636  -0.677  1.00 82.44           C  
ATOM   2267  C   LEU C  37       6.563   6.047  -2.079  1.00 82.44           C  
ATOM   2268  CB  LEU C  37       7.941   6.089   0.010  1.00 82.44           C  
ATOM   2269  O   LEU C  37       6.377   4.837  -2.234  1.00 82.44           O  
ATOM   2270  CG  LEU C  37       8.829   7.114   0.716  1.00 82.44           C  
ATOM   2271  CD1 LEU C  37       8.680   6.992   2.228  1.00 82.44           C  
ATOM   2272  CD2 LEU C  37      10.286   6.936   0.300  1.00 82.44           C  
ATOM   2273  N   VAL C  38       6.712   6.881  -3.104  1.00 84.93           N  
ATOM   2274  CA  VAL C  38       6.573   6.441  -4.489  1.00 84.93           C  
ATOM   2275  C   VAL C  38       7.949   6.133  -5.074  1.00 84.93           C  
ATOM   2276  CB  VAL C  38       5.852   7.502  -5.352  1.00 84.93           C  
ATOM   2277  O   VAL C  38       8.842   6.983  -5.059  1.00 84.93           O  
ATOM   2278  CG1 VAL C  38       5.736   7.031  -6.800  1.00 84.93           C  
ATOM   2279  CG2 VAL C  38       4.472   7.811  -4.774  1.00 84.93           C  
ATOM   2280  N   LEU C  39       8.103   4.954  -5.586  1.00 91.44           N  
ATOM   2281  CA  LEU C  39       9.367   4.518  -6.170  1.00 91.44           C  
ATOM   2282  C   LEU C  39       9.243   4.363  -7.681  1.00 91.44           C  
ATOM   2283  CB  LEU C  39       9.820   3.196  -5.544  1.00 91.44           C  
ATOM   2284  O   LEU C  39       8.324   3.699  -8.168  1.00 91.44           O  
ATOM   2285  CG  LEU C  39       9.754   3.110  -4.018  1.00 91.44           C  
ATOM   2286  CD1 LEU C  39      10.177   1.723  -3.547  1.00 91.44           C  
ATOM   2287  CD2 LEU C  39      10.628   4.187  -3.384  1.00 91.44           C  
ATOM   2288  N   LYS C  40      10.218   4.946  -8.367  1.00 89.95           N  
ATOM   2289  CA  LYS C  40      10.197   4.871  -9.825  1.00 89.95           C  
ATOM   2290  C   LYS C  40      11.526   4.355 -10.368  1.00 89.95           C  
ATOM   2291  CB  LYS C  40       9.880   6.241 -10.428  1.00 89.95           C  
ATOM   2292  O   LYS C  40      12.563   5.000 -10.201  1.00 89.95           O  
ATOM   2293  CG  LYS C  40       9.605   6.209 -11.924  1.00 89.95           C  
ATOM   2294  CD  LYS C  40       9.207   7.583 -12.448  1.00 89.95           C  
ATOM   2295  CE  LYS C  40       8.943   7.555 -13.948  1.00 89.95           C  
ATOM   2296  NZ  LYS C  40       8.524   8.894 -14.461  1.00 89.95           N  
ATOM   2297  N   ALA C  41      11.519   3.277 -10.968  1.00 93.30           N  
ATOM   2298  CA  ALA C  41      12.715   2.733 -11.606  1.00 93.30           C  
ATOM   2299  C   ALA C  41      12.356   1.948 -12.864  1.00 93.30           C  
ATOM   2300  CB  ALA C  41      13.482   1.845 -10.629  1.00 93.30           C  
ATOM   2301  O   ALA C  41      13.198   1.754 -13.744  1.00 93.30           O  
ATOM   2302  N   HIS C  42      11.129   1.557 -12.983  1.00 94.74           N  
ATOM   2303  CA  HIS C  42      10.670   0.774 -14.125  1.00 94.74           C  
ATOM   2304  C   HIS C  42      10.038   1.667 -15.187  1.00 94.74           C  
ATOM   2305  CB  HIS C  42       9.672  -0.295 -13.676  1.00 94.74           C  
ATOM   2306  O   HIS C  42       9.552   2.757 -14.878  1.00 94.74           O  
ATOM   2307  CG  HIS C  42      10.298  -1.414 -12.906  1.00 94.74           C  
ATOM   2308  CD2 HIS C  42      10.501  -1.574 -11.577  1.00 94.74           C  
ATOM   2309  ND1 HIS C  42      10.804  -2.544 -13.513  1.00 94.74           N  
ATOM   2310  CE1 HIS C  42      11.292  -3.352 -12.587  1.00 94.74           C  
ATOM   2311  NE2 HIS C  42      11.121  -2.788 -11.404  1.00 94.74           N  
ATOM   2312  N   HIS C  43      10.090   1.214 -16.488  1.00 92.66           N  
ATOM   2313  CA  HIS C  43       9.572   2.012 -17.593  1.00 92.66           C  
ATOM   2314  C   HIS C  43       8.388   1.323 -18.263  1.00 92.66           C  
ATOM   2315  CB  HIS C  43      10.672   2.282 -18.621  1.00 92.66           C  
ATOM   2316  O   HIS C  43       7.950   1.738 -19.338  1.00 92.66           O  
ATOM   2317  CG  HIS C  43      11.864   2.985 -18.054  1.00 92.66           C  
ATOM   2318  CD2 HIS C  43      12.140   4.305 -17.926  1.00 92.66           C  
ATOM   2319  ND1 HIS C  43      12.950   2.312 -17.538  1.00 92.66           N  
ATOM   2320  CE1 HIS C  43      13.844   3.189 -17.115  1.00 92.66           C  
ATOM   2321  NE2 HIS C  43      13.377   4.406 -17.339  1.00 92.66           N  
ATOM   2322  N   ASP C  44       8.009   0.264 -17.681  1.00 93.51           N  
ATOM   2323  CA  ASP C  44       6.844  -0.499 -18.120  1.00 93.51           C  
ATOM   2324  C   ASP C  44       6.131  -1.144 -16.934  1.00 93.51           C  
ATOM   2325  CB  ASP C  44       7.255  -1.569 -19.133  1.00 93.51           C  
ATOM   2326  O   ASP C  44       6.519  -0.937 -15.782  1.00 93.51           O  
ATOM   2327  CG  ASP C  44       6.177  -1.854 -20.165  1.00 93.51           C  
ATOM   2328  OD1 ASP C  44       4.979  -1.663 -19.864  1.00 93.51           O  
ATOM   2329  OD2 ASP C  44       6.529  -2.275 -21.287  1.00 93.51           O  
ATOM   2330  N   ILE C  45       5.087  -1.922 -17.149  1.00 93.72           N  
ATOM   2331  CA  ILE C  45       4.244  -2.511 -16.114  1.00 93.72           C  
ATOM   2332  C   ILE C  45       5.106  -3.310 -15.139  1.00 93.72           C  
ATOM   2333  CB  ILE C  45       3.148  -3.414 -16.724  1.00 93.72           C  
ATOM   2334  O   ILE C  45       5.929  -4.129 -15.555  1.00 93.72           O  
ATOM   2335  CG1 ILE C  45       2.255  -2.604 -17.670  1.00 93.72           C  
ATOM   2336  CG2 ILE C  45       2.319  -4.077 -15.621  1.00 93.72           C  
ATOM   2337  CD1 ILE C  45       1.287  -3.452 -18.485  1.00 93.72           C  
ATOM   2338  N   VAL C  46       4.956  -2.976 -13.878  1.00 97.78           N  
ATOM   2339  CA  VAL C  46       5.583  -3.787 -12.840  1.00 97.78           C  
ATOM   2340  C   VAL C  46       4.635  -4.908 -12.417  1.00 97.78           C  
ATOM   2341  CB  VAL C  46       5.979  -2.934 -11.614  1.00 97.78           C  
ATOM   2342  O   VAL C  46       3.581  -4.650 -11.832  1.00 97.78           O  
ATOM   2343  CG1 VAL C  46       6.781  -3.764 -10.614  1.00 97.78           C  
ATOM   2344  CG2 VAL C  46       6.775  -1.706 -12.054  1.00 97.78           C  
ATOM   2345  N   ARG C  47       5.070  -6.172 -12.498  1.00 96.02           N  
ATOM   2346  CA  ARG C  47       4.138  -7.287 -12.368  1.00 96.02           C  
ATOM   2347  C   ARG C  47       4.410  -8.083 -11.096  1.00 96.02           C  
ATOM   2348  CB  ARG C  47       4.224  -8.206 -13.589  1.00 96.02           C  
ATOM   2349  O   ARG C  47       3.492  -8.660 -10.510  1.00 96.02           O  
ATOM   2350  CG  ARG C  47       3.526  -7.656 -14.823  1.00 96.02           C  
ATOM   2351  CD  ARG C  47       3.401  -8.709 -15.915  1.00 96.02           C  
ATOM   2352  NE  ARG C  47       2.936  -8.129 -17.172  1.00 96.02           N  
ATOM   2353  NH1 ARG C  47       0.697  -8.536 -16.771  1.00 96.02           N  
ATOM   2354  NH2 ARG C  47       1.350  -7.511 -18.715  1.00 96.02           N  
ATOM   2355  CZ  ARG C  47       1.662  -8.060 -17.550  1.00 96.02           C  
ATOM   2356  N   PHE C  48       5.728  -8.061 -10.707  1.00 97.70           N  
ATOM   2357  CA  PHE C  48       6.046  -9.004  -9.641  1.00 97.70           C  
ATOM   2358  C   PHE C  48       6.789  -8.308  -8.507  1.00 97.70           C  
ATOM   2359  CB  PHE C  48       6.885 -10.166 -10.182  1.00 97.70           C  
ATOM   2360  O   PHE C  48       7.587  -7.399  -8.746  1.00 97.70           O  
ATOM   2361  CG  PHE C  48       6.200 -10.956 -11.266  1.00 97.70           C  
ATOM   2362  CD1 PHE C  48       5.234 -11.903 -10.950  1.00 97.70           C  
ATOM   2363  CD2 PHE C  48       6.524 -10.750 -12.601  1.00 97.70           C  
ATOM   2364  CE1 PHE C  48       4.599 -12.635 -11.951  1.00 97.70           C  
ATOM   2365  CE2 PHE C  48       5.894 -11.478 -13.606  1.00 97.70           C  
ATOM   2366  CZ  PHE C  48       4.932 -12.420 -13.279  1.00 97.70           C  
ATOM   2367  N   LEU C  49       6.435  -8.746  -7.399  1.00 98.12           N  
ATOM   2368  CA  LEU C  49       7.173  -8.417  -6.183  1.00 98.12           C  
ATOM   2369  C   LEU C  49       7.566  -9.682  -5.427  1.00 98.12           C  
ATOM   2370  CB  LEU C  49       6.337  -7.507  -5.279  1.00 98.12           C  
ATOM   2371  O   LEU C  49       6.746 -10.586  -5.253  1.00 98.12           O  
ATOM   2372  CG  LEU C  49       6.027  -6.111  -5.823  1.00 98.12           C  
ATOM   2373  CD1 LEU C  49       4.985  -5.422  -4.948  1.00 98.12           C  
ATOM   2374  CD2 LEU C  49       7.299  -5.275  -5.908  1.00 98.12           C  
ATOM   2375  N   VAL C  50       8.832  -9.660  -4.987  1.00 96.82           N  
ATOM   2376  CA  VAL C  50       9.262 -10.810  -4.198  1.00 96.82           C  
ATOM   2377  C   VAL C  50      10.093 -10.338  -3.007  1.00 96.82           C  
ATOM   2378  CB  VAL C  50      10.073 -11.812  -5.050  1.00 96.82           C  
ATOM   2379  O   VAL C  50      10.946  -9.458  -3.148  1.00 96.82           O  
ATOM   2380  CG1 VAL C  50      11.432 -11.225  -5.425  1.00 96.82           C  
ATOM   2381  CG2 VAL C  50      10.245 -13.132  -4.300  1.00 96.82           C  
ATOM   2382  N   GLN C  51       9.770 -10.939  -1.897  1.00 95.36           N  
ATOM   2383  CA  GLN C  51      10.522 -10.606  -0.691  1.00 95.36           C  
ATOM   2384  C   GLN C  51      11.846 -11.363  -0.642  1.00 95.36           C  
ATOM   2385  CB  GLN C  51       9.695 -10.912   0.559  1.00 95.36           C  
ATOM   2386  O   GLN C  51      11.871 -12.589  -0.770  1.00 95.36           O  
ATOM   2387  CG  GLN C  51      10.345 -10.448   1.855  1.00 95.36           C  
ATOM   2388  CD  GLN C  51       9.449 -10.643   3.064  1.00 95.36           C  
ATOM   2389  NE2 GLN C  51       9.949 -10.277   4.238  1.00 95.36           N  
ATOM   2390  OE1 GLN C  51       8.315 -11.119   2.942  1.00 95.36           O  
ATOM   2391  N   LEU C  52      12.937 -10.676  -0.463  1.00 92.23           N  
ATOM   2392  CA  LEU C  52      14.248 -11.307  -0.366  1.00 92.23           C  
ATOM   2393  C   LEU C  52      14.616 -11.575   1.090  1.00 92.23           C  
ATOM   2394  CB  LEU C  52      15.316 -10.428  -1.021  1.00 92.23           C  
ATOM   2395  O   LEU C  52      15.129 -12.647   1.418  1.00 92.23           O  
ATOM   2396  CG  LEU C  52      15.104 -10.089  -2.498  1.00 92.23           C  
ATOM   2397  CD1 LEU C  52      16.203  -9.155  -2.991  1.00 92.23           C  
ATOM   2398  CD2 LEU C  52      15.060 -11.362  -3.337  1.00 92.23           C  
ATOM   2399  N   ASP C  53      14.329 -10.609   1.922  1.00 90.19           N  
ATOM   2400  CA  ASP C  53      14.521 -10.707   3.366  1.00 90.19           C  
ATOM   2401  C   ASP C  53      13.639  -9.704   4.106  1.00 90.19           C  
ATOM   2402  CB  ASP C  53      15.990 -10.482   3.728  1.00 90.19           C  
ATOM   2403  O   ASP C  53      12.657  -9.205   3.552  1.00 90.19           O  
ATOM   2404  CG  ASP C  53      16.542  -9.175   3.186  1.00 90.19           C  
ATOM   2405  OD1 ASP C  53      15.843  -8.142   3.258  1.00 90.19           O  
ATOM   2406  OD2 ASP C  53      17.685  -9.180   2.680  1.00 90.19           O  
ATOM   2407  N   ASP C  54      14.016  -9.429   5.389  1.00 89.55           N  
ATOM   2408  CA  ASP C  54      13.168  -8.595   6.235  1.00 89.55           C  
ATOM   2409  C   ASP C  54      13.233  -7.131   5.805  1.00 89.55           C  
ATOM   2410  CB  ASP C  54      13.577  -8.731   7.704  1.00 89.55           C  
ATOM   2411  O   ASP C  54      12.356  -6.338   6.151  1.00 89.55           O  
ATOM   2412  CG  ASP C  54      13.243 -10.091   8.289  1.00 89.55           C  
ATOM   2413  OD1 ASP C  54      12.276 -10.734   7.826  1.00 89.55           O  
ATOM   2414  OD2 ASP C  54      13.951 -10.524   9.224  1.00 89.55           O  
ATOM   2415  N   TYR C  55      14.271  -6.846   4.943  1.00 90.23           N  
ATOM   2416  CA  TYR C  55      14.452  -5.429   4.647  1.00 90.23           C  
ATOM   2417  C   TYR C  55      14.523  -5.190   3.144  1.00 90.23           C  
ATOM   2418  CB  TYR C  55      15.721  -4.897   5.320  1.00 90.23           C  
ATOM   2419  O   TYR C  55      14.518  -4.043   2.690  1.00 90.23           O  
ATOM   2420  CG  TYR C  55      15.703  -5.009   6.825  1.00 90.23           C  
ATOM   2421  CD1 TYR C  55      15.119  -4.016   7.610  1.00 90.23           C  
ATOM   2422  CD2 TYR C  55      16.269  -6.105   7.466  1.00 90.23           C  
ATOM   2423  CE1 TYR C  55      15.101  -4.114   8.997  1.00 90.23           C  
ATOM   2424  CE2 TYR C  55      16.257  -6.213   8.853  1.00 90.23           C  
ATOM   2425  OH  TYR C  55      15.656  -5.316  10.982  1.00 90.23           O  
ATOM   2426  CZ  TYR C  55      15.671  -5.214   9.609  1.00 90.23           C  
ATOM   2427  N   ARG C  56      14.584  -6.279   2.379  1.00 94.16           N  
ATOM   2428  CA  ARG C  56      14.778  -6.087   0.945  1.00 94.16           C  
ATOM   2429  C   ARG C  56      13.703  -6.814   0.144  1.00 94.16           C  
ATOM   2430  CB  ARG C  56      16.166  -6.572   0.521  1.00 94.16           C  
ATOM   2431  O   ARG C  56      13.237  -7.881   0.547  1.00 94.16           O  
ATOM   2432  CG  ARG C  56      17.310  -5.805   1.164  1.00 94.16           C  
ATOM   2433  CD  ARG C  56      18.666  -6.361   0.750  1.00 94.16           C  
ATOM   2434  NE  ARG C  56      18.819  -7.758   1.146  1.00 94.16           N  
ATOM   2435  NH1 ARG C  56      20.785  -8.089  -0.020  1.00 94.16           N  
ATOM   2436  NH2 ARG C  56      19.864  -9.803   1.192  1.00 94.16           N  
ATOM   2437  CZ  ARG C  56      19.822  -8.547   0.772  1.00 94.16           C  
ATOM   2438  N   PHE C  57      13.359  -6.222  -0.921  1.00 96.46           N  
ATOM   2439  CA  PHE C  57      12.471  -6.876  -1.875  1.00 96.46           C  
ATOM   2440  C   PHE C  57      12.892  -6.565  -3.306  1.00 96.46           C  
ATOM   2441  CB  PHE C  57      11.020  -6.439  -1.648  1.00 96.46           C  
ATOM   2442  O   PHE C  57      13.692  -5.657  -3.541  1.00 96.46           O  
ATOM   2443  CG  PHE C  57      10.749  -5.010  -2.036  1.00 96.46           C  
ATOM   2444  CD1 PHE C  57      11.027  -3.971  -1.156  1.00 96.46           C  
ATOM   2445  CD2 PHE C  57      10.216  -4.706  -3.282  1.00 96.46           C  
ATOM   2446  CE1 PHE C  57      10.776  -2.648  -1.512  1.00 96.46           C  
ATOM   2447  CE2 PHE C  57       9.963  -3.386  -3.645  1.00 96.46           C  
ATOM   2448  CZ  PHE C  57      10.243  -2.359  -2.759  1.00 96.46           C  
ATOM   2449  N   ALA C  58      12.423  -7.346  -4.231  1.00 97.23           N  
ATOM   2450  CA  ALA C  58      12.741  -7.134  -5.640  1.00 97.23           C  
ATOM   2451  C   ALA C  58      11.473  -6.941  -6.466  1.00 97.23           C  
ATOM   2452  CB  ALA C  58      13.553  -8.307  -6.184  1.00 97.23           C  
ATOM   2453  O   ALA C  58      10.454  -7.588  -6.212  1.00 97.23           O  
ATOM   2454  N   SER C  59      11.525  -6.037  -7.378  1.00 98.25           N  
ATOM   2455  CA  SER C  59      10.442  -5.810  -8.329  1.00 98.25           C  
ATOM   2456  C   SER C  59      10.852  -6.217  -9.741  1.00 98.25           C  
ATOM   2457  CB  SER C  59      10.015  -4.342  -8.316  1.00 98.25           C  
ATOM   2458  O   SER C  59      12.021  -6.093 -10.113  1.00 98.25           O  
ATOM   2459  OG  SER C  59      11.066  -3.508  -8.774  1.00 98.25           O  
ATOM   2460  N   ALA C  60       9.939  -6.744 -10.456  1.00 97.90           N  
ATOM   2461  CA  ALA C  60      10.185  -7.168 -11.832  1.00 97.90           C  
ATOM   2462  C   ALA C  60       9.054  -6.720 -12.754  1.00 97.90           C  
ATOM   2463  CB  ALA C  60      10.355  -8.683 -11.901  1.00 97.90           C  
ATOM   2464  O   ALA C  60       7.877  -6.840 -12.407  1.00 97.90           O  
ATOM   2465  N   GLY C  61       9.522  -6.229 -13.952  1.00 95.57           N  
ATOM   2466  CA  GLY C  61       8.493  -5.665 -14.811  1.00 95.57           C  
ATOM   2467  C   GLY C  61       8.581  -6.151 -16.245  1.00 95.57           C  
ATOM   2468  O   GLY C  61       9.423  -6.991 -16.571  1.00 95.57           O  
ATOM   2469  N   ASP C  62       7.674  -5.643 -17.037  1.00 96.28           N  
ATOM   2470  CA  ASP C  62       7.603  -5.973 -18.457  1.00 96.28           C  
ATOM   2471  C   ASP C  62       8.747  -5.321 -19.230  1.00 96.28           C  
ATOM   2472  CB  ASP C  62       6.258  -5.538 -19.042  1.00 96.28           C  
ATOM   2473  O   ASP C  62       8.978  -5.643 -20.397  1.00 96.28           O  
ATOM   2474  CG  ASP C  62       5.121  -6.474 -18.672  1.00 96.28           C  
ATOM   2475  OD1 ASP C  62       5.353  -7.454 -17.933  1.00 96.28           O  
ATOM   2476  OD2 ASP C  62       3.982  -6.231 -19.128  1.00 96.28           O  
ATOM   2477  N   ASP C  63       9.516  -4.456 -18.606  1.00 96.18           N  
ATOM   2478  CA  ASP C  63      10.688  -3.833 -19.215  1.00 96.18           C  
ATOM   2479  C   ASP C  63      11.892  -4.771 -19.174  1.00 96.18           C  
ATOM   2480  CB  ASP C  63      11.022  -2.516 -18.512  1.00 96.18           C  
ATOM   2481  O   ASP C  63      12.966  -4.432 -19.675  1.00 96.18           O  
ATOM   2482  CG  ASP C  63      11.182  -2.670 -17.009  1.00 96.18           C  
ATOM   2483  OD1 ASP C  63      11.167  -3.815 -16.509  1.00 96.18           O  
ATOM   2484  OD2 ASP C  63      11.321  -1.637 -16.320  1.00 96.18           O  
ATOM   2485  N   GLY C  64      11.789  -5.907 -18.573  1.00 95.98           N  
ATOM   2486  CA  GLY C  64      12.842  -6.907 -18.497  1.00 95.98           C  
ATOM   2487  C   GLY C  64      13.865  -6.616 -17.415  1.00 95.98           C  
ATOM   2488  O   GLY C  64      14.940  -7.219 -17.392  1.00 95.98           O  
ATOM   2489  N   ILE C  65      13.479  -5.659 -16.542  1.00 95.69           N  
ATOM   2490  CA  ILE C  65      14.413  -5.223 -15.510  1.00 95.69           C  
ATOM   2491  C   ILE C  65      13.930  -5.702 -14.142  1.00 95.69           C  
ATOM   2492  CB  ILE C  65      14.580  -3.687 -15.511  1.00 95.69           C  
ATOM   2493  O   ILE C  65      12.725  -5.752 -13.885  1.00 95.69           O  
ATOM   2494  CG1 ILE C  65      15.104  -3.208 -16.870  1.00 95.69           C  
ATOM   2495  CG2 ILE C  65      15.510  -3.244 -14.378  1.00 95.69           C  
ATOM   2496  CD1 ILE C  65      15.058  -1.697 -17.053  1.00 95.69           C  
ATOM   2497  N   VAL C  66      14.859  -6.108 -13.301  1.00 96.76           N  
ATOM   2498  CA  VAL C  66      14.594  -6.429 -11.902  1.00 96.76           C  
ATOM   2499  C   VAL C  66      15.327  -5.441 -10.998  1.00 96.76           C  
ATOM   2500  CB  VAL C  66      15.015  -7.876 -11.562  1.00 96.76           C  
ATOM   2501  O   VAL C  66      16.527  -5.208 -11.166  1.00 96.76           O  
ATOM   2502  CG1 VAL C  66      14.759  -8.180 -10.087  1.00 96.76           C  
ATOM   2503  CG2 VAL C  66      14.271  -8.871 -12.452  1.00 96.76           C  
ATOM   2504  N   VAL C  67      14.602  -4.889 -10.059  1.00 97.04           N  
ATOM   2505  CA  VAL C  67      15.215  -3.903  -9.176  1.00 97.04           C  
ATOM   2506  C   VAL C  67      15.087  -4.359  -7.724  1.00 97.04           C  
ATOM   2507  CB  VAL C  67      14.576  -2.507  -9.354  1.00 97.04           C  
ATOM   2508  O   VAL C  67      14.006  -4.756  -7.284  1.00 97.04           O  
ATOM   2509  CG1 VAL C  67      15.291  -1.472  -8.487  1.00 97.04           C  
ATOM   2510  CG2 VAL C  67      14.607  -2.091 -10.823  1.00 97.04           C  
ATOM   2511  N   VAL C  68      16.156  -4.255  -7.002  1.00 96.41           N  
ATOM   2512  CA  VAL C  68      16.164  -4.572  -5.578  1.00 96.41           C  
ATOM   2513  C   VAL C  68      16.062  -3.286  -4.761  1.00 96.41           C  
ATOM   2514  CB  VAL C  68      17.433  -5.358  -5.179  1.00 96.41           C  
ATOM   2515  O   VAL C  68      16.810  -2.334  -4.994  1.00 96.41           O  
ATOM   2516  CG1 VAL C  68      17.419  -5.685  -3.687  1.00 96.41           C  
ATOM   2517  CG2 VAL C  68      17.552  -6.635  -6.008  1.00 96.41           C  
ATOM   2518  N   TRP C  69      15.150  -3.370  -3.803  1.00 96.36           N  
ATOM   2519  CA  TRP C  69      14.852  -2.165  -3.036  1.00 96.36           C  
ATOM   2520  C   TRP C  69      15.048  -2.408  -1.543  1.00 96.36           C  
ATOM   2521  CB  TRP C  69      13.419  -1.696  -3.306  1.00 96.36           C  
ATOM   2522  O   TRP C  69      14.975  -3.548  -1.078  1.00 96.36           O  
ATOM   2523  CG  TRP C  69      13.097  -1.527  -4.760  1.00 96.36           C  
ATOM   2524  CD1 TRP C  69      12.663  -2.492  -5.625  1.00 96.36           C  
ATOM   2525  CD2 TRP C  69      13.190  -0.319  -5.521  1.00 96.36           C  
ATOM   2526  CE2 TRP C  69      12.795  -0.625  -6.842  1.00 96.36           C  
ATOM   2527  CE3 TRP C  69      13.569   0.995  -5.213  1.00 96.36           C  
ATOM   2528  NE1 TRP C  69      12.479  -1.956  -6.879  1.00 96.36           N  
ATOM   2529  CH2 TRP C  69      13.143   1.614  -7.527  1.00 96.36           C  
ATOM   2530  CZ2 TRP C  69      12.767   0.337  -7.855  1.00 96.36           C  
ATOM   2531  CZ3 TRP C  69      13.541   1.950  -6.222  1.00 96.36           C  
ATOM   2532  N   ASN C  70      15.291  -1.274  -0.854  1.00 95.32           N  
ATOM   2533  CA  ASN C  70      15.190  -1.286   0.602  1.00 95.32           C  
ATOM   2534  C   ASN C  70      13.771  -0.975   1.068  1.00 95.32           C  
ATOM   2535  CB  ASN C  70      16.181  -0.296   1.217  1.00 95.32           C  
ATOM   2536  O   ASN C  70      13.228   0.086   0.753  1.00 95.32           O  
ATOM   2537  CG  ASN C  70      16.265  -0.414   2.726  1.00 95.32           C  
ATOM   2538  ND2 ASN C  70      17.446  -0.750   3.230  1.00 95.32           N  
ATOM   2539  OD1 ASN C  70      15.275  -0.207   3.433  1.00 95.32           O  
ATOM   2540  N   ALA C  71      13.166  -1.813   1.870  1.00 94.43           N  
ATOM   2541  CA  ALA C  71      11.759  -1.723   2.250  1.00 94.43           C  
ATOM   2542  C   ALA C  71      11.529  -0.580   3.235  1.00 94.43           C  
ATOM   2543  CB  ALA C  71      11.284  -3.043   2.850  1.00 94.43           C  
ATOM   2544  O   ALA C  71      10.421  -0.048   3.330  1.00 94.43           O  
ATOM   2545  N   GLN C  72      12.537  -0.181   3.947  1.00 88.78           N  
ATOM   2546  CA  GLN C  72      12.411   0.878   4.944  1.00 88.78           C  
ATOM   2547  C   GLN C  72      12.589   2.254   4.310  1.00 88.78           C  
ATOM   2548  CB  GLN C  72      13.431   0.682   6.067  1.00 88.78           C  
ATOM   2549  O   GLN C  72      11.748   3.139   4.487  1.00 88.78           O  
ATOM   2550  CG  GLN C  72      13.365   1.749   7.151  1.00 88.78           C  
ATOM   2551  CD  GLN C  72      12.099   1.662   7.984  1.00 88.78           C  
ATOM   2552  NE2 GLN C  72      11.825   2.707   8.756  1.00 88.78           N  
ATOM   2553  OE1 GLN C  72      11.374   0.663   7.933  1.00 88.78           O  
ATOM   2554  N   THR C  73      13.598   2.409   3.447  1.00 87.69           N  
ATOM   2555  CA  THR C  73      13.973   3.726   2.945  1.00 87.69           C  
ATOM   2556  C   THR C  73      13.418   3.947   1.541  1.00 87.69           C  
ATOM   2557  CB  THR C  73      15.503   3.903   2.929  1.00 87.69           C  
ATOM   2558  O   THR C  73      13.249   5.089   1.107  1.00 87.69           O  
ATOM   2559  CG2 THR C  73      16.090   3.742   4.328  1.00 87.69           C  
ATOM   2560  OG1 THR C  73      16.083   2.919   2.064  1.00 87.69           O  
ATOM   2561  N   GLY C  74      13.186   2.888   0.879  1.00 91.00           N  
ATOM   2562  CA  GLY C  74      12.745   2.987  -0.503  1.00 91.00           C  
ATOM   2563  C   GLY C  74      13.885   3.206  -1.479  1.00 91.00           C  
ATOM   2564  O   GLY C  74      13.655   3.500  -2.654  1.00 91.00           O  
ATOM   2565  N   GLU C  75      15.043   3.057  -0.967  1.00 93.70           N  
ATOM   2566  CA  GLU C  75      16.231   3.266  -1.789  1.00 93.70           C  
ATOM   2567  C   GLU C  75      16.441   2.107  -2.760  1.00 93.70           C  
ATOM   2568  CB  GLU C  75      17.470   3.445  -0.908  1.00 93.70           C  
ATOM   2569  O   GLU C  75      16.269   0.943  -2.391  1.00 93.70           O  
ATOM   2570  CG  GLU C  75      18.726   3.816  -1.682  1.00 93.70           C  
ATOM   2571  CD  GLU C  75      19.979   3.831  -0.821  1.00 93.70           C  
ATOM   2572  OE1 GLU C  75      21.088   4.033  -1.366  1.00 93.70           O  
ATOM   2573  OE2 GLU C  75      19.851   3.638   0.408  1.00 93.70           O  
ATOM   2574  N   LYS C  76      16.764   2.489  -3.968  1.00 94.58           N  
ATOM   2575  CA  LYS C  76      17.132   1.487  -4.964  1.00 94.58           C  
ATOM   2576  C   LYS C  76      18.524   0.925  -4.691  1.00 94.58           C  
ATOM   2577  CB  LYS C  76      17.075   2.083  -6.372  1.00 94.58           C  
ATOM   2578  O   LYS C  76      19.520   1.647  -4.784  1.00 94.58           O  
ATOM   2579  CG  LYS C  76      17.373   1.083  -7.480  1.00 94.58           C  
ATOM   2580  CD  LYS C  76      17.291   1.732  -8.855  1.00 94.58           C  
ATOM   2581  CE  LYS C  76      18.523   2.577  -9.150  1.00 94.58           C  
ATOM   2582  NZ  LYS C  76      18.489   3.141 -10.533  1.00 94.58           N  
ATOM   2583  N   LEU C  77      18.668  -0.298  -4.378  1.00 92.39           N  
ATOM   2584  CA  LEU C  77      19.945  -0.895  -4.003  1.00 92.39           C  
ATOM   2585  C   LEU C  77      20.699  -1.382  -5.236  1.00 92.39           C  
ATOM   2586  CB  LEU C  77      19.729  -2.057  -3.030  1.00 92.39           C  
ATOM   2587  O   LEU C  77      21.876  -1.060  -5.416  1.00 92.39           O  
ATOM   2588  CG  LEU C  77      19.078  -1.708  -1.691  1.00 92.39           C  
ATOM   2589  CD1 LEU C  77      18.805  -2.976  -0.888  1.00 92.39           C  
ATOM   2590  CD2 LEU C  77      19.961  -0.748  -0.901  1.00 92.39           C  
ATOM   2591  N   LEU C  78      19.917  -2.109  -6.071  1.00 91.16           N  
ATOM   2592  CA  LEU C  78      20.571  -2.658  -7.253  1.00 91.16           C  
ATOM   2593  C   LEU C  78      19.577  -2.824  -8.397  1.00 91.16           C  
ATOM   2594  CB  LEU C  78      21.223  -4.005  -6.928  1.00 91.16           C  
ATOM   2595  O   LEU C  78      18.377  -2.985  -8.164  1.00 91.16           O  
ATOM   2596  CG  LEU C  78      22.488  -3.956  -6.070  1.00 91.16           C  
ATOM   2597  CD1 LEU C  78      22.399  -4.972  -4.936  1.00 91.16           C  
ATOM   2598  CD2 LEU C  78      23.725  -4.209  -6.925  1.00 91.16           C  
ATOM   2599  N   GLU C  79      20.080  -2.824  -9.615  1.00 92.56           N  
ATOM   2600  CA  GLU C  79      19.303  -3.081 -10.824  1.00 92.56           C  
ATOM   2601  C   GLU C  79      19.872  -4.262 -11.605  1.00 92.56           C  
ATOM   2602  CB  GLU C  79      19.259  -1.835 -11.711  1.00 92.56           C  
ATOM   2603  O   GLU C  79      21.054  -4.271 -11.953  1.00 92.56           O  
ATOM   2604  CG  GLU C  79      18.277  -1.938 -12.869  1.00 92.56           C  
ATOM   2605  CD  GLU C  79      18.153  -0.649 -13.667  1.00 92.56           C  
ATOM   2606  OE1 GLU C  79      18.176  -0.705 -14.917  1.00 92.56           O  
ATOM   2607  OE2 GLU C  79      18.032   0.425 -13.036  1.00 92.56           O  
ATOM   2608  N   LEU C  80      19.095  -5.220 -11.825  1.00 93.42           N  
ATOM   2609  CA  LEU C  80      19.523  -6.406 -12.560  1.00 93.42           C  
ATOM   2610  C   LEU C  80      19.033  -6.356 -14.003  1.00 93.42           C  
ATOM   2611  CB  LEU C  80      19.006  -7.675 -11.877  1.00 93.42           C  
ATOM   2612  O   LEU C  80      17.826  -6.372 -14.255  1.00 93.42           O  
ATOM   2613  CG  LEU C  80      19.236  -7.774 -10.368  1.00 93.42           C  
ATOM   2614  CD1 LEU C  80      18.568  -9.028  -9.812  1.00 93.42           C  
ATOM   2615  CD2 LEU C  80      20.727  -7.772 -10.052  1.00 93.42           C  
ATOM   2616  N   ASN C  81      20.080  -6.367 -14.878  1.00 91.83           N  
ATOM   2617  CA  ASN C  81      19.793  -6.310 -16.308  1.00 91.83           C  
ATOM   2618  C   ASN C  81      20.255  -7.577 -17.023  1.00 91.83           C  
ATOM   2619  CB  ASN C  81      20.445  -5.077 -16.937  1.00 91.83           C  
ATOM   2620  O   ASN C  81      21.361  -8.064 -16.780  1.00 91.83           O  
ATOM   2621  CG  ASN C  81      19.900  -3.778 -16.376  1.00 91.83           C  
ATOM   2622  ND2 ASN C  81      20.757  -3.015 -15.709  1.00 91.83           N  
ATOM   2623  OD1 ASN C  81      18.718  -3.464 -16.541  1.00 91.83           O  
ATOM   2624  N   GLY C  82      19.354  -8.211 -17.691  1.00 90.93           N  
ATOM   2625  CA  GLY C  82      19.770  -9.403 -18.412  1.00 90.93           C  
ATOM   2626  C   GLY C  82      18.712  -9.924 -19.366  1.00 90.93           C  
ATOM   2627  O   GLY C  82      19.034 -10.557 -20.373  1.00 90.93           O  
ATOM   2628  N   HIS C  83      17.544  -9.584 -19.083  1.00 94.81           N  
ATOM   2629  CA  HIS C  83      16.452 -10.055 -19.928  1.00 94.81           C  
ATOM   2630  C   HIS C  83      16.120  -9.039 -21.015  1.00 94.81           C  
ATOM   2631  CB  HIS C  83      15.210 -10.348 -19.085  1.00 94.81           C  
ATOM   2632  O   HIS C  83      16.270  -7.832 -20.810  1.00 94.81           O  
ATOM   2633  CG  HIS C  83      15.351 -11.549 -18.206  1.00 94.81           C  
ATOM   2634  CD2 HIS C  83      15.413 -11.662 -16.858  1.00 94.81           C  
ATOM   2635  ND1 HIS C  83      15.449 -12.830 -18.706  1.00 94.81           N  
ATOM   2636  CE1 HIS C  83      15.565 -13.681 -17.700  1.00 94.81           C  
ATOM   2637  NE2 HIS C  83      15.546 -12.998 -16.568  1.00 94.81           N  
ATOM   2638  N   THR C  84      15.710  -9.563 -22.179  1.00 93.53           N  
ATOM   2639  CA  THR C  84      15.404  -8.696 -23.311  1.00 93.53           C  
ATOM   2640  C   THR C  84      13.895  -8.529 -23.472  1.00 93.53           C  
ATOM   2641  CB  THR C  84      16.004  -9.250 -24.617  1.00 93.53           C  
ATOM   2642  O   THR C  84      13.438  -7.666 -24.224  1.00 93.53           O  
ATOM   2643  CG2 THR C  84      17.527  -9.277 -24.554  1.00 93.53           C  
ATOM   2644  OG1 THR C  84      15.521 -10.582 -24.830  1.00 93.53           O  
ATOM   2645  N   GLN C  85      13.131  -9.309 -22.825  1.00 95.12           N  
ATOM   2646  CA  GLN C  85      11.674  -9.261 -22.889  1.00 95.12           C  
ATOM   2647  C   GLN C  85      11.062  -9.251 -21.491  1.00 95.12           C  
ATOM   2648  CB  GLN C  85      11.132 -10.445 -23.691  1.00 95.12           C  
ATOM   2649  O   GLN C  85      11.783  -9.189 -20.493  1.00 95.12           O  
ATOM   2650  CG  GLN C  85      11.431 -10.367 -25.182  1.00 95.12           C  
ATOM   2651  CD  GLN C  85      10.582 -11.320 -26.002  1.00 95.12           C  
ATOM   2652  NE2 GLN C  85      11.136 -11.807 -27.107  1.00 95.12           N  
ATOM   2653  OE1 GLN C  85       9.437 -11.616 -25.645  1.00 95.12           O  
ATOM   2654  N   LYS C  86       9.746  -9.249 -21.393  1.00 96.76           N  
ATOM   2655  CA  LYS C  86       9.030  -9.120 -20.127  1.00 96.76           C  
ATOM   2656  C   LYS C  86       9.347 -10.285 -19.195  1.00 96.76           C  
ATOM   2657  CB  LYS C  86       7.522  -9.038 -20.370  1.00 96.76           C  
ATOM   2658  O   LYS C  86       9.516 -11.420 -19.646  1.00 96.76           O  
ATOM   2659  CG  LYS C  86       6.914 -10.316 -20.927  1.00 96.76           C  
ATOM   2660  CD  LYS C  86       5.415 -10.169 -21.156  1.00 96.76           C  
ATOM   2661  CE  LYS C  86       4.811 -11.438 -21.742  1.00 96.76           C  
ATOM   2662  NZ  LYS C  86       3.359 -11.270 -22.048  1.00 96.76           N  
ATOM   2663  N   ILE C  87       9.384  -9.975 -17.979  1.00 97.57           N  
ATOM   2664  CA  ILE C  87       9.600 -11.000 -16.964  1.00 97.57           C  
ATOM   2665  C   ILE C  87       8.293 -11.745 -16.698  1.00 97.57           C  
ATOM   2666  CB  ILE C  87      10.146 -10.392 -15.653  1.00 97.57           C  
ATOM   2667  O   ILE C  87       7.250 -11.123 -16.482  1.00 97.57           O  
ATOM   2668  CG1 ILE C  87      11.494  -9.706 -15.904  1.00 97.57           C  
ATOM   2669  CG2 ILE C  87      10.272 -11.467 -14.570  1.00 97.57           C  
ATOM   2670  CD1 ILE C  87      12.632 -10.670 -16.212  1.00 97.57           C  
ATOM   2671  N   THR C  88       8.333 -13.072 -16.689  1.00 96.59           N  
ATOM   2672  CA  THR C  88       7.115 -13.869 -16.587  1.00 96.59           C  
ATOM   2673  C   THR C  88       7.028 -14.551 -15.225  1.00 96.59           C  
ATOM   2674  CB  THR C  88       7.047 -14.931 -17.701  1.00 96.59           C  
ATOM   2675  O   THR C  88       5.953 -14.994 -14.814  1.00 96.59           O  
ATOM   2676  CG2 THR C  88       6.934 -14.279 -19.075  1.00 96.59           C  
ATOM   2677  OG1 THR C  88       8.234 -15.733 -17.661  1.00 96.59           O  
ATOM   2678  N   ALA C  89       8.175 -14.635 -14.530  1.00 97.35           N  
ATOM   2679  CA  ALA C  89       8.174 -15.250 -13.205  1.00 97.35           C  
ATOM   2680  C   ALA C  89       9.434 -14.879 -12.427  1.00 97.35           C  
ATOM   2681  CB  ALA C  89       8.053 -16.767 -13.323  1.00 97.35           C  
ATOM   2682  O   ALA C  89      10.492 -14.651 -13.019  1.00 97.35           O  
ATOM   2683  N   ILE C  90       9.294 -14.823 -11.140  1.00 97.25           N  
ATOM   2684  CA  ILE C  90      10.424 -14.534 -10.264  1.00 97.25           C  
ATOM   2685  C   ILE C  90      10.248 -15.267  -8.936  1.00 97.25           C  
ATOM   2686  CB  ILE C  90      10.576 -13.015 -10.021  1.00 97.25           C  
ATOM   2687  O   ILE C  90       9.138 -15.344  -8.404  1.00 97.25           O  
ATOM   2688  CG1 ILE C  90      11.805 -12.735  -9.148  1.00 97.25           C  
ATOM   2689  CG2 ILE C  90       9.308 -12.440  -9.384  1.00 97.25           C  
ATOM   2690  CD1 ILE C  90      12.204 -11.267  -9.095  1.00 97.25           C  
ATOM   2691  N   ILE C  91      11.317 -15.861  -8.439  1.00 96.39           N  
ATOM   2692  CA  ILE C  91      11.236 -16.589  -7.177  1.00 96.39           C  
ATOM   2693  C   ILE C  91      12.601 -16.589  -6.493  1.00 96.39           C  
ATOM   2694  CB  ILE C  91      10.743 -18.037  -7.391  1.00 96.39           C  
ATOM   2695  O   ILE C  91      13.632 -16.424  -7.150  1.00 96.39           O  
ATOM   2696  CG1 ILE C  91      10.323 -18.661  -6.055  1.00 96.39           C  
ATOM   2697  CG2 ILE C  91      11.824 -18.881  -8.073  1.00 96.39           C  
ATOM   2698  CD1 ILE C  91       9.476 -19.918  -6.197  1.00 96.39           C  
ATOM   2699  N   THR C  92      12.597 -16.742  -5.204  1.00 94.56           N  
ATOM   2700  CA  THR C  92      13.843 -16.847  -4.453  1.00 94.56           C  
ATOM   2701  C   THR C  92      14.150 -18.303  -4.114  1.00 94.56           C  
ATOM   2702  CB  THR C  92      13.785 -16.017  -3.157  1.00 94.56           C  
ATOM   2703  O   THR C  92      13.236 -19.102  -3.901  1.00 94.56           O  
ATOM   2704  CG2 THR C  92      13.603 -14.534  -3.461  1.00 94.56           C  
ATOM   2705  OG1 THR C  92      12.686 -16.469  -2.356  1.00 94.56           O  
ATOM   2706  N   PHE C  93      15.353 -18.601  -4.139  1.00 93.48           N  
ATOM   2707  CA  PHE C  93      15.872 -19.915  -3.781  1.00 93.48           C  
ATOM   2708  C   PHE C  93      16.828 -19.817  -2.598  1.00 93.48           C  
ATOM   2709  CB  PHE C  93      16.581 -20.559  -4.977  1.00 93.48           C  
ATOM   2710  O   PHE C  93      18.030 -19.609  -2.780  1.00 93.48           O  
ATOM   2711  CG  PHE C  93      16.811 -22.038  -4.822  1.00 93.48           C  
ATOM   2712  CD1 PHE C  93      17.522 -22.749  -5.781  1.00 93.48           C  
ATOM   2713  CD2 PHE C  93      16.314 -22.718  -3.718  1.00 93.48           C  
ATOM   2714  CE1 PHE C  93      17.737 -24.118  -5.641  1.00 93.48           C  
ATOM   2715  CE2 PHE C  93      16.524 -24.086  -3.571  1.00 93.48           C  
ATOM   2716  CZ  PHE C  93      17.235 -24.784  -4.534  1.00 93.48           C  
ATOM   2717  N   PRO C  94      16.238 -20.012  -1.403  1.00 87.45           N  
ATOM   2718  CA  PRO C  94      17.025 -19.805  -0.185  1.00 87.45           C  
ATOM   2719  C   PRO C  94      18.168 -20.808  -0.045  1.00 87.45           C  
ATOM   2720  CB  PRO C  94      15.998 -19.988   0.934  1.00 87.45           C  
ATOM   2721  O   PRO C  94      18.107 -21.903  -0.609  1.00 87.45           O  
ATOM   2722  CG  PRO C  94      14.892 -20.780   0.313  1.00 87.45           C  
ATOM   2723  CD  PRO C  94      14.945 -20.585  -1.175  1.00 87.45           C  
ATOM   2724  N   SER C  95      19.157 -20.362   0.657  1.00 81.95           N  
ATOM   2725  CA  SER C  95      20.292 -21.238   0.931  1.00 81.95           C  
ATOM   2726  C   SER C  95      19.952 -22.264   2.007  1.00 81.95           C  
ATOM   2727  CB  SER C  95      21.510 -20.420   1.361  1.00 81.95           C  
ATOM   2728  O   SER C  95      19.099 -22.015   2.861  1.00 81.95           O  
ATOM   2729  OG  SER C  95      22.396 -21.207   2.138  1.00 81.95           O  
ATOM   2730  N   LEU C  96      20.482 -23.475   1.798  1.00 70.50           N  
ATOM   2731  CA  LEU C  96      20.332 -24.485   2.840  1.00 70.50           C  
ATOM   2732  C   LEU C  96      21.311 -24.237   3.983  1.00 70.50           C  
ATOM   2733  CB  LEU C  96      20.547 -25.887   2.263  1.00 70.50           C  
ATOM   2734  O   LEU C  96      22.434 -23.781   3.755  1.00 70.50           O  
ATOM   2735  CG  LEU C  96      19.350 -26.518   1.550  1.00 70.50           C  
ATOM   2736  CD1 LEU C  96      19.823 -27.393   0.394  1.00 70.50           C  
ATOM   2737  CD2 LEU C  96      18.509 -27.327   2.531  1.00 70.50           C  
ATOM   2738  N   GLU C  97      20.854 -24.107   5.199  1.00 62.98           N  
ATOM   2739  CA  GLU C  97      21.687 -23.876   6.375  1.00 62.98           C  
ATOM   2740  C   GLU C  97      22.952 -24.729   6.332  1.00 62.98           C  
ATOM   2741  CB  GLU C  97      20.901 -24.166   7.657  1.00 62.98           C  
ATOM   2742  O   GLU C  97      24.023 -24.282   6.747  1.00 62.98           O  
ATOM   2743  CG  GLU C  97      20.029 -23.008   8.118  1.00 62.98           C  
ATOM   2744  CD  GLU C  97      19.306 -23.286   9.427  1.00 62.98           C  
ATOM   2745  OE1 GLU C  97      18.547 -22.409   9.899  1.00 62.98           O  
ATOM   2746  OE2 GLU C  97      19.500 -24.389   9.985  1.00 62.98           O  
ATOM   2747  N   SER C  98      22.946 -25.920   5.739  1.00 58.90           N  
ATOM   2748  CA  SER C  98      24.043 -26.882   5.734  1.00 58.90           C  
ATOM   2749  C   SER C  98      25.069 -26.546   4.657  1.00 58.90           C  
ATOM   2750  CB  SER C  98      23.513 -28.300   5.519  1.00 58.90           C  
ATOM   2751  O   SER C  98      26.172 -27.097   4.648  1.00 58.90           O  
ATOM   2752  OG  SER C  98      22.772 -28.383   4.314  1.00 58.90           O  
ATOM   2753  N   CYS C  99      24.615 -25.686   3.718  1.00 54.81           N  
ATOM   2754  CA  CYS C  99      25.514 -25.403   2.605  1.00 54.81           C  
ATOM   2755  C   CYS C  99      26.453 -24.251   2.941  1.00 54.81           C  
ATOM   2756  CB  CYS C  99      24.716 -25.071   1.344  1.00 54.81           C  
ATOM   2757  O   CYS C  99      26.080 -23.334   3.676  1.00 54.81           O  
ATOM   2758  SG  CYS C  99      24.820 -26.340   0.062  1.00 54.81           S  
ATOM   2759  N   GLU C 100      27.725 -24.500   2.760  1.00 55.18           N  
ATOM   2760  CA  GLU C 100      28.797 -23.533   2.974  1.00 55.18           C  
ATOM   2761  C   GLU C 100      28.497 -22.212   2.272  1.00 55.18           C  
ATOM   2762  CB  GLU C 100      30.135 -24.096   2.486  1.00 55.18           C  
ATOM   2763  O   GLU C 100      28.778 -21.139   2.811  1.00 55.18           O  
ATOM   2764  CG  GLU C 100      30.868 -24.928   3.528  1.00 55.18           C  
ATOM   2765  CD  GLU C 100      32.266 -25.338   3.092  1.00 55.18           C  
ATOM   2766  OE1 GLU C 100      32.985 -25.983   3.888  1.00 55.18           O  
ATOM   2767  OE2 GLU C 100      32.646 -25.009   1.946  1.00 55.18           O  
ATOM   2768  N   GLU C 101      27.867 -22.420   1.052  1.00 56.91           N  
ATOM   2769  CA  GLU C 101      27.589 -21.188   0.318  1.00 56.91           C  
ATOM   2770  C   GLU C 101      26.246 -20.593   0.728  1.00 56.91           C  
ATOM   2771  CB  GLU C 101      27.612 -21.445  -1.191  1.00 56.91           C  
ATOM   2772  O   GLU C 101      25.197 -21.200   0.504  1.00 56.91           O  
ATOM   2773  CG  GLU C 101      29.012 -21.478  -1.788  1.00 56.91           C  
ATOM   2774  CD  GLU C 101      29.015 -21.628  -3.301  1.00 56.91           C  
ATOM   2775  OE1 GLU C 101      30.108 -21.603  -3.911  1.00 56.91           O  
ATOM   2776  OE2 GLU C 101      27.915 -21.770  -3.881  1.00 56.91           O  
ATOM   2777  N   LYS C 102      26.154 -19.727   1.691  1.00 63.33           N  
ATOM   2778  CA  LYS C 102      25.000 -19.133   2.360  1.00 63.33           C  
ATOM   2779  C   LYS C 102      24.373 -18.036   1.505  1.00 63.33           C  
ATOM   2780  CB  LYS C 102      25.402 -18.569   3.724  1.00 63.33           C  
ATOM   2781  O   LYS C 102      23.928 -17.012   2.027  1.00 63.33           O  
ATOM   2782  CG  LYS C 102      25.539 -19.621   4.814  1.00 63.33           C  
ATOM   2783  CD  LYS C 102      25.844 -18.990   6.166  1.00 63.33           C  
ATOM   2784  CE  LYS C 102      26.049 -20.046   7.244  1.00 63.33           C  
ATOM   2785  NZ  LYS C 102      26.338 -19.431   8.574  1.00 63.33           N  
ATOM   2786  N   ASN C 103      24.419 -18.397   0.043  1.00 77.00           N  
ATOM   2787  CA  ASN C 103      23.881 -17.247  -0.677  1.00 77.00           C  
ATOM   2788  C   ASN C 103      22.494 -17.538  -1.241  1.00 77.00           C  
ATOM   2789  CB  ASN C 103      24.832 -16.823  -1.798  1.00 77.00           C  
ATOM   2790  O   ASN C 103      22.285 -18.565  -1.890  1.00 77.00           O  
ATOM   2791  CG  ASN C 103      26.145 -16.274  -1.275  1.00 77.00           C  
ATOM   2792  ND2 ASN C 103      27.169 -16.279  -2.120  1.00 77.00           N  
ATOM   2793  OD1 ASN C 103      26.238 -15.850  -0.120  1.00 77.00           O  
ATOM   2794  N   GLN C 104      21.554 -16.792  -0.961  1.00 86.53           N  
ATOM   2795  CA  GLN C 104      20.209 -16.843  -1.523  1.00 86.53           C  
ATOM   2796  C   GLN C 104      20.219 -16.481  -3.006  1.00 86.53           C  
ATOM   2797  CB  GLN C 104      19.271 -15.907  -0.760  1.00 86.53           C  
ATOM   2798  O   GLN C 104      20.896 -15.535  -3.415  1.00 86.53           O  
ATOM   2799  CG  GLN C 104      17.839 -15.916  -1.276  1.00 86.53           C  
ATOM   2800  CD  GLN C 104      16.920 -15.013  -0.474  1.00 86.53           C  
ATOM   2801  NE2 GLN C 104      15.624 -15.081  -0.760  1.00 86.53           N  
ATOM   2802  OE1 GLN C 104      17.371 -14.261   0.395  1.00 86.53           O  
ATOM   2803  N   LEU C 105      19.598 -17.308  -3.816  1.00 91.97           N  
ATOM   2804  CA  LEU C 105      19.540 -17.052  -5.251  1.00 91.97           C  
ATOM   2805  C   LEU C 105      18.188 -16.467  -5.645  1.00 91.97           C  
ATOM   2806  CB  LEU C 105      19.800 -18.340  -6.037  1.00 91.97           C  
ATOM   2807  O   LEU C 105      17.176 -16.740  -4.996  1.00 91.97           O  
ATOM   2808  CG  LEU C 105      21.144 -19.027  -5.786  1.00 91.97           C  
ATOM   2809  CD1 LEU C 105      21.192 -20.373  -6.501  1.00 91.97           C  
ATOM   2810  CD2 LEU C 105      22.294 -18.134  -6.237  1.00 91.97           C  
ATOM   2811  N   ILE C 106      18.225 -15.679  -6.652  1.00 94.44           N  
ATOM   2812  CA  ILE C 106      17.008 -15.156  -7.263  1.00 94.44           C  
ATOM   2813  C   ILE C 106      16.879 -15.685  -8.690  1.00 94.44           C  
ATOM   2814  CB  ILE C 106      16.993 -13.611  -7.261  1.00 94.44           C  
ATOM   2815  O   ILE C 106      17.786 -15.511  -9.508  1.00 94.44           O  
ATOM   2816  CG1 ILE C 106      17.196 -13.078  -5.838  1.00 94.44           C  
ATOM   2817  CG2 ILE C 106      15.688 -13.083  -7.863  1.00 94.44           C  
ATOM   2818  CD1 ILE C 106      17.455 -11.579  -5.770  1.00 94.44           C  
ATOM   2819  N   LEU C 107      15.783 -16.298  -8.940  1.00 96.56           N  
ATOM   2820  CA  LEU C 107      15.536 -16.820 -10.280  1.00 96.56           C  
ATOM   2821  C   LEU C 107      14.507 -15.967 -11.015  1.00 96.56           C  
ATOM   2822  CB  LEU C 107      15.055 -18.272 -10.209  1.00 96.56           C  
ATOM   2823  O   LEU C 107      13.418 -15.715 -10.494  1.00 96.56           O  
ATOM   2824  CG  LEU C 107      15.936 -19.240  -9.418  1.00 96.56           C  
ATOM   2825  CD1 LEU C 107      15.142 -20.483  -9.029  1.00 96.56           C  
ATOM   2826  CD2 LEU C 107      17.172 -19.621 -10.226  1.00 96.56           C  
ATOM   2827  N   THR C 108      14.853 -15.591 -12.279  1.00 97.19           N  
ATOM   2828  CA  THR C 108      13.922 -14.804 -13.080  1.00 97.19           C  
ATOM   2829  C   THR C 108      13.714 -15.443 -14.450  1.00 97.19           C  
ATOM   2830  CB  THR C 108      14.419 -13.358 -13.255  1.00 97.19           C  
ATOM   2831  O   THR C 108      14.679 -15.819 -15.118  1.00 97.19           O  
ATOM   2832  CG2 THR C 108      14.522 -12.645 -11.911  1.00 97.19           C  
ATOM   2833  OG1 THR C 108      15.711 -13.375 -13.875  1.00 97.19           O  
ATOM   2834  N   ALA C 109      12.495 -15.599 -14.786  1.00 97.31           N  
ATOM   2835  CA  ALA C 109      12.135 -16.093 -16.113  1.00 97.31           C  
ATOM   2836  C   ALA C 109      11.566 -14.973 -16.980  1.00 97.31           C  
ATOM   2837  CB  ALA C 109      11.130 -17.237 -16.001  1.00 97.31           C  
ATOM   2838  O   ALA C 109      10.959 -14.030 -16.467  1.00 97.31           O  
ATOM   2839  N   SER C 110      11.750 -15.159 -18.309  1.00 96.33           N  
ATOM   2840  CA  SER C 110      11.309 -14.103 -19.215  1.00 96.33           C  
ATOM   2841  C   SER C 110      10.692 -14.684 -20.483  1.00 96.33           C  
ATOM   2842  CB  SER C 110      12.479 -13.188 -19.582  1.00 96.33           C  
ATOM   2843  O   SER C 110      10.880 -15.864 -20.786  1.00 96.33           O  
ATOM   2844  OG  SER C 110      12.090 -12.245 -20.566  1.00 96.33           O  
ATOM   2845  N   ALA C 111       9.987 -13.876 -21.177  1.00 94.65           N  
ATOM   2846  CA  ALA C 111       9.399 -14.265 -22.456  1.00 94.65           C  
ATOM   2847  C   ALA C 111      10.476 -14.447 -23.522  1.00 94.65           C  
ATOM   2848  CB  ALA C 111       8.376 -13.227 -22.909  1.00 94.65           C  
ATOM   2849  O   ALA C 111      10.195 -14.931 -24.621  1.00 94.65           O  
ATOM   2850  N   ASP C 112      11.705 -14.085 -23.226  1.00 94.51           N  
ATOM   2851  CA  ASP C 112      12.826 -14.314 -24.133  1.00 94.51           C  
ATOM   2852  C   ASP C 112      13.310 -15.760 -24.055  1.00 94.51           C  
ATOM   2853  CB  ASP C 112      13.976 -13.356 -23.817  1.00 94.51           C  
ATOM   2854  O   ASP C 112      14.377 -16.092 -24.575  1.00 94.51           O  
ATOM   2855  CG  ASP C 112      14.558 -13.565 -22.429  1.00 94.51           C  
ATOM   2856  OD1 ASP C 112      14.180 -14.545 -21.752  1.00 94.51           O  
ATOM   2857  OD2 ASP C 112      15.399 -12.741 -22.009  1.00 94.51           O  
ATOM   2858  N   ARG C 113      12.637 -16.572 -23.329  1.00 93.94           N  
ATOM   2859  CA  ARG C 113      12.841 -18.012 -23.208  1.00 93.94           C  
ATOM   2860  C   ARG C 113      14.124 -18.322 -22.444  1.00 93.94           C  
ATOM   2861  CB  ARG C 113      12.883 -18.667 -24.591  1.00 93.94           C  
ATOM   2862  O   ARG C 113      14.852 -19.253 -22.795  1.00 93.94           O  
ATOM   2863  CG  ARG C 113      11.595 -18.514 -25.384  1.00 93.94           C  
ATOM   2864  CD  ARG C 113      11.658 -19.257 -26.711  1.00 93.94           C  
ATOM   2865  NE  ARG C 113      12.422 -18.514 -27.709  1.00 93.94           N  
ATOM   2866  NH1 ARG C 113      11.942 -19.954 -29.451  1.00 93.94           N  
ATOM   2867  NH2 ARG C 113      13.260 -18.113 -29.810  1.00 93.94           N  
ATOM   2868  CZ  ARG C 113      12.540 -18.862 -28.987  1.00 93.94           C  
ATOM   2869  N   THR C 114      14.421 -17.459 -21.484  1.00 95.39           N  
ATOM   2870  CA  THR C 114      15.607 -17.666 -20.660  1.00 95.39           C  
ATOM   2871  C   THR C 114      15.258 -17.571 -19.177  1.00 95.39           C  
ATOM   2872  CB  THR C 114      16.707 -16.643 -20.998  1.00 95.39           C  
ATOM   2873  O   THR C 114      14.234 -16.992 -18.811  1.00 95.39           O  
ATOM   2874  CG2 THR C 114      17.046 -16.671 -22.485  1.00 95.39           C  
ATOM   2875  OG1 THR C 114      16.255 -15.330 -20.646  1.00 95.39           O  
ATOM   2876  N   VAL C 115      16.043 -18.255 -18.369  1.00 96.93           N  
ATOM   2877  CA  VAL C 115      16.028 -18.099 -16.919  1.00 96.93           C  
ATOM   2878  C   VAL C 115      17.400 -17.634 -16.435  1.00 96.93           C  
ATOM   2879  CB  VAL C 115      15.630 -19.414 -16.211  1.00 96.93           C  
ATOM   2880  O   VAL C 115      18.422 -18.232 -16.779  1.00 96.93           O  
ATOM   2881  CG1 VAL C 115      15.769 -19.275 -14.696  1.00 96.93           C  
ATOM   2882  CG2 VAL C 115      14.204 -19.811 -16.586  1.00 96.93           C  
ATOM   2883  N   ILE C 116      17.392 -16.528 -15.716  1.00 96.29           N  
ATOM   2884  CA  ILE C 116      18.655 -16.019 -15.194  1.00 96.29           C  
ATOM   2885  C   ILE C 116      18.706 -16.219 -13.681  1.00 96.29           C  
ATOM   2886  CB  ILE C 116      18.852 -14.527 -15.544  1.00 96.29           C  
ATOM   2887  O   ILE C 116      17.741 -15.917 -12.976  1.00 96.29           O  
ATOM   2888  CG1 ILE C 116      18.854 -14.332 -17.065  1.00 96.29           C  
ATOM   2889  CG2 ILE C 116      20.144 -13.992 -14.921  1.00 96.29           C  
ATOM   2890  CD1 ILE C 116      18.977 -12.878 -17.502  1.00 96.29           C  
ATOM   2891  N   VAL C 117      19.787 -16.689 -13.174  1.00 94.54           N  
ATOM   2892  CA  VAL C 117      20.014 -16.897 -11.747  1.00 94.54           C  
ATOM   2893  C   VAL C 117      20.946 -15.815 -11.209  1.00 94.54           C  
ATOM   2894  CB  VAL C 117      20.603 -18.297 -11.465  1.00 94.54           C  
ATOM   2895  O   VAL C 117      22.060 -15.640 -11.710  1.00 94.54           O  
ATOM   2896  CG1 VAL C 117      20.786 -18.513  -9.964  1.00 94.54           C  
ATOM   2897  CG2 VAL C 117      19.707 -19.383 -12.059  1.00 94.54           C  
ATOM   2898  N   TRP C 118      20.407 -15.167 -10.233  1.00 92.66           N  
ATOM   2899  CA  TRP C 118      21.164 -14.070  -9.638  1.00 92.66           C  
ATOM   2900  C   TRP C 118      21.581 -14.408  -8.210  1.00 92.66           C  
ATOM   2901  CB  TRP C 118      20.341 -12.779  -9.651  1.00 92.66           C  
ATOM   2902  O   TRP C 118      20.874 -15.132  -7.505  1.00 92.66           O  
ATOM   2903  CG  TRP C 118      19.680 -12.492 -10.965  1.00 92.66           C  
ATOM   2904  CD1 TRP C 118      18.478 -12.973 -11.406  1.00 92.66           C  
ATOM   2905  CD2 TRP C 118      20.187 -11.660 -12.013  1.00 92.66           C  
ATOM   2906  CE2 TRP C 118      19.240 -11.681 -13.060  1.00 92.66           C  
ATOM   2907  CE3 TRP C 118      21.352 -10.896 -12.167  1.00 92.66           C  
ATOM   2908  NE1 TRP C 118      18.208 -12.489 -12.665  1.00 92.66           N  
ATOM   2909  CH2 TRP C 118      20.570 -10.229 -14.372  1.00 92.66           C  
ATOM   2910  CZ2 TRP C 118      19.422 -10.967 -14.247  1.00 92.66           C  
ATOM   2911  CZ3 TRP C 118      21.532 -10.186 -13.349  1.00 92.66           C  
ATOM   2912  N   ASP C 119      22.720 -13.838  -7.810  1.00 88.37           N  
ATOM   2913  CA  ASP C 119      23.084 -13.911  -6.399  1.00 88.37           C  
ATOM   2914  C   ASP C 119      22.310 -12.881  -5.578  1.00 88.37           C  
ATOM   2915  CB  ASP C 119      24.589 -13.701  -6.221  1.00 88.37           C  
ATOM   2916  O   ASP C 119      22.400 -11.679  -5.837  1.00 88.37           O  
ATOM   2917  CG  ASP C 119      25.063 -13.979  -4.805  1.00 88.37           C  
ATOM   2918  OD1 ASP C 119      24.592 -13.309  -3.861  1.00 88.37           O  
ATOM   2919  OD2 ASP C 119      25.919 -14.874  -4.633  1.00 88.37           O  
ATOM   2920  N   GLY C 120      21.601 -13.343  -4.620  1.00 80.50           N  
ATOM   2921  CA  GLY C 120      20.718 -12.486  -3.845  1.00 80.50           C  
ATOM   2922  C   GLY C 120      21.463 -11.458  -3.014  1.00 80.50           C  
ATOM   2923  O   GLY C 120      20.937 -10.379  -2.736  1.00 80.50           O  
ATOM   2924  N   ASP C 121      22.738 -11.787  -2.695  1.00 78.31           N  
ATOM   2925  CA  ASP C 121      23.525 -10.888  -1.856  1.00 78.31           C  
ATOM   2926  C   ASP C 121      24.337  -9.913  -2.707  1.00 78.31           C  
ATOM   2927  CB  ASP C 121      24.455 -11.685  -0.939  1.00 78.31           C  
ATOM   2928  O   ASP C 121      24.324  -8.705  -2.459  1.00 78.31           O  
ATOM   2929  CG  ASP C 121      23.706 -12.492   0.107  1.00 78.31           C  
ATOM   2930  OD1 ASP C 121      22.601 -12.079   0.519  1.00 78.31           O  
ATOM   2931  OD2 ASP C 121      24.228 -13.548   0.526  1.00 78.31           O  
ATOM   2932  N   THR C 122      24.978 -10.486  -3.783  1.00 72.67           N  
ATOM   2933  CA  THR C 122      25.846  -9.649  -4.604  1.00 72.67           C  
ATOM   2934  C   THR C 122      25.087  -9.102  -5.810  1.00 72.67           C  
ATOM   2935  CB  THR C 122      27.083 -10.430  -5.085  1.00 72.67           C  
ATOM   2936  O   THR C 122      25.522  -8.135  -6.438  1.00 72.67           O  
ATOM   2937  CG2 THR C 122      27.972 -10.828  -3.912  1.00 72.67           C  
ATOM   2938  OG1 THR C 122      26.657 -11.614  -5.770  1.00 72.67           O  
ATOM   2939  N   THR C 123      23.960  -9.721  -6.073  1.00 67.97           N  
ATOM   2940  CA  THR C 123      23.065  -9.393  -7.177  1.00 67.97           C  
ATOM   2941  C   THR C 123      23.794  -9.499  -8.514  1.00 67.97           C  
ATOM   2942  CB  THR C 123      22.480  -7.977  -7.020  1.00 67.97           C  
ATOM   2943  O   THR C 123      23.473  -8.779  -9.461  1.00 67.97           O  
ATOM   2944  CG2 THR C 123      21.507  -7.912  -5.848  1.00 67.97           C  
ATOM   2945  OG1 THR C 123      23.547  -7.048  -6.793  1.00 67.97           O  
ATOM   2946  N   ARG C 124      24.833 -10.260  -8.497  1.00 79.07           N  
ATOM   2947  CA  ARG C 124      25.528 -10.557  -9.746  1.00 79.07           C  
ATOM   2948  C   ARG C 124      24.908 -11.764 -10.443  1.00 79.07           C  
ATOM   2949  CB  ARG C 124      27.015 -10.809  -9.488  1.00 79.07           C  
ATOM   2950  O   ARG C 124      24.376 -12.661  -9.787  1.00 79.07           O  
ATOM   2951  CG  ARG C 124      27.790  -9.563  -9.090  1.00 79.07           C  
ATOM   2952  CD  ARG C 124      29.283  -9.839  -8.979  1.00 79.07           C  
ATOM   2953  NE  ARG C 124      30.025  -8.644  -8.586  1.00 79.07           N  
ATOM   2954  NH1 ARG C 124      32.099  -9.658  -8.650  1.00 79.07           N  
ATOM   2955  NH2 ARG C 124      31.917  -7.446  -8.077  1.00 79.07           N  
ATOM   2956  CZ  ARG C 124      31.345  -8.585  -8.439  1.00 79.07           C  
ATOM   2957  N   GLN C 125      24.904 -11.586 -11.744  1.00 79.68           N  
ATOM   2958  CA  GLN C 125      24.386 -12.706 -12.521  1.00 79.68           C  
ATOM   2959  C   GLN C 125      25.272 -13.939 -12.367  1.00 79.68           C  
ATOM   2960  CB  GLN C 125      24.266 -12.326 -13.998  1.00 79.68           C  
ATOM   2961  O   GLN C 125      26.477 -13.880 -12.621  1.00 79.68           O  
ATOM   2962  CG  GLN C 125      23.675 -13.426 -14.870  1.00 79.68           C  
ATOM   2963  CD  GLN C 125      23.666 -13.065 -16.343  1.00 79.68           C  
ATOM   2964  NE2 GLN C 125      23.734 -14.077 -17.202  1.00 79.68           N  
ATOM   2965  OE1 GLN C 125      23.598 -11.887 -16.707  1.00 79.68           O  
ATOM   2966  N   VAL C 126      24.697 -14.975 -11.951  1.00 78.15           N  
ATOM   2967  CA  VAL C 126      25.439 -16.219 -11.775  1.00 78.15           C  
ATOM   2968  C   VAL C 126      25.480 -16.988 -13.093  1.00 78.15           C  
ATOM   2969  CB  VAL C 126      24.819 -17.098 -10.665  1.00 78.15           C  
ATOM   2970  O   VAL C 126      26.556 -17.352 -13.574  1.00 78.15           O  
ATOM   2971  CG1 VAL C 126      25.572 -18.421 -10.540  1.00 78.15           C  
ATOM   2972  CG2 VAL C 126      24.820 -16.351  -9.332  1.00 78.15           C  
ATOM   2973  N   GLN C 127      24.278 -17.115 -13.639  1.00 88.51           N  
ATOM   2974  CA  GLN C 127      24.221 -17.883 -14.878  1.00 88.51           C  
ATOM   2975  C   GLN C 127      22.929 -17.601 -15.641  1.00 88.51           C  
ATOM   2976  CB  GLN C 127      24.345 -19.379 -14.590  1.00 88.51           C  
ATOM   2977  O   GLN C 127      21.904 -17.278 -15.038  1.00 88.51           O  
ATOM   2978  CG  GLN C 127      24.552 -20.230 -15.836  1.00 88.51           C  
ATOM   2979  CD  GLN C 127      24.942 -21.660 -15.512  1.00 88.51           C  
ATOM   2980  NE2 GLN C 127      25.371 -22.403 -16.527  1.00 88.51           N  
ATOM   2981  OE1 GLN C 127      24.859 -22.094 -14.359  1.00 88.51           O  
ATOM   2982  N   ARG C 128      23.013 -17.780 -16.946  1.00 92.04           N  
ATOM   2983  CA  ARG C 128      21.864 -17.638 -17.834  1.00 92.04           C  
ATOM   2984  C   ARG C 128      21.562 -18.948 -18.553  1.00 92.04           C  
ATOM   2985  CB  ARG C 128      22.107 -16.524 -18.855  1.00 92.04           C  
ATOM   2986  O   ARG C 128      22.427 -19.501 -19.235  1.00 92.04           O  
ATOM   2987  CG  ARG C 128      20.950 -16.307 -19.817  1.00 92.04           C  
ATOM   2988  CD  ARG C 128      21.247 -15.195 -20.813  1.00 92.04           C  
ATOM   2989  NE  ARG C 128      20.144 -15.003 -21.751  1.00 92.04           N  
ATOM   2990  NH1 ARG C 128      20.424 -12.717 -21.934  1.00 92.04           N  
ATOM   2991  NH2 ARG C 128      18.759 -13.770 -23.107  1.00 92.04           N  
ATOM   2992  CZ  ARG C 128      19.778 -13.831 -22.262  1.00 92.04           C  
ATOM   2993  N   ILE C 129      20.374 -19.399 -18.385  1.00 93.01           N  
ATOM   2994  CA  ILE C 129      19.951 -20.623 -19.055  1.00 93.01           C  
ATOM   2995  C   ILE C 129      19.077 -20.277 -20.259  1.00 93.01           C  
ATOM   2996  CB  ILE C 129      19.189 -21.561 -18.092  1.00 93.01           C  
ATOM   2997  O   ILE C 129      17.992 -19.712 -20.104  1.00 93.01           O  
ATOM   2998  CG1 ILE C 129      20.020 -21.819 -16.830  1.00 93.01           C  
ATOM   2999  CG2 ILE C 129      18.829 -22.875 -18.790  1.00 93.01           C  
ATOM   3000  CD1 ILE C 129      19.234 -22.453 -15.690  1.00 93.01           C  
ATOM   3001  N   SER C 130      19.483 -20.702 -21.475  1.00 89.32           N  
ATOM   3002  CA  SER C 130      18.797 -20.303 -22.700  1.00 89.32           C  
ATOM   3003  C   SER C 130      18.285 -21.518 -23.467  1.00 89.32           C  
ATOM   3004  CB  SER C 130      19.727 -19.481 -23.592  1.00 89.32           C  
ATOM   3005  O   SER C 130      17.812 -21.390 -24.598  1.00 89.32           O  
ATOM   3006  OG  SER C 130      21.014 -19.369 -23.009  1.00 89.32           O  
ATOM   3007  N   CYS C 131      18.199 -22.639 -22.889  1.00 85.09           N  
ATOM   3008  CA  CYS C 131      17.907 -23.874 -23.608  1.00 85.09           C  
ATOM   3009  C   CYS C 131      16.411 -24.163 -23.611  1.00 85.09           C  
ATOM   3010  CB  CYS C 131      18.661 -25.048 -22.983  1.00 85.09           C  
ATOM   3011  O   CYS C 131      15.990 -25.277 -23.931  1.00 85.09           O  
ATOM   3012  SG  CYS C 131      18.293 -25.301 -21.233  1.00 85.09           S  
ATOM   3013  N   PHE C 132      15.551 -23.193 -23.339  1.00 89.75           N  
ATOM   3014  CA  PHE C 132      14.117 -23.452 -23.288  1.00 89.75           C  
ATOM   3015  C   PHE C 132      13.487 -23.287 -24.666  1.00 89.75           C  
ATOM   3016  CB  PHE C 132      13.435 -22.517 -22.284  1.00 89.75           C  
ATOM   3017  O   PHE C 132      13.842 -22.370 -25.411  1.00 89.75           O  
ATOM   3018  CG  PHE C 132      13.888 -22.718 -20.863  1.00 89.75           C  
ATOM   3019  CD1 PHE C 132      13.340 -23.728 -20.081  1.00 89.75           C  
ATOM   3020  CD2 PHE C 132      14.861 -21.897 -20.309  1.00 89.75           C  
ATOM   3021  CE1 PHE C 132      13.757 -23.916 -18.766  1.00 89.75           C  
ATOM   3022  CE2 PHE C 132      15.283 -22.079 -18.995  1.00 89.75           C  
ATOM   3023  CZ  PHE C 132      14.729 -23.089 -18.225  1.00 89.75           C  
ATOM   3024  N   GLN C 133      12.605 -24.183 -25.018  1.00 86.25           N  
ATOM   3025  CA  GLN C 133      11.923 -24.153 -26.308  1.00 86.25           C  
ATOM   3026  C   GLN C 133      10.728 -23.204 -26.277  1.00 86.25           C  
ATOM   3027  CB  GLN C 133      11.468 -25.558 -26.707  1.00 86.25           C  
ATOM   3028  O   GLN C 133      10.265 -22.747 -27.324  1.00 86.25           O  
ATOM   3029  CG  GLN C 133      12.614 -26.517 -26.996  1.00 86.25           C  
ATOM   3030  CD  GLN C 133      12.136 -27.894 -27.417  1.00 86.25           C  
ATOM   3031  NE2 GLN C 133      13.070 -28.749 -27.820  1.00 86.25           N  
ATOM   3032  OE1 GLN C 133      10.936 -28.187 -27.380  1.00 86.25           O  
ATOM   3033  N   SER C 134      10.196 -22.996 -25.143  1.00 90.47           N  
ATOM   3034  CA  SER C 134       9.071 -22.088 -24.948  1.00 90.47           C  
ATOM   3035  C   SER C 134       9.297 -21.177 -23.746  1.00 90.47           C  
ATOM   3036  CB  SER C 134       7.772 -22.874 -24.766  1.00 90.47           C  
ATOM   3037  O   SER C 134      10.246 -21.371 -22.983  1.00 90.47           O  
ATOM   3038  OG  SER C 134       7.786 -23.592 -23.544  1.00 90.47           O  
ATOM   3039  N   THR C 135       8.419 -20.207 -23.652  1.00 92.11           N  
ATOM   3040  CA  THR C 135       8.495 -19.269 -22.539  1.00 92.11           C  
ATOM   3041  C   THR C 135       8.234 -19.979 -21.214  1.00 92.11           C  
ATOM   3042  CB  THR C 135       7.490 -18.114 -22.711  1.00 92.11           C  
ATOM   3043  O   THR C 135       7.311 -20.790 -21.109  1.00 92.11           O  
ATOM   3044  CG2 THR C 135       7.583 -17.126 -21.553  1.00 92.11           C  
ATOM   3045  OG1 THR C 135       7.769 -17.425 -23.936  1.00 92.11           O  
ATOM   3046  N   VAL C 136       9.072 -19.663 -20.223  1.00 94.46           N  
ATOM   3047  CA  VAL C 136       8.859 -20.184 -18.877  1.00 94.46           C  
ATOM   3048  C   VAL C 136       7.804 -19.346 -18.158  1.00 94.46           C  
ATOM   3049  CB  VAL C 136      10.171 -20.203 -18.061  1.00 94.46           C  
ATOM   3050  O   VAL C 136       8.018 -18.159 -17.898  1.00 94.46           O  
ATOM   3051  CG1 VAL C 136       9.919 -20.718 -16.645  1.00 94.46           C  
ATOM   3052  CG2 VAL C 136      11.223 -21.059 -18.765  1.00 94.46           C  
ATOM   3053  N   LYS C 137       6.751 -19.977 -17.752  1.00 94.01           N  
ATOM   3054  CA  LYS C 137       5.600 -19.246 -17.228  1.00 94.01           C  
ATOM   3055  C   LYS C 137       5.578 -19.277 -15.702  1.00 94.01           C  
ATOM   3056  CB  LYS C 137       4.298 -19.826 -17.782  1.00 94.01           C  
ATOM   3057  O   LYS C 137       4.984 -18.404 -15.067  1.00 94.01           O  
ATOM   3058  CG  LYS C 137       4.119 -19.624 -19.280  1.00 94.01           C  
ATOM   3059  CD  LYS C 137       2.737 -20.067 -19.743  1.00 94.01           C  
ATOM   3060  CE  LYS C 137       2.550 -19.847 -21.238  1.00 94.01           C  
ATOM   3061  NZ  LYS C 137       1.192 -20.268 -21.694  1.00 94.01           N  
ATOM   3062  N   CYS C 138       6.204 -20.315 -15.158  1.00 94.57           N  
ATOM   3063  CA  CYS C 138       6.180 -20.389 -13.701  1.00 94.57           C  
ATOM   3064  C   CYS C 138       7.453 -21.033 -13.167  1.00 94.57           C  
ATOM   3065  CB  CYS C 138       4.960 -21.177 -13.225  1.00 94.57           C  
ATOM   3066  O   CYS C 138       8.119 -21.787 -13.879  1.00 94.57           O  
ATOM   3067  SG  CYS C 138       4.901 -22.872 -13.846  1.00 94.57           S  
ATOM   3068  N   LEU C 139       7.799 -20.667 -12.003  1.00 97.17           N  
ATOM   3069  CA  LEU C 139       8.951 -21.192 -11.278  1.00 97.17           C  
ATOM   3070  C   LEU C 139       8.553 -21.639  -9.875  1.00 97.17           C  
ATOM   3071  CB  LEU C 139      10.059 -20.139 -11.196  1.00 97.17           C  
ATOM   3072  O   LEU C 139       7.751 -20.977  -9.212  1.00 97.17           O  
ATOM   3073  CG  LEU C 139      10.725 -19.751 -12.516  1.00 97.17           C  
ATOM   3074  CD1 LEU C 139      11.537 -18.471 -12.345  1.00 97.17           C  
ATOM   3075  CD2 LEU C 139      11.609 -20.886 -13.023  1.00 97.17           C  
ATOM   3076  N   THR C 140       9.076 -22.774  -9.485  1.00 96.89           N  
ATOM   3077  CA  THR C 140       8.834 -23.237  -8.123  1.00 96.89           C  
ATOM   3078  C   THR C 140      10.088 -23.884  -7.542  1.00 96.89           C  
ATOM   3079  CB  THR C 140       7.665 -24.238  -8.072  1.00 96.89           C  
ATOM   3080  O   THR C 140      10.840 -24.547  -8.259  1.00 96.89           O  
ATOM   3081  CG2 THR C 140       7.491 -24.809  -6.669  1.00 96.89           C  
ATOM   3082  OG1 THR C 140       6.456 -23.573  -8.459  1.00 96.89           O  
ATOM   3083  N   VAL C 141      10.279 -23.698  -6.285  1.00 95.84           N  
ATOM   3084  CA  VAL C 141      11.437 -24.266  -5.602  1.00 95.84           C  
ATOM   3085  C   VAL C 141      10.982 -25.341  -4.618  1.00 95.84           C  
ATOM   3086  CB  VAL C 141      12.251 -23.179  -4.865  1.00 95.84           C  
ATOM   3087  O   VAL C 141      10.033 -25.134  -3.858  1.00 95.84           O  
ATOM   3088  CG1 VAL C 141      13.348 -23.812  -4.011  1.00 95.84           C  
ATOM   3089  CG2 VAL C 141      12.850 -22.192  -5.865  1.00 95.84           C  
ATOM   3090  N   LEU C 142      11.624 -26.497  -4.710  1.00 95.11           N  
ATOM   3091  CA  LEU C 142      11.448 -27.549  -3.715  1.00 95.11           C  
ATOM   3092  C   LEU C 142      12.664 -27.640  -2.799  1.00 95.11           C  
ATOM   3093  CB  LEU C 142      11.207 -28.898  -4.398  1.00 95.11           C  
ATOM   3094  O   LEU C 142      13.617 -28.365  -3.095  1.00 95.11           O  
ATOM   3095  CG  LEU C 142      10.031 -28.964  -5.373  1.00 95.11           C  
ATOM   3096  CD1 LEU C 142       9.922 -30.359  -5.980  1.00 95.11           C  
ATOM   3097  CD2 LEU C 142       8.733 -28.576  -4.673  1.00 95.11           C  
ATOM   3098  N   GLN C 143      12.528 -27.036  -1.714  1.00 89.72           N  
ATOM   3099  CA  GLN C 143      13.652 -26.848  -0.802  1.00 89.72           C  
ATOM   3100  C   GLN C 143      14.137 -28.184  -0.246  1.00 89.72           C  
ATOM   3101  CB  GLN C 143      13.265 -25.912   0.343  1.00 89.72           C  
ATOM   3102  O   GLN C 143      15.343 -28.418  -0.142  1.00 89.72           O  
ATOM   3103  CG  GLN C 143      14.456 -25.289   1.057  1.00 89.72           C  
ATOM   3104  CD  GLN C 143      14.066 -24.116   1.938  1.00 89.72           C  
ATOM   3105  NE2 GLN C 143      15.061 -23.382   2.424  1.00 89.72           N  
ATOM   3106  OE1 GLN C 143      12.879 -23.872   2.178  1.00 89.72           O  
ATOM   3107  N   ARG C 144      13.219 -29.073   0.017  1.00 87.00           N  
ATOM   3108  CA  ARG C 144      13.564 -30.356   0.622  1.00 87.00           C  
ATOM   3109  C   ARG C 144      14.449 -31.179  -0.307  1.00 87.00           C  
ATOM   3110  CB  ARG C 144      12.299 -31.142   0.973  1.00 87.00           C  
ATOM   3111  O   ARG C 144      15.361 -31.872   0.149  1.00 87.00           O  
ATOM   3112  CG  ARG C 144      12.553 -32.358   1.850  1.00 87.00           C  
ATOM   3113  CD  ARG C 144      11.258 -33.069   2.216  1.00 87.00           C  
ATOM   3114  NE  ARG C 144      11.478 -34.489   2.477  1.00 87.00           N  
ATOM   3115  NH1 ARG C 144      10.658 -34.431   4.636  1.00 87.00           N  
ATOM   3116  NH2 ARG C 144      11.429 -36.400   3.750  1.00 87.00           N  
ATOM   3117  CZ  ARG C 144      11.188 -35.103   3.621  1.00 87.00           C  
ATOM   3118  N   LEU C 145      14.244 -31.037  -1.579  1.00 90.82           N  
ATOM   3119  CA  LEU C 145      15.005 -31.810  -2.554  1.00 90.82           C  
ATOM   3120  C   LEU C 145      16.127 -30.972  -3.157  1.00 90.82           C  
ATOM   3121  CB  LEU C 145      14.085 -32.326  -3.664  1.00 90.82           C  
ATOM   3122  O   LEU C 145      16.896 -31.461  -3.987  1.00 90.82           O  
ATOM   3123  CG  LEU C 145      13.000 -33.317  -3.240  1.00 90.82           C  
ATOM   3124  CD1 LEU C 145      12.103 -33.660  -4.425  1.00 90.82           C  
ATOM   3125  CD2 LEU C 145      13.627 -34.578  -2.655  1.00 90.82           C  
ATOM   3126  N   ASP C 146      16.183 -29.691  -2.725  1.00 90.75           N  
ATOM   3127  CA  ASP C 146      17.188 -28.746  -3.204  1.00 90.75           C  
ATOM   3128  C   ASP C 146      17.194 -28.677  -4.729  1.00 90.75           C  
ATOM   3129  CB  ASP C 146      18.576 -29.133  -2.690  1.00 90.75           C  
ATOM   3130  O   ASP C 146      18.252 -28.766  -5.356  1.00 90.75           O  
ATOM   3131  CG  ASP C 146      19.567 -27.983  -2.735  1.00 90.75           C  
ATOM   3132  OD1 ASP C 146      19.146 -26.811  -2.631  1.00 90.75           O  
ATOM   3133  OD2 ASP C 146      20.779 -28.252  -2.880  1.00 90.75           O  
ATOM   3134  N   VAL C 147      15.955 -28.534  -5.300  1.00 95.38           N  
ATOM   3135  CA  VAL C 147      15.798 -28.409  -6.746  1.00 95.38           C  
ATOM   3136  C   VAL C 147      14.790 -27.307  -7.063  1.00 95.38           C  
ATOM   3137  CB  VAL C 147      15.350 -29.742  -7.386  1.00 95.38           C  
ATOM   3138  O   VAL C 147      14.040 -26.872  -6.185  1.00 95.38           O  
ATOM   3139  CG1 VAL C 147      16.392 -30.833  -7.146  1.00 95.38           C  
ATOM   3140  CG2 VAL C 147      13.990 -30.167  -6.835  1.00 95.38           C  
ATOM   3141  N   TRP C 148      14.766 -26.836  -8.241  1.00 96.30           N  
ATOM   3142  CA  TRP C 148      13.736 -25.909  -8.700  1.00 96.30           C  
ATOM   3143  C   TRP C 148      13.164 -26.352 -10.042  1.00 96.30           C  
ATOM   3144  CB  TRP C 148      14.301 -24.491  -8.815  1.00 96.30           C  
ATOM   3145  O   TRP C 148      13.815 -27.084 -10.791  1.00 96.30           O  
ATOM   3146  CG  TRP C 148      15.421 -24.360  -9.803  1.00 96.30           C  
ATOM   3147  CD1 TRP C 148      16.741 -24.651  -9.596  1.00 96.30           C  
ATOM   3148  CD2 TRP C 148      15.319 -23.898 -11.153  1.00 96.30           C  
ATOM   3149  CE2 TRP C 148      16.618 -23.936 -11.707  1.00 96.30           C  
ATOM   3150  CE3 TRP C 148      14.254 -23.457 -11.950  1.00 96.30           C  
ATOM   3151  NE1 TRP C 148      17.466 -24.398 -10.737  1.00 96.30           N  
ATOM   3152  CH2 TRP C 148      15.820 -23.121 -13.781  1.00 96.30           C  
ATOM   3153  CZ2 TRP C 148      16.880 -23.549 -13.024  1.00 96.30           C  
ATOM   3154  CZ3 TRP C 148      14.517 -23.071 -13.260  1.00 96.30           C  
ATOM   3155  N   LEU C 149      11.944 -25.949 -10.214  1.00 97.85           N  
ATOM   3156  CA  LEU C 149      11.220 -26.407 -11.395  1.00 97.85           C  
ATOM   3157  C   LEU C 149      10.836 -25.231 -12.286  1.00 97.85           C  
ATOM   3158  CB  LEU C 149       9.966 -27.184 -10.986  1.00 97.85           C  
ATOM   3159  O   LEU C 149      10.493 -24.156 -11.790  1.00 97.85           O  
ATOM   3160  CG  LEU C 149      10.176 -28.353 -10.023  1.00 97.85           C  
ATOM   3161  CD1 LEU C 149       8.860 -28.732  -9.353  1.00 97.85           C  
ATOM   3162  CD2 LEU C 149      10.772 -29.550 -10.756  1.00 97.85           C  
ATOM   3163  N   SER C 150      10.964 -25.385 -13.572  1.00 96.89           N  
ATOM   3164  CA  SER C 150      10.478 -24.423 -14.556  1.00 96.89           C  
ATOM   3165  C   SER C 150       9.315 -24.996 -15.360  1.00 96.89           C  
ATOM   3166  CB  SER C 150      11.605 -24.007 -15.502  1.00 96.89           C  
ATOM   3167  O   SER C 150       9.412 -26.097 -15.905  1.00 96.89           O  
ATOM   3168  OG  SER C 150      12.014 -25.098 -16.308  1.00 96.89           O  
ATOM   3169  N   GLY C 151       8.230 -24.238 -15.400  1.00 95.51           N  
ATOM   3170  CA  GLY C 151       7.045 -24.693 -16.110  1.00 95.51           C  
ATOM   3171  C   GLY C 151       6.741 -23.875 -17.351  1.00 95.51           C  
ATOM   3172  O   GLY C 151       6.529 -22.664 -17.265  1.00 95.51           O  
ATOM   3173  N   GLY C 152       6.731 -24.385 -18.483  1.00 93.98           N  
ATOM   3174  CA  GLY C 152       6.303 -23.876 -19.776  1.00 93.98           C  
ATOM   3175  C   GLY C 152       5.444 -24.858 -20.549  1.00 93.98           C  
ATOM   3176  O   GLY C 152       4.358 -25.230 -20.098  1.00 93.98           O  
ATOM   3177  N   ASN C 153       5.959 -25.263 -21.717  1.00 93.90           N  
ATOM   3178  CA  ASN C 153       5.274 -26.318 -22.456  1.00 93.90           C  
ATOM   3179  C   ASN C 153       5.629 -27.701 -21.917  1.00 93.90           C  
ATOM   3180  CB  ASN C 153       5.601 -26.229 -23.948  1.00 93.90           C  
ATOM   3181  O   ASN C 153       4.935 -28.680 -22.202  1.00 93.90           O  
ATOM   3182  CG  ASN C 153       4.962 -25.028 -24.615  1.00 93.90           C  
ATOM   3183  ND2 ASN C 153       5.281 -24.816 -25.886  1.00 93.90           N  
ATOM   3184  OD1 ASN C 153       4.188 -24.295 -23.993  1.00 93.90           O  
ATOM   3185  N   ASP C 154       6.697 -27.752 -21.206  1.00 94.45           N  
ATOM   3186  CA  ASP C 154       7.142 -28.937 -20.478  1.00 94.45           C  
ATOM   3187  C   ASP C 154       7.590 -28.576 -19.064  1.00 94.45           C  
ATOM   3188  CB  ASP C 154       8.279 -29.633 -21.228  1.00 94.45           C  
ATOM   3189  O   ASP C 154       7.732 -27.396 -18.734  1.00 94.45           O  
ATOM   3190  CG  ASP C 154       9.405 -28.688 -21.608  1.00 94.45           C  
ATOM   3191  OD1 ASP C 154       9.472 -27.568 -21.059  1.00 94.45           O  
ATOM   3192  OD2 ASP C 154      10.231 -29.067 -22.467  1.00 94.45           O  
ATOM   3193  N   LEU C 155       7.707 -29.547 -18.212  1.00 96.54           N  
ATOM   3194  CA  LEU C 155       8.182 -29.358 -16.846  1.00 96.54           C  
ATOM   3195  C   LEU C 155       9.629 -29.820 -16.704  1.00 96.54           C  
ATOM   3196  CB  LEU C 155       7.293 -30.118 -15.859  1.00 96.54           C  
ATOM   3197  O   LEU C 155       9.953 -30.966 -17.023  1.00 96.54           O  
ATOM   3198  CG  LEU C 155       7.615 -29.935 -14.375  1.00 96.54           C  
ATOM   3199  CD1 LEU C 155       7.363 -28.492 -13.952  1.00 96.54           C  
ATOM   3200  CD2 LEU C 155       6.793 -30.898 -13.526  1.00 96.54           C  
ATOM   3201  N   CYS C 156      10.500 -28.912 -16.236  1.00 96.76           N  
ATOM   3202  CA  CYS C 156      11.920 -29.221 -16.103  1.00 96.76           C  
ATOM   3203  C   CYS C 156      12.361 -29.142 -14.646  1.00 96.76           C  
ATOM   3204  CB  CYS C 156      12.758 -28.265 -16.951  1.00 96.76           C  
ATOM   3205  O   CYS C 156      11.917 -28.263 -13.906  1.00 96.76           O  
ATOM   3206  SG  CYS C 156      12.361 -28.317 -18.713  1.00 96.76           S  
ATOM   3207  N   VAL C 157      13.212 -30.021 -14.251  1.00 97.12           N  
ATOM   3208  CA  VAL C 157      13.765 -30.056 -12.901  1.00 97.12           C  
ATOM   3209  C   VAL C 157      15.253 -29.715 -12.943  1.00 97.12           C  
ATOM   3210  CB  VAL C 157      13.552 -31.434 -12.236  1.00 97.12           C  
ATOM   3211  O   VAL C 157      16.017 -30.334 -13.687  1.00 97.12           O  
ATOM   3212  CG1 VAL C 157      14.075 -31.427 -10.801  1.00 97.12           C  
ATOM   3213  CG2 VAL C 157      12.074 -31.819 -12.268  1.00 97.12           C  
ATOM   3214  N   TRP C 158      15.591 -28.733 -12.111  1.00 95.73           N  
ATOM   3215  CA  TRP C 158      16.966 -28.245 -12.096  1.00 95.73           C  
ATOM   3216  C   TRP C 158      17.563 -28.339 -10.696  1.00 95.73           C  
ATOM   3217  CB  TRP C 158      17.028 -26.798 -12.595  1.00 95.73           C  
ATOM   3218  O   TRP C 158      16.844 -28.231  -9.700  1.00 95.73           O  
ATOM   3219  CG  TRP C 158      16.358 -26.581 -13.918  1.00 95.73           C  
ATOM   3220  CD1 TRP C 158      15.017 -26.453 -14.152  1.00 95.73           C  
ATOM   3221  CD2 TRP C 158      17.000 -26.470 -15.192  1.00 95.73           C  
ATOM   3222  CE2 TRP C 158      15.985 -26.275 -16.156  1.00 95.73           C  
ATOM   3223  CE3 TRP C 158      18.336 -26.516 -15.613  1.00 95.73           C  
ATOM   3224  NE1 TRP C 158      14.786 -26.269 -15.495  1.00 95.73           N  
ATOM   3225  CH2 TRP C 158      17.581 -26.175 -17.901  1.00 95.73           C  
ATOM   3226  CZ2 TRP C 158      16.266 -26.127 -17.516  1.00 95.73           C  
ATOM   3227  CZ3 TRP C 158      18.613 -26.368 -16.968  1.00 95.73           C  
ATOM   3228  N   ASN C 159      18.856 -28.565 -10.614  1.00 92.40           N  
ATOM   3229  CA  ASN C 159      19.533 -28.490  -9.324  1.00 92.40           C  
ATOM   3230  C   ASN C 159      20.109 -27.100  -9.073  1.00 92.40           C  
ATOM   3231  CB  ASN C 159      20.636 -29.546  -9.234  1.00 92.40           C  
ATOM   3232  O   ASN C 159      19.945 -26.197  -9.896  1.00 92.40           O  
ATOM   3233  CG  ASN C 159      21.758 -29.304 -10.223  1.00 92.40           C  
ATOM   3234  ND2 ASN C 159      22.641 -30.285 -10.371  1.00 92.40           N  
ATOM   3235  OD1 ASN C 159      21.832 -28.244 -10.850  1.00 92.40           O  
ATOM   3236  N   ARG C 160      20.712 -26.883  -8.035  1.00 85.60           N  
ATOM   3237  CA  ARG C 160      21.246 -25.580  -7.649  1.00 85.60           C  
ATOM   3238  C   ARG C 160      22.396 -25.167  -8.560  1.00 85.60           C  
ATOM   3239  CB  ARG C 160      21.713 -25.602  -6.192  1.00 85.60           C  
ATOM   3240  O   ARG C 160      22.637 -23.976  -8.763  1.00 85.60           O  
ATOM   3241  CG  ARG C 160      21.967 -24.222  -5.606  1.00 85.60           C  
ATOM   3242  CD  ARG C 160      22.174 -24.278  -4.099  1.00 85.60           C  
ATOM   3243  NE  ARG C 160      20.907 -24.206  -3.378  1.00 85.60           N  
ATOM   3244  NH1 ARG C 160      21.563 -22.490  -1.978  1.00 85.60           N  
ATOM   3245  NH2 ARG C 160      19.458 -23.380  -1.799  1.00 85.60           N  
ATOM   3246  CZ  ARG C 160      20.645 -23.359  -2.387  1.00 85.60           C  
ATOM   3247  N   LYS C 161      23.114 -26.173  -9.063  1.00 85.28           N  
ATOM   3248  CA  LYS C 161      24.237 -25.910  -9.958  1.00 85.28           C  
ATOM   3249  C   LYS C 161      23.753 -25.622 -11.376  1.00 85.28           C  
ATOM   3250  CB  LYS C 161      25.206 -27.093  -9.965  1.00 85.28           C  
ATOM   3251  O   LYS C 161      24.561 -25.488 -12.298  1.00 85.28           O  
ATOM   3252  CG  LYS C 161      25.911 -27.325  -8.637  1.00 85.28           C  
ATOM   3253  CD  LYS C 161      26.872 -28.504  -8.711  1.00 85.28           C  
ATOM   3254  CE  LYS C 161      27.532 -28.775  -7.366  1.00 85.28           C  
ATOM   3255  NZ  LYS C 161      28.458 -29.945  -7.429  1.00 85.28           N  
ATOM   3256  N   LEU C 162      22.408 -25.700 -11.557  1.00 88.01           N  
ATOM   3257  CA  LEU C 162      21.733 -25.291 -12.784  1.00 88.01           C  
ATOM   3258  C   LEU C 162      21.877 -26.357 -13.865  1.00 88.01           C  
ATOM   3259  CB  LEU C 162      22.295 -23.959 -13.287  1.00 88.01           C  
ATOM   3260  O   LEU C 162      21.926 -26.038 -15.055  1.00 88.01           O  
ATOM   3261  CG  LEU C 162      22.274 -22.796 -12.293  1.00 88.01           C  
ATOM   3262  CD1 LEU C 162      22.986 -21.583 -12.882  1.00 88.01           C  
ATOM   3263  CD2 LEU C 162      20.840 -22.446 -11.909  1.00 88.01           C  
ATOM   3264  N   ASP C 163      22.020 -27.563 -13.457  1.00 91.92           N  
ATOM   3265  CA  ASP C 163      21.998 -28.696 -14.376  1.00 91.92           C  
ATOM   3266  C   ASP C 163      20.580 -29.236 -14.549  1.00 91.92           C  
ATOM   3267  CB  ASP C 163      22.927 -29.807 -13.881  1.00 91.92           C  
ATOM   3268  O   ASP C 163      19.850 -29.402 -13.570  1.00 91.92           O  
ATOM   3269  CG  ASP C 163      24.374 -29.362 -13.767  1.00 91.92           C  
ATOM   3270  OD1 ASP C 163      24.879 -28.686 -14.688  1.00 91.92           O  
ATOM   3271  OD2 ASP C 163      25.017 -29.695 -12.747  1.00 91.92           O  
ATOM   3272  N   LEU C 164      20.260 -29.489 -15.754  1.00 94.90           N  
ATOM   3273  CA  LEU C 164      18.971 -30.124 -16.004  1.00 94.90           C  
ATOM   3274  C   LEU C 164      18.990 -31.584 -15.563  1.00 94.90           C  
ATOM   3275  CB  LEU C 164      18.607 -30.032 -17.488  1.00 94.90           C  
ATOM   3276  O   LEU C 164      19.731 -32.396 -16.121  1.00 94.90           O  
ATOM   3277  CG  LEU C 164      17.276 -30.663 -17.900  1.00 94.90           C  
ATOM   3278  CD1 LEU C 164      16.113 -29.913 -17.260  1.00 94.90           C  
ATOM   3279  CD2 LEU C 164      17.139 -30.678 -19.419  1.00 94.90           C  
ATOM   3280  N   LEU C 165      18.217 -31.926 -14.599  1.00 95.24           N  
ATOM   3281  CA  LEU C 165      18.206 -33.279 -14.052  1.00 95.24           C  
ATOM   3282  C   LEU C 165      17.257 -34.176 -14.840  1.00 95.24           C  
ATOM   3283  CB  LEU C 165      17.801 -33.257 -12.576  1.00 95.24           C  
ATOM   3284  O   LEU C 165      17.615 -35.299 -15.202  1.00 95.24           O  
ATOM   3285  CG  LEU C 165      18.710 -32.467 -11.635  1.00 95.24           C  
ATOM   3286  CD1 LEU C 165      18.126 -32.448 -10.226  1.00 95.24           C  
ATOM   3287  CD2 LEU C 165      20.116 -33.056 -11.628  1.00 95.24           C  
ATOM   3288  N   CYS C 166      16.046 -33.669 -15.105  1.00 94.65           N  
ATOM   3289  CA  CYS C 166      15.061 -34.387 -15.907  1.00 94.65           C  
ATOM   3290  C   CYS C 166      13.962 -33.449 -16.389  1.00 94.65           C  
ATOM   3291  CB  CYS C 166      14.449 -35.534 -15.103  1.00 94.65           C  
ATOM   3292  O   CYS C 166      13.883 -32.300 -15.948  1.00 94.65           O  
ATOM   3293  SG  CYS C 166      13.601 -34.999 -13.600  1.00 94.65           S  
ATOM   3294  N   LYS C 167      13.169 -33.832 -17.397  1.00 94.43           N  
ATOM   3295  CA  LYS C 167      12.084 -33.024 -17.944  1.00 94.43           C  
ATOM   3296  C   LYS C 167      10.970 -33.905 -18.503  1.00 94.43           C  
ATOM   3297  CB  LYS C 167      12.608 -32.087 -19.034  1.00 94.43           C  
ATOM   3298  O   LYS C 167      11.200 -35.071 -18.832  1.00 94.43           O  
ATOM   3299  CG  LYS C 167      13.065 -32.802 -20.297  1.00 94.43           C  
ATOM   3300  CD  LYS C 167      13.506 -31.815 -21.369  1.00 94.43           C  
ATOM   3301  CE  LYS C 167      13.892 -32.525 -22.660  1.00 94.43           C  
ATOM   3302  NZ  LYS C 167      14.320 -31.560 -23.717  1.00 94.43           N  
ATOM   3303  N   THR C 168       9.832 -33.464 -18.545  1.00 94.09           N  
ATOM   3304  CA  THR C 168       8.707 -34.169 -19.148  1.00 94.09           C  
ATOM   3305  C   THR C 168       8.678 -33.950 -20.658  1.00 94.09           C  
ATOM   3306  CB  THR C 168       7.369 -33.715 -18.535  1.00 94.09           C  
ATOM   3307  O   THR C 168       9.369 -33.071 -21.176  1.00 94.09           O  
ATOM   3308  CG2 THR C 168       7.363 -33.910 -17.022  1.00 94.09           C  
ATOM   3309  OG1 THR C 168       7.163 -32.327 -18.828  1.00 94.09           O  
ATOM   3310  N   SER C 169       7.972 -34.835 -21.269  1.00 90.91           N  
ATOM   3311  CA  SER C 169       7.679 -34.545 -22.669  1.00 90.91           C  
ATOM   3312  C   SER C 169       6.766 -33.331 -22.802  1.00 90.91           C  
ATOM   3313  CB  SER C 169       7.034 -35.756 -23.343  1.00 90.91           C  
ATOM   3314  O   SER C 169       6.320 -32.770 -21.800  1.00 90.91           O  
ATOM   3315  OG  SER C 169       5.838 -36.125 -22.678  1.00 90.91           O  
ATOM   3316  N   HIS C 170       6.501 -32.905 -24.056  1.00 87.97           N  
ATOM   3317  CA  HIS C 170       5.613 -31.776 -24.309  1.00 87.97           C  
ATOM   3318  C   HIS C 170       4.223 -32.030 -23.737  1.00 87.97           C  
ATOM   3319  CB  HIS C 170       5.520 -31.494 -25.810  1.00 87.97           C  
ATOM   3320  O   HIS C 170       3.585 -33.032 -24.065  1.00 87.97           O  
ATOM   3321  CG  HIS C 170       4.724 -30.272 -26.142  1.00 87.97           C  
ATOM   3322  CD2 HIS C 170       5.115 -29.015 -26.457  1.00 87.97           C  
ATOM   3323  ND1 HIS C 170       3.346 -30.267 -26.172  1.00 87.97           N  
ATOM   3324  CE1 HIS C 170       2.923 -29.055 -26.492  1.00 87.97           C  
ATOM   3325  NE2 HIS C 170       3.977 -28.277 -26.670  1.00 87.97           N  
ATOM   3326  N   LEU C 171       3.792 -31.203 -22.854  1.00 88.15           N  
ATOM   3327  CA  LEU C 171       2.516 -31.389 -22.171  1.00 88.15           C  
ATOM   3328  C   LEU C 171       1.396 -30.655 -22.902  1.00 88.15           C  
ATOM   3329  CB  LEU C 171       2.605 -30.896 -20.725  1.00 88.15           C  
ATOM   3330  O   LEU C 171       0.349 -31.240 -23.190  1.00 88.15           O  
ATOM   3331  CG  LEU C 171       3.564 -31.657 -19.807  1.00 88.15           C  
ATOM   3332  CD1 LEU C 171       3.815 -30.864 -18.529  1.00 88.15           C  
ATOM   3333  CD2 LEU C 171       3.012 -33.041 -19.485  1.00 88.15           C  
ATOM   3334  N   SER C 172       1.620 -29.310 -23.213  1.00 86.06           N  
ATOM   3335  CA  SER C 172       0.591 -28.491 -23.845  1.00 86.06           C  
ATOM   3336  C   SER C 172       1.194 -27.252 -24.498  1.00 86.06           C  
ATOM   3337  CB  SER C 172      -0.466 -28.074 -22.821  1.00 86.06           C  
ATOM   3338  O   SER C 172       2.211 -26.732 -24.035  1.00 86.06           O  
ATOM   3339  OG  SER C 172      -1.371 -27.140 -23.384  1.00 86.06           O  
ATOM   3340  N   ASP C 173       0.543 -26.779 -25.488  1.00 83.25           N  
ATOM   3341  CA  ASP C 173       0.984 -25.559 -26.155  1.00 83.25           C  
ATOM   3342  C   ASP C 173       0.660 -24.325 -25.315  1.00 83.25           C  
ATOM   3343  CB  ASP C 173       0.337 -25.438 -27.537  1.00 83.25           C  
ATOM   3344  O   ASP C 173       1.336 -23.300 -25.421  1.00 83.25           O  
ATOM   3345  CG  ASP C 173       0.849 -26.474 -28.523  1.00 83.25           C  
ATOM   3346  OD1 ASP C 173       2.002 -26.935 -28.380  1.00 83.25           O  
ATOM   3347  OD2 ASP C 173       0.093 -26.830 -29.453  1.00 83.25           O  
ATOM   3348  N   THR C 174      -0.355 -24.497 -24.471  1.00 83.52           N  
ATOM   3349  CA  THR C 174      -0.721 -23.380 -23.607  1.00 83.52           C  
ATOM   3350  C   THR C 174       0.263 -23.247 -22.448  1.00 83.52           C  
ATOM   3351  CB  THR C 174      -2.149 -23.545 -23.055  1.00 83.52           C  
ATOM   3352  O   THR C 174       0.446 -22.156 -21.904  1.00 83.52           O  
ATOM   3353  CG2 THR C 174      -3.191 -23.224 -24.122  1.00 83.52           C  
ATOM   3354  OG1 THR C 174      -2.332 -24.896 -22.616  1.00 83.52           O  
ATOM   3355  N   GLY C 175       0.893 -24.353 -22.102  1.00 91.00           N  
ATOM   3356  CA  GLY C 175       1.913 -24.344 -21.066  1.00 91.00           C  
ATOM   3357  C   GLY C 175       1.347 -24.526 -19.670  1.00 91.00           C  
ATOM   3358  O   GLY C 175       0.128 -24.549 -19.487  1.00 91.00           O  
ATOM   3359  N   ILE C 176       2.130 -24.635 -18.651  1.00 95.17           N  
ATOM   3360  CA  ILE C 176       1.780 -24.772 -17.241  1.00 95.17           C  
ATOM   3361  C   ILE C 176       1.539 -23.393 -16.632  1.00 95.17           C  
ATOM   3362  CB  ILE C 176       2.881 -25.520 -16.456  1.00 95.17           C  
ATOM   3363  O   ILE C 176       2.455 -22.570 -16.561  1.00 95.17           O  
ATOM   3364  CG1 ILE C 176       3.158 -26.886 -17.094  1.00 95.17           C  
ATOM   3365  CG2 ILE C 176       2.485 -25.673 -14.984  1.00 95.17           C  
ATOM   3366  CD1 ILE C 176       4.412 -27.571 -16.570  1.00 95.17           C  
ATOM   3367  N   SER C 177       0.409 -23.235 -16.174  1.00 91.74           N  
ATOM   3368  CA  SER C 177       0.047 -21.905 -15.695  1.00 91.74           C  
ATOM   3369  C   SER C 177       0.407 -21.730 -14.223  1.00 91.74           C  
ATOM   3370  CB  SER C 177      -1.447 -21.650 -15.897  1.00 91.74           C  
ATOM   3371  O   SER C 177       0.621 -20.608 -13.760  1.00 91.74           O  
ATOM   3372  OG  SER C 177      -2.219 -22.643 -15.243  1.00 91.74           O  
ATOM   3373  N   ALA C 178       0.444 -22.833 -13.529  1.00 94.89           N  
ATOM   3374  CA  ALA C 178       0.767 -22.747 -12.107  1.00 94.89           C  
ATOM   3375  C   ALA C 178       1.339 -24.065 -11.594  1.00 94.89           C  
ATOM   3376  CB  ALA C 178      -0.472 -22.359 -11.303  1.00 94.89           C  
ATOM   3377  O   ALA C 178       0.998 -25.136 -12.100  1.00 94.89           O  
ATOM   3378  N   LEU C 179       2.189 -23.936 -10.575  1.00 96.64           N  
ATOM   3379  CA  LEU C 179       2.846 -25.090  -9.971  1.00 96.64           C  
ATOM   3380  C   LEU C 179       2.860 -24.974  -8.451  1.00 96.64           C  
ATOM   3381  CB  LEU C 179       4.277 -25.228 -10.498  1.00 96.64           C  
ATOM   3382  O   LEU C 179       3.199 -23.920  -7.908  1.00 96.64           O  
ATOM   3383  CG  LEU C 179       4.429 -25.812 -11.903  1.00 96.64           C  
ATOM   3384  CD1 LEU C 179       5.808 -25.483 -12.467  1.00 96.64           C  
ATOM   3385  CD2 LEU C 179       4.199 -27.319 -11.884  1.00 96.64           C  
ATOM   3386  N   VAL C 180       2.517 -26.113  -7.807  1.00 96.60           N  
ATOM   3387  CA  VAL C 180       2.581 -26.086  -6.349  1.00 96.60           C  
ATOM   3388  C   VAL C 180       3.107 -27.422  -5.830  1.00 96.60           C  
ATOM   3389  CB  VAL C 180       1.201 -25.778  -5.726  1.00 96.60           C  
ATOM   3390  O   VAL C 180       2.784 -28.478  -6.378  1.00 96.60           O  
ATOM   3391  CG1 VAL C 180       1.225 -26.011  -4.217  1.00 96.60           C  
ATOM   3392  CG2 VAL C 180       0.782 -24.343  -6.042  1.00 96.60           C  
ATOM   3393  N   GLU C 181       3.845 -27.343  -4.824  1.00 97.15           N  
ATOM   3394  CA  GLU C 181       4.389 -28.539  -4.188  1.00 97.15           C  
ATOM   3395  C   GLU C 181       3.388 -29.148  -3.210  1.00 97.15           C  
ATOM   3396  CB  GLU C 181       5.700 -28.217  -3.467  1.00 97.15           C  
ATOM   3397  O   GLU C 181       2.767 -28.431  -2.423  1.00 97.15           O  
ATOM   3398  CG  GLU C 181       6.357 -29.425  -2.815  1.00 97.15           C  
ATOM   3399  CD  GLU C 181       7.588 -29.071  -1.997  1.00 97.15           C  
ATOM   3400  OE1 GLU C 181       8.302 -29.994  -1.543  1.00 97.15           O  
ATOM   3401  OE2 GLU C 181       7.840 -27.860  -1.806  1.00 97.15           O  
ATOM   3402  N   ILE C 182       3.293 -30.480  -3.240  1.00 96.74           N  
ATOM   3403  CA  ILE C 182       2.476 -31.228  -2.290  1.00 96.74           C  
ATOM   3404  C   ILE C 182       3.296 -32.368  -1.690  1.00 96.74           C  
ATOM   3405  CB  ILE C 182       1.197 -31.781  -2.956  1.00 96.74           C  
ATOM   3406  O   ILE C 182       4.432 -32.611  -2.106  1.00 96.74           O  
ATOM   3407  CG1 ILE C 182       1.558 -32.648  -4.168  1.00 96.74           C  
ATOM   3408  CG2 ILE C 182       0.261 -30.638  -3.360  1.00 96.74           C  
ATOM   3409  CD1 ILE C 182       0.366 -33.349  -4.805  1.00 96.74           C  
ATOM   3410  N   PRO C 183       2.837 -33.044  -0.720  1.00 95.05           N  
ATOM   3411  CA  PRO C 183       3.625 -34.063  -0.022  1.00 95.05           C  
ATOM   3412  C   PRO C 183       4.061 -35.203  -0.940  1.00 95.05           C  
ATOM   3413  CB  PRO C 183       2.667 -34.569   1.060  1.00 95.05           C  
ATOM   3414  O   PRO C 183       3.506 -35.369  -2.029  1.00 95.05           O  
ATOM   3415  CG  PRO C 183       1.717 -33.438   1.288  1.00 95.05           C  
ATOM   3416  CD  PRO C 183       1.492 -32.733  -0.019  1.00 95.05           C  
ATOM   3417  N   LYS C 184       5.037 -35.975  -0.491  1.00 93.49           N  
ATOM   3418  CA  LYS C 184       5.564 -37.175  -1.135  1.00 93.49           C  
ATOM   3419  C   LYS C 184       6.297 -36.829  -2.428  1.00 93.49           C  
ATOM   3420  CB  LYS C 184       4.437 -38.169  -1.422  1.00 93.49           C  
ATOM   3421  O   LYS C 184       6.135 -37.512  -3.441  1.00 93.49           O  
ATOM   3422  CG  LYS C 184       3.766 -38.721  -0.173  1.00 93.49           C  
ATOM   3423  CD  LYS C 184       2.771 -39.823  -0.513  1.00 93.49           C  
ATOM   3424  CE  LYS C 184       2.111 -40.388   0.737  1.00 93.49           C  
ATOM   3425  NZ  LYS C 184       1.153 -41.487   0.410  1.00 93.49           N  
ATOM   3426  N   ASN C 185       7.016 -35.694  -2.455  1.00 94.97           N  
ATOM   3427  CA  ASN C 185       7.830 -35.219  -3.569  1.00 94.97           C  
ATOM   3428  C   ASN C 185       6.999 -35.050  -4.838  1.00 94.97           C  
ATOM   3429  CB  ASN C 185       8.999 -36.172  -3.824  1.00 94.97           C  
ATOM   3430  O   ASN C 185       7.462 -35.364  -5.936  1.00 94.97           O  
ATOM   3431  CG  ASN C 185       9.961 -36.242  -2.654  1.00 94.97           C  
ATOM   3432  ND2 ASN C 185      10.659 -37.364  -2.527  1.00 94.97           N  
ATOM   3433  OD1 ASN C 185      10.075 -35.295  -1.871  1.00 94.97           O  
ATOM   3434  N   CYS C 186       5.736 -34.651  -4.579  1.00 97.26           N  
ATOM   3435  CA  CYS C 186       4.840 -34.452  -5.713  1.00 97.26           C  
ATOM   3436  C   CYS C 186       4.615 -32.968  -5.977  1.00 97.26           C  
ATOM   3437  CB  CYS C 186       3.500 -35.144  -5.464  1.00 97.26           C  
ATOM   3438  O   CYS C 186       4.797 -32.140  -5.083  1.00 97.26           O  
ATOM   3439  SG  CYS C 186       3.599 -36.947  -5.468  1.00 97.26           S  
ATOM   3440  N   VAL C 187       4.293 -32.688  -7.201  1.00 97.59           N  
ATOM   3441  CA  VAL C 187       3.958 -31.330  -7.614  1.00 97.59           C  
ATOM   3442  C   VAL C 187       2.685 -31.344  -8.457  1.00 97.59           C  
ATOM   3443  CB  VAL C 187       5.113 -30.676  -8.406  1.00 97.59           C  
ATOM   3444  O   VAL C 187       2.473 -32.258  -9.258  1.00 97.59           O  
ATOM   3445  CG1 VAL C 187       4.725 -29.273  -8.868  1.00 97.59           C  
ATOM   3446  CG2 VAL C 187       6.382 -30.631  -7.557  1.00 97.59           C  
ATOM   3447  N   VAL C 188       1.855 -30.385  -8.227  1.00 98.19           N  
ATOM   3448  CA  VAL C 188       0.636 -30.245  -9.017  1.00 98.19           C  
ATOM   3449  C   VAL C 188       0.835 -29.177 -10.090  1.00 98.19           C  
ATOM   3450  CB  VAL C 188      -0.578 -29.889  -8.129  1.00 98.19           C  
ATOM   3451  O   VAL C 188       1.260 -28.059  -9.791  1.00 98.19           O  
ATOM   3452  CG1 VAL C 188      -1.850 -29.787  -8.969  1.00 98.19           C  
ATOM   3453  CG2 VAL C 188      -0.749 -30.924  -7.019  1.00 98.19           C  
ATOM   3454  N   ALA C 189       0.523 -29.503 -11.285  1.00 97.76           N  
ATOM   3455  CA  ALA C 189       0.642 -28.567 -12.399  1.00 97.76           C  
ATOM   3456  C   ALA C 189      -0.720 -28.282 -13.026  1.00 97.76           C  
ATOM   3457  CB  ALA C 189       1.605 -29.112 -13.452  1.00 97.76           C  
ATOM   3458  O   ALA C 189      -1.449 -29.209 -13.388  1.00 97.76           O  
ATOM   3459  N   ALA C 190      -1.029 -27.029 -13.164  1.00 97.40           N  
ATOM   3460  CA  ALA C 190      -2.248 -26.629 -13.864  1.00 97.40           C  
ATOM   3461  C   ALA C 190      -1.978 -26.403 -15.349  1.00 97.40           C  
ATOM   3462  CB  ALA C 190      -2.833 -25.367 -13.235  1.00 97.40           C  
ATOM   3463  O   ALA C 190      -1.212 -25.510 -15.718  1.00 97.40           O  
ATOM   3464  N   VAL C 191      -2.615 -27.179 -16.167  1.00 95.86           N  
ATOM   3465  CA  VAL C 191      -2.482 -27.096 -17.618  1.00 95.86           C  
ATOM   3466  C   VAL C 191      -3.864 -26.987 -18.259  1.00 95.86           C  
ATOM   3467  CB  VAL C 191      -1.724 -28.315 -18.189  1.00 95.86           C  
ATOM   3468  O   VAL C 191      -4.534 -27.999 -18.479  1.00 95.86           O  
ATOM   3469  CG1 VAL C 191      -1.427 -28.119 -19.674  1.00 95.86           C  
ATOM   3470  CG2 VAL C 191      -0.432 -28.552 -17.409  1.00 95.86           C  
ATOM   3471  N   GLY C 192      -4.283 -25.769 -18.607  1.00 92.74           N  
ATOM   3472  CA  GLY C 192      -5.639 -25.558 -19.088  1.00 92.74           C  
ATOM   3473  C   GLY C 192      -6.698 -25.898 -18.057  1.00 92.74           C  
ATOM   3474  O   GLY C 192      -6.726 -25.313 -16.972  1.00 92.74           O  
ATOM   3475  N   LYS C 193      -7.539 -26.910 -18.347  1.00 93.92           N  
ATOM   3476  CA  LYS C 193      -8.611 -27.313 -17.441  1.00 93.92           C  
ATOM   3477  C   LYS C 193      -8.208 -28.535 -16.620  1.00 93.92           C  
ATOM   3478  CB  LYS C 193      -9.892 -27.607 -18.223  1.00 93.92           C  
ATOM   3479  O   LYS C 193      -8.975 -29.004 -15.778  1.00 93.92           O  
ATOM   3480  CG  LYS C 193      -9.749 -28.721 -19.250  1.00 93.92           C  
ATOM   3481  CD  LYS C 193     -11.036 -28.924 -20.039  1.00 93.92           C  
ATOM   3482  CE  LYS C 193     -10.896 -30.043 -21.062  1.00 93.92           C  
ATOM   3483  NZ  LYS C 193     -12.145 -30.223 -21.860  1.00 93.92           N  
ATOM   3484  N   GLU C 194      -6.997 -29.016 -16.840  1.00 95.88           N  
ATOM   3485  CA  GLU C 194      -6.570 -30.254 -16.196  1.00 95.88           C  
ATOM   3486  C   GLU C 194      -5.487 -29.989 -15.153  1.00 95.88           C  
ATOM   3487  CB  GLU C 194      -6.063 -31.255 -17.237  1.00 95.88           C  
ATOM   3488  O   GLU C 194      -4.726 -29.027 -15.272  1.00 95.88           O  
ATOM   3489  CG  GLU C 194      -7.061 -31.545 -18.348  1.00 95.88           C  
ATOM   3490  CD  GLU C 194      -6.495 -32.428 -19.449  1.00 95.88           C  
ATOM   3491  OE1 GLU C 194      -7.202 -32.678 -20.451  1.00 95.88           O  
ATOM   3492  OE2 GLU C 194      -5.334 -32.874 -19.307  1.00 95.88           O  
ATOM   3493  N   LEU C 195      -5.474 -30.863 -14.169  1.00 97.64           N  
ATOM   3494  CA  LEU C 195      -4.388 -30.911 -13.195  1.00 97.64           C  
ATOM   3495  C   LEU C 195      -3.558 -32.179 -13.369  1.00 97.64           C  
ATOM   3496  CB  LEU C 195      -4.943 -30.842 -11.770  1.00 97.64           C  
ATOM   3497  O   LEU C 195      -4.107 -33.280 -13.446  1.00 97.64           O  
ATOM   3498  CG  LEU C 195      -5.555 -29.506 -11.345  1.00 97.64           C  
ATOM   3499  CD1 LEU C 195      -6.294 -29.659 -10.020  1.00 97.64           C  
ATOM   3500  CD2 LEU C 195      -4.478 -28.432 -11.242  1.00 97.64           C  
ATOM   3501  N   ILE C 196      -2.329 -32.002 -13.470  1.00 97.57           N  
ATOM   3502  CA  ILE C 196      -1.452 -33.162 -13.579  1.00 97.57           C  
ATOM   3503  C   ILE C 196      -0.565 -33.257 -12.340  1.00 97.57           C  
ATOM   3504  CB  ILE C 196      -0.584 -33.096 -14.856  1.00 97.57           C  
ATOM   3505  O   ILE C 196       0.130 -32.300 -11.991  1.00 97.57           O  
ATOM   3506  CG1 ILE C 196      -1.462 -32.845 -16.087  1.00 97.57           C  
ATOM   3507  CG2 ILE C 196       0.234 -34.380 -15.019  1.00 97.57           C  
ATOM   3508  CD1 ILE C 196      -0.678 -32.646 -17.376  1.00 97.57           C  
ATOM   3509  N   ILE C 197      -0.561 -34.387 -11.697  1.00 97.98           N  
ATOM   3510  CA  ILE C 197       0.279 -34.622 -10.527  1.00 97.98           C  
ATOM   3511  C   ILE C 197       1.555 -35.349 -10.946  1.00 97.98           C  
ATOM   3512  CB  ILE C 197      -0.470 -35.433  -9.447  1.00 97.98           C  
ATOM   3513  O   ILE C 197       1.496 -36.450 -11.499  1.00 97.98           O  
ATOM   3514  CG1 ILE C 197      -1.776 -34.730  -9.060  1.00 97.98           C  
ATOM   3515  CG2 ILE C 197       0.420 -35.648  -8.219  1.00 97.98           C  
ATOM   3516  CD1 ILE C 197      -2.630 -35.510  -8.070  1.00 97.98           C  
ATOM   3517  N   PHE C 198       2.624 -34.744 -10.655  1.00 97.89           N  
ATOM   3518  CA  PHE C 198       3.917 -35.347 -10.959  1.00 97.89           C  
ATOM   3519  C   PHE C 198       4.644 -35.741  -9.679  1.00 97.89           C  
ATOM   3520  CB  PHE C 198       4.782 -34.383 -11.778  1.00 97.89           C  
ATOM   3521  O   PHE C 198       4.605 -35.012  -8.686  1.00 97.89           O  
ATOM   3522  CG  PHE C 198       4.249 -34.116 -13.160  1.00 97.89           C  
ATOM   3523  CD1 PHE C 198       4.397 -35.057 -14.171  1.00 97.89           C  
ATOM   3524  CD2 PHE C 198       3.601 -32.921 -13.448  1.00 97.89           C  
ATOM   3525  CE1 PHE C 198       3.905 -34.812 -15.451  1.00 97.89           C  
ATOM   3526  CE2 PHE C 198       3.108 -32.669 -14.725  1.00 97.89           C  
ATOM   3527  CZ  PHE C 198       3.261 -33.616 -15.725  1.00 97.89           C  
ATOM   3528  N   ARG C 199       5.256 -36.840  -9.686  1.00 97.10           N  
ATOM   3529  CA  ARG C 199       6.130 -37.263  -8.596  1.00 97.10           C  
ATOM   3530  C   ARG C 199       7.594 -37.220  -9.021  1.00 97.10           C  
ATOM   3531  CB  ARG C 199       5.761 -38.673  -8.127  1.00 97.10           C  
ATOM   3532  O   ARG C 199       7.968 -37.807 -10.038  1.00 97.10           O  
ATOM   3533  CG  ARG C 199       6.572 -39.157  -6.936  1.00 97.10           C  
ATOM   3534  CD  ARG C 199       6.182 -40.570  -6.525  1.00 97.10           C  
ATOM   3535  NE  ARG C 199       4.820 -40.621  -6.000  1.00 97.10           N  
ATOM   3536  NH1 ARG C 199       5.370 -41.853  -4.124  1.00 97.10           N  
ATOM   3537  NH2 ARG C 199       3.198 -41.216  -4.487  1.00 97.10           N  
ATOM   3538  CZ  ARG C 199       4.466 -41.230  -4.871  1.00 97.10           C  
ATOM   3539  N   LEU C 200       8.377 -36.575  -8.262  1.00 96.76           N  
ATOM   3540  CA  LEU C 200       9.811 -36.525  -8.527  1.00 96.76           C  
ATOM   3541  C   LEU C 200      10.533 -37.676  -7.834  1.00 96.76           C  
ATOM   3542  CB  LEU C 200      10.396 -35.188  -8.065  1.00 96.76           C  
ATOM   3543  O   LEU C 200      10.357 -37.891  -6.633  1.00 96.76           O  
ATOM   3544  CG  LEU C 200      10.091 -33.975  -8.945  1.00 96.76           C  
ATOM   3545  CD1 LEU C 200       9.527 -32.837  -8.100  1.00 96.76           C  
ATOM   3546  CD2 LEU C 200      11.344 -33.525  -9.689  1.00 96.76           C  
ATOM   3547  N   VAL C 201      11.326 -38.330  -8.579  1.00 94.02           N  
ATOM   3548  CA  VAL C 201      12.074 -39.464  -8.047  1.00 94.02           C  
ATOM   3549  C   VAL C 201      13.562 -39.125  -7.999  1.00 94.02           C  
ATOM   3550  CB  VAL C 201      11.845 -40.740  -8.888  1.00 94.02           C  
ATOM   3551  O   VAL C 201      14.204 -38.967  -9.041  1.00 94.02           O  
ATOM   3552  CG1 VAL C 201      12.581 -41.930  -8.275  1.00 94.02           C  
ATOM   3553  CG2 VAL C 201      10.352 -41.036  -9.011  1.00 94.02           C  
ATOM   3554  N   ALA C 202      14.065 -39.050  -6.775  1.00 91.42           N  
ATOM   3555  CA  ALA C 202      15.478 -38.738  -6.584  1.00 91.42           C  
ATOM   3556  C   ALA C 202      16.345 -39.981  -6.767  1.00 91.42           C  
ATOM   3557  CB  ALA C 202      15.708 -38.133  -5.201  1.00 91.42           C  
ATOM   3558  O   ALA C 202      15.858 -41.107  -6.645  1.00 91.42           O  
ATOM   3559  N   PRO C 203      17.608 -39.776  -7.098  1.00 89.51           N  
ATOM   3560  CA  PRO C 203      18.515 -40.913  -7.271  1.00 89.51           C  
ATOM   3561  C   PRO C 203      18.723 -41.704  -5.982  1.00 89.51           C  
ATOM   3562  CB  PRO C 203      19.821 -40.257  -7.725  1.00 89.51           C  
ATOM   3563  O   PRO C 203      18.791 -41.119  -4.898  1.00 89.51           O  
ATOM   3564  CG  PRO C 203      19.429 -38.874  -8.138  1.00 89.51           C  
ATOM   3565  CD  PRO C 203      18.121 -38.533  -7.484  1.00 89.51           C  
ATOM   3566  N   THR C 204      18.526 -42.982  -6.110  1.00 83.96           N  
ATOM   3567  CA  THR C 204      18.819 -43.906  -5.019  1.00 83.96           C  
ATOM   3568  C   THR C 204      19.958 -44.847  -5.399  1.00 83.96           C  
ATOM   3569  CB  THR C 204      17.576 -44.729  -4.635  1.00 83.96           C  
ATOM   3570  O   THR C 204      20.482 -44.778  -6.513  1.00 83.96           O  
ATOM   3571  CG2 THR C 204      16.495 -43.842  -4.027  1.00 83.96           C  
ATOM   3572  OG1 THR C 204      17.052 -45.367  -5.807  1.00 83.96           O  
ATOM   3573  N   GLU C 205      20.490 -45.723  -4.506  1.00 80.20           N  
ATOM   3574  CA  GLU C 205      21.591 -46.658  -4.716  1.00 80.20           C  
ATOM   3575  C   GLU C 205      21.364 -47.507  -5.964  1.00 80.20           C  
ATOM   3576  CB  GLU C 205      21.773 -47.559  -3.492  1.00 80.20           C  
ATOM   3577  O   GLU C 205      22.306 -47.797  -6.704  1.00 80.20           O  
ATOM   3578  CG  GLU C 205      22.671 -46.964  -2.418  1.00 80.20           C  
ATOM   3579  CD  GLU C 205      22.961 -47.926  -1.277  1.00 80.20           C  
ATOM   3580  OE1 GLU C 205      23.694 -47.548  -0.335  1.00 80.20           O  
ATOM   3581  OE2 GLU C 205      22.453 -49.068  -1.326  1.00 80.20           O  
ATOM   3582  N   GLY C 206      20.218 -47.824  -6.489  1.00 71.15           N  
ATOM   3583  CA  GLY C 206      19.865 -48.663  -7.623  1.00 71.15           C  
ATOM   3584  C   GLY C 206      19.623 -47.875  -8.896  1.00 71.15           C  
ATOM   3585  O   GLY C 206      19.708 -48.422  -9.997  1.00 71.15           O  
ATOM   3586  N   SER C 207      19.304 -46.575  -8.812  1.00 72.96           N  
ATOM   3587  CA  SER C 207      19.070 -45.669  -9.931  1.00 72.96           C  
ATOM   3588  C   SER C 207      19.780 -44.335  -9.720  1.00 72.96           C  
ATOM   3589  CB  SER C 207      17.572 -45.433 -10.127  1.00 72.96           C  
ATOM   3590  O   SER C 207      19.514 -43.632  -8.743  1.00 72.96           O  
ATOM   3591  OG  SER C 207      17.183 -44.185  -9.579  1.00 72.96           O  
ATOM   3592  N   LEU C 208      20.672 -43.970 -10.595  1.00 78.20           N  
ATOM   3593  CA  LEU C 208      21.550 -42.826 -10.374  1.00 78.20           C  
ATOM   3594  C   LEU C 208      20.988 -41.573 -11.037  1.00 78.20           C  
ATOM   3595  CB  LEU C 208      22.954 -43.117 -10.913  1.00 78.20           C  
ATOM   3596  O   LEU C 208      21.592 -40.501 -10.959  1.00 78.20           O  
ATOM   3597  CG  LEU C 208      23.836 -44.022 -10.052  1.00 78.20           C  
ATOM   3598  CD1 LEU C 208      24.732 -44.885 -10.936  1.00 78.20           C  
ATOM   3599  CD2 LEU C 208      24.672 -43.192  -9.084  1.00 78.20           C  
ATOM   3600  N   GLU C 209      19.644 -41.777 -11.496  1.00 87.86           N  
ATOM   3601  CA  GLU C 209      19.208 -40.601 -12.244  1.00 87.86           C  
ATOM   3602  C   GLU C 209      17.875 -40.077 -11.719  1.00 87.86           C  
ATOM   3603  CB  GLU C 209      19.096 -40.924 -13.736  1.00 87.86           C  
ATOM   3604  O   GLU C 209      17.084 -40.833 -11.151  1.00 87.86           O  
ATOM   3605  CG  GLU C 209      20.437 -41.164 -14.415  1.00 87.86           C  
ATOM   3606  CD  GLU C 209      20.315 -41.422 -15.909  1.00 87.86           C  
ATOM   3607  OE1 GLU C 209      21.355 -41.609 -16.579  1.00 87.86           O  
ATOM   3608  OE2 GLU C 209      19.169 -41.436 -16.412  1.00 87.86           O  
ATOM   3609  N   TRP C 210      17.656 -38.835 -11.882  1.00 93.37           N  
ATOM   3610  CA  TRP C 210      16.385 -38.191 -11.566  1.00 93.37           C  
ATOM   3611  C   TRP C 210      15.316 -38.564 -12.587  1.00 93.37           C  
ATOM   3612  CB  TRP C 210      16.551 -36.670 -11.514  1.00 93.37           C  
ATOM   3613  O   TRP C 210      15.620 -38.773 -13.764  1.00 93.37           O  
ATOM   3614  CG  TRP C 210      17.198 -36.170 -10.257  1.00 93.37           C  
ATOM   3615  CD1 TRP C 210      18.537 -36.103  -9.990  1.00 93.37           C  
ATOM   3616  CD2 TRP C 210      16.532 -35.671  -9.093  1.00 93.37           C  
ATOM   3617  CE2 TRP C 210      17.530 -35.319  -8.159  1.00 93.37           C  
ATOM   3618  CE3 TRP C 210      15.185 -35.487  -8.750  1.00 93.37           C  
ATOM   3619  NE1 TRP C 210      18.744 -35.592  -8.730  1.00 93.37           N  
ATOM   3620  CH2 TRP C 210      15.899 -34.622  -6.591  1.00 93.37           C  
ATOM   3621  CZ2 TRP C 210      17.224 -34.792  -6.902  1.00 93.37           C  
ATOM   3622  CZ3 TRP C 210      14.883 -34.963  -7.499  1.00 93.37           C  
ATOM   3623  N   ASP C 211      14.109 -38.682 -12.035  1.00 93.72           N  
ATOM   3624  CA  ASP C 211      12.989 -38.939 -12.935  1.00 93.72           C  
ATOM   3625  C   ASP C 211      11.734 -38.202 -12.473  1.00 93.72           C  
ATOM   3626  CB  ASP C 211      12.712 -40.441 -13.031  1.00 93.72           C  
ATOM   3627  O   ASP C 211      11.614 -37.845 -11.299  1.00 93.72           O  
ATOM   3628  CG  ASP C 211      11.989 -40.830 -14.308  1.00 93.72           C  
ATOM   3629  OD1 ASP C 211      11.828 -39.973 -15.203  1.00 93.72           O  
ATOM   3630  OD2 ASP C 211      11.573 -42.004 -14.419  1.00 93.72           O  
ATOM   3631  N   ILE C 212      10.930 -37.875 -13.414  1.00 95.94           N  
ATOM   3632  CA  ILE C 212       9.640 -37.254 -13.134  1.00 95.94           C  
ATOM   3633  C   ILE C 212       8.519 -38.108 -13.721  1.00 95.94           C  
ATOM   3634  CB  ILE C 212       9.571 -35.817 -13.699  1.00 95.94           C  
ATOM   3635  O   ILE C 212       8.496 -38.372 -14.925  1.00 95.94           O  
ATOM   3636  CG1 ILE C 212       8.327 -35.094 -13.169  1.00 95.94           C  
ATOM   3637  CG2 ILE C 212       9.582 -35.837 -15.230  1.00 95.94           C  
ATOM   3638  CD1 ILE C 212       8.356 -33.585 -13.369  1.00 95.94           C  
ATOM   3639  N   LEU C 213       7.575 -38.487 -12.858  1.00 95.60           N  
ATOM   3640  CA  LEU C 213       6.519 -39.405 -13.272  1.00 95.60           C  
ATOM   3641  C   LEU C 213       5.147 -38.755 -13.129  1.00 95.60           C  
ATOM   3642  CB  LEU C 213       6.574 -40.693 -12.446  1.00 95.60           C  
ATOM   3643  O   LEU C 213       4.840 -38.164 -12.091  1.00 95.60           O  
ATOM   3644  CG  LEU C 213       7.915 -41.430 -12.429  1.00 95.60           C  
ATOM   3645  CD1 LEU C 213       7.949 -42.441 -11.288  1.00 95.60           C  
ATOM   3646  CD2 LEU C 213       8.164 -42.118 -13.767  1.00 95.60           C  
ATOM   3647  N   GLU C 214       4.431 -38.859 -14.229  1.00 96.25           N  
ATOM   3648  CA  GLU C 214       3.028 -38.471 -14.113  1.00 96.25           C  
ATOM   3649  C   GLU C 214       2.227 -39.518 -13.344  1.00 96.25           C  
ATOM   3650  CB  GLU C 214       2.414 -38.253 -15.498  1.00 96.25           C  
ATOM   3651  O   GLU C 214       2.095 -40.659 -13.792  1.00 96.25           O  
ATOM   3652  CG  GLU C 214       0.955 -37.823 -15.464  1.00 96.25           C  
ATOM   3653  CD  GLU C 214       0.344 -37.662 -16.847  1.00 96.25           C  
ATOM   3654  OE1 GLU C 214      -0.887 -37.842 -16.991  1.00 96.25           O  
ATOM   3655  OE2 GLU C 214       1.102 -37.355 -17.794  1.00 96.25           O  
ATOM   3656  N   VAL C 215       1.644 -39.215 -12.242  1.00 95.60           N  
ATOM   3657  CA  VAL C 215       1.026 -40.210 -11.372  1.00 95.60           C  
ATOM   3658  C   VAL C 215      -0.494 -40.144 -11.508  1.00 95.60           C  
ATOM   3659  CB  VAL C 215       1.438 -40.007  -9.896  1.00 95.60           C  
ATOM   3660  O   VAL C 215      -1.178 -41.164 -11.402  1.00 95.60           O  
ATOM   3661  CG1 VAL C 215       0.871 -41.122  -9.020  1.00 95.60           C  
ATOM   3662  CG2 VAL C 215       2.959 -39.946  -9.771  1.00 95.60           C  
ATOM   3663  N   LYS C 216      -0.970 -38.905 -11.724  1.00 96.80           N  
ATOM   3664  CA  LYS C 216      -2.421 -38.778 -11.830  1.00 96.80           C  
ATOM   3665  C   LYS C 216      -2.807 -37.544 -12.641  1.00 96.80           C  
ATOM   3666  CB  LYS C 216      -3.057 -38.712 -10.441  1.00 96.80           C  
ATOM   3667  O   LYS C 216      -2.089 -36.542 -12.636  1.00 96.80           O  
ATOM   3668  CG  LYS C 216      -4.570 -38.873 -10.445  1.00 96.80           C  
ATOM   3669  CD  LYS C 216      -5.088 -39.324  -9.085  1.00 96.80           C  
ATOM   3670  CE  LYS C 216      -6.599 -39.508  -9.094  1.00 96.80           C  
ATOM   3671  NZ  LYS C 216      -7.102 -40.021  -7.785  1.00 96.80           N  
ATOM   3672  N   ARG C 217      -3.850 -37.613 -13.406  1.00 96.20           N  
ATOM   3673  CA  ARG C 217      -4.451 -36.486 -14.111  1.00 96.20           C  
ATOM   3674  C   ARG C 217      -5.884 -36.250 -13.647  1.00 96.20           C  
ATOM   3675  CB  ARG C 217      -4.422 -36.720 -15.623  1.00 96.20           C  
ATOM   3676  O   ARG C 217      -6.721 -37.153 -13.716  1.00 96.20           O  
ATOM   3677  CG  ARG C 217      -3.646 -35.665 -16.395  1.00 96.20           C  
ATOM   3678  CD  ARG C 217      -3.593 -35.980 -17.883  1.00 96.20           C  
ATOM   3679  NE  ARG C 217      -2.265 -35.737 -18.439  1.00 96.20           N  
ATOM   3680  NH1 ARG C 217      -2.991 -35.521 -20.622  1.00 96.20           N  
ATOM   3681  NH2 ARG C 217      -0.763 -35.314 -20.124  1.00 96.20           N  
ATOM   3682  CZ  ARG C 217      -2.009 -35.524 -19.727  1.00 96.20           C  
ATOM   3683  N   LEU C 218      -6.137 -35.082 -13.186  1.00 97.03           N  
ATOM   3684  CA  LEU C 218      -7.463 -34.728 -12.690  1.00 97.03           C  
ATOM   3685  C   LEU C 218      -8.201 -33.847 -13.693  1.00 97.03           C  
ATOM   3686  CB  LEU C 218      -7.358 -34.009 -11.343  1.00 97.03           C  
ATOM   3687  O   LEU C 218      -7.715 -32.775 -14.059  1.00 97.03           O  
ATOM   3688  CG  LEU C 218      -6.569 -34.731 -10.249  1.00 97.03           C  
ATOM   3689  CD1 LEU C 218      -6.358 -33.810  -9.052  1.00 97.03           C  
ATOM   3690  CD2 LEU C 218      -7.285 -36.010  -9.828  1.00 97.03           C  
ATOM   3691  N   LEU C 219      -9.464 -34.202 -14.107  1.00 95.07           N  
ATOM   3692  CA  LEU C 219     -10.215 -33.526 -15.160  1.00 95.07           C  
ATOM   3693  C   LEU C 219     -11.545 -33.003 -14.629  1.00 95.07           C  
ATOM   3694  CB  LEU C 219     -10.459 -34.475 -16.337  1.00 95.07           C  
ATOM   3695  O   LEU C 219     -12.522 -32.908 -15.375  1.00 95.07           O  
ATOM   3696  CG  LEU C 219      -9.216 -35.096 -16.976  1.00 95.07           C  
ATOM   3697  CD1 LEU C 219      -9.603 -36.302 -17.825  1.00 95.07           C  
ATOM   3698  CD2 LEU C 219      -8.472 -34.061 -17.815  1.00 95.07           C  
ATOM   3699  N   ASP C 220     -11.564 -32.561 -13.461  1.00 93.66           N  
ATOM   3700  CA  ASP C 220     -12.828 -32.244 -12.803  1.00 93.66           C  
ATOM   3701  C   ASP C 220     -13.257 -30.809 -13.101  1.00 93.66           C  
ATOM   3702  CB  ASP C 220     -12.716 -32.456 -11.292  1.00 93.66           C  
ATOM   3703  O   ASP C 220     -14.443 -30.481 -13.029  1.00 93.66           O  
ATOM   3704  CG  ASP C 220     -12.428 -33.899 -10.916  1.00 93.66           C  
ATOM   3705  OD1 ASP C 220     -13.384 -34.683 -10.730  1.00 93.66           O  
ATOM   3706  OD2 ASP C 220     -11.235 -34.255 -10.803  1.00 93.66           O  
ATOM   3707  N   HIS C 221     -12.390 -29.978 -13.467  1.00 94.85           N  
ATOM   3708  CA  HIS C 221     -12.754 -28.600 -13.779  1.00 94.85           C  
ATOM   3709  C   HIS C 221     -13.416 -28.503 -15.149  1.00 94.85           C  
ATOM   3710  CB  HIS C 221     -11.522 -27.695 -13.725  1.00 94.85           C  
ATOM   3711  O   HIS C 221     -13.038 -29.220 -16.079  1.00 94.85           O  
ATOM   3712  CG  HIS C 221     -11.196 -27.207 -12.350  1.00 94.85           C  
ATOM   3713  CD2 HIS C 221     -10.250 -27.605 -11.467  1.00 94.85           C  
ATOM   3714  ND1 HIS C 221     -11.890 -26.186 -11.738  1.00 94.85           N  
ATOM   3715  CE1 HIS C 221     -11.382 -25.976 -10.535  1.00 94.85           C  
ATOM   3716  NE2 HIS C 221     -10.386 -26.824 -10.346  1.00 94.85           N  
ATOM   3717  N   GLN C 222     -14.343 -27.573 -15.363  1.00 90.86           N  
ATOM   3718  CA  GLN C 222     -15.079 -27.390 -16.610  1.00 90.86           C  
ATOM   3719  C   GLN C 222     -14.408 -26.344 -17.496  1.00 90.86           C  
ATOM   3720  CB  GLN C 222     -16.527 -26.987 -16.326  1.00 90.86           C  
ATOM   3721  O   GLN C 222     -14.709 -26.248 -18.688  1.00 90.86           O  
ATOM   3722  CG  GLN C 222     -17.330 -28.056 -15.597  1.00 90.86           C  
ATOM   3723  CD  GLN C 222     -18.811 -28.003 -15.925  1.00 90.86           C  
ATOM   3724  NE2 GLN C 222     -19.513 -29.103 -15.677  1.00 90.86           N  
ATOM   3725  OE1 GLN C 222     -19.319 -26.981 -16.397  1.00 90.86           O  
ATOM   3726  N   ASP C 223     -13.556 -25.569 -16.843  1.00 92.60           N  
ATOM   3727  CA  ASP C 223     -12.841 -24.520 -17.563  1.00 92.60           C  
ATOM   3728  C   ASP C 223     -11.408 -24.384 -17.055  1.00 92.60           C  
ATOM   3729  CB  ASP C 223     -13.574 -23.183 -17.432  1.00 92.60           C  
ATOM   3730  O   ASP C 223     -10.993 -25.109 -16.149  1.00 92.60           O  
ATOM   3731  CG  ASP C 223     -13.445 -22.312 -18.669  1.00 92.60           C  
ATOM   3732  OD1 ASP C 223     -12.419 -22.407 -19.378  1.00 92.60           O  
ATOM   3733  OD2 ASP C 223     -14.375 -21.521 -18.936  1.00 92.60           O  
ATOM   3734  N   ASN C 224     -10.624 -23.401 -17.682  1.00 93.64           N  
ATOM   3735  CA  ASN C 224      -9.207 -23.241 -17.373  1.00 93.64           C  
ATOM   3736  C   ASN C 224      -8.990 -22.906 -15.900  1.00 93.64           C  
ATOM   3737  CB  ASN C 224      -8.582 -22.163 -18.261  1.00 93.64           C  
ATOM   3738  O   ASN C 224      -9.734 -22.110 -15.324  1.00 93.64           O  
ATOM   3739  CG  ASN C 224      -8.469 -22.594 -19.710  1.00 93.64           C  
ATOM   3740  ND2 ASN C 224      -8.164 -21.645 -20.588  1.00 93.64           N  
ATOM   3741  OD1 ASN C 224      -8.654 -23.769 -20.038  1.00 93.64           O  
ATOM   3742  N   ILE C 225      -7.989 -23.504 -15.356  1.00 95.99           N  
ATOM   3743  CA  ILE C 225      -7.609 -23.253 -13.970  1.00 95.99           C  
ATOM   3744  C   ILE C 225      -6.753 -21.991 -13.891  1.00 95.99           C  
ATOM   3745  CB  ILE C 225      -6.849 -24.456 -13.366  1.00 95.99           C  
ATOM   3746  O   ILE C 225      -5.714 -21.896 -14.549  1.00 95.99           O  
ATOM   3747  CG1 ILE C 225      -7.722 -25.715 -13.410  1.00 95.99           C  
ATOM   3748  CG2 ILE C 225      -6.403 -24.148 -11.934  1.00 95.99           C  
ATOM   3749  CD1 ILE C 225      -6.954 -27.009 -13.175  1.00 95.99           C  
ATOM   3750  N   LEU C 226      -7.107 -21.111 -13.025  1.00 94.30           N  
ATOM   3751  CA  LEU C 226      -6.428 -19.821 -12.970  1.00 94.30           C  
ATOM   3752  C   LEU C 226      -5.569 -19.712 -11.714  1.00 94.30           C  
ATOM   3753  CB  LEU C 226      -7.445 -18.677 -13.007  1.00 94.30           C  
ATOM   3754  O   LEU C 226      -4.590 -18.962 -11.689  1.00 94.30           O  
ATOM   3755  CG  LEU C 226      -8.234 -18.514 -14.307  1.00 94.30           C  
ATOM   3756  CD1 LEU C 226      -9.278 -17.413 -14.158  1.00 94.30           C  
ATOM   3757  CD2 LEU C 226      -7.294 -18.214 -15.470  1.00 94.30           C  
ATOM   3758  N   SER C 227      -6.029 -20.445 -10.718  1.00 95.78           N  
ATOM   3759  CA  SER C 227      -5.307 -20.294  -9.459  1.00 95.78           C  
ATOM   3760  C   SER C 227      -5.172 -21.630  -8.736  1.00 95.78           C  
ATOM   3761  CB  SER C 227      -6.013 -19.284  -8.554  1.00 95.78           C  
ATOM   3762  O   SER C 227      -6.060 -22.481  -8.822  1.00 95.78           O  
ATOM   3763  OG  SER C 227      -7.292 -19.760  -8.171  1.00 95.78           O  
ATOM   3764  N   LEU C 228      -4.099 -21.728  -8.098  1.00 96.59           N  
ATOM   3765  CA  LEU C 228      -3.742 -22.961  -7.404  1.00 96.59           C  
ATOM   3766  C   LEU C 228      -2.873 -22.667  -6.186  1.00 96.59           C  
ATOM   3767  CB  LEU C 228      -3.010 -23.915  -8.350  1.00 96.59           C  
ATOM   3768  O   LEU C 228      -1.886 -21.934  -6.285  1.00 96.59           O  
ATOM   3769  CG  LEU C 228      -2.446 -25.192  -7.723  1.00 96.59           C  
ATOM   3770  CD1 LEU C 228      -3.580 -26.123  -7.306  1.00 96.59           C  
ATOM   3771  CD2 LEU C 228      -1.501 -25.892  -8.693  1.00 96.59           C  
ATOM   3772  N   ILE C 229      -3.283 -23.276  -5.003  1.00 96.12           N  
ATOM   3773  CA  ILE C 229      -2.472 -23.029  -3.816  1.00 96.12           C  
ATOM   3774  C   ILE C 229      -2.458 -24.274  -2.933  1.00 96.12           C  
ATOM   3775  CB  ILE C 229      -2.993 -21.812  -3.019  1.00 96.12           C  
ATOM   3776  O   ILE C 229      -3.429 -25.034  -2.904  1.00 96.12           O  
ATOM   3777  CG1 ILE C 229      -1.994 -21.425  -1.923  1.00 96.12           C  
ATOM   3778  CG2 ILE C 229      -4.373 -22.107  -2.424  1.00 96.12           C  
ATOM   3779  CD1 ILE C 229      -2.321 -20.114  -1.222  1.00 96.12           C  
ATOM   3780  N   ASN C 230      -1.400 -24.389  -2.341  1.00 95.38           N  
ATOM   3781  CA  ASN C 230      -1.312 -25.408  -1.300  1.00 95.38           C  
ATOM   3782  C   ASN C 230      -1.713 -24.853   0.064  1.00 95.38           C  
ATOM   3783  CB  ASN C 230       0.100 -25.994  -1.241  1.00 95.38           C  
ATOM   3784  O   ASN C 230      -1.161 -23.850   0.517  1.00 95.38           O  
ATOM   3785  CG  ASN C 230       0.218 -27.133  -0.248  1.00 95.38           C  
ATOM   3786  ND2 ASN C 230       1.442 -27.426   0.175  1.00 95.38           N  
ATOM   3787  OD1 ASN C 230      -0.782 -27.746   0.134  1.00 95.38           O  
ATOM   3788  N   VAL C 231      -2.596 -25.487   0.757  1.00 93.66           N  
ATOM   3789  CA  VAL C 231      -3.070 -25.021   2.056  1.00 93.66           C  
ATOM   3790  C   VAL C 231      -2.210 -25.622   3.165  1.00 93.66           C  
ATOM   3791  CB  VAL C 231      -4.556 -25.378   2.280  1.00 93.66           C  
ATOM   3792  O   VAL C 231      -1.642 -24.894   3.983  1.00 93.66           O  
ATOM   3793  CG1 VAL C 231      -5.028 -24.891   3.649  1.00 93.66           C  
ATOM   3794  CG2 VAL C 231      -5.421 -24.782   1.171  1.00 93.66           C  
ATOM   3795  N   ASN C 232      -2.099 -26.945   3.148  1.00 91.27           N  
ATOM   3796  CA  ASN C 232      -1.283 -27.716   4.079  1.00 91.27           C  
ATOM   3797  C   ASN C 232      -0.913 -29.080   3.503  1.00 91.27           C  
ATOM   3798  CB  ASN C 232      -2.007 -27.883   5.417  1.00 91.27           C  
ATOM   3799  O   ASN C 232      -0.993 -29.290   2.292  1.00 91.27           O  
ATOM   3800  CG  ASN C 232      -3.367 -28.535   5.268  1.00 91.27           C  
ATOM   3801  ND2 ASN C 232      -4.293 -28.184   6.151  1.00 91.27           N  
ATOM   3802  OD1 ASN C 232      -3.583 -29.349   4.366  1.00 91.27           O  
ATOM   3803  N   ASP C 233      -0.462 -29.967   4.360  1.00 90.88           N  
ATOM   3804  CA  ASP C 233      -0.019 -31.280   3.900  1.00 90.88           C  
ATOM   3805  C   ASP C 233      -1.210 -32.178   3.574  1.00 90.88           C  
ATOM   3806  CB  ASP C 233       0.869 -31.946   4.953  1.00 90.88           C  
ATOM   3807  O   ASP C 233      -1.042 -33.262   3.011  1.00 90.88           O  
ATOM   3808  CG  ASP C 233       2.233 -31.291   5.079  1.00 90.88           C  
ATOM   3809  OD1 ASP C 233       2.708 -30.678   4.098  1.00 90.88           O  
ATOM   3810  OD2 ASP C 233       2.839 -31.390   6.167  1.00 90.88           O  
ATOM   3811  N   LEU C 234      -2.358 -31.627   3.782  1.00 92.05           N  
ATOM   3812  CA  LEU C 234      -3.527 -32.486   3.626  1.00 92.05           C  
ATOM   3813  C   LEU C 234      -4.412 -31.997   2.484  1.00 92.05           C  
ATOM   3814  CB  LEU C 234      -4.333 -32.537   4.926  1.00 92.05           C  
ATOM   3815  O   LEU C 234      -5.220 -32.759   1.949  1.00 92.05           O  
ATOM   3816  CG  LEU C 234      -3.621 -33.133   6.142  1.00 92.05           C  
ATOM   3817  CD1 LEU C 234      -4.455 -32.919   7.401  1.00 92.05           C  
ATOM   3818  CD2 LEU C 234      -3.342 -34.616   5.925  1.00 92.05           C  
ATOM   3819  N   SER C 235      -4.214 -30.746   2.151  1.00 95.03           N  
ATOM   3820  CA  SER C 235      -5.171 -30.256   1.164  1.00 95.03           C  
ATOM   3821  C   SER C 235      -4.548 -29.185   0.275  1.00 95.03           C  
ATOM   3822  CB  SER C 235      -6.414 -29.695   1.856  1.00 95.03           C  
ATOM   3823  O   SER C 235      -3.605 -28.503   0.682  1.00 95.03           O  
ATOM   3824  OG  SER C 235      -6.057 -28.724   2.824  1.00 95.03           O  
ATOM   3825  N   PHE C 236      -4.992 -29.068  -0.969  1.00 96.87           N  
ATOM   3826  CA  PHE C 236      -4.703 -27.950  -1.859  1.00 96.87           C  
ATOM   3827  C   PHE C 236      -5.962 -27.500  -2.590  1.00 96.87           C  
ATOM   3828  CB  PHE C 236      -3.618 -28.333  -2.871  1.00 96.87           C  
ATOM   3829  O   PHE C 236      -6.950 -28.236  -2.646  1.00 96.87           O  
ATOM   3830  CG  PHE C 236      -4.052 -29.381  -3.859  1.00 96.87           C  
ATOM   3831  CD1 PHE C 236      -3.983 -30.731  -3.538  1.00 96.87           C  
ATOM   3832  CD2 PHE C 236      -4.529 -29.016  -5.111  1.00 96.87           C  
ATOM   3833  CE1 PHE C 236      -4.385 -31.703  -4.451  1.00 96.87           C  
ATOM   3834  CE2 PHE C 236      -4.932 -29.981  -6.029  1.00 96.87           C  
ATOM   3835  CZ  PHE C 236      -4.858 -31.324  -5.698  1.00 96.87           C  
ATOM   3836  N   VAL C 237      -5.966 -26.273  -3.065  1.00 97.54           N  
ATOM   3837  CA  VAL C 237      -7.194 -25.684  -3.590  1.00 97.54           C  
ATOM   3838  C   VAL C 237      -6.949 -25.147  -4.998  1.00 97.54           C  
ATOM   3839  CB  VAL C 237      -7.719 -24.556  -2.673  1.00 97.54           C  
ATOM   3840  O   VAL C 237      -5.876 -24.611  -5.287  1.00 97.54           O  
ATOM   3841  CG1 VAL C 237      -8.983 -23.930  -3.258  1.00 97.54           C  
ATOM   3842  CG2 VAL C 237      -7.986 -25.093  -1.268  1.00 97.54           C  
ATOM   3843  N   THR C 238      -7.938 -25.284  -5.889  1.00 97.95           N  
ATOM   3844  CA  THR C 238      -7.857 -24.773  -7.253  1.00 97.95           C  
ATOM   3845  C   THR C 238      -9.093 -23.945  -7.594  1.00 97.95           C  
ATOM   3846  CB  THR C 238      -7.706 -25.918  -8.271  1.00 97.95           C  
ATOM   3847  O   THR C 238     -10.175 -24.184  -7.054  1.00 97.95           O  
ATOM   3848  CG2 THR C 238      -6.438 -26.724  -8.007  1.00 97.95           C  
ATOM   3849  OG1 THR C 238      -8.840 -26.788  -8.175  1.00 97.95           O  
ATOM   3850  N   GLY C 239      -8.915 -22.982  -8.400  1.00 96.69           N  
ATOM   3851  CA  GLY C 239      -9.984 -22.126  -8.888  1.00 96.69           C  
ATOM   3852  C   GLY C 239      -9.962 -21.944 -10.394  1.00 96.69           C  
ATOM   3853  O   GLY C 239      -8.894 -21.795 -10.991  1.00 96.69           O  
ATOM   3854  N   SER C 240     -11.161 -21.887 -10.986  1.00 94.61           N  
ATOM   3855  CA  SER C 240     -11.218 -21.850 -12.443  1.00 94.61           C  
ATOM   3856  C   SER C 240     -11.841 -20.549 -12.939  1.00 94.61           C  
ATOM   3857  CB  SER C 240     -12.012 -23.042 -12.980  1.00 94.61           C  
ATOM   3858  O   SER C 240     -12.276 -19.719 -12.139  1.00 94.61           O  
ATOM   3859  OG  SER C 240     -13.398 -22.873 -12.738  1.00 94.61           O  
ATOM   3860  N   HIS C 241     -11.863 -20.380 -14.226  1.00 91.34           N  
ATOM   3861  CA  HIS C 241     -12.408 -19.217 -14.917  1.00 91.34           C  
ATOM   3862  C   HIS C 241     -13.921 -19.135 -14.749  1.00 91.34           C  
ATOM   3863  CB  HIS C 241     -12.047 -19.258 -16.403  1.00 91.34           C  
ATOM   3864  O   HIS C 241     -14.505 -18.054 -14.862  1.00 91.34           O  
ATOM   3865  CG  HIS C 241     -12.152 -17.931 -17.084  1.00 91.34           C  
ATOM   3866  CD2 HIS C 241     -11.228 -16.965 -17.297  1.00 91.34           C  
ATOM   3867  ND1 HIS C 241     -13.328 -17.470 -17.637  1.00 91.34           N  
ATOM   3868  CE1 HIS C 241     -13.120 -16.274 -18.163  1.00 91.34           C  
ATOM   3869  NE2 HIS C 241     -11.854 -15.945 -17.970  1.00 91.34           N  
ATOM   3870  N   VAL C 242     -14.617 -20.301 -14.443  1.00 88.51           N  
ATOM   3871  CA  VAL C 242     -16.072 -20.310 -14.332  1.00 88.51           C  
ATOM   3872  C   VAL C 242     -16.478 -20.330 -12.861  1.00 88.51           C  
ATOM   3873  CB  VAL C 242     -16.690 -21.517 -15.073  1.00 88.51           C  
ATOM   3874  O   VAL C 242     -17.609 -20.691 -12.527  1.00 88.51           O  
ATOM   3875  CG1 VAL C 242     -16.574 -21.339 -16.586  1.00 88.51           C  
ATOM   3876  CG2 VAL C 242     -16.017 -22.815 -14.631  1.00 88.51           C  
ATOM   3877  N   GLY C 243     -15.530 -20.048 -11.973  1.00 89.93           N  
ATOM   3878  CA  GLY C 243     -15.840 -19.813 -10.572  1.00 89.93           C  
ATOM   3879  C   GLY C 243     -15.927 -21.090  -9.757  1.00 89.93           C  
ATOM   3880  O   GLY C 243     -16.662 -21.153  -8.769  1.00 89.93           O  
ATOM   3881  N   GLU C 244     -15.202 -22.143 -10.188  1.00 92.16           N  
ATOM   3882  CA  GLU C 244     -15.158 -23.398  -9.443  1.00 92.16           C  
ATOM   3883  C   GLU C 244     -14.019 -23.397  -8.427  1.00 92.16           C  
ATOM   3884  CB  GLU C 244     -15.011 -24.585 -10.397  1.00 92.16           C  
ATOM   3885  O   GLU C 244     -12.866 -23.144  -8.780  1.00 92.16           O  
ATOM   3886  CG  GLU C 244     -16.187 -24.761 -11.346  1.00 92.16           C  
ATOM   3887  CD  GLU C 244     -15.981 -25.877 -12.358  1.00 92.16           C  
ATOM   3888  OE1 GLU C 244     -16.974 -26.529 -12.754  1.00 92.16           O  
ATOM   3889  OE2 GLU C 244     -14.817 -26.101 -12.758  1.00 92.16           O  
ATOM   3890  N   LEU C 245     -14.420 -23.632  -7.269  1.00 95.40           N  
ATOM   3891  CA  LEU C 245     -13.439 -23.845  -6.211  1.00 95.40           C  
ATOM   3892  C   LEU C 245     -13.440 -25.300  -5.753  1.00 95.40           C  
ATOM   3893  CB  LEU C 245     -13.724 -22.924  -5.022  1.00 95.40           C  
ATOM   3894  O   LEU C 245     -14.453 -25.799  -5.258  1.00 95.40           O  
ATOM   3895  CG  LEU C 245     -12.716 -22.968  -3.872  1.00 95.40           C  
ATOM   3896  CD1 LEU C 245     -12.605 -21.598  -3.211  1.00 95.40           C  
ATOM   3897  CD2 LEU C 245     -13.114 -24.029  -2.852  1.00 95.40           C  
ATOM   3898  N   ILE C 246     -12.325 -25.923  -5.922  1.00 96.64           N  
ATOM   3899  CA  ILE C 246     -12.247 -27.324  -5.524  1.00 96.64           C  
ATOM   3900  C   ILE C 246     -11.142 -27.505  -4.485  1.00 96.64           C  
ATOM   3901  CB  ILE C 246     -11.996 -28.244  -6.740  1.00 96.64           C  
ATOM   3902  O   ILE C 246     -10.010 -27.061  -4.691  1.00 96.64           O  
ATOM   3903  CG1 ILE C 246     -13.091 -28.047  -7.794  1.00 96.64           C  
ATOM   3904  CG2 ILE C 246     -11.915 -29.709  -6.301  1.00 96.64           C  
ATOM   3905  CD1 ILE C 246     -12.887 -28.869  -9.059  1.00 96.64           C  
ATOM   3906  N   ILE C 247     -11.466 -28.165  -3.438  1.00 96.23           N  
ATOM   3907  CA  ILE C 247     -10.485 -28.552  -2.431  1.00 96.23           C  
ATOM   3908  C   ILE C 247     -10.098 -30.016  -2.622  1.00 96.23           C  
ATOM   3909  CB  ILE C 247     -11.022 -28.322  -1.000  1.00 96.23           C  
ATOM   3910  O   ILE C 247     -10.961 -30.898  -2.622  1.00 96.23           O  
ATOM   3911  CG1 ILE C 247     -11.427 -26.856  -0.811  1.00 96.23           C  
ATOM   3912  CG2 ILE C 247      -9.981 -28.741   0.042  1.00 96.23           C  
ATOM   3913  CD1 ILE C 247     -12.166 -26.581   0.491  1.00 96.23           C  
ATOM   3914  N   TRP C 248      -8.853 -30.226  -2.726  1.00 97.13           N  
ATOM   3915  CA  TRP C 248      -8.356 -31.569  -3.012  1.00 97.13           C  
ATOM   3916  C   TRP C 248      -7.624 -32.146  -1.806  1.00 97.13           C  
ATOM   3917  CB  TRP C 248      -7.427 -31.551  -4.229  1.00 97.13           C  
ATOM   3918  O   TRP C 248      -6.969 -31.414  -1.060  1.00 97.13           O  
ATOM   3919  CG  TRP C 248      -8.043 -30.948  -5.456  1.00 97.13           C  
ATOM   3920  CD1 TRP C 248      -8.062 -29.626  -5.803  1.00 97.13           C  
ATOM   3921  CD2 TRP C 248      -8.733 -31.646  -6.497  1.00 97.13           C  
ATOM   3922  CE2 TRP C 248      -9.144 -30.683  -7.445  1.00 97.13           C  
ATOM   3923  CE3 TRP C 248      -9.043 -32.994  -6.720  1.00 97.13           C  
ATOM   3924  NE1 TRP C 248      -8.722 -29.460  -6.998  1.00 97.13           N  
ATOM   3925  CH2 TRP C 248     -10.141 -32.352  -8.794  1.00 97.13           C  
ATOM   3926  CZ2 TRP C 248      -9.850 -31.027  -8.600  1.00 97.13           C  
ATOM   3927  CZ3 TRP C 248      -9.746 -33.334  -7.871  1.00 97.13           C  
ATOM   3928  N   ASP C 249      -7.781 -33.433  -1.701  1.00 96.62           N  
ATOM   3929  CA  ASP C 249      -6.898 -34.122  -0.765  1.00 96.62           C  
ATOM   3930  C   ASP C 249      -5.482 -34.231  -1.325  1.00 96.62           C  
ATOM   3931  CB  ASP C 249      -7.443 -35.514  -0.440  1.00 96.62           C  
ATOM   3932  O   ASP C 249      -5.286 -34.706  -2.446  1.00 96.62           O  
ATOM   3933  CG  ASP C 249      -6.684 -36.201   0.682  1.00 96.62           C  
ATOM   3934  OD1 ASP C 249      -5.606 -36.779   0.424  1.00 96.62           O  
ATOM   3935  OD2 ASP C 249      -7.170 -36.166   1.833  1.00 96.62           O  
ATOM   3936  N   ALA C 250      -4.464 -33.883  -0.601  1.00 95.49           N  
ATOM   3937  CA  ALA C 250      -3.092 -33.777  -1.089  1.00 95.49           C  
ATOM   3938  C   ALA C 250      -2.411 -35.142  -1.114  1.00 95.49           C  
ATOM   3939  CB  ALA C 250      -2.293 -32.803  -0.225  1.00 95.49           C  
ATOM   3940  O   ALA C 250      -1.380 -35.317  -1.767  1.00 95.49           O  
ATOM   3941  N   LEU C 251      -2.975 -36.139  -0.480  1.00 94.90           N  
ATOM   3942  CA  LEU C 251      -2.355 -37.456  -0.394  1.00 94.90           C  
ATOM   3943  C   LEU C 251      -2.963 -38.411  -1.416  1.00 94.90           C  
ATOM   3944  CB  LEU C 251      -2.512 -38.031   1.016  1.00 94.90           C  
ATOM   3945  O   LEU C 251      -2.238 -39.106  -2.132  1.00 94.90           O  
ATOM   3946  CG  LEU C 251      -1.784 -37.287   2.136  1.00 94.90           C  
ATOM   3947  CD1 LEU C 251      -2.199 -37.839   3.496  1.00 94.90           C  
ATOM   3948  CD2 LEU C 251      -0.273 -37.387   1.952  1.00 94.90           C  
ATOM   3949  N   ASP C 252      -4.295 -38.348  -1.599  1.00 95.00           N  
ATOM   3950  CA  ASP C 252      -4.903 -39.303  -2.521  1.00 95.00           C  
ATOM   3951  C   ASP C 252      -5.557 -38.588  -3.701  1.00 95.00           C  
ATOM   3952  CB  ASP C 252      -5.933 -40.170  -1.794  1.00 95.00           C  
ATOM   3953  O   ASP C 252      -6.178 -39.226  -4.553  1.00 95.00           O  
ATOM   3954  CG  ASP C 252      -7.053 -39.359  -1.166  1.00 95.00           C  
ATOM   3955  OD1 ASP C 252      -7.108 -38.128  -1.379  1.00 95.00           O  
ATOM   3956  OD2 ASP C 252      -7.885 -39.955  -0.449  1.00 95.00           O  
ATOM   3957  N   TRP C 253      -5.545 -37.248  -3.735  1.00 95.08           N  
ATOM   3958  CA  TRP C 253      -5.905 -36.382  -4.852  1.00 95.08           C  
ATOM   3959  C   TRP C 253      -7.391 -36.496  -5.174  1.00 95.08           C  
ATOM   3960  CB  TRP C 253      -5.073 -36.727  -6.091  1.00 95.08           C  
ATOM   3961  O   TRP C 253      -7.795 -36.354  -6.330  1.00 95.08           O  
ATOM   3962  CG  TRP C 253      -3.614 -36.924  -5.809  1.00 95.08           C  
ATOM   3963  CD1 TRP C 253      -2.764 -36.039  -5.207  1.00 95.08           C  
ATOM   3964  CD2 TRP C 253      -2.832 -38.080  -6.125  1.00 95.08           C  
ATOM   3965  CE2 TRP C 253      -1.515 -37.827  -5.683  1.00 95.08           C  
ATOM   3966  CE3 TRP C 253      -3.118 -39.308  -6.737  1.00 95.08           C  
ATOM   3967  NE1 TRP C 253      -1.500 -36.576  -5.128  1.00 95.08           N  
ATOM   3968  CH2 TRP C 253      -0.791 -39.950  -6.438  1.00 95.08           C  
ATOM   3969  CZ2 TRP C 253      -0.484 -38.757  -5.836  1.00 95.08           C  
ATOM   3970  CZ3 TRP C 253      -2.091 -40.232  -6.888  1.00 95.08           C  
ATOM   3971  N   THR C 254      -8.167 -36.875  -4.177  1.00 95.62           N  
ATOM   3972  CA  THR C 254      -9.617 -36.901  -4.330  1.00 95.62           C  
ATOM   3973  C   THR C 254     -10.227 -35.558  -3.936  1.00 95.62           C  
ATOM   3974  CB  THR C 254     -10.248 -38.022  -3.483  1.00 95.62           C  
ATOM   3975  O   THR C 254      -9.639 -34.811  -3.151  1.00 95.62           O  
ATOM   3976  CG2 THR C 254      -9.764 -39.394  -3.940  1.00 95.62           C  
ATOM   3977  OG1 THR C 254      -9.889 -37.835  -2.109  1.00 95.62           O  
ATOM   3978  N   MET C 255     -11.351 -35.287  -4.492  1.00 94.46           N  
ATOM   3979  CA  MET C 255     -12.056 -34.039  -4.215  1.00 94.46           C  
ATOM   3980  C   MET C 255     -12.673 -34.060  -2.821  1.00 94.46           C  
ATOM   3981  CB  MET C 255     -13.142 -33.790  -5.264  1.00 94.46           C  
ATOM   3982  O   MET C 255     -13.475 -34.941  -2.505  1.00 94.46           O  
ATOM   3983  CG  MET C 255     -13.830 -32.442  -5.125  1.00 94.46           C  
ATOM   3984  SD  MET C 255     -15.220 -32.238  -6.306  1.00 94.46           S  
ATOM   3985  CE  MET C 255     -14.303 -32.174  -7.871  1.00 94.46           C  
ATOM   3986  N   GLN C 256     -12.332 -33.144  -1.977  1.00 92.76           N  
ATOM   3987  CA  GLN C 256     -12.856 -33.062  -0.618  1.00 92.76           C  
ATOM   3988  C   GLN C 256     -14.067 -32.136  -0.550  1.00 92.76           C  
ATOM   3989  CB  GLN C 256     -11.772 -32.579   0.347  1.00 92.76           C  
ATOM   3990  O   GLN C 256     -14.972 -32.348   0.261  1.00 92.76           O  
ATOM   3991  CG  GLN C 256     -10.655 -33.590   0.572  1.00 92.76           C  
ATOM   3992  CD  GLN C 256      -9.650 -33.132   1.613  1.00 92.76           C  
ATOM   3993  NE2 GLN C 256      -8.762 -34.034   2.017  1.00 92.76           N  
ATOM   3994  OE1 GLN C 256      -9.671 -31.977   2.049  1.00 92.76           O  
ATOM   3995  N   ALA C 257     -13.996 -31.112  -1.315  1.00 92.03           N  
ATOM   3996  CA  ALA C 257     -15.102 -30.157  -1.337  1.00 92.03           C  
ATOM   3997  C   ALA C 257     -15.181 -29.439  -2.681  1.00 92.03           C  
ATOM   3998  CB  ALA C 257     -14.953 -29.145  -0.204  1.00 92.03           C  
ATOM   3999  O   ALA C 257     -14.193 -29.376  -3.417  1.00 92.03           O  
ATOM   4000  N   TYR C 258     -16.393 -28.942  -3.034  1.00 91.78           N  
ATOM   4001  CA  TYR C 258     -16.668 -28.252  -4.289  1.00 91.78           C  
ATOM   4002  C   TYR C 258     -17.657 -27.112  -4.079  1.00 91.78           C  
ATOM   4003  CB  TYR C 258     -17.214 -29.231  -5.333  1.00 91.78           C  
ATOM   4004  O   TYR C 258     -18.717 -27.304  -3.479  1.00 91.78           O  
ATOM   4005  CG  TYR C 258     -17.562 -28.582  -6.650  1.00 91.78           C  
ATOM   4006  CD1 TYR C 258     -18.874 -28.221  -6.946  1.00 91.78           C  
ATOM   4007  CD2 TYR C 258     -16.580 -28.330  -7.602  1.00 91.78           C  
ATOM   4008  CE1 TYR C 258     -19.200 -27.625  -8.160  1.00 91.78           C  
ATOM   4009  CE2 TYR C 258     -16.894 -27.735  -8.819  1.00 91.78           C  
ATOM   4010  OH  TYR C 258     -18.522 -26.796 -10.291  1.00 91.78           O  
ATOM   4011  CZ  TYR C 258     -18.205 -27.386  -9.088  1.00 91.78           C  
ATOM   4012  N   GLU C 259     -17.255 -25.968  -4.459  1.00 88.96           N  
ATOM   4013  CA  GLU C 259     -18.121 -24.798  -4.344  1.00 88.96           C  
ATOM   4014  C   GLU C 259     -18.219 -24.053  -5.672  1.00 88.96           C  
ATOM   4015  CB  GLU C 259     -17.611 -23.857  -3.250  1.00 88.96           C  
ATOM   4016  O   GLU C 259     -17.201 -23.748  -6.296  1.00 88.96           O  
ATOM   4017  CG  GLU C 259     -18.558 -22.707  -2.938  1.00 88.96           C  
ATOM   4018  CD  GLU C 259     -19.868 -23.161  -2.313  1.00 88.96           C  
ATOM   4019  OE1 GLU C 259     -20.909 -22.505  -2.542  1.00 88.96           O  
ATOM   4020  OE2 GLU C 259     -19.853 -24.181  -1.588  1.00 88.96           O  
ATOM   4021  N   ARG C 260     -19.407 -23.807  -6.182  1.00 79.80           N  
ATOM   4022  CA  ARG C 260     -19.606 -23.048  -7.413  1.00 79.80           C  
ATOM   4023  C   ARG C 260     -20.571 -21.888  -7.190  1.00 79.80           C  
ATOM   4024  CB  ARG C 260     -20.129 -23.958  -8.527  1.00 79.80           C  
ATOM   4025  O   ARG C 260     -20.754 -21.048  -8.074  1.00 79.80           O  
ATOM   4026  CG  ARG C 260     -20.120 -23.313  -9.903  1.00 79.80           C  
ATOM   4027  CD  ARG C 260     -20.620 -24.269 -10.977  1.00 79.80           C  
ATOM   4028  NE  ARG C 260     -20.532 -23.677 -12.309  1.00 79.80           N  
ATOM   4029  NH1 ARG C 260     -21.509 -25.467 -13.395  1.00 79.80           N  
ATOM   4030  NH2 ARG C 260     -20.827 -23.631 -14.586  1.00 79.80           N  
ATOM   4031  CZ  ARG C 260     -20.956 -24.260 -13.427  1.00 79.80           C  
ATOM   4032  N   ASN C 261     -21.156 -21.775  -6.024  1.00 63.50           N  
ATOM   4033  CA  ASN C 261     -22.281 -20.874  -5.800  1.00 63.50           C  
ATOM   4034  C   ASN C 261     -21.827 -19.549  -5.195  1.00 63.50           C  
ATOM   4035  CB  ASN C 261     -23.328 -21.537  -4.901  1.00 63.50           C  
ATOM   4036  O   ASN C 261     -22.478 -19.018  -4.293  1.00 63.50           O  
ATOM   4037  CG  ASN C 261     -24.159 -22.570  -5.636  1.00 63.50           C  
ATOM   4038  ND2 ASN C 261     -24.780 -23.474  -4.888  1.00 63.50           N  
ATOM   4039  OD1 ASN C 261     -24.241 -22.556  -6.867  1.00 63.50           O  
ATOM   4040  N   PHE C 262     -20.694 -19.050  -5.564  1.00 60.30           N  
ATOM   4041  CA  PHE C 262     -20.328 -17.769  -4.971  1.00 60.30           C  
ATOM   4042  C   PHE C 262     -21.358 -16.699  -5.317  1.00 60.30           C  
ATOM   4043  CB  PHE C 262     -18.939 -17.332  -5.446  1.00 60.30           C  
ATOM   4044  O   PHE C 262     -21.524 -15.728  -4.576  1.00 60.30           O  
ATOM   4045  CG  PHE C 262     -17.827 -18.234  -4.982  1.00 60.30           C  
ATOM   4046  CD1 PHE C 262     -17.339 -18.147  -3.684  1.00 60.30           C  
ATOM   4047  CD2 PHE C 262     -17.271 -19.170  -5.844  1.00 60.30           C  
ATOM   4048  CE1 PHE C 262     -16.311 -18.981  -3.251  1.00 60.30           C  
ATOM   4049  CE2 PHE C 262     -16.243 -20.007  -5.419  1.00 60.30           C  
ATOM   4050  CZ  PHE C 262     -15.763 -19.910  -4.123  1.00 60.30           C  
ATOM   4051  N   TRP C 263     -22.333 -16.995  -6.338  1.00 50.26           N  
ATOM   4052  CA  TRP C 263     -23.203 -15.954  -6.876  1.00 50.26           C  
ATOM   4053  C   TRP C 263     -24.670 -16.356  -6.758  1.00 50.26           C  
ATOM   4054  CB  TRP C 263     -22.856 -15.666  -8.339  1.00 50.26           C  
ATOM   4055  O   TRP C 263     -25.197 -17.066  -7.618  1.00 50.26           O  
ATOM   4056  CG  TRP C 263     -21.832 -14.587  -8.521  1.00 50.26           C  
ATOM   4057  CD1 TRP C 263     -20.480 -14.696  -8.348  1.00 50.26           C  
ATOM   4058  CD2 TRP C 263     -22.079 -13.231  -8.907  1.00 50.26           C  
ATOM   4059  CE2 TRP C 263     -20.829 -12.574  -8.949  1.00 50.26           C  
ATOM   4060  CE3 TRP C 263     -23.237 -12.508  -9.222  1.00 50.26           C  
ATOM   4061  NE1 TRP C 263     -19.871 -13.489  -8.604  1.00 50.26           N  
ATOM   4062  CH2 TRP C 263     -21.854 -10.542  -9.597  1.00 50.26           C  
ATOM   4063  CZ2 TRP C 263     -20.706 -11.226  -9.294  1.00 50.26           C  
ATOM   4064  CZ3 TRP C 263     -23.112 -11.166  -9.565  1.00 50.26           C  
ATOM   4065  N   ASP C 264     -25.031 -16.996  -5.695  1.00 48.55           N  
ATOM   4066  CA  ASP C 264     -26.469 -17.211  -5.823  1.00 48.55           C  
ATOM   4067  C   ASP C 264     -27.213 -15.885  -5.959  1.00 48.55           C  
ATOM   4068  CB  ASP C 264     -27.004 -17.994  -4.622  1.00 48.55           C  
ATOM   4069  O   ASP C 264     -27.152 -15.038  -5.065  1.00 48.55           O  
ATOM   4070  CG  ASP C 264     -27.807 -19.219  -5.023  1.00 48.55           C  
ATOM   4071  OD1 ASP C 264     -28.130 -19.372  -6.221  1.00 48.55           O  
ATOM   4072  OD2 ASP C 264     -28.121 -20.038  -4.132  1.00 48.55           O  
ATOM   4073  N   PRO C 265     -27.573 -15.463  -7.174  1.00 40.19           N  
ATOM   4074  CA  PRO C 265     -28.424 -14.271  -7.210  1.00 40.19           C  
ATOM   4075  C   PRO C 265     -29.648 -14.392  -6.306  1.00 40.19           C  
ATOM   4076  CB  PRO C 265     -28.838 -14.178  -8.681  1.00 40.19           C  
ATOM   4077  O   PRO C 265     -30.286 -15.448  -6.262  1.00 40.19           O  
ATOM   4078  CG  PRO C 265     -28.394 -15.470  -9.285  1.00 40.19           C  
ATOM   4079  CD  PRO C 265     -27.601 -16.229  -8.260  1.00 40.19           C  
ATOM   4080  N   SER C 266     -29.622 -14.132  -5.088  1.00 40.26           N  
ATOM   4081  CA  SER C 266     -30.933 -14.072  -4.450  1.00 40.26           C  
ATOM   4082  C   SER C 266     -32.015 -13.669  -5.446  1.00 40.26           C  
ATOM   4083  CB  SER C 266     -30.916 -13.090  -3.278  1.00 40.26           C  
ATOM   4084  O   SER C 266     -31.747 -12.932  -6.398  1.00 40.26           O  
ATOM   4085  OG  SER C 266     -30.121 -11.957  -3.584  1.00 40.26           O  
ATOM   4086  N   PRO C 267     -33.111 -14.445  -5.494  1.00 33.92           N  
ATOM   4087  CA  PRO C 267     -34.144 -13.945  -6.404  1.00 33.92           C  
ATOM   4088  C   PRO C 267     -34.329 -12.432  -6.312  1.00 33.92           C  
ATOM   4089  CB  PRO C 267     -35.406 -14.679  -5.942  1.00 33.92           C  
ATOM   4090  O   PRO C 267     -34.595 -11.904  -5.229  1.00 33.92           O  
ATOM   4091  CG  PRO C 267     -35.004 -15.376  -4.683  1.00 33.92           C  
ATOM   4092  CD  PRO C 267     -33.538 -15.140  -4.455  1.00 33.92           C  
ATOM   4093  N   GLN C 268     -33.518 -11.544  -6.554  1.00 34.19           N  
ATOM   4094  CA  GLN C 268     -33.969 -10.156  -6.555  1.00 34.19           C  
ATOM   4095  C   GLN C 268     -35.354 -10.028  -7.183  1.00 34.19           C  
ATOM   4096  CB  GLN C 268     -32.971  -9.267  -7.298  1.00 34.19           C  
ATOM   4097  O   GLN C 268     -35.627 -10.628  -8.225  1.00 34.19           O  
ATOM   4098  CG  GLN C 268     -31.938  -8.612  -6.392  1.00 34.19           C  
ATOM   4099  CD  GLN C 268     -30.797  -7.977  -7.165  1.00 34.19           C  
ATOM   4100  NE2 GLN C 268     -29.886  -7.325  -6.450  1.00 34.19           N  
ATOM   4101  OE1 GLN C 268     -30.735  -8.072  -8.395  1.00 34.19           O  
ATOM   4102  N   LEU C 269     -36.483  -9.785  -6.402  1.00 30.18           N  
ATOM   4103  CA  LEU C 269     -37.845  -9.471  -6.820  1.00 30.18           C  
ATOM   4104  C   LEU C 269     -37.851  -8.783  -8.181  1.00 30.18           C  
ATOM   4105  CB  LEU C 269     -38.533  -8.582  -5.782  1.00 30.18           C  
ATOM   4106  O   LEU C 269     -36.811  -8.310  -8.647  1.00 30.18           O  
ATOM   4107  CG  LEU C 269     -39.488  -9.283  -4.815  1.00 30.18           C  
ATOM   4108  CD1 LEU C 269     -39.142  -8.922  -3.374  1.00 30.18           C  
ATOM   4109  CD2 LEU C 269     -40.934  -8.918  -5.130  1.00 30.18           C  
ATOM   4110  N   ASP C 270     -39.059  -8.030  -8.485  1.00 30.56           N  
ATOM   4111  CA  ASP C 270     -39.827  -7.527  -9.620  1.00 30.56           C  
ATOM   4112  C   ASP C 270     -39.082  -6.398 -10.330  1.00 30.56           C  
ATOM   4113  CB  ASP C 270     -41.205  -7.042  -9.164  1.00 30.56           C  
ATOM   4114  O   ASP C 270     -39.675  -5.650 -11.110  1.00 30.56           O  
ATOM   4115  CG  ASP C 270     -42.304  -8.060  -9.411  1.00 30.56           C  
ATOM   4116  OD1 ASP C 270     -42.099  -8.995 -10.215  1.00 30.56           O  
ATOM   4117  OD2 ASP C 270     -43.385  -7.924  -8.800  1.00 30.56           O  
ATOM   4118  N   THR C 271     -37.956  -5.786  -9.935  1.00 31.33           N  
ATOM   4119  CA  THR C 271     -38.035  -4.481 -10.583  1.00 31.33           C  
ATOM   4120  C   THR C 271     -38.227  -4.636 -12.089  1.00 31.33           C  
ATOM   4121  CB  THR C 271     -36.773  -3.643 -10.308  1.00 31.33           C  
ATOM   4122  O   THR C 271     -37.806  -5.635 -12.675  1.00 31.33           O  
ATOM   4123  CG2 THR C 271     -37.132  -2.293  -9.697  1.00 31.33           C  
ATOM   4124  OG1 THR C 271     -35.922  -4.355  -9.400  1.00 31.33           O  
ATOM   4125  N   GLN C 272     -39.014  -3.692 -12.714  1.00 29.22           N  
ATOM   4126  CA  GLN C 272     -39.424  -3.449 -14.094  1.00 29.22           C  
ATOM   4127  C   GLN C 272     -38.274  -3.708 -15.063  1.00 29.22           C  
ATOM   4128  CB  GLN C 272     -39.936  -2.017 -14.258  1.00 29.22           C  
ATOM   4129  O   GLN C 272     -37.105  -3.548 -14.704  1.00 29.22           O  
ATOM   4130  CG  GLN C 272     -41.449  -1.888 -14.144  1.00 29.22           C  
ATOM   4131  CD  GLN C 272     -41.937  -0.471 -14.383  1.00 29.22           C  
ATOM   4132  NE2 GLN C 272     -43.253  -0.291 -14.392  1.00 29.22           N  
ATOM   4133  OE1 GLN C 272     -41.137   0.454 -14.558  1.00 29.22           O  
ATOM   4134  N   GLN C 273     -38.476  -4.496 -16.092  1.00 30.62           N  
ATOM   4135  CA  GLN C 273     -37.703  -4.862 -17.275  1.00 30.62           C  
ATOM   4136  C   GLN C 273     -36.937  -3.662 -17.825  1.00 30.62           C  
ATOM   4137  CB  GLN C 273     -38.618  -5.442 -18.355  1.00 30.62           C  
ATOM   4138  O   GLN C 273     -37.317  -3.095 -18.851  1.00 30.62           O  
ATOM   4139  CG  GLN C 273     -38.595  -6.963 -18.429  1.00 30.62           C  
ATOM   4140  CD  GLN C 273     -39.681  -7.523 -19.328  1.00 30.62           C  
ATOM   4141  NE2 GLN C 273     -39.689  -8.841 -19.497  1.00 30.62           N  
ATOM   4142  OE1 GLN C 273     -40.507  -6.778 -19.865  1.00 30.62           O  
ATOM   4143  N   GLU C 274     -36.863  -2.511 -17.103  1.00 31.26           N  
ATOM   4144  CA  GLU C 274     -36.258  -1.510 -17.976  1.00 31.26           C  
ATOM   4145  C   GLU C 274     -34.983  -2.041 -18.625  1.00 31.26           C  
ATOM   4146  CB  GLU C 274     -35.956  -0.228 -17.196  1.00 31.26           C  
ATOM   4147  O   GLU C 274     -34.335  -2.941 -18.087  1.00 31.26           O  
ATOM   4148  CG  GLU C 274     -36.960   0.890 -17.436  1.00 31.26           C  
ATOM   4149  CD  GLU C 274     -36.670   2.142 -16.624  1.00 31.26           C  
ATOM   4150  OE1 GLU C 274     -37.406   3.144 -16.771  1.00 31.26           O  
ATOM   4151  OE2 GLU C 274     -35.698   2.121 -15.836  1.00 31.26           O  
ATOM   4152  N   ILE C 275     -34.729  -1.697 -19.936  1.00 31.03           N  
ATOM   4153  CA  ILE C 275     -33.568  -1.978 -20.773  1.00 31.03           C  
ATOM   4154  C   ILE C 275     -32.290  -1.827 -19.951  1.00 31.03           C  
ATOM   4155  CB  ILE C 275     -33.523  -1.051 -22.008  1.00 31.03           C  
ATOM   4156  O   ILE C 275     -31.942  -0.721 -19.531  1.00 31.03           O  
ATOM   4157  CG1 ILE C 275     -34.834  -1.150 -22.798  1.00 31.03           C  
ATOM   4158  CG2 ILE C 275     -32.322  -1.391 -22.895  1.00 31.03           C  
ATOM   4159  CD1 ILE C 275     -35.005  -0.064 -23.851  1.00 31.03           C  
ATOM   4160  N   LYS C 276     -32.156  -2.547 -18.870  1.00 33.43           N  
ATOM   4161  CA  LYS C 276     -30.885  -2.400 -18.167  1.00 33.43           C  
ATOM   4162  C   LYS C 276     -29.705  -2.616 -19.111  1.00 33.43           C  
ATOM   4163  CB  LYS C 276     -30.803  -3.378 -16.995  1.00 33.43           C  
ATOM   4164  O   LYS C 276     -29.570  -3.686 -19.709  1.00 33.43           O  
ATOM   4165  CG  LYS C 276     -31.276  -2.798 -15.670  1.00 33.43           C  
ATOM   4166  CD  LYS C 276     -31.068  -3.779 -14.524  1.00 33.43           C  
ATOM   4167  CE  LYS C 276     -31.612  -3.231 -13.211  1.00 33.43           C  
ATOM   4168  NZ  LYS C 276     -31.445  -4.206 -12.092  1.00 33.43           N  
ATOM   4169  N   LEU C 277     -29.228  -1.603 -19.750  1.00 29.60           N  
ATOM   4170  CA  LEU C 277     -28.032  -1.623 -20.586  1.00 29.60           C  
ATOM   4171  C   LEU C 277     -26.985  -2.573 -20.013  1.00 29.60           C  
ATOM   4172  CB  LEU C 277     -27.445  -0.216 -20.716  1.00 29.60           C  
ATOM   4173  O   LEU C 277     -26.492  -3.457 -20.717  1.00 29.60           O  
ATOM   4174  CG  LEU C 277     -27.873   0.586 -21.947  1.00 29.60           C  
ATOM   4175  CD1 LEU C 277     -28.295   1.994 -21.542  1.00 29.60           C  
ATOM   4176  CD2 LEU C 277     -26.745   0.634 -22.972  1.00 29.60           C  
ATOM   4177  N   CYS C 278     -25.827  -1.956 -19.504  1.00 31.53           N  
ATOM   4178  CA  CYS C 278     -24.443  -2.401 -19.378  1.00 31.53           C  
ATOM   4179  C   CYS C 278     -24.286  -3.371 -18.214  1.00 31.53           C  
ATOM   4180  CB  CYS C 278     -23.511  -1.205 -19.188  1.00 31.53           C  
ATOM   4181  O   CYS C 278     -24.102  -2.950 -17.070  1.00 31.53           O  
ATOM   4182  SG  CYS C 278     -22.009  -1.286 -20.187  1.00 31.53           S  
ATOM   4183  N   GLN C 279     -25.255  -4.043 -17.726  1.00 33.58           N  
ATOM   4184  CA  GLN C 279     -24.777  -4.833 -16.596  1.00 33.58           C  
ATOM   4185  C   GLN C 279     -23.562  -5.671 -16.986  1.00 33.58           C  
ATOM   4186  CB  GLN C 279     -25.889  -5.738 -16.063  1.00 33.58           C  
ATOM   4187  O   GLN C 279     -23.619  -6.451 -17.938  1.00 33.58           O  
ATOM   4188  CG  GLN C 279     -26.714  -5.106 -14.950  1.00 33.58           C  
ATOM   4189  CD  GLN C 279     -27.797  -6.031 -14.426  1.00 33.58           C  
ATOM   4190  NE2 GLN C 279     -28.567  -5.551 -13.454  1.00 33.58           N  
ATOM   4191  OE1 GLN C 279     -27.941  -7.166 -14.890  1.00 33.58           O  
ATOM   4192  N   LYS C 280     -22.372  -5.221 -16.833  1.00 41.58           N  
ATOM   4193  CA  LYS C 280     -21.165  -6.032 -16.964  1.00 41.58           C  
ATOM   4194  C   LYS C 280     -21.378  -7.431 -16.394  1.00 41.58           C  
ATOM   4195  CB  LYS C 280     -19.985  -5.356 -16.264  1.00 41.58           C  
ATOM   4196  O   LYS C 280     -22.036  -7.594 -15.364  1.00 41.58           O  
ATOM   4197  CG  LYS C 280     -18.949  -4.778 -17.217  1.00 41.58           C  
ATOM   4198  CD  LYS C 280     -17.801  -4.120 -16.463  1.00 41.58           C  
ATOM   4199  CE  LYS C 280     -16.810  -3.462 -17.413  1.00 41.58           C  
ATOM   4200  NZ  LYS C 280     -15.706  -2.778 -16.677  1.00 41.58           N  
ATOM   4201  N   SER C 281     -21.634  -8.490 -17.189  1.00 46.25           N  
ATOM   4202  CA  SER C 281     -21.551  -9.888 -16.776  1.00 46.25           C  
ATOM   4203  C   SER C 281     -20.626 -10.055 -15.575  1.00 46.25           C  
ATOM   4204  CB  SER C 281     -21.062 -10.761 -17.932  1.00 46.25           C  
ATOM   4205  O   SER C 281     -19.518  -9.515 -15.558  1.00 46.25           O  
ATOM   4206  OG  SER C 281     -19.762 -11.261 -17.670  1.00 46.25           O  
ATOM   4207  N   ASN C 282     -21.078 -10.175 -14.320  1.00 60.96           N  
ATOM   4208  CA  ASN C 282     -20.319 -10.381 -13.091  1.00 60.96           C  
ATOM   4209  C   ASN C 282     -19.252 -11.458 -13.265  1.00 60.96           C  
ATOM   4210  CB  ASN C 282     -21.255 -10.742 -11.936  1.00 60.96           C  
ATOM   4211  O   ASN C 282     -19.574 -12.638 -13.418  1.00 60.96           O  
ATOM   4212  CG  ASN C 282     -21.803  -9.520 -11.225  1.00 60.96           C  
ATOM   4213  ND2 ASN C 282     -22.776  -9.732 -10.347  1.00 60.96           N  
ATOM   4214  OD1 ASN C 282     -21.355  -8.395 -11.462  1.00 60.96           O  
ATOM   4215  N   ASP C 283     -18.090 -11.103 -13.742  1.00 76.96           N  
ATOM   4216  CA  ASP C 283     -16.943 -12.005 -13.778  1.00 76.96           C  
ATOM   4217  C   ASP C 283     -16.881 -12.864 -12.517  1.00 76.96           C  
ATOM   4218  CB  ASP C 283     -15.644 -11.215 -13.941  1.00 76.96           C  
ATOM   4219  O   ASP C 283     -16.919 -12.342 -11.401  1.00 76.96           O  
ATOM   4220  CG  ASP C 283     -14.446 -12.098 -14.244  1.00 76.96           C  
ATOM   4221  OD1 ASP C 283     -14.627 -13.314 -14.473  1.00 76.96           O  
ATOM   4222  OD2 ASP C 283     -13.311 -11.575 -14.252  1.00 76.96           O  
ATOM   4223  N   ILE C 284     -16.944 -14.150 -12.699  1.00 85.61           N  
ATOM   4224  CA  ILE C 284     -16.974 -15.069 -11.566  1.00 85.61           C  
ATOM   4225  C   ILE C 284     -15.671 -15.863 -11.510  1.00 85.61           C  
ATOM   4226  CB  ILE C 284     -18.182 -16.029 -11.649  1.00 85.61           C  
ATOM   4227  O   ILE C 284     -15.602 -16.912 -10.865  1.00 85.61           O  
ATOM   4228  CG1 ILE C 284     -18.214 -16.730 -13.012  1.00 85.61           C  
ATOM   4229  CG2 ILE C 284     -19.490 -15.275 -11.391  1.00 85.61           C  
ATOM   4230  CD1 ILE C 284     -19.196 -17.892 -13.088  1.00 85.61           C  
ATOM   4231  N   SER C 285     -14.691 -15.379 -12.257  1.00 91.16           N  
ATOM   4232  CA  SER C 285     -13.402 -16.061 -12.287  1.00 91.16           C  
ATOM   4233  C   SER C 285     -12.687 -15.951 -10.944  1.00 91.16           C  
ATOM   4234  CB  SER C 285     -12.516 -15.486 -13.394  1.00 91.16           C  
ATOM   4235  O   SER C 285     -12.750 -14.911 -10.285  1.00 91.16           O  
ATOM   4236  OG  SER C 285     -12.413 -14.078 -13.275  1.00 91.16           O  
ATOM   4237  N   ILE C 286     -12.008 -17.003 -10.569  1.00 94.63           N  
ATOM   4238  CA  ILE C 286     -11.206 -16.992  -9.351  1.00 94.63           C  
ATOM   4239  C   ILE C 286      -9.747 -16.703  -9.696  1.00 94.63           C  
ATOM   4240  CB  ILE C 286     -11.320 -18.330  -8.586  1.00 94.63           C  
ATOM   4241  O   ILE C 286      -9.024 -17.589 -10.158  1.00 94.63           O  
ATOM   4242  CG1 ILE C 286     -12.786 -18.630  -8.252  1.00 94.63           C  
ATOM   4243  CG2 ILE C 286     -10.464 -18.302  -7.317  1.00 94.63           C  
ATOM   4244  CD1 ILE C 286     -13.000 -19.967  -7.555  1.00 94.63           C  
ATOM   4245  N   HIS C 287      -9.259 -15.579  -9.291  1.00 94.20           N  
ATOM   4246  CA  HIS C 287      -7.968 -15.095  -9.770  1.00 94.20           C  
ATOM   4247  C   HIS C 287      -6.856 -15.422  -8.780  1.00 94.20           C  
ATOM   4248  CB  HIS C 287      -8.021 -13.587 -10.022  1.00 94.20           C  
ATOM   4249  O   HIS C 287      -5.691 -15.547  -9.167  1.00 94.20           O  
ATOM   4250  CG  HIS C 287      -8.803 -13.210 -11.240  1.00 94.20           C  
ATOM   4251  CD2 HIS C 287     -10.011 -12.612 -11.371  1.00 94.20           C  
ATOM   4252  ND1 HIS C 287      -8.349 -13.448 -12.519  1.00 94.20           N  
ATOM   4253  CE1 HIS C 287      -9.247 -13.012 -13.387  1.00 94.20           C  
ATOM   4254  NE2 HIS C 287     -10.265 -12.500 -12.716  1.00 94.20           N  
ATOM   4255  N   HIS C 288      -7.254 -15.463  -7.509  1.00 96.72           N  
ATOM   4256  CA  HIS C 288      -6.180 -15.643  -6.538  1.00 96.72           C  
ATOM   4257  C   HIS C 288      -6.713 -16.209  -5.226  1.00 96.72           C  
ATOM   4258  CB  HIS C 288      -5.459 -14.318  -6.284  1.00 96.72           C  
ATOM   4259  O   HIS C 288      -7.875 -15.991  -4.877  1.00 96.72           O  
ATOM   4260  CG  HIS C 288      -4.129 -14.476  -5.618  1.00 96.72           C  
ATOM   4261  CD2 HIS C 288      -2.936 -14.891  -6.104  1.00 96.72           C  
ATOM   4262  ND1 HIS C 288      -3.926 -14.193  -4.285  1.00 96.72           N  
ATOM   4263  CE1 HIS C 288      -2.661 -14.427  -3.979  1.00 96.72           C  
ATOM   4264  NE2 HIS C 288      -2.039 -14.852  -5.065  1.00 96.72           N  
ATOM   4265  N   PHE C 289      -5.808 -16.912  -4.557  1.00 96.35           N  
ATOM   4266  CA  PHE C 289      -6.126 -17.472  -3.249  1.00 96.35           C  
ATOM   4267  C   PHE C 289      -5.072 -17.078  -2.221  1.00 96.35           C  
ATOM   4268  CB  PHE C 289      -6.239 -18.997  -3.328  1.00 96.35           C  
ATOM   4269  O   PHE C 289      -3.916 -16.835  -2.572  1.00 96.35           O  
ATOM   4270  CG  PHE C 289      -7.435 -19.478  -4.105  1.00 96.35           C  
ATOM   4271  CD1 PHE C 289      -8.722 -19.281  -3.619  1.00 96.35           C  
ATOM   4272  CD2 PHE C 289      -7.272 -20.127  -5.322  1.00 96.35           C  
ATOM   4273  CE1 PHE C 289      -9.830 -19.725  -4.337  1.00 96.35           C  
ATOM   4274  CE2 PHE C 289      -8.375 -20.574  -6.044  1.00 96.35           C  
ATOM   4275  CZ  PHE C 289      -9.653 -20.373  -5.549  1.00 96.35           C  
ATOM   4276  N   THR C 290      -5.501 -16.999  -1.098  1.00 95.69           N  
ATOM   4277  CA  THR C 290      -4.650 -17.074   0.085  1.00 95.69           C  
ATOM   4278  C   THR C 290      -5.324 -17.889   1.185  1.00 95.69           C  
ATOM   4279  CB  THR C 290      -4.308 -15.670   0.617  1.00 95.69           C  
ATOM   4280  O   THR C 290      -6.478 -18.298   1.044  1.00 95.69           O  
ATOM   4281  CG2 THR C 290      -5.527 -15.013   1.256  1.00 95.69           C  
ATOM   4282  OG1 THR C 290      -3.269 -15.777   1.597  1.00 95.69           O  
ATOM   4283  N   CYS C 291      -4.524 -18.377   2.087  1.00 94.11           N  
ATOM   4284  CA  CYS C 291      -5.159 -19.252   3.067  1.00 94.11           C  
ATOM   4285  C   CYS C 291      -4.468 -19.147   4.421  1.00 94.11           C  
ATOM   4286  CB  CYS C 291      -5.137 -20.702   2.584  1.00 94.11           C  
ATOM   4287  O   CYS C 291      -3.360 -18.616   4.518  1.00 94.11           O  
ATOM   4288  SG  CYS C 291      -3.474 -21.378   2.384  1.00 94.11           S  
ATOM   4289  N   ASP C 292      -5.220 -19.516   5.338  1.00 90.59           N  
ATOM   4290  CA  ASP C 292      -4.676 -19.832   6.655  1.00 90.59           C  
ATOM   4291  C   ASP C 292      -5.048 -21.252   7.077  1.00 90.59           C  
ATOM   4292  CB  ASP C 292      -5.171 -18.827   7.696  1.00 90.59           C  
ATOM   4293  O   ASP C 292      -5.423 -22.075   6.240  1.00 90.59           O  
ATOM   4294  CG  ASP C 292      -6.679 -18.853   7.875  1.00 90.59           C  
ATOM   4295  OD1 ASP C 292      -7.318 -19.865   7.518  1.00 90.59           O  
ATOM   4296  OD2 ASP C 292      -7.233 -17.850   8.376  1.00 90.59           O  
ATOM   4297  N   GLU C 293      -4.885 -21.612   8.306  1.00 86.19           N  
ATOM   4298  CA  GLU C 293      -5.117 -22.980   8.761  1.00 86.19           C  
ATOM   4299  C   GLU C 293      -6.603 -23.325   8.736  1.00 86.19           C  
ATOM   4300  CB  GLU C 293      -4.554 -23.181  10.170  1.00 86.19           C  
ATOM   4301  O   GLU C 293      -6.973 -24.485   8.540  1.00 86.19           O  
ATOM   4302  CG  GLU C 293      -3.036 -23.097  10.243  1.00 86.19           C  
ATOM   4303  CD  GLU C 293      -2.480 -23.463  11.610  1.00 86.19           C  
ATOM   4304  OE1 GLU C 293      -1.239 -23.497  11.772  1.00 86.19           O  
ATOM   4305  OE2 GLU C 293      -3.293 -23.719  12.527  1.00 86.19           O  
ATOM   4306  N   GLU C 294      -7.414 -22.283   8.735  1.00 88.84           N  
ATOM   4307  CA  GLU C 294      -8.842 -22.527   8.913  1.00 88.84           C  
ATOM   4308  C   GLU C 294      -9.630 -22.122   7.670  1.00 88.84           C  
ATOM   4309  CB  GLU C 294      -9.368 -21.773  10.137  1.00 88.84           C  
ATOM   4310  O   GLU C 294     -10.676 -22.704   7.375  1.00 88.84           O  
ATOM   4311  CG  GLU C 294      -8.787 -22.261  11.456  1.00 88.84           C  
ATOM   4312  CD  GLU C 294      -9.325 -21.509  12.663  1.00 88.84           C  
ATOM   4313  OE1 GLU C 294      -9.000 -21.892  13.810  1.00 88.84           O  
ATOM   4314  OE2 GLU C 294     -10.077 -20.531  12.460  1.00 88.84           O  
ATOM   4315  N   ASN C 295      -9.069 -21.165   6.974  1.00 92.54           N  
ATOM   4316  CA  ASN C 295      -9.903 -20.584   5.927  1.00 92.54           C  
ATOM   4317  C   ASN C 295      -9.125 -20.403   4.626  1.00 92.54           C  
ATOM   4318  CB  ASN C 295     -10.487 -19.247   6.386  1.00 92.54           C  
ATOM   4319  O   ASN C 295      -7.903 -20.246   4.646  1.00 92.54           O  
ATOM   4320  CG  ASN C 295     -11.287 -19.369   7.668  1.00 92.54           C  
ATOM   4321  ND2 ASN C 295     -10.901 -18.604   8.683  1.00 92.54           N  
ATOM   4322  OD1 ASN C 295     -12.243 -20.145   7.747  1.00 92.54           O  
ATOM   4323  N   VAL C 296      -9.837 -20.411   3.529  1.00 95.47           N  
ATOM   4324  CA  VAL C 296      -9.331 -20.029   2.215  1.00 95.47           C  
ATOM   4325  C   VAL C 296      -9.988 -18.726   1.767  1.00 95.47           C  
ATOM   4326  CB  VAL C 296      -9.575 -21.138   1.167  1.00 95.47           C  
ATOM   4327  O   VAL C 296     -11.214 -18.598   1.802  1.00 95.47           O  
ATOM   4328  CG1 VAL C 296      -9.137 -20.675  -0.221  1.00 95.47           C  
ATOM   4329  CG2 VAL C 296      -8.842 -22.417   1.564  1.00 95.47           C  
ATOM   4330  N   PHE C 297      -9.201 -17.831   1.412  1.00 95.95           N  
ATOM   4331  CA  PHE C 297      -9.684 -16.548   0.916  1.00 95.95           C  
ATOM   4332  C   PHE C 297      -9.571 -16.477  -0.602  1.00 95.95           C  
ATOM   4333  CB  PHE C 297      -8.905 -15.394   1.555  1.00 95.95           C  
ATOM   4334  O   PHE C 297      -8.479 -16.625  -1.156  1.00 95.95           O  
ATOM   4335  CG  PHE C 297      -8.879 -15.439   3.059  1.00 95.95           C  
ATOM   4336  CD1 PHE C 297      -9.840 -14.767   3.805  1.00 95.95           C  
ATOM   4337  CD2 PHE C 297      -7.894 -16.154   3.727  1.00 95.95           C  
ATOM   4338  CE1 PHE C 297      -9.818 -14.806   5.197  1.00 95.95           C  
ATOM   4339  CE2 PHE C 297      -7.866 -16.198   5.118  1.00 95.95           C  
ATOM   4340  CZ  PHE C 297      -8.828 -15.523   5.851  1.00 95.95           C  
ATOM   4341  N   ALA C 298     -10.686 -16.115  -1.216  1.00 95.57           N  
ATOM   4342  CA  ALA C 298     -10.699 -16.212  -2.673  1.00 95.57           C  
ATOM   4343  C   ALA C 298     -11.103 -14.884  -3.307  1.00 95.57           C  
ATOM   4344  CB  ALA C 298     -11.643 -17.323  -3.125  1.00 95.57           C  
ATOM   4345  O   ALA C 298     -12.087 -14.265  -2.893  1.00 95.57           O  
ATOM   4346  N   ALA C 299     -10.351 -14.523  -4.276  1.00 95.80           N  
ATOM   4347  CA  ALA C 299     -10.723 -13.397  -5.129  1.00 95.80           C  
ATOM   4348  C   ALA C 299     -11.563 -13.861  -6.315  1.00 95.80           C  
ATOM   4349  CB  ALA C 299      -9.476 -12.664  -5.618  1.00 95.80           C  
ATOM   4350  O   ALA C 299     -11.039 -14.456  -7.260  1.00 95.80           O  
ATOM   4351  N   VAL C 300     -12.793 -13.540  -6.283  1.00 93.62           N  
ATOM   4352  CA  VAL C 300     -13.726 -13.977  -7.316  1.00 93.62           C  
ATOM   4353  C   VAL C 300     -14.274 -12.764  -8.064  1.00 93.62           C  
ATOM   4354  CB  VAL C 300     -14.886 -14.805  -6.720  1.00 93.62           C  
ATOM   4355  O   VAL C 300     -15.150 -12.059  -7.558  1.00 93.62           O  
ATOM   4356  CG1 VAL C 300     -15.770 -15.372  -7.830  1.00 93.62           C  
ATOM   4357  CG2 VAL C 300     -14.342 -15.928  -5.839  1.00 93.62           C  
ATOM   4358  N   GLY C 301     -13.844 -12.625  -9.315  1.00 89.87           N  
ATOM   4359  CA  GLY C 301     -14.225 -11.415 -10.027  1.00 89.87           C  
ATOM   4360  C   GLY C 301     -13.923 -10.147  -9.252  1.00 89.87           C  
ATOM   4361  O   GLY C 301     -12.775  -9.903  -8.873  1.00 89.87           O  
ATOM   4362  N   ARG C 302     -14.944  -9.426  -8.917  1.00 88.26           N  
ATOM   4363  CA  ARG C 302     -14.771  -8.172  -8.191  1.00 88.26           C  
ATOM   4364  C   ARG C 302     -14.952  -8.378  -6.691  1.00 88.26           C  
ATOM   4365  CB  ARG C 302     -15.757  -7.117  -8.698  1.00 88.26           C  
ATOM   4366  O   ARG C 302     -14.792  -7.440  -5.907  1.00 88.26           O  
ATOM   4367  CG  ARG C 302     -15.650  -6.840 -10.189  1.00 88.26           C  
ATOM   4368  CD  ARG C 302     -16.767  -5.926 -10.674  1.00 88.26           C  
ATOM   4369  NE  ARG C 302     -16.257  -4.619 -11.077  1.00 88.26           N  
ATOM   4370  NH1 ARG C 302     -18.337  -3.709 -11.505  1.00 88.26           N  
ATOM   4371  NH2 ARG C 302     -16.446  -2.450 -11.807  1.00 88.26           N  
ATOM   4372  CZ  ARG C 302     -17.015  -3.596 -11.462  1.00 88.26           C  
ATOM   4373  N   GLY C 303     -15.295  -9.613  -6.280  1.00 90.15           N  
ATOM   4374  CA  GLY C 303     -15.647  -9.861  -4.891  1.00 90.15           C  
ATOM   4375  C   GLY C 303     -14.596 -10.659  -4.143  1.00 90.15           C  
ATOM   4376  O   GLY C 303     -13.622 -11.124  -4.738  1.00 90.15           O  
ATOM   4377  N   LEU C 304     -14.774 -10.766  -2.843  1.00 94.11           N  
ATOM   4378  CA  LEU C 304     -13.945 -11.542  -1.928  1.00 94.11           C  
ATOM   4379  C   LEU C 304     -14.788 -12.546  -1.149  1.00 94.11           C  
ATOM   4380  CB  LEU C 304     -13.206 -10.617  -0.958  1.00 94.11           C  
ATOM   4381  O   LEU C 304     -15.863 -12.206  -0.651  1.00 94.11           O  
ATOM   4382  CG  LEU C 304     -12.056  -9.798  -1.546  1.00 94.11           C  
ATOM   4383  CD1 LEU C 304     -11.649  -8.687  -0.582  1.00 94.11           C  
ATOM   4384  CD2 LEU C 304     -10.866 -10.697  -1.865  1.00 94.11           C  
ATOM   4385  N   TYR C 305     -14.250 -13.672  -1.043  1.00 93.01           N  
ATOM   4386  CA  TYR C 305     -14.984 -14.723  -0.349  1.00 93.01           C  
ATOM   4387  C   TYR C 305     -14.081 -15.462   0.632  1.00 93.01           C  
ATOM   4388  CB  TYR C 305     -15.584 -15.713  -1.352  1.00 93.01           C  
ATOM   4389  O   TYR C 305     -12.896 -15.668   0.361  1.00 93.01           O  
ATOM   4390  CG  TYR C 305     -16.629 -15.103  -2.255  1.00 93.01           C  
ATOM   4391  CD1 TYR C 305     -17.986 -15.327  -2.032  1.00 93.01           C  
ATOM   4392  CD2 TYR C 305     -16.262 -14.304  -3.332  1.00 93.01           C  
ATOM   4393  CE1 TYR C 305     -18.952 -14.769  -2.862  1.00 93.01           C  
ATOM   4394  CE2 TYR C 305     -17.220 -13.741  -4.169  1.00 93.01           C  
ATOM   4395  OH  TYR C 305     -19.513 -13.423  -4.752  1.00 93.01           O  
ATOM   4396  CZ  TYR C 305     -18.560 -13.978  -3.926  1.00 93.01           C  
ATOM   4397  N   VAL C 306     -14.693 -15.850   1.734  1.00 93.61           N  
ATOM   4398  CA  VAL C 306     -13.971 -16.617   2.744  1.00 93.61           C  
ATOM   4399  C   VAL C 306     -14.606 -17.997   2.896  1.00 93.61           C  
ATOM   4400  CB  VAL C 306     -13.952 -15.885   4.105  1.00 93.61           C  
ATOM   4401  O   VAL C 306     -15.759 -18.114   3.317  1.00 93.61           O  
ATOM   4402  CG1 VAL C 306     -13.118 -16.661   5.123  1.00 93.61           C  
ATOM   4403  CG2 VAL C 306     -13.414 -14.465   3.939  1.00 93.61           C  
ATOM   4404  N   TYR C 307     -13.841 -18.943   2.649  1.00 92.64           N  
ATOM   4405  CA  TYR C 307     -14.303 -20.323   2.748  1.00 92.64           C  
ATOM   4406  C   TYR C 307     -13.671 -21.026   3.943  1.00 92.64           C  
ATOM   4407  CB  TYR C 307     -13.983 -21.090   1.462  1.00 92.64           C  
ATOM   4408  O   TYR C 307     -12.445 -21.073   4.066  1.00 92.64           O  
ATOM   4409  CG  TYR C 307     -14.560 -22.485   1.428  1.00 92.64           C  
ATOM   4410  CD1 TYR C 307     -13.856 -23.563   1.958  1.00 92.64           C  
ATOM   4411  CD2 TYR C 307     -15.808 -22.727   0.865  1.00 92.64           C  
ATOM   4412  CE1 TYR C 307     -14.382 -24.851   1.927  1.00 92.64           C  
ATOM   4413  CE2 TYR C 307     -16.344 -24.010   0.828  1.00 92.64           C  
ATOM   4414  OH  TYR C 307     -16.151 -26.336   1.328  1.00 92.64           O  
ATOM   4415  CZ  TYR C 307     -15.625 -25.064   1.362  1.00 92.64           C  
ATOM   4416  N   SER C 308     -14.528 -21.599   4.755  1.00 92.35           N  
ATOM   4417  CA  SER C 308     -14.033 -22.339   5.911  1.00 92.35           C  
ATOM   4418  C   SER C 308     -13.746 -23.794   5.554  1.00 92.35           C  
ATOM   4419  CB  SER C 308     -15.041 -22.277   7.059  1.00 92.35           C  
ATOM   4420  O   SER C 308     -14.635 -24.513   5.093  1.00 92.35           O  
ATOM   4421  OG  SER C 308     -14.657 -23.145   8.112  1.00 92.35           O  
ATOM   4422  N   LEU C 309     -12.583 -24.226   5.795  1.00 91.91           N  
ATOM   4423  CA  LEU C 309     -12.183 -25.596   5.493  1.00 91.91           C  
ATOM   4424  C   LEU C 309     -12.877 -26.583   6.425  1.00 91.91           C  
ATOM   4425  CB  LEU C 309     -10.664 -25.748   5.608  1.00 91.91           C  
ATOM   4426  O   LEU C 309     -13.264 -27.675   6.003  1.00 91.91           O  
ATOM   4427  CG  LEU C 309      -9.828 -25.028   4.548  1.00 91.91           C  
ATOM   4428  CD1 LEU C 309      -8.363 -24.984   4.969  1.00 91.91           C  
ATOM   4429  CD2 LEU C 309      -9.980 -25.710   3.193  1.00 91.91           C  
ATOM   4430  N   GLN C 310     -13.077 -26.199   7.627  1.00 88.85           N  
ATOM   4431  CA  GLN C 310     -13.721 -27.042   8.629  1.00 88.85           C  
ATOM   4432  C   GLN C 310     -15.219 -27.166   8.364  1.00 88.85           C  
ATOM   4433  CB  GLN C 310     -13.481 -26.486  10.033  1.00 88.85           C  
ATOM   4434  O   GLN C 310     -15.755 -28.275   8.305  1.00 88.85           O  
ATOM   4435  CG  GLN C 310     -14.028 -27.370  11.146  1.00 88.85           C  
ATOM   4436  CD  GLN C 310     -13.736 -26.820  12.530  1.00 88.85           C  
ATOM   4437  NE2 GLN C 310     -14.120 -27.568  13.559  1.00 88.85           N  
ATOM   4438  OE1 GLN C 310     -13.170 -25.731  12.673  1.00 88.85           O  
ATOM   4439  N   MET C 311     -15.846 -26.053   8.101  1.00 85.22           N  
ATOM   4440  CA  MET C 311     -17.293 -26.041   7.912  1.00 85.22           C  
ATOM   4441  C   MET C 311     -17.658 -26.400   6.475  1.00 85.22           C  
ATOM   4442  CB  MET C 311     -17.872 -24.672   8.272  1.00 85.22           C  
ATOM   4443  O   MET C 311     -18.808 -26.732   6.186  1.00 85.22           O  
ATOM   4444  CG  MET C 311     -17.663 -24.281   9.726  1.00 85.22           C  
ATOM   4445  SD  MET C 311     -18.490 -22.701  10.156  1.00 85.22           S  
ATOM   4446  CE  MET C 311     -18.726 -22.937  11.939  1.00 85.22           C  
ATOM   4447  N   LYS C 312     -16.728 -26.300   5.602  1.00 88.10           N  
ATOM   4448  CA  LYS C 312     -16.884 -26.624   4.187  1.00 88.10           C  
ATOM   4449  C   LYS C 312     -17.961 -25.756   3.541  1.00 88.10           C  
ATOM   4450  CB  LYS C 312     -17.227 -28.104   4.009  1.00 88.10           C  
ATOM   4451  O   LYS C 312     -18.820 -26.262   2.816  1.00 88.10           O  
ATOM   4452  CG  LYS C 312     -16.113 -29.052   4.427  1.00 88.10           C  
ATOM   4453  CD  LYS C 312     -16.436 -30.493   4.055  1.00 88.10           C  
ATOM   4454  CE  LYS C 312     -15.308 -31.439   4.445  1.00 88.10           C  
ATOM   4455  NZ  LYS C 312     -15.607 -32.848   4.053  1.00 88.10           N  
ATOM   4456  N   ARG C 313     -17.861 -24.494   3.837  1.00 86.60           N  
ATOM   4457  CA  ARG C 313     -18.786 -23.528   3.252  1.00 86.60           C  
ATOM   4458  C   ARG C 313     -18.222 -22.113   3.332  1.00 86.60           C  
ATOM   4459  CB  ARG C 313     -20.144 -23.592   3.953  1.00 86.60           C  
ATOM   4460  O   ARG C 313     -17.274 -21.858   4.076  1.00 86.60           O  
ATOM   4461  CG  ARG C 313     -20.107 -23.153   5.409  1.00 86.60           C  
ATOM   4462  CD  ARG C 313     -21.481 -23.238   6.058  1.00 86.60           C  
ATOM   4463  NE  ARG C 313     -21.451 -22.780   7.445  1.00 86.60           N  
ATOM   4464  NH1 ARG C 313     -23.734 -22.934   7.762  1.00 86.60           N  
ATOM   4465  NH2 ARG C 313     -22.380 -22.222   9.469  1.00 86.60           N  
ATOM   4466  CZ  ARG C 313     -22.522 -22.647   8.222  1.00 86.60           C  
ATOM   4467  N   VAL C 314     -18.859 -21.267   2.575  1.00 89.54           N  
ATOM   4468  CA  VAL C 314     -18.492 -19.855   2.607  1.00 89.54           C  
ATOM   4469  C   VAL C 314     -19.077 -19.196   3.854  1.00 89.54           C  
ATOM   4470  CB  VAL C 314     -18.972 -19.116   1.338  1.00 89.54           C  
ATOM   4471  O   VAL C 314     -20.279 -19.297   4.110  1.00 89.54           O  
ATOM   4472  CG1 VAL C 314     -18.682 -17.619   1.443  1.00 89.54           C  
ATOM   4473  CG2 VAL C 314     -18.309 -19.705   0.094  1.00 89.54           C  
ATOM   4474  N   ILE C 315     -18.229 -18.480   4.583  1.00 89.00           N  
ATOM   4475  CA  ILE C 315     -18.683 -17.947   5.863  1.00 89.00           C  
ATOM   4476  C   ILE C 315     -18.766 -16.425   5.788  1.00 89.00           C  
ATOM   4477  CB  ILE C 315     -17.748 -18.376   7.017  1.00 89.00           C  
ATOM   4478  O   ILE C 315     -19.373 -15.786   6.652  1.00 89.00           O  
ATOM   4479  CG1 ILE C 315     -16.312 -17.918   6.739  1.00 89.00           C  
ATOM   4480  CG2 ILE C 315     -17.809 -19.893   7.225  1.00 89.00           C  
ATOM   4481  CD1 ILE C 315     -15.380 -18.044   7.937  1.00 89.00           C  
ATOM   4482  N   ALA C 316     -18.126 -15.877   4.842  1.00 89.74           N  
ATOM   4483  CA  ALA C 316     -18.180 -14.431   4.642  1.00 89.74           C  
ATOM   4484  C   ALA C 316     -17.903 -14.068   3.186  1.00 89.74           C  
ATOM   4485  CB  ALA C 316     -17.183 -13.730   5.562  1.00 89.74           C  
ATOM   4486  O   ALA C 316     -17.218 -14.806   2.475  1.00 89.74           O  
ATOM   4487  N   CYS C 317     -18.566 -12.981   2.753  1.00 88.48           N  
ATOM   4488  CA  CYS C 317     -18.306 -12.567   1.379  1.00 88.48           C  
ATOM   4489  C   CYS C 317     -18.615 -11.087   1.188  1.00 88.48           C  
ATOM   4490  CB  CYS C 317     -19.134 -13.401   0.402  1.00 88.48           C  
ATOM   4491  O   CYS C 317     -19.416 -10.515   1.929  1.00 88.48           O  
ATOM   4492  SG  CYS C 317     -20.902 -13.029   0.445  1.00 88.48           S  
ATOM   4493  N   GLN C 318     -17.852 -10.507   0.378  1.00 92.07           N  
ATOM   4494  CA  GLN C 318     -18.123  -9.195  -0.200  1.00 92.07           C  
ATOM   4495  C   GLN C 318     -18.176  -9.265  -1.724  1.00 92.07           C  
ATOM   4496  CB  GLN C 318     -17.063  -8.184   0.242  1.00 92.07           C  
ATOM   4497  O   GLN C 318     -17.138  -9.245  -2.388  1.00 92.07           O  
ATOM   4498  CG  GLN C 318     -17.425  -6.738  -0.069  1.00 92.07           C  
ATOM   4499  CD  GLN C 318     -18.617  -6.246   0.730  1.00 92.07           C  
ATOM   4500  NE2 GLN C 318     -19.273  -5.203   0.234  1.00 92.07           N  
ATOM   4501  OE1 GLN C 318     -18.946  -6.801   1.783  1.00 92.07           O  
ATOM   4502  N   LYS C 319     -19.340  -9.251  -2.292  1.00 83.14           N  
ATOM   4503  CA  LYS C 319     -19.557  -9.487  -3.717  1.00 83.14           C  
ATOM   4504  C   LYS C 319     -18.995  -8.343  -4.555  1.00 83.14           C  
ATOM   4505  CB  LYS C 319     -21.047  -9.669  -4.010  1.00 83.14           C  
ATOM   4506  O   LYS C 319     -18.514  -8.561  -5.669  1.00 83.14           O  
ATOM   4507  CG  LYS C 319     -21.628 -10.969  -3.475  1.00 83.14           C  
ATOM   4508  CD  LYS C 319     -23.098 -11.119  -3.847  1.00 83.14           C  
ATOM   4509  CE  LYS C 319     -23.699 -12.386  -3.255  1.00 83.14           C  
ATOM   4510  NZ  LYS C 319     -25.146 -12.526  -3.599  1.00 83.14           N  
ATOM   4511  N   THR C 320     -19.076  -7.171  -3.996  1.00 82.93           N  
ATOM   4512  CA  THR C 320     -18.542  -5.997  -4.679  1.00 82.93           C  
ATOM   4513  C   THR C 320     -17.465  -5.323  -3.834  1.00 82.93           C  
ATOM   4514  CB  THR C 320     -19.656  -4.983  -4.999  1.00 82.93           C  
ATOM   4515  O   THR C 320     -17.627  -4.177  -3.411  1.00 82.93           O  
ATOM   4516  CG2 THR C 320     -20.586  -5.513  -6.085  1.00 82.93           C  
ATOM   4517  OG1 THR C 320     -20.420  -4.731  -3.813  1.00 82.93           O  
ATOM   4518  N   ALA C 321     -16.421  -6.026  -3.718  1.00 89.81           N  
ATOM   4519  CA  ALA C 321     -15.307  -5.531  -2.913  1.00 89.81           C  
ATOM   4520  C   ALA C 321     -14.541  -4.437  -3.651  1.00 89.81           C  
ATOM   4521  CB  ALA C 321     -14.368  -6.676  -2.542  1.00 89.81           C  
ATOM   4522  O   ALA C 321     -14.055  -3.486  -3.034  1.00 89.81           O  
ATOM   4523  N   HIS C 322     -14.480  -4.560  -4.982  1.00 88.12           N  
ATOM   4524  CA  HIS C 322     -13.807  -3.602  -5.851  1.00 88.12           C  
ATOM   4525  C   HIS C 322     -14.658  -3.275  -7.074  1.00 88.12           C  
ATOM   4526  CB  HIS C 322     -12.444  -4.141  -6.289  1.00 88.12           C  
ATOM   4527  O   HIS C 322     -15.675  -3.928  -7.320  1.00 88.12           O  
ATOM   4528  CG  HIS C 322     -11.433  -4.183  -5.187  1.00 88.12           C  
ATOM   4529  CD2 HIS C 322     -11.223  -5.093  -4.208  1.00 88.12           C  
ATOM   4530  ND1 HIS C 322     -10.489  -3.195  -5.006  1.00 88.12           N  
ATOM   4531  CE1 HIS C 322      -9.739  -3.499  -3.960  1.00 88.12           C  
ATOM   4532  NE2 HIS C 322     -10.164  -4.646  -3.458  1.00 88.12           N  
ATOM   4533  N   ASP C 323     -14.278  -2.233  -7.814  1.00 81.70           N  
ATOM   4534  CA  ASP C 323     -14.983  -1.821  -9.024  1.00 81.70           C  
ATOM   4535  C   ASP C 323     -14.607  -2.708 -10.208  1.00 81.70           C  
ATOM   4536  CB  ASP C 323     -14.684  -0.356  -9.347  1.00 81.70           C  
ATOM   4537  O   ASP C 323     -15.333  -2.765 -11.203  1.00 81.70           O  
ATOM   4538  CG  ASP C 323     -15.446   0.615  -8.463  1.00 81.70           C  
ATOM   4539  OD1 ASP C 323     -16.556   0.276  -8.000  1.00 81.70           O  
ATOM   4540  OD2 ASP C 323     -14.932   1.731  -8.228  1.00 81.70           O  
ATOM   4541  N   SER C 324     -13.444  -3.343 -10.124  1.00 85.13           N  
ATOM   4542  CA  SER C 324     -12.973  -4.281 -11.137  1.00 85.13           C  
ATOM   4543  C   SER C 324     -12.436  -5.559 -10.501  1.00 85.13           C  
ATOM   4544  CB  SER C 324     -11.887  -3.637 -12.001  1.00 85.13           C  
ATOM   4545  O   SER C 324     -12.519  -5.734  -9.283  1.00 85.13           O  
ATOM   4546  OG  SER C 324     -12.438  -2.632 -12.834  1.00 85.13           O  
ATOM   4547  N   ASN C 325     -11.902  -6.444 -11.302  1.00 89.13           N  
ATOM   4548  CA  ASN C 325     -11.473  -7.756 -10.828  1.00 89.13           C  
ATOM   4549  C   ASN C 325     -10.396  -7.639  -9.753  1.00 89.13           C  
ATOM   4550  CB  ASN C 325     -10.969  -8.609 -11.994  1.00 89.13           C  
ATOM   4551  O   ASN C 325      -9.477  -6.827  -9.875  1.00 89.13           O  
ATOM   4552  CG  ASN C 325     -12.089  -9.082 -12.899  1.00 89.13           C  
ATOM   4553  ND2 ASN C 325     -11.745  -9.448 -14.128  1.00 89.13           N  
ATOM   4554  OD1 ASN C 325     -13.255  -9.118 -12.497  1.00 89.13           O  
ATOM   4555  N   VAL C 326     -10.570  -8.433  -8.725  1.00 95.29           N  
ATOM   4556  CA  VAL C 326      -9.540  -8.542  -7.698  1.00 95.29           C  
ATOM   4557  C   VAL C 326      -8.397  -9.420  -8.203  1.00 95.29           C  
ATOM   4558  CB  VAL C 326     -10.109  -9.115  -6.381  1.00 95.29           C  
ATOM   4559  O   VAL C 326      -8.617 -10.563  -8.610  1.00 95.29           O  
ATOM   4560  CG1 VAL C 326      -9.025  -9.183  -5.307  1.00 95.29           C  
ATOM   4561  CG2 VAL C 326     -11.290  -8.274  -5.900  1.00 95.29           C  
ATOM   4562  N   LEU C 327      -7.219  -8.908  -8.117  1.00 95.87           N  
ATOM   4563  CA  LEU C 327      -6.095  -9.596  -8.743  1.00 95.87           C  
ATOM   4564  C   LEU C 327      -5.269 -10.345  -7.702  1.00 95.87           C  
ATOM   4565  CB  LEU C 327      -5.209  -8.601  -9.496  1.00 95.87           C  
ATOM   4566  O   LEU C 327      -4.674 -11.382  -8.005  1.00 95.87           O  
ATOM   4567  CG  LEU C 327      -5.838  -7.916 -10.710  1.00 95.87           C  
ATOM   4568  CD1 LEU C 327      -4.865  -6.910 -11.315  1.00 95.87           C  
ATOM   4569  CD2 LEU C 327      -6.261  -8.949 -11.748  1.00 95.87           C  
ATOM   4570  N   HIS C 328      -5.212  -9.771  -6.487  1.00 97.38           N  
ATOM   4571  CA  HIS C 328      -4.354 -10.358  -5.464  1.00 97.38           C  
ATOM   4572  C   HIS C 328      -4.946 -10.166  -4.072  1.00 97.38           C  
ATOM   4573  CB  HIS C 328      -2.952  -9.748  -5.526  1.00 97.38           C  
ATOM   4574  O   HIS C 328      -5.527  -9.118  -3.778  1.00 97.38           O  
ATOM   4575  CG  HIS C 328      -1.893 -10.617  -4.927  1.00 97.38           C  
ATOM   4576  CD2 HIS C 328      -1.306 -11.749  -5.384  1.00 97.38           C  
ATOM   4577  ND1 HIS C 328      -1.320 -10.353  -3.702  1.00 97.38           N  
ATOM   4578  CE1 HIS C 328      -0.423 -11.287  -3.432  1.00 97.38           C  
ATOM   4579  NE2 HIS C 328      -0.395 -12.146  -4.437  1.00 97.38           N  
ATOM   4580  N   VAL C 329      -4.836 -11.177  -3.270  1.00 96.83           N  
ATOM   4581  CA  VAL C 329      -5.333 -11.124  -1.899  1.00 96.83           C  
ATOM   4582  C   VAL C 329      -4.310 -11.750  -0.953  1.00 96.83           C  
ATOM   4583  CB  VAL C 329      -6.695 -11.840  -1.760  1.00 96.83           C  
ATOM   4584  O   VAL C 329      -3.638 -12.721  -1.310  1.00 96.83           O  
ATOM   4585  CG1 VAL C 329      -6.555 -13.330  -2.066  1.00 96.83           C  
ATOM   4586  CG2 VAL C 329      -7.268 -11.630  -0.360  1.00 96.83           C  
ATOM   4587  N   ALA C 330      -4.192 -11.189   0.194  1.00 95.21           N  
ATOM   4588  CA  ALA C 330      -3.279 -11.730   1.198  1.00 95.21           C  
ATOM   4589  C   ALA C 330      -3.793 -11.459   2.609  1.00 95.21           C  
ATOM   4590  CB  ALA C 330      -1.883 -11.138   1.021  1.00 95.21           C  
ATOM   4591  O   ALA C 330      -4.565 -10.522   2.826  1.00 95.21           O  
ATOM   4592  N   ARG C 331      -3.321 -12.198   3.519  1.00 91.80           N  
ATOM   4593  CA  ARG C 331      -3.682 -12.023   4.922  1.00 91.80           C  
ATOM   4594  C   ARG C 331      -2.708 -11.084   5.625  1.00 91.80           C  
ATOM   4595  CB  ARG C 331      -3.719 -13.374   5.640  1.00 91.80           C  
ATOM   4596  O   ARG C 331      -1.509 -11.098   5.339  1.00 91.80           O  
ATOM   4597  CG  ARG C 331      -4.223 -13.296   7.073  1.00 91.80           C  
ATOM   4598  CD  ARG C 331      -4.010 -14.607   7.817  1.00 91.80           C  
ATOM   4599  NE  ARG C 331      -3.818 -14.389   9.248  1.00 91.80           N  
ATOM   4600  NH1 ARG C 331      -4.581 -16.477   9.879  1.00 91.80           N  
ATOM   4601  NH2 ARG C 331      -3.881 -14.979  11.467  1.00 91.80           N  
ATOM   4602  CZ  ARG C 331      -4.094 -15.282  10.195  1.00 91.80           C  
ATOM   4603  N   LEU C 332      -3.273 -10.355   6.505  1.00 89.03           N  
ATOM   4604  CA  LEU C 332      -2.496  -9.536   7.429  1.00 89.03           C  
ATOM   4605  C   LEU C 332      -2.708  -9.991   8.869  1.00 89.03           C  
ATOM   4606  CB  LEU C 332      -2.875  -8.060   7.286  1.00 89.03           C  
ATOM   4607  O   LEU C 332      -3.612 -10.781   9.148  1.00 89.03           O  
ATOM   4608  CG  LEU C 332      -2.600  -7.417   5.926  1.00 89.03           C  
ATOM   4609  CD1 LEU C 332      -3.158  -5.998   5.888  1.00 89.03           C  
ATOM   4610  CD2 LEU C 332      -1.105  -7.417   5.627  1.00 89.03           C  
ATOM   4611  N   PRO C 333      -1.826  -9.612   9.707  1.00 84.01           N  
ATOM   4612  CA  PRO C 333      -2.063  -9.962  11.109  1.00 84.01           C  
ATOM   4613  C   PRO C 333      -3.395  -9.429  11.633  1.00 84.01           C  
ATOM   4614  CB  PRO C 333      -0.888  -9.307  11.840  1.00 84.01           C  
ATOM   4615  O   PRO C 333      -4.014  -8.571  10.998  1.00 84.01           O  
ATOM   4616  CG  PRO C 333       0.131  -9.057  10.776  1.00 84.01           C  
ATOM   4617  CD  PRO C 333      -0.580  -8.892   9.463  1.00 84.01           C  
ATOM   4618  N   ASN C 334      -3.983  -9.997  12.648  1.00 81.68           N  
ATOM   4619  CA  ASN C 334      -5.182  -9.545  13.345  1.00 81.68           C  
ATOM   4620  C   ASN C 334      -6.440  -9.794  12.517  1.00 81.68           C  
ATOM   4621  CB  ASN C 334      -5.068  -8.062  13.704  1.00 81.68           C  
ATOM   4622  O   ASN C 334      -7.308  -8.924  12.423  1.00 81.68           O  
ATOM   4623  CG  ASN C 334      -3.930  -7.780  14.666  1.00 81.68           C  
ATOM   4624  ND2 ASN C 334      -3.414  -6.557  14.633  1.00 81.68           N  
ATOM   4625  OD1 ASN C 334      -3.518  -8.655  15.433  1.00 81.68           O  
ATOM   4626  N   ARG C 335      -6.493 -10.847  11.799  1.00 86.29           N  
ATOM   4627  CA  ARG C 335      -7.646 -11.312  11.034  1.00 86.29           C  
ATOM   4628  C   ARG C 335      -8.015 -10.317   9.940  1.00 86.29           C  
ATOM   4629  CB  ARG C 335      -8.844 -11.545  11.957  1.00 86.29           C  
ATOM   4630  O   ARG C 335      -9.197 -10.078   9.683  1.00 86.29           O  
ATOM   4631  CG  ARG C 335      -8.644 -12.676  12.954  1.00 86.29           C  
ATOM   4632  CD  ARG C 335      -9.928 -13.002  13.702  1.00 86.29           C  
ATOM   4633  NE  ARG C 335      -9.981 -14.407  14.095  1.00 86.29           N  
ATOM   4634  NH1 ARG C 335     -12.076 -14.272  15.060  1.00 86.29           N  
ATOM   4635  NH2 ARG C 335     -10.944 -16.266  15.041  1.00 86.29           N  
ATOM   4636  CZ  ARG C 335     -11.000 -14.979  14.731  1.00 86.29           C  
ATOM   4637  N   GLN C 336      -7.037  -9.669   9.480  1.00 91.63           N  
ATOM   4638  CA  GLN C 336      -7.260  -8.705   8.407  1.00 91.63           C  
ATOM   4639  C   GLN C 336      -6.836  -9.277   7.057  1.00 91.63           C  
ATOM   4640  CB  GLN C 336      -6.504  -7.405   8.688  1.00 91.63           C  
ATOM   4641  O   GLN C 336      -6.055 -10.229   6.998  1.00 91.63           O  
ATOM   4642  CG  GLN C 336      -6.995  -6.662   9.923  1.00 91.63           C  
ATOM   4643  CD  GLN C 336      -6.211  -5.392  10.194  1.00 91.63           C  
ATOM   4644  NE2 GLN C 336      -6.589  -4.675  11.247  1.00 91.63           N  
ATOM   4645  OE1 GLN C 336      -5.273  -5.058   9.464  1.00 91.63           O  
ATOM   4646  N   LEU C 337      -7.437  -8.701   6.062  1.00 94.66           N  
ATOM   4647  CA  LEU C 337      -7.167  -9.103   4.686  1.00 94.66           C  
ATOM   4648  C   LEU C 337      -6.934  -7.884   3.799  1.00 94.66           C  
ATOM   4649  CB  LEU C 337      -8.326  -9.936   4.133  1.00 94.66           C  
ATOM   4650  O   LEU C 337      -7.520  -6.824   4.027  1.00 94.66           O  
ATOM   4651  CG  LEU C 337      -8.068 -10.666   2.814  1.00 94.66           C  
ATOM   4652  CD1 LEU C 337      -7.721 -12.128   3.077  1.00 94.66           C  
ATOM   4653  CD2 LEU C 337      -9.280 -10.556   1.895  1.00 94.66           C  
ATOM   4654  N   ILE C 338      -6.085  -8.085   2.906  1.00 96.00           N  
ATOM   4655  CA  ILE C 338      -5.825  -7.005   1.960  1.00 96.00           C  
ATOM   4656  C   ILE C 338      -6.065  -7.499   0.535  1.00 96.00           C  
ATOM   4657  CB  ILE C 338      -4.386  -6.462   2.103  1.00 96.00           C  
ATOM   4658  O   ILE C 338      -5.763  -8.649   0.210  1.00 96.00           O  
ATOM   4659  CG1 ILE C 338      -4.199  -5.210   1.239  1.00 96.00           C  
ATOM   4660  CG2 ILE C 338      -3.362  -7.540   1.735  1.00 96.00           C  
ATOM   4661  CD1 ILE C 338      -2.981  -4.376   1.612  1.00 96.00           C  
ATOM   4662  N   SER C 339      -6.636  -6.660  -0.271  1.00 97.11           N  
ATOM   4663  CA  SER C 339      -6.911  -7.018  -1.659  1.00 97.11           C  
ATOM   4664  C   SER C 339      -6.569  -5.870  -2.603  1.00 97.11           C  
ATOM   4665  CB  SER C 339      -8.379  -7.411  -1.830  1.00 97.11           C  
ATOM   4666  O   SER C 339      -6.658  -4.700  -2.225  1.00 97.11           O  
ATOM   4667  OG  SER C 339      -9.230  -6.311  -1.554  1.00 97.11           O  
ATOM   4668  N   CYS C 340      -6.121  -6.188  -3.774  1.00 96.99           N  
ATOM   4669  CA  CYS C 340      -5.873  -5.179  -4.797  1.00 96.99           C  
ATOM   4670  C   CYS C 340      -6.600  -5.525  -6.091  1.00 96.99           C  
ATOM   4671  CB  CYS C 340      -4.374  -5.043  -5.064  1.00 96.99           C  
ATOM   4672  O   CYS C 340      -6.873  -6.696  -6.361  1.00 96.99           O  
ATOM   4673  SG  CYS C 340      -3.618  -6.535  -5.745  1.00 96.99           S  
ATOM   4674  N   SER C 341      -6.814  -4.512  -6.922  1.00 92.70           N  
ATOM   4675  CA  SER C 341      -7.725  -4.705  -8.046  1.00 92.70           C  
ATOM   4676  C   SER C 341      -7.205  -4.016  -9.304  1.00 92.70           C  
ATOM   4677  CB  SER C 341      -9.118  -4.175  -7.705  1.00 92.70           C  
ATOM   4678  O   SER C 341      -6.275  -3.210  -9.237  1.00 92.70           O  
ATOM   4679  OG  SER C 341      -9.966  -4.222  -8.839  1.00 92.70           O  
ATOM   4680  N   GLU C 342      -7.855  -4.343 -10.358  1.00 89.42           N  
ATOM   4681  CA  GLU C 342      -7.568  -3.731 -11.652  1.00 89.42           C  
ATOM   4682  C   GLU C 342      -7.998  -2.267 -11.679  1.00 89.42           C  
ATOM   4683  CB  GLU C 342      -8.261  -4.504 -12.778  1.00 89.42           C  
ATOM   4684  O   GLU C 342      -7.550  -1.498 -12.531  1.00 89.42           O  
ATOM   4685  CG  GLU C 342      -7.550  -5.791 -13.168  1.00 89.42           C  
ATOM   4686  CD  GLU C 342      -8.237  -6.536 -14.302  1.00 89.42           C  
ATOM   4687  OE1 GLU C 342      -7.748  -7.616 -14.703  1.00 89.42           O  
ATOM   4688  OE2 GLU C 342      -9.273  -6.034 -14.794  1.00 89.42           O  
ATOM   4689  N   ASP C 343      -8.774  -1.889 -10.712  1.00 83.26           N  
ATOM   4690  CA  ASP C 343      -9.268  -0.517 -10.652  1.00 83.26           C  
ATOM   4691  C   ASP C 343      -8.239   0.410 -10.009  1.00 83.26           C  
ATOM   4692  CB  ASP C 343     -10.587  -0.455  -9.878  1.00 83.26           C  
ATOM   4693  O   ASP C 343      -8.481   1.611  -9.867  1.00 83.26           O  
ATOM   4694  CG  ASP C 343     -10.434  -0.823  -8.413  1.00 83.26           C  
ATOM   4695  OD1 ASP C 343      -9.287  -0.981  -7.941  1.00 83.26           O  
ATOM   4696  OD2 ASP C 343     -11.468  -0.958  -7.725  1.00 83.26           O  
ATOM   4697  N   GLY C 344      -7.184  -0.103  -9.561  1.00 86.70           N  
ATOM   4698  CA  GLY C 344      -6.081   0.697  -9.053  1.00 86.70           C  
ATOM   4699  C   GLY C 344      -6.132   0.897  -7.550  1.00 86.70           C  
ATOM   4700  O   GLY C 344      -5.298   1.607  -6.984  1.00 86.70           O  
ATOM   4701  N   SER C 345      -7.056   0.238  -6.893  1.00 86.18           N  
ATOM   4702  CA  SER C 345      -7.224   0.452  -5.459  1.00 86.18           C  
ATOM   4703  C   SER C 345      -6.713  -0.742  -4.658  1.00 86.18           C  
ATOM   4704  CB  SER C 345      -8.694   0.709  -5.124  1.00 86.18           C  
ATOM   4705  O   SER C 345      -6.653  -1.860  -5.172  1.00 86.18           O  
ATOM   4706  OG  SER C 345      -9.478  -0.443  -5.381  1.00 86.18           O  
ATOM   4707  N   VAL C 346      -6.224  -0.485  -3.503  1.00 94.19           N  
ATOM   4708  CA  VAL C 346      -5.886  -1.469  -2.480  1.00 94.19           C  
ATOM   4709  C   VAL C 346      -6.766  -1.261  -1.251  1.00 94.19           C  
ATOM   4710  CB  VAL C 346      -4.394  -1.389  -2.087  1.00 94.19           C  
ATOM   4711  O   VAL C 346      -6.844  -0.152  -0.715  1.00 94.19           O  
ATOM   4712  CG1 VAL C 346      -4.051  -2.456  -1.049  1.00 94.19           C  
ATOM   4713  CG2 VAL C 346      -3.508  -1.536  -3.323  1.00 94.19           C  
ATOM   4714  N   ARG C 347      -7.355  -2.356  -0.834  1.00 93.82           N  
ATOM   4715  CA  ARG C 347      -8.307  -2.202   0.262  1.00 93.82           C  
ATOM   4716  C   ARG C 347      -8.002  -3.179   1.393  1.00 93.82           C  
ATOM   4717  CB  ARG C 347      -9.739  -2.407  -0.236  1.00 93.82           C  
ATOM   4718  O   ARG C 347      -7.555  -4.301   1.147  1.00 93.82           O  
ATOM   4719  CG  ARG C 347     -10.192  -1.371  -1.252  1.00 93.82           C  
ATOM   4720  CD  ARG C 347     -11.683  -1.477  -1.540  1.00 93.82           C  
ATOM   4721  NE  ARG C 347     -12.152  -0.371  -2.371  1.00 93.82           N  
ATOM   4722  NH1 ARG C 347     -14.386  -0.943  -2.233  1.00 93.82           N  
ATOM   4723  NH2 ARG C 347     -13.741   0.893  -3.444  1.00 93.82           N  
ATOM   4724  CZ  ARG C 347     -13.425  -0.143  -2.681  1.00 93.82           C  
ATOM   4725  N   ILE C 348      -8.252  -2.743   2.584  1.00 94.07           N  
ATOM   4726  CA  ILE C 348      -8.003  -3.554   3.771  1.00 94.07           C  
ATOM   4727  C   ILE C 348      -9.330  -3.958   4.408  1.00 94.07           C  
ATOM   4728  CB  ILE C 348      -7.124  -2.801   4.795  1.00 94.07           C  
ATOM   4729  O   ILE C 348     -10.190  -3.109   4.659  1.00 94.07           O  
ATOM   4730  CG1 ILE C 348      -5.859  -2.260   4.118  1.00 94.07           C  
ATOM   4731  CG2 ILE C 348      -6.768  -3.711   5.974  1.00 94.07           C  
ATOM   4732  CD1 ILE C 348      -5.077  -1.270   4.969  1.00 94.07           C  
ATOM   4733  N   TRP C 349      -9.386  -5.241   4.748  1.00 94.52           N  
ATOM   4734  CA  TRP C 349     -10.624  -5.799   5.281  1.00 94.52           C  
ATOM   4735  C   TRP C 349     -10.382  -6.474   6.627  1.00 94.52           C  
ATOM   4736  CB  TRP C 349     -11.232  -6.800   4.296  1.00 94.52           C  
ATOM   4737  O   TRP C 349      -9.270  -6.928   6.909  1.00 94.52           O  
ATOM   4738  CG  TRP C 349     -11.317  -6.293   2.887  1.00 94.52           C  
ATOM   4739  CD1 TRP C 349     -10.320  -6.286   1.952  1.00 94.52           C  
ATOM   4740  CD2 TRP C 349     -12.464  -5.714   2.256  1.00 94.52           C  
ATOM   4741  CE2 TRP C 349     -12.089  -5.379   0.936  1.00 94.52           C  
ATOM   4742  CE3 TRP C 349     -13.773  -5.446   2.679  1.00 94.52           C  
ATOM   4743  NE1 TRP C 349     -10.778  -5.738   0.776  1.00 94.52           N  
ATOM   4744  CH2 TRP C 349     -14.253  -4.538   0.474  1.00 94.52           C  
ATOM   4745  CZ2 TRP C 349     -12.978  -4.789   0.035  1.00 94.52           C  
ATOM   4746  CZ3 TRP C 349     -14.656  -4.859   1.780  1.00 94.52           C  
ATOM   4747  N   GLU C 350     -11.422  -6.483   7.417  1.00 93.24           N  
ATOM   4748  CA  GLU C 350     -11.365  -7.205   8.684  1.00 93.24           C  
ATOM   4749  C   GLU C 350     -12.490  -8.231   8.787  1.00 93.24           C  
ATOM   4750  CB  GLU C 350     -11.434  -6.229   9.862  1.00 93.24           C  
ATOM   4751  O   GLU C 350     -13.653  -7.913   8.528  1.00 93.24           O  
ATOM   4752  CG  GLU C 350     -11.175  -6.878  11.214  1.00 93.24           C  
ATOM   4753  CD  GLU C 350     -11.049  -5.873  12.348  1.00 93.24           C  
ATOM   4754  OE1 GLU C 350     -10.494  -6.227  13.413  1.00 93.24           O  
ATOM   4755  OE2 GLU C 350     -11.508  -4.723  12.170  1.00 93.24           O  
ATOM   4756  N   LEU C 351     -12.128  -9.391   9.136  1.00 92.08           N  
ATOM   4757  CA  LEU C 351     -13.101 -10.458   9.340  1.00 92.08           C  
ATOM   4758  C   LEU C 351     -13.669 -10.412  10.755  1.00 92.08           C  
ATOM   4759  CB  LEU C 351     -12.461 -11.824   9.080  1.00 92.08           C  
ATOM   4760  O   LEU C 351     -12.924 -10.516  11.732  1.00 92.08           O  
ATOM   4761  CG  LEU C 351     -13.404 -13.028   9.092  1.00 92.08           C  
ATOM   4762  CD1 LEU C 351     -14.386 -12.945   7.929  1.00 92.08           C  
ATOM   4763  CD2 LEU C 351     -12.611 -14.330   9.037  1.00 92.08           C  
ATOM   4764  N   ARG C 352     -15.018 -10.296  10.757  1.00 90.26           N  
ATOM   4765  CA  ARG C 352     -15.670 -10.174  12.057  1.00 90.26           C  
ATOM   4766  C   ARG C 352     -16.792 -11.197  12.205  1.00 90.26           C  
ATOM   4767  CB  ARG C 352     -16.221  -8.760  12.253  1.00 90.26           C  
ATOM   4768  O   ARG C 352     -17.509 -11.483  11.243  1.00 90.26           O  
ATOM   4769  CG  ARG C 352     -15.147  -7.688  12.342  1.00 90.26           C  
ATOM   4770  CD  ARG C 352     -15.739  -6.323  12.665  1.00 90.26           C  
ATOM   4771  NE  ARG C 352     -14.724  -5.274  12.630  1.00 90.26           N  
ATOM   4772  NH1 ARG C 352     -16.196  -3.548  13.070  1.00 90.26           N  
ATOM   4773  NH2 ARG C 352     -13.966  -3.110  12.769  1.00 90.26           N  
ATOM   4774  CZ  ARG C 352     -14.964  -3.980  12.823  1.00 90.26           C  
ATOM   4775  N   GLU C 353     -16.850 -11.688  13.380  1.00 86.54           N  
ATOM   4776  CA  GLU C 353     -17.947 -12.607  13.667  1.00 86.54           C  
ATOM   4777  C   GLU C 353     -19.259 -11.854  13.868  1.00 86.54           C  
ATOM   4778  CB  GLU C 353     -17.632 -13.453  14.904  1.00 86.54           C  
ATOM   4779  O   GLU C 353     -19.283 -10.795  14.499  1.00 86.54           O  
ATOM   4780  CG  GLU C 353     -16.699 -14.623  14.627  1.00 86.54           C  
ATOM   4781  CD  GLU C 353     -16.313 -15.392  15.880  1.00 86.54           C  
ATOM   4782  OE1 GLU C 353     -15.469 -16.313  15.792  1.00 86.54           O  
ATOM   4783  OE2 GLU C 353     -16.860 -15.073  16.959  1.00 86.54           O  
ATOM   4784  N   LYS C 354     -20.268 -12.336  13.211  1.00 77.35           N  
ATOM   4785  CA  LYS C 354     -21.572 -11.698  13.364  1.00 77.35           C  
ATOM   4786  C   LYS C 354     -22.168 -11.988  14.739  1.00 77.35           C  
ATOM   4787  CB  LYS C 354     -22.530 -12.166  12.268  1.00 77.35           C  
ATOM   4788  O   LYS C 354     -22.136 -13.128  15.207  1.00 77.35           O  
ATOM   4789  CG  LYS C 354     -22.350 -11.448  10.939  1.00 77.35           C  
ATOM   4790  CD  LYS C 354     -23.406 -11.871   9.926  1.00 77.35           C  
ATOM   4791  CE  LYS C 354     -23.182 -11.208   8.574  1.00 77.35           C  
ATOM   4792  NZ  LYS C 354     -24.184 -11.661   7.563  1.00 77.35           N  
ATOM   4793  N   GLN C 355     -22.148 -10.990  15.643  1.00 61.83           N  
ATOM   4794  CA  GLN C 355     -22.781 -11.166  16.946  1.00 61.83           C  
ATOM   4795  C   GLN C 355     -24.264 -11.495  16.797  1.00 61.83           C  
ATOM   4796  CB  GLN C 355     -22.606  -9.911  17.802  1.00 61.83           C  
ATOM   4797  O   GLN C 355     -24.964 -10.880  15.990  1.00 61.83           O  
ATOM   4798  CG  GLN C 355     -21.283  -9.859  18.554  1.00 61.83           C  
ATOM   4799  CD  GLN C 355     -21.122  -8.592  19.373  1.00 61.83           C  
ATOM   4800  NE2 GLN C 355     -20.055  -8.527  20.162  1.00 61.83           N  
ATOM   4801  OE1 GLN C 355     -21.950  -7.679  19.297  1.00 61.83           O  
ATOM   4802  N   GLN C 356     -24.671 -12.651  17.009  1.00 53.06           N  
ATOM   4803  CA  GLN C 356     -26.095 -12.969  17.038  1.00 53.06           C  
ATOM   4804  C   GLN C 356     -26.862 -11.981  17.912  1.00 53.06           C  
ATOM   4805  CB  GLN C 356     -26.316 -14.396  17.541  1.00 53.06           C  
ATOM   4806  O   GLN C 356     -26.507 -11.765  19.073  1.00 53.06           O  
ATOM   4807  CG  GLN C 356     -26.489 -15.421  16.428  1.00 53.06           C  
ATOM   4808  CD  GLN C 356     -26.523 -16.847  16.943  1.00 53.06           C  
ATOM   4809  NE2 GLN C 356     -26.677 -17.803  16.033  1.00 53.06           N  
ATOM   4810  OE1 GLN C 356     -26.410 -17.089  18.149  1.00 53.06           O  
ATOM   4811  N   LEU C 357     -27.332 -10.900  17.410  1.00 41.77           N  
ATOM   4812  CA  LEU C 357     -28.126  -9.987  18.225  1.00 41.77           C  
ATOM   4813  C   LEU C 357     -29.130 -10.753  19.079  1.00 41.77           C  
ATOM   4814  CB  LEU C 357     -28.858  -8.976  17.339  1.00 41.77           C  
ATOM   4815  O   LEU C 357     -29.922 -11.541  18.556  1.00 41.77           O  
ATOM   4816  CG  LEU C 357     -28.079  -7.714  16.964  1.00 41.77           C  
ATOM   4817  CD1 LEU C 357     -28.551  -7.181  15.615  1.00 41.77           C  
ATOM   4818  CD2 LEU C 357     -28.230  -6.651  18.047  1.00 41.77           C  
ATOM   4819  N   ALA C 358     -28.782 -11.118  20.203  1.00 40.54           N  
ATOM   4820  CA  ALA C 358     -29.765 -11.639  21.149  1.00 40.54           C  
ATOM   4821  C   ALA C 358     -31.035 -10.792  21.142  1.00 40.54           C  
ATOM   4822  CB  ALA C 358     -29.174 -11.693  22.556  1.00 40.54           C  
ATOM   4823  O   ALA C 358     -30.968  -9.561  21.136  1.00 40.54           O  
ATOM   4824  N   ALA C 359     -32.065 -11.296  20.506  1.00 40.66           N  
ATOM   4825  CA  ALA C 359     -33.388 -10.677  20.483  1.00 40.66           C  
ATOM   4826  C   ALA C 359     -33.785 -10.179  21.870  1.00 40.66           C  
ATOM   4827  CB  ALA C 359     -34.428 -11.663  19.957  1.00 40.66           C  
ATOM   4828  O   ALA C 359     -33.718 -10.927  22.848  1.00 40.66           O  
ATOM   4829  N   GLU C 360     -33.423  -8.999  22.218  1.00 39.53           N  
ATOM   4830  CA  GLU C 360     -33.805  -8.451  23.516  1.00 39.53           C  
ATOM   4831  C   GLU C 360     -35.294  -8.648  23.781  1.00 39.53           C  
ATOM   4832  CB  GLU C 360     -33.448  -6.965  23.598  1.00 39.53           C  
ATOM   4833  O   GLU C 360     -36.126  -8.387  22.909  1.00 39.53           O  
ATOM   4834  CG  GLU C 360     -32.083  -6.693  24.215  1.00 39.53           C  
ATOM   4835  CD  GLU C 360     -31.936  -5.276  24.746  1.00 39.53           C  
ATOM   4836  OE1 GLU C 360     -30.956  -4.999  25.474  1.00 39.53           O  
ATOM   4837  OE2 GLU C 360     -32.808  -4.435  24.430  1.00 39.53           O  
ATOM   4838  N   PRO C 361     -35.594  -9.438  24.781  1.00 39.05           N  
ATOM   4839  CA  PRO C 361     -36.991  -9.688  25.146  1.00 39.05           C  
ATOM   4840  C   PRO C 361     -37.795  -8.401  25.320  1.00 39.05           C  
ATOM   4841  CB  PRO C 361     -36.879 -10.445  26.471  1.00 39.05           C  
ATOM   4842  O   PRO C 361     -37.280  -7.415  25.854  1.00 39.05           O  
ATOM   4843  CG  PRO C 361     -35.433 -10.361  26.839  1.00 39.05           C  
ATOM   4844  CD  PRO C 361     -34.697  -9.676  25.723  1.00 39.05           C  
ATOM   4845  N   VAL C 362     -38.558  -8.029  24.344  1.00 35.27           N  
ATOM   4846  CA  VAL C 362     -39.355  -6.807  24.366  1.00 35.27           C  
ATOM   4847  C   VAL C 362     -40.195  -6.760  25.640  1.00 35.27           C  
ATOM   4848  CB  VAL C 362     -40.267  -6.702  23.122  1.00 35.27           C  
ATOM   4849  O   VAL C 362     -40.866  -7.736  25.985  1.00 35.27           O  
ATOM   4850  CG1 VAL C 362     -40.633  -5.246  22.843  1.00 35.27           C  
ATOM   4851  CG2 VAL C 362     -39.585  -7.328  21.907  1.00 35.27           C  
ATOM   4852  N   PRO C 363     -39.866  -5.955  26.520  1.00 33.53           N  
ATOM   4853  CA  PRO C 363     -40.595  -5.867  27.787  1.00 33.53           C  
ATOM   4854  C   PRO C 363     -42.099  -5.689  27.591  1.00 33.53           C  
ATOM   4855  CB  PRO C 363     -39.983  -4.636  28.461  1.00 33.53           C  
ATOM   4856  O   PRO C 363     -42.528  -5.052  26.626  1.00 33.53           O  
ATOM   4857  CG  PRO C 363     -39.093  -4.035  27.421  1.00 33.53           C  
ATOM   4858  CD  PRO C 363     -39.127  -4.909  26.200  1.00 33.53           C  
ATOM   4859  N   THR C 364     -42.822  -6.699  28.033  1.00 30.39           N  
ATOM   4860  CA  THR C 364     -44.275  -6.804  27.946  1.00 30.39           C  
ATOM   4861  C   THR C 364     -44.944  -5.603  28.608  1.00 30.39           C  
ATOM   4862  CB  THR C 364     -44.781  -8.103  28.600  1.00 30.39           C  
ATOM   4863  O   THR C 364     -44.695  -5.314  29.780  1.00 30.39           O  
ATOM   4864  CG2 THR C 364     -45.007  -9.193  27.558  1.00 30.39           C  
ATOM   4865  OG1 THR C 364     -43.813  -8.561  29.552  1.00 30.39           O  
ATOM   4866  N   GLY C 365     -45.035  -4.447  27.976  1.00 26.28           N  
ATOM   4867  CA  GLY C 365     -45.695  -3.260  28.496  1.00 26.28           C  
ATOM   4868  C   GLY C 365     -47.096  -3.532  29.011  1.00 26.28           C  
ATOM   4869  O   GLY C 365     -47.646  -4.613  28.786  1.00 26.28           O  
ATOM   4870  N   PHE C 366     -47.424  -2.832  30.036  1.00 25.13           N  
ATOM   4871  CA  PHE C 366     -48.539  -2.827  30.976  1.00 25.13           C  
ATOM   4872  C   PHE C 366     -49.852  -2.540  30.257  1.00 25.13           C  
ATOM   4873  CB  PHE C 366     -48.308  -1.790  32.080  1.00 25.13           C  
ATOM   4874  O   PHE C 366     -50.821  -2.095  30.876  1.00 25.13           O  
ATOM   4875  CG  PHE C 366     -47.953  -2.391  33.413  1.00 25.13           C  
ATOM   4876  CD1 PHE C 366     -48.947  -2.777  34.304  1.00 25.13           C  
ATOM   4877  CD2 PHE C 366     -46.625  -2.570  33.775  1.00 25.13           C  
ATOM   4878  CE1 PHE C 366     -48.622  -3.334  35.539  1.00 25.13           C  
ATOM   4879  CE2 PHE C 366     -46.291  -3.126  35.007  1.00 25.13           C  
ATOM   4880  CZ  PHE C 366     -47.291  -3.506  35.888  1.00 25.13           C  
ATOM   4881  N   PHE C 367     -49.983  -2.917  29.044  1.00 25.42           N  
ATOM   4882  CA  PHE C 367     -51.136  -2.294  28.406  1.00 25.42           C  
ATOM   4883  C   PHE C 367     -52.435  -2.803  29.020  1.00 25.42           C  
ATOM   4884  CB  PHE C 367     -51.128  -2.564  26.898  1.00 25.42           C  
ATOM   4885  O   PHE C 367     -53.122  -3.639  28.429  1.00 25.42           O  
ATOM   4886  CG  PHE C 367     -50.332  -1.561  26.106  1.00 25.42           C  
ATOM   4887  CD1 PHE C 367     -50.877  -0.328  25.772  1.00 25.42           C  
ATOM   4888  CD2 PHE C 367     -49.037  -1.853  25.697  1.00 25.42           C  
ATOM   4889  CE1 PHE C 367     -50.143   0.602  25.040  1.00 25.42           C  
ATOM   4890  CE2 PHE C 367     -48.297  -0.929  24.965  1.00 25.42           C  
ATOM   4891  CZ  PHE C 367     -48.852   0.298  24.637  1.00 25.42           C  
ATOM   4892  N   ASN C 368     -52.273  -3.207  30.268  1.00 23.26           N  
ATOM   4893  CA  ASN C 368     -53.454  -4.009  30.570  1.00 23.26           C  
ATOM   4894  C   ASN C 368     -54.740  -3.213  30.370  1.00 23.26           C  
ATOM   4895  CB  ASN C 368     -53.382  -4.552  31.999  1.00 23.26           C  
ATOM   4896  O   ASN C 368     -55.815  -3.646  30.788  1.00 23.26           O  
ATOM   4897  CG  ASN C 368     -52.887  -5.984  32.056  1.00 23.26           C  
ATOM   4898  ND2 ASN C 368     -52.564  -6.452  33.256  1.00 23.26           N  
ATOM   4899  OD1 ASN C 368     -52.796  -6.663  31.030  1.00 23.26           O  
ATOM   4900  N   MET C 369     -54.643  -1.898  30.236  1.00 20.55           N  
ATOM   4901  CA  MET C 369     -55.888  -1.358  30.776  1.00 20.55           C  
ATOM   4902  C   MET C 369     -57.086  -1.827  29.957  1.00 20.55           C  
ATOM   4903  CB  MET C 369     -55.842   0.170  30.809  1.00 20.55           C  
ATOM   4904  O   MET C 369     -58.083  -2.288  30.515  1.00 20.55           O  
ATOM   4905  CG  MET C 369     -56.385   0.773  32.094  1.00 20.55           C  
ATOM   4906  SD  MET C 369     -55.984   2.556  32.259  1.00 20.55           S  
ATOM   4907  CE  MET C 369     -57.472   3.288  31.523  1.00 20.55           C  
ATOM   4908  N   TRP C 370     -57.624  -0.906  28.944  1.00 20.76           N  
ATOM   4909  CA  TRP C 370     -59.030  -0.578  28.731  1.00 20.76           C  
ATOM   4910  C   TRP C 370     -59.711  -1.636  27.868  1.00 20.76           C  
ATOM   4911  CB  TRP C 370     -59.169   0.799  28.076  1.00 20.76           C  
ATOM   4912  O   TRP C 370     -59.041  -2.402  27.171  1.00 20.76           O  
ATOM   4913  CG  TRP C 370     -59.225   1.935  29.053  1.00 20.76           C  
ATOM   4914  CD1 TRP C 370     -58.223   2.360  29.880  1.00 20.76           C  
ATOM   4915  CD2 TRP C 370     -60.344   2.788  29.306  1.00 20.76           C  
ATOM   4916  CE2 TRP C 370     -59.950   3.711  30.301  1.00 20.76           C  
ATOM   4917  CE3 TRP C 370     -61.644   2.864  28.788  1.00 20.76           C  
ATOM   4918  NE1 TRP C 370     -58.653   3.428  30.634  1.00 20.76           N  
ATOM   4919  CH2 TRP C 370     -62.077   4.749  30.264  1.00 20.76           C  
ATOM   4920  CZ2 TRP C 370     -60.811   4.697  30.788  1.00 20.76           C  
ATOM   4921  CZ3 TRP C 370     -62.499   3.846  29.274  1.00 20.76           C  
ATOM   4922  N   GLY C 371     -61.023  -1.366  27.589  1.00 24.52           N  
ATOM   4923  CA  GLY C 371     -62.260  -2.086  27.329  1.00 24.52           C  
ATOM   4924  C   GLY C 371     -62.256  -2.822  26.003  1.00 24.52           C  
ATOM   4925  O   GLY C 371     -62.507  -4.027  25.955  1.00 24.52           O  
ATOM   4926  N   PHE C 372     -62.672  -2.069  24.823  1.00 23.56           N  
ATOM   4927  CA  PHE C 372     -63.875  -2.404  24.070  1.00 23.56           C  
ATOM   4928  C   PHE C 372     -63.566  -3.428  22.983  1.00 23.56           C  
ATOM   4929  CB  PHE C 372     -64.489  -1.147  23.447  1.00 23.56           C  
ATOM   4930  O   PHE C 372     -64.225  -4.466  22.896  1.00 23.56           O  
ATOM   4931  CG  PHE C 372     -65.441  -0.421  24.359  1.00 23.56           C  
ATOM   4932  CD1 PHE C 372     -66.776  -0.801  24.436  1.00 23.56           C  
ATOM   4933  CD2 PHE C 372     -65.002   0.641  25.138  1.00 23.56           C  
ATOM   4934  CE1 PHE C 372     -67.660  -0.131  25.279  1.00 23.56           C  
ATOM   4935  CE2 PHE C 372     -65.880   1.315  25.983  1.00 23.56           C  
ATOM   4936  CZ  PHE C 372     -67.209   0.928  26.051  1.00 23.56           C  
ATOM   4937  N   GLY C 373     -63.524  -2.848  21.734  1.00 23.75           N
[truncated: 55,486 more chars]
