# Supplementary material for: AI-guided pipeline for protein–protein interaction drug discovery identifies a SARS-CoV-2 inhibitor
Source: Mol Syst Biol. 2024 Mar 11;20(4):428–57. doi: 10.1038/s44320-024-00019-8 (PMC10987651; doi:10.1038/s44320-024-00019-8)
Supplement: Supplementary file 12 — Source Data Fig. 2 [file 44320_2024_19_MOESM12_ESM.zip › Source Data Figure EV3-EV4/ColabFold/SMAD1_SMAD4_unrelaxed_rank_1_model_3.pdb]

MODEL     1                                                                     
ATOM      1  N   MET B   1      31.399 -11.341 -53.146  1.00 24.69           N  
ATOM      2  CA  MET B   1      30.760 -12.548 -52.628  1.00 24.69           C  
ATOM      3  C   MET B   1      31.335 -12.928 -51.268  1.00 24.69           C  
ATOM      4  CB  MET B   1      30.926 -13.709 -53.610  1.00 24.69           C  
ATOM      5  O   MET B   1      32.555 -12.986 -51.100  1.00 24.69           O  
ATOM      6  CG  MET B   1      29.846 -13.767 -54.678  1.00 24.69           C  
ATOM      7  SD  MET B   1      29.690 -15.435 -55.429  1.00 24.69           S  
ATOM      8  CE  MET B   1      28.824 -15.013 -56.967  1.00 24.69           C  
ATOM      9  N   ASN B   2      30.610 -12.420 -50.184  1.00 25.67           N  
ATOM     10  CA  ASN B   2      30.827 -12.429 -48.741  1.00 25.67           C  
ATOM     11  C   ASN B   2      31.014 -13.847 -48.211  1.00 25.67           C  
ATOM     12  CB  ASN B   2      29.667 -11.740 -48.020  1.00 25.67           C  
ATOM     13  O   ASN B   2      30.118 -14.684 -48.336  1.00 25.67           O  
ATOM     14  CG  ASN B   2      30.075 -10.431 -47.374  1.00 25.67           C  
ATOM     15  ND2 ASN B   2      29.091  -9.640 -46.964  1.00 25.67           N  
ATOM     16  OD1 ASN B   2      31.265 -10.133 -47.244  1.00 25.67           O  
ATOM     17  N   VAL B   3      32.214 -14.424 -48.251  1.00 32.95           N  
ATOM     18  CA  VAL B   3      32.713 -15.763 -47.956  1.00 32.95           C  
ATOM     19  C   VAL B   3      32.455 -16.099 -46.489  1.00 32.95           C  
ATOM     20  CB  VAL B   3      34.220 -15.890 -48.275  1.00 32.95           C  
ATOM     21  O   VAL B   3      32.896 -17.140 -45.997  1.00 32.95           O  
ATOM     22  CG1 VAL B   3      34.435 -16.711 -49.545  1.00 32.95           C  
ATOM     23  CG2 VAL B   3      34.853 -14.507 -48.414  1.00 32.95           C  
ATOM     24  N   THR B   4      32.149 -15.069 -45.610  1.00 32.78           N  
ATOM     25  CA  THR B   4      32.116 -15.420 -44.194  1.00 32.78           C  
ATOM     26  C   THR B   4      30.989 -16.408 -43.909  1.00 32.78           C  
ATOM     27  CB  THR B   4      31.941 -14.170 -43.313  1.00 32.78           C  
ATOM     28  O   THR B   4      30.846 -16.886 -42.782  1.00 32.78           O  
ATOM     29  CG2 THR B   4      33.231 -13.359 -43.247  1.00 32.78           C  
ATOM     30  OG1 THR B   4      30.901 -13.349 -43.858  1.00 32.78           O  
ATOM     31  N   SER B   5      29.885 -16.319 -44.718  1.00 34.57           N  
ATOM     32  CA  SER B   5      28.776 -17.134 -44.232  1.00 34.57           C  
ATOM     33  C   SER B   5      29.093 -18.622 -44.342  1.00 34.57           C  
ATOM     34  CB  SER B   5      27.497 -16.818 -45.010  1.00 34.57           C  
ATOM     35  O   SER B   5      28.193 -19.461 -44.262  1.00 34.57           O  
ATOM     36  OG  SER B   5      26.456 -16.431 -44.130  1.00 34.57           O  
ATOM     37  N   LEU B   6      30.243 -19.029 -44.964  1.00 34.60           N  
ATOM     38  CA  LEU B   6      30.326 -20.455 -45.258  1.00 34.60           C  
ATOM     39  C   LEU B   6      30.360 -21.274 -43.972  1.00 34.60           C  
ATOM     40  CB  LEU B   6      31.567 -20.757 -46.102  1.00 34.60           C  
ATOM     41  O   LEU B   6      29.866 -22.404 -43.937  1.00 34.60           O  
ATOM     42  CG  LEU B   6      31.377 -20.734 -47.619  1.00 34.60           C  
ATOM     43  CD1 LEU B   6      32.676 -20.329 -48.309  1.00 34.60           C  
ATOM     44  CD2 LEU B   6      30.901 -22.093 -48.119  1.00 34.60           C  
ATOM     45  N   PHE B   7      31.235 -20.955 -42.943  1.00 37.94           N  
ATOM     46  CA  PHE B   7      31.665 -22.043 -42.072  1.00 37.94           C  
ATOM     47  C   PHE B   7      30.643 -22.289 -40.968  1.00 37.94           C  
ATOM     48  CB  PHE B   7      33.035 -21.733 -41.460  1.00 37.94           C  
ATOM     49  O   PHE B   7      30.994 -22.759 -39.884  1.00 37.94           O  
ATOM     50  CG  PHE B   7      34.174 -21.836 -42.438  1.00 37.94           C  
ATOM     51  CD1 PHE B   7      34.714 -23.073 -42.769  1.00 37.94           C  
ATOM     52  CD2 PHE B   7      34.705 -20.696 -43.026  1.00 37.94           C  
ATOM     53  CE1 PHE B   7      35.768 -23.171 -43.674  1.00 37.94           C  
ATOM     54  CE2 PHE B   7      35.759 -20.786 -43.931  1.00 37.94           C  
ATOM     55  CZ  PHE B   7      36.290 -22.025 -44.253  1.00 37.94           C  
ATOM     56  N   SER B   8      29.631 -21.461 -40.684  1.00 44.48           N  
ATOM     57  CA  SER B   8      29.005 -21.985 -39.475  1.00 44.48           C  
ATOM     58  C   SER B   8      28.458 -23.391 -39.700  1.00 44.48           C  
ATOM     59  CB  SER B   8      27.880 -21.060 -39.009  1.00 44.48           C  
ATOM     60  O   SER B   8      27.709 -23.626 -40.651  1.00 44.48           O  
ATOM     61  OG  SER B   8      27.391 -20.280 -40.087  1.00 44.48           O  
ATOM     62  N   PHE B   9      29.321 -24.514 -39.543  1.00 52.43           N  
ATOM     63  CA  PHE B   9      29.043 -25.941 -39.651  1.00 52.43           C  
ATOM     64  C   PHE B   9      27.868 -26.333 -38.762  1.00 52.43           C  
ATOM     65  CB  PHE B   9      30.281 -26.761 -39.275  1.00 52.43           C  
ATOM     66  O   PHE B   9      28.057 -26.694 -37.599  1.00 52.43           O  
ATOM     67  CG  PHE B   9      31.332 -26.801 -40.352  1.00 52.43           C  
ATOM     68  CD1 PHE B   9      31.226 -27.693 -41.413  1.00 52.43           C  
ATOM     69  CD2 PHE B   9      32.426 -25.947 -40.304  1.00 52.43           C  
ATOM     70  CE1 PHE B   9      32.197 -27.732 -42.411  1.00 52.43           C  
ATOM     71  CE2 PHE B   9      33.400 -25.980 -41.297  1.00 52.43           C  
ATOM     72  CZ  PHE B   9      33.284 -26.875 -42.349  1.00 52.43           C  
ATOM     73  N   THR B  10      26.867 -25.587 -38.835  1.00 65.07           N  
ATOM     74  CA  THR B  10      25.738 -26.128 -38.086  1.00 65.07           C  
ATOM     75  C   THR B  10      25.266 -27.445 -38.695  1.00 65.07           C  
ATOM     76  CB  THR B  10      24.566 -25.130 -38.044  1.00 65.07           C  
ATOM     77  O   THR B  10      25.191 -27.578 -39.919  1.00 65.07           O  
ATOM     78  CG2 THR B  10      24.777 -24.079 -36.958  1.00 65.07           C  
ATOM     79  OG1 THR B  10      24.459 -24.474 -39.313  1.00 65.07           O  
ATOM     80  N   SER B  11      25.356 -28.561 -37.843  1.00 76.73           N  
ATOM     81  CA  SER B  11      24.888 -29.878 -38.264  1.00 76.73           C  
ATOM     82  C   SER B  11      23.535 -29.787 -38.962  1.00 76.73           C  
ATOM     83  CB  SER B  11      24.790 -30.822 -37.065  1.00 76.73           C  
ATOM     84  O   SER B  11      22.716 -28.927 -38.629  1.00 76.73           O  
ATOM     85  OG  SER B  11      23.860 -31.861 -37.318  1.00 76.73           O  
ATOM     86  N   PRO B  12      23.409 -30.401 -40.151  1.00 82.60           N  
ATOM     87  CA  PRO B  12      22.145 -30.407 -40.892  1.00 82.60           C  
ATOM     88  C   PRO B  12      20.936 -30.664 -39.995  1.00 82.60           C  
ATOM     89  CB  PRO B  12      22.331 -31.546 -41.897  1.00 82.60           C  
ATOM     90  O   PRO B  12      19.862 -30.101 -40.224  1.00 82.60           O  
ATOM     91  CG  PRO B  12      23.796 -31.842 -41.872  1.00 82.60           C  
ATOM     92  CD  PRO B  12      24.387 -31.223 -40.638  1.00 82.60           C  
ATOM     93  N   ALA B  13      21.163 -31.450 -38.965  1.00 85.35           N  
ATOM     94  CA  ALA B  13      20.066 -31.754 -38.049  1.00 85.35           C  
ATOM     95  C   ALA B  13      19.655 -30.516 -37.256  1.00 85.35           C  
ATOM     96  CB  ALA B  13      20.463 -32.882 -37.100  1.00 85.35           C  
ATOM     97  O   ALA B  13      18.464 -30.254 -37.076  1.00 85.35           O  
ATOM     98  N   VAL B  14      20.584 -29.727 -36.825  1.00 89.50           N  
ATOM     99  CA  VAL B  14      20.346 -28.520 -36.040  1.00 89.50           C  
ATOM    100  C   VAL B  14      19.617 -27.484 -36.892  1.00 89.50           C  
ATOM    101  CB  VAL B  14      21.665 -27.929 -35.494  1.00 89.50           C  
ATOM    102  O   VAL B  14      18.649 -26.868 -36.438  1.00 89.50           O  
ATOM    103  CG1 VAL B  14      21.409 -26.601 -34.784  1.00 89.50           C  
ATOM    104  CG2 VAL B  14      22.344 -28.920 -34.551  1.00 89.50           C  
ATOM    105  N   LYS B  15      20.035 -27.343 -38.135  1.00 88.18           N  
ATOM    106  CA  LYS B  15      19.433 -26.386 -39.058  1.00 88.18           C  
ATOM    107  C   LYS B  15      17.969 -26.724 -39.324  1.00 88.18           C  
ATOM    108  CB  LYS B  15      20.210 -26.349 -40.375  1.00 88.18           C  
ATOM    109  O   LYS B  15      17.124 -25.830 -39.401  1.00 88.18           O  
ATOM    110  CG  LYS B  15      21.366 -25.360 -40.384  1.00 88.18           C  
ATOM    111  CD  LYS B  15      22.011 -25.267 -41.761  1.00 88.18           C  
ATOM    112  CE  LYS B  15      23.243 -24.372 -41.743  1.00 88.18           C  
ATOM    113  NZ  LYS B  15      23.945 -24.369 -43.061  1.00 88.18           N  
ATOM    114  N   ARG B  16      17.735 -28.043 -39.409  1.00 89.69           N  
ATOM    115  CA  ARG B  16      16.370 -28.498 -39.655  1.00 89.69           C  
ATOM    116  C   ARG B  16      15.461 -28.163 -38.477  1.00 89.69           C  
ATOM    117  CB  ARG B  16      16.345 -30.004 -39.926  1.00 89.69           C  
ATOM    118  O   ARG B  16      14.351 -27.663 -38.666  1.00 89.69           O  
ATOM    119  CG  ARG B  16      16.618 -30.374 -41.375  1.00 89.69           C  
ATOM    120  CD  ARG B  16      16.409 -31.861 -41.626  1.00 89.69           C  
ATOM    121  NE  ARG B  16      17.586 -32.641 -41.254  1.00 89.69           N  
ATOM    122  NH1 ARG B  16      16.494 -34.676 -41.260  1.00 89.69           N  
ATOM    123  NH2 ARG B  16      18.726 -34.569 -40.749  1.00 89.69           N  
ATOM    124  CZ  ARG B  16      17.599 -33.960 -41.088  1.00 89.69           C  
ATOM    125  N   LEU B  17      15.944 -28.391 -37.276  1.00 90.80           N  
ATOM    126  CA  LEU B  17      15.148 -28.164 -36.075  1.00 90.80           C  
ATOM    127  C   LEU B  17      14.961 -26.672 -35.821  1.00 90.80           C  
ATOM    128  CB  LEU B  17      15.810 -28.821 -34.861  1.00 90.80           C  
ATOM    129  O   LEU B  17      13.918 -26.249 -35.317  1.00 90.80           O  
ATOM    130  CG  LEU B  17      15.712 -30.345 -34.777  1.00 90.80           C  
ATOM    131  CD1 LEU B  17      16.602 -30.873 -33.658  1.00 90.80           C  
ATOM    132  CD2 LEU B  17      14.265 -30.777 -34.565  1.00 90.80           C  
ATOM    133  N   LEU B  18      15.965 -25.881 -36.150  1.00 90.52           N  
ATOM    134  CA  LEU B  18      15.910 -24.436 -35.960  1.00 90.52           C  
ATOM    135  C   LEU B  18      14.889 -23.803 -36.900  1.00 90.52           C  
ATOM    136  CB  LEU B  18      17.289 -23.812 -36.190  1.00 90.52           C  
ATOM    137  O   LEU B  18      14.419 -22.690 -36.654  1.00 90.52           O  
ATOM    138  CG  LEU B  18      18.269 -23.883 -35.019  1.00 90.52           C  
ATOM    139  CD1 LEU B  18      19.674 -23.509 -35.480  1.00 90.52           C  
ATOM    140  CD2 LEU B  18      17.814 -22.973 -33.883  1.00 90.52           C  
ATOM    141  N   GLY B  19      14.587 -24.531 -38.003  1.00 88.23           N  
ATOM    142  CA  GLY B  19      13.603 -24.056 -38.963  1.00 88.23           C  
ATOM    143  C   GLY B  19      12.233 -23.830 -38.352  1.00 88.23           C  
ATOM    144  O   GLY B  19      11.457 -23.008 -38.843  1.00 88.23           O  
ATOM    145  N   TRP B  20      11.992 -24.528 -37.152  1.00 88.72           N  
ATOM    146  CA  TRP B  20      10.690 -24.416 -36.503  1.00 88.72           C  
ATOM    147  C   TRP B  20      10.753 -23.453 -35.322  1.00 88.72           C  
ATOM    148  CB  TRP B  20      10.203 -25.789 -36.032  1.00 88.72           C  
ATOM    149  O   TRP B  20       9.770 -23.288 -34.594  1.00 88.72           O  
ATOM    150  CG  TRP B  20       9.875 -26.734 -37.149  1.00 88.72           C  
ATOM    151  CD1 TRP B  20       8.796 -26.677 -37.987  1.00 88.72           C  
ATOM    152  CD2 TRP B  20      10.631 -27.882 -37.545  1.00 88.72           C  
ATOM    153  CE2 TRP B  20       9.952 -28.475 -38.633  1.00 88.72           C  
ATOM    154  CE3 TRP B  20      11.819 -28.468 -37.087  1.00 88.72           C  
ATOM    155  NE1 TRP B  20       8.837 -27.721 -38.882  1.00 88.72           N  
ATOM    156  CH2 TRP B  20      11.586 -30.179 -38.801  1.00 88.72           C  
ATOM    157  CZ2 TRP B  20      10.422 -29.626 -39.269  1.00 88.72           C  
ATOM    158  CZ3 TRP B  20      12.285 -29.613 -37.722  1.00 88.72           C  
ATOM    159  N   LYS B  21      11.879 -22.869 -35.042  1.00 86.83           N  
ATOM    160  CA  LYS B  21      12.073 -21.946 -33.927  1.00 86.83           C  
ATOM    161  C   LYS B  21      11.095 -20.777 -34.005  1.00 86.83           C  
ATOM    162  CB  LYS B  21      13.511 -21.425 -33.905  1.00 86.83           C  
ATOM    163  O   LYS B  21      10.817 -20.264 -35.090  1.00 86.83           O  
ATOM    164  CG  LYS B  21      13.805 -20.469 -32.758  1.00 86.83           C  
ATOM    165  CD  LYS B  21      15.187 -19.843 -32.893  1.00 86.83           C  
ATOM    166  CE  LYS B  21      15.303 -18.562 -32.078  1.00 86.83           C  
ATOM    167  NZ  LYS B  21      16.721 -18.263 -31.715  1.00 86.83           N  
ATOM    168  N   GLN B  22      10.540 -20.512 -32.751  1.00 78.43           N  
ATOM    169  CA  GLN B  22       9.637 -19.371 -32.646  1.00 78.43           C  
ATOM    170  C   GLN B  22      10.321 -18.188 -31.967  1.00 78.43           C  
ATOM    171  CB  GLN B  22       8.370 -19.756 -31.880  1.00 78.43           C  
ATOM    172  O   GLN B  22      11.062 -18.366 -30.998  1.00 78.43           O  
ATOM    173  CG  GLN B  22       7.501 -20.777 -32.602  1.00 78.43           C  
ATOM    174  CD  GLN B  22       6.756 -20.184 -33.783  1.00 78.43           C  
ATOM    175  NE2 GLN B  22       6.296 -21.043 -34.686  1.00 78.43           N  
ATOM    176  OE1 GLN B  22       6.595 -18.963 -33.882  1.00 78.43           O  
ATOM    177  N   GLY B  23      10.321 -17.036 -32.493  1.00 65.13           N  
ATOM    178  CA  GLY B  23      10.825 -15.821 -31.873  1.00 65.13           C  
ATOM    179  C   GLY B  23      12.164 -15.378 -32.431  1.00 65.13           C  
ATOM    180  O   GLY B  23      12.835 -16.140 -33.130  1.00 65.13           O  
ATOM    181  N   ASP B  24      12.405 -14.159 -32.516  1.00 58.53           N  
ATOM    182  CA  ASP B  24      13.535 -13.552 -33.213  1.00 58.53           C  
ATOM    183  C   ASP B  24      14.728 -13.377 -32.276  1.00 58.53           C  
ATOM    184  CB  ASP B  24      13.135 -12.202 -33.812  1.00 58.53           C  
ATOM    185  O   ASP B  24      15.855 -13.165 -32.729  1.00 58.53           O  
ATOM    186  CG  ASP B  24      12.457 -12.332 -35.164  1.00 58.53           C  
ATOM    187  OD1 ASP B  24      12.581 -13.394 -35.810  1.00 58.53           O  
ATOM    188  OD2 ASP B  24      11.794 -11.361 -35.589  1.00 58.53           O  
ATOM    189  N   GLU B  25      14.413 -13.343 -30.982  1.00 55.08           N  
ATOM    190  CA  GLU B  25      15.483 -12.750 -30.185  1.00 55.08           C  
ATOM    191  C   GLU B  25      16.758 -13.585 -30.266  1.00 55.08           C  
ATOM    192  CB  GLU B  25      15.046 -12.597 -28.726  1.00 55.08           C  
ATOM    193  O   GLU B  25      17.470 -13.545 -31.272  1.00 55.08           O  
ATOM    194  CG  GLU B  25      14.166 -11.382 -28.472  1.00 55.08           C  
ATOM    195  CD  GLU B  25      14.468 -10.687 -27.154  1.00 55.08           C  
ATOM    196  OE1 GLU B  25      13.975  -9.556 -26.938  1.00 55.08           O  
ATOM    197  OE2 GLU B  25      15.204 -11.277 -26.332  1.00 55.08           O  
ATOM    198  N   GLU B  26      17.312 -14.153 -29.145  1.00 62.28           N  
ATOM    199  CA  GLU B  26      18.711 -14.569 -29.093  1.00 62.28           C  
ATOM    200  C   GLU B  26      18.967 -15.758 -30.016  1.00 62.28           C  
ATOM    201  CB  GLU B  26      19.115 -14.920 -27.659  1.00 62.28           C  
ATOM    202  O   GLU B  26      18.868 -16.911 -29.593  1.00 62.28           O  
ATOM    203  CG  GLU B  26      19.695 -13.749 -26.880  1.00 62.28           C  
ATOM    204  CD  GLU B  26      20.102 -14.115 -25.461  1.00 62.28           C  
ATOM    205  OE1 GLU B  26      20.571 -13.226 -24.716  1.00 62.28           O  
ATOM    206  OE2 GLU B  26      19.952 -15.302 -25.093  1.00 62.28           O  
ATOM    207  N   GLU B  27      18.967 -15.548 -31.284  1.00 70.60           N  
ATOM    208  CA  GLU B  27      19.122 -16.544 -32.340  1.00 70.60           C  
ATOM    209  C   GLU B  27      20.346 -17.421 -32.095  1.00 70.60           C  
ATOM    210  CB  GLU B  27      19.226 -15.865 -33.708  1.00 70.60           C  
ATOM    211  O   GLU B  27      20.277 -18.645 -32.231  1.00 70.60           O  
ATOM    212  CG  GLU B  27      18.641 -16.686 -34.848  1.00 70.60           C  
ATOM    213  CD  GLU B  27      18.653 -15.956 -36.181  1.00 70.60           C  
ATOM    214  OE1 GLU B  27      18.243 -16.552 -37.203  1.00 70.60           O  
ATOM    215  OE2 GLU B  27      19.077 -14.779 -36.204  1.00 70.60           O  
ATOM    216  N   LYS B  28      21.359 -16.750 -31.495  1.00 79.62           N  
ATOM    217  CA  LYS B  28      22.601 -17.492 -31.301  1.00 79.62           C  
ATOM    218  C   LYS B  28      22.473 -18.486 -30.150  1.00 79.62           C  
ATOM    219  CB  LYS B  28      23.764 -16.534 -31.039  1.00 79.62           C  
ATOM    220  O   LYS B  28      22.987 -19.604 -30.228  1.00 79.62           O  
ATOM    221  CG  LYS B  28      24.440 -16.021 -32.301  1.00 79.62           C  
ATOM    222  CD  LYS B  28      25.656 -15.163 -31.975  1.00 79.62           C  
ATOM    223  CE  LYS B  28      26.269 -14.560 -33.232  1.00 79.62           C  
ATOM    224  NZ  LYS B  28      27.419 -13.663 -32.912  1.00 79.62           N  
ATOM    225  N   TRP B  29      21.702 -18.084 -29.155  1.00 84.71           N  
ATOM    226  CA  TRP B  29      21.538 -18.956 -27.996  1.00 84.71           C  
ATOM    227  C   TRP B  29      20.653 -20.150 -28.335  1.00 84.71           C  
ATOM    228  CB  TRP B  29      20.941 -18.179 -26.819  1.00 84.71           C  
ATOM    229  O   TRP B  29      20.930 -21.275 -27.912  1.00 84.71           O  
ATOM    230  CG  TRP B  29      20.837 -18.977 -25.554  1.00 84.71           C  
ATOM    231  CD1 TRP B  29      21.802 -19.138 -24.599  1.00 84.71           C  
ATOM    232  CD2 TRP B  29      19.702 -19.727 -25.108  1.00 84.71           C  
ATOM    233  CE2 TRP B  29      20.051 -20.318 -23.874  1.00 84.71           C  
ATOM    234  CE3 TRP B  29      18.424 -19.957 -25.633  1.00 84.71           C  
ATOM    235  NE1 TRP B  29      21.336 -19.943 -23.586  1.00 84.71           N  
ATOM    236  CH2 TRP B  29      17.921 -21.333 -23.692  1.00 84.71           C  
ATOM    237  CZ2 TRP B  29      19.165 -21.125 -23.155  1.00 84.71           C  
ATOM    238  CZ3 TRP B  29      17.544 -20.760 -24.917  1.00 84.71           C  
ATOM    239  N   ALA B  30      19.585 -19.881 -29.099  1.00 87.17           N  
ATOM    240  CA  ALA B  30      18.679 -20.951 -29.507  1.00 87.17           C  
ATOM    241  C   ALA B  30      19.418 -22.022 -30.303  1.00 87.17           C  
ATOM    242  CB  ALA B  30      17.523 -20.386 -30.328  1.00 87.17           C  
ATOM    243  O   ALA B  30      19.164 -23.217 -30.134  1.00 87.17           O  
ATOM    244  N   GLU B  31      20.330 -21.556 -31.136  1.00 88.97           N  
ATOM    245  CA  GLU B  31      21.131 -22.487 -31.925  1.00 88.97           C  
ATOM    246  C   GLU B  31      21.983 -23.380 -31.028  1.00 88.97           C  
ATOM    247  CB  GLU B  31      22.022 -21.727 -32.911  1.00 88.97           C  
ATOM    248  O   GLU B  31      22.075 -24.589 -31.254  1.00 88.97           O  
ATOM    249  CG  GLU B  31      22.738 -22.625 -33.911  1.00 88.97           C  
ATOM    250  CD  GLU B  31      23.610 -21.856 -34.891  1.00 88.97           C  
ATOM    251  OE1 GLU B  31      24.385 -22.491 -35.640  1.00 88.97           O  
ATOM    252  OE2 GLU B  31      23.517 -20.608 -34.908  1.00 88.97           O  
ATOM    253  N   LYS B  32      22.562 -22.812 -29.997  1.00 90.16           N  
ATOM    254  CA  LYS B  32      23.381 -23.562 -29.048  1.00 90.16           C  
ATOM    255  C   LYS B  32      22.529 -24.534 -28.236  1.00 90.16           C  
ATOM    256  CB  LYS B  32      24.125 -22.609 -28.111  1.00 90.16           C  
ATOM    257  O   LYS B  32      22.962 -25.650 -27.941  1.00 90.16           O  
ATOM    258  CG  LYS B  32      25.273 -21.861 -28.774  1.00 90.16           C  
ATOM    259  CD  LYS B  32      26.096 -21.084 -27.755  1.00 90.16           C  
ATOM    260  CE  LYS B  32      27.229 -20.313 -28.420  1.00 90.16           C  
ATOM    261  NZ  LYS B  32      27.963 -19.454 -27.444  1.00 90.16           N  
ATOM    262  N   ALA B  33      21.333 -24.102 -27.886  1.00 90.85           N  
ATOM    263  CA  ALA B  33      20.415 -24.944 -27.124  1.00 90.85           C  
ATOM    264  C   ALA B  33      19.983 -26.161 -27.937  1.00 90.85           C  
ATOM    265  CB  ALA B  33      19.193 -24.139 -26.687  1.00 90.85           C  
ATOM    266  O   ALA B  33      19.963 -27.282 -27.425  1.00 90.85           O  
ATOM    267  N   VAL B  34      19.710 -25.935 -29.235  1.00 92.41           N  
ATOM    268  CA  VAL B  34      19.260 -27.012 -30.111  1.00 92.41           C  
ATOM    269  C   VAL B  34      20.424 -27.954 -30.411  1.00 92.41           C  
ATOM    270  CB  VAL B  34      18.667 -26.462 -31.427  1.00 92.41           C  
ATOM    271  O   VAL B  34      20.243 -29.172 -30.475  1.00 92.41           O  
ATOM    272  CG1 VAL B  34      18.333 -27.603 -32.387  1.00 92.41           C  
ATOM    273  CG2 VAL B  34      17.425 -25.620 -31.141  1.00 92.41           C  
ATOM    274  N   ASP B  35      21.624 -27.357 -30.522  1.00 91.98           N  
ATOM    275  CA  ASP B  35      22.820 -28.167 -30.729  1.00 91.98           C  
ATOM    276  C   ASP B  35      23.058 -29.106 -29.548  1.00 91.98           C  
ATOM    277  CB  ASP B  35      24.043 -27.273 -30.945  1.00 91.98           C  
ATOM    278  O   ASP B  35      23.334 -30.292 -29.738  1.00 91.98           O  
ATOM    279  CG  ASP B  35      25.246 -28.032 -31.478  1.00 91.98           C  
ATOM    280  OD1 ASP B  35      25.126 -28.707 -32.524  1.00 91.98           O  
ATOM    281  OD2 ASP B  35      26.321 -27.957 -30.846  1.00 91.98           O  
ATOM    282  N   ALA B  36      22.895 -28.578 -28.352  1.00 90.63           N  
ATOM    283  CA  ALA B  36      23.053 -29.375 -27.138  1.00 90.63           C  
ATOM    284  C   ALA B  36      22.010 -30.487 -27.072  1.00 90.63           C  
ATOM    285  CB  ALA B  36      22.958 -28.485 -25.901  1.00 90.63           C  
ATOM    286  O   ALA B  36      22.314 -31.608 -26.657  1.00 90.63           O  
ATOM    287  N   LEU B  37      20.862 -30.207 -27.574  1.00 93.71           N  
ATOM    288  CA  LEU B  37      19.769 -31.173 -27.560  1.00 93.71           C  
ATOM    289  C   LEU B  37      20.024 -32.296 -28.560  1.00 93.71           C  
ATOM    290  CB  LEU B  37      18.440 -30.484 -27.877  1.00 93.71           C  
ATOM    291  O   LEU B  37      19.828 -33.472 -28.243  1.00 93.71           O  
ATOM    292  CG  LEU B  37      17.197 -31.376 -27.877  1.00 93.71           C  
ATOM    293  CD1 LEU B  37      16.949 -31.939 -26.482  1.00 93.71           C  
ATOM    294  CD2 LEU B  37      15.981 -30.598 -28.369  1.00 93.71           C  
ATOM    295  N   VAL B  38      20.518 -31.876 -29.733  1.00 93.21           N  
ATOM    296  CA  VAL B  38      20.775 -32.840 -30.797  1.00 93.21           C  
ATOM    297  C   VAL B  38      21.836 -33.840 -30.344  1.00 93.21           C  
ATOM    298  CB  VAL B  38      21.223 -32.141 -32.100  1.00 93.21           C  
ATOM    299  O   VAL B  38      21.713 -35.041 -30.594  1.00 93.21           O  
ATOM    300  CG1 VAL B  38      21.724 -33.165 -33.118  1.00 93.21           C  
ATOM    301  CG2 VAL B  38      20.077 -31.318 -32.686  1.00 93.21           C  
ATOM    302  N   LYS B  39      22.808 -33.380 -29.585  1.00 90.95           N  
ATOM    303  CA  LYS B  39      23.867 -34.240 -29.065  1.00 90.95           C  
ATOM    304  C   LYS B  39      23.313 -35.255 -28.070  1.00 90.95           C  
ATOM    305  CB  LYS B  39      24.963 -33.402 -28.404  1.00 90.95           C  
ATOM    306  O   LYS B  39      23.732 -36.415 -28.060  1.00 90.95           O  
ATOM    307  CG  LYS B  39      25.867 -32.676 -29.390  1.00 90.95           C  
ATOM    308  CD  LYS B  39      26.938 -31.865 -28.672  1.00 90.95           C  
ATOM    309  CE  LYS B  39      27.772 -31.049 -29.651  1.00 90.95           C  
ATOM    310  NZ  LYS B  39      28.702 -30.118 -28.945  1.00 90.95           N  
ATOM    311  N   LYS B  40      22.309 -34.883 -27.361  1.00 91.10           N  
ATOM    312  CA  LYS B  40      21.715 -35.745 -26.343  1.00 91.10           C  
ATOM    313  C   LYS B  40      20.738 -36.738 -26.966  1.00 91.10           C  
ATOM    314  CB  LYS B  40      21.004 -34.908 -25.279  1.00 91.10           C  
ATOM    315  O   LYS B  40      20.611 -37.870 -26.495  1.00 91.10           O  
ATOM    316  CG  LYS B  40      21.946 -34.149 -24.356  1.00 91.10           C  
ATOM    317  CD  LYS B  40      21.188 -33.445 -23.239  1.00 91.10           C  
ATOM    318  CE  LYS B  40      22.127 -32.661 -22.332  1.00 91.10           C  
ATOM    319  NZ  LYS B  40      22.082 -33.158 -20.924  1.00 91.10           N  
ATOM    320  N   LEU B  41      20.120 -36.348 -28.081  1.00 93.04           N  
ATOM    321  CA  LEU B  41      19.092 -37.178 -28.701  1.00 93.04           C  
ATOM    322  C   LEU B  41      19.715 -38.199 -29.646  1.00 93.04           C  
ATOM    323  CB  LEU B  41      18.087 -36.308 -29.461  1.00 93.04           C  
ATOM    324  O   LEU B  41      19.097 -39.219 -29.960  1.00 93.04           O  
ATOM    325  CG  LEU B  41      17.151 -35.451 -28.608  1.00 93.04           C  
ATOM    326  CD1 LEU B  41      16.278 -34.573 -29.498  1.00 93.04           C  
ATOM    327  CD2 LEU B  41      16.291 -36.331 -27.708  1.00 93.04           C  
ATOM    328  N   LYS B  42      20.959 -37.903 -30.127  1.00 89.30           N  
ATOM    329  CA  LYS B  42      21.660 -38.816 -31.025  1.00 89.30           C  
ATOM    330  C   LYS B  42      21.914 -40.162 -30.352  1.00 89.30           C  
ATOM    331  CB  LYS B  42      22.982 -38.204 -31.488  1.00 89.30           C  
ATOM    332  O   LYS B  42      21.945 -41.199 -31.018  1.00 89.30           O  
ATOM    333  CG  LYS B  42      22.864 -37.352 -32.744  1.00 89.30           C  
ATOM    334  CD  LYS B  42      24.226 -36.858 -33.214  1.00 89.30           C  
ATOM    335  CE  LYS B  42      24.109 -36.001 -34.468  1.00 89.30           C  
ATOM    336  NZ  LYS B  42      25.435 -35.467 -34.900  1.00 89.30           N  
ATOM    337  N   LYS B  43      21.896 -40.123 -29.014  1.00 85.15           N  
ATOM    338  CA  LYS B  43      22.166 -41.319 -28.223  1.00 85.15           C  
ATOM    339  C   LYS B  43      20.922 -42.196 -28.109  1.00 85.15           C  
ATOM    340  CB  LYS B  43      22.669 -40.939 -26.829  1.00 85.15           C  
ATOM    341  O   LYS B  43      21.022 -43.390 -27.819  1.00 85.15           O  
ATOM    342  CG  LYS B  43      24.024 -40.247 -26.827  1.00 85.15           C  
ATOM    343  CD  LYS B  43      24.480 -39.916 -25.412  1.00 85.15           C  
ATOM    344  CE  LYS B  43      25.809 -39.173 -25.412  1.00 85.15           C  
ATOM    345  NZ  LYS B  43      26.215 -38.765 -24.034  1.00 85.15           N  
ATOM    346  N   LYS B  44      19.769 -41.665 -28.530  1.00 87.07           N  
ATOM    347  CA  LYS B  44      18.498 -42.377 -28.439  1.00 87.07           C  
ATOM    348  C   LYS B  44      17.892 -42.599 -29.822  1.00 87.07           C  
ATOM    349  CB  LYS B  44      17.515 -41.610 -27.553  1.00 87.07           C  
ATOM    350  O   LYS B  44      17.494 -41.644 -30.492  1.00 87.07           O  
ATOM    351  CG  LYS B  44      17.802 -41.727 -26.064  1.00 87.07           C  
ATOM    352  CD  LYS B  44      16.687 -41.109 -25.229  1.00 87.07           C  
ATOM    353  CE  LYS B  44      16.956 -41.258 -23.738  1.00 87.07           C  
ATOM    354  NZ  LYS B  44      15.882 -40.626 -22.915  1.00 87.07           N  
ATOM    355  N   LYS B  45      17.857 -43.902 -30.208  1.00 87.00           N  
ATOM    356  CA  LYS B  45      17.407 -44.250 -31.552  1.00 87.00           C  
ATOM    357  C   LYS B  45      15.968 -43.799 -31.785  1.00 87.00           C  
ATOM    358  CB  LYS B  45      17.528 -45.757 -31.786  1.00 87.00           C  
ATOM    359  O   LYS B  45      15.064 -44.181 -31.038  1.00 87.00           O  
ATOM    360  CG  LYS B  45      18.711 -46.155 -32.657  1.00 87.00           C  
ATOM    361  CD  LYS B  45      18.722 -47.653 -32.933  1.00 87.00           C  
ATOM    362  CE  LYS B  45      19.944 -48.064 -33.743  1.00 87.00           C  
ATOM    363  NZ  LYS B  45      20.001 -49.542 -33.950  1.00 87.00           N  
ATOM    364  N   GLY B  46      15.807 -42.966 -32.739  1.00 89.22           N  
ATOM    365  CA  GLY B  46      14.477 -42.571 -33.175  1.00 89.22           C  
ATOM    366  C   GLY B  46      13.975 -41.312 -32.493  1.00 89.22           C  
ATOM    367  O   GLY B  46      12.931 -40.773 -32.865  1.00 89.22           O  
ATOM    368  N   ALA B  47      14.691 -40.798 -31.470  1.00 91.58           N  
ATOM    369  CA  ALA B  47      14.255 -39.644 -30.688  1.00 91.58           C  
ATOM    370  C   ALA B  47      14.238 -38.379 -31.540  1.00 91.58           C  
ATOM    371  CB  ALA B  47      15.160 -39.451 -29.473  1.00 91.58           C  
ATOM    372  O   ALA B  47      13.312 -37.570 -31.443  1.00 91.58           O  
ATOM    373  N   MET B  48      15.167 -38.191 -32.434  1.00 91.84           N  
ATOM    374  CA  MET B  48      15.263 -37.016 -33.295  1.00 91.84           C  
ATOM    375  C   MET B  48      14.108 -36.973 -34.290  1.00 91.84           C  
ATOM    376  CB  MET B  48      16.597 -37.005 -34.044  1.00 91.84           C  
ATOM    377  O   MET B  48      13.517 -35.916 -34.516  1.00 91.84           O  
ATOM    378  CG  MET B  48      17.563 -35.935 -33.560  1.00 91.84           C  
ATOM    379  SD  MET B  48      17.199 -34.285 -34.274  1.00 91.84           S  
ATOM    380  CE  MET B  48      16.999 -34.729 -36.022  1.00 91.84           C  
ATOM    381  N   GLU B  49      13.782 -38.141 -34.852  1.00 91.50           N  
ATOM    382  CA  GLU B  49      12.682 -38.242 -35.806  1.00 91.50           C  
ATOM    383  C   GLU B  49      11.343 -37.941 -35.138  1.00 91.50           C  
ATOM    384  CB  GLU B  49      12.650 -39.632 -36.445  1.00 91.50           C  
ATOM    385  O   GLU B  49      10.475 -37.301 -35.736  1.00 91.50           O  
ATOM    386  CG  GLU B  49      13.830 -39.914 -37.364  1.00 91.50           C  
ATOM    387  CD  GLU B  49      15.024 -40.515 -36.639  1.00 91.50           C  
ATOM    388  OE1 GLU B  49      16.078 -40.729 -37.280  1.00 91.50           O  
ATOM    389  OE2 GLU B  49      14.904 -40.774 -35.421  1.00 91.50           O  
ATOM    390  N   GLU B  50      11.286 -38.424 -33.908  1.00 93.43           N  
ATOM    391  CA  GLU B  50      10.055 -38.182 -33.162  1.00 93.43           C  
ATOM    392  C   GLU B  50       9.871 -36.696 -32.868  1.00 93.43           C  
ATOM    393  CB  GLU B  50      10.052 -38.980 -31.856  1.00 93.43           C  
ATOM    394  O   GLU B  50       8.756 -36.176 -32.943  1.00 93.43           O  
ATOM    395  CG  GLU B  50       8.659 -39.280 -31.321  1.00 93.43           C  
ATOM    396  CD  GLU B  50       7.833 -40.151 -32.255  1.00 93.43           C  
ATOM    397  OE1 GLU B  50       6.603 -40.265 -32.049  1.00 93.43           O  
ATOM    398  OE2 GLU B  50       8.420 -40.725 -33.199  1.00 93.43           O  
ATOM    399  N   LEU B  51      10.901 -36.022 -32.515  1.00 94.98           N  
ATOM    400  CA  LEU B  51      10.853 -34.592 -32.226  1.00 94.98           C  
ATOM    401  C   LEU B  51      10.490 -33.797 -33.476  1.00 94.98           C  
ATOM    402  CB  LEU B  51      12.197 -34.112 -31.674  1.00 94.98           C  
ATOM    403  O   LEU B  51       9.654 -32.893 -33.421  1.00 94.98           O  
ATOM    404  CG  LEU B  51      12.280 -32.636 -31.281  1.00 94.98           C  
ATOM    405  CD1 LEU B  51      11.281 -32.326 -30.171  1.00 94.98           C  
ATOM    406  CD2 LEU B  51      13.697 -32.276 -30.847  1.00 94.98           C  
ATOM    407  N   GLU B  52      11.124 -34.168 -34.612  1.00 92.92           N  
ATOM    408  CA  GLU B  52      10.831 -33.498 -35.875  1.00 92.92           C  
ATOM    409  C   GLU B  52       9.368 -33.678 -36.269  1.00 92.92           C  
ATOM    410  CB  GLU B  52      11.743 -34.021 -36.987  1.00 92.92           C  
ATOM    411  O   GLU B  52       8.734 -32.746 -36.769  1.00 92.92           O  
ATOM    412  CG  GLU B  52      13.085 -33.307 -37.069  1.00 92.92           C  
ATOM    413  CD  GLU B  52      13.963 -33.808 -38.205  1.00 92.92           C  
ATOM    414  OE1 GLU B  52      15.115 -33.336 -38.335  1.00 92.92           O  
ATOM    415  OE2 GLU B  52      13.495 -34.680 -38.971  1.00 92.92           O  
ATOM    416  N   LYS B  53       8.957 -34.920 -36.010  1.00 93.40           N  
ATOM    417  CA  LYS B  53       7.555 -35.209 -36.297  1.00 93.40           C  
ATOM    418  C   LYS B  53       6.630 -34.341 -35.449  1.00 93.40           C  
ATOM    419  CB  LYS B  53       7.252 -36.688 -36.056  1.00 93.40           C  
ATOM    420  O   LYS B  53       5.638 -33.808 -35.951  1.00 93.40           O  
ATOM    421  CG  LYS B  53       5.864 -37.118 -36.509  1.00 93.40           C  
ATOM    422  CD  LYS B  53       5.625 -38.600 -36.251  1.00 93.40           C  
ATOM    423  CE  LYS B  53       4.198 -39.005 -36.594  1.00 93.40           C  
ATOM    424  NZ  LYS B  53       3.961 -40.460 -36.350  1.00 93.40           N  
ATOM    425  N   ALA B  54       6.950 -34.188 -34.151  1.00 94.03           N  
ATOM    426  CA  ALA B  54       6.144 -33.390 -33.230  1.00 94.03           C  
ATOM    427  C   ALA B  54       6.134 -31.920 -33.642  1.00 94.03           C  
ATOM    428  CB  ALA B  54       6.667 -33.536 -31.803  1.00 94.03           C  
ATOM    429  O   ALA B  54       5.103 -31.251 -33.551  1.00 94.03           O  
ATOM    430  N   LEU B  55       7.209 -31.412 -34.172  1.00 93.69           N  
ATOM    431  CA  LEU B  55       7.348 -30.005 -34.533  1.00 93.69           C  
ATOM    432  C   LEU B  55       6.685 -29.720 -35.876  1.00 93.69           C  
ATOM    433  CB  LEU B  55       8.825 -29.608 -34.585  1.00 93.69           C  
ATOM    434  O   LEU B  55       6.147 -28.631 -36.089  1.00 93.69           O  
ATOM    435  CG  LEU B  55       9.566 -29.572 -33.247  1.00 93.69           C  
ATOM    436  CD1 LEU B  55      11.054 -29.323 -33.471  1.00 93.69           C  
ATOM    437  CD2 LEU B  55       8.971 -28.504 -32.336  1.00 93.69           C  
ATOM    438  N   SER B  56       6.726 -30.705 -36.837  1.00 91.46           N  
ATOM    439  CA  SER B  56       6.188 -30.534 -38.183  1.00 91.46           C  
ATOM    440  C   SER B  56       4.668 -30.652 -38.190  1.00 91.46           C  
ATOM    441  CB  SER B  56       6.792 -31.565 -39.137  1.00 91.46           C  
ATOM    442  O   SER B  56       3.993 -29.997 -38.987  1.00 91.46           O  
ATOM    443  OG  SER B  56       6.511 -32.883 -38.697  1.00 91.46           O  
ATOM    444  N   CYS B  57       4.178 -31.471 -37.278  1.00 91.81           N  
ATOM    445  CA  CYS B  57       2.738 -31.691 -37.221  1.00 91.81           C  
ATOM    446  C   CYS B  57       2.188 -31.344 -35.843  1.00 91.81           C  
ATOM    447  CB  CYS B  57       2.403 -33.142 -37.563  1.00 91.81           C  
ATOM    448  O   CYS B  57       1.778 -32.231 -35.092  1.00 91.81           O  
ATOM    449  SG  CYS B  57       3.013 -33.668 -39.180  1.00 91.81           S  
ATOM    450  N   PRO B  58       2.093 -29.966 -35.695  1.00 86.29           N  
ATOM    451  CA  PRO B  58       1.569 -29.529 -34.399  1.00 86.29           C  
ATOM    452  C   PRO B  58       0.123 -29.965 -34.170  1.00 86.29           C  
ATOM    453  CB  PRO B  58       1.674 -28.003 -34.474  1.00 86.29           C  
ATOM    454  O   PRO B  58      -0.689 -29.934 -35.098  1.00 86.29           O  
ATOM    455  CG  PRO B  58       2.402 -27.732 -35.750  1.00 86.29           C  
ATOM    456  CD  PRO B  58       2.490 -29.012 -36.531  1.00 86.29           C  
ATOM    457  N   GLY B  59      -0.314 -30.665 -33.145  1.00 79.86           N  
ATOM    458  CA  GLY B  59      -1.675 -31.064 -32.823  1.00 79.86           C  
ATOM    459  C   GLY B  59      -1.889 -32.564 -32.893  1.00 79.86           C  
ATOM    460  O   GLY B  59      -2.835 -33.090 -32.302  1.00 79.86           O  
ATOM    461  N   GLN B  60      -0.989 -33.211 -33.706  1.00 88.91           N  
ATOM    462  CA  GLN B  60      -1.080 -34.665 -33.795  1.00 88.91           C  
ATOM    463  C   GLN B  60      -0.389 -35.333 -32.611  1.00 88.91           C  
ATOM    464  CB  GLN B  60      -0.472 -35.162 -35.107  1.00 88.91           C  
ATOM    465  O   GLN B  60       0.631 -34.842 -32.122  1.00 88.91           O  
ATOM    466  CG  GLN B  60      -1.346 -34.903 -36.327  1.00 88.91           C  
ATOM    467  CD  GLN B  60      -0.822 -35.581 -37.579  1.00 88.91           C  
ATOM    468  NE2 GLN B  60      -1.607 -35.537 -38.650  1.00 88.91           N  
ATOM    469  OE1 GLN B  60       0.280 -36.139 -37.584  1.00 88.91           O  
ATOM    470  N   PRO B  61      -1.104 -36.331 -32.058  1.00 90.56           N  
ATOM    471  CA  PRO B  61      -0.487 -37.032 -30.931  1.00 90.56           C  
ATOM    472  C   PRO B  61       0.932 -37.506 -31.236  1.00 90.56           C  
ATOM    473  CB  PRO B  61      -1.422 -38.222 -30.700  1.00 90.56           C  
ATOM    474  O   PRO B  61       1.197 -38.009 -32.332  1.00 90.56           O  
ATOM    475  CG  PRO B  61      -2.534 -38.029 -31.680  1.00 90.56           C  
ATOM    476  CD  PRO B  61      -2.199 -36.857 -32.557  1.00 90.56           C  
ATOM    477  N   SER B  62       1.875 -37.180 -30.433  1.00 92.70           N  
ATOM    478  CA  SER B  62       3.272 -37.584 -30.551  1.00 92.70           C  
ATOM    479  C   SER B  62       3.770 -38.232 -29.264  1.00 92.70           C  
ATOM    480  CB  SER B  62       4.150 -36.382 -30.900  1.00 92.70           C  
ATOM    481  O   SER B  62       3.119 -38.137 -28.222  1.00 92.70           O  
ATOM    482  OG  SER B  62       4.102 -35.408 -29.871  1.00 92.70           O  
ATOM    483  N   ASN B  63       4.846 -39.033 -29.408  1.00 94.05           N  
ATOM    484  CA  ASN B  63       5.450 -39.668 -28.243  1.00 94.05           C  
ATOM    485  C   ASN B  63       6.336 -38.695 -27.470  1.00 94.05           C  
ATOM    486  CB  ASN B  63       6.254 -40.901 -28.660  1.00 94.05           C  
ATOM    487  O   ASN B  63       6.691 -37.631 -27.982  1.00 94.05           O  
ATOM    488  CG  ASN B  63       5.387 -41.984 -29.272  1.00 94.05           C  
ATOM    489  ND2 ASN B  63       5.929 -42.692 -30.256  1.00 94.05           N  
ATOM    490  OD1 ASN B  63       4.240 -42.182 -28.863  1.00 94.05           O  
ATOM    491  N   CYS B  64       6.575 -38.999 -26.126  1.00 95.65           N  
ATOM    492  CA  CYS B  64       7.490 -38.200 -25.319  1.00 95.65           C  
ATOM    493  C   CYS B  64       8.901 -38.240 -25.893  1.00 95.65           C  
ATOM    494  CB  CYS B  64       7.502 -38.696 -23.874  1.00 95.65           C  
ATOM    495  O   CYS B  64       9.354 -39.285 -26.365  1.00 95.65           O  
ATOM    496  SG  CYS B  64       5.996 -38.305 -22.957  1.00 95.65           S  
ATOM    497  N   VAL B  65       9.529 -37.064 -26.074  1.00 96.70           N  
ATOM    498  CA  VAL B  65      10.955 -36.947 -26.359  1.00 96.70           C  
ATOM    499  C   VAL B  65      11.709 -36.576 -25.084  1.00 96.70           C  
ATOM    500  CB  VAL B  65      11.229 -35.900 -27.463  1.00 96.70           C  
ATOM    501  O   VAL B  65      11.569 -35.462 -24.574  1.00 96.70           O  
ATOM    502  CG1 VAL B  65      12.718 -35.844 -27.796  1.00 96.70           C  
ATOM    503  CG2 VAL B  65      10.410 -36.218 -28.713  1.00 96.70           C  
ATOM    504  N   THR B  66      12.484 -37.602 -24.521  1.00 96.21           N  
ATOM    505  CA  THR B  66      12.996 -37.424 -23.167  1.00 96.21           C  
ATOM    506  C   THR B  66      14.515 -37.284 -23.178  1.00 96.21           C  
ATOM    507  CB  THR B  66      12.593 -38.600 -22.258  1.00 96.21           C  
ATOM    508  O   THR B  66      15.187 -37.814 -24.066  1.00 96.21           O  
ATOM    509  CG2 THR B  66      11.077 -38.682 -22.105  1.00 96.21           C  
ATOM    510  OG1 THR B  66      13.072 -39.824 -22.829  1.00 96.21           O  
ATOM    511  N   ILE B  67      15.071 -36.543 -22.253  1.00 95.33           N  
ATOM    512  CA  ILE B  67      16.491 -36.446 -21.933  1.00 95.33           C  
ATOM    513  C   ILE B  67      16.712 -36.785 -20.461  1.00 95.33           C  
ATOM    514  CB  ILE B  67      17.048 -35.040 -22.249  1.00 95.33           C  
ATOM    515  O   ILE B  67      15.794 -36.669 -19.646  1.00 95.33           O  
ATOM    516  CG1 ILE B  67      16.299 -33.975 -21.439  1.00 95.33           C  
ATOM    517  CG2 ILE B  67      16.960 -34.749 -23.750  1.00 95.33           C  
ATOM    518  CD1 ILE B  67      16.916 -32.586 -21.523  1.00 95.33           C  
ATOM    519  N   PRO B  68      17.860 -37.272 -20.136  1.00 93.84           N  
ATOM    520  CA  PRO B  68      18.137 -37.616 -18.739  1.00 93.84           C  
ATOM    521  C   PRO B  68      18.015 -36.417 -17.801  1.00 93.84           C  
ATOM    522  CB  PRO B  68      19.577 -38.132 -18.782  1.00 93.84           C  
ATOM    523  O   PRO B  68      18.434 -35.311 -18.151  1.00 93.84           O  
ATOM    524  CG  PRO B  68      19.813 -38.488 -20.214  1.00 93.84           C  
ATOM    525  CD  PRO B  68      18.895 -37.662 -21.069  1.00 93.84           C  
ATOM    526  N   ARG B  69      17.358 -36.606 -16.636  1.00 92.73           N  
ATOM    527  CA  ARG B  69      17.203 -35.570 -15.620  1.00 92.73           C  
ATOM    528  C   ARG B  69      18.484 -35.403 -14.809  1.00 92.73           C  
ATOM    529  CB  ARG B  69      16.033 -35.900 -14.689  1.00 92.73           C  
ATOM    530  O   ARG B  69      19.009 -36.374 -14.260  1.00 92.73           O  
ATOM    531  CG  ARG B  69      15.656 -34.766 -13.749  1.00 92.73           C  
ATOM    532  CD  ARG B  69      14.425 -35.106 -12.921  1.00 92.73           C  
ATOM    533  NE  ARG B  69      14.117 -34.055 -11.956  1.00 92.73           N  
ATOM    534  NH1 ARG B  69      11.965 -33.698 -12.718  1.00 92.73           N  
ATOM    535  NH2 ARG B  69      12.783 -32.470 -10.964  1.00 92.73           N  
ATOM    536  CZ  ARG B  69      12.956 -33.410 -11.882  1.00 92.73           C  
ATOM    537  N   SER B  70      19.042 -34.297 -14.864  1.00 88.31           N  
ATOM    538  CA  SER B  70      20.241 -34.036 -14.075  1.00 88.31           C  
ATOM    539  C   SER B  70      19.936 -34.063 -12.581  1.00 88.31           C  
ATOM    540  CB  SER B  70      20.849 -32.685 -14.455  1.00 88.31           C  
ATOM    541  O   SER B  70      18.772 -34.129 -12.180  1.00 88.31           O  
ATOM    542  OG  SER B  70      20.010 -31.621 -14.041  1.00 88.31           O  
ATOM    543  N   LEU B  71      20.929 -34.023 -11.735  1.00 84.38           N  
ATOM    544  CA  LEU B  71      20.784 -34.094 -10.285  1.00 84.38           C  
ATOM    545  C   LEU B  71      19.944 -32.933  -9.765  1.00 84.38           C  
ATOM    546  CB  LEU B  71      22.157 -34.089  -9.608  1.00 84.38           C  
ATOM    547  O   LEU B  71      19.052 -33.128  -8.935  1.00 84.38           O  
ATOM    548  CG  LEU B  71      22.890 -35.430  -9.551  1.00 84.38           C  
ATOM    549  CD1 LEU B  71      24.393 -35.208  -9.425  1.00 84.38           C  
ATOM    550  CD2 LEU B  71      22.371 -36.275  -8.392  1.00 84.38           C  
ATOM    551  N   ASP B  72      20.194 -31.816 -10.420  1.00 77.48           N  
ATOM    552  CA  ASP B  72      19.431 -30.661  -9.959  1.00 77.48           C  
ATOM    553  C   ASP B  72      18.239 -30.389 -10.875  1.00 77.48           C  
ATOM    554  CB  ASP B  72      20.326 -29.422  -9.880  1.00 77.48           C  
ATOM    555  O   ASP B  72      17.463 -29.462 -10.634  1.00 77.48           O  
ATOM    556  CG  ASP B  72      20.895 -29.015 -11.228  1.00 77.48           C  
ATOM    557  OD1 ASP B  72      20.699 -29.749 -12.220  1.00 77.48           O  
ATOM    558  OD2 ASP B  72      21.548 -27.951 -11.297  1.00 77.48           O  
ATOM    559  N   GLY B  73      18.094 -31.192 -11.814  1.00 84.44           N  
ATOM    560  CA  GLY B  73      16.935 -31.112 -12.689  1.00 84.44           C  
ATOM    561  C   GLY B  73      17.089 -30.079 -13.789  1.00 84.44           C  
ATOM    562  O   GLY B  73      16.293 -30.043 -14.730  1.00 84.44           O  
ATOM    563  N   ARG B  74      18.225 -29.331 -13.869  1.00 88.35           N  
ATOM    564  CA  ARG B  74      18.404 -28.243 -14.824  1.00 88.35           C  
ATOM    565  C   ARG B  74      19.390 -28.633 -15.921  1.00 88.35           C  
ATOM    566  CB  ARG B  74      18.886 -26.976 -14.113  1.00 88.35           C  
ATOM    567  O   ARG B  74      20.164 -29.579 -15.758  1.00 88.35           O  
ATOM    568  CG  ARG B  74      17.888 -26.414 -13.113  1.00 88.35           C  
ATOM    569  CD  ARG B  74      18.379 -25.112 -12.498  1.00 88.35           C  
ATOM    570  NE  ARG B  74      17.424 -24.578 -11.531  1.00 88.35           N  
ATOM    571  NH1 ARG B  74      18.545 -22.583 -11.213  1.00 88.35           N  
ATOM    572  NH2 ARG B  74      16.598 -23.003 -10.079  1.00 88.35           N  
ATOM    573  CZ  ARG B  74      17.524 -23.389 -10.943  1.00 88.35           C  
ATOM    574  N   LEU B  75      19.271 -27.936 -17.072  1.00 91.53           N  
ATOM    575  CA  LEU B  75      20.154 -28.122 -18.219  1.00 91.53           C  
ATOM    576  C   LEU B  75      20.969 -26.861 -18.487  1.00 91.53           C  
ATOM    577  CB  LEU B  75      19.345 -28.495 -19.464  1.00 91.53           C  
ATOM    578  O   LEU B  75      20.432 -25.752 -18.456  1.00 91.53           O  
ATOM    579  CG  LEU B  75      20.145 -28.741 -20.744  1.00 91.53           C  
ATOM    580  CD1 LEU B  75      20.933 -30.042 -20.634  1.00 91.53           C  
ATOM    581  CD2 LEU B  75      19.220 -28.771 -21.956  1.00 91.53           C  
ATOM    582  N   GLN B  76      22.202 -27.018 -18.567  1.00 89.75           N  
ATOM    583  CA  GLN B  76      23.078 -25.882 -18.836  1.00 89.75           C  
ATOM    584  C   GLN B  76      23.368 -25.752 -20.329  1.00 89.75           C  
ATOM    585  CB  GLN B  76      24.387 -26.016 -18.057  1.00 89.75           C  
ATOM    586  O   GLN B  76      23.846 -26.698 -20.958  1.00 89.75           O  
ATOM    587  CG  GLN B  76      25.259 -24.769 -18.099  1.00 89.75           C  
ATOM    588  CD  GLN B  76      26.399 -24.815 -17.099  1.00 89.75           C  
ATOM    589  NE2 GLN B  76      27.199 -23.754 -17.063  1.00 89.75           N  
ATOM    590  OE1 GLN B  76      26.559 -25.795 -16.365  1.00 89.75           O  
ATOM    591  N   VAL B  77      22.977 -24.585 -20.899  1.00 88.27           N  
ATOM    592  CA  VAL B  77      23.258 -24.276 -22.298  1.00 88.27           C  
ATOM    593  C   VAL B  77      24.103 -23.008 -22.387  1.00 88.27           C  
ATOM    594  CB  VAL B  77      21.957 -24.108 -23.114  1.00 88.27           C  
ATOM    595  O   VAL B  77      23.641 -21.920 -22.037  1.00 88.27           O  
ATOM    596  CG1 VAL B  77      22.273 -23.832 -24.583  1.00 88.27           C  
ATOM    597  CG2 VAL B  77      21.078 -25.351 -22.978  1.00 88.27           C  
ATOM    598  N   SER B  78      25.272 -23.024 -22.930  1.00 82.84           N  
ATOM    599  CA  SER B  78      26.187 -21.898 -23.091  1.00 82.84           C  
ATOM    600  C   SER B  78      26.300 -21.090 -21.803  1.00 82.84           C  
ATOM    601  CB  SER B  78      25.725 -20.991 -24.233  1.00 82.84           C  
ATOM    602  O   SER B  78      26.098 -19.874 -21.807  1.00 82.84           O  
ATOM    603  OG  SER B  78      26.459 -21.258 -25.415  1.00 82.84           O  
ATOM    604  N   HIS B  79      26.384 -21.640 -20.658  1.00 81.25           N  
ATOM    605  CA  HIS B  79      26.660 -21.064 -19.347  1.00 81.25           C  
ATOM    606  C   HIS B  79      25.378 -20.578 -18.678  1.00 81.25           C  
ATOM    607  CB  HIS B  79      27.659 -19.912 -19.467  1.00 81.25           C  
ATOM    608  O   HIS B  79      25.428 -19.795 -17.726  1.00 81.25           O  
ATOM    609  CG  HIS B  79      28.963 -20.310 -20.082  1.00 81.25           C  
ATOM    610  CD2 HIS B  79      29.508 -20.008 -21.284  1.00 81.25           C  
ATOM    611  ND1 HIS B  79      29.871 -21.124 -19.439  1.00 81.25           N  
ATOM    612  CE1 HIS B  79      30.922 -21.304 -20.222  1.00 81.25           C  
ATOM    613  NE2 HIS B  79      30.727 -20.637 -21.347  1.00 81.25           N  
ATOM    614  N   ARG B  80      24.252 -20.919 -19.349  1.00 80.67           N  
ATOM    615  CA  ARG B  80      22.969 -20.560 -18.752  1.00 80.67           C  
ATOM    616  C   ARG B  80      22.200 -21.804 -18.320  1.00 80.67           C  
ATOM    617  CB  ARG B  80      22.130 -19.740 -19.734  1.00 80.67           C  
ATOM    618  O   ARG B  80      21.999 -22.724 -19.115  1.00 80.67           O  
ATOM    619  CG  ARG B  80      22.615 -18.310 -19.914  1.00 80.67           C  
ATOM    620  CD  ARG B  80      21.678 -17.505 -20.804  1.00 80.67           C  
ATOM    621  NE  ARG B  80      22.228 -16.189 -21.114  1.00 80.67           N  
ATOM    622  NH1 ARG B  80      20.375 -15.461 -22.286  1.00 80.67           N  
ATOM    623  NH2 ARG B  80      22.190 -14.085 -22.035  1.00 80.67           N  
ATOM    624  CZ  ARG B  80      21.596 -15.248 -21.811  1.00 80.67           C  
ATOM    625  N   LYS B  81      21.815 -21.859 -17.014  1.00 83.26           N  
ATOM    626  CA  LYS B  81      21.088 -23.005 -16.474  1.00 83.26           C  
ATOM    627  C   LYS B  81      19.581 -22.765 -16.508  1.00 83.26           C  
ATOM    628  CB  LYS B  81      21.540 -23.302 -15.043  1.00 83.26           C  
ATOM    629  O   LYS B  81      19.119 -21.650 -16.260  1.00 83.26           O  
ATOM    630  CG  LYS B  81      22.898 -23.982 -14.952  1.00 83.26           C  
ATOM    631  CD  LYS B  81      23.210 -24.415 -13.525  1.00 83.26           C  
ATOM    632  CE  LYS B  81      24.566 -25.102 -13.433  1.00 83.26           C  
ATOM    633  NZ  LYS B  81      24.878 -25.527 -12.036  1.00 83.26           N  
ATOM    634  N   GLY B  82      18.817 -23.775 -16.937  1.00 87.77           N  
ATOM    635  CA  GLY B  82      17.364 -23.727 -16.963  1.00 87.77           C  
ATOM    636  C   GLY B  82      16.722 -25.102 -16.995  1.00 87.77           C  
ATOM    637  O   GLY B  82      17.412 -26.112 -17.147  1.00 87.77           O  
ATOM    638  N   LEU B  83      15.410 -25.099 -16.795  1.00 92.37           N  
ATOM    639  CA  LEU B  83      14.683 -26.361 -16.882  1.00 92.37           C  
ATOM    640  C   LEU B  83      14.504 -26.786 -18.336  1.00 92.37           C  
ATOM    641  CB  LEU B  83      13.317 -26.240 -16.202  1.00 92.37           C  
ATOM    642  O   LEU B  83      14.144 -25.969 -19.186  1.00 92.37           O  
ATOM    643  CG  LEU B  83      13.331 -25.981 -14.694  1.00 92.37           C  
ATOM    644  CD1 LEU B  83      11.929 -25.633 -14.204  1.00 92.37           C  
ATOM    645  CD2 LEU B  83      13.878 -27.193 -13.948  1.00 92.37           C  
ATOM    646  N   PRO B  84      14.801 -27.992 -18.602  1.00 94.53           N  
ATOM    647  CA  PRO B  84      14.821 -28.465 -19.988  1.00 94.53           C  
ATOM    648  C   PRO B  84      13.495 -28.234 -20.709  1.00 94.53           C  
ATOM    649  CB  PRO B  84      15.112 -29.962 -19.845  1.00 94.53           C  
ATOM    650  O   PRO B  84      13.481 -27.742 -21.840  1.00 94.53           O  
ATOM    651  CG  PRO B  84      15.684 -30.111 -18.473  1.00 94.53           C  
ATOM    652  CD  PRO B  84      15.246 -28.938 -17.643  1.00 94.53           C  
ATOM    653  N   HIS B  85      12.396 -28.599 -20.041  1.00 95.47           N  
ATOM    654  CA  HIS B  85      11.104 -28.470 -20.706  1.00 95.47           C  
ATOM    655  C   HIS B  85      10.758 -27.006 -20.956  1.00 95.47           C  
ATOM    656  CB  HIS B  85      10.005 -29.136 -19.877  1.00 95.47           C  
ATOM    657  O   HIS B  85      10.088 -26.681 -21.939  1.00 95.47           O  
ATOM    658  CG  HIS B  85       9.795 -28.501 -18.539  1.00 95.47           C  
ATOM    659  CD2 HIS B  85       8.718 -27.872 -18.013  1.00 95.47           C  
ATOM    660  ND1 HIS B  85      10.773 -28.470 -17.569  1.00 95.47           N  
ATOM    661  CE1 HIS B  85      10.305 -27.847 -16.500  1.00 95.47           C  
ATOM    662  NE2 HIS B  85       9.060 -27.474 -16.744  1.00 95.47           N  
ATOM    663  N   VAL B  86      11.242 -26.126 -20.094  1.00 93.95           N  
ATOM    664  CA  VAL B  86      10.986 -24.698 -20.242  1.00 93.95           C  
ATOM    665  C   VAL B  86      11.831 -24.136 -21.383  1.00 93.95           C  
ATOM    666  CB  VAL B  86      11.279 -23.930 -18.934  1.00 93.95           C  
ATOM    667  O   VAL B  86      11.338 -23.361 -22.206  1.00 93.95           O  
ATOM    668  CG1 VAL B  86      11.144 -22.423 -19.150  1.00 93.95           C  
ATOM    669  CG2 VAL B  86      10.345 -24.399 -17.820  1.00 93.95           C  
ATOM    670  N   ILE B  87      13.045 -24.552 -21.491  1.00 92.37           N  
ATOM    671  CA  ILE B  87      13.976 -24.088 -22.513  1.00 92.37           C  
ATOM    672  C   ILE B  87      13.412 -24.390 -23.900  1.00 92.37           C  
ATOM    673  CB  ILE B  87      15.368 -24.738 -22.347  1.00 92.37           C  
ATOM    674  O   ILE B  87      13.295 -23.493 -24.738  1.00 92.37           O  
ATOM    675  CG1 ILE B  87      16.055 -24.213 -21.082  1.00 92.37           C  
ATOM    676  CG2 ILE B  87      16.233 -24.484 -23.585  1.00 92.37           C  
ATOM    677  CD1 ILE B  87      17.373 -24.904 -20.760  1.00 92.37           C  
ATOM    678  N   TYR B  88      12.943 -25.575 -24.017  1.00 94.31           N  
ATOM    679  CA  TYR B  88      12.596 -26.002 -25.368  1.00 94.31           C  
ATOM    680  C   TYR B  88      11.163 -25.612 -25.712  1.00 94.31           C  
ATOM    681  CB  TYR B  88      12.774 -27.517 -25.516  1.00 94.31           C  
ATOM    682  O   TYR B  88      10.823 -25.449 -26.887  1.00 94.31           O  
ATOM    683  CG  TYR B  88      14.214 -27.965 -25.472  1.00 94.31           C  
ATOM    684  CD1 TYR B  88      15.112 -27.589 -26.469  1.00 94.31           C  
ATOM    685  CD2 TYR B  88      14.680 -28.767 -24.436  1.00 94.31           C  
ATOM    686  CE1 TYR B  88      16.440 -28.002 -26.434  1.00 94.31           C  
ATOM    687  CE2 TYR B  88      16.006 -29.186 -24.391  1.00 94.31           C  
ATOM    688  OH  TYR B  88      18.190 -29.210 -25.353  1.00 94.31           O  
ATOM    689  CZ  TYR B  88      16.877 -28.798 -25.393  1.00 94.31           C  
ATOM    690  N   CYS B  89      10.324 -25.409 -24.714  1.00 93.95           N  
ATOM    691  CA  CYS B  89       9.038 -24.774 -24.980  1.00 93.95           C  
ATOM    692  C   CYS B  89       9.225 -23.326 -25.416  1.00 93.95           C  
ATOM    693  CB  CYS B  89       8.145 -24.833 -23.741  1.00 93.95           C  
ATOM    694  O   CYS B  89       8.492 -22.831 -26.274  1.00 93.95           O  
ATOM    695  SG  CYS B  89       7.375 -26.445 -23.474  1.00 93.95           S  
ATOM    696  N   ARG B  90      10.187 -22.655 -24.920  1.00 90.86           N  
ATOM    697  CA  ARG B  90      10.490 -21.275 -25.285  1.00 90.86           C  
ATOM    698  C   ARG B  90      11.016 -21.188 -26.713  1.00 90.86           C  
ATOM    699  CB  ARG B  90      11.509 -20.674 -24.314  1.00 90.86           C  
ATOM    700  O   ARG B  90      10.679 -20.259 -27.449  1.00 90.86           O  
ATOM    701  CG  ARG B  90      10.884 -19.999 -23.104  1.00 90.86           C  
ATOM    702  CD  ARG B  90      11.934 -19.342 -22.219  1.00 90.86           C  
ATOM    703  NE  ARG B  90      11.346 -18.801 -20.996  1.00 90.86           N  
ATOM    704  NH1 ARG B  90      13.369 -18.291 -20.004  1.00 90.86           N  
ATOM    705  NH2 ARG B  90      11.406 -17.847 -18.908  1.00 90.86           N  
ATOM    706  CZ  ARG B  90      12.042 -18.314 -19.972  1.00 90.86           C  
ATOM    707  N   VAL B  91      11.752 -22.221 -27.111  1.00 91.70           N  
ATOM    708  CA  VAL B  91      12.383 -22.220 -28.427  1.00 91.70           C  
ATOM    709  C   VAL B  91      11.331 -22.475 -29.504  1.00 91.70           C  
ATOM    710  CB  VAL B  91      13.507 -23.276 -28.518  1.00 91.70           C  
ATOM    711  O   VAL B  91      11.280 -21.764 -30.511  1.00 91.70           O  
ATOM    712  CG1 VAL B  91      13.991 -23.427 -29.959  1.00 91.70           C  
ATOM    713  CG2 VAL B  91      14.667 -22.901 -27.598  1.00 91.70           C  
ATOM    714  N   TRP B  92      10.388 -23.376 -29.204  1.00 92.98           N  
ATOM    715  CA  TRP B  92       9.595 -23.857 -30.330  1.00 92.98           C  
ATOM    716  C   TRP B  92       8.147 -23.392 -30.214  1.00 92.98           C  
ATOM    717  CB  TRP B  92       9.648 -25.385 -30.412  1.00 92.98           C  
ATOM    718  O   TRP B  92       7.404 -23.404 -31.198  1.00 92.98           O  
ATOM    719  CG  TRP B  92      10.961 -25.923 -30.896  1.00 92.98           C  
ATOM    720  CD1 TRP B  92      11.585 -25.634 -32.078  1.00 92.98           C  
ATOM    721  CD2 TRP B  92      11.810 -26.849 -30.211  1.00 92.98           C  
ATOM    722  CE2 TRP B  92      12.933 -27.077 -31.037  1.00 92.98           C  
ATOM    723  CE3 TRP B  92      11.730 -27.508 -28.977  1.00 92.98           C  
ATOM    724  NE1 TRP B  92      12.771 -26.324 -32.169  1.00 92.98           N  
ATOM    725  CH2 TRP B  92      13.867 -28.569 -29.455  1.00 92.98           C  
ATOM    726  CZ2 TRP B  92      13.970 -27.937 -30.667  1.00 92.98           C  
ATOM    727  CZ3 TRP B  92      12.763 -28.364 -28.611  1.00 92.98           C  
ATOM    728  N   ARG B  93       7.651 -22.895 -29.014  1.00 90.58           N  
ATOM    729  CA  ARG B  93       6.226 -22.588 -28.937  1.00 90.58           C  
ATOM    730  C   ARG B  93       5.996 -21.195 -28.363  1.00 90.58           C  
ATOM    731  CB  ARG B  93       5.496 -23.632 -28.089  1.00 90.58           C  
ATOM    732  O   ARG B  93       5.346 -20.357 -28.993  1.00 90.58           O  
ATOM    733  CG  ARG B  93       5.231 -24.941 -28.816  1.00 90.58           C  
ATOM    734  CD  ARG B  93       4.237 -25.814 -28.062  1.00 90.58           C  
ATOM    735  NE  ARG B  93       2.866 -25.343 -28.236  1.00 90.58           N  
ATOM    736  NH1 ARG B  93       1.970 -26.713 -26.606  1.00 90.58           N  
ATOM    737  NH2 ARG B  93       0.616 -25.283 -27.779  1.00 90.58           N  
ATOM    738  CZ  ARG B  93       1.821 -25.781 -27.540  1.00 90.58           C  
ATOM    739  N   TRP B  94       6.576 -20.936 -27.114  1.00 89.43           N  
ATOM    740  CA  TRP B  94       6.285 -19.687 -26.418  1.00 89.43           C  
ATOM    741  C   TRP B  94       7.572 -18.956 -26.051  1.00 89.43           C  
ATOM    742  CB  TRP B  94       5.457 -19.953 -25.158  1.00 89.43           C  
ATOM    743  O   TRP B  94       8.078 -19.100 -24.936  1.00 89.43           O  
ATOM    744  CG  TRP B  94       4.158 -20.654 -25.420  1.00 89.43           C  
ATOM    745  CD1 TRP B  94       3.095 -20.179 -26.138  1.00 89.43           C  
ATOM    746  CD2 TRP B  94       3.783 -21.957 -24.962  1.00 89.43           C  
ATOM    747  CE2 TRP B  94       2.478 -22.208 -25.440  1.00 89.43           C  
ATOM    748  CE3 TRP B  94       4.425 -22.937 -24.193  1.00 89.43           C  
ATOM    749  NE1 TRP B  94       2.081 -21.109 -26.154  1.00 89.43           N  
ATOM    750  CH2 TRP B  94       2.453 -24.344 -24.420  1.00 89.43           C  
ATOM    751  CZ2 TRP B  94       1.802 -23.402 -25.174  1.00 89.43           C  
ATOM    752  CZ3 TRP B  94       3.750 -24.124 -23.929  1.00 89.43           C  
ATOM    753  N   PRO B  95       8.039 -18.055 -26.990  1.00 86.18           N  
ATOM    754  CA  PRO B  95       9.284 -17.332 -26.723  1.00 86.18           C  
ATOM    755  C   PRO B  95       9.180 -16.404 -25.514  1.00 86.18           C  
ATOM    756  CB  PRO B  95       9.510 -16.531 -28.008  1.00 86.18           C  
ATOM    757  O   PRO B  95      10.198 -16.045 -24.917  1.00 86.18           O  
ATOM    758  CG  PRO B  95       8.247 -16.700 -28.790  1.00 86.18           C  
ATOM    759  CD  PRO B  95       7.481 -17.856 -28.215  1.00 86.18           C  
ATOM    760  N   ASP B  96       7.937 -16.106 -25.095  1.00 82.57           N  
ATOM    761  CA  ASP B  96       7.730 -15.163 -24.000  1.00 82.57           C  
ATOM    762  C   ASP B  96       7.552 -15.895 -22.672  1.00 82.57           C  
ATOM    763  CB  ASP B  96       6.516 -14.275 -24.279  1.00 82.57           C  
ATOM    764  O   ASP B  96       7.213 -15.279 -21.659  1.00 82.57           O  
ATOM    765  CG  ASP B  96       5.233 -15.065 -24.465  1.00 82.57           C  
ATOM    766  OD1 ASP B  96       5.269 -16.150 -25.085  1.00 82.57           O  
ATOM    767  OD2 ASP B  96       4.176 -14.598 -23.989  1.00 82.57           O  
ATOM    768  N   LEU B  97       7.814 -17.209 -22.680  1.00 87.96           N  
ATOM    769  CA  LEU B  97       7.690 -18.009 -21.466  1.00 87.96           C  
ATOM    770  C   LEU B  97       8.678 -17.540 -20.403  1.00 87.96           C  
ATOM    771  CB  LEU B  97       7.918 -19.491 -21.775  1.00 87.96           C  
ATOM    772  O   LEU B  97       9.882 -17.465 -20.659  1.00 87.96           O  
ATOM    773  CG  LEU B  97       7.629 -20.472 -20.638  1.00 87.96           C  
ATOM    774  CD1 LEU B  97       6.139 -20.484 -20.314  1.00 87.96           C  
ATOM    775  CD2 LEU B  97       8.113 -21.872 -21.004  1.00 87.96           C  
ATOM    776  N   GLN B  98       8.162 -17.244 -19.208  1.00 81.18           N  
ATOM    777  CA  GLN B  98       9.012 -16.622 -18.198  1.00 81.18           C  
ATOM    778  C   GLN B  98       9.306 -17.590 -17.055  1.00 81.18           C  
ATOM    779  CB  GLN B  98       8.359 -15.351 -17.654  1.00 81.18           C  
ATOM    780  O   GLN B  98      10.352 -17.496 -16.409  1.00 81.18           O  
ATOM    781  CG  GLN B  98       8.173 -14.259 -18.699  1.00 81.18           C  
ATOM    782  CD  GLN B  98       9.484 -13.627 -19.127  1.00 81.18           C  
ATOM    783  NE2 GLN B  98       9.564 -13.222 -20.390  1.00 81.18           N  
ATOM    784  OE1 GLN B  98      10.418 -13.502 -18.328  1.00 81.18           O  
ATOM    785  N   SER B  99       8.349 -18.519 -16.823  1.00 84.60           N  
ATOM    786  CA  SER B  99       8.517 -19.428 -15.694  1.00 84.60           C  
ATOM    787  C   SER B  99       7.910 -20.796 -15.991  1.00 84.60           C  
ATOM    788  CB  SER B  99       7.880 -18.841 -14.434  1.00 84.60           C  
ATOM    789  O   SER B  99       6.981 -20.908 -16.793  1.00 84.60           O  
ATOM    790  OG  SER B  99       7.778 -19.824 -13.417  1.00 84.60           O  
ATOM    791  N   HIS B 100       8.430 -21.759 -15.348  1.00 88.33           N  
ATOM    792  CA  HIS B 100       7.885 -23.102 -15.514  1.00 88.33           C  
ATOM    793  C   HIS B 100       6.464 -23.191 -14.967  1.00 88.33           C  
ATOM    794  CB  HIS B 100       8.779 -24.132 -14.822  1.00 88.33           C  
ATOM    795  O   HIS B 100       5.719 -24.112 -15.310  1.00 88.33           O  
ATOM    796  CG  HIS B 100       8.750 -24.046 -13.330  1.00 88.33           C  
ATOM    797  CD2 HIS B 100       8.143 -24.827 -12.406  1.00 88.33           C  
ATOM    798  ND1 HIS B 100       9.404 -23.056 -12.629  1.00 88.33           N  
ATOM    799  CE1 HIS B 100       9.200 -23.233 -11.334  1.00 88.33           C  
ATOM    800  NE2 HIS B 100       8.437 -24.301 -11.172  1.00 88.33           N  
ATOM    801  N   HIS B 101       6.145 -22.173 -14.100  1.00 87.42           N  
ATOM    802  CA  HIS B 101       4.816 -22.174 -13.500  1.00 87.42           C  
ATOM    803  C   HIS B 101       3.741 -21.876 -14.540  1.00 87.42           C  
ATOM    804  CB  HIS B 101       4.742 -21.156 -12.361  1.00 87.42           C  
ATOM    805  O   HIS B 101       2.557 -22.130 -14.306  1.00 87.42           O  
ATOM    806  CG  HIS B 101       5.668 -21.456 -11.225  1.00 87.42           C  
ATOM    807  CD2 HIS B 101       6.710 -20.756 -10.719  1.00 87.42           C  
ATOM    808  ND1 HIS B 101       5.573 -22.606 -10.472  1.00 87.42           N  
ATOM    809  CE1 HIS B 101       6.519 -22.599  -9.547  1.00 87.42           C  
ATOM    810  NE2 HIS B 101       7.222 -21.487  -9.676  1.00 87.42           N  
ATOM    811  N   GLU B 102       4.160 -21.492 -15.705  1.00 90.63           N  
ATOM    812  CA  GLU B 102       3.222 -21.164 -16.775  1.00 90.63           C  
ATOM    813  C   GLU B 102       2.889 -22.395 -17.613  1.00 90.63           C  
ATOM    814  CB  GLU B 102       3.790 -20.058 -17.668  1.00 90.63           C  
ATOM    815  O   GLU B 102       2.069 -22.324 -18.531  1.00 90.63           O  
ATOM    816  CG  GLU B 102       3.972 -18.725 -16.955  1.00 90.63           C  
ATOM    817  CD  GLU B 102       4.516 -17.631 -17.860  1.00 90.63           C  
ATOM    818  OE1 GLU B 102       5.681 -17.212 -17.672  1.00 90.63           O  
ATOM    819  OE2 GLU B 102       3.771 -17.189 -18.763  1.00 90.63           O  
ATOM    820  N   LEU B 103       3.560 -23.561 -17.203  1.00 93.53           N  
ATOM    821  CA  LEU B 103       3.378 -24.765 -18.006  1.00 93.53           C  
ATOM    822  C   LEU B 103       2.738 -25.877 -17.181  1.00 93.53           C  
ATOM    823  CB  LEU B 103       4.718 -25.240 -18.572  1.00 93.53           C  
ATOM    824  O   LEU B 103       3.026 -26.017 -15.991  1.00 93.53           O  
ATOM    825  CG  LEU B 103       5.386 -24.321 -19.596  1.00 93.53           C  
ATOM    826  CD1 LEU B 103       6.789 -24.822 -19.923  1.00 93.53           C  
ATOM    827  CD2 LEU B 103       4.539 -24.223 -20.860  1.00 93.53           C  
ATOM    828  N   LYS B 104       1.833 -26.579 -17.806  1.00 92.04           N  
ATOM    829  CA  LYS B 104       1.253 -27.800 -17.254  1.00 92.04           C  
ATOM    830  C   LYS B 104       1.359 -28.956 -18.245  1.00 92.04           C  
ATOM    831  CB  LYS B 104      -0.209 -27.573 -16.867  1.00 92.04           C  
ATOM    832  O   LYS B 104       1.064 -28.793 -19.430  1.00 92.04           O  
ATOM    833  CG  LYS B 104      -0.819 -28.708 -16.058  1.00 92.04           C  
ATOM    834  CD  LYS B 104      -2.252 -28.395 -15.647  1.00 92.04           C  
ATOM    835  CE  LYS B 104      -2.868 -29.537 -14.851  1.00 92.04           C  
ATOM    836  NZ  LYS B 104      -4.264 -29.222 -14.421  1.00 92.04           N  
ATOM    837  N   PRO B 105       1.798 -30.097 -17.771  1.00 94.78           N  
ATOM    838  CA  PRO B 105       1.907 -31.231 -18.692  1.00 94.78           C  
ATOM    839  C   PRO B 105       0.547 -31.772 -19.126  1.00 94.78           C  
ATOM    840  CB  PRO B 105       2.675 -32.275 -17.877  1.00 94.78           C  
ATOM    841  O   PRO B 105      -0.407 -31.752 -18.344  1.00 94.78           O  
ATOM    842  CG  PRO B 105       2.406 -31.918 -16.450  1.00 94.78           C  
ATOM    843  CD  PRO B 105       2.132 -30.443 -16.371  1.00 94.78           C  
ATOM    844  N   LEU B 106       0.476 -32.153 -20.376  1.00 94.12           N  
ATOM    845  CA  LEU B 106      -0.739 -32.805 -20.851  1.00 94.12           C  
ATOM    846  C   LEU B 106      -0.874 -34.203 -20.255  1.00 94.12           C  
ATOM    847  CB  LEU B 106      -0.741 -32.888 -22.380  1.00 94.12           C  
ATOM    848  O   LEU B 106       0.107 -34.775 -19.775  1.00 94.12           O  
ATOM    849  CG  LEU B 106      -0.761 -31.555 -23.130  1.00 94.12           C  
ATOM    850  CD1 LEU B 106      -0.623 -31.790 -24.631  1.00 94.12           C  
ATOM    851  CD2 LEU B 106      -2.040 -30.785 -22.819  1.00 94.12           C  
ATOM    852  N   GLU B 107      -2.038 -34.751 -20.227  1.00 91.94           N  
ATOM    853  CA  GLU B 107      -2.319 -36.051 -19.626  1.00 91.94           C  
ATOM    854  C   GLU B 107      -1.562 -37.165 -20.341  1.00 91.94           C  
ATOM    855  CB  GLU B 107      -3.823 -36.339 -19.647  1.00 91.94           C  
ATOM    856  O   GLU B 107      -1.148 -38.144 -19.715  1.00 91.94           O  
ATOM    857  CG  GLU B 107      -4.620 -35.521 -18.641  1.00 91.94           C  
ATOM    858  CD  GLU B 107      -6.099 -35.873 -18.620  1.00 91.94           C  
ATOM    859  OE1 GLU B 107      -6.848 -35.295 -17.800  1.00 91.94           O  
ATOM    860  OE2 GLU B 107      -6.511 -36.734 -19.428  1.00 91.94           O  
ATOM    861  N   CYS B 108      -1.251 -36.923 -21.625  1.00 93.66           N  
ATOM    862  CA  CYS B 108      -0.598 -37.945 -22.436  1.00 93.66           C  
ATOM    863  C   CYS B 108       0.896 -38.004 -22.140  1.00 93.66           C  
ATOM    864  CB  CYS B 108      -0.822 -37.673 -23.923  1.00 93.66           C  
ATOM    865  O   CYS B 108       1.570 -38.965 -22.516  1.00 93.66           O  
ATOM    866  SG  CYS B 108      -0.204 -36.067 -24.471  1.00 93.66           S  
ATOM    867  N   CYS B 109       1.443 -36.990 -21.397  1.00 94.92           N  
ATOM    868  CA  CYS B 109       2.875 -36.920 -21.127  1.00 94.92           C  
ATOM    869  C   CYS B 109       3.269 -37.884 -20.015  1.00 94.92           C  
ATOM    870  CB  CYS B 109       3.279 -35.496 -20.746  1.00 94.92           C  
ATOM    871  O   CYS B 109       2.848 -37.721 -18.868  1.00 94.92           O  
ATOM    872  SG  CYS B 109       5.062 -35.269 -20.563  1.00 94.92           S  
ATOM    873  N   GLU B 110       4.101 -38.808 -20.273  1.00 94.76           N  
ATOM    874  CA  GLU B 110       4.478 -39.856 -19.329  1.00 94.76           C  
ATOM    875  C   GLU B 110       5.662 -39.423 -18.469  1.00 94.76           C  
ATOM    876  CB  GLU B 110       4.813 -41.153 -20.070  1.00 94.76           C  
ATOM    877  O   GLU B 110       5.856 -39.939 -17.366  1.00 94.76           O  
ATOM    878  CG  GLU B 110       3.623 -41.777 -20.784  1.00 94.76           C  
ATOM    879  CD  GLU B 110       3.961 -43.085 -21.483  1.00 94.76           C  
ATOM    880  OE1 GLU B 110       3.051 -43.713 -22.069  1.00 94.76           O  
ATOM    881  OE2 GLU B 110       5.146 -43.485 -21.442  1.00 94.76           O  
ATOM    882  N   PHE B 111       6.443 -38.413 -18.925  1.00 96.28           N  
ATOM    883  CA  PHE B 111       7.648 -38.020 -18.203  1.00 96.28           C  
ATOM    884  C   PHE B 111       7.659 -36.518 -17.945  1.00 96.28           C  
ATOM    885  CB  PHE B 111       8.900 -38.428 -18.985  1.00 96.28           C  
ATOM    886  O   PHE B 111       8.635 -35.835 -18.263  1.00 96.28           O  
ATOM    887  CG  PHE B 111       8.960 -39.895 -19.314  1.00 96.28           C  
ATOM    888  CD1 PHE B 111       9.447 -40.810 -18.389  1.00 96.28           C  
ATOM    889  CD2 PHE B 111       8.528 -40.359 -20.550  1.00 96.28           C  
ATOM    890  CE1 PHE B 111       9.504 -42.168 -18.691  1.00 96.28           C  
ATOM    891  CE2 PHE B 111       8.581 -41.715 -20.859  1.00 96.28           C  
ATOM    892  CZ  PHE B 111       9.070 -42.618 -19.929  1.00 96.28           C  
ATOM    893  N   PRO B 112       6.598 -36.071 -17.320  1.00 94.40           N  
ATOM    894  CA  PRO B 112       6.596 -34.639 -17.012  1.00 94.40           C  
ATOM    895  C   PRO B 112       7.652 -34.257 -15.978  1.00 94.40           C  
ATOM    896  CB  PRO B 112       5.186 -34.397 -16.468  1.00 94.40           C  
ATOM    897  O   PRO B 112       8.060 -35.093 -15.168  1.00 94.40           O  
ATOM    898  CG  PRO B 112       4.736 -35.731 -15.966  1.00 94.40           C  
ATOM    899  CD  PRO B 112       5.484 -36.798 -16.712  1.00 94.40           C  
ATOM    900  N   PHE B 113       8.097 -33.076 -16.018  1.00 91.93           N  
ATOM    901  CA  PHE B 113       9.147 -32.626 -15.111  1.00 91.93           C  
ATOM    902  C   PHE B 113       8.751 -32.871 -13.660  1.00 91.93           C  
ATOM    903  CB  PHE B 113       9.447 -31.140 -15.330  1.00 91.93           C  
ATOM    904  O   PHE B 113       9.578 -33.292 -12.848  1.00 91.93           O  
ATOM    905  CG  PHE B 113      10.523 -30.599 -14.428  1.00 91.93           C  
ATOM    906  CD1 PHE B 113      10.195 -29.863 -13.296  1.00 91.93           C  
ATOM    907  CD2 PHE B 113      11.863 -30.827 -14.712  1.00 91.93           C  
ATOM    908  CE1 PHE B 113      11.189 -29.361 -12.459  1.00 91.93           C  
ATOM    909  CE2 PHE B 113      12.862 -30.329 -13.880  1.00 91.93           C  
ATOM    910  CZ  PHE B 113      12.523 -29.595 -12.755  1.00 91.93           C  
ATOM    911  N   GLY B 114       7.471 -32.764 -13.370  1.00 86.47           N  
ATOM    912  CA  GLY B 114       6.969 -32.862 -12.009  1.00 86.47           C  
ATOM    913  C   GLY B 114       6.979 -34.280 -11.470  1.00 86.47           C  
ATOM    914  O   GLY B 114       6.933 -34.489 -10.256  1.00 86.47           O  
ATOM    915  N   SER B 115       7.128 -35.271 -12.360  1.00 86.70           N  
ATOM    916  CA  SER B 115       7.086 -36.672 -11.954  1.00 86.70           C  
ATOM    917  C   SER B 115       8.420 -37.117 -11.365  1.00 86.70           C  
ATOM    918  CB  SER B 115       6.721 -37.563 -13.143  1.00 86.70           C  
ATOM    919  O   SER B 115       8.512 -38.192 -10.767  1.00 86.70           O  
ATOM    920  OG  SER B 115       7.696 -37.460 -14.166  1.00 86.70           O  
ATOM    921  N   LYS B 116       9.411 -36.270 -11.323  1.00 83.88           N  
ATOM    922  CA  LYS B 116      10.748 -36.489 -10.777  1.00 83.88           C  
ATOM    923  C   LYS B 116      11.302 -37.844 -11.208  1.00 83.88           C  
ATOM    924  CB  LYS B 116      10.727 -36.394  -9.250  1.00 83.88           C  
ATOM    925  O   LYS B 116      11.931 -38.545 -10.413  1.00 83.88           O  
ATOM    926  CG  LYS B 116      10.349 -35.018  -8.721  1.00 83.88           C  
ATOM    927  CD  LYS B 116      10.494 -34.942  -7.207  1.00 83.88           C  
ATOM    928  CE  LYS B 116      10.104 -33.570  -6.675  1.00 83.88           C  
ATOM    929  NZ  LYS B 116      10.241 -33.492  -5.190  1.00 83.88           N  
ATOM    930  N   GLN B 117      10.962 -38.246 -12.462  1.00 89.71           N  
ATOM    931  CA  GLN B 117      11.504 -39.463 -13.055  1.00 89.71           C  
ATOM    932  C   GLN B 117      12.920 -39.238 -13.577  1.00 89.71           C  
ATOM    933  CB  GLN B 117      10.600 -39.958 -14.186  1.00 89.71           C  
ATOM    934  O   GLN B 117      13.440 -38.122 -13.513  1.00 89.71           O  
ATOM    935  CG  GLN B 117       9.213 -40.384 -13.723  1.00 89.71           C  
ATOM    936  CD  GLN B 117       8.350 -40.904 -14.857  1.00 89.71           C  
ATOM    937  NE2 GLN B 117       7.136 -41.333 -14.529  1.00 89.71           N  
ATOM    938  OE1 GLN B 117       8.770 -40.919 -16.018  1.00 89.71           O  
ATOM    939  N   LYS B 118      13.582 -40.279 -13.850  1.00 91.95           N  
ATOM    940  CA  LYS B 118      14.974 -40.216 -14.285  1.00 91.95           C  
ATOM    941  C   LYS B 118      15.100 -39.489 -15.621  1.00 91.95           C  
ATOM    942  CB  LYS B 118      15.567 -41.622 -14.396  1.00 91.95           C  
ATOM    943  O   LYS B 118      16.178 -39.003 -15.971  1.00 91.95           O  
ATOM    944  CG  LYS B 118      15.782 -42.309 -13.055  1.00 91.95           C  
ATOM    945  CD  LYS B 118      16.485 -43.651 -13.222  1.00 91.95           C  
ATOM    946  CE  LYS B 118      16.670 -44.355 -11.885  1.00 91.95           C  
ATOM    947  NZ  LYS B 118      17.345 -45.678 -12.045  1.00 91.95           N  
ATOM    948  N   GLU B 119      13.967 -39.340 -16.262  1.00 94.00           N  
ATOM    949  CA  GLU B 119      13.935 -38.661 -17.554  1.00 94.00           C  
ATOM    950  C   GLU B 119      12.911 -37.529 -17.557  1.00 94.00           C  
ATOM    951  CB  GLU B 119      13.623 -39.655 -18.676  1.00 94.00           C  
ATOM    952  O   GLU B 119      11.980 -37.525 -16.750  1.00 94.00           O  
ATOM    953  CG  GLU B 119      14.705 -40.705 -18.885  1.00 94.00           C  
ATOM    954  CD  GLU B 119      14.755 -41.239 -20.308  1.00 94.00           C  
ATOM    955  OE1 GLU B 119      15.836 -41.689 -20.750  1.00 94.00           O  
ATOM    956  OE2 GLU B 119      13.704 -41.208 -20.986  1.00 94.00           O  
ATOM    957  N   VAL B 120      13.177 -36.561 -18.432  1.00 96.06           N  
ATOM    958  CA  VAL B 120      12.251 -35.437 -18.522  1.00 96.06           C  
ATOM    959  C   VAL B 120      11.819 -35.239 -19.973  1.00 96.06           C  
ATOM    960  CB  VAL B 120      12.881 -34.138 -17.972  1.00 96.06           C  
ATOM    961  O   VAL B 120      12.649 -35.271 -20.885  1.00 96.06           O  
ATOM    962  CG1 VAL B 120      11.970 -32.941 -18.238  1.00 96.06           C  
ATOM    963  CG2 VAL B 120      13.165 -34.275 -16.477  1.00 96.06           C  
ATOM    964  N   CYS B 121      10.554 -35.082 -20.228  1.00 96.69           N  
ATOM    965  CA  CYS B 121      10.017 -34.868 -21.567  1.00 96.69           C  
ATOM    966  C   CYS B 121      10.244 -33.432 -22.023  1.00 96.69           C  
ATOM    967  CB  CYS B 121       8.524 -35.194 -21.604  1.00 96.69           C  
ATOM    968  O   CYS B 121       9.885 -32.488 -21.317  1.00 96.69           O  
ATOM    969  SG  CYS B 121       7.771 -34.975 -23.231  1.00 96.69           S  
ATOM    970  N   ILE B 122      10.843 -33.220 -23.204  1.00 96.64           N  
ATOM    971  CA  ILE B 122      11.150 -31.881 -23.697  1.00 96.64           C  
ATOM    972  C   ILE B 122      10.277 -31.566 -24.910  1.00 96.64           C  
ATOM    973  CB  ILE B 122      12.645 -31.743 -24.062  1.00 96.64           C  
ATOM    974  O   ILE B 122      10.485 -30.555 -25.586  1.00 96.64           O  
ATOM    975  CG1 ILE B 122      13.058 -32.839 -25.051  1.00 96.64           C  
ATOM    976  CG2 ILE B 122      13.514 -31.786 -22.802  1.00 96.64           C  
ATOM    977  CD1 ILE B 122      12.882 -32.453 -26.513  1.00 96.64           C  
ATOM    978  N   ASN B 123       9.290 -32.474 -25.243  1.00 95.33           N  
ATOM    979  CA  ASN B 123       8.336 -32.216 -26.317  1.00 95.33           C  
ATOM    980  C   ASN B 123       7.423 -31.040 -25.984  1.00 95.33           C  
ATOM    981  CB  ASN B 123       7.506 -33.467 -26.611  1.00 95.33           C  
ATOM    982  O   ASN B 123       6.569 -31.142 -25.101  1.00 95.33           O  
ATOM    983  CG  ASN B 123       6.625 -33.309 -27.834  1.00 95.33           C  
ATOM    984  ND2 ASN B 123       6.225 -34.429 -28.426  1.00 95.33           N  
ATOM    985  OD1 ASN B 123       6.307 -32.190 -28.245  1.00 95.33           O  
ATOM    986  N   PRO B 124       7.622 -29.929 -26.745  1.00 94.49           N  
ATOM    987  CA  PRO B 124       6.868 -28.720 -26.404  1.00 94.49           C  
ATOM    988  C   PRO B 124       5.358 -28.912 -26.523  1.00 94.49           C  
ATOM    989  CB  PRO B 124       7.370 -27.693 -27.423  1.00 94.49           C  
ATOM    990  O   PRO B 124       4.588 -28.186 -25.890  1.00 94.49           O  
ATOM    991  CG  PRO B 124       7.984 -28.508 -28.515  1.00 94.49           C  
ATOM    992  CD  PRO B 124       8.438 -29.817 -27.937  1.00 94.49           C  
ATOM    993  N   TYR B 125       4.936 -29.910 -27.292  1.00 94.93           N  
ATOM    994  CA  TYR B 125       3.510 -30.119 -27.522  1.00 94.93           C  
ATOM    995  C   TYR B 125       2.930 -31.092 -26.503  1.00 94.93           C  
ATOM    996  CB  TYR B 125       3.266 -30.642 -28.941  1.00 94.93           C  
ATOM    997  O   TYR B 125       1.791 -31.544 -26.645  1.00 94.93           O  
ATOM    998  CG  TYR B 125       3.518 -29.615 -30.018  1.00 94.93           C  
ATOM    999  CD1 TYR B 125       2.573 -28.634 -30.308  1.00 94.93           C  
ATOM   1000  CD2 TYR B 125       4.702 -29.625 -30.749  1.00 94.93           C  
ATOM   1001  CE1 TYR B 125       2.801 -27.687 -31.301  1.00 94.93           C  
ATOM   1002  CE2 TYR B 125       4.940 -28.683 -31.745  1.00 94.93           C  
ATOM   1003  OH  TYR B 125       4.216 -26.784 -32.997  1.00 94.93           O  
ATOM   1004  CZ  TYR B 125       3.985 -27.719 -32.013  1.00 94.93           C  
ATOM   1005  N   HIS B 126       3.813 -31.396 -25.484  1.00 96.82           N  
ATOM   1006  CA  HIS B 126       3.325 -32.170 -24.348  1.00 96.82           C  
ATOM   1007  C   HIS B 126       3.036 -31.271 -23.151  1.00 96.82           C  
ATOM   1008  CB  HIS B 126       4.338 -33.250 -23.962  1.00 96.82           C  
ATOM   1009  O   HIS B 126       2.789 -31.760 -22.047  1.00 96.82           O  
ATOM   1010  CG  HIS B 126       4.260 -34.477 -24.812  1.00 96.82           C  
ATOM   1011  CD2 HIS B 126       3.697 -34.684 -26.026  1.00 96.82           C  
ATOM   1012  ND1 HIS B 126       4.806 -35.683 -24.430  1.00 96.82           N  
ATOM   1013  CE1 HIS B 126       4.582 -36.581 -25.375  1.00 96.82           C  
ATOM   1014  NE2 HIS B 126       3.911 -36.000 -26.354  1.00 96.82           N  
ATOM   1015  N   TYR B 127       3.086 -30.000 -23.432  1.00 94.94           N  
ATOM   1016  CA  TYR B 127       2.819 -29.007 -22.398  1.00 94.94           C  
ATOM   1017  C   TYR B 127       1.802 -27.978 -22.878  1.00 94.94           C  
ATOM   1018  CB  TYR B 127       4.114 -28.305 -21.979  1.00 94.94           C  
ATOM   1019  O   TYR B 127       1.675 -27.737 -24.081  1.00 94.94           O  
ATOM   1020  CG  TYR B 127       5.153 -29.239 -21.408  1.00 94.94           C  
ATOM   1021  CD1 TYR B 127       5.173 -29.543 -20.049  1.00 94.94           C  
ATOM   1022  CD2 TYR B 127       6.118 -29.817 -22.226  1.00 94.94           C  
ATOM   1023  CE1 TYR B 127       6.130 -30.402 -19.518  1.00 94.94           C  
ATOM   1024  CE2 TYR B 127       7.080 -30.677 -21.706  1.00 94.94           C  
ATOM   1025  OH  TYR B 127       8.028 -31.813 -19.833  1.00 94.94           O  
ATOM   1026  CZ  TYR B 127       7.078 -30.963 -20.353  1.00 94.94           C  
ATOM   1027  N   LYS B 128       0.998 -27.484 -22.023  1.00 93.16           N  
ATOM   1028  CA  LYS B 128       0.065 -26.399 -22.311  1.00 93.16           C  
ATOM   1029  C   LYS B 128       0.256 -25.237 -21.341  1.00 93.16           C  
ATOM   1030  CB  LYS B 128      -1.378 -26.901 -22.249  1.00 93.16           C  
ATOM   1031  O   LYS B 128       0.726 -25.431 -20.217  1.00 93.16           O  
ATOM   1032  CG  LYS B 128      -1.818 -27.351 -20.864  1.00 93.16           C  
ATOM   1033  CD  LYS B 128      -3.268 -27.820 -20.863  1.00 93.16           C  
ATOM   1034  CE  LYS B 128      -3.718 -28.244 -19.471  1.00 93.16           C  
ATOM   1035  NZ  LYS B 128      -5.145 -28.683 -19.461  1.00 93.16           N  
ATOM   1036  N   ARG B 129       0.003 -24.103 -21.809  1.00 89.94           N  
ATOM   1037  CA  ARG B 129       0.112 -22.936 -20.941  1.00 89.94           C  
ATOM   1038  C   ARG B 129      -1.040 -22.886 -19.943  1.00 89.94           C  
ATOM   1039  CB  ARG B 129       0.144 -21.650 -21.770  1.00 89.94           C  
ATOM   1040  O   ARG B 129      -2.181 -23.200 -20.289  1.00 89.94           O  
ATOM   1041  CG  ARG B 129       1.542 -21.214 -22.177  1.00 89.94           C  
ATOM   1042  CD  ARG B 129       1.575 -19.754 -22.609  1.00 89.94           C  
ATOM   1043  NE  ARG B 129       2.912 -19.346 -23.030  1.00 89.94           N  
ATOM   1044  NH1 ARG B 129       2.447 -17.083 -23.029  1.00 89.94           N  
ATOM   1045  NH2 ARG B 129       4.537 -17.829 -23.604  1.00 89.94           N  
ATOM   1046  CZ  ARG B 129       3.296 -18.087 -23.220  1.00 89.94           C  
ATOM   1047  N   VAL B 130      -0.659 -22.531 -18.801  1.00 88.80           N  
ATOM   1048  CA  VAL B 130      -1.658 -22.486 -17.739  1.00 88.80           C  
ATOM   1049  C   VAL B 130      -2.584 -21.290 -17.949  1.00 88.80           C  
ATOM   1050  CB  VAL B 130      -1.000 -22.411 -16.343  1.00 88.80           C  
ATOM   1051  O   VAL B 130      -2.119 -20.171 -18.182  1.00 88.80           O  
ATOM   1052  CG1 VAL B 130      -2.062 -22.289 -15.251  1.00 88.80           C  
ATOM   1053  CG2 VAL B 130      -0.120 -23.636 -16.102  1.00 88.80           C  
ATOM   1054  N   GLU B 131      -3.904 -21.558 -18.073  1.00 78.88           N  
ATOM   1055  CA  GLU B 131      -4.905 -20.501 -18.178  1.00 78.88           C  
ATOM   1056  C   GLU B 131      -5.487 -20.154 -16.811  1.00 78.88           C  
ATOM   1057  CB  GLU B 131      -6.025 -20.913 -19.138  1.00 78.88           C  
ATOM   1058  O   GLU B 131      -5.500 -20.991 -15.906  1.00 78.88           O  
ATOM   1059  CG  GLU B 131      -5.569 -21.079 -20.580  1.00 78.88           C  
ATOM   1060  CD  GLU B 131      -6.689 -21.499 -21.519  1.00 78.88           C  
ATOM   1061  OE1 GLU B 131      -6.442 -21.623 -22.740  1.00 78.88           O  
ATOM   1062  OE2 GLU B 131      -7.822 -21.703 -21.029  1.00 78.88           O  
ATOM   1063  N   SER B 132      -5.894 -19.014 -16.739  1.00 74.00           N  
ATOM   1064  CA  SER B 132      -6.533 -18.617 -15.489  1.00 74.00           C  
ATOM   1065  C   SER B 132      -7.899 -19.276 -15.333  1.00 74.00           C  
ATOM   1066  CB  SER B 132      -6.681 -17.096 -15.422  1.00 74.00           C  
ATOM   1067  O   SER B 132      -8.731 -19.215 -16.240  1.00 74.00           O  
ATOM   1068  OG  SER B 132      -5.415 -16.463 -15.502  1.00 74.00           O  
ATOM   1069  N   PRO B 133      -8.071 -20.029 -14.255  1.00 72.14           N  
ATOM   1070  CA  PRO B 133      -9.394 -20.627 -14.060  1.00 72.14           C  
ATOM   1071  C   PRO B 133     -10.505 -19.584 -13.972  1.00 72.14           C  
ATOM   1072  CB  PRO B 133      -9.247 -21.381 -12.736  1.00 72.14           C  
ATOM   1073  O   PRO B 133     -10.254 -18.439 -13.587  1.00 72.14           O  
ATOM   1074  CG  PRO B 133      -8.138 -20.682 -12.018  1.00 72.14           C  
ATOM   1075  CD  PRO B 133      -7.249 -20.029 -13.037  1.00 72.14           C  
ATOM   1076  N   VAL B 134     -11.657 -20.019 -14.510  1.00 80.72           N  
ATOM   1077  CA  VAL B 134     -12.815 -19.153 -14.313  1.00 80.72           C  
ATOM   1078  C   VAL B 134     -13.373 -19.348 -12.905  1.00 80.72           C  
ATOM   1079  CB  VAL B 134     -13.913 -19.425 -15.364  1.00 80.72           C  
ATOM   1080  O   VAL B 134     -13.764 -20.458 -12.534  1.00 80.72           O  
ATOM   1081  CG1 VAL B 134     -15.110 -18.500 -15.147  1.00 80.72           C  
ATOM   1082  CG2 VAL B 134     -13.354 -19.257 -16.776  1.00 80.72           C  
ATOM   1083  N   LEU B 135     -13.267 -18.323 -12.106  1.00 83.38           N  
ATOM   1084  CA  LEU B 135     -13.735 -18.404 -10.727  1.00 83.38           C  
ATOM   1085  C   LEU B 135     -15.241 -18.177 -10.650  1.00 83.38           C  
ATOM   1086  CB  LEU B 135     -13.007 -17.380  -9.853  1.00 83.38           C  
ATOM   1087  O   LEU B 135     -15.772 -17.279 -11.307  1.00 83.38           O  
ATOM   1088  CG  LEU B 135     -11.495 -17.564  -9.709  1.00 83.38           C  
ATOM   1089  CD1 LEU B 135     -10.873 -16.338  -9.048  1.00 83.38           C  
ATOM   1090  CD2 LEU B 135     -11.183 -18.825  -8.911  1.00 83.38           C  
ATOM   1091  N   PRO B 136     -15.949 -19.076  -9.908  1.00 78.08           N  
ATOM   1092  CA  PRO B 136     -17.388 -18.848  -9.756  1.00 78.08           C  
ATOM   1093  C   PRO B 136     -17.705 -17.527  -9.057  1.00 78.08           C  
ATOM   1094  CB  PRO B 136     -17.846 -20.037  -8.909  1.00 78.08           C  
ATOM   1095  O   PRO B 136     -16.952 -17.090  -8.184  1.00 78.08           O  
ATOM   1096  CG  PRO B 136     -16.629 -20.456  -8.148  1.00 78.08           C  
ATOM   1097  CD  PRO B 136     -15.414 -20.086  -8.950  1.00 78.08           C  
ATOM   1098  N   PRO B 137     -18.746 -16.915  -9.476  1.00 81.59           N  
ATOM   1099  CA  PRO B 137     -19.122 -15.683  -8.780  1.00 81.59           C  
ATOM   1100  C   PRO B 137     -19.521 -15.925  -7.326  1.00 81.59           C  
ATOM   1101  CB  PRO B 137     -20.311 -15.166  -9.593  1.00 81.59           C  
ATOM   1102  O   PRO B 137     -19.977 -17.019  -6.981  1.00 81.59           O  
ATOM   1103  CG  PRO B 137     -20.854 -16.374 -10.286  1.00 81.59           C  
ATOM   1104  CD  PRO B 137     -19.744 -17.373 -10.442  1.00 81.59           C  
ATOM   1105  N   VAL B 138     -19.318 -14.944  -6.497  1.00 84.98           N  
ATOM   1106  CA  VAL B 138     -19.749 -15.013  -5.105  1.00 84.98           C  
ATOM   1107  C   VAL B 138     -21.173 -14.475  -4.977  1.00 84.98           C  
ATOM   1108  CB  VAL B 138     -18.797 -14.225  -4.177  1.00 84.98           C  
ATOM   1109  O   VAL B 138     -21.488 -13.405  -5.503  1.00 84.98           O  
ATOM   1110  CG1 VAL B 138     -19.340 -14.192  -2.749  1.00 84.98           C  
ATOM   1111  CG2 VAL B 138     -17.398 -14.837  -4.206  1.00 84.98           C  
ATOM   1112  N   LEU B 139     -22.054 -15.168  -4.326  1.00 84.86           N  
ATOM   1113  CA  LEU B 139     -23.448 -14.778  -4.149  1.00 84.86           C  
ATOM   1114  C   LEU B 139     -23.634 -14.000  -2.851  1.00 84.86           C  
ATOM   1115  CB  LEU B 139     -24.355 -16.012  -4.153  1.00 84.86           C  
ATOM   1116  O   LEU B 139     -23.419 -14.539  -1.763  1.00 84.86           O  
ATOM   1117  CG  LEU B 139     -24.284 -16.901  -5.395  1.00 84.86           C  
ATOM   1118  CD1 LEU B 139     -25.091 -18.177  -5.180  1.00 84.86           C  
ATOM   1119  CD2 LEU B 139     -24.784 -16.147  -6.622  1.00 84.86           C  
ATOM   1120  N   VAL B 140     -23.989 -12.729  -2.874  1.00 83.90           N  
ATOM   1121  CA  VAL B 140     -24.117 -11.852  -1.715  1.00 83.90           C  
ATOM   1122  C   VAL B 140     -25.591 -11.684  -1.354  1.00 83.90           C  
ATOM   1123  CB  VAL B 140     -23.471 -10.472  -1.973  1.00 83.90           C  
ATOM   1124  O   VAL B 140     -26.390 -11.229  -2.176  1.00 83.90           O  
ATOM   1125  CG1 VAL B 140     -23.552  -9.595  -0.725  1.00 83.90           C  
ATOM   1126  CG2 VAL B 140     -22.020 -10.638  -2.420  1.00 83.90           C  
ATOM   1127  N   PRO B 141     -26.061 -11.994  -0.064  1.00 71.06           N  
ATOM   1128  CA  PRO B 141     -27.455 -11.811   0.345  1.00 71.06           C  
ATOM   1129  C   PRO B 141     -27.871 -10.342   0.382  1.00 71.06           C  
ATOM   1130  CB  PRO B 141     -27.495 -12.426   1.746  1.00 71.06           C  
ATOM   1131  O   PRO B 141     -27.060  -9.475   0.719  1.00 71.06           O  
ATOM   1132  CG  PRO B 141     -26.204 -13.168   1.874  1.00 71.06           C  
ATOM   1133  CD  PRO B 141     -25.259 -12.666   0.821  1.00 71.06           C  
ATOM   1134  N   ARG B 142     -29.033 -10.027   0.029  1.00 60.11           N  
ATOM   1135  CA  ARG B 142     -29.510  -8.648   0.038  1.00 60.11           C  
ATOM   1136  C   ARG B 142     -29.768  -8.168   1.462  1.00 60.11           C  
ATOM   1137  CB  ARG B 142     -30.783  -8.514  -0.800  1.00 60.11           C  
ATOM   1138  O   ARG B 142     -29.523  -7.003   1.784  1.00 60.11           O  
ATOM   1139  CG  ARG B 142     -30.528  -8.412  -2.296  1.00 60.11           C  
ATOM   1140  CD  ARG B 142     -31.775  -7.975  -3.051  1.00 60.11           C  
ATOM   1141  NE  ARG B 142     -31.533  -7.890  -4.489  1.00 60.11           N  
ATOM   1142  NH1 ARG B 142     -33.734  -7.462  -5.045  1.00 60.11           N  
ATOM   1143  NH2 ARG B 142     -32.137  -7.592  -6.684  1.00 60.11           N  
ATOM   1144  CZ  ARG B 142     -32.468  -7.648  -5.403  1.00 60.11           C  
ATOM   1145  N   HIS B 143     -30.421  -9.080   2.449  1.00 49.76           N  
ATOM   1146  CA  HIS B 143     -30.701  -8.786   3.850  1.00 49.76           C  
ATOM   1147  C   HIS B 143     -29.968  -9.754   4.773  1.00 49.76           C  
ATOM   1148  CB  HIS B 143     -32.206  -8.840   4.119  1.00 49.76           C  
ATOM   1149  O   HIS B 143     -30.088 -10.972   4.622  1.00 49.76           O  
ATOM   1150  CG  HIS B 143     -32.970  -7.723   3.484  1.00 49.76           C  
ATOM   1151  CD2 HIS B 143     -33.909  -7.730   2.508  1.00 49.76           C  
ATOM   1152  ND1 HIS B 143     -32.797  -6.404   3.844  1.00 49.76           N  
ATOM   1153  CE1 HIS B 143     -33.600  -5.646   3.116  1.00 49.76           C  
ATOM   1154  NE2 HIS B 143     -34.285  -6.426   2.297  1.00 49.76           N  
ATOM   1155  N   SER B 144     -28.716  -9.455   5.055  1.00 48.62           N  
ATOM   1156  CA  SER B 144     -27.884 -10.413   5.776  1.00 48.62           C  
ATOM   1157  C   SER B 144     -28.365 -10.593   7.212  1.00 48.62           C  
ATOM   1158  CB  SER B 144     -26.422  -9.963   5.772  1.00 48.62           C  
ATOM   1159  O   SER B 144     -28.444  -9.625   7.971  1.00 48.62           O  
ATOM   1160  OG  SER B 144     -26.216  -8.914   6.701  1.00 48.62           O  
ATOM   1161  N   GLU B 145     -29.512 -11.259   7.556  1.00 40.82           N  
ATOM   1162  CA  GLU B 145     -29.763 -11.529   8.969  1.00 40.82           C  
ATOM   1163  C   GLU B 145     -28.624 -12.333   9.588  1.00 40.82           C  
ATOM   1164  CB  GLU B 145     -31.090 -12.272   9.147  1.00 40.82           C  
ATOM   1165  O   GLU B 145     -28.224 -13.368   9.050  1.00 40.82           O  
ATOM   1166  CG  GLU B 145     -32.290 -11.354   9.324  1.00 40.82           C  
ATOM   1167  CD  GLU B 145     -33.575 -12.102   9.645  1.00 40.82           C  
ATOM   1168  OE1 GLU B 145     -34.617 -11.447   9.876  1.00 40.82           O  
ATOM   1169  OE2 GLU B 145     -33.539 -13.353   9.667  1.00 40.82           O  
ATOM   1170  N   TYR B 146     -27.710 -11.601  10.226  1.00 41.41           N  
ATOM   1171  CA  TYR B 146     -26.504 -12.093  10.881  1.00 41.41           C  
ATOM   1172  C   TYR B 146     -26.843 -13.151  11.924  1.00 41.41           C  
ATOM   1173  CB  TYR B 146     -25.739 -10.940  11.536  1.00 41.41           C  
ATOM   1174  O   TYR B 146     -27.679 -12.921  12.801  1.00 41.41           O  
ATOM   1175  CG  TYR B 146     -24.311 -11.282  11.890  1.00 41.41           C  
ATOM   1176  CD1 TYR B 146     -23.965 -11.659  13.185  1.00 41.41           C  
ATOM   1177  CD2 TYR B 146     -23.307 -11.227  10.930  1.00 41.41           C  
ATOM   1178  CE1 TYR B 146     -22.651 -11.973  13.516  1.00 41.41           C  
ATOM   1179  CE2 TYR B 146     -21.989 -11.539  11.249  1.00 41.41           C  
ATOM   1180  OH  TYR B 146     -20.369 -12.221  12.865  1.00 41.41           O  
ATOM   1181  CZ  TYR B 146     -21.672 -11.911  12.543  1.00 41.41           C  
ATOM   1182  N   ASN B 147     -26.892 -14.473  11.662  1.00 36.27           N  
ATOM   1183  CA  ASN B 147     -26.904 -15.393  12.794  1.00 36.27           C  
ATOM   1184  C   ASN B 147     -25.516 -15.539  13.412  1.00 36.27           C  
ATOM   1185  CB  ASN B 147     -27.443 -16.761  12.369  1.00 36.27           C  
ATOM   1186  O   ASN B 147     -24.596 -16.047  12.769  1.00 36.27           O  
ATOM   1187  CG  ASN B 147     -27.970 -17.569  13.538  1.00 36.27           C  
ATOM   1188  ND2 ASN B 147     -28.744 -18.607  13.240  1.00 36.27           N  
ATOM   1189  OD1 ASN B 147     -27.685 -17.264  14.699  1.00 36.27           O  
ATOM   1190  N   PRO B 148     -25.142 -14.836  14.560  1.00 36.88           N  
ATOM   1191  CA  PRO B 148     -23.847 -14.757  15.238  1.00 36.88           C  
ATOM   1192  C   PRO B 148     -23.209 -16.128  15.455  1.00 36.88           C  
ATOM   1193  CB  PRO B 148     -24.189 -14.097  16.576  1.00 36.88           C  
ATOM   1194  O   PRO B 148     -22.005 -16.220  15.705  1.00 36.88           O  
ATOM   1195  CG  PRO B 148     -25.679 -13.974  16.571  1.00 36.88           C  
ATOM   1196  CD  PRO B 148     -26.200 -14.545  15.284  1.00 36.88           C  
ATOM   1197  N   GLN B 149     -23.996 -17.250  15.661  1.00 37.72           N  
ATOM   1198  CA  GLN B 149     -23.445 -18.495  16.187  1.00 37.72           C  
ATOM   1199  C   GLN B 149     -22.447 -19.111  15.211  1.00 37.72           C  
ATOM   1200  CB  GLN B 149     -24.565 -19.491  16.491  1.00 37.72           C  
ATOM   1201  O   GLN B 149     -21.672 -19.995  15.583  1.00 37.72           O  
ATOM   1202  CG  GLN B 149     -25.166 -19.335  17.882  1.00 37.72           C  
ATOM   1203  CD  GLN B 149     -26.196 -20.403  18.199  1.00 37.72           C  
ATOM   1204  NE2 GLN B 149     -26.735 -20.364  19.413  1.00 37.72           N  
ATOM   1205  OE1 GLN B 149     -26.504 -21.256  17.361  1.00 37.72           O  
ATOM   1206  N   HIS B 150     -22.792 -19.026  13.913  1.00 36.85           N  
ATOM   1207  CA  HIS B 150     -21.990 -19.768  12.947  1.00 36.85           C  
ATOM   1208  C   HIS B 150     -20.708 -19.018  12.602  1.00 36.85           C  
ATOM   1209  CB  HIS B 150     -22.798 -20.039  11.676  1.00 36.85           C  
ATOM   1210  O   HIS B 150     -20.418 -18.784  11.426  1.00 36.85           O  
ATOM   1211  CG  HIS B 150     -23.662 -21.257  11.762  1.00 36.85           C  
ATOM   1212  CD2 HIS B 150     -24.874 -21.449  12.333  1.00 36.85           C  
ATOM   1213  ND1 HIS B 150     -23.295 -22.469  11.218  1.00 36.85           N  
ATOM   1214  CE1 HIS B 150     -24.248 -23.355  11.450  1.00 36.85           C  
ATOM   1215  NE2 HIS B 150     -25.218 -22.762  12.125  1.00 36.85           N  
ATOM   1216  N   SER B 151     -20.280 -18.104  13.493  1.00 33.78           N  
ATOM   1217  CA  SER B 151     -19.130 -17.310  13.074  1.00 33.78           C  
ATOM   1218  C   SER B 151     -17.894 -18.183  12.884  1.00 33.78           C  
ATOM   1219  CB  SER B 151     -18.835 -16.211  14.097  1.00 33.78           C  
ATOM   1220  O   SER B 151     -17.512 -18.932  13.786  1.00 33.78           O  
ATOM   1221  OG  SER B 151     -17.711 -15.445  13.701  1.00 33.78           O  
ATOM   1222  N   LEU B 152     -17.645 -18.619  11.699  1.00 33.69           N  
ATOM   1223  CA  LEU B 152     -16.345 -19.137  11.289  1.00 33.69           C  
ATOM   1224  C   LEU B 152     -15.215 -18.312  11.896  1.00 33.69           C  
ATOM   1225  CB  LEU B 152     -16.226 -19.141   9.763  1.00 33.69           C  
ATOM   1226  O   LEU B 152     -14.041 -18.551  11.605  1.00 33.69           O  
ATOM   1227  CG  LEU B 152     -16.981 -20.249   9.026  1.00 33.69           C  
ATOM   1228  CD1 LEU B 152     -17.059 -19.936   7.536  1.00 33.69           C  
ATOM   1229  CD2 LEU B 152     -16.312 -21.599   9.261  1.00 33.69           C  
ATOM   1230  N   LEU B 153     -15.640 -17.163  12.481  1.00 34.72           N  
ATOM   1231  CA  LEU B 153     -14.604 -16.345  13.104  1.00 34.72           C  
ATOM   1232  C   LEU B 153     -13.799 -17.161  14.110  1.00 34.72           C  
ATOM   1233  CB  LEU B 153     -15.225 -15.129  13.795  1.00 34.72           C  
ATOM   1234  O   LEU B 153     -12.713 -16.748  14.523  1.00 34.72           O  
ATOM   1235  CG  LEU B 153     -15.394 -13.874  12.937  1.00 34.72           C  
ATOM   1236  CD1 LEU B 153     -16.523 -13.006  13.483  1.00 34.72           C  
ATOM   1237  CD2 LEU B 153     -14.089 -13.087  12.876  1.00 34.72           C  
ATOM   1238  N   ALA B 154     -14.459 -18.156  14.676  1.00 34.93           N  
ATOM   1239  CA  ALA B 154     -13.653 -18.920  15.624  1.00 34.93           C  
ATOM   1240  C   ALA B 154     -12.415 -19.501  14.948  1.00 34.93           C  
ATOM   1241  CB  ALA B 154     -14.485 -20.036  16.252  1.00 34.93           C  
ATOM   1242  O   ALA B 154     -11.338 -19.552  15.547  1.00 34.93           O  
ATOM   1243  N   GLN B 155     -12.645 -20.034  13.722  1.00 36.71           N  
ATOM   1244  CA  GLN B 155     -11.406 -20.569  13.167  1.00 36.71           C  
ATOM   1245  C   GLN B 155     -10.374 -19.465  12.959  1.00 36.71           C  
ATOM   1246  CB  GLN B 155     -11.677 -21.290  11.845  1.00 36.71           C  
ATOM   1247  O   GLN B 155      -9.184 -19.663  13.215  1.00 36.71           O  
ATOM   1248  CG  GLN B 155     -11.700 -22.808  11.966  1.00 36.71           C  
ATOM   1249  CD  GLN B 155     -12.028 -23.496  10.654  1.00 36.71           C  
ATOM   1250  NE2 GLN B 155     -12.142 -24.819  10.691  1.00 36.71           N  
ATOM   1251  OE1 GLN B 155     -12.178 -22.844   9.616  1.00 36.71           O  
ATOM   1252  N   PHE B 156     -10.870 -18.309  12.304  1.00 37.72           N  
ATOM   1253  CA  PHE B 156      -9.916 -17.212  12.190  1.00 37.72           C  
ATOM   1254  C   PHE B 156      -9.711 -16.530  13.537  1.00 37.72           C  
ATOM   1255  CB  PHE B 156     -10.390 -16.191  11.151  1.00 37.72           C  
ATOM   1256  O   PHE B 156      -8.611 -16.065  13.842  1.00 37.72           O  
ATOM   1257  CG  PHE B 156      -9.883 -16.460   9.760  1.00 37.72           C  
ATOM   1258  CD1 PHE B 156      -8.614 -16.048   9.375  1.00 37.72           C  
ATOM   1259  CD2 PHE B 156     -10.678 -17.127   8.836  1.00 37.72           C  
ATOM   1260  CE1 PHE B 156      -8.142 -16.295   8.088  1.00 37.72           C  
ATOM   1261  CE2 PHE B 156     -10.213 -17.378   7.548  1.00 37.72           C  
ATOM   1262  CZ  PHE B 156      -8.946 -16.961   7.176  1.00 37.72           C  
ATOM   1263  N   ARG B 157     -10.774 -16.242  14.347  1.00 37.34           N  
ATOM   1264  CA  ARG B 157     -10.676 -15.619  15.663  1.00 37.34           C  
ATOM   1265  C   ARG B 157      -9.903 -16.506  16.633  1.00 37.34           C  
ATOM   1266  CB  ARG B 157     -12.069 -15.321  16.222  1.00 37.34           C  
ATOM   1267  O   ARG B 157      -9.277 -16.010  17.572  1.00 37.34           O  
ATOM   1268  CG  ARG B 157     -12.535 -13.893  15.985  1.00 37.34           C  
ATOM   1269  CD  ARG B 157     -13.863 -13.611  16.676  1.00 37.34           C  
ATOM   1270  NE  ARG B 157     -14.370 -12.282  16.347  1.00 37.34           N  
ATOM   1271  NH1 ARG B 157     -16.543 -12.726  16.992  1.00 37.34           N  
ATOM   1272  NH2 ARG B 157     -15.985 -10.659  16.173  1.00 37.34           N  
ATOM   1273  CZ  ARG B 157     -15.631 -11.892  16.505  1.00 37.34           C  
ATOM   1274  N   ASN B 158     -10.259 -17.795  16.657  1.00 36.07           N  
ATOM   1275  CA  ASN B 158      -9.416 -18.531  17.593  1.00 36.07           C  
ATOM   1276  C   ASN B 158      -7.938 -18.212  17.388  1.00 36.07           C  
ATOM   1277  CB  ASN B 158      -9.657 -20.037  17.463  1.00 36.07           C  
ATOM   1278  O   ASN B 158      -7.115 -18.470  18.268  1.00 36.07           O  
ATOM   1279  CG  ASN B 158     -10.601 -20.571  18.522  1.00 36.07           C  
ATOM   1280  ND2 ASN B 158     -11.136 -21.764  18.292  1.00 36.07           N  
ATOM   1281  OD1 ASN B 158     -10.848 -19.917  19.538  1.00 36.07           O  
ATOM   1282  N   LEU B 159      -7.619 -17.977  16.069  1.00 36.74           N  
ATOM   1283  CA  LEU B 159      -6.200 -17.650  15.973  1.00 36.74           C  
ATOM   1284  C   LEU B 159      -5.918 -16.272  16.563  1.00 36.74           C  
ATOM   1285  CB  LEU B 159      -5.736 -17.699  14.515  1.00 36.74           C  
ATOM   1286  O   LEU B 159      -4.770 -15.949  16.876  1.00 36.74           O  
ATOM   1287  CG  LEU B 159      -5.348 -19.075  13.973  1.00 36.74           C  
ATOM   1288  CD1 LEU B 159      -5.628 -19.154  12.476  1.00 36.74           C  
ATOM   1289  CD2 LEU B 159      -3.880 -19.370  14.263  1.00 36.74           C  
ATOM   1290  N   GLY B 160      -6.909 -15.303  16.403  1.00 35.97           N  
ATOM   1291  CA  GLY B 160      -6.604 -13.902  16.644  1.00 35.97           C  
ATOM   1292  C   GLY B 160      -6.649 -13.526  18.113  1.00 35.97           C  
ATOM   1293  O   GLY B 160      -6.244 -12.424  18.490  1.00 35.97           O  
ATOM   1294  N   GLN B 161      -7.649 -14.043  18.901  1.00 35.17           N  
ATOM   1295  CA  GLN B 161      -7.653 -13.325  20.171  1.00 35.17           C  
ATOM   1296  C   GLN B 161      -6.279 -13.368  20.832  1.00 35.17           C  
ATOM   1297  CB  GLN B 161      -8.708 -13.908  21.114  1.00 35.17           C  
ATOM   1298  O   GLN B 161      -5.801 -12.356  21.349  1.00 35.17           O  
ATOM   1299  CG  GLN B 161     -10.104 -13.340  20.900  1.00 35.17           C  
ATOM   1300  CD  GLN B 161     -11.056 -13.681  22.032  1.00 35.17           C  
ATOM   1301  NE2 GLN B 161     -12.303 -13.240  21.911  1.00 35.17           N  
ATOM   1302  OE1 GLN B 161     -10.673 -14.336  23.007  1.00 35.17           O  
ATOM   1303  N   ASN B 162      -5.880 -14.625  21.349  1.00 33.44           N  
ATOM   1304  CA  ASN B 162      -4.602 -14.689  22.050  1.00 33.44           C  
ATOM   1305  C   ASN B 162      -3.427 -14.678  21.076  1.00 33.44           C  
ATOM   1306  CB  ASN B 162      -4.541 -15.931  22.942  1.00 33.44           C  
ATOM   1307  O   ASN B 162      -2.689 -15.660  20.977  1.00 33.44           O  
ATOM   1308  CG  ASN B 162      -5.156 -15.699  24.309  1.00 33.44           C  
ATOM   1309  ND2 ASN B 162      -5.307 -16.768  25.080  1.00 33.44           N  
ATOM   1310  OD1 ASN B 162      -5.493 -14.567  24.667  1.00 33.44           O  
ATOM   1311  N   GLU B 163      -3.672 -14.080  19.872  1.00 38.87           N  
ATOM   1312  CA  GLU B 163      -2.644 -14.250  18.849  1.00 38.87           C  
ATOM   1313  C   GLU B 163      -1.266 -13.868  19.383  1.00 38.87           C  
ATOM   1314  CB  GLU B 163      -2.977 -13.417  17.609  1.00 38.87           C  
ATOM   1315  O   GLU B 163      -1.069 -12.750  19.864  1.00 38.87           O  
ATOM   1316  CG  GLU B 163      -3.672 -14.204  16.508  1.00 38.87           C  
ATOM   1317  CD  GLU B 163      -2.974 -14.099  15.161  1.00 38.87           C  
ATOM   1318  OE1 GLU B 163      -3.201 -14.969  14.290  1.00 38.87           O  
ATOM   1319  OE2 GLU B 163      -2.191 -13.140  14.977  1.00 38.87           O  
ATOM   1320  N   PRO B 164      -0.495 -14.845  19.717  1.00 39.64           N  
ATOM   1321  CA  PRO B 164       0.823 -14.282  20.018  1.00 39.64           C  
ATOM   1322  C   PRO B 164       1.311 -13.314  18.943  1.00 39.64           C  
ATOM   1323  CB  PRO B 164       1.725 -15.517  20.091  1.00 39.64           C  
ATOM   1324  O   PRO B 164       0.970 -13.468  17.767  1.00 39.64           O  
ATOM   1325  CG  PRO B 164       0.895 -16.630  19.537  1.00 39.64           C  
ATOM   1326  CD  PRO B 164      -0.502 -16.123  19.326  1.00 39.64           C  
ATOM   1327  N   HIS B 165       1.396 -12.012  19.300  1.00 42.42           N  
ATOM   1328  CA  HIS B 165       1.857 -10.932  18.435  1.00 42.42           C  
ATOM   1329  C   HIS B 165       3.018 -11.386  17.557  1.00 42.42           C  
ATOM   1330  CB  HIS B 165       2.273  -9.719  19.269  1.00 42.42           C  
ATOM   1331  O   HIS B 165       3.228 -10.845  16.469  1.00 42.42           O  
ATOM   1332  CG  HIS B 165       1.120  -8.899  19.754  1.00 42.42           C  
ATOM   1333  CD2 HIS B 165       0.424  -8.943  20.914  1.00 42.42           C  
ATOM   1334  ND1 HIS B 165       0.555  -7.891  19.003  1.00 42.42           N  
ATOM   1335  CE1 HIS B 165      -0.440  -7.348  19.683  1.00 42.42           C  
ATOM   1336  NE2 HIS B 165      -0.541  -7.968  20.846  1.00 42.42           N  
ATOM   1337  N   MET B 166       3.822 -12.318  18.034  1.00 44.23           N  
ATOM   1338  CA  MET B 166       5.078 -12.539  17.324  1.00 44.23           C  
ATOM   1339  C   MET B 166       4.901 -13.567  16.212  1.00 44.23           C  
ATOM   1340  CB  MET B 166       6.169 -13.000  18.292  1.00 44.23           C  
ATOM   1341  O   MET B 166       4.413 -14.672  16.454  1.00 44.23           O  
ATOM   1342  CG  MET B 166       7.104 -11.887  18.738  1.00 44.23           C  
ATOM   1343  SD  MET B 166       8.554 -12.516  19.669  1.00 44.23           S  
ATOM   1344  CE  MET B 166       7.781 -13.880  20.582  1.00 44.23           C  
ATOM   1345  N   PRO B 167       5.141 -13.321  14.976  1.00 49.80           N  
ATOM   1346  CA  PRO B 167       5.001 -14.282  13.879  1.00 49.80           C  
ATOM   1347  C   PRO B 167       5.846 -15.537  14.082  1.00 49.80           C  
ATOM   1348  CB  PRO B 167       5.478 -13.493  12.657  1.00 49.80           C  
ATOM   1349  O   PRO B 167       6.906 -15.477  14.710  1.00 49.80           O  
ATOM   1350  CG  PRO B 167       5.975 -12.196  13.209  1.00 49.80           C  
ATOM   1351  CD  PRO B 167       5.755 -12.195  14.695  1.00 49.80           C  
ATOM   1352  N   LEU B 168       5.384 -16.836  13.802  1.00 57.50           N  
ATOM   1353  CA  LEU B 168       6.097 -18.109  13.823  1.00 57.50           C  
ATOM   1354  C   LEU B 168       6.878 -18.317  12.531  1.00 57.50           C  
ATOM   1355  CB  LEU B 168       5.118 -19.268  14.033  1.00 57.50           C  
ATOM   1356  O   LEU B 168       6.453 -17.867  11.464  1.00 57.50           O  
ATOM   1357  CG  LEU B 168       4.517 -19.403  15.433  1.00 57.50           C  
ATOM   1358  CD1 LEU B 168       3.100 -19.960  15.350  1.00 57.50           C  
ATOM   1359  CD2 LEU B 168       5.396 -20.291  16.309  1.00 57.50           C  
ATOM   1360  N   ASN B 169       8.233 -18.787  12.476  1.00 51.95           N  
ATOM   1361  CA  ASN B 169       9.070 -18.964  11.293  1.00 51.95           C  
ATOM   1362  C   ASN B 169       8.991 -20.391  10.759  1.00 51.95           C  
ATOM   1363  CB  ASN B 169      10.521 -18.592  11.602  1.00 51.95           C  
ATOM   1364  O   ASN B 169       8.917 -21.345  11.535  1.00 51.95           O  
ATOM   1365  CG  ASN B 169      10.710 -17.102  11.813  1.00 51.95           C  
ATOM   1366  ND2 ASN B 169      11.836 -16.726  12.407  1.00 51.95           N  
ATOM   1367  OD1 ASN B 169       9.851 -16.297  11.445  1.00 51.95           O  
ATOM   1368  N   ALA B 170       8.786 -20.650   9.546  1.00 58.81           N  
ATOM   1369  CA  ALA B 170       8.844 -21.937   8.858  1.00 58.81           C  
ATOM   1370  C   ALA B 170       9.808 -21.885   7.676  1.00 58.81           C  
ATOM   1371  CB  ALA B 170       7.452 -22.351   8.387  1.00 58.81           C  
ATOM   1372  O   ALA B 170       9.957 -20.843   7.034  1.00 58.81           O  
ATOM   1373  N   THR B 171      10.685 -22.974   7.559  1.00 64.58           N  
ATOM   1374  CA  THR B 171      11.636 -23.002   6.453  1.00 64.58           C  
ATOM   1375  C   THR B 171      11.097 -23.840   5.297  1.00 64.58           C  
ATOM   1376  CB  THR B 171      12.999 -23.559   6.903  1.00 64.58           C  
ATOM   1377  O   THR B 171      10.713 -24.995   5.488  1.00 64.58           O  
ATOM   1378  CG2 THR B 171      14.026 -23.476   5.778  1.00 64.58           C  
ATOM   1379  OG1 THR B 171      13.472 -22.801   8.024  1.00 64.58           O  
ATOM   1380  N   PHE B 172      10.979 -23.372   4.167  1.00 60.52           N  
ATOM   1381  CA  PHE B 172      10.644 -24.071   2.932  1.00 60.52           C  
ATOM   1382  C   PHE B 172      11.906 -24.515   2.202  1.00 60.52           C  
ATOM   1383  CB  PHE B 172       9.798 -23.177   2.020  1.00 60.52           C  
ATOM   1384  O   PHE B 172      12.900 -23.787   2.170  1.00 60.52           O  
ATOM   1385  CG  PHE B 172       8.992 -23.938   1.002  1.00 60.52           C  
ATOM   1386  CD1 PHE B 172       9.494 -24.165  -0.274  1.00 60.52           C  
ATOM   1387  CD2 PHE B 172       7.732 -24.427   1.321  1.00 60.52           C  
ATOM   1388  CE1 PHE B 172       8.751 -24.869  -1.218  1.00 60.52           C  
ATOM   1389  CE2 PHE B 172       6.984 -25.132   0.383  1.00 60.52           C  
ATOM   1390  CZ  PHE B 172       7.494 -25.351  -0.886  1.00 60.52           C  
ATOM   1391  N   PRO B 173      11.966 -25.964   1.511  1.00 50.49           N  
ATOM   1392  CA  PRO B 173      10.831 -26.874   1.343  1.00 50.49           C  
ATOM   1393  C   PRO B 173      10.647 -27.813   2.533  1.00 50.49           C  
ATOM   1394  CB  PRO B 173      11.193 -27.659   0.080  1.00 50.49           C  
ATOM   1395  O   PRO B 173       9.640 -28.520   2.616  1.00 50.49           O  
ATOM   1396  CG  PRO B 173      12.647 -27.388  -0.136  1.00 50.49           C  
ATOM   1397  CD  PRO B 173      13.054 -26.242   0.746  1.00 50.49           C  
ATOM   1398  N   ASP B 174      11.714 -27.824   3.412  1.00 51.23           N  
ATOM   1399  CA  ASP B 174      11.852 -28.838   4.453  1.00 51.23           C  
ATOM   1400  C   ASP B 174      10.595 -28.914   5.316  1.00 51.23           C  
ATOM   1401  CB  ASP B 174      13.074 -28.546   5.327  1.00 51.23           C  
ATOM   1402  O   ASP B 174      10.173 -30.002   5.713  1.00 51.23           O  
ATOM   1403  CG  ASP B 174      14.385 -28.911   4.655  1.00 51.23           C  
ATOM   1404  OD1 ASP B 174      14.381 -29.740   3.720  1.00 51.23           O  
ATOM   1405  OD2 ASP B 174      15.433 -28.365   5.065  1.00 51.23           O  
ATOM   1406  N   SER B 175      10.176 -27.852   5.713  1.00 45.67           N  
ATOM   1407  CA  SER B 175       9.126 -27.773   6.723  1.00 45.67           C  
ATOM   1408  C   SER B 175       7.819 -28.367   6.209  1.00 45.67           C  
ATOM   1409  CB  SER B 175       8.902 -26.322   7.151  1.00 45.67           C  
ATOM   1410  O   SER B 175       6.896 -28.616   6.988  1.00 45.67           O  
ATOM   1411  OG  SER B 175       9.323 -25.427   6.136  1.00 45.67           O  
ATOM   1412  N   PHE B 176       7.683 -28.506   4.851  1.00 40.67           N  
ATOM   1413  CA  PHE B 176       6.392 -28.976   4.365  1.00 40.67           C  
ATOM   1414  C   PHE B 176       6.425 -30.477   4.104  1.00 40.67           C  
ATOM   1415  CB  PHE B 176       5.993 -28.230   3.087  1.00 40.67           C  
ATOM   1416  O   PHE B 176       5.572 -31.008   3.390  1.00 40.67           O  
ATOM   1417  CG  PHE B 176       5.485 -26.835   3.332  1.00 40.67           C  
ATOM   1418  CD1 PHE B 176       4.164 -26.616   3.703  1.00 40.67           C  
ATOM   1419  CD2 PHE B 176       6.329 -25.741   3.191  1.00 40.67           C  
ATOM   1420  CE1 PHE B 176       3.691 -25.326   3.931  1.00 40.67           C  
ATOM   1421  CE2 PHE B 176       5.864 -24.449   3.417  1.00 40.67           C  
ATOM   1422  CZ  PHE B 176       4.544 -24.243   3.786  1.00 40.67           C  
ATOM   1423  N   GLN B 177       7.370 -31.354   4.671  1.00 33.98           N  
ATOM   1424  CA  GLN B 177       7.245 -32.802   4.538  1.00 33.98           C  
ATOM   1425  C   GLN B 177       6.006 -33.316   5.265  1.00 33.98           C  
ATOM   1426  CB  GLN B 177       8.495 -33.501   5.073  1.00 33.98           C  
ATOM   1427  O   GLN B 177       5.665 -32.826   6.344  1.00 33.98           O  
ATOM   1428  CG  GLN B 177       9.712 -33.361   4.168  1.00 33.98           C  
ATOM   1429  CD  GLN B 177      10.713 -34.486   4.354  1.00 33.98           C  
ATOM   1430  NE2 GLN B 177      11.791 -34.455   3.578  1.00 33.98           N  
ATOM   1431  OE1 GLN B 177      10.520 -35.376   5.188  1.00 33.98           O  
ATOM   1432  N   GLN B 178       5.030 -33.989   4.557  1.00 29.18           N  
ATOM   1433  CA  GLN B 178       3.764 -34.536   5.033  1.00 29.18           C  
ATOM   1434  C   GLN B 178       3.980 -35.461   6.228  1.00 29.18           C  
ATOM   1435  CB  GLN B 178       3.047 -35.288   3.911  1.00 29.18           C  
ATOM   1436  O   GLN B 178       4.969 -36.193   6.283  1.00 29.18           O  
ATOM   1437  CG  GLN B 178       1.971 -34.469   3.212  1.00 29.18           C  
ATOM   1438  CD  GLN B 178       0.954 -35.332   2.488  1.00 29.18           C  
ATOM   1439  NE2 GLN B 178      -0.212 -34.763   2.205  1.00 29.18           N  
ATOM   1440  OE1 GLN B 178       1.216 -36.501   2.185  1.00 29.18           O  
ATOM   1441  N   PRO B 179       3.370 -35.379   7.417  1.00 28.91           N  
ATOM   1442  CA  PRO B 179       3.429 -36.333   8.527  1.00 28.91           C  
ATOM   1443  C   PRO B 179       3.195 -37.774   8.080  1.00 28.91           C  
ATOM   1444  CB  PRO B 179       2.308 -35.861   9.458  1.00 28.91           C  
ATOM   1445  O   PRO B 179       2.425 -38.017   7.147  1.00 28.91           O  
ATOM   1446  CG  PRO B 179       1.627 -34.762   8.708  1.00 28.91           C  
ATOM   1447  CD  PRO B 179       2.308 -34.597   7.380  1.00 28.91           C  
ATOM   1448  N   ASN B 180       4.160 -38.723   8.101  1.00 25.03           N  
ATOM   1449  CA  ASN B 180       3.992 -40.140   7.798  1.00 25.03           C  
ATOM   1450  C   ASN B 180       2.689 -40.686   8.377  1.00 25.03           C  
ATOM   1451  CB  ASN B 180       5.183 -40.946   8.320  1.00 25.03           C  
ATOM   1452  O   ASN B 180       2.122 -40.100   9.301  1.00 25.03           O  
ATOM   1453  CG  ASN B 180       6.336 -40.987   7.336  1.00 25.03           C  
ATOM   1454  ND2 ASN B 180       7.467 -41.531   7.770  1.00 25.03           N  
ATOM   1455  OD1 ASN B 180       6.212 -40.533   6.196  1.00 25.03           O  
ATOM   1456  N   SER B 181       2.118 -41.832   7.776  1.00 23.27           N  
ATOM   1457  CA  SER B 181       0.952 -42.700   7.903  1.00 23.27           C  
ATOM   1458  C   SER B 181       0.913 -43.378   9.268  1.00 23.27           C  
ATOM   1459  CB  SER B 181       0.949 -43.759   6.799  1.00 23.27           C  
ATOM   1460  O   SER B 181       1.925 -43.904   9.735  1.00 23.27           O  
ATOM   1461  OG  SER B 181       2.164 -44.489   6.799  1.00 23.27           O  
ATOM   1462  N   HIS B 182       0.148 -42.900  10.182  1.00 27.40           N  
ATOM   1463  CA  HIS B 182      -0.125 -43.594  11.435  1.00 27.40           C  
ATOM   1464  C   HIS B 182      -0.590 -45.025  11.183  1.00 27.40           C  
ATOM   1465  CB  HIS B 182      -1.174 -42.837  12.250  1.00 27.40           C  
ATOM   1466  O   HIS B 182      -1.584 -45.245  10.487  1.00 27.40           O  
ATOM   1467  CG  HIS B 182      -0.606 -41.727  13.077  1.00 27.40           C  
ATOM   1468  CD2 HIS B 182      -0.783 -40.387  13.008  1.00 27.40           C  
ATOM   1469  ND1 HIS B 182       0.266 -41.948  14.121  1.00 27.40           N  
ATOM   1470  CE1 HIS B 182       0.599 -40.788  14.662  1.00 27.40           C  
ATOM   1471  NE2 HIS B 182      -0.024 -39.825  14.005  1.00 27.40           N  
ATOM   1472  N   PRO B 183       0.261 -46.170  11.146  1.00 24.46           N  
ATOM   1473  CA  PRO B 183      -0.204 -47.558  11.082  1.00 24.46           C  
ATOM   1474  C   PRO B 183      -1.262 -47.874  12.136  1.00 24.46           C  
ATOM   1475  CB  PRO B 183       1.071 -48.368  11.327  1.00 24.46           C  
ATOM   1476  O   PRO B 183      -1.333 -47.201  13.167  1.00 24.46           O  
ATOM   1477  CG  PRO B 183       2.041 -47.390  11.906  1.00 24.46           C  
ATOM   1478  CD  PRO B 183       1.405 -46.029  11.902  1.00 24.46           C  
ATOM   1479  N   PHE B 184      -2.386 -48.566  11.731  1.00 22.95           N  
ATOM   1480  CA  PHE B 184      -3.524 -49.018  12.523  1.00 22.95           C  
ATOM   1481  C   PHE B 184      -3.086 -50.037  13.568  1.00 22.95           C  
ATOM   1482  CB  PHE B 184      -4.603 -49.623  11.619  1.00 22.95           C  
ATOM   1483  O   PHE B 184      -2.258 -50.906  13.286  1.00 22.95           O  
ATOM   1484  CG  PHE B 184      -5.424 -48.598  10.885  1.00 22.95           C  
ATOM   1485  CD1 PHE B 184      -6.518 -47.996  11.495  1.00 22.95           C  
ATOM   1486  CD2 PHE B 184      -5.103 -48.236   9.583  1.00 22.95           C  
ATOM   1487  CE1 PHE B 184      -7.280 -47.047  10.817  1.00 22.95           C  
ATOM   1488  CE2 PHE B 184      -5.859 -47.288   8.900  1.00 22.95           C  
ATOM   1489  CZ  PHE B 184      -6.948 -46.696   9.518  1.00 22.95           C  
ATOM   1490  N   PRO B 185      -3.323 -49.878  14.862  1.00 22.10           N  
ATOM   1491  CA  PRO B 185      -2.962 -50.648  16.054  1.00 22.10           C  
ATOM   1492  C   PRO B 185      -3.636 -52.017  16.099  1.00 22.10           C  
ATOM   1493  CB  PRO B 185      -3.446 -49.763  17.205  1.00 22.10           C  
ATOM   1494  O   PRO B 185      -4.828 -52.133  15.800  1.00 22.10           O  
ATOM   1495  CG  PRO B 185      -4.338 -48.752  16.561  1.00 22.10           C  
ATOM   1496  CD  PRO B 185      -4.301 -48.962  15.075  1.00 22.10           C  
ATOM   1497  N   HIS B 186      -2.979 -53.127  15.583  1.00 25.25           N  
ATOM   1498  CA  HIS B 186      -3.591 -54.447  15.675  1.00 25.25           C  
ATOM   1499  C   HIS B 186      -4.160 -54.695  17.068  1.00 25.25           C  
ATOM   1500  CB  HIS B 186      -2.576 -55.535  15.321  1.00 25.25           C  
ATOM   1501  O   HIS B 186      -3.701 -54.099  18.045  1.00 25.25           O  
ATOM   1502  CG  HIS B 186      -2.445 -55.779  13.851  1.00 25.25           C  
ATOM   1503  CD2 HIS B 186      -1.402 -55.595  13.008  1.00 25.25           C  
ATOM   1504  ND1 HIS B 186      -3.479 -56.270  13.083  1.00 25.25           N  
ATOM   1505  CE1 HIS B 186      -3.075 -56.379  11.829  1.00 25.25           C  
ATOM   1506  NE2 HIS B 186      -1.818 -55.976  11.757  1.00 25.25           N  
ATOM   1507  N   SER B 187      -5.282 -55.540  17.191  1.00 21.52           N  
ATOM   1508  CA  SER B 187      -6.223 -55.904  18.245  1.00 21.52           C  
ATOM   1509  C   SER B 187      -5.559 -56.784  19.299  1.00 21.52           C  
ATOM   1510  CB  SER B 187      -7.435 -56.626  17.655  1.00 21.52           C  
ATOM   1511  O   SER B 187      -4.495 -57.357  19.056  1.00 21.52           O  
ATOM   1512  OG  SER B 187      -8.319 -55.705  17.040  1.00 21.52           O  
ATOM   1513  N   PRO B 188      -6.268 -57.176  20.440  1.00 21.05           N  
ATOM   1514  CA  PRO B 188      -5.939 -57.508  21.828  1.00 21.05           C  
ATOM   1515  C   PRO B 188      -5.551 -58.973  22.009  1.00 21.05           C  
ATOM   1516  CB  PRO B 188      -7.233 -57.189  22.583  1.00 21.05           C  
ATOM   1517  O   PRO B 188      -6.054 -59.842  21.292  1.00 21.05           O  
ATOM   1518  CG  PRO B 188      -8.292 -57.157  21.528  1.00 21.05           C  
ATOM   1519  CD  PRO B 188      -7.633 -57.302  20.186  1.00 21.05           C  
ATOM   1520  N   ASN B 189      -4.341 -59.308  22.434  1.00 23.59           N  
ATOM   1521  CA  ASN B 189      -3.653 -60.532  22.829  1.00 23.59           C  
ATOM   1522  C   ASN B 189      -4.394 -61.253  23.952  1.00 23.59           C  
ATOM   1523  CB  ASN B 189      -2.215 -60.228  23.252  1.00 23.59           C  
ATOM   1524  O   ASN B 189      -4.141 -61.000  25.131  1.00 23.59           O  
ATOM   1525  CG  ASN B 189      -1.199 -60.637  22.204  1.00 23.59           C  
ATOM   1526  ND2 ASN B 189       0.072 -60.664  22.588  1.00 23.59           N  
ATOM   1527  OD1 ASN B 189      -1.553 -60.925  21.058  1.00 23.59           O  
ATOM   1528  N   SER B 190      -5.620 -61.673  23.790  1.00 21.53           N  
ATOM   1529  CA  SER B 190      -6.162 -62.167  25.052  1.00 21.53           C  
ATOM   1530  C   SER B 190      -5.450 -63.439  25.499  1.00 21.53           C  
ATOM   1531  CB  SER B 190      -7.663 -62.430  24.925  1.00 21.53           C  
ATOM   1532  O   SER B 190      -4.699 -64.040  24.728  1.00 21.53           O  
ATOM   1533  OG  SER B 190      -8.199 -62.890  26.154  1.00 21.53           O  
ATOM   1534  N   SER B 191      -6.157 -64.583  26.129  1.00 20.91           N  
ATOM   1535  CA  SER B 191      -5.998 -65.279  27.402  1.00 20.91           C  
ATOM   1536  C   SER B 191      -5.275 -66.609  27.219  1.00 20.91           C  
ATOM   1537  CB  SER B 191      -7.359 -65.516  28.058  1.00 20.91           C  
ATOM   1538  O   SER B 191      -5.361 -67.227  26.155  1.00 20.91           O  
ATOM   1539  OG  SER B 191      -8.343 -64.667  27.494  1.00 20.91           O  
ATOM   1540  N   TYR B 192      -4.373 -66.996  28.045  1.00 23.26           N  
ATOM   1541  CA  TYR B 192      -3.306 -67.966  28.264  1.00 23.26           C  
ATOM   1542  C   TYR B 192      -3.876 -69.338  28.603  1.00 23.26           C  
ATOM   1543  CB  TYR B 192      -2.373 -67.496  29.384  1.00 23.26           C  
ATOM   1544  O   TYR B 192      -3.213 -70.148  29.256  1.00 23.26           O  
ATOM   1545  CG  TYR B 192      -1.210 -66.666  28.898  1.00 23.26           C  
ATOM   1546  CD1 TYR B 192      -0.033 -67.270  28.460  1.00 23.26           C  
ATOM   1547  CD2 TYR B 192      -1.284 -65.277  28.877  1.00 23.26           C  
ATOM   1548  CE1 TYR B 192       1.042 -66.510  28.013  1.00 23.26           C  
ATOM   1549  CE2 TYR B 192      -0.215 -64.507  28.432  1.00 23.26           C  
ATOM   1550  OH  TYR B 192       2.004 -64.373  27.561  1.00 23.26           O  
ATOM   1551  CZ  TYR B 192       0.942 -65.131  28.002  1.00 23.26           C  
ATOM   1552  N   PRO B 193      -4.889 -69.909  28.034  1.00 21.75           N  
ATOM   1553  CA  PRO B 193      -5.326 -70.860  29.058  1.00 21.75           C  
ATOM   1554  C   PRO B 193      -4.321 -71.987  29.284  1.00 21.75           C  
ATOM   1555  CB  PRO B 193      -6.640 -71.406  28.495  1.00 21.75           C  
ATOM   1556  O   PRO B 193      -4.003 -72.316  30.430  1.00 21.75           O  
ATOM   1557  CG  PRO B 193      -6.548 -71.177  27.020  1.00 21.75           C  
ATOM   1558  CD  PRO B 193      -5.297 -70.396  26.736  1.00 21.75           C  
ATOM   1559  N   ASN B 194      -4.140 -73.051  28.440  1.00 22.83           N  
ATOM   1560  CA  ASN B 194      -4.476 -74.436  28.754  1.00 22.83           C  
ATOM   1561  C   ASN B 194      -3.233 -75.250  29.099  1.00 22.83           C  
ATOM   1562  CB  ASN B 194      -5.228 -75.083  27.589  1.00 22.83           C  
ATOM   1563  O   ASN B 194      -2.441 -75.587  28.217  1.00 22.83           O  
ATOM   1564  CG  ASN B 194      -6.733 -75.038  27.769  1.00 22.83           C  
ATOM   1565  ND2 ASN B 194      -7.466 -75.382  26.717  1.00 22.83           N  
ATOM   1566  OD1 ASN B 194      -7.232 -74.698  28.845  1.00 22.83           O  
ATOM   1567  N   SER B 195      -2.692 -75.246  30.243  1.00 24.94           N  
ATOM   1568  CA  SER B 195      -1.372 -75.846  30.408  1.00 24.94           C  
ATOM   1569  C   SER B 195      -1.436 -77.365  30.288  1.00 24.94           C  
ATOM   1570  CB  SER B 195      -0.772 -75.458  31.760  1.00 24.94           C  
ATOM   1571  O   SER B 195      -0.558 -77.983  29.683  1.00 24.94           O  
ATOM   1572  OG  SER B 195      -0.064 -74.234  31.664  1.00 24.94           O  
ATOM   1573  N   PRO B 196      -2.334 -78.211  30.948  1.00 22.11           N  
ATOM   1574  CA  PRO B 196      -1.656 -79.080  31.914  1.00 22.11           C  
ATOM   1575  C   PRO B 196      -1.235 -80.418  31.310  1.00 22.11           C  
ATOM   1576  CB  PRO B 196      -2.709 -79.282  33.006  1.00 22.11           C  
ATOM   1577  O   PRO B 196      -1.824 -80.867  30.323  1.00 22.11           O  
ATOM   1578  CG  PRO B 196      -4.013 -78.976  32.341  1.00 22.11           C  
ATOM   1579  CD  PRO B 196      -3.735 -78.494  30.946  1.00 22.11           C  
ATOM   1580  N   GLY B 197      -0.147 -81.075  31.710  1.00 23.41           N  
ATOM   1581  CA  GLY B 197       0.857 -82.034  31.280  1.00 23.41           C  
ATOM   1582  C   GLY B 197       0.400 -83.475  31.407  1.00 23.41           C  
ATOM   1583  O   GLY B 197       0.978 -84.372  30.791  1.00 23.41           O  
ATOM   1584  N   SER B 198      -0.572 -83.976  32.384  1.00 22.28           N  
ATOM   1585  CA  SER B 198       0.056 -84.975  33.243  1.00 22.28           C  
ATOM   1586  C   SER B 198       0.056 -86.350  32.583  1.00 22.28           C  
ATOM   1587  CB  SER B 198      -0.658 -85.047  34.593  1.00 22.28           C  
ATOM   1588  O   SER B 198      -0.799 -86.642  31.745  1.00 22.28           O  
ATOM   1589  OG  SER B 198       0.113 -85.777  35.532  1.00 22.28           O  
ATOM   1590  N   SER B 199       0.858 -87.386  33.006  1.00 23.34           N  
ATOM   1591  CA  SER B 199       1.605 -88.555  32.553  1.00 23.34           C  
ATOM   1592  C   SER B 199       0.765 -89.823  32.659  1.00 23.34           C  
ATOM   1593  CB  SER B 199       2.891 -88.716  33.365  1.00 23.34           C  
ATOM   1594  O   SER B 199       1.294 -90.933  32.574  1.00 23.34           O  
ATOM   1595  OG  SER B 199       2.757 -88.119  34.644  1.00 23.34           O  
ATOM   1596  N   SER B 200      -0.492 -90.034  32.259  1.00 20.59           N  
ATOM   1597  CA  SER B 200      -1.236 -90.871  33.195  1.00 20.59           C  
ATOM   1598  C   SER B 200      -0.791 -92.327  33.108  1.00 20.59           C  
ATOM   1599  CB  SER B 200      -2.738 -90.772  32.925  1.00 20.59           C  
ATOM   1600  O   SER B 200      -0.111 -92.718  32.158  1.00 20.59           O  
ATOM   1601  OG  SER B 200      -3.303 -92.059  32.743  1.00 20.59           O  
ATOM   1602  N   SER B 201      -1.722 -93.556  33.539  1.00 20.30           N  
ATOM   1603  CA  SER B 201      -1.793 -94.549  34.607  1.00 20.30           C  
ATOM   1604  C   SER B 201      -1.551 -95.956  34.070  1.00 20.30           C  
ATOM   1605  CB  SER B 201      -3.151 -94.488  35.307  1.00 20.30           C  
ATOM   1606  O   SER B 201      -0.644 -96.654  34.529  1.00 20.30           O  
ATOM   1607  OG  SER B 201      -4.153 -95.104  34.516  1.00 20.30           O  
ATOM   1608  N   THR B 202      -2.512 -96.942  33.555  1.00 19.11           N  
ATOM   1609  CA  THR B 202      -3.165 -97.966  34.363  1.00 19.11           C  
ATOM   1610  C   THR B 202      -2.961 -99.349  33.751  1.00 19.11           C  
ATOM   1611  CB  THR B 202      -4.672 -97.685  34.510  1.00 19.11           C  
ATOM   1612  O   THR B 202      -3.000 -99.505  32.529  1.00 19.11           O  
ATOM   1613  CG2 THR B 202      -4.940 -96.711  35.653  1.00 19.11           C  
ATOM   1614  OG1 THR B 202      -5.168 -97.120  33.290  1.00 19.11           O  
ATOM   1615  N   TYR B 203      -2.462-100.462  34.444  1.00 24.51           N  
ATOM   1616  CA  TYR B 203      -2.057-101.833  34.156  1.00 24.51           C  
ATOM   1617  C   TYR B 203      -3.252-102.676  33.729  1.00 24.51           C  
ATOM   1618  CB  TYR B 203      -1.384-102.463  35.379  1.00 24.51           C  
ATOM   1619  O   TYR B 203      -3.138-103.895  33.579  1.00 24.51           O  
ATOM   1620  CG  TYR B 203       0.119-102.326  35.384  1.00 24.51           C  
ATOM   1621  CD1 TYR B 203       0.925-103.255  34.730  1.00 24.51           C  
ATOM   1622  CD2 TYR B 203       0.736-101.268  36.042  1.00 24.51           C  
ATOM   1623  CE1 TYR B 203       2.311-103.134  34.733  1.00 24.51           C  
ATOM   1624  CE2 TYR B 203       2.121-101.136  36.052  1.00 24.51           C  
ATOM   1625  OH  TYR B 203       4.270-101.947  35.401  1.00 24.51           O  
ATOM   1626  CZ  TYR B 203       2.898-102.073  35.395  1.00 24.51           C  
ATOM   1627  N   PRO B 204      -4.094-102.794  32.773  1.00 24.07           N  
ATOM   1628  CA  PRO B 204      -5.464-102.954  33.264  1.00 24.07           C  
ATOM   1629  C   PRO B 204      -5.809-104.406  33.590  1.00 24.07           C  
ATOM   1630  CB  PRO B 204      -6.318-102.438  32.103  1.00 24.07           C  
ATOM   1631  O   PRO B 204      -5.407-105.318  32.863  1.00 24.07           O  
ATOM   1632  CG  PRO B 204      -5.462-102.617  30.891  1.00 24.07           C  
ATOM   1633  CD  PRO B 204      -4.093-103.050  31.333  1.00 24.07           C  
ATOM   1634  N   HIS B 205      -6.640-104.755  34.635  1.00 23.86           N  
ATOM   1635  CA  HIS B 205      -6.656-105.887  35.554  1.00 23.86           C  
ATOM   1636  C   HIS B 205      -7.327-107.101  34.921  1.00 23.86           C  
ATOM   1637  CB  HIS B 205      -7.370-105.511  36.854  1.00 23.86           C  
ATOM   1638  O   HIS B 205      -7.946-106.991  33.860  1.00 23.86           O  
ATOM   1639  CG  HIS B 205      -6.484-104.833  37.850  1.00 23.86           C  
ATOM   1640  CD2 HIS B 205      -6.447-103.549  38.278  1.00 23.86           C  
ATOM   1641  ND1 HIS B 205      -5.486-105.496  38.531  1.00 23.86           N  
ATOM   1642  CE1 HIS B 205      -4.871-104.646  39.337  1.00 23.86           C  
ATOM   1643  NE2 HIS B 205      -5.435-103.458  39.202  1.00 23.86           N  
ATOM   1644  N   SER B 206      -8.158-107.991  35.803  1.00 22.34           N  
ATOM   1645  CA  SER B 206      -8.104-109.361  36.302  1.00 22.34           C  
ATOM   1646  C   SER B 206      -9.084-110.261  35.556  1.00 22.34           C  
ATOM   1647  CB  SER B 206      -8.406-109.398  37.801  1.00 22.34           C  
ATOM   1648  O   SER B 206      -9.255-110.130  34.342  1.00 22.34           O  
ATOM   1649  OG  SER B 206      -7.274-108.992  38.551  1.00 22.34           O  
ATOM   1650  N   PRO B 207     -10.206-110.974  36.387  1.00 23.34           N  
ATOM   1651  CA  PRO B 207     -10.436-112.310  36.941  1.00 23.34           C  
ATOM   1652  C   PRO B 207     -11.567-113.055  36.235  1.00 23.34           C  
ATOM   1653  CB  PRO B 207     -10.795-112.030  38.402  1.00 23.34           C  
ATOM   1654  O   PRO B 207     -11.381-114.191  35.791  1.00 23.34           O  
ATOM   1655  CG  PRO B 207     -11.303-110.624  38.407  1.00 23.34           C  
ATOM   1656  CD  PRO B 207     -11.137-110.052  37.028  1.00 23.34           C  
ATOM   1657  N   THR B 208     -13.018-112.729  36.588  1.00 21.32           N  
ATOM   1658  CA  THR B 208     -13.980-113.243  37.558  1.00 21.32           C  
ATOM   1659  C   THR B 208     -15.230-113.765  36.855  1.00 21.32           C  
ATOM   1660  CB  THR B 208     -14.376-112.161  38.579  1.00 21.32           C  
ATOM   1661  O   THR B 208     -15.497-113.407  35.706  1.00 21.32           O  
ATOM   1662  CG2 THR B 208     -13.285-111.969  39.628  1.00 21.32           C  
ATOM   1663  OG1 THR B 208     -14.588-110.920  37.894  1.00 21.32           O  
ATOM   1664  N   SER B 209     -16.132-114.403  37.691  1.00 24.28           N  
ATOM   1665  CA  SER B 209     -16.985-115.587  37.683  1.00 24.28           C  
ATOM   1666  C   SER B 209     -18.326-115.298  37.017  1.00 24.28           C  
ATOM   1667  CB  SER B 209     -17.213-116.093  39.108  1.00 24.28           C  
ATOM   1668  O   SER B 209     -19.087-116.220  36.714  1.00 24.28           O  
ATOM   1669  OG  SER B 209     -18.011-115.182  39.844  1.00 24.28           O  
ATOM   1670  N   SER B 210     -19.196-114.125  36.972  1.00 21.81           N  
ATOM   1671  CA  SER B 210     -19.998-113.838  38.157  1.00 21.81           C  
ATOM   1672  C   SER B 210     -21.418-114.374  38.007  1.00 21.81           C  
ATOM   1673  CB  SER B 210     -20.038-112.333  38.426  1.00 21.81           C  
ATOM   1674  O   SER B 210     -21.821-114.780  36.915  1.00 21.81           O  
ATOM   1675  OG  SER B 210     -20.008-111.604  37.211  1.00 21.81           O  
ATOM   1676  N   ASP B 211     -22.466-113.551  38.580  1.00 21.03           N  
ATOM   1677  CA  ASP B 211     -23.572-113.606  39.531  1.00 21.03           C  
ATOM   1678  C   ASP B 211     -24.917-113.639  38.808  1.00 21.03           C  
ATOM   1679  CB  ASP B 211     -23.518-112.411  40.486  1.00 21.03           C  
ATOM   1680  O   ASP B 211     -25.894-114.181  39.329  1.00 21.03           O  
ATOM   1681  CG  ASP B 211     -23.269-112.816  41.928  1.00 21.03           C  
ATOM   1682  OD1 ASP B 211     -23.415-114.012  42.260  1.00 21.03           O  
ATOM   1683  OD2 ASP B 211     -22.927-111.930  42.741  1.00 21.03           O  
ATOM   1684  N   PRO B 212     -25.491-112.884  37.692  1.00 20.53           N  
ATOM   1685  CA  PRO B 212     -26.161-111.728  38.291  1.00 20.53           C  
ATOM   1686  C   PRO B 212     -27.667-111.931  38.441  1.00 20.53           C  
ATOM   1687  CB  PRO B 212     -25.858-110.595  37.307  1.00 20.53           C  
ATOM   1688  O   PRO B 212     -28.232-112.853  37.846  1.00 20.53           O  
ATOM   1689  CG  PRO B 212     -25.614-111.279  36.001  1.00 20.53           C  
ATOM   1690  CD  PRO B 212     -25.633-112.763  36.229  1.00 20.53           C  
ATOM   1691  N   GLY B 213     -28.491-110.761  38.314  1.00 20.11           N  
ATOM   1692  CA  GLY B 213     -29.373-110.074  39.243  1.00 20.11           C  
ATOM   1693  C   GLY B 213     -30.843-110.342  38.980  1.00 20.11           C  
ATOM   1694  O   GLY B 213     -31.187-111.134  38.100  1.00 20.11           O  
ATOM   1695  N   SER B 214     -31.693-109.185  38.691  1.00 21.35           N  
ATOM   1696  CA  SER B 214     -32.735-108.663  39.569  1.00 21.35           C  
ATOM   1697  C   SER B 214     -34.124-109.018  39.049  1.00 21.35           C  
ATOM   1698  CB  SER B 214     -32.608-107.146  39.710  1.00 21.35           C  
ATOM   1699  O   SER B 214     -34.264-109.534  37.938  1.00 21.35           O  
ATOM   1700  OG  SER B 214     -32.494-106.775  41.073  1.00 21.35           O  
ATOM   1701  N   PRO B 215     -35.084-107.966  38.826  1.00 20.92           N  
ATOM   1702  CA  PRO B 215     -36.226-107.588  39.662  1.00 20.92           C  
ATOM   1703  C   PRO B 215     -37.551-107.629  38.904  1.00 20.92           C  
ATOM   1704  CB  PRO B 215     -35.889-106.158  40.094  1.00 20.92           C  
ATOM   1705  O   PRO B 215     -38.536-108.177  39.406  1.00 20.92           O  
ATOM   1706  CG  PRO B 215     -34.862-105.695  39.111  1.00 20.92           C  
ATOM   1707  CD  PRO B 215     -34.553-106.827  38.174  1.00 20.92           C  
ATOM   1708  N   PHE B 216     -37.836-106.691  37.745  1.00 18.36           N  
ATOM   1709  CA  PHE B 216     -38.625-105.496  38.020  1.00 18.36           C  
ATOM   1710  C   PHE B 216     -40.067-105.683  37.561  1.00 18.36           C  
ATOM   1711  CB  PHE B 216     -38.009-104.274  37.332  1.00 18.36           C  
ATOM   1712  O   PHE B 216     -40.376-106.631  36.836  1.00 18.36           O  
ATOM   1713  CG  PHE B 216     -37.068-103.494  38.209  1.00 18.36           C  
ATOM   1714  CD1 PHE B 216     -37.548-102.516  39.071  1.00 18.36           C  
ATOM   1715  CD2 PHE B 216     -35.701-103.740  38.172  1.00 18.36           C  
ATOM   1716  CE1 PHE B 216     -36.678-101.792  39.884  1.00 18.36           C  
ATOM   1717  CE2 PHE B 216     -34.826-103.021  38.981  1.00 18.36           C  
ATOM   1718  CZ  PHE B 216     -35.317-102.047  39.836  1.00 18.36           C  
ATOM   1719  N   GLN B 217     -40.537-104.699  36.462  1.00 20.42           N  
ATOM   1720  CA  GLN B 217     -41.366-103.519  36.683  1.00 20.42           C  
ATOM   1721  C   GLN B 217     -42.794-103.750  36.196  1.00 20.42           C  
ATOM   1722  CB  GLN B 217     -40.764-102.300  35.981  1.00 20.42           C  
ATOM   1723  O   GLN B 217     -43.052-104.686  35.436  1.00 20.42           O  
ATOM   1724  CG  GLN B 217     -40.216-101.249  36.937  1.00 20.42           C  
ATOM   1725  CD  GLN B 217     -39.367-100.204  36.237  1.00 20.42           C  
ATOM   1726  NE2 GLN B 217     -38.481 -99.559  36.989  1.00 20.42           N  
ATOM   1727  OE1 GLN B 217     -39.506 -99.980  35.031  1.00 20.42           O  
ATOM   1728  N   MET B 218     -43.407-102.477  35.584  1.00 21.17           N  
ATOM   1729  CA  MET B 218     -44.623-101.808  36.039  1.00 21.17           C  
ATOM   1730  C   MET B 218     -45.808-102.172  35.151  1.00 21.17           C  
ATOM   1731  CB  MET B 218     -44.429-100.291  36.056  1.00 21.17           C  
ATOM   1732  O   MET B 218     -45.635-102.793  34.101  1.00 21.17           O  
ATOM   1733  CG  MET B 218     -43.778 -99.770  37.327  1.00 21.17           C  
ATOM   1734  SD  MET B 218     -44.980 -98.955  38.449  1.00 21.17           S  
ATOM   1735  CE  MET B 218     -45.607-100.399  39.350  1.00 21.17           C  
ATOM   1736  N   PRO B 219     -46.587-100.927  34.844  1.00 20.08           N  
ATOM   1737  CA  PRO B 219     -48.023-100.775  35.088  1.00 20.08           C  
ATOM   1738  C   PRO B 219     -48.855-100.894  33.813  1.00 20.08           C  
ATOM   1739  CB  PRO B 219     -48.132 -99.367  35.681  1.00 20.08           C  
ATOM   1740  O   PRO B 219     -49.858-101.612  33.791  1.00 20.08           O  
ATOM   1741  CG  PRO B 219     -46.876 -98.677  35.259  1.00 20.08           C  
ATOM   1742  CD  PRO B 219     -46.027 -99.654  34.498  1.00 20.08           C  
ATOM   1743  N   ALA B 220     -48.763 -99.803  32.820  1.00 20.03           N  
ATOM   1744  CA  ALA B 220     -49.822 -98.798  32.835  1.00 20.03           C  
ATOM   1745  C   ALA B 220     -50.884 -99.104  31.783  1.00 20.03           C  
ATOM   1746  CB  ALA B 220     -49.237 -97.406  32.605  1.00 20.03           C  
ATOM   1747  O   ALA B 220     -50.669 -99.936  30.899  1.00 20.03           O  
ATOM   1748  N   ASP B 221     -51.517 -97.799  31.222  1.00 20.59           N  
ATOM   1749  CA  ASP B 221     -52.912 -97.370  31.255  1.00 20.59           C  
ATOM   1750  C   ASP B 221     -53.542 -97.447  29.866  1.00 20.59           C  
ATOM   1751  CB  ASP B 221     -53.023 -95.946  31.805  1.00 20.59           C  
ATOM   1752  O   ASP B 221     -54.598 -98.059  29.691  1.00 20.59           O  
ATOM   1753  CG  ASP B 221     -53.327 -95.908  33.292  1.00 20.59           C  
ATOM   1754  OD1 ASP B 221     -53.816 -96.918  33.841  1.00 20.59           O  
ATOM   1755  OD2 ASP B 221     -53.078 -94.856  33.920  1.00 20.59           O  
ATOM   1756  N   THR B 222     -53.428 -96.212  29.048  1.00 20.42           N  
ATOM   1757  CA  THR B 222     -54.588 -95.351  28.847  1.00 20.42           C  
ATOM   1758  C   THR B 222     -55.245 -95.636  27.499  1.00 20.42           C  
ATOM   1759  CB  THR B 222     -54.201 -93.863  28.927  1.00 20.42           C  
ATOM   1760  O   THR B 222     -54.624 -96.222  26.611  1.00 20.42           O  
ATOM   1761  CG2 THR B 222     -55.233 -93.067  29.719  1.00 20.42           C  
ATOM   1762  OG1 THR B 222     -52.925 -93.741  29.569  1.00 20.42           O  
ATOM   1763  N   PRO B 223     -55.709 -94.284  26.831  1.00 20.30           N  
ATOM   1764  CA  PRO B 223     -57.092 -94.062  26.400  1.00 20.30           C  
ATOM   1765  C   PRO B 223     -57.287 -94.285  24.902  1.00 20.30           C  
ATOM   1766  CB  PRO B 223     -57.345 -92.598  26.772  1.00 20.30           C  
ATOM   1767  O   PRO B 223     -56.312 -94.478  24.171  1.00 20.30           O  
ATOM   1768  CG  PRO B 223     -55.988 -91.973  26.811  1.00 20.30           C  
ATOM   1769  CD  PRO B 223     -54.959 -93.061  26.696  1.00 20.30           C  
ATOM   1770  N   PRO B 224     -57.906 -93.042  24.231  1.00 19.71           N  
ATOM   1771  CA  PRO B 224     -59.221 -93.063  23.586  1.00 19.71           C  
ATOM   1772  C   PRO B 224     -59.131 -93.021  22.062  1.00 19.71           C  
ATOM   1773  CB  PRO B 224     -59.900 -91.803  24.128  1.00 19.71           C  
ATOM   1774  O   PRO B 224     -59.553 -93.965  21.389  1.00 19.71           O  
ATOM   1775  CG  PRO B 224     -58.779 -90.951  24.629  1.00 19.71           C  
ATOM   1776  CD  PRO B 224     -57.499 -91.728  24.512  1.00 19.71           C  
ATOM   1777  N   PRO B 225     -59.382 -91.637  21.433  1.00 20.34           N  
ATOM   1778  CA  PRO B 225     -60.621 -91.433  20.679  1.00 20.34           C  
ATOM   1779  C   PRO B 225     -60.395 -91.411  19.169  1.00 20.34           C  
ATOM   1780  CB  PRO B 225     -61.117 -90.073  21.177  1.00 20.34           C  
ATOM   1781  O   PRO B 225     -59.250 -91.421  18.712  1.00 20.34           O  
ATOM   1782  CG  PRO B 225     -59.929 -89.452  21.838  1.00 20.34           C  
ATOM   1783  CD  PRO B 225     -58.790 -90.429  21.788  1.00 20.34           C  
ATOM   1784  N   ALA B 226     -60.796 -90.100  18.500  1.00 21.08           N  
ATOM   1785  CA  ALA B 226     -61.924 -89.946  17.584  1.00 21.08           C  
ATOM   1786  C   ALA B 226     -61.442 -89.722  16.153  1.00 21.08           C  
ATOM   1787  CB  ALA B 226     -62.816 -88.789  18.029  1.00 21.08           C  
ATOM   1788  O   ALA B 226     -61.724 -90.529  15.264  1.00 21.08           O  
ATOM   1789  N   TYR B 227     -61.702 -88.343  15.557  1.00 20.03           N  
ATOM   1790  CA  TYR B 227     -62.732 -88.091  14.556  1.00 20.03           C  
ATOM   1791  C   TYR B 227     -62.118 -87.929  13.171  1.00 20.03           C  
ATOM   1792  CB  TYR B 227     -63.540 -86.841  14.918  1.00 20.03           C  
ATOM   1793  O   TYR B 227     -62.479 -88.649  12.237  1.00 20.03           O  
ATOM   1794  CG  TYR B 227     -64.917 -87.144  15.459  1.00 20.03           C  
ATOM   1795  CD1 TYR B 227     -66.008 -87.283  14.604  1.00 20.03           C  
ATOM   1796  CD2 TYR B 227     -65.129 -87.290  16.825  1.00 20.03           C  
ATOM   1797  CE1 TYR B 227     -67.278 -87.559  15.098  1.00 20.03           C  
ATOM   1798  CE2 TYR B 227     -66.395 -87.567  17.331  1.00 20.03           C  
ATOM   1799  OH  TYR B 227     -68.717 -87.974  16.955  1.00 20.03           O  
ATOM   1800  CZ  TYR B 227     -67.462 -87.700  16.461  1.00 20.03           C  
ATOM   1801  N   LEU B 228     -62.109 -86.462  12.537  1.00 21.35           N  
ATOM   1802  CA  LEU B 228     -63.072 -85.915  11.587  1.00 21.35           C  
ATOM   1803  C   LEU B 228     -62.403 -85.602  10.254  1.00 21.35           C  
ATOM   1804  CB  LEU B 228     -63.724 -84.651  12.154  1.00 21.35           C  
ATOM   1805  O   LEU B 228     -61.176 -85.664  10.140  1.00 21.35           O  
ATOM   1806  CG  LEU B 228     -64.874 -84.864  13.140  1.00 21.35           C  
ATOM   1807  CD1 LEU B 228     -65.074 -83.620  13.998  1.00 21.35           C  
ATOM   1808  CD2 LEU B 228     -66.157 -85.220  12.396  1.00 21.35           C  
ATOM   1809  N   PRO B 229     -62.341 -84.132   9.761  1.00 21.58           N  
ATOM   1810  CA  PRO B 229     -63.172 -83.530   8.716  1.00 21.58           C  
ATOM   1811  C   PRO B 229     -62.391 -83.240   7.436  1.00 21.58           C  
ATOM   1812  CB  PRO B 229     -63.665 -82.232   9.361  1.00 21.58           C  
ATOM   1813  O   PRO B 229     -61.157 -83.272   7.440  1.00 21.58           O  
ATOM   1814  CG  PRO B 229     -62.802 -82.055  10.569  1.00 21.58           C  
ATOM   1815  CD  PRO B 229     -61.866 -83.225  10.662  1.00 21.58           C  
ATOM   1816  N   PRO B 230     -62.954 -82.115   6.553  1.00 23.95           N  
ATOM   1817  CA  PRO B 230     -63.273 -81.993   5.129  1.00 23.95           C  
ATOM   1818  C   PRO B 230     -62.232 -81.184   4.358  1.00 23.95           C  
ATOM   1819  CB  PRO B 230     -64.627 -81.279   5.131  1.00 23.95           C  
ATOM   1820  O   PRO B 230     -61.807 -81.592   3.274  1.00 23.95           O  
ATOM   1821  CG  PRO B 230     -64.804 -80.799   6.535  1.00 23.95           C  
ATOM   1822  CD  PRO B 230     -63.618 -81.241   7.343  1.00 23.95           C  
ATOM   1823  N   GLU B 231     -62.054 -79.724   4.593  1.00 22.90           N  
ATOM   1824  CA  GLU B 231     -62.668 -78.756   3.689  1.00 22.90           C  
ATOM   1825  C   GLU B 231     -61.672 -78.270   2.640  1.00 22.90           C  
ATOM   1826  CB  GLU B 231     -63.227 -77.567   4.475  1.00 22.90           C  
ATOM   1827  O   GLU B 231     -60.479 -78.570   2.723  1.00 22.90           O  
ATOM   1828  CG  GLU B 231     -64.672 -77.746   4.918  1.00 22.90           C  
ATOM   1829  CD  GLU B 231     -65.351 -76.438   5.292  1.00 22.90           C  
ATOM   1830  OE1 GLU B 231     -66.593 -76.423   5.449  1.00 22.90           O  
ATOM   1831  OE2 GLU B 231     -64.636 -75.421   5.428  1.00 22.90           O  
ATOM   1832  N   ASP B 232     -61.415 -76.740   2.488  1.00 22.83           N  
ATOM   1833  CA  ASP B 232     -61.910 -75.757   1.530  1.00 22.83           C  
ATOM   1834  C   ASP B 232     -60.780 -75.232   0.648  1.00 22.83           C  
ATOM   1835  CB  ASP B 232     -62.593 -74.596   2.256  1.00 22.83           C  
ATOM   1836  O   ASP B 232     -60.879 -75.260  -0.581  1.00 22.83           O  
ATOM   1837  CG  ASP B 232     -64.109 -74.660   2.183  1.00 22.83           C  
ATOM   1838  OD1 ASP B 232     -64.648 -75.344   1.286  1.00 22.83           O  
ATOM   1839  OD2 ASP B 232     -64.770 -74.018   3.027  1.00 22.83           O  
ATOM   1840  N   PRO B 233     -60.264 -73.815   0.824  1.00 22.15           N  
ATOM   1841  CA  PRO B 233     -60.608 -72.608   0.069  1.00 22.15           C  
ATOM   1842  C   PRO B 233     -59.510 -72.190  -0.906  1.00 22.15           C  
ATOM   1843  CB  PRO B 233     -60.800 -71.553   1.161  1.00 22.15           C  
ATOM   1844  O   PRO B 233     -58.401 -72.728  -0.861  1.00 22.15           O  
ATOM   1845  CG  PRO B 233     -60.092 -72.105   2.355  1.00 22.15           C  
ATOM   1846  CD  PRO B 233     -59.563 -73.467   2.009  1.00 22.15           C  
ATOM   1847  N   MET B 234     -59.007 -70.690  -1.000  1.00 23.24           N  
ATOM   1848  CA  MET B 234     -59.299 -69.557  -1.873  1.00 23.24           C  
ATOM   1849  C   MET B 234     -58.034 -69.063  -2.566  1.00 23.24           C  
ATOM   1850  CB  MET B 234     -59.940 -68.417  -1.080  1.00 23.24           C  
ATOM   1851  O   MET B 234     -57.886 -69.215  -3.780  1.00 23.24           O  
ATOM   1852  CG  MET B 234     -61.446 -68.548  -0.926  1.00 23.24           C  
ATOM   1853  SD  MET B 234     -62.340 -67.030  -1.440  1.00 23.24           S  
ATOM   1854  CE  MET B 234     -63.874 -67.762  -2.076  1.00 23.24           C  
ATOM   1855  N   THR B 235     -57.537 -67.677  -2.323  1.00 23.13           N  
ATOM   1856  CA  THR B 235     -57.699 -66.500  -3.169  1.00 23.13           C  
ATOM   1857  C   THR B 235     -56.391 -66.158  -3.876  1.00 23.13           C  
ATOM   1858  CB  THR B 235     -58.177 -65.285  -2.351  1.00 23.13           C  
ATOM   1859  O   THR B 235     -55.334 -66.688  -3.528  1.00 23.13           O  
ATOM   1860  CG2 THR B 235     -59.676 -65.359  -2.082  1.00 23.13           C  
ATOM   1861  OG1 THR B 235     -57.479 -65.255  -1.100  1.00 23.13           O  
ATOM   1862  N   GLN B 236     -55.867 -64.686  -3.959  1.00 22.76           N  
ATOM   1863  CA  GLN B 236     -55.871 -63.694  -5.030  1.00 22.76           C  
ATOM   1864  C   GLN B 236     -54.450 -63.350  -5.466  1.00 22.76           C  
ATOM   1865  CB  GLN B 236     -56.605 -62.428  -4.587  1.00 22.76           C  
ATOM   1866  O   GLN B 236     -54.140 -63.367  -6.659  1.00 22.76           O  
ATOM   1867  CG  GLN B 236     -57.666 -61.956  -5.572  1.00 22.76           C  
ATOM   1868  CD  GLN B 236     -58.539 -60.850  -5.010  1.00 22.76           C  
ATOM   1869  NE2 GLN B 236     -59.564 -60.463  -5.761  1.00 22.76           N  
ATOM   1870  OE1 GLN B 236     -58.294 -60.347  -3.908  1.00 22.76           O  
ATOM   1871  N   ASP B 237     -53.703 -62.228  -4.872  1.00 23.28           N  
ATOM   1872  CA  ASP B 237     -53.517 -60.879  -5.397  1.00 23.28           C  
ATOM   1873  C   ASP B 237     -52.128 -60.714  -6.008  1.00 23.28           C  
ATOM   1874  CB  ASP B 237     -53.733 -59.840  -4.294  1.00 23.28           C  
ATOM   1875  O   ASP B 237     -51.229 -61.516  -5.746  1.00 23.28           O  
ATOM   1876  CG  ASP B 237     -54.354 -58.552  -4.806  1.00 23.28           C  
ATOM   1877  OD1 ASP B 237     -54.568 -58.423  -6.031  1.00 23.28           O  
ATOM   1878  OD2 ASP B 237     -54.628 -57.657  -3.978  1.00 23.28           O  
ATOM   1879  N   GLY B 238     -51.746 -59.371  -6.606  1.00 23.94           N  
ATOM   1880  CA  GLY B 238     -51.244 -58.823  -7.856  1.00 23.94           C  
ATOM   1881  C   GLY B 238     -49.748 -58.576  -7.841  1.00 23.94           C  
ATOM   1882  O   GLY B 238     -49.067 -58.911  -6.869  1.00 23.94           O  
ATOM   1883  N   SER B 239     -49.256 -57.258  -8.225  1.00 25.03           N  
ATOM   1884  CA  SER B 239     -48.458 -56.729  -9.327  1.00 25.03           C  
ATOM   1885  C   SER B 239     -47.108 -56.218  -8.835  1.00 25.03           C  
ATOM   1886  CB  SER B 239     -49.209 -55.605 -10.042  1.00 25.03           C  
ATOM   1887  O   SER B 239     -46.294 -55.738  -9.627  1.00 25.03           O  
ATOM   1888  OG  SER B 239     -50.588 -55.636  -9.718  1.00 25.03           O  
ATOM   1889  N   GLN B 240     -46.829 -55.991  -7.542  1.00 23.05           N  
ATOM   1890  CA  GLN B 240     -46.204 -54.716  -7.207  1.00 23.05           C  
ATOM   1891  C   GLN B 240     -44.785 -54.636  -7.763  1.00 23.05           C  
ATOM   1892  CB  GLN B 240     -46.187 -54.507  -5.692  1.00 23.05           C  
ATOM   1893  O   GLN B 240     -43.952 -55.500  -7.479  1.00 23.05           O  
ATOM   1894  CG  GLN B 240     -47.522 -54.053  -5.119  1.00 23.05           C  
ATOM   1895  CD  GLN B 240     -47.535 -52.580  -4.754  1.00 23.05           C  
ATOM   1896  NE2 GLN B 240     -48.725 -51.992  -4.701  1.00 23.05           N  
ATOM   1897  OE1 GLN B 240     -46.483 -51.977  -4.519  1.00 23.05           O  
ATOM   1898  N   PRO B 241     -44.626 -53.722  -8.788  1.00 25.83           N  
ATOM   1899  CA  PRO B 241     -43.518 -53.434  -9.701  1.00 25.83           C  
ATOM   1900  C   PRO B 241     -42.370 -52.692  -9.021  1.00 25.83           C  
ATOM   1901  CB  PRO B 241     -44.167 -52.564 -10.781  1.00 25.83           C  
ATOM   1902  O   PRO B 241     -42.599 -51.705  -8.318  1.00 25.83           O  
ATOM   1903  CG  PRO B 241     -45.421 -52.048 -10.152  1.00 25.83           C  
ATOM   1904  CD  PRO B 241     -45.574 -52.684  -8.800  1.00 25.83           C  
ATOM   1905  N   MET B 242     -41.531 -53.361  -8.323  1.00 24.14           N  
ATOM   1906  CA  MET B 242     -40.554 -52.780  -7.408  1.00 24.14           C  
ATOM   1907  C   MET B 242     -39.566 -51.892  -8.158  1.00 24.14           C  
ATOM   1908  CB  MET B 242     -39.802 -53.878  -6.654  1.00 24.14           C  
ATOM   1909  O   MET B 242     -38.654 -52.392  -8.818  1.00 24.14           O  
ATOM   1910  CG  MET B 242     -40.414 -54.226  -5.306  1.00 24.14           C  
ATOM   1911  SD  MET B 242     -39.151 -54.414  -3.988  1.00 24.14           S  
ATOM   1912  CE  MET B 242     -40.004 -55.581  -2.892  1.00 24.14           C  
ATOM   1913  N   ASP B 243     -40.081 -50.834  -8.834  1.00 26.04           N  
ATOM   1914  CA  ASP B 243     -39.214 -50.040  -9.699  1.00 26.04           C  
ATOM   1915  C   ASP B 243     -38.143 -49.314  -8.888  1.00 26.04           C  
ATOM   1916  CB  ASP B 243     -40.038 -49.031 -10.504  1.00 26.04           C  
ATOM   1917  O   ASP B 243     -38.459 -48.578  -7.951  1.00 26.04           O  
ATOM   1918  CG  ASP B 243     -39.519 -48.835 -11.917  1.00 26.04           C  
ATOM   1919  OD1 ASP B 243     -38.436 -49.365 -12.249  1.00 26.04           O  
ATOM   1920  OD2 ASP B 243     -40.197 -48.141 -12.706  1.00 26.04           O  
ATOM   1921  N   THR B 244     -36.953 -49.777  -8.806  1.00 24.98           N  
ATOM   1922  CA  THR B 244     -35.776 -49.455  -8.006  1.00 24.98           C  
ATOM   1923  C   THR B 244     -35.224 -48.084  -8.385  1.00 24.98           C  
ATOM   1924  CB  THR B 244     -34.676 -50.519  -8.176  1.00 24.98           C  
ATOM   1925  O   THR B 244     -34.135 -47.705  -7.949  1.00 24.98           O  
ATOM   1926  CG2 THR B 244     -34.325 -51.166  -6.840  1.00 24.98           C  
ATOM   1927  OG1 THR B 244     -35.136 -51.533  -9.079  1.00 24.98           O  
ATOM   1928  N   ASN B 245     -35.892 -47.291  -9.275  1.00 24.58           N  
ATOM   1929  CA  ASN B 245     -35.049 -46.281  -9.906  1.00 24.58           C  
ATOM   1930  C   ASN B 245     -34.638 -45.195  -8.916  1.00 24.58           C  
ATOM   1931  CB  ASN B 245     -35.763 -45.660 -11.109  1.00 24.58           C  
ATOM   1932  O   ASN B 245     -35.487 -44.469  -8.397  1.00 24.58           O  
ATOM   1933  CG  ASN B 245     -35.052 -45.939 -12.418  1.00 24.58           C  
ATOM   1934  ND2 ASN B 245     -35.620 -45.456 -13.517  1.00 24.58           N  
ATOM   1935  OD1 ASN B 245     -34.000 -46.583 -12.442  1.00 24.58           O  
ATOM   1936  N   MET B 246     -33.645 -45.368  -8.082  1.00 24.34           N  
ATOM   1937  CA  MET B 246     -33.161 -44.480  -7.029  1.00 24.34           C  
ATOM   1938  C   MET B 246     -32.755 -43.126  -7.603  1.00 24.34           C  
ATOM   1939  CB  MET B 246     -31.978 -45.112  -6.294  1.00 24.34           C  
ATOM   1940  O   MET B 246     -31.746 -43.022  -8.303  1.00 24.34           O  
ATOM   1941  CG  MET B 246     -32.387 -46.041  -5.162  1.00 24.34           C  
ATOM   1942  SD  MET B 246     -32.817 -45.132  -3.627  1.00 24.34           S  
ATOM   1943  CE  MET B 246     -33.762 -46.410  -2.752  1.00 24.34           C  
ATOM   1944  N   MET B 247     -33.634 -42.375  -8.266  1.00 24.58           N  
ATOM   1945  CA  MET B 247     -33.365 -41.106  -8.937  1.00 24.58           C  
ATOM   1946  C   MET B 247     -32.828 -40.073  -7.952  1.00 24.58           C  
ATOM   1947  CB  MET B 247     -34.630 -40.576  -9.613  1.00 24.58           C  
ATOM   1948  O   MET B 247     -33.384 -39.895  -6.867  1.00 24.58           O  
ATOM   1949  CG  MET B 247     -34.724 -40.917 -11.092  1.00 24.58           C  
ATOM   1950  SD  MET B 247     -35.640 -39.647 -12.049  1.00 24.58           S  
ATOM   1951  CE  MET B 247     -35.347 -40.246 -13.737  1.00 24.58           C  
ATOM   1952  N   ALA B 248     -31.439 -39.845  -7.939  1.00 27.66           N  
ATOM   1953  CA  ALA B 248     -30.750 -38.874  -7.093  1.00 27.66           C  
ATOM   1954  C   ALA B 248     -31.411 -37.502  -7.182  1.00 27.66           C  
ATOM   1955  CB  ALA B 248     -29.277 -38.779  -7.484  1.00 27.66           C  
ATOM   1956  O   ALA B 248     -31.768 -37.048  -8.272  1.00 27.66           O  
ATOM   1957  N   PRO B 249     -32.141 -37.083  -6.186  1.00 26.74           N  
ATOM   1958  CA  PRO B 249     -33.017 -35.914  -6.303  1.00 26.74           C  
ATOM   1959  C   PRO B 249     -32.274 -34.664  -6.769  1.00 26.74           C  
ATOM   1960  CB  PRO B 249     -33.555 -35.733  -4.882  1.00 26.74           C  
ATOM   1961  O   PRO B 249     -31.072 -34.530  -6.526  1.00 26.74           O  
ATOM   1962  CG  PRO B 249     -32.741 -36.665  -4.044  1.00 26.74           C  
ATOM   1963  CD  PRO B 249     -31.810 -37.426  -4.943  1.00 26.74           C  
ATOM   1964  N   PRO B 250     -32.569 -34.144  -7.962  1.00 26.08           N  
ATOM   1965  CA  PRO B 250     -32.103 -32.889  -8.558  1.00 26.08           C  
ATOM   1966  C   PRO B 250     -32.143 -31.719  -7.578  1.00 26.08           C  
ATOM   1967  CB  PRO B 250     -33.078 -32.666  -9.716  1.00 26.08           C  
ATOM   1968  O   PRO B 250     -32.970 -31.704  -6.663  1.00 26.08           O  
ATOM   1969  CG  PRO B 250     -34.195 -33.627  -9.466  1.00 26.08           C  
ATOM   1970  CD  PRO B 250     -33.866 -34.432  -8.242  1.00 26.08           C  
ATOM   1971  N   LEU B 251     -30.869 -31.265  -7.120  1.00 30.39           N  
ATOM   1972  CA  LEU B 251     -30.788 -30.146  -6.188  1.00 30.39           C  
ATOM   1973  C   LEU B 251     -31.771 -29.045  -6.572  1.00 30.39           C  
ATOM   1974  CB  LEU B 251     -29.365 -29.583  -6.148  1.00 30.39           C  
ATOM   1975  O   LEU B 251     -32.014 -28.811  -7.758  1.00 30.39           O  
ATOM   1976  CG  LEU B 251     -28.298 -30.481  -5.520  1.00 30.39           C  
ATOM   1977  CD1 LEU B 251     -26.903 -29.964  -5.860  1.00 30.39           C  
ATOM   1978  CD2 LEU B 251     -28.490 -30.564  -4.010  1.00 30.39           C  
ATOM   1979  N   PRO B 252     -32.824 -28.893  -5.807  1.00 29.19           N  
ATOM   1980  CA  PRO B 252     -33.885 -27.949  -6.166  1.00 29.19           C  
ATOM   1981  C   PRO B 252     -33.342 -26.603  -6.642  1.00 29.19           C  
ATOM   1982  CB  PRO B 252     -34.672 -27.791  -4.863  1.00 29.19           C  
ATOM   1983  O   PRO B 252     -32.298 -26.151  -6.164  1.00 29.19           O  
ATOM   1984  CG  PRO B 252     -33.932 -28.623  -3.866  1.00 29.19           C  
ATOM   1985  CD  PRO B 252     -32.718 -29.202  -4.535  1.00 29.19           C  
ATOM   1986  N   SER B 253     -33.325 -26.372  -7.938  1.00 30.06           N  
ATOM   1987  CA  SER B 253     -33.085 -25.112  -8.634  1.00 30.06           C  
ATOM   1988  C   SER B 253     -33.682 -23.936  -7.869  1.00 30.06           C  
ATOM   1989  CB  SER B 253     -33.667 -25.161 -10.047  1.00 30.06           C  
ATOM   1990  O   SER B 253     -33.585 -22.789  -8.310  1.00 30.06           O  
ATOM   1991  OG  SER B 253     -33.551 -26.463 -10.594  1.00 30.06           O  
ATOM   1992  N   GLU B 254     -34.759 -24.353  -7.135  1.00 31.15           N  
ATOM   1993  CA  GLU B 254     -35.604 -23.191  -6.874  1.00 31.15           C  
ATOM   1994  C   GLU B 254     -34.964 -22.262  -5.847  1.00 31.15           C  
ATOM   1995  CB  GLU B 254     -36.989 -23.632  -6.394  1.00 31.15           C  
ATOM   1996  O   GLU B 254     -35.235 -22.370  -4.650  1.00 31.15           O  
ATOM   1997  CG  GLU B 254     -37.994 -23.837  -7.518  1.00 31.15           C  
ATOM   1998  CD  GLU B 254     -39.433 -23.903  -7.033  1.00 31.15           C  
ATOM   1999  OE1 GLU B 254     -40.359 -23.909  -7.876  1.00 31.15           O  
ATOM   2000  OE2 GLU B 254     -39.637 -23.948  -5.799  1.00 31.15           O  
ATOM   2001  N   ILE B 255     -33.626 -22.404  -5.525  1.00 35.20           N  
ATOM   2002  CA  ILE B 255     -33.360 -21.327  -4.577  1.00 35.20           C  
ATOM   2003  C   ILE B 255     -33.891 -20.007  -5.133  1.00 35.20           C  
ATOM   2004  CB  ILE B 255     -31.851 -21.209  -4.265  1.00 35.20           C  
ATOM   2005  O   ILE B 255     -33.734 -19.720  -6.322  1.00 35.20           O  
ATOM   2006  CG1 ILE B 255     -31.302 -22.551  -3.766  1.00 35.20           C  
ATOM   2007  CG2 ILE B 255     -31.597 -20.098  -3.242  1.00 35.20           C  
ATOM   2008  CD1 ILE B 255     -29.790 -22.576  -3.597  1.00 35.20           C  
ATOM   2009  N   ASN B 256     -34.868 -19.408  -4.592  1.00 37.38           N  
ATOM   2010  CA  ASN B 256     -35.343 -18.080  -4.967  1.00 37.38           C  
ATOM   2011  C   ASN B 256     -34.183 -17.134  -5.267  1.00 37.38           C  
ATOM   2012  CB  ASN B 256     -36.233 -17.497  -3.867  1.00 37.38           C  
ATOM   2013  O   ASN B 256     -33.426 -16.768  -4.366  1.00 37.38           O  
ATOM   2014  CG  ASN B 256     -37.710 -17.653  -4.167  1.00 37.38           C  
ATOM   2015  ND2 ASN B 256     -38.532 -17.641  -3.124  1.00 37.38           N  
ATOM   2016  OD1 ASN B 256     -38.110 -17.784  -5.327  1.00 37.38           O  
ATOM   2017  N   ARG B 257     -33.368 -17.258  -6.436  1.00 43.65           N  
ATOM   2018  CA  ARG B 257     -32.428 -16.319  -7.039  1.00 43.65           C  
ATOM   2019  C   ARG B 257     -32.797 -14.880  -6.697  1.00 43.65           C  
ATOM   2020  CB  ARG B 257     -32.384 -16.502  -8.558  1.00 43.65           C  
ATOM   2021  O   ARG B 257     -31.974 -13.972  -6.837  1.00 43.65           O  
ATOM   2022  CG  ARG B 257     -31.400 -17.565  -9.022  1.00 43.65           C  
ATOM   2023  CD  ARG B 257     -31.226 -17.550 -10.534  1.00 43.65           C  
ATOM   2024  NE  ARG B 257     -30.268 -18.560 -10.976  1.00 43.65           N  
ATOM   2025  NH1 ARG B 257     -30.560 -18.148 -13.231  1.00 43.65           N  
ATOM   2026  NH2 ARG B 257     -29.087 -19.761 -12.537  1.00 43.65           N  
ATOM   2027  CZ  ARG B 257     -29.974 -18.820 -12.247  1.00 43.65           C  
ATOM   2028  N   GLY B 258     -34.121 -14.605  -6.437  1.00 50.74           N  
ATOM   2029  CA  GLY B 258     -34.477 -13.196  -6.370  1.00 50.74           C  
ATOM   2030  C   GLY B 258     -33.861 -12.481  -5.183  1.00 50.74           C  
ATOM   2031  O   GLY B 258     -33.668 -11.263  -5.217  1.00 50.74           O  
ATOM   2032  N   ASP B 259     -33.206 -13.245  -4.077  1.00 67.63           N  
ATOM   2033  CA  ASP B 259     -32.751 -12.516  -2.897  1.00 67.63           C  
ATOM   2034  C   ASP B 259     -31.227 -12.444  -2.849  1.00 67.63           C  
ATOM   2035  CB  ASP B 259     -33.286 -13.172  -1.622  1.00 67.63           C  
ATOM   2036  O   ASP B 259     -30.650 -12.055  -1.832  1.00 67.63           O  
ATOM   2037  CG  ASP B 259     -33.739 -12.163  -0.581  1.00 67.63           C  
ATOM   2038  OD1 ASP B 259     -33.712 -10.945  -0.860  1.00 67.63           O  
ATOM   2039  OD2 ASP B 259     -34.124 -12.590   0.529  1.00 67.63           O  
ATOM   2040  N   VAL B 260     -30.436 -12.934  -3.839  1.00 74.92           N  
ATOM   2041  CA  VAL B 260     -28.978 -12.884  -3.799  1.00 74.92           C  
ATOM   2042  C   VAL B 260     -28.448 -12.223  -5.069  1.00 74.92           C  
ATOM   2043  CB  VAL B 260     -28.366 -14.293  -3.636  1.00 74.92           C  
ATOM   2044  O   VAL B 260     -29.039 -12.365  -6.143  1.00 74.92           O  
ATOM   2045  CG1 VAL B 260     -28.577 -14.812  -2.214  1.00 74.92           C  
ATOM   2046  CG2 VAL B 260     -28.969 -15.257  -4.655  1.00 74.92           C  
ATOM   2047  N   GLN B 261     -27.305 -11.400  -4.949  1.00 83.82           N  
ATOM   2048  CA  GLN B 261     -26.632 -10.788  -6.090  1.00 83.82           C  
ATOM   2049  C   GLN B 261     -25.276 -11.441  -6.343  1.00 83.82           C  
ATOM   2050  CB  GLN B 261     -26.458  -9.285  -5.869  1.00 83.82           C  
ATOM   2051  O   GLN B 261     -24.461 -11.567  -5.427  1.00 83.82           O  
ATOM   2052  CG  GLN B 261     -25.891  -8.547  -7.074  1.00 83.82           C  
ATOM   2053  CD  GLN B 261     -25.891  -7.041  -6.894  1.00 83.82           C  
ATOM   2054  NE2 GLN B 261     -25.591  -6.315  -7.966  1.00 83.82           N  
ATOM   2055  OE1 GLN B 261     -26.159  -6.533  -5.800  1.00 83.82           O  
ATOM   2056  N   ALA B 262     -25.032 -11.934  -7.610  1.00 88.56           N  
ATOM   2057  CA  ALA B 262     -23.771 -12.577  -7.972  1.00 88.56           C  
ATOM   2058  C   ALA B 262     -22.699 -11.540  -8.293  1.00 88.56           C  
ATOM   2059  CB  ALA B 262     -23.974 -13.514  -9.161  1.00 88.56           C  
ATOM   2060  O   ALA B 262     -22.923 -10.636  -9.101  1.00 88.56           O  
ATOM   2061  N   VAL B 263     -21.531 -11.656  -7.670  1.00 93.78           N  
ATOM   2062  CA  VAL B 263     -20.406 -10.763  -7.924  1.00 93.78           C  
ATOM   2063  C   VAL B 263     -19.239 -11.554  -8.510  1.00 93.78           C  
ATOM   2064  CB  VAL B 263     -19.962 -10.030  -6.639  1.00 93.78           C  
ATOM   2065  O   VAL B 263     -18.625 -12.369  -7.817  1.00 93.78           O  
ATOM   2066  CG1 VAL B 263     -18.814  -9.067  -6.936  1.00 93.78           C  
ATOM   2067  CG2 VAL B 263     -21.141  -9.285  -6.015  1.00 93.78           C  
ATOM   2068  N   ALA B 264     -18.883 -11.226  -9.780  1.00 93.10           N  
ATOM   2069  CA  ALA B 264     -17.867 -12.001 -10.488  1.00 93.10           C  
ATOM   2070  C   ALA B 264     -16.488 -11.365 -10.337  1.00 93.10           C  
ATOM   2071  CB  ALA B 264     -18.231 -12.133 -11.964  1.00 93.10           C  
ATOM   2072  O   ALA B 264     -16.369 -10.142 -10.242  1.00 93.10           O  
ATOM   2073  N   TYR B 265     -15.486 -12.190 -10.374  1.00 93.80           N  
ATOM   2074  CA  TYR B 265     -14.102 -11.730 -10.351  1.00 93.80           C  
ATOM   2075  C   TYR B 265     -13.718 -11.090 -11.680  1.00 93.80           C  
ATOM   2076  CB  TYR B 265     -13.154 -12.891 -10.038  1.00 93.80           C  
ATOM   2077  O   TYR B 265     -14.107 -11.575 -12.745  1.00 93.80           O  
ATOM   2078  CG  TYR B 265     -11.696 -12.499 -10.027  1.00 93.80           C  
ATOM   2079  CD1 TYR B 265     -10.898 -12.677 -11.155  1.00 93.80           C  
ATOM   2080  CD2 TYR B 265     -11.114 -11.952  -8.889  1.00 93.80           C  
ATOM   2081  CE1 TYR B 265      -9.554 -12.319 -11.149  1.00 93.80           C  
ATOM   2082  CE2 TYR B 265      -9.771 -11.590  -8.871  1.00 93.80           C  
ATOM   2083  OH  TYR B 265      -7.670 -11.421  -9.992  1.00 93.80           O  
ATOM   2084  CZ  TYR B 265      -9.000 -11.777 -10.004  1.00 93.80           C  
ATOM   2085  N   GLU B 266     -12.982  -9.980 -11.604  1.00 90.96           N  
ATOM   2086  CA  GLU B 266     -12.458  -9.327 -12.799  1.00 90.96           C  
ATOM   2087  C   GLU B 266     -10.954  -9.095 -12.687  1.00 90.96           C  
ATOM   2088  CB  GLU B 266     -13.178  -7.999 -13.046  1.00 90.96           C  
ATOM   2089  O   GLU B 266     -10.468  -8.627 -11.655  1.00 90.96           O  
ATOM   2090  CG  GLU B 266     -14.656  -8.153 -13.374  1.00 90.96           C  
ATOM   2091  CD  GLU B 266     -15.375  -6.823 -13.544  1.00 90.96           C  
ATOM   2092  OE1 GLU B 266     -16.600  -6.824 -13.799  1.00 90.96           O  
ATOM   2093  OE2 GLU B 266     -14.706  -5.773 -13.422  1.00 90.96           O  
ATOM   2094  N   GLU B 267     -10.209  -9.395 -13.760  1.00 90.14           N  
ATOM   2095  CA  GLU B 267      -8.765  -9.179 -13.759  1.00 90.14           C  
ATOM   2096  C   GLU B 267      -8.429  -7.691 -13.784  1.00 90.14           C  
ATOM   2097  CB  GLU B 267      -8.115  -9.885 -14.952  1.00 90.14           C  
ATOM   2098  O   GLU B 267      -8.930  -6.951 -14.633  1.00 90.14           O  
ATOM   2099  CG  GLU B 267      -6.630 -10.166 -14.766  1.00 90.14           C  
ATOM   2100  CD  GLU B 267      -6.351 -11.284 -13.775  1.00 90.14           C  
ATOM   2101  OE1 GLU B 267      -5.268 -11.281 -13.146  1.00 90.14           O  
ATOM   2102  OE2 GLU B 267      -7.221 -12.171 -13.627  1.00 90.14           O  
ATOM   2103  N   PRO B 268      -7.618  -7.318 -12.902  1.00 90.79           N  
ATOM   2104  CA  PRO B 268      -7.269  -5.896 -12.844  1.00 90.79           C  
ATOM   2105  C   PRO B 268      -6.218  -5.505 -13.880  1.00 90.79           C  
ATOM   2106  CB  PRO B 268      -6.727  -5.723 -11.423  1.00 90.79           C  
ATOM   2107  O   PRO B 268      -5.542  -6.373 -14.438  1.00 90.79           O  
ATOM   2108  CG  PRO B 268      -6.132  -7.050 -11.077  1.00 90.79           C  
ATOM   2109  CD  PRO B 268      -6.946  -8.125 -11.739  1.00 90.79           C  
ATOM   2110  N   LYS B 269      -6.062  -4.114 -14.073  1.00 89.29           N  
ATOM   2111  CA  LYS B 269      -5.012  -3.617 -14.957  1.00 89.29           C  
ATOM   2112  C   LYS B 269      -3.628  -3.943 -14.404  1.00 89.29           C  
ATOM   2113  CB  LYS B 269      -5.152  -2.107 -15.162  1.00 89.29           C  
ATOM   2114  O   LYS B 269      -2.752  -4.401 -15.140  1.00 89.29           O  
ATOM   2115  CG  LYS B 269      -4.156  -1.522 -16.151  1.00 89.29           C  
ATOM   2116  CD  LYS B 269      -4.346  -0.019 -16.313  1.00 89.29           C  
ATOM   2117  CE  LYS B 269      -3.283   0.585 -17.221  1.00 89.29           C  
ATOM   2118  NZ  LYS B 269      -3.460   2.061 -17.374  1.00 89.29           N  
ATOM   2119  N   HIS B 270      -3.376  -3.568 -13.191  1.00 93.88           N  
ATOM   2120  CA  HIS B 270      -2.196  -3.973 -12.436  1.00 93.88           C  
ATOM   2121  C   HIS B 270      -2.542  -5.039 -11.402  1.00 93.88           C  
ATOM   2122  CB  HIS B 270      -1.559  -2.763 -11.749  1.00 93.88           C  
ATOM   2123  O   HIS B 270      -3.425  -4.836 -10.566  1.00 93.88           O  
ATOM   2124  CG  HIS B 270      -1.197  -1.660 -12.692  1.00 93.88           C  
ATOM   2125  CD2 HIS B 270      -0.069  -1.433 -13.405  1.00 93.88           C  
ATOM   2126  ND1 HIS B 270      -2.054  -0.621 -12.984  1.00 93.88           N  
ATOM   2127  CE1 HIS B 270      -1.467   0.199 -13.840  1.00 93.88           C  
ATOM   2128  NE2 HIS B 270      -0.261  -0.272 -14.111  1.00 93.88           N  
ATOM   2129  N   TRP B 271      -1.774  -6.141 -11.519  1.00 95.63           N  
ATOM   2130  CA  TRP B 271      -2.198  -7.233 -10.649  1.00 95.63           C  
ATOM   2131  C   TRP B 271      -1.737  -6.997  -9.214  1.00 95.63           C  
ATOM   2132  CB  TRP B 271      -1.652  -8.570 -11.159  1.00 95.63           C  
ATOM   2133  O   TRP B 271      -2.298  -7.565  -8.274  1.00 95.63           O  
ATOM   2134  CG  TRP B 271      -0.155  -8.645 -11.189  1.00 95.63           C  
ATOM   2135  CD1 TRP B 271       0.668  -8.276 -12.216  1.00 95.63           C  
ATOM   2136  CD2 TRP B 271       0.697  -9.126 -10.144  1.00 95.63           C  
ATOM   2137  CE2 TRP B 271       2.027  -9.018 -10.607  1.00 95.63           C  
ATOM   2138  CE3 TRP B 271       0.464  -9.638  -8.861  1.00 95.63           C  
ATOM   2139  NE1 TRP B 271       1.982  -8.497 -11.872  1.00 95.63           N  
ATOM   2140  CH2 TRP B 271       2.866  -9.900  -8.577  1.00 95.63           C  
ATOM   2141  CZ2 TRP B 271       3.121  -9.403  -9.829  1.00 95.63           C  
ATOM   2142  CZ3 TRP B 271       1.554 -10.020  -8.088  1.00 95.63           C  
ATOM   2143  N   CYS B 272      -0.626  -6.119  -9.074  1.00 97.19           N  
ATOM   2144  CA  CYS B 272      -0.227  -5.768  -7.716  1.00 97.19           C  
ATOM   2145  C   CYS B 272       0.560  -4.462  -7.699  1.00 97.19           C  
ATOM   2146  CB  CYS B 272       0.611  -6.886  -7.097  1.00 97.19           C  
ATOM   2147  O   CYS B 272       0.939  -3.947  -8.752  1.00 97.19           O  
ATOM   2148  SG  CYS B 272       2.268  -7.030  -7.801  1.00 97.19           S  
ATOM   2149  N   SER B 273       0.671  -3.868  -6.541  1.00 96.35           N  
ATOM   2150  CA  SER B 273       1.601  -2.778  -6.264  1.00 96.35           C  
ATOM   2151  C   SER B 273       2.614  -3.174  -5.195  1.00 96.35           C  
ATOM   2152  CB  SER B 273       0.843  -1.526  -5.820  1.00 96.35           C  
ATOM   2153  O   SER B 273       2.284  -3.908  -4.261  1.00 96.35           O  
ATOM   2154  OG  SER B 273       0.099  -1.780  -4.641  1.00 96.35           O  
ATOM   2155  N   ILE B 274       3.916  -2.706  -5.368  1.00 97.78           N  
ATOM   2156  CA  ILE B 274       4.983  -3.040  -4.431  1.00 97.78           C  
ATOM   2157  C   ILE B 274       5.540  -1.762  -3.807  1.00 97.78           C  
ATOM   2158  CB  ILE B 274       6.113  -3.835  -5.122  1.00 97.78           C  
ATOM   2159  O   ILE B 274       5.927  -0.833  -4.520  1.00 97.78           O  
ATOM   2160  CG1 ILE B 274       5.538  -5.053  -5.855  1.00 97.78           C  
ATOM   2161  CG2 ILE B 274       7.175  -4.260  -4.104  1.00 97.78           C  
ATOM   2162  CD1 ILE B 274       6.539  -5.763  -6.755  1.00 97.78           C  
ATOM   2163  N   VAL B 275       5.571  -1.771  -2.442  1.00 96.67           N  
ATOM   2164  CA  VAL B 275       6.121  -0.628  -1.720  1.00 96.67           C  
ATOM   2165  C   VAL B 275       7.353  -1.061  -0.928  1.00 96.67           C  
ATOM   2166  CB  VAL B 275       5.075   0.002  -0.774  1.00 96.67           C  
ATOM   2167  O   VAL B 275       7.360  -2.131  -0.315  1.00 96.67           O  
ATOM   2168  CG1 VAL B 275       5.622   1.278  -0.136  1.00 96.67           C  
ATOM   2169  CG2 VAL B 275       3.779   0.293  -1.529  1.00 96.67           C  
ATOM   2170  N   TYR B 276       8.429  -0.190  -0.933  1.00 97.14           N  
ATOM   2171  CA  TYR B 276       9.691  -0.498  -0.271  1.00 97.14           C  
ATOM   2172  C   TYR B 276       9.829   0.283   1.031  1.00 97.14           C  
ATOM   2173  CB  TYR B 276      10.873  -0.187  -1.194  1.00 97.14           C  
ATOM   2174  O   TYR B 276       9.493   1.468   1.089  1.00 97.14           O  
ATOM   2175  CG  TYR B 276      12.220  -0.377  -0.540  1.00 97.14           C  
ATOM   2176  CD1 TYR B 276      13.092   0.696  -0.373  1.00 97.14           C  
ATOM   2177  CD2 TYR B 276      12.624  -1.629  -0.089  1.00 97.14           C  
ATOM   2178  CE1 TYR B 276      14.336   0.525   0.228  1.00 97.14           C  
ATOM   2179  CE2 TYR B 276      13.864  -1.812   0.513  1.00 97.14           C  
ATOM   2180  OH  TYR B 276      15.941  -0.905   1.262  1.00 97.14           O  
ATOM   2181  CZ  TYR B 276      14.712  -0.730   0.667  1.00 97.14           C  
ATOM   2182  N   TYR B 277      10.291  -0.474   2.096  1.00 94.47           N  
ATOM   2183  CA  TYR B 277      10.494   0.149   3.399  1.00 94.47           C  
ATOM   2184  C   TYR B 277      11.913  -0.089   3.901  1.00 94.47           C  
ATOM   2185  CB  TYR B 277       9.483  -0.390   4.416  1.00 94.47           C  
ATOM   2186  O   TYR B 277      12.512  -1.130   3.621  1.00 94.47           O  
ATOM   2187  CG  TYR B 277       8.067   0.070   4.166  1.00 94.47           C  
ATOM   2188  CD1 TYR B 277       7.535   1.156   4.856  1.00 94.47           C  
ATOM   2189  CD2 TYR B 277       7.259  -0.581   3.239  1.00 94.47           C  
ATOM   2190  CE1 TYR B 277       6.230   1.582   4.631  1.00 94.47           C  
ATOM   2191  CE2 TYR B 277       5.953  -0.164   3.006  1.00 94.47           C  
ATOM   2192  OH  TYR B 277       4.156   1.335   3.478  1.00 94.47           O  
ATOM   2193  CZ  TYR B 277       5.448   0.917   3.705  1.00 94.47           C  
ATOM   2194  N   GLU B 278      12.472   0.917   4.587  1.00 93.41           N  
ATOM   2195  CA  GLU B 278      13.617   0.779   5.483  1.00 93.41           C  
ATOM   2196  C   GLU B 278      13.215   1.026   6.934  1.00 93.41           C  
ATOM   2197  CB  GLU B 278      14.737   1.740   5.076  1.00 93.41           C  
ATOM   2198  O   GLU B 278      12.929   2.162   7.320  1.00 93.41           O  
ATOM   2199  CG  GLU B 278      15.266   1.507   3.668  1.00 93.41           C  
ATOM   2200  CD  GLU B 278      16.353   2.490   3.265  1.00 93.41           C  
ATOM   2201  OE1 GLU B 278      16.939   2.333   2.170  1.00 93.41           O  
ATOM   2202  OE2 GLU B 278      16.623   3.425   4.052  1.00 93.41           O  
ATOM   2203  N   LEU B 279      13.248  -0.092   7.683  1.00 88.47           N  
ATOM   2204  CA  LEU B 279      12.656  -0.034   9.015  1.00 88.47           C  
ATOM   2205  C   LEU B 279      11.195   0.397   8.943  1.00 88.47           C  
ATOM   2206  CB  LEU B 279      13.442   0.930   9.909  1.00 88.47           C  
ATOM   2207  O   LEU B 279      10.380  -0.263   8.296  1.00 88.47           O  
ATOM   2208  CG  LEU B 279      14.914   0.588  10.145  1.00 88.47           C  
ATOM   2209  CD1 LEU B 279      15.626   1.754  10.823  1.00 88.47           C  
ATOM   2210  CD2 LEU B 279      15.041  -0.682  10.980  1.00 88.47           C  
ATOM   2211  N   ASN B 280      10.780   1.454   9.569  1.00 83.12           N  
ATOM   2212  CA  ASN B 280       9.380   1.867   9.575  1.00 83.12           C  
ATOM   2213  C   ASN B 280       9.131   3.016   8.602  1.00 83.12           C  
ATOM   2214  CB  ASN B 280       8.943   2.262  10.987  1.00 83.12           C  
ATOM   2215  O   ASN B 280       8.063   3.631   8.623  1.00 83.12           O  
ATOM   2216  CG  ASN B 280       9.658   3.498  11.496  1.00 83.12           C  
ATOM   2217  ND2 ASN B 280       9.150   4.073  12.579  1.00 83.12           N  
ATOM   2218  OD1 ASN B 280      10.659   3.932  10.920  1.00 83.12           O  
ATOM   2219  N   ASN B 281      10.132   3.299   7.667  1.00 86.45           N  
ATOM   2220  CA  ASN B 281       9.991   4.427   6.752  1.00 86.45           C  
ATOM   2221  C   ASN B 281       9.825   3.960   5.308  1.00 86.45           C  
ATOM   2222  CB  ASN B 281      11.191   5.369   6.871  1.00 86.45           C  
ATOM   2223  O   ASN B 281      10.660   3.216   4.792  1.00 86.45           O  
ATOM   2224  CG  ASN B 281      11.274   6.041   8.227  1.00 86.45           C  
ATOM   2225  ND2 ASN B 281      12.492   6.265   8.704  1.00 86.45           N  
ATOM   2226  OD1 ASN B 281      10.251   6.355   8.841  1.00 86.45           O  
ATOM   2227  N   ARG B 282       8.726   4.436   4.717  1.00 91.77           N  
ATOM   2228  CA  ARG B 282       8.537   4.134   3.302  1.00 91.77           C  
ATOM   2229  C   ARG B 282       9.515   4.922   2.438  1.00 91.77           C  
ATOM   2230  CB  ARG B 282       7.099   4.436   2.875  1.00 91.77           C  
ATOM   2231  O   ARG B 282       9.719   6.119   2.655  1.00 91.77           O  
ATOM   2232  CG  ARG B 282       6.796   4.073   1.430  1.00 91.77           C  
ATOM   2233  CD  ARG B 282       5.350   4.376   1.063  1.00 91.77           C  
ATOM   2234  NE  ARG B 282       5.107   4.198  -0.365  1.00 91.77           N  
ATOM   2235  NH1 ARG B 282       2.907   4.897  -0.289  1.00 91.77           N  
ATOM   2236  NH2 ARG B 282       3.841   4.252  -2.281  1.00 91.77           N  
ATOM   2237  CZ  ARG B 282       3.952   4.449  -0.975  1.00 91.77           C  
ATOM   2238  N   VAL B 283      10.177   4.250   1.475  1.00 94.67           N  
ATOM   2239  CA  VAL B 283      11.171   4.897   0.625  1.00 94.67           C  
ATOM   2240  C   VAL B 283      10.755   4.779  -0.839  1.00 94.67           C  
ATOM   2241  CB  VAL B 283      12.577   4.288   0.831  1.00 94.67           C  
ATOM   2242  O   VAL B 283      10.533   3.674  -1.341  1.00 94.67           O  
ATOM   2243  CG1 VAL B 283      13.609   5.009  -0.033  1.00 94.67           C  
ATOM   2244  CG2 VAL B 283      12.973   4.348   2.305  1.00 94.67           C  
ATOM   2245  N   GLY B 284      10.626   5.888  -1.495  1.00 92.24           N  
ATOM   2246  CA  GLY B 284      10.312   5.899  -2.915  1.00 92.24           C  
ATOM   2247  C   GLY B 284       8.832   5.725  -3.199  1.00 92.24           C  
ATOM   2248  O   GLY B 284       8.026   5.609  -2.273  1.00 92.24           O  
ATOM   2249  N   GLU B 285       8.483   5.716  -4.511  1.00 90.51           N  
ATOM   2250  CA  GLU B 285       7.098   5.538  -4.938  1.00 90.51           C  
ATOM   2251  C   GLU B 285       6.758   4.059  -5.104  1.00 90.51           C  
ATOM   2252  CB  GLU B 285       6.839   6.286  -6.248  1.00 90.51           C  
ATOM   2253  O   GLU B 285       7.649   3.230  -5.300  1.00 90.51           O  
ATOM   2254  CG  GLU B 285       6.948   7.799  -6.124  1.00 90.51           C  
ATOM   2255  CD  GLU B 285       6.567   8.535  -7.398  1.00 90.51           C  
ATOM   2256  OE1 GLU B 285       6.360   9.769  -7.348  1.00 90.51           O  
ATOM   2257  OE2 GLU B 285       6.473   7.872  -8.455  1.00 90.51           O  
ATOM   2258  N   ALA B 286       5.464   3.796  -5.063  1.00 93.37           N  
ATOM   2259  CA  ALA B 286       5.012   2.421  -5.258  1.00 93.37           C  
ATOM   2260  C   ALA B 286       5.238   1.968  -6.698  1.00 93.37           C  
ATOM   2261  CB  ALA B 286       3.537   2.288  -4.887  1.00 93.37           C  
ATOM   2262  O   ALA B 286       5.074   2.753  -7.635  1.00 93.37           O  
ATOM   2263  N   PHE B 287       5.657   0.703  -6.844  1.00 95.21           N  
ATOM   2264  CA  PHE B 287       5.796   0.079  -8.154  1.00 95.21           C  
ATOM   2265  C   PHE B 287       4.513  -0.645  -8.547  1.00 95.21           C  
ATOM   2266  CB  PHE B 287       6.974  -0.899  -8.163  1.00 95.21           C  
ATOM   2267  O   PHE B 287       4.000  -1.467  -7.785  1.00 95.21           O  
ATOM   2268  CG  PHE B 287       7.209  -1.555  -9.497  1.00 95.21           C  
ATOM   2269  CD1 PHE B 287       6.632  -2.783  -9.795  1.00 95.21           C  
ATOM   2270  CD2 PHE B 287       8.008  -0.942 -10.454  1.00 95.21           C  
ATOM   2271  CE1 PHE B 287       6.848  -3.392 -11.029  1.00 95.21           C  
ATOM   2272  CE2 PHE B 287       8.228  -1.544 -11.689  1.00 95.21           C  
ATOM   2273  CZ  PHE B 287       7.648  -2.770 -11.974  1.00 95.21           C  
ATOM   2274  N   HIS B 288       3.926  -0.381  -9.744  1.00 94.42           N  
ATOM   2275  CA  HIS B 288       2.705  -1.017 -10.228  1.00 94.42           C  
ATOM   2276  C   HIS B 288       3.013  -2.054 -11.302  1.00 94.42           C  
ATOM   2277  CB  HIS B 288       1.735   0.033 -10.773  1.00 94.42           C  
ATOM   2278  O   HIS B 288       3.515  -1.712 -12.375  1.00 94.42           O  
ATOM   2279  CG  HIS B 288       1.282   1.022  -9.746  1.00 94.42           C  
ATOM   2280  CD2 HIS B 288       1.689   2.288  -9.492  1.00 94.42           C  
ATOM   2281  ND1 HIS B 288       0.292   0.742  -8.830  1.00 94.42           N  
ATOM   2282  CE1 HIS B 288       0.107   1.798  -8.054  1.00 94.42           C  
ATOM   2283  NE2 HIS B 288       0.943   2.749  -8.435  1.00 94.42           N  
ATOM   2284  N   ALA B 289       2.601  -3.340 -11.009  1.00 94.77           N  
ATOM   2285  CA  ALA B 289       2.990  -4.462 -11.859  1.00 94.77           C  
ATOM   2286  C   ALA B 289       1.935  -4.732 -12.928  1.00 94.77           C  
ATOM   2287  CB  ALA B 289       3.220  -5.714 -11.015  1.00 94.77           C  
ATOM   2288  O   ALA B 289       0.867  -5.273 -12.633  1.00 94.77           O  
ATOM   2289  N   SER B 290       2.273  -4.452 -14.165  1.00 88.40           N  
ATOM   2290  CA  SER B 290       1.379  -4.732 -15.283  1.00 88.40           C  
ATOM   2291  C   SER B 290       1.711  -6.069 -15.936  1.00 88.40           C  
ATOM   2292  CB  SER B 290       1.455  -3.614 -16.325  1.00 88.40           C  
ATOM   2293  O   SER B 290       0.818  -6.771 -16.415  1.00 88.40           O  
ATOM   2294  OG  SER B 290       2.797  -3.388 -16.722  1.00 88.40           O  
ATOM   2295  N   SER B 291       3.030  -6.408 -15.832  1.00 88.02           N  
ATOM   2296  CA  SER B 291       3.480  -7.687 -16.373  1.00 88.02           C  
ATOM   2297  C   SER B 291       3.301  -8.811 -15.358  1.00 88.02           C  
ATOM   2298  CB  SER B 291       4.946  -7.603 -16.800  1.00 88.02           C  
ATOM   2299  O   SER B 291       3.423  -8.590 -14.151  1.00 88.02           O  
ATOM   2300  OG  SER B 291       5.423  -8.871 -17.215  1.00 88.02           O  
ATOM   2301  N   THR B 292       3.015  -9.979 -15.845  1.00 89.13           N  
ATOM   2302  CA  THR B 292       2.777 -11.114 -14.960  1.00 89.13           C  
ATOM   2303  C   THR B 292       4.080 -11.584 -14.320  1.00 89.13           C  
ATOM   2304  CB  THR B 292       2.123 -12.285 -15.717  1.00 89.13           C  
ATOM   2305  O   THR B 292       4.066 -12.410 -13.405  1.00 89.13           O  
ATOM   2306  CG2 THR B 292       0.733 -11.908 -16.218  1.00 89.13           C  
ATOM   2307  OG1 THR B 292       2.943 -12.640 -16.837  1.00 89.13           O  
ATOM   2308  N   SER B 293       5.212 -11.039 -14.788  1.00 88.96           N  
ATOM   2309  CA  SER B 293       6.533 -11.366 -14.261  1.00 88.96           C  
ATOM   2310  C   SER B 293       7.276 -10.111 -13.814  1.00 88.96           C  
ATOM   2311  CB  SER B 293       7.360 -12.111 -15.309  1.00 88.96           C  
ATOM   2312  O   SER B 293       7.545  -9.221 -14.624  1.00 88.96           O  
ATOM   2313  OG  SER B 293       8.679 -12.337 -14.842  1.00 88.96           O  
ATOM   2314  N   VAL B 294       7.626 -10.055 -12.494  1.00 95.92           N  
ATOM   2315  CA  VAL B 294       8.258  -8.851 -11.965  1.00 95.92           C  
ATOM   2316  C   VAL B 294       9.503  -9.230 -11.166  1.00 95.92           C  
ATOM   2317  CB  VAL B 294       7.284  -8.040 -11.082  1.00 95.92           C  
ATOM   2318  O   VAL B 294       9.450 -10.107 -10.300  1.00 95.92           O  
ATOM   2319  CG1 VAL B 294       8.000  -6.854 -10.438  1.00 95.92           C  
ATOM   2320  CG2 VAL B 294       6.089  -7.563 -11.906  1.00 95.92           C  
ATOM   2321  N   LEU B 295      10.673  -8.552 -11.477  1.00 96.21           N  
ATOM   2322  CA  LEU B 295      11.912  -8.739 -10.729  1.00 96.21           C  
ATOM   2323  C   LEU B 295      12.141  -7.583  -9.761  1.00 96.21           C  
ATOM   2324  CB  LEU B 295      13.101  -8.864 -11.685  1.00 96.21           C  
ATOM   2325  O   LEU B 295      12.070  -6.416 -10.153  1.00 96.21           O  
ATOM   2326  CG  LEU B 295      13.206 -10.172 -12.470  1.00 96.21           C  
ATOM   2327  CD1 LEU B 295      14.271 -10.055 -13.555  1.00 96.21           C  
ATOM   2328  CD2 LEU B 295      13.514 -11.335 -11.534  1.00 96.21           C  
ATOM   2329  N   VAL B 296      12.310  -7.937  -8.463  1.00 97.45           N  
ATOM   2330  CA  VAL B 296      12.719  -6.953  -7.466  1.00 97.45           C  
ATOM   2331  C   VAL B 296      14.143  -7.248  -7.001  1.00 97.45           C  
ATOM   2332  CB  VAL B 296      11.756  -6.937  -6.257  1.00 97.45           C  
ATOM   2333  O   VAL B 296      14.390  -8.262  -6.344  1.00 97.45           O  
ATOM   2334  CG1 VAL B 296      12.149  -5.840  -5.269  1.00 97.45           C  
ATOM   2335  CG2 VAL B 296      10.315  -6.746  -6.726  1.00 97.45           C  
ATOM   2336  N   ASP B 297      15.039  -6.331  -7.278  1.00 96.71           N  
ATOM   2337  CA  ASP B 297      16.432  -6.631  -6.962  1.00 96.71           C  
ATOM   2338  C   ASP B 297      17.115  -5.437  -6.298  1.00 96.71           C  
ATOM   2339  CB  ASP B 297      17.194  -7.037  -8.225  1.00 96.71           C  
ATOM   2340  O   ASP B 297      16.480  -4.408  -6.056  1.00 96.71           O  
ATOM   2341  CG  ASP B 297      17.187  -5.959  -9.294  1.00 96.71           C  
ATOM   2342  OD1 ASP B 297      17.265  -4.759  -8.951  1.00 96.71           O  
ATOM   2343  OD2 ASP B 297      17.099  -6.311 -10.490  1.00 96.71           O  
ATOM   2344  N   GLY B 298      18.350  -5.654  -5.877  1.00 95.71           N  
ATOM   2345  CA  GLY B 298      19.085  -4.616  -5.172  1.00 95.71           C  
ATOM   2346  C   GLY B 298      20.002  -3.814  -6.077  1.00 95.71           C  
ATOM   2347  O   GLY B 298      20.874  -3.087  -5.598  1.00 95.71           O  
ATOM   2348  N   PHE B 299      19.796  -3.857  -7.375  1.00 94.32           N  
ATOM   2349  CA  PHE B 299      20.689  -3.201  -8.324  1.00 94.32           C  
ATOM   2350  C   PHE B 299      20.180  -1.807  -8.671  1.00 94.32           C  
ATOM   2351  CB  PHE B 299      20.832  -4.040  -9.598  1.00 94.32           C  
ATOM   2352  O   PHE B 299      19.296  -1.277  -7.995  1.00 94.32           O  
ATOM   2353  CG  PHE B 299      21.395  -5.415  -9.359  1.00 94.32           C  
ATOM   2354  CD1 PHE B 299      22.568  -5.585  -8.633  1.00 94.32           C  
ATOM   2355  CD2 PHE B 299      20.752  -6.539  -9.861  1.00 94.32           C  
ATOM   2356  CE1 PHE B 299      23.091  -6.856  -8.411  1.00 94.32           C  
ATOM   2357  CE2 PHE B 299      21.269  -7.812  -9.643  1.00 94.32           C  
ATOM   2358  CZ  PHE B 299      22.439  -7.969  -8.919  1.00 94.32           C  
ATOM   2359  N   THR B 300      20.755  -1.054  -9.773  1.00 92.60           N  
ATOM   2360  CA  THR B 300      20.518   0.380  -9.902  1.00 92.60           C  
ATOM   2361  C   THR B 300      20.180   0.745 -11.345  1.00 92.60           C  
ATOM   2362  CB  THR B 300      21.742   1.192  -9.438  1.00 92.60           C  
ATOM   2363  O   THR B 300      20.600   1.792 -11.840  1.00 92.60           O  
ATOM   2364  CG2 THR B 300      22.010   0.982  -7.951  1.00 92.60           C  
ATOM   2365  OG1 THR B 300      22.894   0.777 -10.183  1.00 92.60           O  
ATOM   2366  N   ASP B 301      19.420  -0.134 -12.031  1.00 90.31           N  
ATOM   2367  CA  ASP B 301      19.049   0.188 -13.405  1.00 90.31           C  
ATOM   2368  C   ASP B 301      17.923   1.219 -13.443  1.00 90.31           C  
ATOM   2369  CB  ASP B 301      18.631  -1.076 -14.159  1.00 90.31           C  
ATOM   2370  O   ASP B 301      16.796   0.930 -13.034  1.00 90.31           O  
ATOM   2371  CG  ASP B 301      18.381  -0.829 -15.637  1.00 90.31           C  
ATOM   2372  OD1 ASP B 301      18.635   0.295 -16.119  1.00 90.31           O  
ATOM   2373  OD2 ASP B 301      17.924  -1.768 -16.324  1.00 90.31           O  
ATOM   2374  N   PRO B 302      18.160   2.383 -13.980  1.00 85.39           N  
ATOM   2375  CA  PRO B 302      17.163   3.455 -13.982  1.00 85.39           C  
ATOM   2376  C   PRO B 302      16.186   3.350 -15.151  1.00 85.39           C  
ATOM   2377  CB  PRO B 302      18.011   4.725 -14.093  1.00 85.39           C  
ATOM   2378  O   PRO B 302      15.299   4.196 -15.297  1.00 85.39           O  
ATOM   2379  CG  PRO B 302      19.230   4.306 -14.851  1.00 85.39           C  
ATOM   2380  CD  PRO B 302      19.511   2.863 -14.541  1.00 85.39           C  
ATOM   2381  N   SER B 303      16.391   2.179 -15.926  1.00 81.98           N  
ATOM   2382  CA  SER B 303      15.532   2.067 -17.100  1.00 81.98           C  
ATOM   2383  C   SER B 303      14.073   1.877 -16.702  1.00 81.98           C  
ATOM   2384  CB  SER B 303      15.984   0.905 -17.986  1.00 81.98           C  
ATOM   2385  O   SER B 303      13.781   1.364 -15.620  1.00 81.98           O  
ATOM   2386  OG  SER B 303      15.880  -0.326 -17.291  1.00 81.98           O  
ATOM   2387  N   ASN B 304      13.191   2.632 -17.181  1.00 73.31           N  
ATOM   2388  CA  ASN B 304      11.767   2.535 -16.881  1.00 73.31           C  
ATOM   2389  C   ASN B 304      11.188   1.196 -17.330  1.00 73.31           C  
ATOM   2390  CB  ASN B 304      11.001   3.689 -17.531  1.00 73.31           C  
ATOM   2391  O   ASN B 304      10.090   1.145 -17.886  1.00 73.31           O  
ATOM   2392  CG  ASN B 304       9.876   4.209 -16.659  1.00 73.31           C  
ATOM   2393  ND2 ASN B 304       9.209   5.263 -17.115  1.00 73.31           N  
ATOM   2394  OD1 ASN B 304       9.608   3.668 -15.582  1.00 73.31           O  
ATOM   2395  N   ASN B 305      11.972   0.131 -17.052  1.00 77.30           N  
ATOM   2396  CA  ASN B 305      11.488  -1.212 -17.352  1.00 77.30           C  
ATOM   2397  C   ASN B 305      10.319  -1.602 -16.452  1.00 77.30           C  
ATOM   2398  CB  ASN B 305      12.621  -2.232 -17.223  1.00 77.30           C  
ATOM   2399  O   ASN B 305      10.446  -1.597 -15.226  1.00 77.30           O  
ATOM   2400  CG  ASN B 305      12.254  -3.588 -17.795  1.00 77.30           C  
ATOM   2401  ND2 ASN B 305      13.262  -4.411 -18.061  1.00 77.30           N  
ATOM   2402  OD1 ASN B 305      11.076  -3.892 -17.995  1.00 77.30           O  
ATOM   2403  N   LYS B 306       9.172  -1.943 -17.057  1.00 81.54           N  
ATOM   2404  CA  LYS B 306       7.935  -2.197 -16.323  1.00 81.54           C  
ATOM   2405  C   LYS B 306       7.970  -3.563 -15.643  1.00 81.54           C  
ATOM   2406  CB  LYS B 306       6.729  -2.107 -17.259  1.00 81.54           C  
ATOM   2407  O   LYS B 306       7.092  -3.884 -14.839  1.00 81.54           O  
ATOM   2408  CG  LYS B 306       6.456  -0.706 -17.785  1.00 81.54           C  
ATOM   2409  CD  LYS B 306       5.170  -0.655 -18.600  1.00 81.54           C  
ATOM   2410  CE  LYS B 306       4.907   0.742 -19.145  1.00 81.54           C  
ATOM   2411  NZ  LYS B 306       3.689   0.780 -20.009  1.00 81.54           N  
ATOM   2412  N   ASN B 307       9.059  -4.312 -15.858  1.00 88.50           N  
ATOM   2413  CA  ASN B 307       9.104  -5.656 -15.292  1.00 88.50           C  
ATOM   2414  C   ASN B 307      10.197  -5.782 -14.234  1.00 88.50           C  
ATOM   2415  CB  ASN B 307       9.311  -6.696 -16.395  1.00 88.50           C  
ATOM   2416  O   ASN B 307      10.489  -6.884 -13.766  1.00 88.50           O  
ATOM   2417  CG  ASN B 307       8.204  -6.678 -17.430  1.00 88.50           C  
ATOM   2418  ND2 ASN B 307       8.491  -7.204 -18.615  1.00 88.50           N  
ATOM   2419  OD1 ASN B 307       7.099  -6.195 -17.167  1.00 88.50           O  
ATOM   2420  N   ARG B 308      10.793  -4.674 -13.935  1.00 94.64           N  
ATOM   2421  CA  ARG B 308      11.917  -4.734 -13.006  1.00 94.64           C  
ATOM   2422  C   ARG B 308      11.891  -3.555 -12.039  1.00 94.64           C  
ATOM   2423  CB  ARG B 308      13.244  -4.758 -13.767  1.00 94.64           C  
ATOM   2424  O   ARG B 308      11.879  -2.397 -12.464  1.00 94.64           O  
ATOM   2425  CG  ARG B 308      14.452  -5.045 -12.889  1.00 94.64           C  
ATOM   2426  CD  ARG B 308      15.734  -5.134 -13.706  1.00 94.64           C  
ATOM   2427  NE  ARG B 308      16.907  -5.297 -12.851  1.00 94.64           N  
ATOM   2428  NH1 ARG B 308      18.363  -4.236 -14.297  1.00 94.64           N  
ATOM   2429  NH2 ARG B 308      19.125  -5.067 -12.301  1.00 94.64           N  
ATOM   2430  CZ  ARG B 308      18.129  -4.866 -13.152  1.00 94.64           C  
ATOM   2431  N   PHE B 309      11.835  -3.820 -10.690  1.00 96.16           N  
ATOM   2432  CA  PHE B 309      11.871  -2.828  -9.621  1.00 96.16           C  
ATOM   2433  C   PHE B 309      13.217  -2.851  -8.906  1.00 96.16           C  
ATOM   2434  CB  PHE B 309      10.740  -3.075  -8.618  1.00 96.16           C  
ATOM   2435  O   PHE B 309      13.485  -3.749  -8.105  1.00 96.16           O  
ATOM   2436  CG  PHE B 309      10.614  -2.004  -7.570  1.00 96.16           C  
ATOM   2437  CD1 PHE B 309      10.055  -2.288  -6.330  1.00 96.16           C  
ATOM   2438  CD2 PHE B 309      11.054  -0.711  -7.824  1.00 96.16           C  
ATOM   2439  CE1 PHE B 309       9.936  -1.298  -5.357  1.00 96.16           C  
ATOM   2440  CE2 PHE B 309      10.939   0.283  -6.857  1.00 96.16           C  
ATOM   2441  CZ  PHE B 309      10.379  -0.012  -5.624  1.00 96.16           C  
ATOM   2442  N   CYS B 310      14.096  -1.833  -9.231  1.00 95.96           N  
ATOM   2443  CA  CYS B 310      15.456  -1.796  -8.706  1.00 95.96           C  
ATOM   2444  C   CYS B 310      15.528  -0.956  -7.436  1.00 95.96           C  
ATOM   2445  CB  CYS B 310      16.420  -1.238  -9.752  1.00 95.96           C  
ATOM   2446  O   CYS B 310      15.473   0.273  -7.496  1.00 95.96           O  
ATOM   2447  SG  CYS B 310      16.551  -2.257 -11.238  1.00 95.96           S  
ATOM   2448  N   LEU B 311      15.705  -1.594  -6.286  1.00 96.63           N  
ATOM   2449  CA  LEU B 311      15.701  -0.925  -4.989  1.00 96.63           C  
ATOM   2450  C   LEU B 311      16.972  -0.104  -4.798  1.00 96.63           C  
ATOM   2451  CB  LEU B 311      15.565  -1.948  -3.858  1.00 96.63           C  
ATOM   2452  O   LEU B 311      16.992   0.840  -4.005  1.00 96.63           O  
ATOM   2453  CG  LEU B 311      14.305  -2.815  -3.876  1.00 96.63           C  
ATOM   2454  CD1 LEU B 311      14.322  -3.799  -2.711  1.00 96.63           C  
ATOM   2455  CD2 LEU B 311      13.055  -1.943  -3.828  1.00 96.63           C  
ATOM   2456  N   GLY B 312      17.995  -0.464  -5.538  1.00 94.60           N  
ATOM   2457  CA  GLY B 312      19.263   0.239  -5.429  1.00 94.60           C  
ATOM   2458  C   GLY B 312      19.199   1.668  -5.934  1.00 94.60           C  
ATOM   2459  O   GLY B 312      20.053   2.490  -5.596  1.00 94.60           O  
ATOM   2460  N   LEU B 313      18.169   2.039  -6.711  1.00 93.12           N  
ATOM   2461  CA  LEU B 313      17.992   3.370  -7.283  1.00 93.12           C  
ATOM   2462  C   LEU B 313      17.408   4.331  -6.253  1.00 93.12           C  
ATOM   2463  CB  LEU B 313      17.083   3.308  -8.513  1.00 93.12           C  
ATOM   2464  O   LEU B 313      17.495   5.550  -6.415  1.00 93.12           O  
ATOM   2465  CG  LEU B 313      17.698   2.714  -9.781  1.00 93.12           C  
ATOM   2466  CD1 LEU B 313      16.616   2.461 -10.827  1.00 93.12           C  
ATOM   2467  CD2 LEU B 313      18.779   3.636 -10.335  1.00 93.12           C  
ATOM   2468  N   LEU B 314      16.824   3.713  -5.196  1.00 94.82           N  
ATOM   2469  CA  LEU B 314      16.088   4.525  -4.234  1.00 94.82           C  
ATOM   2470  C   LEU B 314      17.040   5.197  -3.249  1.00 94.82           C  
ATOM   2471  CB  LEU B 314      15.071   3.669  -3.475  1.00 94.82           C  
ATOM   2472  O   LEU B 314      17.947   4.552  -2.719  1.00 94.82           O  
ATOM   2473  CG  LEU B 314      14.007   2.970  -4.323  1.00 94.82           C  
ATOM   2474  CD1 LEU B 314      13.113   2.103  -3.443  1.00 94.82           C  
ATOM   2475  CD2 LEU B 314      13.178   3.994  -5.091  1.00 94.82           C  
ATOM   2476  N   SER B 315      16.841   6.501  -3.054  1.00 92.52           N  
ATOM   2477  CA  SER B 315      17.676   7.263  -2.132  1.00 92.52           C  
ATOM   2478  C   SER B 315      16.934   7.565  -0.834  1.00 92.52           C  
ATOM   2479  CB  SER B 315      18.138   8.569  -2.780  1.00 92.52           C  
ATOM   2480  O   SER B 315      15.718   7.765  -0.840  1.00 92.52           O  
ATOM   2481  OG  SER B 315      17.037   9.430  -3.017  1.00 92.52           O  
ATOM   2482  N   ASN B 316      17.725   7.449   0.260  1.00 91.73           N  
ATOM   2483  CA  ASN B 316      17.199   7.757   1.586  1.00 91.73           C  
ATOM   2484  C   ASN B 316      18.242   8.453   2.455  1.00 91.73           C  
ATOM   2485  CB  ASN B 316      16.698   6.485   2.273  1.00 91.73           C  
ATOM   2486  O   ASN B 316      19.242   7.845   2.839  1.00 91.73           O  
ATOM   2487  CG  ASN B 316      16.015   6.767   3.597  1.00 91.73           C  
ATOM   2488  ND2 ASN B 316      15.589   5.712   4.281  1.00 91.73           N  
ATOM   2489  OD1 ASN B 316      15.871   7.924   4.001  1.00 91.73           O  
ATOM   2490  N   VAL B 317      17.929   9.724   2.842  1.00 87.41           N  
ATOM   2491  CA  VAL B 317      18.893  10.551   3.562  1.00 87.41           C  
ATOM   2492  C   VAL B 317      19.082  10.011   4.978  1.00 87.41           C  
ATOM   2493  CB  VAL B 317      18.448  12.030   3.610  1.00 87.41           C  
ATOM   2494  O   VAL B 317      20.127  10.225   5.596  1.00 87.41           O  
ATOM   2495  CG1 VAL B 317      18.594  12.682   2.236  1.00 87.41           C  
ATOM   2496  CG2 VAL B 317      17.007  12.137   4.105  1.00 87.41           C  
ATOM   2497  N   ASN B 318      18.152   9.233   5.481  1.00 86.67           N  
ATOM   2498  CA  ASN B 318      18.196   8.738   6.853  1.00 86.67           C  
ATOM   2499  C   ASN B 318      18.748   7.317   6.919  1.00 86.67           C  
ATOM   2500  CB  ASN B 318      16.806   8.798   7.490  1.00 86.67           C  
ATOM   2501  O   ASN B 318      18.714   6.682   7.974  1.00 86.67           O  
ATOM   2502  CG  ASN B 318      16.268  10.212   7.586  1.00 86.67           C  
ATOM   2503  ND2 ASN B 318      14.988  10.382   7.276  1.00 86.67           N  
ATOM   2504  OD1 ASN B 318      16.996  11.144   7.935  1.00 86.67           O  
ATOM   2505  N   ARG B 319      19.310   6.857   5.804  1.00 89.20           N  
ATOM   2506  CA  ARG B 319      19.826   5.494   5.734  1.00 89.20           C  
ATOM   2507  C   ARG B 319      21.106   5.350   6.550  1.00 89.20           C  
ATOM   2508  CB  ARG B 319      20.084   5.090   4.280  1.00 89.20           C  
ATOM   2509  O   ARG B 319      22.085   6.060   6.310  1.00 89.20           O  
ATOM   2510  CG  ARG B 319      20.436   3.622   4.102  1.00 89.20           C  
ATOM   2511  CD  ARG B 319      20.546   3.243   2.631  1.00 89.20           C  
ATOM   2512  NE  ARG B 319      19.243   3.253   1.973  1.00 89.20           N  
ATOM   2513  NH1 ARG B 319      20.068   3.821  -0.109  1.00 89.20           N  
ATOM   2514  NH2 ARG B 319      17.817   3.508   0.191  1.00 89.20           N  
ATOM   2515  CZ  ARG B 319      19.045   3.527   0.686  1.00 89.20           C  
ATOM   2516  N   ASN B 320      21.015   4.459   7.573  1.00 87.22           N  
ATOM   2517  CA  ASN B 320      22.199   4.241   8.398  1.00 87.22           C  
ATOM   2518  C   ASN B 320      23.032   3.070   7.884  1.00 87.22           C  
ATOM   2519  CB  ASN B 320      21.802   4.009   9.857  1.00 87.22           C  
ATOM   2520  O   ASN B 320      22.688   2.454   6.874  1.00 87.22           O  
ATOM   2521  CG  ASN B 320      20.940   2.775  10.039  1.00 87.22           C  
ATOM   2522  ND2 ASN B 320      19.955   2.865  10.925  1.00 87.22           N  
ATOM   2523  OD1 ASN B 320      21.159   1.749   9.390  1.00 87.22           O  
ATOM   2524  N   SER B 321      24.110   2.746   8.549  1.00 86.46           N  
ATOM   2525  CA  SER B 321      25.080   1.766   8.070  1.00 86.46           C  
ATOM   2526  C   SER B 321      24.507   0.354   8.117  1.00 86.46           C  
ATOM   2527  CB  SER B 321      26.363   1.833   8.900  1.00 86.46           C  
ATOM   2528  O   SER B 321      24.817  -0.476   7.258  1.00 86.46           O  
ATOM   2529  OG  SER B 321      26.092   1.576  10.267  1.00 86.46           O  
ATOM   2530  N   THR B 322      23.657   0.164   9.123  1.00 82.21           N  
ATOM   2531  CA  THR B 322      23.038  -1.150   9.253  1.00 82.21           C  
ATOM   2532  C   THR B 322      22.142  -1.447   8.054  1.00 82.21           C  
ATOM   2533  CB  THR B 322      22.215  -1.254  10.550  1.00 82.21           C  
ATOM   2534  O   THR B 322      22.177  -2.550   7.504  1.00 82.21           O  
ATOM   2535  CG2 THR B 322      21.634  -2.654  10.722  1.00 82.21           C  
ATOM   2536  OG1 THR B 322      23.059  -0.959  11.670  1.00 82.21           O  
ATOM   2537  N   ILE B 323      21.419  -0.473   7.593  1.00 89.18           N  
ATOM   2538  CA  ILE B 323      20.521  -0.611   6.452  1.00 89.18           C  
ATOM   2539  C   ILE B 323      21.335  -0.782   5.172  1.00 89.18           C  
ATOM   2540  CB  ILE B 323      19.575   0.605   6.327  1.00 89.18           C  
ATOM   2541  O   ILE B 323      21.042  -1.658   4.355  1.00 89.18           O  
ATOM   2542  CG1 ILE B 323      18.659   0.697   7.553  1.00 89.18           C  
ATOM   2543  CG2 ILE B 323      18.755   0.521   5.036  1.00 89.18           C  
ATOM   2544  CD1 ILE B 323      17.848   1.984   7.624  1.00 89.18           C  
ATOM   2545  N   GLU B 324      22.416  -0.020   5.065  1.00 90.37           N  
ATOM   2546  CA  GLU B 324      23.267  -0.089   3.881  1.00 90.37           C  
ATOM   2547  C   GLU B 324      23.887  -1.475   3.727  1.00 90.37           C  
ATOM   2548  CB  GLU B 324      24.366   0.975   3.946  1.00 90.37           C  
ATOM   2549  O   GLU B 324      23.888  -2.043   2.633  1.00 90.37           O  
ATOM   2550  CG  GLU B 324      25.055   1.229   2.613  1.00 90.37           C  
ATOM   2551  CD  GLU B 324      25.861   2.518   2.590  1.00 90.37           C  
ATOM   2552  OE1 GLU B 324      26.434   2.857   1.530  1.00 90.37           O  
ATOM   2553  OE2 GLU B 324      25.920   3.194   3.642  1.00 90.37           O  
ATOM   2554  N   ASN B 325      24.292  -2.027   4.879  1.00 86.97           N  
ATOM   2555  CA  ASN B 325      24.929  -3.340   4.864  1.00 86.97           C  
ATOM   2556  C   ASN B 325      23.934  -4.441   4.506  1.00 86.97           C  
ATOM   2557  CB  ASN B 325      25.583  -3.634   6.216  1.00 86.97           C  
ATOM   2558  O   ASN B 325      24.274  -5.377   3.781  1.00 86.97           O  
ATOM   2559  CG  ASN B 325      26.851  -2.834   6.438  1.00 86.97           C  
ATOM   2560  ND2 ASN B 325      27.165  -2.558   7.698  1.00 86.97           N  
ATOM   2561  OD1 ASN B 325      27.542  -2.466   5.485  1.00 86.97           O  
ATOM   2562  N   THR B 326      22.780  -4.305   5.020  1.00 85.26           N  
ATOM   2563  CA  THR B 326      21.752  -5.303   4.744  1.00 85.26           C  
ATOM   2564  C   THR B 326      21.318  -5.242   3.282  1.00 85.26           C  
ATOM   2565  CB  THR B 326      20.526  -5.110   5.655  1.00 85.26           C  
ATOM   2566  O   THR B 326      21.069  -6.276   2.659  1.00 85.26           O  
ATOM   2567  CG2 THR B 326      19.536  -6.259   5.496  1.00 85.26           C  
ATOM   2568  OG1 THR B 326      20.957  -5.051   7.020  1.00 85.26           O  
ATOM   2569  N   ARG B 327      21.247  -4.072   2.675  1.00 91.93           N  
ATOM   2570  CA  ARG B 327      20.830  -3.860   1.292  1.00 91.93           C  
ATOM   2571  C   ARG B 327      21.769  -4.572   0.323  1.00 91.93           C  
ATOM   2572  CB  ARG B 327      20.778  -2.365   0.969  1.00 91.93           C  
ATOM   2573  O   ARG B 327      21.355  -4.978  -0.764  1.00 91.93           O  
ATOM   2574  CG  ARG B 327      19.558  -1.655   1.533  1.00 91.93           C  
ATOM   2575  CD  ARG B 327      19.523  -0.188   1.130  1.00 91.93           C  
ATOM   2576  NE  ARG B 327      19.416  -0.029  -0.318  1.00 91.93           N  
ATOM   2577  NH1 ARG B 327      17.239   0.741  -0.281  1.00 91.93           N  
ATOM   2578  NH2 ARG B 327      18.346   0.515  -2.275  1.00 91.93           N  
ATOM   2579  CZ  ARG B 327      18.334   0.409  -0.955  1.00 91.93           C  
ATOM   2580  N   ARG B 328      23.008  -4.721   0.801  1.00 90.47           N  
ATOM   2581  CA  ARG B 328      23.993  -5.390  -0.042  1.00 90.47           C  
ATOM   2582  C   ARG B 328      23.624  -6.853  -0.261  1.00 90.47           C  
ATOM   2583  CB  ARG B 328      25.389  -5.289   0.579  1.00 90.47           C  
ATOM   2584  O   ARG B 328      24.026  -7.458  -1.257  1.00 90.47           O  
ATOM   2585  CG  ARG B 328      25.976  -3.887   0.549  1.00 90.47           C  
ATOM   2586  CD  ARG B 328      27.394  -3.858   1.103  1.00 90.47           C  
ATOM   2587  NE  ARG B 328      27.879  -2.491   1.270  1.00 90.47           N  
ATOM   2588  NH1 ARG B 328      28.945  -2.895   3.280  1.00 90.47           N  
ATOM   2589  NH2 ARG B 328      28.994  -0.799   2.352  1.00 90.47           N  
ATOM   2590  CZ  ARG B 328      28.605  -2.065   2.300  1.00 90.47           C  
ATOM   2591  N   HIS B 329      22.756  -7.358   0.634  1.00 88.60           N  
ATOM   2592  CA  HIS B 329      22.429  -8.778   0.597  1.00 88.60           C  
ATOM   2593  C   HIS B 329      21.181  -9.035  -0.241  1.00 88.60           C  
ATOM   2594  CB  HIS B 329      22.230  -9.319   2.014  1.00 88.60           C  
ATOM   2595  O   HIS B 329      20.817 -10.187  -0.484  1.00 88.60           O  
ATOM   2596  CG  HIS B 329      23.494  -9.395   2.810  1.00 88.60           C  
ATOM   2597  CD2 HIS B 329      24.379 -10.405   2.980  1.00 88.60           C  
ATOM   2598  ND1 HIS B 329      23.968  -8.337   3.555  1.00 88.60           N  
ATOM   2599  CE1 HIS B 329      25.095  -8.694   4.148  1.00 88.60           C  
ATOM   2600  NE2 HIS B 329      25.366  -9.944   3.816  1.00 88.60           N  
ATOM   2601  N   ILE B 330      20.666  -7.960  -0.773  1.00 94.98           N  
ATOM   2602  CA  ILE B 330      19.490  -8.143  -1.618  1.00 94.98           C  
ATOM   2603  C   ILE B 330      19.895  -8.820  -2.925  1.00 94.98           C  
ATOM   2604  CB  ILE B 330      18.787  -6.797  -1.906  1.00 94.98           C  
ATOM   2605  O   ILE B 330      19.240  -9.765  -3.370  1.00 94.98           O  
ATOM   2606  CG1 ILE B 330      18.242  -6.191  -0.608  1.00 94.98           C  
ATOM   2607  CG2 ILE B 330      17.668  -6.983  -2.935  1.00 94.98           C  
ATOM   2608  CD1 ILE B 330      17.682  -4.784  -0.769  1.00 94.98           C  
ATOM   2609  N   GLY B 331      20.987  -8.343  -3.512  1.00 93.27           N  
ATOM   2610  CA  GLY B 331      21.536  -8.933  -4.723  1.00 93.27           C  
ATOM   2611  C   GLY B 331      20.514  -9.072  -5.836  1.00 93.27           C  
ATOM   2612  O   GLY B 331      19.869  -8.093  -6.218  1.00 93.27           O  
ATOM   2613  N   LYS B 332      20.325 -10.321  -6.326  1.00 94.35           N  
ATOM   2614  CA  LYS B 332      19.400 -10.564  -7.428  1.00 94.35           C  
ATOM   2615  C   LYS B 332      17.951 -10.512  -6.952  1.00 94.35           C  
ATOM   2616  CB  LYS B 332      19.688 -11.915  -8.083  1.00 94.35           C  
ATOM   2617  O   LYS B 332      17.025 -10.495  -7.765  1.00 94.35           O  
ATOM   2618  CG  LYS B 332      21.010 -11.970  -8.834  1.00 94.35           C  
ATOM   2619  CD  LYS B 332      21.242 -13.340  -9.459  1.00 94.35           C  
ATOM   2620  CE  LYS B 332      22.617 -13.434 -10.107  1.00 94.35           C  
ATOM   2621  NZ  LYS B 332      22.874 -14.795 -10.665  1.00 94.35           N  
ATOM   2622  N   GLY B 333      17.744 -10.540  -5.657  1.00 96.16           N  
ATOM   2623  CA  GLY B 333      16.471 -10.274  -5.006  1.00 96.16           C  
ATOM   2624  C   GLY B 333      15.462 -11.392  -5.188  1.00 96.16           C  
ATOM   2625  O   GLY B 333      15.770 -12.560  -4.944  1.00 96.16           O  
ATOM   2626  N   VAL B 334      14.247 -11.002  -5.638  1.00 97.03           N  
ATOM   2627  CA  VAL B 334      13.154 -11.964  -5.728  1.00 97.03           C  
ATOM   2628  C   VAL B 334      12.445 -11.815  -7.073  1.00 97.03           C  
ATOM   2629  CB  VAL B 334      12.144 -11.787  -4.572  1.00 97.03           C  
ATOM   2630  O   VAL B 334      12.296 -10.703  -7.584  1.00 97.03           O  
ATOM   2631  CG1 VAL B 334      11.504 -10.401  -4.621  1.00 97.03           C  
ATOM   2632  CG2 VAL B 334      11.074 -12.875  -4.627  1.00 97.03           C  
ATOM   2633  N   HIS B 335      12.115 -12.962  -7.670  1.00 94.94           N  
ATOM   2634  CA  HIS B 335      11.290 -12.995  -8.872  1.00 94.94           C  
ATOM   2635  C   HIS B 335       9.842 -13.340  -8.537  1.00 94.94           C  
ATOM   2636  CB  HIS B 335      11.849 -14.002  -9.878  1.00 94.94           C  
ATOM   2637  O   HIS B 335       9.557 -14.436  -8.050  1.00 94.94           O  
ATOM   2638  CG  HIS B 335      11.292 -13.845 -11.257  1.00 94.94           C  
ATOM   2639  CD2 HIS B 335      10.309 -13.045 -11.733  1.00 94.94           C  
ATOM   2640  ND1 HIS B 335      11.752 -14.573 -12.333  1.00 94.94           N  
ATOM   2641  CE1 HIS B 335      11.075 -14.225 -13.415  1.00 94.94           C  
ATOM   2642  NE2 HIS B 335      10.193 -13.300 -13.078  1.00 94.94           N  
ATOM   2643  N   LEU B 336       8.854 -12.441  -8.863  1.00 97.33           N  
ATOM   2644  CA  LEU B 336       7.436 -12.652  -8.595  1.00 97.33           C  
ATOM   2645  C   LEU B 336       6.686 -12.999  -9.876  1.00 97.33           C  
ATOM   2646  CB  LEU B 336       6.821 -11.406  -7.952  1.00 97.33           C  
ATOM   2647  O   LEU B 336       6.863 -12.340 -10.903  1.00 97.33           O  
ATOM   2648  CG  LEU B 336       7.425 -10.963  -6.618  1.00 97.33           C  
ATOM   2649  CD1 LEU B 336       6.925  -9.571  -6.246  1.00 97.33           C  
ATOM   2650  CD2 LEU B 336       7.092 -11.968  -5.520  1.00 97.33           C  
ATOM   2651  N   TYR B 337       5.837 -14.104  -9.751  1.00 91.32           N  
ATOM   2652  CA  TYR B 337       5.048 -14.564 -10.888  1.00 91.32           C  
ATOM   2653  C   TYR B 337       3.561 -14.568 -10.555  1.00 91.32           C  
ATOM   2654  CB  TYR B 337       5.490 -15.967 -11.317  1.00 91.32           C  
ATOM   2655  O   TYR B 337       3.159 -15.026  -9.483  1.00 91.32           O  
ATOM   2656  CG  TYR B 337       6.978 -16.093 -11.538  1.00 91.32           C  
ATOM   2657  CD1 TYR B 337       7.556 -15.726 -12.751  1.00 91.32           C  
ATOM   2658  CD2 TYR B 337       7.809 -16.581 -10.534  1.00 91.32           C  
ATOM   2659  CE1 TYR B 337       8.926 -15.843 -12.959  1.00 91.32           C  
ATOM   2660  CE2 TYR B 337       9.180 -16.702 -10.732  1.00 91.32           C  
ATOM   2661  OH  TYR B 337      11.086 -16.448 -12.146  1.00 91.32           O  
ATOM   2662  CZ  TYR B 337       9.729 -16.330 -11.945  1.00 91.32           C  
ATOM   2663  N   TYR B 338       2.811 -13.967 -11.450  1.00 93.32           N  
ATOM   2664  CA  TYR B 338       1.361 -14.112 -11.387  1.00 93.32           C  
ATOM   2665  C   TYR B 338       0.851 -14.991 -12.522  1.00 93.32           C  
ATOM   2666  CB  TYR B 338       0.681 -12.741 -11.442  1.00 93.32           C  
ATOM   2667  O   TYR B 338       0.803 -14.560 -13.676  1.00 93.32           O  
ATOM   2668  CG  TYR B 338      -0.824 -12.806 -11.351  1.00 93.32           C  
ATOM   2669  CD1 TYR B 338      -1.624 -12.393 -12.414  1.00 93.32           C  
ATOM   2670  CD2 TYR B 338      -1.449 -13.280 -10.203  1.00 93.32           C  
ATOM   2671  CE1 TYR B 338      -3.012 -12.449 -12.334  1.00 93.32           C  
ATOM   2672  CE2 TYR B 338      -2.836 -13.341 -10.112  1.00 93.32           C  
ATOM   2673  OH  TYR B 338      -4.981 -12.982 -11.097  1.00 93.32           O  
ATOM   2674  CZ  TYR B 338      -3.608 -12.924 -11.181  1.00 93.32           C  
ATOM   2675  N   VAL B 339       0.456 -16.294 -12.241  1.00 88.05           N  
ATOM   2676  CA  VAL B 339       0.076 -17.252 -13.274  1.00 88.05           C  
ATOM   2677  C   VAL B 339      -1.178 -18.008 -12.842  1.00 88.05           C  
ATOM   2678  CB  VAL B 339       1.220 -18.246 -13.576  1.00 88.05           C  
ATOM   2679  O   VAL B 339      -1.195 -18.641 -11.783  1.00 88.05           O  
ATOM   2680  CG1 VAL B 339       0.835 -19.181 -14.721  1.00 88.05           C  
ATOM   2681  CG2 VAL B 339       2.507 -17.492 -13.907  1.00 88.05           C  
ATOM   2682  N   GLY B 340      -2.150 -18.007 -13.685  1.00 83.33           N  
ATOM   2683  CA  GLY B 340      -3.370 -18.757 -13.432  1.00 83.33           C  
ATOM   2684  C   GLY B 340      -4.036 -18.388 -12.121  1.00 83.33           C  
ATOM   2685  O   GLY B 340      -4.529 -19.260 -11.401  1.00 83.33           O  
ATOM   2686  N   GLY B 341      -3.958 -17.157 -11.632  1.00 90.48           N  
ATOM   2687  CA  GLY B 341      -4.573 -16.684 -10.402  1.00 90.48           C  
ATOM   2688  C   GLY B 341      -3.744 -16.985  -9.167  1.00 90.48           C  
ATOM   2689  O   GLY B 341      -4.227 -16.848  -8.041  1.00 90.48           O  
ATOM   2690  N   GLU B 342      -2.573 -17.433  -9.406  1.00 92.94           N  
ATOM   2691  CA  GLU B 342      -1.664 -17.740  -8.306  1.00 92.94           C  
ATOM   2692  C   GLU B 342      -0.422 -16.853  -8.352  1.00 92.94           C  
ATOM   2693  CB  GLU B 342      -1.258 -19.215  -8.338  1.00 92.94           C  
ATOM   2694  O   GLU B 342       0.012 -16.440  -9.429  1.00 92.94           O  
ATOM   2695  CG  GLU B 342      -2.434 -20.178  -8.256  1.00 92.94           C  
ATOM   2696  CD  GLU B 342      -2.028 -21.635  -8.413  1.00 92.94           C  
ATOM   2697  OE1 GLU B 342      -2.842 -22.530  -8.088  1.00 92.94           O  
ATOM   2698  OE2 GLU B 342      -0.887 -21.884  -8.863  1.00 92.94           O  
ATOM   2699  N   VAL B 343       0.122 -16.581  -7.161  1.00 97.21           N  
ATOM   2700  CA  VAL B 343       1.329 -15.765  -7.086  1.00 97.21           C  
ATOM   2701  C   VAL B 343       2.466 -16.578  -6.472  1.00 97.21           C  
ATOM   2702  CB  VAL B 343       1.093 -14.475  -6.268  1.00 97.21           C  
ATOM   2703  O   VAL B 343       2.300 -17.188  -5.413  1.00 97.21           O  
ATOM   2704  CG1 VAL B 343       2.363 -13.628  -6.217  1.00 97.21           C  
ATOM   2705  CG2 VAL B 343      -0.065 -13.673  -6.859  1.00 97.21           C  
ATOM   2706  N   TYR B 344       3.641 -16.568  -7.212  1.00 94.96           N  
ATOM   2707  CA  TYR B 344       4.816 -17.292  -6.739  1.00 94.96           C  
ATOM   2708  C   TYR B 344       5.965 -16.334  -6.448  1.00 94.96           C  
ATOM   2709  CB  TYR B 344       5.255 -18.337  -7.768  1.00 94.96           C  
ATOM   2710  O   TYR B 344       6.140 -15.333  -7.147  1.00 94.96           O  
ATOM   2711  CG  TYR B 344       4.226 -19.414  -8.017  1.00 94.96           C  
ATOM   2712  CD1 TYR B 344       4.307 -20.645  -7.370  1.00 94.96           C  
ATOM   2713  CD2 TYR B 344       3.172 -19.203  -8.899  1.00 94.96           C  
ATOM   2714  CE1 TYR B 344       3.363 -21.640  -7.597  1.00 94.96           C  
ATOM   2715  CE2 TYR B 344       2.222 -20.191  -9.135  1.00 94.96           C  
ATOM   2716  OH  TYR B 344       1.388 -22.387  -8.708  1.00 94.96           O  
ATOM   2717  CZ  TYR B 344       2.326 -21.404  -8.479  1.00 94.96           C  
ATOM   2718  N   ALA B 345       6.693 -16.685  -5.390  1.00 96.54           N  
ATOM   2719  CA  ALA B 345       7.932 -15.966  -5.105  1.00 96.54           C  
ATOM   2720  C   ALA B 345       9.139 -16.895  -5.197  1.00 96.54           C  
ATOM   2721  CB  ALA B 345       7.866 -15.320  -3.723  1.00 96.54           C  
ATOM   2722  O   ALA B 345       9.195 -17.921  -4.514  1.00 96.54           O  
ATOM   2723  N   GLU B 346      10.073 -16.537  -6.057  1.00 92.62           N  
ATOM   2724  CA  GLU B 346      11.316 -17.292  -6.195  1.00 92.62           C  
ATOM   2725  C   GLU B 346      12.512 -16.480  -5.706  1.00 92.62           C  
ATOM   2726  CB  GLU B 346      11.528 -17.718  -7.650  1.00 92.62           C  
ATOM   2727  O   GLU B 346      12.731 -15.355  -6.159  1.00 92.62           O  
ATOM   2728  CG  GLU B 346      12.778 -18.558  -7.868  1.00 92.62           C  
ATOM   2729  CD  GLU B 346      13.027 -18.895  -9.330  1.00 92.62           C  
ATOM   2730  OE1 GLU B 346      14.054 -19.541  -9.637  1.00 92.62           O  
ATOM   2731  OE2 GLU B 346      12.187 -18.510 -10.174  1.00 92.62           O  
ATOM   2732  N   CYS B 347      13.237 -17.108  -4.801  1.00 92.55           N  
ATOM   2733  CA  CYS B 347      14.402 -16.416  -4.262  1.00 92.55           C  
ATOM   2734  C   CYS B 347      15.589 -16.526  -5.212  1.00 92.55           C  
ATOM   2735  CB  CYS B 347      14.777 -16.983  -2.894  1.00 92.55           C  
ATOM   2736  O   CYS B 347      16.119 -17.618  -5.425  1.00 92.55           O  
ATOM   2737  SG  CYS B 347      16.172 -16.140  -2.114  1.00 92.55           S  
ATOM   2738  N   LEU B 348      16.005 -15.375  -5.734  1.00 92.66           N  
ATOM   2739  CA  LEU B 348      17.137 -15.358  -6.654  1.00 92.66           C  
ATOM   2740  C   LEU B 348      18.400 -14.870  -5.953  1.00 92.66           C  
ATOM   2741  CB  LEU B 348      16.833 -14.466  -7.861  1.00 92.66           C  
ATOM   2742  O   LEU B 348      19.496 -14.952  -6.512  1.00 92.66           O  
ATOM   2743  CG  LEU B 348      15.604 -14.844  -8.691  1.00 92.66           C  
ATOM   2744  CD1 LEU B 348      15.404 -13.846  -9.826  1.00 92.66           C  
ATOM   2745  CD2 LEU B 348      15.742 -16.261  -9.236  1.00 92.66           C  
ATOM   2746  N   SER B 349      18.172 -14.368  -4.777  1.00 90.96           N  
ATOM   2747  CA  SER B 349      19.295 -13.853  -4.001  1.00 90.96           C  
ATOM   2748  C   SER B 349      20.137 -14.988  -3.427  1.00 90.96           C  
ATOM   2749  CB  SER B 349      18.797 -12.954  -2.869  1.00 90.96           C  
ATOM   2750  O   SER B 349      19.652 -16.111  -3.273  1.00 90.96           O  
ATOM   2751  OG  SER B 349      19.881 -12.487  -2.084  1.00 90.96           O  
ATOM   2752  N   ASP B 350      21.415 -14.662  -3.124  1.00 89.73           N  
ATOM   2753  CA  ASP B 350      22.260 -15.650  -2.460  1.00 89.73           C  
ATOM   2754  C   ASP B 350      21.824 -15.861  -1.012  1.00 89.73           C  
ATOM   2755  CB  ASP B 350      23.728 -15.222  -2.510  1.00 89.73           C  
ATOM   2756  O   ASP B 350      22.120 -16.897  -0.414  1.00 89.73           O  
ATOM   2757  CG  ASP B 350      24.294 -15.211  -3.919  1.00 89.73           C  
ATOM   2758  OD1 ASP B 350      23.833 -16.004  -4.768  1.00 89.73           O  
ATOM   2759  OD2 ASP B 350      25.213 -14.405  -4.181  1.00 89.73           O  
ATOM   2760  N   SER B 351      21.088 -14.845  -0.463  1.00 86.65           N  
ATOM   2761  CA  SER B 351      20.534 -14.926   0.885  1.00 86.65           C  
ATOM   2762  C   SER B 351      19.044 -15.248   0.852  1.00 86.65           C  
ATOM   2763  CB  SER B 351      20.764 -13.616   1.639  1.00 86.65           C  
ATOM   2764  O   SER B 351      18.346 -14.884  -0.097  1.00 86.65           O  
ATOM   2765  OG  SER B 351      22.147 -13.320   1.724  1.00 86.65           O  
ATOM   2766  N   SER B 352      18.555 -15.929   1.869  1.00 87.72           N  
ATOM   2767  CA  SER B 352      17.144 -16.292   1.945  1.00 87.72           C  
ATOM   2768  C   SER B 352      16.261 -15.056   2.083  1.00 87.72           C  
ATOM   2769  CB  SER B 352      16.896 -17.239   3.121  1.00 87.72           C  
ATOM   2770  O   SER B 352      16.710 -14.018   2.573  1.00 87.72           O  
ATOM   2771  OG  SER B 352      17.703 -18.399   3.011  1.00 87.72           O  
ATOM   2772  N   ILE B 353      15.093 -15.191   1.579  1.00 91.93           N  
ATOM   2773  CA  ILE B 353      14.090 -14.158   1.816  1.00 91.93           C  
ATOM   2774  C   ILE B 353      13.017 -14.688   2.764  1.00 91.93           C  
ATOM   2775  CB  ILE B 353      13.449 -13.679   0.494  1.00 91.93           C  
ATOM   2776  O   ILE B 353      12.838 -15.902   2.892  1.00 91.93           O  
ATOM   2777  CG1 ILE B 353      12.744 -14.844  -0.210  1.00 91.93           C  
ATOM   2778  CG2 ILE B 353      14.502 -13.044  -0.418  1.00 91.93           C  
ATOM   2779  CD1 ILE B 353      11.910 -14.426  -1.414  1.00 91.93           C  
ATOM   2780  N   PHE B 354      12.341 -13.788   3.440  1.00 90.23           N  
ATOM   2781  CA  PHE B 354      11.349 -14.145   4.447  1.00 90.23           C  
ATOM   2782  C   PHE B 354       9.995 -13.531   4.115  1.00 90.23           C  
ATOM   2783  CB  PHE B 354      11.805 -13.690   5.837  1.00 90.23           C  
ATOM   2784  O   PHE B 354       9.884 -12.315   3.941  1.00 90.23           O  
ATOM   2785  CG  PHE B 354      13.121 -14.281   6.268  1.00 90.23           C  
ATOM   2786  CD1 PHE B 354      13.160 -15.399   7.093  1.00 90.23           C  
ATOM   2787  CD2 PHE B 354      14.319 -13.717   5.848  1.00 90.23           C  
ATOM   2788  CE1 PHE B 354      14.376 -15.947   7.493  1.00 90.23           C  
ATOM   2789  CE2 PHE B 354      15.538 -14.260   6.244  1.00 90.23           C  
ATOM   2790  CZ  PHE B 354      15.564 -15.374   7.067  1.00 90.23           C  
ATOM   2791  N   VAL B 355       8.958 -14.436   4.027  1.00 93.93           N  
ATOM   2792  CA  VAL B 355       7.677 -13.991   3.487  1.00 93.93           C  
ATOM   2793  C   VAL B 355       6.566 -14.267   4.498  1.00 93.93           C  
ATOM   2794  CB  VAL B 355       7.358 -14.682   2.143  1.00 93.93           C  
ATOM   2795  O   VAL B 355       6.499 -15.355   5.075  1.00 93.93           O  
ATOM   2796  CG1 VAL B 355       5.988 -14.248   1.624  1.00 93.93           C  
ATOM   2797  CG2 VAL B 355       8.445 -14.375   1.114  1.00 93.93           C  
ATOM   2798  N   GLN B 356       5.769 -13.214   4.741  1.00 91.02           N  
ATOM   2799  CA  GLN B 356       4.541 -13.366   5.514  1.00 91.02           C  
ATOM   2800  C   GLN B 356       3.310 -13.231   4.623  1.00 91.02           C  
ATOM   2801  CB  GLN B 356       4.486 -12.337   6.645  1.00 91.02           C  
ATOM   2802  O   GLN B 356       3.001 -12.138   4.143  1.00 91.02           O  
ATOM   2803  CG  GLN B 356       3.306 -12.523   7.589  1.00 91.02           C  
ATOM   2804  CD  GLN B 356       3.195 -11.412   8.616  1.00 91.02           C  
ATOM   2805  NE2 GLN B 356       3.354 -11.762   9.887  1.00 91.02           N  
ATOM   2806  OE1 GLN B 356       2.971 -10.248   8.268  1.00 91.02           O  
ATOM   2807  N   SER B 357       2.611 -14.380   4.355  1.00 94.18           N  
ATOM   2808  CA  SER B 357       1.390 -14.447   3.559  1.00 94.18           C  
ATOM   2809  C   SER B 357       0.301 -15.232   4.282  1.00 94.18           C  
ATOM   2810  CB  SER B 357       1.672 -15.086   2.198  1.00 94.18           C  
ATOM   2811  O   SER B 357       0.390 -16.455   4.409  1.00 94.18           O  
ATOM   2812  OG  SER B 357       0.462 -15.370   1.516  1.00 94.18           O  
ATOM   2813  N   ARG B 358      -0.776 -14.530   4.622  1.00 93.06           N  
ATOM   2814  CA  ARG B 358      -1.847 -15.187   5.364  1.00 93.06           C  
ATOM   2815  C   ARG B 358      -2.544 -16.237   4.506  1.00 93.06           C  
ATOM   2816  CB  ARG B 358      -2.864 -14.159   5.865  1.00 93.06           C  
ATOM   2817  O   ARG B 358      -2.954 -17.285   5.009  1.00 93.06           O  
ATOM   2818  CG  ARG B 358      -2.340 -13.264   6.977  1.00 93.06           C  
ATOM   2819  CD  ARG B 358      -3.452 -12.438   7.607  1.00 93.06           C  
ATOM   2820  NE  ARG B 358      -2.928 -11.475   8.571  1.00 93.06           N  
ATOM   2821  NH1 ARG B 358      -4.958 -11.093   9.606  1.00 93.06           N  
ATOM   2822  NH2 ARG B 358      -3.075 -10.000  10.325  1.00 93.06           N  
ATOM   2823  CZ  ARG B 358      -3.655 -10.858   9.499  1.00 93.06           C  
ATOM   2824  N   ASN B 359      -2.683 -15.955   3.253  1.00 95.26           N  
ATOM   2825  CA  ASN B 359      -3.274 -16.913   2.324  1.00 95.26           C  
ATOM   2826  C   ASN B 359      -2.449 -18.194   2.242  1.00 95.26           C  
ATOM   2827  CB  ASN B 359      -3.427 -16.290   0.935  1.00 95.26           C  
ATOM   2828  O   ASN B 359      -2.995 -19.295   2.337  1.00 95.26           O  
ATOM   2829  CG  ASN B 359      -4.209 -17.173  -0.018  1.00 95.26           C  
ATOM   2830  ND2 ASN B 359      -5.490 -16.870  -0.191  1.00 95.26           N  
ATOM   2831  OD1 ASN B 359      -3.665 -18.119  -0.593  1.00 95.26           O  
ATOM   2832  N   CYS B 360      -1.159 -18.003   2.125  1.00 94.04           N  
ATOM   2833  CA  CYS B 360      -0.245 -19.140   2.091  1.00 94.04           C  
ATOM   2834  C   CYS B 360      -0.259 -19.890   3.418  1.00 94.04           C  
ATOM   2835  CB  CYS B 360       1.176 -18.675   1.773  1.00 94.04           C  
ATOM   2836  O   CYS B 360      -0.284 -21.122   3.438  1.00 94.04           O  
ATOM   2837  SG  CYS B 360       2.406 -19.996   1.842  1.00 94.04           S  
ATOM   2838  N   ASN B 361      -0.258 -19.149   4.507  1.00 89.40           N  
ATOM   2839  CA  ASN B 361      -0.293 -19.763   5.830  1.00 89.40           C  
ATOM   2840  C   ASN B 361      -1.563 -20.585   6.033  1.00 89.40           C  
ATOM   2841  CB  ASN B 361      -0.171 -18.696   6.920  1.00 89.40           C  
ATOM   2842  O   ASN B 361      -1.521 -21.664   6.626  1.00 89.40           O  
ATOM   2843  CG  ASN B 361       1.213 -18.080   6.981  1.00 89.40           C  
ATOM   2844  ND2 ASN B 361       1.338 -16.973   7.704  1.00 89.40           N  
ATOM   2845  OD1 ASN B 361       2.162 -18.595   6.384  1.00 89.40           O  
ATOM   2846  N   TYR B 362      -2.669 -20.037   5.535  1.00 92.13           N  
ATOM   2847  CA  TYR B 362      -3.932 -20.761   5.615  1.00 92.13           C  
ATOM   2848  C   TYR B 362      -3.851 -22.084   4.862  1.00 92.13           C  
ATOM   2849  CB  TYR B 362      -5.076 -19.911   5.055  1.00 92.13           C  
ATOM   2850  O   TYR B 362      -4.270 -23.124   5.375  1.00 92.13           O  
ATOM   2851  CG  TYR B 362      -6.414 -20.610   5.066  1.00 92.13           C  
ATOM   2852  CD1 TYR B 362      -6.923 -21.202   3.912  1.00 92.13           C  
ATOM   2853  CD2 TYR B 362      -7.172 -20.679   6.230  1.00 92.13           C  
ATOM   2854  CE1 TYR B 362      -8.156 -21.845   3.918  1.00 92.13           C  
ATOM   2855  CE2 TYR B 362      -8.407 -21.320   6.247  1.00 92.13           C  
ATOM   2856  OH  TYR B 362     -10.111 -22.535   5.099  1.00 92.13           O  
ATOM   2857  CZ  TYR B 362      -8.889 -21.899   5.088  1.00 92.13           C  
ATOM   2858  N   HIS B 363      -3.266 -22.119   3.667  1.00 90.52           N  
ATOM   2859  CA  HIS B 363      -3.125 -23.304   2.829  1.00 90.52           C  
ATOM   2860  C   HIS B 363      -2.339 -24.396   3.546  1.00 90.52           C  
ATOM   2861  CB  HIS B 363      -2.442 -22.947   1.507  1.00 90.52           C  
ATOM   2862  O   HIS B 363      -2.683 -25.577   3.454  1.00 90.52           O  
ATOM   2863  CG  HIS B 363      -2.193 -24.127   0.623  1.00 90.52           C  
ATOM   2864  CD2 HIS B 363      -1.046 -24.772   0.303  1.00 90.52           C  
ATOM   2865  ND1 HIS B 363      -3.203 -24.776  -0.054  1.00 90.52           N  
ATOM   2866  CE1 HIS B 363      -2.686 -25.773  -0.753  1.00 90.52           C  
ATOM   2867  NE2 HIS B 363      -1.380 -25.792  -0.554  1.00 90.52           N  
ATOM   2868  N   HIS B 364      -1.367 -23.978   4.380  1.00 88.14           N  
ATOM   2869  CA  HIS B 364      -0.463 -24.938   5.003  1.00 88.14           C  
ATOM   2870  C   HIS B 364      -0.851 -25.199   6.455  1.00 88.14           C  
ATOM   2871  CB  HIS B 364       0.982 -24.440   4.928  1.00 88.14           C  
ATOM   2872  O   HIS B 364      -0.184 -25.967   7.152  1.00 88.14           O  
ATOM   2873  CG  HIS B 364       1.541 -24.429   3.540  1.00 88.14           C  
ATOM   2874  CD2 HIS B 364       1.807 -23.404   2.697  1.00 88.14           C  
ATOM   2875  ND1 HIS B 364       1.891 -25.581   2.870  1.00 88.14           N  
ATOM   2876  CE1 HIS B 364       2.350 -25.264   1.671  1.00 88.14           C  
ATOM   2877  NE2 HIS B 364       2.310 -23.949   1.541  1.00 88.14           N  
ATOM   2878  N   GLY B 365      -1.882 -24.534   6.906  1.00 85.48           N  
ATOM   2879  CA  GLY B 365      -2.348 -24.715   8.272  1.00 85.48           C  
ATOM   2880  C   GLY B 365      -1.441 -24.069   9.302  1.00 85.48           C  
ATOM   2881  O   GLY B 365      -1.329 -24.556  10.430  1.00 85.48           O  
ATOM   2882  N   PHE B 366      -0.649 -23.040   8.916  1.00 81.95           N  
ATOM   2883  CA  PHE B 366       0.210 -22.295   9.828  1.00 81.95           C  
ATOM   2884  C   PHE B 366      -0.571 -21.187  10.524  1.00 81.95           C  
ATOM   2885  CB  PHE B 366       1.407 -21.702   9.079  1.00 81.95           C  
ATOM   2886  O   PHE B 366      -1.684 -20.853  10.113  1.00 81.95           O  
ATOM   2887  CG  PHE B 366       2.284 -22.734   8.422  1.00 81.95           C  
ATOM   2888  CD1 PHE B 366       2.277 -24.053   8.860  1.00 81.95           C  
ATOM   2889  CD2 PHE B 366       3.116 -22.385   7.366  1.00 81.95           C  
ATOM   2890  CE1 PHE B 366       3.087 -25.010   8.254  1.00 81.95           C  
ATOM   2891  CE2 PHE B 366       3.929 -23.336   6.756  1.00 81.95           C  
ATOM   2892  CZ  PHE B 366       3.913 -24.648   7.202  1.00 81.95           C  
ATOM   2893  N   HIS B 367       0.055 -20.706  11.595  1.00 80.83           N  
ATOM   2894  CA  HIS B 367      -0.494 -19.489  12.182  1.00 80.83           C  
ATOM   2895  C   HIS B 367      -0.538 -18.357  11.161  1.00 80.83           C  
ATOM   2896  CB  HIS B 367       0.327 -19.064  13.401  1.00 80.83           C  
ATOM   2897  O   HIS B 367       0.376 -18.214  10.345  1.00 80.83           O  
ATOM   2898  CG  HIS B 367      -0.321 -17.991  14.217  1.00 80.83           C  
ATOM   2899  CD2 HIS B 367      -1.089 -18.062  15.329  1.00 80.83           C  
ATOM   2900  ND1 HIS B 367      -0.211 -16.653  13.908  1.00 80.83           N  
ATOM   2901  CE1 HIS B 367      -0.885 -15.945  14.799  1.00 80.83           C  
ATOM   2902  NE2 HIS B 367      -1.428 -16.776  15.672  1.00 80.83           N  
ATOM   2903  N   PRO B 368      -1.579 -17.449  11.164  1.00 82.13           N  
ATOM   2904  CA  PRO B 368      -1.789 -16.414  10.149  1.00 82.13           C  
ATOM   2905  C   PRO B 368      -0.602 -15.462  10.023  1.00 82.13           C  
ATOM   2906  CB  PRO B 368      -3.031 -15.674  10.653  1.00 82.13           C  
ATOM   2907  O   PRO B 368      -0.361 -14.910   8.946  1.00 82.13           O  
ATOM   2908  CG  PRO B 368      -3.784 -16.689  11.451  1.00 82.13           C  
ATOM   2909  CD  PRO B 368      -2.795 -17.608  12.108  1.00 82.13           C  
ATOM   2910  N   THR B 369       0.168 -15.356  11.075  1.00 79.94           N  
ATOM   2911  CA  THR B 369       1.247 -14.376  11.030  1.00 79.94           C  
ATOM   2912  C   THR B 369       2.601 -15.068  10.900  1.00 79.94           C  
ATOM   2913  CB  THR B 369       1.243 -13.482  12.284  1.00 79.94           C  
ATOM   2914  O   THR B 369       3.646 -14.436  11.070  1.00 79.94           O  
ATOM   2915  CG2 THR B 369      -0.054 -12.686  12.387  1.00 79.94           C  
ATOM   2916  OG1 THR B 369       1.381 -14.303  13.450  1.00 79.94           O  
ATOM   2917  N   THR B 370       2.605 -16.365  10.627  1.00 83.50           N  
ATOM   2918  CA  THR B 370       3.847 -17.108  10.443  1.00 83.50           C  
ATOM   2919  C   THR B 370       4.650 -16.538   9.277  1.00 83.50           C  
ATOM   2920  CB  THR B 370       3.573 -18.603  10.200  1.00 83.50           C  
ATOM   2921  O   THR B 370       4.084 -16.190   8.239  1.00 83.50           O  
ATOM   2922  CG2 THR B 370       4.869 -19.364   9.939  1.00 83.50           C  
ATOM   2923  OG1 THR B 370       2.930 -19.159  11.353  1.00 83.50           O  
ATOM   2924  N   VAL B 371       6.007 -16.400   9.512  1.00 88.40           N  
ATOM   2925  CA  VAL B 371       6.916 -15.948   8.464  1.00 88.40           C  
ATOM   2926  C   VAL B 371       7.641 -17.147   7.856  1.00 88.40           C  
ATOM   2927  CB  VAL B 371       7.940 -14.925   9.004  1.00 88.40           C  
ATOM   2928  O   VAL B 371       8.293 -17.914   8.569  1.00 88.40           O  
ATOM   2929  CG1 VAL B 371       8.892 -14.477   7.896  1.00 88.40           C  
ATOM   2930  CG2 VAL B 371       7.221 -13.723   9.614  1.00 88.40           C  
ATOM   2931  N   CYS B 372       7.579 -17.278   6.534  1.00 88.85           N  
ATOM   2932  CA  CYS B 372       8.189 -18.419   5.860  1.00 88.85           C  
ATOM   2933  C   CYS B 372       9.520 -18.032   5.228  1.00 88.85           C  
ATOM   2934  CB  CYS B 372       7.249 -18.975   4.791  1.00 88.85           C  
ATOM   2935  O   CYS B 372       9.602 -17.043   4.499  1.00 88.85           O  
ATOM   2936  SG  CYS B 372       5.685 -19.596   5.448  1.00 88.85           S  
ATOM   2937  N   LYS B 373      10.479 -18.837   5.511  1.00 88.16           N  
ATOM   2938  CA  LYS B 373      11.799 -18.646   4.917  1.00 88.16           C  
ATOM   2939  C   LYS B 373      11.896 -19.335   3.559  1.00 88.16           C  
ATOM   2940  CB  LYS B 373      12.890 -19.172   5.851  1.00 88.16           C  
ATOM   2941  O   LYS B 373      11.571 -20.517   3.433  1.00 88.16           O  
ATOM   2942  CG  LYS B 373      14.299 -19.041   5.292  1.00 88.16           C  
ATOM   2943  CD  LYS B 373      15.333 -19.638   6.238  1.00 88.16           C  
ATOM   2944  CE  LYS B 373      16.733 -19.585   5.642  1.00 88.16           C  
ATOM   2945  NZ  LYS B 373      17.757 -20.127   6.585  1.00 88.16           N  
ATOM   2946  N   ILE B 374      12.305 -18.578   2.505  1.00 90.19           N  
ATOM   2947  CA  ILE B 374      12.557 -19.153   1.188  1.00 90.19           C  
ATOM   2948  C   ILE B 374      14.055 -19.124   0.891  1.00 90.19           C  
ATOM   2949  CB  ILE B 374      11.777 -18.402   0.085  1.00 90.19           C  
ATOM   2950  O   ILE B 374      14.612 -18.069   0.577  1.00 90.19           O  
ATOM   2951  CG1 ILE B 374      10.290 -18.319   0.446  1.00 90.19           C  
ATOM   2952  CG2 ILE B 374      11.974 -19.082  -1.273  1.00 90.19           C  
ATOM   2953  CD1 ILE B 374       9.460 -17.502  -0.535  1.00 90.19           C  
ATOM   2954  N   PRO B 375      14.710 -20.313   0.872  1.00 86.23           N  
ATOM   2955  CA  PRO B 375      16.148 -20.356   0.595  1.00 86.23           C  
ATOM   2956  C   PRO B 375      16.483 -19.969  -0.844  1.00 86.23           C  
ATOM   2957  CB  PRO B 375      16.515 -21.817   0.867  1.00 86.23           C  
ATOM   2958  O   PRO B 375      15.602 -19.962  -1.707  1.00 86.23           O  
ATOM   2959  CG  PRO B 375      15.402 -22.339   1.717  1.00 86.23           C  
ATOM   2960  CD  PRO B 375      14.137 -21.624   1.339  1.00 86.23           C  
ATOM   2961  N   SER B 376      17.756 -19.724  -1.047  1.00 85.80           N  
ATOM   2962  CA  SER B 376      18.221 -19.325  -2.372  1.00 85.80           C  
ATOM   2963  C   SER B 376      17.893 -20.388  -3.416  1.00 85.80           C  
ATOM   2964  CB  SER B 376      19.727 -19.063  -2.356  1.00 85.80           C  
ATOM   2965  O   SER B 376      18.137 -21.576  -3.197  1.00 85.80           O  
ATOM   2966  OG  SER B 376      20.161 -18.544  -3.601  1.00 85.80           O  
ATOM   2967  N   GLY B 377      17.293 -19.962  -4.475  1.00 80.64           N  
ATOM   2968  CA  GLY B 377      17.006 -20.848  -5.591  1.00 80.64           C  
ATOM   2969  C   GLY B 377      15.683 -21.577  -5.450  1.00 80.64           C  
ATOM   2970  O   GLY B 377      15.277 -22.317  -6.349  1.00 80.64           O  
ATOM   2971  N   CYS B 378      15.009 -21.351  -4.323  1.00 85.19           N  
ATOM   2972  CA  CYS B 378      13.742 -22.034  -4.091  1.00 85.19           C  
ATOM   2973  C   CYS B 378      12.564 -21.103  -4.351  1.00 85.19           C  
ATOM   2974  CB  CYS B 378      13.675 -22.569  -2.661  1.00 85.19           C  
ATOM   2975  O   CYS B 378      12.736 -19.885  -4.429  1.00 85.19           O  
ATOM   2976  SG  CYS B 378      14.904 -23.843  -2.302  1.00 85.19           S  
ATOM   2977  N   SER B 379      11.349 -21.726  -4.636  1.00 87.27           N  
ATOM   2978  CA  SER B 379      10.137 -20.967  -4.926  1.00 87.27           C  
ATOM   2979  C   SER B 379       8.977 -21.422  -4.047  1.00 87.27           C  
ATOM   2980  CB  SER B 379       9.756 -21.106  -6.400  1.00 87.27           C  
ATOM   2981  O   SER B 379       8.914 -22.586  -3.646  1.00 87.27           O  
ATOM   2982  OG  SER B 379       9.306 -22.420  -6.681  1.00 87.27           O  
ATOM   2983  N   LEU B 380       8.115 -20.450  -3.702  1.00 91.37           N  
ATOM   2984  CA  LEU B 380       6.949 -20.741  -2.875  1.00 91.37           C  
ATOM   2985  C   LEU B 380       5.707 -20.045  -3.423  1.00 91.37           C  
ATOM   2986  CB  LEU B 380       7.196 -20.306  -1.428  1.00 91.37           C  
ATOM   2987  O   LEU B 380       5.779 -18.899  -3.870  1.00 91.37           O  
ATOM   2988  CG  LEU B 380       6.049 -20.542  -0.444  1.00 91.37           C  
ATOM   2989  CD1 LEU B 380       5.833 -22.037  -0.232  1.00 91.37           C  
ATOM   2990  CD2 LEU B 380       6.330 -19.844   0.882  1.00 91.37           C  
ATOM   2991  N   LYS B 381       4.602 -20.885  -3.576  1.00 94.17           N  
ATOM   2992  CA  LYS B 381       3.321 -20.249  -3.871  1.00 94.17           C  
ATOM   2993  C   LYS B 381       2.827 -19.431  -2.681  1.00 94.17           C  
ATOM   2994  CB  LYS B 381       2.276 -21.297  -4.255  1.00 94.17           C  
ATOM   2995  O   LYS B 381       2.482 -19.989  -1.637  1.00 94.17           O  
ATOM   2996  CG  LYS B 381       0.926 -20.713  -4.641  1.00 94.17           C  
ATOM   2997  CD  LYS B 381      -0.124 -21.802  -4.821  1.00 94.17           C  
ATOM   2998  CE  LYS B 381       0.240 -22.749  -5.957  1.00 94.17           C  
ATOM   2999  NZ  LYS B 381      -0.729 -23.880  -6.068  1.00 94.17           N  
ATOM   3000  N   ILE B 382       2.692 -18.155  -2.866  1.00 97.36           N  
ATOM   3001  CA  ILE B 382       2.452 -17.316  -1.697  1.00 97.36           C  
ATOM   3002  C   ILE B 382       1.016 -16.799  -1.720  1.00 97.36           C  
ATOM   3003  CB  ILE B 382       3.446 -16.134  -1.636  1.00 97.36           C  
ATOM   3004  O   ILE B 382       0.572 -16.138  -0.777  1.00 97.36           O  
ATOM   3005  CG1 ILE B 382       3.410 -15.338  -2.946  1.00 97.36           C  
ATOM   3006  CG2 ILE B 382       4.863 -16.635  -1.339  1.00 97.36           C  
ATOM   3007  CD1 ILE B 382       4.216 -14.047  -2.908  1.00 97.36           C  
ATOM   3008  N   PHE B 383       0.279 -17.065  -2.768  1.00 97.93           N  
ATOM   3009  CA  PHE B 383      -1.128 -16.689  -2.846  1.00 97.93           C  
ATOM   3010  C   PHE B 383      -1.862 -17.549  -3.867  1.00 97.93           C  
ATOM   3011  CB  PHE B 383      -1.270 -15.207  -3.209  1.00 97.93           C  
ATOM   3012  O   PHE B 383      -1.317 -17.865  -4.927  1.00 97.93           O  
ATOM   3013  CG  PHE B 383      -2.691 -14.713  -3.194  1.00 97.93           C  
ATOM   3014  CD1 PHE B 383      -3.458 -14.723  -4.353  1.00 97.93           C  
ATOM   3015  CD2 PHE B 383      -3.262 -14.238  -2.020  1.00 97.93           C  
ATOM   3016  CE1 PHE B 383      -4.773 -14.266  -4.343  1.00 97.93           C  
ATOM   3017  CE2 PHE B 383      -4.576 -13.779  -2.002  1.00 97.93           C  
ATOM   3018  CZ  PHE B 383      -5.330 -13.793  -3.164  1.00 97.93           C  
ATOM   3019  N   ASN B 384      -3.079 -17.942  -3.588  1.00 95.72           N  
ATOM   3020  CA  ASN B 384      -3.954 -18.705  -4.470  1.00 95.72           C  
ATOM   3021  C   ASN B 384      -5.350 -18.093  -4.542  1.00 95.72           C  
ATOM   3022  CB  ASN B 384      -4.036 -20.164  -4.014  1.00 95.72           C  
ATOM   3023  O   ASN B 384      -6.093 -18.115  -3.560  1.00 95.72           O  
ATOM   3024  CG  ASN B 384      -4.848 -21.026  -4.960  1.00 95.72           C  
ATOM   3025  ND2 ASN B 384      -4.498 -22.304  -5.046  1.00 95.72           N  
ATOM   3026  OD1 ASN B 384      -5.782 -20.548  -5.610  1.00 95.72           O  
ATOM   3027  N   ASN B 385      -5.761 -17.657  -5.731  1.00 94.41           N  
ATOM   3028  CA  ASN B 385      -7.028 -16.959  -5.924  1.00 94.41           C  
ATOM   3029  C   ASN B 385      -8.218 -17.884  -5.684  1.00 94.41           C  
ATOM   3030  CB  ASN B 385      -7.100 -16.354  -7.327  1.00 94.41           C  
ATOM   3031  O   ASN B 385      -9.265 -17.444  -5.206  1.00 94.41           O  
ATOM   3032  CG  ASN B 385      -6.891 -14.852  -7.326  1.00 94.41           C  
ATOM   3033  ND2 ASN B 385      -6.731 -14.275  -8.511  1.00 94.41           N  
ATOM   3034  OD1 ASN B 385      -6.873 -14.216  -6.269  1.00 94.41           O  
ATOM   3035  N   GLN B 386      -8.084 -19.120  -6.046  1.00 91.38           N  
ATOM   3036  CA  GLN B 386      -9.158 -20.084  -5.827  1.00 91.38           C  
ATOM   3037  C   GLN B 386      -9.448 -20.255  -4.338  1.00 91.38           C  
ATOM   3038  CB  GLN B 386      -8.804 -21.434  -6.451  1.00 91.38           C  
ATOM   3039  O   GLN B 386     -10.610 -20.280  -3.926  1.00 91.38           O  
ATOM   3040  CG  GLN B 386      -9.981 -22.397  -6.543  1.00 91.38           C  
ATOM   3041  CD  GLN B 386      -9.672 -23.622  -7.382  1.00 91.38           C  
ATOM   3042  NE2 GLN B 386     -10.651 -24.511  -7.516  1.00 91.38           N  
ATOM   3043  OE1 GLN B 386      -8.563 -23.769  -7.907  1.00 91.38           O  
ATOM   3044  N   GLU B 387      -8.369 -20.356  -3.582  1.00 93.67           N  
ATOM   3045  CA  GLU B 387      -8.516 -20.463  -2.133  1.00 93.67           C  
ATOM   3046  C   GLU B 387      -9.149 -19.204  -1.548  1.00 93.67           C  
ATOM   3047  CB  GLU B 387      -7.160 -20.725  -1.473  1.00 93.67           C  
ATOM   3048  O   GLU B 387     -10.004 -19.286  -0.664  1.00 93.67           O  
ATOM   3049  CG  GLU B 387      -7.259 -21.184  -0.025  1.00 93.67           C  
ATOM   3050  CD  GLU B 387      -5.980 -21.826   0.490  1.00 93.67           C  
ATOM   3051  OE1 GLU B 387      -5.110 -21.101   1.024  1.00 93.67           O  
ATOM   3052  OE2 GLU B 387      -5.847 -23.063   0.357  1.00 93.67           O  
ATOM   3053  N   PHE B 388      -8.787 -18.091  -2.002  1.00 96.50           N  
ATOM   3054  CA  PHE B 388      -9.368 -16.830  -1.558  1.00 96.50           C  
ATOM   3055  C   PHE B 388     -10.854 -16.773  -1.888  1.00 96.50           C  
ATOM   3056  CB  PHE B 388      -8.641 -15.645  -2.203  1.00 96.50           C  
ATOM   3057  O   PHE B 388     -11.660 -16.318  -1.073  1.00 96.50           O  
ATOM   3058  CG  PHE B 388      -9.148 -14.303  -1.749  1.00 96.50           C  
ATOM   3059  CD1 PHE B 388      -9.995 -13.555  -2.558  1.00 96.50           C  
ATOM   3060  CD2 PHE B 388      -8.777 -13.788  -0.514  1.00 96.50           C  
ATOM   3061  CE1 PHE B 388     -10.466 -12.312  -2.141  1.00 96.50           C  
ATOM   3062  CE2 PHE B 388      -9.243 -12.547  -0.091  1.00 96.50           C  
ATOM   3063  CZ  PHE B 388     -10.087 -11.810  -0.906  1.00 96.50           C  
ATOM   3064  N   ALA B 389     -11.224 -17.213  -3.065  1.00 93.88           N  
ATOM   3065  CA  ALA B 389     -12.618 -17.234  -3.501  1.00 93.88           C  
ATOM   3066  C   ALA B 389     -13.478 -18.062  -2.550  1.00 93.88           C  
ATOM   3067  CB  ALA B 389     -12.722 -17.783  -4.922  1.00 93.88           C  
ATOM   3068  O   ALA B 389     -14.596 -17.666  -2.210  1.00 93.88           O  
ATOM   3069  N   GLN B 390     -12.947 -19.187  -2.145  1.00 92.37           N  
ATOM   3070  CA  GLN B 390     -13.668 -20.058  -1.223  1.00 92.37           C  
ATOM   3071  C   GLN B 390     -13.874 -19.380   0.128  1.00 92.37           C  
ATOM   3072  CB  GLN B 390     -12.922 -21.380  -1.038  1.00 92.37           C  
ATOM   3073  O   GLN B 390     -14.968 -19.432   0.694  1.00 92.37           O  
ATOM   3074  CG  GLN B 390     -12.967 -22.288  -2.260  1.00 92.37           C  
ATOM   3075  CD  GLN B 390     -12.087 -23.515  -2.112  1.00 92.37           C  
ATOM   3076  NE2 GLN B 390     -12.023 -24.329  -3.161  1.00 92.37           N  
ATOM   3077  OE1 GLN B 390     -11.469 -23.730  -1.064  1.00 92.37           O  
ATOM   3078  N   LEU B 391     -12.809 -18.742   0.604  1.00 93.86           N  
ATOM   3079  CA  LEU B 391     -12.894 -18.040   1.880  1.00 93.86           C  
ATOM   3080  C   LEU B 391     -13.897 -16.895   1.804  1.00 93.86           C  
ATOM   3081  CB  LEU B 391     -11.519 -17.504   2.289  1.00 93.86           C  
ATOM   3082  O   LEU B 391     -14.673 -16.681   2.739  1.00 93.86           O  
ATOM   3083  CG  LEU B 391     -10.507 -18.539   2.783  1.00 93.86           C  
ATOM   3084  CD1 LEU B 391      -9.126 -17.908   2.917  1.00 93.86           C  
ATOM   3085  CD2 LEU B 391     -10.959 -19.138   4.111  1.00 93.86           C  
ATOM   3086  N   LEU B 392     -13.850 -16.174   0.727  1.00 94.97           N  
ATOM   3087  CA  LEU B 392     -14.762 -15.053   0.525  1.00 94.97           C  
ATOM   3088  C   LEU B 392     -16.209 -15.531   0.475  1.00 94.97           C  
ATOM   3089  CB  LEU B 392     -14.414 -14.305  -0.765  1.00 94.97           C  
ATOM   3090  O   LEU B 392     -17.082 -14.949   1.124  1.00 94.97           O  
ATOM   3091  CG  LEU B 392     -15.262 -13.072  -1.083  1.00 94.97           C  
ATOM   3092  CD1 LEU B 392     -15.202 -12.075   0.069  1.00 94.97           C  
ATOM   3093  CD2 LEU B 392     -14.797 -12.424  -2.383  1.00 94.97           C  
ATOM   3094  N   ALA B 393     -16.485 -16.612  -0.265  1.00 91.67           N  
ATOM   3095  CA  ALA B 393     -17.828 -17.170  -0.401  1.00 91.67           C  
ATOM   3096  C   ALA B 393     -18.376 -17.615   0.952  1.00 91.67           C  
ATOM   3097  CB  ALA B 393     -17.821 -18.342  -1.380  1.00 91.67           C  
ATOM   3098  O   ALA B 393     -19.567 -17.453   1.230  1.00 91.67           O  
ATOM   3099  N   GLN B 394     -17.509 -18.133   1.768  1.00 90.72           N  
ATOM   3100  CA  GLN B 394     -17.905 -18.592   3.095  1.00 90.72           C  
ATOM   3101  C   GLN B 394     -18.132 -17.415   4.039  1.00 90.72           C  
ATOM   3102  CB  GLN B 394     -16.850 -19.535   3.674  1.00 90.72           C  
ATOM   3103  O   GLN B 394     -19.069 -17.426   4.840  1.00 90.72           O  
ATOM   3104  CG  GLN B 394     -16.760 -20.874   2.955  1.00 90.72           C  
ATOM   3105  CD  GLN B 394     -15.572 -21.703   3.405  1.00 90.72           C  
ATOM   3106  NE2 GLN B 394     -15.302 -22.789   2.688  1.00 90.72           N  
ATOM   3107  OE1 GLN B 394     -14.901 -21.370   4.387  1.00 90.72           O  
ATOM   3108  N   SER B 395     -17.362 -16.389   3.924  1.00 91.42           N  
ATOM   3109  CA  SER B 395     -17.357 -15.269   4.860  1.00 91.42           C  
ATOM   3110  C   SER B 395     -18.573 -14.372   4.655  1.00 91.42           C  
ATOM   3111  CB  SER B 395     -16.076 -14.449   4.709  1.00 91.42           C  
ATOM   3112  O   SER B 395     -19.067 -13.760   5.604  1.00 91.42           O  
ATOM   3113  OG  SER B 395     -14.939 -15.225   5.046  1.00 91.42           O  
ATOM   3114  N   VAL B 396     -19.100 -14.329   3.475  1.00 91.06           N  
ATOM   3115  CA  VAL B 396     -20.213 -13.448   3.137  1.00 91.06           C  
ATOM   3116  C   VAL B 396     -21.411 -13.764   4.029  1.00 91.06           C  
ATOM   3117  CB  VAL B 396     -20.608 -13.576   1.649  1.00 91.06           C  
ATOM   3118  O   VAL B 396     -22.182 -12.869   4.385  1.00 91.06           O  
ATOM   3119  CG1 VAL B 396     -21.924 -12.851   1.375  1.00 91.06           C  
ATOM   3120  CG2 VAL B 396     -19.497 -13.030   0.754  1.00 91.06           C  
ATOM   3121  N   ASN B 397     -21.433 -14.988   4.530  1.00 86.80           N  
ATOM   3122  CA  ASN B 397     -22.554 -15.417   5.360  1.00 86.80           C  
ATOM   3123  C   ASN B 397     -22.319 -15.090   6.832  1.00 86.80           C  
ATOM   3124  CB  ASN B 397     -22.810 -16.915   5.183  1.00 86.80           C  
ATOM   3125  O   ASN B 397     -23.204 -15.290   7.666  1.00 86.80           O  
ATOM   3126  CG  ASN B 397     -23.184 -17.279   3.760  1.00 86.80           C  
ATOM   3127  ND2 ASN B 397     -22.662 -18.401   3.278  1.00 86.80           N  
ATOM   3128  OD1 ASN B 397     -23.935 -16.558   3.098  1.00 86.80           O  
ATOM   3129  N   HIS B 398     -21.150 -14.519   7.108  1.00 86.33           N  
ATOM   3130  CA  HIS B 398     -20.810 -14.268   8.504  1.00 86.33           C  
ATOM   3131  C   HIS B 398     -20.792 -12.774   8.807  1.00 86.33           C  
ATOM   3132  CB  HIS B 398     -19.454 -14.889   8.845  1.00 86.33           C  
ATOM   3133  O   HIS B 398     -20.344 -12.359   9.878  1.00 86.33           O  
ATOM   3134  CG  HIS B 398     -19.459 -16.385   8.833  1.00 86.33           C  
ATOM   3135  CD2 HIS B 398     -19.632 -17.281   9.833  1.00 86.33           C  
ATOM   3136  ND1 HIS B 398     -19.265 -17.121   7.684  1.00 86.33           N  
ATOM   3137  CE1 HIS B 398     -19.320 -18.409   7.979  1.00 86.33           C  
ATOM   3138  NE2 HIS B 398     -19.541 -18.533   9.277  1.00 86.33           N  
ATOM   3139  N   GLY B 399     -21.166 -11.956   7.976  1.00 84.20           N  
ATOM   3140  CA  GLY B 399     -21.325 -10.535   8.243  1.00 84.20           C  
ATOM   3141  C   GLY B 399     -20.254  -9.682   7.592  1.00 84.20           C  
ATOM   3142  O   GLY B 399     -19.246 -10.203   7.109  1.00 84.20           O  
ATOM   3143  N   PHE B 400     -20.415  -8.335   7.689  1.00 87.59           N  
ATOM   3144  CA  PHE B 400     -19.564  -7.350   7.032  1.00 87.59           C  
ATOM   3145  C   PHE B 400     -18.159  -7.369   7.621  1.00 87.59           C  
ATOM   3146  CB  PHE B 400     -20.167  -5.947   7.158  1.00 87.59           C  
ATOM   3147  O   PHE B 400     -17.171  -7.372   6.884  1.00 87.59           O  
ATOM   3148  CG  PHE B 400     -19.375  -4.880   6.451  1.00 87.59           C  
ATOM   3149  CD1 PHE B 400     -18.339  -4.220   7.100  1.00 87.59           C  
ATOM   3150  CD2 PHE B 400     -19.667  -4.538   5.138  1.00 87.59           C  
ATOM   3151  CE1 PHE B 400     -17.604  -3.232   6.449  1.00 87.59           C  
ATOM   3152  CE2 PHE B 400     -18.937  -3.552   4.480  1.00 87.59           C  
ATOM   3153  CZ  PHE B 400     -17.907  -2.899   5.138  1.00 87.59           C  
ATOM   3154  N   GLU B 401     -18.025  -7.477   8.984  1.00 86.86           N  
ATOM   3155  CA  GLU B 401     -16.745  -7.398   9.682  1.00 86.86           C  
ATOM   3156  C   GLU B 401     -15.837  -8.563   9.302  1.00 86.86           C  
ATOM   3157  CB  GLU B 401     -16.960  -7.369  11.197  1.00 86.86           C  
ATOM   3158  O   GLU B 401     -14.630  -8.385   9.127  1.00 86.86           O  
ATOM   3159  CG  GLU B 401     -17.589  -6.081  11.706  1.00 86.86           C  
ATOM   3160  CD  GLU B 401     -17.777  -6.059  13.214  1.00 86.86           C  
ATOM   3161  OE1 GLU B 401     -18.299  -5.053  13.746  1.00 86.86           O  
ATOM   3162  OE2 GLU B 401     -17.398  -7.055  13.869  1.00 86.86           O  
ATOM   3163  N   THR B 402     -16.455  -9.713   9.171  1.00 88.41           N  
ATOM   3164  CA  THR B 402     -15.700 -10.910   8.820  1.00 88.41           C  
ATOM   3165  C   THR B 402     -15.161 -10.812   7.396  1.00 88.41           C  
ATOM   3166  CB  THR B 402     -16.565 -12.177   8.958  1.00 88.41           C  
ATOM   3167  O   THR B 402     -14.014 -11.179   7.133  1.00 88.41           O  
ATOM   3168  CG2 THR B 402     -15.758 -13.431   8.641  1.00 88.41           C  
ATOM   3169  OG1 THR B 402     -17.059 -12.266  10.300  1.00 88.41           O  
ATOM   3170  N   VAL B 403     -16.002 -10.285   6.502  1.00 93.00           N  
ATOM   3171  CA  VAL B 403     -15.590 -10.126   5.112  1.00 93.00           C  
ATOM   3172  C   VAL B 403     -14.499  -9.062   5.014  1.00 93.00           C  
ATOM   3173  CB  VAL B 403     -16.784  -9.750   4.206  1.00 93.00           C  
ATOM   3174  O   VAL B 403     -13.519  -9.233   4.285  1.00 93.00           O  
ATOM   3175  CG1 VAL B 403     -16.319  -9.521   2.768  1.00 93.00           C  
ATOM   3176  CG2 VAL B 403     -17.855 -10.838   4.257  1.00 93.00           C  
ATOM   3177  N   TYR B 404     -14.648  -7.996   5.795  1.00 92.31           N  
ATOM   3178  CA  TYR B 404     -13.687  -6.899   5.798  1.00 92.31           C  
ATOM   3179  C   TYR B 404     -12.321  -7.372   6.281  1.00 92.31           C  
ATOM   3180  CB  TYR B 404     -14.184  -5.750   6.681  1.00 92.31           C  
ATOM   3181  O   TYR B 404     -11.288  -6.907   5.792  1.00 92.31           O  
ATOM   3182  CG  TYR B 404     -13.424  -4.461   6.484  1.00 92.31           C  
ATOM   3183  CD1 TYR B 404     -12.387  -4.103   7.343  1.00 92.31           C  
ATOM   3184  CD2 TYR B 404     -13.742  -3.598   5.440  1.00 92.31           C  
ATOM   3185  CE1 TYR B 404     -11.685  -2.915   7.167  1.00 92.31           C  
ATOM   3186  CE2 TYR B 404     -13.047  -2.408   5.255  1.00 92.31           C  
ATOM   3187  OH  TYR B 404     -11.330  -0.898   5.942  1.00 92.31           O  
ATOM   3188  CZ  TYR B 404     -12.022  -2.075   6.121  1.00 92.31           C  
ATOM   3189  N   GLU B 405     -12.254  -8.366   7.124  1.00 90.84           N  
ATOM   3190  CA  GLU B 405     -11.022  -8.912   7.685  1.00 90.84           C  
ATOM   3191  C   GLU B 405     -10.195  -9.619   6.616  1.00 90.84           C  
ATOM   3192  CB  GLU B 405     -11.333  -9.876   8.833  1.00 90.84           C  
ATOM   3193  O   GLU B 405      -8.982  -9.784   6.769  1.00 90.84           O  
ATOM   3194  CG  GLU B 405     -11.545  -9.187  10.173  1.00 90.84           C  
ATOM   3195  CD  GLU B 405     -10.313  -8.448  10.670  1.00 90.84           C  
ATOM   3196  OE1 GLU B 405     -10.460  -7.369  11.287  1.00 90.84           O  
ATOM   3197  OE2 GLU B 405      -9.191  -8.951  10.438  1.00 90.84           O  
ATOM   3198  N   LEU B 406     -10.835 -10.002   5.529  1.00 95.64           N  
ATOM   3199  CA  LEU B 406     -10.150 -10.723   4.462  1.00 95.64           C  
ATOM   3200  C   LEU B 406      -9.191  -9.804   3.713  1.00 95.64           C  
ATOM   3201  CB  LEU B 406     -11.163 -11.327   3.486  1.00 95.64           C  
ATOM   3202  O   LEU B 406      -8.355 -10.272   2.937  1.00 95.64           O  
ATOM   3203  CG  LEU B 406     -11.956 -12.533   3.993  1.00 95.64           C  
ATOM   3204  CD1 LEU B 406     -12.943 -13.003   2.929  1.00 95.64           C  
ATOM   3205  CD2 LEU B 406     -11.014 -13.664   4.391  1.00 95.64           C  
ATOM   3206  N   THR B 407      -9.363  -8.494   4.000  1.00 95.71           N  
ATOM   3207  CA  THR B 407      -8.434  -7.550   3.388  1.00 95.71           C  
ATOM   3208  C   THR B 407      -6.991  -7.916   3.723  1.00 95.71           C  
ATOM   3209  CB  THR B 407      -8.721  -6.108   3.847  1.00 95.71           C  
ATOM   3210  O   THR B 407      -6.093  -7.739   2.898  1.00 95.71           O  
ATOM   3211  CG2 THR B 407      -7.821  -5.112   3.123  1.00 95.71           C  
ATOM   3212  OG1 THR B 407     -10.090  -5.788   3.570  1.00 95.71           O  
ATOM   3213  N   LYS B 408      -6.714  -8.481   4.884  1.00 93.12           N  
ATOM   3214  CA  LYS B 408      -5.381  -8.841   5.359  1.00 93.12           C  
ATOM   3215  C   LYS B 408      -4.784  -9.967   4.520  1.00 93.12           C  
ATOM   3216  CB  LYS B 408      -5.429  -9.253   6.831  1.00 93.12           C  
ATOM   3217  O   LYS B 408      -3.562 -10.118   4.453  1.00 93.12           O  
ATOM   3218  CG  LYS B 408      -5.786  -8.118   7.780  1.00 93.12           C  
ATOM   3219  CD  LYS B 408      -5.889  -8.605   9.220  1.00 93.12           C  
ATOM   3220  CE  LYS B 408      -6.306  -7.483  10.162  1.00 93.12           C  
ATOM   3221  NZ  LYS B 408      -6.513  -7.978  11.555  1.00 93.12           N  
ATOM   3222  N   MET B 409      -5.632 -10.772   3.864  1.00 96.26           N  
ATOM   3223  CA  MET B 409      -5.175 -11.870   3.016  1.00 96.26           C  
ATOM   3224  C   MET B 409      -4.595 -11.342   1.709  1.00 96.26           C  
ATOM   3225  CB  MET B 409      -6.322 -12.839   2.726  1.00 96.26           C  
ATOM   3226  O   MET B 409      -3.885 -12.062   1.004  1.00 96.26           O  
ATOM   3227  CG  MET B 409      -6.780 -13.629   3.942  1.00 96.26           C  
ATOM   3228  SD  MET B 409      -7.690 -15.156   3.486  1.00 96.26           S  
ATOM   3229  CE  MET B 409      -7.727 -15.997   5.093  1.00 96.26           C  
ATOM   3230  N   CYS B 410      -4.903 -10.072   1.430  1.00 97.57           N  
ATOM   3231  CA  CYS B 410      -4.544  -9.503   0.135  1.00 97.57           C  
ATOM   3232  C   CYS B 410      -3.247  -8.708   0.230  1.00 97.57           C  
ATOM   3233  CB  CYS B 410      -5.666  -8.606  -0.386  1.00 97.57           C  
ATOM   3234  O   CYS B 410      -2.831  -8.074  -0.741  1.00 97.57           O  
ATOM   3235  SG  CYS B 410      -7.280  -9.416  -0.440  1.00 97.57           S  
ATOM   3236  N   THR B 411      -2.598  -8.711   1.371  1.00 96.60           N  
ATOM   3237  CA  THR B 411      -1.331  -8.027   1.605  1.00 96.60           C  
ATOM   3238  C   THR B 411      -0.241  -9.025   1.987  1.00 96.60           C  
ATOM   3239  CB  THR B 411      -1.467  -6.964   2.711  1.00 96.60           C  
ATOM   3240  O   THR B 411      -0.422  -9.832   2.900  1.00 96.60           O  
ATOM   3241  CG2 THR B 411      -0.172  -6.175   2.876  1.00 96.60           C  
ATOM   3242  OG1 THR B 411      -2.524  -6.059   2.368  1.00 96.60           O  
ATOM   3243  N   ILE B 412       0.884  -8.890   1.293  1.00 97.38           N  
ATOM   3244  CA  ILE B 412       2.013  -9.775   1.564  1.00 97.38           C  
ATOM   3245  C   ILE B 412       3.234  -8.947   1.956  1.00 97.38           C  
ATOM   3246  CB  ILE B 412       2.338 -10.665   0.344  1.00 97.38           C  
ATOM   3247  O   ILE B 412       3.536  -7.934   1.320  1.00 97.38           O  
ATOM   3248  CG1 ILE B 412       1.128 -11.533  -0.022  1.00 97.38           C  
ATOM   3249  CG2 ILE B 412       3.570 -11.532   0.621  1.00 97.38           C  
ATOM   3250  CD1 ILE B 412       1.227 -12.186  -1.394  1.00 97.38           C  
ATOM   3251  N   ARG B 413       3.884  -9.395   2.986  1.00 95.30           N  
ATOM   3252  CA  ARG B 413       5.097  -8.720   3.435  1.00 95.30           C  
ATOM   3253  C   ARG B 413       6.314  -9.628   3.293  1.00 95.30           C  
ATOM   3254  CB  ARG B 413       4.952  -8.262   4.888  1.00 95.30           C  
ATOM   3255  O   ARG B 413       6.259 -10.808   3.644  1.00 95.30           O  
ATOM   3256  CG  ARG B 413       3.831  -7.258   5.108  1.00 95.30           C  
ATOM   3257  CD  ARG B 413       3.620  -6.965   6.587  1.00 95.30           C  
ATOM   3258  NE  ARG B 413       2.594  -5.947   6.793  1.00 95.30           N  
ATOM   3259  NH1 ARG B 413       2.460  -6.250   9.080  1.00 95.30           N  
ATOM   3260  NH2 ARG B 413       1.139  -4.687   8.046  1.00 95.30           N  
ATOM   3261  CZ  ARG B 413       2.067  -5.630   7.973  1.00 95.30           C  
ATOM   3262  N   MET B 414       7.389  -8.997   2.783  1.00 95.05           N  
ATOM   3263  CA  MET B 414       8.593  -9.778   2.516  1.00 95.05           C  
ATOM   3264  C   MET B 414       9.843  -9.008   2.929  1.00 95.05           C  
ATOM   3265  CB  MET B 414       8.675 -10.152   1.035  1.00 95.05           C  
ATOM   3266  O   MET B 414       9.972  -7.819   2.631  1.00 95.05           O  
ATOM   3267  CG  MET B 414       9.906 -10.967   0.675  1.00 95.05           C  
ATOM   3268  SD  MET B 414      10.011 -11.327  -1.121  1.00 95.05           S  
ATOM   3269  CE  MET B 414       8.529 -12.354  -1.328  1.00 95.05           C  
ATOM   3270  N   SER B 415      10.765  -9.682   3.624  1.00 92.63           N  
ATOM   3271  CA  SER B 415      12.029  -9.062   4.009  1.00 92.63           C  
ATOM   3272  C   SER B 415      13.215  -9.795   3.391  1.00 92.63           C  
ATOM   3273  CB  SER B 415      12.172  -9.038   5.532  1.00 92.63           C  
ATOM   3274  O   SER B 415      13.127 -10.987   3.089  1.00 92.63           O  
ATOM   3275  OG  SER B 415      12.455 -10.334   6.031  1.00 92.63           O  
ATOM   3276  N   PHE B 416      14.340  -9.060   3.224  1.00 89.16           N  
ATOM   3277  CA  PHE B 416      15.542  -9.618   2.616  1.00 89.16           C  
ATOM   3278  C   PHE B 416      16.587  -9.940   3.678  1.00 89.16           C  
ATOM   3279  CB  PHE B 416      16.125  -8.648   1.584  1.00 89.16           C  
ATOM   3280  O   PHE B 416      17.738 -10.237   3.354  1.00 89.16           O  
ATOM   3281  CG  PHE B 416      15.203  -8.366   0.428  1.00 89.16           C  
ATOM   3282  CD1 PHE B 416      15.134  -9.238  -0.652  1.00 89.16           C  
ATOM   3283  CD2 PHE B 416      14.406  -7.229   0.421  1.00 89.16           C  
ATOM   3284  CE1 PHE B 416      14.281  -8.980  -1.723  1.00 89.16           C  
ATOM   3285  CE2 PHE B 416      13.552  -6.964  -0.646  1.00 89.16           C  
ATOM   3286  CZ  PHE B 416      13.492  -7.840  -1.717  1.00 89.16           C  
ATOM   3287  N   VAL B 417      16.150  -9.842   4.910  1.00 79.15           N  
ATOM   3288  CA  VAL B 417      17.012 -10.203   6.031  1.00 79.15           C  
ATOM   3289  C   VAL B 417      16.250 -11.105   6.999  1.00 79.15           C  
ATOM   3290  CB  VAL B 417      17.536  -8.951   6.770  1.00 79.15           C  
ATOM   3291  O   VAL B 417      15.035 -10.967   7.160  1.00 79.15           O  
ATOM   3292  CG1 VAL B 417      18.614  -9.334   7.783  1.00 79.15           C  
ATOM   3293  CG2 VAL B 417      18.075  -7.929   5.771  1.00 79.15           C  
ATOM   3294  N   LYS B 418      17.047 -12.015   7.578  1.00 68.51           N  
ATOM   3295  CA  LYS B 418      16.445 -12.891   8.578  1.00 68.51           C  
ATOM   3296  C   LYS B 418      16.191 -12.143   9.884  1.00 68.51           C  
ATOM   3297  CB  LYS B 418      17.338 -14.106   8.835  1.00 68.51           C  
ATOM   3298  O   LYS B 418      16.776 -11.085  10.122  1.00 68.51           O  
ATOM   3299  CG  LYS B 418      16.717 -15.147   9.755  1.00 68.51           C  
ATOM   3300  CD  LYS B 418      17.649 -16.333   9.966  1.00 68.51           C  
ATOM   3301  CE  LYS B 418      17.030 -17.374  10.890  1.00 68.51           C  
ATOM   3302  NZ  LYS B 418      17.930 -18.551  11.079  1.00 68.51           N  
ATOM   3303  N   GLY B 419      15.352 -12.621  10.659  1.00 60.80           N  
ATOM   3304  CA  GLY B 419      15.402 -12.117  12.022  1.00 60.80           C  
ATOM   3305  C   GLY B 419      14.094 -11.498  12.477  1.00 60.80           C  
ATOM   3306  O   GLY B 419      14.071 -10.708  13.423  1.00 60.80           O  
ATOM   3307  N   TRP B 420      12.926 -11.767  11.735  1.00 68.40           N  
ATOM   3308  CA  TRP B 420      11.702 -11.214  12.306  1.00 68.40           C  
ATOM   3309  C   TRP B 420      10.609 -12.274  12.382  1.00 68.40           C  
ATOM   3310  CB  TRP B 420      11.216 -10.019  11.481  1.00 68.40           C  
ATOM   3311  O   TRP B 420      10.724 -13.338  11.770  1.00 68.40           O  
ATOM   3312  CG  TRP B 420      10.832 -10.367  10.074  1.00 68.40           C  
ATOM   3313  CD1 TRP B 420      11.674 -10.563   9.014  1.00 68.40           C  
ATOM   3314  CD2 TRP B 420       9.505 -10.554   9.572  1.00 68.40           C  
ATOM   3315  CE2 TRP B 420       9.617 -10.863   8.198  1.00 68.40           C  
ATOM   3316  CE3 TRP B 420       8.231 -10.492  10.152  1.00 68.40           C  
ATOM   3317  NE1 TRP B 420      10.949 -10.862   7.884  1.00 68.40           N  
ATOM   3318  CH2 TRP B 420       7.267 -11.042   7.987  1.00 68.40           C  
ATOM   3319  CZ2 TRP B 420       8.501 -11.109   7.395  1.00 68.40           C  
ATOM   3320  CZ3 TRP B 420       7.121 -10.737   9.350  1.00 68.40           C  
ATOM   3321  N   GLY B 421       9.837 -12.184  13.230  1.00 63.93           N  
ATOM   3322  CA  GLY B 421       8.773 -13.141  13.487  1.00 63.93           C  
ATOM   3323  C   GLY B 421       8.765 -13.656  14.914  1.00 63.93           C  
ATOM   3324  O   GLY B 421       9.531 -13.181  15.755  1.00 63.93           O  
ATOM   3325  N   ALA B 422       7.819 -14.564  15.306  1.00 56.97           N  
ATOM   3326  CA  ALA B 422       7.571 -15.008  16.675  1.00 56.97           C  
ATOM   3327  C   ALA B 422       8.836 -15.589  17.301  1.00 56.97           C  
ATOM   3328  CB  ALA B 422       6.444 -16.038  16.705  1.00 56.97           C  
ATOM   3329  O   ALA B 422       9.074 -15.427  18.500  1.00 56.97           O  
ATOM   3330  N   GLU B 423       9.711 -16.060  16.470  1.00 55.92           N  
ATOM   3331  CA  GLU B 423      10.861 -16.772  17.020  1.00 55.92           C  
ATOM   3332  C   GLU B 423      12.108 -15.892  17.018  1.00 55.92           C  
ATOM   3333  CB  GLU B 423      11.124 -18.058  16.232  1.00 55.92           C  
ATOM   3334  O   GLU B 423      13.164 -16.302  17.505  1.00 55.92           O  
ATOM   3335  CG  GLU B 423      10.012 -19.091  16.352  1.00 55.92           C  
ATOM   3336  CD  GLU B 423      10.326 -20.395  15.637  1.00 55.92           C  
ATOM   3337  OE1 GLU B 423       9.505 -21.338  15.705  1.00 55.92           O  
ATOM   3338  OE2 GLU B 423      11.403 -20.476  15.004  1.00 55.92           O  
ATOM   3339  N   TYR B 424      11.973 -14.671  16.531  1.00 60.93           N  
ATOM   3340  CA  TYR B 424      13.138 -13.801  16.411  1.00 60.93           C  
ATOM   3341  C   TYR B 424      13.017 -12.597  17.338  1.00 60.93           C  
ATOM   3342  CB  TYR B 424      13.310 -13.331  14.964  1.00 60.93           C  
ATOM   3343  O   TYR B 424      11.959 -12.363  17.927  1.00 60.93           O  
ATOM   3344  CG  TYR B 424      13.758 -14.421  14.021  1.00 60.93           C  
ATOM   3345  CD1 TYR B 424      15.110 -14.720  13.862  1.00 60.93           C  
ATOM   3346  CD2 TYR B 424      12.832 -15.153  13.285  1.00 60.93           C  
ATOM   3347  CE1 TYR B 424      15.527 -15.722  12.993  1.00 60.93           C  
ATOM   3348  CE2 TYR B 424      13.238 -16.157  12.413  1.00 60.93           C  
ATOM   3349  OH  TYR B 424      14.994 -17.427  11.412  1.00 60.93           O  
ATOM   3350  CZ  TYR B 424      14.586 -16.434  12.274  1.00 60.93           C  
ATOM   3351  N   HIS B 425      14.135 -11.905  17.446  1.00 60.00           N  
ATOM   3352  CA  HIS B 425      14.173 -10.711  18.282  1.00 60.00           C  
ATOM   3353  C   HIS B 425      13.278  -9.613  17.717  1.00 60.00           C  
ATOM   3354  CB  HIS B 425      15.608 -10.199  18.421  1.00 60.00           C  
ATOM   3355  O   HIS B 425      12.637  -8.879  18.473  1.00 60.00           O  
ATOM   3356  CG  HIS B 425      16.124 -10.231  19.824  1.00 60.00           C  
ATOM   3357  CD2 HIS B 425      17.347  -9.945  20.328  1.00 60.00           C  
ATOM   3358  ND1 HIS B 425      15.340 -10.596  20.897  1.00 60.00           N  
ATOM   3359  CE1 HIS B 425      16.061 -10.533  22.004  1.00 60.00           C  
ATOM   3360  NE2 HIS B 425      17.283 -10.140  21.686  1.00 60.00           N  
ATOM   3361  N   ARG B 426      13.339  -9.581  16.396  1.00 64.57           N  
ATOM   3362  CA  ARG B 426      12.469  -8.608  15.744  1.00 64.57           C  
ATOM   3363  C   ARG B 426      11.044  -9.141  15.626  1.00 64.57           C  
ATOM   3364  CB  ARG B 426      13.009  -8.247  14.358  1.00 64.57           C  
ATOM   3365  O   ARG B 426      10.790 -10.090  14.882  1.00 64.57           O  
ATOM   3366  CG  ARG B 426      14.379  -7.589  14.384  1.00 64.57           C  
ATOM   3367  CD  ARG B 426      14.886  -7.287  12.980  1.00 64.57           C  
ATOM   3368  NE  ARG B 426      16.272  -6.829  12.995  1.00 64.57           N  
ATOM   3369  NH1 ARG B 426      16.446  -6.624  10.700  1.00 64.57           N  
ATOM   3370  NH2 ARG B 426      18.236  -6.117  12.040  1.00 64.57           N  
ATOM   3371  CZ  ARG B 426      16.981  -6.524  11.912  1.00 64.57           C  
ATOM   3372  N   GLN B 427      10.183  -8.422  16.307  1.00 61.77           N  
ATOM   3373  CA  GLN B 427       8.840  -8.979  16.425  1.00 61.77           C  
ATOM   3374  C   GLN B 427       7.953  -8.528  15.269  1.00 61.77           C  
ATOM   3375  CB  GLN B 427       8.208  -8.579  17.759  1.00 61.77           C  
ATOM   3376  O   GLN B 427       6.945  -9.170  14.965  1.00 61.77           O  
ATOM   3377  CG  GLN B 427       8.922  -9.153  18.975  1.00 61.77           C  
ATOM   3378  CD  GLN B 427       8.061  -9.136  20.224  1.00 61.77           C  
ATOM   3379  NE2 GLN B 427       8.519  -9.816  21.270  1.00 61.77           N  
ATOM   3380  OE1 GLN B 427       6.993  -8.516  20.250  1.00 61.77           O  
ATOM   3381  N   ASP B 428       8.421  -7.416  14.716  1.00 74.11           N  
ATOM   3382  CA  ASP B 428       7.616  -6.870  13.628  1.00 74.11           C  
ATOM   3383  C   ASP B 428       8.479  -6.567  12.405  1.00 74.11           C  
ATOM   3384  CB  ASP B 428       6.887  -5.604  14.084  1.00 74.11           C  
ATOM   3385  O   ASP B 428       9.657  -6.231  12.538  1.00 74.11           O  
ATOM   3386  CG  ASP B 428       5.871  -5.108  13.069  1.00 74.11           C  
ATOM   3387  OD1 ASP B 428       6.151  -4.116  12.362  1.00 74.11           O  
ATOM   3388  OD2 ASP B 428       4.781  -5.712  12.979  1.00 74.11           O  
ATOM   3389  N   VAL B 429       7.828  -6.624  11.226  1.00 86.09           N  
ATOM   3390  CA  VAL B 429       8.572  -6.446   9.984  1.00 86.09           C  
ATOM   3391  C   VAL B 429       9.180  -5.046   9.941  1.00 86.09           C  
ATOM   3392  CB  VAL B 429       7.675  -6.675   8.747  1.00 86.09           C  
ATOM   3393  O   VAL B 429      10.178  -4.816   9.254  1.00 86.09           O  
ATOM   3394  CG1 VAL B 429       6.630  -5.567   8.626  1.00 86.09           C  
ATOM   3395  CG2 VAL B 429       8.524  -6.754   7.480  1.00 86.09           C  
ATOM   3396  N   THR B 430       8.564  -4.120  10.719  1.00 85.55           N  
ATOM   3397  CA  THR B 430       8.991  -2.726  10.702  1.00 85.55           C  
ATOM   3398  C   THR B 430      10.348  -2.567  11.380  1.00 85.55           C  
ATOM   3399  CB  THR B 430       7.958  -1.817  11.395  1.00 85.55           C  
ATOM   3400  O   THR B 430      10.987  -1.519  11.265  1.00 85.55           O  
ATOM   3401  CG2 THR B 430       6.606  -1.888  10.695  1.00 85.55           C  
ATOM   3402  OG1 THR B 430       7.801  -2.235  12.757  1.00 85.55           O  
ATOM   3403  N   SER B 431      10.819  -3.589  12.069  1.00 81.51           N  
ATOM   3404  CA  SER B 431      12.131  -3.559  12.706  1.00 81.51           C  
ATOM   3405  C   SER B 431      13.210  -4.105  11.776  1.00 81.51           C  
ATOM   3406  CB  SER B 431      12.114  -4.363  14.007  1.00 81.51           C  
ATOM   3407  O   SER B 431      14.400  -4.040  12.092  1.00 81.51           O  
ATOM   3408  OG  SER B 431      11.091  -3.899  14.872  1.00 81.51           O  
ATOM   3409  N   THR B 432      12.806  -4.576  10.616  1.00 85.85           N  
ATOM   3410  CA  THR B 432      13.753  -5.106   9.641  1.00 85.85           C  
ATOM   3411  C   THR B 432      14.341  -3.983   8.791  1.00 85.85           C  
ATOM   3412  CB  THR B 432      13.087  -6.151   8.726  1.00 85.85           C  
ATOM   3413  O   THR B 432      13.634  -3.046   8.416  1.00 85.85           O  
ATOM   3414  CG2 THR B 432      12.540  -7.322   9.536  1.00 85.85           C  
ATOM   3415  OG1 THR B 432      12.010  -5.534   8.011  1.00 85.85           O  
ATOM   3416  N   PRO B 433      15.613  -4.021   8.532  1.00 87.33           N  
ATOM   3417  CA  PRO B 433      16.308  -2.946   7.821  1.00 87.33           C  
ATOM   3418  C   PRO B 433      15.741  -2.699   6.425  1.00 87.33           C  
ATOM   3419  CB  PRO B 433      17.751  -3.450   7.743  1.00 87.33           C  
ATOM   3420  O   PRO B 433      15.666  -1.551   5.980  1.00 87.33           O  
ATOM   3421  CG  PRO B 433      17.867  -4.450   8.848  1.00 87.33           C  
ATOM   3422  CD  PRO B 433      16.512  -5.051   9.091  1.00 87.33           C  
ATOM   3423  N   CYS B 434      15.413  -3.798   5.671  1.00 92.06           N  
ATOM   3424  CA  CYS B 434      14.896  -3.643   4.316  1.00 92.06           C  
ATOM   3425  C   CYS B 434      13.812  -4.674   4.024  1.00 92.06           C  
ATOM   3426  CB  CYS B 434      16.024  -3.772   3.294  1.00 92.06           C  
ATOM   3427  O   CYS B 434      14.048  -5.878   4.136  1.00 92.06           O  
ATOM   3428  SG  CYS B 434      17.051  -5.240   3.525  1.00 92.06           S  
ATOM   3429  N   TRP B 435      12.638  -4.141   3.578  1.00 95.19           N  
ATOM   3430  CA  TRP B 435      11.539  -5.057   3.290  1.00 95.19           C  
ATOM   3431  C   TRP B 435      10.533  -4.418   2.339  1.00 95.19           C  
ATOM   3432  CB  TRP B 435      10.839  -5.481   4.584  1.00 95.19           C  
ATOM   3433  O   TRP B 435      10.570  -3.207   2.109  1.00 95.19           O  
ATOM   3434  CG  TRP B 435      10.224  -4.344   5.344  1.00 95.19           C  
ATOM   3435  CD1 TRP B 435      10.872  -3.427   6.124  1.00 95.19           C  
ATOM   3436  CD2 TRP B 435       8.834  -4.007   5.400  1.00 95.19           C  
ATOM   3437  CE2 TRP B 435       8.713  -2.872   6.233  1.00 95.19           C  
ATOM   3438  CE3 TRP B 435       7.679  -4.554   4.826  1.00 95.19           C  
ATOM   3439  NE1 TRP B 435       9.969  -2.539   6.661  1.00 95.19           N  
ATOM   3440  CH2 TRP B 435       6.366  -2.830   5.930  1.00 95.19           C  
ATOM   3441  CZ2 TRP B 435       7.480  -2.275   6.505  1.00 95.19           C  
ATOM   3442  CZ3 TRP B 435       6.453  -3.958   5.098  1.00 95.19           C  
ATOM   3443  N   ILE B 436       9.708  -5.225   1.691  1.00 97.43           N  
ATOM   3444  CA  ILE B 436       8.699  -4.715   0.770  1.00 97.43           C  
ATOM   3445  C   ILE B 436       7.317  -5.208   1.193  1.00 97.43           C  
ATOM   3446  CB  ILE B 436       8.997  -5.137  -0.686  1.00 97.43           C  
ATOM   3447  O   ILE B 436       7.197  -6.233   1.868  1.00 97.43           O  
ATOM   3448  CG1 ILE B 436       9.003  -6.665  -0.807  1.00 97.43           C  
ATOM   3449  CG2 ILE B 436      10.327  -4.545  -1.159  1.00 97.43           C  
ATOM   3450  CD1 ILE B 436       9.117  -7.172  -2.239  1.00 97.43           C  
ATOM   3451  N   GLU B 437       6.317  -4.465   0.842  1.00 97.18           N  
ATOM   3452  CA  GLU B 437       4.917  -4.843   1.007  1.00 97.18           C  
ATOM   3453  C   GLU B 437       4.205  -4.924  -0.340  1.00 97.18           C  
ATOM   3454  CB  GLU B 437       4.197  -3.852   1.924  1.00 97.18           C  
ATOM   3455  O   GLU B 437       4.278  -3.992  -1.144  1.00 97.18           O  
ATOM   3456  CG  GLU B 437       2.799  -4.295   2.332  1.00 97.18           C  
ATOM   3457  CD  GLU B 437       2.164  -3.391   3.377  1.00 97.18           C  
ATOM   3458  OE1 GLU B 437       1.563  -2.359   3.001  1.00 97.18           O  
ATOM   3459  OE2 GLU B 437       2.269  -3.717   4.580  1.00 97.18           O  
ATOM   3460  N   ILE B 438       3.553  -6.083  -0.573  1.00 98.25           N  
ATOM   3461  CA  ILE B 438       2.870  -6.317  -1.841  1.00 98.25           C  
ATOM   3462  C   ILE B 438       1.358  -6.275  -1.628  1.00 98.25           C  
ATOM   3463  CB  ILE B 438       3.286  -7.666  -2.467  1.00 98.25           C  
ATOM   3464  O   ILE B 438       0.826  -6.984  -0.771  1.00 98.25           O  
ATOM   3465  CG1 ILE B 438       4.811  -7.745  -2.602  1.00 98.25           C  
ATOM   3466  CG2 ILE B 438       2.605  -7.865  -3.824  1.00 98.25           C  
ATOM   3467  CD1 ILE B 438       5.337  -9.147  -2.876  1.00 98.25           C  
ATOM   3468  N   HIS B 439       0.631  -5.475  -2.462  1.00 97.57           N  
ATOM   3469  CA  HIS B 439      -0.825  -5.389  -2.435  1.00 97.57           C  
ATOM   3470  C   HIS B 439      -1.437  -6.013  -3.685  1.00 97.57           C  
ATOM   3471  CB  HIS B 439      -1.274  -3.933  -2.302  1.00 97.57           C  
ATOM   3472  O   HIS B 439      -1.221  -5.526  -4.797  1.00 97.57           O  
ATOM   3473  CG  HIS B 439      -0.819  -3.278  -1.036  1.00 97.57           C  
ATOM   3474  CD2 HIS B 439      -1.400  -3.202   0.184  1.00 97.57           C  
ATOM   3475  ND1 HIS B 439       0.374  -2.594  -0.939  1.00 97.57           N  
ATOM   3476  CE1 HIS B 439       0.507  -2.125   0.290  1.00 97.57           C  
ATOM   3477  NE2 HIS B 439      -0.556  -2.480   0.992  1.00 97.57           N  
ATOM   3478  N   LEU B 440      -2.235  -7.030  -3.461  1.00 98.34           N  
ATOM   3479  CA  LEU B 440      -2.837  -7.737  -4.585  1.00 98.34           C  
ATOM   3480  C   LEU B 440      -4.141  -7.071  -5.011  1.00 98.34           C  
ATOM   3481  CB  LEU B 440      -3.094  -9.202  -4.222  1.00 98.34           C  
ATOM   3482  O   LEU B 440      -5.122  -7.082  -4.264  1.00 98.34           O  
ATOM   3483  CG  LEU B 440      -1.877 -10.011  -3.769  1.00 98.34           C  
ATOM   3484  CD1 LEU B 440      -2.308 -11.397  -3.300  1.00 98.34           C  
ATOM   3485  CD2 LEU B 440      -0.855 -10.116  -4.895  1.00 98.34           C  
ATOM   3486  N   HIS B 441      -4.221  -6.612  -6.266  1.00 97.40           N  
ATOM   3487  CA  HIS B 441      -5.299  -5.742  -6.721  1.00 97.40           C  
ATOM   3488  C   HIS B 441      -6.538  -6.548  -7.093  1.00 97.40           C  
ATOM   3489  CB  HIS B 441      -4.841  -4.901  -7.914  1.00 97.40           C  
ATOM   3490  O   HIS B 441      -7.663  -6.136  -6.801  1.00 97.40           O  
ATOM   3491  CG  HIS B 441      -3.911  -3.790  -7.543  1.00 97.40           C  
ATOM   3492  CD2 HIS B 441      -3.235  -3.541  -6.397  1.00 97.40           C  
ATOM   3493  ND1 HIS B 441      -3.592  -2.766  -8.409  1.00 97.40           N  
ATOM   3494  CE1 HIS B 441      -2.756  -1.935  -7.810  1.00 97.40           C  
ATOM   3495  NE2 HIS B 441      -2.523  -2.382  -6.588  1.00 97.40           N  
ATOM   3496  N   GLY B 442      -6.381  -7.714  -7.717  1.00 96.39           N  
ATOM   3497  CA  GLY B 442      -7.520  -8.534  -8.097  1.00 96.39           C  
ATOM   3498  C   GLY B 442      -8.426  -8.874  -6.929  1.00 96.39           C  
ATOM   3499  O   GLY B 442      -9.559  -8.393  -6.855  1.00 96.39           O  
ATOM   3500  N   PRO B 443      -7.892  -9.577  -5.938  1.00 97.05           N  
ATOM   3501  CA  PRO B 443      -8.697  -9.923  -4.765  1.00 97.05           C  
ATOM   3502  C   PRO B 443      -9.242  -8.695  -4.040  1.00 97.05           C  
ATOM   3503  CB  PRO B 443      -7.714 -10.690  -3.877  1.00 97.05           C  
ATOM   3504  O   PRO B 443     -10.356  -8.730  -3.511  1.00 97.05           O  
ATOM   3505  CG  PRO B 443      -6.659 -11.185  -4.813  1.00 97.05           C  
ATOM   3506  CD  PRO B 443      -6.551 -10.223  -5.961  1.00 97.05           C  
ATOM   3507  N   LEU B 444      -8.522  -7.625  -3.974  1.00 97.96           N  
ATOM   3508  CA  LEU B 444      -8.993  -6.407  -3.323  1.00 97.96           C  
ATOM   3509  C   LEU B 444     -10.197  -5.829  -4.058  1.00 97.96           C  
ATOM   3510  CB  LEU B 444      -7.872  -5.366  -3.257  1.00 97.96           C  
ATOM   3511  O   LEU B 444     -11.175  -5.417  -3.429  1.00 97.96           O  
ATOM   3512  CG  LEU B 444      -6.868  -5.522  -2.114  1.00 97.96           C  
ATOM   3513  CD1 LEU B 444      -5.684  -4.583  -2.316  1.00 97.96           C  
ATOM   3514  CD2 LEU B 444      -7.542  -5.259  -0.771  1.00 97.96           C  
ATOM   3515  N   GLN B 445     -10.102  -5.765  -5.355  1.00 97.03           N  
ATOM   3516  CA  GLN B 445     -11.212  -5.258  -6.156  1.00 97.03           C  
ATOM   3517  C   GLN B 445     -12.452  -6.132  -5.992  1.00 97.03           C  
ATOM   3518  CB  GLN B 445     -10.817  -5.178  -7.631  1.00 97.03           C  
ATOM   3519  O   GLN B 445     -13.569  -5.621  -5.893  1.00 97.03           O  
ATOM   3520  CG  GLN B 445      -9.959  -3.968  -7.974  1.00 97.03           C  
ATOM   3521  CD  GLN B 445      -9.515  -3.955  -9.424  1.00 97.03           C  
ATOM   3522  NE2 GLN B 445      -8.615  -3.037  -9.761  1.00 97.03           N  
ATOM   3523  OE1 GLN B 445      -9.975  -4.764 -10.236  1.00 97.03           O  
ATOM   3524  N   TRP B 446     -12.190  -7.440  -5.994  1.00 96.74           N  
ATOM   3525  CA  TRP B 446     -13.289  -8.379  -5.797  1.00 96.74           C  
ATOM   3526  C   TRP B 446     -13.944  -8.172  -4.435  1.00 96.74           C  
ATOM   3527  CB  TRP B 446     -12.793  -9.823  -5.923  1.00 96.74           C  
ATOM   3528  O   TRP B 446     -15.168  -8.049  -4.341  1.00 96.74           O  
ATOM   3529  CG  TRP B 446     -13.884 -10.824  -6.156  1.00 96.74           C  
ATOM   3530  CD1 TRP B 446     -15.178 -10.564  -6.515  1.00 96.74           C  
ATOM   3531  CD2 TRP B 446     -13.778 -12.246  -6.040  1.00 96.74           C  
ATOM   3532  CE2 TRP B 446     -15.047 -12.786  -6.344  1.00 96.74           C  
ATOM   3533  CE3 TRP B 446     -12.731 -13.117  -5.709  1.00 96.74           C  
ATOM   3534  NE1 TRP B 446     -15.882 -11.740  -6.631  1.00 96.74           N  
ATOM   3535  CH2 TRP B 446     -14.256 -14.990  -6.000  1.00 96.74           C  
ATOM   3536  CZ2 TRP B 446     -15.297 -14.160  -6.327  1.00 96.74           C  
ATOM   3537  CZ3 TRP B 446     -12.983 -14.484  -5.692  1.00 96.74           C  
ATOM   3538  N   LEU B 447     -13.152  -8.104  -3.440  1.00 96.73           N  
ATOM   3539  CA  LEU B 447     -13.617  -7.869  -2.078  1.00 96.73           C  
ATOM   3540  C   LEU B 447     -14.407  -6.568  -1.989  1.00 96.73           C  
ATOM   3541  CB  LEU B 447     -12.433  -7.828  -1.107  1.00 96.73           C  
ATOM   3542  O   LEU B 447     -15.448  -6.512  -1.331  1.00 96.73           O  
ATOM   3543  CG  LEU B 447     -12.779  -7.776   0.382  1.00 96.73           C  
ATOM   3544  CD1 LEU B 447     -13.574  -9.013   0.785  1.00 96.73           C  
ATOM   3545  CD2 LEU B 447     -11.511  -7.651   1.221  1.00 96.73           C  
ATOM   3546  N   ASP B 448     -13.954  -5.560  -2.626  1.00 96.61           N  
ATOM   3547  CA  ASP B 448     -14.614  -4.258  -2.639  1.00 96.61           C  
ATOM   3548  C   ASP B 448     -16.037  -4.369  -3.180  1.00 96.61           C  
ATOM   3549  CB  ASP B 448     -13.810  -3.257  -3.472  1.00 96.61           C  
ATOM   3550  O   ASP B 448     -16.976  -3.835  -2.586  1.00 96.61           O  
ATOM   3551  CG  ASP B 448     -14.435  -1.874  -3.501  1.00 96.61           C  
ATOM   3552  OD1 ASP B 448     -14.333  -1.137  -2.497  1.00 96.61           O  
ATOM   3553  OD2 ASP B 448     -15.037  -1.517  -4.537  1.00 96.61           O  
ATOM   3554  N   LYS B 449     -16.193  -5.047  -4.289  1.00 95.81           N  
ATOM   3555  CA  LYS B 449     -17.507  -5.211  -4.902  1.00 95.81           C  
ATOM   3556  C   LYS B 449     -18.456  -5.964  -3.975  1.00 95.81           C  
ATOM   3557  CB  LYS B 449     -17.389  -5.944  -6.239  1.00 95.81           C  
ATOM   3558  O   LYS B 449     -19.637  -5.625  -3.877  1.00 95.81           O  
ATOM   3559  CG  LYS B 449     -16.739  -5.121  -7.342  1.00 95.81           C  
ATOM   3560  CD  LYS B 449     -16.669  -5.896  -8.651  1.00 95.81           C  
ATOM   3561  CE  LYS B 449     -15.958  -5.099  -9.736  1.00 95.81           C  
ATOM   3562  NZ  LYS B 449     -15.813  -5.886 -10.997  1.00 95.81           N  
ATOM   3563  N   VAL B 450     -17.933  -6.918  -3.281  1.00 95.35           N  
ATOM   3564  CA  VAL B 450     -18.734  -7.700  -2.345  1.00 95.35           C  
ATOM   3565  C   VAL B 450     -19.145  -6.829  -1.161  1.00 95.35           C  
ATOM   3566  CB  VAL B 450     -17.970  -8.948  -1.849  1.00 95.35           C  
ATOM   3567  O   VAL B 450     -20.314  -6.814  -0.768  1.00 95.35           O  
ATOM   3568  CG1 VAL B 450     -18.721  -9.620  -0.700  1.00 95.35           C  
ATOM   3569  CG2 VAL B 450     -17.754  -9.932  -2.998  1.00 95.35           C  
ATOM   3570  N   LEU B 451     -18.210  -6.086  -0.618  1.00 94.31           N  
ATOM   3571  CA  LEU B 451     -18.476  -5.240   0.541  1.00 94.31           C  
ATOM   3572  C   LEU B 451     -19.490  -4.154   0.198  1.00 94.31           C  
ATOM   3573  CB  LEU B 451     -17.180  -4.604   1.049  1.00 94.31           C  
ATOM   3574  O   LEU B 451     -20.378  -3.853   1.000  1.00 94.31           O  
ATOM   3575  CG  LEU B 451     -16.222  -5.527   1.803  1.00 94.31           C  
ATOM   3576  CD1 LEU B 451     -14.885  -4.830   2.032  1.00 94.31           C  
ATOM   3577  CD2 LEU B 451     -16.834  -5.968   3.128  1.00 94.31           C  
ATOM   3578  N   THR B 452     -19.292  -3.513  -0.949  1.00 92.44           N  
ATOM   3579  CA  THR B 452     -20.202  -2.455  -1.374  1.00 92.44           C  
ATOM   3580  C   THR B 452     -21.626  -2.988  -1.509  1.00 92.44           C  
ATOM   3581  CB  THR B 452     -19.754  -1.837  -2.712  1.00 92.44           C  
ATOM   3582  O   THR B 452     -22.589  -2.290  -1.184  1.00 92.44           O  
ATOM   3583  CG2 THR B 452     -20.658  -0.675  -3.111  1.00 92.44           C  
ATOM   3584  OG1 THR B 452     -18.409  -1.360  -2.584  1.00 92.44           O  
ATOM   3585  N   GLN B 453     -21.720  -4.227  -1.926  1.00 90.20           N  
ATOM   3586  CA  GLN B 453     -23.032  -4.844  -2.088  1.00 90.20           C  
ATOM   3587  C   GLN B 453     -23.638  -5.211  -0.736  1.00 90.20           C  
ATOM   3588  CB  GLN B 453     -22.936  -6.087  -2.974  1.00 90.20           C  
ATOM   3589  O   GLN B 453     -24.855  -5.135  -0.554  1.00 90.20           O  
ATOM   3590  CG  GLN B 453     -24.287  -6.663  -3.375  1.00 90.20           C  
ATOM   3591  CD  GLN B 453     -25.115  -5.697  -4.201  1.00 90.20           C  
ATOM   3592  NE2 GLN B 453     -26.356  -6.075  -4.488  1.00 90.20           N  
ATOM   3593  OE1 GLN B 453     -24.644  -4.619  -4.578  1.00 90.20           O  
ATOM   3594  N   MET B 454     -22.843  -5.571   0.230  1.00 87.45           N  
ATOM   3595  CA  MET B 454     -23.307  -5.938   1.565  1.00 87.45           C  
ATOM   3596  C   MET B 454     -23.780  -4.709   2.334  1.00 87.45           C  
ATOM   3597  CB  MET B 454     -22.198  -6.647   2.345  1.00 87.45           C  
ATOM   3598  O   MET B 454     -24.658  -4.809   3.193  1.00 87.45           O  
ATOM   3599  CG  MET B 454     -21.908  -8.056   1.853  1.00 87.45           C  
ATOM   3600  SD  MET B 454     -20.776  -8.971   2.971  1.00 87.45           S  
ATOM   3601  CE  MET B 454     -21.799  -9.049   4.468  1.00 87.45           C  
ATOM   3602  N   GLY B 455     -23.289  -3.487   1.997  1.00 77.80           N  
ATOM   3603  CA  GLY B 455     -23.665  -2.234   2.633  1.00 77.80           C  
ATOM   3604  C   GLY B 455     -22.835  -1.915   3.862  1.00 77.80           C  
ATOM   3605  O   GLY B 455     -21.604  -1.959   3.814  1.00 77.80           O  
ATOM   3606  N   SER B 456     -23.541  -1.513   5.062  1.00 74.15           N  
ATOM   3607  CA  SER B 456     -22.839  -0.997   6.233  1.00 74.15           C  
ATOM   3608  C   SER B 456     -22.778  -2.040   7.345  1.00 74.15           C  
ATOM   3609  CB  SER B 456     -23.518   0.272   6.750  1.00 74.15           C  
ATOM   3610  O   SER B 456     -23.610  -2.947   7.398  1.00 74.15           O  
ATOM   3611  OG  SER B 456     -23.610   1.246   5.725  1.00 74.15           O  
ATOM   3612  N   PRO B 457     -21.740  -1.798   8.163  1.00 69.57           N  
ATOM   3613  CA  PRO B 457     -21.669  -2.694   9.320  1.00 69.57           C  
ATOM   3614  C   PRO B 457     -22.866  -2.545  10.256  1.00 69.57           C  
ATOM   3615  CB  PRO B 457     -20.375  -2.269  10.017  1.00 69.57           C  
ATOM   3616  O   PRO B 457     -23.448  -1.462  10.352  1.00 69.57           O  
ATOM   3617  CG  PRO B 457     -19.995  -0.980   9.362  1.00 69.57           C  
ATOM   3618  CD  PRO B 457     -20.879  -0.774   8.166  1.00 69.57           C  
ATOM   3619  N   HIS B 458     -23.316  -3.554  10.869  1.00 62.52           N  
ATOM   3620  CA  HIS B 458     -24.505  -3.540  11.714  1.00 62.52           C  
ATOM   3621  C   HIS B 458     -24.196  -2.957  13.089  1.00 62.52           C  
ATOM   3622  CB  HIS B 458     -25.077  -4.951  11.858  1.00 62.52           C  
ATOM   3623  O   HIS B 458     -25.045  -2.297  13.693  1.00 62.52           O  
ATOM   3624  CG  HIS B 458     -25.760  -5.451  10.625  1.00 62.52           C  
ATOM   3625  CD2 HIS B 458     -25.467  -6.486   9.804  1.00 62.52           C  
ATOM   3626  ND1 HIS B 458     -26.892  -4.857  10.109  1.00 62.52           N  
ATOM   3627  CE1 HIS B 458     -27.267  -5.510   9.022  1.00 62.52           C  
ATOM   3628  NE2 HIS B 458     -26.419  -6.502   8.814  1.00 62.52           N  
ATOM   3629  N   ASN B 459     -22.960  -3.184  13.594  1.00 58.56           N  
ATOM   3630  CA  ASN B 459     -22.685  -2.834  14.984  1.00 58.56           C  
ATOM   3631  C   ASN B 459     -22.350  -1.353  15.133  1.00 58.56           C  
ATOM   3632  CB  ASN B 459     -21.548  -3.695  15.539  1.00 58.56           C  
ATOM   3633  O   ASN B 459     -21.600  -0.798  14.328  1.00 58.56           O  
ATOM   3634  CG  ASN B 459     -22.004  -5.090  15.918  1.00 58.56           C  
ATOM   3635  ND2 ASN B 459     -21.049  -5.980  16.161  1.00 58.56           N  
ATOM   3636  OD1 ASN B 459     -23.204  -5.367  15.991  1.00 58.56           O  
ATOM   3637  N   PRO B 460     -23.129  -0.685  16.101  1.00 50.53           N  
ATOM   3638  CA  PRO B 460     -22.877   0.739  16.334  1.00 50.53           C  
ATOM   3639  C   PRO B 460     -21.449   1.017  16.797  1.00 50.53           C  
ATOM   3640  CB  PRO B 460     -23.886   1.102  17.426  1.00 50.53           C  
ATOM   3641  O   PRO B 460     -20.791   0.130  17.347  1.00 50.53           O  
ATOM   3642  CG  PRO B 460     -24.461  -0.206  17.865  1.00 50.53           C  
ATOM   3643  CD  PRO B 460     -23.918  -1.288  16.976  1.00 50.53           C  
ATOM   3644  N   ILE B 461     -20.872   2.208  16.337  1.00 52.01           N  
ATOM   3645  CA  ILE B 461     -19.543   2.641  16.754  1.00 52.01           C  
ATOM   3646  C   ILE B 461     -19.616   3.256  18.150  1.00 52.01           C  
ATOM   3647  CB  ILE B 461     -18.938   3.651  15.754  1.00 52.01           C  
ATOM   3648  O   ILE B 461     -20.511   4.054  18.438  1.00 52.01           O  
ATOM   3649  CG1 ILE B 461     -18.769   3.003  14.376  1.00 52.01           C  
ATOM   3650  CG2 ILE B 461     -17.601   4.190  16.273  1.00 52.01           C  
ATOM   3651  CD1 ILE B 461     -18.397   3.983  13.272  1.00 52.01           C  
ATOM   3652  N   SER B 462     -19.038   2.651  19.232  1.00 44.43           N  
ATOM   3653  CA  SER B 462     -18.931   3.400  20.479  1.00 44.43           C  
ATOM   3654  C   SER B 462     -17.905   4.523  20.363  1.00 44.43           C  
ATOM   3655  CB  SER B 462     -18.552   2.470  21.633  1.00 44.43           C  
ATOM   3656  O   SER B 462     -17.052   4.501  19.474  1.00 44.43           O  
ATOM   3657  OG  SER B 462     -17.970   3.201  22.698  1.00 44.43           O  
ATOM   3658  N   SER B 463     -18.250   5.707  20.889  1.00 40.14           N  
ATOM   3659  CA  SER B 463     -17.373   6.873  20.881  1.00 40.14           C  
ATOM   3660  C   SER B 463     -15.930   6.481  21.181  1.00 40.14           C  
ATOM   3661  CB  SER B 463     -17.850   7.911  21.897  1.00 40.14           C  
ATOM   3662  O   SER B 463     -15.028   7.320  21.124  1.00 40.14           O  
ATOM   3663  OG  SER B 463     -17.918   7.348  23.196  1.00 40.14           O  
ATOM   3664  N   VAL B 464     -15.784   5.395  21.989  1.00 39.75           N  
ATOM   3665  CA  VAL B 464     -14.415   5.080  22.387  1.00 39.75           C  
ATOM   3666  C   VAL B 464     -13.599   4.682  21.159  1.00 39.75           C  
ATOM   3667  CB  VAL B 464     -14.376   3.952  23.441  1.00 39.75           C  
ATOM   3668  O   VAL B 464     -12.398   4.422  21.262  1.00 39.75           O  
ATOM   3669  CG1 VAL B 464     -12.981   3.831  24.052  1.00 39.75           C  
ATOM   3670  CG2 VAL B 464     -15.419   4.202  24.529  1.00 39.75           C  
ATOM   3671  N   SER B 465     -14.323   4.498  20.229  1.00 35.18           N  
ATOM   3672  CA  SER B 465     -13.493   4.150  19.080  1.00 35.18           C  
ATOM   3673  C   SER B 465     -12.763   5.373  18.536  1.00 35.18           C  
ATOM   3674  CB  SER B 465     -14.343   3.520  17.976  1.00 35.18           C  
ATOM   3675  O   SER B 465     -13.291   6.486  18.574  1.00 35.18           O  
ATOM   3676  OG  SER B 465     -14.935   2.312  18.424  1.00 35.18           O  
TER    3677      SER B 465                                                      
ATOM   3678  N   MET C   1     -13.358  27.564  82.753  1.00 26.37           N  
ATOM   3679  CA  MET C   1     -11.927  27.612  82.464  1.00 26.37           C  
ATOM   3680  C   MET C   1     -11.491  26.386  81.670  1.00 26.37           C  
ATOM   3681  CB  MET C   1     -11.119  27.711  83.759  1.00 26.37           C  
ATOM   3682  O   MET C   1     -10.301  26.074  81.604  1.00 26.37           O  
ATOM   3683  CG  MET C   1     -11.080  29.110  84.352  1.00 26.37           C  
ATOM   3684  SD  MET C   1      -9.708  29.327  85.552  1.00 26.37           S  
ATOM   3685  CE  MET C   1      -9.908  31.085  85.952  1.00 26.37           C  
ATOM   3686  N   ASP C   2     -12.451  25.781  80.931  1.00 27.44           N  
ATOM   3687  CA  ASP C   2     -12.436  24.534  80.172  1.00 27.44           C  
ATOM   3688  C   ASP C   2     -11.476  24.624  78.988  1.00 27.44           C  
ATOM   3689  CB  ASP C   2     -13.844  24.188  79.682  1.00 27.44           C  
ATOM   3690  O   ASP C   2     -11.281  25.700  78.420  1.00 27.44           O  
ATOM   3691  CG  ASP C   2     -14.548  23.176  80.569  1.00 27.44           C  
ATOM   3692  OD1 ASP C   2     -13.881  22.530  81.406  1.00 27.44           O  
ATOM   3693  OD2 ASP C   2     -15.780  23.021  80.428  1.00 27.44           O  
ATOM   3694  N   ASN C   3     -10.533  23.649  78.788  1.00 27.42           N  
ATOM   3695  CA  ASN C   3      -9.267  23.267  78.170  1.00 27.42           C  
ATOM   3696  C   ASN C   3      -9.417  23.064  76.665  1.00 27.42           C  
ATOM   3697  CB  ASN C   3      -8.712  22.000  78.824  1.00 27.42           C  
ATOM   3698  O   ASN C   3      -9.733  21.962  76.211  1.00 27.42           O  
ATOM   3699  CG  ASN C   3      -7.374  22.229  79.498  1.00 27.42           C  
ATOM   3700  ND2 ASN C   3      -6.833  21.185  80.114  1.00 27.42           N  
ATOM   3701  OD1 ASN C   3      -6.831  23.337  79.467  1.00 27.42           O  
ATOM   3702  N   MET C   4     -10.181  23.829  75.890  1.00 28.55           N  
ATOM   3703  CA  MET C   4     -10.418  23.462  74.497  1.00 28.55           C  
ATOM   3704  C   MET C   4      -9.129  23.540  73.687  1.00 28.55           C  
ATOM   3705  CB  MET C   4     -11.482  24.368  73.875  1.00 28.55           C  
ATOM   3706  O   MET C   4      -8.742  24.617  73.230  1.00 28.55           O  
ATOM   3707  CG  MET C   4     -12.904  23.863  74.063  1.00 28.55           C  
ATOM   3708  SD  MET C   4     -13.948  24.133  72.579  1.00 28.55           S  
ATOM   3709  CE  MET C   4     -15.496  23.364  73.132  1.00 28.55           C  
ATOM   3710  N   SER C   5      -7.961  22.904  74.137  1.00 27.49           N  
ATOM   3711  CA  SER C   5      -6.611  23.146  73.637  1.00 27.49           C  
ATOM   3712  C   SER C   5      -6.455  22.649  72.204  1.00 27.49           C  
ATOM   3713  CB  SER C   5      -5.577  22.468  74.537  1.00 27.49           C  
ATOM   3714  O   SER C   5      -5.352  22.664  71.653  1.00 27.49           O  
ATOM   3715  OG  SER C   5      -6.132  22.170  75.806  1.00 27.49           O  
ATOM   3716  N   ILE C   6      -7.290  21.803  71.557  1.00 28.84           N  
ATOM   3717  CA  ILE C   6      -6.625  20.798  70.734  1.00 28.84           C  
ATOM   3718  C   ILE C   6      -6.043  21.455  69.485  1.00 28.84           C  
ATOM   3719  CB  ILE C   6      -7.594  19.660  70.339  1.00 28.84           C  
ATOM   3720  O   ILE C   6      -6.786  21.898  68.606  1.00 28.84           O  
ATOM   3721  CG1 ILE C   6      -8.350  19.151  71.572  1.00 28.84           C  
ATOM   3722  CG2 ILE C   6      -6.836  18.520  69.653  1.00 28.84           C  
ATOM   3723  CD1 ILE C   6      -9.424  18.119  71.256  1.00 28.84           C  
ATOM   3724  N   THR C   7      -5.112  22.449  69.541  1.00 26.56           N  
ATOM   3725  CA  THR C   7      -4.482  23.081  68.387  1.00 26.56           C  
ATOM   3726  C   THR C   7      -3.685  22.061  67.580  1.00 26.56           C  
ATOM   3727  CB  THR C   7      -3.558  24.235  68.818  1.00 26.56           C  
ATOM   3728  O   THR C   7      -2.779  21.414  68.109  1.00 26.56           O  
ATOM   3729  CG2 THR C   7      -4.365  25.436  69.299  1.00 26.56           C  
ATOM   3730  OG1 THR C   7      -2.709  23.787  69.882  1.00 26.56           O  
ATOM   3731  N   ASN C   8      -4.323  21.190  66.722  1.00 28.11           N  
ATOM   3732  CA  ASN C   8      -3.719  20.152  65.893  1.00 28.11           C  
ATOM   3733  C   ASN C   8      -2.641  20.724  64.977  1.00 28.11           C  
ATOM   3734  CB  ASN C   8      -4.789  19.432  65.070  1.00 28.11           C  
ATOM   3735  O   ASN C   8      -2.937  21.521  64.085  1.00 28.11           O  
ATOM   3736  CG  ASN C   8      -5.103  18.048  65.604  1.00 28.11           C  
ATOM   3737  ND2 ASN C   8      -6.136  17.421  65.054  1.00 28.11           N  
ATOM   3738  OD1 ASN C   8      -4.424  17.548  66.505  1.00 28.11           O  
ATOM   3739  N   THR C   9      -1.358  20.984  65.419  1.00 29.48           N  
ATOM   3740  CA  THR C   9      -0.160  21.471  64.744  1.00 29.48           C  
ATOM   3741  C   THR C   9       0.204  20.567  63.570  1.00 29.48           C  
ATOM   3742  CB  THR C   9       1.031  21.560  65.715  1.00 29.48           C  
ATOM   3743  O   THR C   9       0.258  19.344  63.715  1.00 29.48           O  
ATOM   3744  CG2 THR C   9       1.169  22.967  66.289  1.00 29.48           C  
ATOM   3745  OG1 THR C   9       0.833  20.635  66.792  1.00 29.48           O  
ATOM   3746  N   PRO C  10       0.082  20.936  62.288  1.00 38.17           N  
ATOM   3747  CA  PRO C  10       0.413  20.177  61.080  1.00 38.17           C  
ATOM   3748  C   PRO C  10       1.807  19.555  61.138  1.00 38.17           C  
ATOM   3749  CB  PRO C  10       0.329  21.227  59.970  1.00 38.17           C  
ATOM   3750  O   PRO C  10       2.761  20.208  61.568  1.00 38.17           O  
ATOM   3751  CG  PRO C  10       0.309  22.539  60.685  1.00 38.17           C  
ATOM   3752  CD  PRO C  10       0.282  22.276  62.164  1.00 38.17           C  
ATOM   3753  N   THR C  11       2.033  18.221  61.458  1.00 40.52           N  
ATOM   3754  CA  THR C  11       3.244  17.422  61.610  1.00 40.52           C  
ATOM   3755  C   THR C  11       4.074  17.449  60.329  1.00 40.52           C  
ATOM   3756  CB  THR C  11       2.909  15.964  61.977  1.00 40.52           C  
ATOM   3757  O   THR C  11       3.563  17.786  59.259  1.00 40.52           O  
ATOM   3758  CG2 THR C  11       2.783  15.793  63.487  1.00 40.52           C  
ATOM   3759  OG1 THR C  11       1.670  15.595  61.360  1.00 40.52           O  
ATOM   3760  N   SER C  12       5.404  17.368  60.305  1.00 52.33           N  
ATOM   3761  CA  SER C  12       6.512  17.270  59.360  1.00 52.33           C  
ATOM   3762  C   SER C  12       6.202  16.275  58.246  1.00 52.33           C  
ATOM   3763  CB  SER C  12       7.797  16.858  60.080  1.00 52.33           C  
ATOM   3764  O   SER C  12       6.614  16.470  57.101  1.00 52.33           O  
ATOM   3765  OG  SER C  12       7.708  15.521  60.542  1.00 52.33           O  
ATOM   3766  N   ASN C  13       5.418  15.193  58.428  1.00 58.42           N  
ATOM   3767  CA  ASN C  13       5.063  14.174  57.446  1.00 58.42           C  
ATOM   3768  C   ASN C  13       4.146  14.735  56.362  1.00 58.42           C  
ATOM   3769  CB  ASN C  13       4.403  12.975  58.131  1.00 58.42           C  
ATOM   3770  O   ASN C  13       4.253  14.355  55.195  1.00 58.42           O  
ATOM   3771  CG  ASN C  13       5.350  11.803  58.296  1.00 58.42           C  
ATOM   3772  ND2 ASN C  13       4.941  10.818  59.087  1.00 58.42           N  
ATOM   3773  OD1 ASN C  13       6.440  11.783  57.718  1.00 58.42           O  
ATOM   3774  N   ASP C  14       3.271  15.769  56.673  1.00 61.85           N  
ATOM   3775  CA  ASP C  14       2.332  16.371  55.731  1.00 61.85           C  
ATOM   3776  C   ASP C  14       3.063  17.229  54.700  1.00 61.85           C  
ATOM   3777  CB  ASP C  14       1.291  17.212  56.472  1.00 61.85           C  
ATOM   3778  O   ASP C  14       2.680  17.264  53.529  1.00 61.85           O  
ATOM   3779  CG  ASP C  14      -0.120  16.670  56.329  1.00 61.85           C  
ATOM   3780  OD1 ASP C  14      -0.360  15.821  55.444  1.00 61.85           O  
ATOM   3781  OD2 ASP C  14      -1.000  17.098  57.107  1.00 61.85           O  
ATOM   3782  N   ALA C  15       4.188  17.818  55.053  1.00 63.30           N  
ATOM   3783  CA  ALA C  15       4.969  18.661  54.152  1.00 63.30           C  
ATOM   3784  C   ALA C  15       5.676  17.822  53.091  1.00 63.30           C  
ATOM   3785  CB  ALA C  15       5.985  19.484  54.940  1.00 63.30           C  
ATOM   3786  O   ALA C  15       5.723  18.204  51.919  1.00 63.30           O  
ATOM   3787  N   CYS C  16       6.138  16.605  53.380  1.00 76.32           N  
ATOM   3788  CA  CYS C  16       6.843  15.707  52.472  1.00 76.32           C  
ATOM   3789  C   CYS C  16       5.906  15.174  51.395  1.00 76.32           C  
ATOM   3790  CB  CYS C  16       7.462  14.541  53.243  1.00 76.32           C  
ATOM   3791  O   CYS C  16       6.288  15.074  50.227  1.00 76.32           O  
ATOM   3792  SG  CYS C  16       9.122  14.882  53.867  1.00 76.32           S  
ATOM   3793  N   LEU C  17       4.639  14.839  51.713  1.00 80.22           N  
ATOM   3794  CA  LEU C  17       3.653  14.336  50.763  1.00 80.22           C  
ATOM   3795  C   LEU C  17       3.289  15.406  49.739  1.00 80.22           C  
ATOM   3796  CB  LEU C  17       2.394  13.865  51.496  1.00 80.22           C  
ATOM   3797  O   LEU C  17       3.084  15.101  48.562  1.00 80.22           O  
ATOM   3798  CG  LEU C  17       2.380  12.405  51.951  1.00 80.22           C  
ATOM   3799  CD1 LEU C  17       1.444  12.230  53.142  1.00 80.22           C  
ATOM   3800  CD2 LEU C  17       1.969  11.490  50.803  1.00 80.22           C  
ATOM   3801  N   SER C  18       3.260  16.691  50.221  1.00 83.49           N  
ATOM   3802  CA  SER C  18       2.960  17.799  49.320  1.00 83.49           C  
ATOM   3803  C   SER C  18       4.080  18.007  48.307  1.00 83.49           C  
ATOM   3804  CB  SER C  18       2.731  19.088  50.111  1.00 83.49           C  
ATOM   3805  O   SER C  18       3.821  18.314  47.141  1.00 83.49           O  
ATOM   3806  OG  SER C  18       2.712  20.211  49.248  1.00 83.49           O  
ATOM   3807  N   ILE C  19       5.263  17.797  48.714  1.00 87.11           N  
ATOM   3808  CA  ILE C  19       6.422  17.960  47.842  1.00 87.11           C  
ATOM   3809  C   ILE C  19       6.441  16.848  46.795  1.00 87.11           C  
ATOM   3810  CB  ILE C  19       7.740  17.959  48.649  1.00 87.11           C  
ATOM   3811  O   ILE C  19       6.674  17.106  45.612  1.00 87.11           O  
ATOM   3812  CG1 ILE C  19       7.802  19.181  49.572  1.00 87.11           C  
ATOM   3813  CG2 ILE C  19       8.949  17.920  47.709  1.00 87.11           C  
ATOM   3814  CD1 ILE C  19       8.950  19.144  50.572  1.00 87.11           C  
ATOM   3815  N   VAL C  20       6.194  15.615  47.204  1.00 91.13           N  
ATOM   3816  CA  VAL C  20       6.157  14.468  46.303  1.00 91.13           C  
ATOM   3817  C   VAL C  20       5.113  14.699  45.214  1.00 91.13           C  
ATOM   3818  CB  VAL C  20       5.853  13.158  47.065  1.00 91.13           C  
ATOM   3819  O   VAL C  20       5.381  14.478  44.031  1.00 91.13           O  
ATOM   3820  CG1 VAL C  20       5.619  12.008  46.088  1.00 91.13           C  
ATOM   3821  CG2 VAL C  20       6.992  12.824  48.026  1.00 91.13           C  
ATOM   3822  N   HIS C  21       3.942  15.196  45.662  1.00 85.39           N  
ATOM   3823  CA  HIS C  21       2.868  15.470  44.714  1.00 85.39           C  
ATOM   3824  C   HIS C  21       3.286  16.529  43.699  1.00 85.39           C  
ATOM   3825  CB  HIS C  21       1.605  15.919  45.451  1.00 85.39           C  
ATOM   3826  O   HIS C  21       3.037  16.378  42.501  1.00 85.39           O  
ATOM   3827  CG  HIS C  21       0.395  15.996  44.576  1.00 85.39           C  
ATOM   3828  CD2 HIS C  21      -0.488  15.043  44.193  1.00 85.39           C  
ATOM   3829  ND1 HIS C  21      -0.020  17.168  43.981  1.00 85.39           N  
ATOM   3830  CE1 HIS C  21      -1.109  16.932  43.269  1.00 85.39           C  
ATOM   3831  NE2 HIS C  21      -1.414  15.650  43.381  1.00 85.39           N  
ATOM   3832  N   SER C  22       3.938  17.575  44.201  1.00 85.74           N  
ATOM   3833  CA  SER C  22       4.395  18.654  43.332  1.00 85.74           C  
ATOM   3834  C   SER C  22       5.408  18.150  42.310  1.00 85.74           C  
ATOM   3835  CB  SER C  22       5.012  19.783  44.160  1.00 85.74           C  
ATOM   3836  O   SER C  22       5.326  18.490  41.128  1.00 85.74           O  
ATOM   3837  OG  SER C  22       5.153  20.958  43.380  1.00 85.74           O  
ATOM   3838  N   LEU C  23       6.311  17.329  42.685  1.00 90.86           N  
ATOM   3839  CA  LEU C  23       7.346  16.808  41.798  1.00 90.86           C  
ATOM   3840  C   LEU C  23       6.763  15.795  40.819  1.00 90.86           C  
ATOM   3841  CB  LEU C  23       8.471  16.161  42.610  1.00 90.86           C  
ATOM   3842  O   LEU C  23       7.216  15.698  39.676  1.00 90.86           O  
ATOM   3843  CG  LEU C  23       9.382  17.114  43.386  1.00 90.86           C  
ATOM   3844  CD1 LEU C  23      10.342  16.327  44.271  1.00 90.86           C  
ATOM   3845  CD2 LEU C  23      10.150  18.019  42.429  1.00 90.86           C  
ATOM   3846  N   MET C  24       5.785  15.026  41.238  1.00 88.68           N  
ATOM   3847  CA  MET C  24       5.089  14.063  40.390  1.00 88.68           C  
ATOM   3848  C   MET C  24       4.420  14.760  39.211  1.00 88.68           C  
ATOM   3849  CB  MET C  24       4.047  13.287  41.199  1.00 88.68           C  
ATOM   3850  O   MET C  24       4.379  14.218  38.105  1.00 88.68           O  
ATOM   3851  CG  MET C  24       4.589  12.022  41.843  1.00 88.68           C  
ATOM   3852  SD  MET C  24       5.071  10.754  40.607  1.00 88.68           S  
ATOM   3853  CE  MET C  24       3.432  10.243  40.018  1.00 88.68           C  
ATOM   3854  N   CYS C  25       3.971  16.054  39.379  1.00 85.76           N  
ATOM   3855  CA  CYS C  25       3.250  16.806  38.358  1.00 85.76           C  
ATOM   3856  C   CYS C  25       4.185  17.230  37.231  1.00 85.76           C  
ATOM   3857  CB  CYS C  25       2.583  18.037  38.970  1.00 85.76           C  
ATOM   3858  O   CYS C  25       3.733  17.536  36.126  1.00 85.76           O  
ATOM   3859  SG  CYS C  25       1.169  17.650  40.025  1.00 85.76           S  
ATOM   3860  N   HIS C  26       5.512  17.149  37.487  1.00 85.39           N  
ATOM   3861  CA  HIS C  26       6.478  17.618  36.500  1.00 85.39           C  
ATOM   3862  C   HIS C  26       7.146  16.449  35.784  1.00 85.39           C  
ATOM   3863  CB  HIS C  26       7.536  18.502  37.163  1.00 85.39           C  
ATOM   3864  O   HIS C  26       8.092  16.644  35.017  1.00 85.39           O  
ATOM   3865  CG  HIS C  26       7.034  19.861  37.536  1.00 85.39           C  
ATOM   3866  CD2 HIS C  26       6.630  20.364  38.726  1.00 85.39           C  
ATOM   3867  ND1 HIS C  26       6.903  20.882  36.620  1.00 85.39           N  
ATOM   3868  CE1 HIS C  26       6.438  21.958  37.233  1.00 85.39           C  
ATOM   3869  NE2 HIS C  26       6.264  21.670  38.512  1.00 85.39           N  
ATOM   3870  N   ARG C  27       6.682  15.285  35.942  1.00 83.59           N  
ATOM   3871  CA  ARG C  27       7.255  14.105  35.304  1.00 83.59           C  
ATOM   3872  C   ARG C  27       7.041  14.140  33.794  1.00 83.59           C  
ATOM   3873  CB  ARG C  27       6.649  12.828  35.890  1.00 83.59           C  
ATOM   3874  O   ARG C  27       6.028  14.656  33.318  1.00 83.59           O  
ATOM   3875  CG  ARG C  27       7.195  11.548  35.277  1.00 83.59           C  
ATOM   3876  CD  ARG C  27       6.503  10.314  35.837  1.00 83.59           C  
ATOM   3877  NE  ARG C  27       5.952   9.476  34.775  1.00 83.59           N  
ATOM   3878  NH1 ARG C  27       5.095   7.873  36.202  1.00 83.59           N  
ATOM   3879  NH2 ARG C  27       4.838   7.653  33.935  1.00 83.59           N  
ATOM   3880  CZ  ARG C  27       5.296   8.336  34.973  1.00 83.59           C  
ATOM   3881  N   GLN C  28       8.005  13.830  32.926  1.00 73.05           N  
ATOM   3882  CA  GLN C  28       7.908  13.868  31.470  1.00 73.05           C  
ATOM   3883  C   GLN C  28       7.386  12.544  30.919  1.00 73.05           C  
ATOM   3884  CB  GLN C  28       9.267  14.195  30.850  1.00 73.05           C  
ATOM   3885  O   GLN C  28       7.004  12.460  29.750  1.00 73.05           O  
ATOM   3886  CG  GLN C  28       9.675  15.655  30.998  1.00 73.05           C  
ATOM   3887  CD  GLN C  28       8.918  16.574  30.058  1.00 73.05           C  
ATOM   3888  NE2 GLN C  28       8.908  17.865  30.372  1.00 73.05           N  
ATOM   3889  OE1 GLN C  28       8.347  16.128  29.058  1.00 73.05           O  
ATOM   3890  N   GLY C  29       6.949  11.559  31.770  1.00 59.77           N  
ATOM   3891  CA  GLY C  29       6.433  10.284  31.299  1.00 59.77           C  
ATOM   3892  C   GLY C  29       7.523   9.274  30.995  1.00 59.77           C  
ATOM   3893  O   GLY C  29       8.673   9.453  31.402  1.00 59.77           O  
ATOM   3894  N   GLY C  30       7.355   7.911  30.802  1.00 58.84           N  
ATOM   3895  CA  GLY C  30       8.233   6.797  30.481  1.00 58.84           C  
ATOM   3896  C   GLY C  30       8.161   5.669  31.493  1.00 58.84           C  
ATOM   3897  O   GLY C  30       8.267   4.496  31.131  1.00 58.84           O  
ATOM   3898  N   GLU C  31       7.986   6.048  32.745  1.00 69.42           N  
ATOM   3899  CA  GLU C  31       7.895   5.061  33.818  1.00 69.42           C  
ATOM   3900  C   GLU C  31       6.485   5.005  34.398  1.00 69.42           C  
ATOM   3901  CB  GLU C  31       8.907   5.374  34.923  1.00 69.42           C  
ATOM   3902  O   GLU C  31       5.690   5.926  34.200  1.00 69.42           O  
ATOM   3903  CG  GLU C  31      10.358   5.252  34.480  1.00 69.42           C  
ATOM   3904  CD  GLU C  31      10.851   3.815  34.426  1.00 69.42           C  
ATOM   3905  OE1 GLU C  31      11.970   3.576  33.918  1.00 69.42           O  
ATOM   3906  OE2 GLU C  31      10.111   2.921  34.894  1.00 69.42           O  
ATOM   3907  N   SER C  32       5.986   3.863  34.894  1.00 77.48           N  
ATOM   3908  CA  SER C  32       4.683   3.740  35.539  1.00 77.48           C  
ATOM   3909  C   SER C  32       4.533   4.743  36.678  1.00 77.48           C  
ATOM   3910  CB  SER C  32       4.478   2.320  36.069  1.00 77.48           C  
ATOM   3911  O   SER C  32       5.518   5.115  37.319  1.00 77.48           O  
ATOM   3912  OG  SER C  32       5.276   2.092  37.218  1.00 77.48           O  
ATOM   3913  N   GLU C  33       3.334   5.333  36.783  1.00 78.99           N  
ATOM   3914  CA  GLU C  33       3.029   6.291  37.842  1.00 78.99           C  
ATOM   3915  C   GLU C  33       3.422   5.744  39.211  1.00 78.99           C  
ATOM   3916  CB  GLU C  33       1.541   6.652  37.827  1.00 78.99           C  
ATOM   3917  O   GLU C  33       3.956   6.476  40.047  1.00 78.99           O  
ATOM   3918  CG  GLU C  33       1.206   7.910  38.616  1.00 78.99           C  
ATOM   3919  CD  GLU C  33      -0.254   8.318  38.502  1.00 78.99           C  
ATOM   3920  OE1 GLU C  33      -0.675   9.267  39.201  1.00 78.99           O  
ATOM   3921  OE2 GLU C  33      -0.983   7.682  37.708  1.00 78.99           O  
ATOM   3922  N   THR C  34       3.161   4.536  39.409  1.00 84.46           N  
ATOM   3923  CA  THR C  34       3.485   3.901  40.682  1.00 84.46           C  
ATOM   3924  C   THR C  34       4.992   3.912  40.923  1.00 84.46           C  
ATOM   3925  CB  THR C  34       2.965   2.452  40.732  1.00 84.46           C  
ATOM   3926  O   THR C  34       5.448   4.238  42.021  1.00 84.46           O  
ATOM   3927  CG2 THR C  34       1.456   2.416  40.948  1.00 84.46           C  
ATOM   3928  OG1 THR C  34       3.276   1.796  39.496  1.00 84.46           O  
ATOM   3929  N   PHE C  35       5.749   3.595  39.904  1.00 86.16           N  
ATOM   3930  CA  PHE C  35       7.204   3.594  40.008  1.00 86.16           C  
ATOM   3931  C   PHE C  35       7.731   5.005  40.242  1.00 86.16           C  
ATOM   3932  CB  PHE C  35       7.834   3.002  38.743  1.00 86.16           C  
ATOM   3933  O   PHE C  35       8.586   5.218  41.104  1.00 86.16           O  
ATOM   3934  CG  PHE C  35       9.338   3.051  38.734  1.00 86.16           C  
ATOM   3935  CD1 PHE C  35      10.010   4.066  38.063  1.00 86.16           C  
ATOM   3936  CD2 PHE C  35      10.080   2.082  39.396  1.00 86.16           C  
ATOM   3937  CE1 PHE C  35      11.402   4.114  38.053  1.00 86.16           C  
ATOM   3938  CE2 PHE C  35      11.472   2.124  39.391  1.00 86.16           C  
ATOM   3939  CZ  PHE C  35      12.130   3.140  38.718  1.00 86.16           C  
ATOM   3940  N   ALA C  36       7.215   5.894  39.448  1.00 87.90           N  
ATOM   3941  CA  ALA C  36       7.647   7.285  39.557  1.00 87.90           C  
ATOM   3942  C   ALA C  36       7.389   7.831  40.959  1.00 87.90           C  
ATOM   3943  CB  ALA C  36       6.937   8.146  38.515  1.00 87.90           C  
ATOM   3944  O   ALA C  36       8.257   8.477  41.550  1.00 87.90           O  
ATOM   3945  N   LYS C  37       6.228   7.605  41.454  1.00 89.58           N  
ATOM   3946  CA  LYS C  37       5.877   8.058  42.797  1.00 89.58           C  
ATOM   3947  C   LYS C  37       6.827   7.476  43.839  1.00 89.58           C  
ATOM   3948  CB  LYS C  37       4.434   7.677  43.132  1.00 89.58           C  
ATOM   3949  O   LYS C  37       7.319   8.197  44.710  1.00 89.58           O  
ATOM   3950  CG  LYS C  37       3.879   8.377  44.364  1.00 89.58           C  
ATOM   3951  CD  LYS C  37       2.408   8.048  44.579  1.00 89.58           C  
ATOM   3952  CE  LYS C  37       1.867   8.698  45.845  1.00 89.58           C  
ATOM   3953  NZ  LYS C  37       0.401   8.465  46.005  1.00 89.58           N  
ATOM   3954  N   ARG C  38       7.086   6.217  43.752  1.00 89.73           N  
ATOM   3955  CA  ARG C  38       7.973   5.548  44.699  1.00 89.73           C  
ATOM   3956  C   ARG C  38       9.400   6.071  44.575  1.00 89.73           C  
ATOM   3957  CB  ARG C  38       7.949   4.034  44.482  1.00 89.73           C  
ATOM   3958  O   ARG C  38      10.097   6.234  45.579  1.00 89.73           O  
ATOM   3959  CG  ARG C  38       6.741   3.343  45.094  1.00 89.73           C  
ATOM   3960  CD  ARG C  38       6.934   1.835  45.174  1.00 89.73           C  
ATOM   3961  NE  ARG C  38       5.854   1.192  45.917  1.00 89.73           N  
ATOM   3962  NH1 ARG C  38       6.577  -0.964  45.507  1.00 89.73           N  
ATOM   3963  NH2 ARG C  38       4.690  -0.601  46.755  1.00 89.73           N  
ATOM   3964  CZ  ARG C  38       5.710  -0.123  46.058  1.00 89.73           C  
ATOM   3965  N   ALA C  39       9.822   6.227  43.348  1.00 90.10           N  
ATOM   3966  CA  ALA C  39      11.162   6.752  43.100  1.00 90.10           C  
ATOM   3967  C   ALA C  39      11.317   8.156  43.677  1.00 90.10           C  
ATOM   3968  CB  ALA C  39      11.462   6.759  41.603  1.00 90.10           C  
ATOM   3969  O   ALA C  39      12.327   8.465  44.313  1.00 90.10           O  
ATOM   3970  N   ILE C  40      10.327   9.028  43.519  1.00 92.98           N  
ATOM   3971  CA  ILE C  40      10.356  10.403  44.005  1.00 92.98           C  
ATOM   3972  C   ILE C  40      10.284  10.413  45.531  1.00 92.98           C  
ATOM   3973  CB  ILE C  40       9.201  11.238  43.408  1.00 92.98           C  
ATOM   3974  O   ILE C  40      11.013  11.158  46.188  1.00 92.98           O  
ATOM   3975  CG1 ILE C  40       9.368  11.371  41.890  1.00 92.98           C  
ATOM   3976  CG2 ILE C  40       9.130  12.615  44.075  1.00 92.98           C  
ATOM   3977  CD1 ILE C  40       8.189  12.037  41.194  1.00 92.98           C  
ATOM   3978  N   GLU C  41       9.447   9.568  46.095  1.00 91.46           N  
ATOM   3979  CA  GLU C  41       9.346   9.452  47.547  1.00 91.46           C  
ATOM   3980  C   GLU C  41      10.679   9.034  48.161  1.00 91.46           C  
ATOM   3981  CB  GLU C  41       8.253   8.451  47.932  1.00 91.46           C  
ATOM   3982  O   GLU C  41      11.097   9.583  49.183  1.00 91.46           O  
ATOM   3983  CG  GLU C  41       6.864   9.065  48.030  1.00 91.46           C  
ATOM   3984  CD  GLU C  41       5.776   8.044  48.322  1.00 91.46           C  
ATOM   3985  OE1 GLU C  41       4.600   8.441  48.487  1.00 91.46           O  
ATOM   3986  OE2 GLU C  41       6.103   6.838  48.388  1.00 91.46           O  
ATOM   3987  N   SER C  42      11.270   8.056  47.475  1.00 89.83           N  
ATOM   3988  CA  SER C  42      12.571   7.583  47.936  1.00 89.83           C  
ATOM   3989  C   SER C  42      13.612   8.697  47.889  1.00 89.83           C  
ATOM   3990  CB  SER C  42      13.042   6.399  47.090  1.00 89.83           C  
ATOM   3991  O   SER C  42      14.422   8.836  48.808  1.00 89.83           O  
ATOM   3992  OG  SER C  42      14.326   5.964  47.503  1.00 89.83           O  
ATOM   3993  N   LEU C  43      13.590   9.509  46.909  1.00 93.12           N  
ATOM   3994  CA  LEU C  43      14.534  10.610  46.752  1.00 93.12           C  
ATOM   3995  C   LEU C  43      14.286  11.691  47.798  1.00 93.12           C  
ATOM   3996  CB  LEU C  43      14.430  11.209  45.347  1.00 93.12           C  
ATOM   3997  O   LEU C  43      15.228  12.179  48.428  1.00 93.12           O  
ATOM   3998  CG  LEU C  43      15.418  12.327  45.012  1.00 93.12           C  
ATOM   3999  CD1 LEU C  43      16.850  11.805  45.073  1.00 93.12           C  
ATOM   4000  CD2 LEU C  43      15.116  12.914  43.638  1.00 93.12           C  
ATOM   4001  N   VAL C  44      13.007  12.026  48.031  1.00 92.54           N  
ATOM   4002  CA  VAL C  44      12.644  13.061  48.992  1.00 92.54           C  
ATOM   4003  C   VAL C  44      13.050  12.626  50.399  1.00 92.54           C  
ATOM   4004  CB  VAL C  44      11.131  13.372  48.947  1.00 92.54           C  
ATOM   4005  O   VAL C  44      13.532  13.438  51.192  1.00 92.54           O  
ATOM   4006  CG1 VAL C  44      10.737  14.302  50.093  1.00 92.54           C  
ATOM   4007  CG2 VAL C  44      10.754  13.988  47.601  1.00 92.54           C  
ATOM   4008  N   LYS C  45      12.908  11.371  50.630  1.00 88.75           N  
ATOM   4009  CA  LYS C  45      13.316  10.827  51.922  1.00 88.75           C  
ATOM   4010  C   LYS C  45      14.824  10.952  52.119  1.00 88.75           C  
ATOM   4011  CB  LYS C  45      12.891   9.363  52.046  1.00 88.75           C  
ATOM   4012  O   LYS C  45      15.288  11.261  53.219  1.00 88.75           O  
ATOM   4013  CG  LYS C  45      11.636   9.152  52.881  1.00 88.75           C  
ATOM   4014  CD  LYS C  45      11.260   7.678  52.961  1.00 88.75           C  
ATOM   4015  CE  LYS C  45       9.916   7.480  53.648  1.00 88.75           C  
ATOM   4016  NZ  LYS C  45       9.476   6.053  53.605  1.00 88.75           N  
ATOM   4017  N   LYS C  46      15.596  10.674  51.073  1.00 89.10           N  
ATOM   4018  CA  LYS C  46      17.053  10.746  51.131  1.00 89.10           C  
ATOM   4019  C   LYS C  46      17.528  12.191  51.256  1.00 89.10           C  
ATOM   4020  CB  LYS C  46      17.673  10.096  49.893  1.00 89.10           C  
ATOM   4021  O   LYS C  46      18.617  12.450  51.772  1.00 89.10           O  
ATOM   4022  CG  LYS C  46      17.680   8.575  49.930  1.00 89.10           C  
ATOM   4023  CD  LYS C  46      18.341   7.989  48.689  1.00 89.10           C  
ATOM   4024  CE  LYS C  46      18.352   6.467  48.727  1.00 89.10           C  
ATOM   4025  NZ  LYS C  46      18.984   5.887  47.504  1.00 89.10           N  
ATOM   4026  N   LEU C  47      16.678  13.163  50.897  1.00 91.82           N  
ATOM   4027  CA  LEU C  47      17.061  14.571  50.897  1.00 91.82           C  
ATOM   4028  C   LEU C  47      16.453  15.300  52.090  1.00 91.82           C  
ATOM   4029  CB  LEU C  47      16.622  15.245  49.594  1.00 91.82           C  
ATOM   4030  O   LEU C  47      16.580  16.521  52.208  1.00 91.82           O  
ATOM   4031  CG  LEU C  47      17.348  14.802  48.323  1.00 91.82           C  
ATOM   4032  CD1 LEU C  47      16.669  15.393  47.092  1.00 91.82           C  
ATOM   4033  CD2 LEU C  47      18.817  15.207  48.377  1.00 91.82           C  
ATOM   4034  N   LYS C  48      15.792  14.542  52.958  1.00 85.69           N  
ATOM   4035  CA  LYS C  48      15.092  15.111  54.105  1.00 85.69           C  
ATOM   4036  C   LYS C  48      16.035  15.945  54.967  1.00 85.69           C  
ATOM   4037  CB  LYS C  48      14.454  14.005  54.947  1.00 85.69           C  
ATOM   4038  O   LYS C  48      15.651  17.003  55.472  1.00 85.69           O  
ATOM   4039  CG  LYS C  48      13.213  14.445  55.710  1.00 85.69           C  
ATOM   4040  CD  LYS C  48      12.551  13.274  56.425  1.00 85.69           C  
ATOM   4041  CE  LYS C  48      11.339  13.723  57.231  1.00 85.69           C  
ATOM   4042  NZ  LYS C  48      10.682  12.576  57.927  1.00 85.69           N  
ATOM   4043  N   GLU C  49      17.267  15.507  55.100  1.00 85.96           N  
ATOM   4044  CA  GLU C  49      18.231  16.183  55.963  1.00 85.96           C  
ATOM   4045  C   GLU C  49      19.024  17.232  55.190  1.00 85.96           C  
ATOM   4046  CB  GLU C  49      19.184  15.169  56.602  1.00 85.96           C  
ATOM   4047  O   GLU C  49      19.764  18.021  55.782  1.00 85.96           O  
ATOM   4048  CG  GLU C  49      18.492  14.166  57.515  1.00 85.96           C  
ATOM   4049  CD  GLU C  49      18.940  14.266  58.965  1.00 85.96           C  
ATOM   4050  OE1 GLU C  49      18.239  13.734  59.855  1.00 85.96           O  
ATOM   4051  OE2 GLU C  49      20.000  14.883  59.212  1.00 85.96           O  
ATOM   4052  N   LYS C  50      18.910  17.248  53.838  1.00 90.17           N  
ATOM   4053  CA  LYS C  50      19.564  18.226  52.974  1.00 90.17           C  
ATOM   4054  C   LYS C  50      18.548  19.192  52.371  1.00 90.17           C  
ATOM   4055  CB  LYS C  50      20.344  17.524  51.861  1.00 90.17           C  
ATOM   4056  O   LYS C  50      18.303  19.169  51.163  1.00 90.17           O  
ATOM   4057  CG  LYS C  50      21.471  16.633  52.363  1.00 90.17           C  
ATOM   4058  CD  LYS C  50      22.209  15.963  51.211  1.00 90.17           C  
ATOM   4059  CE  LYS C  50      23.286  15.011  51.714  1.00 90.17           C  
ATOM   4060  NZ  LYS C  50      23.996  14.334  50.588  1.00 90.17           N  
ATOM   4061  N   LYS C  51      18.016  20.089  53.239  1.00 87.91           N  
ATOM   4062  CA  LYS C  51      16.904  20.954  52.855  1.00 87.91           C  
ATOM   4063  C   LYS C  51      17.305  21.893  51.720  1.00 87.91           C  
ATOM   4064  CB  LYS C  51      16.413  21.763  54.056  1.00 87.91           C  
ATOM   4065  O   LYS C  51      16.498  22.185  50.835  1.00 87.91           O  
ATOM   4066  CG  LYS C  51      15.189  21.174  54.740  1.00 87.91           C  
ATOM   4067  CD  LYS C  51      14.688  22.074  55.862  1.00 87.91           C  
ATOM   4068  CE  LYS C  51      13.476  21.475  56.562  1.00 87.91           C  
ATOM   4069  NZ  LYS C  51      13.085  22.266  57.767  1.00 87.91           N  
ATOM   4070  N   ASP C  52      18.503  22.365  51.764  1.00 91.99           N  
ATOM   4071  CA  ASP C  52      19.000  23.269  50.731  1.00 91.99           C  
ATOM   4072  C   ASP C  52      19.034  22.580  49.369  1.00 91.99           C  
ATOM   4073  CB  ASP C  52      20.393  23.786  51.095  1.00 91.99           C  
ATOM   4074  O   ASP C  52      18.678  23.182  48.354  1.00 91.99           O  
ATOM   4075  CG  ASP C  52      20.389  24.696  52.310  1.00 91.99           C  
ATOM   4076  OD1 ASP C  52      19.330  25.274  52.636  1.00 91.99           O  
ATOM   4077  OD2 ASP C  52      21.456  24.840  52.945  1.00 91.99           O  
ATOM   4078  N   GLU C  53      19.492  21.287  49.310  1.00 93.55           N  
ATOM   4079  CA  GLU C  53      19.547  20.524  48.067  1.00 93.55           C  
ATOM   4080  C   GLU C  53      18.147  20.158  47.582  1.00 93.55           C  
ATOM   4081  CB  GLU C  53      20.387  19.257  48.251  1.00 93.55           C  
ATOM   4082  O   GLU C  53      17.888  20.140  46.377  1.00 93.55           O  
ATOM   4083  CG  GLU C  53      21.868  19.529  48.477  1.00 93.55           C  
ATOM   4084  CD  GLU C  53      22.715  18.266  48.486  1.00 93.55           C  
ATOM   4085  OE1 GLU C  53      23.816  18.279  49.081  1.00 93.55           O  
ATOM   4086  OE2 GLU C  53      22.274  17.257  47.893  1.00 93.55           O  
ATOM   4087  N   LEU C  54      17.266  19.854  48.503  1.00 92.74           N  
ATOM   4088  CA  LEU C  54      15.881  19.581  48.135  1.00 92.74           C  
ATOM   4089  C   LEU C  54      15.237  20.805  47.494  1.00 92.74           C  
ATOM   4090  CB  LEU C  54      15.075  19.150  49.364  1.00 92.74           C  
ATOM   4091  O   LEU C  54      14.548  20.688  46.477  1.00 92.74           O  
ATOM   4092  CG  LEU C  54      13.615  18.769  49.117  1.00 92.74           C  
ATOM   4093  CD1 LEU C  54      13.532  17.556  48.197  1.00 92.74           C  
ATOM   4094  CD2 LEU C  54      12.903  18.494  50.438  1.00 92.74           C  
ATOM   4095  N   ASP C  55      15.494  22.001  48.067  1.00 91.68           N  
ATOM   4096  CA  ASP C  55      14.978  23.243  47.499  1.00 91.68           C  
ATOM   4097  C   ASP C  55      15.544  23.484  46.101  1.00 91.68           C  
ATOM   4098  CB  ASP C  55      15.306  24.427  48.411  1.00 91.68           C  
ATOM   4099  O   ASP C  55      14.830  23.943  45.207  1.00 91.68           O  
ATOM   4100  CG  ASP C  55      14.319  24.587  49.554  1.00 91.68           C  
ATOM   4101  OD1 ASP C  55      13.189  24.061  49.462  1.00 91.68           O  
ATOM   4102  OD2 ASP C  55      14.673  25.248  50.554  1.00 91.68           O  
ATOM   4103  N   SER C  56      16.821  23.188  45.964  1.00 92.10           N  
ATOM   4104  CA  SER C  56      17.469  23.329  44.664  1.00 92.10           C  
ATOM   4105  C   SER C  56      16.855  22.385  43.636  1.00 92.10           C  
ATOM   4106  CB  SER C  56      18.970  23.063  44.781  1.00 92.10           C  
ATOM   4107  O   SER C  56      16.694  22.750  42.469  1.00 92.10           O  
ATOM   4108  OG  SER C  56      19.715  24.211  44.413  1.00 92.10           O  
ATOM   4109  N   LEU C  57      16.517  21.191  44.026  1.00 94.09           N  
ATOM   4110  CA  LEU C  57      15.879  20.218  43.146  1.00 94.09           C  
ATOM   4111  C   LEU C  57      14.504  20.705  42.702  1.00 94.09           C  
ATOM   4112  CB  LEU C  57      15.752  18.863  43.848  1.00 94.09           C  
ATOM   4113  O   LEU C  57      14.177  20.656  41.514  1.00 94.09           O  
ATOM   4114  CG  LEU C  57      15.125  17.733  43.030  1.00 94.09           C  
ATOM   4115  CD1 LEU C  57      16.031  17.358  41.862  1.00 94.09           C  
ATOM   4116  CD2 LEU C  57      14.853  16.520  43.914  1.00 94.09           C  
ATOM   4117  N   ILE C  58      13.744  21.212  43.671  1.00 90.92           N  
ATOM   4118  CA  ILE C  58      12.406  21.716  43.378  1.00 90.92           C  
ATOM   4119  C   ILE C  58      12.497  22.877  42.390  1.00 90.92           C  
ATOM   4120  CB  ILE C  58      11.676  22.162  44.664  1.00 90.92           C  
ATOM   4121  O   ILE C  58      11.746  22.929  41.414  1.00 90.92           O  
ATOM   4122  CG1 ILE C  58      11.399  20.955  45.568  1.00 90.92           C  
ATOM   4123  CG2 ILE C  58      10.378  22.898  44.320  1.00 90.92           C  
ATOM   4124  CD1 ILE C  58      10.864  21.322  46.945  1.00 90.92           C  
ATOM   4125  N   THR C  59      13.445  23.718  42.634  1.00 85.90           N  
ATOM   4126  CA  THR C  59      13.651  24.862  41.752  1.00 85.90           C  
ATOM   4127  C   THR C  59      14.051  24.401  40.354  1.00 85.90           C  
ATOM   4128  CB  THR C  59      14.727  25.811  42.310  1.00 85.90           C  
ATOM   4129  O   THR C  59      13.519  24.894  39.356  1.00 85.90           O  
ATOM   4130  CG2 THR C  59      14.871  27.053  41.437  1.00 85.90           C  
ATOM   4131  OG1 THR C  59      14.361  26.213  43.636  1.00 85.90           O  
ATOM   4132  N   ALA C  60      14.953  23.487  40.250  1.00 91.41           N  
ATOM   4133  CA  ALA C  60      15.440  22.985  38.968  1.00 91.41           C  
ATOM   4134  C   ALA C  60      14.315  22.333  38.170  1.00 91.41           C  
ATOM   4135  CB  ALA C  60      16.579  21.991  39.184  1.00 91.41           C  
ATOM   4136  O   ALA C  60      14.169  22.585  36.972  1.00 91.41           O  
ATOM   4137  N   ILE C  61      13.438  21.573  38.808  1.00 90.74           N  
ATOM   4138  CA  ILE C  61      12.401  20.790  38.145  1.00 90.74           C  
ATOM   4139  C   ILE C  61      11.230  21.696  37.772  1.00 90.74           C  
ATOM   4140  CB  ILE C  61      11.915  19.625  39.035  1.00 90.74           C  
ATOM   4141  O   ILE C  61      10.704  21.615  36.659  1.00 90.74           O  
ATOM   4142  CG1 ILE C  61      13.047  18.616  39.259  1.00 90.74           C  
ATOM   4143  CG2 ILE C  61      10.691  18.945  38.415  1.00 90.74           C  
ATOM   4144  CD1 ILE C  61      12.652  17.423  40.119  1.00 90.74           C  
ATOM   4145  N   THR C  62      10.889  22.636  38.703  1.00 79.10           N  
ATOM   4146  CA  THR C  62       9.723  23.482  38.478  1.00 79.10           C  
ATOM   4147  C   THR C  62      10.031  24.565  37.448  1.00 79.10           C  
ATOM   4148  CB  THR C  62       9.245  24.136  39.787  1.00 79.10           C  
ATOM   4149  O   THR C  62       9.156  24.963  36.676  1.00 79.10           O  
ATOM   4150  CG2 THR C  62       7.767  24.503  39.712  1.00 79.10           C  
ATOM   4151  OG1 THR C  62       9.444  23.220  40.872  1.00 79.10           O  
ATOM   4152  N   THR C  63      11.315  24.847  37.268  1.00 76.38           N  
ATOM   4153  CA  THR C  63      11.716  25.879  36.318  1.00 76.38           C  
ATOM   4154  C   THR C  63      12.295  25.254  35.052  1.00 76.38           C  
ATOM   4155  CB  THR C  63      12.749  26.838  36.939  1.00 76.38           C  
ATOM   4156  O   THR C  63      12.790  25.964  34.174  1.00 76.38           O  
ATOM   4157  CG2 THR C  63      12.165  27.570  38.143  1.00 76.38           C  
ATOM   4158  OG1 THR C  63      13.896  26.090  37.359  1.00 76.38           O  
ATOM   4159  N   ASN C  64      12.290  23.965  34.961  1.00 80.76           N  
ATOM   4160  CA  ASN C  64      12.866  23.243  33.831  1.00 80.76           C  
ATOM   4161  C   ASN C  64      14.296  23.692  33.549  1.00 80.76           C  
ATOM   4162  CB  ASN C  64      11.998  23.419  32.583  1.00 80.76           C  
ATOM   4163  O   ASN C  64      14.678  23.873  32.391  1.00 80.76           O  
ATOM   4164  CG  ASN C  64      10.693  22.651  32.666  1.00 80.76           C  
ATOM   4165  ND2 ASN C  64       9.662  23.159  32.002  1.00 80.76           N  
ATOM   4166  OD1 ASN C  64      10.613  21.609  33.322  1.00 80.76           O  
ATOM   4167  N   GLY C  65      14.931  24.069  34.531  1.00 83.05           N  
ATOM   4168  CA  GLY C  65      16.345  24.394  34.424  1.00 83.05           C  
ATOM   4169  C   GLY C  65      16.598  25.846  34.067  1.00 83.05           C  
ATOM   4170  O   GLY C  65      17.730  26.227  33.762  1.00 83.05           O  
ATOM   4171  N   ALA C  66      15.594  26.700  34.026  1.00 77.90           N  
ATOM   4172  CA  ALA C  66      15.731  28.106  33.657  1.00 77.90           C  
ATOM   4173  C   ALA C  66      16.566  28.864  34.685  1.00 77.90           C  
ATOM   4174  CB  ALA C  66      14.356  28.754  33.511  1.00 77.90           C  
ATOM   4175  O   ALA C  66      17.339  29.757  34.330  1.00 77.90           O  
ATOM   4176  N   HIS C  67      16.468  28.490  35.877  1.00 80.84           N  
ATOM   4177  CA  HIS C  67      17.257  29.091  36.947  1.00 80.84           C  
ATOM   4178  C   HIS C  67      18.394  28.171  37.377  1.00 80.84           C  
ATOM   4179  CB  HIS C  67      16.368  29.423  38.147  1.00 80.84           C  
ATOM   4180  O   HIS C  67      18.198  26.963  37.527  1.00 80.84           O  
ATOM   4181  CG  HIS C  67      15.455  30.585  37.914  1.00 80.84           C  
ATOM   4182  CD2 HIS C  67      14.104  30.670  37.920  1.00 80.84           C  
ATOM   4183  ND1 HIS C  67      15.920  31.851  37.631  1.00 80.84           N  
ATOM   4184  CE1 HIS C  67      14.891  32.667  37.474  1.00 80.84           C  
ATOM   4185  NE2 HIS C  67      13.777  31.974  37.644  1.00 80.84           N  
ATOM   4186  N   PRO C  68      19.606  28.690  37.399  1.00 82.73           N  
ATOM   4187  CA  PRO C  68      20.733  27.867  37.843  1.00 82.73           C  
ATOM   4188  C   PRO C  68      20.496  27.230  39.210  1.00 82.73           C  
ATOM   4189  CB  PRO C  68      21.895  28.862  37.899  1.00 82.73           C  
ATOM   4190  O   PRO C  68      19.925  27.865  40.101  1.00 82.73           O  
ATOM   4191  CG  PRO C  68      21.293  30.175  37.515  1.00 82.73           C  
ATOM   4192  CD  PRO C  68      19.835  29.964  37.226  1.00 82.73           C  
ATOM   4193  N   SER C  69      20.795  25.978  39.363  1.00 87.35           N  
ATOM   4194  CA  SER C  69      20.585  25.238  40.603  1.00 87.35           C  
ATOM   4195  C   SER C  69      21.864  24.541  41.055  1.00 87.35           C  
ATOM   4196  CB  SER C  69      19.467  24.209  40.431  1.00 87.35           C  
ATOM   4197  O   SER C  69      22.803  24.387  40.271  1.00 87.35           O  
ATOM   4198  OG  SER C  69      19.811  23.254  39.441  1.00 87.35           O  
ATOM   4199  N   LYS C  70      21.962  24.273  42.335  1.00 92.34           N  
ATOM   4200  CA  LYS C  70      23.104  23.571  42.915  1.00 92.34           C  
ATOM   4201  C   LYS C  70      22.973  22.062  42.730  1.00 92.34           C  
ATOM   4202  CB  LYS C  70      23.244  23.908  44.400  1.00 92.34           C  
ATOM   4203  O   LYS C  70      21.929  21.574  42.291  1.00 92.34           O  
ATOM   4204  CG  LYS C  70      23.456  25.388  44.682  1.00 92.34           C  
ATOM   4205  CD  LYS C  70      23.584  25.659  46.176  1.00 92.34           C  
ATOM   4206  CE  LYS C  70      23.761  27.144  46.462  1.00 92.34           C  
ATOM   4207  NZ  LYS C  70      23.816  27.423  47.928  1.00 92.34           N  
ATOM   4208  N   CYS C  71      24.126  21.264  42.904  1.00 95.10           N  
ATOM   4209  CA  CYS C  71      24.109  19.807  42.830  1.00 95.10           C  
ATOM   4210  C   CYS C  71      23.192  19.217  43.895  1.00 95.10           C  
ATOM   4211  CB  CYS C  71      25.521  19.246  42.993  1.00 95.10           C  
ATOM   4212  O   CYS C  71      23.157  19.701  45.027  1.00 95.10           O  
ATOM   4213  SG  CYS C  71      26.574  19.490  41.546  1.00 95.10           S  
ATOM   4214  N   VAL C  72      22.295  18.307  43.498  1.00 96.47           N  
ATOM   4215  CA  VAL C  72      21.478  17.489  44.388  1.00 96.47           C  
ATOM   4216  C   VAL C  72      22.078  16.089  44.499  1.00 96.47           C  
ATOM   4217  CB  VAL C  72      20.015  17.404  43.900  1.00 96.47           C  
ATOM   4218  O   VAL C  72      22.064  15.323  43.533  1.00 96.47           O  
ATOM   4219  CG1 VAL C  72      19.171  16.572  44.863  1.00 96.47           C  
ATOM   4220  CG2 VAL C  72      19.425  18.804  43.740  1.00 96.47           C  
ATOM   4221  N   THR C  73      22.647  15.776  45.751  1.00 96.18           N  
ATOM   4222  CA  THR C  73      23.519  14.609  45.829  1.00 96.18           C  
ATOM   4223  C   THR C  73      22.912  13.540  46.734  1.00 96.18           C  
ATOM   4224  CB  THR C  73      24.918  14.991  46.348  1.00 96.18           C  
ATOM   4225  O   THR C  73      22.255  13.860  47.727  1.00 96.18           O  
ATOM   4226  CG2 THR C  73      25.654  15.872  45.345  1.00 96.18           C  
ATOM   4227  OG1 THR C  73      24.785  15.702  47.585  1.00 96.18           O  
ATOM   4228  N   ILE C  74      23.105  12.263  46.370  1.00 94.41           N  
ATOM   4229  CA  ILE C  74      22.822  11.096  47.199  1.00 94.41           C  
ATOM   4230  C   ILE C  74      24.086  10.253  47.352  1.00 94.41           C  
ATOM   4231  CB  ILE C  74      21.679  10.244  46.604  1.00 94.41           C  
ATOM   4232  O   ILE C  74      25.014  10.363  46.547  1.00 94.41           O  
ATOM   4233  CG1 ILE C  74      22.004   9.847  45.159  1.00 94.41           C  
ATOM   4234  CG2 ILE C  74      20.348  10.998  46.678  1.00 94.41           C  
ATOM   4235  CD1 ILE C  74      21.047   8.821  44.569  1.00 94.41           C  
ATOM   4236  N   GLN C  75      24.181   9.539  48.326  1.00 92.26           N  
ATOM   4237  CA  GLN C  75      25.355   8.718  48.608  1.00 92.26           C  
ATOM   4238  C   GLN C  75      25.578   7.682  47.511  1.00 92.26           C  
ATOM   4239  CB  GLN C  75      25.212   8.025  49.964  1.00 92.26           C  
ATOM   4240  O   GLN C  75      24.631   7.033  47.061  1.00 92.26           O  
ATOM   4241  CG  GLN C  75      26.538   7.591  50.575  1.00 92.26           C  
ATOM   4242  CD  GLN C  75      27.053   8.568  51.615  1.00 92.26           C  
ATOM   4243  NE2 GLN C  75      28.354   8.520  51.881  1.00 92.26           N  
ATOM   4244  OE1 GLN C  75      26.288   9.359  52.175  1.00 92.26           O  
ATOM   4245  N   ARG C  76      26.812   7.615  46.988  1.00 90.93           N  
ATOM   4246  CA  ARG C  76      27.173   6.628  45.976  1.00 90.93           C  
ATOM   4247  C   ARG C  76      27.320   5.241  46.592  1.00 90.93           C  
ATOM   4248  CB  ARG C  76      28.470   7.029  45.272  1.00 90.93           C  
ATOM   4249  O   ARG C  76      28.004   5.075  47.604  1.00 90.93           O  
ATOM   4250  CG  ARG C  76      28.791   6.190  44.045  1.00 90.93           C  
ATOM   4251  CD  ARG C  76      29.975   6.752  43.271  1.00 90.93           C  
ATOM   4252  NE  ARG C  76      30.170   6.053  42.003  1.00 90.93           N  
ATOM   4253  NH1 ARG C  76      31.691   7.575  41.162  1.00 90.93           N  
ATOM   4254  NH2 ARG C  76      31.083   5.748  39.918  1.00 90.93           N  
ATOM   4255  CZ  ARG C  76      30.981   6.460  41.031  1.00 90.93           C  
ATOM   4256  N   THR C  77      26.599   4.291  46.178  1.00 85.58           N  
ATOM   4257  CA  THR C  77      26.702   2.922  46.670  1.00 85.58           C  
ATOM   4258  C   THR C  77      27.952   2.242  46.117  1.00 85.58           C  
ATOM   4259  CB  THR C  77      25.457   2.098  46.294  1.00 85.58           C  
ATOM   4260  O   THR C  77      28.602   2.767  45.211  1.00 85.58           O  
ATOM   4261  CG2 THR C  77      24.211   2.635  46.991  1.00 85.58           C  
ATOM   4262  OG1 THR C  77      25.261   2.159  44.875  1.00 85.58           O  
ATOM   4263  N   LEU C  78      28.339   1.113  46.548  1.00 84.14           N  
ATOM   4264  CA  LEU C  78      29.545   0.383  46.172  1.00 84.14           C  
ATOM   4265  C   LEU C  78      29.520   0.019  44.691  1.00 84.14           C  
ATOM   4266  CB  LEU C  78      29.690  -0.884  47.019  1.00 84.14           C  
ATOM   4267  O   LEU C  78      30.526   0.167  43.994  1.00 84.14           O  
ATOM   4268  CG  LEU C  78      30.334  -0.710  48.395  1.00 84.14           C  
ATOM   4269  CD1 LEU C  78      29.908  -1.840  49.326  1.00 84.14           C  
ATOM   4270  CD2 LEU C  78      31.853  -0.655  48.272  1.00 84.14           C  
ATOM   4271  N   ASP C  79      28.278  -0.357  44.200  1.00 79.43           N  
ATOM   4272  CA  ASP C  79      28.194  -0.731  42.791  1.00 79.43           C  
ATOM   4273  C   ASP C  79      27.682   0.430  41.943  1.00 79.43           C  
ATOM   4274  CB  ASP C  79      27.289  -1.952  42.614  1.00 79.43           C  
ATOM   4275  O   ASP C  79      27.554   0.306  40.723  1.00 79.43           O  
ATOM   4276  CG  ASP C  79      25.847  -1.683  43.008  1.00 79.43           C  
ATOM   4277  OD1 ASP C  79      25.561  -0.608  43.578  1.00 79.43           O  
ATOM   4278  OD2 ASP C  79      24.990  -2.555  42.749  1.00 79.43           O  
ATOM   4279  N   GLY C  80      27.515   1.523  42.537  1.00 84.54           N  
ATOM   4280  CA  GLY C  80      27.142   2.740  41.833  1.00 84.54           C  
ATOM   4281  C   GLY C  80      25.678   2.777  41.440  1.00 84.54           C  
ATOM   4282  O   GLY C  80      25.191   3.790  40.933  1.00 84.54           O  
ATOM   4283  N   ARG C  81      24.839   1.760  41.814  1.00 88.80           N  
ATOM   4284  CA  ARG C  81      23.443   1.674  41.399  1.00 88.80           C  
ATOM   4285  C   ARG C  81      22.505   1.914  42.577  1.00 88.80           C  
ATOM   4286  CB  ARG C  81      23.153   0.310  40.768  1.00 88.80           C  
ATOM   4287  O   ARG C  81      22.917   1.817  43.735  1.00 88.80           O  
ATOM   4288  CG  ARG C  81      23.904   0.059  39.470  1.00 88.80           C  
ATOM   4289  CD  ARG C  81      23.465  -1.237  38.805  1.00 88.80           C  
ATOM   4290  NE  ARG C  81      24.192  -1.479  37.562  1.00 88.80           N  
ATOM   4291  NH1 ARG C  81      23.170  -3.503  37.116  1.00 88.80           N  
ATOM   4292  NH2 ARG C  81      24.749  -2.669  35.678  1.00 88.80           N  
ATOM   4293  CZ  ARG C  81      24.035  -2.550  36.788  1.00 88.80           C  
ATOM   4294  N   LEU C  82      21.295   2.382  42.264  1.00 87.82           N  
ATOM   4295  CA  LEU C  82      20.246   2.647  43.242  1.00 87.82           C  
ATOM   4296  C   LEU C  82      19.052   1.725  43.021  1.00 87.82           C  
ATOM   4297  CB  LEU C  82      19.798   4.109  43.164  1.00 87.82           C  
ATOM   4298  O   LEU C  82      18.653   1.480  41.880  1.00 87.82           O  
ATOM   4299  CG  LEU C  82      18.730   4.545  44.168  1.00 87.82           C  
ATOM   4300  CD1 LEU C  82      19.333   4.670  45.563  1.00 87.82           C  
ATOM   4301  CD2 LEU C  82      18.094   5.862  43.735  1.00 87.82           C  
ATOM   4302  N   GLN C  83      18.630   1.070  43.998  1.00 86.09           N  
ATOM   4303  CA  GLN C  83      17.437   0.233  43.929  1.00 86.09           C  
ATOM   4304  C   GLN C  83      16.200   1.000  44.387  1.00 86.09           C  
ATOM   4305  CB  GLN C  83      17.616  -1.028  44.777  1.00 86.09           C  
ATOM   4306  O   GLN C  83      16.156   1.504  45.511  1.00 86.09           O  
ATOM   4307  CG  GLN C  83      16.728  -2.188  44.348  1.00 86.09           C  
ATOM   4308  CD  GLN C  83      17.146  -3.508  44.969  1.00 86.09           C  
ATOM   4309  NE2 GLN C  83      16.666  -4.609  44.401  1.00 86.09           N  
ATOM   4310  OE1 GLN C  83      17.895  -3.538  45.951  1.00 86.09           O  
ATOM   4311  N   VAL C  84      15.314   1.249  43.422  1.00 83.30           N  
ATOM   4312  CA  VAL C  84      14.057   1.918  43.741  1.00 83.30           C  
ATOM   4313  C   VAL C  84      12.882   1.032  43.332  1.00 83.30           C  
ATOM   4314  CB  VAL C  84      13.954   3.294  43.046  1.00 83.30           C  
ATOM   4315  O   VAL C  84      12.767   0.641  42.168  1.00 83.30           O  
ATOM   4316  CG1 VAL C  84      12.641   3.986  43.409  1.00 83.30           C  
ATOM   4317  CG2 VAL C  84      15.146   4.172  43.422  1.00 83.30           C  
ATOM   4318  N   ALA C  85      11.972   0.740  44.209  1.00 72.10           N  
ATOM   4319  CA  ALA C  85      10.787  -0.086  43.993  1.00 72.10           C  
ATOM   4320  C   ALA C  85      11.154  -1.409  43.326  1.00 72.10           C  
ATOM   4321  CB  ALA C  85       9.761   0.666  43.147  1.00 72.10           C  
ATOM   4322  O   ALA C  85      10.499  -1.833  42.372  1.00 72.10           O  
ATOM   4323  N   GLY C  86      12.301  -2.006  43.711  1.00 77.54           N  
ATOM   4324  CA  GLY C  86      12.706  -3.322  43.241  1.00 77.54           C  
ATOM   4325  C   GLY C  86      13.499  -3.277  41.949  1.00 77.54           C  
ATOM   4326  O   GLY C  86      13.911  -4.316  41.431  1.00 77.54           O  
ATOM   4327  N   ARG C  87      13.672  -2.145  41.396  1.00 78.39           N  
ATOM   4328  CA  ARG C  87      14.427  -1.995  40.156  1.00 78.39           C  
ATOM   4329  C   ARG C  87      15.766  -1.309  40.409  1.00 78.39           C  
ATOM   4330  CB  ARG C  87      13.619  -1.203  39.126  1.00 78.39           C  
ATOM   4331  O   ARG C  87      15.827  -0.295  41.106  1.00 78.39           O  
ATOM   4332  CG  ARG C  87      12.523  -2.011  38.450  1.00 78.39           C  
ATOM   4333  CD  ARG C  87      11.821  -1.210  37.362  1.00 78.39           C  
ATOM   4334  NE  ARG C  87      10.752  -1.978  36.732  1.00 78.39           N  
ATOM   4335  NH1 ARG C  87      10.143  -0.310  35.254  1.00 78.39           N  
ATOM   4336  NH2 ARG C  87       9.035  -2.317  35.244  1.00 78.39           N  
ATOM   4337  CZ  ARG C  87       9.979  -1.533  35.745  1.00 78.39           C  
ATOM   4338  N   LYS C  88      16.862  -1.953  39.952  1.00 80.58           N  
ATOM   4339  CA  LYS C  88      18.213  -1.425  40.117  1.00 80.58           C  
ATOM   4340  C   LYS C  88      18.633  -0.601  38.903  1.00 80.58           C  
ATOM   4341  CB  LYS C  88      19.210  -2.562  40.347  1.00 80.58           C  
ATOM   4342  O   LYS C  88      18.407  -1.008  37.761  1.00 80.58           O  
ATOM   4343  CG  LYS C  88      19.757  -2.627  41.765  1.00 80.58           C  
ATOM   4344  CD  LYS C  88      20.788  -3.739  41.916  1.00 80.58           C  
ATOM   4345  CE  LYS C  88      21.277  -3.858  43.354  1.00 80.58           C  
ATOM   4346  NZ  LYS C  88      22.263  -4.968  43.513  1.00 80.58           N  
ATOM   4347  N   GLY C  89      19.099   0.567  39.079  1.00 87.37           N  
ATOM   4348  CA  GLY C  89      19.578   1.434  38.014  1.00 87.37           C  
ATOM   4349  C   GLY C  89      20.496   2.536  38.510  1.00 87.37           C  
ATOM   4350  O   GLY C  89      20.716   2.672  39.715  1.00 87.37           O  
ATOM   4351  N   PHE C  90      21.140   3.227  37.504  1.00 91.56           N  
ATOM   4352  CA  PHE C  90      21.997   4.353  37.859  1.00 91.56           C  
ATOM   4353  C   PHE C  90      21.163   5.548  38.304  1.00 91.56           C  
ATOM   4354  CB  PHE C  90      22.888   4.745  36.677  1.00 91.56           C  
ATOM   4355  O   PHE C  90      20.205   5.929  37.628  1.00 91.56           O  
ATOM   4356  CG  PHE C  90      23.926   3.712  36.330  1.00 91.56           C  
ATOM   4357  CD1 PHE C  90      25.093   3.601  37.077  1.00 91.56           C  
ATOM   4358  CD2 PHE C  90      23.736   2.852  35.257  1.00 91.56           C  
ATOM   4359  CE1 PHE C  90      26.056   2.646  36.759  1.00 91.56           C  
ATOM   4360  CE2 PHE C  90      24.693   1.895  34.933  1.00 91.56           C  
ATOM   4361  CZ  PHE C  90      25.853   1.795  35.684  1.00 91.56           C  
ATOM   4362  N   PRO C  91      21.440   6.099  39.470  1.00 93.50           N  
ATOM   4363  CA  PRO C  91      20.613   7.158  40.055  1.00 93.50           C  
ATOM   4364  C   PRO C  91      20.426   8.347  39.115  1.00 93.50           C  
ATOM   4365  CB  PRO C  91      21.397   7.567  41.304  1.00 93.50           C  
ATOM   4366  O   PRO C  91      19.307   8.843  38.957  1.00 93.50           O  
ATOM   4367  CG  PRO C  91      22.566   6.637  41.344  1.00 93.50           C  
ATOM   4368  CD  PRO C  91      22.533   5.776  40.114  1.00 93.50           C  
ATOM   4369  N   HIS C  92      21.497   8.847  38.451  1.00 93.79           N  
ATOM   4370  CA  HIS C  92      21.402  10.020  37.591  1.00 93.79           C  
ATOM   4371  C   HIS C  92      20.584   9.722  36.339  1.00 93.79           C  
ATOM   4372  CB  HIS C  92      22.797  10.513  37.202  1.00 93.79           C  
ATOM   4373  O   HIS C  92      19.967  10.622  35.766  1.00 93.79           O  
ATOM   4374  CG  HIS C  92      23.601   9.503  36.446  1.00 93.79           C  
ATOM   4375  CD2 HIS C  92      24.069   9.509  35.176  1.00 93.79           C  
ATOM   4376  ND1 HIS C  92      24.009   8.310  37.002  1.00 93.79           N  
ATOM   4377  CE1 HIS C  92      24.696   7.624  36.104  1.00 93.79           C  
ATOM   4378  NE2 HIS C  92      24.747   8.330  34.987  1.00 93.79           N  
ATOM   4379  N   VAL C  93      20.524   8.415  35.913  1.00 91.42           N  
ATOM   4380  CA  VAL C  93      19.762   8.004  34.738  1.00 91.42           C  
ATOM   4381  C   VAL C  93      18.285   7.870  35.102  1.00 91.42           C  
ATOM   4382  CB  VAL C  93      20.290   6.674  34.155  1.00 91.42           C  
ATOM   4383  O   VAL C  93      17.411   8.309  34.350  1.00 91.42           O  
ATOM   4384  CG1 VAL C  93      19.402   6.198  33.007  1.00 91.42           C  
ATOM   4385  CG2 VAL C  93      21.735   6.835  33.687  1.00 91.42           C  
ATOM   4386  N   ILE C  94      18.004   7.302  36.241  1.00 90.96           N  
ATOM   4387  CA  ILE C  94      16.636   7.100  36.706  1.00 90.96           C  
ATOM   4388  C   ILE C  94      15.917   8.445  36.794  1.00 90.96           C  
ATOM   4389  CB  ILE C  94      16.603   6.384  38.075  1.00 90.96           C  
ATOM   4390  O   ILE C  94      14.831   8.612  36.235  1.00 90.96           O  
ATOM   4391  CG1 ILE C  94      17.097   4.940  37.933  1.00 90.96           C  
ATOM   4392  CG2 ILE C  94      15.194   6.425  38.672  1.00 90.96           C  
ATOM   4393  CD1 ILE C  94      17.212   4.193  39.255  1.00 90.96           C  
ATOM   4394  N   TYR C  95      16.600   9.416  37.339  1.00 92.95           N  
ATOM   4395  CA  TYR C  95      15.921  10.675  37.623  1.00 92.95           C  
ATOM   4396  C   TYR C  95      15.953  11.598  36.410  1.00 92.95           C  
ATOM   4397  CB  TYR C  95      16.563  11.372  38.826  1.00 92.95           C  
ATOM   4398  O   TYR C  95      15.058  12.427  36.229  1.00 92.95           O  
ATOM   4399  CG  TYR C  95      16.298  10.680  40.141  1.00 92.95           C  
ATOM   4400  CD1 TYR C  95      15.013  10.628  40.676  1.00 92.95           C  
ATOM   4401  CD2 TYR C  95      17.332  10.079  40.851  1.00 92.95           C  
ATOM   4402  CE1 TYR C  95      14.764   9.993  41.889  1.00 92.95           C  
ATOM   4403  CE2 TYR C  95      17.094   9.441  42.065  1.00 92.95           C  
ATOM   4404  OH  TYR C  95      15.569   8.773  43.775  1.00 92.95           O  
ATOM   4405  CZ  TYR C  95      15.810   9.403  42.574  1.00 92.95           C  
ATOM   4406  N   ALA C  96      16.896  11.433  35.524  1.00 91.41           N  
ATOM   4407  CA  ALA C  96      16.867  12.136  34.244  1.00 91.41           C  
ATOM   4408  C   ALA C  96      15.722  11.633  33.368  1.00 91.41           C  
ATOM   4409  CB  ALA C  96      18.199  11.973  33.517  1.00 91.41           C  
ATOM   4410  O   ALA C  96      15.079  12.418  32.667  1.00 91.41           O  
ATOM   4411  N   ARG C  97      15.443  10.298  33.421  1.00 87.44           N  
ATOM   4412  CA  ARG C  97      14.343   9.706  32.665  1.00 87.44           C  
ATOM   4413  C   ARG C  97      12.996  10.207  33.176  1.00 87.44           C  
ATOM   4414  CB  ARG C  97      14.397   8.178  32.743  1.00 87.44           C  
ATOM   4415  O   ARG C  97      12.064  10.405  32.393  1.00 87.44           O  
ATOM   4416  CG  ARG C  97      15.300   7.540  31.699  1.00 87.44           C  
ATOM   4417  CD  ARG C  97      15.252   6.020  31.765  1.00 87.44           C  
ATOM   4418  NE  ARG C  97      16.133   5.409  30.774  1.00 87.44           N  
ATOM   4419  NH1 ARG C  97      15.971   3.275  31.642  1.00 87.44           N  
ATOM   4420  NH2 ARG C  97      17.265   3.669  29.792  1.00 87.44           N  
ATOM   4421  CZ  ARG C  97      16.454   4.119  30.738  1.00 87.44           C  
ATOM   4422  N   LEU C  98      12.943  10.447  34.469  1.00 89.34           N  
ATOM   4423  CA  LEU C  98      11.692  10.861  35.095  1.00 89.34           C  
ATOM   4424  C   LEU C  98      11.339  12.294  34.708  1.00 89.34           C  
ATOM   4425  CB  LEU C  98      11.789  10.741  36.618  1.00 89.34           C  
ATOM   4426  O   LEU C  98      10.189  12.585  34.372  1.00 89.34           O  
ATOM   4427  CG  LEU C  98      11.249   9.448  37.231  1.00 89.34           C  
ATOM   4428  CD1 LEU C  98      12.013   9.106  38.506  1.00 89.34           C  
ATOM   4429  CD2 LEU C  98       9.756   9.572  37.513  1.00 89.34           C  
ATOM   4430  N   TRP C  99      12.392  13.182  34.665  1.00 91.25           N  
ATOM   4431  CA  TRP C  99      12.028  14.593  34.590  1.00 91.25           C  
ATOM   4432  C   TRP C  99      12.476  15.200  33.264  1.00 91.25           C  
ATOM   4433  CB  TRP C  99      12.644  15.370  35.756  1.00 91.25           C  
ATOM   4434  O   TRP C  99      11.989  16.260  32.865  1.00 91.25           O  
ATOM   4435  CG  TRP C  99      11.985  15.111  37.077  1.00 91.25           C  
ATOM   4436  CD1 TRP C  99      10.667  15.297  37.390  1.00 91.25           C  
ATOM   4437  CD2 TRP C  99      12.615  14.623  38.265  1.00 91.25           C  
ATOM   4438  CE2 TRP C  99      11.617  14.536  39.261  1.00 91.25           C  
ATOM   4439  CE3 TRP C  99      13.927  14.248  38.584  1.00 91.25           C  
ATOM   4440  NE1 TRP C  99      10.439  14.953  38.703  1.00 91.25           N  
ATOM   4441  CH2 TRP C  99      13.184  13.730  40.842  1.00 91.25           C  
ATOM   4442  CZ2 TRP C  99      11.892  14.089  40.556  1.00 91.25           C  
ATOM   4443  CZ3 TRP C  99      14.199  13.804  39.873  1.00 91.25           C  
ATOM   4444  N   ARG C 100      13.295  14.537  32.377  1.00 86.64           N  
ATOM   4445  CA  ARG C 100      13.784  15.235  31.192  1.00 86.64           C  
ATOM   4446  C   ARG C 100      13.651  14.362  29.949  1.00 86.64           C  
ATOM   4447  CB  ARG C 100      15.243  15.658  31.381  1.00 86.64           C  
ATOM   4448  O   ARG C 100      13.018  14.761  28.969  1.00 86.64           O  
ATOM   4449  CG  ARG C 100      15.429  17.154  31.582  1.00 86.64           C  
ATOM   4450  CD  ARG C 100      16.901  17.536  31.641  1.00 86.64           C  
ATOM   4451  NE  ARG C 100      17.203  18.659  30.757  1.00 86.64           N  
ATOM   4452  NH1 ARG C 100      19.495  18.504  31.002  1.00 86.64           N  
ATOM   4453  NH2 ARG C 100      18.587  20.124  29.657  1.00 86.64           N  
ATOM   4454  CZ  ARG C 100      18.427  19.093  30.474  1.00 86.64           C  
ATOM   4455  N   TRP C 101      14.356  13.094  30.033  1.00 83.36           N  
ATOM   4456  CA  TRP C 101      14.401  12.245  28.847  1.00 83.36           C  
ATOM   4457  C   TRP C 101      13.896  10.841  29.163  1.00 83.36           C  
ATOM   4458  CB  TRP C 101      15.825  12.175  28.289  1.00 83.36           C  
ATOM   4459  O   TRP C 101      14.669   9.975  29.578  1.00 83.36           O  
ATOM   4460  CG  TRP C 101      16.411  13.512  27.945  1.00 83.36           C  
ATOM   4461  CD1 TRP C 101      15.975  14.379  26.983  1.00 83.36           C  
ATOM   4462  CD2 TRP C 101      17.545  14.130  28.560  1.00 83.36           C  
ATOM   4463  CE2 TRP C 101      17.740  15.374  27.920  1.00 83.36           C  
ATOM   4464  CE3 TRP C 101      18.416  13.754  29.591  1.00 83.36           C  
ATOM   4465  NE1 TRP C 101      16.770  15.502  26.962  1.00 83.36           N  
ATOM   4466  CH2 TRP C 101      19.609  15.852  29.291  1.00 83.36           C  
ATOM   4467  CZ2 TRP C 101      18.772  16.245  28.279  1.00 83.36           C  
ATOM   4468  CZ3 TRP C 101      19.442  14.622  29.947  1.00 83.36           C  
ATOM   4469  N   PRO C 102      12.510  10.589  28.883  1.00 77.74           N  
ATOM   4470  CA  PRO C 102      11.929   9.286  29.216  1.00 77.74           C  
ATOM   4471  C   PRO C 102      12.572   8.138  28.443  1.00 77.74           C  
ATOM   4472  CB  PRO C 102      10.456   9.448  28.829  1.00 77.74           C  
ATOM   4473  O   PRO C 102      12.582   6.999  28.917  1.00 77.74           O  
ATOM   4474  CG  PRO C 102      10.351  10.842  28.302  1.00 77.74           C  
ATOM   4475  CD  PRO C 102      11.702  11.491  28.394  1.00 77.74           C  
ATOM   4476  N   ASP C 103      13.230   8.394  27.261  1.00 74.33           N  
ATOM   4477  CA  ASP C 103      13.812   7.355  26.416  1.00 74.33           C  
ATOM   4478  C   ASP C 103      15.333   7.329  26.547  1.00 74.33           C  
ATOM   4479  CB  ASP C 103      13.413   7.567  24.954  1.00 74.33           C  
ATOM   4480  O   ASP C 103      16.029   6.827  25.661  1.00 74.33           O  
ATOM   4481  CG  ASP C 103      13.827   8.926  24.418  1.00 74.33           C  
ATOM   4482  OD1 ASP C 103      13.931   9.888  25.209  1.00 74.33           O  
ATOM   4483  OD2 ASP C 103      14.047   9.037  23.192  1.00 74.33           O  
ATOM   4484  N   LEU C 104      15.869   7.774  27.668  1.00 75.98           N  
ATOM   4485  CA  LEU C 104      17.299   7.958  27.889  1.00 75.98           C  
ATOM   4486  C   LEU C 104      17.993   6.617  28.101  1.00 75.98           C  
ATOM   4487  CB  LEU C 104      17.542   8.868  29.095  1.00 75.98           C  
ATOM   4488  O   LEU C 104      17.469   5.745  28.799  1.00 75.98           O  
ATOM   4489  CG  LEU C 104      18.999   9.230  29.389  1.00 75.98           C  
ATOM   4490  CD1 LEU C 104      19.521  10.215  28.348  1.00 75.98           C  
ATOM   4491  CD2 LEU C 104      19.135   9.807  30.794  1.00 75.98           C  
ATOM   4492  N   HIS C 105      19.077   6.412  27.226  1.00 73.32           N  
ATOM   4493  CA  HIS C 105      19.970   5.283  27.460  1.00 73.32           C  
ATOM   4494  C   HIS C 105      21.138   5.682  28.356  1.00 73.32           C  
ATOM   4495  CB  HIS C 105      20.491   4.728  26.134  1.00 73.32           C  
ATOM   4496  O   HIS C 105      21.568   6.837  28.345  1.00 73.32           O  
ATOM   4497  CG  HIS C 105      20.970   3.314  26.222  1.00 73.32           C  
ATOM   4498  CD2 HIS C 105      20.358   2.147  25.912  1.00 73.32           C  
ATOM   4499  ND1 HIS C 105      22.226   2.981  26.682  1.00 73.32           N  
ATOM   4500  CE1 HIS C 105      22.367   1.667  26.649  1.00 73.32           C  
ATOM   4501  NE2 HIS C 105      21.247   1.137  26.186  1.00 73.32           N  
ATOM   4502  N   LYS C 106      21.720   4.837  29.168  1.00 70.12           N  
ATOM   4503  CA  LYS C 106      22.742   5.078  30.182  1.00 70.12           C  
ATOM   4504  C   LYS C 106      23.977   5.738  29.573  1.00 70.12           C  
ATOM   4505  CB  LYS C 106      23.133   3.771  30.872  1.00 70.12           C  
ATOM   4506  O   LYS C 106      24.648   6.536  30.230  1.00 70.12           O  
ATOM   4507  CG  LYS C 106      23.860   2.787  29.967  1.00 70.12           C  
ATOM   4508  CD  LYS C 106      24.244   1.517  30.716  1.00 70.12           C  
ATOM   4509  CE  LYS C 106      24.907   0.502  29.794  1.00 70.12           C  
ATOM   4510  NZ  LYS C 106      25.214  -0.775  30.506  1.00 70.12           N  
ATOM   4511  N   ASN C 107      24.216   5.549  28.259  1.00 72.28           N  
ATOM   4512  CA  ASN C 107      25.431   6.039  27.618  1.00 72.28           C  
ATOM   4513  C   ASN C 107      25.194   7.371  26.911  1.00 72.28           C  
ATOM   4514  CB  ASN C 107      25.973   5.003  26.631  1.00 72.28           C  
ATOM   4515  O   ASN C 107      26.085   7.887  26.234  1.00 72.28           O  
ATOM   4516  CG  ASN C 107      26.430   3.729  27.314  1.00 72.28           C  
ATOM   4517  ND2 ASN C 107      26.434   2.628  26.573  1.00 72.28           N  
ATOM   4518  OD1 ASN C 107      26.776   3.735  28.498  1.00 72.28           O  
ATOM   4519  N   GLU C 108      24.013   7.947  27.166  1.00 76.84           N  
ATOM   4520  CA  GLU C 108      23.653   9.148  26.418  1.00 76.84           C  
ATOM   4521  C   GLU C 108      23.763  10.395  27.290  1.00 76.84           C  
ATOM   4522  CB  GLU C 108      22.235   9.024  25.854  1.00 76.84           C  
ATOM   4523  O   GLU C 108      23.346  11.482  26.884  1.00 76.84           O  
ATOM   4524  CG  GLU C 108      22.100   7.983  24.752  1.00 76.84           C  
ATOM   4525  CD  GLU C 108      20.707   7.929  24.145  1.00 76.84           C  
ATOM   4526  OE1 GLU C 108      20.484   7.130  23.208  1.00 76.84           O  
ATOM   4527  OE2 GLU C 108      19.832   8.693  24.610  1.00 76.84           O  
ATOM   4528  N   LEU C 109      24.409  10.219  28.492  1.00 84.89           N  
ATOM   4529  CA  LEU C 109      24.420  11.375  29.382  1.00 84.89           C  
ATOM   4530  C   LEU C 109      25.846  11.848  29.640  1.00 84.89           C  
ATOM   4531  CB  LEU C 109      23.733  11.038  30.708  1.00 84.89           C  
ATOM   4532  O   LEU C 109      26.745  11.033  29.859  1.00 84.89           O  
ATOM   4533  CG  LEU C 109      22.233  11.326  30.786  1.00 84.89           C  
ATOM   4534  CD1 LEU C 109      21.547  10.318  31.703  1.00 84.89           C  
ATOM   4535  CD2 LEU C 109      21.986  12.751  31.271  1.00 84.89           C  
ATOM   4536  N   LYS C 110      26.086  13.147  29.468  1.00 88.49           N  
ATOM   4537  CA  LYS C 110      27.322  13.821  29.854  1.00 88.49           C  
ATOM   4538  C   LYS C 110      27.051  14.927  30.870  1.00 88.49           C  
ATOM   4539  CB  LYS C 110      28.023  14.400  28.624  1.00 88.49           C  
ATOM   4540  O   LYS C 110      26.069  15.662  30.748  1.00 88.49           O  
ATOM   4541  CG  LYS C 110      29.446  14.872  28.888  1.00 88.49           C  
ATOM   4542  CD  LYS C 110      30.102  15.407  27.622  1.00 88.49           C  
ATOM   4543  CE  LYS C 110      31.501  15.940  27.898  1.00 88.49           C  
ATOM   4544  NZ  LYS C 110      32.156  16.447  26.655  1.00 88.49           N  
ATOM   4545  N   HIS C 111      27.875  14.980  31.926  1.00 91.16           N  
ATOM   4546  CA  HIS C 111      27.635  15.983  32.957  1.00 91.16           C  
ATOM   4547  C   HIS C 111      28.112  17.360  32.507  1.00 91.16           C  
ATOM   4548  CB  HIS C 111      28.330  15.587  34.261  1.00 91.16           C  
ATOM   4549  O   HIS C 111      29.050  17.469  31.714  1.00 91.16           O  
ATOM   4550  CG  HIS C 111      29.823  15.644  34.187  1.00 91.16           C  
ATOM   4551  CD2 HIS C 111      30.699  16.582  34.615  1.00 91.16           C  
ATOM   4552  ND1 HIS C 111      30.577  14.645  33.610  1.00 91.16           N  
ATOM   4553  CE1 HIS C 111      31.857  14.968  33.688  1.00 91.16           C  
ATOM   4554  NE2 HIS C 111      31.958  16.138  34.294  1.00 91.16           N  
ATOM   4555  N   VAL C 112      27.452  18.473  32.961  1.00 88.93           N  
ATOM   4556  CA  VAL C 112      27.837  19.850  32.668  1.00 88.93           C  
ATOM   4557  C   VAL C 112      29.076  20.224  33.478  1.00 88.93           C  
ATOM   4558  CB  VAL C 112      26.686  20.837  32.967  1.00 88.93           C  
ATOM   4559  O   VAL C 112      29.379  19.588  34.490  1.00 88.93           O  
ATOM   4560  CG1 VAL C 112      25.946  21.209  31.684  1.00 88.93           C  
ATOM   4561  CG2 VAL C 112      25.722  20.238  33.989  1.00 88.93           C  
ATOM   4562  N   LYS C 113      29.841  21.167  33.082  1.00 89.12           N  
ATOM   4563  CA  LYS C 113      31.154  21.528  33.607  1.00 89.12           C  
ATOM   4564  C   LYS C 113      31.061  21.967  35.066  1.00 89.12           C  
ATOM   4565  CB  LYS C 113      31.783  22.638  32.765  1.00 89.12           C  
ATOM   4566  O   LYS C 113      31.946  21.664  35.869  1.00 89.12           O  
ATOM   4567  CG  LYS C 113      32.346  22.162  31.434  1.00 89.12           C  
ATOM   4568  CD  LYS C 113      33.065  23.284  30.697  1.00 89.12           C  
ATOM   4569  CE  LYS C 113      33.566  22.828  29.333  1.00 89.12           C  
ATOM   4570  NZ  LYS C 113      34.232  23.938  28.588  1.00 89.12           N  
ATOM   4571  N   TYR C 114      29.956  22.533  35.424  1.00 88.77           N  
ATOM   4572  CA  TYR C 114      29.881  23.089  36.771  1.00 88.77           C  
ATOM   4573  C   TYR C 114      29.348  22.057  37.758  1.00 88.77           C  
ATOM   4574  CB  TYR C 114      28.993  24.336  36.790  1.00 88.77           C  
ATOM   4575  O   TYR C 114      29.302  22.308  38.964  1.00 88.77           O  
ATOM   4576  CG  TYR C 114      27.660  24.143  36.108  1.00 88.77           C  
ATOM   4577  CD1 TYR C 114      27.467  24.544  34.787  1.00 88.77           C  
ATOM   4578  CD2 TYR C 114      26.592  23.561  36.781  1.00 88.77           C  
ATOM   4579  CE1 TYR C 114      26.241  24.369  34.155  1.00 88.77           C  
ATOM   4580  CE2 TYR C 114      25.361  23.382  36.159  1.00 88.77           C  
ATOM   4581  OH  TYR C 114      23.979  23.614  34.227  1.00 88.77           O  
ATOM   4582  CZ  TYR C 114      25.195  23.788  34.848  1.00 88.77           C  
ATOM   4583  N   CYS C 115      28.969  20.848  37.310  1.00 91.93           N  
ATOM   4584  CA  CYS C 115      28.520  19.776  38.192  1.00 91.93           C  
ATOM   4585  C   CYS C 115      29.691  19.176  38.961  1.00 91.93           C  
ATOM   4586  CB  CYS C 115      27.812  18.684  37.390  1.00 91.93           C  
ATOM   4587  O   CYS C 115      30.617  18.626  38.362  1.00 91.93           O  
ATOM   4588  SG  CYS C 115      27.095  17.380  38.413  1.00 91.93           S  
ATOM   4589  N   GLN C 116      29.657  19.161  40.290  1.00 92.63           N  
ATOM   4590  CA  GLN C 116      30.792  18.795  41.131  1.00 92.63           C  
ATOM   4591  C   GLN C 116      30.710  17.333  41.561  1.00 92.63           C  
ATOM   4592  CB  GLN C 116      30.863  19.701  42.362  1.00 92.63           C  
ATOM   4593  O   GLN C 116      31.712  16.744  41.971  1.00 92.63           O  
ATOM   4594  CG  GLN C 116      31.158  21.159  42.036  1.00 92.63           C  
ATOM   4595  CD  GLN C 116      31.211  22.037  43.272  1.00 92.63           C  
ATOM   4596  NE2 GLN C 116      31.487  23.322  43.075  1.00 92.63           N  
ATOM   4597  OE1 GLN C 116      31.004  21.565  44.394  1.00 92.63           O  
ATOM   4598  N   TYR C 117      29.565  16.716  41.350  1.00 94.36           N  
ATOM   4599  CA  TYR C 117      29.378  15.364  41.865  1.00 94.36           C  
ATOM   4600  C   TYR C 117      28.841  14.437  40.782  1.00 94.36           C  
ATOM   4601  CB  TYR C 117      28.425  15.373  43.064  1.00 94.36           C  
ATOM   4602  O   TYR C 117      28.020  13.559  41.058  1.00 94.36           O  
ATOM   4603  CG  TYR C 117      28.936  16.169  44.241  1.00 94.36           C  
ATOM   4604  CD1 TYR C 117      29.834  15.609  45.147  1.00 94.36           C  
ATOM   4605  CD2 TYR C 117      28.522  17.480  44.449  1.00 94.36           C  
ATOM   4606  CE1 TYR C 117      30.307  16.338  46.234  1.00 94.36           C  
ATOM   4607  CE2 TYR C 117      28.988  18.218  45.532  1.00 94.36           C  
ATOM   4608  OH  TYR C 117      30.344  18.365  47.491  1.00 94.36           O  
ATOM   4609  CZ  TYR C 117      29.879  17.639  46.417  1.00 94.36           C  
ATOM   4610  N   ALA C 118      29.239  14.663  39.547  1.00 92.76           N  
ATOM   4611  CA  ALA C 118      28.789  13.826  38.438  1.00 92.76           C  
ATOM   4612  C   ALA C 118      29.199  12.371  38.646  1.00 92.76           C  
ATOM   4613  CB  ALA C 118      29.347  14.349  37.116  1.00 92.76           C  
ATOM   4614  O   ALA C 118      30.221  12.093  39.278  1.00 92.76           O  
ATOM   4615  N   PHE C 119      28.419  11.471  38.140  1.00 90.98           N  
ATOM   4616  CA  PHE C 119      28.650  10.042  38.314  1.00 90.98           C  
ATOM   4617  C   PHE C 119      30.053   9.660  37.857  1.00 90.98           C  
ATOM   4618  CB  PHE C 119      27.607   9.230  37.540  1.00 90.98           C  
ATOM   4619  O   PHE C 119      30.737   8.879  38.522  1.00 90.98           O  
ATOM   4620  CG  PHE C 119      27.717   7.743  37.750  1.00 90.98           C  
ATOM   4621  CD1 PHE C 119      28.331   6.937  36.799  1.00 90.98           C  
ATOM   4622  CD2 PHE C 119      27.206   7.153  38.898  1.00 90.98           C  
ATOM   4623  CE1 PHE C 119      28.435   5.561  36.991  1.00 90.98           C  
ATOM   4624  CE2 PHE C 119      27.306   5.778  39.096  1.00 90.98           C  
ATOM   4625  CZ  PHE C 119      27.919   4.984  38.141  1.00 90.98           C  
ATOM   4626  N   ASP C 120      30.556  10.254  36.785  1.00 87.51           N  
ATOM   4627  CA  ASP C 120      31.829   9.904  36.163  1.00 87.51           C  
ATOM   4628  C   ASP C 120      33.005  10.424  36.988  1.00 87.51           C  
ATOM   4629  CB  ASP C 120      31.901  10.457  34.738  1.00 87.51           C  
ATOM   4630  O   ASP C 120      34.138   9.971  36.817  1.00 87.51           O  
ATOM   4631  CG  ASP C 120      30.889   9.819  33.803  1.00 87.51           C  
ATOM   4632  OD1 ASP C 120      30.465   8.670  34.055  1.00 87.51           O  
ATOM   4633  OD2 ASP C 120      30.515  10.469  32.803  1.00 87.51           O  
ATOM   4634  N   LEU C 121      32.741  11.326  37.945  1.00 89.64           N  
ATOM   4635  CA  LEU C 121      33.801  11.893  38.771  1.00 89.64           C  
ATOM   4636  C   LEU C 121      34.111  10.985  39.956  1.00 89.64           C  
ATOM   4637  CB  LEU C 121      33.407  13.286  39.269  1.00 89.64           C  
ATOM   4638  O   LEU C 121      35.081  11.214  40.682  1.00 89.64           O  
ATOM   4639  CG  LEU C 121      33.256  14.370  38.202  1.00 89.64           C  
ATOM   4640  CD1 LEU C 121      32.641  15.628  38.807  1.00 89.64           C  
ATOM   4641  CD2 LEU C 121      34.604  14.683  37.561  1.00 89.64           C  
ATOM   4642  N   LYS C 122      33.352   9.934  40.105  1.00 87.29           N  
ATOM   4643  CA  LYS C 122      33.562   8.874  41.086  1.00 87.29           C  
ATOM   4644  C   LYS C 122      33.752   9.450  42.486  1.00 87.29           C  
ATOM   4645  CB  LYS C 122      34.771   8.020  40.703  1.00 87.29           C  
ATOM   4646  O   LYS C 122      34.648   9.028  43.221  1.00 87.29           O  
ATOM   4647  CG  LYS C 122      34.607   7.268  39.390  1.00 87.29           C  
ATOM   4648  CD  LYS C 122      35.730   6.261  39.178  1.00 87.29           C  
ATOM   4649  CE  LYS C 122      35.548   5.485  37.881  1.00 87.29           C  
ATOM   4650  NZ  LYS C 122      36.654   4.504  37.662  1.00 87.29           N  
ATOM   4651  N   CYS C 123      32.968  10.473  42.829  1.00 89.44           N  
ATOM   4652  CA  CYS C 123      32.932  11.033  44.175  1.00 89.44           C  
ATOM   4653  C   CYS C 123      32.082  10.171  45.101  1.00 89.44           C  
ATOM   4654  CB  CYS C 123      32.386  12.460  44.148  1.00 89.44           C  
ATOM   4655  O   CYS C 123      31.514   9.165  44.673  1.00 89.44           O  
ATOM   4656  SG  CYS C 123      33.318  13.576  43.078  1.00 89.44           S  
ATOM   4657  N   ASP C 124      32.181  10.409  46.386  1.00 91.76           N  
ATOM   4658  CA  ASP C 124      31.436   9.645  47.382  1.00 91.76           C  
ATOM   4659  C   ASP C 124      29.934   9.888  47.248  1.00 91.76           C  
ATOM   4660  CB  ASP C 124      31.903  10.004  48.794  1.00 91.76           C  
ATOM   4661  O   ASP C 124      29.126   9.093  47.732  1.00 91.76           O  
ATOM   4662  CG  ASP C 124      33.316   9.531  49.089  1.00 91.76           C  
ATOM   4663  OD1 ASP C 124      33.792   8.584  48.428  1.00 91.76           O  
ATOM   4664  OD2 ASP C 124      33.957  10.109  49.993  1.00 91.76           O  
ATOM   4665  N   SER C 125      29.525  10.915  46.539  1.00 93.73           N  
ATOM   4666  CA  SER C 125      28.131  11.247  46.263  1.00 93.73           C  
ATOM   4667  C   SER C 125      27.888  11.414  44.767  1.00 93.73           C  
ATOM   4668  CB  SER C 125      27.729  12.526  46.999  1.00 93.73           C  
ATOM   4669  O   SER C 125      28.826  11.648  44.003  1.00 93.73           O  
ATOM   4670  OG  SER C 125      27.936  12.390  48.395  1.00 93.73           O  
ATOM   4671  N   VAL C 126      26.632  11.184  44.411  1.00 95.68           N  
ATOM   4672  CA  VAL C 126      26.283  11.310  42.999  1.00 95.68           C  
ATOM   4673  C   VAL C 126      25.195  12.367  42.828  1.00 95.68           C  
ATOM   4674  CB  VAL C 126      25.813   9.961  42.409  1.00 95.68           C  
ATOM   4675  O   VAL C 126      24.227  12.401  43.591  1.00 95.68           O  
ATOM   4676  CG1 VAL C 126      25.330  10.140  40.971  1.00 95.68           C  
ATOM   4677  CG2 VAL C 126      26.937   8.930  42.475  1.00 95.68           C  
ATOM   4678  N   CYS C 127      25.438  13.287  41.853  1.00 95.56           N  
ATOM   4679  CA  CYS C 127      24.451  14.320  41.560  1.00 95.56           C  
ATOM   4680  C   CYS C 127      23.280  13.746  40.771  1.00 95.56           C  
ATOM   4681  CB  CYS C 127      25.091  15.467  40.779  1.00 95.56           C  
ATOM   4682  O   CYS C 127      23.478  13.100  39.740  1.00 95.56           O  
ATOM   4683  SG  CYS C 127      23.955  16.823  40.416  1.00 95.56           S  
ATOM   4684  N   VAL C 128      22.011  13.916  41.235  1.00 96.18           N  
ATOM   4685  CA  VAL C 128      20.829  13.357  40.587  1.00 96.18           C  
ATOM   4686  C   VAL C 128      19.978  14.484  40.004  1.00 96.18           C  
ATOM   4687  CB  VAL C 128      19.990  12.510  41.570  1.00 96.18           C  
ATOM   4688  O   VAL C 128      18.822  14.269  39.633  1.00 96.18           O  
ATOM   4689  CG1 VAL C 128      20.679  11.177  41.858  1.00 96.18           C  
ATOM   4690  CG2 VAL C 128      19.747  13.281  42.866  1.00 96.18           C  
ATOM   4691  N   ASN C 129      20.547  15.735  39.957  1.00 95.01           N  
ATOM   4692  CA  ASN C 129      19.886  16.842  39.273  1.00 95.01           C  
ATOM   4693  C   ASN C 129      19.896  16.652  37.759  1.00 95.01           C  
ATOM   4694  CB  ASN C 129      20.544  18.172  39.646  1.00 95.01           C  
ATOM   4695  O   ASN C 129      20.950  16.734  37.126  1.00 95.01           O  
ATOM   4696  CG  ASN C 129      19.785  19.370  39.111  1.00 95.01           C  
ATOM   4697  ND2 ASN C 129      19.995  20.528  39.725  1.00 95.01           N  
ATOM   4698  OD1 ASN C 129      19.014  19.255  38.154  1.00 95.01           O  
ATOM   4699  N   PRO C 130      18.696  16.365  37.212  1.00 93.59           N  
ATOM   4700  CA  PRO C 130      18.655  16.050  35.782  1.00 93.59           C  
ATOM   4701  C   PRO C 130      19.170  17.192  34.911  1.00 93.59           C  
ATOM   4702  CB  PRO C 130      17.169  15.792  35.521  1.00 93.59           C  
ATOM   4703  O   PRO C 130      19.603  16.963  33.778  1.00 93.59           O  
ATOM   4704  CG  PRO C 130      16.488  16.148  36.803  1.00 93.59           C  
ATOM   4705  CD  PRO C 130      17.538  16.408  37.845  1.00 93.59           C  
ATOM   4706  N   TYR C 131      19.242  18.412  35.444  1.00 92.70           N  
ATOM   4707  CA  TYR C 131      19.651  19.574  34.661  1.00 92.70           C  
ATOM   4708  C   TYR C 131      21.143  19.840  34.819  1.00 92.70           C  
ATOM   4709  CB  TYR C 131      18.852  20.812  35.080  1.00 92.70           C  
ATOM   4710  O   TYR C 131      21.648  20.868  34.361  1.00 92.70           O  
ATOM   4711  CG  TYR C 131      17.402  20.768  34.664  1.00 92.70           C  
ATOM   4712  CD1 TYR C 131      17.015  21.138  33.378  1.00 92.70           C  
ATOM   4713  CD2 TYR C 131      16.416  20.359  35.556  1.00 92.70           C  
ATOM   4714  CE1 TYR C 131      15.679  21.101  32.991  1.00 92.70           C  
ATOM   4715  CE2 TYR C 131      15.078  20.318  35.179  1.00 92.70           C  
ATOM   4716  OH  TYR C 131      13.396  20.652  33.518  1.00 92.70           O  
ATOM   4717  CZ  TYR C 131      14.720  20.691  33.896  1.00 92.70           C  
ATOM   4718  N   HIS C 132      21.775  18.919  35.457  1.00 94.60           N  
ATOM   4719  CA  HIS C 132      23.232  18.943  35.529  1.00 94.60           C  
ATOM   4720  C   HIS C 132      23.848  17.956  34.543  1.00 94.60           C  
ATOM   4721  CB  HIS C 132      23.704  18.629  36.950  1.00 94.60           C  
ATOM   4722  O   HIS C 132      25.044  17.665  34.615  1.00 94.60           O  
ATOM   4723  CG  HIS C 132      23.628  19.798  37.879  1.00 94.60           C  
ATOM   4724  CD2 HIS C 132      22.919  20.949  37.804  1.00 94.60           C  
ATOM   4725  ND1 HIS C 132      24.346  19.864  39.053  1.00 94.60           N  
ATOM   4726  CE1 HIS C 132      24.081  21.008  39.662  1.00 94.60           C  
ATOM   4727  NE2 HIS C 132      23.217  21.684  38.924  1.00 94.60           N  
ATOM   4728  N   TYR C 133      23.040  17.382  33.664  1.00 92.54           N  
ATOM   4729  CA  TYR C 133      23.461  16.455  32.619  1.00 92.54           C  
ATOM   4730  C   TYR C 133      22.962  16.911  31.253  1.00 92.54           C  
ATOM   4731  CB  TYR C 133      22.950  15.042  32.917  1.00 92.54           C  
ATOM   4732  O   TYR C 133      21.967  17.633  31.158  1.00 92.54           O  
ATOM   4733  CG  TYR C 133      23.488  14.460  34.201  1.00 92.54           C  
ATOM   4734  CD1 TYR C 133      24.681  13.741  34.216  1.00 92.54           C  
ATOM   4735  CD2 TYR C 133      22.805  14.626  35.401  1.00 92.54           C  
ATOM   4736  CE1 TYR C 133      25.180  13.200  35.397  1.00 92.54           C  
ATOM   4737  CE2 TYR C 133      23.295  14.090  36.587  1.00 92.54           C  
ATOM   4738  OH  TYR C 133      24.971  12.848  37.748  1.00 92.54           O  
ATOM   4739  CZ  TYR C 133      24.481  13.381  36.576  1.00 92.54           C  
ATOM   4740  N   GLU C 134      23.749  16.664  30.213  1.00 89.05           N  
ATOM   4741  CA  GLU C 134      23.356  16.898  28.827  1.00 89.05           C  
ATOM   4742  C   GLU C 134      23.350  15.598  28.028  1.00 89.05           C  
ATOM   4743  CB  GLU C 134      24.289  17.917  28.168  1.00 89.05           C  
ATOM   4744  O   GLU C 134      24.138  14.691  28.302  1.00 89.05           O  
ATOM   4745  CG  GLU C 134      24.117  19.336  28.690  1.00 89.05           C  
ATOM   4746  CD  GLU C 134      25.089  20.326  28.068  1.00 89.05           C  
ATOM   4747  OE1 GLU C 134      24.984  21.541  28.352  1.00 89.05           O  
ATOM   4748  OE2 GLU C 134      25.964  19.883  27.290  1.00 89.05           O  
ATOM   4749  N   ARG C 135      22.453  15.482  27.304  1.00 77.76           N  
ATOM   4750  CA  ARG C 135      22.362  14.285  26.474  1.00 77.76           C  
ATOM   4751  C   ARG C 135      23.345  14.349  25.310  1.00 77.76           C  
ATOM   4752  CB  ARG C 135      20.937  14.103  25.947  1.00 77.76           C  
ATOM   4753  O   ARG C 135      23.436  15.369  24.624  1.00 77.76           O  
ATOM   4754  CG  ARG C 135      20.662  12.720  25.378  1.00 77.76           C  
ATOM   4755  CD  ARG C 135      19.179  12.504  25.113  1.00 77.76           C  
ATOM   4756  NE  ARG C 135      18.903  11.137  24.678  1.00 77.76           N  
ATOM   4757  NH1 ARG C 135      16.657  11.500  24.273  1.00 77.76           N  
ATOM   4758  NH2 ARG C 135      17.572   9.429  23.912  1.00 77.76           N  
ATOM   4759  CZ  ARG C 135      17.711  10.692  24.289  1.00 77.76           C  
ATOM   4760  N   VAL C 136      24.415  13.579  25.305  1.00 73.81           N  
ATOM   4761  CA  VAL C 136      25.433  13.557  24.260  1.00 73.81           C  
ATOM   4762  C   VAL C 136      24.927  12.759  23.061  1.00 73.81           C  
ATOM   4763  CB  VAL C 136      26.762  12.960  24.775  1.00 73.81           C  
ATOM   4764  O   VAL C 136      24.390  11.660  23.221  1.00 73.81           O  
ATOM   4765  CG1 VAL C 136      27.850  13.061  23.707  1.00 73.81           C  
ATOM   4766  CG2 VAL C 136      27.202  13.665  26.057  1.00 73.81           C  
ATOM   4767  N   VAL C 137      24.678  13.505  22.076  1.00 49.93           N  
ATOM   4768  CA  VAL C 137      24.305  12.814  20.846  1.00 49.93           C  
ATOM   4769  C   VAL C 137      25.562  12.398  20.085  1.00 49.93           C  
ATOM   4770  CB  VAL C 137      23.407  13.696  19.950  1.00 49.93           C  
ATOM   4771  O   VAL C 137      26.542  13.145  20.038  1.00 49.93           O  
ATOM   4772  CG1 VAL C 137      22.859  12.890  18.774  1.00 49.93           C  
ATOM   4773  CG2 VAL C 137      22.265  14.298  20.767  1.00 49.93           C  
ATOM   4774  N   SER C 138      26.004  11.201  19.995  1.00 38.48           N  
ATOM   4775  CA  SER C 138      27.198  10.804  19.257  1.00 38.48           C  
ATOM   4776  C   SER C 138      27.390  11.663  18.012  1.00 38.48           C  
ATOM   4777  CB  SER C 138      27.119   9.329  18.861  1.00 38.48           C  
ATOM   4778  O   SER C 138      26.418  12.020  17.342  1.00 38.48           O  
ATOM   4779  OG  SER C 138      27.119   8.499  20.010  1.00 38.48           O  
ATOM   4780  N   PRO C 139      28.625  12.431  18.012  1.00 33.87           N  
ATOM   4781  CA  PRO C 139      28.848  13.214  16.795  1.00 33.87           C  
ATOM   4782  C   PRO C 139      28.476  12.451  15.525  1.00 33.87           C  
ATOM   4783  CB  PRO C 139      30.350  13.508  16.835  1.00 33.87           C  
ATOM   4784  O   PRO C 139      28.598  11.224  15.480  1.00 33.87           O  
ATOM   4785  CG  PRO C 139      30.876  12.655  17.944  1.00 33.87           C  
ATOM   4786  CD  PRO C 139      29.717  11.979  18.617  1.00 33.87           C  
ATOM   4787  N   GLY C 140      27.673  12.778  14.799  1.00 31.58           N  
ATOM   4788  CA  GLY C 140      27.465  12.168  13.496  1.00 31.58           C  
ATOM   4789  C   GLY C 140      28.751  11.987  12.710  1.00 31.58           C  
ATOM   4790  O   GLY C 140      29.788  12.548  13.069  1.00 31.58           O  
ATOM   4791  N   ILE C 141      29.065  10.900  12.097  1.00 27.56           N  
ATOM   4792  CA  ILE C 141      30.148  10.603  11.166  1.00 27.56           C  
ATOM   4793  C   ILE C 141      30.300  11.749  10.168  1.00 27.56           C  
ATOM   4794  CB  ILE C 141      29.904   9.272  10.421  1.00 27.56           C  
ATOM   4795  O   ILE C 141      29.319  12.185   9.561  1.00 27.56           O  
ATOM   4796  CG1 ILE C 141      29.721   8.125  11.422  1.00 27.56           C  
ATOM   4797  CG2 ILE C 141      31.054   8.975   9.454  1.00 27.56           C  
ATOM   4798  CD1 ILE C 141      29.236   6.826  10.793  1.00 27.56           C  
ATOM   4799  N   ASP C 142      31.078  12.812  10.521  1.00 29.40           N  
ATOM   4800  CA  ASP C 142      31.525  13.741   9.488  1.00 29.40           C  
ATOM   4801  C   ASP C 142      32.081  12.992   8.279  1.00 29.40           C  
ATOM   4802  CB  ASP C 142      32.580  14.698  10.046  1.00 29.40           C  
ATOM   4803  O   ASP C 142      33.137  12.361   8.366  1.00 29.40           O  
ATOM   4804  CG  ASP C 142      32.725  15.966   9.224  1.00 29.40           C  
ATOM   4805  OD1 ASP C 142      32.029  16.110   8.197  1.00 29.40           O  
ATOM   4806  OD2 ASP C 142      33.546  16.829   9.607  1.00 29.40           O  
ATOM   4807  N   LEU C 143      31.205  12.455   7.321  1.00 24.84           N  
ATOM   4808  CA  LEU C 143      31.487  11.642   6.143  1.00 24.84           C  
ATOM   4809  C   LEU C 143      32.375  12.398   5.161  1.00 24.84           C  
ATOM   4810  CB  LEU C 143      30.184  11.227   5.455  1.00 24.84           C  
ATOM   4811  O   LEU C 143      32.553  11.967   4.020  1.00 24.84           O  
ATOM   4812  CG  LEU C 143      29.359  10.148   6.159  1.00 24.84           C  
ATOM   4813  CD1 LEU C 143      27.913  10.187   5.677  1.00 24.84           C  
ATOM   4814  CD2 LEU C 143      29.969   8.770   5.925  1.00 24.84           C  
ATOM   4815  N   SER C 144      32.757  13.693   5.419  1.00 27.23           N  
ATOM   4816  CA  SER C 144      33.292  14.395   4.257  1.00 27.23           C  
ATOM   4817  C   SER C 144      34.494  13.661   3.673  1.00 27.23           C  
ATOM   4818  CB  SER C 144      33.688  15.824   4.629  1.00 27.23           C  
ATOM   4819  O   SER C 144      34.841  13.858   2.506  1.00 27.23           O  
ATOM   4820  OG  SER C 144      33.430  16.077   5.999  1.00 27.23           O  
ATOM   4821  N   GLY C 145      35.387  13.223   4.641  1.00 25.83           N  
ATOM   4822  CA  GLY C 145      36.743  13.005   4.162  1.00 25.83           C  
ATOM   4823  C   GLY C 145      36.857  11.829   3.210  1.00 25.83           C  
ATOM   4824  O   GLY C 145      37.955  11.321   2.972  1.00 25.83           O  
ATOM   4825  N   LEU C 146      35.691  11.251   2.851  1.00 22.39           N  
ATOM   4826  CA  LEU C 146      36.011  10.043   2.099  1.00 22.39           C  
ATOM   4827  C   LEU C 146      36.718  10.387   0.792  1.00 22.39           C  
ATOM   4828  CB  LEU C 146      34.741   9.239   1.810  1.00 22.39           C  
ATOM   4829  O   LEU C 146      36.164  11.096  -0.050  1.00 22.39           O  
ATOM   4830  CG  LEU C 146      34.124   8.496   2.996  1.00 22.39           C  
ATOM   4831  CD1 LEU C 146      32.696   8.072   2.671  1.00 22.39           C  
ATOM   4832  CD2 LEU C 146      34.974   7.287   3.372  1.00 22.39           C  
ATOM   4833  N   THR C 147      37.970  10.922   0.909  1.00 24.07           N  
ATOM   4834  CA  THR C 147      38.821  11.161  -0.251  1.00 24.07           C  
ATOM   4835  C   THR C 147      38.974   9.890  -1.082  1.00 24.07           C  
ATOM   4836  CB  THR C 147      40.212  11.671   0.172  1.00 24.07           C  
ATOM   4837  O   THR C 147      39.462   8.873  -0.586  1.00 24.07           O  
ATOM   4838  CG2 THR C 147      40.824  12.558  -0.907  1.00 24.07           C  
ATOM   4839  OG1 THR C 147      40.088  12.427   1.383  1.00 24.07           O  
ATOM   4840  N   LEU C 148      37.863   9.451  -1.707  1.00 21.17           N  
ATOM   4841  CA  LEU C 148      38.076   8.276  -2.546  1.00 21.17           C  
ATOM   4842  C   LEU C 148      39.147   8.546  -3.598  1.00 21.17           C  
ATOM   4843  CB  LEU C 148      36.770   7.859  -3.226  1.00 21.17           C  
ATOM   4844  O   LEU C 148      39.119   9.581  -4.267  1.00 21.17           O  
ATOM   4845  CG  LEU C 148      35.783   7.063  -2.371  1.00 21.17           C  
ATOM   4846  CD1 LEU C 148      34.383   7.136  -2.969  1.00 21.17           C  
ATOM   4847  CD2 LEU C 148      36.239   5.614  -2.238  1.00 21.17           C  
ATOM   4848  N   GLN C 149      40.353   8.180  -3.259  1.00 23.36           N  
ATOM   4849  CA  GLN C 149      41.492   8.330  -4.159  1.00 23.36           C  
ATOM   4850  C   GLN C 149      41.236   7.633  -5.492  1.00 23.36           C  
ATOM   4851  CB  GLN C 149      42.763   7.777  -3.513  1.00 23.36           C  
ATOM   4852  O   GLN C 149      42.176   7.321  -6.226  1.00 23.36           O  
ATOM   4853  CG  GLN C 149      43.562   8.816  -2.738  1.00 23.36           C  
ATOM   4854  CD  GLN C 149      44.821   8.244  -2.115  1.00 23.36           C  
ATOM   4855  NE2 GLN C 149      45.720   9.122  -1.681  1.00 23.36           N  
ATOM   4856  OE1 GLN C 149      44.985   7.023  -2.024  1.00 23.36           O  
ATOM   4857  N   SER C 150      39.981   7.591  -5.971  1.00 21.78           N  
ATOM   4858  CA  SER C 150      40.057   6.603  -7.042  1.00 21.78           C  
ATOM   4859  C   SER C 150      41.073   7.014  -8.102  1.00 21.78           C  
ATOM   4860  CB  SER C 150      38.685   6.407  -7.689  1.00 21.78           C  
ATOM   4861  O   SER C 150      41.292   8.206  -8.332  1.00 21.78           O  
ATOM   4862  OG  SER C 150      38.169   7.640  -8.158  1.00 21.78           O  
ATOM   4863  N   ASN C 151      42.169   6.181  -8.269  1.00 23.37           N  
ATOM   4864  CA  ASN C 151      43.261   6.355  -9.221  1.00 23.37           C  
ATOM   4865  C   ASN C 151      42.740   6.545 -10.643  1.00 23.37           C  
ATOM   4866  CB  ASN C 151      44.220   5.164  -9.162  1.00 23.37           C  
ATOM   4867  O   ASN C 151      43.518   6.547 -11.599  1.00 23.37           O  
ATOM   4868  CG  ASN C 151      45.264   5.310  -8.072  1.00 23.37           C  
ATOM   4869  ND2 ASN C 151      46.055   4.263  -7.865  1.00 23.37           N  
ATOM   4870  OD1 ASN C 151      45.359   6.353  -7.421  1.00 23.37           O  
ATOM   4871  N   ALA C 152      41.409   6.504 -10.850  1.00 20.85           N  
ATOM   4872  CA  ALA C 152      41.279   5.920 -12.182  1.00 20.85           C  
ATOM   4873  C   ALA C 152      41.928   6.810 -13.237  1.00 20.85           C  
ATOM   4874  CB  ALA C 152      39.808   5.686 -12.519  1.00 20.85           C  
ATOM   4875  O   ALA C 152      41.896   8.038 -13.127  1.00 20.85           O  
ATOM   4876  N   PRO C 153      42.839   6.147 -14.042  1.00 24.81           N  
ATOM   4877  CA  PRO C 153      43.719   6.687 -15.081  1.00 24.81           C  
ATOM   4878  C   PRO C 153      42.949   7.362 -16.214  1.00 24.81           C  
ATOM   4879  CB  PRO C 153      44.465   5.450 -15.589  1.00 24.81           C  
ATOM   4880  O   PRO C 153      43.555   7.964 -17.104  1.00 24.81           O  
ATOM   4881  CG  PRO C 153      43.654   4.291 -15.107  1.00 24.81           C  
ATOM   4882  CD  PRO C 153      42.542   4.812 -14.243  1.00 24.81           C  
ATOM   4883  N   SER C 154      41.569   7.259 -16.232  1.00 21.23           N  
ATOM   4884  CA  SER C 154      41.279   6.921 -17.622  1.00 21.23           C  
ATOM   4885  C   SER C 154      41.750   8.021 -18.568  1.00 21.23           C  
ATOM   4886  CB  SER C 154      39.781   6.680 -17.814  1.00 21.23           C  
ATOM   4887  O   SER C 154      41.859   9.183 -18.172  1.00 21.23           O  
ATOM   4888  OG  SER C 154      39.041   7.223 -16.734  1.00 21.23           O  
ATOM   4889  N   SER C 155      42.151   7.588 -19.789  1.00 22.90           N  
ATOM   4890  CA  SER C 155      43.016   8.007 -20.888  1.00 22.90           C  
ATOM   4891  C   SER C 155      42.401   9.166 -21.665  1.00 22.90           C  
ATOM   4892  CB  SER C 155      43.288   6.836 -21.833  1.00 22.90           C  
ATOM   4893  O   SER C 155      43.100  10.108 -22.043  1.00 22.90           O  
ATOM   4894  OG  SER C 155      42.219   6.670 -22.748  1.00 22.90           O  
ATOM   4895  N   MET C 156      41.068   8.963 -22.086  1.00 19.67           N  
ATOM   4896  CA  MET C 156      41.116   8.936 -23.546  1.00 19.67           C  
ATOM   4897  C   MET C 156      41.104  10.350 -24.117  1.00 19.67           C  
ATOM   4898  CB  MET C 156      39.941   8.134 -24.108  1.00 19.67           C  
ATOM   4899  O   MET C 156      41.840  10.650 -25.058  1.00 19.67           O  
ATOM   4900  CG  MET C 156      40.223   6.646 -24.243  1.00 19.67           C  
ATOM   4901  SD  MET C 156      39.231   5.861 -25.572  1.00 19.67           S  
ATOM   4902  CE  MET C 156      39.702   4.124 -25.339  1.00 19.67           C  
ATOM   4903  N   MET C 157      39.988  11.072 -23.855  1.00 19.36           N  
ATOM   4904  CA  MET C 157      39.215  11.375 -25.056  1.00 19.36           C  
ATOM   4905  C   MET C 157      39.905  12.450 -25.890  1.00 19.36           C  
ATOM   4906  CB  MET C 157      37.802  11.827 -24.686  1.00 19.36           C  
ATOM   4907  O   MET C 157      40.783  13.158 -25.394  1.00 19.36           O  
ATOM   4908  CG  MET C 157      36.800  10.688 -24.589  1.00 19.36           C  
ATOM   4909  SD  MET C 157      35.063  11.266 -24.716  1.00 19.36           S  
ATOM   4910  CE  MET C 157      34.379  10.562 -23.190  1.00 19.36           C  
ATOM   4911  N   VAL C 158      39.018  12.975 -26.885  1.00 19.59           N  
ATOM   4912  CA  VAL C 158      39.189  13.106 -28.328  1.00 19.59           C  
ATOM   4913  C   VAL C 158      39.817  14.460 -28.653  1.00 19.59           C  
ATOM   4914  CB  VAL C 158      37.846  12.948 -29.076  1.00 19.59           C  
ATOM   4915  O   VAL C 158      40.851  14.527 -29.322  1.00 19.59           O  
ATOM   4916  CG1 VAL C 158      38.054  13.051 -30.586  1.00 19.59           C  
ATOM   4917  CG2 VAL C 158      37.188  11.618 -28.713  1.00 19.59           C  
ATOM   4918  N   LYS C 159      38.883  15.340 -29.356  1.00 19.59           N  
ATOM   4919  CA  LYS C 159      39.081  15.651 -30.769  1.00 19.59           C  
ATOM   4920  C   LYS C 159      39.945  16.898 -30.941  1.00 19.59           C  
ATOM   4921  CB  LYS C 159      37.736  15.844 -31.471  1.00 19.59           C  
ATOM   4922  O   LYS C 159      40.227  17.603 -29.970  1.00 19.59           O  
ATOM   4923  CG  LYS C 159      37.203  14.588 -32.143  1.00 19.59           C  
ATOM   4924  CD  LYS C 159      35.922  14.869 -32.917  1.00 19.59           C  
ATOM   4925  CE  LYS C 159      35.391  13.614 -33.596  1.00 19.59           C  
ATOM   4926  NZ  LYS C 159      34.086  13.863 -34.280  1.00 19.59           N  
ATOM   4927  N   ASP C 160      39.390  17.725 -32.027  1.00 21.00           N  
ATOM   4928  CA  ASP C 160      40.080  18.172 -33.233  1.00 21.00           C  
ATOM   4929  C   ASP C 160      40.743  19.530 -33.015  1.00 21.00           C  
ATOM   4930  CB  ASP C 160      39.107  18.245 -34.412  1.00 21.00           C  
ATOM   4931  O   ASP C 160      40.575  20.147 -31.961  1.00 21.00           O  
ATOM   4932  CG  ASP C 160      39.517  17.358 -35.574  1.00 21.00           C  
ATOM   4933  OD1 ASP C 160      40.669  16.871 -35.594  1.00 21.00           O  
ATOM   4934  OD2 ASP C 160      38.683  17.146 -36.480  1.00 21.00           O  
ATOM   4935  N   GLU C 161      40.361  20.454 -34.069  1.00 19.39           N  
ATOM   4936  CA  GLU C 161      41.320  21.084 -34.971  1.00 19.39           C  
ATOM   4937  C   GLU C 161      41.684  22.488 -34.497  1.00 19.39           C
[truncated: 242,596 more chars]
