# Supplementary material for: AI-guided pipeline for protein–protein interaction drug discovery identifies a SARS-CoV-2 inhibitor
Source: Mol Syst Biol. 2024 Mar 11;20(4):428–57. doi: 10.1038/s44320-024-00019-8 (PMC10987651; doi:10.1038/s44320-024-00019-8)
Supplement: Supplementary file 12 — Source Data Fig. 2 [file 44320_2024_19_MOESM12_ESM.zip › Source Data Figure EV3-EV4/ColabFold/JUNB_BATF_unrelaxed_rank_3_model_3.pdb]

MODEL     1                                                                     
ATOM      1  N   MET B   1      -5.840  69.683 -70.773  1.00 23.55           N  
ATOM      2  CA  MET B   1      -7.063  70.280 -70.244  1.00 23.55           C  
ATOM      3  C   MET B   1      -6.742  71.339 -69.194  1.00 23.55           C  
ATOM      4  CB  MET B   1      -7.971  69.206 -69.642  1.00 23.55           C  
ATOM      5  O   MET B   1      -5.785  71.193 -68.432  1.00 23.55           O  
ATOM      6  CG  MET B   1      -8.718  68.383 -70.679  1.00 23.55           C  
ATOM      7  SD  MET B   1     -10.476  68.113 -70.228  1.00 23.55           S  
ATOM      8  CE  MET B   1     -11.134  67.556 -71.824  1.00 23.55           C  
ATOM      9  N   CYS B   2      -7.585  72.321 -68.896  1.00 27.17           N  
ATOM     10  CA  CYS B   2      -7.845  73.756 -68.885  1.00 27.17           C  
ATOM     11  C   CYS B   2      -7.992  74.273 -67.459  1.00 27.17           C  
ATOM     12  CB  CYS B   2      -9.106  74.078 -69.686  1.00 27.17           C  
ATOM     13  O   CYS B   2      -8.136  73.487 -66.521  1.00 27.17           O  
ATOM     14  SG  CYS B   2      -8.877  73.977 -71.475  1.00 27.17           S  
ATOM     15  N   THR B   3      -9.048  75.037 -66.907  1.00 31.22           N  
ATOM     16  CA  THR B   3      -8.931  76.481 -66.741  1.00 31.22           C  
ATOM     17  C   THR B   3      -8.943  76.858 -65.262  1.00 31.22           C  
ATOM     18  CB  THR B   3     -10.067  77.221 -67.471  1.00 31.22           C  
ATOM     19  O   THR B   3      -9.219  76.017 -64.404  1.00 31.22           O  
ATOM     20  CG2 THR B   3      -9.873  77.172 -68.983  1.00 31.22           C  
ATOM     21  OG1 THR B   3     -11.319  76.607 -67.141  1.00 31.22           O  
ATOM     22  N   LYS B   4      -9.247  78.104 -64.873  1.00 31.03           N  
ATOM     23  CA  LYS B   4      -8.486  79.020 -64.029  1.00 31.03           C  
ATOM     24  C   LYS B   4      -8.796  78.794 -62.552  1.00 31.03           C  
ATOM     25  CB  LYS B   4      -8.780  80.472 -64.410  1.00 31.03           C  
ATOM     26  O   LYS B   4      -9.471  77.826 -62.196  1.00 31.03           O  
ATOM     27  CG  LYS B   4      -7.842  81.037 -65.466  1.00 31.03           C  
ATOM     28  CD  LYS B   4      -8.130  82.508 -65.740  1.00 31.03           C  
ATOM     29  CE  LYS B   4      -7.176  83.081 -66.780  1.00 31.03           C  
ATOM     30  NZ  LYS B   4      -7.888  83.947 -67.767  1.00 31.03           N  
ATOM     31  N   MET B   5      -9.169  79.901 -61.829  1.00 29.68           N  
ATOM     32  CA  MET B   5      -9.143  80.872 -60.738  1.00 29.68           C  
ATOM     33  C   MET B   5     -10.414  80.783 -59.900  1.00 29.68           C  
ATOM     34  CB  MET B   5      -8.975  82.291 -61.284  1.00 29.68           C  
ATOM     35  O   MET B   5     -10.582  81.533 -58.937  1.00 29.68           O  
ATOM     36  CG  MET B   5      -7.533  82.663 -61.589  1.00 29.68           C  
ATOM     37  SD  MET B   5      -7.254  84.476 -61.557  1.00 29.68           S  
ATOM     38  CE  MET B   5      -7.618  84.887 -63.286  1.00 29.68           C  
ATOM     39  N   GLU B   6     -11.573  80.185 -60.082  1.00 27.61           N  
ATOM     40  CA  GLU B   6     -12.663  81.026 -60.567  1.00 27.61           C  
ATOM     41  C   GLU B   6     -13.321  81.791 -59.421  1.00 27.61           C  
ATOM     42  CB  GLU B   6     -13.707  80.182 -61.304  1.00 27.61           C  
ATOM     43  O   GLU B   6     -13.915  82.850 -59.635  1.00 27.61           O  
ATOM     44  CG  GLU B   6     -13.935  80.609 -62.746  1.00 27.61           C  
ATOM     45  CD  GLU B   6     -14.784  79.625 -63.536  1.00 27.61           C  
ATOM     46  OE1 GLU B   6     -15.858  80.021 -64.043  1.00 27.61           O  
ATOM     47  OE2 GLU B   6     -14.373  78.448 -63.646  1.00 27.61           O  
ATOM     48  N   GLN B   7     -13.607  81.476 -58.195  1.00 27.56           N  
ATOM     49  CA  GLN B   7     -15.042  81.212 -58.200  1.00 27.56           C  
ATOM     50  C   GLN B   7     -15.836  82.481 -57.908  1.00 27.56           C  
ATOM     51  CB  GLN B   7     -15.392  80.127 -57.180  1.00 27.56           C  
ATOM     52  O   GLN B   7     -15.316  83.419 -57.300  1.00 27.56           O  
ATOM     53  CG  GLN B   7     -15.368  78.715 -57.750  1.00 27.56           C  
ATOM     54  CD  GLN B   7     -16.130  77.722 -56.893  1.00 27.56           C  
ATOM     55  NE2 GLN B   7     -16.083  76.451 -57.274  1.00 27.56           N  
ATOM     56  OE1 GLN B   7     -16.755  78.095 -55.895  1.00 27.56           O  
ATOM     57  N   PRO B   8     -17.109  82.633 -57.779  1.00 26.80           N  
ATOM     58  CA  PRO B   8     -17.983  83.614 -58.426  1.00 26.80           C  
ATOM     59  C   PRO B   8     -17.981  84.966 -57.716  1.00 26.80           C  
ATOM     60  CB  PRO B   8     -19.365  82.959 -58.350  1.00 26.80           C  
ATOM     61  O   PRO B   8     -17.416  85.094 -56.626  1.00 26.80           O  
ATOM     62  CG  PRO B   8     -19.291  82.049 -57.167  1.00 26.80           C  
ATOM     63  CD  PRO B   8     -17.881  82.050 -56.651  1.00 26.80           C  
ATOM     64  N   PHE B   9     -18.999  85.933 -57.920  1.00 25.03           N  
ATOM     65  CA  PHE B   9     -19.566  87.206 -58.349  1.00 25.03           C  
ATOM     66  C   PHE B   9     -20.141  87.971 -57.163  1.00 25.03           C  
ATOM     67  CB  PHE B   9     -20.652  86.982 -59.406  1.00 25.03           C  
ATOM     68  O   PHE B   9     -19.885  89.166 -57.006  1.00 25.03           O  
ATOM     69  CG  PHE B   9     -20.830  88.142 -60.349  1.00 25.03           C  
ATOM     70  CD1 PHE B   9     -21.853  89.062 -60.156  1.00 25.03           C  
ATOM     71  CD2 PHE B   9     -19.974  88.311 -61.429  1.00 25.03           C  
ATOM     72  CE1 PHE B   9     -22.019  90.137 -61.027  1.00 25.03           C  
ATOM     73  CE2 PHE B   9     -20.134  89.382 -62.304  1.00 25.03           C  
ATOM     74  CZ  PHE B   9     -21.158  90.293 -62.101  1.00 25.03           C  
ATOM     75  N   TYR B  10     -21.333  87.770 -56.646  1.00 25.10           N  
ATOM     76  CA  TYR B  10     -22.381  88.675 -57.103  1.00 25.10           C  
ATOM     77  C   TYR B  10     -22.292  90.018 -56.388  1.00 25.10           C  
ATOM     78  CB  TYR B  10     -23.763  88.055 -56.879  1.00 25.10           C  
ATOM     79  O   TYR B  10     -21.542  90.165 -55.420  1.00 25.10           O  
ATOM     80  CG  TYR B  10     -24.366  87.449 -58.123  1.00 25.10           C  
ATOM     81  CD1 TYR B  10     -25.180  88.203 -58.965  1.00 25.10           C  
ATOM     82  CD2 TYR B  10     -24.124  86.121 -58.458  1.00 25.10           C  
ATOM     83  CE1 TYR B  10     -25.739  87.648 -60.111  1.00 25.10           C  
ATOM     84  CE2 TYR B  10     -24.677  85.556 -59.602  1.00 25.10           C  
ATOM     85  OH  TYR B  10     -26.033  85.771 -61.555  1.00 25.10           O  
ATOM     86  CZ  TYR B  10     -25.482  86.326 -60.421  1.00 25.10           C  
ATOM     87  N   HIS B  11     -23.513  90.568 -55.888  1.00 26.18           N  
ATOM     88  CA  HIS B  11     -24.612  91.475 -56.200  1.00 26.18           C  
ATOM     89  C   HIS B  11     -24.704  92.603 -55.178  1.00 26.18           C  
ATOM     90  CB  HIS B  11     -25.936  90.711 -56.261  1.00 26.18           C  
ATOM     91  O   HIS B  11     -24.081  92.535 -54.115  1.00 26.18           O  
ATOM     92  CG  HIS B  11     -26.497  90.591 -57.642  1.00 26.18           C  
ATOM     93  CD2 HIS B  11     -26.612  89.521 -58.464  1.00 26.18           C  
ATOM     94  ND1 HIS B  11     -27.020  91.665 -58.329  1.00 26.18           N  
ATOM     95  CE1 HIS B  11     -27.435  91.259 -59.517  1.00 26.18           C  
ATOM     96  NE2 HIS B  11     -27.199  89.963 -59.624  1.00 26.18           N  
ATOM     97  N   ASP B  12     -25.860  93.082 -54.855  1.00 23.77           N  
ATOM     98  CA  ASP B  12     -26.607  94.325 -55.018  1.00 23.77           C  
ATOM     99  C   ASP B  12     -26.512  95.191 -53.764  1.00 23.77           C  
ATOM    100  CB  ASP B  12     -28.073  94.032 -55.345  1.00 23.77           C  
ATOM    101  O   ASP B  12     -26.082  94.720 -52.709  1.00 23.77           O  
ATOM    102  CG  ASP B  12     -28.635  94.944 -56.421  1.00 23.77           C  
ATOM    103  OD1 ASP B  12     -28.461  96.178 -56.326  1.00 23.77           O  
ATOM    104  OD2 ASP B  12     -29.260  94.424 -57.370  1.00 23.77           O  
ATOM    105  N   ASP B  13     -27.156  96.345 -53.809  1.00 25.50           N  
ATOM    106  CA  ASP B  13     -27.311  97.750 -53.444  1.00 25.50           C  
ATOM    107  C   ASP B  13     -28.133  97.899 -52.166  1.00 25.50           C  
ATOM    108  CB  ASP B  13     -27.966  98.532 -54.585  1.00 25.50           C  
ATOM    109  O   ASP B  13     -28.647  98.980 -51.875  1.00 25.50           O  
ATOM    110  CG  ASP B  13     -26.958  99.118 -55.558  1.00 25.50           C  
ATOM    111  OD1 ASP B  13     -25.916  99.646 -55.112  1.00 25.50           O  
ATOM    112  OD2 ASP B  13     -27.209  99.055 -56.781  1.00 25.50           O  
ATOM    113  N   SER B  14     -28.176  97.201 -51.257  1.00 24.18           N  
ATOM    114  CA  SER B  14     -29.569  97.144 -50.827  1.00 24.18           C  
ATOM    115  C   SER B  14     -30.114  98.538 -50.534  1.00 24.18           C  
ATOM    116  CB  SER B  14     -29.713  96.261 -49.587  1.00 24.18           C  
ATOM    117  O   SER B  14     -29.346  99.487 -50.359  1.00 24.18           O  
ATOM    118  OG  SER B  14     -29.431  94.907 -49.899  1.00 24.18           O  
ATOM    119  N   TYR B  15     -31.383  98.579 -50.075  1.00 23.69           N  
ATOM    120  CA  TYR B  15     -32.554  99.438 -50.205  1.00 23.69           C  
ATOM    121  C   TYR B  15     -32.365 100.738 -49.433  1.00 23.69           C  
ATOM    122  CB  TYR B  15     -33.810  98.715 -49.709  1.00 23.69           C  
ATOM    123  O   TYR B  15     -31.399 100.885 -48.680  1.00 23.69           O  
ATOM    124  CG  TYR B  15     -34.403  97.765 -50.721  1.00 23.69           C  
ATOM    125  CD1 TYR B  15     -35.271  98.223 -51.709  1.00 23.69           C  
ATOM    126  CD2 TYR B  15     -34.097  96.409 -50.691  1.00 23.69           C  
ATOM    127  CE1 TYR B  15     -35.822  97.352 -52.643  1.00 23.69           C  
ATOM    128  CE2 TYR B  15     -34.642  95.528 -51.620  1.00 23.69           C  
ATOM    129  OH  TYR B  15     -36.044  95.141 -53.513  1.00 23.69           O  
ATOM    130  CZ  TYR B  15     -35.502  96.009 -52.591  1.00 23.69           C  
ATOM    131  N   THR B  16     -33.451 101.122 -48.694  1.00 23.93           N  
ATOM    132  CA  THR B  16     -34.543 102.088 -48.724  1.00 23.93           C  
ATOM    133  C   THR B  16     -34.285 103.225 -47.739  1.00 23.93           C  
ATOM    134  CB  THR B  16     -35.890 101.418 -48.397  1.00 23.93           C  
ATOM    135  O   THR B  16     -33.382 103.138 -46.905  1.00 23.93           O  
ATOM    136  CG2 THR B  16     -36.512 100.796 -49.643  1.00 23.93           C  
ATOM    137  OG1 THR B  16     -35.683 100.393 -47.417  1.00 23.93           O  
ATOM    138  N   ALA B  17     -35.353 103.587 -47.036  1.00 23.76           N  
ATOM    139  CA  ALA B  17     -36.254 104.737 -47.046  1.00 23.76           C  
ATOM    140  C   ALA B  17     -35.903 105.718 -45.931  1.00 23.76           C  
ATOM    141  CB  ALA B  17     -37.704 104.280 -46.912  1.00 23.76           C  
ATOM    142  O   ALA B  17     -35.710 106.910 -46.182  1.00 23.76           O  
ATOM    143  N   THR B  18     -36.744 105.674 -44.837  1.00 24.20           N  
ATOM    144  CA  THR B  18     -37.816 106.649 -44.669  1.00 24.20           C  
ATOM    145  C   THR B  18     -37.384 107.769 -43.726  1.00 24.20           C  
ATOM    146  CB  THR B  18     -39.096 105.985 -44.130  1.00 24.20           C  
ATOM    147  O   THR B  18     -37.488 108.949 -44.067  1.00 24.20           O  
ATOM    148  CG2 THR B  18     -40.007 105.540 -45.270  1.00 24.20           C  
ATOM    149  OG1 THR B  18     -38.740 104.841 -43.344  1.00 24.20           O  
ATOM    150  N   GLY B  19     -37.921 107.762 -42.455  1.00 23.30           N  
ATOM    151  CA  GLY B  19     -39.001 108.648 -42.051  1.00 23.30           C  
ATOM    152  C   GLY B  19     -38.515 109.892 -41.331  1.00 23.30           C  
ATOM    153  O   GLY B  19     -37.315 110.051 -41.097  1.00 23.30           O  
ATOM    154  N   TYR B  20     -39.450 110.431 -40.514  1.00 23.94           N  
ATOM    155  CA  TYR B  20     -40.100 111.727 -40.352  1.00 23.94           C  
ATOM    156  C   TYR B  20     -39.365 112.581 -39.326  1.00 23.94           C  
ATOM    157  CB  TYR B  20     -41.561 111.547 -39.930  1.00 23.94           C  
ATOM    158  O   TYR B  20     -39.078 113.754 -39.577  1.00 23.94           O  
ATOM    159  CG  TYR B  20     -42.529 111.525 -41.088  1.00 23.94           C  
ATOM    160  CD1 TYR B  20     -43.077 112.705 -41.586  1.00 23.94           C  
ATOM    161  CD2 TYR B  20     -42.899 110.325 -41.686  1.00 23.94           C  
ATOM    162  CE1 TYR B  20     -43.971 112.690 -42.651  1.00 23.94           C  
ATOM    163  CE2 TYR B  20     -43.791 110.298 -42.752  1.00 23.94           C  
ATOM    164  OH  TYR B  20     -45.205 111.462 -44.283  1.00 23.94           O  
ATOM    165  CZ  TYR B  20     -44.321 111.483 -43.228  1.00 23.94           C  
ATOM    166  N   GLY B  21     -39.444 112.157 -38.025  1.00 22.32           N  
ATOM    167  CA  GLY B  21     -40.435 112.906 -37.269  1.00 22.32           C  
ATOM    168  C   GLY B  21     -39.874 114.164 -36.633  1.00 22.32           C  
ATOM    169  O   GLY B  21     -40.440 115.249 -36.787  1.00 22.32           O  
ATOM    170  N   ARG B  22     -39.071 114.105 -35.606  1.00 20.94           N  
ATOM    171  CA  ARG B  22     -39.723 114.442 -34.345  1.00 20.94           C  
ATOM    172  C   ARG B  22     -39.555 115.923 -34.021  1.00 20.94           C  
ATOM    173  CB  ARG B  22     -39.164 113.589 -33.205  1.00 20.94           C  
ATOM    174  O   ARG B  22     -38.718 116.603 -34.616  1.00 20.94           O  
ATOM    175  CG  ARG B  22     -40.110 113.442 -32.024  1.00 20.94           C  
ATOM    176  CD  ARG B  22     -39.705 112.288 -31.117  1.00 20.94           C  
ATOM    177  NE  ARG B  22     -40.782 111.916 -30.204  1.00 20.94           N  
ATOM    178  NH1 ARG B  22     -39.668 110.107 -29.297  1.00 20.94           N  
ATOM    179  NH2 ARG B  22     -41.776 110.641 -28.574  1.00 20.94           N  
ATOM    180  CZ  ARG B  22     -40.739 110.889 -29.360  1.00 20.94           C  
ATOM    181  N   ALA B  23     -39.511 116.179 -32.659  1.00 21.71           N  
ATOM    182  CA  ALA B  23     -40.420 116.931 -31.798  1.00 21.71           C  
ATOM    183  C   ALA B  23     -39.893 118.340 -31.543  1.00 21.71           C  
ATOM    184  CB  ALA B  23     -40.628 116.197 -30.475  1.00 21.71           C  
ATOM    185  O   ALA B  23     -40.599 119.325 -31.776  1.00 21.71           O  
ATOM    186  N   PRO B  24     -39.315 118.634 -30.374  1.00 23.85           N  
ATOM    187  CA  PRO B  24     -39.991 119.232 -29.220  1.00 23.85           C  
ATOM    188  C   PRO B  24     -39.536 120.663 -28.946  1.00 23.85           C  
ATOM    189  CB  PRO B  24     -39.603 118.305 -28.065  1.00 23.85           C  
ATOM    190  O   PRO B  24     -38.595 121.148 -29.580  1.00 23.85           O  
ATOM    191  CG  PRO B  24     -38.274 117.743 -28.455  1.00 23.85           C  
ATOM    192  CD  PRO B  24     -37.989 118.138 -29.876  1.00 23.85           C  
ATOM    193  N   GLY B  25     -39.226 120.883 -27.695  1.00 22.01           N  
ATOM    194  CA  GLY B  25     -39.913 121.726 -26.730  1.00 22.01           C  
ATOM    195  C   GLY B  25     -39.293 123.104 -26.594  1.00 22.01           C  
ATOM    196  O   GLY B  25     -39.534 123.984 -27.424  1.00 22.01           O  
ATOM    197  N   GLY B  26     -38.578 123.337 -25.519  1.00 21.79           N  
ATOM    198  CA  GLY B  26     -39.018 123.998 -24.300  1.00 21.79           C  
ATOM    199  C   GLY B  26     -38.512 125.423 -24.179  1.00 21.79           C  
ATOM    200  O   GLY B  26     -37.641 125.846 -24.943  1.00 21.79           O  
ATOM    201  N   LEU B  27     -38.642 125.921 -22.910  1.00 23.81           N  
ATOM    202  CA  LEU B  27     -39.201 127.149 -22.354  1.00 23.81           C  
ATOM    203  C   LEU B  27     -38.145 128.248 -22.296  1.00 23.81           C  
ATOM    204  CB  LEU B  27     -39.768 126.895 -20.955  1.00 23.81           C  
ATOM    205  O   LEU B  27     -36.978 128.012 -22.616  1.00 23.81           O  
ATOM    206  CG  LEU B  27     -40.805 125.777 -20.837  1.00 23.81           C  
ATOM    207  CD1 LEU B  27     -41.067 125.450 -19.370  1.00 23.81           C  
ATOM    208  CD2 LEU B  27     -42.099 126.171 -21.541  1.00 23.81           C  
ATOM    209  N   SER B  28     -37.970 128.728 -20.968  1.00 22.40           N  
ATOM    210  CA  SER B  28     -38.299 129.996 -20.325  1.00 22.40           C  
ATOM    211  C   SER B  28     -37.065 130.882 -20.185  1.00 22.40           C  
ATOM    212  CB  SER B  28     -38.922 129.755 -18.950  1.00 22.40           C  
ATOM    213  O   SER B  28     -35.936 130.410 -20.335  1.00 22.40           O  
ATOM    214  OG  SER B  28     -39.341 130.976 -18.365  1.00 22.40           O  
ATOM    215  N   LEU B  29     -37.290 131.926 -19.316  1.00 23.64           N  
ATOM    216  CA  LEU B  29     -37.092 133.368 -19.233  1.00 23.64           C  
ATOM    217  C   LEU B  29     -35.849 133.700 -18.413  1.00 23.64           C  
ATOM    218  CB  LEU B  29     -38.319 134.043 -18.616  1.00 23.64           C  
ATOM    219  O   LEU B  29     -35.154 134.677 -18.700  1.00 23.64           O  
ATOM    220  CG  LEU B  29     -38.771 135.352 -19.264  1.00 23.64           C  
ATOM    221  CD1 LEU B  29     -39.938 135.098 -20.213  1.00 23.64           C  
ATOM    222  CD2 LEU B  29     -39.155 136.373 -18.199  1.00 23.64           C  
ATOM    223  N   HIS B  30     -35.657 133.007 -17.242  1.00 24.84           N  
ATOM    224  CA  HIS B  30     -35.819 133.849 -16.062  1.00 24.84           C  
ATOM    225  C   HIS B  30     -34.657 134.826 -15.918  1.00 24.84           C  
ATOM    226  CB  HIS B  30     -35.940 132.989 -14.802  1.00 24.84           C  
ATOM    227  O   HIS B  30     -33.559 134.570 -16.419  1.00 24.84           O  
ATOM    228  CG  HIS B  30     -37.276 132.334 -14.649  1.00 24.84           C  
ATOM    229  CD2 HIS B  30     -38.017 132.074 -13.546  1.00 24.84           C  
ATOM    230  ND1 HIS B  30     -37.999 131.859 -15.721  1.00 24.84           N  
ATOM    231  CE1 HIS B  30     -39.131 131.334 -15.283  1.00 24.84           C  
ATOM    232  NE2 HIS B  30     -39.166 131.452 -13.967  1.00 24.84           N  
ATOM    233  N   ASP B  31     -34.833 135.715 -14.859  1.00 24.12           N  
ATOM    234  CA  ASP B  31     -34.729 137.139 -14.554  1.00 24.12           C  
ATOM    235  C   ASP B  31     -33.386 137.463 -13.903  1.00 24.12           C  
ATOM    236  CB  ASP B  31     -35.876 137.577 -13.641  1.00 24.12           C  
ATOM    237  O   ASP B  31     -32.707 138.410 -14.307  1.00 24.12           O  
ATOM    238  CG  ASP B  31     -36.736 138.669 -14.253  1.00 24.12           C  
ATOM    239  OD1 ASP B  31     -36.215 139.770 -14.535  1.00 24.12           O  
ATOM    240  OD2 ASP B  31     -37.946 138.427 -14.453  1.00 24.12           O  
ATOM    241  N   TYR B  32     -33.236 137.044 -12.544  1.00 23.43           N  
ATOM    242  CA  TYR B  32     -33.370 138.110 -11.558  1.00 23.43           C  
ATOM    243  C   TYR B  32     -32.043 138.829 -11.347  1.00 23.43           C  
ATOM    244  CB  TYR B  32     -33.878 137.549 -10.226  1.00 23.43           C  
ATOM    245  O   TYR B  32     -30.982 138.296 -11.681  1.00 23.43           O  
ATOM    246  CG  TYR B  32     -35.331 137.853  -9.954  1.00 23.43           C  
ATOM    247  CD1 TYR B  32     -35.705 138.996  -9.252  1.00 23.43           C  
ATOM    248  CD2 TYR B  32     -36.333 136.997 -10.398  1.00 23.43           C  
ATOM    249  CE1 TYR B  32     -37.043 139.279  -8.997  1.00 23.43           C  
ATOM    250  CE2 TYR B  32     -37.674 137.269 -10.149  1.00 23.43           C  
ATOM    251  OH  TYR B  32     -39.345 138.686  -9.200  1.00 23.43           O  
ATOM    252  CZ  TYR B  32     -38.019 138.411  -9.449  1.00 23.43           C  
ATOM    253  N   LYS B  33     -32.067 139.657 -10.179  1.00 23.88           N  
ATOM    254  CA  LYS B  33     -31.715 141.024  -9.807  1.00 23.88           C  
ATOM    255  C   LYS B  33     -30.327 141.081  -9.175  1.00 23.88           C  
ATOM    256  CB  LYS B  33     -32.753 141.603  -8.845  1.00 23.88           C  
ATOM    257  O   LYS B  33     -29.434 141.762  -9.685  1.00 23.88           O  
ATOM    258  CG  LYS B  33     -33.935 142.266  -9.536  1.00 23.88           C  
ATOM    259  CD  LYS B  33     -34.707 143.167  -8.581  1.00 23.88           C  
ATOM    260  CE  LYS B  33     -35.883 143.842  -9.274  1.00 23.88           C  
ATOM    261  NZ  LYS B  33     -36.749 144.579  -8.306  1.00 23.88           N  
ATOM    262  N   LEU B  34     -30.269 141.305  -7.715  1.00 25.35           N  
ATOM    263  CA  LEU B  34     -29.982 142.571  -7.049  1.00 25.35           C  
ATOM    264  C   LEU B  34     -28.562 142.583  -6.492  1.00 25.35           C  
ATOM    265  CB  LEU B  34     -30.987 142.824  -5.922  1.00 25.35           C  
ATOM    266  O   LEU B  34     -27.903 141.542  -6.439  1.00 25.35           O  
ATOM    267  CG  LEU B  34     -31.870 144.064  -6.067  1.00 25.35           C  
ATOM    268  CD1 LEU B  34     -33.342 143.684  -5.938  1.00 25.35           C  
ATOM    269  CD2 LEU B  34     -31.491 145.115  -5.029  1.00 25.35           C  
ATOM    270  N   LEU B  35     -28.430 143.033  -5.072  1.00 25.05           N  
ATOM    271  CA  LEU B  35     -27.904 144.268  -4.499  1.00 25.05           C  
ATOM    272  C   LEU B  35     -26.582 144.014  -3.782  1.00 25.05           C  
ATOM    273  CB  LEU B  35     -28.916 144.882  -3.529  1.00 25.05           C  
ATOM    274  O   LEU B  35     -25.591 144.701  -4.038  1.00 25.05           O  
ATOM    275  CG  LEU B  35     -29.625 146.152  -4.002  1.00 25.05           C  
ATOM    276  CD1 LEU B  35     -31.107 145.877  -4.234  1.00 25.05           C  
ATOM    277  CD2 LEU B  35     -29.436 147.278  -2.992  1.00 25.05           C  
ATOM    278  N   LYS B  36     -26.620 143.692  -2.314  1.00 24.37           N  
ATOM    279  CA  LYS B  36     -26.400 144.710  -1.291  1.00 24.37           C  
ATOM    280  C   LYS B  36     -24.962 144.672  -0.779  1.00 24.37           C  
ATOM    281  CB  LYS B  36     -27.375 144.523  -0.128  1.00 24.37           C  
ATOM    282  O   LYS B  36     -24.293 143.641  -0.868  1.00 24.37           O  
ATOM    283  CG  LYS B  36     -28.636 145.368  -0.236  1.00 24.37           C  
ATOM    284  CD  LYS B  36     -29.526 145.202   0.989  1.00 24.37           C  
ATOM    285  CE  LYS B  36     -30.731 146.132   0.935  1.00 24.37           C  
ATOM    286  NZ  LYS B  36     -31.993 145.426   1.311  1.00 24.37           N  
ATOM    287  N   PRO B  37     -24.701 145.659   0.279  1.00 27.36           N  
ATOM    288  CA  PRO B  37     -23.615 146.584   0.614  1.00 27.36           C  
ATOM    289  C   PRO B  37     -22.680 146.032   1.687  1.00 27.36           C  
ATOM    290  CB  PRO B  37     -24.353 147.826   1.119  1.00 27.36           C  
ATOM    291  O   PRO B  37     -21.459 146.182   1.584  1.00 27.36           O  
ATOM    292  CG  PRO B  37     -25.736 147.350   1.426  1.00 27.36           C  
ATOM    293  CD  PRO B  37     -25.870 145.933   0.947  1.00 27.36           C  
ATOM    294  N   SER B  38     -23.234 145.480   2.833  1.00 26.92           N  
ATOM    295  CA  SER B  38     -23.147 146.319   4.024  1.00 26.92           C  
ATOM    296  C   SER B  38     -21.738 146.307   4.607  1.00 26.92           C  
ATOM    297  CB  SER B  38     -24.149 145.854   5.081  1.00 26.92           C  
ATOM    298  O   SER B  38     -20.931 145.436   4.275  1.00 26.92           O  
ATOM    299  OG  SER B  38     -23.480 145.410   6.248  1.00 26.92           O  
ATOM    300  N   LEU B  39     -21.666 146.492   6.063  1.00 24.96           N  
ATOM    301  CA  LEU B  39     -21.157 147.535   6.946  1.00 24.96           C  
ATOM    302  C   LEU B  39     -19.829 147.120   7.570  1.00 24.96           C  
ATOM    303  CB  LEU B  39     -22.175 147.850   8.046  1.00 24.96           C  
ATOM    304  O   LEU B  39     -18.834 147.839   7.459  1.00 24.96           O  
ATOM    305  CG  LEU B  39     -23.331 148.773   7.656  1.00 24.96           C  
ATOM    306  CD1 LEU B  39     -24.494 148.604   8.627  1.00 24.96           C  
ATOM    307  CD2 LEU B  39     -22.866 150.225   7.615  1.00 24.96           C  
ATOM    308  N   ALA B  40     -19.855 146.687   8.955  1.00 24.94           N  
ATOM    309  CA  ALA B  40     -19.545 147.606  10.047  1.00 24.94           C  
ATOM    310  C   ALA B  40     -18.080 147.492  10.460  1.00 24.94           C  
ATOM    311  CB  ALA B  40     -20.454 147.337  11.244  1.00 24.94           C  
ATOM    312  O   ALA B  40     -17.395 146.538  10.085  1.00 24.94           O  
ATOM    313  N   VAL B  41     -17.828 147.741  11.862  1.00 26.86           N  
ATOM    314  CA  VAL B  41     -17.059 148.780  12.538  1.00 26.86           C  
ATOM    315  C   VAL B  41     -15.724 148.210  13.012  1.00 26.86           C  
ATOM    316  CB  VAL B  41     -17.838 149.376  13.732  1.00 26.86           C  
ATOM    317  O   VAL B  41     -15.377 147.072  12.687  1.00 26.86           O  
ATOM    318  CG1 VAL B  41     -18.956 150.294  13.243  1.00 26.86           C  
ATOM    319  CG2 VAL B  41     -18.403 148.260  14.610  1.00 26.86           C  
ATOM    320  N   ASN B  42     -15.674 147.838  14.417  1.00 25.07           N  
ATOM    321  CA  ASN B  42     -15.090 148.766  15.379  1.00 25.07           C  
ATOM    322  C   ASN B  42     -13.625 148.438  15.656  1.00 25.07           C  
ATOM    323  CB  ASN B  42     -15.890 148.763  16.683  1.00 25.07           C  
ATOM    324  O   ASN B  42     -13.112 147.424  15.181  1.00 25.07           O  
ATOM    325  CG  ASN B  42     -16.938 149.857  16.728  1.00 25.07           C  
ATOM    326  ND2 ASN B  42     -18.079 149.562  17.339  1.00 25.07           N  
ATOM    327  OD1 ASN B  42     -16.724 150.960  16.217  1.00 25.07           O  
ATOM    328  N   LEU B  43     -13.276 148.199  17.098  1.00 22.46           N  
ATOM    329  CA  LEU B  43     -12.638 149.127  18.026  1.00 22.46           C  
ATOM    330  C   LEU B  43     -11.190 148.727  18.285  1.00 22.46           C  
ATOM    331  CB  LEU B  43     -13.410 149.179  19.347  1.00 22.46           C  
ATOM    332  O   LEU B  43     -10.275 149.529  18.087  1.00 22.46           O  
ATOM    333  CG  LEU B  43     -13.205 150.430  20.203  1.00 22.46           C  
ATOM    334  CD1 LEU B  43     -14.017 151.594  19.643  1.00 22.46           C  
ATOM    335  CD2 LEU B  43     -13.587 150.154  21.653  1.00 22.46           C  
ATOM    336  N   ALA B  44     -10.911 148.406  19.648  1.00 22.34           N  
ATOM    337  CA  ALA B  44     -10.138 149.278  20.528  1.00 22.34           C  
ATOM    338  C   ALA B  44      -8.688 148.812  20.625  1.00 22.34           C  
ATOM    339  CB  ALA B  44     -10.771 149.329  21.917  1.00 22.34           C  
ATOM    340  O   ALA B  44      -7.780 149.481  20.126  1.00 22.34           O  
ATOM    341  N   ASP B  45      -8.269 148.318  21.878  1.00 23.56           N  
ATOM    342  CA  ASP B  45      -7.611 149.238  22.801  1.00 23.56           C  
ATOM    343  C   ASP B  45      -6.098 149.036  22.792  1.00 23.56           C  
ATOM    344  CB  ASP B  45      -8.158 149.059  24.219  1.00 23.56           C  
ATOM    345  O   ASP B  45      -5.341 149.983  22.569  1.00 23.56           O  
ATOM    346  CG  ASP B  45      -8.413 150.377  24.927  1.00 23.56           C  
ATOM    347  OD1 ASP B  45      -7.476 150.929  25.544  1.00 23.56           O  
ATOM    348  OD2 ASP B  45      -9.562 150.867  24.871  1.00 23.56           O  
ATOM    349  N   PRO B  46      -5.545 148.565  24.020  1.00 23.42           N  
ATOM    350  CA  PRO B  46      -4.973 149.441  25.046  1.00 23.42           C  
ATOM    351  C   PRO B  46      -3.446 149.461  25.020  1.00 23.42           C  
ATOM    352  CB  PRO B  46      -5.488 148.835  26.354  1.00 23.42           C  
ATOM    353  O   PRO B  46      -2.828 148.718  24.252  1.00 23.42           O  
ATOM    354  CG  PRO B  46      -5.822 147.419  26.013  1.00 23.42           C  
ATOM    355  CD  PRO B  46      -5.662 147.234  24.532  1.00 23.42           C  
ATOM    356  N   TYR B  47      -2.874 149.316  26.275  1.00 23.27           N  
ATOM    357  CA  TYR B  47      -1.972 149.952  27.228  1.00 23.27           C  
ATOM    358  C   TYR B  47      -0.597 149.295  27.199  1.00 23.27           C  
ATOM    359  CB  TYR B  47      -2.552 149.887  28.644  1.00 23.27           C  
ATOM    360  O   TYR B  47      -0.465 148.134  26.807  1.00 23.27           O  
ATOM    361  CG  TYR B  47      -2.975 151.229  29.189  1.00 23.27           C  
ATOM    362  CD1 TYR B  47      -2.103 151.996  29.960  1.00 23.27           C  
ATOM    363  CD2 TYR B  47      -4.246 151.733  28.936  1.00 23.27           C  
ATOM    364  CE1 TYR B  47      -2.489 153.232  30.466  1.00 23.27           C  
ATOM    365  CE2 TYR B  47      -4.643 152.969  29.438  1.00 23.27           C  
ATOM    366  OH  TYR B  47      -4.146 154.934  30.699  1.00 23.27           O  
ATOM    367  CZ  TYR B  47      -3.759 153.710  30.200  1.00 23.27           C  
ATOM    368  N   ARG B  48       0.415 150.205  27.630  1.00 23.50           N  
ATOM    369  CA  ARG B  48       1.870 150.230  27.526  1.00 23.50           C  
ATOM    370  C   ARG B  48       2.504 149.218  28.474  1.00 23.50           C  
ATOM    371  CB  ARG B  48       2.406 151.632  27.821  1.00 23.50           C  
ATOM    372  O   ARG B  48       3.730 149.109  28.545  1.00 23.50           O  
ATOM    373  CG  ARG B  48       2.453 152.543  26.604  1.00 23.50           C  
ATOM    374  CD  ARG B  48       3.349 153.751  26.837  1.00 23.50           C  
ATOM    375  NE  ARG B  48       3.635 154.458  25.592  1.00 23.50           N  
ATOM    376  NH1 ARG B  48       5.169 155.911  26.528  1.00 23.50           N  
ATOM    377  NH2 ARG B  48       4.678 156.039  24.293  1.00 23.50           N  
ATOM    378  CZ  ARG B  48       4.493 155.468  25.474  1.00 23.50           C  
ATOM    379  N   SER B  49       1.728 148.592  29.266  1.00 21.27           N  
ATOM    380  CA  SER B  49       2.189 148.850  30.627  1.00 21.27           C  
ATOM    381  C   SER B  49       3.666 148.502  30.785  1.00 21.27           C  
ATOM    382  CB  SER B  49       1.359 148.054  31.635  1.00 21.27           C  
ATOM    383  O   SER B  49       4.263 147.889  29.898  1.00 21.27           O  
ATOM    384  OG  SER B  49       1.712 148.402  32.963  1.00 21.27           O  
ATOM    385  N   LEU B  50       3.921 147.856  31.837  1.00 22.07           N  
ATOM    386  CA  LEU B  50       4.491 148.278  33.112  1.00 22.07           C  
ATOM    387  C   LEU B  50       5.996 148.031  33.142  1.00 22.07           C  
ATOM    388  CB  LEU B  50       3.818 147.540  34.271  1.00 22.07           C  
ATOM    389  O   LEU B  50       6.530 147.319  32.289  1.00 22.07           O  
ATOM    390  CG  LEU B  50       3.063 148.407  35.280  1.00 22.07           C  
ATOM    391  CD1 LEU B  50       1.559 148.199  35.137  1.00 22.07           C  
ATOM    392  CD2 LEU B  50       3.519 148.095  36.701  1.00 22.07           C  
ATOM    393  N   LYS B  51       6.404 147.502  34.292  1.00 20.52           N  
ATOM    394  CA  LYS B  51       7.268 147.883  35.405  1.00 20.52           C  
ATOM    395  C   LYS B  51       8.680 147.335  35.217  1.00 20.52           C  
ATOM    396  CB  LYS B  51       6.687 147.388  36.730  1.00 20.52           C  
ATOM    397  O   LYS B  51       8.860 146.235  34.689  1.00 20.52           O  
ATOM    398  CG  LYS B  51       6.594 148.462  37.805  1.00 20.52           C  
ATOM    399  CD  LYS B  51       5.786 147.984  39.004  1.00 20.52           C  
ATOM    400  CE  LYS B  51       5.697 149.056  40.082  1.00 20.52           C  
ATOM    401  NZ  LYS B  51       4.888 148.599  41.252  1.00 20.52           N  
ATOM    402  N   ALA B  52       9.549 148.130  35.914  1.00 23.47           N  
ATOM    403  CA  ALA B  52      10.942 148.404  35.568  1.00 23.47           C  
ATOM    404  C   ALA B  52      11.822 147.186  35.832  1.00 23.47           C  
ATOM    405  CB  ALA B  52      11.457 149.609  36.352  1.00 23.47           C  
ATOM    406  O   ALA B  52      11.343 146.159  36.317  1.00 23.47           O  
ATOM    407  N   PRO B  53      12.895 147.583  36.599  1.00 22.47           N  
ATOM    408  CA  PRO B  53      14.307 147.490  36.218  1.00 22.47           C  
ATOM    409  C   PRO B  53      14.995 146.258  36.802  1.00 22.47           C  
ATOM    410  CB  PRO B  53      14.911 148.775  36.790  1.00 22.47           C  
ATOM    411  O   PRO B  53      15.697 145.541  36.084  1.00 22.47           O  
ATOM    412  CG  PRO B  53      13.948 149.214  37.845  1.00 22.47           C  
ATOM    413  CD  PRO B  53      12.765 148.289  37.826  1.00 22.47           C  
ATOM    414  N   GLY B  54      14.868 146.232  38.157  1.00 20.70           N  
ATOM    415  CA  GLY B  54      16.086 146.708  38.792  1.00 20.70           C  
ATOM    416  C   GLY B  54      17.120 145.616  38.994  1.00 20.70           C  
ATOM    417  O   GLY B  54      16.881 144.456  38.650  1.00 20.70           O  
ATOM    418  N   ALA B  55      17.531 145.651  40.270  1.00 21.30           N  
ATOM    419  CA  ALA B  55      18.883 146.043  40.663  1.00 21.30           C  
ATOM    420  C   ALA B  55      19.774 144.820  40.857  1.00 21.30           C  
ATOM    421  CB  ALA B  55      18.844 146.878  41.940  1.00 21.30           C  
ATOM    422  O   ALA B  55      20.813 144.691  40.205  1.00 21.30           O  
ATOM    423  N   ARG B  56      20.013 144.672  42.161  1.00 19.96           N  
ATOM    424  CA  ARG B  56      21.334 145.010  42.683  1.00 19.96           C  
ATOM    425  C   ARG B  56      22.224 143.774  42.761  1.00 19.96           C  
ATOM    426  CB  ARG B  56      21.217 145.660  44.063  1.00 19.96           C  
ATOM    427  O   ARG B  56      21.774 142.660  42.487  1.00 19.96           O  
ATOM    428  CG  ARG B  56      20.931 147.153  44.019  1.00 19.96           C  
ATOM    429  CD  ARG B  56      20.865 147.756  45.415  1.00 19.96           C  
ATOM    430  NE  ARG B  56      20.981 149.211  45.379  1.00 19.96           N  
ATOM    431  NH1 ARG B  56      20.806 149.489  47.665  1.00 19.96           N  
ATOM    432  NH2 ARG B  56      21.064 151.313  46.302  1.00 19.96           N  
ATOM    433  CZ  ARG B  56      20.950 150.001  46.449  1.00 19.96           C  
ATOM    434  N   GLY B  57      22.605 143.618  44.060  1.00 18.69           N  
ATOM    435  CA  GLY B  57      23.973 143.726  44.540  1.00 18.69           C  
ATOM    436  C   GLY B  57      24.669 142.385  44.667  1.00 18.69           C  
ATOM    437  O   GLY B  57      24.128 141.357  44.254  1.00 18.69           O  
ATOM    438  N   PRO B  58      24.940 142.164  45.990  1.00 20.97           N  
ATOM    439  CA  PRO B  58      26.363 142.250  46.328  1.00 20.97           C  
ATOM    440  C   PRO B  58      27.076 140.903  46.228  1.00 20.97           C  
ATOM    441  CB  PRO B  58      26.351 142.755  47.773  1.00 20.97           C  
ATOM    442  O   PRO B  58      28.081 140.784  45.522  1.00 20.97           O  
ATOM    443  CG  PRO B  58      25.054 142.272  48.337  1.00 20.97           C  
ATOM    444  CD  PRO B  58      24.255 141.649  47.228  1.00 20.97           C  
ATOM    445  N   GLY B  59      27.095 140.340  47.493  1.00 19.70           N  
ATOM    446  CA  GLY B  59      28.365 140.410  48.197  1.00 19.70           C  
ATOM    447  C   GLY B  59      29.270 139.225  47.916  1.00 19.70           C  
ATOM    448  O   GLY B  59      28.872 138.284  47.226  1.00 19.70           O  
ATOM    449  N   PRO B  60      29.985 139.000  49.094  1.00 21.99           N  
ATOM    450  CA  PRO B  60      31.448 139.019  49.160  1.00 21.99           C  
ATOM    451  C   PRO B  60      32.070 137.660  48.849  1.00 21.99           C  
ATOM    452  CB  PRO B  60      31.729 139.431  50.607  1.00 21.99           C  
ATOM    453  O   PRO B  60      31.350 136.682  48.633  1.00 21.99           O  
ATOM    454  CG  PRO B  60      30.542 138.952  51.379  1.00 21.99           C  
ATOM    455  CD  PRO B  60      29.512 138.452  50.407  1.00 21.99           C  
ATOM    456  N   GLU B  61      32.764 137.247  50.011  1.00 20.36           N  
ATOM    457  CA  GLU B  61      34.214 137.158  50.158  1.00 20.36           C  
ATOM    458  C   GLU B  61      34.703 135.727  49.955  1.00 20.36           C  
ATOM    459  CB  GLU B  61      34.646 137.671  51.534  1.00 20.36           C  
ATOM    460  O   GLU B  61      33.898 134.799  49.856  1.00 20.36           O  
ATOM    461  CG  GLU B  61      33.729 138.741  52.108  1.00 20.36           C  
ATOM    462  CD  GLU B  61      34.475 139.829  52.864  1.00 20.36           C  
ATOM    463  OE1 GLU B  61      34.511 140.985  52.386  1.00 20.36           O  
ATOM    464  OE2 GLU B  61      35.029 139.522  53.943  1.00 20.36           O  
ATOM    465  N   GLY B  62      35.513 135.452  51.024  1.00 21.72           N  
ATOM    466  CA  GLY B  62      36.939 135.182  50.936  1.00 21.72           C  
ATOM    467  C   GLY B  62      37.258 133.707  50.784  1.00 21.72           C  
ATOM    468  O   GLY B  62      36.942 133.100  49.758  1.00 21.72           O  
ATOM    469  N   GLY B  63      37.880 133.310  51.930  1.00 21.39           N  
ATOM    470  CA  GLY B  63      39.305 133.026  51.991  1.00 21.39           C  
ATOM    471  C   GLY B  63      39.628 131.556  51.801  1.00 21.39           C  
ATOM    472  O   GLY B  63      38.740 130.752  51.508  1.00 21.39           O  
ATOM    473  N   GLY B  64      40.306 131.125  52.902  1.00 21.60           N  
ATOM    474  CA  GLY B  64      41.710 130.747  52.919  1.00 21.60           C  
ATOM    475  C   GLY B  64      41.928 129.254  52.760  1.00 21.60           C  
ATOM    476  O   GLY B  64      41.019 128.530  52.348  1.00 21.60           O  
ATOM    477  N   GLY B  65      42.486 128.759  53.880  1.00 21.60           N  
ATOM    478  CA  GLY B  65      43.874 128.346  54.014  1.00 21.60           C  
ATOM    479  C   GLY B  65      44.075 126.855  53.813  1.00 21.60           C  
ATOM    480  O   GLY B  65      43.132 126.137  53.474  1.00 21.60           O  
ATOM    481  N   GLY B  66      44.711 126.329  54.882  1.00 21.73           N  
ATOM    482  CA  GLY B  66      46.060 125.793  54.954  1.00 21.73           C  
ATOM    483  C   GLY B  66      46.112 124.284  54.803  1.00 21.73           C  
ATOM    484  O   GLY B  66      45.080 123.638  54.613  1.00 21.73           O  
ATOM    485  N   SER B  67      46.842 123.709  55.785  1.00 22.89           N  
ATOM    486  CA  SER B  67      48.145 123.069  55.633  1.00 22.89           C  
ATOM    487  C   SER B  67      48.014 121.550  55.594  1.00 22.89           C  
ATOM    488  CB  SER B  67      49.080 123.479  56.771  1.00 22.89           C  
ATOM    489  O   SER B  67      48.479 120.905  54.652  1.00 22.89           O  
ATOM    490  OG  SER B  67      50.420 123.561  56.316  1.00 22.89           O  
ATOM    491  N   TYR B  68      48.275 120.985  56.789  1.00 22.26           N  
ATOM    492  CA  TYR B  68      49.567 120.376  57.089  1.00 22.26           C  
ATOM    493  C   TYR B  68      49.530 118.872  56.848  1.00 22.26           C  
ATOM    494  CB  TYR B  68      49.972 120.663  58.538  1.00 22.26           C  
ATOM    495  O   TYR B  68      48.457 118.292  56.664  1.00 22.26           O  
ATOM    496  CG  TYR B  68      50.802 121.913  58.700  1.00 22.26           C  
ATOM    497  CD1 TYR B  68      52.191 121.869  58.602  1.00 22.26           C  
ATOM    498  CD2 TYR B  68      50.199 123.141  58.952  1.00 22.26           C  
ATOM    499  CE1 TYR B  68      52.960 123.018  58.753  1.00 22.26           C  
ATOM    500  CE2 TYR B  68      50.958 124.297  59.104  1.00 22.26           C  
ATOM    501  OH  TYR B  68      53.092 125.367  59.152  1.00 22.26           O  
ATOM    502  CZ  TYR B  68      52.335 124.226  59.002  1.00 22.26           C  
ATOM    503  N   PHE B  69      50.175 118.196  57.851  1.00 22.37           N  
ATOM    504  CA  PHE B  69      51.406 117.418  57.769  1.00 22.37           C  
ATOM    505  C   PHE B  69      51.099 115.928  57.683  1.00 22.37           C  
ATOM    506  CB  PHE B  69      52.303 117.701  58.979  1.00 22.37           C  
ATOM    507  O   PHE B  69      51.593 115.238  56.788  1.00 22.37           O  
ATOM    508  CG  PHE B  69      53.750 117.909  58.625  1.00 22.37           C  
ATOM    509  CD1 PHE B  69      54.654 116.856  58.690  1.00 22.37           C  
ATOM    510  CD2 PHE B  69      54.208 119.159  58.228  1.00 22.37           C  
ATOM    511  CE1 PHE B  69      55.995 117.045  58.363  1.00 22.37           C  
ATOM    512  CE2 PHE B  69      55.546 119.356  57.900  1.00 22.37           C  
ATOM    513  CZ  PHE B  69      56.438 118.298  57.969  1.00 22.37           C  
ATOM    514  N   SER B  70      51.368 115.251  58.869  1.00 22.30           N  
ATOM    515  CA  SER B  70      52.588 114.508  59.163  1.00 22.30           C  
ATOM    516  C   SER B  70      52.379 113.008  58.983  1.00 22.30           C  
ATOM    517  CB  SER B  70      53.064 114.797  60.587  1.00 22.30           C  
ATOM    518  O   SER B  70      51.245 112.547  58.836  1.00 22.30           O  
ATOM    519  OG  SER B  70      52.262 115.797  61.191  1.00 22.30           O  
ATOM    520  N   GLY B  71      53.136 112.256  59.867  1.00 23.07           N  
ATOM    521  CA  GLY B  71      54.231 111.319  59.676  1.00 23.07           C  
ATOM    522  C   GLY B  71      53.810 109.869  59.828  1.00 23.07           C  
ATOM    523  O   GLY B  71      53.777 109.122  58.848  1.00 23.07           O  
ATOM    524  N   GLN B  72      54.052 109.271  61.059  1.00 21.64           N  
ATOM    525  CA  GLN B  72      55.258 108.503  61.349  1.00 21.64           C  
ATOM    526  C   GLN B  72      54.979 107.003  61.305  1.00 21.64           C  
ATOM    527  CB  GLN B  72      55.828 108.892  62.714  1.00 21.64           C  
ATOM    528  O   GLN B  72      53.826 106.585  61.182  1.00 21.64           O  
ATOM    529  CG  GLN B  72      57.344 109.036  62.729  1.00 21.64           C  
ATOM    530  CD  GLN B  72      57.843 109.862  63.899  1.00 21.64           C  
ATOM    531  NE2 GLN B  72      59.153 109.846  64.120  1.00 21.64           N  
ATOM    532  OE1 GLN B  72      57.058 110.511  64.598  1.00 21.64           O  
ATOM    533  N   GLY B  73      55.438 106.316  62.403  1.00 22.54           N  
ATOM    534  CA  GLY B  73      56.580 105.442  62.621  1.00 22.54           C  
ATOM    535  C   GLY B  73      56.197 103.979  62.735  1.00 22.54           C  
ATOM    536  O   GLY B  73      55.854 103.342  61.737  1.00 22.54           O  
ATOM    537  N   SER B  74      56.272 103.431  63.945  1.00 22.93           N  
ATOM    538  CA  SER B  74      57.361 102.634  64.500  1.00 22.93           C  
ATOM    539  C   SER B  74      57.022 101.147  64.481  1.00 22.93           C  
ATOM    540  CB  SER B  74      57.674 103.076  65.930  1.00 22.93           C  
ATOM    541  O   SER B  74      55.871 100.770  64.255  1.00 22.93           O  
ATOM    542  OG  SER B  74      56.508 103.559  66.574  1.00 22.93           O  
ATOM    543  N   ASP B  75      57.521 100.369  65.489  1.00 23.01           N  
ATOM    544  CA  ASP B  75      58.627  99.435  65.668  1.00 23.01           C  
ATOM    545  C   ASP B  75      58.117  98.007  65.848  1.00 23.01           C  
ATOM    546  CB  ASP B  75      59.485  99.842  66.868  1.00 23.01           C  
ATOM    547  O   ASP B  75      56.907  97.780  65.925  1.00 23.01           O  
ATOM    548  CG  ASP B  75      60.969  99.889  66.548  1.00 23.01           C  
ATOM    549  OD1 ASP B  75      61.546  98.844  66.175  1.00 23.01           O  
ATOM    550  OD2 ASP B  75      61.567 100.979  66.672  1.00 23.01           O  
ATOM    551  N   THR B  76      58.628  97.365  66.895  1.00 25.13           N  
ATOM    552  CA  THR B  76      59.678  96.369  67.077  1.00 25.13           C  
ATOM    553  C   THR B  76      59.079  95.010  67.426  1.00 25.13           C  
ATOM    554  CB  THR B  76      60.667  96.796  68.179  1.00 25.13           C  
ATOM    555  O   THR B  76      59.384  94.007  66.778  1.00 25.13           O  
ATOM    556  CG2 THR B  76      62.084  96.918  67.628  1.00 25.13           C  
ATOM    557  OG1 THR B  76      60.262  98.063  68.711  1.00 25.13           O  
ATOM    558  N   GLY B  77      59.336  94.528  68.713  1.00 23.18           N  
ATOM    559  CA  GLY B  77      60.371  93.644  69.226  1.00 23.18           C  
ATOM    560  C   GLY B  77      59.864  92.248  69.535  1.00 23.18           C  
ATOM    561  O   GLY B  77      60.122  91.308  68.781  1.00 23.18           O  
ATOM    562  N   ALA B  78      59.846  91.845  70.774  1.00 23.60           N  
ATOM    563  CA  ALA B  78      60.858  91.092  71.510  1.00 23.60           C  
ATOM    564  C   ALA B  78      60.431  89.640  71.700  1.00 23.60           C  
ATOM    565  CB  ALA B  78      61.128  91.746  72.864  1.00 23.60           C  
ATOM    566  O   ALA B  78      59.287  89.280  71.412  1.00 23.60           O  
ATOM    567  N   SER B  79      60.783  88.986  72.827  1.00 23.89           N  
ATOM    568  CA  SER B  79      61.836  88.084  73.283  1.00 23.89           C  
ATOM    569  C   SER B  79      61.275  86.709  73.627  1.00 23.89           C  
ATOM    570  CB  SER B  79      62.555  88.670  74.499  1.00 23.89           C  
ATOM    571  O   SER B  79      60.059  86.505  73.606  1.00 23.89           O  
ATOM    572  OG  SER B  79      61.634  88.956  75.538  1.00 23.89           O  
ATOM    573  N   LEU B  80      61.468  86.213  74.825  1.00 24.53           N  
ATOM    574  CA  LEU B  80      62.504  85.387  75.435  1.00 24.53           C  
ATOM    575  C   LEU B  80      61.951  84.019  75.822  1.00 24.53           C  
ATOM    576  CB  LEU B  80      63.087  86.082  76.669  1.00 24.53           C  
ATOM    577  O   LEU B  80      60.745  83.781  75.721  1.00 24.53           O  
ATOM    578  CG  LEU B  80      64.072  87.221  76.402  1.00 24.53           C  
ATOM    579  CD1 LEU B  80      64.155  88.144  77.613  1.00 24.53           C  
ATOM    580  CD2 LEU B  80      65.449  86.667  76.051  1.00 24.53           C  
ATOM    581  N   LYS B  81      62.058  83.577  77.102  1.00 23.35           N  
ATOM    582  CA  LYS B  81      63.037  82.802  77.858  1.00 23.35           C  
ATOM    583  C   LYS B  81      62.470  81.445  78.264  1.00 23.35           C  
ATOM    584  CB  LYS B  81      63.490  83.573  79.099  1.00 23.35           C  
ATOM    585  O   LYS B  81      61.273  81.194  78.105  1.00 23.35           O  
ATOM    586  CG  LYS B  81      64.742  84.411  78.884  1.00 23.35           C  
ATOM    587  CD  LYS B  81      65.173  85.111  80.167  1.00 23.35           C  
ATOM    588  CE  LYS B  81      66.475  85.876  79.977  1.00 23.35           C  
ATOM    589  NZ  LYS B  81      66.900  86.567  81.231  1.00 23.35           N  
ATOM    590  N   LEU B  82      62.751  80.899  79.437  1.00 25.96           N  
ATOM    591  CA  LEU B  82      63.683  79.933  80.008  1.00 25.96           C  
ATOM    592  C   LEU B  82      62.957  78.659  80.427  1.00 25.96           C  
ATOM    593  CB  LEU B  82      64.412  80.537  81.211  1.00 25.96           C  
ATOM    594  O   LEU B  82      63.308  77.564  79.981  1.00 25.96           O  
ATOM    595  CG  LEU B  82      65.717  81.276  80.912  1.00 25.96           C  
ATOM    596  CD1 LEU B  82      66.066  82.219  82.059  1.00 25.96           C  
ATOM    597  CD2 LEU B  82      66.848  80.285  80.664  1.00 25.96           C  
ATOM    598  N   ALA B  83      62.916  78.300  81.685  1.00 25.59           N  
ATOM    599  CA  ALA B  83      63.785  77.500  82.544  1.00 25.59           C  
ATOM    600  C   ALA B  83      63.099  76.203  82.963  1.00 25.59           C  
ATOM    601  CB  ALA B  83      64.199  78.302  83.776  1.00 25.59           C  
ATOM    602  O   ALA B  83      62.015  75.880  82.471  1.00 25.59           O  
ATOM    603  N   SER B  84      62.933  75.769  84.228  1.00 25.85           N  
ATOM    604  CA  SER B  84      63.594  74.902  85.198  1.00 25.85           C  
ATOM    605  C   SER B  84      62.814  73.608  85.406  1.00 25.85           C  
ATOM    606  CB  SER B  84      63.764  75.625  86.535  1.00 25.85           C  
ATOM    607  O   SER B  84      61.687  73.473  84.925  1.00 25.85           O  
ATOM    608  OG  SER B  84      64.475  76.839  86.364  1.00 25.85           O  
ATOM    609  N   SER B  85      62.924  72.762  86.559  1.00 29.03           N  
ATOM    610  CA  SER B  85      63.420  71.596  87.282  1.00 29.03           C  
ATOM    611  C   SER B  85      62.273  70.697  87.734  1.00 29.03           C  
ATOM    612  CB  SER B  85      64.248  72.027  88.493  1.00 29.03           C  
ATOM    613  O   SER B  85      62.437  69.885  88.646  1.00 29.03           O  
ATOM    614  OG  SER B  85      63.600  73.071  89.200  1.00 29.03           O  
ATOM    615  N   GLU B  86      61.412  69.968  86.845  1.00 28.12           N  
ATOM    616  CA  GLU B  86      60.106  69.799  87.475  1.00 28.12           C  
ATOM    617  C   GLU B  86      60.133  68.675  88.507  1.00 28.12           C  
ATOM    618  CB  GLU B  86      59.032  69.518  86.421  1.00 28.12           C  
ATOM    619  O   GLU B  86      60.511  67.545  88.192  1.00 28.12           O  
ATOM    620  CG  GLU B  86      58.379  70.773  85.860  1.00 28.12           C  
ATOM    621  CD  GLU B  86      57.081  70.494  85.119  1.00 28.12           C  
ATOM    622  OE1 GLU B  86      56.107  71.263  85.289  1.00 28.12           O  
ATOM    623  OE2 GLU B  86      57.036  69.497  84.364  1.00 28.12           O  
ATOM    624  N   LEU B  87      59.939  68.827  89.969  1.00 29.53           N  
ATOM    625  CA  LEU B  87      60.348  68.461  91.320  1.00 29.53           C  
ATOM    626  C   LEU B  87      59.635  67.193  91.779  1.00 29.53           C  
ATOM    627  CB  LEU B  87      60.059  69.604  92.296  1.00 29.53           C  
ATOM    628  O   LEU B  87      58.403  67.151  91.826  1.00 29.53           O  
ATOM    629  CG  LEU B  87      61.115  69.861  93.372  1.00 29.53           C  
ATOM    630  CD1 LEU B  87      62.106  70.920  92.900  1.00 29.53           C  
ATOM    631  CD2 LEU B  87      60.455  70.283  94.680  1.00 29.53           C  
ATOM    632  N   GLU B  88      60.334  65.791  91.669  1.00 31.44           N  
ATOM    633  CA  GLU B  88      59.828  64.424  91.591  1.00 31.44           C  
ATOM    634  C   GLU B  88      58.819  64.145  92.702  1.00 31.44           C  
ATOM    635  CB  GLU B  88      60.980  63.419  91.662  1.00 31.44           C  
ATOM    636  O   GLU B  88      58.762  64.875  93.693  1.00 31.44           O  
ATOM    637  CG  GLU B  88      61.567  63.060  90.305  1.00 31.44           C  
ATOM    638  CD  GLU B  88      62.740  62.096  90.395  1.00 31.44           C  
ATOM    639  OE1 GLU B  88      63.158  61.549  89.349  1.00 31.44           O  
ATOM    640  OE2 GLU B  88      63.244  61.885  91.520  1.00 31.44           O  
ATOM    641  N   ARG B  89      58.236  62.686  92.680  1.00 25.46           N  
ATOM    642  CA  ARG B  89      56.858  62.455  93.103  1.00 25.46           C  
ATOM    643  C   ARG B  89      56.691  62.722  94.595  1.00 25.46           C  
ATOM    644  CB  ARG B  89      56.428  61.023  92.776  1.00 25.46           C  
ATOM    645  O   ARG B  89      57.675  62.932  95.307  1.00 25.46           O  
ATOM    646  CG  ARG B  89      55.026  60.918  92.199  1.00 25.46           C  
ATOM    647  CD  ARG B  89      54.670  59.482  91.838  1.00 25.46           C  
ATOM    648  NE  ARG B  89      53.449  59.414  91.040  1.00 25.46           N  
ATOM    649  NH1 ARG B  89      53.335  57.106  91.038  1.00 25.46           N  
ATOM    650  NH2 ARG B  89      51.736  58.339  89.952  1.00 25.46           N  
ATOM    651  CZ  ARG B  89      52.843  58.286  90.679  1.00 25.46           C  
ATOM    652  N   LEU B  90      55.710  61.722  95.351  1.00 27.30           N  
ATOM    653  CA  LEU B  90      54.776  61.685  96.471  1.00 27.30           C  
ATOM    654  C   LEU B  90      55.488  61.287  97.759  1.00 27.30           C  
ATOM    655  CB  LEU B  90      53.633  60.708  96.183  1.00 27.30           C  
ATOM    656  O   LEU B  90      55.940  60.148  97.897  1.00 27.30           O  
ATOM    657  CG  LEU B  90      52.217  61.228  96.437  1.00 27.30           C  
ATOM    658  CD1 LEU B  90      51.354  61.046  95.192  1.00 27.30           C  
ATOM    659  CD2 LEU B  90      51.593  60.519  97.634  1.00 27.30           C  
ATOM    660  N   ILE B  91      56.192  62.009  98.384  1.00 30.90           N  
ATOM    661  CA  ILE B  91      57.171  61.622  99.394  1.00 30.90           C  
ATOM    662  C   ILE B  91      56.474  60.867 100.524  1.00 30.90           C  
ATOM    663  CB  ILE B  91      57.922  62.850  99.954  1.00 30.90           C  
ATOM    664  O   ILE B  91      57.125  60.404 101.463  1.00 30.90           O  
ATOM    665  CG1 ILE B  91      58.876  63.420  98.897  1.00 30.90           C  
ATOM    666  CG2 ILE B  91      58.679  62.483 101.234  1.00 30.90           C  
ATOM    667  CD1 ILE B  91      59.340  64.841  99.184  1.00 30.90           C  
ATOM    668  N   VAL B  92      55.233  60.420 100.518  1.00 29.11           N  
ATOM    669  CA  VAL B  92      54.654  61.487 101.326  1.00 29.11           C  
ATOM    670  C   VAL B  92      54.986  61.259 102.799  1.00 29.11           C  
ATOM    671  CB  VAL B  92      53.123  61.579 101.133  1.00 29.11           C  
ATOM    672  O   VAL B  92      54.871  60.138 103.301  1.00 29.11           O  
ATOM    673  CG1 VAL B  92      52.555  62.780 101.886  1.00 29.11           C  
ATOM    674  CG2 VAL B  92      52.777  61.663  99.648  1.00 29.11           C  
ATOM    675  N   PRO B  93      55.206  62.233 103.822  1.00 28.79           N  
ATOM    676  CA  PRO B  93      55.920  62.106 105.095  1.00 28.79           C  
ATOM    677  C   PRO B  93      55.249  61.122 106.051  1.00 28.79           C  
ATOM    678  CB  PRO B  93      55.886  63.527 105.662  1.00 28.79           C  
ATOM    679  O   PRO B  93      54.075  60.786 105.874  1.00 28.79           O  
ATOM    680  CG  PRO B  93      54.849  64.237 104.853  1.00 28.79           C  
ATOM    681  CD  PRO B  93      54.384  63.317 103.761  1.00 28.79           C  
ATOM    682  N   ASN B  94      56.044  60.128 106.929  1.00 29.69           N  
ATOM    683  CA  ASN B  94      55.704  58.966 107.742  1.00 29.69           C  
ATOM    684  C   ASN B  94      54.463  59.222 108.594  1.00 29.69           C  
ATOM    685  CB  ASN B  94      56.884  58.567 108.630  1.00 29.69           C  
ATOM    686  O   ASN B  94      54.118  58.411 109.455  1.00 29.69           O  
ATOM    687  CG  ASN B  94      57.098  57.067 108.678  1.00 29.69           C  
ATOM    688  ND2 ASN B  94      57.215  56.523 109.884  1.00 29.69           N  
ATOM    689  OD1 ASN B  94      57.158  56.403 107.640  1.00 29.69           O  
ATOM    690  N   SER B  95      53.656  60.628 108.863  1.00 27.68           N  
ATOM    691  CA  SER B  95      54.310  61.524 109.810  1.00 27.68           C  
ATOM    692  C   SER B  95      53.690  61.408 111.199  1.00 27.68           C  
ATOM    693  CB  SER B  95      54.225  62.972 109.325  1.00 27.68           C  
ATOM    694  O   SER B  95      52.467  61.335 111.335  1.00 27.68           O  
ATOM    695  OG  SER B  95      52.951  63.241 108.765  1.00 27.68           O  
ATOM    696  N   ASN B  96      54.037  60.634 112.251  1.00 27.41           N  
ATOM    697  CA  ASN B  96      52.964  60.412 113.213  1.00 27.41           C  
ATOM    698  C   ASN B  96      52.064  61.638 113.342  1.00 27.41           C  
ATOM    699  CB  ASN B  96      53.538  60.029 114.579  1.00 27.41           C  
ATOM    700  O   ASN B  96      51.977  62.239 114.414  1.00 27.41           O  
ATOM    701  CG  ASN B  96      53.555  58.530 114.806  1.00 27.41           C  
ATOM    702  ND2 ASN B  96      53.061  58.099 115.960  1.00 27.41           N  
ATOM    703  OD1 ASN B  96      54.010  57.766 113.950  1.00 27.41           O  
ATOM    704  N   GLY B  97      51.575  62.648 112.557  1.00 25.91           N  
ATOM    705  CA  GLY B  97      52.460  63.785 112.364  1.00 25.91           C  
ATOM    706  C   GLY B  97      52.088  64.982 113.219  1.00 25.91           C  
ATOM    707  O   GLY B  97      51.089  64.949 113.942  1.00 25.91           O  
ATOM    708  N   VAL B  98      51.945  66.313 112.664  1.00 29.06           N  
ATOM    709  CA  VAL B  98      52.971  67.330 112.871  1.00 29.06           C  
ATOM    710  C   VAL B  98      52.463  68.386 113.850  1.00 29.06           C  
ATOM    711  CB  VAL B  98      53.387  67.994 111.539  1.00 29.06           C  
ATOM    712  O   VAL B  98      53.173  68.769 114.783  1.00 29.06           O  
ATOM    713  CG1 VAL B  98      54.776  68.619 111.659  1.00 29.06           C  
ATOM    714  CG2 VAL B  98      53.352  66.976 110.401  1.00 29.06           C  
ATOM    715  N   ILE B  99      51.373  69.199 113.413  1.00 25.85           N  
ATOM    716  CA  ILE B  99      51.589  70.512 112.816  1.00 25.85           C  
ATOM    717  C   ILE B  99      50.987  71.592 113.712  1.00 25.85           C  
ATOM    718  CB  ILE B  99      50.984  70.595 111.397  1.00 25.85           C  
ATOM    719  O   ILE B  99      51.672  72.543 114.096  1.00 25.85           O  
ATOM    720  CG1 ILE B  99      51.474  69.422 110.539  1.00 25.85           C  
ATOM    721  CG2 ILE B  99      51.328  71.935 110.740  1.00 25.85           C  
ATOM    722  CD1 ILE B  99      50.781  69.313 109.187  1.00 25.85           C  
ATOM    723  N   THR B 100      49.652  72.195 113.387  1.00 24.43           N  
ATOM    724  CA  THR B 100      49.436  73.364 112.541  1.00 24.43           C  
ATOM    725  C   THR B 100      48.763  74.485 113.329  1.00 24.43           C  
ATOM    726  CB  THR B 100      48.581  73.013 111.310  1.00 24.43           C  
ATOM    727  O   THR B 100      48.300  74.271 114.451  1.00 24.43           O  
ATOM    728  CG2 THR B 100      49.389  72.221 110.287  1.00 24.43           C  
ATOM    729  OG1 THR B 100      47.456  72.228 111.725  1.00 24.43           O  
ATOM    730  N   THR B 101      47.885  75.198 112.489  1.00 23.95           N  
ATOM    731  CA  THR B 101      47.360  76.559 112.524  1.00 23.95           C  
ATOM    732  C   THR B 101      46.128  76.640 113.421  1.00 23.95           C  
ATOM    733  CB  THR B 101      47.003  77.057 111.111  1.00 23.95           C  
ATOM    734  O   THR B 101      45.114  75.992 113.153  1.00 23.95           O  
ATOM    735  CG2 THR B 101      48.258  77.274 110.272  1.00 23.95           C  
ATOM    736  OG1 THR B 101      46.171  76.086 110.464  1.00 23.95           O  
ATOM    737  N   THR B 102      46.303  76.328 114.657  1.00 19.97           N  
ATOM    738  CA  THR B 102      44.998  75.724 114.902  1.00 19.97           C  
ATOM    739  C   THR B 102      43.903  76.480 114.154  1.00 19.97           C  
ATOM    740  CB  THR B 102      44.669  75.693 116.406  1.00 19.97           C  
ATOM    741  O   THR B 102      44.031  77.680 113.903  1.00 19.97           O  
ATOM    742  CG2 THR B 102      43.477  74.785 116.690  1.00 19.97           C  
ATOM    743  OG1 THR B 102      45.808  75.209 117.128  1.00 19.97           O  
ATOM    744  N   PRO B 103      42.711  76.062 114.161  1.00 20.50           N  
ATOM    745  CA  PRO B 103      41.688  76.222 113.126  1.00 20.50           C  
ATOM    746  C   PRO B 103      41.415  77.686 112.786  1.00 20.50           C  
ATOM    747  CB  PRO B 103      40.452  75.567 113.747  1.00 20.50           C  
ATOM    748  O   PRO B 103      41.908  78.585 113.474  1.00 20.50           O  
ATOM    749  CG  PRO B 103      40.675  75.652 115.222  1.00 20.50           C  
ATOM    750  CD  PRO B 103      42.096  76.073 115.466  1.00 20.50           C  
ATOM    751  N   THR B 104      40.225  77.917 112.843  1.00 20.16           N  
ATOM    752  CA  THR B 104      39.293  78.072 111.732  1.00 20.16           C  
ATOM    753  C   THR B 104      39.331  79.497 111.188  1.00 20.16           C  
ATOM    754  CB  THR B 104      37.855  77.720 112.156  1.00 20.16           C  
ATOM    755  O   THR B 104      39.908  80.390 111.812  1.00 20.16           O  
ATOM    756  CG2 THR B 104      37.126  76.960 111.053  1.00 20.16           C  
ATOM    757  OG1 THR B 104      37.896  76.907 113.335  1.00 20.16           O  
ATOM    758  N   PRO B 105      38.084  80.144 111.022  1.00 19.97           N  
ATOM    759  CA  PRO B 105      37.212  80.727 109.999  1.00 19.97           C  
ATOM    760  C   PRO B 105      37.384  82.238 109.867  1.00 19.97           C  
ATOM    761  CB  PRO B 105      35.806  80.379 110.495  1.00 19.97           C  
ATOM    762  O   PRO B 105      37.929  82.882 110.768  1.00 19.97           O  
ATOM    763  CG  PRO B 105      35.974  80.100 111.954  1.00 19.97           C  
ATOM    764  CD  PRO B 105      37.440  80.124 112.279  1.00 19.97           C  
ATOM    765  N   PRO B 106      36.718  82.573 108.752  1.00 23.14           N  
ATOM    766  CA  PRO B 106      36.904  83.770 107.929  1.00 23.14           C  
ATOM    767  C   PRO B 106      36.690  85.064 108.712  1.00 23.14           C  
ATOM    768  CB  PRO B 106      35.846  83.613 106.835  1.00 23.14           C  
ATOM    769  O   PRO B 106      37.537  85.960 108.674  1.00 23.14           O  
ATOM    770  CG  PRO B 106      34.836  82.675 107.411  1.00 23.14           C  
ATOM    771  CD  PRO B 106      35.363  82.149 108.715  1.00 23.14           C  
ATOM    772  N   GLY B 107      35.305  85.239 108.643  1.00 20.14           N  
ATOM    773  CA  GLY B 107      34.724  86.370 107.937  1.00 20.14           C  
ATOM    774  C   GLY B 107      34.832  87.673 108.706  1.00 20.14           C  
ATOM    775  O   GLY B 107      35.296  87.689 109.849  1.00 20.14           O  
ATOM    776  N   GLN B 108      33.842  88.362 108.216  1.00 21.42           N  
ATOM    777  CA  GLN B 108      33.815  89.765 107.816  1.00 21.42           C  
ATOM    778  C   GLN B 108      33.557  90.674 109.015  1.00 21.42           C  
ATOM    779  CB  GLN B 108      32.751  89.997 106.742  1.00 21.42           C  
ATOM    780  O   GLN B 108      34.279  91.650 109.228  1.00 21.42           O  
ATOM    781  CG  GLN B 108      33.269  89.835 105.319  1.00 21.42           C  
ATOM    782  CD  GLN B 108      32.326  90.416 104.282  1.00 21.42           C  
ATOM    783  NE2 GLN B 108      32.145  89.699 103.178  1.00 21.42           N  
ATOM    784  OE1 GLN B 108      31.764  91.499 104.472  1.00 21.42           O  
ATOM    785  N   TYR B 109      32.253  90.627 109.435  1.00 20.61           N  
ATOM    786  CA  TYR B 109      31.294  91.602 108.928  1.00 20.61           C  
ATOM    787  C   TYR B 109      31.360  92.898 109.727  1.00 20.61           C  
ATOM    788  CB  TYR B 109      29.873  91.032 108.974  1.00 20.61           C  
ATOM    789  O   TYR B 109      31.852  92.913 110.858  1.00 20.61           O  
ATOM    790  CG  TYR B 109      29.447  90.358 107.693  1.00 20.61           C  
ATOM    791  CD1 TYR B 109      28.875  91.089 106.654  1.00 20.61           C  
ATOM    792  CD2 TYR B 109      29.616  88.989 107.517  1.00 20.61           C  
ATOM    793  CE1 TYR B 109      28.480  90.472 105.472  1.00 20.61           C  
ATOM    794  CE2 TYR B 109      29.224  88.361 106.340  1.00 20.61           C  
ATOM    795  OH  TYR B 109      28.269  88.493 104.156  1.00 20.61           O  
ATOM    796  CZ  TYR B 109      28.659  89.109 105.324  1.00 20.61           C  
ATOM    797  N   PHE B 110      30.236  93.533 109.450  1.00 21.24           N  
ATOM    798  CA  PHE B 110      29.976  94.942 109.179  1.00 21.24           C  
ATOM    799  C   PHE B 110      29.852  95.729 110.478  1.00 21.24           C  
ATOM    800  CB  PHE B 110      28.702  95.103 108.343  1.00 21.24           C  
ATOM    801  O   PHE B 110      29.658  95.146 111.547  1.00 21.24           O  
ATOM    802  CG  PHE B 110      28.945  95.090 106.858  1.00 21.24           C  
ATOM    803  CD1 PHE B 110      29.354  96.241 106.196  1.00 21.24           C  
ATOM    804  CD2 PHE B 110      28.764  93.926 106.123  1.00 21.24           C  
ATOM    805  CE1 PHE B 110      29.579  96.232 104.821  1.00 21.24           C  
ATOM    806  CE2 PHE B 110      28.987  93.908 104.750  1.00 21.24           C  
ATOM    807  CZ  PHE B 110      29.393  95.063 104.100  1.00 21.24           C  
ATOM    808  N   TYR B 111      29.206  96.842 110.132  1.00 21.67           N  
ATOM    809  CA  TYR B 111      29.835  98.051 110.652  1.00 21.67           C  
ATOM    810  C   TYR B 111      29.416  98.306 112.095  1.00 21.67           C  
ATOM    811  CB  TYR B 111      29.476  99.260 109.783  1.00 21.67           C  
ATOM    812  O   TYR B 111      30.263  98.528 112.964  1.00 21.67           O  
ATOM    813  CG  TYR B 111      30.366  99.426 108.575  1.00 21.67           C  
ATOM    814  CD1 TYR B 111      31.566 100.129 108.661  1.00 21.67           C  
ATOM    815  CD2 TYR B 111      30.010  98.880 107.347  1.00 21.67           C  
ATOM    816  CE1 TYR B 111      32.388 100.286 107.550  1.00 21.67           C  
ATOM    817  CE2 TYR B 111      30.825  99.030 106.230  1.00 21.67           C  
ATOM    818  OH  TYR B 111      32.821  99.886 105.239  1.00 21.67           O  
ATOM    819  CZ  TYR B 111      32.011  99.734 106.341  1.00 21.67           C  
ATOM    820  N   PRO B 112      28.154  98.597 112.131  1.00 21.11           N  
ATOM    821  CA  PRO B 112      27.939  99.974 111.679  1.00 21.11           C  
ATOM    822  C   PRO B 112      27.689 100.942 112.832  1.00 21.11           C  
ATOM    823  CB  PRO B 112      26.704  99.861 110.782  1.00 21.11           C  
ATOM    824  O   PRO B 112      28.470 101.873 113.042  1.00 21.11           O  
ATOM    825  CG  PRO B 112      25.981  98.650 111.278  1.00 21.11           C  
ATOM    826  CD  PRO B 112      26.827  97.986 112.326  1.00 21.11           C  
ATOM    827  N   ARG B 113      26.281 101.325 112.893  1.00 20.42           N  
ATOM    828  CA  ARG B 113      25.787 102.600 112.382  1.00 20.42           C  
ATOM    829  C   ARG B 113      25.523 103.580 113.519  1.00 20.42           C  
ATOM    830  CB  ARG B 113      24.511 102.392 111.562  1.00 20.42           C  
ATOM    831  O   ARG B 113      25.950 104.735 113.461  1.00 20.42           O  
ATOM    832  CG  ARG B 113      24.105 103.604 110.738  1.00 20.42           C  
ATOM    833  CD  ARG B 113      23.043 103.252 109.705  1.00 20.42           C  
ATOM    834  NE  ARG B 113      22.219 104.408 109.365  1.00 20.42           N  
ATOM    835  NH1 ARG B 113      22.514 104.207 107.082  1.00 20.42           N  
ATOM    836  NH2 ARG B 113      21.221 105.899 107.930  1.00 20.42           N  
ATOM    837  CZ  ARG B 113      21.986 104.835 108.127  1.00 20.42           C  
ATOM    838  N   GLY B 114      24.220 103.574 113.953  1.00 20.11           N  
ATOM    839  CA  GLY B 114      23.286 104.642 113.633  1.00 20.11           C  
ATOM    840  C   GLY B 114      23.251 105.738 114.681  1.00 20.11           C  
ATOM    841  O   GLY B 114      23.766 105.563 115.787  1.00 20.11           O  
ATOM    842  N   GLY B 115      22.316 106.721 114.267  1.00 22.54           N  
ATOM    843  CA  GLY B 115      22.529 108.159 114.308  1.00 22.54           C  
ATOM    844  C   GLY B 115      22.270 108.762 115.675  1.00 22.54           C  
ATOM    845  O   GLY B 115      22.195 108.042 116.673  1.00 22.54           O  
ATOM    846  N   GLY B 116      21.146 109.543 115.547  1.00 22.43           N  
ATOM    847  CA  GLY B 116      21.131 110.996 115.505  1.00 22.43           C  
ATOM    848  C   GLY B 116      20.831 111.630 116.850  1.00 22.43           C  
ATOM    849  O   GLY B 116      20.705 110.930 117.857  1.00 22.43           O  
ATOM    850  N   SER B 117      19.736 112.589 116.694  1.00 22.75           N  
ATOM    851  CA  SER B 117      19.695 114.047 116.729  1.00 22.75           C  
ATOM    852  C   SER B 117      19.097 114.552 118.038  1.00 22.75           C  
ATOM    853  CB  SER B 117      18.889 114.589 115.548  1.00 22.75           C  
ATOM    854  O   SER B 117      18.663 113.758 118.875  1.00 22.75           O  
ATOM    855  OG  SER B 117      19.663 115.499 114.786  1.00 22.75           O  
ATOM    856  N   GLY B 118      18.061 115.531 117.733  1.00 22.00           N  
ATOM    857  CA  GLY B 118      17.935 116.959 117.980  1.00 22.00           C  
ATOM    858  C   GLY B 118      17.093 117.280 119.201  1.00 22.00           C  
ATOM    859  O   GLY B 118      16.926 116.438 120.085  1.00 22.00           O  
ATOM    860  N   GLY B 119      15.868 117.746 118.813  1.00 22.40           N  
ATOM    861  CA  GLY B 119      15.379 119.113 118.722  1.00 22.40           C  
ATOM    862  C   GLY B 119      14.467 119.498 119.871  1.00 22.40           C  
ATOM    863  O   GLY B 119      14.242 118.702 120.786  1.00 22.40           O  
ATOM    864  N   GLY B 120      13.479 120.351 119.406  1.00 21.23           N  
ATOM    865  CA  GLY B 120      13.073 121.734 119.597  1.00 21.23           C  
ATOM    866  C   GLY B 120      11.897 121.886 120.544  1.00 21.23           C  
ATOM    867  O   GLY B 120      12.082 122.134 121.737  1.00 21.23           O  
ATOM    868  N   ALA B 121      10.763 121.630 119.927  1.00 21.06           N  
ATOM    869  CA  ALA B 121      10.004 122.729 119.336  1.00 21.06           C  
ATOM    870  C   ALA B 121       8.929 123.232 120.294  1.00 21.06           C  
ATOM    871  CB  ALA B 121       9.374 122.291 118.016  1.00 21.06           C  
ATOM    872  O   ALA B 121       8.720 122.652 121.362  1.00 21.06           O  
ATOM    873  N   GLY B 122       7.719 123.238 119.737  1.00 20.22           N  
ATOM    874  CA  GLY B 122       6.933 124.306 119.141  1.00 20.22           C  
ATOM    875  C   GLY B 122       5.780 124.758 120.017  1.00 20.22           C  
ATOM    876  O   GLY B 122       5.611 124.263 121.134  1.00 20.22           O  
ATOM    877  N   GLY B 123       4.624 124.779 119.324  1.00 20.38           N  
ATOM    878  CA  GLY B 123       3.838 125.906 118.847  1.00 20.38           C  
ATOM    879  C   GLY B 123       2.662 126.236 119.746  1.00 20.38           C  
ATOM    880  O   GLY B 123       2.455 125.584 120.772  1.00 20.38           O  
ATOM    881  N   ALA B 124       1.613 126.391 119.002  1.00 20.40           N  
ATOM    882  CA  ALA B 124       0.904 127.628 118.686  1.00 20.40           C  
ATOM    883  C   ALA B 124      -0.327 127.796 119.572  1.00 20.40           C  
ATOM    884  CB  ALA B 124       0.503 127.651 117.213  1.00 20.40           C  
ATOM    885  O   ALA B 124      -0.244 127.656 120.794  1.00 20.40           O  
ATOM    886  N   GLY B 125      -1.365 127.492 118.893  1.00 19.31           N  
ATOM    887  CA  GLY B 125      -2.336 128.392 118.290  1.00 19.31           C  
ATOM    888  C   GLY B 125      -3.603 128.539 119.111  1.00 19.31           C  
ATOM    889  O   GLY B 125      -3.712 127.975 120.202  1.00 19.31           O  
ATOM    890  N   GLY B 126      -4.605 128.131 118.372  1.00 19.96           N  
ATOM    891  CA  GLY B 126      -5.604 129.018 117.797  1.00 19.96           C  
ATOM    892  C   GLY B 126      -6.831 129.185 118.673  1.00 19.96           C  
ATOM    893  O   GLY B 126      -6.935 128.557 119.729  1.00 19.96           O  
ATOM    894  N   GLY B 127      -7.926 129.508 118.010  1.00 20.18           N  
ATOM    895  CA  GLY B 127      -8.738 130.690 117.766  1.00 20.18           C  
ATOM    896  C   GLY B 127     -10.114 130.609 118.400  1.00 20.18           C  
ATOM    897  O   GLY B 127     -10.430 129.638 119.091  1.00 20.18           O  
ATOM    898  N   VAL B 128     -11.041 130.908 117.528  1.00 19.91           N  
ATOM    899  CA  VAL B 128     -11.981 132.023 117.510  1.00 19.91           C  
ATOM    900  C   VAL B 128     -13.322 131.579 118.090  1.00 19.91           C  
ATOM    901  CB  VAL B 128     -12.176 132.579 116.082  1.00 19.91           C  
ATOM    902  O   VAL B 128     -13.515 130.398 118.389  1.00 19.91           O  
ATOM    903  CG1 VAL B 128     -11.432 133.902 115.910  1.00 19.91           C  
ATOM    904  CG2 VAL B 128     -11.705 131.560 115.045  1.00 19.91           C  
ATOM    905  N   THR B 129     -14.072 131.517 117.161  1.00 19.17           N  
ATOM    906  CA  THR B 129     -15.017 132.623 117.055  1.00 19.17           C  
ATOM    907  C   THR B 129     -16.320 132.292 117.777  1.00 19.17           C  
ATOM    908  CB  THR B 129     -15.315 132.963 115.583  1.00 19.17           C  
ATOM    909  O   THR B 129     -16.527 131.155 118.206  1.00 19.17           O  
ATOM    910  CG2 THR B 129     -14.186 133.784 114.969  1.00 19.17           C  
ATOM    911  OG1 THR B 129     -15.467 131.748 114.839  1.00 19.17           O  
ATOM    912  N   GLU B 130     -17.180 132.426 116.969  1.00 17.98           N  
ATOM    913  CA  GLU B 130     -18.440 133.162 116.950  1.00 17.98           C  
ATOM    914  C   GLU B 130     -19.609 132.266 117.350  1.00 17.98           C  
ATOM    915  CB  GLU B 130     -18.690 133.765 115.565  1.00 17.98           C  
ATOM    916  O   GLU B 130     -19.442 131.056 117.515  1.00 17.98           O  
ATOM    917  CG  GLU B 130     -19.575 135.003 115.584  1.00 17.98           C  
ATOM    918  CD  GLU B 130     -19.225 136.008 114.498  1.00 17.98           C  
ATOM    919  OE1 GLU B 130     -19.846 137.094 114.453  1.00 17.98           O  
ATOM    920  OE2 GLU B 130     -18.323 135.706 113.685  1.00 17.98           O  
ATOM    921  N   GLU B 131     -20.321 132.093 116.322  1.00 18.67           N  
ATOM    922  CA  GLU B 131     -21.709 132.507 116.140  1.00 18.67           C  
ATOM    923  C   GLU B 131     -22.665 131.334 116.340  1.00 18.67           C  
ATOM    924  CB  GLU B 131     -21.911 133.118 114.751  1.00 18.67           C  
ATOM    925  O   GLU B 131     -22.235 130.180 116.405  1.00 18.67           O  
ATOM    926  CG  GLU B 131     -22.059 134.633 114.762  1.00 18.67           C  
ATOM    927  CD  GLU B 131     -22.137 135.238 113.370  1.00 18.67           C  
ATOM    928  OE1 GLU B 131     -22.664 136.364 113.226  1.00 18.67           O  
ATOM    929  OE2 GLU B 131     -21.667 134.580 112.415  1.00 18.67           O  
ATOM    930  N   GLN B 132     -23.182 131.199 115.284  1.00 19.32           N  
ATOM    931  CA  GLN B 132     -24.597 131.555 115.280  1.00 19.32           C  
ATOM    932  C   GLN B 132     -25.471 130.341 115.579  1.00 19.32           C  
ATOM    933  CB  GLN B 132     -24.993 132.170 113.936  1.00 19.32           C  
ATOM    934  O   GLN B 132     -25.017 129.200 115.467  1.00 19.32           O  
ATOM    935  CG  GLN B 132     -25.074 133.690 113.956  1.00 19.32           C  
ATOM    936  CD  GLN B 132     -25.329 134.282 112.582  1.00 19.32           C  
ATOM    937  NE2 GLN B 132     -25.601 135.582 112.537  1.00 19.32           N  
ATOM    938  OE1 GLN B 132     -25.281 133.577 111.569  1.00 19.32           O  
ATOM    939  N   GLU B 133     -26.196 130.118 114.952  1.00 21.14           N  
ATOM    940  CA  GLU B 133     -27.580 130.574 115.039  1.00 21.14           C  
ATOM    941  C   GLU B 133     -28.556 129.425 114.803  1.00 21.14           C  
ATOM    942  CB  GLU B 133     -27.840 131.700 114.035  1.00 21.14           C  
ATOM    943  O   GLU B 133     -28.154 128.339 114.380  1.00 21.14           O  
ATOM    944  CG  GLU B 133     -27.801 133.092 114.647  1.00 21.14           C  
ATOM    945  CD  GLU B 133     -27.935 134.204 113.619  1.00 21.14           C  
ATOM    946  OE1 GLU B 133     -28.146 135.373 114.013  1.00 21.14           O  
ATOM    947  OE2 GLU B 133     -27.829 133.903 112.409  1.00 21.14           O  
ATOM    948  N   GLY B 134     -29.063 129.531 113.902  1.00 22.47           N  
ATOM    949  CA  GLY B 134     -30.276 130.025 114.535  1.00 22.47           C  
ATOM    950  C   GLY B 134     -31.206 128.916 114.990  1.00 22.47           C  
ATOM    951  O   GLY B 134     -31.488 128.786 116.183  1.00 22.47           O  
ATOM    952  N   PHE B 135     -31.649 128.643 113.996  1.00 24.48           N  
ATOM    953  CA  PHE B 135     -33.097 128.816 113.986  1.00 24.48           C  
ATOM    954  C   PHE B 135     -33.803 127.476 114.154  1.00 24.48           C  
ATOM    955  CB  PHE B 135     -33.551 129.489 112.687  1.00 24.48           C  
ATOM    956  O   PHE B 135     -33.313 126.446 113.686  1.00 24.48           O  
ATOM    957  CG  PHE B 135     -34.705 130.437 112.865  1.00 24.48           C  
ATOM    958  CD1 PHE B 135     -36.012 130.010 112.661  1.00 24.48           C  
ATOM    959  CD2 PHE B 135     -34.484 131.757 113.238  1.00 24.48           C  
ATOM    960  CE1 PHE B 135     -37.082 130.886 112.826  1.00 24.48           C  
ATOM    961  CE2 PHE B 135     -35.549 132.638 113.405  1.00 24.48           C  
ATOM    962  CZ  PHE B 135     -36.847 132.201 113.197  1.00 24.48           C  
ATOM    963  N   ALA B 136     -34.522 127.317 114.654  1.00 24.55           N  
ATOM    964  CA  ALA B 136     -35.295 126.514 115.598  1.00 24.55           C  
ATOM    965  C   ALA B 136     -35.461 125.083 115.094  1.00 24.55           C  
ATOM    966  CB  ALA B 136     -36.661 127.150 115.844  1.00 24.55           C  
ATOM    967  O   ALA B 136     -35.375 124.130 115.872  1.00 24.55           O  
ATOM    968  N   ASP B 137     -35.707 125.002 114.078  1.00 27.45           N  
ATOM    969  CA  ASP B 137     -36.707 125.863 114.702  1.00 27.45           C  
ATOM    970  C   ASP B 137     -37.846 125.039 115.299  1.00 27.45           C  
ATOM    971  CB  ASP B 137     -37.260 126.866 113.687  1.00 27.45           C  
ATOM    972  O   ASP B 137     -38.139 123.939 114.824  1.00 27.45           O  
ATOM    973  CG  ASP B 137     -36.647 128.249 113.826  1.00 27.45           C  
ATOM    974  OD1 ASP B 137     -36.588 128.779 114.957  1.00 27.45           O  
ATOM    975  OD2 ASP B 137     -36.222 128.814 112.796  1.00 27.45           O  
ATOM    976  N   GLY B 138     -38.912 125.440 115.157  1.00 27.31           N  
ATOM    977  CA  GLY B 138     -39.799 126.592 115.179  1.00 27.31           C  
ATOM    978  C   GLY B 138     -41.044 126.402 114.332  1.00 27.31           C  
ATOM    979  O   GLY B 138     -41.052 125.592 113.404  1.00 27.31           O  
ATOM    980  N   PHE B 139     -41.836 126.592 114.737  1.00 29.80           N  
ATOM    981  CA  PHE B 139     -42.794 125.832 115.530  1.00 29.80           C  
ATOM    982  C   PHE B 139     -43.003 124.442 114.942  1.00 29.80           C  
ATOM    983  CB  PHE B 139     -44.133 126.573 115.614  1.00 29.80           C  
ATOM    984  O   PHE B 139     -42.854 123.437 115.640  1.00 29.80           O  
ATOM    985  CG  PHE B 139     -44.302 127.380 116.872  1.00 29.80           C  
ATOM    986  CD1 PHE B 139     -44.817 126.799 118.024  1.00 29.80           C  
ATOM    987  CD2 PHE B 139     -43.946 128.722 116.903  1.00 29.80           C  
ATOM    988  CE1 PHE B 139     -44.975 127.544 119.190  1.00 29.80           C  
ATOM    989  CE2 PHE B 139     -44.100 129.473 118.065  1.00 29.80           C  
ATOM    990  CZ  PHE B 139     -44.616 128.883 119.207  1.00 29.80           C  
ATOM    991  N   VAL B 140     -44.018 124.252 115.200  1.00 28.95           N  
ATOM    992  CA  VAL B 140     -44.954 123.136 115.282  1.00 28.95           C  
ATOM    993  C   VAL B 140     -44.894 122.316 113.995  1.00 28.95           C  
ATOM    994  CB  VAL B 140     -46.398 123.625 115.535  1.00 28.95           C  
ATOM    995  O   VAL B 140     -45.235 121.131 113.991  1.00 28.95           O  
ATOM    996  CG1 VAL B 140     -47.342 122.440 115.732  1.00 28.95           C  
ATOM    997  CG2 VAL B 140     -46.442 124.554 116.747  1.00 28.95           C  
ATOM    998  N   LYS B 141     -44.469 122.482 112.969  1.00 27.23           N  
ATOM    999  CA  LYS B 141     -44.880 123.881 112.899  1.00 27.23           C  
ATOM   1000  C   LYS B 141     -45.626 124.170 111.600  1.00 27.23           C  
ATOM   1001  CB  LYS B 141     -43.667 124.804 113.023  1.00 27.23           C  
ATOM   1002  O   LYS B 141     -46.666 124.833 111.609  1.00 27.23           O  
ATOM   1003  CG  LYS B 141     -43.909 126.031 113.890  1.00 27.23           C  
ATOM   1004  CD  LYS B 141     -42.632 126.838 114.085  1.00 27.23           C  
ATOM   1005  CE  LYS B 141     -42.886 128.101 114.897  1.00 27.23           C  
ATOM   1006  NZ  LYS B 141     -41.720 129.034 114.850  1.00 27.23           N  
ATOM   1007  N   ALA B 142     -44.756 125.004 110.236  1.00 26.00           N  
ATOM   1008  CA  ALA B 142     -44.546 126.427 109.986  1.00 26.00           C  
ATOM   1009  C   ALA B 142     -45.065 126.825 108.607  1.00 26.00           C  
ATOM   1010  CB  ALA B 142     -43.065 126.777 110.115  1.00 26.00           C  
ATOM   1011  O   ALA B 142     -45.055 126.016 107.676  1.00 26.00           O  
ATOM   1012  N   LEU B 143     -45.345 128.006 108.586  1.00 33.82           N  
ATOM   1013  CA  LEU B 143     -46.796 128.150 108.630  1.00 33.82           C  
ATOM   1014  C   LEU B 143     -47.440 127.547 107.385  1.00 33.82           C  
ATOM   1015  CB  LEU B 143     -47.185 129.625 108.756  1.00 33.82           C  
ATOM   1016  O   LEU B 143     -48.468 126.872 107.478  1.00 33.82           O  
ATOM   1017  CG  LEU B 143     -47.257 130.188 110.177  1.00 33.82           C  
ATOM   1018  CD1 LEU B 143     -47.243 131.712 110.144  1.00 33.82           C  
ATOM   1019  CD2 LEU B 143     -48.502 129.675 110.893  1.00 33.82           C  
ATOM   1020  N   ASP B 144     -47.240 127.788 105.950  1.00 21.88           N  
ATOM   1021  CA  ASP B 144     -47.798 128.869 105.143  1.00 21.88           C  
ATOM   1022  C   ASP B 144     -48.128 128.388 103.732  1.00 21.88           C  
ATOM   1023  CB  ASP B 144     -46.827 130.050 105.083  1.00 21.88           C  
ATOM   1024  O   ASP B 144     -49.215 128.656 103.217  1.00 21.88           O  
ATOM   1025  CG  ASP B 144     -47.510 131.390 105.287  1.00 21.88           C  
ATOM   1026  OD1 ASP B 144     -48.756 131.434 105.369  1.00 21.88           O  
ATOM   1027  OD2 ASP B 144     -46.796 132.414 105.362  1.00 21.88           O  
ATOM   1028  N   ASP B 145     -47.152 128.344 102.618  1.00 26.11           N  
ATOM   1029  CA  ASP B 145     -47.181 129.739 102.191  1.00 26.11           C  
ATOM   1030  C   ASP B 145     -48.446 130.043 101.392  1.00 26.11           C  
ATOM   1031  CB  ASP B 145     -45.940 130.072 101.360  1.00 26.11           C  
ATOM   1032  O   ASP B 145     -49.357 129.215 101.323  1.00 26.11           O  
ATOM   1033  CG  ASP B 145     -44.898 130.856 102.137  1.00 26.11           C  
ATOM   1034  OD1 ASP B 145     -45.255 131.531 103.127  1.00 26.11           O  
ATOM   1035  OD2 ASP B 145     -43.709 130.801 101.755  1.00 26.11           O  
ATOM   1036  N   LEU B 146     -48.092 130.563  99.922  1.00 25.32           N  
ATOM   1037  CA  LEU B 146     -48.195 131.923  99.405  1.00 25.32           C  
ATOM   1038  C   LEU B 146     -49.567 132.167  98.785  1.00 25.32           C  
ATOM   1039  CB  LEU B 146     -47.099 132.188  98.370  1.00 25.32           C  
ATOM   1040  O   LEU B 146     -50.287 131.217  98.469  1.00 25.32           O  
ATOM   1041  CG  LEU B 146     -46.589 133.627  98.275  1.00 25.32           C  
ATOM   1042  CD1 LEU B 146     -45.343 133.805  99.136  1.00 25.32           C  
ATOM   1043  CD2 LEU B 146     -46.301 133.997  96.824  1.00 25.32           C  
ATOM   1044  N   HIS B 147     -49.435 133.350  97.902  1.00 27.61           N  
ATOM   1045  CA  HIS B 147     -50.745 133.971  97.746  1.00 27.61           C  
ATOM   1046  C   HIS B 147     -51.717 133.034  97.036  1.00 27.61           C  
ATOM   1047  CB  HIS B 147     -50.626 135.286  96.974  1.00 27.61           C  
ATOM   1048  O   HIS B 147     -52.866 132.887  97.461  1.00 27.61           O  
ATOM   1049  CG  HIS B 147     -51.492 136.379  97.514  1.00 27.61           C  
ATOM   1050  CD2 HIS B 147     -52.479 136.356  98.440  1.00 27.61           C  
ATOM   1051  ND1 HIS B 147     -51.388 137.688  97.093  1.00 27.61           N  
ATOM   1052  CE1 HIS B 147     -52.276 138.424  97.740  1.00 27.61           C  
ATOM   1053  NE2 HIS B 147     -52.951 137.640  98.563  1.00 27.61           N  
ATOM   1054  N   LYS B 148     -51.665 132.838  95.761  1.00 25.57           N  
ATOM   1055  CA  LYS B 148     -52.006 133.908  94.827  1.00 25.57           C  
ATOM   1056  C   LYS B 148     -52.822 133.374  93.654  1.00 25.57           C  
ATOM   1057  CB  LYS B 148     -50.740 134.597  94.315  1.00 25.57           C  
ATOM   1058  O   LYS B 148     -52.904 132.162  93.448  1.00 25.57           O  
ATOM   1059  CG  LYS B 148     -50.521 135.991  94.883  1.00 25.57           C  
ATOM   1060  CD  LYS B 148     -49.159 136.548  94.488  1.00 25.57           C  
ATOM   1061  CE  LYS B 148     -48.902 137.906  95.127  1.00 25.57           C  
ATOM   1062  NZ  LYS B 148     -47.573 138.462  94.733  1.00 25.57           N  
ATOM   1063  N   MET B 149     -52.203 133.506  92.325  1.00 23.86           N  
ATOM   1064  CA  MET B 149     -52.901 134.560  91.594  1.00 23.86           C  
ATOM   1065  C   MET B 149     -54.038 133.982  90.759  1.00 23.86           C  
ATOM   1066  CB  MET B 149     -51.929 135.326  90.695  1.00 23.86           C  
ATOM   1067  O   MET B 149     -55.184 134.420  90.874  1.00 23.86           O  
ATOM   1068  CG  MET B 149     -50.858 136.088  91.459  1.00 23.86           C  
ATOM   1069  SD  MET B 149     -50.572 137.769  90.781  1.00 23.86           S  
ATOM   1070  CE  MET B 149     -48.929 138.116  91.468  1.00 23.86           C  
ATOM   1071  N   ASN B 150     -53.900 133.745  89.190  1.00 23.75           N  
ATOM   1072  CA  ASN B 150     -54.136 134.967  88.429  1.00 23.75           C  
ATOM   1073  C   ASN B 150     -55.582 135.059  87.950  1.00 23.75           C  
ATOM   1074  CB  ASN B 150     -53.177 135.053  87.239  1.00 23.75           C  
ATOM   1075  O   ASN B 150     -56.285 134.049  87.888  1.00 23.75           O  
ATOM   1076  CG  ASN B 150     -51.986 135.950  87.513  1.00 23.75           C  
ATOM   1077  ND2 ASN B 150     -50.908 135.749  86.765  1.00 23.75           N  
ATOM   1078  OD1 ASN B 150     -52.034 136.817  88.390  1.00 23.75           O  
ATOM   1079  N   HIS B 151     -56.175 136.276  87.244  1.00 25.03           N  
ATOM   1080  CA  HIS B 151     -57.575 135.926  87.035  1.00 25.03           C  
ATOM   1081  C   HIS B 151     -57.707 134.604  86.285  1.00 25.03           C  
ATOM   1082  CB  HIS B 151     -58.297 137.037  86.270  1.00 25.03           C  
ATOM   1083  O   HIS B 151     -58.765 133.971  86.314  1.00 25.03           O  
ATOM   1084  CG  HIS B 151     -59.126 137.924  87.143  1.00 25.03           C  
ATOM   1085  CD2 HIS B 151     -59.594 139.180  86.946  1.00 25.03           C  
ATOM   1086  ND1 HIS B 151     -59.564 137.541  88.392  1.00 25.03           N  
ATOM   1087  CE1 HIS B 151     -60.269 138.524  88.927  1.00 25.03           C  
ATOM   1088  NE2 HIS B 151     -60.302 139.530  88.069  1.00 25.03           N  
ATOM   1089  N   VAL B 152     -57.115 134.123  85.170  1.00 26.54           N  
ATOM   1090  CA  VAL B 152     -57.089 135.148  84.133  1.00 26.54           C  
ATOM   1091  C   VAL B 152     -57.628 134.574  82.825  1.00 26.54           C  
ATOM   1092  CB  VAL B 152     -55.663 135.707  83.923  1.00 26.54           C  
ATOM   1093  O   VAL B 152     -57.539 133.367  82.586  1.00 26.54           O  
ATOM   1094  CG1 VAL B 152     -55.674 136.843  82.901  1.00 26.54           C  
ATOM   1095  CG2 VAL B 152     -55.076 136.183  85.250  1.00 26.54           C  
ATOM   1096  N   THR B 153     -57.746 135.326  81.826  1.00 23.46           N  
ATOM   1097  CA  THR B 153     -58.708 135.122  80.748  1.00 23.46           C  
ATOM   1098  C   THR B 153     -58.286 133.954  79.861  1.00 23.46           C  
ATOM   1099  CB  THR B 153     -58.865 136.391  79.891  1.00 23.46           C  
ATOM   1100  O   THR B 153     -59.100 133.087  79.537  1.00 23.46           O  
ATOM   1101  CG2 THR B 153     -59.571 137.497  80.670  1.00 23.46           C  
ATOM   1102  OG1 THR B 153     -57.569 136.855  79.493  1.00 23.46           O  
ATOM   1103  N   PRO B 154     -57.052 133.712  79.345  1.00 27.86           N  
ATOM   1104  CA  PRO B 154     -57.075 135.137  79.003  1.00 27.86           C  
ATOM   1105  C   PRO B 154     -58.076 135.462  77.897  1.00 27.86           C  
ATOM   1106  CB  PRO B 154     -55.641 135.411  78.541  1.00 27.86           C  
ATOM   1107  O   PRO B 154     -58.861 136.405  78.028  1.00 27.86           O  
ATOM   1108  CG  PRO B 154     -55.148 134.097  78.027  1.00 27.86           C  
ATOM   1109  CD  PRO B 154     -56.183 133.050  78.321  1.00 27.86           C  
ATOM   1110  N   PRO B 155     -57.739 135.580  76.296  1.00 27.53           N  
ATOM   1111  CA  PRO B 155     -56.908 136.258  75.299  1.00 27.53           C  
ATOM   1112  C   PRO B 155     -57.300 135.905  73.865  1.00 27.53           C  
ATOM   1113  CB  PRO B 155     -55.497 135.760  75.617  1.00 27.53           C  
ATOM   1114  O   PRO B 155     -57.877 134.842  73.623  1.00 27.53           O  
ATOM   1115  CG  PRO B 155     -55.701 134.457  76.320  1.00 27.53           C  
ATOM   1116  CD  PRO B 155     -57.166 134.297  76.612  1.00 27.53           C  
ATOM   1117  N   ASN B 156     -57.407 136.705  73.039  1.00 25.34           N  
ATOM   1118  CA  ASN B 156     -58.551 136.684  72.133  1.00 25.34           C  
ATOM   1119  C   ASN B 156     -58.641 135.364  71.373  1.00 25.34           C  
ATOM   1120  CB  ASN B 156     -58.482 137.857  71.154  1.00 25.34           C  
ATOM   1121  O   ASN B 156     -57.847 134.451  71.610  1.00 25.34           O  
ATOM   1122  CG  ASN B 156     -59.489 138.945  71.473  1.00 25.34           C  
ATOM   1123  ND2 ASN B 156     -59.454 140.028  70.706  1.00 25.34           N  
ATOM   1124  OD1 ASN B 156     -60.290 138.813  72.402  1.00 25.34           O  
ATOM   1125  N   VAL B 157     -58.092 135.314  70.032  1.00 24.60           N  
ATOM   1126  CA  VAL B 157     -58.958 135.379  68.860  1.00 24.60           C  
ATOM   1127  C   VAL B 157     -58.751 134.138  67.994  1.00 24.60           C  
ATOM   1128  CB  VAL B 157     -58.697 136.656  68.031  1.00 24.60           C  
ATOM   1129  O   VAL B 157     -59.457 133.939  67.003  1.00 24.60           O  
ATOM   1130  CG1 VAL B 157     -60.010 137.363  67.698  1.00 24.60           C  
ATOM   1131  CG2 VAL B 157     -57.756 137.596  68.782  1.00 24.60           C  
ATOM   1132  N   SER B 158     -58.996 133.212  67.839  1.00 18.65           N  
ATOM   1133  CA  SER B 158     -57.737 132.505  67.625  1.00 18.65           C  
ATOM   1134  C   SER B 158     -57.249 132.669  66.189  1.00 18.65           C  
ATOM   1135  CB  SER B 158     -57.895 131.019  67.952  1.00 18.65           C  
ATOM   1136  O   SER B 158     -58.033 132.991  65.294  1.00 18.65           O  
ATOM   1137  OG  SER B 158     -57.606 130.771  69.317  1.00 18.65           O  
ATOM   1138  N   LEU B 159     -56.325 131.968  65.515  1.00 17.27           N  
ATOM   1139  CA  LEU B 159     -55.173 132.132  64.636  1.00 17.27           C  
ATOM   1140  C   LEU B 159     -55.575 131.959  63.175  1.00 17.27           C  
ATOM   1141  CB  LEU B 159     -54.075 131.127  64.997  1.00 17.27           C  
ATOM   1142  O   LEU B 159     -55.205 132.773  62.325  1.00 17.27           O  
ATOM   1143  CG  LEU B 159     -52.960 131.640  65.910  1.00 17.27           C  
ATOM   1144  CD1 LEU B 159     -52.589 130.579  66.941  1.00 17.27           C  
ATOM   1145  CD2 LEU B 159     -51.741 132.046  65.090  1.00 17.27           C  
ATOM   1146  N   GLY B 160     -55.687 130.987  62.516  1.00 15.69           N  
ATOM   1147  CA  GLY B 160     -54.634 130.727  61.548  1.00 15.69           C  
ATOM   1148  C   GLY B 160     -54.641 131.698  60.383  1.00 15.69           C  
ATOM   1149  O   GLY B 160     -55.695 132.215  60.005  1.00 15.69           O  
ATOM   1150  N   ALA B 161     -53.502 132.046  59.651  1.00 23.01           N  
ATOM   1151  CA  ALA B 161     -53.262 133.203  58.792  1.00 23.01           C  
ATOM   1152  C   ALA B 161     -53.751 132.941  57.370  1.00 23.01           C  
ATOM   1153  CB  ALA B 161     -51.778 133.560  58.783  1.00 23.01           C  
ATOM   1154  O   ALA B 161     -54.165 133.867  56.669  1.00 23.01           O  
ATOM   1155  N   THR B 162     -53.385 132.024  56.621  1.00 16.63           N  
ATOM   1156  CA  THR B 162     -52.184 131.918  55.799  1.00 16.63           C  
ATOM   1157  C   THR B 162     -52.450 132.427  54.385  1.00 16.63           C  
ATOM   1158  CB  THR B 162     -51.676 130.466  55.737  1.00 16.63           C  
ATOM   1159  O   THR B 162     -53.601 132.659  54.010  1.00 16.63           O  
ATOM   1160  CG2 THR B 162     -50.267 130.351  56.312  1.00 16.63           C  
ATOM   1161  OG1 THR B 162     -52.557 129.625  56.491  1.00 16.63           O  
ATOM   1162  N   GLY B 163     -52.179 131.579  53.216  1.00 16.61           N  
ATOM   1163  CA  GLY B 163     -51.065 131.476  52.287  1.00 16.61           C  
ATOM   1164  C   GLY B 163     -51.358 132.092  50.932  1.00 16.61           C  
ATOM   1165  O   GLY B 163     -52.505 132.435  50.635  1.00 16.61           O  
ATOM   1166  N   GLY B 164     -50.292 131.871  50.062  1.00 17.95           N  
ATOM   1167  CA  GLY B 164     -49.808 132.838  49.089  1.00 17.95           C  
ATOM   1168  C   GLY B 164     -50.534 132.760  47.759  1.00 17.95           C  
ATOM   1169  O   GLY B 164     -51.017 133.773  47.249  1.00 17.95           O  
ATOM   1170  N   PRO B 165     -50.336 131.776  46.882  1.00 19.30           N  
ATOM   1171  CA  PRO B 165     -49.218 131.967  45.955  1.00 19.30           C  
ATOM   1172  C   PRO B 165     -49.637 132.659  44.660  1.00 19.30           C  
ATOM   1173  CB  PRO B 165     -48.740 130.539  45.681  1.00 19.30           C  
ATOM   1174  O   PRO B 165     -50.833 132.805  44.393  1.00 19.30           O  
ATOM   1175  CG  PRO B 165     -49.909 129.672  46.024  1.00 19.30           C  
ATOM   1176  CD  PRO B 165     -50.951 130.521  46.694  1.00 19.30           C  
ATOM   1177  N   PRO B 166     -49.020 131.989  43.503  1.00 19.14           N  
ATOM   1178  CA  PRO B 166     -48.278 132.806  42.540  1.00 19.14           C  
ATOM   1179  C   PRO B 166     -49.165 133.352  41.423  1.00 19.14           C  
ATOM   1180  CB  PRO B 166     -47.234 131.835  41.983  1.00 19.14           C  
ATOM   1181  O   PRO B 166     -50.342 132.995  41.334  1.00 19.14           O  
ATOM   1182  CG  PRO B 166     -47.837 130.480  42.167  1.00 19.14           C  
ATOM   1183  CD  PRO B 166     -49.086 130.621  42.989  1.00 19.14           C  
ATOM   1184  N   ALA B 167     -48.449 133.008  40.134  1.00 20.45           N  
ATOM   1185  CA  ALA B 167     -48.239 134.130  39.223  1.00 20.45           C  
ATOM   1186  C   ALA B 167     -49.471 134.369  38.356  1.00 20.45           C  
ATOM   1187  CB  ALA B 167     -47.015 133.882  38.346  1.00 20.45           C  
ATOM   1188  O   ALA B 167     -50.139 135.398  38.485  1.00 20.45           O  
ATOM   1189  N   GLY B 168     -49.129 133.893  36.977  1.00 18.74           N  
ATOM   1190  CA  GLY B 168     -48.859 134.837  35.904  1.00 18.74           C  
ATOM   1191  C   GLY B 168     -50.054 135.069  34.998  1.00 18.74           C  
ATOM   1192  O   GLY B 168     -51.123 134.495  35.213  1.00 18.74           O  
ATOM   1193  N   PRO B 169     -49.543 134.950  33.696  1.00 22.03           N  
ATOM   1194  CA  PRO B 169     -49.679 136.148  32.865  1.00 22.03           C  
ATOM   1195  C   PRO B 169     -50.989 136.178  32.082  1.00 22.03           C  
ATOM   1196  CB  PRO B 169     -48.479 136.058  31.918  1.00 22.03           C  
ATOM   1197  O   PRO B 169     -51.768 137.126  32.211  1.00 22.03           O  
ATOM   1198  CG  PRO B 169     -48.182 134.597  31.815  1.00 22.03           C  
ATOM   1199  CD  PRO B 169     -49.068 133.861  32.780  1.00 22.03           C  
ATOM   1200  N   GLY B 170     -50.836 135.473  30.863  1.00 19.66           N  
ATOM   1201  CA  GLY B 170     -50.605 136.146  29.594  1.00 19.66           C  
ATOM   1202  C   GLY B 170     -51.842 136.208  28.718  1.00 19.66           C  
ATOM   1203  O   GLY B 170     -52.908 135.725  29.106  1.00 19.66           O  
ATOM   1204  N   GLY B 171     -51.545 135.773  27.392  1.00 19.64           N  
ATOM   1205  CA  GLY B 171     -51.701 136.557  26.177  1.00 19.64           C  
ATOM   1206  C   GLY B 171     -52.952 136.203  25.395  1.00 19.64           C  
ATOM   1207  O   GLY B 171     -53.758 137.079  25.073  1.00 19.64           O  
ATOM   1208  N   VAL B 172     -52.826 135.074  24.647  1.00 22.53           N  
ATOM   1209  CA  VAL B 172     -52.698 135.429  23.237  1.00 22.53           C  
ATOM   1210  C   VAL B 172     -54.074 135.742  22.656  1.00 22.53           C  
ATOM   1211  CB  VAL B 172     -52.020 134.301  22.427  1.00 22.53           C  
ATOM   1212  O   VAL B 172     -55.099 135.430  23.267  1.00 22.53           O  
ATOM   1213  CG1 VAL B 172     -50.507 134.319  22.637  1.00 22.53           C  
ATOM   1214  CG2 VAL B 172     -52.601 132.943  22.816  1.00 22.53           C  
ATOM   1215  N   TYR B 173     -54.219 135.347  21.215  1.00 20.17           N  
ATOM   1216  CA  TYR B 173     -54.150 135.947  19.887  1.00 20.17           C  
ATOM   1217  C   TYR B 173     -55.479 135.802  19.154  1.00 20.17           C  
ATOM   1218  CB  TYR B 173     -53.028 135.306  19.065  1.00 20.17           C  
ATOM   1219  O   TYR B 173     -56.318 134.983  19.534  1.00 20.17           O  
ATOM   1220  CG  TYR B 173     -51.816 136.190  18.900  1.00 20.17           C  
ATOM   1221  CD1 TYR B 173     -51.711 137.068  17.823  1.00 20.17           C  
ATOM   1222  CD2 TYR B 173     -50.773 136.150  19.819  1.00 20.17           C  
ATOM   1223  CE1 TYR B 173     -50.595 137.883  17.665  1.00 20.17           C  
ATOM   1224  CE2 TYR B 173     -49.653 136.961  19.672  1.00 20.17           C  
ATOM   1225  OH  TYR B 173     -48.466 138.628  18.443  1.00 20.17           O  
ATOM   1226  CZ  TYR B 173     -49.573 137.823  18.594  1.00 20.17           C  
ATOM   1227  N   ALA B 174     -55.295 135.633  17.714  1.00 20.66           N  
ATOM   1228  CA  ALA B 174     -55.913 136.335  16.591  1.00 20.66           C  
ATOM   1229  C   ALA B 174     -57.180 135.621  16.129  1.00 20.66           C  
ATOM   1230  CB  ALA B 174     -54.925 136.461  15.434  1.00 20.66           C  
ATOM   1231  O   ALA B 174     -58.281 136.167  16.235  1.00 20.66           O  
ATOM   1232  N   GLY B 175     -57.071 135.089  14.834  1.00 19.59           N  
ATOM   1233  CA  GLY B 175     -57.836 135.518  13.675  1.00 19.59           C  
ATOM   1234  C   GLY B 175     -58.906 134.524  13.265  1.00 19.59           C  
ATOM   1235  O   GLY B 175     -60.065 134.896  13.068  1.00 19.59           O  
ATOM   1236  N   PRO B 176     -58.472 133.374  12.614  1.00 21.95           N  
ATOM   1237  CA  PRO B 176     -58.719 133.445  11.172  1.00 21.95           C  
ATOM   1238  C   PRO B 176     -60.159 133.096  10.802  1.00 21.95           C  
ATOM   1239  CB  PRO B 176     -57.743 132.417  10.595  1.00 21.95           C  
ATOM   1240  O   PRO B 176     -60.905 132.575  11.635  1.00 21.95           O  
ATOM   1241  CG  PRO B 176     -57.436 131.501  11.735  1.00 21.95           C  
ATOM   1242  CD  PRO B 176     -58.029 132.081  12.987  1.00 21.95           C  
ATOM   1243  N   GLU B 177     -60.335 132.129   9.669  1.00 21.99           N  
ATOM   1244  CA  GLU B 177     -60.486 132.224   8.220  1.00 21.99           C  
ATOM   1245  C   GLU B 177     -61.752 131.513   7.750  1.00 21.99           C  
ATOM   1246  CB  GLU B 177     -59.261 131.640   7.512  1.00 21.99           C  
ATOM   1247  O   GLU B 177     -62.317 130.693   8.477  1.00 21.99           O  
ATOM   1248  CG  GLU B 177     -58.095 132.610   7.400  1.00 21.99           C  
ATOM   1249  CD  GLU B 177     -57.856 133.101   5.981  1.00 21.99           C  
ATOM   1250  OE1 GLU B 177     -58.017 134.315   5.723  1.00 21.99           O  
ATOM   1251  OE2 GLU B 177     -57.506 132.264   5.119  1.00 21.99           O  
ATOM   1252  N   PRO B 178     -61.610 130.801   6.488  1.00 23.73           N  
ATOM   1253  CA  PRO B 178     -62.311 131.042   5.225  1.00 23.73           C  
ATOM   1254  C   PRO B 178     -63.465 130.068   4.996  1.00 23.73           C  
ATOM   1255  CB  PRO B 178     -61.217 130.850   4.172  1.00 23.73           C  
ATOM   1256  O   PRO B 178     -64.588 130.492   4.712  1.00 23.73           O  
ATOM   1257  CG  PRO B 178     -60.187 129.999   4.843  1.00 23.73           C  
ATOM   1258  CD  PRO B 178     -60.488 129.955   6.313  1.00 23.73           C  
ATOM   1259  N   PRO B 179     -63.235 128.999   4.094  1.00 23.66           N  
ATOM   1260  CA  PRO B 179     -63.798 129.041   2.742  1.00 23.66           C  
ATOM   1261  C   PRO B 179     -65.003 128.118   2.576  1.00 23.66           C  
ATOM   1262  CB  PRO B 179     -62.633 128.582   1.861  1.00 23.66           C  
ATOM   1263  O   PRO B 179     -65.273 127.287   3.447  1.00 23.66           O  
ATOM   1264  CG  PRO B 179     -61.779 127.747   2.761  1.00 23.66           C  
ATOM   1265  CD  PRO B 179     -62.253 127.932   4.174  1.00 23.66           C  
ATOM   1266  N   PRO B 180     -65.018 127.283   1.405  1.00 25.07           N  
ATOM   1267  CA  PRO B 180     -65.942 127.302   0.268  1.00 25.07           C  
ATOM   1268  C   PRO B 180     -66.922 126.132   0.285  1.00 25.07           C  
ATOM   1269  CB  PRO B 180     -65.011 127.218  -0.944  1.00 25.07           C  
ATOM   1270  O   PRO B 180     -66.792 125.224   1.111  1.00 25.07           O  
ATOM   1271  CG  PRO B 180     -63.792 126.513  -0.442  1.00 25.07           C  
ATOM   1272  CD  PRO B 180     -63.915 126.351   1.046  1.00 25.07           C  
ATOM   1273  N   VAL B 181     -66.969 125.216  -0.825  1.00 27.03           N  
ATOM   1274  CA  VAL B 181     -67.892 125.227  -1.955  1.00 27.03           C  
ATOM   1275  C   VAL B 181     -68.725 123.948  -1.955  1.00 27.03           C  
ATOM   1276  CB  VAL B 181     -67.143 125.376  -3.298  1.00 27.03           C  
ATOM   1277  O   VAL B 181     -69.956 124.001  -1.887  1.00 27.03           O  
ATOM   1278  CG1 VAL B 181     -68.125 125.650  -4.436  1.00 27.03           C  
ATOM   1279  CG2 VAL B 181     -66.102 126.489  -3.207  1.00 27.03           C  
ATOM   1280  N   TYR B 182     -68.609 122.929  -3.056  1.00 23.37           N  
ATOM   1281  CA  TYR B 182     -69.430 122.719  -4.243  1.00 23.37           C  
ATOM   1282  C   TYR B 182     -69.979 121.298  -4.282  1.00 23.37           C  
ATOM   1283  CB  TYR B 182     -68.622 123.001  -5.513  1.00 23.37           C  
ATOM   1284  O   TYR B 182     -70.631 120.903  -5.252  1.00 23.37           O  
ATOM   1285  CG  TYR B 182     -68.734 124.426  -5.999  1.00 23.37           C  
ATOM   1286  CD1 TYR B 182     -69.761 124.811  -6.858  1.00 23.37           C  
ATOM   1287  CD2 TYR B 182     -67.812 125.389  -5.603  1.00 23.37           C  
ATOM   1288  CE1 TYR B 182     -69.867 126.122  -7.310  1.00 23.37           C  
ATOM   1289  CE2 TYR B 182     -67.908 126.703  -6.048  1.00 23.37           C  
ATOM   1290  OH  TYR B 182     -69.037 128.359  -7.345  1.00 23.37           O  
ATOM   1291  CZ  TYR B 182     -68.937 127.060  -6.900  1.00 23.37           C  
ATOM   1292  N   THR B 183     -69.802 120.390  -3.415  1.00 24.20           N  
ATOM   1293  CA  THR B 183     -69.467 119.106  -4.021  1.00 24.20           C  
ATOM   1294  C   THR B 183     -70.653 118.554  -4.808  1.00 24.20           C  
ATOM   1295  CB  THR B 183     -69.033 118.082  -2.957  1.00 24.20           C  
ATOM   1296  O   THR B 183     -71.785 118.562  -4.321  1.00 24.20           O  
ATOM   1297  CG2 THR B 183     -67.698 118.473  -2.330  1.00 24.20           C  
ATOM   1298  OG1 THR B 183     -70.029 118.017  -1.929  1.00 24.20           O  
ATOM   1299  N   ASN B 184     -70.501 118.146  -6.128  1.00 23.45           N  
ATOM   1300  CA  ASN B 184     -71.228 118.029  -7.387  1.00 23.45           C  
ATOM   1301  C   ASN B 184     -72.053 116.747  -7.441  1.00 23.45           C  
ATOM   1302  CB  ASN B 184     -70.263 118.091  -8.573  1.00 23.45           C  
ATOM   1303  O   ASN B 184     -73.249 116.785  -7.736  1.00 23.45           O  
ATOM   1304  CG  ASN B 184     -70.387 119.380  -9.361  1.00 23.45           C  
ATOM   1305  ND2 ASN B 184     -69.291 119.804  -9.979  1.00 23.45           N  
ATOM   1306  OD1 ASN B 184     -71.458 119.990  -9.412  1.00 23.45           O  
ATOM   1307  N   LEU B 185     -71.540 115.524  -7.912  1.00 21.80           N  
ATOM   1308  CA  LEU B 185     -71.751 115.062  -9.279  1.00 21.80           C  
ATOM   1309  C   LEU B 185     -72.840 113.995  -9.330  1.00 21.80           C  
ATOM   1310  CB  LEU B 185     -70.450 114.508  -9.866  1.00 21.80           C  
ATOM   1311  O   LEU B 185     -73.064 113.284  -8.348  1.00 21.80           O  
ATOM   1312  CG  LEU B 185     -69.965 115.150 -11.167  1.00 21.80           C  
ATOM   1313  CD1 LEU B 185     -68.825 116.124 -10.885  1.00 21.80           C  
ATOM   1314  CD2 LEU B 185     -69.528 114.080 -12.161  1.00 21.80           C  
ATOM   1315  N   SER B 186     -73.232 113.453 -10.573  1.00 23.55           N  
ATOM   1316  CA  SER B 186     -74.444 113.233 -11.355  1.00 23.55           C  
ATOM   1317  C   SER B 186     -74.801 111.751 -11.417  1.00 23.55           C  
ATOM   1318  CB  SER B 186     -74.277 113.786 -12.771  1.00 23.55           C  
ATOM   1319  O   SER B 186     -75.950 111.374 -11.180  1.00 23.55           O  
ATOM   1320  OG  SER B 186     -73.743 115.098 -12.739  1.00 23.55           O  
ATOM   1321  N   SER B 187     -74.015 110.730 -11.957  1.00 25.60           N  
ATOM   1322  CA  SER B 187     -74.359 110.270 -13.298  1.00 25.60           C  
ATOM   1323  C   SER B 187     -75.319 109.086 -13.248  1.00 25.60           C  
ATOM   1324  CB  SER B 187     -73.099 109.882 -14.072  1.00 25.60           C  
ATOM   1325  O   SER B 187     -75.462 108.440 -12.207  1.00 25.60           O  
ATOM   1326  OG  SER B 187     -72.466 108.763 -13.475  1.00 25.60           O  
ATOM   1327  N   TYR B 188     -75.796 108.348 -14.469  1.00 24.71           N  
ATOM   1328  CA  TYR B 188     -77.012 107.951 -15.169  1.00 24.71           C  
ATOM   1329  C   TYR B 188     -77.150 106.434 -15.206  1.00 24.71           C  
ATOM   1330  CB  TYR B 188     -77.020 108.511 -16.595  1.00 24.71           C  
ATOM   1331  O   TYR B 188     -78.259 105.907 -15.326  1.00 24.71           O  
ATOM   1332  CG  TYR B 188     -78.193 109.415 -16.886  1.00 24.71           C  
ATOM   1333  CD1 TYR B 188     -79.362 108.911 -17.451  1.00 24.71           C  
ATOM   1334  CD2 TYR B 188     -78.135 110.774 -16.597  1.00 24.71           C  
ATOM   1335  CE1 TYR B 188     -80.445 109.740 -17.723  1.00 24.71           C  
ATOM   1336  CE2 TYR B 188     -79.212 111.613 -16.864  1.00 24.71           C  
ATOM   1337  OH  TYR B 188     -81.430 111.913 -17.693  1.00 24.71           O  
ATOM   1338  CZ  TYR B 188     -80.361 111.087 -17.426  1.00 24.71           C  
ATOM   1339  N   SER B 189     -76.138 105.604 -15.355  1.00 24.10           N  
ATOM   1340  CA  SER B 189     -76.024 104.854 -16.601  1.00 24.10           C  
ATOM   1341  C   SER B 189     -77.079 103.755 -16.684  1.00 24.10           C  
ATOM   1342  CB  SER B 189     -74.629 104.243 -16.735  1.00 24.10           C  
ATOM   1343  O   SER B 189     -77.797 103.649 -17.680  1.00 24.10           O  
ATOM   1344  OG  SER B 189     -73.634 105.252 -16.707  1.00 24.10           O  
ATOM   1345  N   PRO B 190     -76.672 102.182 -16.750  1.00 24.88           N  
ATOM   1346  CA  PRO B 190     -76.485 100.896 -17.426  1.00 24.88           C  
ATOM   1347  C   PRO B 190     -77.514  99.851 -17.001  1.00 24.88           C  
ATOM   1348  CB  PRO B 190     -75.075 100.477 -17.002  1.00 24.88           C  
ATOM   1349  O   PRO B 190     -77.788  99.698 -15.807  1.00 24.88           O  
ATOM   1350  CG  PRO B 190     -74.855 101.152 -15.687  1.00 24.88           C  
ATOM   1351  CD  PRO B 190     -76.008 102.078 -15.427  1.00 24.88           C  
ATOM   1352  N   ALA B 191     -78.032  98.892 -17.931  1.00 22.51           N  
ATOM   1353  CA  ALA B 191     -79.356  98.584 -18.466  1.00 22.51           C  
ATOM   1354  C   ALA B 191     -79.779  97.164 -18.099  1.00 22.51           C  
ATOM   1355  CB  ALA B 191     -79.373  98.766 -19.982  1.00 22.51           C  
ATOM   1356  O   ALA B 191     -79.040  96.207 -18.342  1.00 22.51           O  
ATOM   1357  N   SER B 192     -80.627  96.797 -17.133  1.00 23.69           N  
ATOM   1358  CA  SER B 192     -80.922  95.526 -16.481  1.00 23.69           C  
ATOM   1359  C   SER B 192     -81.616  94.561 -17.437  1.00 23.69           C  
ATOM   1360  CB  SER B 192     -81.796  95.747 -15.245  1.00 23.69           C  
ATOM   1361  O   SER B 192     -82.693  94.861 -17.956  1.00 23.69           O  
ATOM   1362  OG  SER B 192     -81.879  97.126 -14.928  1.00 23.69           O  
ATOM   1363  N   ALA B 193     -80.784  93.848 -18.232  1.00 22.71           N  
ATOM   1364  CA  ALA B 193     -81.276  93.207 -19.449  1.00 22.71           C  
ATOM   1365  C   ALA B 193     -82.566  92.438 -19.180  1.00 22.71           C  
ATOM   1366  CB  ALA B 193     -80.214  92.274 -20.025  1.00 22.71           C  
ATOM   1367  O   ALA B 193     -82.897  92.151 -18.028  1.00 22.71           O  
ATOM   1368  N   SER B 194     -83.152  91.747 -20.353  1.00 21.08           N  
ATOM   1369  CA  SER B 194     -84.524  91.553 -20.811  1.00 21.08           C  
ATOM   1370  C   SER B 194     -85.096  90.235 -20.300  1.00 21.08           C  
ATOM   1371  CB  SER B 194     -84.590  91.589 -22.338  1.00 21.08           C  
ATOM   1372  O   SER B 194     -86.244  90.182 -19.854  1.00 21.08           O  
ATOM   1373  OG  SER B 194     -83.700  90.642 -22.903  1.00 21.08           O  
ATOM   1374  N   SER B 195     -84.651  89.170 -20.826  1.00 22.45           N  
ATOM   1375  CA  SER B 195     -85.708  88.584 -21.644  1.00 22.45           C  
ATOM   1376  C   SER B 195     -86.839  88.038 -20.778  1.00 22.45           C  
ATOM   1377  CB  SER B 195     -85.146  87.468 -22.527  1.00 22.45           C  
ATOM   1378  O   SER B 195     -86.680  87.884 -19.566  1.00 22.45           O  
ATOM   1379  OG  SER B 195     -85.552  86.197 -22.049  1.00 22.45           O  
ATOM   1380  N   GLY B 196     -87.708  87.227 -21.450  1.00 19.81           N  
ATOM   1381  CA  GLY B 196     -89.086  86.780 -21.323  1.00 19.81           C  
ATOM   1382  C   GLY B 196     -89.269  85.700 -20.275  1.00 19.81           C  
ATOM   1383  O   GLY B 196     -88.291  85.186 -19.727  1.00 19.81           O  
ATOM   1384  N   GLY B 197     -90.492  85.210 -20.239  1.00 19.81           N  
ATOM   1385  CA  GLY B 197     -91.459  84.665 -19.300  1.00 19.81           C  
ATOM   1386  C   GLY B 197     -91.234  83.196 -18.997  1.00 19.81           C  
ATOM   1387  O   GLY B 197     -90.287  82.590 -19.502  1.00 19.81           O  
ATOM   1388  N   ALA B 198     -92.198  82.280 -19.326  1.00 20.99           N  
ATOM   1389  CA  ALA B 198     -93.164  81.720 -18.385  1.00 20.99           C  
ATOM   1390  C   ALA B 198     -92.852  80.256 -18.084  1.00 20.99           C  
ATOM   1391  CB  ALA B 198     -94.583  81.856 -18.934  1.00 20.99           C  
ATOM   1392  O   ALA B 198     -91.963  79.665 -18.702  1.00 20.99           O  
ATOM   1393  N   GLY B 199     -93.859  79.227 -18.318  1.00 20.90           N  
ATOM   1394  CA  GLY B 199     -94.703  78.577 -17.327  1.00 20.90           C  
ATOM   1395  C   GLY B 199     -94.330  77.127 -17.084  1.00 20.90           C  
ATOM   1396  O   GLY B 199     -93.264  76.675 -17.507  1.00 20.90           O  
ATOM   1397  N   ALA B 200     -95.262  76.012 -17.333  1.00 21.96           N  
ATOM   1398  CA  ALA B 200     -96.130  75.318 -16.384  1.00 21.96           C  
ATOM   1399  C   ALA B 200     -95.694  73.867 -16.202  1.00 21.96           C  
ATOM   1400  CB  ALA B 200     -97.583  75.379 -16.849  1.00 21.96           C  
ATOM   1401  O   ALA B 200     -94.837  73.372 -16.939  1.00 21.96           O  
ATOM   1402  N   ALA B 201     -96.690  72.717 -16.255  1.00 21.83           N  
ATOM   1403  CA  ALA B 201     -97.267  71.845 -15.235  1.00 21.83           C  
ATOM   1404  C   ALA B 201     -96.695  70.434 -15.333  1.00 21.83           C  
ATOM   1405  CB  ALA B 201     -98.788  71.810 -15.364  1.00 21.83           C  
ATOM   1406  O   ALA B 201     -96.230  69.875 -14.337  1.00 21.83           O  
ATOM   1407  N   VAL B 202     -97.476  69.241 -15.875  1.00 22.97           N  
ATOM   1408  CA  VAL B 202     -98.256  68.225 -15.176  1.00 22.97           C  
ATOM   1409  C   VAL B 202     -97.533  66.882 -15.243  1.00 22.97           C  
ATOM   1410  CB  VAL B 202     -99.678  68.095 -15.765  1.00 22.97           C  
ATOM   1411  O   VAL B 202     -96.600  66.711 -16.031  1.00 22.97           O  
ATOM   1412  CG1 VAL B 202    -100.726  68.101 -14.654  1.00 22.97           C  
ATOM   1413  CG2 VAL B 202     -99.946  69.221 -16.763  1.00 22.97           C  
ATOM   1414  N   GLY B 203     -98.278  65.586 -15.705  1.00 22.08           N  
ATOM   1415  CA  GLY B 203     -98.858  64.396 -15.104  1.00 22.08           C  
ATOM   1416  C   GLY B 203     -98.001  63.157 -15.287  1.00 22.08           C  
ATOM   1417  O   GLY B 203     -96.939  63.217 -15.911  1.00 22.08           O  
ATOM   1418  N   THR B 204     -98.670  61.822 -15.763  1.00 23.93           N  
ATOM   1419  CA  THR B 204     -99.177  60.580 -15.191  1.00 23.93           C  
ATOM   1420  C   THR B 204     -98.260  59.411 -15.539  1.00 23.93           C  
ATOM   1421  CB  THR B 204    -100.605  60.280 -15.683  1.00 23.93           C  
ATOM   1422  O   THR B 204     -97.879  58.632 -14.663  1.00 23.93           O  
ATOM   1423  CG2 THR B 204    -101.625  61.178 -14.992  1.00 23.93           C  
ATOM   1424  OG1 THR B 204    -100.672  60.499 -17.098  1.00 23.93           O  
ATOM   1425  N   GLY B 205     -98.485  58.547 -16.711  1.00 21.41           N  
ATOM   1426  CA  GLY B 205     -99.119  57.239 -16.721  1.00 21.41           C  
ATOM   1427  C   GLY B 205     -98.128  56.094 -16.625  1.00 21.41           C  
ATOM   1428  O   GLY B 205     -98.298  55.186 -15.808  1.00 21.41           O  
ATOM   1429  N   SER B 206     -97.361  55.493 -17.557  1.00 21.51           N  
ATOM   1430  CA  SER B 206     -97.825  54.296 -18.251  1.00 21.51           C  
ATOM   1431  C   SER B 206     -97.241  53.033 -17.627  1.00 21.51           C  
ATOM   1432  CB  SER B 206     -97.456  54.359 -19.734  1.00 21.51           C  
ATOM   1433  O   SER B 206     -97.969  52.076 -17.354  1.00 21.51           O  
ATOM   1434  OG  SER B 206     -98.018  53.265 -20.439  1.00 21.51           O  
ATOM   1435  N   SER B 207     -95.940  52.443 -17.563  1.00 17.52           N  
ATOM   1436  CA  SER B 207     -95.695  51.351 -18.499  1.00 17.52           C  
ATOM   1437  C   SER B 207     -95.450  50.038 -17.763  1.00 17.52           C  
ATOM   1438  CB  SER B 207     -94.500  51.672 -19.397  1.00 17.52           C  
ATOM   1439  O   SER B 207     -95.016  49.054 -18.366  1.00 17.52           O  
ATOM   1440  OG  SER B 207     -94.783  52.781 -20.233  1.00 17.52           O  
ATOM   1441  N   TYR B 208     -95.679  49.599 -16.491  1.00 21.99           N  
ATOM   1442  CA  TYR B 208     -94.423  48.891 -16.270  1.00 21.99           C  
ATOM   1443  C   TYR B 208     -94.537  47.432 -16.696  1.00 21.99           C  
ATOM   1444  CB  TYR B 208     -94.011  48.974 -14.797  1.00 21.99           C  
ATOM   1445  O   TYR B 208     -94.008  46.541 -16.028  1.00 21.99           O  
ATOM   1446  CG  TYR B 208     -93.520  50.339 -14.380  1.00 21.99           C  
ATOM   1447  CD1 TYR B 208     -92.188  50.707 -14.561  1.00 21.99           C  
ATOM   1448  CD2 TYR B 208     -94.385  51.263 -13.804  1.00 21.99           C  
ATOM   1449  CE1 TYR B 208     -91.731  51.963 -14.176  1.00 21.99           C  
ATOM   1450  CE2 TYR B 208     -93.939  52.521 -13.415  1.00 21.99           C  
ATOM   1451  OH  TYR B 208     -92.165  54.107 -13.223  1.00 21.99           O  
ATOM   1452  CZ  TYR B 208     -92.612  52.862 -13.606  1.00 21.99           C  
ATOM   1453  N   PRO B 209     -95.161  46.823 -17.640  1.00 24.26           N  
ATOM   1454  CA  PRO B 209     -95.795  45.515 -17.453  1.00 24.26           C  
ATOM   1455  C   PRO B 209     -94.782  44.395 -17.229  1.00 24.26           C  
ATOM   1456  CB  PRO B 209     -96.562  45.304 -18.761  1.00 24.26           C  
ATOM   1457  O   PRO B 209     -95.155  43.293 -16.820  1.00 24.26           O  
ATOM   1458  CG  PRO B 209     -95.779  46.056 -19.788  1.00 24.26           C  
ATOM   1459  CD  PRO B 209     -94.707  46.843 -19.090  1.00 24.26           C  
ATOM   1460  N   THR B 210     -93.462  44.254 -17.512  1.00 20.35           N  
ATOM   1461  CA  THR B 210     -93.212  43.146 -18.428  1.00 20.35           C  
ATOM   1462  C   THR B 210     -93.090  41.831 -17.664  1.00 20.35           C  
ATOM   1463  CB  THR B 210     -91.935  43.383 -19.255  1.00 20.35           C  
ATOM   1464  O   THR B 210     -92.719  41.821 -16.489  1.00 20.35           O  
ATOM   1465  CG2 THR B 210     -92.269  43.627 -20.723  1.00 20.35           C  
ATOM   1466  OG1 THR B 210     -91.242  44.526 -18.738  1.00 20.35           O  
ATOM   1467  N   THR B 211     -93.136  40.637 -18.296  1.00 23.91           N  
ATOM   1468  CA  THR B 211     -93.793  39.352 -18.507  1.00 23.91           C  
ATOM   1469  C   THR B 211     -93.033  38.233 -17.800  1.00 23.91           C  
ATOM   1470  CB  THR B 211     -93.914  39.025 -20.007  1.00 23.91           C  
ATOM   1471  O   THR B 211     -93.629  37.428 -17.081  1.00 23.91           O  
ATOM   1472  CG2 THR B 211     -95.373  39.007 -20.450  1.00 23.91           C  
ATOM   1473  OG1 THR B 211     -93.209  40.017 -20.764  1.00 23.91           O  
ATOM   1474  N   THR B 212     -91.873  37.706 -18.223  1.00 21.56           N  
ATOM   1475  CA  THR B 212     -92.008  36.428 -18.912  1.00 21.56           C  
ATOM   1476  C   THR B 212     -91.602  35.275 -17.998  1.00 21.56           C  
ATOM   1477  CB  THR B 212     -91.159  36.392 -20.196  1.00 21.56           C  
ATOM   1478  O   THR B 212     -92.244  34.223 -17.995  1.00 21.56           O  
ATOM   1479  CG2 THR B 212     -91.946  36.921 -21.390  1.00 21.56           C  
ATOM   1480  OG1 THR B 212     -89.991  37.201 -20.011  1.00 21.56           O  
ATOM   1481  N   ILE B 213     -90.551  35.199 -17.087  1.00 21.63           N  
ATOM   1482  CA  ILE B 213     -89.726  34.130 -17.639  1.00 21.63           C  
ATOM   1483  C   ILE B 213     -90.084  32.804 -16.970  1.00 21.63           C  
ATOM   1484  CB  ILE B 213     -88.220  34.429 -17.463  1.00 21.63           C  
ATOM   1485  O   ILE B 213     -90.088  32.703 -15.741  1.00 21.63           O  
ATOM   1486  CG1 ILE B 213     -87.796  35.587 -18.373  1.00 21.63           C  
ATOM   1487  CG2 ILE B 213     -87.384  33.177 -17.744  1.00 21.63           C  
ATOM   1488  CD1 ILE B 213     -86.743  36.501 -17.763  1.00 21.63           C  
ATOM   1489  N   SER B 214     -90.590  31.871 -17.639  1.00 24.53           N  
ATOM   1490  CA  SER B 214     -91.386  30.664 -17.440  1.00 24.53           C  
ATOM   1491  C   SER B 214     -90.557  29.555 -16.801  1.00 24.53           C  
ATOM   1492  CB  SER B 214     -91.965  30.179 -18.769  1.00 24.53           C  
ATOM   1493  O   SER B 214     -91.101  28.674 -16.131  1.00 24.53           O  
ATOM   1494  OG  SER B 214     -93.284  30.664 -18.951  1.00 24.53           O  
ATOM   1495  N   TYR B 215     -89.177  29.410 -16.873  1.00 22.49           N  
ATOM   1496  CA  TYR B 215     -89.075  28.104 -17.513  1.00 22.49           C  
ATOM   1497  C   TYR B 215     -89.298  26.983 -16.504  1.00 22.49           C  
ATOM   1498  CB  TYR B 215     -87.708  27.938 -18.183  1.00 22.49           C  
ATOM   1499  O   TYR B 215     -89.156  27.190 -15.296  1.00 22.49           O  
ATOM   1500  CG  TYR B 215     -87.654  28.476 -19.592  1.00 22.49           C  
ATOM   1501  CD1 TYR B 215     -88.022  27.682 -20.676  1.00 22.49           C  
ATOM   1502  CD2 TYR B 215     -87.234  29.778 -19.843  1.00 22.49           C  
ATOM   1503  CE1 TYR B 215     -87.972  28.172 -21.977  1.00 22.49           C  
ATOM   1504  CE2 TYR B 215     -87.181  30.279 -21.140  1.00 22.49           C  
ATOM   1505  OH  TYR B 215     -87.500  29.961 -23.484  1.00 22.49           O  
ATOM   1506  CZ  TYR B 215     -87.551  29.470 -22.198  1.00 22.49           C  
ATOM   1507  N   LEU B 216     -88.991  25.818 -16.850  1.00 22.15           N  
ATOM   1508  CA  LEU B 216     -89.782  24.593 -16.842  1.00 22.15           C  
ATOM   1509  C   LEU B 216     -89.450  23.738 -15.624  1.00 22.15           C  
ATOM   1510  CB  LEU B 216     -89.541  23.791 -18.124  1.00 22.15           C  
ATOM   1511  O   LEU B 216     -88.450  23.981 -14.944  1.00 22.15           O  
ATOM   1512  CG  LEU B 216     -90.714  23.705 -19.101  1.00 22.15           C  
ATOM   1513  CD1 LEU B 216     -90.572  24.759 -20.194  1.00 22.15           C  
ATOM   1514  CD2 LEU B 216     -90.805  22.309 -19.707  1.00 22.15           C  
ATOM   1515  N   PRO B 217     -88.965  22.462 -15.809  1.00 22.86           N  
ATOM   1516  CA  PRO B 217     -89.710  21.220 -15.590  1.00 22.86           C  
ATOM   1517  C   PRO B 217     -89.119  20.368 -14.468  1.00 22.86           C  
ATOM   1518  CB  PRO B 217     -89.600  20.501 -16.937  1.00 22.86           C  
ATOM   1519  O   PRO B 217     -89.655  19.304 -14.149  1.00 22.86           O  
ATOM   1520  CG  PRO B 217     -88.406  21.109 -17.598  1.00 22.86           C  
ATOM   1521  CD  PRO B 217     -87.878  22.203 -16.716  1.00 22.86           C  
ATOM   1522  N   HIS B 218     -88.119  20.669 -13.750  1.00 22.59           N  
ATOM   1523  CA  HIS B 218     -87.195  19.540 -13.728  1.00 22.59           C  
ATOM   1524  C   HIS B 218     -87.715  18.420 -12.833  1.00 22.59           C  
ATOM   1525  CB  HIS B 218     -85.811  19.990 -13.255  1.00 22.59           C  
ATOM   1526  O   HIS B 218     -88.116  18.665 -11.693  1.00 22.59           O  
ATOM   1527  CG  HIS B 218     -84.885  20.356 -14.371  1.00 22.59           C  
ATOM   1528  CD2 HIS B 218     -84.370  21.552 -14.743  1.00 22.59           C  
ATOM   1529  ND1 HIS B 218     -84.388  19.428 -15.260  1.00 22.59           N  
ATOM   1530  CE1 HIS B 218     -83.604  20.039 -16.132  1.00 22.59           C  
ATOM   1531  NE2 HIS B 218     -83.576  21.328 -15.841  1.00 22.59           N  
ATOM   1532  N   ALA B 219     -87.885  17.353 -13.226  1.00 21.97           N  
ATOM   1533  CA  ALA B 219     -88.799  16.280 -12.843  1.00 21.97           C  
ATOM   1534  C   ALA B 219     -88.348  15.611 -11.548  1.00 21.97           C  
ATOM   1535  CB  ALA B 219     -88.908  15.248 -13.962  1.00 21.97           C  
ATOM   1536  O   ALA B 219     -89.139  15.452 -10.615  1.00 21.97           O  
ATOM   1537  N   PRO B 220     -87.189  14.762 -11.479  1.00 24.14           N  
ATOM   1538  CA  PRO B 220     -87.682  13.383 -11.433  1.00 24.14           C  
ATOM   1539  C   PRO B 220     -87.874  12.872 -10.006  1.00 24.14           C  
ATOM   1540  CB  PRO B 220     -86.588  12.593 -12.154  1.00 24.14           C  
ATOM   1541  O   PRO B 220     -87.427  13.513  -9.052  1.00 24.14           O  
ATOM   1542  CG  PRO B 220     -85.350  13.413 -11.985  1.00 24.14           C  
ATOM   1543  CD  PRO B 220     -85.737  14.749 -11.418  1.00 24.14           C  
ATOM   1544  N   PRO B 221     -87.582  11.612  -9.666  1.00 23.28           N  
ATOM   1545  CA  PRO B 221     -88.544  10.607  -9.208  1.00 23.28           C  
ATOM   1546  C   PRO B 221     -88.412  10.300  -7.718  1.00 23.28           C  
ATOM   1547  CB  PRO B 221     -88.198   9.378 -10.051  1.00 23.28           C  
ATOM   1548  O   PRO B 221     -87.489  10.790  -7.062  1.00 23.28           O  
ATOM   1549  CG  PRO B 221     -86.762   9.561 -10.423  1.00 23.28           C  
ATOM   1550  CD  PRO B 221     -86.316  10.915  -9.950  1.00 23.28           C  
ATOM   1551  N   PHE B 222     -87.978   9.085  -7.265  1.00 22.46           N  
ATOM   1552  CA  PHE B 222     -88.908   8.142  -6.655  1.00 22.46           C  
ATOM   1553  C   PHE B 222     -88.695   8.069  -5.148  1.00 22.46           C  
ATOM   1554  CB  PHE B 222     -88.748   6.751  -7.276  1.00 22.46           C  
ATOM   1555  O   PHE B 222     -89.651   8.163  -4.375  1.00 22.46           O  
ATOM   1556  CG  PHE B 222     -90.051   6.029  -7.492  1.00 22.46           C  
ATOM   1557  CD1 PHE B 222     -90.515   5.109  -6.560  1.00 22.46           C  
ATOM   1558  CD2 PHE B 222     -90.812   6.272  -8.628  1.00 22.46           C  
ATOM   1559  CE1 PHE B 222     -91.721   4.439  -6.758  1.00 22.46           C  
ATOM   1560  CE2 PHE B 222     -92.018   5.607  -8.832  1.00 22.46           C  
ATOM   1561  CZ  PHE B 222     -92.470   4.690  -7.897  1.00 22.46           C  
ATOM   1562  N   ALA B 223     -87.662   7.369  -4.602  1.00 22.94           N  
ATOM   1563  CA  ALA B 223     -88.082   6.114  -3.982  1.00 22.94           C  
ATOM   1564  C   ALA B 223     -88.176   6.256  -2.466  1.00 22.94           C  
ATOM   1565  CB  ALA B 223     -87.117   4.990  -4.350  1.00 22.94           C  
ATOM   1566  O   ALA B 223     -87.544   7.137  -1.878  1.00 22.94           O  
ATOM   1567  N   GLY B 224     -88.695   5.379  -1.751  1.00 23.60           N  
ATOM   1568  CA  GLY B 224     -89.640   5.192  -0.661  1.00 23.60           C  
ATOM   1569  C   GLY B 224     -88.995   5.285   0.710  1.00 23.60           C  
ATOM   1570  O   GLY B 224     -88.487   6.341   1.092  1.00 23.60           O  
ATOM   1571  N   GLY B 225     -88.854   4.131   1.360  1.00 23.23           N  
ATOM   1572  CA  GLY B 225     -89.653   3.750   2.514  1.00 23.23           C  
ATOM   1573  C   GLY B 225     -88.933   3.958   3.833  1.00 23.23           C  
ATOM   1574  O   GLY B 225     -89.467   4.596   4.743  1.00 23.23           O  
ATOM   1575  N   HIS B 226     -87.872   3.172   4.106  1.00 26.63           N  
ATOM   1576  CA  HIS B 226     -88.262   2.194   5.116  1.00 26.63           C  
ATOM   1577  C   HIS B 226     -88.045   2.738   6.523  1.00 26.63           C  
ATOM   1578  CB  HIS B 226     -87.481   0.892   4.930  1.00 26.63           C  
ATOM   1579  O   HIS B 226     -87.375   3.758   6.703  1.00 26.63           O  
ATOM   1580  CG  HIS B 226     -88.027   0.014   3.849  1.00 26.63           C  
ATOM   1581  CD2 HIS B 226     -87.551  -0.280   2.616  1.00 26.63           C  
ATOM   1582  ND1 HIS B 226     -89.210  -0.681   3.981  1.00 26.63           N  
ATOM   1583  CE1 HIS B 226     -89.438  -1.366   2.873  1.00 26.63           C  
ATOM   1584  NE2 HIS B 226     -88.446  -1.140   2.029  1.00 26.63           N  
ATOM   1585  N   PRO B 227     -87.237   2.133   7.383  1.00 25.20           N  
ATOM   1586  CA  PRO B 227     -87.674   1.456   8.606  1.00 25.20           C  
ATOM   1587  C   PRO B 227     -87.269   2.207   9.872  1.00 25.20           C  
ATOM   1588  CB  PRO B 227     -86.971   0.098   8.528  1.00 25.20           C  
ATOM   1589  O   PRO B 227     -86.385   3.066   9.829  1.00 25.20           O  
ATOM   1590  CG  PRO B 227     -85.770   0.338   7.670  1.00 25.20           C  
ATOM   1591  CD  PRO B 227     -85.823   1.750   7.160  1.00 25.20           C  
ATOM   1592  N   ALA B 228     -87.790   1.889  11.004  1.00 26.65           N  
ATOM   1593  CA  ALA B 228     -88.280   2.338  12.305  1.00 26.65           C  
ATOM   1594  C   ALA B 228     -87.128   2.539  13.285  1.00 26.65           C  
ATOM   1595  CB  ALA B 228     -89.287   1.338  12.868  1.00 26.65           C  
ATOM   1596  O   ALA B 228     -87.151   3.466  14.098  1.00 26.65           O  
ATOM   1597  N   GLN B 229     -86.278   1.581  13.428  1.00 23.27           N  
ATOM   1598  CA  GLN B 229     -86.326   1.127  14.814  1.00 23.27           C  
ATOM   1599  C   GLN B 229     -85.729   2.170  15.755  1.00 23.27           C  
ATOM   1600  CB  GLN B 229     -85.588  -0.203  14.969  1.00 23.27           C  
ATOM   1601  O   GLN B 229     -86.299   2.460  16.809  1.00 23.27           O  
ATOM   1602  CG  GLN B 229     -86.512  -1.408  15.091  1.00 23.27           C  
ATOM   1603  CD  GLN B 229     -85.756  -2.719  15.198  1.00 23.27           C  
ATOM   1604  NE2 GLN B 229     -86.272  -3.637  16.008  1.00 23.27           N  
ATOM   1605  OE1 GLN B 229     -84.716  -2.905  14.558  1.00 23.27           O  
ATOM   1606  N   LEU B 230     -84.369   2.475  15.699  1.00 26.04           N  
ATOM   1607  CA  LEU B 230     -83.552   1.900  16.761  1.00 26.04           C  
ATOM   1608  C   LEU B 230     -83.401   2.877  17.922  1.00 26.04           C  
ATOM   1609  CB  LEU B 230     -82.172   1.510  16.225  1.00 26.04           C  
ATOM   1610  O   LEU B 230     -83.001   4.026  17.724  1.00 26.04           O  
ATOM   1611  CG  LEU B 230     -82.103   0.224  15.400  1.00 26.04           C  
ATOM   1612  CD1 LEU B 230     -80.798   0.168  14.613  1.00 26.04           C  
ATOM   1613  CD2 LEU B 230     -82.243  -0.998  16.302  1.00 26.04           C  
ATOM   1614  N   GLY B 231     -83.788   2.655  19.077  1.00 27.96           N  
ATOM   1615  CA  GLY B 231     -84.251   3.511  20.156  1.00 27.96           C  
ATOM   1616  C   GLY B 231     -83.119   4.150  20.939  1.00 27.96           C  
ATOM   1617  O   GLY B 231     -82.421   3.472  21.696  1.00 27.96           O  
ATOM   1618  N   LEU B 232     -82.272   4.738  20.645  1.00 26.92           N  
ATOM   1619  CA  LEU B 232     -81.000   4.900  21.340  1.00 26.92           C  
ATOM   1620  C   LEU B 232     -81.183   5.685  22.635  1.00 26.92           C  
ATOM   1621  CB  LEU B 232     -79.983   5.607  20.441  1.00 26.92           C  
ATOM   1622  O   LEU B 232     -81.609   6.842  22.609  1.00 26.92           O  
ATOM   1623  CG  LEU B 232     -79.521   4.836  19.203  1.00 26.92           C  
ATOM   1624  CD1 LEU B 232     -78.944   5.795  18.167  1.00 26.92           C  
ATOM   1625  CD2 LEU B 232     -78.497   3.773  19.585  1.00 26.92           C  
ATOM   1626  N   GLY B 233     -81.265   5.047  23.700  1.00 25.92           N  
ATOM   1627  CA  GLY B 233     -81.823   5.596  24.925  1.00 25.92           C  
ATOM   1628  C   GLY B 233     -81.079   6.819  25.425  1.00 25.92           C  
ATOM   1629  O   GLY B 233     -80.065   7.216  24.845  1.00 25.92           O  
ATOM   1630  N   ARG B 234     -80.671   6.920  26.846  1.00 26.03           N  
ATOM   1631  CA  ARG B 234     -81.163   7.867  27.842  1.00 26.03           C  
ATOM   1632  C   ARG B 234     -80.166   8.999  28.062  1.00 26.03           C  
ATOM   1633  CB  ARG B 234     -81.449   7.155  29.166  1.00 26.03           C  
ATOM   1634  O   ARG B 234     -80.448  10.154  27.736  1.00 26.03           O  
ATOM   1635  CG  ARG B 234     -82.415   7.902  30.071  1.00 26.03           C  
ATOM   1636  CD  ARG B 234     -82.967   7.005  31.170  1.00 26.03           C  
ATOM   1637  NE  ARG B 234     -84.013   7.674  31.938  1.00 26.03           N  
ATOM   1638  NH1 ARG B 234     -84.392   5.896  33.364  1.00 26.03           N  
ATOM   1639  NH2 ARG B 234     -85.601   7.830  33.590  1.00 26.03           N  
ATOM   1640  CZ  ARG B 234     -84.666   7.132  32.962  1.00 26.03           C  
ATOM   1641  N   GLY B 235     -79.408   9.079  29.354  1.00 26.56           N  
ATOM   1642  CA  GLY B 235     -79.752  10.016  30.411  1.00 26.56           C  
ATOM   1643  C   GLY B 235     -78.797  11.191  30.501  1.00 26.56           C  
ATOM   1644  O   GLY B 235     -77.898  11.332  29.669  1.00 26.56           O  
ATOM   1645  N   ALA B 236     -78.007  11.397  31.704  1.00 27.79           N  
ATOM   1646  CA  ALA B 236     -78.111  12.467  32.693  1.00 27.79           C  
ATOM   1647  C   ALA B 236     -76.954  13.453  32.558  1.00 27.79           C  
ATOM   1648  CB  ALA B 236     -78.149  11.885  34.104  1.00 27.79           C  
ATOM   1649  O   ALA B 236     -77.170  14.660  32.427  1.00 27.79           O  
ATOM   1650  N   SER B 237     -75.613  13.175  33.216  1.00 29.56           N  
ATOM   1651  CA  SER B 237     -75.280  13.880  34.449  1.00 29.56           C  
ATOM   1652  C   SER B 237     -74.441  15.122  34.167  1.00 29.56           C  
ATOM   1653  CB  SER B 237     -74.529  12.956  35.409  1.00 29.56           C  
ATOM   1654  O   SER B 237     -73.859  15.253  33.088  1.00 29.56           O  
ATOM   1655  OG  SER B 237     -73.737  12.024  34.694  1.00 29.56           O  
ATOM   1656  N   THR B 238     -74.530  16.216  34.957  1.00 30.84           N  
ATOM   1657  CA  THR B 238     -74.251  17.648  34.971  1.00 30.84           C  
ATOM   1658  C   THR B 238     -72.759  17.907  35.159  1.00 30.84           C  
ATOM   1659  CB  THR B 238     -75.043  18.360  36.083  1.00 30.84           C  
ATOM   1660  O   THR B 238     -72.195  17.587  36.207  1.00 30.84           O  
ATOM   1661  CG2 THR B 238     -76.519  18.478  35.719  1.00 30.84           C  
ATOM   1662  OG1 THR B 238     -74.920  17.615  37.301  1.00 30.84           O  
ATOM   1663  N   PHE B 239     -71.840  17.278  34.384  1.00 32.41           N  
ATOM   1664  CA  PHE B 239     -70.431  17.329  34.755  1.00 32.41           C  
ATOM   1665  C   PHE B 239     -69.987  18.767  34.998  1.00 32.41           C  
ATOM   1666  CB  PHE B 239     -69.563  16.689  33.667  1.00 32.41           C  
ATOM   1667  O   PHE B 239     -70.052  19.603  34.095  1.00 32.41           O  
ATOM   1668  CG  PHE B 239     -68.580  15.678  34.192  1.00 32.41           C  
ATOM   1669  CD1 PHE B 239     -67.289  16.058  34.539  1.00 32.41           C  
ATOM   1670  CD2 PHE B 239     -68.946  14.346  34.338  1.00 32.41           C  
ATOM   1671  CE1 PHE B 239     -66.377  15.124  35.025  1.00 32.41           C  
ATOM   1672  CE2 PHE B 239     -68.040  13.408  34.823  1.00 32.41           C  
ATOM   1673  CZ  PHE B 239     -66.755  13.799  35.165  1.00 32.41           C  
ATOM   1674  N   LYS B 240     -70.066  19.203  36.330  1.00 31.59           N  
ATOM   1675  CA  LYS B 240     -69.851  20.546  36.861  1.00 31.59           C  
ATOM   1676  C   LYS B 240     -68.426  21.021  36.593  1.00 31.59           C  
ATOM   1677  CB  LYS B 240     -70.142  20.582  38.362  1.00 31.59           C  
ATOM   1678  O   LYS B 240     -67.466  20.438  37.101  1.00 31.59           O  
ATOM   1679  CG  LYS B 240     -71.051  21.725  38.789  1.00 31.59           C  
ATOM   1680  CD  LYS B 240     -71.546  21.542  40.218  1.00 31.59           C  
ATOM   1681  CE  LYS B 240     -72.443  22.694  40.652  1.00 31.59           C  
ATOM   1682  NZ  LYS B 240     -73.014  22.468  42.014  1.00 31.59           N  
ATOM   1683  N   GLU B 241     -68.063  21.316  35.429  1.00 35.39           N  
ATOM   1684  CA  GLU B 241     -66.697  21.556  34.973  1.00 35.39           C  
ATOM   1685  C   GLU B 241     -66.030  22.662  35.786  1.00 35.39           C  
ATOM   1686  CB  GLU B 241     -66.682  21.914  33.485  1.00 35.39           C  
ATOM   1687  O   GLU B 241     -66.333  23.843  35.602  1.00 35.39           O  
ATOM   1688  CG  GLU B 241     -66.264  20.764  32.580  1.00 35.39           C  
ATOM   1689  CD  GLU B 241     -66.280  21.126  31.104  1.00 35.39           C  
ATOM   1690  OE1 GLU B 241     -65.670  20.393  30.292  1.00 35.39           O  
ATOM   1691  OE2 GLU B 241     -66.907  22.151  30.755  1.00 35.39           O  
ATOM   1692  N   GLU B 242     -66.027  22.524  37.185  1.00 34.24           N  
ATOM   1693  CA  GLU B 242     -65.659  23.763  37.863  1.00 34.24           C  
ATOM   1694  C   GLU B 242     -64.248  24.203  37.483  1.00 34.24           C  
ATOM   1695  CB  GLU B 242     -65.767  23.598  39.381  1.00 34.24           C  
ATOM   1696  O   GLU B 242     -63.357  23.368  37.311  1.00 34.24           O  
ATOM   1697  CG  GLU B 242     -67.053  24.157  39.971  1.00 34.24           C  
ATOM   1698  CD  GLU B 242     -67.022  24.263  41.487  1.00 34.24           C  
ATOM   1699  OE1 GLU B 242     -67.474  25.294  42.034  1.00 34.24           O  
ATOM   1700  OE2 GLU B 242     -66.541  23.306  42.134  1.00 34.24           O  
ATOM   1701  N   PRO B 243     -64.053  25.500  37.017  1.00 38.47           N  
ATOM   1702  CA  PRO B 243     -62.897  26.238  36.502  1.00 38.47           C  
ATOM   1703  C   PRO B 243     -61.752  26.317  37.509  1.00 38.47           C  
ATOM   1704  CB  PRO B 243     -63.467  27.629  36.212  1.00 38.47           C  
ATOM   1705  O   PRO B 243     -61.977  26.620  38.684  1.00 38.47           O  
ATOM   1706  CG  PRO B 243     -64.691  27.725  37.064  1.00 38.47           C  
ATOM   1707  CD  PRO B 243     -64.959  26.376  37.668  1.00 38.47           C  
ATOM   1708  N   GLN B 244     -60.927  25.218  37.588  1.00 34.92           N  
ATOM   1709  CA  GLN B 244     -59.844  25.122  38.562  1.00 34.92           C  
ATOM   1710  C   GLN B 244     -58.971  26.373  38.539  1.00 34.92           C  
ATOM   1711  CB  GLN B 244     -58.991  23.881  38.296  1.00 34.92           C  
ATOM   1712  O   GLN B 244     -58.453  26.755  37.488  1.00 34.92           O  
ATOM   1713  CG  GLN B 244     -59.450  22.644  39.056  1.00 34.92           C  
ATOM   1714  CD  GLN B 244     -58.471  21.490  38.947  1.00 34.92           C  
ATOM   1715  NE2 GLN B 244     -58.825  20.354  39.537  1.00 34.92           N  
ATOM   1716  OE1 GLN B 244     -57.405  21.619  38.337  1.00 34.92           O  
ATOM   1717  N   THR B 245     -59.287  27.456  39.345  1.00 40.20           N  
ATOM   1718  CA  THR B 245     -58.641  28.750  39.533  1.00 40.20           C  
ATOM   1719  C   THR B 245     -57.188  28.572  39.964  1.00 40.20           C  
ATOM   1720  CB  THR B 245     -59.389  29.601  40.577  1.00 40.20           C  
ATOM   1721  O   THR B 245     -56.906  27.866  40.934  1.00 40.20           O  
ATOM   1722  CG2 THR B 245     -60.171  30.728  39.910  1.00 40.20           C  
ATOM   1723  OG1 THR B 245     -60.299  28.766  41.302  1.00 40.20           O  
ATOM   1724  N   VAL B 246     -56.251  28.583  39.032  1.00 40.11           N  
ATOM   1725  CA  VAL B 246     -54.822  28.369  39.237  1.00 40.11           C  
ATOM   1726  C   VAL B 246     -54.301  29.337  40.297  1.00 40.11           C  
ATOM   1727  CB  VAL B 246     -54.028  28.539  37.923  1.00 40.11           C  
ATOM   1728  O   VAL B 246     -54.662  30.516  40.300  1.00 40.11           O  
ATOM   1729  CG1 VAL B 246     -52.773  27.669  37.934  1.00 40.11           C  
ATOM   1730  CG2 VAL B 246     -54.908  28.198  36.721  1.00 40.11           C  
ATOM   1731  N   PRO B 247     -53.907  28.843  41.477  1.00 39.92           N  
ATOM   1732  CA  PRO B 247     -53.481  29.670  42.609  1.00 39.92           C  
ATOM   1733  C   PRO B 247     -52.360  30.640  42.242  1.00 39.92           C  
ATOM   1734  CB  PRO B 247     -53.000  28.641  43.635  1.00 39.92           C  
ATOM   1735  O   PRO B 247     -51.573  30.364  41.334  1.00 39.92           O  
ATOM   1736  CG  PRO B 247     -52.763  27.395  42.844  1.00 39.92           C  
ATOM   1737  CD  PRO B 247     -53.144  27.657  41.415  1.00 39.92           C  
ATOM   1738  N   GLU B 248     -52.587  31.941  42.257  1.00 39.59           N  
ATOM   1739  CA  GLU B 248     -51.749  33.119  42.051  1.00 39.59           C  
ATOM   1740  C   GLU B 248     -50.521  33.087  42.955  1.00 39.59           C  
ATOM   1741  CB  GLU B 248     -52.551  34.399  42.298  1.00 39.59           C  
ATOM   1742  O   GLU B 248     -50.644  33.127  44.181  1.00 39.59           O  
ATOM   1743  CG  GLU B 248     -52.604  35.333  41.097  1.00 39.59           C  
ATOM   1744  CD  GLU B 248     -53.473  36.559  41.328  1.00 39.59           C  
ATOM   1745  OE1 GLU B 248     -53.376  37.528  40.542  1.00 39.59           O  
ATOM   1746  OE2 GLU B 248     -54.256  36.551  42.304  1.00 39.59           O  
ATOM   1747  N   ALA B 249     -49.598  32.127  42.824  1.00 42.15           N  
ATOM   1748  CA  ALA B 249     -48.386  32.119  43.639  1.00 42.15           C  
ATOM   1749  C   ALA B 249     -47.728  33.496  43.656  1.00 42.15           C  
ATOM   1750  CB  ALA B 249     -47.405  31.070  43.122  1.00 42.15           C  
ATOM   1751  O   ALA B 249     -47.662  34.172  42.627  1.00 42.15           O  
ATOM   1752  N   ARG B 250     -47.912  34.258  44.720  1.00 40.31           N  
ATOM   1753  CA  ARG B 250     -47.261  35.509  45.094  1.00 40.31           C  
ATOM   1754  C   ARG B 250     -45.748  35.408  44.936  1.00 40.31           C  
ATOM   1755  CB  ARG B 250     -47.613  35.889  46.534  1.00 40.31           C  
ATOM   1756  O   ARG B 250     -45.115  34.526  45.520  1.00 40.31           O  
ATOM   1757  CG  ARG B 250     -49.098  36.124  46.764  1.00 40.31           C  
ATOM   1758  CD  ARG B 250     -49.346  37.031  47.961  1.00 40.31           C  
ATOM   1759  NE  ARG B 250     -50.652  37.681  47.884  1.00 40.31           N  
ATOM   1760  NH1 ARG B 250     -50.596  38.514  50.038  1.00 40.31           N  
ATOM   1761  NH2 ARG B 250     -52.408  38.920  48.694  1.00 40.31           N  
ATOM   1762  CZ  ARG B 250     -51.215  38.370  48.872  1.00 40.31           C  
ATOM   1763  N   SER B 251     -45.209  35.340  43.723  1.00 40.24           N  
ATOM   1764  CA  SER B 251     -43.782  35.344  43.419  1.00 40.24           C  
ATOM   1765  C   SER B 251     -43.063  36.469  44.157  1.00 40.24           C  
ATOM   1766  CB  SER B 251     -43.555  35.485  41.913  1.00 40.24           C  
ATOM   1767  O   SER B 251     -43.457  37.633  44.061  1.00 40.24           O  
ATOM   1768  OG  SER B 251     -44.019  34.336  41.225  1.00 40.24           O  
ATOM   1769  N   ARG B 252     -42.732  36.311  45.460  1.00 43.19           N  
ATOM   1770  CA  ARG B 252     -41.744  37.118  46.168  1.00 43.19           C  
ATOM   1771  C   ARG B 252     -40.508  37.350  45.306  1.00 43.19           C  
ATOM   1772  CB  ARG B 252     -41.345  36.447  47.485  1.00 43.19           C  
ATOM   1773  O   ARG B 252     -39.565  36.556  45.336  1.00 43.19           O  
ATOM   1774  CG  ARG B 252     -42.312  36.712  48.628  1.00 43.19           C  
ATOM   1775  CD  ARG B 252     -41.762  36.218  49.958  1.00 43.19           C  
ATOM   1776  NE  ARG B 252     -42.598  36.640  51.078  1.00 43.19           N  
ATOM   1777  NH1 ARG B 252     -41.880  34.976  52.511  1.00 43.19           N  
ATOM   1778  NH2 ARG B 252     -43.433  36.509  53.214  1.00 43.19           N  
ATOM   1779  CZ  ARG B 252     -42.635  36.041  52.265  1.00 43.19           C  
ATOM   1780  N   ASP B 253     -40.608  37.368  44.032  1.00 40.50           N  
ATOM   1781  CA  ASP B 253     -39.434  37.590  43.195  1.00 40.50           C  
ATOM   1782  C   ASP B 253     -38.680  38.846  43.627  1.00 40.50           C  
ATOM   1783  CB  ASP B 253     -39.837  37.700  41.723  1.00 40.50           C  
ATOM   1784  O   ASP B 253     -39.007  39.953  43.194  1.00 40.50           O  
ATOM   1785  CG  ASP B 253     -39.736  36.379  40.980  1.00 40.50           C  
ATOM   1786  OD1 ASP B 253     -38.847  35.563  41.306  1.00 40.50           O  
ATOM   1787  OD2 ASP B 253     -40.550  36.154  40.059  1.00 40.50           O  
ATOM   1788  N   ALA B 254     -38.658  39.150  44.933  1.00 42.68           N  
ATOM   1789  CA  ALA B 254     -37.770  40.283  45.180  1.00 42.68           C  
ATOM   1790  C   ALA B 254     -36.412  40.071  44.517  1.00 42.68           C  
ATOM   1791  CB  ALA B 254     -37.597  40.506  46.681  1.00 42.68           C  
ATOM   1792  O   ALA B 254     -35.675  39.151  44.878  1.00 42.68           O  
ATOM   1793  N   THR B 255     -36.349  40.008  43.196  1.00 43.60           N  
ATOM   1794  CA  THR B 255     -35.091  40.007  42.457  1.00 43.60           C  
ATOM   1795  C   THR B 255     -34.121  41.031  43.041  1.00 43.60           C  
ATOM   1796  CB  THR B 255     -35.320  40.307  40.964  1.00 43.60           C  
ATOM   1797  O   THR B 255     -34.513  42.157  43.354  1.00 43.60           O  
ATOM   1798  CG2 THR B 255     -35.185  39.042  40.123  1.00 43.60           C  
ATOM   1799  OG1 THR B 255     -36.635  40.847  40.787  1.00 43.60           O  
ATOM   1800  N   PRO B 256     -33.090  40.528  43.864  1.00 45.83           N  
ATOM   1801  CA  PRO B 256     -32.148  41.540  44.349  1.00 45.83           C  
ATOM   1802  C   PRO B 256     -31.857  42.621  43.310  1.00 45.83           C  
ATOM   1803  CB  PRO B 256     -30.888  40.729  44.661  1.00 45.83           C  
ATOM   1804  O   PRO B 256     -32.089  42.413  42.116  1.00 45.83           O  
ATOM   1805  CG  PRO B 256     -31.096  39.420  43.969  1.00 45.83           C  
ATOM   1806  CD  PRO B 256     -32.501  39.376  43.443  1.00 45.83           C  
ATOM   1807  N   PRO B 257     -31.886  43.983  43.726  1.00 42.99           N  
ATOM   1808  CA  PRO B 257     -31.523  45.025  42.762  1.00 42.99           C  
ATOM   1809  C   PRO B 257     -30.341  44.627  41.881  1.00 42.99           C  
ATOM   1810  CB  PRO B 257     -31.163  46.218  43.652  1.00 42.99           C  
ATOM   1811  O   PRO B 257     -29.452  43.898  42.326  1.00 42.99           O  
ATOM   1812  CG  PRO B 257     -30.917  45.627  45.002  1.00 42.99           C  
ATOM   1813  CD  PRO B 257     -31.342  44.187  44.978  1.00 42.99           C  
ATOM   1814  N   VAL B 258     -30.531  44.155  40.621  1.00 47.93           N  
ATOM   1815  CA  VAL B 258     -29.465  44.019  39.634  1.00 47.93           C  
ATOM   1816  C   VAL B 258     -28.443  45.138  39.819  1.00 47.93           C  
ATOM   1817  CB  VAL B 258     -30.021  44.038  38.192  1.00 47.93           C  
ATOM   1818  O   VAL B 258     -28.807  46.273  40.135  1.00 47.93           O  
ATOM   1819  CG1 VAL B 258     -30.567  42.664  37.805  1.00 47.93           C  
ATOM   1820  CG2 VAL B 258     -31.104  45.105  38.052  1.00 47.93           C  
ATOM   1821  N   SER B 259     -27.350  44.840  40.636  1.00 51.77           N  
ATOM   1822  CA  SER B 259     -26.254  45.802  40.698  1.00 51.77           C  
ATOM   1823  C   SER B 259     -26.131  46.585  39.396  1.00 51.77           C  
ATOM   1824  CB  SER B 259     -24.934  45.092  41.002  1.00 51.77           C  
ATOM   1825  O   SER B 259     -26.657  46.167  38.362  1.00 51.77           O  
ATOM   1826  OG  SER B 259     -25.119  43.688  41.058  1.00 51.77           O  
ATOM   1827  N   PRO B 260     -25.932  47.950  39.443  1.00 57.93           N  
ATOM   1828  CA  PRO B 260     -25.668  48.707  38.217  1.00 57.93           C  
ATOM   1829  C   PRO B 260     -24.735  47.970  37.258  1.00 57.93           C  
ATOM   1830  CB  PRO B 260     -25.018  49.994  38.730  1.00 57.93           C  
ATOM   1831  O   PRO B 260     -23.709  47.432  37.681  1.00 57.93           O  
ATOM   1832  CG  PRO B 260     -24.711  49.721  40.166  1.00 57.93           C  
ATOM   1833  CD  PRO B 260     -25.190  48.338  40.502  1.00 57.93           C  
ATOM   1834  N   ILE B 261     -25.285  46.968  36.488  1.00 61.48           N  
ATOM   1835  CA  ILE B 261     -24.507  46.317  35.440  1.00 61.48           C  
ATOM   1836  C   ILE B 261     -23.549  47.324  34.808  1.00 61.48           C  
ATOM   1837  CB  ILE B 261     -25.421  45.696  34.360  1.00 61.48           C  
ATOM   1838  O   ILE B 261     -23.975  48.370  34.313  1.00 61.48           O  
ATOM   1839  CG1 ILE B 261     -25.899  44.307  34.799  1.00 61.48           C  
ATOM   1840  CG2 ILE B 261     -24.695  45.625  33.014  1.00 61.48           C  
ATOM   1841  CD1 ILE B 261     -27.407  44.118  34.719  1.00 61.48           C  
ATOM   1842  N   ASN B 262     -22.408  47.406  35.470  1.00 74.03           N  
ATOM   1843  CA  ASN B 262     -21.373  48.197  34.813  1.00 74.03           C  
ATOM   1844  C   ASN B 262     -21.255  47.847  33.332  1.00 74.03           C  
ATOM   1845  CB  ASN B 262     -20.026  48.005  35.513  1.00 74.03           C  
ATOM   1846  O   ASN B 262     -20.825  46.747  32.982  1.00 74.03           O  
ATOM   1847  CG  ASN B 262     -19.131  49.224  35.402  1.00 74.03           C  
ATOM   1848  ND2 ASN B 262     -18.151  49.324  36.292  1.00 74.03           N  
ATOM   1849  OD1 ASN B 262     -19.320  50.070  34.524  1.00 74.03           O  
ATOM   1850  N   MET B 263     -21.822  48.577  32.380  1.00 73.99           N  
ATOM   1851  CA  MET B 263     -21.885  48.410  30.930  1.00 73.99           C  
ATOM   1852  C   MET B 263     -20.509  48.086  30.359  1.00 73.99           C  
ATOM   1853  CB  MET B 263     -22.443  49.671  30.268  1.00 73.99           C  
ATOM   1854  O   MET B 263     -20.393  47.308  29.411  1.00 73.99           O  
ATOM   1855  CG  MET B 263     -23.950  49.817  30.400  1.00 73.99           C  
ATOM   1856  SD  MET B 263     -24.868  48.624  29.351  1.00 73.99           S  
ATOM   1857  CE  MET B 263     -24.776  49.470  27.748  1.00 73.99           C  
ATOM   1858  N   GLU B 264     -19.476  48.649  31.073  1.00 81.75           N  
ATOM   1859  CA  GLU B 264     -18.115  48.375  30.619  1.00 81.75           C  
ATOM   1860  C   GLU B 264     -17.716  46.932  30.914  1.00 81.75           C  
ATOM   1861  CB  GLU B 264     -17.125  49.340  31.276  1.00 81.75           C  
ATOM   1862  O   GLU B 264     -17.051  46.288  30.100  1.00 81.75           O  
ATOM   1863  CG  GLU B 264     -17.094  50.720  30.636  1.00 81.75           C  
ATOM   1864  CD  GLU B 264     -16.188  51.699  31.365  1.00 81.75           C  
ATOM   1865  OE1 GLU B 264     -16.055  52.858  30.908  1.00 81.75           O  
ATOM   1866  OE2 GLU B 264     -15.605  51.305  32.399  1.00 81.75           O  
ATOM   1867  N   ASP B 265     -18.158  46.401  32.039  1.00 85.21           N  
ATOM   1868  CA  ASP B 265     -17.838  45.038  32.450  1.00 85.21           C  
ATOM   1869  C   ASP B 265     -18.598  44.017  31.605  1.00 85.21           C  
ATOM   1870  CB  ASP B 265     -18.157  44.835  33.933  1.00 85.21           C  
ATOM   1871  O   ASP B 265     -18.060  42.962  31.265  1.00 85.21           O  
ATOM   1872  CG  ASP B 265     -17.198  45.572  34.851  1.00 85.21           C  
ATOM   1873  OD1 ASP B 265     -16.064  45.882  34.427  1.00 85.21           O  
ATOM   1874  OD2 ASP B 265     -17.580  45.843  36.011  1.00 85.21           O  
ATOM   1875  N   GLN B 266     -19.726  44.456  31.160  1.00 85.20           N  
ATOM   1876  CA  GLN B 266     -20.532  43.565  30.332  1.00 85.20           C  
ATOM   1877  C   GLN B 266     -19.938  43.426  28.934  1.00 85.20           C  
ATOM   1878  CB  GLN B 266     -21.973  44.071  30.243  1.00 85.20           C  
ATOM   1879  O   GLN B 266     -19.901  42.327  28.376  1.00 85.20           O  
ATOM   1880  CG  GLN B 266     -23.003  42.964  30.062  1.00 85.20           C  
ATOM   1881  CD  GLN B 266     -24.425  43.490  30.004  1.00 85.20           C  
ATOM   1882  NE2 GLN B 266     -25.394  42.599  30.179  1.00 85.20           N  
ATOM   1883  OE1 GLN B 266     -24.650  44.688  29.803  1.00 85.20           O  
ATOM   1884  N   GLU B 267     -19.351  44.560  28.497  1.00 88.22           N  
ATOM   1885  CA  GLU B 267     -18.723  44.531  27.179  1.00 88.22           C  
ATOM   1886  C   GLU B 267     -17.419  43.738  27.207  1.00 88.22           C  
ATOM   1887  CB  GLU B 267     -18.463  45.953  26.675  1.00 88.22           C  
ATOM   1888  O   GLU B 267     -17.110  43.008  26.263  1.00 88.22           O  
ATOM   1889  CG  GLU B 267     -19.680  46.612  26.042  1.00 88.22           C  
ATOM   1890  CD  GLU B 267     -19.367  47.951  25.394  1.00 88.22           C  
ATOM   1891  OE1 GLU B 267     -20.259  48.527  24.730  1.00 88.22           O  
ATOM   1892  OE2 GLU B 267     -18.221  48.428  25.550  1.00 88.22           O  
ATOM   1893  N   ARG B 268     -16.799  43.784  28.349  1.00 87.79           N  
ATOM   1894  CA  ARG B 268     -15.542  43.061  28.504  1.00 87.79           C  
ATOM   1895  C   ARG B 268     -15.780  41.557  28.574  1.00 87.79           C  
ATOM   1896  CB  ARG B 268     -14.801  43.533  29.758  1.00 87.79           C  
ATOM   1897  O   ARG B 268     -15.043  40.777  27.967  1.00 87.79           O  
ATOM   1898  CG  ARG B 268     -13.297  43.322  29.701  1.00 87.79           C  
ATOM   1899  CD  ARG B 268     -12.618  43.751  30.994  1.00 87.79           C  
ATOM   1900  NE  ARG B 268     -11.476  44.626  30.738  1.00 87.79           N  
ATOM   1901  NH1 ARG B 268     -10.650  44.520  32.893  1.00 87.79           N  
ATOM   1902  NH2 ARG B 268      -9.570  45.773  31.306  1.00 87.79           N  
ATOM   1903  CZ  ARG B 268     -10.568  44.971  31.646  1.00 87.79           C  
ATOM   1904  N   ILE B 269     -16.734  41.177  29.212  1.00 90.25           N  
ATOM   1905  CA  ILE B 269     -17.066  39.764  29.367  1.00 90.25           C  
ATOM   1906  C   ILE B 269     -17.549  39.199  28.033  1.00 90.25           C  
ATOM   1907  CB  ILE B 269     -18.137  39.551  30.459  1.00 90.25           C  
ATOM   1908  O   ILE B 269     -17.211  38.069  27.672  1.00 90.25           O  
ATOM   1909  CG1 ILE B 269     -17.584  39.944  31.834  1.00 90.25           C  
ATOM   1910  CG2 ILE B 269     -18.626  38.100  30.461  1.00 90.25           C  
ATOM   1911  CD1 ILE B 269     -18.629  39.957  32.941  1.00 90.25           C  
ATOM   1912  N   LYS B 270     -18.242  40.078  27.326  1.00 89.08           N  
ATOM   1913  CA  LYS B 270     -18.738  39.642  26.023  1.00 89.08           C  
ATOM   1914  C   LYS B 270     -17.589  39.422  25.043  1.00 89.08           C  
ATOM   1915  CB  LYS B 270     -19.723  40.664  25.454  1.00 89.08           C  
ATOM   1916  O   LYS B 270     -17.560  38.419  24.327  1.00 89.08           O  
ATOM   1917  CG  LYS B 270     -20.548  40.144  24.285  1.00 89.08           C  
ATOM   1918  CD  LYS B 270     -21.613  41.147  23.864  1.00 89.08           C  
ATOM   1919  CE  LYS B 270     -22.406  40.650  22.663  1.00 89.08           C  
ATOM   1920  NZ  LYS B 270     -23.469  41.620  22.260  1.00 89.08           N  
ATOM   1921  N   VAL B 271     -16.585  40.349  25.150  1.00 92.99           N  
ATOM   1922  CA  VAL B 271     -15.433  40.263  24.258  1.00 92.99           C  
ATOM   1923  C   VAL B 271     -14.558  39.077  24.658  1.00 92.99           C  
ATOM   1924  CB  VAL B 271     -14.603  41.566  24.274  1.00 92.99           C  
ATOM   1925  O   VAL B 271     -14.063  38.345  23.797  1.00 92.99           O  
ATOM   1926  CG1 VAL B 271     -13.299  41.385  23.501  1.00 92.99           C  
ATOM   1927  CG2 VAL B 271     -15.416  42.722  23.694  1.00 92.99           C  
ATOM   1928  N   GLU B 272     -14.578  38.828  25.959  1.00 91.49           N  
ATOM   1929  CA  GLU B 272     -13.759  37.724  26.451  1.00 91.49           C  
ATOM   1930  C   GLU B 272     -14.360  36.376  26.064  1.00 91.49           C  
ATOM   1931  CB  GLU B 272     -13.596  37.811  27.971  1.00 91.49           C  
ATOM   1932  O   GLU B 272     -13.633  35.439  25.728  1.00 91.49           O  
ATOM   1933  CG  GLU B 272     -12.534  36.875  28.529  1.00 91.49           C  
ATOM   1934  CD  GLU B 272     -12.364  36.991  30.036  1.00 91.49           C  
ATOM   1935  OE1 GLU B 272     -11.616  36.179  30.627  1.00 91.49           O  
ATOM   1936  OE2 GLU B 272     -12.984  37.902  30.630  1.00 91.49           O  
ATOM   1937  N   ARG B 273     -15.604  36.315  26.048  1.00 92.17           N  
ATOM   1938  CA  ARG B 273     -16.285  35.083  25.665  1.00 92.17           C  
ATOM   1939  C   ARG B 273     -16.098  34.793  24.179  1.00 92.17           C  
ATOM   1940  CB  ARG B 273     -17.776  35.166  25.999  1.00 92.17           C  
ATOM   1941  O   ARG B 273     -15.856  33.649  23.790  1.00 92.17           O  
ATOM   1942  CG  ARG B 273     -18.462  33.813  26.097  1.00 92.17           C  
ATOM   1943  CD  ARG B 273     -19.940  33.953  26.430  1.00 92.17           C  
ATOM   1944  NE  ARG B 273     -20.341  33.040  27.497  1.00 92.17           N  
ATOM   1945  NH1 ARG B 273     -22.474  33.900  27.714  1.00 92.17           N  
ATOM   1946  NH2 ARG B 273     -21.794  32.161  29.043  1.00 92.17           N  
ATOM   1947  CZ  ARG B 273     -21.536  33.036  28.082  1.00 92.17           C  
ATOM   1948  N   LYS B 274     -16.180  35.848  23.426  1.00 92.27           N  
ATOM   1949  CA  LYS B 274     -15.975  35.703  21.988  1.00 92.27           C  
ATOM   1950  C   LYS B 274     -14.545  35.268  21.679  1.00 92.27           C  
ATOM   1951  CB  LYS B 274     -16.292  37.012  21.265  1.00 92.27           C  
ATOM   1952  O   LYS B 274     -14.324  34.399  20.832  1.00 92.27           O  
ATOM   1953  CG  LYS B 274     -16.302  36.895  19.748  1.00 92.27           C  
ATOM   1954  CD  LYS B 274     -16.834  38.163  19.093  1.00 92.27           C  
ATOM   1955  CE  LYS B 274     -16.861  38.040  17.575  1.00 92.27           C  
ATOM   1956  NZ  LYS B 274     -17.409  39.270  16.929  1.00 92.27           N  
ATOM   1957  N   ARG B 275     -13.609  35.791  22.473  1.00 93.04           N  
ATOM   1958  CA  ARG B 275     -12.203  35.453  22.278  1.00 93.04           C  
ATOM   1959  C   ARG B 275     -11.933  33.998  22.648  1.00 93.04           C  
ATOM   1960  CB  ARG B 275     -11.307  36.379  23.104  1.00 93.04           C  
ATOM   1961  O   ARG B 275     -11.182  33.306  21.958  1.00 93.04           O  
ATOM   1962  CG  ARG B 275     -11.124  37.761  22.497  1.00 93.04           C  
ATOM   1963  CD  ARG B 275     -10.085  38.576  23.255  1.00 93.04           C  
ATOM   1964  NE  ARG B 275      -9.992  39.940  22.742  1.00 93.04           N  
ATOM   1965  NH1 ARG B 275      -9.050  40.817  24.661  1.00 93.04           N  
ATOM   1966  NH2 ARG B 275      -9.464  42.172  22.859  1.00 93.04           N  
ATOM   1967  CZ  ARG B 275      -9.502  40.973  23.422  1.00 93.04           C  
ATOM   1968  N   LEU B 276     -12.627  33.639  23.728  1.00 93.56           N  
ATOM   1969  CA  LEU B 276     -12.445  32.263  24.176  1.00 93.56           C  
ATOM   1970  C   LEU B 276     -13.024  31.280  23.164  1.00 93.56           C  
ATOM   1971  CB  LEU B 276     -13.103  32.052  25.543  1.00 93.56           C  
ATOM   1972  O   LEU B 276     -12.413  30.249  22.873  1.00 93.56           O  
ATOM   1973  CG  LEU B 276     -12.906  30.679  26.186  1.00 93.56           C  
ATOM   1974  CD1 LEU B 276     -11.473  30.529  26.686  1.00 93.56           C  
ATOM   1975  CD2 LEU B 276     -13.900  30.473  27.324  1.00 93.56           C  
ATOM   1976  N   ARG B 277     -14.168  31.561  22.645  1.00 92.83           N  
ATOM   1977  CA  ARG B 277     -14.776  30.703  21.633  1.00 92.83           C  
ATOM   1978  C   ARG B 277     -13.896  30.613  20.391  1.00 92.83           C  
ATOM   1979  CB  ARG B 277     -16.165  31.221  21.254  1.00 92.83           C  
ATOM   1980  O   ARG B 277     -13.746  29.538  19.806  1.00 92.83           O  
ATOM   1981  CG  ARG B 277     -17.253  30.849  22.249  1.00 92.83           C  
ATOM   1982  CD  ARG B 277     -18.635  31.249  21.750  1.00 92.83           C  
ATOM   1983  NE  ARG B 277     -19.071  32.516  22.328  1.00 92.83           N  
ATOM   1984  NH1 ARG B 277     -21.327  32.030  22.211  1.00 92.83           N  
ATOM   1985  NH2 ARG B 277     -20.625  34.038  23.066  1.00 92.83           N  
ATOM   1986  CZ  ARG B 277     -20.340  32.859  22.534  1.00 92.83           C  
ATOM   1987  N   ASN B 278     -13.319  31.714  19.971  1.00 91.95           N  
ATOM   1988  CA  ASN B 278     -12.432  31.742  18.813  1.00 91.95           C  
ATOM   1989  C   ASN B 278     -11.164  30.930  19.057  1.00 91.95           C  
ATOM   1990  CB  ASN B 278     -12.076  33.184  18.444  1.00 91.95           C  
ATOM   1991  O   ASN B 278     -10.701  30.211  18.170  1.00 91.95           O  
ATOM   1992  CG  ASN B 278     -13.164  33.867  17.638  1.00 91.95           C  
ATOM   1993  ND2 ASN B 278     -13.206  35.192  17.703  1.00 91.95           N  
ATOM   1994  OD1 ASN B 278     -13.960  33.208  16.964  1.00 91.95           O  
ATOM   1995  N   ARG B 279     -10.707  31.018  20.250  1.00 89.89           N  
ATOM   1996  CA  ARG B 279      -9.505  30.265  20.594  1.00 89.89           C  
ATOM   1997  C   ARG B 279      -9.769  28.763  20.549  1.00 89.89           C  
ATOM   1998  CB  ARG B 279      -8.996  30.667  21.979  1.00 89.89           C  
ATOM   1999  O   ARG B 279      -8.945  27.998  20.045  1.00 89.89           O  
ATOM   2000  CG  ARG B 279      -7.615  30.124  22.309  1.00 89.89           C  
ATOM   2001  CD  ARG B 279      -7.133  30.600  23.673  1.00 89.89           C  
ATOM   2002  NE  ARG B 279      -5.802  30.086  23.983  1.00 89.89           N  
ATOM   2003  NH1 ARG B 279      -5.672  31.090  26.060  1.00 89.89           N  
ATOM   2004  NH2 ARG B 279      -3.933  29.812  25.289  1.00 89.89           N  
ATOM   2005  CZ  ARG B 279      -5.139  30.330  25.110  1.00 89.89           C  
ATOM   2006  N   LEU B 280     -10.940  28.464  21.088  1.00 93.67           N  
ATOM   2007  CA  LEU B 280     -11.302  27.050  21.089  1.00 93.67           C  
ATOM   2008  C   LEU B 280     -11.504  26.540  19.666  1.00 93.67           C  
ATOM   2009  CB  LEU B 280     -12.574  26.823  21.910  1.00 93.67           C  
ATOM   2010  O   LEU B 280     -11.092  25.425  19.338  1.00 93.67           O  
ATOM   2011  CG  LEU B 280     -12.408  26.823  23.431  1.00 93.67           C  
ATOM   2012  CD1 LEU B 280     -13.771  26.872  24.113  1.00 93.67           C  
ATOM   2013  CD2 LEU B 280     -11.622  25.597  23.883  1.00 93.67           C  
ATOM   2014  N   ALA B 281     -12.141  27.339  18.846  1.00 89.73           N  
ATOM   2015  CA  ALA B 281     -12.371  26.966  17.453  1.00 89.73           C  
ATOM   2016  C   ALA B 281     -11.052  26.812  16.701  1.00 89.73           C  
ATOM   2017  CB  ALA B 281     -13.255  28.003  16.763  1.00 89.73           C  
ATOM   2018  O   ALA B 281     -10.893  25.892  15.896  1.00 89.73           O  
ATOM   2019  N   ALA B 282     -10.085  27.639  17.011  1.00 86.75           N  
ATOM   2020  CA  ALA B 282      -8.774  27.578  16.370  1.00 86.75           C  
ATOM   2021  C   ALA B 282      -8.012  26.328  16.799  1.00 86.75           C  
ATOM   2022  CB  ALA B 282      -7.964  28.830  16.695  1.00 86.75           C  
ATOM   2023  O   ALA B 282      -7.356  25.681  15.979  1.00 86.75           O  
ATOM   2024  N   THR B 283      -8.142  25.987  18.024  1.00 89.64           N  
ATOM   2025  CA  THR B 283      -7.473  24.791  18.523  1.00 89.64           C  
ATOM   2026  C   THR B 283      -8.105  23.532  17.936  1.00 89.64           C  
ATOM   2027  CB  THR B 283      -7.522  24.723  20.061  1.00 89.64           C  
ATOM   2028  O   THR B 283      -7.401  22.582  17.587  1.00 89.64           O  
ATOM   2029  CG2 THR B 283      -6.670  23.573  20.588  1.00 89.64           C  
ATOM   2030  OG1 THR B 283      -7.030  25.955  20.603  1.00 89.64           O  
ATOM   2031  N   LYS B 284      -9.366  23.473  17.934  1.00 89.59           N  
ATOM   2032  CA  LYS B 284     -10.056  22.326  17.350  1.00 89.59           C  
ATOM   2033  C   LYS B 284      -9.676  22.145  15.883  1.00 89.59           C  
ATOM   2034  CB  LYS B 284     -11.571  22.487  17.482  1.00 89.59           C  
ATOM   2035  O   LYS B 284      -9.467  21.020  15.425  1.00 89.59           O  
ATOM   2036  CG  LYS B 284     -12.108  22.170  18.870  1.00 89.59           C  
ATOM   2037  CD  LYS B 284     -13.630  22.227  18.908  1.00 89.59           C  
ATOM   2038  CE  LYS B 284     -14.165  21.966  20.309  1.00 89.59           C  
ATOM   2039  NZ  LYS B 284     -15.653  22.084  20.364  1.00 89.59           N  
ATOM   2040  N   CYS B 285      -9.670  23.234  15.060  1.00 87.96           N  
ATOM   2041  CA  CYS B 285      -9.291  23.195  13.652  1.00 87.96           C  
ATOM   2042  C   CYS B 285      -7.876  22.657  13.483  1.00 87.96           C  
ATOM   2043  CB  CYS B 285      -9.394  24.588  13.031  1.00 87.96           C  
ATOM   2044  O   CYS B 285      -7.624  21.823  12.611  1.00 87.96           O  
ATOM   2045  SG  CYS B 285      -9.347  24.585  11.225  1.00 87.96           S  
ATOM   2046  N   ARG B 286      -6.899  23.064  14.378  1.00 86.90           N  
ATOM   2047  CA  ARG B 286      -5.523  22.582  14.309  1.00 86.90           C  
ATOM   2048  C   ARG B 286      -5.446  21.097  14.651  1.00 86.90           C  
ATOM   2049  CB  ARG B 286      -4.624  23.384  15.252  1.00 86.90           C  
ATOM   2050  O   ARG B 286      -4.745  20.336  13.981  1.00 86.90           O  
ATOM   2051  CG  ARG B 286      -4.372  24.812  14.796  1.00 86.90           C  
ATOM   2052  CD  ARG B 286      -3.391  25.532  15.711  1.00 86.90           C  
ATOM   2053  NE  ARG B 286      -3.228  26.932  15.332  1.00 86.90           N  
ATOM   2054  NH1 ARG B 286      -1.722  27.427  17.012  1.00 86.90           N  
ATOM   2055  NH2 ARG B 286      -2.366  29.052  15.529  1.00 86.90           N  
ATOM   2056  CZ  ARG B 286      -2.439  27.801  15.958  1.00 86.90           C  
ATOM   2057  N   LYS B 287      -6.252  20.781  15.649  1.00 90.85           N  
ATOM   2058  CA  LYS B 287      -6.277  19.379  16.055  1.00 90.85           C  
ATOM   2059  C   LYS B 287      -6.825  18.493  14.940  1.00 90.85           C  
ATOM   2060  CB  LYS B 287      -7.114  19.203  17.323  1.00 90.85           C  
ATOM   2061  O   LYS B 287      -6.299  17.407  14.688  1.00 90.85           O  
ATOM   2062  CG  LYS B 287      -7.007  17.819  17.948  1.00 90.85           C  
ATOM   2063  CD  LYS B 287      -7.849  17.710  19.212  1.00 90.85           C  
ATOM   2064  CE  LYS B 287      -7.895  16.280  19.733  1.00 90.85           C  
ATOM   2065  NZ  LYS B 287      -8.631  16.186  21.029  1.00 90.85           N  
ATOM   2066  N   ARG B 288      -7.776  18.925  14.290  1.00 92.92           N  
ATOM   2067  CA  ARG B 288      -8.385  18.171  13.199  1.00 92.92           C  
ATOM   2068  C   ARG B 288      -7.402  17.982  12.048  1.00 92.92           C  
ATOM   2069  CB  ARG B 288      -9.648  18.875  12.698  1.00 92.92           C  
ATOM   2070  O   ARG B 288      -7.337  16.906  11.451  1.00 92.92           O  
ATOM   2071  CG  ARG B 288     -10.856  18.690  13.603  1.00 92.92           C  
ATOM   2072  CD  ARG B 288     -12.103  19.338  13.018  1.00 92.92           C  
ATOM   2073  NE  ARG B 288     -13.156  19.482  14.020  1.00 92.92           N  
ATOM   2074  NH1 ARG B 288     -14.722  20.335  12.551  1.00 92.92           N  
ATOM   2075  NH2 ARG B 288     -15.257  20.039  14.760  1.00 92.92           N  
ATOM   2076  CZ  ARG B 288     -14.376  19.952  13.775  1.00 92.92           C  
ATOM   2077  N   LYS B 289      -6.707  19.045  11.800  1.00 89.17           N  
ATOM   2078  CA  LYS B 289      -5.725  18.982  10.722  1.00 89.17           C  
ATOM   2079  C   LYS B 289      -4.632  17.963  11.032  1.00 89.17           C  
ATOM   2080  CB  LYS B 289      -5.104  20.359  10.480  1.00 89.17           C  
ATOM   2081  O   LYS B 289      -4.261  17.162  10.172  1.00 89.17           O  
ATOM   2082  CG  LYS B 289      -4.127  20.402   9.315  1.00 89.17           C  
ATOM   2083  CD  LYS B 289      -4.844  20.257   7.979  1.00 89.17           C  
ATOM   2084  CE  LYS B 289      -3.871  20.336   6.810  1.00 89.17           C  
ATOM   2085  NZ  LYS B 289      -4.577  20.270   5.496  1.00 89.17           N  
ATOM   2086  N   LEU B 290      -4.193  17.983  12.245  1.00 93.08           N  
ATOM   2087  CA  LEU B 290      -3.148  17.059  12.670  1.00 93.08           C  
ATOM   2088  C   LEU B 290      -3.658  15.622  12.667  1.00 93.08           C  
ATOM   2089  CB  LEU B 290      -2.639  17.430  14.065  1.00 93.08           C  
ATOM   2090  O   LEU B 290      -2.921  14.697  12.317  1.00 93.08           O  
ATOM   2091  CG  LEU B 290      -1.742  18.665  14.154  1.00 93.08           C  
ATOM   2092  CD1 LEU B 290      -1.434  18.993  15.611  1.00 93.08           C  
ATOM   2093  CD2 LEU B 290      -0.454  18.449  13.366  1.00 93.08           C  
ATOM   2094  N   GLU B 291      -4.876  15.422  13.026  1.00 95.77           N  
ATOM   2095  CA  GLU B 291      -5.480  14.093  13.026  1.00 95.77           C  
ATOM   2096  C   GLU B 291      -5.619  13.550  11.607  1.00 95.77           C  
ATOM   2097  CB  GLU B 291      -6.847  14.123  13.714  1.00 95.77           C  
ATOM   2098  O   GLU B 291      -5.415  12.357  11.370  1.00 95.77           O  
ATOM   2099  CG  GLU B 291      -6.770  14.195  15.232  1.00 95.77           C  
ATOM   2100  CD  GLU B 291      -8.132  14.328  15.896  1.00 95.77           C  
ATOM   2101  OE1 GLU B 291      -8.191  14.448  17.141  1.00 95.77           O  
ATOM   2102  OE2 GLU B 291      -9.147  14.312  15.165  1.00 95.77           O  
ATOM   2103  N   ARG B 292      -5.938  14.464  10.744  1.00 96.05           N  
ATOM   2104  CA  ARG B 292      -6.067  14.049   9.351  1.00 96.05           C  
ATOM   2105  C   ARG B 292      -4.735  13.550   8.802  1.00 96.05           C  
ATOM   2106  CB  ARG B 292      -6.589  15.203   8.492  1.00 96.05           C  
ATOM   2107  O   ARG B 292      -4.682  12.520   8.127  1.00 96.05           O  
ATOM   2108  CG  ARG B 292      -6.881  14.816   7.051  1.00 96.05           C  
ATOM   2109  CD  ARG B 292      -7.419  15.992   6.249  1.00 96.05           C  
ATOM   2110  NE  ARG B 292      -7.850  15.583   4.915  1.00 96.05           N  
ATOM   2111  NH1 ARG B 292      -8.508  17.697   4.254  1.00 96.05           N  
ATOM   2112  NH2 ARG B 292      -8.717  15.924   2.816  1.00 96.05           N  
ATOM   2113  CZ  ARG B 292      -8.357  16.402   3.998  1.00 96.05           C  
ATOM   2114  N   ILE B 293      -3.661  14.259   9.102  1.00 96.65           N  
ATOM   2115  CA  ILE B 293      -2.331  13.871   8.645  1.00 96.65           C  
ATOM   2116  C   ILE B 293      -1.921  12.557   9.306  1.00 96.65           C  
ATOM   2117  CB  ILE B 293      -1.287  14.971   8.946  1.00 96.65           C  
ATOM   2118  O   ILE B 293      -1.350  11.679   8.654  1.00 96.65           O  
ATOM   2119  CG1 ILE B 293      -1.581  16.226   8.117  1.00 96.65           C  
ATOM   2120  CG2 ILE B 293       0.131  14.457   8.679  1.00 96.65           C  
ATOM   2121  CD1 ILE B 293      -0.701  17.419   8.467  1.00 96.65           C  
ATOM   2122  N   ALA B 294      -2.293  12.459  10.576  1.00 96.98           N  
ATOM   2123  CA  ALA B 294      -1.982  11.228  11.299  1.00 96.98           C  
ATOM   2124  C   ALA B 294      -2.727  10.038  10.701  1.00 96.98           C  
ATOM   2125  CB  ALA B 294      -2.326  11.378  12.779  1.00 96.98           C  
ATOM   2126  O   ALA B 294      -2.170   8.944  10.584  1.00 96.98           O  
ATOM   2127  N   ARG B 295      -3.920  10.233  10.318  1.00 97.78           N  
ATOM   2128  CA  ARG B 295      -4.710   9.174   9.699  1.00 97.78           C  
ATOM   2129  C   ARG B 295      -4.103   8.744   8.367  1.00 97.78           C  
ATOM   2130  CB  ARG B 295      -6.156   9.631   9.492  1.00 97.78           C  
ATOM   2131  O   ARG B 295      -4.070   7.554   8.049  1.00 97.78           O  
ATOM   2132  CG  ARG B 295      -6.993   9.622  10.761  1.00 97.78           C  
ATOM   2133  CD  ARG B 295      -8.463   9.886  10.469  1.00 97.78           C  
ATOM   2134  NE  ARG B 295      -8.792  11.303  10.598  1.00 97.78           N  
ATOM   2135  NH1 ARG B 295     -10.836  11.137   9.533  1.00 97.78           N  
ATOM   2136  NH2 ARG B 295     -10.109  13.164  10.320  1.00 97.78           N  
ATOM   2137  CZ  ARG B 295      -9.912  11.865  10.150  1.00 97.78           C  
ATOM   2138  N   LEU B 296      -3.669   9.712   7.627  1.00 97.53           N  
ATOM   2139  CA  LEU B 296      -3.041   9.409   6.345  1.00 97.53           C  
ATOM   2140  C   LEU B 296      -1.744   8.633   6.546  1.00 97.53           C  
ATOM   2141  CB  LEU B 296      -2.763  10.698   5.567  1.00 97.53           C  
ATOM   2142  O   LEU B 296      -1.448   7.704   5.790  1.00 97.53           O  
ATOM   2143  CG  LEU B 296      -3.950  11.306   4.817  1.00 97.53           C  
ATOM   2144  CD1 LEU B 296      -3.613  12.717   4.348  1.00 97.53           C  
ATOM   2145  CD2 LEU B 296      -4.345  10.425   3.637  1.00 97.53           C  
ATOM   2146  N   GLU B 297      -1.044   8.951   7.555  1.00 98.28           N  
ATOM   2147  CA  GLU B 297       0.189   8.237   7.873  1.00 98.28           C  
ATOM   2148  C   GLU B 297      -0.094   6.782   8.236  1.00 98.28           C  
ATOM   2149  CB  GLU B 297       0.932   8.930   9.018  1.00 98.28           C  
ATOM   2150  O   GLU B 297       0.633   5.879   7.816  1.00 98.28           O  
ATOM   2151  CG  GLU B 297       1.647  10.208   8.602  1.00 98.28           C  
ATOM   2152  CD  GLU B 297       2.350  10.904   9.756  1.00 98.28           C  
ATOM   2153  OE1 GLU B 297       3.082  11.892   9.515  1.00 98.28           O  
ATOM   2154  OE2 GLU B 297       2.169  10.459  10.912  1.00 98.28           O  
ATOM   2155  N   ASP B 298      -1.095   6.637   8.973  1.00 98.63           N  
ATOM   2156  CA  ASP B 298      -1.479   5.280   9.352  1.00 98.63           C  
ATOM   2157  C   ASP B 298      -1.918   4.473   8.132  1.00 98.63           C  
ATOM   2158  CB  ASP B 298      -2.600   5.311  10.394  1.00 98.63           C  
ATOM   2159  O   ASP B 298      -1.590   3.291   8.013  1.00 98.63           O  
ATOM   2160  CG  ASP B 298      -2.105   5.662  11.786  1.00 98.63           C  
ATOM   2161  OD1 ASP B 298      -0.889   5.546  12.049  1.00 98.63           O  
ATOM   2162  OD2 ASP B 298      -2.940   6.057  12.628  1.00 98.63           O  
ATOM   2163  N   LYS B 299      -2.654   5.103   7.295  1.00 98.61           N  
ATOM   2164  CA  LYS B 299      -3.082   4.444   6.064  1.00 98.61           C  
ATOM   2165  C   LYS B 299      -1.882   3.984   5.241  1.00 98.61           C  
ATOM   2166  CB  LYS B 299      -3.961   5.379   5.233  1.00 98.61           C  
ATOM   2167  O   LYS B 299      -1.848   2.847   4.766  1.00 98.61           O  
ATOM   2168  CG  LYS B 299      -4.539   4.736   3.981  1.00 98.61           C  
ATOM   2169  CD  LYS B 299      -5.443   5.699   3.223  1.00 98.61           C  
ATOM   2170  CE  LYS B 299      -5.978   5.075   1.941  1.00 98.61           C  
ATOM   2171  NZ  LYS B 299      -6.871   6.013   1.199  1.00 98.61           N  
ATOM   2172  N   VAL B 300      -0.916   4.832   5.130  1.00 98.77           N  
ATOM   2173  CA  VAL B 300       0.270   4.514   4.341  1.00 98.77           C  
ATOM   2174  C   VAL B 300       1.036   3.368   4.999  1.00 98.77           C  
ATOM   2175  CB  VAL B 300       1.190   5.745   4.177  1.00 98.77           C  
ATOM   2176  O   VAL B 300       1.513   2.459   4.316  1.00 98.77           O  
ATOM   2177  CG1 VAL B 300       2.542   5.335   3.597  1.00 98.77           C  
ATOM   2178  CG2 VAL B 300       0.521   6.795   3.292  1.00 98.77           C  
ATOM   2179  N   LYS B 301       1.131   3.433   6.271  1.00 98.79           N  
ATOM   2180  CA  LYS B 301       1.809   2.362   6.995  1.00 98.79           C  
ATOM   2181  C   LYS B 301       1.138   1.016   6.741  1.00 98.79           C  
ATOM   2182  CB  LYS B 301       1.834   2.661   8.495  1.00 98.79           C  
ATOM   2183  O   LYS B 301       1.815   0.017   6.487  1.00 98.79           O  
ATOM   2184  CG  LYS B 301       2.720   1.720   9.299  1.00 98.79           C  
ATOM   2185  CD  LYS B 301       2.756   2.108  10.772  1.00 98.79           C  
ATOM   2186  CE  LYS B 301       3.578   1.122  11.591  1.00 98.79           C  
ATOM   2187  NZ  LYS B 301       3.630   1.507  13.033  1.00 98.79           N  
ATOM   2188  N   THR B 302      -0.167   0.961   6.795  1.00 98.84           N  
ATOM   2189  CA  THR B 302      -0.929  -0.260   6.555  1.00 98.84           C  
ATOM   2190  C   THR B 302      -0.745  -0.739   5.118  1.00 98.84           C  
ATOM   2191  CB  THR B 302      -2.428  -0.049   6.840  1.00 98.84           C  
ATOM   2192  O   THR B 302      -0.549  -1.931   4.875  1.00 98.84           O  
ATOM   2193  CG2 THR B 302      -3.215  -1.337   6.627  1.00 98.84           C  
ATOM   2194  OG1 THR B 302      -2.594   0.381   8.197  1.00 98.84           O  
ATOM   2195  N   LEU B 303      -0.715   0.181   4.213  1.00 98.82           N  
ATOM   2196  CA  LEU B 303      -0.564  -0.169   2.805  1.00 98.82           C  
ATOM   2197  C   LEU B 303       0.841  -0.690   2.523  1.00 98.82           C  
ATOM   2198  CB  LEU B 303      -0.859   1.043   1.917  1.00 98.82           C  
ATOM   2199  O   LEU B 303       1.016  -1.615   1.726  1.00 98.82           O  
ATOM   2200  CG  LEU B 303      -2.333   1.405   1.733  1.00 98.82           C  
ATOM   2201  CD1 LEU B 303      -2.464   2.731   0.990  1.00 98.82           C  
ATOM   2202  CD2 LEU B 303      -3.068   0.295   0.989  1.00 98.82           C  
ATOM   2203  N   LYS B 304       1.788  -0.108   3.158  1.00 98.89           N  
ATOM   2204  CA  LYS B 304       3.164  -0.572   2.999  1.00 98.89           C  
ATOM   2205  C   LYS B 304       3.328  -1.995   3.523  1.00 98.89           C  
ATOM   2206  CB  LYS B 304       4.133   0.367   3.719  1.00 98.89           C  
ATOM   2207  O   LYS B 304       4.011  -2.815   2.905  1.00 98.89           O  
ATOM   2208  CG  LYS B 304       4.486   1.618   2.929  1.00 98.89           C  
ATOM   2209  CD  LYS B 304       5.518   2.468   3.658  1.00 98.89           C  
ATOM   2210  CE  LYS B 304       5.845   3.738   2.885  1.00 98.89           C  
ATOM   2211  NZ  LYS B 304       6.750   4.640   3.658  1.00 98.89           N  
ATOM   2212  N   ALA B 305       2.712  -2.255   4.632  1.00 98.87           N  
ATOM   2213  CA  ALA B 305       2.754  -3.602   5.196  1.00 98.87           C  
ATOM   2214  C   ALA B 305       2.075  -4.606   4.269  1.00 98.87           C  
ATOM   2215  CB  ALA B 305       2.095  -3.623   6.573  1.00 98.87           C  
ATOM   2216  O   ALA B 305       2.578  -5.714   4.070  1.00 98.87           O  
ATOM   2217  N   GLU B 306       0.966  -4.218   3.716  1.00 98.85           N  
ATOM   2218  CA  GLU B 306       0.262  -5.064   2.756  1.00 98.85           C  
ATOM   2219  C   GLU B 306       1.113  -5.317   1.515  1.00 98.85           C  
ATOM   2220  CB  GLU B 306      -1.073  -4.429   2.358  1.00 98.85           C  
ATOM   2221  O   GLU B 306       1.169  -6.441   1.014  1.00 98.85           O  
ATOM   2222  CG  GLU B 306      -1.939  -5.320   1.480  1.00 98.85           C  
ATOM   2223  CD  GLU B 306      -3.258  -4.674   1.085  1.00 98.85           C  
ATOM   2224  OE1 GLU B 306      -4.031  -5.292   0.318  1.00 98.85           O  
ATOM   2225  OE2 GLU B 306      -3.520  -3.541   1.546  1.00 98.85           O  
ATOM   2226  N   ASN B 307       1.709  -4.290   1.026  1.00 98.88           N  
ATOM   2227  CA  ASN B 307       2.563  -4.399  -0.152  1.00 98.88           C  
ATOM   2228  C   ASN B 307       3.708  -5.383   0.075  1.00 98.88           C  
ATOM   2229  CB  ASN B 307       3.114  -3.026  -0.545  1.00 98.88           C  
ATOM   2230  O   ASN B 307       4.016  -6.194  -0.800  1.00 98.88           O  
ATOM   2231  CG  ASN B 307       3.892  -3.059  -1.845  1.00 98.88           C  
ATOM   2232  ND2 ASN B 307       3.207  -2.806  -2.953  1.00 98.88           N  
ATOM   2233  OD1 ASN B 307       5.100  -3.311  -1.853  1.00 98.88           O  
ATOM   2234  N   ALA B 308       4.319  -5.288   1.265  1.00 98.86           N  
ATOM   2235  CA  ALA B 308       5.404  -6.206   1.600  1.00 98.86           C  
ATOM   2236  C   ALA B 308       4.915  -7.651   1.614  1.00 98.86           C  
ATOM   2237  CB  ALA B 308       6.013  -5.840   2.951  1.00 98.86           C  
ATOM   2238  O   ALA B 308       5.593  -8.547   1.105  1.00 98.86           O  
ATOM   2239  N   GLY B 309       3.711  -7.900   2.160  1.00 98.85           N  
ATOM   2240  CA  GLY B 309       3.130  -9.233   2.179  1.00 98.85           C  
ATOM   2241  C   GLY B 309       2.810  -9.765   0.795  1.00 98.85           C  
ATOM   2242  O   GLY B 309       3.139 -10.908   0.472  1.00 98.85           O  
ATOM   2243  N   LEU B 310       2.207  -8.892   0.037  1.00 98.81           N  
ATOM   2244  CA  LEU B 310       1.841  -9.290  -1.318  1.00 98.81           C  
ATOM   2245  C   LEU B 310       3.083  -9.551  -2.163  1.00 98.81           C  
ATOM   2246  CB  LEU B 310       0.977  -8.213  -1.979  1.00 98.81           C  
ATOM   2247  O   LEU B 310       3.121 -10.506  -2.942  1.00 98.81           O  
ATOM   2248  CG  LEU B 310      -0.442  -8.052  -1.432  1.00 98.81           C  
ATOM   2249  CD1 LEU B 310      -1.113  -6.830  -2.049  1.00 98.81           C  
ATOM   2250  CD2 LEU B 310      -1.263  -9.309  -1.695  1.00 98.81           C  
ATOM   2251  N   SER B 311       4.084  -8.756  -2.030  1.00 98.85           N  
ATOM   2252  CA  SER B 311       5.328  -8.913  -2.776  1.00 98.85           C  
ATOM   2253  C   SER B 311       6.026 -10.220  -2.418  1.00 98.85           C  
ATOM   2254  CB  SER B 311       6.266  -7.735  -2.507  1.00 98.85           C  
ATOM   2255  O   SER B 311       6.541 -10.915  -3.297  1.00 98.85           O  
ATOM   2256  OG  SER B 311       7.417  -7.810  -3.331  1.00 98.85           O  
ATOM   2257  N   SER B 312       6.015 -10.533  -1.158  1.00 98.85           N  
ATOM   2258  CA  SER B 312       6.610 -11.789  -0.714  1.00 98.85           C  
ATOM   2259  C   SER B 312       5.870 -12.988  -1.296  1.00 98.85           C  
ATOM   2260  CB  SER B 312       6.610 -11.872   0.813  1.00 98.85           C  
ATOM   2261  O   SER B 312       6.494 -13.923  -1.804  1.00 98.85           O  
ATOM   2262  OG  SER B 312       7.149 -13.108   1.250  1.00 98.85           O  
ATOM   2263  N   THR B 313       4.533 -12.962  -1.232  1.00 98.81           N  
ATOM   2264  CA  THR B 313       3.718 -14.042  -1.777  1.00 98.81           C  
ATOM   2265  C   THR B 313       3.932 -14.174  -3.282  1.00 98.81           C  
ATOM   2266  CB  THR B 313       2.223 -13.814  -1.487  1.00 98.81           C  
ATOM   2267  O   THR B 313       4.060 -15.285  -3.801  1.00 98.81           O  
ATOM   2268  CG2 THR B 313       1.926 -13.943   0.003  1.00 98.81           C  
ATOM   2269  OG1 THR B 313       1.852 -12.501  -1.925  1.00 98.81           O  
ATOM   2270  N   ALA B 314       3.987 -13.061  -3.961  1.00 98.82           N  
ATOM   2271  CA  ALA B 314       4.214 -13.081  -5.404  1.00 98.82           C  
ATOM   2272  C   ALA B 314       5.582 -13.670  -5.736  1.00 98.82           C  
ATOM   2273  CB  ALA B 314       4.089 -11.674  -5.982  1.00 98.82           C  
ATOM   2274  O   ALA B 314       5.717 -14.444  -6.686  1.00 98.82           O  
ATOM   2275  N   GLY B 315       6.576 -13.300  -4.951  1.00 98.79           N  
ATOM   2276  CA  GLY B 315       7.911 -13.842  -5.154  1.00 98.79           C  
ATOM   2277  C   GLY B 315       7.973 -15.349  -4.999  1.00 98.79           C  
ATOM   2278  O   GLY B 315       8.607 -16.036  -5.803  1.00 98.79           O  
ATOM   2279  N   LEU B 316       7.281 -15.870  -4.022  1.00 98.82           N  
ATOM   2280  CA  LEU B 316       7.247 -17.309  -3.790  1.00 98.82           C  
ATOM   2281  C   LEU B 316       6.538 -18.028  -4.932  1.00 98.82           C  
ATOM   2282  CB  LEU B 316       6.550 -17.622  -2.463  1.00 98.82           C  
ATOM   2283  O   LEU B 316       7.005 -19.068  -5.402  1.00 98.82           O  
ATOM   2284  CG  LEU B 316       7.308 -17.236  -1.191  1.00 98.82           C  
ATOM   2285  CD1 LEU B 316       6.440 -17.484   0.038  1.00 98.82           C  
ATOM   2286  CD2 LEU B 316       8.618 -18.010  -1.093  1.00 98.82           C  
ATOM   2287  N   LEU B 317       5.472 -17.416  -5.394  1.00 98.68           N  
ATOM   2288  CA  LEU B 317       4.708 -18.022  -6.480  1.00 98.68           C  
ATOM   2289  C   LEU B 317       5.500 -17.994  -7.782  1.00 98.68           C  
ATOM   2290  CB  LEU B 317       3.372 -17.297  -6.665  1.00 98.68           C  
ATOM   2291  O   LEU B 317       5.466 -18.955  -8.555  1.00 98.68           O  
ATOM   2292  CG  LEU B 317       2.267 -17.645  -5.667  1.00 98.68           C  
ATOM   2293  CD1 LEU B 317       1.069 -16.722  -5.859  1.00 98.68           C  
ATOM   2294  CD2 LEU B 317       1.853 -19.105  -5.816  1.00 98.68           C  
ATOM   2295  N   ARG B 318       6.201 -16.968  -8.045  1.00 98.74           N  
ATOM   2296  CA  ARG B 318       7.046 -16.885  -9.232  1.00 98.74           C  
ATOM   2297  C   ARG B 318       8.092 -17.995  -9.237  1.00 98.74           C  
ATOM   2298  CB  ARG B 318       7.731 -15.519  -9.310  1.00 98.74           C  
ATOM   2299  O   ARG B 318       8.338 -18.618 -10.272  1.00 98.74           O  
ATOM   2300  CG  ARG B 318       6.819 -14.398  -9.782  1.00 98.74           C  
ATOM   2301  CD  ARG B 318       7.584 -13.100  -9.996  1.00 98.74           C  
ATOM   2302  NE  ARG B 318       6.789 -11.936  -9.612  1.00 98.74           N  
ATOM   2303  NH1 ARG B 318       8.488 -10.907  -8.432  1.00 98.74           N  
ATOM   2304  NH2 ARG B 318       6.428  -9.913  -8.588  1.00 98.74           N  
ATOM   2305  CZ  ARG B 318       7.237 -10.921  -8.879  1.00 98.74           C  
ATOM   2306  N   GLU B 319       8.658 -18.201  -8.103  1.00 98.62           N  
ATOM   2307  CA  GLU B 319       9.676 -19.239  -7.971  1.00 98.62           C  
ATOM   2308  C   GLU B 319       9.079 -20.628  -8.181  1.00 98.62           C  
ATOM   2309  CB  GLU B 319      10.351 -19.158  -6.600  1.00 98.62           C  
ATOM   2310  O   GLU B 319       9.667 -21.464  -8.869  1.00 98.62           O  
ATOM   2311  CG  GLU B 319      11.528 -20.110  -6.437  1.00 98.62           C  
ATOM   2312  CD  GLU B 319      12.467 -19.716  -5.308  1.00 98.62           C  
ATOM   2313  OE1 GLU B 319      13.625 -20.191  -5.288  1.00 98.62           O  
ATOM   2314  OE2 GLU B 319      12.041 -18.926  -4.436  1.00 98.62           O  
ATOM   2315  N   GLN B 320       7.953 -20.819  -7.643  1.00 98.48           N  
ATOM   2316  CA  GLN B 320       7.289 -22.111  -7.777  1.00 98.48           C  
ATOM   2317  C   GLN B 320       6.895 -22.379  -9.227  1.00 98.48           C  
ATOM   2318  CB  GLN B 320       6.055 -22.177  -6.877  1.00 98.48           C  
ATOM   2319  O   GLN B 320       7.086 -23.487  -9.733  1.00 98.48           O  
ATOM   2320  CG  GLN B 320       6.381 -22.254  -5.391  1.00 98.48           C  
ATOM   2321  CD  GLN B 320       5.139 -22.303  -4.520  1.00 98.48           C  
ATOM   2322  NE2 GLN B 320       5.123 -23.224  -3.563  1.00 98.48           N  
ATOM   2323  OE1 GLN B 320       4.203 -21.519  -4.706  1.00 98.48           O  
ATOM   2324  N   VAL B 321       6.379 -21.344  -9.818  1.00 98.36           N  
ATOM   2325  CA  VAL B 321       5.989 -21.486 -11.217  1.00 98.36           C  
ATOM   2326  C   VAL B 321       7.226 -21.738 -12.076  1.00 98.36           C  
ATOM   2327  CB  VAL B 321       5.232 -20.238 -11.725  1.00 98.36           C  
ATOM   2328  O   VAL B 321       7.202 -22.578 -12.979  1.00 98.36           O  
ATOM   2329  CG1 VAL B 321       5.076 -20.282 -13.244  1.00 98.36           C  
ATOM   2330  CG2 VAL B 321       3.868 -20.129 -11.047  1.00 98.36           C  
ATOM   2331  N   ALA B 322       8.290 -21.111 -11.788  1.00 98.06           N  
ATOM   2332  CA  ALA B 322       9.539 -21.295 -12.522  1.00 98.06           C  
ATOM   2333  C   ALA B 322      10.059 -22.722 -12.372  1.00 98.06           C  
ATOM   2334  CB  ALA B 322      10.590 -20.296 -12.044  1.00 98.06           C  
ATOM   2335  O   ALA B 322      10.525 -23.324 -13.341  1.00 98.06           O  
ATOM   2336  N   GLN B 323       9.928 -23.221 -11.184  1.00 98.01           N  
ATOM   2337  CA  GLN B 323      10.369 -24.587 -10.919  1.00 98.01           C  
ATOM   2338  C   GLN B 323       9.526 -25.596 -11.693  1.00 98.01           C  
ATOM   2339  CB  GLN B 323      10.308 -24.891  -9.422  1.00 98.01           C  
ATOM   2340  O   GLN B 323      10.061 -26.539 -12.281  1.00 98.01           O  
ATOM   2341  CG  GLN B 323      11.392 -24.196  -8.609  1.00 98.01           C  
ATOM   2342  CD  GLN B 323      11.245 -24.426  -7.116  1.00 98.01           C  
ATOM   2343  NE2 GLN B 323      12.015 -23.688  -6.324  1.00 98.01           N  
ATOM   2344  OE1 GLN B 323      10.446 -25.260  -6.679  1.00 98.01           O  
ATOM   2345  N   LEU B 324       8.251 -25.387 -11.734  1.00 96.32           N  
ATOM   2346  CA  LEU B 324       7.354 -26.287 -12.451  1.00 96.32           C  
ATOM   2347  C   LEU B 324       7.580 -26.193 -13.956  1.00 96.32           C  
ATOM   2348  CB  LEU B 324       5.894 -25.965 -12.121  1.00 96.32           C  
ATOM   2349  O   LEU B 324       7.566 -27.209 -14.655  1.00 96.32           O  
ATOM   2350  CG  LEU B 324       5.347 -26.557 -10.821  1.00 96.32           C  
ATOM   2351  CD1 LEU B 324       4.214 -25.692 -10.280  1.00 96.32           C  
ATOM   2352  CD2 LEU B 324       4.873 -27.989 -11.045  1.00 96.32           C  
ATOM   2353  N   LYS B 325       7.764 -24.988 -14.394  1.00 95.55           N  
ATOM   2354  CA  LYS B 325       8.049 -24.781 -15.811  1.00 95.55           C  
ATOM   2355  C   LYS B 325       9.332 -25.497 -16.224  1.00 95.55           C  
ATOM   2356  CB  LYS B 325       8.159 -23.288 -16.124  1.00 95.55           C  
ATOM   2357  O   LYS B 325       9.396 -26.096 -17.300  1.00 95.55           O  
ATOM   2358  CG  LYS B 325       8.254 -22.972 -17.609  1.00 95.55           C  
ATOM   2359  CD  LYS B 325       8.298 -21.470 -17.859  1.00 95.55           C  
ATOM   2360  CE  LYS B 325       8.509 -21.153 -19.334  1.00 95.55           C  
ATOM   2361  NZ  LYS B 325       8.475 -19.683 -19.595  1.00 95.55           N  
ATOM   2362  N   GLN B 326      10.312 -25.448 -15.343  1.00 95.34           N  
ATOM   2363  CA  GLN B 326      11.569 -26.144 -15.597  1.00 95.34           C  
ATOM   2364  C   GLN B 326      11.358 -27.654 -15.664  1.00 95.34           C  
ATOM   2365  CB  GLN B 326      12.598 -25.806 -14.517  1.00 95.34           C  
ATOM   2366  O   GLN B 326      11.930 -28.328 -16.523  1.00 95.34           O  
ATOM   2367  CG  GLN B 326      13.967 -26.429 -14.755  1.00 95.34           C  
ATOM   2368  CD  GLN B 326      14.681 -25.834 -15.954  1.00 95.34           C  
ATOM   2369  NE2 GLN B 326      15.791 -26.450 -16.349  1.00 95.34           N  
ATOM   2370  OE1 GLN B 326      14.239 -24.830 -16.522  1.00 95.34           O  
ATOM   2371  N   LYS B 327      10.549 -28.092 -14.828  1.00 93.07           N  
ATOM   2372  CA  LYS B 327      10.245 -29.520 -14.818  1.00 93.07           C  
ATOM   2373  C   LYS B 327       9.539 -29.941 -16.104  1.00 93.07           C  
ATOM   2374  CB  LYS B 327       9.383 -29.877 -13.606  1.00 93.07           C  
ATOM   2375  O   LYS B 327       9.858 -30.982 -16.681  1.00 93.07           O  
ATOM   2376  CG  LYS B 327      10.154 -29.943 -12.296  1.00 93.07           C  
ATOM   2377  CD  LYS B 327       9.265 -30.399 -11.146  1.00 93.07           C  
ATOM   2378  CE  LYS B 327       9.998 -30.336  -9.813  1.00 93.07           C  
ATOM   2379  NZ  LYS B 327       9.090 -30.641  -8.667  1.00 93.07           N  
ATOM   2380  N   VAL B 328       8.654 -29.134 -16.529  1.00 92.65           N  
ATOM   2381  CA  VAL B 328       7.928 -29.406 -17.766  1.00 92.65           C  
ATOM   2382  C   VAL B 328       8.890 -29.364 -18.950  1.00 92.65           C  
ATOM   2383  CB  VAL B 328       6.774 -28.401 -17.980  1.00 92.65           C  
ATOM   2384  O   VAL B 328       8.837 -30.225 -19.832  1.00 92.65           O  
ATOM   2385  CG1 VAL B 328       6.179 -28.552 -19.378  1.00 92.65           C  
ATOM   2386  CG2 VAL B 328       5.697 -28.590 -16.913  1.00 92.65           C  
ATOM   2387  N   MET B 329       9.802 -28.489 -18.905  1.00 92.64           N  
ATOM   2388  CA  MET B 329      10.775 -28.356 -19.986  1.00 92.64           C  
ATOM   2389  C   MET B 329      11.718 -29.553 -20.020  1.00 92.64           C  
ATOM   2390  CB  MET B 329      11.577 -27.062 -19.831  1.00 92.64           C  
ATOM   2391  O   MET B 329      12.135 -29.989 -21.094  1.00 92.64           O  
ATOM   2392  CG  MET B 329      10.801 -25.811 -20.209  1.00 92.64           C  
ATOM   2393  SD  MET B 329      10.195 -25.857 -21.940  1.00 92.64           S  
ATOM   2394  CE  MET B 329      11.745 -25.545 -22.831  1.00 92.64           C  
ATOM   2395  N   THR B 330      12.004 -30.032 -18.892  1.00 90.69           N  
ATOM   2396  CA  THR B 330      12.848 -31.219 -18.806  1.00 90.69           C  
ATOM   2397  C   THR B 330      12.157 -32.421 -19.442  1.00 90.69           C  
ATOM   2398  CB  THR B 330      13.209 -31.543 -17.345  1.00 90.69           C  
ATOM   2399  O   THR B 330      12.789 -33.199 -20.161  1.00 90.69           O  
ATOM   2400  CG2 THR B 330      14.119 -32.765 -17.262  1.00 90.69           C  
ATOM   2401  OG1 THR B 330      13.882 -30.420 -16.764  1.00 90.69           O  
ATOM   2402  N   HIS B 331      10.885 -32.595 -19.313  1.00 88.32           N  
ATOM   2403  CA  HIS B 331      10.107 -33.671 -19.917  1.00 88.32           C  
ATOM   2404  C   HIS B 331      10.024 -33.508 -21.431  1.00 88.32           C  
ATOM   2405  CB  HIS B 331       8.701 -33.719 -19.316  1.00 88.32           C  
ATOM   2406  O   HIS B 331      10.157 -34.483 -22.173  1.00 88.32           O  
ATOM   2407  CG  HIS B 331       8.633 -34.439 -18.007  1.00 88.32           C  
ATOM   2408  CD2 HIS B 331       8.642 -33.975 -16.735  1.00 88.32           C  
ATOM   2409  ND1 HIS B 331       8.545 -35.812 -17.916  1.00 88.32           N  
ATOM   2410  CE1 HIS B 331       8.502 -36.161 -16.641  1.00 88.32           C  
ATOM   2411  NE2 HIS B 331       8.560 -35.065 -15.904  1.00 88.32           N  
ATOM   2412  N   VAL B 332       9.926 -32.272 -21.784  1.00 87.92           N  
ATOM   2413  CA  VAL B 332       9.819 -31.991 -23.212  1.00 87.92           C  
ATOM   2414  C   VAL B 332      11.157 -32.270 -23.894  1.00 87.92           C  
ATOM   2415  CB  VAL B 332       9.381 -30.533 -23.472  1.00 87.92           C  
ATOM   2416  O   VAL B 332      11.195 -32.817 -24.999  1.00 87.92           O  
ATOM   2417  CG1 VAL B 332       9.396 -30.224 -24.968  1.00 87.92           C  
ATOM   2418  CG2 VAL B 332       7.994 -30.280 -22.885  1.00 87.92           C  
ATOM   2419  N   SER B 333      12.208 -31.941 -23.151  1.00 90.44           N  
ATOM   2420  CA  SER B 333      13.540 -32.167 -23.703  1.00 90.44           C  
ATOM   2421  C   SER B 333      13.876 -33.654 -23.744  1.00 90.44           C  
ATOM   2422  CB  SER B 333      14.594 -31.420 -22.884  1.00 90.44           C  
ATOM   2423  O   SER B 333      14.660 -34.095 -24.587  1.00 90.44           O  
ATOM   2424  OG  SER B 333      14.551 -31.820 -21.525  1.00 90.44           O  
ATOM   2425  N   ASN B 334      13.200 -34.456 -22.911  1.00 87.55           N  
ATOM   2426  CA  ASN B 334      13.442 -35.894 -22.865  1.00 87.55           C  
ATOM   2427  C   ASN B 334      12.489 -36.653 -23.784  1.00 87.55           C  
ATOM   2428  CB  ASN B 334      13.323 -36.413 -21.431  1.00 87.55           C  
ATOM   2429  O   ASN B 334      12.451 -37.884 -23.765  1.00 87.55           O  
ATOM   2430  CG  ASN B 334      14.453 -35.935 -20.541  1.00 87.55           C  
ATOM   2431  ND2 ASN B 334      14.186 -35.835 -19.244  1.00 87.55           N  
ATOM   2432  OD1 ASN B 334      15.558 -35.656 -21.015  1.00 87.55           O  
ATOM   2433  N   GLY B 335      11.687 -35.946 -24.535  1.00 83.78           N  
ATOM   2434  CA  GLY B 335      10.913 -36.578 -25.590  1.00 83.78           C  
ATOM   2435  C   GLY B 335       9.456 -36.784 -25.220  1.00 83.78           C  
ATOM   2436  O   GLY B 335       8.717 -37.461 -25.939  1.00 83.78           O  
ATOM   2437  N   CYS B 336       9.050 -36.230 -24.063  1.00 82.84           N  
ATOM   2438  CA  CYS B 336       7.651 -36.360 -23.671  1.00 82.84           C  
ATOM   2439  C   CYS B 336       6.785 -35.333 -24.390  1.00 82.84           C  
ATOM   2440  CB  CYS B 336       7.501 -36.197 -22.158  1.00 82.84           C  
ATOM   2441  O   CYS B 336       7.226 -34.210 -24.642  1.00 82.84           O  
ATOM   2442  SG  CYS B 336       8.494 -37.361 -21.199  1.00 82.84           S  
ATOM   2443  N   GLN B 337       5.872 -35.805 -25.093  1.00 78.63           N  
ATOM   2444  CA  GLN B 337       4.936 -34.918 -25.775  1.00 78.63           C  
ATOM   2445  C   GLN B 337       3.923 -34.330 -24.797  1.00 78.63           C  
ATOM   2446  CB  GLN B 337       4.211 -35.662 -26.898  1.00 78.63           C  
ATOM   2447  O   GLN B 337       2.980 -35.010 -24.389  1.00 78.63           O  
ATOM   2448  CG  GLN B 337       4.930 -35.603 -28.239  1.00 78.63           C  
ATOM   2449  CD  GLN B 337       4.314 -36.524 -29.276  1.00 78.63           C  
ATOM   2450  NE2 GLN B 337       5.140 -37.032 -30.184  1.00 78.63           N  
ATOM   2451  OE1 GLN B 337       3.105 -36.777 -29.260  1.00 78.63           O  
ATOM   2452  N   LEU B 338       4.390 -33.314 -24.135  1.00 79.16           N  
ATOM   2453  CA  LEU B 338       3.457 -32.662 -23.223  1.00 79.16           C  
ATOM   2454  C   LEU B 338       2.651 -31.588 -23.945  1.00 79.16           C  
ATOM   2455  CB  LEU B 338       4.207 -32.045 -22.039  1.00 79.16           C  
ATOM   2456  O   LEU B 338       3.214 -30.777 -24.684  1.00 79.16           O  
ATOM   2457  CG  LEU B 338       4.338 -32.918 -20.790  1.00 79.16           C  
ATOM   2458  CD1 LEU B 338       5.745 -33.499 -20.694  1.00 79.16           C  
ATOM   2459  CD2 LEU B 338       3.999 -32.115 -19.538  1.00 79.16           C  
ATOM   2460  N   LEU B 339       1.437 -31.989 -24.358  1.00 63.80           N  
ATOM   2461  CA  LEU B 339       0.574 -31.040 -25.053  1.00 63.80           C  
ATOM   2462  C   LEU B 339       0.486 -29.724 -24.287  1.00 63.80           C  
ATOM   2463  CB  LEU B 339      -0.826 -31.628 -25.243  1.00 63.80           C  
ATOM   2464  O   LEU B 339      -0.116 -29.665 -23.213  1.00 63.80           O  
ATOM   2465  CG  LEU B 339      -1.447 -31.468 -26.631  1.00 63.80           C  
ATOM   2466  CD1 LEU B 339      -1.129 -32.682 -27.497  1.00 63.80           C  
ATOM   2467  CD2 LEU B 339      -2.954 -31.261 -26.524  1.00 63.80           C  
ATOM   2468  N   LEU B 340       1.534 -28.932 -24.302  1.00 66.77           N  
ATOM   2469  CA  LEU B 340       1.443 -27.592 -23.733  1.00 66.77           C  
ATOM   2470  C   LEU B 340       0.471 -26.728 -24.530  1.00 66.77           C  
ATOM   2471  CB  LEU B 340       2.823 -26.929 -23.699  1.00 66.77           C  
ATOM   2472  O   LEU B 340       0.609 -26.593 -25.748  1.00 66.77           O  
ATOM   2473  CG  LEU B 340       3.802 -27.456 -22.648  1.00 66.77           C  
ATOM   2474  CD1 LEU B 340       5.240 -27.204 -23.090  1.00 66.77           C  
ATOM   2475  CD2 LEU B 340       3.532 -26.811 -21.294  1.00 66.77           C  
ATOM   2476  N   GLY B 341      -0.712 -27.068 -24.435  1.00 55.13           N  
ATOM   2477  CA  GLY B 341      -1.713 -26.216 -25.055  1.00 55.13           C  
ATOM   2478  C   GLY B 341      -1.251 -24.782 -25.231  1.00 55.13           C  
ATOM   2479  O   GLY B 341      -0.383 -24.309 -24.493  1.00 55.13           O  
ATOM   2480  N   VAL B 342      -1.088 -24.158 -26.481  1.00 51.25           N  
ATOM   2481  CA  VAL B 342      -0.796 -22.833 -27.018  1.00 51.25           C  
ATOM   2482  C   VAL B 342      -1.227 -21.763 -26.018  1.00 51.25           C  
ATOM   2483  CB  VAL B 342      -1.495 -22.605 -28.377  1.00 51.25           C  
ATOM   2484  O   VAL B 342      -1.015 -20.570 -26.246  1.00 51.25           O  
ATOM   2485  CG1 VAL B 342      -0.789 -21.506 -29.169  1.00 51.25           C  
ATOM   2486  CG2 VAL B 342      -1.536 -23.904 -29.180  1.00 51.25           C  
ATOM   2487  N   LYS B 343      -1.897 -21.997 -24.943  1.00 52.27           N  
ATOM   2488  CA  LYS B 343      -2.272 -20.873 -24.090  1.00 52.27           C  
ATOM   2489  C   LYS B 343      -1.116 -20.464 -23.181  1.00 52.27           C  
ATOM   2490  CB  LYS B 343      -3.500 -21.223 -23.249  1.00 52.27           C  
ATOM   2491  O   LYS B 343      -1.087 -19.341 -22.672  1.00 52.27           O  
ATOM   2492  CG  LYS B 343      -4.799 -20.630 -23.775  1.00 52.27           C  
ATOM   2493  CD  LYS B 343      -5.993 -21.067 -22.936  1.00 52.27           C  
ATOM   2494  CE  LYS B 343      -7.281 -20.404 -23.406  1.00 52.27           C  
ATOM   2495  NZ  LYS B 343      -8.455 -21.318 -23.275  1.00 52.27           N  
ATOM   2496  N   GLY B 344       0.177 -20.380 -23.622  1.00 47.96           N  
ATOM   2497  CA  GLY B 344       1.069 -19.735 -22.672  1.00 47.96           C  
ATOM   2498  C   GLY B 344       2.466 -19.514 -23.220  1.00 47.96           C  
ATOM   2499  O   GLY B 344       3.400 -19.243 -22.462  1.00 47.96           O  
ATOM   2500  N   HIS B 345       2.930 -20.088 -24.353  1.00 44.66           N  
ATOM   2501  CA  HIS B 345       4.354 -19.957 -24.640  1.00 44.66           C  
ATOM   2502  C   HIS B 345       4.682 -18.569 -25.178  1.00 44.66           C  
ATOM   2503  CB  HIS B 345       4.800 -21.027 -25.638  1.00 44.66           C  
ATOM   2504  O   HIS B 345       4.489 -18.297 -26.366  1.00 44.66           O  
ATOM   2505  CG  HIS B 345       5.088 -22.352 -25.009  1.00 44.66           C  
ATOM   2506  CD2 HIS B 345       4.536 -23.572 -25.211  1.00 44.66           C  
ATOM   2507  ND1 HIS B 345       6.051 -22.521 -24.037  1.00 44.66           N  
ATOM   2508  CE1 HIS B 345       6.080 -23.791 -23.670  1.00 44.66           C  
ATOM   2509  NE2 HIS B 345       5.170 -24.450 -24.367  1.00 44.66           N  
ATOM   2510  N   ALA B 346       4.211 -17.460 -24.612  1.00 41.91           N  
ATOM   2511  CA  ALA B 346       5.058 -16.360 -25.067  1.00 41.91           C  
ATOM   2512  C   ALA B 346       6.489 -16.526 -24.564  1.00 41.91           C  
ATOM   2513  CB  ALA B 346       4.486 -15.022 -24.604  1.00 41.91           C  
ATOM   2514  O   ALA B 346       6.755 -16.377 -23.369  1.00 41.91           O  
ATOM   2515  N   PHE B 347       7.260 -17.570 -24.695  1.00 37.34           N  
ATOM   2516  CA  PHE B 347       8.689 -17.427 -24.441  1.00 37.34           C  
ATOM   2517  C   PHE B 347       9.327 -16.485 -25.455  1.00 37.34           C  
ATOM   2518  CB  PHE B 347       9.383 -18.791 -24.483  1.00 37.34           C  
ATOM   2519  O   PHE B 347       8.913 -16.440 -26.616  1.00 37.34           O  
ATOM   2520  CG  PHE B 347       9.120 -19.644 -23.271  1.00 37.34           C  
ATOM   2521  CD1 PHE B 347       9.883 -19.495 -22.120  1.00 37.34           C  
ATOM   2522  CD2 PHE B 347       8.108 -20.595 -23.284  1.00 37.34           C  
ATOM   2523  CE1 PHE B 347       9.641 -20.283 -20.997  1.00 37.34           C  
ATOM   2524  CE2 PHE B 347       7.860 -21.386 -22.166  1.00 37.34           C  
ATOM   2525  CZ  PHE B 347       8.628 -21.229 -21.024  1.00 37.34           C  
TER    2526      PHE B 347                                                      
ATOM   2527  N   MET C   1     -24.849  90.102  15.972  1.00 29.57           N  
ATOM   2528  CA  MET C   1     -23.481  90.064  15.461  1.00 29.57           C  
ATOM   2529  C   MET C   1     -22.926  88.644  15.499  1.00 29.57           C  
ATOM   2530  CB  MET C   1     -22.580  91.000  16.267  1.00 29.57           C  
ATOM   2531  O   MET C   1     -23.522  87.756  16.110  1.00 29.57           O  
ATOM   2532  CG  MET C   1     -22.680  92.458  15.848  1.00 29.57           C  
ATOM   2533  SD  MET C   1     -21.115  93.377  16.122  1.00 29.57           S  
ATOM   2534  CE  MET C   1     -20.762  93.920  14.427  1.00 29.57           C  
ATOM   2535  N   PRO C   2     -21.546  88.409  15.307  1.00 36.33           N  
ATOM   2536  CA  PRO C   2     -20.743  87.253  14.902  1.00 36.33           C  
ATOM   2537  C   PRO C   2     -20.718  86.153  15.961  1.00 36.33           C  
ATOM   2538  CB  PRO C   2     -19.347  87.847  14.699  1.00 36.33           C  
ATOM   2539  O   PRO C   2     -20.796  86.441  17.158  1.00 36.33           O  
ATOM   2540  CG  PRO C   2     -19.289  89.014  15.631  1.00 36.33           C  
ATOM   2541  CD  PRO C   2     -20.648  89.205  16.242  1.00 36.33           C  
ATOM   2542  N   HIS C   3     -21.376  85.033  15.712  1.00 41.75           N  
ATOM   2543  CA  HIS C   3     -21.554  83.741  16.365  1.00 41.75           C  
ATOM   2544  C   HIS C   3     -20.222  83.015  16.523  1.00 41.75           C  
ATOM   2545  CB  HIS C   3     -22.535  82.872  15.576  1.00 41.75           C  
ATOM   2546  O   HIS C   3     -19.714  82.427  15.566  1.00 41.75           O  
ATOM   2547  CG  HIS C   3     -23.966  83.085  15.956  1.00 41.75           C  
ATOM   2548  CD2 HIS C   3     -24.968  83.735  15.319  1.00 41.75           C  
ATOM   2549  ND1 HIS C   3     -24.504  82.599  17.128  1.00 41.75           N  
ATOM   2550  CE1 HIS C   3     -25.780  82.942  17.194  1.00 41.75           C  
ATOM   2551  NE2 HIS C   3     -26.086  83.632  16.109  1.00 41.75           N  
ATOM   2552  N   SER C   4     -19.182  83.677  17.140  1.00 36.51           N  
ATOM   2553  CA  SER C   4     -17.811  83.177  17.124  1.00 36.51           C  
ATOM   2554  C   SER C   4     -17.719  81.798  17.767  1.00 36.51           C  
ATOM   2555  CB  SER C   4     -16.877  84.149  17.845  1.00 36.51           C  
ATOM   2556  O   SER C   4     -18.436  81.504  18.725  1.00 36.51           O  
ATOM   2557  OG  SER C   4     -17.439  85.449  17.888  1.00 36.51           O  
ATOM   2558  N   SER C   5     -17.314  80.768  16.934  1.00 33.03           N  
ATOM   2559  CA  SER C   5     -17.082  79.329  16.872  1.00 33.03           C  
ATOM   2560  C   SER C   5     -15.997  78.900  17.855  1.00 33.03           C  
ATOM   2561  CB  SER C   5     -16.690  78.909  15.454  1.00 33.03           C  
ATOM   2562  O   SER C   5     -14.896  79.454  17.853  1.00 33.03           O  
ATOM   2563  OG  SER C   5     -17.654  79.351  14.515  1.00 33.03           O  
ATOM   2564  N   ASP C   6     -16.300  78.635  19.152  1.00 37.65           N  
ATOM   2565  CA  ASP C   6     -15.423  78.282  20.265  1.00 37.65           C  
ATOM   2566  C   ASP C   6     -14.678  76.979  19.985  1.00 37.65           C  
ATOM   2567  CB  ASP C   6     -16.225  78.161  21.563  1.00 37.65           C  
ATOM   2568  O   ASP C   6     -15.224  75.891  20.181  1.00 37.65           O  
ATOM   2569  CG  ASP C   6     -15.772  79.138  22.633  1.00 37.65           C  
ATOM   2570  OD1 ASP C   6     -14.679  79.730  22.495  1.00 37.65           O  
ATOM   2571  OD2 ASP C   6     -16.512  79.316  23.624  1.00 37.65           O  
ATOM   2572  N   SER C   7     -13.999  76.787  18.770  1.00 31.40           N  
ATOM   2573  CA  SER C   7     -13.341  75.537  18.404  1.00 31.40           C  
ATOM   2574  C   SER C   7     -12.222  75.195  19.383  1.00 31.40           C  
ATOM   2575  CB  SER C   7     -12.779  75.622  16.984  1.00 31.40           C  
ATOM   2576  O   SER C   7     -11.240  75.933  19.494  1.00 31.40           O  
ATOM   2577  OG  SER C   7     -13.824  75.770  16.038  1.00 31.40           O  
ATOM   2578  N   SER C   8     -12.510  74.851  20.630  1.00 32.87           N  
ATOM   2579  CA  SER C   8     -11.522  74.513  21.650  1.00 32.87           C  
ATOM   2580  C   SER C   8     -10.667  73.326  21.220  1.00 32.87           C  
ATOM   2581  CB  SER C   8     -12.210  74.202  22.980  1.00 32.87           C  
ATOM   2582  O   SER C   8     -11.184  72.227  21.006  1.00 32.87           O  
ATOM   2583  OG  SER C   8     -13.050  75.273  23.374  1.00 32.87           O  
ATOM   2584  N   ASP C   9      -9.774  73.520  20.158  1.00 33.76           N  
ATOM   2585  CA  ASP C   9      -8.786  72.587  19.625  1.00 33.76           C  
ATOM   2586  C   ASP C   9      -7.920  72.007  20.740  1.00 33.76           C  
ATOM   2587  CB  ASP C   9      -7.906  73.278  18.581  1.00 33.76           C  
ATOM   2588  O   ASP C   9      -7.351  72.751  21.542  1.00 33.76           O  
ATOM   2589  CG  ASP C   9      -7.998  72.634  17.208  1.00 33.76           C  
ATOM   2590  OD1 ASP C   9      -8.503  71.496  17.101  1.00 33.76           O  
ATOM   2591  OD2 ASP C   9      -7.559  73.270  16.226  1.00 33.76           O  
ATOM   2592  N   SER C  10      -8.393  70.865  21.281  1.00 34.93           N  
ATOM   2593  CA  SER C  10      -7.784  70.002  22.288  1.00 34.93           C  
ATOM   2594  C   SER C  10      -6.367  69.602  21.889  1.00 34.93           C  
ATOM   2595  CB  SER C  10      -8.634  68.749  22.504  1.00 34.93           C  
ATOM   2596  O   SER C  10      -6.169  68.925  20.878  1.00 34.93           O  
ATOM   2597  OG  SER C  10      -8.672  68.398  23.877  1.00 34.93           O  
ATOM   2598  N   SER C  11      -5.370  70.535  21.935  1.00 36.44           N  
ATOM   2599  CA  SER C  11      -3.951  70.371  21.637  1.00 36.44           C  
ATOM   2600  C   SER C  11      -3.332  69.266  22.484  1.00 36.44           C  
ATOM   2601  CB  SER C  11      -3.200  71.683  21.867  1.00 36.44           C  
ATOM   2602  O   SER C  11      -3.291  69.367  23.712  1.00 36.44           O  
ATOM   2603  OG  SER C  11      -4.107  72.760  22.033  1.00 36.44           O  
ATOM   2604  N   PHE C  12      -3.795  67.977  22.235  1.00 37.90           N  
ATOM   2605  CA  PHE C  12      -3.132  66.843  22.867  1.00 37.90           C  
ATOM   2606  C   PHE C  12      -1.626  66.902  22.645  1.00 37.90           C  
ATOM   2607  CB  PHE C  12      -3.691  65.522  22.327  1.00 37.90           C  
ATOM   2608  O   PHE C  12      -1.168  67.236  21.550  1.00 37.90           O  
ATOM   2609  CG  PHE C  12      -4.911  65.035  23.060  1.00 37.90           C  
ATOM   2610  CD1 PHE C  12      -4.787  64.266  24.211  1.00 37.90           C  
ATOM   2611  CD2 PHE C  12      -6.184  65.345  22.598  1.00 37.90           C  
ATOM   2612  CE1 PHE C  12      -5.915  63.813  24.892  1.00 37.90           C  
ATOM   2613  CE2 PHE C  12      -7.316  64.896  23.272  1.00 37.90           C  
ATOM   2614  CZ  PHE C  12      -7.179  64.129  24.418  1.00 37.90           C  
ATOM   2615  N   SER C  13      -0.886  67.371  23.613  1.00 34.86           N  
ATOM   2616  CA  SER C  13       0.559  67.471  23.790  1.00 34.86           C  
ATOM   2617  C   SER C  13       1.238  66.125  23.558  1.00 34.86           C  
ATOM   2618  CB  SER C  13       0.894  67.986  25.190  1.00 34.86           C  
ATOM   2619  O   SER C  13       0.880  65.127  24.186  1.00 34.86           O  
ATOM   2620  OG  SER C  13       0.341  69.274  25.398  1.00 34.86           O  
ATOM   2621  N   ARG C  14       1.357  65.750  22.207  1.00 38.90           N  
ATOM   2622  CA  ARG C  14       2.178  64.643  21.726  1.00 38.90           C  
ATOM   2623  C   ARG C  14       3.525  64.611  22.440  1.00 38.90           C  
ATOM   2624  CB  ARG C  14       2.389  64.748  20.214  1.00 38.90           C  
ATOM   2625  O   ARG C  14       4.211  65.632  22.529  1.00 38.90           O  
ATOM   2626  CG  ARG C  14       1.871  63.548  19.436  1.00 38.90           C  
ATOM   2627  CD  ARG C  14       2.075  63.717  17.937  1.00 38.90           C  
ATOM   2628  NE  ARG C  14       1.681  62.520  17.201  1.00 38.90           N  
ATOM   2629  NH1 ARG C  14       2.449  63.273  15.156  1.00 38.90           N  
ATOM   2630  NH2 ARG C  14       1.470  61.207  15.328  1.00 38.90           N  
ATOM   2631  CZ  ARG C  14       1.868  62.336  15.897  1.00 38.90           C  
ATOM   2632  N   SER C  15       3.572  63.853  23.569  1.00 40.02           N  
ATOM   2633  CA  SER C  15       4.823  63.558  24.260  1.00 40.02           C  
ATOM   2634  C   SER C  15       5.929  63.200  23.273  1.00 40.02           C  
ATOM   2635  CB  SER C  15       4.628  62.415  25.257  1.00 40.02           C  
ATOM   2636  O   SER C  15       5.670  62.576  22.242  1.00 40.02           O  
ATOM   2637  OG  SER C  15       3.899  62.854  26.390  1.00 40.02           O  
ATOM   2638  N   PRO C  16       7.032  63.978  23.259  1.00 42.66           N  
ATOM   2639  CA  PRO C  16       8.146  63.774  22.330  1.00 42.66           C  
ATOM   2640  C   PRO C  16       8.562  62.309  22.220  1.00 42.66           C  
ATOM   2641  CB  PRO C  16       9.270  64.617  22.937  1.00 42.66           C  
ATOM   2642  O   PRO C  16       8.397  61.544  23.174  1.00 42.66           O  
ATOM   2643  CG  PRO C  16       8.835  64.878  24.343  1.00 42.66           C  
ATOM   2644  CD  PRO C  16       7.425  64.387  24.505  1.00 42.66           C  
ATOM   2645  N   PRO C  17       8.472  61.611  20.915  1.00 45.92           N  
ATOM   2646  CA  PRO C  17       8.936  60.231  20.755  1.00 45.92           C  
ATOM   2647  C   PRO C  17      10.276  59.976  21.440  1.00 45.92           C  
ATOM   2648  CB  PRO C  17       9.060  60.075  19.238  1.00 45.92           C  
ATOM   2649  O   PRO C  17      11.082  60.898  21.591  1.00 45.92           O  
ATOM   2650  CG  PRO C  17       9.161  61.472  18.716  1.00 45.92           C  
ATOM   2651  CD  PRO C  17       8.860  62.423  19.839  1.00 45.92           C  
ATOM   2652  N   PRO C  18      10.321  59.061  22.433  1.00 45.32           N  
ATOM   2653  CA  PRO C  18      11.630  58.805  23.037  1.00 45.32           C  
ATOM   2654  C   PRO C  18      12.760  58.783  22.010  1.00 45.32           C  
ATOM   2655  CB  PRO C  18      11.456  57.430  23.687  1.00 45.32           C  
ATOM   2656  O   PRO C  18      12.506  58.650  20.810  1.00 45.32           O  
ATOM   2657  CG  PRO C  18      10.242  56.851  23.035  1.00 45.32           C  
ATOM   2658  CD  PRO C  18       9.625  57.902  22.158  1.00 45.32           C  
ATOM   2659  N   GLY C  19      14.033  59.212  22.327  1.00 44.69           N  
ATOM   2660  CA  GLY C  19      15.304  59.350  21.635  1.00 44.69           C  
ATOM   2661  C   GLY C  19      15.620  58.174  20.729  1.00 44.69           C  
ATOM   2662  O   GLY C  19      14.841  57.223  20.643  1.00 44.69           O  
ATOM   2663  N   LYS C  20      16.626  58.199  19.856  1.00 53.73           N  
ATOM   2664  CA  LYS C  20      17.319  57.411  18.840  1.00 53.73           C  
ATOM   2665  C   LYS C  20      17.399  55.942  19.244  1.00 53.73           C  
ATOM   2666  CB  LYS C  20      18.724  57.965  18.597  1.00 53.73           C  
ATOM   2667  O   LYS C  20      17.530  55.064  18.388  1.00 53.73           O  
ATOM   2668  CG  LYS C  20      18.756  59.204  17.715  1.00 53.73           C  
ATOM   2669  CD  LYS C  20      20.185  59.631  17.403  1.00 53.73           C  
ATOM   2670  CE  LYS C  20      20.219  60.869  16.518  1.00 53.73           C  
ATOM   2671  NZ  LYS C  20      21.610  61.379  16.331  1.00 53.73           N  
ATOM   2672  N   GLN C  21      17.537  55.684  20.510  1.00 57.81           N  
ATOM   2673  CA  GLN C  21      17.678  54.307  20.974  1.00 57.81           C  
ATOM   2674  C   GLN C  21      16.388  53.521  20.764  1.00 57.81           C  
ATOM   2675  CB  GLN C  21      18.077  54.276  22.450  1.00 57.81           C  
ATOM   2676  O   GLN C  21      16.416  52.296  20.628  1.00 57.81           O  
ATOM   2677  CG  GLN C  21      19.572  54.096  22.680  1.00 57.81           C  
ATOM   2678  CD  GLN C  21      19.948  54.128  24.149  1.00 57.81           C  
ATOM   2679  NE2 GLN C  21      20.995  53.393  24.509  1.00 57.81           N  
ATOM   2680  OE1 GLN C  21      19.304  54.808  24.954  1.00 57.81           O  
ATOM   2681  N   ASP C  22      15.271  54.217  20.653  1.00 65.73           N  
ATOM   2682  CA  ASP C  22      13.941  53.637  20.493  1.00 65.73           C  
ATOM   2683  C   ASP C  22      13.726  53.142  19.064  1.00 65.73           C  
ATOM   2684  CB  ASP C  22      12.862  54.658  20.864  1.00 65.73           C  
ATOM   2685  O   ASP C  22      13.019  52.156  18.843  1.00 65.73           O  
ATOM   2686  CG  ASP C  22      11.972  54.192  22.002  1.00 65.73           C  
ATOM   2687  OD1 ASP C  22      12.010  52.993  22.355  1.00 65.73           O  
ATOM   2688  OD2 ASP C  22      11.224  55.030  22.550  1.00 65.73           O  
ATOM   2689  N   SER C  23      14.566  53.710  18.182  1.00 72.91           N  
ATOM   2690  CA  SER C  23      14.414  53.331  16.781  1.00 72.91           C  
ATOM   2691  C   SER C  23      15.040  51.968  16.506  1.00 72.91           C  
ATOM   2692  CB  SER C  23      15.044  54.384  15.868  1.00 72.91           C  
ATOM   2693  O   SER C  23      14.473  51.154  15.773  1.00 72.91           O  
ATOM   2694  OG  SER C  23      14.601  54.221  14.532  1.00 72.91           O  
ATOM   2695  N   SER C  24      16.129  51.747  17.270  1.00 76.84           N  
ATOM   2696  CA  SER C  24      16.827  50.479  17.083  1.00 76.84           C  
ATOM   2697  C   SER C  24      16.060  49.327  17.723  1.00 76.84           C  
ATOM   2698  CB  SER C  24      18.237  50.552  17.670  1.00 76.84           C  
ATOM   2699  O   SER C  24      15.997  48.230  17.163  1.00 76.84           O  
ATOM   2700  OG  SER C  24      18.837  49.269  17.698  1.00 76.84           O  
ATOM   2701  N   ASP C  25      15.389  49.634  18.819  1.00 79.77           N  
ATOM   2702  CA  ASP C  25      14.609  48.619  19.521  1.00 79.77           C  
ATOM   2703  C   ASP C  25      13.326  48.290  18.761  1.00 79.77           C  
ATOM   2704  CB  ASP C  25      14.275  49.085  20.940  1.00 79.77           C  
ATOM   2705  O   ASP C  25      12.888  47.137  18.742  1.00 79.77           O  
ATOM   2706  CG  ASP C  25      15.285  48.616  21.972  1.00 79.77           C  
ATOM   2707  OD1 ASP C  25      15.980  47.605  21.729  1.00 79.77           O  
ATOM   2708  OD2 ASP C  25      15.386  49.260  23.038  1.00 79.77           O  
ATOM   2709  N   ASP C  26      12.849  49.359  18.089  1.00 83.83           N  
ATOM   2710  CA  ASP C  26      11.633  49.166  17.305  1.00 83.83           C  
ATOM   2711  C   ASP C  26      11.909  48.325  16.061  1.00 83.83           C  
ATOM   2712  CB  ASP C  26      11.034  50.516  16.904  1.00 83.83           C  
ATOM   2713  O   ASP C  26      11.098  47.475  15.688  1.00 83.83           O  
ATOM   2714  CG  ASP C  26      10.227  51.161  18.018  1.00 83.83           C  
ATOM   2715  OD1 ASP C  26       9.730  50.438  18.908  1.00 83.83           O  
ATOM   2716  OD2 ASP C  26      10.084  52.403  18.003  1.00 83.83           O  
ATOM   2717  N   VAL C  27      13.019  48.556  15.456  1.00 86.06           N  
ATOM   2718  CA  VAL C  27      13.403  47.815  14.259  1.00 86.06           C  
ATOM   2719  C   VAL C  27      13.651  46.351  14.614  1.00 86.06           C  
ATOM   2720  CB  VAL C  27      14.658  48.423  13.594  1.00 86.06           C  
ATOM   2721  O   VAL C  27      13.264  45.450  13.866  1.00 86.06           O  
ATOM   2722  CG1 VAL C  27      15.061  47.615  12.362  1.00 86.06           C  
ATOM   2723  CG2 VAL C  27      14.409  49.884  13.221  1.00 86.06           C  
ATOM   2724  N   ARG C  28      14.221  46.140  15.793  1.00 86.23           N  
ATOM   2725  CA  ARG C  28      14.492  44.778  16.242  1.00 86.23           C  
ATOM   2726  C   ARG C  28      13.196  44.028  16.529  1.00 86.23           C  
ATOM   2727  CB  ARG C  28      15.379  44.788  17.488  1.00 86.23           C  
ATOM   2728  O   ARG C  28      13.077  42.841  16.218  1.00 86.23           O  
ATOM   2729  CG  ARG C  28      16.851  45.035  17.196  1.00 86.23           C  
ATOM   2730  CD  ARG C  28      17.711  44.852  18.438  1.00 86.23           C  
ATOM   2731  NE  ARG C  28      19.042  45.425  18.261  1.00 86.23           N  
ATOM   2732  NH1 ARG C  28      19.583  45.389  20.507  1.00 86.23           N  
ATOM   2733  NH2 ARG C  28      21.086  46.192  18.974  1.00 86.23           N  
ATOM   2734  CZ  ARG C  28      19.901  45.668  19.248  1.00 86.23           C  
ATOM   2735  N   ARG C  29      12.270  44.745  16.986  1.00 88.65           N  
ATOM   2736  CA  ARG C  29      10.978  44.144  17.303  1.00 88.65           C  
ATOM   2737  C   ARG C  29      10.226  43.760  16.033  1.00 88.65           C  
ATOM   2738  CB  ARG C  29      10.131  45.102  18.143  1.00 88.65           C  
ATOM   2739  O   ARG C  29       9.637  42.680  15.957  1.00 88.65           O  
ATOM   2740  CG  ARG C  29      10.396  45.010  19.638  1.00 88.65           C  
ATOM   2741  CD  ARG C  29       9.446  45.892  20.435  1.00 88.65           C  
ATOM   2742  NE  ARG C  29      10.046  46.333  21.691  1.00 88.65           N  
ATOM   2743  NH1 ARG C  29       8.113  47.289  22.519  1.00 88.65           N  
ATOM   2744  NH2 ARG C  29      10.042  47.341  23.755  1.00 88.65           N  
ATOM   2745  CZ  ARG C  29       9.399  46.987  22.652  1.00 88.65           C  
ATOM   2746  N   VAL C  30      10.316  44.642  15.104  1.00 89.60           N  
ATOM   2747  CA  VAL C  30       9.623  44.399  13.843  1.00 89.60           C  
ATOM   2748  C   VAL C  30      10.277  43.230  13.111  1.00 89.60           C  
ATOM   2749  CB  VAL C  30       9.622  45.656  12.945  1.00 89.60           C  
ATOM   2750  O   VAL C  30       9.587  42.392  12.525  1.00 89.60           O  
ATOM   2751  CG1 VAL C  30       9.063  45.330  11.561  1.00 89.60           C  
ATOM   2752  CG2 VAL C  30       8.817  46.778  13.599  1.00 89.60           C  
ATOM   2753  N   GLN C  31      11.594  43.185  13.228  1.00 89.87           N  
ATOM   2754  CA  GLN C  31      12.315  42.106  12.562  1.00 89.87           C  
ATOM   2755  C   GLN C  31      11.989  40.755  13.192  1.00 89.87           C  
ATOM   2756  CB  GLN C  31      13.823  42.358  12.610  1.00 89.87           C  
ATOM   2757  O   GLN C  31      11.836  39.756  12.487  1.00 89.87           O  
ATOM   2758  CG  GLN C  31      14.322  43.312  11.534  1.00 89.87           C  
ATOM   2759  CD  GLN C  31      15.822  43.531  11.593  1.00 89.87           C  
ATOM   2760  NE2 GLN C  31      16.276  44.670  11.081  1.00 89.87           N  
ATOM   2761  OE1 GLN C  31      16.567  42.684  12.096  1.00 89.87           O  
ATOM   2762  N   ARG C  32      11.852  40.718  14.495  1.00 90.15           N  
ATOM   2763  CA  ARG C  32      11.508  39.489  15.203  1.00 90.15           C  
ATOM   2764  C   ARG C  32      10.104  39.021  14.836  1.00 90.15           C  
ATOM   2765  CB  ARG C  32      11.615  39.692  16.716  1.00 90.15           C  
ATOM   2766  O   ARG C  32       9.879  37.828  14.618  1.00 90.15           O  
ATOM   2767  CG  ARG C  32      11.684  38.396  17.507  1.00 90.15           C  
ATOM   2768  CD  ARG C  32      11.848  38.654  18.999  1.00 90.15           C  
ATOM   2769  NE  ARG C  32      13.234  38.956  19.344  1.00 90.15           N  
ATOM   2770  NH1 ARG C  32      12.748  39.773  21.449  1.00 90.15           N  
ATOM   2771  NH2 ARG C  32      14.917  39.715  20.710  1.00 90.15           N  
ATOM   2772  CZ  ARG C  32      13.630  39.481  20.500  1.00 90.15           C  
ATOM   2773  N   ARG C  33       9.243  39.964  14.630  1.00 91.88           N  
ATOM   2774  CA  ARG C  33       7.865  39.630  14.287  1.00 91.88           C  
ATOM   2775  C   ARG C  33       7.772  39.080  12.868  1.00 91.88           C  
ATOM   2776  CB  ARG C  33       6.962  40.857  14.434  1.00 91.88           C  
ATOM   2777  O   ARG C  33       7.032  38.127  12.614  1.00 91.88           O  
ATOM   2778  CG  ARG C  33       6.563  41.160  15.869  1.00 91.88           C  
ATOM   2779  CD  ARG C  33       5.625  42.357  15.953  1.00 91.88           C  
ATOM   2780  NE  ARG C  33       5.433  42.795  17.333  1.00 91.88           N  
ATOM   2781  NH1 ARG C  33       4.410  44.789  16.775  1.00 91.88           N  
ATOM   2782  NH2 ARG C  33       4.737  44.240  18.976  1.00 91.88           N  
ATOM   2783  CZ  ARG C  33       4.860  43.941  17.691  1.00 91.88           C  
ATOM   2784  N   GLU C  34       8.613  39.723  12.054  1.00 90.57           N  
ATOM   2785  CA  GLU C  34       8.610  39.275  10.665  1.00 90.57           C  
ATOM   2786  C   GLU C  34       9.194  37.871  10.536  1.00 90.57           C  
ATOM   2787  CB  GLU C  34       9.391  40.252   9.783  1.00 90.57           C  
ATOM   2788  O   GLU C  34       8.667  37.039   9.795  1.00 90.57           O  
ATOM   2789  CG  GLU C  34       9.412  39.869   8.310  1.00 90.57           C  
ATOM   2790  CD  GLU C  34       8.033  39.877   7.668  1.00 90.57           C  
ATOM   2791  OE1 GLU C  34       7.897  39.401   6.518  1.00 90.57           O  
ATOM   2792  OE2 GLU C  34       7.083  40.363   8.320  1.00 90.57           O  
ATOM   2793  N   LYS C  35      10.250  37.647  11.283  1.00 89.79           N  
ATOM   2794  CA  LYS C  35      10.856  36.318  11.269  1.00 89.79           C  
ATOM   2795  C   LYS C  35       9.887  35.266  11.800  1.00 89.79           C  
ATOM   2796  CB  LYS C  35      12.145  36.308  12.093  1.00 89.79           C  
ATOM   2797  O   LYS C  35       9.804  34.161  11.260  1.00 89.79           O  
ATOM   2798  CG  LYS C  35      13.327  36.971  11.402  1.00 89.79           C  
ATOM   2799  CD  LYS C  35      14.601  36.841  12.226  1.00 89.79           C  
ATOM   2800  CE  LYS C  35      15.773  37.550  11.561  1.00 89.79           C  
ATOM   2801  NZ  LYS C  35      17.011  37.473  12.393  1.00 89.79           N  
ATOM   2802  N   ASN C  36       9.130  35.593  12.747  1.00 89.61           N  
ATOM   2803  CA  ASN C  36       8.138  34.685  13.313  1.00 89.61           C  
ATOM   2804  C   ASN C  36       6.997  34.420  12.335  1.00 89.61           C  
ATOM   2805  CB  ASN C  36       7.591  35.241  14.630  1.00 89.61           C  
ATOM   2806  O   ASN C  36       6.517  33.291  12.226  1.00 89.61           O  
ATOM   2807  CG  ASN C  36       6.786  34.217  15.406  1.00 89.61           C  
ATOM   2808  ND2 ASN C  36       7.348  33.731  16.506  1.00 89.61           N  
ATOM   2809  OD1 ASN C  36       5.668  33.866  15.019  1.00 89.61           O  
ATOM   2810  N   ARG C  37       6.679  35.428  11.578  1.00 90.17           N  
ATOM   2811  CA  ARG C  37       5.617  35.270  10.590  1.00 90.17           C  
ATOM   2812  C   ARG C  37       6.029  34.292   9.495  1.00 90.17           C  
ATOM   2813  CB  ARG C  37       5.250  36.622   9.974  1.00 90.17           C  
ATOM   2814  O   ARG C  37       5.255  33.408   9.121  1.00 90.17           O  
ATOM   2815  CG  ARG C  37       4.042  36.571   9.052  1.00 90.17           C  
ATOM   2816  CD  ARG C  37       3.764  37.924   8.412  1.00 90.17           C  
ATOM   2817  NE  ARG C  37       2.801  37.816   7.319  1.00 90.17           N  
ATOM   2818  NH1 ARG C  37       2.050  39.994   7.490  1.00 90.17           N  
ATOM   2819  NH2 ARG C  37       1.170  38.595   5.903  1.00 90.17           N  
ATOM   2820  CZ  ARG C  37       2.009  38.802   6.907  1.00 90.17           C  
ATOM   2821  N   ILE C  38       7.243  34.477   9.039  1.00 92.58           N  
ATOM   2822  CA  ILE C  38       7.750  33.624   7.969  1.00 92.58           C  
ATOM   2823  C   ILE C  38       7.913  32.195   8.481  1.00 92.58           C  
ATOM   2824  CB  ILE C  38       9.092  34.151   7.414  1.00 92.58           C  
ATOM   2825  O   ILE C  38       7.595  31.236   7.774  1.00 92.58           O  
ATOM   2826  CG1 ILE C  38       8.890  35.503   6.720  1.00 92.58           C  
ATOM   2827  CG2 ILE C  38       9.718  33.133   6.457  1.00 92.58           C  
ATOM   2828  CD1 ILE C  38      10.185  36.184   6.301  1.00 92.58           C  
ATOM   2829  N   ALA C  39       8.418  32.046   9.709  1.00 89.72           N  
ATOM   2830  CA  ALA C  39       8.594  30.724  10.304  1.00 89.72           C  
ATOM   2831  C   ALA C  39       7.255  30.006  10.451  1.00 89.72           C  
ATOM   2832  CB  ALA C  39       9.286  30.837  11.660  1.00 89.72           C  
ATOM   2833  O   ALA C  39       7.156  28.805  10.190  1.00 89.72           O  
ATOM   2834  N   ALA C  40       6.213  30.729  10.794  1.00 87.10           N  
ATOM   2835  CA  ALA C  40       4.881  30.148  10.936  1.00 87.10           C  
ATOM   2836  C   ALA C  40       4.307  29.752   9.578  1.00 87.10           C  
ATOM   2837  CB  ALA C  40       3.945  31.127  11.640  1.00 87.10           C  
ATOM   2838  O   ALA C  40       3.673  28.703   9.446  1.00 87.10           O  
ATOM   2839  N   GLN C  41       4.577  30.553   8.602  1.00 91.37           N  
ATOM   2840  CA  GLN C  41       4.113  30.247   7.253  1.00 91.37           C  
ATOM   2841  C   GLN C  41       4.811  29.009   6.698  1.00 91.37           C  
ATOM   2842  CB  GLN C  41       4.341  31.440   6.323  1.00 91.37           C  
ATOM   2843  O   GLN C  41       4.180  28.171   6.050  1.00 91.37           O  
ATOM   2844  CG  GLN C  41       3.743  31.260   4.934  1.00 91.37           C  
ATOM   2845  CD  GLN C  41       3.892  32.495   4.066  1.00 91.37           C  
ATOM   2846  NE2 GLN C  41       3.397  32.419   2.835  1.00 91.37           N  
ATOM   2847  OE1 GLN C  41       4.448  33.511   4.498  1.00 91.37           O  
ATOM   2848  N   LYS C  42       6.073  28.957   6.924  1.00 90.73           N  
ATOM   2849  CA  LYS C  42       6.838  27.799   6.467  1.00 90.73           C  
ATOM   2850  C   LYS C  42       6.344  26.518   7.133  1.00 90.73           C  
ATOM   2851  CB  LYS C  42       8.328  27.995   6.748  1.00 90.73           C  
ATOM   2852  O   LYS C  42       6.249  25.473   6.486  1.00 90.73           O  
ATOM   2853  CG  LYS C  42       9.227  26.979   6.059  1.00 90.73           C  
ATOM   2854  CD  LYS C  42      10.700  27.277   6.307  1.00 90.73           C  
ATOM   2855  CE  LYS C  42      11.598  26.211   5.693  1.00 90.73           C  
ATOM   2856  NZ  LYS C  42      13.045  26.535   5.873  1.00 90.73           N  
ATOM   2857  N   SER C  43       6.129  26.528   8.388  1.00 87.29           N  
ATOM   2858  CA  SER C  43       5.616  25.381   9.130  1.00 87.29           C  
ATOM   2859  C   SER C  43       4.285  24.903   8.559  1.00 87.29           C  
ATOM   2860  CB  SER C  43       5.449  25.730  10.610  1.00 87.29           C  
ATOM   2861  O   SER C  43       4.076  23.701   8.382  1.00 87.29           O  
ATOM   2862  OG  SER C  43       4.881  24.645  11.322  1.00 87.29           O  
ATOM   2863  N   ARG C  44       3.355  25.866   8.179  1.00 88.28           N  
ATOM   2864  CA  ARG C  44       2.060  25.502   7.612  1.00 88.28           C  
ATOM   2865  C   ARG C  44       2.226  24.852   6.242  1.00 88.28           C  
ATOM   2866  CB  ARG C  44       1.155  26.731   7.504  1.00 88.28           C  
ATOM   2867  O   ARG C  44       1.541  23.878   5.925  1.00 88.28           O  
ATOM   2868  CG  ARG C  44       0.710  27.289   8.846  1.00 88.28           C  
ATOM   2869  CD  ARG C  44      -0.195  28.501   8.681  1.00 88.28           C  
ATOM   2870  NE  ARG C  44      -0.546  29.091   9.970  1.00 88.28           N  
ATOM   2871  NH1 ARG C  44      -2.090  30.576   9.103  1.00 88.28           N  
ATOM   2872  NH2 ARG C  44      -1.681  30.527  11.358  1.00 88.28           N  
ATOM   2873  CZ  ARG C  44      -1.438  30.063  10.140  1.00 88.28           C  
ATOM   2874  N   GLN C  45       3.175  25.462   5.572  1.00 92.47           N  
ATOM   2875  CA  GLN C  45       3.433  24.926   4.240  1.00 92.47           C  
ATOM   2876  C   GLN C  45       4.011  23.515   4.318  1.00 92.47           C  
ATOM   2877  CB  GLN C  45       4.384  25.841   3.467  1.00 92.47           C  
ATOM   2878  O   GLN C  45       3.667  22.653   3.507  1.00 92.47           O  
ATOM   2879  CG  GLN C  45       4.568  25.445   2.008  1.00 92.47           C  
ATOM   2880  CD  GLN C  45       5.456  26.410   1.245  1.00 92.47           C  
ATOM   2881  NE2 GLN C  45       5.289  26.454  -0.072  1.00 92.47           N  
ATOM   2882  OE1 GLN C  45       6.283  27.112   1.835  1.00 92.47           O  
ATOM   2883  N   ARG C  46       4.810  23.298   5.290  1.00 93.82           N  
ATOM   2884  CA  ARG C  46       5.419  21.985   5.476  1.00 93.82           C  
ATOM   2885  C   ARG C  46       4.363  20.933   5.797  1.00 93.82           C  
ATOM   2886  CB  ARG C  46       6.468  22.031   6.588  1.00 93.82           C  
ATOM   2887  O   ARG C  46       4.427  19.808   5.295  1.00 93.82           O  
ATOM   2888  CG  ARG C  46       7.755  22.738   6.193  1.00 93.82           C  
ATOM   2889  CD  ARG C  46       8.809  22.646   7.288  1.00 93.82           C  
ATOM   2890  NE  ARG C  46       9.927  23.551   7.037  1.00 93.82           N  
ATOM   2891  NH1 ARG C  46      10.895  23.262   9.114  1.00 93.82           N  
ATOM   2892  NH2 ARG C  46      11.863  24.661   7.578  1.00 93.82           N  
ATOM   2893  CZ  ARG C  46      10.893  23.823   7.910  1.00 93.82           C  
ATOM   2894  N   GLN C  47       3.385  21.353   6.569  1.00 92.47           N  
ATOM   2895  CA  GLN C  47       2.327  20.422   6.947  1.00 92.47           C  
ATOM   2896  C   GLN C  47       1.455  20.064   5.747  1.00 92.47           C  
ATOM   2897  CB  GLN C  47       1.466  21.012   8.064  1.00 92.47           C  
ATOM   2898  O   GLN C  47       1.091  18.901   5.563  1.00 92.47           O  
ATOM   2899  CG  GLN C  47       0.585  19.987   8.768  1.00 92.47           C  
ATOM   2900  CD  GLN C  47      -0.017  20.517  10.056  1.00 92.47           C  
ATOM   2901  NE2 GLN C  47      -0.825  19.693  10.715  1.00 92.47           N  
ATOM   2902  OE1 GLN C  47       0.243  21.656  10.456  1.00 92.47           O  
ATOM   2903  N   THR C  48       1.165  21.031   4.972  1.00 92.92           N  
ATOM   2904  CA  THR C  48       0.363  20.793   3.777  1.00 92.92           C  
ATOM   2905  C   THR C  48       1.117  19.912   2.786  1.00 92.92           C  
ATOM   2906  CB  THR C  48      -0.030  22.117   3.095  1.00 92.92           C  
ATOM   2907  O   THR C  48       0.533  19.013   2.177  1.00 92.92           O  
ATOM   2908  CG2 THR C  48      -0.913  21.867   1.877  1.00 92.92           C  
ATOM   2909  OG1 THR C  48      -0.744  22.936   4.029  1.00 92.92           O  
ATOM   2910  N   GLN C  49       2.346  20.205   2.703  1.00 96.30           N  
ATOM   2911  CA  GLN C  49       3.171  19.409   1.800  1.00 96.30           C  
ATOM   2912  C   GLN C  49       3.256  17.959   2.266  1.00 96.30           C  
ATOM   2913  CB  GLN C  49       4.574  20.007   1.687  1.00 96.30           C  
ATOM   2914  O   GLN C  49       3.219  17.036   1.449  1.00 96.30           O  
ATOM   2915  CG  GLN C  49       4.631  21.293   0.873  1.00 96.30           C  
ATOM   2916  CD  GLN C  49       6.013  21.920   0.863  1.00 96.30           C  
ATOM   2917  NE2 GLN C  49       6.141  23.061   0.193  1.00 96.30           N  
ATOM   2918  OE1 GLN C  49       6.957  21.384   1.452  1.00 96.30           O  
ATOM   2919  N   LYS C  50       3.420  17.785   3.529  1.00 96.57           N  
ATOM   2920  CA  LYS C  50       3.456  16.434   4.082  1.00 96.57           C  
ATOM   2921  C   LYS C  50       2.165  15.680   3.777  1.00 96.57           C  
ATOM   2922  CB  LYS C  50       3.693  16.477   5.592  1.00 96.57           C  
ATOM   2923  O   LYS C  50       2.201  14.513   3.379  1.00 96.57           O  
ATOM   2924  CG  LYS C  50       3.846  15.107   6.235  1.00 96.57           C  
ATOM   2925  CD  LYS C  50       4.175  15.218   7.718  1.00 96.57           C  
ATOM   2926  CE  LYS C  50       4.318  13.847   8.364  1.00 96.57           C  
ATOM   2927  NZ  LYS C  50       4.666  13.951   9.813  1.00 96.57           N  
ATOM   2928  N   ALA C  51       1.082  16.338   3.928  1.00 96.05           N  
ATOM   2929  CA  ALA C  51      -0.211  15.715   3.655  1.00 96.05           C  
ATOM   2930  C   ALA C  51      -0.333  15.328   2.184  1.00 96.05           C  
ATOM   2931  CB  ALA C  51      -1.348  16.652   4.053  1.00 96.05           C  
ATOM   2932  O   ALA C  51      -0.806  14.236   1.860  1.00 96.05           O  
ATOM   2933  N   ASP C  52       0.094  16.206   1.335  1.00 97.24           N  
ATOM   2934  CA  ASP C  52       0.027  15.927  -0.097  1.00 97.24           C  
ATOM   2935  C   ASP C  52       0.907  14.736  -0.466  1.00 97.24           C  
ATOM   2936  CB  ASP C  52       0.442  17.159  -0.903  1.00 97.24           C  
ATOM   2937  O   ASP C  52       0.503  13.879  -1.255  1.00 97.24           O  
ATOM   2938  CG  ASP C  52      -0.600  18.263  -0.880  1.00 97.24           C  
ATOM   2939  OD1 ASP C  52      -1.757  18.001  -0.485  1.00 97.24           O  
ATOM   2940  OD2 ASP C  52      -0.263  19.404  -1.263  1.00 97.24           O  
ATOM   2941  N   THR C  53       2.112  14.717   0.075  1.00 98.31           N  
ATOM   2942  CA  THR C  53       3.036  13.620  -0.193  1.00 98.31           C  
ATOM   2943  C   THR C  53       2.455  12.294   0.289  1.00 98.31           C  
ATOM   2944  CB  THR C  53       4.400  13.861   0.479  1.00 98.31           C  
ATOM   2945  O   THR C  53       2.531  11.284  -0.414  1.00 98.31           O  
ATOM   2946  CG2 THR C  53       5.360  12.709   0.202  1.00 98.31           C  
ATOM   2947  OG1 THR C  53       4.968  15.075  -0.029  1.00 98.31           O  
ATOM   2948  N   LEU C  54       1.889  12.263   1.428  1.00 98.21           N  
ATOM   2949  CA  LEU C  54       1.287  11.054   1.980  1.00 98.21           C  
ATOM   2950  C   LEU C  54       0.115  10.590   1.122  1.00 98.21           C  
ATOM   2951  CB  LEU C  54       0.818  11.297   3.417  1.00 98.21           C  
ATOM   2952  O   LEU C  54      -0.055   9.390   0.893  1.00 98.21           O  
ATOM   2953  CG  LEU C  54       1.910  11.347   4.487  1.00 98.21           C  
ATOM   2954  CD1 LEU C  54       1.329  11.821   5.815  1.00 98.21           C  
ATOM   2955  CD2 LEU C  54       2.568   9.980   4.643  1.00 98.21           C  
ATOM   2956  N   HIS C  55      -0.662  11.544   0.658  1.00 98.52           N  
ATOM   2957  CA  HIS C  55      -1.787  11.208  -0.208  1.00 98.52           C  
ATOM   2958  C   HIS C  55      -1.311  10.551  -1.499  1.00 98.52           C  
ATOM   2959  CB  HIS C  55      -2.609  12.458  -0.527  1.00 98.52           C  
ATOM   2960  O   HIS C  55      -1.858   9.529  -1.918  1.00 98.52           O  
ATOM   2961  CG  HIS C  55      -3.889  12.168  -1.244  1.00 98.52           C  
ATOM   2962  CD2 HIS C  55      -4.283  12.449  -2.508  1.00 98.52           C  
ATOM   2963  ND1 HIS C  55      -4.943  11.510  -0.648  1.00 98.52           N  
ATOM   2964  CE1 HIS C  55      -5.933  11.399  -1.518  1.00 98.52           C  
ATOM   2965  NE2 HIS C  55      -5.558  11.960  -2.654  1.00 98.52           N  
ATOM   2966  N   LEU C  56      -0.312  11.136  -2.059  1.00 98.68           N  
ATOM   2967  CA  LEU C  56       0.229  10.588  -3.298  1.00 98.68           C  
ATOM   2968  C   LEU C  56       0.807   9.195  -3.069  1.00 98.68           C  
ATOM   2969  CB  LEU C  56       1.307  11.514  -3.867  1.00 98.68           C  
ATOM   2970  O   LEU C  56       0.588   8.288  -3.875  1.00 98.68           O  
ATOM   2971  CG  LEU C  56       0.814  12.797  -4.537  1.00 98.68           C  
ATOM   2972  CD1 LEU C  56       1.990  13.714  -4.857  1.00 98.68           C  
ATOM   2973  CD2 LEU C  56       0.025  12.472  -5.801  1.00 98.68           C  
ATOM   2974  N   GLU C  57       1.531   9.030  -2.002  1.00 98.67           N  
ATOM   2975  CA  GLU C  57       2.118   7.739  -1.659  1.00 98.67           C  
ATOM   2976  C   GLU C  57       1.038   6.683  -1.437  1.00 98.67           C  
ATOM   2977  CB  GLU C  57       2.998   7.861  -0.413  1.00 98.67           C  
ATOM   2978  O   GLU C  57       1.188   5.536  -1.862  1.00 98.67           O  
ATOM   2979  CG  GLU C  57       3.806   6.609  -0.105  1.00 98.67           C  
ATOM   2980  CD  GLU C  57       4.741   6.775   1.082  1.00 98.67           C  
ATOM   2981  OE1 GLU C  57       5.493   5.826   1.401  1.00 98.67           O  
ATOM   2982  OE2 GLU C  57       4.721   7.863   1.700  1.00 98.67           O  
ATOM   2983  N   SER C  58       0.007   7.125  -0.800  1.00 98.82           N  
ATOM   2984  CA  SER C  58      -1.096   6.203  -0.548  1.00 98.82           C  
ATOM   2985  C   SER C  58      -1.738   5.740  -1.852  1.00 98.82           C  
ATOM   2986  CB  SER C  58      -2.151   6.860   0.344  1.00 98.82           C  
ATOM   2987  O   SER C  58      -2.036   4.555  -2.017  1.00 98.82           O  
ATOM   2988  OG  SER C  58      -2.868   7.851  -0.371  1.00 98.82           O  
ATOM   2989  N   GLU C  59      -1.890   6.592  -2.784  1.00 98.80           N  
ATOM   2990  CA  GLU C  59      -2.465   6.258  -4.084  1.00 98.80           C  
ATOM   2991  C   GLU C  59      -1.563   5.301  -4.857  1.00 98.80           C  
ATOM   2992  CB  GLU C  59      -2.713   7.527  -4.904  1.00 98.80           C  
ATOM   2993  O   GLU C  59      -2.042   4.336  -5.456  1.00 98.80           O  
ATOM   2994  CG  GLU C  59      -3.890   8.357  -4.414  1.00 98.80           C  
ATOM   2995  CD  GLU C  59      -4.200   9.546  -5.309  1.00 98.80           C  
ATOM   2996  OE1 GLU C  59      -5.340  10.061  -5.261  1.00 98.80           O  
ATOM   2997  OE2 GLU C  59      -3.296   9.966  -6.065  1.00 98.80           O  
ATOM   2998  N   ASP C  60      -0.318   5.604  -4.848  1.00 98.88           N  
ATOM   2999  CA  ASP C  60       0.649   4.760  -5.543  1.00 98.88           C  
ATOM   3000  C   ASP C  60       0.668   3.349  -4.958  1.00 98.88           C  
ATOM   3001  CB  ASP C  60       2.048   5.376  -5.473  1.00 98.88           C  
ATOM   3002  O   ASP C  60       0.675   2.364  -5.699  1.00 98.88           O  
ATOM   3003  CG  ASP C  60       3.066   4.635  -6.323  1.00 98.88           C  
ATOM   3004  OD1 ASP C  60       2.870   4.526  -7.552  1.00 98.88           O  
ATOM   3005  OD2 ASP C  60       4.071   4.154  -5.757  1.00 98.88           O  
ATOM   3006  N   LEU C  61       0.658   3.239  -3.657  1.00 98.84           N  
ATOM   3007  CA  LEU C  61       0.674   1.939  -2.996  1.00 98.84           C  
ATOM   3008  C   LEU C  61      -0.604   1.162  -3.292  1.00 98.84           C  
ATOM   3009  CB  LEU C  61       0.843   2.109  -1.484  1.00 98.84           C  
ATOM   3010  O   LEU C  61      -0.566  -0.057  -3.478  1.00 98.84           O  
ATOM   3011  CG  LEU C  61       2.264   2.379  -0.986  1.00 98.84           C  
ATOM   3012  CD1 LEU C  61       2.240   2.804   0.478  1.00 98.84           C  
ATOM   3013  CD2 LEU C  61       3.141   1.146  -1.176  1.00 98.84           C  
ATOM   3014  N   GLU C  62      -1.699   1.868  -3.340  1.00 98.85           N  
ATOM   3015  CA  GLU C  62      -2.960   1.218  -3.688  1.00 98.85           C  
ATOM   3016  C   GLU C  62      -2.905   0.624  -5.093  1.00 98.85           C  
ATOM   3017  CB  GLU C  62      -4.123   2.207  -3.581  1.00 98.85           C  
ATOM   3018  O   GLU C  62      -3.371  -0.495  -5.318  1.00 98.85           O  
ATOM   3019  CG  GLU C  62      -4.602   2.440  -2.155  1.00 98.85           C  
ATOM   3020  CD  GLU C  62      -5.741   3.443  -2.062  1.00 98.85           C  
ATOM   3021  OE1 GLU C  62      -6.215   3.720  -0.936  1.00 98.85           O  
ATOM   3022  OE2 GLU C  62      -6.164   3.955  -3.122  1.00 98.85           O  
ATOM   3023  N   LYS C  63      -2.329   1.372  -6.015  1.00 98.88           N  
ATOM   3024  CA  LYS C  63      -2.183   0.892  -7.386  1.00 98.88           C  
ATOM   3025  C   LYS C  63      -1.238  -0.305  -7.452  1.00 98.88           C  
ATOM   3026  CB  LYS C  63      -1.675   2.011  -8.296  1.00 98.88           C  
ATOM   3027  O   LYS C  63      -1.533  -1.300  -8.117  1.00 98.88           O  
ATOM   3028  CG  LYS C  63      -2.712   3.083  -8.596  1.00 98.88           C  
ATOM   3029  CD  LYS C  63      -2.154   4.157  -9.522  1.00 98.88           C  
ATOM   3030  CE  LYS C  63      -3.129   5.314  -9.689  1.00 98.88           C  
ATOM   3031  NZ  LYS C  63      -2.516   6.452 -10.438  1.00 98.88           N  
ATOM   3032  N   GLN C  64      -0.124  -0.197  -6.727  1.00 98.83           N  
ATOM   3033  CA  GLN C  64       0.851  -1.281  -6.697  1.00 98.83           C  
ATOM   3034  C   GLN C  64       0.250  -2.546  -6.091  1.00 98.83           C  
ATOM   3035  CB  GLN C  64       2.096  -0.864  -5.913  1.00 98.83           C  
ATOM   3036  O   GLN C  64       0.444  -3.645  -6.615  1.00 98.83           O  
ATOM   3037  CG  GLN C  64       2.948   0.180  -6.622  1.00 98.83           C  
ATOM   3038  CD  GLN C  64       4.132   0.636  -5.789  1.00 98.83           C  
ATOM   3039  NE2 GLN C  64       4.442   1.926  -5.856  1.00 98.83           N  
ATOM   3040  OE1 GLN C  64       4.761  -0.165  -5.091  1.00 98.83           O  
ATOM   3041  N   ASN C  65      -0.420  -2.379  -5.039  1.00 98.90           N  
ATOM   3042  CA  ASN C  65      -1.043  -3.521  -4.377  1.00 98.90           C  
ATOM   3043  C   ASN C  65      -2.092  -4.180  -5.267  1.00 98.90           C  
ATOM   3044  CB  ASN C  65      -1.666  -3.095  -3.046  1.00 98.90           C  
ATOM   3045  O   ASN C  65      -2.217  -5.406  -5.283  1.00 98.90           O  
ATOM   3046  CG  ASN C  65      -0.631  -2.870  -1.962  1.00 98.90           C  
ATOM   3047  ND2 ASN C  65      -1.045  -2.244  -0.867  1.00 98.90           N  
ATOM   3048  OD1 ASN C  65       0.532  -3.256  -2.107  1.00 98.90           O  
ATOM   3049  N   ALA C  66      -2.877  -3.366  -6.009  1.00 98.90           N  
ATOM   3050  CA  ALA C  66      -3.853  -3.912  -6.948  1.00 98.90           C  
ATOM   3051  C   ALA C  66      -3.166  -4.720  -8.046  1.00 98.90           C  
ATOM   3052  CB  ALA C  66      -4.687  -2.789  -7.561  1.00 98.90           C  
ATOM   3053  O   ALA C  66      -3.641  -5.794  -8.424  1.00 98.90           O  
ATOM   3054  N   ALA C  67      -2.056  -4.254  -8.560  1.00 98.90           N  
ATOM   3055  CA  ALA C  67      -1.288  -4.946  -9.591  1.00 98.90           C  
ATOM   3056  C   ALA C  67      -0.722  -6.261  -9.064  1.00 98.90           C  
ATOM   3057  CB  ALA C  67      -0.160  -4.053 -10.103  1.00 98.90           C  
ATOM   3058  O   ALA C  67      -0.747  -7.279  -9.761  1.00 98.90           O  
ATOM   3059  N   LEU C  68      -0.250  -6.208  -7.812  1.00 98.88           N  
ATOM   3060  CA  LEU C  68       0.301  -7.416  -7.208  1.00 98.88           C  
ATOM   3061  C   LEU C  68      -0.788  -8.461  -6.990  1.00 98.88           C  
ATOM   3062  CB  LEU C  68       0.983  -7.087  -5.877  1.00 98.88           C  
ATOM   3063  O   LEU C  68      -0.558  -9.655  -7.193  1.00 98.88           O  
ATOM   3064  CG  LEU C  68       2.381  -6.473  -5.965  1.00 98.88           C  
ATOM   3065  CD1 LEU C  68       2.827  -5.973  -4.595  1.00 98.88           C  
ATOM   3066  CD2 LEU C  68       3.376  -7.486  -6.520  1.00 98.88           C  
ATOM   3067  N   ARG C  69      -1.922  -8.075  -6.605  1.00 98.89           N  
ATOM   3068  CA  ARG C  69      -3.035  -9.002  -6.427  1.00 98.89           C  
ATOM   3069  C   ARG C  69      -3.409  -9.669  -7.747  1.00 98.89           C  
ATOM   3070  CB  ARG C  69      -4.250  -8.278  -5.843  1.00 98.89           C  
ATOM   3071  O   ARG C  69      -3.691 -10.868  -7.785  1.00 98.89           O  
ATOM   3072  CG  ARG C  69      -4.098  -7.903  -4.378  1.00 98.89           C  
ATOM   3073  CD  ARG C  69      -5.346  -7.218  -3.839  1.00 98.89           C  
ATOM   3074  NE  ARG C  69      -5.163  -6.773  -2.460  1.00 98.89           N  
ATOM   3075  NH1 ARG C  69      -6.333  -4.799  -2.724  1.00 98.89           N  
ATOM   3076  NH2 ARG C  69      -5.412  -5.327  -0.693  1.00 98.89           N  
ATOM   3077  CZ  ARG C  69      -5.637  -5.634  -1.962  1.00 98.89           C  
ATOM   3078  N   LYS C  70      -3.417  -8.847  -8.783  1.00 98.89           N  
ATOM   3079  CA  LYS C  70      -3.685  -9.399 -10.108  1.00 98.89           C  
ATOM   3080  C   LYS C  70      -2.608 -10.401 -10.514  1.00 98.89           C  
ATOM   3081  CB  LYS C  70      -3.780  -8.282 -11.147  1.00 98.89           C  
ATOM   3082  O   LYS C  70      -2.915 -11.467 -11.052  1.00 98.89           O  
ATOM   3083  CG  LYS C  70      -4.244  -8.749 -12.519  1.00 98.89           C  
ATOM   3084  CD  LYS C  70      -4.357  -7.587 -13.497  1.00 98.89           C  
ATOM   3085  CE  LYS C  70      -4.735  -8.065 -14.893  1.00 98.89           C  
ATOM   3086  NZ  LYS C  70      -4.824  -6.931 -15.861  1.00 98.89           N  
ATOM   3087  N   GLU C  71      -1.390 -10.062 -10.252  1.00 98.81           N  
ATOM   3088  CA  GLU C  71      -0.267 -10.939 -10.570  1.00 98.81           C  
ATOM   3089  C   GLU C  71      -0.356 -12.251  -9.797  1.00 98.81           C  
ATOM   3090  CB  GLU C  71       1.062 -10.241 -10.269  1.00 98.81           C  
ATOM   3091  O   GLU C  71      -0.129 -13.325 -10.358  1.00 98.81           O  
ATOM   3092  CG  GLU C  71       2.287 -11.053 -10.664  1.00 98.81           C  
ATOM   3093  CD  GLU C  71       3.598 -10.339 -10.378  1.00 98.81           C  
ATOM   3094  OE1 GLU C  71       4.675 -10.905 -10.676  1.00 98.81           O  
ATOM   3095  OE2 GLU C  71       3.549  -9.205  -9.852  1.00 98.81           O  
ATOM   3096  N   ILE C  72      -0.654 -12.138  -8.565  1.00 98.90           N  
ATOM   3097  CA  ILE C  72      -0.758 -13.319  -7.715  1.00 98.90           C  
ATOM   3098  C   ILE C  72      -1.864 -14.234  -8.237  1.00 98.90           C  
ATOM   3099  CB  ILE C  72      -1.031 -12.934  -6.244  1.00 98.90           C  
ATOM   3100  O   ILE C  72      -1.703 -15.456  -8.269  1.00 98.90           O  
ATOM   3101  CG1 ILE C  72       0.236 -12.359  -5.598  1.00 98.90           C  
ATOM   3102  CG2 ILE C  72      -1.547 -14.142  -5.456  1.00 98.90           C  
ATOM   3103  CD1 ILE C  72       0.015 -11.787  -4.205  1.00 98.90           C  
ATOM   3104  N   LYS C  73      -2.957 -13.665  -8.676  1.00 98.87           N  
ATOM   3105  CA  LYS C  73      -4.038 -14.450  -9.265  1.00 98.87           C  
ATOM   3106  C   LYS C  73      -3.564 -15.189 -10.513  1.00 98.87           C  
ATOM   3107  CB  LYS C  73      -5.228 -13.553  -9.607  1.00 98.87           C  
ATOM   3108  O   LYS C  73      -3.837 -16.380 -10.677  1.00 98.87           O  
ATOM   3109  CG  LYS C  73      -6.466 -14.313 -10.061  1.00 98.87           C  
ATOM   3110  CD  LYS C  73      -7.621 -13.369 -10.365  1.00 98.87           C  
ATOM   3111  CE  LYS C  73      -8.831 -14.120 -10.904  1.00 98.87           C  
ATOM   3112  NZ  LYS C  73      -9.949 -13.193 -11.251  1.00 98.87           N  
ATOM   3113  N   GLN C  74      -2.864 -14.505 -11.384  1.00 98.75           N  
ATOM   3114  CA  GLN C  74      -2.346 -15.087 -12.617  1.00 98.75           C  
ATOM   3115  C   GLN C  74      -1.338 -16.194 -12.322  1.00 98.75           C  
ATOM   3116  CB  GLN C  74      -1.701 -14.010 -13.491  1.00 98.75           C  
ATOM   3117  O   GLN C  74      -1.389 -17.266 -12.930  1.00 98.75           O  
ATOM   3118  CG  GLN C  74      -1.273 -14.507 -14.865  1.00 98.75           C  
ATOM   3119  CD  GLN C  74      -0.731 -13.398 -15.747  1.00 98.75           C  
ATOM   3120  NE2 GLN C  74      -0.334 -13.751 -16.966  1.00 98.75           N  
ATOM   3121  OE1 GLN C  74      -0.670 -12.234 -15.338  1.00 98.75           O  
ATOM   3122  N   LEU C  75      -0.484 -15.923 -11.323  1.00 98.53           N  
ATOM   3123  CA  LEU C  75       0.542 -16.899 -10.972  1.00 98.53           C  
ATOM   3124  C   LEU C  75      -0.082 -18.141 -10.344  1.00 98.53           C  
ATOM   3125  CB  LEU C  75       1.561 -16.283 -10.010  1.00 98.53           C  
ATOM   3126  O   LEU C  75       0.366 -19.261 -10.597  1.00 98.53           O  
ATOM   3127  CG  LEU C  75       2.571 -15.312 -10.623  1.00 98.53           C  
ATOM   3128  CD1 LEU C  75       3.357 -14.602  -9.526  1.00 98.53           C  
ATOM   3129  CD2 LEU C  75       3.512 -16.048 -11.571  1.00 98.53           C  
ATOM   3130  N   THR C  76      -1.067 -17.956  -9.596  1.00 98.74           N  
ATOM   3131  CA  THR C  76      -1.771 -19.074  -8.978  1.00 98.74           C  
ATOM   3132  C   THR C  76      -2.430 -19.951 -10.039  1.00 98.74           C  
ATOM   3133  CB  THR C  76      -2.836 -18.581  -7.982  1.00 98.74           C  
ATOM   3134  O   THR C  76      -2.395 -21.180  -9.945  1.00 98.74           O  
ATOM   3135  CG2 THR C  76      -3.525 -19.752  -7.289  1.00 98.74           C  
ATOM   3136  OG1 THR C  76      -2.210 -17.756  -6.991  1.00 98.74           O  
ATOM   3137  N   GLU C  77      -2.978 -19.324 -11.058  1.00 98.40           N  
ATOM   3138  CA  GLU C  77      -3.583 -20.059 -12.165  1.00 98.40           C  
ATOM   3139  C   GLU C  77      -2.531 -20.835 -12.953  1.00 98.40           C  
ATOM   3140  CB  GLU C  77      -4.340 -19.106 -13.094  1.00 98.40           C  
ATOM   3141  O   GLU C  77      -2.752 -21.990 -13.324  1.00 98.40           O  
ATOM   3142  CG  GLU C  77      -5.664 -18.616 -12.526  1.00 98.40           C  
ATOM   3143  CD  GLU C  77      -6.302 -17.514 -13.357  1.00 98.40           C  
ATOM   3144  OE1 GLU C  77      -7.322 -16.937 -12.919  1.00 98.40           O  
ATOM   3145  OE2 GLU C  77      -5.777 -17.227 -14.456  1.00 98.40           O  
ATOM   3146  N   GLU C  78      -1.432 -20.258 -13.151  1.00 97.76           N  
ATOM   3147  CA  GLU C  78      -0.338 -20.919 -13.855  1.00 97.76           C  
ATOM   3148  C   GLU C  78       0.198 -22.104 -13.056  1.00 97.76           C  
ATOM   3149  CB  GLU C  78       0.792 -19.927 -14.145  1.00 97.76           C  
ATOM   3150  O   GLU C  78       0.502 -23.155 -13.623  1.00 97.76           O  
ATOM   3151  CG  GLU C  78       0.463 -18.924 -15.241  1.00 97.76           C  
ATOM   3152  CD  GLU C  78       1.619 -17.992 -15.569  1.00 97.76           C  
ATOM   3153  OE1 GLU C  78       1.416 -17.015 -16.324  1.00 97.76           O  
ATOM   3154  OE2 GLU C  78       2.737 -18.242 -15.066  1.00 97.76           O  
ATOM   3155  N   LEU C  79       0.278 -21.852 -11.783  1.00 98.18           N  
ATOM   3156  CA  LEU C  79       0.747 -22.923 -10.911  1.00 98.18           C  
ATOM   3157  C   LEU C  79      -0.184 -24.129 -10.983  1.00 98.18           C  
ATOM   3158  CB  LEU C  79       0.851 -22.430  -9.465  1.00 98.18           C  
ATOM   3159  O   LEU C  79       0.274 -25.265 -11.127  1.00 98.18           O  
ATOM   3160  CG  LEU C  79       1.519 -23.382  -8.471  1.00 98.18           C  
ATOM   3161  CD1 LEU C  79       2.372 -22.599  -7.479  1.00 98.18           C  
ATOM   3162  CD2 LEU C  79       0.471 -24.216  -7.742  1.00 98.18           C  
ATOM   3163  N   LYS C  80      -1.472 -23.884 -10.936  1.00 98.02           N  
ATOM   3164  CA  LYS C  80      -2.465 -24.950 -11.035  1.00 98.02           C  
ATOM   3165  C   LYS C  80      -2.375 -25.662 -12.381  1.00 98.02           C  
ATOM   3166  CB  LYS C  80      -3.874 -24.392 -10.830  1.00 98.02           C  
ATOM   3167  O   LYS C  80      -2.473 -26.889 -12.448  1.00 98.02           O  
ATOM   3168  CG  LYS C  80      -4.193 -24.031  -9.387  1.00 98.02           C  
ATOM   3169  CD  LYS C  80      -5.612 -23.496  -9.245  1.00 98.02           C  
ATOM   3170  CE  LYS C  80      -5.908 -23.063  -7.816  1.00 98.02           C  
ATOM   3171  NZ  LYS C  80      -7.271 -22.466  -7.688  1.00 98.02           N  
ATOM   3172  N   TYR C  81      -2.147 -24.919 -13.420  1.00 96.45           N  
ATOM   3173  CA  TYR C  81      -2.062 -25.460 -14.773  1.00 96.45           C  
ATOM   3174  C   TYR C  81      -0.878 -26.410 -14.908  1.00 96.45           C  
ATOM   3175  CB  TYR C  81      -1.943 -24.328 -15.798  1.00 96.45           C  
ATOM   3176  O   TYR C  81      -1.042 -27.560 -15.320  1.00 96.45           O  
ATOM   3177  CG  TYR C  81      -1.650 -24.806 -17.199  1.00 96.45           C  
ATOM   3178  CD1 TYR C  81      -0.399 -24.607 -17.778  1.00 96.45           C  
ATOM   3179  CD2 TYR C  81      -2.625 -25.458 -17.948  1.00 96.45           C  
ATOM   3180  CE1 TYR C  81      -0.126 -25.044 -19.069  1.00 96.45           C  
ATOM   3181  CE2 TYR C  81      -2.363 -25.899 -19.240  1.00 96.45           C  
ATOM   3182  OH  TYR C  81      -0.847 -26.124 -21.071  1.00 96.45           O  
ATOM   3183  CZ  TYR C  81      -1.112 -25.689 -19.792  1.00 96.45           C  
ATOM   3184  N   PHE C  82       0.245 -25.980 -14.452  1.00 95.22           N  
ATOM   3185  CA  PHE C  82       1.444 -26.793 -14.617  1.00 95.22           C  
ATOM   3186  C   PHE C  82       1.419 -27.992 -13.676  1.00 95.22           C  
ATOM   3187  CB  PHE C  82       2.702 -25.956 -14.367  1.00 95.22           C  
ATOM   3188  O   PHE C  82       1.894 -29.074 -14.028  1.00 95.22           O  
ATOM   3189  CG  PHE C  82       3.059 -25.041 -15.508  1.00 95.22           C  
ATOM   3190  CD1 PHE C  82       3.197 -25.538 -16.798  1.00 95.22           C  
ATOM   3191  CD2 PHE C  82       3.258 -23.684 -15.289  1.00 95.22           C  
ATOM   3192  CE1 PHE C  82       3.528 -24.694 -17.856  1.00 95.22           C  
ATOM   3193  CE2 PHE C  82       3.588 -22.835 -16.341  1.00 95.22           C  
ATOM   3194  CZ  PHE C  82       3.724 -23.342 -17.623  1.00 95.22           C  
ATOM   3195  N   THR C  83       0.873 -27.808 -12.570  1.00 95.37           N  
ATOM   3196  CA  THR C  83       0.724 -28.930 -11.650  1.00 95.37           C  
ATOM   3197  C   THR C  83      -0.187 -30.001 -12.245  1.00 95.37           C  
ATOM   3198  CB  THR C  83       0.160 -28.469 -10.293  1.00 95.37           C  
ATOM   3199  O   THR C  83       0.111 -31.194 -12.161  1.00 95.37           O  
ATOM   3200  CG2 THR C  83       0.062 -29.635  -9.314  1.00 95.37           C  
ATOM   3201  OG1 THR C  83       1.021 -27.466  -9.741  1.00 95.37           O  
ATOM   3202  N   SER C  84      -1.210 -29.594 -12.914  1.00 95.16           N  
ATOM   3203  CA  SER C  84      -2.152 -30.517 -13.538  1.00 95.16           C  
ATOM   3204  C   SER C  84      -1.511 -31.251 -14.712  1.00 95.16           C  
ATOM   3205  CB  SER C  84      -3.400 -29.772 -14.013  1.00 95.16           C  
ATOM   3206  O   SER C  84      -1.688 -32.461 -14.865  1.00 95.16           O  
ATOM   3207  OG  SER C  84      -4.290 -30.653 -14.677  1.00 95.16           O  
ATOM   3208  N   VAL C  85      -0.767 -30.512 -15.498  1.00 91.86           N  
ATOM   3209  CA  VAL C  85      -0.102 -31.085 -16.663  1.00 91.86           C  
ATOM   3210  C   VAL C  85       0.908 -32.140 -16.215  1.00 91.86           C  
ATOM   3211  CB  VAL C  85       0.601 -29.999 -17.507  1.00 91.86           C  
ATOM   3212  O   VAL C  85       0.957 -33.238 -16.774  1.00 91.86           O  
ATOM   3213  CG1 VAL C  85       1.492 -30.636 -18.573  1.00 91.86           C  
ATOM   3214  CG2 VAL C  85      -0.430 -29.074 -18.151  1.00 91.86           C  
ATOM   3215  N   LEU C  86       1.575 -31.826 -15.126  1.00 91.89           N  
ATOM   3216  CA  LEU C  86       2.602 -32.740 -14.639  1.00 91.89           C  
ATOM   3217  C   LEU C  86       1.973 -33.952 -13.959  1.00 91.89           C  
ATOM   3218  CB  LEU C  86       3.540 -32.023 -13.665  1.00 91.89           C  
ATOM   3219  O   LEU C  86       2.450 -35.078 -14.123  1.00 91.89           O  
ATOM   3220  CG  LEU C  86       4.618 -31.137 -14.290  1.00 91.89           C  
ATOM   3221  CD1 LEU C  86       5.323 -30.320 -13.212  1.00 91.89           C  
ATOM   3222  CD2 LEU C  86       5.621 -31.982 -15.068  1.00 91.89           C  
ATOM   3223  N   ASN C  87       0.936 -33.765 -13.295  1.00 92.54           N  
ATOM   3224  CA  ASN C  87       0.253 -34.863 -12.619  1.00 92.54           C  
ATOM   3225  C   ASN C  87      -0.352 -35.845 -13.618  1.00 92.54           C  
ATOM   3226  CB  ASN C  87      -0.830 -34.325 -11.681  1.00 92.54           C  
ATOM   3227  O   ASN C  87      -0.399 -37.049 -13.360  1.00 92.54           O  
ATOM   3228  CG  ASN C  87      -0.266 -33.827 -10.365  1.00 92.54           C  
ATOM   3229  ND2 ASN C  87      -1.068 -33.068  -9.626  1.00 92.54           N  
ATOM   3230  OD1 ASN C  87       0.880 -34.120 -10.015  1.00 92.54           O  
ATOM   3231  N   SER C  88      -0.719 -35.366 -14.777  1.00 89.51           N  
ATOM   3232  CA  SER C  88      -1.297 -36.210 -15.818  1.00 89.51           C  
ATOM   3233  C   SER C  88      -0.212 -36.930 -16.612  1.00 89.51           C  
ATOM   3234  CB  SER C  88      -2.165 -35.378 -16.763  1.00 89.51           C  
ATOM   3235  O   SER C  88      -0.422 -38.046 -17.089  1.00 89.51           O  
ATOM   3236  OG  SER C  88      -3.184 -34.703 -16.046  1.00 89.51           O  
ATOM   3237  N   HIS C  89       0.939 -36.428 -16.723  1.00 84.86           N  
ATOM   3238  CA  HIS C  89       2.012 -36.956 -17.557  1.00 84.86           C  
ATOM   3239  C   HIS C  89       2.897 -37.919 -16.772  1.00 84.86           C  
ATOM   3240  CB  HIS C  89       2.857 -35.815 -18.128  1.00 84.86           C  
ATOM   3241  O   HIS C  89       3.309 -38.957 -17.296  1.00 84.86           O  
ATOM   3242  CG  HIS C  89       4.060 -36.281 -18.884  1.00 84.86           C  
ATOM   3243  CD2 HIS C  89       5.380 -36.187 -18.599  1.00 84.86           C  
ATOM   3244  ND1 HIS C  89       3.972 -36.930 -20.097  1.00 84.86           N  
ATOM   3245  CE1 HIS C  89       5.191 -37.217 -20.525  1.00 84.86           C  
ATOM   3246  NE2 HIS C  89       6.063 -36.776 -19.635  1.00 84.86           N  
ATOM   3247  N   GLU C  90       3.143 -37.614 -15.469  1.00 85.05           N  
ATOM   3248  CA  GLU C  90       4.164 -38.310 -14.691  1.00 85.05           C  
ATOM   3249  C   GLU C  90       3.883 -39.808 -14.626  1.00 85.05           C  
ATOM   3250  CB  GLU C  90       4.251 -37.729 -13.277  1.00 85.05           C  
ATOM   3251  O   GLU C  90       4.799 -40.623 -14.748  1.00 85.05           O  
ATOM   3252  CG  GLU C  90       5.228 -36.569 -13.148  1.00 85.05           C  
ATOM   3253  CD  GLU C  90       5.471 -36.148 -11.707  1.00 85.05           C  
ATOM   3254  OE1 GLU C  90       6.393 -35.338 -11.459  1.00 85.05           O  
ATOM   3255  OE2 GLU C  90       4.735 -36.633 -10.819  1.00 85.05           O  
ATOM   3256  N   PRO C  91       2.581 -40.200 -14.585  1.00 83.61           N  
ATOM   3257  CA  PRO C  91       2.313 -41.640 -14.560  1.00 83.61           C  
ATOM   3258  C   PRO C  91       2.550 -42.307 -15.913  1.00 83.61           C  
ATOM   3259  CB  PRO C  91       0.836 -41.716 -14.165  1.00 83.61           C  
ATOM   3260  O   PRO C  91       2.820 -43.510 -15.973  1.00 83.61           O  
ATOM   3261  CG  PRO C  91       0.518 -40.365 -13.612  1.00 83.61           C  
ATOM   3262  CD  PRO C  91       1.523 -39.384 -14.142  1.00 83.61           C  
ATOM   3263  N   LEU C  92       2.628 -41.612 -17.019  1.00 79.53           N  
ATOM   3264  CA  LEU C  92       2.756 -42.145 -18.371  1.00 79.53           C  
ATOM   3265  C   LEU C  92       4.191 -42.022 -18.871  1.00 79.53           C  
ATOM   3266  CB  LEU C  92       1.806 -41.417 -19.326  1.00 79.53           C  
ATOM   3267  O   LEU C  92       4.558 -42.636 -19.876  1.00 79.53           O  
ATOM   3268  CG  LEU C  92       0.325 -41.423 -18.945  1.00 79.53           C  
ATOM   3269  CD1 LEU C  92      -0.449 -40.434 -19.809  1.00 79.53           C  
ATOM   3270  CD2 LEU C  92      -0.257 -42.827 -19.078  1.00 79.53           C  
ATOM   3271  N   CYS C  93       4.943 -41.344 -18.144  1.00 74.91           N  
ATOM   3272  CA  CYS C  93       6.288 -41.031 -18.615  1.00 74.91           C  
ATOM   3273  C   CYS C  93       7.293 -42.065 -18.121  1.00 74.91           C  
ATOM   3274  CB  CYS C  93       6.708 -39.637 -18.150  1.00 74.91           C  
ATOM   3275  O   CYS C  93       7.321 -42.392 -16.934  1.00 74.91           O  
ATOM   3276  SG  CYS C  93       8.330 -39.124 -18.758  1.00 74.91           S  
ATOM   3277  N   SER C  94       7.977 -42.809 -19.136  1.00 69.33           N  
ATOM   3278  CA  SER C  94       8.959 -43.861 -18.895  1.00 69.33           C  
ATOM   3279  C   SER C  94      10.272 -43.283 -18.377  1.00 69.33           C  
ATOM   3280  CB  SER C  94       9.214 -44.660 -20.174  1.00 69.33           C  
ATOM   3281  O   SER C  94      11.111 -44.013 -17.844  1.00 69.33           O  
ATOM   3282  OG  SER C  94       8.981 -46.041 -19.959  1.00 69.33           O  
ATOM   3283  N   VAL C  95      10.460 -42.087 -18.639  1.00 63.10           N  
ATOM   3284  CA  VAL C  95      11.744 -41.465 -18.333  1.00 63.10           C  
ATOM   3285  C   VAL C  95      11.956 -41.434 -16.822  1.00 63.10           C  
ATOM   3286  CB  VAL C  95      11.834 -40.035 -18.913  1.00 63.10           C  
ATOM   3287  O   VAL C  95      13.056 -41.710 -16.337  1.00 63.10           O  
ATOM   3288  CG1 VAL C  95      13.115 -39.344 -18.450  1.00 63.10           C  
ATOM   3289  CG2 VAL C  95      11.765 -40.074 -20.439  1.00 63.10           C  
ATOM   3290  N   LEU C  96      10.850 -41.088 -16.070  1.00 58.60           N  
ATOM   3291  CA  LEU C  96      10.935 -41.063 -14.613  1.00 58.60           C  
ATOM   3292  C   LEU C  96      10.907 -42.477 -14.043  1.00 58.60           C  
ATOM   3293  CB  LEU C  96       9.787 -40.239 -14.023  1.00 58.60           C  
ATOM   3294  O   LEU C  96      11.359 -42.707 -12.919  1.00 58.60           O  
ATOM   3295  CG  LEU C  96       9.914 -38.720 -14.139  1.00 58.60           C  
ATOM   3296  CD1 LEU C  96       8.544 -38.062 -14.014  1.00 58.60           C  
ATOM   3297  CD2 LEU C  96      10.871 -38.180 -13.081  1.00 58.60           C  
ATOM   3298  N   ALA C  97      10.175 -43.371 -14.775  1.00 56.20           N  
ATOM   3299  CA  ALA C  97      10.134 -44.760 -14.326  1.00 56.20           C  
ATOM   3300  C   ALA C  97      11.540 -45.346 -14.228  1.00 56.20           C  
ATOM   3301  CB  ALA C  97       9.277 -45.599 -15.270  1.00 56.20           C  
ATOM   3302  O   ALA C  97      11.802 -46.208 -13.386  1.00 56.20           O  
ATOM   3303  N   ALA C  98      12.370 -44.907 -15.201  1.00 49.72           N  
ATOM   3304  CA  ALA C  98      13.722 -45.459 -15.169  1.00 49.72           C  
ATOM   3305  C   ALA C  98      14.505 -44.923 -13.973  1.00 49.72           C  
ATOM   3306  CB  ALA C  98      14.458 -45.141 -16.468  1.00 49.72           C  
ATOM   3307  O   ALA C  98      15.532 -45.488 -13.592  1.00 49.72           O  
ATOM   3308  N   SER C  99      14.053 -43.755 -13.517  1.00 47.65           N  
ATOM   3309  CA  SER C  99      14.851 -43.225 -12.416  1.00 47.65           C  
ATOM   3310  C   SER C  99      14.437 -43.846 -11.085  1.00 47.65           C  
ATOM   3311  CB  SER C  99      14.718 -41.704 -12.341  1.00 47.65           C  
ATOM   3312  O   SER C  99      14.857 -43.384 -10.022  1.00 47.65           O  
ATOM   3313  OG  SER C  99      13.576 -41.262 -13.055  1.00 47.65           O  
ATOM   3314  N   THR C 100      13.354 -44.635 -11.043  1.00 45.04           N  
ATOM   3315  CA  THR C 100      13.160 -45.215  -9.719  1.00 45.04           C  
ATOM   3316  C   THR C 100      14.315 -46.146  -9.362  1.00 45.04           C  
ATOM   3317  CB  THR C 100      11.831 -45.987  -9.636  1.00 45.04           C  
ATOM   3318  O   THR C 100      14.699 -47.003 -10.161  1.00 45.04           O  
ATOM   3319  CG2 THR C 100      10.643 -45.032  -9.577  1.00 45.04           C  
ATOM   3320  OG1 THR C 100      11.699 -46.825 -10.792  1.00 45.04           O  
ATOM   3321  N   PRO C 101      15.255 -45.686  -8.549  1.00 43.38           N  
ATOM   3322  CA  PRO C 101      16.308 -46.595  -8.089  1.00 43.38           C  
ATOM   3323  C   PRO C 101      15.779 -47.986  -7.746  1.00 43.38           C  
ATOM   3324  CB  PRO C 101      16.856 -45.897  -6.842  1.00 43.38           C  
ATOM   3325  O   PRO C 101      14.615 -48.131  -7.364  1.00 43.38           O  
ATOM   3326  CG  PRO C 101      15.837 -44.856  -6.508  1.00 43.38           C  
ATOM   3327  CD  PRO C 101      14.864 -44.758  -7.647  1.00 43.38           C  
ATOM   3328  N   SER C 102      16.012 -49.036  -8.570  1.00 42.26           N  
ATOM   3329  CA  SER C 102      15.860 -50.431  -8.167  1.00 42.26           C  
ATOM   3330  C   SER C 102      16.181 -50.617  -6.688  1.00 42.26           C  
ATOM   3331  CB  SER C 102      16.761 -51.334  -9.010  1.00 42.26           C  
ATOM   3332  O   SER C 102      17.056 -49.938  -6.147  1.00 42.26           O  
ATOM   3333  OG  SER C 102      17.173 -50.670 -10.193  1.00 42.26           O  
ATOM   3334  N   PRO C 103      15.139 -50.849  -5.835  1.00 45.14           N  
ATOM   3335  CA  PRO C 103      15.536 -51.164  -4.460  1.00 45.14           C  
ATOM   3336  C   PRO C 103      16.783 -52.043  -4.393  1.00 45.14           C  
ATOM   3337  CB  PRO C 103      14.317 -51.903  -3.902  1.00 45.14           C  
ATOM   3338  O   PRO C 103      17.015 -52.861  -5.286  1.00 45.14           O  
ATOM   3339  CG  PRO C 103      13.437 -52.138  -5.087  1.00 45.14           C  
ATOM   3340  CD  PRO C 103      14.074 -51.501  -6.289  1.00 45.14           C  
ATOM   3341  N   PRO C 104      17.926 -51.518  -3.949  1.00 42.85           N  
ATOM   3342  CA  PRO C 104      19.030 -52.462  -3.760  1.00 42.85           C  
ATOM   3343  C   PRO C 104      18.571 -53.797  -3.178  1.00 42.85           C  
ATOM   3344  CB  PRO C 104      19.956 -51.731  -2.784  1.00 42.85           C  
ATOM   3345  O   PRO C 104      17.791 -53.823  -2.223  1.00 42.85           O  
ATOM   3346  CG  PRO C 104      19.105 -50.661  -2.179  1.00 42.85           C  
ATOM   3347  CD  PRO C 104      17.827 -50.568  -2.962  1.00 42.85           C  
ATOM   3348  N   GLU C 105      17.923 -54.741  -3.905  1.00 43.46           N  
ATOM   3349  CA  GLU C 105      17.814 -56.105  -3.396  1.00 43.46           C  
ATOM   3350  C   GLU C 105      19.087 -56.526  -2.667  1.00 43.46           C  
ATOM   3351  CB  GLU C 105      17.512 -57.082  -4.535  1.00 43.46           C  
ATOM   3352  O   GLU C 105      20.178 -56.489  -3.241  1.00 43.46           O  
ATOM   3353  CG  GLU C 105      16.843 -58.370  -4.078  1.00 43.46           C  
ATOM   3354  CD  GLU C 105      16.278 -59.192  -5.226  1.00 43.46           C  
ATOM   3355  OE1 GLU C 105      15.724 -60.286  -4.974  1.00 43.46           O  
ATOM   3356  OE2 GLU C 105      16.390 -58.738  -6.387  1.00 43.46           O  
ATOM   3357  N   VAL C 106      19.224 -56.066  -1.430  1.00 44.96           N  
ATOM   3358  CA  VAL C 106      20.195 -56.576  -0.468  1.00 44.96           C  
ATOM   3359  C   VAL C 106      20.215 -58.102  -0.513  1.00 44.96           C  
ATOM   3360  CB  VAL C 106      19.883 -56.089   0.965  1.00 44.96           C  
ATOM   3361  O   VAL C 106      19.192 -58.750  -0.279  1.00 44.96           O  
ATOM   3362  CG1 VAL C 106      21.144 -56.104   1.827  1.00 44.96           C  
ATOM   3363  CG2 VAL C 106      19.272 -54.689   0.931  1.00 44.96           C  
ATOM   3364  N   VAL C 107      20.693 -58.710  -1.630  1.00 42.47           N  
ATOM   3365  CA  VAL C 107      21.056 -60.123  -1.613  1.00 42.47           C  
ATOM   3366  C   VAL C 107      21.909 -60.424  -0.383  1.00 42.47           C  
ATOM   3367  CB  VAL C 107      21.811 -60.530  -2.898  1.00 42.47           C  
ATOM   3368  O   VAL C 107      22.923 -59.763  -0.147  1.00 42.47           O  
ATOM   3369  CG1 VAL C 107      21.100 -61.686  -3.600  1.00 42.47           C  
ATOM   3370  CG2 VAL C 107      21.948 -59.334  -3.838  1.00 42.47           C  
ATOM   3371  N   TYR C 108      21.237 -60.620   0.750  1.00 38.66           N  
ATOM   3372  CA  TYR C 108      21.826 -61.188   1.958  1.00 38.66           C  
ATOM   3373  C   TYR C 108      22.661 -62.419   1.630  1.00 38.66           C  
ATOM   3374  CB  TYR C 108      20.734 -61.551   2.969  1.00 38.66           C  
ATOM   3375  O   TYR C 108      22.155 -63.386   1.055  1.00 38.66           O  
ATOM   3376  CG  TYR C 108      20.177 -60.363   3.714  1.00 38.66           C  
ATOM   3377  CD1 TYR C 108      20.814 -59.867   4.850  1.00 38.66           C  
ATOM   3378  CD2 TYR C 108      19.013 -59.734   3.285  1.00 38.66           C  
ATOM   3379  CE1 TYR C 108      20.303 -58.773   5.541  1.00 38.66           C  
ATOM   3380  CE2 TYR C 108      18.493 -58.640   3.969  1.00 38.66           C  
ATOM   3381  OH  TYR C 108      18.634 -57.084   5.774  1.00 38.66           O  
ATOM   3382  CZ  TYR C 108      19.144 -58.167   5.093  1.00 38.66           C  
ATOM   3383  N   SER C 109      23.835 -62.281   0.954  1.00 36.86           N  
ATOM   3384  CA  SER C 109      24.800 -63.368   0.824  1.00 36.86           C  
ATOM   3385  C   SER C 109      25.118 -63.990   2.180  1.00 36.86           C  
ATOM   3386  CB  SER C 109      26.088 -62.867   0.169  1.00 36.86           C  
ATOM   3387  O   SER C 109      25.616 -63.310   3.079  1.00 36.86           O  
ATOM   3388  OG  SER C 109      26.380 -63.611  -1.001  1.00 36.86           O  
ATOM   3389  N   ALA C 110      24.229 -64.844   2.710  1.00 38.32           N  
ATOM   3390  CA  ALA C 110      24.463 -65.747   3.834  1.00 38.32           C  
ATOM   3391  C   ALA C 110      25.744 -66.552   3.633  1.00 38.32           C  
ATOM   3392  CB  ALA C 110      23.272 -66.685   4.020  1.00 38.32           C  
ATOM   3393  O   ALA C 110      25.862 -67.310   2.667  1.00 38.32           O  
ATOM   3394  N   HIS C 111      26.893 -65.850   3.681  1.00 39.45           N  
ATOM   3395  CA  HIS C 111      28.198 -66.500   3.663  1.00 39.45           C  
ATOM   3396  C   HIS C 111      28.282 -67.600   4.716  1.00 39.45           C  
ATOM   3397  CB  HIS C 111      29.311 -65.474   3.885  1.00 39.45           C  
ATOM   3398  O   HIS C 111      28.068 -67.345   5.904  1.00 39.45           O  
ATOM   3399  CG  HIS C 111      29.547 -64.580   2.710  1.00 39.45           C  
ATOM   3400  CD2 HIS C 111      29.678 -63.235   2.628  1.00 39.45           C  
ATOM   3401  ND1 HIS C 111      29.671 -65.059   1.424  1.00 39.45           N  
ATOM   3402  CE1 HIS C 111      29.870 -64.044   0.599  1.00 39.45           C  
ATOM   3403  NE2 HIS C 111      29.879 -62.927   1.305  1.00 39.45           N  
ATOM   3404  N   ALA C 112      27.814 -68.816   4.390  1.00 37.80           N  
ATOM   3405  CA  ALA C 112      27.973 -70.049   5.157  1.00 37.80           C  
ATOM   3406  C   ALA C 112      29.441 -70.309   5.481  1.00 37.80           C  
ATOM   3407  CB  ALA C 112      27.383 -71.231   4.392  1.00 37.80           C  
ATOM   3408  O   ALA C 112      30.310 -70.157   4.618  1.00 37.80           O  
ATOM   3409  N   PHE C 113      29.859 -69.869   6.663  1.00 40.10           N  
ATOM   3410  CA  PHE C 113      31.132 -70.058   7.348  1.00 40.10           C  
ATOM   3411  C   PHE C 113      31.523 -71.531   7.370  1.00 40.10           C  
ATOM   3412  CB  PHE C 113      31.061 -69.513   8.778  1.00 40.10           C  
ATOM   3413  O   PHE C 113      30.833 -72.352   7.977  1.00 40.10           O  
ATOM   3414  CG  PHE C 113      31.328 -68.035   8.879  1.00 40.10           C  
ATOM   3415  CD1 PHE C 113      32.630 -67.552   8.933  1.00 40.10           C  
ATOM   3416  CD2 PHE C 113      30.277 -67.129   8.920  1.00 40.10           C  
ATOM   3417  CE1 PHE C 113      32.881 -66.185   9.026  1.00 40.10           C  
ATOM   3418  CE2 PHE C 113      30.520 -65.761   9.013  1.00 40.10           C  
ATOM   3419  CZ  PHE C 113      31.822 -65.292   9.067  1.00 40.10           C  
ATOM   3420  N   HIS C 114      31.741 -72.147   6.190  1.00 40.90           N  
ATOM   3421  CA  HIS C 114      32.214 -73.526   6.165  1.00 40.90           C  
ATOM   3422  C   HIS C 114      33.500 -73.682   6.969  1.00 40.90           C  
ATOM   3423  CB  HIS C 114      32.437 -73.990   4.724  1.00 40.90           C  
ATOM   3424  O   HIS C 114      34.419 -72.869   6.844  1.00 40.90           O  
ATOM   3425  CG  HIS C 114      31.172 -74.314   3.995  1.00 40.90           C  
ATOM   3426  CD2 HIS C 114      30.415 -73.571   3.154  1.00 40.90           C  
ATOM   3427  ND1 HIS C 114      30.546 -75.537   4.100  1.00 40.90           N  
ATOM   3428  CE1 HIS C 114      29.456 -75.532   3.350  1.00 40.90           C  
ATOM   3429  NE2 HIS C 114      29.354 -74.351   2.766  1.00 40.90           N  
ATOM   3430  N   GLN C 115      33.395 -74.126   8.239  1.00 39.38           N  
ATOM   3431  CA  GLN C 115      34.423 -74.490   9.208  1.00 39.38           C  
ATOM   3432  C   GLN C 115      35.354 -75.561   8.646  1.00 39.38           C  
ATOM   3433  CB  GLN C 115      33.786 -74.978  10.509  1.00 39.38           C  
ATOM   3434  O   GLN C 115      34.897 -76.618   8.204  1.00 39.38           O  
ATOM   3435  CG  GLN C 115      33.264 -73.857  11.397  1.00 39.38           C  
ATOM   3436  CD  GLN C 115      34.288 -73.387  12.413  1.00 39.38           C  
ATOM   3437  NE2 GLN C 115      33.879 -73.306  13.674  1.00 39.38           N  
ATOM   3438  OE1 GLN C 115      35.439 -73.100  12.067  1.00 39.38           O  
ATOM   3439  N   PRO C 116      36.453 -75.106   7.943  1.00 40.22           N  
ATOM   3440  CA  PRO C 116      37.424 -76.010   7.321  1.00 40.22           C  
ATOM   3441  C   PRO C 116      38.100 -76.935   8.330  1.00 40.22           C  
ATOM   3442  CB  PRO C 116      38.440 -75.056   6.689  1.00 40.22           C  
ATOM   3443  O   PRO C 116      38.509 -76.488   9.405  1.00 40.22           O  
ATOM   3444  CG  PRO C 116      38.256 -73.764   7.418  1.00 40.22           C  
ATOM   3445  CD  PRO C 116      37.047 -73.882   8.300  1.00 40.22           C  
ATOM   3446  N   HIS C 117      37.411 -78.071   8.727  1.00 43.02           N  
ATOM   3447  CA  HIS C 117      38.059 -79.094   9.540  1.00 43.02           C  
ATOM   3448  C   HIS C 117      39.457 -79.408   9.017  1.00 43.02           C  
ATOM   3449  CB  HIS C 117      37.212 -80.368   9.572  1.00 43.02           C  
ATOM   3450  O   HIS C 117      39.655 -79.554   7.809  1.00 43.02           O  
ATOM   3451  CG  HIS C 117      36.329 -80.471  10.775  1.00 43.02           C  
ATOM   3452  CD2 HIS C 117      35.003 -80.244  10.926  1.00 43.02           C  
ATOM   3453  ND1 HIS C 117      36.801 -80.845  12.014  1.00 43.02           N  
ATOM   3454  CE1 HIS C 117      35.799 -80.845  12.878  1.00 43.02           C  
ATOM   3455  NE2 HIS C 117      34.697 -80.484  12.243  1.00 43.02           N  
ATOM   3456  N   VAL C 118      40.530 -78.937   9.660  1.00 38.16           N  
ATOM   3457  CA  VAL C 118      41.981 -79.005   9.520  1.00 38.16           C  
ATOM   3458  C   VAL C 118      42.435 -80.463   9.547  1.00 38.16           C  
ATOM   3459  CB  VAL C 118      42.696 -78.204  10.631  1.00 38.16           C  
ATOM   3460  O   VAL C 118      42.268 -81.153  10.555  1.00 38.16           O  
ATOM   3461  CG1 VAL C 118      44.211 -78.255  10.444  1.00 38.16           C  
ATOM   3462  CG2 VAL C 118      42.205 -76.757  10.646  1.00 38.16           C  
ATOM   3463  N   SER C 119      42.085 -81.379   8.662  1.00 36.18           N  
ATOM   3464  CA  SER C 119      42.660 -82.720   8.637  1.00 36.18           C  
ATOM   3465  C   SER C 119      44.165 -82.672   8.393  1.00 36.18           C  
ATOM   3466  CB  SER C 119      41.987 -83.572   7.560  1.00 36.18           C  
ATOM   3467  O   SER C 119      44.611 -82.293   7.308  1.00 36.18           O  
ATOM   3468  OG  SER C 119      40.660 -83.899   7.934  1.00 36.18           O  
ATOM   3469  N   SER C 120      45.007 -82.139   9.282  1.00 34.96           N  
ATOM   3470  CA  SER C 120      46.397 -81.996   8.860  1.00 34.96           C  
ATOM   3471  C   SER C 120      46.974 -83.330   8.398  1.00 34.96           C  
ATOM   3472  CB  SER C 120      47.247 -81.430   9.999  1.00 34.96           C  
ATOM   3473  O   SER C 120      46.372 -84.382   8.618  1.00 34.96           O  
ATOM   3474  OG  SER C 120      46.804 -80.133  10.360  1.00 34.96           O  
ATOM   3475  N   PRO C 121      48.484 -83.428   8.372  1.00 39.62           N  
ATOM   3476  CA  PRO C 121      49.599 -83.838   7.516  1.00 39.62           C  
ATOM   3477  C   PRO C 121      50.050 -85.273   7.781  1.00 39.62           C  
ATOM   3478  CB  PRO C 121      50.705 -82.843   7.876  1.00 39.62           C  
ATOM   3479  O   PRO C 121      50.100 -85.704   8.936  1.00 39.62           O  
ATOM   3480  CG  PRO C 121      50.348 -82.353   9.242  1.00 39.62           C  
ATOM   3481  CD  PRO C 121      49.016 -82.932   9.623  1.00 39.62           C  
ATOM   3482  N   ARG C 122      49.753 -86.147   6.881  1.00 41.13           N  
ATOM   3483  CA  ARG C 122      50.108 -87.562   6.856  1.00 41.13           C  
ATOM   3484  C   ARG C 122      51.615 -87.751   6.996  1.00 41.13           C  
ATOM   3485  CB  ARG C 122      49.616 -88.217   5.564  1.00 41.13           C  
ATOM   3486  O   ARG C 122      52.376 -86.783   6.936  1.00 41.13           O  
ATOM   3487  CG  ARG C 122      48.751 -89.448   5.788  1.00 41.13           C  
ATOM   3488  CD  ARG C 122      48.298 -90.066   4.473  1.00 41.13           C  
ATOM   3489  NE  ARG C 122      47.438 -91.226   4.690  1.00 41.13           N  
ATOM   3490  NH1 ARG C 122      47.092 -91.649   2.446  1.00 41.13           N  
ATOM   3491  NH2 ARG C 122      46.118 -92.986   4.033  1.00 41.13           N  
ATOM   3492  CZ  ARG C 122      46.885 -91.951   3.723  1.00 41.13           C  
ATOM   3493  N   PHE C 123      52.250 -88.947   6.493  1.00 37.79           N  
ATOM   3494  CA  PHE C 123      53.369 -89.858   6.703  1.00 37.79           C  
ATOM   3495  C   PHE C 123      54.602 -89.386   5.941  1.00 37.79           C  
ATOM   3496  CB  PHE C 123      52.996 -91.279   6.268  1.00 37.79           C  
ATOM   3497  O   PHE C 123      55.613 -90.089   5.889  1.00 37.79           O  
ATOM   3498  CG  PHE C 123      53.543 -92.352   7.169  1.00 37.79           C  
ATOM   3499  CD1 PHE C 123      54.735 -92.996   6.862  1.00 37.79           C  
ATOM   3500  CD2 PHE C 123      52.865 -92.718   8.325  1.00 37.79           C  
ATOM   3501  CE1 PHE C 123      55.244 -93.991   7.694  1.00 37.79           C  
ATOM   3502  CE2 PHE C 123      53.367 -93.711   9.161  1.00 37.79           C  
ATOM   3503  CZ  PHE C 123      54.557 -94.346   8.844  1.00 37.79           C  
ATOM   3504  N   GLN C 124      54.942 -88.157   5.628  1.00 36.61           N  
ATOM   3505  CA  GLN C 124      55.914 -88.385   4.565  1.00 36.61           C  
ATOM   3506  C   GLN C 124      57.002 -89.357   5.013  1.00 36.61           C  
ATOM   3507  CB  GLN C 124      56.542 -87.064   4.119  1.00 36.61           C  
ATOM   3508  O   GLN C 124      57.291 -89.465   6.207  1.00 36.61           O  
ATOM   3509  CG  GLN C 124      55.679 -86.269   3.148  1.00 36.61           C  
ATOM   3510  CD  GLN C 124      56.490 -85.599   2.055  1.00 36.61           C  
ATOM   3511  NE2 GLN C 124      55.902 -84.597   1.410  1.00 36.61           N  
ATOM   3512  OE1 GLN C 124      57.636 -85.979   1.792  1.00 36.61           O  
ATOM   3513  N   PRO C 125      58.030 -89.836   4.044  1.00 31.74           N  
ATOM   3514  CA  PRO C 125      59.287 -90.526   4.340  1.00 31.74           C  
ATOM   3515  C   PRO C 125      60.150 -89.774   5.351  1.00 31.74           C  
ATOM   3516  CB  PRO C 125      59.980 -90.597   2.977  1.00 31.74           C  
ATOM   3517  O   PRO C 125      59.991 -88.563   5.523  1.00 31.74           O  
ATOM   3518  CG  PRO C 125      59.274 -89.581   2.137  1.00 31.74           C  
ATOM   3519  CD  PRO C 125      58.094 -89.062   2.907  1.00 31.74           C  
TER    3520      PRO C 125                                                      
ENDMDL                                                                          
END                                                                             
