# Supplementary material for: AI-guided pipeline for protein–protein interaction drug discovery identifies a SARS-CoV-2 inhibitor
Source: Mol Syst Biol. 2024 Mar 11;20(4):428–57. doi: 10.1038/s44320-024-00019-8 (PMC10987651; doi:10.1038/s44320-024-00019-8)
Supplement: Supplementary file 12 — Source Data Fig. 2 [file 44320_2024_19_MOESM12_ESM.zip › Source Data Figure EV3-EV4/ColabFold/TP53_UBE2I_unrelaxed_rank_3_model_4.pdb]

MODEL     1                                                                     
ATOM      1  N   MET B   1       9.355 -29.731 -32.642  1.00 29.55           N  
ATOM      2  CA  MET B   1      10.153 -30.893 -33.022  1.00 29.55           C  
ATOM      3  C   MET B   1      11.637 -30.637 -32.777  1.00 29.55           C  
ATOM      4  CB  MET B   1       9.919 -31.249 -34.491  1.00 29.55           C  
ATOM      5  O   MET B   1      12.481 -31.456 -33.145  1.00 29.55           O  
ATOM      6  CG  MET B   1       8.792 -32.245 -34.708  1.00 29.55           C  
ATOM      7  SD  MET B   1       8.936 -33.133 -36.307  1.00 29.55           S  
ATOM      8  CE  MET B   1       7.196 -33.560 -36.595  1.00 29.55           C  
ATOM      9  N   GLU B   2      11.973 -29.595 -32.211  1.00 23.82           N  
ATOM     10  CA  GLU B   2      13.004 -28.742 -32.795  1.00 23.82           C  
ATOM     11  C   GLU B   2      14.398 -29.179 -32.351  1.00 23.82           C  
ATOM     12  CB  GLU B   2      12.768 -27.277 -32.419  1.00 23.82           C  
ATOM     13  O   GLU B   2      14.545 -29.874 -31.344  1.00 23.82           O  
ATOM     14  CG  GLU B   2      12.283 -26.416 -33.576  1.00 23.82           C  
ATOM     15  CD  GLU B   2      11.994 -24.978 -33.174  1.00 23.82           C  
ATOM     16  OE1 GLU B   2      11.897 -24.106 -34.067  1.00 23.82           O  
ATOM     17  OE2 GLU B   2      11.866 -24.722 -31.956  1.00 23.82           O  
ATOM     18  N   GLU B   3      15.328 -28.273 -32.197  1.00 23.16           N  
ATOM     19  CA  GLU B   3      16.639 -28.254 -32.838  1.00 23.16           C  
ATOM     20  C   GLU B   3      17.699 -28.893 -31.944  1.00 23.16           C  
ATOM     21  CB  GLU B   3      17.044 -26.821 -33.192  1.00 23.16           C  
ATOM     22  O   GLU B   3      18.487 -29.723 -32.403  1.00 23.16           O  
ATOM     23  CG  GLU B   3      17.099 -26.550 -34.689  1.00 23.16           C  
ATOM     24  CD  GLU B   3      17.556 -25.140 -35.027  1.00 23.16           C  
ATOM     25  OE1 GLU B   3      17.863 -24.869 -36.210  1.00 23.16           O  
ATOM     26  OE2 GLU B   3      17.608 -24.300 -34.101  1.00 23.16           O  
ATOM     27  N   PRO B   4      18.396 -28.238 -30.918  1.00 22.65           N  
ATOM     28  CA  PRO B   4      19.772 -27.832 -31.210  1.00 22.65           C  
ATOM     29  C   PRO B   4      20.806 -28.815 -30.667  1.00 22.65           C  
ATOM     30  CB  PRO B   4      19.893 -26.473 -30.515  1.00 22.65           C  
ATOM     31  O   PRO B   4      20.456 -29.741 -29.930  1.00 22.65           O  
ATOM     32  CG  PRO B   4      18.834 -26.488 -29.461  1.00 22.65           C  
ATOM     33  CD  PRO B   4      18.044 -27.757 -29.596  1.00 22.65           C  
ATOM     34  N   GLN B   5      21.717 -28.400 -29.674  1.00 21.52           N  
ATOM     35  CA  GLN B   5      23.148 -28.127 -29.750  1.00 21.52           C  
ATOM     36  C   GLN B   5      23.957 -29.248 -29.104  1.00 21.52           C  
ATOM     37  CB  GLN B   5      23.477 -26.790 -29.083  1.00 21.52           C  
ATOM     38  O   GLN B   5      23.426 -30.022 -28.304  1.00 21.52           O  
ATOM     39  CG  GLN B   5      23.257 -25.583 -29.984  1.00 21.52           C  
ATOM     40  CD  GLN B   5      23.978 -24.343 -29.491  1.00 21.52           C  
ATOM     41  NE2 GLN B   5      24.078 -23.334 -30.349  1.00 21.52           N  
ATOM     42  OE1 GLN B   5      24.441 -24.292 -28.347  1.00 21.52           O  
ATOM     43  N   SER B   6      25.318 -29.143 -29.098  1.00 23.72           N  
ATOM     44  CA  SER B   6      26.388 -30.093 -29.388  1.00 23.72           C  
ATOM     45  C   SER B   6      26.913 -30.741 -28.111  1.00 23.72           C  
ATOM     46  CB  SER B   6      27.534 -29.400 -30.127  1.00 23.72           C  
ATOM     47  O   SER B   6      27.111 -31.957 -28.063  1.00 23.72           O  
ATOM     48  OG  SER B   6      27.075 -28.232 -30.785  1.00 23.72           O  
ATOM     49  N   ASP B   7      27.582 -30.016 -27.062  1.00 20.88           N  
ATOM     50  CA  ASP B   7      29.040 -29.968 -27.088  1.00 20.88           C  
ATOM     51  C   ASP B   7      29.641 -31.035 -26.176  1.00 20.88           C  
ATOM     52  CB  ASP B   7      29.539 -28.581 -26.675  1.00 20.88           C  
ATOM     53  O   ASP B   7      30.504 -31.807 -26.599  1.00 20.88           O  
ATOM     54  CG  ASP B   7      30.609 -28.036 -27.604  1.00 20.88           C  
ATOM     55  OD1 ASP B   7      31.173 -28.810 -28.406  1.00 20.88           O  
ATOM     56  OD2 ASP B   7      30.893 -26.820 -27.530  1.00 20.88           O  
ATOM     57  N   PRO B   8      30.441 -30.618 -25.000  1.00 21.10           N  
ATOM     58  CA  PRO B   8      31.901 -30.700 -24.907  1.00 21.10           C  
ATOM     59  C   PRO B   8      32.373 -31.898 -24.086  1.00 21.10           C  
ATOM     60  CB  PRO B   8      32.285 -29.385 -24.224  1.00 21.10           C  
ATOM     61  O   PRO B   8      33.222 -32.668 -24.542  1.00 21.10           O  
ATOM     62  CG  PRO B   8      31.049 -28.954 -23.503  1.00 21.10           C  
ATOM     63  CD  PRO B   8      29.928 -29.880 -23.881  1.00 21.10           C  
ATOM     64  N   SER B   9      32.732 -31.812 -22.706  1.00 20.25           N  
ATOM     65  CA  SER B   9      34.118 -31.635 -22.288  1.00 20.25           C  
ATOM     66  C   SER B   9      34.719 -32.947 -21.795  1.00 20.25           C  
ATOM     67  CB  SER B   9      34.216 -30.576 -21.189  1.00 20.25           C  
ATOM     68  O   SER B   9      34.008 -33.942 -21.639  1.00 20.25           O  
ATOM     69  OG  SER B   9      33.338 -29.495 -21.454  1.00 20.25           O  
ATOM     70  N   VAL B  10      35.482 -33.001 -20.507  1.00 22.13           N  
ATOM     71  CA  VAL B  10      36.912 -33.119 -20.241  1.00 22.13           C  
ATOM     72  C   VAL B  10      37.239 -34.543 -19.794  1.00 22.13           C  
ATOM     73  CB  VAL B  10      37.377 -32.105 -19.172  1.00 22.13           C  
ATOM     74  O   VAL B  10      36.337 -35.323 -19.480  1.00 22.13           O  
ATOM     75  CG1 VAL B  10      38.892 -32.169 -18.990  1.00 22.13           C  
ATOM     76  CG2 VAL B  10      36.940 -30.692 -19.552  1.00 22.13           C  
ATOM     77  N   GLU B  11      38.135 -34.676 -18.640  1.00 20.93           N  
ATOM     78  CA  GLU B  11      39.393 -35.345 -18.323  1.00 20.93           C  
ATOM     79  C   GLU B  11      39.149 -36.649 -17.568  1.00 20.93           C  
ATOM     80  CB  GLU B  11      40.300 -34.424 -17.503  1.00 20.93           C  
ATOM     81  O   GLU B  11      38.143 -36.790 -16.870  1.00 20.93           O  
ATOM     82  CG  GLU B  11      41.242 -33.579 -18.348  1.00 20.93           C  
ATOM     83  CD  GLU B  11      42.555 -33.264 -17.649  1.00 20.93           C  
ATOM     84  OE1 GLU B  11      43.548 -32.941 -18.340  1.00 20.93           O  
ATOM     85  OE2 GLU B  11      42.592 -33.342 -16.400  1.00 20.93           O  
ATOM     86  N   PRO B  12      40.287 -37.574 -17.464  1.00 25.37           N  
ATOM     87  CA  PRO B  12      40.221 -39.026 -17.283  1.00 25.37           C  
ATOM     88  C   PRO B  12      40.147 -39.435 -15.813  1.00 25.37           C  
ATOM     89  CB  PRO B  12      41.521 -39.520 -17.922  1.00 25.37           C  
ATOM     90  O   PRO B  12      40.181 -40.627 -15.498  1.00 25.37           O  
ATOM     91  CG  PRO B  12      42.406 -38.316 -17.968  1.00 25.37           C  
ATOM     92  CD  PRO B  12      41.611 -37.123 -17.523  1.00 25.37           C  
ATOM     93  N   PRO B  13      40.055 -38.602 -14.824  1.00 20.41           N  
ATOM     94  CA  PRO B  13      41.120 -38.926 -13.872  1.00 20.41           C  
ATOM     95  C   PRO B  13      40.902 -40.267 -13.176  1.00 20.41           C  
ATOM     96  CB  PRO B  13      41.057 -37.772 -12.868  1.00 20.41           C  
ATOM     97  O   PRO B  13      39.769 -40.749 -13.098  1.00 20.41           O  
ATOM     98  CG  PRO B  13      39.699 -37.177 -13.055  1.00 20.41           C  
ATOM     99  CD  PRO B  13      39.051 -37.829 -14.243  1.00 20.41           C  
ATOM    100  N   LEU B  14      42.000 -40.852 -12.637  1.00 20.40           N  
ATOM    101  CA  LEU B  14      42.370 -42.258 -12.521  1.00 20.40           C  
ATOM    102  C   LEU B  14      41.748 -42.883 -11.277  1.00 20.40           C  
ATOM    103  CB  LEU B  14      43.893 -42.410 -12.476  1.00 20.40           C  
ATOM    104  O   LEU B  14      41.304 -44.033 -11.311  1.00 20.40           O  
ATOM    105  CG  LEU B  14      44.609 -42.458 -13.827  1.00 20.40           C  
ATOM    106  CD1 LEU B  14      46.067 -42.037 -13.668  1.00 20.40           C  
ATOM    107  CD2 LEU B  14      44.514 -43.854 -14.434  1.00 20.40           C  
ATOM    108  N   SER B  15      41.779 -42.240 -10.037  1.00 17.28           N  
ATOM    109  CA  SER B  15      42.708 -42.912  -9.135  1.00 17.28           C  
ATOM    110  C   SER B  15      42.009 -44.007  -8.337  1.00 17.28           C  
ATOM    111  CB  SER B  15      43.352 -41.906  -8.180  1.00 17.28           C  
ATOM    112  O   SER B  15      40.783 -44.129  -8.381  1.00 17.28           O  
ATOM    113  OG  SER B  15      42.363 -41.121  -7.535  1.00 17.28           O  
ATOM    114  N   GLN B  16      42.029 -43.854  -6.897  1.00 17.43           N  
ATOM    115  CA  GLN B  16      42.582 -44.760  -5.895  1.00 17.43           C  
ATOM    116  C   GLN B  16      41.504 -45.684  -5.335  1.00 17.43           C  
ATOM    117  CB  GLN B  16      43.238 -43.971  -4.761  1.00 17.43           C  
ATOM    118  O   GLN B  16      40.312 -45.460  -5.554  1.00 17.43           O  
ATOM    119  CG  GLN B  16      44.744 -43.807  -4.916  1.00 17.43           C  
ATOM    120  CD  GLN B  16      45.382 -43.093  -3.739  1.00 17.43           C  
ATOM    121  NE2 GLN B  16      46.621 -42.650  -3.916  1.00 17.43           N  
ATOM    122  OE1 GLN B  16      44.765 -42.941  -2.680  1.00 17.43           O  
ATOM    123  N   GLU B  17      41.341 -45.635  -3.975  1.00 21.42           N  
ATOM    124  CA  GLU B  17      41.602 -46.797  -3.130  1.00 21.42           C  
ATOM    125  C   GLU B  17      40.318 -47.573  -2.847  1.00 21.42           C  
ATOM    126  CB  GLU B  17      42.258 -46.370  -1.815  1.00 21.42           C  
ATOM    127  O   GLU B  17      39.221 -47.102  -3.155  1.00 21.42           O  
ATOM    128  CG  GLU B  17      43.736 -46.031  -1.947  1.00 21.42           C  
ATOM    129  CD  GLU B  17      44.539 -46.348  -0.695  1.00 21.42           C  
ATOM    130  OE1 GLU B  17      45.760 -46.598  -0.804  1.00 21.42           O  
ATOM    131  OE2 GLU B  17      43.940 -46.347   0.404  1.00 21.42           O  
ATOM    132  N   THR B  18      40.119 -47.927  -1.474  1.00 22.54           N  
ATOM    133  CA  THR B  18      40.060 -49.256  -0.875  1.00 22.54           C  
ATOM    134  C   THR B  18      38.614 -49.675  -0.630  1.00 22.54           C  
ATOM    135  CB  THR B  18      40.845 -49.307   0.449  1.00 22.54           C  
ATOM    136  O   THR B  18      37.821 -48.902  -0.089  1.00 22.54           O  
ATOM    137  CG2 THR B  18      41.654 -50.595   0.559  1.00 22.54           C  
ATOM    138  OG1 THR B  18      41.737 -48.188   0.513  1.00 22.54           O  
ATOM    139  N   PHE B  19      38.240 -50.797  -1.061  1.00 22.99           N  
ATOM    140  CA  PHE B  19      36.977 -51.474  -1.330  1.00 22.99           C  
ATOM    141  C   PHE B  19      36.221 -51.746  -0.035  1.00 22.99           C  
ATOM    142  CB  PHE B  19      37.218 -52.787  -2.082  1.00 22.99           C  
ATOM    143  O   PHE B  19      34.997 -51.606   0.018  1.00 22.99           O  
ATOM    144  CG  PHE B  19      36.735 -52.768  -3.507  1.00 22.99           C  
ATOM    145  CD1 PHE B  19      35.434 -53.141  -3.820  1.00 22.99           C  
ATOM    146  CD2 PHE B  19      37.583 -52.377  -4.535  1.00 22.99           C  
ATOM    147  CE1 PHE B  19      34.984 -53.124  -5.138  1.00 22.99           C  
ATOM    148  CE2 PHE B  19      37.141 -52.357  -5.854  1.00 22.99           C  
ATOM    149  CZ  PHE B  19      35.841 -52.732  -6.154  1.00 22.99           C  
ATOM    150  N   SER B  20      37.099 -52.237   1.053  1.00 19.84           N  
ATOM    151  CA  SER B  20      36.819 -53.642   1.331  1.00 19.84           C  
ATOM    152  C   SER B  20      35.623 -53.793   2.265  1.00 19.84           C  
ATOM    153  CB  SER B  20      38.044 -54.322   1.944  1.00 19.84           C  
ATOM    154  O   SER B  20      34.790 -54.682   2.077  1.00 19.84           O  
ATOM    155  OG  SER B  20      38.966 -54.700   0.937  1.00 19.84           O  
ATOM    156  N   ASP B  21      35.736 -53.062   3.480  1.00 21.99           N  
ATOM    157  CA  ASP B  21      35.853 -53.765   4.754  1.00 21.99           C  
ATOM    158  C   ASP B  21      34.491 -54.261   5.234  1.00 21.99           C  
ATOM    159  CB  ASP B  21      36.485 -52.858   5.812  1.00 21.99           C  
ATOM    160  O   ASP B  21      33.612 -53.460   5.561  1.00 21.99           O  
ATOM    161  CG  ASP B  21      38.001 -52.820   5.732  1.00 21.99           C  
ATOM    162  OD1 ASP B  21      38.607 -53.776   5.201  1.00 21.99           O  
ATOM    163  OD2 ASP B  21      38.594 -51.828   6.207  1.00 21.99           O  
ATOM    164  N   LEU B  22      34.002 -55.375   4.642  1.00 23.17           N  
ATOM    165  CA  LEU B  22      32.633 -55.863   4.509  1.00 23.17           C  
ATOM    166  C   LEU B  22      32.054 -56.236   5.870  1.00 23.17           C  
ATOM    167  CB  LEU B  22      32.584 -57.072   3.572  1.00 23.17           C  
ATOM    168  O   LEU B  22      30.955 -55.801   6.222  1.00 23.17           O  
ATOM    169  CG  LEU B  22      32.226 -56.785   2.113  1.00 23.17           C  
ATOM    170  CD1 LEU B  22      32.876 -57.814   1.195  1.00 23.17           C  
ATOM    171  CD2 LEU B  22      30.713 -56.773   1.925  1.00 23.17           C  
ATOM    172  N   TRP B  23      32.504 -57.463   6.273  1.00 23.24           N  
ATOM    173  CA  TRP B  23      31.648 -58.626   6.484  1.00 23.24           C  
ATOM    174  C   TRP B  23      31.247 -58.748   7.950  1.00 23.24           C  
ATOM    175  CB  TRP B  23      32.356 -59.904   6.027  1.00 23.24           C  
ATOM    176  O   TRP B  23      30.089 -59.038   8.261  1.00 23.24           O  
ATOM    177  CG  TRP B  23      31.426 -60.974   5.540  1.00 23.24           C  
ATOM    178  CD1 TRP B  23      30.917 -62.016   6.264  1.00 23.24           C  
ATOM    179  CD2 TRP B  23      30.899 -61.110   4.217  1.00 23.24           C  
ATOM    180  CE2 TRP B  23      30.075 -62.257   4.211  1.00 23.24           C  
ATOM    181  CE3 TRP B  23      31.043 -60.372   3.034  1.00 23.24           C  
ATOM    182  NE1 TRP B  23      30.103 -62.791   5.471  1.00 23.24           N  
ATOM    183  CH2 TRP B  23      29.555 -61.943   1.923  1.00 23.24           C  
ATOM    184  CZ2 TRP B  23      29.397 -62.684   3.066  1.00 23.24           C  
ATOM    185  CZ3 TRP B  23      30.367 -60.798   1.897  1.00 23.24           C  
ATOM    186  N   LYS B  24      32.334 -58.843   8.878  1.00 22.38           N  
ATOM    187  CA  LYS B  24      32.635 -60.179   9.383  1.00 22.38           C  
ATOM    188  C   LYS B  24      31.842 -60.479  10.652  1.00 22.38           C  
ATOM    189  CB  LYS B  24      34.133 -60.325   9.655  1.00 22.38           C  
ATOM    190  O   LYS B  24      31.251 -61.552  10.781  1.00 22.38           O  
ATOM    191  CG  LYS B  24      34.958 -60.650   8.418  1.00 22.38           C  
ATOM    192  CD  LYS B  24      36.430 -60.836   8.761  1.00 22.38           C  
ATOM    193  CE  LYS B  24      37.272 -61.062   7.513  1.00 22.38           C  
ATOM    194  NZ  LYS B  24      38.734 -61.039   7.818  1.00 22.38           N  
ATOM    195  N   LEU B  25      32.487 -60.097  11.881  1.00 19.94           N  
ATOM    196  CA  LEU B  25      32.906 -61.041  12.912  1.00 19.94           C  
ATOM    197  C   LEU B  25      31.812 -61.223  13.959  1.00 19.94           C  
ATOM    198  CB  LEU B  25      34.197 -60.564  13.583  1.00 19.94           C  
ATOM    199  O   LEU B  25      31.455 -60.274  14.661  1.00 19.94           O  
ATOM    200  CG  LEU B  25      35.502 -60.909  12.864  1.00 19.94           C  
ATOM    201  CD1 LEU B  25      36.593 -59.912  13.238  1.00 19.94           C  
ATOM    202  CD2 LEU B  25      35.935 -62.333  13.196  1.00 19.94           C  
ATOM    203  N   LEU B  26      30.877 -62.137  13.653  1.00 23.41           N  
ATOM    204  CA  LEU B  26      29.744 -62.438  14.521  1.00 23.41           C  
ATOM    205  C   LEU B  26      30.214 -63.049  15.837  1.00 23.41           C  
ATOM    206  CB  LEU B  26      28.770 -63.389  13.821  1.00 23.41           C  
ATOM    207  O   LEU B  26      29.396 -63.459  16.663  1.00 23.41           O  
ATOM    208  CG  LEU B  26      27.801 -62.754  12.823  1.00 23.41           C  
ATOM    209  CD1 LEU B  26      27.157 -63.829  11.954  1.00 23.41           C  
ATOM    210  CD2 LEU B  26      26.738 -61.941  13.553  1.00 23.41           C  
ATOM    211  N   PRO B  27      31.630 -63.177  16.055  1.00 23.47           N  
ATOM    212  CA  PRO B  27      31.859 -64.524  16.582  1.00 23.47           C  
ATOM    213  C   PRO B  27      31.283 -64.716  17.983  1.00 23.47           C  
ATOM    214  CB  PRO B  27      33.385 -64.642  16.598  1.00 23.47           C  
ATOM    215  O   PRO B  27      30.471 -65.618  18.203  1.00 23.47           O  
ATOM    216  CG  PRO B  27      33.878 -63.261  16.308  1.00 23.47           C  
ATOM    217  CD  PRO B  27      32.691 -62.365  16.098  1.00 23.47           C  
ATOM    218  N   GLU B  28      32.287 -64.815  18.951  1.00 23.02           N  
ATOM    219  CA  GLU B  28      32.657 -66.074  19.590  1.00 23.02           C  
ATOM    220  C   GLU B  28      31.885 -66.281  20.890  1.00 23.02           C  
ATOM    221  CB  GLU B  28      34.163 -66.118  19.860  1.00 23.02           C  
ATOM    222  O   GLU B  28      31.275 -65.346  21.411  1.00 23.02           O  
ATOM    223  CG  GLU B  28      34.949 -66.921  18.834  1.00 23.02           C  
ATOM    224  CD  GLU B  28      36.422 -67.065  19.184  1.00 23.02           C  
ATOM    225  OE1 GLU B  28      37.126 -67.866  18.529  1.00 23.02           O  
ATOM    226  OE2 GLU B  28      36.875 -66.371  20.122  1.00 23.02           O  
ATOM    227  N   ASN B  29      32.656 -66.738  22.075  1.00 21.14           N  
ATOM    228  CA  ASN B  29      32.764 -67.928  22.911  1.00 21.14           C  
ATOM    229  C   ASN B  29      32.084 -67.727  24.262  1.00 21.14           C  
ATOM    230  CB  ASN B  29      34.231 -68.316  23.107  1.00 21.14           C  
ATOM    231  O   ASN B  29      31.832 -66.593  24.673  1.00 21.14           O  
ATOM    232  CG  ASN B  29      34.685 -69.391  22.140  1.00 21.14           C  
ATOM    233  ND2 ASN B  29      35.991 -69.623  22.082  1.00 21.14           N  
ATOM    234  OD1 ASN B  29      33.869 -70.007  21.449  1.00 21.14           O  
ATOM    235  N   ASN B  30      32.177 -68.829  25.134  1.00 21.56           N  
ATOM    236  CA  ASN B  30      31.483 -69.535  26.206  1.00 21.56           C  
ATOM    237  C   ASN B  30      31.801 -68.934  27.572  1.00 21.56           C  
ATOM    238  CB  ASN B  30      31.837 -71.024  26.185  1.00 21.56           C  
ATOM    239  O   ASN B  30      31.059 -69.141  28.534  1.00 21.56           O  
ATOM    240  CG  ASN B  30      30.741 -71.876  25.575  1.00 21.56           C  
ATOM    241  ND2 ASN B  30      31.038 -73.150  25.347  1.00 21.56           N  
ATOM    242  OD1 ASN B  30      29.637 -71.393  25.310  1.00 21.56           O  
ATOM    243  N   VAL B  31      33.066 -68.451  27.860  1.00 18.44           N  
ATOM    244  CA  VAL B  31      33.766 -69.188  28.907  1.00 18.44           C  
ATOM    245  C   VAL B  31      33.197 -68.811  30.273  1.00 18.44           C  
ATOM    246  CB  VAL B  31      35.287 -68.919  28.871  1.00 18.44           C  
ATOM    247  O   VAL B  31      32.724 -67.688  30.467  1.00 18.44           O  
ATOM    248  CG1 VAL B  31      36.052 -70.046  29.562  1.00 18.44           C  
ATOM    249  CG2 VAL B  31      35.764 -68.751  27.429  1.00 18.44           C  
ATOM    250  N   LEU B  32      33.610 -69.677  31.369  1.00 19.16           N  
ATOM    251  CA  LEU B  32      33.163 -70.271  32.625  1.00 19.16           C  
ATOM    252  C   LEU B  32      33.534 -69.383  33.808  1.00 19.16           C  
ATOM    253  CB  LEU B  32      33.772 -71.664  32.805  1.00 19.16           C  
ATOM    254  O   LEU B  32      32.708 -69.143  34.692  1.00 19.16           O  
ATOM    255  CG  LEU B  32      33.016 -72.823  32.155  1.00 19.16           C  
ATOM    256  CD1 LEU B  32      33.947 -74.014  31.951  1.00 19.16           C  
ATOM    257  CD2 LEU B  32      31.811 -73.219  33.001  1.00 19.16           C  
ATOM    258  N   SER B  33      34.911 -69.111  34.112  1.00 17.03           N  
ATOM    259  CA  SER B  33      35.420 -69.798  35.295  1.00 17.03           C  
ATOM    260  C   SER B  33      35.143 -68.996  36.562  1.00 17.03           C  
ATOM    261  CB  SER B  33      36.921 -70.055  35.162  1.00 17.03           C  
ATOM    262  O   SER B  33      34.772 -67.823  36.492  1.00 17.03           O  
ATOM    263  OG  SER B  33      37.179 -71.023  34.160  1.00 17.03           O  
ATOM    264  N   PRO B  34      36.359 -68.840  37.490  1.00 18.46           N  
ATOM    265  CA  PRO B  34      36.624 -69.440  38.800  1.00 18.46           C  
ATOM    266  C   PRO B  34      36.406 -68.462  39.952  1.00 18.46           C  
ATOM    267  CB  PRO B  34      38.095 -69.854  38.707  1.00 18.46           C  
ATOM    268  O   PRO B  34      35.711 -68.787  40.919  1.00 18.46           O  
ATOM    269  CG  PRO B  34      38.647 -69.051  37.573  1.00 18.46           C  
ATOM    270  CD  PRO B  34      37.535 -68.232  36.983  1.00 18.46           C  
ATOM    271  N   LEU B  35      37.612 -67.768  40.512  1.00 16.41           N  
ATOM    272  CA  LEU B  35      38.254 -68.162  41.760  1.00 16.41           C  
ATOM    273  C   LEU B  35      37.876 -67.211  42.891  1.00 16.41           C  
ATOM    274  CB  LEU B  35      39.776 -68.195  41.593  1.00 16.41           C  
ATOM    275  O   LEU B  35      37.493 -67.652  43.977  1.00 16.41           O  
ATOM    276  CG  LEU B  35      40.408 -69.575  41.405  1.00 16.41           C  
ATOM    277  CD1 LEU B  35      41.335 -69.573  40.195  1.00 16.41           C  
ATOM    278  CD2 LEU B  35      41.162 -69.994  42.662  1.00 16.41           C  
ATOM    279  N   PRO B  36      38.904 -66.262  43.401  1.00 17.44           N  
ATOM    280  CA  PRO B  36      39.625 -66.487  44.656  1.00 17.44           C  
ATOM    281  C   PRO B  36      39.065 -65.663  45.813  1.00 17.44           C  
ATOM    282  CB  PRO B  36      41.056 -66.058  44.322  1.00 17.44           C  
ATOM    283  O   PRO B  36      38.408 -66.208  46.704  1.00 17.44           O  
ATOM    284  CG  PRO B  36      40.911 -65.087  43.195  1.00 17.44           C  
ATOM    285  CD  PRO B  36      39.462 -65.020  42.807  1.00 17.44           C  
ATOM    286  N   SER B  37      39.928 -64.584  46.356  1.00 17.23           N  
ATOM    287  CA  SER B  37      40.752 -64.660  47.558  1.00 17.23           C  
ATOM    288  C   SER B  37      40.104 -63.916  48.721  1.00 17.23           C  
ATOM    289  CB  SER B  37      42.145 -64.091  47.291  1.00 17.23           C  
ATOM    290  O   SER B  37      39.131 -63.182  48.530  1.00 17.23           O  
ATOM    291  OG  SER B  37      42.832 -64.873  46.329  1.00 17.23           O  
ATOM    292  N   GLN B  38      41.005 -62.897  49.453  1.00 17.02           N  
ATOM    293  CA  GLN B  38      41.597 -62.977  50.784  1.00 17.02           C  
ATOM    294  C   GLN B  38      40.807 -62.144  51.789  1.00 17.02           C  
ATOM    295  CB  GLN B  38      43.055 -62.517  50.752  1.00 17.02           C  
ATOM    296  O   GLN B  38      40.421 -62.642  52.849  1.00 17.02           O  
ATOM    297  CG  GLN B  38      44.061 -63.660  50.749  1.00 17.02           C  
ATOM    298  CD  GLN B  38      45.472 -63.199  50.434  1.00 17.02           C  
ATOM    299  NE2 GLN B  38      46.416 -64.134  50.437  1.00 17.02           N  
ATOM    300  OE1 GLN B  38      45.712 -62.013  50.188  1.00 17.02           O  
ATOM    301  N   ALA B  39      41.511 -60.929  52.381  1.00 17.69           N  
ATOM    302  CA  ALA B  39      42.154 -60.857  53.691  1.00 17.69           C  
ATOM    303  C   ALA B  39      41.230 -60.212  54.720  1.00 17.69           C  
ATOM    304  CB  ALA B  39      43.465 -60.081  53.597  1.00 17.69           C  
ATOM    305  O   ALA B  39      40.217 -59.606  54.361  1.00 17.69           O  
ATOM    306  N   MET B  40      41.940 -59.195  55.666  1.00 18.41           N  
ATOM    307  CA  MET B  40      42.232 -59.312  57.092  1.00 18.41           C  
ATOM    308  C   MET B  40      41.191 -58.569  57.923  1.00 18.41           C  
ATOM    309  CB  MET B  40      43.630 -58.773  57.401  1.00 18.41           C  
ATOM    310  O   MET B  40      40.408 -57.784  57.386  1.00 18.41           O  
ATOM    311  CG  MET B  40      44.753 -59.707  56.981  1.00 18.41           C  
ATOM    312  SD  MET B  40      45.928 -60.054  58.347  1.00 18.41           S  
ATOM    313  CE  MET B  40      45.956 -61.867  58.292  1.00 18.41           C  
ATOM    314  N   ASP B  41      41.782 -57.790  59.141  1.00 18.77           N  
ATOM    315  CA  ASP B  41      41.553 -58.020  60.564  1.00 18.77           C  
ATOM    316  C   ASP B  41      40.643 -56.946  61.155  1.00 18.77           C  
ATOM    317  CB  ASP B  41      42.882 -58.059  61.321  1.00 18.77           C  
ATOM    318  O   ASP B  41      39.662 -57.260  61.832  1.00 18.77           O  
ATOM    319  CG  ASP B  41      43.162 -59.408  61.960  1.00 18.77           C  
ATOM    320  OD1 ASP B  41      42.245 -60.255  62.022  1.00 18.77           O  
ATOM    321  OD2 ASP B  41      44.308 -59.624  62.408  1.00 18.77           O  
ATOM    322  N   ASP B  42      41.354 -55.781  61.858  1.00 19.52           N  
ATOM    323  CA  ASP B  42      41.487 -55.652  63.306  1.00 19.52           C  
ATOM    324  C   ASP B  42      40.401 -54.745  63.878  1.00 19.52           C  
ATOM    325  CB  ASP B  42      42.871 -55.111  63.671  1.00 19.52           C  
ATOM    326  O   ASP B  42      39.729 -54.026  63.135  1.00 19.52           O  
ATOM    327  CG  ASP B  42      43.435 -55.732  64.937  1.00 19.52           C  
ATOM    328  OD1 ASP B  42      42.776 -56.613  65.530  1.00 19.52           O  
ATOM    329  OD2 ASP B  42      44.547 -55.334  65.347  1.00 19.52           O  
ATOM    330  N   LEU B  43      40.869 -53.724  64.965  1.00 18.39           N  
ATOM    331  CA  LEU B  43      40.583 -53.712  66.395  1.00 18.39           C  
ATOM    332  C   LEU B  43      39.523 -52.668  66.729  1.00 18.39           C  
ATOM    333  CB  LEU B  43      41.859 -53.435  67.194  1.00 18.39           C  
ATOM    334  O   LEU B  43      39.178 -51.836  65.886  1.00 18.39           O  
ATOM    335  CG  LEU B  43      42.845 -54.597  67.322  1.00 18.39           C  
ATOM    336  CD1 LEU B  43      44.182 -54.101  67.862  1.00 18.39           C  
ATOM    337  CD2 LEU B  43      42.272 -55.689  68.220  1.00 18.39           C  
ATOM    338  N   MET B  44      39.929 -51.532  67.746  1.00 18.97           N  
ATOM    339  CA  MET B  44      39.526 -51.482  69.148  1.00 18.97           C  
ATOM    340  C   MET B  44      38.518 -50.362  69.385  1.00 18.97           C  
ATOM    341  CB  MET B  44      40.745 -51.288  70.052  1.00 18.97           C  
ATOM    342  O   MET B  44      37.429 -50.602  69.909  1.00 18.97           O  
ATOM    343  CG  MET B  44      41.457 -52.583  70.406  1.00 18.97           C  
ATOM    344  SD  MET B  44      41.729 -52.765  72.212  1.00 18.97           S  
ATOM    345  CE  MET B  44      41.810 -54.573  72.343  1.00 18.97           C  
ATOM    346  N   LEU B  45      39.028 -49.076  70.079  1.00 18.16           N  
ATOM    347  CA  LEU B  45      38.837 -48.795  71.498  1.00 18.16           C  
ATOM    348  C   LEU B  45      37.672 -47.834  71.710  1.00 18.16           C  
ATOM    349  CB  LEU B  45      40.114 -48.209  72.105  1.00 18.16           C  
ATOM    350  O   LEU B  45      36.513 -48.254  71.739  1.00 18.16           O  
ATOM    351  CG  LEU B  45      41.276 -49.182  72.311  1.00 18.16           C  
ATOM    352  CD1 LEU B  45      42.547 -48.422  72.673  1.00 18.16           C  
ATOM    353  CD2 LEU B  45      40.932 -50.204  73.390  1.00 18.16           C  
ATOM    354  N   SER B  46      37.967 -46.445  72.209  1.00 19.36           N  
ATOM    355  CA  SER B  46      37.900 -46.034  73.608  1.00 19.36           C  
ATOM    356  C   SER B  46      36.653 -45.200  73.880  1.00 19.36           C  
ATOM    357  CB  SER B  46      39.149 -45.240  73.995  1.00 19.36           C  
ATOM    358  O   SER B  46      36.026 -44.690  72.949  1.00 19.36           O  
ATOM    359  OG  SER B  46      39.475 -44.296  72.990  1.00 19.36           O  
ATOM    360  N   PRO B  47      36.713 -44.461  75.225  1.00 20.97           N  
ATOM    361  CA  PRO B  47      35.779 -44.378  76.349  1.00 20.97           C  
ATOM    362  C   PRO B  47      34.893 -43.135  76.290  1.00 20.97           C  
ATOM    363  CB  PRO B  47      36.700 -44.335  77.571  1.00 20.97           C  
ATOM    364  O   PRO B  47      33.683 -43.223  76.511  1.00 20.97           O  
ATOM    365  CG  PRO B  47      38.065 -44.093  77.012  1.00 20.97           C  
ATOM    366  CD  PRO B  47      37.955 -43.976  75.519  1.00 20.97           C  
ATOM    367  N   ASP B  48      35.496 -41.911  76.570  1.00 19.31           N  
ATOM    368  CA  ASP B  48      35.324 -41.247  77.858  1.00 19.31           C  
ATOM    369  C   ASP B  48      34.066 -40.381  77.866  1.00 19.31           C  
ATOM    370  CB  ASP B  48      36.550 -40.396  78.193  1.00 19.31           C  
ATOM    371  O   ASP B  48      33.469 -40.135  76.816  1.00 19.31           O  
ATOM    372  CG  ASP B  48      37.548 -41.118  79.081  1.00 19.31           C  
ATOM    373  OD1 ASP B  48      37.129 -41.796  80.043  1.00 19.31           O  
ATOM    374  OD2 ASP B  48      38.765 -41.005  78.818  1.00 19.31           O  
ATOM    375  N   ASP B  49      34.205 -38.965  78.223  1.00 19.33           N  
ATOM    376  CA  ASP B  49      33.983 -38.277  79.491  1.00 19.33           C  
ATOM    377  C   ASP B  49      32.628 -37.573  79.504  1.00 19.33           C  
ATOM    378  CB  ASP B  49      35.102 -37.268  79.756  1.00 19.33           C  
ATOM    379  O   ASP B  49      32.022 -37.363  78.452  1.00 19.33           O  
ATOM    380  CG  ASP B  49      36.297 -37.880  80.466  1.00 19.33           C  
ATOM    381  OD1 ASP B  49      36.123 -38.866  81.214  1.00 19.33           O  
ATOM    382  OD2 ASP B  49      37.423 -37.370  80.277  1.00 19.33           O  
ATOM    383  N   ILE B  50      32.524 -36.182  80.012  1.00 19.61           N  
ATOM    384  CA  ILE B  50      32.048 -35.685  81.299  1.00 19.61           C  
ATOM    385  C   ILE B  50      30.636 -35.123  81.144  1.00 19.61           C  
ATOM    386  CB  ILE B  50      32.994 -34.608  81.874  1.00 19.61           C  
ATOM    387  O   ILE B  50      30.263 -34.653  80.066  1.00 19.61           O  
ATOM    388  CG1 ILE B  50      34.402 -35.182  82.067  1.00 19.61           C  
ATOM    389  CG2 ILE B  50      32.443 -34.054  83.192  1.00 19.61           C  
ATOM    390  CD1 ILE B  50      35.422 -34.166  82.565  1.00 19.61           C  
ATOM    391  N   GLU B  51      30.185 -34.225  82.267  1.00 19.81           N  
ATOM    392  CA  GLU B  51      29.022 -34.312  83.144  1.00 19.81           C  
ATOM    393  C   GLU B  51      27.956 -33.294  82.750  1.00 19.81           C  
ATOM    394  CB  GLU B  51      29.433 -34.105  84.604  1.00 19.81           C  
ATOM    395  O   GLU B  51      26.759 -33.572  82.846  1.00 19.81           O  
ATOM    396  CG  GLU B  51      30.097 -35.320  85.235  1.00 19.81           C  
ATOM    397  CD  GLU B  51      29.414 -35.781  86.513  1.00 19.81           C  
ATOM    398  OE1 GLU B  51      29.499 -36.985  86.847  1.00 19.81           O  
ATOM    399  OE2 GLU B  51      28.789 -34.931  87.186  1.00 19.81           O  
ATOM    400  N   GLN B  52      28.197 -31.936  82.771  1.00 18.98           N  
ATOM    401  CA  GLN B  52      27.637 -31.099  83.827  1.00 18.98           C  
ATOM    402  C   GLN B  52      26.173 -30.769  83.548  1.00 18.98           C  
ATOM    403  CB  GLN B  52      28.446 -29.811  83.979  1.00 18.98           C  
ATOM    404  O   GLN B  52      25.838 -30.275  82.470  1.00 18.98           O  
ATOM    405  CG  GLN B  52      29.131 -29.670  85.332  1.00 18.98           C  
ATOM    406  CD  GLN B  52      30.355 -28.776  85.280  1.00 18.98           C  
ATOM    407  NE2 GLN B  52      31.106 -28.734  86.376  1.00 18.98           N  
ATOM    408  OE1 GLN B  52      30.625 -28.128  84.263  1.00 18.98           O  
ATOM    409  N   TRP B  53      25.283 -30.774  84.666  1.00 19.81           N  
ATOM    410  CA  TRP B  53      23.868 -31.126  84.727  1.00 19.81           C  
ATOM    411  C   TRP B  53      22.993 -29.881  84.626  1.00 19.81           C  
ATOM    412  CB  TRP B  53      23.556 -31.881  86.022  1.00 19.81           C  
ATOM    413  O   TRP B  53      21.795 -29.977  84.349  1.00 19.81           O  
ATOM    414  CG  TRP B  53      24.147 -33.258  86.081  1.00 19.81           C  
ATOM    415  CD1 TRP B  53      25.292 -33.690  85.472  1.00 19.81           C  
ATOM    416  CD2 TRP B  53      23.617 -34.385  86.786  1.00 19.81           C  
ATOM    417  CE2 TRP B  53      24.495 -35.468  86.561  1.00 19.81           C  
ATOM    418  CE3 TRP B  53      22.486 -34.583  87.589  1.00 19.81           C  
ATOM    419  NE1 TRP B  53      25.507 -35.018  85.757  1.00 19.81           N  
ATOM    420  CH2 TRP B  53      23.160 -36.901  87.891  1.00 19.81           C  
ATOM    421  CZ2 TRP B  53      24.275 -36.734  87.110  1.00 19.81           C  
ATOM    422  CZ3 TRP B  53      22.269 -35.843  88.134  1.00 19.81           C  
ATOM    423  N   PHE B  54      23.298 -28.715  85.253  1.00 17.82           N  
ATOM    424  CA  PHE B  54      22.432 -28.459  86.398  1.00 17.82           C  
ATOM    425  C   PHE B  54      21.092 -27.891  85.948  1.00 17.82           C  
ATOM    426  CB  PHE B  54      23.108 -27.497  87.380  1.00 17.82           C  
ATOM    427  O   PHE B  54      20.036 -28.360  86.378  1.00 17.82           O  
ATOM    428  CG  PHE B  54      24.185 -28.137  88.213  1.00 17.82           C  
ATOM    429  CD1 PHE B  54      23.864 -28.846  89.364  1.00 17.82           C  
ATOM    430  CD2 PHE B  54      25.520 -28.029  87.845  1.00 17.82           C  
ATOM    431  CE1 PHE B  54      24.859 -29.439  90.137  1.00 17.82           C  
ATOM    432  CE2 PHE B  54      26.520 -28.619  88.613  1.00 17.82           C  
ATOM    433  CZ  PHE B  54      26.188 -29.323  89.759  1.00 17.82           C  
ATOM    434  N   THR B  55      20.883 -26.500  86.240  1.00 19.01           N  
ATOM    435  CA  THR B  55      20.082 -25.973  87.340  1.00 19.01           C  
ATOM    436  C   THR B  55      18.646 -25.722  86.891  1.00 19.01           C  
ATOM    437  CB  THR B  55      20.685 -24.670  87.896  1.00 19.01           C  
ATOM    438  O   THR B  55      18.387 -25.521  85.702  1.00 19.01           O  
ATOM    439  CG2 THR B  55      21.409 -24.918  89.215  1.00 19.01           C  
ATOM    440  OG1 THR B  55      21.615 -24.137  86.945  1.00 19.01           O  
ATOM    441  N   GLU B  56      17.869 -24.793  87.823  1.00 20.22           N  
ATOM    442  CA  GLU B  56      16.609 -25.068  88.506  1.00 20.22           C  
ATOM    443  C   GLU B  56      15.426 -24.484  87.738  1.00 20.22           C  
ATOM    444  CB  GLU B  56      16.636 -24.512  89.932  1.00 20.22           C  
ATOM    445  O   GLU B  56      15.611 -23.685  86.818  1.00 20.22           O  
ATOM    446  CG  GLU B  56      17.030 -25.538  90.984  1.00 20.22           C  
ATOM    447  CD  GLU B  56      16.924 -25.010  92.406  1.00 20.22           C  
ATOM    448  OE1 GLU B  56      16.589 -25.795  93.322  1.00 20.22           O  
ATOM    449  OE2 GLU B  56      17.178 -23.801  92.606  1.00 20.22           O  
ATOM    450  N   ASP B  57      14.644 -23.416  88.508  1.00 20.30           N  
ATOM    451  CA  ASP B  57      13.300 -23.638  89.033  1.00 20.30           C  
ATOM    452  C   ASP B  57      12.244 -23.024  88.116  1.00 20.30           C  
ATOM    453  CB  ASP B  57      13.172 -23.058  90.444  1.00 20.30           C  
ATOM    454  O   ASP B  57      12.560 -22.180  87.275  1.00 20.30           O  
ATOM    455  CG  ASP B  57      12.077 -23.721  91.260  1.00 20.30           C  
ATOM    456  OD1 ASP B  57      11.596 -24.806  90.868  1.00 20.30           O  
ATOM    457  OD2 ASP B  57      11.689 -23.152  92.303  1.00 20.30           O  
ATOM    458  N   PRO B  58      11.004 -22.553  88.927  1.00 22.41           N  
ATOM    459  CA  PRO B  58       9.626 -22.959  88.642  1.00 22.41           C  
ATOM    460  C   PRO B  58       8.844 -21.893  87.878  1.00 22.41           C  
ATOM    461  CB  PRO B  58       9.029 -23.183  90.033  1.00 22.41           C  
ATOM    462  O   PRO B  58       8.225 -22.192  86.853  1.00 22.41           O  
ATOM    463  CG  PRO B  58       9.874 -22.358  90.949  1.00 22.41           C  
ATOM    464  CD  PRO B  58      11.058 -21.850  90.177  1.00 22.41           C  
ATOM    465  N   GLY B  59       8.160 -20.848  88.674  1.00 20.72           N  
ATOM    466  CA  GLY B  59       6.730 -20.955  88.918  1.00 20.72           C  
ATOM    467  C   GLY B  59       5.900 -20.088  87.990  1.00 20.72           C  
ATOM    468  O   GLY B  59       6.446 -19.328  87.187  1.00 20.72           O  
ATOM    469  N   PRO B  60       4.691 -19.437  88.660  1.00 22.36           N  
ATOM    470  CA  PRO B  60       3.298 -19.658  88.265  1.00 22.36           C  
ATOM    471  C   PRO B  60       2.717 -18.489  87.473  1.00 22.36           C  
ATOM    472  CB  PRO B  60       2.574 -19.826  89.603  1.00 22.36           C  
ATOM    473  O   PRO B  60       2.106 -18.695  86.421  1.00 22.36           O  
ATOM    474  CG  PRO B  60       3.532 -19.303  90.624  1.00 22.36           C  
ATOM    475  CD  PRO B  60       4.824 -18.964  89.936  1.00 22.36           C  
ATOM    476  N   ASP B  61       2.215 -17.397  88.223  1.00 20.64           N  
ATOM    477  CA  ASP B  61       0.786 -17.191  88.437  1.00 20.64           C  
ATOM    478  C   ASP B  61       0.211 -16.215  87.413  1.00 20.64           C  
ATOM    479  CB  ASP B  61       0.524 -16.679  89.855  1.00 20.64           C  
ATOM    480  O   ASP B  61       0.960 -15.523  86.719  1.00 20.64           O  
ATOM    481  CG  ASP B  61      -0.553 -17.466  90.581  1.00 20.64           C  
ATOM    482  OD1 ASP B  61      -1.258 -18.273  89.936  1.00 20.64           O  
ATOM    483  OD2 ASP B  61      -0.700 -17.277  91.808  1.00 20.64           O  
ATOM    484  N   GLU B  62      -0.848 -15.259  87.935  1.00 21.05           N  
ATOM    485  CA  GLU B  62      -2.278 -15.131  87.669  1.00 21.05           C  
ATOM    486  C   GLU B  62      -2.574 -13.900  86.817  1.00 21.05           C  
ATOM    487  CB  GLU B  62      -3.065 -15.064  88.981  1.00 21.05           C  
ATOM    488  O   GLU B  62      -3.294 -13.987  85.821  1.00 21.05           O  
ATOM    489  CG  GLU B  62      -3.858 -16.326  89.288  1.00 21.05           C  
ATOM    490  CD  GLU B  62      -4.671 -16.227  90.568  1.00 21.05           C  
ATOM    491  OE1 GLU B  62      -5.638 -17.006  90.735  1.00 21.05           O  
ATOM    492  OE2 GLU B  62      -4.340 -15.364  91.411  1.00 21.05           O  
ATOM    493  N   ALA B  63      -2.927 -12.668  87.458  1.00 20.87           N  
ATOM    494  CA  ALA B  63      -4.316 -12.223  87.544  1.00 20.87           C  
ATOM    495  C   ALA B  63      -4.647 -11.239  86.426  1.00 20.87           C  
ATOM    496  CB  ALA B  63      -4.587 -11.588  88.906  1.00 20.87           C  
ATOM    497  O   ALA B  63      -3.751 -10.762  85.725  1.00 20.87           O  
ATOM    498  N   PRO B  64      -5.430 -10.002  86.792  1.00 22.49           N  
ATOM    499  CA  PRO B  64      -6.819  -9.606  86.547  1.00 22.49           C  
ATOM    500  C   PRO B  64      -6.945  -8.527  85.474  1.00 22.49           C  
ATOM    501  CB  PRO B  64      -7.280  -9.079  87.908  1.00 22.49           C  
ATOM    502  O   PRO B  64      -5.933  -8.020  84.982  1.00 22.49           O  
ATOM    503  CG  PRO B  64      -6.026  -8.638  88.592  1.00 22.49           C  
ATOM    504  CD  PRO B  64      -4.864  -8.917  87.683  1.00 22.49           C  
ATOM    505  N   ARG B  65      -7.562  -7.227  85.849  1.00 19.50           N  
ATOM    506  CA  ARG B  65      -8.891  -6.690  85.576  1.00 19.50           C  
ATOM    507  C   ARG B  65      -8.815  -5.487  84.642  1.00 19.50           C  
ATOM    508  CB  ARG B  65      -9.591  -6.298  86.879  1.00 19.50           C  
ATOM    509  O   ARG B  65      -9.721  -5.262  83.836  1.00 19.50           O  
ATOM    510  CG  ARG B  65     -10.299  -7.453  87.569  1.00 19.50           C  
ATOM    511  CD  ARG B  65     -11.195  -6.970  88.701  1.00 19.50           C  
ATOM    512  NE  ARG B  65     -11.755  -8.085  89.459  1.00 19.50           N  
ATOM    513  NH1 ARG B  65     -13.272  -6.797  90.631  1.00 19.50           N  
ATOM    514  NH2 ARG B  65     -13.163  -9.058  90.991  1.00 19.50           N  
ATOM    515  CZ  ARG B  65     -12.729  -7.978  90.359  1.00 19.50           C  
ATOM    516  N   MET B  66      -8.002  -4.483  84.806  1.00 18.54           N  
ATOM    517  CA  MET B  66      -8.582  -3.179  85.116  1.00 18.54           C  
ATOM    518  C   MET B  66      -9.217  -2.557  83.877  1.00 18.54           C  
ATOM    519  CB  MET B  66      -7.519  -2.239  85.687  1.00 18.54           C  
ATOM    520  O   MET B  66      -8.645  -2.611  82.787  1.00 18.54           O  
ATOM    521  CG  MET B  66      -7.602  -2.064  87.195  1.00 18.54           C  
ATOM    522  SD  MET B  66      -6.386  -0.844  87.829  1.00 18.54           S  
ATOM    523  CE  MET B  66      -7.439   0.629  87.940  1.00 18.54           C  
ATOM    524  N   PRO B  67     -10.263  -1.567  84.067  1.00 22.84           N  
ATOM    525  CA  PRO B  67     -11.547  -1.190  83.470  1.00 22.84           C  
ATOM    526  C   PRO B  67     -11.412  -0.078  82.433  1.00 22.84           C  
ATOM    527  CB  PRO B  67     -12.369  -0.719  84.672  1.00 22.84           C  
ATOM    528  O   PRO B  67     -12.154  -0.054  81.447  1.00 22.84           O  
ATOM    529  CG  PRO B  67     -11.357  -0.380  85.718  1.00 22.84           C  
ATOM    530  CD  PRO B  67      -9.990  -0.687  85.177  1.00 22.84           C  
ATOM    531  N   GLU B  68     -10.758   1.018  82.736  1.00 20.66           N  
ATOM    532  CA  GLU B  68     -11.535   2.238  82.937  1.00 20.66           C  
ATOM    533  C   GLU B  68     -11.867   2.906  81.606  1.00 20.66           C  
ATOM    534  CB  GLU B  68     -10.778   3.214  83.841  1.00 20.66           C  
ATOM    535  O   GLU B  68     -12.980   3.401  81.415  1.00 20.66           O  
ATOM    536  CG  GLU B  68     -11.668   4.256  84.502  1.00 20.66           C  
ATOM    537  CD  GLU B  68     -11.040   4.887  85.735  1.00 20.66           C  
ATOM    538  OE1 GLU B  68     -11.619   5.852  86.285  1.00 20.66           O  
ATOM    539  OE2 GLU B  68      -9.960   4.413  86.153  1.00 20.66           O  
ATOM    540  N   ALA B  69     -10.940   3.408  80.803  1.00 21.99           N  
ATOM    541  CA  ALA B  69     -10.871   4.858  80.634  1.00 21.99           C  
ATOM    542  C   ALA B  69     -11.937   5.348  79.658  1.00 21.99           C  
ATOM    543  CB  ALA B  69      -9.483   5.271  80.152  1.00 21.99           C  
ATOM    544  O   ALA B  69     -12.467   4.567  78.864  1.00 21.99           O  
ATOM    545  N   ALA B  70     -11.926   6.711  79.285  1.00 22.44           N  
ATOM    546  CA  ALA B  70     -12.766   7.901  79.183  1.00 22.44           C  
ATOM    547  C   ALA B  70     -13.348   8.044  77.779  1.00 22.44           C  
ATOM    548  CB  ALA B  70     -11.969   9.149  79.555  1.00 22.44           C  
ATOM    549  O   ALA B  70     -12.710   7.662  76.795  1.00 22.44           O  
ATOM    550  N   PRO B  71     -14.636   8.587  77.687  1.00 28.00           N  
ATOM    551  CA  PRO B  71     -15.646   8.492  76.630  1.00 28.00           C  
ATOM    552  C   PRO B  71     -15.427   9.509  75.513  1.00 28.00           C  
ATOM    553  CB  PRO B  71     -16.957   8.767  77.370  1.00 28.00           C  
ATOM    554  O   PRO B  71     -16.300   9.693  74.661  1.00 28.00           O  
ATOM    555  CG  PRO B  71     -16.566   9.610  78.540  1.00 28.00           C  
ATOM    556  CD  PRO B  71     -15.068   9.697  78.586  1.00 28.00           C  
ATOM    557  N   PRO B  72     -14.288   9.840  75.045  1.00 26.78           N  
ATOM    558  CA  PRO B  72     -14.238  11.199  74.501  1.00 26.78           C  
ATOM    559  C   PRO B  72     -15.198  11.401  73.330  1.00 26.78           C  
ATOM    560  CB  PRO B  72     -12.784  11.343  74.046  1.00 26.78           C  
ATOM    561  O   PRO B  72     -15.247  10.572  72.417  1.00 26.78           O  
ATOM    562  CG  PRO B  72     -12.311   9.942  73.827  1.00 26.78           C  
ATOM    563  CD  PRO B  72     -13.403   9.000  74.245  1.00 26.78           C  
ATOM    564  N   VAL B  73     -16.291  12.205  73.552  1.00 26.91           N  
ATOM    565  CA  VAL B  73     -17.551  12.148  72.819  1.00 26.91           C  
ATOM    566  C   VAL B  73     -17.343  12.651  71.392  1.00 26.91           C  
ATOM    567  CB  VAL B  73     -18.653  12.974  73.519  1.00 26.91           C  
ATOM    568  O   VAL B  73     -17.641  11.942  70.428  1.00 26.91           O  
ATOM    569  CG1 VAL B  73     -19.266  12.186  74.675  1.00 26.91           C  
ATOM    570  CG2 VAL B  73     -18.088  14.304  74.016  1.00 26.91           C  
ATOM    571  N   ALA B  74     -17.500  14.060  71.124  1.00 27.65           N  
ATOM    572  CA  ALA B  74     -18.652  14.529  70.356  1.00 27.65           C  
ATOM    573  C   ALA B  74     -18.302  14.675  68.878  1.00 27.65           C  
ATOM    574  CB  ALA B  74     -19.158  15.857  70.914  1.00 27.65           C  
ATOM    575  O   ALA B  74     -17.148  14.933  68.529  1.00 27.65           O  
ATOM    576  N   PRO B  75     -19.339  14.598  67.959  1.00 28.90           N  
ATOM    577  CA  PRO B  75     -19.439  14.320  66.524  1.00 28.90           C  
ATOM    578  C   PRO B  75     -19.198  15.559  65.665  1.00 28.90           C  
ATOM    579  CB  PRO B  75     -20.874  13.813  66.362  1.00 28.90           C  
ATOM    580  O   PRO B  75     -19.785  16.614  65.919  1.00 28.90           O  
ATOM    581  CG  PRO B  75     -21.625  14.422  67.501  1.00 28.90           C  
ATOM    582  CD  PRO B  75     -20.652  15.161  68.374  1.00 28.90           C  
ATOM    583  N   ALA B  76     -17.993  15.870  65.266  1.00 29.74           N  
ATOM    584  CA  ALA B  76     -17.636  17.114  64.588  1.00 29.74           C  
ATOM    585  C   ALA B  76     -18.529  17.353  63.374  1.00 29.74           C  
ATOM    586  CB  ALA B  76     -16.169  17.089  64.169  1.00 29.74           C  
ATOM    587  O   ALA B  76     -18.908  16.408  62.679  1.00 29.74           O  
ATOM    588  N   PRO B  77     -19.110  18.600  63.217  1.00 30.42           N  
ATOM    589  CA  PRO B  77     -20.176  19.048  62.319  1.00 30.42           C  
ATOM    590  C   PRO B  77     -19.831  18.846  60.845  1.00 30.42           C  
ATOM    591  CB  PRO B  77     -20.313  20.537  62.649  1.00 30.42           C  
ATOM    592  O   PRO B  77     -18.655  18.715  60.496  1.00 30.42           O  
ATOM    593  CG  PRO B  77     -19.058  20.881  63.384  1.00 30.42           C  
ATOM    594  CD  PRO B  77     -18.265  19.623  63.591  1.00 30.42           C  
ATOM    595  N   ALA B  78     -20.869  18.824  59.905  1.00 29.47           N  
ATOM    596  CA  ALA B  78     -21.151  18.318  58.565  1.00 29.47           C  
ATOM    597  C   ALA B  78     -20.587  19.250  57.496  1.00 29.47           C  
ATOM    598  CB  ALA B  78     -22.655  18.138  58.369  1.00 29.47           C  
ATOM    599  O   ALA B  78     -20.989  20.412  57.403  1.00 29.47           O  
ATOM    600  N   ALA B  79     -19.300  19.248  57.173  1.00 31.66           N  
ATOM    601  CA  ALA B  79     -18.719  20.248  56.281  1.00 31.66           C  
ATOM    602  C   ALA B  79     -19.476  20.309  54.957  1.00 31.66           C  
ATOM    603  CB  ALA B  79     -17.243  19.947  56.033  1.00 31.66           C  
ATOM    604  O   ALA B  79     -19.960  19.287  54.464  1.00 31.66           O  
ATOM    605  N   PRO B  80     -19.910  21.529  54.434  1.00 33.90           N  
ATOM    606  CA  PRO B  80     -20.795  21.829  53.305  1.00 33.90           C  
ATOM    607  C   PRO B  80     -20.304  21.221  51.994  1.00 33.90           C  
ATOM    608  CB  PRO B  80     -20.776  23.358  53.239  1.00 33.90           C  
ATOM    609  O   PRO B  80     -19.116  20.914  51.857  1.00 33.90           O  
ATOM    610  CG  PRO B  80     -19.574  23.760  54.031  1.00 33.90           C  
ATOM    611  CD  PRO B  80     -18.983  22.531  54.659  1.00 33.90           C  
ATOM    612  N   THR B  81     -21.196  20.650  51.114  1.00 33.24           N  
ATOM    613  CA  THR B  81     -21.099  19.838  49.906  1.00 33.24           C  
ATOM    614  C   THR B  81     -20.437  20.624  48.778  1.00 33.24           C  
ATOM    615  CB  THR B  81     -22.486  19.349  49.449  1.00 33.24           C  
ATOM    616  O   THR B  81     -20.818  21.763  48.501  1.00 33.24           O  
ATOM    617  CG2 THR B  81     -22.895  18.082  50.194  1.00 33.24           C  
ATOM    618  OG1 THR B  81     -23.455  20.373  49.704  1.00 33.24           O  
ATOM    619  N   PRO B  82     -19.148  20.349  48.363  1.00 35.08           N  
ATOM    620  CA  PRO B  82     -18.355  21.005  47.322  1.00 35.08           C  
ATOM    621  C   PRO B  82     -19.104  21.123  45.996  1.00 35.08           C  
ATOM    622  CB  PRO B  82     -17.134  20.093  47.179  1.00 35.08           C  
ATOM    623  O   PRO B  82     -19.904  20.248  45.655  1.00 35.08           O  
ATOM    624  CG  PRO B  82     -17.537  18.812  47.836  1.00 35.08           C  
ATOM    625  CD  PRO B  82     -18.922  18.975  48.392  1.00 35.08           C  
ATOM    626  N   ALA B  83     -19.387  22.370  45.397  1.00 36.90           N  
ATOM    627  CA  ALA B  83     -20.071  22.785  44.175  1.00 36.90           C  
ATOM    628  C   ALA B  83     -19.562  22.001  42.969  1.00 36.90           C  
ATOM    629  CB  ALA B  83     -19.890  24.284  43.947  1.00 36.90           C  
ATOM    630  O   ALA B  83     -18.380  21.655  42.899  1.00 36.90           O  
ATOM    631  N   ALA B  84     -20.367  21.268  42.187  1.00 36.91           N  
ATOM    632  CA  ALA B  84     -20.191  20.359  41.057  1.00 36.91           C  
ATOM    633  C   ALA B  84     -19.424  21.035  39.925  1.00 36.91           C  
ATOM    634  CB  ALA B  84     -21.545  19.863  40.557  1.00 36.91           C  
ATOM    635  O   ALA B  84     -19.654  22.208  39.624  1.00 36.91           O  
ATOM    636  N   PRO B  85     -18.167  20.579  39.506  1.00 38.98           N  
ATOM    637  CA  PRO B  85     -17.287  21.116  38.466  1.00 38.98           C  
ATOM    638  C   PRO B  85     -18.019  21.379  37.152  1.00 38.98           C  
ATOM    639  CB  PRO B  85     -16.234  20.019  38.294  1.00 38.98           C  
ATOM    640  O   PRO B  85     -18.977  20.674  36.823  1.00 38.98           O  
ATOM    641  CG  PRO B  85     -16.840  18.805  38.921  1.00 38.98           C  
ATOM    642  CD  PRO B  85     -18.119  19.207  39.599  1.00 38.98           C  
ATOM    643  N   ALA B  86     -18.107  22.633  36.566  1.00 40.44           N  
ATOM    644  CA  ALA B  86     -18.702  23.144  35.334  1.00 40.44           C  
ATOM    645  C   ALA B  86     -18.331  22.267  34.141  1.00 40.44           C  
ATOM    646  CB  ALA B  86     -18.261  24.585  35.088  1.00 40.44           C  
ATOM    647  O   ALA B  86     -17.262  21.652  34.123  1.00 40.44           O  
ATOM    648  N   PRO B  87     -19.240  21.773  33.285  1.00 39.93           N  
ATOM    649  CA  PRO B  87     -19.018  20.927  32.110  1.00 39.93           C  
ATOM    650  C   PRO B  87     -17.858  21.413  31.244  1.00 39.93           C  
ATOM    651  CB  PRO B  87     -20.344  21.025  31.350  1.00 39.93           C  
ATOM    652  O   PRO B  87     -17.519  22.599  31.268  1.00 39.93           O  
ATOM    653  CG  PRO B  87     -21.048  22.195  31.959  1.00 39.93           C  
ATOM    654  CD  PRO B  87     -20.290  22.623  33.183  1.00 39.93           C  
ATOM    655  N   ALA B  88     -16.832  20.608  30.851  1.00 39.90           N  
ATOM    656  CA  ALA B  88     -15.665  20.845  30.006  1.00 39.90           C  
ATOM    657  C   ALA B  88     -16.049  21.606  28.741  1.00 39.90           C  
ATOM    658  CB  ALA B  88     -14.992  19.523  29.644  1.00 39.90           C  
ATOM    659  O   ALA B  88     -17.112  21.367  28.164  1.00 39.90           O  
ATOM    660  N   PRO B  89     -15.605  22.822  28.495  1.00 42.75           N  
ATOM    661  CA  PRO B  89     -15.864  23.644  27.310  1.00 42.75           C  
ATOM    662  C   PRO B  89     -15.855  22.833  26.016  1.00 42.75           C  
ATOM    663  CB  PRO B  89     -14.717  24.658  27.327  1.00 42.75           C  
ATOM    664  O   PRO B  89     -15.197  21.792  25.940  1.00 42.75           O  
ATOM    665  CG  PRO B  89     -13.694  24.062  28.239  1.00 42.75           C  
ATOM    666  CD  PRO B  89     -14.298  22.867  28.918  1.00 42.75           C  
ATOM    667  N   SER B  90     -16.964  22.849  25.192  1.00 45.07           N  
ATOM    668  CA  SER B  90     -17.059  22.309  23.839  1.00 45.07           C  
ATOM    669  C   SER B  90     -15.841  22.692  23.005  1.00 45.07           C  
ATOM    670  CB  SER B  90     -18.333  22.803  23.153  1.00 45.07           C  
ATOM    671  O   SER B  90     -15.375  23.831  23.064  1.00 45.07           O  
ATOM    672  OG  SER B  90     -18.336  24.217  23.055  1.00 45.07           O  
ATOM    673  N   TRP B  91     -14.885  21.780  22.721  1.00 52.83           N  
ATOM    674  CA  TRP B  91     -13.669  21.911  21.925  1.00 52.83           C  
ATOM    675  C   TRP B  91     -13.989  22.407  20.519  1.00 52.83           C  
ATOM    676  CB  TRP B  91     -12.927  20.573  21.852  1.00 52.83           C  
ATOM    677  O   TRP B  91     -15.026  22.056  19.952  1.00 52.83           O  
ATOM    678  CG  TRP B  91     -12.595  19.986  23.191  1.00 52.83           C  
ATOM    679  CD1 TRP B  91     -12.321  20.668  24.344  1.00 52.83           C  
ATOM    680  CD2 TRP B  91     -12.498  18.596  23.514  1.00 52.83           C  
ATOM    681  CE2 TRP B  91     -12.162  18.507  24.883  1.00 52.83           C  
ATOM    682  CE3 TRP B  91     -12.664  17.415  22.778  1.00 52.83           C  
ATOM    683  NE1 TRP B  91     -12.060  19.784  25.365  1.00 52.83           N  
ATOM    684  CH2 TRP B  91     -12.156  16.142  24.788  1.00 52.83           C  
ATOM    685  CZ2 TRP B  91     -11.988  17.282  25.531  1.00 52.83           C  
ATOM    686  CZ3 TRP B  91     -12.491  16.197  23.425  1.00 52.83           C  
ATOM    687  N   PRO B  92     -13.512  23.494  20.078  1.00 50.95           N  
ATOM    688  CA  PRO B  92     -13.811  24.041  18.753  1.00 50.95           C  
ATOM    689  C   PRO B  92     -14.006  22.955  17.697  1.00 50.95           C  
ATOM    690  CB  PRO B  92     -12.579  24.893  18.437  1.00 50.95           C  
ATOM    691  O   PRO B  92     -14.823  23.114  16.787  1.00 50.95           O  
ATOM    692  CG  PRO B  92     -11.607  24.578  19.528  1.00 50.95           C  
ATOM    693  CD  PRO B  92     -12.307  23.747  20.565  1.00 50.95           C  
ATOM    694  N   LEU B  93     -13.284  21.820  17.781  1.00 56.29           N  
ATOM    695  CA  LEU B  93     -13.402  20.770  16.775  1.00 56.29           C  
ATOM    696  C   LEU B  93     -14.590  19.862  17.075  1.00 56.29           C  
ATOM    697  CB  LEU B  93     -12.116  19.943  16.709  1.00 56.29           C  
ATOM    698  O   LEU B  93     -14.720  18.788  16.483  1.00 56.29           O  
ATOM    699  CG  LEU B  93     -10.871  20.665  16.191  1.00 56.29           C  
ATOM    700  CD1 LEU B  93      -9.627  19.815  16.429  1.00 56.29           C  
ATOM    701  CD2 LEU B  93     -11.023  20.998  14.711  1.00 56.29           C  
ATOM    702  N   SER B  94     -15.472  20.295  17.941  1.00 55.44           N  
ATOM    703  CA  SER B  94     -16.672  19.541  18.289  1.00 55.44           C  
ATOM    704  C   SER B  94     -17.808  19.830  17.314  1.00 55.44           C  
ATOM    705  CB  SER B  94     -17.117  19.869  19.715  1.00 55.44           C  
ATOM    706  O   SER B  94     -18.880  19.228  17.405  1.00 55.44           O  
ATOM    707  OG  SER B  94     -16.467  19.027  20.651  1.00 55.44           O  
ATOM    708  N   SER B  95     -17.492  20.721  16.345  1.00 65.35           N  
ATOM    709  CA  SER B  95     -18.491  20.962  15.309  1.00 65.35           C  
ATOM    710  C   SER B  95     -18.573  19.789  14.337  1.00 65.35           C  
ATOM    711  CB  SER B  95     -18.172  22.247  14.544  1.00 65.35           C  
ATOM    712  O   SER B  95     -17.569  19.126  14.070  1.00 65.35           O  
ATOM    713  OG  SER B  95     -19.165  22.511  13.567  1.00 65.35           O  
ATOM    714  N   SER B  96     -19.736  19.469  13.924  1.00 69.90           N  
ATOM    715  CA  SER B  96     -19.938  18.401  12.950  1.00 69.90           C  
ATOM    716  C   SER B  96     -19.241  18.716  11.631  1.00 69.90           C  
ATOM    717  CB  SER B  96     -21.430  18.173  12.706  1.00 69.90           C  
ATOM    718  O   SER B  96     -18.849  17.806  10.897  1.00 69.90           O  
ATOM    719  OG  SER B  96     -22.048  19.355  12.225  1.00 69.90           O  
ATOM    720  N   VAL B  97     -18.952  19.995  11.438  1.00 74.16           N  
ATOM    721  CA  VAL B  97     -18.247  20.434  10.238  1.00 74.16           C  
ATOM    722  C   VAL B  97     -17.134  21.407  10.619  1.00 74.16           C  
ATOM    723  CB  VAL B  97     -19.209  21.094   9.224  1.00 74.16           C  
ATOM    724  O   VAL B  97     -17.348  22.621  10.654  1.00 74.16           O  
ATOM    725  CG1 VAL B  97     -18.486  21.395   7.912  1.00 74.16           C  
ATOM    726  CG2 VAL B  97     -20.420  20.197   8.977  1.00 74.16           C  
ATOM    727  N   PRO B  98     -16.014  20.857  10.862  1.00 80.54           N  
ATOM    728  CA  PRO B  98     -14.913  21.732  11.272  1.00 80.54           C  
ATOM    729  C   PRO B  98     -14.488  22.701  10.171  1.00 80.54           C  
ATOM    730  CB  PRO B  98     -13.786  20.750  11.601  1.00 80.54           C  
ATOM    731  O   PRO B  98     -14.557  22.363   8.986  1.00 80.54           O  
ATOM    732  CG  PRO B  98     -14.218  19.455  10.994  1.00 80.54           C  
ATOM    733  CD  PRO B  98     -15.683  19.544  10.673  1.00 80.54           C  
ATOM    734  N   SER B  99     -14.161  23.926  10.574  1.00 86.21           N  
ATOM    735  CA  SER B  99     -13.684  24.910   9.609  1.00 86.21           C  
ATOM    736  C   SER B  99     -12.291  24.556   9.100  1.00 86.21           C  
ATOM    737  CB  SER B  99     -13.669  26.307  10.230  1.00 86.21           C  
ATOM    738  O   SER B  99     -11.432  24.128   9.874  1.00 86.21           O  
ATOM    739  OG  SER B  99     -13.271  27.278   9.277  1.00 86.21           O  
ATOM    740  N   GLN B 100     -12.100  24.744   7.814  1.00 85.71           N  
ATOM    741  CA  GLN B 100     -10.811  24.465   7.190  1.00 85.71           C  
ATOM    742  C   GLN B 100     -10.057  25.756   6.885  1.00 85.71           C  
ATOM    743  CB  GLN B 100     -10.998  23.651   5.909  1.00 85.71           C  
ATOM    744  O   GLN B 100      -8.928  25.720   6.392  1.00 85.71           O  
ATOM    745  CG  GLN B 100     -11.775  22.356   6.111  1.00 85.71           C  
ATOM    746  CD  GLN B 100     -12.080  21.646   4.806  1.00 85.71           C  
ATOM    747  NE2 GLN B 100     -13.294  21.119   4.688  1.00 85.71           N  
ATOM    748  OE1 GLN B 100     -11.233  21.572   3.911  1.00 85.71           O  
ATOM    749  N   LYS B 101     -10.692  26.839   7.149  1.00 90.21           N  
ATOM    750  CA  LYS B 101     -10.126  28.139   6.800  1.00 90.21           C  
ATOM    751  C   LYS B 101      -8.998  28.522   7.754  1.00 90.21           C  
ATOM    752  CB  LYS B 101     -11.211  29.218   6.812  1.00 90.21           C  
ATOM    753  O   LYS B 101      -9.072  28.246   8.953  1.00 90.21           O  
ATOM    754  CG  LYS B 101     -12.186  29.128   5.647  1.00 90.21           C  
ATOM    755  CD  LYS B 101     -13.114  30.335   5.601  1.00 90.21           C  
ATOM    756  CE  LYS B 101     -14.087  30.249   4.433  1.00 90.21           C  
ATOM    757  NZ  LYS B 101     -15.019  31.415   4.401  1.00 90.21           N  
ATOM    758  N   THR B 102      -8.086  29.169   7.176  1.00 93.46           N  
ATOM    759  CA  THR B 102      -6.947  29.629   7.962  1.00 93.46           C  
ATOM    760  C   THR B 102      -7.375  30.705   8.956  1.00 93.46           C  
ATOM    761  CB  THR B 102      -5.829  30.179   7.056  1.00 93.46           C  
ATOM    762  O   THR B 102      -8.136  31.611   8.610  1.00 93.46           O  
ATOM    763  CG2 THR B 102      -4.668  30.723   7.884  1.00 93.46           C  
ATOM    764  OG1 THR B 102      -5.347  29.128   6.210  1.00 93.46           O  
ATOM    765  N   TYR B 103      -6.987  30.526  10.166  1.00 95.57           N  
ATOM    766  CA  TYR B 103      -7.149  31.490  11.249  1.00 95.57           C  
ATOM    767  C   TYR B 103      -5.848  31.664  12.023  1.00 95.57           C  
ATOM    768  CB  TYR B 103      -8.267  31.048  12.199  1.00 95.57           C  
ATOM    769  O   TYR B 103      -5.508  30.837  12.872  1.00 95.57           O  
ATOM    770  CG  TYR B 103      -8.487  31.991  13.356  1.00 95.57           C  
ATOM    771  CD1 TYR B 103      -8.294  31.570  14.670  1.00 95.57           C  
ATOM    772  CD2 TYR B 103      -8.890  33.304  13.140  1.00 95.57           C  
ATOM    773  CE1 TYR B 103      -8.498  32.434  15.740  1.00 95.57           C  
ATOM    774  CE2 TYR B 103      -9.097  34.178  14.202  1.00 95.57           C  
ATOM    775  OH  TYR B 103      -9.102  34.595  16.552  1.00 95.57           O  
ATOM    776  CZ  TYR B 103      -8.898  33.735  15.497  1.00 95.57           C  
ATOM    777  N   GLN B 104      -5.185  32.813  11.789  1.00 94.99           N  
ATOM    778  CA  GLN B 104      -3.871  33.040  12.380  1.00 94.99           C  
ATOM    779  C   GLN B 104      -3.989  33.433  13.850  1.00 94.99           C  
ATOM    780  CB  GLN B 104      -3.113  34.121  11.607  1.00 94.99           C  
ATOM    781  O   GLN B 104      -3.098  33.140  14.650  1.00 94.99           O  
ATOM    782  CG  GLN B 104      -2.698  33.697  10.205  1.00 94.99           C  
ATOM    783  CD  GLN B 104      -1.938  34.782   9.465  1.00 94.99           C  
ATOM    784  NE2 GLN B 104      -1.988  34.741   8.137  1.00 94.99           N  
ATOM    785  OE1 GLN B 104      -1.313  35.651  10.080  1.00 94.99           O  
ATOM    786  N   GLY B 105      -5.074  34.065  14.202  1.00 94.98           N  
ATOM    787  CA  GLY B 105      -5.314  34.512  15.565  1.00 94.98           C  
ATOM    788  C   GLY B 105      -4.354  35.597  16.014  1.00 94.98           C  
ATOM    789  O   GLY B 105      -3.624  36.164  15.199  1.00 94.98           O  
ATOM    790  N   SER B 106      -4.425  35.983  17.262  1.00 94.33           N  
ATOM    791  CA  SER B 106      -3.644  37.080  17.823  1.00 94.33           C  
ATOM    792  C   SER B 106      -2.170  36.706  17.941  1.00 94.33           C  
ATOM    793  CB  SER B 106      -4.188  37.480  19.195  1.00 94.33           C  
ATOM    794  O   SER B 106      -1.313  37.579  18.092  1.00 94.33           O  
ATOM    795  OG  SER B 106      -4.241  36.360  20.061  1.00 94.33           O  
ATOM    796  N   TYR B 107      -1.856  35.442  17.714  1.00 96.51           N  
ATOM    797  CA  TYR B 107      -0.482  34.984  17.894  1.00 96.51           C  
ATOM    798  C   TYR B 107       0.177  34.695  16.551  1.00 96.51           C  
ATOM    799  CB  TYR B 107      -0.444  33.732  18.775  1.00 96.51           C  
ATOM    800  O   TYR B 107       1.289  34.164  16.500  1.00 96.51           O  
ATOM    801  CG  TYR B 107      -0.941  33.964  20.182  1.00 96.51           C  
ATOM    802  CD1 TYR B 107      -0.106  34.509  21.155  1.00 96.51           C  
ATOM    803  CD2 TYR B 107      -2.244  33.638  20.540  1.00 96.51           C  
ATOM    804  CE1 TYR B 107      -0.559  34.722  22.453  1.00 96.51           C  
ATOM    805  CE2 TYR B 107      -2.707  33.847  21.835  1.00 96.51           C  
ATOM    806  OH  TYR B 107      -2.312  34.598  24.066  1.00 96.51           O  
ATOM    807  CZ  TYR B 107      -1.859  34.389  22.783  1.00 96.51           C  
ATOM    808  N   GLY B 108      -0.492  35.026  15.498  1.00 96.54           N  
ATOM    809  CA  GLY B 108       0.055  34.855  14.161  1.00 96.54           C  
ATOM    810  C   GLY B 108       0.415  33.416  13.843  1.00 96.54           C  
ATOM    811  O   GLY B 108       1.489  33.145  13.302  1.00 96.54           O  
ATOM    812  N   PHE B 109      -0.443  32.482  14.113  1.00 96.81           N  
ATOM    813  CA  PHE B 109      -0.209  31.053  13.938  1.00 96.81           C  
ATOM    814  C   PHE B 109      -0.160  30.690  12.459  1.00 96.81           C  
ATOM    815  CB  PHE B 109      -1.299  30.239  14.643  1.00 96.81           C  
ATOM    816  O   PHE B 109      -1.051  31.061  11.693  1.00 96.81           O  
ATOM    817  CG  PHE B 109      -1.171  28.753  14.442  1.00 96.81           C  
ATOM    818  CD1 PHE B 109      -2.096  28.059  13.672  1.00 96.81           C  
ATOM    819  CD2 PHE B 109      -0.125  28.049  15.025  1.00 96.81           C  
ATOM    820  CE1 PHE B 109      -1.981  26.684  13.484  1.00 96.81           C  
ATOM    821  CE2 PHE B 109      -0.003  26.674  14.842  1.00 96.81           C  
ATOM    822  CZ  PHE B 109      -0.932  25.994  14.072  1.00 96.81           C  
ATOM    823  N   ARG B 110       0.878  30.005  12.080  1.00 97.37           N  
ATOM    824  CA  ARG B 110       1.000  29.507  10.714  1.00 97.37           C  
ATOM    825  C   ARG B 110       1.819  28.220  10.672  1.00 97.37           C  
ATOM    826  CB  ARG B 110       1.639  30.564   9.811  1.00 97.37           C  
ATOM    827  O   ARG B 110       2.562  27.921  11.608  1.00 97.37           O  
ATOM    828  CG  ARG B 110       3.017  31.016  10.270  1.00 97.37           C  
ATOM    829  CD  ARG B 110       3.491  32.243   9.506  1.00 97.37           C  
ATOM    830  NE  ARG B 110       4.887  32.555   9.800  1.00 97.37           N  
ATOM    831  NH1 ARG B 110       4.413  34.054  11.492  1.00 97.37           N  
ATOM    832  NH2 ARG B 110       6.589  33.616  10.919  1.00 97.37           N  
ATOM    833  CZ  ARG B 110       5.293  33.408  10.736  1.00 97.37           C  
ATOM    834  N   LEU B 111       1.663  27.520   9.605  1.00 98.01           N  
ATOM    835  CA  LEU B 111       2.396  26.272   9.418  1.00 98.01           C  
ATOM    836  C   LEU B 111       3.496  26.439   8.376  1.00 98.01           C  
ATOM    837  CB  LEU B 111       1.444  25.149   8.998  1.00 98.01           C  
ATOM    838  O   LEU B 111       3.367  27.247   7.454  1.00 98.01           O  
ATOM    839  CG  LEU B 111       0.299  24.834   9.961  1.00 98.01           C  
ATOM    840  CD1 LEU B 111      -0.606  23.756   9.375  1.00 98.01           C  
ATOM    841  CD2 LEU B 111       0.845  24.401  11.318  1.00 98.01           C  
ATOM    842  N   GLY B 112       4.562  25.746   8.588  1.00 96.55           N  
ATOM    843  CA  GLY B 112       5.651  25.675   7.626  1.00 96.55           C  
ATOM    844  C   GLY B 112       6.071  24.253   7.305  1.00 96.55           C  
ATOM    845  O   GLY B 112       5.741  23.321   8.041  1.00 96.55           O  
ATOM    846  N   PHE B 113       6.708  24.091   6.139  1.00 96.13           N  
ATOM    847  CA  PHE B 113       7.161  22.786   5.673  1.00 96.13           C  
ATOM    848  C   PHE B 113       8.588  22.865   5.143  1.00 96.13           C  
ATOM    849  CB  PHE B 113       6.226  22.249   4.585  1.00 96.13           C  
ATOM    850  O   PHE B 113       8.989  23.883   4.576  1.00 96.13           O  
ATOM    851  CG  PHE B 113       4.790  22.136   5.019  1.00 96.13           C  
ATOM    852  CD1 PHE B 113       4.305  20.955   5.568  1.00 96.13           C  
ATOM    853  CD2 PHE B 113       3.923  23.213   4.880  1.00 96.13           C  
ATOM    854  CE1 PHE B 113       2.976  20.848   5.971  1.00 96.13           C  
ATOM    855  CE2 PHE B 113       2.594  23.113   5.280  1.00 96.13           C  
ATOM    856  CZ  PHE B 113       2.122  21.930   5.825  1.00 96.13           C  
ATOM    857  N   LEU B 114       9.300  21.843   5.438  1.00 90.82           N  
ATOM    858  CA  LEU B 114      10.670  21.799   4.939  1.00 90.82           C  
ATOM    859  C   LEU B 114      10.692  21.674   3.420  1.00 90.82           C  
ATOM    860  CB  LEU B 114      11.432  20.630   5.570  1.00 90.82           C  
ATOM    861  O   LEU B 114       9.852  20.985   2.837  1.00 90.82           O  
ATOM    862  CG  LEU B 114      11.633  20.691   7.085  1.00 90.82           C  
ATOM    863  CD1 LEU B 114      12.295  19.410   7.583  1.00 90.82           C  
ATOM    864  CD2 LEU B 114      12.464  21.911   7.466  1.00 90.82           C  
ATOM    865  N   HIS B 115      11.663  22.370   2.881  1.00 85.95           N  
ATOM    866  CA  HIS B 115      11.852  22.257   1.440  1.00 85.95           C  
ATOM    867  C   HIS B 115      12.398  20.884   1.062  1.00 85.95           C  
ATOM    868  CB  HIS B 115      12.793  23.352   0.935  1.00 85.95           C  
ATOM    869  O   HIS B 115      13.314  20.375   1.712  1.00 85.95           O  
ATOM    870  CG  HIS B 115      12.867  23.439  -0.557  1.00 85.95           C  
ATOM    871  CD2 HIS B 115      13.846  23.082  -1.420  1.00 85.95           C  
ATOM    872  ND1 HIS B 115      11.842  23.950  -1.324  1.00 85.95           N  
ATOM    873  CE1 HIS B 115      12.190  23.902  -2.599  1.00 85.95           C  
ATOM    874  NE2 HIS B 115      13.401  23.380  -2.685  1.00 85.95           N  
ATOM    875  N   SER B 116      11.613  20.237   0.156  1.00 83.67           N  
ATOM    876  CA  SER B 116      12.074  18.932  -0.309  1.00 83.67           C  
ATOM    877  C   SER B 116      11.897  18.788  -1.817  1.00 83.67           C  
ATOM    878  CB  SER B 116      11.324  17.811   0.410  1.00 83.67           C  
ATOM    879  O   SER B 116      11.078  19.485  -2.420  1.00 83.67           O  
ATOM    880  OG  SER B 116       9.983  17.732  -0.043  1.00 83.67           O  
ATOM    881  N   GLY B 117      12.714  17.942  -2.371  1.00 87.79           N  
ATOM    882  CA  GLY B 117      12.603  17.673  -3.795  1.00 87.79           C  
ATOM    883  C   GLY B 117      11.633  16.552  -4.117  1.00 87.79           C  
ATOM    884  O   GLY B 117      10.779  16.208  -3.297  1.00 87.79           O  
ATOM    885  N   THR B 118      11.644  16.169  -5.312  1.00 89.61           N  
ATOM    886  CA  THR B 118      10.744  15.133  -5.806  1.00 89.61           C  
ATOM    887  C   THR B 118      11.528  13.898  -6.242  1.00 89.61           C  
ATOM    888  CB  THR B 118       9.893  15.646  -6.983  1.00 89.61           C  
ATOM    889  O   THR B 118      11.108  13.179  -7.151  1.00 89.61           O  
ATOM    890  CG2 THR B 118       8.937  16.746  -6.532  1.00 89.61           C  
ATOM    891  OG1 THR B 118      10.759  16.168  -7.999  1.00 89.61           O  
ATOM    892  N   ALA B 119      12.601  13.684  -5.580  1.00 87.07           N  
ATOM    893  CA  ALA B 119      13.410  12.520  -5.931  1.00 87.07           C  
ATOM    894  C   ALA B 119      12.699  11.224  -5.555  1.00 87.07           C  
ATOM    895  CB  ALA B 119      14.774  12.593  -5.247  1.00 87.07           C  
ATOM    896  O   ALA B 119      11.797  11.225  -4.714  1.00 87.07           O  
ATOM    897  N   LYS B 120      13.003  10.094  -6.136  1.00 82.74           N  
ATOM    898  CA  LYS B 120      12.408   8.781  -5.902  1.00 82.74           C  
ATOM    899  C   LYS B 120      12.568   8.357  -4.445  1.00 82.74           C  
ATOM    900  CB  LYS B 120      13.037   7.735  -6.824  1.00 82.74           C  
ATOM    901  O   LYS B 120      11.691   7.694  -3.886  1.00 82.74           O  
ATOM    902  CG  LYS B 120      12.491   7.753  -8.244  1.00 82.74           C  
ATOM    903  CD  LYS B 120      13.073   6.622  -9.081  1.00 82.74           C  
ATOM    904  CE  LYS B 120      12.598   6.693 -10.526  1.00 82.74           C  
ATOM    905  NZ  LYS B 120      13.168   5.586 -11.351  1.00 82.74           N  
ATOM    906  N   SER B 121      13.506   8.917  -3.821  1.00 85.04           N  
ATOM    907  CA  SER B 121      13.863   8.464  -2.480  1.00 85.04           C  
ATOM    908  C   SER B 121      13.123   9.262  -1.412  1.00 85.04           C  
ATOM    909  CB  SER B 121      15.372   8.579  -2.259  1.00 85.04           C  
ATOM    910  O   SER B 121      13.184   8.929  -0.227  1.00 85.04           O  
ATOM    911  OG  SER B 121      15.796   9.926  -2.372  1.00 85.04           O  
ATOM    912  N   VAL B 122      12.471  10.292  -1.817  1.00 90.15           N  
ATOM    913  CA  VAL B 122      11.819  11.152  -0.835  1.00 90.15           C  
ATOM    914  C   VAL B 122      10.673  10.396  -0.166  1.00 90.15           C  
ATOM    915  CB  VAL B 122      11.293  12.454  -1.480  1.00 90.15           C  
ATOM    916  O   VAL B 122       9.944   9.651  -0.825  1.00 90.15           O  
ATOM    917  CG1 VAL B 122      10.116  12.159  -2.408  1.00 90.15           C  
ATOM    918  CG2 VAL B 122      10.889  13.458  -0.402  1.00 90.15           C  
ATOM    919  N   THR B 123      10.582  10.492   1.102  1.00 94.93           N  
ATOM    920  CA  THR B 123       9.525   9.799   1.832  1.00 94.93           C  
ATOM    921  C   THR B 123       8.401  10.763   2.200  1.00 94.93           C  
ATOM    922  CB  THR B 123      10.072   9.132   3.107  1.00 94.93           C  
ATOM    923  O   THR B 123       7.292  10.335   2.526  1.00 94.93           O  
ATOM    924  CG2 THR B 123      11.133   8.089   2.771  1.00 94.93           C  
ATOM    925  OG1 THR B 123      10.654  10.134   3.951  1.00 94.93           O  
ATOM    926  N   CYS B 124       8.700  12.075   2.158  1.00 96.87           N  
ATOM    927  CA  CYS B 124       7.741  13.139   2.431  1.00 96.87           C  
ATOM    928  C   CYS B 124       8.112  14.413   1.682  1.00 96.87           C  
ATOM    929  CB  CYS B 124       7.665  13.421   3.931  1.00 96.87           C  
ATOM    930  O   CYS B 124       9.273  14.828   1.693  1.00 96.87           O  
ATOM    931  SG  CYS B 124       6.546  14.771   4.362  1.00 96.87           S  
ATOM    932  N   THR B 125       7.151  14.924   1.045  1.00 97.12           N  
ATOM    933  CA  THR B 125       7.371  16.164   0.308  1.00 97.12           C  
ATOM    934  C   THR B 125       6.120  17.038   0.335  1.00 97.12           C  
ATOM    935  CB  THR B 125       7.771  15.881  -1.152  1.00 97.12           C  
ATOM    936  O   THR B 125       5.000  16.526   0.384  1.00 97.12           O  
ATOM    937  CG2 THR B 125       6.639  15.197  -1.910  1.00 97.12           C  
ATOM    938  OG1 THR B 125       8.087  17.119  -1.802  1.00 97.12           O  
ATOM    939  N   TYR B 126       6.309  18.363   0.289  1.00 98.00           N  
ATOM    940  CA  TYR B 126       5.205  19.315   0.350  1.00 98.00           C  
ATOM    941  C   TYR B 126       5.169  20.189  -0.898  1.00 98.00           C  
ATOM    942  CB  TYR B 126       5.319  20.193   1.600  1.00 98.00           C  
ATOM    943  O   TYR B 126       6.211  20.648  -1.372  1.00 98.00           O  
ATOM    944  CG  TYR B 126       4.234  21.236   1.710  1.00 98.00           C  
ATOM    945  CD1 TYR B 126       4.486  22.568   1.393  1.00 98.00           C  
ATOM    946  CD2 TYR B 126       2.954  20.891   2.133  1.00 98.00           C  
ATOM    947  CE1 TYR B 126       3.490  23.533   1.495  1.00 98.00           C  
ATOM    948  CE2 TYR B 126       1.950  21.848   2.239  1.00 98.00           C  
ATOM    949  OH  TYR B 126       1.236  24.115   2.021  1.00 98.00           O  
ATOM    950  CZ  TYR B 126       2.227  23.164   1.918  1.00 98.00           C  
ATOM    951  N   SER B 127       3.970  20.306  -1.419  1.00 97.47           N  
ATOM    952  CA  SER B 127       3.761  21.207  -2.547  1.00 97.47           C  
ATOM    953  C   SER B 127       3.082  22.499  -2.104  1.00 97.47           C  
ATOM    954  CB  SER B 127       2.922  20.525  -3.629  1.00 97.47           C  
ATOM    955  O   SER B 127       1.884  22.509  -1.814  1.00 97.47           O  
ATOM    956  OG  SER B 127       2.554  21.451  -4.637  1.00 97.47           O  
ATOM    957  N   PRO B 128       3.801  23.595  -2.128  1.00 95.43           N  
ATOM    958  CA  PRO B 128       3.183  24.879  -1.790  1.00 95.43           C  
ATOM    959  C   PRO B 128       2.061  25.266  -2.751  1.00 95.43           C  
ATOM    960  CB  PRO B 128       4.348  25.868  -1.885  1.00 95.43           C  
ATOM    961  O   PRO B 128       1.037  25.808  -2.325  1.00 95.43           O  
ATOM    962  CG  PRO B 128       5.570  25.040  -1.651  1.00 95.43           C  
ATOM    963  CD  PRO B 128       5.339  23.673  -2.229  1.00 95.43           C  
ATOM    964  N   ALA B 129       2.220  24.949  -4.027  1.00 93.93           N  
ATOM    965  CA  ALA B 129       1.229  25.292  -5.042  1.00 93.93           C  
ATOM    966  C   ALA B 129      -0.087  24.560  -4.794  1.00 93.93           C  
ATOM    967  CB  ALA B 129       1.760  24.967  -6.436  1.00 93.93           C  
ATOM    968  O   ALA B 129      -1.166  25.134  -4.965  1.00 93.93           O  
ATOM    969  N   LEU B 130      -0.063  23.407  -4.321  1.00 95.42           N  
ATOM    970  CA  LEU B 130      -1.245  22.584  -4.091  1.00 95.42           C  
ATOM    971  C   LEU B 130      -1.686  22.662  -2.633  1.00 95.42           C  
ATOM    972  CB  LEU B 130      -0.967  21.128  -4.475  1.00 95.42           C  
ATOM    973  O   LEU B 130      -2.809  22.276  -2.298  1.00 95.42           O  
ATOM    974  CG  LEU B 130      -0.638  20.865  -5.945  1.00 95.42           C  
ATOM    975  CD1 LEU B 130      -0.123  19.442  -6.127  1.00 95.42           C  
ATOM    976  CD2 LEU B 130      -1.863  21.112  -6.819  1.00 95.42           C  
ATOM    977  N   ASN B 131      -0.814  23.258  -1.768  1.00 97.33           N  
ATOM    978  CA  ASN B 131      -1.026  23.153  -0.328  1.00 97.33           C  
ATOM    979  C   ASN B 131      -1.329  21.718   0.091  1.00 97.33           C  
ATOM    980  CB  ASN B 131      -2.155  24.086   0.117  1.00 97.33           C  
ATOM    981  O   ASN B 131      -2.335  21.459   0.754  1.00 97.33           O  
ATOM    982  CG  ASN B 131      -2.214  24.254   1.622  1.00 97.33           C  
ATOM    983  ND2 ASN B 131      -3.419  24.415   2.154  1.00 97.33           N  
ATOM    984  OD1 ASN B 131      -1.184  24.241   2.301  1.00 97.33           O  
ATOM    985  N   LYS B 132      -0.372  20.886  -0.308  1.00 98.10           N  
ATOM    986  CA  LYS B 132      -0.593  19.452  -0.144  1.00 98.10           C  
ATOM    987  C   LYS B 132       0.706  18.732   0.205  1.00 98.10           C  
ATOM    988  CB  LYS B 132      -1.200  18.853  -1.414  1.00 98.10           C  
ATOM    989  O   LYS B 132       1.750  19.000  -0.394  1.00 98.10           O  
ATOM    990  CG  LYS B 132      -1.692  17.423  -1.249  1.00 98.10           C  
ATOM    991  CD  LYS B 132      -2.448  16.947  -2.483  1.00 98.10           C  
ATOM    992  CE  LYS B 132      -3.082  15.580  -2.258  1.00 98.10           C  
ATOM    993  NZ  LYS B 132      -3.906  15.153  -3.428  1.00 98.10           N  
ATOM    994  N   MET B 133       0.649  17.856   1.164  1.00 98.47           N  
ATOM    995  CA  MET B 133       1.777  17.018   1.559  1.00 98.47           C  
ATOM    996  C   MET B 133       1.631  15.608   0.996  1.00 98.47           C  
ATOM    997  CB  MET B 133       1.899  16.962   3.083  1.00 98.47           C  
ATOM    998  O   MET B 133       0.541  15.034   1.025  1.00 98.47           O  
ATOM    999  CG  MET B 133       3.053  16.104   3.574  1.00 98.47           C  
ATOM   1000  SD  MET B 133       3.182  16.081   5.405  1.00 98.47           S  
ATOM   1001  CE  MET B 133       3.434  17.849   5.729  1.00 98.47           C  
ATOM   1002  N   PHE B 134       2.647  15.131   0.401  1.00 98.44           N  
ATOM   1003  CA  PHE B 134       2.759  13.748  -0.047  1.00 98.44           C  
ATOM   1004  C   PHE B 134       3.732  12.971   0.831  1.00 98.44           C  
ATOM   1005  CB  PHE B 134       3.211  13.691  -1.510  1.00 98.44           C  
ATOM   1006  O   PHE B 134       4.852  13.425   1.078  1.00 98.44           O  
ATOM   1007  CG  PHE B 134       2.300  14.427  -2.456  1.00 98.44           C  
ATOM   1008  CD1 PHE B 134       1.346  13.742  -3.198  1.00 98.44           C  
ATOM   1009  CD2 PHE B 134       2.399  15.804  -2.603  1.00 98.44           C  
ATOM   1010  CE1 PHE B 134       0.502  14.421  -4.075  1.00 98.44           C  
ATOM   1011  CE2 PHE B 134       1.559  16.489  -3.476  1.00 98.44           C  
ATOM   1012  CZ  PHE B 134       0.612  15.796  -4.212  1.00 98.44           C  
ATOM   1013  N   CYS B 135       3.286  11.771   1.304  1.00 97.99           N  
ATOM   1014  CA  CYS B 135       4.172  11.037   2.201  1.00 97.99           C  
ATOM   1015  C   CYS B 135       3.927   9.536   2.101  1.00 97.99           C  
ATOM   1016  CB  CYS B 135       3.978  11.500   3.644  1.00 97.99           C  
ATOM   1017  O   CYS B 135       2.867   9.104   1.645  1.00 97.99           O  
ATOM   1018  SG  CYS B 135       2.318  11.196   4.289  1.00 97.99           S  
ATOM   1019  N   GLN B 136       4.942   8.778   2.514  1.00 95.91           N  
ATOM   1020  CA  GLN B 136       4.799   7.329   2.599  1.00 95.91           C  
ATOM   1021  C   GLN B 136       4.143   6.916   3.914  1.00 95.91           C  
ATOM   1022  CB  GLN B 136       6.160   6.645   2.454  1.00 95.91           C  
ATOM   1023  O   GLN B 136       4.150   7.678   4.883  1.00 95.91           O  
ATOM   1024  CG  GLN B 136       6.747   6.735   1.052  1.00 95.91           C  
ATOM   1025  CD  GLN B 136       8.068   6.000   0.921  1.00 95.91           C  
ATOM   1026  NE2 GLN B 136       8.432   5.651  -0.308  1.00 95.91           N  
ATOM   1027  OE1 GLN B 136       8.755   5.748   1.916  1.00 95.91           O  
ATOM   1028  N   LEU B 137       3.570   5.754   3.904  1.00 92.39           N  
ATOM   1029  CA  LEU B 137       2.925   5.181   5.081  1.00 92.39           C  
ATOM   1030  C   LEU B 137       3.896   5.116   6.255  1.00 92.39           C  
ATOM   1031  CB  LEU B 137       2.388   3.781   4.770  1.00 92.39           C  
ATOM   1032  O   LEU B 137       5.037   4.675   6.099  1.00 92.39           O  
ATOM   1033  CG  LEU B 137       1.678   3.058   5.914  1.00 92.39           C  
ATOM   1034  CD1 LEU B 137       0.498   2.252   5.381  1.00 92.39           C  
ATOM   1035  CD2 LEU B 137       2.652   2.156   6.664  1.00 92.39           C  
ATOM   1036  N   ALA B 138       3.528   5.656   7.388  1.00 92.72           N  
ATOM   1037  CA  ALA B 138       4.191   5.508   8.681  1.00 92.72           C  
ATOM   1038  C   ALA B 138       5.557   6.189   8.678  1.00 92.72           C  
ATOM   1039  CB  ALA B 138       4.337   4.031   9.039  1.00 92.72           C  
ATOM   1040  O   ALA B 138       6.384   5.938   9.558  1.00 92.72           O  
ATOM   1041  N   LYS B 139       5.843   7.024   7.696  1.00 94.45           N  
ATOM   1042  CA  LYS B 139       7.089   7.785   7.681  1.00 94.45           C  
ATOM   1043  C   LYS B 139       6.907   9.152   8.335  1.00 94.45           C  
ATOM   1044  CB  LYS B 139       7.598   7.954   6.249  1.00 94.45           C  
ATOM   1045  O   LYS B 139       5.811   9.716   8.312  1.00 94.45           O  
ATOM   1046  CG  LYS B 139       8.092   6.663   5.611  1.00 94.45           C  
ATOM   1047  CD  LYS B 139       9.326   6.125   6.322  1.00 94.45           C  
ATOM   1048  CE  LYS B 139       9.819   4.831   5.688  1.00 94.45           C  
ATOM   1049  NZ  LYS B 139      11.004   4.277   6.408  1.00 94.45           N  
ATOM   1050  N   THR B 140       7.927   9.632   8.846  1.00 95.07           N  
ATOM   1051  CA  THR B 140       7.897  10.878   9.604  1.00 95.07           C  
ATOM   1052  C   THR B 140       7.648  12.067   8.679  1.00 95.07           C  
ATOM   1053  CB  THR B 140       9.210  11.093  10.379  1.00 95.07           C  
ATOM   1054  O   THR B 140       8.331  12.225   7.665  1.00 95.07           O  
ATOM   1055  CG2 THR B 140       9.169  12.390  11.181  1.00 95.07           C  
ATOM   1056  OG1 THR B 140       9.414   9.995  11.276  1.00 95.07           O  
ATOM   1057  N   CYS B 141       6.675  12.823   9.088  1.00 97.31           N  
ATOM   1058  CA  CYS B 141       6.322  14.045   8.374  1.00 97.31           C  
ATOM   1059  C   CYS B 141       6.438  15.262   9.285  1.00 97.31           C  
ATOM   1060  CB  CYS B 141       4.903  13.949   7.815  1.00 97.31           C  
ATOM   1061  O   CYS B 141       5.494  15.599  10.001  1.00 97.31           O  
ATOM   1062  SG  CYS B 141       4.623  12.490   6.788  1.00 97.31           S  
ATOM   1063  N   PRO B 142       7.523  16.012   9.129  1.00 97.43           N  
ATOM   1064  CA  PRO B 142       7.732  17.182   9.985  1.00 97.43           C  
ATOM   1065  C   PRO B 142       6.848  18.364   9.594  1.00 97.43           C  
ATOM   1066  CB  PRO B 142       9.211  17.514   9.775  1.00 97.43           C  
ATOM   1067  O   PRO B 142       6.804  18.745   8.421  1.00 97.43           O  
ATOM   1068  CG  PRO B 142       9.542  16.948   8.432  1.00 97.43           C  
ATOM   1069  CD  PRO B 142       8.627  15.789   8.163  1.00 97.43           C  
ATOM   1070  N   VAL B 143       6.169  18.921  10.549  1.00 98.17           N  
ATOM   1071  CA  VAL B 143       5.358  20.120  10.365  1.00 98.17           C  
ATOM   1072  C   VAL B 143       5.816  21.208  11.334  1.00 98.17           C  
ATOM   1073  CB  VAL B 143       3.855  19.826  10.566  1.00 98.17           C  
ATOM   1074  O   VAL B 143       5.838  20.997  12.549  1.00 98.17           O  
ATOM   1075  CG1 VAL B 143       3.031  21.105  10.433  1.00 98.17           C  
ATOM   1076  CG2 VAL B 143       3.379  18.774   9.566  1.00 98.17           C  
ATOM   1077  N   GLN B 144       6.159  22.350  10.737  1.00 97.79           N  
ATOM   1078  CA  GLN B 144       6.681  23.459  11.528  1.00 97.79           C  
ATOM   1079  C   GLN B 144       5.562  24.401  11.962  1.00 97.79           C  
ATOM   1080  CB  GLN B 144       7.740  24.230  10.738  1.00 97.79           C  
ATOM   1081  O   GLN B 144       4.728  24.799  11.146  1.00 97.79           O  
ATOM   1082  CG  GLN B 144       8.972  23.404  10.392  1.00 97.79           C  
ATOM   1083  CD  GLN B 144       9.963  24.162   9.529  1.00 97.79           C  
ATOM   1084  NE2 GLN B 144      11.239  23.808   9.641  1.00 97.79           N  
ATOM   1085  OE1 GLN B 144       9.585  25.057   8.767  1.00 97.79           O  
ATOM   1086  N   LEU B 145       5.578  24.764  13.233  1.00 97.90           N  
ATOM   1087  CA  LEU B 145       4.611  25.696  13.804  1.00 97.90           C  
ATOM   1088  C   LEU B 145       5.255  27.052  14.070  1.00 97.90           C  
ATOM   1089  CB  LEU B 145       4.025  25.133  15.101  1.00 97.90           C  
ATOM   1090  O   LEU B 145       6.239  27.143  14.808  1.00 97.90           O  
ATOM   1091  CG  LEU B 145       3.022  23.987  14.951  1.00 97.90           C  
ATOM   1092  CD1 LEU B 145       3.753  22.675  14.687  1.00 97.90           C  
ATOM   1093  CD2 LEU B 145       2.146  23.877  16.195  1.00 97.90           C  
ATOM   1094  N   TRP B 146       4.652  28.063  13.516  1.00 96.92           N  
ATOM   1095  CA  TRP B 146       5.147  29.423  13.700  1.00 96.92           C  
ATOM   1096  C   TRP B 146       4.133  30.274  14.457  1.00 96.92           C  
ATOM   1097  CB  TRP B 146       5.464  30.068  12.347  1.00 96.92           C  
ATOM   1098  O   TRP B 146       2.931  30.204  14.189  1.00 96.92           O  
ATOM   1099  CG  TRP B 146       6.597  29.417  11.613  1.00 96.92           C  
ATOM   1100  CD1 TRP B 146       6.580  28.208  10.975  1.00 96.92           C  
ATOM   1101  CD2 TRP B 146       7.919  29.940  11.446  1.00 96.92           C  
ATOM   1102  CE2 TRP B 146       8.650  28.994  10.695  1.00 96.92           C  
ATOM   1103  CE3 TRP B 146       8.555  31.118  11.859  1.00 96.92           C  
ATOM   1104  NE1 TRP B 146       7.811  27.948  10.420  1.00 96.92           N  
ATOM   1105  CH2 TRP B 146      10.588  30.352  10.763  1.00 96.92           C  
ATOM   1106  CZ2 TRP B 146       9.989  29.191  10.347  1.00 96.92           C  
ATOM   1107  CZ3 TRP B 146       9.888  31.312  11.512  1.00 96.92           C  
ATOM   1108  N   VAL B 147       4.636  31.022  15.353  1.00 96.67           N  
ATOM   1109  CA  VAL B 147       3.830  32.016  16.054  1.00 96.67           C  
ATOM   1110  C   VAL B 147       4.608  33.325  16.167  1.00 96.67           C  
ATOM   1111  CB  VAL B 147       3.412  31.522  17.457  1.00 96.67           C  
ATOM   1112  O   VAL B 147       5.841  33.321  16.200  1.00 96.67           O  
ATOM   1113  CG1 VAL B 147       2.456  30.335  17.348  1.00 96.67           C  
ATOM   1114  CG2 VAL B 147       4.644  31.146  18.279  1.00 96.67           C  
ATOM   1115  N   ASP B 148       3.958  34.512  16.170  1.00 94.67           N  
ATOM   1116  CA  ASP B 148       4.586  35.826  16.270  1.00 94.67           C  
ATOM   1117  C   ASP B 148       4.906  36.173  17.722  1.00 94.67           C  
ATOM   1118  CB  ASP B 148       3.683  36.900  15.659  1.00 94.67           C  
ATOM   1119  O   ASP B 148       5.822  36.953  17.992  1.00 94.67           O  
ATOM   1120  CG  ASP B 148       3.505  36.742  14.159  1.00 94.67           C  
ATOM   1121  OD1 ASP B 148       4.345  36.080  13.512  1.00 94.67           O  
ATOM   1122  OD2 ASP B 148       2.519  37.288  13.620  1.00 94.67           O  
ATOM   1123  N   SER B 149       4.089  35.619  18.648  1.00 93.44           N  
ATOM   1124  CA  SER B 149       4.292  35.795  20.083  1.00 93.44           C  
ATOM   1125  C   SER B 149       3.986  34.511  20.846  1.00 93.44           C  
ATOM   1126  CB  SER B 149       3.417  36.933  20.612  1.00 93.44           C  
ATOM   1127  O   SER B 149       3.209  33.675  20.380  1.00 93.44           O  
ATOM   1128  OG  SER B 149       2.046  36.668  20.369  1.00 93.44           O  
ATOM   1129  N   THR B 150       4.631  34.378  22.024  1.00 91.84           N  
ATOM   1130  CA  THR B 150       4.484  33.165  22.821  1.00 91.84           C  
ATOM   1131  C   THR B 150       3.053  33.022  23.330  1.00 91.84           C  
ATOM   1132  CB  THR B 150       5.459  33.157  24.012  1.00 91.84           C  
ATOM   1133  O   THR B 150       2.537  33.916  24.005  1.00 91.84           O  
ATOM   1134  CG2 THR B 150       5.408  31.828  24.757  1.00 91.84           C  
ATOM   1135  OG1 THR B 150       6.792  33.372  23.532  1.00 91.84           O  
ATOM   1136  N   PRO B 151       2.431  31.952  22.983  1.00 95.83           N  
ATOM   1137  CA  PRO B 151       1.076  31.701  23.479  1.00 95.83           C  
ATOM   1138  C   PRO B 151       1.034  31.468  24.987  1.00 95.83           C  
ATOM   1139  CB  PRO B 151       0.649  30.443  22.720  1.00 95.83           C  
ATOM   1140  O   PRO B 151       2.075  31.248  25.611  1.00 95.83           O  
ATOM   1141  CG  PRO B 151       1.632  30.320  21.600  1.00 95.83           C  
ATOM   1142  CD  PRO B 151       2.891  31.040  21.991  1.00 95.83           C  
ATOM   1143  N   PRO B 152      -0.112  31.533  25.577  1.00 95.80           N  
ATOM   1144  CA  PRO B 152      -0.238  31.332  27.022  1.00 95.80           C  
ATOM   1145  C   PRO B 152       0.207  29.941  27.466  1.00 95.80           C  
ATOM   1146  CB  PRO B 152      -1.734  31.533  27.277  1.00 95.80           C  
ATOM   1147  O   PRO B 152       0.145  28.989  26.683  1.00 95.80           O  
ATOM   1148  CG  PRO B 152      -2.245  32.205  26.043  1.00 95.80           C  
ATOM   1149  CD  PRO B 152      -1.315  31.886  24.907  1.00 95.80           C  
ATOM   1150  N   PRO B 153       0.657  29.883  28.755  1.00 94.87           N  
ATOM   1151  CA  PRO B 153       1.020  28.567  29.288  1.00 94.87           C  
ATOM   1152  C   PRO B 153      -0.137  27.573  29.243  1.00 94.87           C  
ATOM   1153  CB  PRO B 153       1.423  28.871  30.733  1.00 94.87           C  
ATOM   1154  O   PRO B 153      -1.294  27.956  29.438  1.00 94.87           O  
ATOM   1155  CG  PRO B 153       1.778  30.323  30.733  1.00 94.87           C  
ATOM   1156  CD  PRO B 153       0.964  31.013  29.676  1.00 94.87           C  
ATOM   1157  N   GLY B 154       0.156  26.312  28.910  1.00 95.63           N  
ATOM   1158  CA  GLY B 154      -0.847  25.262  28.825  1.00 95.63           C  
ATOM   1159  C   GLY B 154      -1.448  25.122  27.439  1.00 95.63           C  
ATOM   1160  O   GLY B 154      -2.390  24.352  27.240  1.00 95.63           O  
ATOM   1161  N   THR B 155      -0.853  25.872  26.485  1.00 96.90           N  
ATOM   1162  CA  THR B 155      -1.308  25.802  25.101  1.00 96.90           C  
ATOM   1163  C   THR B 155      -1.034  24.422  24.511  1.00 96.90           C  
ATOM   1164  CB  THR B 155      -0.627  26.878  24.234  1.00 96.90           C  
ATOM   1165  O   THR B 155      -0.011  23.803  24.812  1.00 96.90           O  
ATOM   1166  CG2 THR B 155      -1.080  26.781  22.781  1.00 96.90           C  
ATOM   1167  OG1 THR B 155      -0.963  28.175  24.742  1.00 96.90           O  
ATOM   1168  N   ARG B 156      -2.012  23.957  23.667  1.00 97.23           N  
ATOM   1169  CA  ARG B 156      -1.894  22.635  23.060  1.00 97.23           C  
ATOM   1170  C   ARG B 156      -2.075  22.708  21.548  1.00 97.23           C  
ATOM   1171  CB  ARG B 156      -2.919  21.673  23.664  1.00 97.23           C  
ATOM   1172  O   ARG B 156      -2.727  23.623  21.039  1.00 97.23           O  
ATOM   1173  CG  ARG B 156      -2.783  21.493  25.168  1.00 97.23           C  
ATOM   1174  CD  ARG B 156      -3.817  20.518  25.715  1.00 97.23           C  
ATOM   1175  NE  ARG B 156      -3.656  20.313  27.152  1.00 97.23           N  
ATOM   1176  NH1 ARG B 156      -4.617  18.212  27.168  1.00 97.23           N  
ATOM   1177  NH2 ARG B 156      -3.846  19.140  29.117  1.00 97.23           N  
ATOM   1178  CZ  ARG B 156      -4.040  19.222  27.809  1.00 97.23           C  
ATOM   1179  N   VAL B 157      -1.456  21.753  20.899  1.00 97.82           N  
ATOM   1180  CA  VAL B 157      -1.580  21.632  19.450  1.00 97.82           C  
ATOM   1181  C   VAL B 157      -2.370  20.373  19.102  1.00 97.82           C  
ATOM   1182  CB  VAL B 157      -0.197  21.601  18.763  1.00 97.82           C  
ATOM   1183  O   VAL B 157      -2.022  19.273  19.538  1.00 97.82           O  
ATOM   1184  CG1 VAL B 157      -0.350  21.520  17.245  1.00 97.82           C  
ATOM   1185  CG2 VAL B 157       0.621  22.830  19.155  1.00 97.82           C  
ATOM   1186  N   ARG B 158      -3.420  20.555  18.285  1.00 97.17           N  
ATOM   1187  CA  ARG B 158      -4.267  19.432  17.897  1.00 97.17           C  
ATOM   1188  C   ARG B 158      -4.234  19.217  16.387  1.00 97.17           C  
ATOM   1189  CB  ARG B 158      -5.707  19.656  18.363  1.00 97.17           C  
ATOM   1190  O   ARG B 158      -4.307  20.177  15.617  1.00 97.17           O  
ATOM   1191  CG  ARG B 158      -6.659  18.533  17.985  1.00 97.17           C  
ATOM   1192  CD  ARG B 158      -8.087  18.836  18.415  1.00 97.17           C  
ATOM   1193  NE  ARG B 158      -8.192  18.998  19.862  1.00 97.17           N  
ATOM   1194  NH1 ARG B 158      -8.323  16.737  20.314  1.00 97.17           N  
ATOM   1195  NH2 ARG B 158      -8.390  18.258  22.027  1.00 97.17           N  
ATOM   1196  CZ  ARG B 158      -8.302  17.997  20.731  1.00 97.17           C  
ATOM   1197  N   ALA B 159      -4.030  17.956  16.029  1.00 97.97           N  
ATOM   1198  CA  ALA B 159      -4.135  17.566  14.626  1.00 97.97           C  
ATOM   1199  C   ALA B 159      -5.306  16.613  14.408  1.00 97.97           C  
ATOM   1200  CB  ALA B 159      -2.834  16.922  14.154  1.00 97.97           C  
ATOM   1201  O   ALA B 159      -5.482  15.652  15.161  1.00 97.97           O  
ATOM   1202  N   MET B 160      -6.045  16.913  13.377  1.00 96.63           N  
ATOM   1203  CA  MET B 160      -7.217  16.107  13.047  1.00 96.63           C  
ATOM   1204  C   MET B 160      -7.358  15.945  11.537  1.00 96.63           C  
ATOM   1205  CB  MET B 160      -8.485  16.736  13.626  1.00 96.63           C  
ATOM   1206  O   MET B 160      -7.189  16.908  10.787  1.00 96.63           O  
ATOM   1207  CG  MET B 160      -9.750  15.948  13.332  1.00 96.63           C  
ATOM   1208  SD  MET B 160     -11.237  16.688  14.112  1.00 96.63           S  
ATOM   1209  CE  MET B 160     -11.315  18.266  13.218  1.00 96.63           C  
ATOM   1210  N   ALA B 161      -7.687  14.740  11.125  1.00 97.33           N  
ATOM   1211  CA  ALA B 161      -7.940  14.482   9.709  1.00 97.33           C  
ATOM   1212  C   ALA B 161      -9.432  14.553   9.397  1.00 97.33           C  
ATOM   1213  CB  ALA B 161      -7.380  13.120   9.308  1.00 97.33           C  
ATOM   1214  O   ALA B 161     -10.258  14.046  10.161  1.00 97.33           O  
ATOM   1215  N   ILE B 162      -9.767  15.191   8.224  1.00 95.89           N  
ATOM   1216  CA  ILE B 162     -11.136  15.235   7.724  1.00 95.89           C  
ATOM   1217  C   ILE B 162     -11.146  14.956   6.222  1.00 95.89           C  
ATOM   1218  CB  ILE B 162     -11.804  16.596   8.021  1.00 95.89           C  
ATOM   1219  O   ILE B 162     -10.149  15.190   5.535  1.00 95.89           O  
ATOM   1220  CG1 ILE B 162     -11.065  17.724   7.291  1.00 95.89           C  
ATOM   1221  CG2 ILE B 162     -11.849  16.858   9.529  1.00 95.89           C  
ATOM   1222  CD1 ILE B 162     -11.846  19.029   7.218  1.00 95.89           C  
ATOM   1223  N   TYR B 163     -12.234  14.408   5.811  1.00 95.67           N  
ATOM   1224  CA  TYR B 163     -12.368  14.266   4.365  1.00 95.67           C  
ATOM   1225  C   TYR B 163     -12.571  15.623   3.701  1.00 95.67           C  
ATOM   1226  CB  TYR B 163     -13.536  13.337   4.022  1.00 95.67           C  
ATOM   1227  O   TYR B 163     -13.322  16.462   4.204  1.00 95.67           O  
ATOM   1228  CG  TYR B 163     -13.267  11.884   4.332  1.00 95.67           C  
ATOM   1229  CD1 TYR B 163     -12.385  11.137   3.554  1.00 95.67           C  
ATOM   1230  CD2 TYR B 163     -13.893  11.256   5.402  1.00 95.67           C  
ATOM   1231  CE1 TYR B 163     -12.136   9.798   3.834  1.00 95.67           C  
ATOM   1232  CE2 TYR B 163     -13.651   9.917   5.693  1.00 95.67           C  
ATOM   1233  OH  TYR B 163     -12.529   7.872   5.187  1.00 95.67           O  
ATOM   1234  CZ  TYR B 163     -12.772   9.198   4.904  1.00 95.67           C  
ATOM   1235  N   LYS B 164     -11.947  15.856   2.614  1.00 93.90           N  
ATOM   1236  CA  LYS B 164     -11.919  17.144   1.926  1.00 93.90           C  
ATOM   1237  C   LYS B 164     -13.251  17.428   1.237  1.00 93.90           C  
ATOM   1238  CB  LYS B 164     -10.782  17.182   0.904  1.00 93.90           C  
ATOM   1239  O   LYS B 164     -13.749  18.555   1.279  1.00 93.90           O  
ATOM   1240  CG  LYS B 164     -10.635  18.518   0.191  1.00 93.90           C  
ATOM   1241  CD  LYS B 164      -9.473  18.502  -0.793  1.00 93.90           C  
ATOM   1242  CE  LYS B 164      -9.364  19.817  -1.553  1.00 93.90           C  
ATOM   1243  NZ  LYS B 164      -8.250  19.792  -2.547  1.00 93.90           N  
ATOM   1244  N   GLN B 165     -13.858  16.436   0.711  1.00 90.41           N  
ATOM   1245  CA  GLN B 165     -15.101  16.625  -0.030  1.00 90.41           C  
ATOM   1246  C   GLN B 165     -16.288  16.774   0.917  1.00 90.41           C  
ATOM   1247  CB  GLN B 165     -15.338  15.457  -0.989  1.00 90.41           C  
ATOM   1248  O   GLN B 165     -16.409  16.029   1.892  1.00 90.41           O  
ATOM   1249  CG  GLN B 165     -14.342  15.394  -2.139  1.00 90.41           C  
ATOM   1250  CD  GLN B 165     -14.547  14.182  -3.028  1.00 90.41           C  
ATOM   1251  NE2 GLN B 165     -13.726  14.062  -4.066  1.00 90.41           N  
ATOM   1252  OE1 GLN B 165     -15.434  13.358  -2.782  1.00 90.41           O  
ATOM   1253  N   SER B 166     -17.122  17.620   0.585  1.00 86.75           N  
ATOM   1254  CA  SER B 166     -18.229  18.009   1.453  1.00 86.75           C  
ATOM   1255  C   SER B 166     -19.162  16.833   1.721  1.00 86.75           C  
ATOM   1256  CB  SER B 166     -19.017  19.163   0.831  1.00 86.75           C  
ATOM   1257  O   SER B 166     -19.694  16.695   2.825  1.00 86.75           O  
ATOM   1258  OG  SER B 166     -19.459  18.826  -0.472  1.00 86.75           O  
ATOM   1259  N   GLN B 167     -19.311  15.930   0.779  1.00 86.62           N  
ATOM   1260  CA  GLN B 167     -20.253  14.823   0.911  1.00 86.62           C  
ATOM   1261  C   GLN B 167     -19.778  13.819   1.957  1.00 86.62           C  
ATOM   1262  CB  GLN B 167     -20.452  14.124  -0.435  1.00 86.62           C  
ATOM   1263  O   GLN B 167     -20.573  13.032   2.476  1.00 86.62           O  
ATOM   1264  CG  GLN B 167     -19.179  13.512  -1.004  1.00 86.62           C  
ATOM   1265  CD  GLN B 167     -19.300  13.172  -2.478  1.00 86.62           C  
ATOM   1266  NE2 GLN B 167     -18.570  12.151  -2.913  1.00 86.62           N  
ATOM   1267  OE1 GLN B 167     -20.043  13.823  -3.220  1.00 86.62           O  
ATOM   1268  N   HIS B 168     -18.477  13.953   2.347  1.00 90.60           N  
ATOM   1269  CA  HIS B 168     -17.931  12.982   3.288  1.00 90.60           C  
ATOM   1270  C   HIS B 168     -17.464  13.660   4.571  1.00 90.60           C  
ATOM   1271  CB  HIS B 168     -16.775  12.210   2.651  1.00 90.60           C  
ATOM   1272  O   HIS B 168     -16.922  13.004   5.463  1.00 90.60           O  
ATOM   1273  CG  HIS B 168     -17.115  11.604   1.326  1.00 90.60           C  
ATOM   1274  CD2 HIS B 168     -16.530  11.734   0.112  1.00 90.60           C  
ATOM   1275  ND1 HIS B 168     -18.181  10.749   1.151  1.00 90.60           N  
ATOM   1276  CE1 HIS B 168     -18.236  10.377  -0.117  1.00 90.60           C  
ATOM   1277  NE2 HIS B 168     -17.245  10.961  -0.769  1.00 90.60           N  
ATOM   1278  N   MET B 169     -17.694  14.890   4.728  1.00 87.21           N  
ATOM   1279  CA  MET B 169     -17.082  15.728   5.755  1.00 87.21           C  
ATOM   1280  C   MET B 169     -17.528  15.295   7.148  1.00 87.21           C  
ATOM   1281  CB  MET B 169     -17.432  17.199   5.528  1.00 87.21           C  
ATOM   1282  O   MET B 169     -16.831  15.544   8.133  1.00 87.21           O  
ATOM   1283  CG  MET B 169     -16.464  18.168   6.187  1.00 87.21           C  
ATOM   1284  SD  MET B 169     -15.670  19.299   4.979  1.00 87.21           S  
ATOM   1285  CE  MET B 169     -17.094  20.325   4.518  1.00 87.21           C  
ATOM   1286  N   THR B 170     -18.648  14.647   7.273  1.00 87.24           N  
ATOM   1287  CA  THR B 170     -19.179  14.258   8.574  1.00 87.24           C  
ATOM   1288  C   THR B 170     -18.683  12.869   8.967  1.00 87.24           C  
ATOM   1289  CB  THR B 170     -20.718  14.276   8.578  1.00 87.24           C  
ATOM   1290  O   THR B 170     -18.808  12.464  10.125  1.00 87.24           O  
ATOM   1291  CG2 THR B 170     -21.253  15.669   8.263  1.00 87.24           C  
ATOM   1292  OG1 THR B 170     -21.203  13.356   7.592  1.00 87.24           O  
ATOM   1293  N   GLU B 171     -18.091  12.218   8.073  1.00 91.23           N  
ATOM   1294  CA  GLU B 171     -17.568  10.882   8.344  1.00 91.23           C  
ATOM   1295  C   GLU B 171     -16.208  10.951   9.033  1.00 91.23           C  
ATOM   1296  CB  GLU B 171     -17.461  10.074   7.048  1.00 91.23           C  
ATOM   1297  O   GLU B 171     -15.440  11.888   8.809  1.00 91.23           O  
ATOM   1298  CG  GLU B 171     -18.796   9.840   6.357  1.00 91.23           C  
ATOM   1299  CD  GLU B 171     -18.666   9.100   5.035  1.00 91.23           C  
ATOM   1300  OE1 GLU B 171     -19.532   9.281   4.150  1.00 91.23           O  
ATOM   1301  OE2 GLU B 171     -17.690   8.331   4.884  1.00 91.23           O  
ATOM   1302  N   VAL B 172     -15.932  10.004   9.804  1.00 94.08           N  
ATOM   1303  CA  VAL B 172     -14.687   9.946  10.562  1.00 94.08           C  
ATOM   1304  C   VAL B 172     -13.613   9.239   9.739  1.00 94.08           C  
ATOM   1305  CB  VAL B 172     -14.879   9.228  11.917  1.00 94.08           C  
ATOM   1306  O   VAL B 172     -13.870   8.192   9.140  1.00 94.08           O  
ATOM   1307  CG1 VAL B 172     -13.558   9.153  12.680  1.00 94.08           C  
ATOM   1308  CG2 VAL B 172     -15.943   9.939  12.751  1.00 94.08           C  
ATOM   1309  N   VAL B 173     -12.411   9.799   9.671  1.00 96.64           N  
ATOM   1310  CA  VAL B 173     -11.299   9.173   8.964  1.00 96.64           C  
ATOM   1311  C   VAL B 173     -10.690   8.072   9.829  1.00 96.64           C  
ATOM   1312  CB  VAL B 173     -10.218  10.207   8.578  1.00 96.64           C  
ATOM   1313  O   VAL B 173     -10.160   8.345  10.909  1.00 96.64           O  
ATOM   1314  CG1 VAL B 173      -9.069   9.534   7.830  1.00 96.64           C  
ATOM   1315  CG2 VAL B 173     -10.827  11.325   7.733  1.00 96.64           C  
ATOM   1316  N   ARG B 174     -10.737   6.877   9.297  1.00 93.56           N  
ATOM   1317  CA  ARG B 174     -10.217   5.723  10.022  1.00 93.56           C  
ATOM   1318  C   ARG B 174      -9.212   4.951   9.173  1.00 93.56           C  
ATOM   1319  CB  ARG B 174     -11.358   4.799  10.452  1.00 93.56           C  
ATOM   1320  O   ARG B 174      -9.243   5.027   7.943  1.00 93.56           O  
ATOM   1321  CG  ARG B 174     -12.346   5.445  11.410  1.00 93.56           C  
ATOM   1322  CD  ARG B 174     -13.398   4.454  11.889  1.00 93.56           C  
ATOM   1323  NE  ARG B 174     -14.258   5.036  12.915  1.00 93.56           N  
ATOM   1324  NH1 ARG B 174     -15.082   3.012  13.664  1.00 93.56           N  
ATOM   1325  NH2 ARG B 174     -15.781   4.968  14.633  1.00 93.56           N  
ATOM   1326  CZ  ARG B 174     -15.038   4.337  13.735  1.00 93.56           C  
ATOM   1327  N   ARG B 175      -8.410   4.232   9.861  1.00 94.10           N  
ATOM   1328  CA  ARG B 175      -7.504   3.330   9.157  1.00 94.10           C  
ATOM   1329  C   ARG B 175      -8.254   2.124   8.603  1.00 94.10           C  
ATOM   1330  CB  ARG B 175      -6.379   2.867  10.085  1.00 94.10           C  
ATOM   1331  O   ARG B 175      -9.340   1.787   9.081  1.00 94.10           O  
ATOM   1332  CG  ARG B 175      -5.450   3.984  10.532  1.00 94.10           C  
ATOM   1333  CD  ARG B 175      -4.471   3.511  11.597  1.00 94.10           C  
ATOM   1334  NE  ARG B 175      -3.557   2.497  11.077  1.00 94.10           N  
ATOM   1335  NH1 ARG B 175      -2.733   1.883  13.146  1.00 94.10           N  
ATOM   1336  NH2 ARG B 175      -1.961   0.854  11.248  1.00 94.10           N  
ATOM   1337  CZ  ARG B 175      -2.752   1.747  11.825  1.00 94.10           C  
ATOM   1338  N   CYS B 176      -7.737   1.564   7.532  1.00 88.13           N  
ATOM   1339  CA  CYS B 176      -8.328   0.349   6.984  1.00 88.13           C  
ATOM   1340  C   CYS B 176      -8.188  -0.813   7.960  1.00 88.13           C  
ATOM   1341  CB  CYS B 176      -7.674  -0.012   5.651  1.00 88.13           C  
ATOM   1342  O   CYS B 176      -7.300  -0.809   8.815  1.00 88.13           O  
ATOM   1343  SG  CYS B 176      -6.038  -0.759   5.821  1.00 88.13           S  
ATOM   1344  N   PRO B 177      -9.034  -1.802   7.888  1.00 82.61           N  
ATOM   1345  CA  PRO B 177      -8.970  -2.943   8.804  1.00 82.61           C  
ATOM   1346  C   PRO B 177      -7.620  -3.655   8.767  1.00 82.61           C  
ATOM   1347  CB  PRO B 177     -10.087  -3.861   8.302  1.00 82.61           C  
ATOM   1348  O   PRO B 177      -7.158  -4.164   9.791  1.00 82.61           O  
ATOM   1349  CG  PRO B 177     -11.060  -2.948   7.629  1.00 82.61           C  
ATOM   1350  CD  PRO B 177     -10.298  -1.810   7.013  1.00 82.61           C  
ATOM   1351  N   HIS B 178      -7.037  -3.711   7.613  1.00 79.30           N  
ATOM   1352  CA  HIS B 178      -5.737  -4.355   7.466  1.00 79.30           C  
ATOM   1353  C   HIS B 178      -4.677  -3.657   8.310  1.00 79.30           C  
ATOM   1354  CB  HIS B 178      -5.311  -4.372   5.997  1.00 79.30           C  
ATOM   1355  O   HIS B 178      -3.948  -4.308   9.062  1.00 79.30           O  
ATOM   1356  CG  HIS B 178      -3.939  -4.926   5.776  1.00 79.30           C  
ATOM   1357  CD2 HIS B 178      -2.782  -4.319   5.422  1.00 79.30           C  
ATOM   1358  ND1 HIS B 178      -3.646  -6.265   5.918  1.00 79.30           N  
ATOM   1359  CE1 HIS B 178      -2.363  -6.458   5.660  1.00 79.30           C  
ATOM   1360  NE2 HIS B 178      -1.816  -5.293   5.356  1.00 79.30           N  
ATOM   1361  N   HIS B 179      -4.616  -2.358   8.250  1.00 87.20           N  
ATOM   1362  CA  HIS B 179      -3.593  -1.613   8.974  1.00 87.20           C  
ATOM   1363  C   HIS B 179      -3.947  -1.482  10.451  1.00 87.20           C  
ATOM   1364  CB  HIS B 179      -3.402  -0.226   8.355  1.00 87.20           C  
ATOM   1365  O   HIS B 179      -3.059  -1.376  11.300  1.00 87.20           O  
ATOM   1366  CG  HIS B 179      -2.614  -0.240   7.084  1.00 87.20           C  
ATOM   1367  CD2 HIS B 179      -1.481  -0.901   6.747  1.00 87.20           C  
ATOM   1368  ND1 HIS B 179      -2.974   0.498   5.978  1.00 87.20           N  
ATOM   1369  CE1 HIS B 179      -2.095   0.290   5.012  1.00 87.20           C  
ATOM   1370  NE2 HIS B 179      -1.179  -0.555   5.453  1.00 87.20           N  
ATOM   1371  N   GLU B 180      -5.202  -1.524  10.812  1.00 85.92           N  
ATOM   1372  CA  GLU B 180      -5.617  -1.527  12.211  1.00 85.92           C  
ATOM   1373  C   GLU B 180      -5.125  -2.781  12.930  1.00 85.92           C  
ATOM   1374  CB  GLU B 180      -7.140  -1.422  12.321  1.00 85.92           C  
ATOM   1375  O   GLU B 180      -4.774  -2.728  14.110  1.00 85.92           O  
ATOM   1376  CG  GLU B 180      -7.684  -0.034  12.013  1.00 85.92           C  
ATOM   1377  CD  GLU B 180      -9.190   0.074  12.194  1.00 85.92           C  
ATOM   1378  OE1 GLU B 180      -9.777   1.104  11.791  1.00 85.92           O  
ATOM   1379  OE2 GLU B 180      -9.786  -0.878  12.745  1.00 85.92           O  
ATOM   1380  N   ARG B 181      -5.121  -3.884  12.174  1.00 77.33           N  
ATOM   1381  CA  ARG B 181      -4.762  -5.173  12.758  1.00 77.33           C  
ATOM   1382  C   ARG B 181      -3.248  -5.327  12.853  1.00 77.33           C  
ATOM   1383  CB  ARG B 181      -5.355  -6.319  11.936  1.00 77.33           C  
ATOM   1384  O   ARG B 181      -2.748  -6.104  13.670  1.00 77.33           O  
ATOM   1385  CG  ARG B 181      -6.863  -6.460  12.074  1.00 77.33           C  
ATOM   1386  CD  ARG B 181      -7.392  -7.653  11.290  1.00 77.33           C  
ATOM   1387  NE  ARG B 181      -8.776  -7.453  10.873  1.00 77.33           N  
ATOM   1388  NH1 ARG B 181      -9.017  -9.553   9.942  1.00 77.33           N  
ATOM   1389  NH2 ARG B 181     -10.767  -8.072   9.908  1.00 77.33           N  
ATOM   1390  CZ  ARG B 181      -9.517  -8.360  10.242  1.00 77.33           C  
ATOM   1391  N   CYS B 182      -2.458  -4.656  11.876  1.00 70.21           N  
ATOM   1392  CA  CYS B 182      -1.003  -4.759  11.853  1.00 70.21           C  
ATOM   1393  C   CYS B 182      -0.388  -4.059  13.059  1.00 70.21           C  
ATOM   1394  CB  CYS B 182      -0.444  -4.159  10.563  1.00 70.21           C  
ATOM   1395  O   CYS B 182      -0.864  -3.003  13.479  1.00 70.21           O  
ATOM   1396  SG  CYS B 182      -0.539  -5.270   9.143  1.00 70.21           S  
ATOM   1397  N   SER B 183      -0.018  -4.719  14.034  1.00 57.68           N  
ATOM   1398  CA  SER B 183       0.464  -4.309  15.349  1.00 57.68           C  
ATOM   1399  C   SER B 183       1.629  -3.332  15.231  1.00 57.68           C  
ATOM   1400  CB  SER B 183       0.890  -5.527  16.168  1.00 57.68           C  
ATOM   1401  O   SER B 183       2.759  -3.737  14.950  1.00 57.68           O  
ATOM   1402  OG  SER B 183       1.864  -6.286  15.472  1.00 57.68           O  
ATOM   1403  N   ASP B 184       1.510  -2.163  14.599  1.00 56.70           N  
ATOM   1404  CA  ASP B 184       2.598  -1.199  14.730  1.00 56.70           C  
ATOM   1405  C   ASP B 184       2.553  -0.501  16.088  1.00 56.70           C  
ATOM   1406  CB  ASP B 184       2.535  -0.164  13.605  1.00 56.70           C  
ATOM   1407  O   ASP B 184       2.512   0.729  16.158  1.00 56.70           O  
ATOM   1408  CG  ASP B 184       2.864  -0.749  12.242  1.00 56.70           C  
ATOM   1409  OD1 ASP B 184       3.579  -1.772  12.174  1.00 56.70           O  
ATOM   1410  OD2 ASP B 184       2.407  -0.180  11.228  1.00 56.70           O  
ATOM   1411  N   SER B 185       2.093  -1.182  17.113  1.00 52.36           N  
ATOM   1412  CA  SER B 185       1.539  -0.612  18.337  1.00 52.36           C  
ATOM   1413  C   SER B 185       2.616   0.090  19.157  1.00 52.36           C  
ATOM   1414  CB  SER B 185       0.871  -1.699  19.181  1.00 52.36           C  
ATOM   1415  O   SER B 185       3.575  -0.543  19.603  1.00 52.36           O  
ATOM   1416  OG  SER B 185       0.700  -1.263  20.518  1.00 52.36           O  
ATOM   1417  N   ASP B 186       3.078   1.277  18.831  1.00 57.16           N  
ATOM   1418  CA  ASP B 186       3.760   1.968  19.920  1.00 57.16           C  
ATOM   1419  C   ASP B 186       2.901   1.987  21.183  1.00 57.16           C  
ATOM   1420  CB  ASP B 186       4.119   3.398  19.508  1.00 57.16           C  
ATOM   1421  O   ASP B 186       3.315   2.520  22.214  1.00 57.16           O  
ATOM   1422  CG  ASP B 186       5.475   3.497  18.831  1.00 57.16           C  
ATOM   1423  OD1 ASP B 186       6.226   2.498  18.821  1.00 57.16           O  
ATOM   1424  OD2 ASP B 186       5.796   4.585  18.306  1.00 57.16           O  
ATOM   1425  N   GLY B 187       1.927   1.034  21.342  1.00 63.55           N  
ATOM   1426  CA  GLY B 187       0.995   0.775  22.427  1.00 63.55           C  
ATOM   1427  C   GLY B 187       0.281   2.023  22.911  1.00 63.55           C  
ATOM   1428  O   GLY B 187      -0.730   1.934  23.611  1.00 63.55           O  
ATOM   1429  N   LEU B 188       0.673   3.260  22.482  1.00 73.09           N  
ATOM   1430  CA  LEU B 188       0.008   4.438  23.028  1.00 73.09           C  
ATOM   1431  C   LEU B 188      -1.152   4.869  22.137  1.00 73.09           C  
ATOM   1432  CB  LEU B 188       1.003   5.591  23.185  1.00 73.09           C  
ATOM   1433  O   LEU B 188      -2.217   5.244  22.635  1.00 73.09           O  
ATOM   1434  CG  LEU B 188       2.066   5.427  24.271  1.00 73.09           C  
ATOM   1435  CD1 LEU B 188       3.107   6.537  24.167  1.00 73.09           C  
ATOM   1436  CD2 LEU B 188       1.422   5.419  25.653  1.00 73.09           C  
ATOM   1437  N   ALA B 189      -1.068   4.609  20.848  1.00 87.65           N  
ATOM   1438  CA  ALA B 189      -2.084   5.129  19.937  1.00 87.65           C  
ATOM   1439  C   ALA B 189      -3.120   4.059  19.602  1.00 87.65           C  
ATOM   1440  CB  ALA B 189      -1.434   5.654  18.660  1.00 87.65           C  
ATOM   1441  O   ALA B 189      -2.766   2.925  19.272  1.00 87.65           O  
ATOM   1442  N   PRO B 190      -4.425   4.404  19.738  1.00 91.13           N  
ATOM   1443  CA  PRO B 190      -5.465   3.467  19.306  1.00 91.13           C  
ATOM   1444  C   PRO B 190      -5.309   3.043  17.848  1.00 91.13           C  
ATOM   1445  CB  PRO B 190      -6.759   4.260  19.509  1.00 91.13           C  
ATOM   1446  O   PRO B 190      -4.900   3.848  17.007  1.00 91.13           O  
ATOM   1447  CG  PRO B 190      -6.398   5.339  20.477  1.00 91.13           C  
ATOM   1448  CD  PRO B 190      -4.966   5.727  20.248  1.00 91.13           C  
ATOM   1449  N   PRO B 191      -5.564   1.818  17.618  1.00 91.01           N  
ATOM   1450  CA  PRO B 191      -5.312   1.247  16.293  1.00 91.01           C  
ATOM   1451  C   PRO B 191      -6.088   1.958  15.187  1.00 91.01           C  
ATOM   1452  CB  PRO B 191      -5.776  -0.204  16.440  1.00 91.01           C  
ATOM   1453  O   PRO B 191      -5.645   1.987  14.036  1.00 91.01           O  
ATOM   1454  CG  PRO B 191      -5.736  -0.471  17.910  1.00 91.01           C  
ATOM   1455  CD  PRO B 191      -5.906   0.832  18.636  1.00 91.01           C  
ATOM   1456  N   GLN B 192      -7.229   2.566  15.501  1.00 92.57           N  
ATOM   1457  CA  GLN B 192      -8.105   3.166  14.501  1.00 92.57           C  
ATOM   1458  C   GLN B 192      -7.607   4.550  14.092  1.00 92.57           C  
ATOM   1459  CB  GLN B 192      -9.538   3.259  15.029  1.00 92.57           C  
ATOM   1460  O   GLN B 192      -8.026   5.087  13.065  1.00 92.57           O  
ATOM   1461  CG  GLN B 192     -10.142   1.914  15.409  1.00 92.57           C  
ATOM   1462  CD  GLN B 192     -11.200   2.030  16.490  1.00 92.57           C  
ATOM   1463  NE2 GLN B 192     -11.549   0.903  17.101  1.00 92.57           N  
ATOM   1464  OE1 GLN B 192     -11.698   3.123  16.775  1.00 92.57           O  
ATOM   1465  N   HIS B 193      -6.670   5.166  14.849  1.00 95.40           N  
ATOM   1466  CA  HIS B 193      -6.207   6.528  14.608  1.00 95.40           C  
ATOM   1467  C   HIS B 193      -5.252   6.584  13.421  1.00 95.40           C  
ATOM   1468  CB  HIS B 193      -5.527   7.092  15.857  1.00 95.40           C  
ATOM   1469  O   HIS B 193      -4.282   5.825  13.363  1.00 95.40           O  
ATOM   1470  CG  HIS B 193      -6.486   7.582  16.894  1.00 95.40           C  
ATOM   1471  CD2 HIS B 193      -7.563   6.988  17.459  1.00 95.40           C  
ATOM   1472  ND1 HIS B 193      -6.390   8.832  17.465  1.00 95.40           N  
ATOM   1473  CE1 HIS B 193      -7.369   8.986  18.341  1.00 95.40           C  
ATOM   1474  NE2 HIS B 193      -8.096   7.881  18.356  1.00 95.40           N  
ATOM   1475  N   LEU B 194      -5.478   7.489  12.517  1.00 96.64           N  
ATOM   1476  CA  LEU B 194      -4.678   7.656  11.309  1.00 96.64           C  
ATOM   1477  C   LEU B 194      -3.386   8.408  11.612  1.00 96.64           C  
ATOM   1478  CB  LEU B 194      -5.476   8.401  10.236  1.00 96.64           C  
ATOM   1479  O   LEU B 194      -2.305   7.985  11.198  1.00 96.64           O  
ATOM   1480  CG  LEU B 194      -4.705   8.812   8.981  1.00 96.64           C  
ATOM   1481  CD1 LEU B 194      -4.316   7.580   8.170  1.00 96.64           C  
ATOM   1482  CD2 LEU B 194      -5.532   9.775   8.136  1.00 96.64           C  
ATOM   1483  N   ILE B 195      -3.519   9.530  12.347  1.00 97.41           N  
ATOM   1484  CA  ILE B 195      -2.388  10.412  12.611  1.00 97.41           C  
ATOM   1485  C   ILE B 195      -1.751  10.047  13.951  1.00 97.41           C  
ATOM   1486  CB  ILE B 195      -2.816  11.897  12.608  1.00 97.41           C  
ATOM   1487  O   ILE B 195      -2.448   9.905  14.958  1.00 97.41           O  
ATOM   1488  CG1 ILE B 195      -3.549  12.238  11.306  1.00 97.41           C  
ATOM   1489  CG2 ILE B 195      -1.602  12.809  12.808  1.00 97.41           C  
ATOM   1490  CD1 ILE B 195      -4.143  13.640  11.279  1.00 97.41           C  
ATOM   1491  N   ARG B 196      -0.465   9.933  13.917  1.00 96.09           N  
ATOM   1492  CA  ARG B 196       0.305   9.678  15.130  1.00 96.09           C  
ATOM   1493  C   ARG B 196       1.452  10.674  15.270  1.00 96.09           C  
ATOM   1494  CB  ARG B 196       0.849   8.248  15.132  1.00 96.09           C  
ATOM   1495  O   ARG B 196       1.822  11.342  14.303  1.00 96.09           O  
ATOM   1496  CG  ARG B 196      -0.229   7.179  15.051  1.00 96.09           C  
ATOM   1497  CD  ARG B 196       0.337   5.788  15.299  1.00 96.09           C  
ATOM   1498  NE  ARG B 196      -0.688   4.757  15.162  1.00 96.09           N  
ATOM   1499  NH1 ARG B 196       0.704   3.005  15.736  1.00 96.09           N  
ATOM   1500  NH2 ARG B 196      -1.494   2.607  15.220  1.00 96.09           N  
ATOM   1501  CZ  ARG B 196      -0.490   3.458  15.373  1.00 96.09           C  
ATOM   1502  N   VAL B 197       1.938  10.829  16.505  1.00 95.80           N  
ATOM   1503  CA  VAL B 197       3.045  11.741  16.773  1.00 95.80           C  
ATOM   1504  C   VAL B 197       4.238  10.960  17.320  1.00 95.80           C  
ATOM   1505  CB  VAL B 197       2.636  12.854  17.764  1.00 95.80           C  
ATOM   1506  O   VAL B 197       4.086  10.137  18.226  1.00 95.80           O  
ATOM   1507  CG1 VAL B 197       3.850  13.690  18.167  1.00 95.80           C  
ATOM   1508  CG2 VAL B 197       1.552  13.740  17.154  1.00 95.80           C  
ATOM   1509  N   GLU B 198       5.377  11.291  16.715  1.00 91.50           N  
ATOM   1510  CA  GLU B 198       6.614  10.615  17.094  1.00 91.50           C  
ATOM   1511  C   GLU B 198       7.417  11.449  18.088  1.00 91.50           C  
ATOM   1512  CB  GLU B 198       7.462  10.313  15.856  1.00 91.50           C  
ATOM   1513  O   GLU B 198       7.533  12.667  17.934  1.00 91.50           O  
ATOM   1514  CG  GLU B 198       8.650   9.403  16.131  1.00 91.50           C  
ATOM   1515  CD  GLU B 198       9.449   9.065  14.883  1.00 91.50           C  
ATOM   1516  OE1 GLU B 198      10.611   8.616  15.008  1.00 91.50           O  
ATOM   1517  OE2 GLU B 198       8.909   9.252  13.769  1.00 91.50           O  
ATOM   1518  N   GLY B 199       7.876  10.798  19.122  1.00 86.94           N  
ATOM   1519  CA  GLY B 199       8.899  11.403  19.959  1.00 86.94           C  
ATOM   1520  C   GLY B 199       8.329  12.277  21.061  1.00 86.94           C  
ATOM   1521  O   GLY B 199       9.058  13.046  21.690  1.00 86.94           O  
ATOM   1522  N   ASN B 200       7.018  12.333  21.243  1.00 88.82           N  
ATOM   1523  CA  ASN B 200       6.409  13.116  22.313  1.00 88.82           C  
ATOM   1524  C   ASN B 200       5.669  12.226  23.308  1.00 88.82           C  
ATOM   1525  CB  ASN B 200       5.462  14.169  21.736  1.00 88.82           C  
ATOM   1526  O   ASN B 200       4.629  11.652  22.979  1.00 88.82           O  
ATOM   1527  CG  ASN B 200       5.076  15.227  22.751  1.00 88.82           C  
ATOM   1528  ND2 ASN B 200       5.166  16.491  22.355  1.00 88.82           N  
ATOM   1529  OD1 ASN B 200       4.700  14.910  23.883  1.00 88.82           O  
ATOM   1530  N   LEU B 201       6.176  12.186  24.503  1.00 87.92           N  
ATOM   1531  CA  LEU B 201       5.642  11.295  25.527  1.00 87.92           C  
ATOM   1532  C   LEU B 201       4.344  11.848  26.105  1.00 87.92           C  
ATOM   1533  CB  LEU B 201       6.666  11.089  26.646  1.00 87.92           C  
ATOM   1534  O   LEU B 201       3.589  11.120  26.754  1.00 87.92           O  
ATOM   1535  CG  LEU B 201       7.946  10.344  26.264  1.00 87.92           C  
ATOM   1536  CD1 LEU B 201       8.985  10.473  27.373  1.00 87.92           C  
ATOM   1537  CD2 LEU B 201       7.646   8.877  25.975  1.00 87.92           C  
ATOM   1538  N   ARG B 202       4.095  13.121  25.913  1.00 93.77           N  
ATOM   1539  CA  ARG B 202       2.900  13.745  26.473  1.00 93.77           C  
ATOM   1540  C   ARG B 202       1.769  13.777  25.450  1.00 93.77           C  
ATOM   1541  CB  ARG B 202       3.210  15.164  26.956  1.00 93.77           C  
ATOM   1542  O   ARG B 202       0.816  14.546  25.594  1.00 93.77           O  
ATOM   1543  CG  ARG B 202       4.159  15.217  28.143  1.00 93.77           C  
ATOM   1544  CD  ARG B 202       4.290  16.628  28.697  1.00 93.77           C  
ATOM   1545  NE  ARG B 202       5.011  17.504  27.778  1.00 93.77           N  
ATOM   1546  NH1 ARG B 202       4.768  19.404  29.070  1.00 93.77           N  
ATOM   1547  NH2 ARG B 202       5.892  19.505  27.075  1.00 93.77           N  
ATOM   1548  CZ  ARG B 202       5.222  18.802  27.977  1.00 93.77           C  
ATOM   1549  N   VAL B 203       1.901  12.957  24.483  1.00 95.23           N  
ATOM   1550  CA  VAL B 203       0.912  12.900  23.412  1.00 95.23           C  
ATOM   1551  C   VAL B 203      -0.377  12.268  23.931  1.00 95.23           C  
ATOM   1552  CB  VAL B 203       1.440  12.110  22.194  1.00 95.23           C  
ATOM   1553  O   VAL B 203      -0.338  11.331  24.732  1.00 95.23           O  
ATOM   1554  CG1 VAL B 203       1.744  10.663  22.579  1.00 95.23           C  
ATOM   1555  CG2 VAL B 203       0.431  12.160  21.048  1.00 95.23           C  
ATOM   1556  N   GLU B 204      -1.518  12.818  23.445  1.00 94.79           N  
ATOM   1557  CA  GLU B 204      -2.832  12.273  23.773  1.00 94.79           C  
ATOM   1558  C   GLU B 204      -3.651  12.010  22.512  1.00 94.79           C  
ATOM   1559  CB  GLU B 204      -3.591  13.222  24.704  1.00 94.79           C  
ATOM   1560  O   GLU B 204      -3.822  12.903  21.680  1.00 94.79           O  
ATOM   1561  CG  GLU B 204      -2.924  13.418  26.058  1.00 94.79           C  
ATOM   1562  CD  GLU B 204      -3.655  14.411  26.949  1.00 94.79           C  
ATOM   1563  OE1 GLU B 204      -2.993  15.286  27.552  1.00 94.79           O  
ATOM   1564  OE2 GLU B 204      -4.898  14.311  27.045  1.00 94.79           O  
ATOM   1565  N   TYR B 205      -4.073  10.797  22.386  1.00 95.61           N  
ATOM   1566  CA  TYR B 205      -4.978  10.428  21.303  1.00 95.61           C  
ATOM   1567  C   TYR B 205      -6.427  10.445  21.774  1.00 95.61           C  
ATOM   1568  CB  TYR B 205      -4.624   9.043  20.753  1.00 95.61           C  
ATOM   1569  O   TYR B 205      -6.779   9.769  22.744  1.00 95.61           O  
ATOM   1570  CG  TYR B 205      -3.253   8.971  20.126  1.00 95.61           C  
ATOM   1571  CD1 TYR B 205      -3.063   9.280  18.781  1.00 95.61           C  
ATOM   1572  CD2 TYR B 205      -2.144   8.594  20.877  1.00 95.61           C  
ATOM   1573  CE1 TYR B 205      -1.802   9.213  18.198  1.00 95.61           C  
ATOM   1574  CE2 TYR B 205      -0.878   8.524  20.305  1.00 95.61           C  
ATOM   1575  OH  TYR B 205       0.534   8.768  18.396  1.00 95.61           O  
ATOM   1576  CZ  TYR B 205      -0.717   8.835  18.967  1.00 95.61           C  
ATOM   1577  N   LEU B 206      -7.258  11.201  21.067  1.00 93.74           N  
ATOM   1578  CA  LEU B 206      -8.604  11.448  21.572  1.00 93.74           C  
ATOM   1579  C   LEU B 206      -9.654  11.059  20.537  1.00 93.74           C  
ATOM   1580  CB  LEU B 206      -8.770  12.921  21.956  1.00 93.74           C  
ATOM   1581  O   LEU B 206      -9.432  11.214  19.333  1.00 93.74           O  
ATOM   1582  CG  LEU B 206      -7.753  13.481  22.951  1.00 93.74           C  
ATOM   1583  CD1 LEU B 206      -7.876  14.999  23.037  1.00 93.74           C  
ATOM   1584  CD2 LEU B 206      -7.941  12.845  24.324  1.00 93.74           C  
ATOM   1585  N   ASP B 207     -10.828  10.574  21.011  1.00 92.68           N  
ATOM   1586  CA  ASP B 207     -12.076  10.405  20.272  1.00 92.68           C  
ATOM   1587  C   ASP B 207     -13.147  11.371  20.774  1.00 92.68           C  
ATOM   1588  CB  ASP B 207     -12.574   8.962  20.384  1.00 92.68           C  
ATOM   1589  O   ASP B 207     -13.593  11.271  21.919  1.00 92.68           O  
ATOM   1590  CG  ASP B 207     -11.619   7.956  19.767  1.00 92.68           C  
ATOM   1591  OD1 ASP B 207     -10.891   8.310  18.815  1.00 92.68           O  
ATOM   1592  OD2 ASP B 207     -11.597   6.797  20.236  1.00 92.68           O  
ATOM   1593  N   ASP B 208     -13.498  12.222  19.853  1.00 90.16           N  
ATOM   1594  CA  ASP B 208     -14.548  13.142  20.278  1.00 90.16           C  
ATOM   1595  C   ASP B 208     -15.819  12.387  20.659  1.00 90.16           C  
ATOM   1596  CB  ASP B 208     -14.851  14.157  19.173  1.00 90.16           C  
ATOM   1597  O   ASP B 208     -16.266  11.503  19.926  1.00 90.16           O  
ATOM   1598  CG  ASP B 208     -15.785  15.266  19.626  1.00 90.16           C  
ATOM   1599  OD1 ASP B 208     -17.016  15.135  19.454  1.00 90.16           O  
ATOM   1600  OD2 ASP B 208     -15.284  16.281  20.158  1.00 90.16           O  
ATOM   1601  N   ARG B 209     -16.406  12.722  21.701  1.00 84.71           N  
ATOM   1602  CA  ARG B 209     -17.564  12.012  22.236  1.00 84.71           C  
ATOM   1603  C   ARG B 209     -18.811  12.294  21.406  1.00 84.71           C  
ATOM   1604  CB  ARG B 209     -17.807  12.403  23.696  1.00 84.71           C  
ATOM   1605  O   ARG B 209     -19.717  11.461  21.334  1.00 84.71           O  
ATOM   1606  CG  ARG B 209     -16.719  11.935  24.648  1.00 84.71           C  
ATOM   1607  CD  ARG B 209     -17.095  12.186  26.102  1.00 84.71           C  
ATOM   1608  NE  ARG B 209     -16.047  11.739  27.015  1.00 84.71           N  
ATOM   1609  NH1 ARG B 209     -17.305  12.029  28.931  1.00 84.71           N  
ATOM   1610  NH2 ARG B 209     -15.153  11.252  29.074  1.00 84.71           N  
ATOM   1611  CZ  ARG B 209     -16.171  11.674  28.338  1.00 84.71           C  
ATOM   1612  N   ASN B 210     -18.859  13.401  20.776  1.00 82.53           N  
ATOM   1613  CA  ASN B 210     -20.040  13.797  20.016  1.00 82.53           C  
ATOM   1614  C   ASN B 210     -19.899  13.448  18.537  1.00 82.53           C  
ATOM   1615  CB  ASN B 210     -20.309  15.294  20.185  1.00 82.53           C  
ATOM   1616  O   ASN B 210     -20.788  12.825  17.954  1.00 82.53           O  
ATOM   1617  CG  ASN B 210     -20.619  15.673  21.620  1.00 82.53           C  
ATOM   1618  ND2 ASN B 210     -20.300  16.908  21.989  1.00 82.53           N  
ATOM   1619  OD1 ASN B 210     -21.139  14.862  22.391  1.00 82.53           O  
ATOM   1620  N   THR B 211     -18.720  13.706  17.969  1.00 85.77           N  
ATOM   1621  CA  THR B 211     -18.526  13.514  16.536  1.00 85.77           C  
ATOM   1622  C   THR B 211     -17.778  12.213  16.261  1.00 85.77           C  
ATOM   1623  CB  THR B 211     -17.756  14.694  15.914  1.00 85.77           C  
ATOM   1624  O   THR B 211     -17.763  11.728  15.128  1.00 85.77           O  
ATOM   1625  CG2 THR B 211     -18.478  16.014  16.165  1.00 85.77           C  
ATOM   1626  OG1 THR B 211     -16.447  14.760  16.493  1.00 85.77           O  
ATOM   1627  N   PHE B 212     -17.107  11.657  17.222  1.00 90.25           N  
ATOM   1628  CA  PHE B 212     -16.336  10.422  17.150  1.00 90.25           C  
ATOM   1629  C   PHE B 212     -15.066  10.622  16.331  1.00 90.25           C  
ATOM   1630  CB  PHE B 212     -17.179   9.295  16.544  1.00 90.25           C  
ATOM   1631  O   PHE B 212     -14.388   9.654  15.980  1.00 90.25           O  
ATOM   1632  CG  PHE B 212     -18.417   8.971  17.334  1.00 90.25           C  
ATOM   1633  CD1 PHE B 212     -18.333   8.248  18.518  1.00 90.25           C  
ATOM   1634  CD2 PHE B 212     -19.666   9.389  16.893  1.00 90.25           C  
ATOM   1635  CE1 PHE B 212     -19.478   7.947  19.253  1.00 90.25           C  
ATOM   1636  CE2 PHE B 212     -20.815   9.091  17.622  1.00 90.25           C  
ATOM   1637  CZ  PHE B 212     -20.718   8.369  18.800  1.00 90.25           C  
ATOM   1638  N   ARG B 213     -14.816  11.826  16.051  1.00 93.19           N  
ATOM   1639  CA  ARG B 213     -13.621  12.144  15.276  1.00 93.19           C  
ATOM   1640  C   ARG B 213     -12.356  11.873  16.084  1.00 93.19           C  
ATOM   1641  CB  ARG B 213     -13.649  13.604  14.819  1.00 93.19           C  
ATOM   1642  O   ARG B 213     -12.317  12.127  17.289  1.00 93.19           O  
ATOM   1643  CG  ARG B 213     -14.593  13.869  13.657  1.00 93.19           C  
ATOM   1644  CD  ARG B 213     -14.451  15.289  13.127  1.00 93.19           C  
ATOM   1645  NE  ARG B 213     -15.506  15.616  12.173  1.00 93.19           N  
ATOM   1646  NH1 ARG B 213     -14.417  14.717  10.345  1.00 93.19           N  
ATOM   1647  NH2 ARG B 213     -16.482  15.680  10.095  1.00 93.19           N  
ATOM   1648  CZ  ARG B 213     -15.466  15.337  10.873  1.00 93.19           C  
ATOM   1649  N   HIS B 214     -11.403  11.414  15.356  1.00 95.52           N  
ATOM   1650  CA  HIS B 214     -10.115  11.123  15.976  1.00 95.52           C  
ATOM   1651  C   HIS B 214      -9.177  12.323  15.888  1.00 95.52           C  
ATOM   1652  CB  HIS B 214      -9.468   9.902  15.320  1.00 95.52           C  
ATOM   1653  O   HIS B 214      -9.114  12.992  14.854  1.00 95.52           O  
ATOM   1654  CG  HIS B 214     -10.309   8.667  15.389  1.00 95.52           C  
ATOM   1655  CD2 HIS B 214     -11.346   8.342  16.196  1.00 95.52           C  
ATOM   1656  ND1 HIS B 214     -10.116   7.587  14.555  1.00 95.52           N  
ATOM   1657  CE1 HIS B 214     -11.001   6.649  14.847  1.00 95.52           C  
ATOM   1658  NE2 HIS B 214     -11.759   7.082  15.840  1.00 95.52           N  
ATOM   1659  N   SER B 215      -8.463  12.598  17.005  1.00 96.27           N  
ATOM   1660  CA  SER B 215      -7.447  13.645  16.996  1.00 96.27           C  
ATOM   1661  C   SER B 215      -6.263  13.275  17.883  1.00 96.27           C  
ATOM   1662  CB  SER B 215      -8.043  14.976  17.457  1.00 96.27           C  
ATOM   1663  O   SER B 215      -6.368  12.383  18.727  1.00 96.27           O  
ATOM   1664  OG  SER B 215      -8.512  14.881  18.792  1.00 96.27           O  
ATOM   1665  N   VAL B 216      -5.166  13.892  17.591  1.00 96.94           N  
ATOM   1666  CA  VAL B 216      -3.977  13.751  18.425  1.00 96.94           C  
ATOM   1667  C   VAL B 216      -3.552  15.119  18.955  1.00 96.94           C  
ATOM   1668  CB  VAL B 216      -2.813  13.096  17.648  1.00 96.94           C  
ATOM   1669  O   VAL B 216      -3.557  16.107  18.216  1.00 96.94           O  
ATOM   1670  CG1 VAL B 216      -2.455  13.920  16.413  1.00 96.94           C  
ATOM   1671  CG2 VAL B 216      -1.595  12.929  18.555  1.00 96.94           C  
ATOM   1672  N   VAL B 217      -3.262  15.165  20.281  1.00 96.74           N  
ATOM   1673  CA  VAL B 217      -2.982  16.433  20.946  1.00 96.74           C  
ATOM   1674  C   VAL B 217      -1.636  16.353  21.664  1.00 96.74           C  
ATOM   1675  CB  VAL B 217      -4.098  16.809  21.946  1.00 96.74           C  
ATOM   1676  O   VAL B 217      -1.335  15.355  22.322  1.00 96.74           O  
ATOM   1677  CG1 VAL B 217      -3.792  18.145  22.620  1.00 96.74           C  
ATOM   1678  CG2 VAL B 217      -5.451  16.861  21.239  1.00 96.74           C  
ATOM   1679  N   VAL B 218      -0.826  17.394  21.505  1.00 97.27           N  
ATOM   1680  CA  VAL B 218       0.439  17.525  22.220  1.00 97.27           C  
ATOM   1681  C   VAL B 218       0.543  18.918  22.836  1.00 97.27           C  
ATOM   1682  CB  VAL B 218       1.646  17.260  21.292  1.00 97.27           C  
ATOM   1683  O   VAL B 218      -0.016  19.881  22.306  1.00 97.27           O  
ATOM   1684  CG1 VAL B 218       1.644  15.813  20.804  1.00 97.27           C  
ATOM   1685  CG2 VAL B 218       1.630  18.226  20.109  1.00 97.27           C  
ATOM   1686  N   PRO B 219       1.250  18.998  23.969  1.00 97.36           N  
ATOM   1687  CA  PRO B 219       1.496  20.344  24.493  1.00 97.36           C  
ATOM   1688  C   PRO B 219       2.356  21.192  23.558  1.00 97.36           C  
ATOM   1689  CB  PRO B 219       2.223  20.081  25.814  1.00 97.36           C  
ATOM   1690  O   PRO B 219       3.260  20.670  22.901  1.00 97.36           O  
ATOM   1691  CG  PRO B 219       2.001  18.628  26.089  1.00 97.36           C  
ATOM   1692  CD  PRO B 219       1.714  17.935  24.788  1.00 97.36           C  
ATOM   1693  N   TYR B 220       1.988  22.463  23.438  1.00 97.40           N  
ATOM   1694  CA  TYR B 220       2.849  23.363  22.679  1.00 97.40           C  
ATOM   1695  C   TYR B 220       4.167  23.599  23.407  1.00 97.40           C  
ATOM   1696  CB  TYR B 220       2.144  24.699  22.430  1.00 97.40           C  
ATOM   1697  O   TYR B 220       4.177  23.908  24.601  1.00 97.40           O  
ATOM   1698  CG  TYR B 220       3.027  25.741  21.787  1.00 97.40           C  
ATOM   1699  CD1 TYR B 220       3.611  26.751  22.547  1.00 97.40           C  
ATOM   1700  CD2 TYR B 220       3.277  25.718  20.419  1.00 97.40           C  
ATOM   1701  CE1 TYR B 220       4.424  27.715  21.958  1.00 97.40           C  
ATOM   1702  CE2 TYR B 220       4.088  26.676  19.820  1.00 97.40           C  
ATOM   1703  OH  TYR B 220       5.460  28.620  20.009  1.00 97.40           O  
ATOM   1704  CZ  TYR B 220       4.657  27.669  20.597  1.00 97.40           C  
ATOM   1705  N   GLU B 221       5.262  23.469  22.716  1.00 95.16           N  
ATOM   1706  CA  GLU B 221       6.592  23.757  23.243  1.00 95.16           C  
ATOM   1707  C   GLU B 221       7.263  24.884  22.464  1.00 95.16           C  
ATOM   1708  CB  GLU B 221       7.468  22.501  23.210  1.00 95.16           C  
ATOM   1709  O   GLU B 221       7.401  24.805  21.242  1.00 95.16           O  
ATOM   1710  CG  GLU B 221       6.980  21.386  24.123  1.00 95.16           C  
ATOM   1711  CD  GLU B 221       7.847  20.139  24.063  1.00 95.16           C  
ATOM   1712  OE1 GLU B 221       7.631  19.210  24.875  1.00 95.16           O  
ATOM   1713  OE2 GLU B 221       8.750  20.090  23.199  1.00 95.16           O  
ATOM   1714  N   PRO B 222       7.640  25.838  23.201  1.00 93.54           N  
ATOM   1715  CA  PRO B 222       8.334  26.920  22.499  1.00 93.54           C  
ATOM   1716  C   PRO B 222       9.576  26.438  21.753  1.00 93.54           C  
ATOM   1717  CB  PRO B 222       8.714  27.884  23.626  1.00 93.54           C  
ATOM   1718  O   PRO B 222      10.176  25.429  22.132  1.00 93.54           O  
ATOM   1719  CG  PRO B 222       7.842  27.492  24.775  1.00 93.54           C  
ATOM   1720  CD  PRO B 222       7.454  26.051  24.609  1.00 93.54           C  
ATOM   1721  N   PRO B 223       9.958  27.183  20.714  1.00 93.49           N  
ATOM   1722  CA  PRO B 223      11.136  26.775  19.946  1.00 93.49           C  
ATOM   1723  C   PRO B 223      12.413  26.767  20.783  1.00 93.49           C  
ATOM   1724  CB  PRO B 223      11.216  27.827  18.837  1.00 93.49           C  
ATOM   1725  O   PRO B 223      12.546  27.559  21.720  1.00 93.49           O  
ATOM   1726  CG  PRO B 223       9.937  28.594  18.945  1.00 93.49           C  
ATOM   1727  CD  PRO B 223       9.278  28.240  20.247  1.00 93.49           C  
ATOM   1728  N   GLU B 224      13.249  25.858  20.460  1.00 89.13           N  
ATOM   1729  CA  GLU B 224      14.556  25.822  21.108  1.00 89.13           C  
ATOM   1730  C   GLU B 224      15.351  27.092  20.819  1.00 89.13           C  
ATOM   1731  CB  GLU B 224      15.348  24.592  20.655  1.00 89.13           C  
ATOM   1732  O   GLU B 224      15.102  27.773  19.822  1.00 89.13           O  
ATOM   1733  CG  GLU B 224      14.871  23.289  21.280  1.00 89.13           C  
ATOM   1734  CD  GLU B 224      15.770  22.106  20.960  1.00 89.13           C  
ATOM   1735  OE1 GLU B 224      15.564  21.013  21.536  1.00 89.13           O  
ATOM   1736  OE2 GLU B 224      16.690  22.273  20.128  1.00 89.13           O  
ATOM   1737  N   VAL B 225      16.241  27.295  21.708  1.00 88.60           N  
ATOM   1738  CA  VAL B 225      17.102  28.459  21.526  1.00 88.60           C  
ATOM   1739  C   VAL B 225      17.783  28.391  20.161  1.00 88.60           C  
ATOM   1740  CB  VAL B 225      18.162  28.561  22.646  1.00 88.60           C  
ATOM   1741  O   VAL B 225      18.332  27.352  19.785  1.00 88.60           O  
ATOM   1742  CG1 VAL B 225      19.048  29.789  22.440  1.00 88.60           C  
ATOM   1743  CG2 VAL B 225      17.488  28.609  24.016  1.00 88.60           C  
ATOM   1744  N   GLY B 226      17.632  29.421  19.372  1.00 87.40           N  
ATOM   1745  CA  GLY B 226      18.245  29.478  18.054  1.00 87.40           C  
ATOM   1746  C   GLY B 226      17.296  29.083  16.938  1.00 87.40           C  
ATOM   1747  O   GLY B 226      17.613  29.253  15.758  1.00 87.40           O  
ATOM   1748  N   SER B 227      16.148  28.582  17.374  1.00 88.54           N  
ATOM   1749  CA  SER B 227      15.153  28.202  16.376  1.00 88.54           C  
ATOM   1750  C   SER B 227      13.970  29.164  16.380  1.00 88.54           C  
ATOM   1751  CB  SER B 227      14.662  26.776  16.625  1.00 88.54           C  
ATOM   1752  O   SER B 227      13.634  29.739  17.418  1.00 88.54           O  
ATOM   1753  OG  SER B 227      15.659  25.832  16.274  1.00 88.54           O  
ATOM   1754  N   ASP B 228      13.404  29.279  15.190  1.00 90.03           N  
ATOM   1755  CA  ASP B 228      12.318  30.245  15.059  1.00 90.03           C  
ATOM   1756  C   ASP B 228      10.957  29.560  15.171  1.00 90.03           C  
ATOM   1757  CB  ASP B 228      12.422  30.992  13.728  1.00 90.03           C  
ATOM   1758  O   ASP B 228       9.933  30.226  15.340  1.00 90.03           O  
ATOM   1759  CG  ASP B 228      13.640  31.895  13.648  1.00 90.03           C  
ATOM   1760  OD1 ASP B 228      14.082  32.416  14.695  1.00 90.03           O  
ATOM   1761  OD2 ASP B 228      14.161  32.090  12.529  1.00 90.03           O  
ATOM   1762  N   CYS B 229      11.007  28.257  15.142  1.00 94.79           N  
ATOM   1763  CA  CYS B 229       9.726  27.560  15.135  1.00 94.79           C  
ATOM   1764  C   CYS B 229       9.824  26.231  15.875  1.00 94.79           C  
ATOM   1765  CB  CYS B 229       9.253  27.323  13.702  1.00 94.79           C  
ATOM   1766  O   CYS B 229      10.918  25.804  16.250  1.00 94.79           O  
ATOM   1767  SG  CYS B 229      10.346  26.253  12.742  1.00 94.79           S  
ATOM   1768  N   THR B 230       8.641  25.654  16.197  1.00 95.46           N  
ATOM   1769  CA  THR B 230       8.524  24.322  16.779  1.00 95.46           C  
ATOM   1770  C   THR B 230       8.118  23.302  15.718  1.00 95.46           C  
ATOM   1771  CB  THR B 230       7.502  24.303  17.931  1.00 95.46           C  
ATOM   1772  O   THR B 230       7.271  23.587  14.868  1.00 95.46           O  
ATOM   1773  CG2 THR B 230       7.424  22.922  18.575  1.00 95.46           C  
ATOM   1774  OG1 THR B 230       7.891  25.260  18.923  1.00 95.46           O  
ATOM   1775  N   THR B 231       8.766  22.168  15.779  1.00 96.87           N  
ATOM   1776  CA  THR B 231       8.465  21.142  14.787  1.00 96.87           C  
ATOM   1777  C   THR B 231       7.823  19.924  15.446  1.00 96.87           C  
ATOM   1778  CB  THR B 231       9.733  20.709  14.028  1.00 96.87           C  
ATOM   1779  O   THR B 231       8.328  19.416  16.449  1.00 96.87           O  
ATOM   1780  CG2 THR B 231       9.411  19.648  12.980  1.00 96.87           C  
ATOM   1781  OG1 THR B 231      10.305  21.850  13.377  1.00 96.87           O  
ATOM   1782  N   ILE B 232       6.699  19.538  14.927  1.00 97.69           N  
ATOM   1783  CA  ILE B 232       6.053  18.300  15.347  1.00 97.69           C  
ATOM   1784  C   ILE B 232       6.196  17.245  14.252  1.00 97.69           C  
ATOM   1785  CB  ILE B 232       4.561  18.526  15.681  1.00 97.69           C  
ATOM   1786  O   ILE B 232       5.978  17.532  13.073  1.00 97.69           O  
ATOM   1787  CG1 ILE B 232       4.414  19.591  16.774  1.00 97.69           C  
ATOM   1788  CG2 ILE B 232       3.897  17.213  16.104  1.00 97.69           C  
ATOM   1789  CD1 ILE B 232       2.971  19.926  17.122  1.00 97.69           C  
ATOM   1790  N   HIS B 233       6.531  16.032  14.678  1.00 97.58           N  
ATOM   1791  CA  HIS B 233       6.739  14.941  13.732  1.00 97.58           C  
ATOM   1792  C   HIS B 233       5.523  14.023  13.674  1.00 97.58           C  
ATOM   1793  CB  HIS B 233       7.986  14.138  14.105  1.00 97.58           C  
ATOM   1794  O   HIS B 233       5.360  13.147  14.526  1.00 97.58           O  
ATOM   1795  CG  HIS B 233       9.258  14.916  13.987  1.00 97.58           C  
ATOM   1796  CD2 HIS B 233      10.126  15.050  12.957  1.00 97.58           C  
ATOM   1797  ND1 HIS B 233       9.766  15.673  15.020  1.00 97.58           N  
ATOM   1798  CE1 HIS B 233      10.894  16.241  14.629  1.00 97.58           C  
ATOM   1799  NE2 HIS B 233      11.135  15.879  13.380  1.00 97.58           N  
ATOM   1800  N   TYR B 234       4.778  14.155  12.574  1.00 97.82           N  
ATOM   1801  CA  TYR B 234       3.573  13.351  12.397  1.00 97.82           C  
ATOM   1802  C   TYR B 234       3.863  12.115  11.554  1.00 97.82           C  
ATOM   1803  CB  TYR B 234       2.465  14.181  11.742  1.00 97.82           C  
ATOM   1804  O   TYR B 234       4.806  12.103  10.760  1.00 97.82           O  
ATOM   1805  CG  TYR B 234       1.957  15.307  12.610  1.00 97.82           C  
ATOM   1806  CD1 TYR B 234       1.162  15.049  13.725  1.00 97.82           C  
ATOM   1807  CD2 TYR B 234       2.268  16.630  12.316  1.00 97.82           C  
ATOM   1808  CE1 TYR B 234       0.690  16.083  14.526  1.00 97.82           C  
ATOM   1809  CE2 TYR B 234       1.801  17.672  13.111  1.00 97.82           C  
ATOM   1810  OH  TYR B 234       0.550  18.417  15.002  1.00 97.82           O  
ATOM   1811  CZ  TYR B 234       1.015  17.389  14.212  1.00 97.82           C  
ATOM   1812  N   ASN B 235       3.034  11.025  11.769  1.00 95.90           N  
ATOM   1813  CA  ASN B 235       2.954   9.821  10.948  1.00 95.90           C  
ATOM   1814  C   ASN B 235       1.524   9.548  10.491  1.00 95.90           C  
ATOM   1815  CB  ASN B 235       3.509   8.615  11.708  1.00 95.90           C  
ATOM   1816  O   ASN B 235       0.587   9.633  11.287  1.00 95.90           O  
ATOM   1817  CG  ASN B 235       4.939   8.820  12.168  1.00 95.90           C  
ATOM   1818  ND2 ASN B 235       5.843   7.973  11.691  1.00 95.90           N  
ATOM   1819  OD1 ASN B 235       5.228   9.733  12.946  1.00 95.90           O  
ATOM   1820  N   TYR B 236       1.428   9.221   9.247  1.00 97.12           N  
ATOM   1821  CA  TYR B 236       0.145   8.759   8.729  1.00 97.12           C  
ATOM   1822  C   TYR B 236       0.156   7.250   8.513  1.00 97.12           C  
ATOM   1823  CB  TYR B 236      -0.194   9.472   7.417  1.00 97.12           C  
ATOM   1824  O   TYR B 236       0.953   6.736   7.724  1.00 97.12           O  
ATOM   1825  CG  TYR B 236      -0.407  10.958   7.571  1.00 97.12           C  
ATOM   1826  CD1 TYR B 236      -1.686  11.485   7.736  1.00 97.12           C  
ATOM   1827  CD2 TYR B 236       0.669  11.838   7.550  1.00 97.12           C  
ATOM   1828  CE1 TYR B 236      -1.888  12.854   7.877  1.00 97.12           C  
ATOM   1829  CE2 TYR B 236       0.480  13.209   7.690  1.00 97.12           C  
ATOM   1830  OH  TYR B 236      -0.994  15.063   7.991  1.00 97.12           O  
ATOM   1831  CZ  TYR B 236      -0.800  13.707   7.853  1.00 97.12           C  
ATOM   1832  N   MET B 237      -0.760   6.562   9.122  1.00 95.08           N  
ATOM   1833  CA  MET B 237      -0.601   5.131   9.365  1.00 95.08           C  
ATOM   1834  C   MET B 237      -1.444   4.316   8.390  1.00 95.08           C  
ATOM   1835  CB  MET B 237      -0.984   4.784  10.805  1.00 95.08           C  
ATOM   1836  O   MET B 237      -1.717   3.139   8.633  1.00 95.08           O  
ATOM   1837  CG  MET B 237      -0.183   5.541  11.852  1.00 95.08           C  
ATOM   1838  SD  MET B 237       1.625   5.274  11.683  1.00 95.08           S  
ATOM   1839  CE  MET B 237       1.741   3.538  12.195  1.00 95.08           C  
ATOM   1840  N   CYS B 238      -1.971   4.932   7.320  1.00 94.29           N  
ATOM   1841  CA  CYS B 238      -2.751   4.227   6.310  1.00 94.29           C  
ATOM   1842  C   CYS B 238      -2.571   4.865   4.938  1.00 94.29           C  
ATOM   1843  CB  CYS B 238      -4.232   4.217   6.687  1.00 94.29           C  
ATOM   1844  O   CYS B 238      -2.430   6.084   4.829  1.00 94.29           O  
ATOM   1845  SG  CYS B 238      -5.204   2.986   5.791  1.00 94.29           S  
ATOM   1846  N   ASN B 239      -2.560   4.006   3.869  1.00 94.34           N  
ATOM   1847  CA  ASN B 239      -2.491   4.570   2.525  1.00 94.34           C  
ATOM   1848  C   ASN B 239      -3.820   5.192   2.109  1.00 94.34           C  
ATOM   1849  CB  ASN B 239      -2.066   3.501   1.516  1.00 94.34           C  
ATOM   1850  O   ASN B 239      -4.885   4.709   2.498  1.00 94.34           O  
ATOM   1851  CG  ASN B 239      -0.595   3.150   1.621  1.00 94.34           C  
ATOM   1852  ND2 ASN B 239      -0.291   1.857   1.612  1.00 94.34           N  
ATOM   1853  OD1 ASN B 239       0.262   4.034   1.710  1.00 94.34           O  
ATOM   1854  N   SER B 240      -3.691   6.260   1.315  1.00 95.75           N  
ATOM   1855  CA  SER B 240      -4.883   6.946   0.827  1.00 95.75           C  
ATOM   1856  C   SER B 240      -5.748   6.019  -0.020  1.00 95.75           C  
ATOM   1857  CB  SER B 240      -4.494   8.180   0.010  1.00 95.75           C  
ATOM   1858  O   SER B 240      -6.966   6.192  -0.092  1.00 95.75           O  
ATOM   1859  OG  SER B 240      -3.849   9.141   0.828  1.00 95.75           O  
ATOM   1860  N   SER B 241      -5.163   4.947  -0.566  1.00 92.31           N  
ATOM   1861  CA  SER B 241      -5.846   4.065  -1.507  1.00 92.31           C  
ATOM   1862  C   SER B 241      -6.452   2.860  -0.795  1.00 92.31           C  
ATOM   1863  CB  SER B 241      -4.882   3.593  -2.596  1.00 92.31           C  
ATOM   1864  O   SER B 241      -7.207   2.093  -1.396  1.00 92.31           O  
ATOM   1865  OG  SER B 241      -3.788   2.893  -2.030  1.00 92.31           O  
ATOM   1866  N   CYS B 242      -6.164   2.633   0.443  1.00 87.75           N  
ATOM   1867  CA  CYS B 242      -6.585   1.446   1.180  1.00 87.75           C  
ATOM   1868  C   CYS B 242      -8.102   1.302   1.161  1.00 87.75           C  
ATOM   1869  CB  CYS B 242      -6.088   1.508   2.624  1.00 87.75           C  
ATOM   1870  O   CYS B 242      -8.824   2.250   1.473  1.00 87.75           O  
ATOM   1871  SG  CYS B 242      -4.310   1.237   2.795  1.00 87.75           S  
ATOM   1872  N   MET B 243      -8.532   0.049   0.881  1.00 81.20           N  
ATOM   1873  CA  MET B 243      -9.955  -0.278   0.898  1.00 81.20           C  
ATOM   1874  C   MET B 243     -10.462  -0.427   2.329  1.00 81.20           C  
ATOM   1875  CB  MET B 243     -10.221  -1.563   0.113  1.00 81.20           C  
ATOM   1876  O   MET B 243      -9.828  -1.092   3.150  1.00 81.20           O  
ATOM   1877  CG  MET B 243     -10.498  -1.332  -1.364  1.00 81.20           C  
ATOM   1878  SD  MET B 243     -11.035  -2.861  -2.226  1.00 81.20           S  
ATOM   1879  CE  MET B 243     -12.741  -2.986  -1.621  1.00 81.20           C  
ATOM   1880  N   GLY B 244     -11.577   0.167   2.650  1.00 80.45           N  
ATOM   1881  CA  GLY B 244     -12.134   0.137   3.993  1.00 80.45           C  
ATOM   1882  C   GLY B 244     -11.636   1.270   4.871  1.00 80.45           C  
ATOM   1883  O   GLY B 244     -12.112   1.446   5.995  1.00 80.45           O  
ATOM   1884  N   GLY B 245     -10.578   1.987   4.391  1.00 88.51           N  
ATOM   1885  CA  GLY B 245     -10.088   3.196   5.034  1.00 88.51           C  
ATOM   1886  C   GLY B 245     -10.517   4.465   4.322  1.00 88.51           C  
ATOM   1887  O   GLY B 245     -11.711   4.760   4.233  1.00 88.51           O  
ATOM   1888  N   MET B 246      -9.519   5.141   3.786  1.00 91.29           N  
ATOM   1889  CA  MET B 246      -9.818   6.393   3.096  1.00 91.29           C  
ATOM   1890  C   MET B 246     -10.395   6.125   1.709  1.00 91.29           C  
ATOM   1891  CB  MET B 246      -8.562   7.258   2.981  1.00 91.29           C  
ATOM   1892  O   MET B 246     -11.205   6.907   1.208  1.00 91.29           O  
ATOM   1893  CG  MET B 246      -8.133   7.892   4.294  1.00 91.29           C  
ATOM   1894  SD  MET B 246      -6.501   8.723   4.174  1.00 91.29           S  
ATOM   1895  CE  MET B 246      -5.400   7.289   4.327  1.00 91.29           C  
ATOM   1896  N   ASN B 247      -9.938   5.004   1.062  1.00 89.02           N  
ATOM   1897  CA  ASN B 247     -10.510   4.538  -0.197  1.00 89.02           C  
ATOM   1898  C   ASN B 247     -10.473   5.625  -1.267  1.00 89.02           C  
ATOM   1899  CB  ASN B 247     -11.945   4.050   0.015  1.00 89.02           C  
ATOM   1900  O   ASN B 247     -11.484   5.897  -1.916  1.00 89.02           O  
ATOM   1901  CG  ASN B 247     -12.451   3.207  -1.139  1.00 89.02           C  
ATOM   1902  ND2 ASN B 247     -13.769   3.130  -1.285  1.00 89.02           N  
ATOM   1903  OD1 ASN B 247     -11.664   2.628  -1.893  1.00 89.02           O  
ATOM   1904  N   ARG B 248      -9.354   6.295  -1.409  1.00 89.58           N  
ATOM   1905  CA  ARG B 248      -9.008   7.265  -2.443  1.00 89.58           C  
ATOM   1906  C   ARG B 248      -9.746   8.582  -2.227  1.00 89.58           C  
ATOM   1907  CB  ARG B 248      -9.327   6.708  -3.832  1.00 89.58           C  
ATOM   1908  O   ARG B 248      -9.867   9.390  -3.150  1.00 89.58           O  
ATOM   1909  CG  ARG B 248      -8.497   5.492  -4.213  1.00 89.58           C  
ATOM   1910  CD  ARG B 248      -8.701   5.104  -5.671  1.00 89.58           C  
ATOM   1911  NE  ARG B 248      -7.980   3.881  -6.010  1.00 89.58           N  
ATOM   1912  NH1 ARG B 248      -6.731   4.838  -7.701  1.00 89.58           N  
ATOM   1913  NH2 ARG B 248      -6.466   2.619  -7.190  1.00 89.58           N  
ATOM   1914  CZ  ARG B 248      -7.061   3.782  -6.966  1.00 89.58           C  
ATOM   1915  N   ARG B 249     -10.420   8.740  -1.133  1.00 92.87           N  
ATOM   1916  CA  ARG B 249     -11.028  10.018  -0.774  1.00 92.87           C  
ATOM   1917  C   ARG B 249     -10.005  10.950  -0.133  1.00 92.87           C  
ATOM   1918  CB  ARG B 249     -12.209   9.804   0.174  1.00 92.87           C  
ATOM   1919  O   ARG B 249      -9.382  10.599   0.871  1.00 92.87           O  
ATOM   1920  CG  ARG B 249     -13.354   9.010  -0.437  1.00 92.87           C  
ATOM   1921  CD  ARG B 249     -14.451   8.730   0.580  1.00 92.87           C  
ATOM   1922  NE  ARG B 249     -14.051   7.699   1.534  1.00 92.87           N  
ATOM   1923  NH1 ARG B 249     -15.933   7.904   2.859  1.00 92.87           N  
ATOM   1924  NH2 ARG B 249     -14.306   6.382   3.398  1.00 92.87           N  
ATOM   1925  CZ  ARG B 249     -14.764   7.331   2.595  1.00 92.87           C  
ATOM   1926  N   PRO B 250      -9.810  12.121  -0.779  1.00 96.24           N  
ATOM   1927  CA  PRO B 250      -8.803  13.053  -0.265  1.00 96.24           C  
ATOM   1928  C   PRO B 250      -9.096  13.511   1.161  1.00 96.24           C  
ATOM   1929  CB  PRO B 250      -8.879  14.228  -1.243  1.00 96.24           C  
ATOM   1930  O   PRO B 250     -10.261  13.672   1.535  1.00 96.24           O  
ATOM   1931  CG  PRO B 250     -10.230  14.116  -1.872  1.00 96.24           C  
ATOM   1932  CD  PRO B 250     -10.668  12.681  -1.808  1.00 96.24           C  
ATOM   1933  N   ILE B 251      -8.014  13.776   1.931  1.00 97.93           N  
ATOM   1934  CA  ILE B 251      -8.194  14.232   3.305  1.00 97.93           C  
ATOM   1935  C   ILE B 251      -7.412  15.525   3.525  1.00 97.93           C  
ATOM   1936  CB  ILE B 251      -7.748  13.157   4.321  1.00 97.93           C  
ATOM   1937  O   ILE B 251      -6.457  15.812   2.799  1.00 97.93           O  
ATOM   1938  CG1 ILE B 251      -6.248  12.876   4.176  1.00 97.93           C  
ATOM   1939  CG2 ILE B 251      -8.565  11.874   4.143  1.00 97.93           C  
ATOM   1940  CD1 ILE B 251      -5.642  12.127   5.356  1.00 97.93           C  
ATOM   1941  N   LEU B 252      -7.830  16.242   4.493  1.00 97.68           N  
ATOM   1942  CA  LEU B 252      -7.124  17.395   5.040  1.00 97.68           C  
ATOM   1943  C   LEU B 252      -6.677  17.129   6.473  1.00 97.68           C  
ATOM   1944  CB  LEU B 252      -8.013  18.641   4.993  1.00 97.68           C  
ATOM   1945  O   LEU B 252      -7.374  16.448   7.229  1.00 97.68           O  
ATOM   1946  CG  LEU B 252      -8.432  19.122   3.603  1.00 97.68           C  
ATOM   1947  CD1 LEU B 252      -9.594  20.104   3.710  1.00 97.68           C  
ATOM   1948  CD2 LEU B 252      -7.251  19.761   2.879  1.00 97.68           C  
ATOM   1949  N   THR B 253      -5.526  17.668   6.728  1.00 98.23           N  
ATOM   1950  CA  THR B 253      -5.123  17.746   8.128  1.00 98.23           C  
ATOM   1951  C   THR B 253      -5.317  19.159   8.669  1.00 98.23           C  
ATOM   1952  CB  THR B 253      -3.654  17.321   8.311  1.00 98.23           C  
ATOM   1953  O   THR B 253      -4.752  20.117   8.137  1.00 98.23           O  
ATOM   1954  CG2 THR B 253      -3.222  17.448   9.768  1.00 98.23           C  
ATOM   1955  OG1 THR B 253      -3.501  15.958   7.895  1.00 98.23           O  
ATOM   1956  N   ILE B 254      -6.129  19.231   9.725  1.00 97.63           N  
ATOM   1957  CA  ILE B 254      -6.352  20.504  10.400  1.00 97.63           C  
ATOM   1958  C   ILE B 254      -5.519  20.564  11.678  1.00 97.63           C  
ATOM   1959  CB  ILE B 254      -7.848  20.717  10.725  1.00 97.63           C  
ATOM   1960  O   ILE B 254      -5.609  19.675  12.528  1.00 97.63           O  
ATOM   1961  CG1 ILE B 254      -8.687  20.654   9.443  1.00 97.63           C  
ATOM   1962  CG2 ILE B 254      -8.058  22.049  11.452  1.00 97.63           C  
ATOM   1963  CD1 ILE B 254     -10.188  20.743   9.681  1.00 97.63           C  
ATOM   1964  N   ILE B 255      -4.755  21.608  11.747  1.00 98.11           N  
ATOM   1965  CA  ILE B 255      -3.948  21.815  12.945  1.00 98.11           C  
ATOM   1966  C   ILE B 255      -4.439  23.054  13.689  1.00 98.11           C  
ATOM   1967  CB  ILE B 255      -2.449  21.957  12.598  1.00 98.11           C  
ATOM   1968  O   ILE B 255      -4.536  24.138  13.108  1.00 98.11           O  
ATOM   1969  CG1 ILE B 255      -1.970  20.744  11.793  1.00 98.11           C  
ATOM   1970  CG2 ILE B 255      -1.615  22.133  13.871  1.00 98.11           C  
ATOM   1971  CD1 ILE B 255      -1.871  19.460  12.606  1.00 98.11           C  
ATOM   1972  N   THR B 256      -4.733  22.846  15.004  1.00 97.37           N  
ATOM   1973  CA  THR B 256      -5.230  23.966  15.795  1.00 97.37           C  
ATOM   1974  C   THR B 256      -4.326  24.222  16.998  1.00 97.37           C  
ATOM   1975  CB  THR B 256      -6.671  23.714  16.277  1.00 97.37           C  
ATOM   1976  O   THR B 256      -3.758  23.286  17.564  1.00 97.37           O  
ATOM   1977  CG2 THR B 256      -7.637  23.627  15.100  1.00 97.37           C  
ATOM   1978  OG1 THR B 256      -6.715  22.482  17.008  1.00 97.37           O  
ATOM   1979  N   LEU B 257      -4.080  25.480  17.282  1.00 97.46           N  
ATOM   1980  CA  LEU B 257      -3.507  25.954  18.537  1.00 97.46           C  
ATOM   1981  C   LEU B 257      -4.603  26.326  19.529  1.00 97.46           C  
ATOM   1982  CB  LEU B 257      -2.596  27.159  18.289  1.00 97.46           C  
ATOM   1983  O   LEU B 257      -5.456  27.166  19.232  1.00 97.46           O  
ATOM   1984  CG  LEU B 257      -1.651  27.541  19.429  1.00 97.46           C  
ATOM   1985  CD1 LEU B 257      -0.566  26.482  19.595  1.00 97.46           C  
ATOM   1986  CD2 LEU B 257      -1.033  28.912  19.176  1.00 97.46           C  
ATOM   1987  N   GLU B 258      -4.586  25.671  20.724  1.00 96.74           N  
ATOM   1988  CA  GLU B 258      -5.668  25.847  21.688  1.00 96.74           C  
ATOM   1989  C   GLU B 258      -5.124  26.178  23.075  1.00 96.74           C  
ATOM   1990  CB  GLU B 258      -6.541  24.591  21.751  1.00 96.74           C  
ATOM   1991  O   GLU B 258      -4.063  25.686  23.464  1.00 96.74           O  
ATOM   1992  CG  GLU B 258      -7.056  24.131  20.395  1.00 96.74           C  
ATOM   1993  CD  GLU B 258      -7.676  22.743  20.429  1.00 96.74           C  
ATOM   1994  OE1 GLU B 258      -8.051  22.220  19.355  1.00 96.74           O  
ATOM   1995  OE2 GLU B 258      -7.789  22.175  21.538  1.00 96.74           O  
ATOM   1996  N   ASP B 259      -5.862  27.018  23.792  1.00 95.37           N  
ATOM   1997  CA  ASP B 259      -5.444  27.309  25.159  1.00 95.37           C  
ATOM   1998  C   ASP B 259      -5.844  26.181  26.108  1.00 95.37           C  
ATOM   1999  CB  ASP B 259      -6.045  28.633  25.634  1.00 95.37           C  
ATOM   2000  O   ASP B 259      -6.360  25.150  25.672  1.00 95.37           O  
ATOM   2001  CG  ASP B 259      -7.557  28.585  25.766  1.00 95.37           C  
ATOM   2002  OD1 ASP B 259      -8.134  27.476  25.763  1.00 95.37           O  
ATOM   2003  OD2 ASP B 259      -8.178  29.665  25.873  1.00 95.37           O  
ATOM   2004  N   SER B 260      -5.617  26.249  27.396  1.00 91.21           N  
ATOM   2005  CA  SER B 260      -5.825  25.196  28.385  1.00 91.21           C  
ATOM   2006  C   SER B 260      -7.306  24.865  28.535  1.00 91.21           C  
ATOM   2007  CB  SER B 260      -5.248  25.611  29.739  1.00 91.21           C  
ATOM   2008  O   SER B 260      -7.661  23.771  28.979  1.00 91.21           O  
ATOM   2009  OG  SER B 260      -5.785  26.854  30.156  1.00 91.21           O  
ATOM   2010  N   SER B 261      -8.209  25.821  28.126  1.00 89.98           N  
ATOM   2011  CA  SER B 261      -9.652  25.629  28.227  1.00 89.98           C  
ATOM   2012  C   SER B 261     -10.231  25.090  26.923  1.00 89.98           C  
ATOM   2013  CB  SER B 261     -10.343  26.943  28.597  1.00 89.98           C  
ATOM   2014  O   SER B 261     -11.438  24.865  26.820  1.00 89.98           O  
ATOM   2015  OG  SER B 261      -9.899  27.406  29.860  1.00 89.98           O  
ATOM   2016  N   GLY B 262      -9.407  24.966  25.895  1.00 88.95           N  
ATOM   2017  CA  GLY B 262      -9.856  24.431  24.619  1.00 88.95           C  
ATOM   2018  C   GLY B 262     -10.296  25.505  23.643  1.00 88.95           C  
ATOM   2019  O   GLY B 262     -10.850  25.200  22.584  1.00 88.95           O  
ATOM   2020  N   ASN B 263     -10.019  26.732  23.971  1.00 92.39           N  
ATOM   2021  CA  ASN B 263     -10.344  27.832  23.069  1.00 92.39           C  
ATOM   2022  C   ASN B 263      -9.338  27.935  21.926  1.00 92.39           C  
ATOM   2023  CB  ASN B 263     -10.412  29.154  23.836  1.00 92.39           C  
ATOM   2024  O   ASN B 263      -8.133  27.790  22.139  1.00 92.39           O  
ATOM   2025  CG  ASN B 263     -11.494  29.158  24.898  1.00 92.39           C  
ATOM   2026  ND2 ASN B 263     -11.137  29.573  26.107  1.00 92.39           N  
ATOM   2027  OD1 ASN B 263     -12.641  28.790  24.634  1.00 92.39           O  
ATOM   2028  N   LEU B 264      -9.819  28.264  20.771  1.00 95.04           N  
ATOM   2029  CA  LEU B 264      -9.020  28.304  19.551  1.00 95.04           C  
ATOM   2030  C   LEU B 264      -8.141  29.550  19.518  1.00 95.04           C  
ATOM   2031  CB  LEU B 264      -9.924  28.269  18.316  1.00 95.04           C  
ATOM   2032  O   LEU B 264      -8.637  30.669  19.670  1.00 95.04           O  
ATOM   2033  CG  LEU B 264      -9.217  28.235  16.960  1.00 95.04           C  
ATOM   2034  CD1 LEU B 264      -8.539  26.885  16.750  1.00 95.04           C  
ATOM   2035  CD2 LEU B 264     -10.206  28.523  15.835  1.00 95.04           C  
ATOM   2036  N   LEU B 265      -6.906  29.386  19.345  1.00 96.82           N  
ATOM   2037  CA  LEU B 265      -5.956  30.488  19.242  1.00 96.82           C  
ATOM   2038  C   LEU B 265      -5.461  30.647  17.808  1.00 96.82           C  
ATOM   2039  CB  LEU B 265      -4.769  30.263  20.182  1.00 96.82           C  
ATOM   2040  O   LEU B 265      -5.063  31.741  17.402  1.00 96.82           O  
ATOM   2041  CG  LEU B 265      -5.098  30.128  21.669  1.00 96.82           C  
ATOM   2042  CD1 LEU B 265      -3.833  29.825  22.466  1.00 96.82           C  
ATOM   2043  CD2 LEU B 265      -5.770  31.396  22.186  1.00 96.82           C  
ATOM   2044  N   GLY B 266      -5.402  29.633  17.069  1.00 97.10           N  
ATOM   2045  CA  GLY B 266      -4.978  29.595  15.678  1.00 97.10           C  
ATOM   2046  C   GLY B 266      -5.361  28.309  14.972  1.00 97.10           C  
ATOM   2047  O   GLY B 266      -5.559  27.276  15.616  1.00 97.10           O  
ATOM   2048  N   ARG B 267      -5.468  28.397  13.596  1.00 97.26           N  
ATOM   2049  CA  ARG B 267      -5.852  27.227  12.813  1.00 97.26           C  
ATOM   2050  C   ARG B 267      -5.277  27.300  11.403  1.00 97.26           C  
ATOM   2051  CB  ARG B 267      -7.375  27.097  12.753  1.00 97.26           C  
ATOM   2052  O   ARG B 267      -5.248  28.371  10.793  1.00 97.26           O  
ATOM   2053  CG  ARG B 267      -7.859  25.891  11.963  1.00 97.26           C  
ATOM   2054  CD  ARG B 267      -9.375  25.764  12.000  1.00 97.26           C  
ATOM   2055  NE  ARG B 267     -10.027  26.904  11.362  1.00 97.26           N  
ATOM   2056  NH1 ARG B 267     -12.081  26.553  12.360  1.00 97.26           N  
ATOM   2057  NH2 ARG B 267     -11.788  28.309  10.917  1.00 97.26           N  
ATOM   2058  CZ  ARG B 267     -11.297  27.253  11.548  1.00 97.26           C  
ATOM   2059  N   ASN B 268      -4.746  26.229  11.011  1.00 97.57           N  
ATOM   2060  CA  ASN B 268      -4.311  26.059   9.629  1.00 97.57           C  
ATOM   2061  C   ASN B 268      -4.511  24.624   9.151  1.00 97.57           C  
ATOM   2062  CB  ASN B 268      -2.846  26.471   9.472  1.00 97.57           C  
ATOM   2063  O   ASN B 268      -4.667  23.710   9.963  1.00 97.57           O  
ATOM   2064  CG  ASN B 268      -2.556  27.095   8.122  1.00 97.57           C  
ATOM   2065  ND2 ASN B 268      -1.484  27.875   8.047  1.00 97.57           N  
ATOM   2066  OD1 ASN B 268      -3.289  26.879   7.154  1.00 97.57           O  
ATOM   2067  N   SER B 269      -4.630  24.470   7.800  1.00 97.45           N  
ATOM   2068  CA  SER B 269      -4.884  23.130   7.280  1.00 97.45           C  
ATOM   2069  C   SER B 269      -4.132  22.891   5.975  1.00 97.45           C  
ATOM   2070  CB  SER B 269      -6.382  22.915   7.061  1.00 97.45           C  
ATOM   2071  O   SER B 269      -3.719  23.842   5.307  1.00 97.45           O  
ATOM   2072  OG  SER B 269      -6.882  23.812   6.084  1.00 97.45           O  
ATOM   2073  N   PHE B 270      -3.864  21.673   5.647  1.00 97.55           N  
ATOM   2074  CA  PHE B 270      -3.257  21.259   4.388  1.00 97.55           C  
ATOM   2075  C   PHE B 270      -3.730  19.866   3.991  1.00 97.55           C  
ATOM   2076  CB  PHE B 270      -1.729  21.284   4.492  1.00 97.55           C  
ATOM   2077  O   PHE B 270      -4.088  19.058   4.851  1.00 97.55           O  
ATOM   2078  CG  PHE B 270      -1.177  20.370   5.553  1.00 97.55           C  
ATOM   2079  CD1 PHE B 270      -1.123  20.776   6.880  1.00 97.55           C  
ATOM   2080  CD2 PHE B 270      -0.713  19.103   5.221  1.00 97.55           C  
ATOM   2081  CE1 PHE B 270      -0.613  19.931   7.864  1.00 97.55           C  
ATOM   2082  CE2 PHE B 270      -0.203  18.254   6.199  1.00 97.55           C  
ATOM   2083  CZ  PHE B 270      -0.152  18.670   7.519  1.00 97.55           C  
ATOM   2084  N   GLU B 271      -3.781  19.647   2.715  1.00 98.33           N  
ATOM   2085  CA  GLU B 271      -4.160  18.334   2.203  1.00 98.33           C  
ATOM   2086  C   GLU B 271      -3.010  17.338   2.331  1.00 98.33           C  
ATOM   2087  CB  GLU B 271      -4.609  18.434   0.743  1.00 98.33           C  
ATOM   2088  O   GLU B 271      -1.840  17.721   2.261  1.00 98.33           O  
ATOM   2089  CG  GLU B 271      -5.147  17.130   0.174  1.00 98.33           C  
ATOM   2090  CD  GLU B 271      -5.703  17.274  -1.233  1.00 98.33           C  
ATOM   2091  OE1 GLU B 271      -5.943  16.241  -1.900  1.00 98.33           O  
ATOM   2092  OE2 GLU B 271      -5.900  18.428  -1.674  1.00 98.33           O  
ATOM   2093  N   VAL B 272      -3.389  16.002   2.486  1.00 98.61           N  
ATOM   2094  CA  VAL B 272      -2.374  14.961   2.611  1.00 98.61           C  
ATOM   2095  C   VAL B 272      -2.715  13.794   1.688  1.00 98.61           C  
ATOM   2096  CB  VAL B 272      -2.245  14.467   4.069  1.00 98.61           C  
ATOM   2097  O   VAL B 272      -3.867  13.356   1.629  1.00 98.61           O  
ATOM   2098  CG1 VAL B 272      -1.246  13.315   4.162  1.00 98.61           C  
ATOM   2099  CG2 VAL B 272      -1.828  15.615   4.987  1.00 98.61           C  
ATOM   2100  N   ARG B 273      -1.741  13.370   0.976  1.00 98.48           N  
ATOM   2101  CA  ARG B 273      -1.817  12.126   0.217  1.00 98.48           C  
ATOM   2102  C   ARG B 273      -0.757  11.134   0.684  1.00 98.48           C  
ATOM   2103  CB  ARG B 273      -1.657  12.399  -1.280  1.00 98.48           C  
ATOM   2104  O   ARG B 273       0.441  11.371   0.513  1.00 98.48           O  
ATOM   2105  CG  ARG B 273      -1.816  11.164  -2.152  1.00 98.48           C  
ATOM   2106  CD  ARG B 273      -1.898  11.523  -3.629  1.00 98.48           C  
ATOM   2107  NE  ARG B 273      -2.078  10.338  -4.463  1.00 98.48           N  
ATOM   2108  NH1 ARG B 273      -2.927  11.489  -6.277  1.00 98.48           N  
ATOM   2109  NH2 ARG B 273      -2.685   9.211  -6.370  1.00 98.48           N  
ATOM   2110  CZ  ARG B 273      -2.563  10.349  -5.701  1.00 98.48           C  
ATOM   2111  N   VAL B 274      -1.249  10.013   1.208  1.00 98.14           N  
ATOM   2112  CA  VAL B 274      -0.344   8.950   1.632  1.00 98.14           C  
ATOM   2113  C   VAL B 274      -0.172   7.936   0.502  1.00 98.14           C  
ATOM   2114  CB  VAL B 274      -0.854   8.244   2.908  1.00 98.14           C  
ATOM   2115  O   VAL B 274      -1.127   7.256   0.120  1.00 98.14           O  
ATOM   2116  CG1 VAL B 274       0.188   7.259   3.434  1.00 98.14           C  
ATOM   2117  CG2 VAL B 274      -1.211   9.273   3.979  1.00 98.14           C  
ATOM   2118  N   CYS B 275       1.014   7.808  -0.013  1.00 95.69           N  
ATOM   2119  CA  CYS B 275       1.258   6.992  -1.197  1.00 95.69           C  
ATOM   2120  C   CYS B 275       2.645   6.362  -1.148  1.00 95.69           C  
ATOM   2121  CB  CYS B 275       1.114   7.831  -2.466  1.00 95.69           C  
ATOM   2122  O   CYS B 275       3.431   6.649  -0.243  1.00 95.69           O  
ATOM   2123  SG  CYS B 275       2.214   9.261  -2.522  1.00 95.69           S  
ATOM   2124  N   ALA B 276       2.905   5.397  -2.005  1.00 91.96           N  
ATOM   2125  CA  ALA B 276       4.169   4.666  -2.044  1.00 91.96           C  
ATOM   2126  C   ALA B 276       5.276   5.517  -2.662  1.00 91.96           C  
ATOM   2127  CB  ALA B 276       4.007   3.363  -2.822  1.00 91.96           C  
ATOM   2128  O   ALA B 276       6.446   5.386  -2.295  1.00 91.96           O  
ATOM   2129  N   CYS B 277       4.873   6.504  -3.554  1.00 93.32           N  
ATOM   2130  CA  CYS B 277       5.852   7.299  -4.286  1.00 93.32           C  
ATOM   2131  C   CYS B 277       5.528   8.785  -4.191  1.00 93.32           C  
ATOM   2132  CB  CYS B 277       5.901   6.872  -5.753  1.00 93.32           C  
ATOM   2133  O   CYS B 277       5.089   9.393  -5.169  1.00 93.32           O  
ATOM   2134  SG  CYS B 277       6.270   5.119  -5.988  1.00 93.32           S  
ATOM   2135  N   PRO B 278       5.836   9.498  -3.151  1.00 96.79           N  
ATOM   2136  CA  PRO B 278       5.483  10.899  -2.908  1.00 96.79           C  
ATOM   2137  C   PRO B 278       6.058  11.844  -3.961  1.00 96.79           C  
ATOM   2138  CB  PRO B 278       6.091  11.182  -1.531  1.00 96.79           C  
ATOM   2139  O   PRO B 278       5.365  12.754  -4.423  1.00 96.79           O  
ATOM   2140  CG  PRO B 278       6.161   9.847  -0.863  1.00 96.79           C  
ATOM   2141  CD  PRO B 278       6.435   8.804  -1.908  1.00 96.79           C  
ATOM   2142  N   GLY B 279       7.319  11.586  -4.364  1.00 94.57           N  
ATOM   2143  CA  GLY B 279       7.942  12.437  -5.365  1.00 94.57           C  
ATOM   2144  C   GLY B 279       7.237  12.395  -6.707  1.00 94.57           C  
ATOM   2145  O   GLY B 279       6.884  13.437  -7.263  1.00 94.57           O  
ATOM   2146  N   ARG B 280       7.009  11.245  -7.249  1.00 93.92           N  
ATOM   2147  CA  ARG B 280       6.321  11.068  -8.523  1.00 93.92           C  
ATOM   2148  C   ARG B 280       4.916  11.658  -8.474  1.00 93.92           C  
ATOM   2149  CB  ARG B 280       6.254   9.585  -8.897  1.00 93.92           C  
ATOM   2150  O   ARG B 280       4.517  12.402  -9.372  1.00 93.92           O  
ATOM   2151  CG  ARG B 280       5.583   9.316 -10.234  1.00 93.92           C  
ATOM   2152  CD  ARG B 280       5.334   7.830 -10.451  1.00 93.92           C  
ATOM   2153  NE  ARG B 280       4.243   7.339  -9.613  1.00 93.92           N  
ATOM   2154  NH1 ARG B 280       5.160   5.242  -9.293  1.00 93.92           N  
ATOM   2155  NH2 ARG B 280       3.147   5.777  -8.335  1.00 93.92           N  
ATOM   2156  CZ  ARG B 280       4.186   6.121  -9.082  1.00 93.92           C  
ATOM   2157  N   ASP B 281       4.125  11.358  -7.434  1.00 96.74           N  
ATOM   2158  CA  ASP B 281       2.748  11.822  -7.297  1.00 96.74           C  
ATOM   2159  C   ASP B 281       2.688  13.345  -7.204  1.00 96.74           C  
ATOM   2160  CB  ASP B 281       2.089  11.194  -6.067  1.00 96.74           C  
ATOM   2161  O   ASP B 281       1.787  13.971  -7.766  1.00 96.74           O  
ATOM   2162  CG  ASP B 281       1.753   9.725  -6.259  1.00 96.74           C  
ATOM   2163  OD1 ASP B 281       1.744   9.248  -7.415  1.00 96.74           O  
ATOM   2164  OD2 ASP B 281       1.492   9.040  -5.247  1.00 96.74           O  
ATOM   2165  N   ARG B 282       3.626  13.993  -6.482  1.00 96.55           N  
ATOM   2166  CA  ARG B 282       3.676  15.450  -6.421  1.00 96.55           C  
ATOM   2167  C   ARG B 282       3.916  16.048  -7.804  1.00 96.55           C  
ATOM   2168  CB  ARG B 282       4.770  15.910  -5.455  1.00 96.55           C  
ATOM   2169  O   ARG B 282       3.212  16.971  -8.217  1.00 96.55           O  
ATOM   2170  CG  ARG B 282       4.947  17.419  -5.399  1.00 96.55           C  
ATOM   2171  CD  ARG B 282       6.088  17.819  -4.474  1.00 96.55           C  
ATOM   2172  NE  ARG B 282       6.439  19.228  -4.629  1.00 96.55           N  
ATOM   2173  NH1 ARG B 282       8.142  19.189  -3.068  1.00 96.55           N  
ATOM   2174  NH2 ARG B 282       7.641  21.132  -4.177  1.00 96.55           N  
ATOM   2175  CZ  ARG B 282       7.406  19.847  -3.957  1.00 96.55           C  
ATOM   2176  N   ARG B 283       4.844  15.477  -8.511  1.00 94.32           N  
ATOM   2177  CA  ARG B 283       5.145  15.973  -9.850  1.00 94.32           C  
ATOM   2178  C   ARG B 283       3.920  15.884 -10.755  1.00 94.32           C  
ATOM   2179  CB  ARG B 283       6.308  15.191 -10.465  1.00 94.32           C  
ATOM   2180  O   ARG B 283       3.582  16.847 -11.447  1.00 94.32           O  
ATOM   2181  CG  ARG B 283       7.669  15.566  -9.900  1.00 94.32           C  
ATOM   2182  CD  ARG B 283       8.804  15.016 -10.751  1.00 94.32           C  
ATOM   2183  NE  ARG B 283       8.809  13.556 -10.765  1.00 94.32           N  
ATOM   2184  NH1 ARG B 283      10.293  13.338  -9.008  1.00 94.32           N  
ATOM   2185  NH2 ARG B 283       9.446  11.473 -10.038  1.00 94.32           N  
ATOM   2186  CZ  ARG B 283       9.516  12.793  -9.937  1.00 94.32           C  
ATOM   2187  N   THR B 284       3.310  14.762 -10.696  1.00 95.09           N  
ATOM   2188  CA  THR B 284       2.146  14.516 -11.541  1.00 95.09           C  
ATOM   2189  C   THR B 284       1.023  15.496 -11.213  1.00 95.09           C  
ATOM   2190  CB  THR B 284       1.635  13.072 -11.381  1.00 95.09           C  
ATOM   2191  O   THR B 284       0.442  16.106 -12.113  1.00 95.09           O  
ATOM   2192  CG2 THR B 284       0.408  12.824 -12.252  1.00 95.09           C  
ATOM   2193  OG1 THR B 284       2.671  12.159 -11.762  1.00 95.09           O  
ATOM   2194  N   GLU B 285       0.752  15.774  -9.998  1.00 95.84           N  
ATOM   2195  CA  GLU B 285      -0.361  16.631  -9.600  1.00 95.84           C  
ATOM   2196  C   GLU B 285      -0.035  18.103  -9.832  1.00 95.84           C  
ATOM   2197  CB  GLU B 285      -0.721  16.397  -8.130  1.00 95.84           C  
ATOM   2198  O   GLU B 285      -0.916  18.894 -10.175  1.00 95.84           O  
ATOM   2199  CG  GLU B 285      -1.453  15.087  -7.877  1.00 95.84           C  
ATOM   2200  CD  GLU B 285      -2.133  15.032  -6.519  1.00 95.84           C  
ATOM   2201  OE1 GLU B 285      -2.290  13.922  -5.962  1.00 95.84           O  
ATOM   2202  OE2 GLU B 285      -2.515  16.109  -6.008  1.00 95.84           O  
ATOM   2203  N   GLU B 286       1.204  18.454  -9.642  1.00 95.15           N  
ATOM   2204  CA  GLU B 286       1.624  19.818  -9.949  1.00 95.15           C  
ATOM   2205  C   GLU B 286       1.518  20.104 -11.444  1.00 95.15           C  
ATOM   2206  CB  GLU B 286       3.057  20.060  -9.468  1.00 95.15           C  
ATOM   2207  O   GLU B 286       1.101  21.194 -11.844  1.00 95.15           O  
ATOM   2208  CG  GLU B 286       3.176  20.251  -7.963  1.00 95.15           C  
ATOM   2209  CD  GLU B 286       4.602  20.501  -7.500  1.00 95.15           C  
ATOM   2210  OE1 GLU B 286       4.799  20.919  -6.337  1.00 95.15           O  
ATOM   2211  OE2 GLU B 286       5.531  20.278  -8.309  1.00 95.15           O  
ATOM   2212  N   GLU B 287       1.934  19.066 -12.216  1.00 92.12           N  
ATOM   2213  CA  GLU B 287       1.820  19.193 -13.666  1.00 92.12           C  
ATOM   2214  C   GLU B 287       0.361  19.316 -14.097  1.00 92.12           C  
ATOM   2215  CB  GLU B 287       2.477  18.000 -14.364  1.00 92.12           C  
ATOM   2216  O   GLU B 287       0.033  20.117 -14.974  1.00 92.12           O  
ATOM   2217  CG  GLU B 287       2.553  18.138 -15.878  1.00 92.12           C  
ATOM   2218  CD  GLU B 287       3.418  17.074 -16.535  1.00 92.12           C  
ATOM   2219  OE1 GLU B 287       3.648  17.153 -17.763  1.00 92.12           O  
ATOM   2220  OE2 GLU B 287       3.869  16.155 -15.816  1.00 92.12           O  
ATOM   2221  N   ASN B 288      -0.477  18.571 -13.487  1.00 92.07           N  
ATOM   2222  CA  ASN B 288      -1.906  18.633 -13.771  1.00 92.07           C  
ATOM   2223  C   ASN B 288      -2.488  20.001 -13.426  1.00 92.07           C  
ATOM   2224  CB  ASN B 288      -2.653  17.532 -13.014  1.00 92.07           C  
ATOM   2225  O   ASN B 288      -3.368  20.501 -14.129  1.00 92.07           O  
ATOM   2226  CG  ASN B 288      -2.374  16.149 -13.570  1.00 92.07           C  
ATOM   2227  ND2 ASN B 288      -2.658  15.123 -12.776  1.00 92.07           N  
ATOM   2228  OD1 ASN B 288      -1.907  16.004 -14.702  1.00 92.07           O  
ATOM   2229  N   LEU B 289      -2.039  20.621 -12.349  1.00 90.30           N  
ATOM   2230  CA  LEU B 289      -2.473  21.956 -11.949  1.00 90.30           C  
ATOM   2231  C   LEU B 289      -2.035  22.999 -12.972  1.00 90.30           C  
ATOM   2232  CB  LEU B 289      -1.913  22.311 -10.569  1.00 90.30           C  
ATOM   2233  O   LEU B 289      -2.798  23.910 -13.301  1.00 90.30           O  
ATOM   2234  CG  LEU B 289      -2.359  23.651  -9.981  1.00 90.30           C  
ATOM   2235  CD1 LEU B 289      -3.839  23.604  -9.618  1.00 90.30           C  
ATOM   2236  CD2 LEU B 289      -1.514  24.007  -8.762  1.00 90.30           C  
ATOM   2237  N   ARG B 290      -0.882  22.864 -13.590  1.00 87.66           N  
ATOM   2238  CA  ARG B 290      -0.330  23.783 -14.580  1.00 87.66           C  
ATOM   2239  C   ARG B 290      -1.085  23.682 -15.902  1.00 87.66           C  
ATOM   2240  CB  ARG B 290       1.157  23.504 -14.803  1.00 87.66           C  
ATOM   2241  O   ARG B 290      -1.348  24.697 -16.551  1.00 87.66           O  
ATOM   2242  CG  ARG B 290       1.858  24.545 -15.661  1.00 87.66           C  
ATOM   2243  CD  ARG B 290       3.345  24.253 -15.801  1.00 87.66           C  
ATOM   2244  NE  ARG B 290       3.584  22.970 -16.456  1.00 87.66           N  
ATOM   2245  NH1 ARG B 290       5.783  22.794 -15.770  1.00 87.66           N  
ATOM   2246  NH2 ARG B 290       4.843  21.147 -17.058  1.00 87.66           N  
ATOM   2247  CZ  ARG B 290       4.736  22.307 -16.426  1.00 87.66           C  
ATOM   2248  N   LYS B 291      -1.453  22.423 -16.351  1.00 84.89           N  
ATOM   2249  CA  LYS B 291      -2.180  22.197 -17.597  1.00 84.89           C  
ATOM   2250  C   LYS B 291      -3.599  22.751 -17.514  1.00 84.89           C  
ATOM   2251  CB  LYS B 291      -2.218  20.705 -17.933  1.00 84.89           C  
ATOM   2252  O   LYS B 291      -4.154  23.205 -18.517  1.00 84.89           O  
ATOM   2253  CG  LYS B 291      -0.889  20.146 -18.419  1.00 84.89           C  
ATOM   2254  CD  LYS B 291      -1.004  18.673 -18.791  1.00 84.89           C  
ATOM   2255  CE  LYS B 291       0.331  18.106 -19.252  1.00 84.89           C  
ATOM   2256  NZ  LYS B 291       0.240  16.644 -19.545  1.00 84.89           N  
ATOM   2257  N   LYS B 292      -4.272  22.699 -16.471  1.00 71.94           N  
ATOM   2258  CA  LYS B 292      -5.614  23.230 -16.255  1.00 71.94           C  
ATOM   2259  C   LYS B 292      -5.617  24.755 -16.314  1.00 71.94           C  
ATOM   2260  CB  LYS B 292      -6.169  22.757 -14.910  1.00 71.94           C  
ATOM   2261  O   LYS B 292      -6.618  25.365 -16.698  1.00 71.94           O  
ATOM   2262  CG  LYS B 292      -7.175  21.621 -15.022  1.00 71.94           C  
ATOM   2263  CD  LYS B 292      -7.691  21.195 -13.653  1.00 71.94           C  
ATOM   2264  CE  LYS B 292      -8.604  19.980 -13.752  1.00 71.94           C  
ATOM   2265  NZ  LYS B 292      -8.968  19.450 -12.404  1.00 71.94           N  
ATOM   2266  N   GLY B 293      -4.476  25.445 -16.073  1.00 62.64           N  
ATOM   2267  CA  GLY B 293      -4.335  26.891 -16.143  1.00 62.64           C  
ATOM   2268  C   GLY B 293      -4.024  27.393 -17.541  1.00 62.64           C  
ATOM   2269  O   GLY B 293      -4.144  28.588 -17.818  1.00 62.64           O  
ATOM   2270  N   GLU B 294      -3.514  26.489 -18.577  1.00 57.18           N  
ATOM   2271  CA  GLU B 294      -3.255  26.894 -19.955  1.00 57.18           C  
ATOM   2272  C   GLU B 294      -4.551  26.994 -20.754  1.00 57.18           C  
ATOM   2273  CB  GLU B 294      -2.294  25.912 -20.633  1.00 57.18           C  
ATOM   2274  O   GLU B 294      -5.461  26.182 -20.575  1.00 57.18           O  
ATOM   2275  CG  GLU B 294      -0.841  26.090 -20.219  1.00 57.18           C  
ATOM   2276  CD  GLU B 294       0.107  26.225 -21.401  1.00 57.18           C  
ATOM   2277  OE1 GLU B 294       1.168  26.874 -21.257  1.00 57.18           O  
ATOM   2278  OE2 GLU B 294      -0.215  25.678 -22.479  1.00 57.18           O  
ATOM   2279  N   PRO B 295      -4.935  28.186 -21.325  1.00 50.29           N  
ATOM   2280  CA  PRO B 295      -6.173  28.334 -22.094  1.00 50.29           C  
ATOM   2281  C   PRO B 295      -6.396  27.189 -23.080  1.00 50.29           C  
ATOM   2282  CB  PRO B 295      -5.972  29.659 -22.833  1.00 50.29           C  
ATOM   2283  O   PRO B 295      -5.447  26.724 -23.716  1.00 50.29           O  
ATOM   2284  CG  PRO B 295      -4.604  30.114 -22.438  1.00 50.29           C  
ATOM   2285  CD  PRO B 295      -4.014  29.095 -21.505  1.00 50.29           C  
ATOM   2286  N   HIS B 296      -7.269  26.242 -22.745  1.00 44.53           N  
ATOM   2287  CA  HIS B 296      -7.690  25.164 -23.632  1.00 44.53           C  
ATOM   2288  C   HIS B 296      -7.803  25.649 -25.074  1.00 44.53           C  
ATOM   2289  CB  HIS B 296      -9.026  24.580 -23.169  1.00 44.53           C  
ATOM   2290  O   HIS B 296      -8.475  26.646 -25.347  1.00 44.53           O  
ATOM   2291  CG  HIS B 296      -8.886  23.328 -22.363  1.00 44.53           C  
ATOM   2292  CD2 HIS B 296      -9.181  23.067 -21.067  1.00 44.53           C  
ATOM   2293  ND1 HIS B 296      -8.383  22.157 -22.888  1.00 44.53           N  
ATOM   2294  CE1 HIS B 296      -8.376  21.227 -21.947  1.00 44.53           C  
ATOM   2295  NE2 HIS B 296      -8.855  21.754 -20.833  1.00 44.53           N  
ATOM   2296  N   HIS B 297      -6.967  25.517 -26.014  1.00 39.54           N  
ATOM   2297  CA  HIS B 297      -7.296  25.709 -27.422  1.00 39.54           C  
ATOM   2298  C   HIS B 297      -8.628  25.054 -27.772  1.00 39.54           C  
ATOM   2299  CB  HIS B 297      -6.186  25.149 -28.313  1.00 39.54           C  
ATOM   2300  O   HIS B 297      -9.005  24.045 -27.171  1.00 39.54           O  
ATOM   2301  CG  HIS B 297      -5.347  26.204 -28.962  1.00 39.54           C  
ATOM   2302  CD2 HIS B 297      -4.139  26.712 -28.622  1.00 39.54           C  
ATOM   2303  ND1 HIS B 297      -5.736  26.865 -30.106  1.00 39.54           N  
ATOM   2304  CE1 HIS B 297      -4.801  27.737 -30.444  1.00 39.54           C  
ATOM   2305  NE2 HIS B 297      -3.821  27.664 -29.559  1.00 39.54           N  
ATOM   2306  N   GLU B 298      -9.519  25.758 -28.467  1.00 37.11           N  
ATOM   2307  CA  GLU B 298     -10.800  25.344 -29.032  1.00 37.11           C  
ATOM   2308  C   GLU B 298     -10.676  24.009 -29.760  1.00 37.11           C  
ATOM   2309  CB  GLU B 298     -11.339  26.415 -29.984  1.00 37.11           C  
ATOM   2310  O   GLU B 298      -9.892  23.881 -30.703  1.00 37.11           O  
ATOM   2311  CG  GLU B 298     -12.488  27.229 -29.406  1.00 37.11           C  
ATOM   2312  CD  GLU B 298     -13.053  28.247 -30.384  1.00 37.11           C  
ATOM   2313  OE1 GLU B 298     -14.072  28.898 -30.062  1.00 37.11           O  
ATOM   2314  OE2 GLU B 298     -12.471  28.395 -31.482  1.00 37.11           O  
ATOM   2315  N   LEU B 299     -10.695  22.867 -29.068  1.00 36.25           N  
ATOM   2316  CA  LEU B 299     -10.699  21.626 -29.834  1.00 36.25           C  
ATOM   2317  C   LEU B 299     -11.740  21.677 -30.947  1.00 36.25           C  
ATOM   2318  CB  LEU B 299     -10.973  20.431 -28.917  1.00 36.25           C  
ATOM   2319  O   LEU B 299     -12.833  22.214 -30.757  1.00 36.25           O  
ATOM   2320  CG  LEU B 299      -9.746  19.698 -28.373  1.00 36.25           C  
ATOM   2321  CD1 LEU B 299      -9.848  19.545 -26.859  1.00 36.25           C  
ATOM   2322  CD2 LEU B 299      -9.593  18.338 -29.044  1.00 36.25           C  
ATOM   2323  N   PRO B 300     -11.383  21.502 -32.236  1.00 34.97           N  
ATOM   2324  CA  PRO B 300     -12.340  21.551 -33.345  1.00 34.97           C  
ATOM   2325  C   PRO B 300     -13.549  20.646 -33.120  1.00 34.97           C  
ATOM   2326  CB  PRO B 300     -11.515  21.074 -34.543  1.00 34.97           C  
ATOM   2327  O   PRO B 300     -13.463  19.668 -32.373  1.00 34.97           O  
ATOM   2328  CG  PRO B 300     -10.243  20.559 -33.950  1.00 34.97           C  
ATOM   2329  CD  PRO B 300     -10.281  20.787 -32.467  1.00 34.97           C  
ATOM   2330  N   PRO B 301     -14.808  21.081 -33.399  1.00 33.84           N  
ATOM   2331  CA  PRO B 301     -16.121  20.462 -33.205  1.00 33.84           C  
ATOM   2332  C   PRO B 301     -16.255  19.125 -33.931  1.00 33.84           C  
ATOM   2333  CB  PRO B 301     -17.088  21.497 -33.784  1.00 33.84           C  
ATOM   2334  O   PRO B 301     -17.369  18.624 -34.108  1.00 33.84           O  
ATOM   2335  CG  PRO B 301     -16.222  22.443 -34.551  1.00 33.84           C  
ATOM   2336  CD  PRO B 301     -14.787  22.049 -34.345  1.00 33.84           C  
ATOM   2337  N   GLY B 302     -15.232  18.412 -34.342  1.00 27.07           N  
ATOM   2338  CA  GLY B 302     -15.595  17.633 -35.515  1.00 27.07           C  
ATOM   2339  C   GLY B 302     -16.696  16.625 -35.246  1.00 27.07           C  
ATOM   2340  O   GLY B 302     -17.340  16.138 -36.177  1.00 27.07           O  
ATOM   2341  N   SER B 303     -16.709  15.843 -34.202  1.00 26.85           N  
ATOM   2342  CA  SER B 303     -17.281  14.541 -34.530  1.00 26.85           C  
ATOM   2343  C   SER B 303     -18.795  14.629 -34.696  1.00 26.85           C  
ATOM   2344  CB  SER B 303     -16.938  13.516 -33.448  1.00 26.85           C  
ATOM   2345  O   SER B 303     -19.451  15.437 -34.035  1.00 26.85           O  
ATOM   2346  OG  SER B 303     -16.989  12.199 -33.969  1.00 26.85           O  
ATOM   2347  N   THR B 304     -19.364  14.046 -35.750  1.00 25.13           N  
ATOM   2348  CA  THR B 304     -20.651  14.024 -36.436  1.00 25.13           C  
ATOM   2349  C   THR B 304     -21.726  13.403 -35.548  1.00 25.13           C  
ATOM   2350  CB  THR B 304     -20.565  13.247 -37.763  1.00 25.13           C  
ATOM   2351  O   THR B 304     -21.890  12.181 -35.526  1.00 25.13           O  
ATOM   2352  CG2 THR B 304     -20.622  14.193 -38.958  1.00 25.13           C  
ATOM   2353  OG1 THR B 304     -19.332  12.518 -37.803  1.00 25.13           O  
ATOM   2354  N   LYS B 305     -21.755  13.530 -34.242  1.00 22.48           N  
ATOM   2355  CA  LYS B 305     -22.848  12.690 -33.761  1.00 22.48           C  
ATOM   2356  C   LYS B 305     -24.176  13.100 -34.391  1.00 22.48           C  
ATOM   2357  CB  LYS B 305     -22.948  12.760 -32.236  1.00 22.48           C  
ATOM   2358  O   LYS B 305     -24.368  14.266 -34.743  1.00 22.48           O  
ATOM   2359  CG  LYS B 305     -22.208  11.642 -31.516  1.00 22.48           C  
ATOM   2360  CD  LYS B 305     -22.448  11.691 -30.012  1.00 22.48           C  
ATOM   2361  CE  LYS B 305     -21.629  10.637 -29.280  1.00 22.48           C  
ATOM   2362  NZ  LYS B 305     -21.761  10.765 -27.797  1.00 22.48           N  
ATOM   2363  N   ARG B 306     -24.995  12.088 -34.785  1.00 25.10           N  
ATOM   2364  CA  ARG B 306     -26.245  12.050 -35.537  1.00 25.10           C  
ATOM   2365  C   ARG B 306     -27.317  12.899 -34.861  1.00 25.10           C  
ATOM   2366  CB  ARG B 306     -26.738  10.610 -35.690  1.00 25.10           C  
ATOM   2367  O   ARG B 306     -27.525  12.797 -33.650  1.00 25.10           O  
ATOM   2368  CG  ARG B 306     -27.531  10.362 -36.963  1.00 25.10           C  
ATOM   2369  CD  ARG B 306     -27.930   8.900 -37.103  1.00 25.10           C  
ATOM   2370  NE  ARG B 306     -27.716   8.410 -38.462  1.00 25.10           N  
ATOM   2371  NH1 ARG B 306     -29.880   7.658 -38.755  1.00 25.10           N  
ATOM   2372  NH2 ARG B 306     -28.343   7.424 -40.439  1.00 25.10           N  
ATOM   2373  CZ  ARG B 306     -28.647   7.832 -39.216  1.00 25.10           C  
ATOM   2374  N   ALA B 307     -27.840  13.946 -35.539  1.00 26.33           N  
ATOM   2375  CA  ALA B 307     -28.691  15.102 -35.269  1.00 26.33           C  
ATOM   2376  C   ALA B 307     -30.114  14.668 -34.931  1.00 26.33           C  
ATOM   2377  CB  ALA B 307     -28.697  16.049 -36.466  1.00 26.33           C  
ATOM   2378  O   ALA B 307     -31.025  15.498 -34.869  1.00 26.33           O  
ATOM   2379  N   LEU B 308     -30.422  13.650 -34.124  1.00 25.24           N  
ATOM   2380  CA  LEU B 308     -31.852  13.447 -34.333  1.00 25.24           C  
ATOM   2381  C   LEU B 308     -32.624  14.741 -34.102  1.00 25.24           C  
ATOM   2382  CB  LEU B 308     -32.379  12.351 -33.403  1.00 25.24           C  
ATOM   2383  O   LEU B 308     -32.181  15.607 -33.345  1.00 25.24           O  
ATOM   2384  CG  LEU B 308     -32.518  10.955 -34.011  1.00 25.24           C  
ATOM   2385  CD1 LEU B 308     -31.889   9.912 -33.092  1.00 25.24           C  
ATOM   2386  CD2 LEU B 308     -33.984  10.629 -34.273  1.00 25.24           C  
ATOM   2387  N   PRO B 309     -33.802  15.014 -34.748  1.00 25.94           N  
ATOM   2388  CA  PRO B 309     -34.569  16.201 -35.131  1.00 25.94           C  
ATOM   2389  C   PRO B 309     -35.273  16.857 -33.946  1.00 25.94           C  
ATOM   2390  CB  PRO B 309     -35.586  15.655 -36.136  1.00 25.94           C  
ATOM   2391  O   PRO B 309     -36.048  17.800 -34.127  1.00 25.94           O  
ATOM   2392  CG  PRO B 309     -35.609  14.180 -35.894  1.00 25.94           C  
ATOM   2393  CD  PRO B 309     -34.507  13.838 -34.933  1.00 25.94           C  
ATOM   2394  N   ASN B 310     -34.950  16.535 -32.697  1.00 21.56           N  
ATOM   2395  CA  ASN B 310     -36.184  16.771 -31.955  1.00 21.56           C  
ATOM   2396  C   ASN B 310     -36.546  18.253 -31.926  1.00 21.56           C  
ATOM   2397  CB  ASN B 310     -36.067  16.225 -30.530  1.00 21.56           C  
ATOM   2398  O   ASN B 310     -35.670  19.108 -31.783  1.00 21.56           O  
ATOM   2399  CG  ASN B 310     -36.737  14.875 -30.365  1.00 21.56           C  
ATOM   2400  ND2 ASN B 310     -36.743  14.362 -29.140  1.00 21.56           N  
ATOM   2401  OD1 ASN B 310     -37.245  14.299 -31.330  1.00 21.56           O  
ATOM   2402  N   ASN B 311     -37.809  18.669 -32.151  1.00 22.02           N  
ATOM   2403  CA  ASN B 311     -38.543  19.884 -32.486  1.00 22.02           C  
ATOM   2404  C   ASN B 311     -38.555  20.870 -31.322  1.00 22.02           C  
ATOM   2405  CB  ASN B 311     -39.974  19.547 -32.911  1.00 22.02           C  
ATOM   2406  O   ASN B 311     -39.195  21.921 -31.399  1.00 22.02           O  
ATOM   2407  CG  ASN B 311     -40.073  19.163 -34.375  1.00 22.02           C  
ATOM   2408  ND2 ASN B 311     -41.219  18.622 -34.769  1.00 22.02           N  
ATOM   2409  OD1 ASN B 311     -39.126  19.350 -35.144  1.00 22.02           O  
ATOM   2410  N   THR B 312     -38.261  20.450 -30.075  1.00 22.00           N  
ATOM   2411  CA  THR B 312     -39.212  21.128 -29.201  1.00 22.00           C  
ATOM   2412  C   THR B 312     -38.956  22.632 -29.187  1.00 22.00           C  
ATOM   2413  CB  THR B 312     -39.140  20.579 -27.764  1.00 22.00           C  
ATOM   2414  O   THR B 312     -37.863  23.084 -29.535  1.00 22.00           O  
ATOM   2415  CG2 THR B 312     -40.524  20.194 -27.252  1.00 22.00           C  
ATOM   2416  OG1 THR B 312     -38.296  19.421 -27.743  1.00 22.00           O  
ATOM   2417  N   SER B 313     -39.728  23.431 -28.363  1.00 22.03           N  
ATOM   2418  CA  SER B 313     -40.301  24.768 -28.248  1.00 22.03           C  
ATOM   2419  C   SER B 313     -39.251  25.783 -27.808  1.00 22.03           C  
ATOM   2420  CB  SER B 313     -41.468  24.768 -27.259  1.00 22.03           C  
ATOM   2421  O   SER B 313     -38.185  25.408 -27.315  1.00 22.03           O  
ATOM   2422  OG  SER B 313     -41.080  24.192 -26.024  1.00 22.03           O  
ATOM   2423  N   SER B 314     -39.565  27.103 -27.793  1.00 24.18           N  
ATOM   2424  CA  SER B 314     -39.008  28.418 -28.094  1.00 24.18           C  
ATOM   2425  C   SER B 314     -38.262  28.991 -26.893  1.00 24.18           C  
ATOM   2426  CB  SER B 314     -40.113  29.383 -28.525  1.00 24.18           C  
ATOM   2427  O   SER B 314     -37.578  30.010 -27.009  1.00 24.18           O  
ATOM   2428  OG  SER B 314     -41.014  29.626 -27.458  1.00 24.18           O  
ATOM   2429  N   SER B 315     -38.563  28.652 -25.656  1.00 24.50           N  
ATOM   2430  CA  SER B 315     -38.763  29.854 -24.853  1.00 24.50           C  
ATOM   2431  C   SER B 315     -37.442  30.573 -24.597  1.00 24.50           C  
ATOM   2432  CB  SER B 315     -39.430  29.506 -23.522  1.00 24.50           C  
ATOM   2433  O   SER B 315     -36.375  29.960 -24.653  1.00 24.50           O  
ATOM   2434  OG  SER B 315     -40.650  28.817 -23.736  1.00 24.50           O  
ATOM   2435  N   PRO B 316     -37.520  31.916 -24.164  1.00 26.23           N  
ATOM   2436  CA  PRO B 316     -36.637  33.084 -24.197  1.00 26.23           C  
ATOM   2437  C   PRO B 316     -35.454  32.957 -23.240  1.00 26.23           C  
ATOM   2438  CB  PRO B 316     -37.557  34.234 -23.777  1.00 26.23           C  
ATOM   2439  O   PRO B 316     -35.493  32.149 -22.308  1.00 26.23           O  
ATOM   2440  CG  PRO B 316     -38.715  33.570 -23.105  1.00 26.23           C  
ATOM   2441  CD  PRO B 316     -38.548  32.082 -23.225  1.00 26.23           C  
ATOM   2442  N   GLN B 317     -34.380  33.722 -23.483  1.00 26.14           N  
ATOM   2443  CA  GLN B 317     -32.950  33.773 -23.197  1.00 26.14           C  
ATOM   2444  C   GLN B 317     -32.686  34.365 -21.816  1.00 26.14           C  
ATOM   2445  CB  GLN B 317     -32.217  34.587 -24.265  1.00 26.14           C  
ATOM   2446  O   GLN B 317     -32.348  35.544 -21.694  1.00 26.14           O  
ATOM   2447  CG  GLN B 317     -31.782  33.767 -25.472  1.00 26.14           C  
ATOM   2448  CD  GLN B 317     -30.284  33.530 -25.511  1.00 26.14           C  
ATOM   2449  NE2 GLN B 317     -29.871  32.453 -26.171  1.00 26.14           N  
ATOM   2450  OE1 GLN B 317     -29.504  34.308 -24.953  1.00 26.14           O  
ATOM   2451  N   PRO B 318     -33.459  34.141 -20.705  1.00 26.83           N  
ATOM   2452  CA  PRO B 318     -33.225  35.206 -19.727  1.00 26.83           C  
ATOM   2453  C   PRO B 318     -31.763  35.301 -19.296  1.00 26.83           C  
ATOM   2454  CB  PRO B 318     -34.116  34.806 -18.549  1.00 26.83           C  
ATOM   2455  O   PRO B 318     -31.035  34.306 -19.346  1.00 26.83           O  
ATOM   2456  CG  PRO B 318     -34.507  33.391 -18.830  1.00 26.83           C  
ATOM   2457  CD  PRO B 318     -33.991  33.014 -20.188  1.00 26.83           C  
ATOM   2458  N   LYS B 319     -31.138  36.544 -19.210  1.00 26.88           N  
ATOM   2459  CA  LYS B 319     -29.812  37.125 -19.020  1.00 26.88           C  
ATOM   2460  C   LYS B 319     -29.266  36.807 -17.631  1.00 26.88           C  
ATOM   2461  CB  LYS B 319     -29.852  38.638 -19.233  1.00 26.88           C  
ATOM   2462  O   LYS B 319     -29.862  37.189 -16.622  1.00 26.88           O  
ATOM   2463  CG  LYS B 319     -29.766  39.061 -20.693  1.00 26.88           C  
ATOM   2464  CD  LYS B 319     -29.809  40.576 -20.840  1.00 26.88           C  
ATOM   2465  CE  LYS B 319     -29.762  40.998 -22.302  1.00 26.88           C  
ATOM   2466  NZ  LYS B 319     -30.144  42.432 -22.477  1.00 26.88           N  
ATOM   2467  N   LYS B 320     -28.717  35.632 -17.375  1.00 28.77           N  
ATOM   2468  CA  LYS B 320     -28.276  35.223 -16.045  1.00 28.77           C  
ATOM   2469  C   LYS B 320     -27.245  36.198 -15.483  1.00 28.77           C  
ATOM   2470  CB  LYS B 320     -27.693  33.809 -16.083  1.00 28.77           C  
ATOM   2471  O   LYS B 320     -26.263  36.526 -16.153  1.00 28.77           O  
ATOM   2472  CG  LYS B 320     -28.680  32.721 -15.688  1.00 28.77           C  
ATOM   2473  CD  LYS B 320     -28.041  31.340 -15.744  1.00 28.77           C  
ATOM   2474  CE  LYS B 320     -29.041  30.246 -15.393  1.00 28.77           C  
ATOM   2475  NZ  LYS B 320     -28.619  28.917 -15.927  1.00 28.77           N  
ATOM   2476  N   LYS B 321     -27.522  37.147 -14.568  1.00 33.29           N  
ATOM   2477  CA  LYS B 321     -26.768  38.204 -13.899  1.00 33.29           C  
ATOM   2478  C   LYS B 321     -25.528  37.642 -13.210  1.00 33.29           C  
ATOM   2479  CB  LYS B 321     -27.648  38.931 -12.882  1.00 33.29           C  
ATOM   2480  O   LYS B 321     -25.594  36.600 -12.554  1.00 33.29           O  
ATOM   2481  CG  LYS B 321     -28.219  40.248 -13.387  1.00 33.29           C  
ATOM   2482  CD  LYS B 321     -29.032  40.954 -12.310  1.00 33.29           C  
ATOM   2483  CE  LYS B 321     -29.544  42.305 -12.791  1.00 33.29           C  
ATOM   2484  NZ  LYS B 321     -30.692  42.788 -11.966  1.00 33.29           N  
ATOM   2485  N   PRO B 322     -24.253  37.991 -13.634  1.00 37.56           N  
ATOM   2486  CA  PRO B 322     -22.934  37.587 -13.143  1.00 37.56           C  
ATOM   2487  C   PRO B 322     -22.817  37.675 -11.623  1.00 37.56           C  
ATOM   2488  CB  PRO B 322     -21.986  38.580 -13.822  1.00 37.56           C  
ATOM   2489  O   PRO B 322     -23.315  38.628 -11.017  1.00 37.56           O  
ATOM   2490  CG  PRO B 322     -22.875  39.664 -14.339  1.00 37.56           C  
ATOM   2491  CD  PRO B 322     -24.303  39.251 -14.129  1.00 37.56           C  
ATOM   2492  N   LEU B 323     -22.940  36.560 -10.942  1.00 37.79           N  
ATOM   2493  CA  LEU B 323     -22.810  36.499  -9.490  1.00 37.79           C  
ATOM   2494  C   LEU B 323     -21.525  37.180  -9.030  1.00 37.79           C  
ATOM   2495  CB  LEU B 323     -22.831  35.045  -9.011  1.00 37.79           C  
ATOM   2496  O   LEU B 323     -20.427  36.758  -9.399  1.00 37.79           O  
ATOM   2497  CG  LEU B 323     -24.208  34.446  -8.724  1.00 37.79           C  
ATOM   2498  CD1 LEU B 323     -24.216  32.956  -9.050  1.00 37.79           C  
ATOM   2499  CD2 LEU B 323     -24.603  34.682  -7.270  1.00 37.79           C  
ATOM   2500  N   ASP B 324     -21.386  38.528  -8.883  1.00 44.48           N  
ATOM   2501  CA  ASP B 324     -20.322  39.461  -8.524  1.00 44.48           C  
ATOM   2502  C   ASP B 324     -19.644  39.044  -7.221  1.00 44.48           C  
ATOM   2503  CB  ASP B 324     -20.874  40.882  -8.398  1.00 44.48           C  
ATOM   2504  O   ASP B 324     -18.690  39.687  -6.778  1.00 44.48           O  
ATOM   2505  CG  ASP B 324     -19.998  41.920  -9.078  1.00 44.48           C  
ATOM   2506  OD1 ASP B 324     -18.976  41.547  -9.694  1.00 44.48           O  
ATOM   2507  OD2 ASP B 324     -20.332  43.122  -8.996  1.00 44.48           O  
ATOM   2508  N   GLY B 325     -20.206  38.189  -6.250  1.00 45.95           N  
ATOM   2509  CA  GLY B 325     -19.832  38.166  -4.844  1.00 45.95           C  
ATOM   2510  C   GLY B 325     -18.609  37.313  -4.566  1.00 45.95           C  
ATOM   2511  O   GLY B 325     -18.350  36.946  -3.418  1.00 45.95           O  
ATOM   2512  N   GLU B 326     -17.874  36.705  -5.503  1.00 55.78           N  
ATOM   2513  CA  GLU B 326     -16.840  35.756  -5.100  1.00 55.78           C  
ATOM   2514  C   GLU B 326     -15.586  36.480  -4.616  1.00 55.78           C  
ATOM   2515  CB  GLU B 326     -16.491  34.817  -6.258  1.00 55.78           C  
ATOM   2516  O   GLU B 326     -15.118  37.420  -5.262  1.00 55.78           O  
ATOM   2517  CG  GLU B 326     -17.157  33.452  -6.164  1.00 55.78           C  
ATOM   2518  CD  GLU B 326     -16.738  32.502  -7.275  1.00 55.78           C  
ATOM   2519  OE1 GLU B 326     -17.178  31.330  -7.270  1.00 55.78           O  
ATOM   2520  OE2 GLU B 326     -15.961  32.933  -8.156  1.00 55.78           O  
ATOM   2521  N   TYR B 327     -15.180  36.415  -3.223  1.00 52.91           N  
ATOM   2522  CA  TYR B 327     -14.016  37.054  -2.620  1.00 52.91           C  
ATOM   2523  C   TYR B 327     -12.761  36.216  -2.835  1.00 52.91           C  
ATOM   2524  CB  TYR B 327     -14.242  37.281  -1.123  1.00 52.91           C  
ATOM   2525  O   TYR B 327     -12.835  34.988  -2.922  1.00 52.91           O  
ATOM   2526  CG  TYR B 327     -15.394  38.207  -0.816  1.00 52.91           C  
ATOM   2527  CD1 TYR B 327     -15.202  39.584  -0.728  1.00 52.91           C  
ATOM   2528  CD2 TYR B 327     -16.676  37.708  -0.614  1.00 52.91           C  
ATOM   2529  CE1 TYR B 327     -16.260  40.441  -0.444  1.00 52.91           C  
ATOM   2530  CE2 TYR B 327     -17.742  38.555  -0.329  1.00 52.91           C  
ATOM   2531  OH  TYR B 327     -18.575  40.762   0.035  1.00 52.91           O  
ATOM   2532  CZ  TYR B 327     -17.524  39.919  -0.247  1.00 52.91           C  
ATOM   2533  N   PHE B 328     -11.681  36.794  -3.443  1.00 51.89           N  
ATOM   2534  CA  PHE B 328     -10.381  36.151  -3.598  1.00 51.89           C  
ATOM   2535  C   PHE B 328      -9.379  36.707  -2.593  1.00 51.89           C  
ATOM   2536  CB  PHE B 328      -9.853  36.338  -5.024  1.00 51.89           C  
ATOM   2537  O   PHE B 328      -9.474  37.868  -2.191  1.00 51.89           O  
ATOM   2538  CG  PHE B 328     -10.716  35.700  -6.079  1.00 51.89           C  
ATOM   2539  CD1 PHE B 328     -10.522  34.375  -6.448  1.00 51.89           C  
ATOM   2540  CD2 PHE B 328     -11.723  36.427  -6.701  1.00 51.89           C  
ATOM   2541  CE1 PHE B 328     -11.319  33.782  -7.425  1.00 51.89           C  
ATOM   2542  CE2 PHE B 328     -12.524  35.841  -7.678  1.00 51.89           C  
ATOM   2543  CZ  PHE B 328     -12.319  34.519  -8.039  1.00 51.89           C  
ATOM   2544  N   THR B 329      -8.717  35.822  -1.798  1.00 60.40           N  
ATOM   2545  CA  THR B 329      -7.695  36.247  -0.848  1.00 60.40           C  
ATOM   2546  C   THR B 329      -6.309  36.191  -1.484  1.00 60.40           C  
ATOM   2547  CB  THR B 329      -7.715  35.376   0.422  1.00 60.40           C  
ATOM   2548  O   THR B 329      -5.926  35.172  -2.064  1.00 60.40           O  
ATOM   2549  CG2 THR B 329      -6.927  36.031   1.551  1.00 60.40           C  
ATOM   2550  OG1 THR B 329      -9.071  35.191   0.846  1.00 60.40           O  
ATOM   2551  N   LEU B 330      -5.652  37.280  -1.724  1.00 60.02           N  
ATOM   2552  CA  LEU B 330      -4.294  37.377  -2.248  1.00 60.02           C  
ATOM   2553  C   LEU B 330      -3.275  37.415  -1.114  1.00 60.02           C  
ATOM   2554  CB  LEU B 330      -4.146  38.623  -3.125  1.00 60.02           C  
ATOM   2555  O   LEU B 330      -3.405  38.214  -0.184  1.00 60.02           O  
ATOM   2556  CG  LEU B 330      -3.725  38.385  -4.577  1.00 60.02           C  
ATOM   2557  CD1 LEU B 330      -4.838  38.813  -5.528  1.00 60.02           C  
ATOM   2558  CD2 LEU B 330      -2.432  39.129  -4.888  1.00 60.02           C  
ATOM   2559  N   GLN B 331      -2.399  36.424  -0.912  1.00 59.11           N  
ATOM   2560  CA  GLN B 331      -1.309  36.419   0.058  1.00 59.11           C  
ATOM   2561  C   GLN B 331      -0.159  37.309  -0.402  1.00 59.11           C  
ATOM   2562  CB  GLN B 331      -0.808  34.993   0.295  1.00 59.11           C  
ATOM   2563  O   GLN B 331       0.419  37.085  -1.468  1.00 59.11           O  
ATOM   2564  CG  GLN B 331      -1.446  34.308   1.495  1.00 59.11           C  
ATOM   2565  CD  GLN B 331      -0.710  33.049   1.913  1.00 59.11           C  
ATOM   2566  NE2 GLN B 331      -1.076  32.503   3.068  1.00 59.11           N  
ATOM   2567  OE1 GLN B 331       0.180  32.570   1.203  1.00 59.11           O  
ATOM   2568  N   ILE B 332       0.097  38.458   0.125  1.00 62.27           N  
ATOM   2569  CA  ILE B 332       1.071  39.452  -0.312  1.00 62.27           C  
ATOM   2570  C   ILE B 332       2.244  39.489   0.665  1.00 62.27           C  
ATOM   2571  CB  ILE B 332       0.432  40.854  -0.435  1.00 62.27           C  
ATOM   2572  O   ILE B 332       2.046  39.561   1.880  1.00 62.27           O  
ATOM   2573  CG1 ILE B 332      -0.764  40.813  -1.393  1.00 62.27           C  
ATOM   2574  CG2 ILE B 332       1.469  41.882  -0.896  1.00 62.27           C  
ATOM   2575  CD1 ILE B 332      -1.551  42.115  -1.456  1.00 62.27           C  
ATOM   2576  N   ARG B 333       3.370  39.205   0.182  1.00 64.47           N  
ATOM   2577  CA  ARG B 333       4.585  39.313   0.983  1.00 64.47           C  
ATOM   2578  C   ARG B 333       5.221  40.690   0.830  1.00 64.47           C  
ATOM   2579  CB  ARG B 333       5.587  38.226   0.590  1.00 64.47           C  
ATOM   2580  O   ARG B 333       5.521  41.121  -0.286  1.00 64.47           O  
ATOM   2581  CG  ARG B 333       6.236  37.529   1.775  1.00 64.47           C  
ATOM   2582  CD  ARG B 333       7.204  36.442   1.329  1.00 64.47           C  
ATOM   2583  NE  ARG B 333       7.955  35.893   2.455  1.00 64.47           N  
ATOM   2584  NH1 ARG B 333       9.073  34.305   1.203  1.00 64.47           N  
ATOM   2585  NH2 ARG B 333       9.453  34.470   3.458  1.00 64.47           N  
ATOM   2586  CZ  ARG B 333       8.825  34.891   2.370  1.00 64.47           C  
ATOM   2587  N   GLY B 334       5.555  41.527   1.815  1.00 72.57           N  
ATOM   2588  CA  GLY B 334       6.198  42.831   1.833  1.00 72.57           C  
ATOM   2589  C   GLY B 334       5.218  43.978   1.985  1.00 72.57           C  
ATOM   2590  O   GLY B 334       4.121  43.942   1.423  1.00 72.57           O  
ATOM   2591  N   ARG B 335       5.455  44.931   2.920  1.00 73.60           N  
ATOM   2592  CA  ARG B 335       4.576  46.029   3.308  1.00 73.60           C  
ATOM   2593  C   ARG B 335       4.265  46.929   2.116  1.00 73.60           C  
ATOM   2594  CB  ARG B 335       5.207  46.851   4.434  1.00 73.60           C  
ATOM   2595  O   ARG B 335       3.117  47.332   1.919  1.00 73.60           O  
ATOM   2596  CG  ARG B 335       4.253  47.840   5.084  1.00 73.60           C  
ATOM   2597  CD  ARG B 335       4.702  48.216   6.489  1.00 73.60           C  
ATOM   2598  NE  ARG B 335       3.636  48.879   7.236  1.00 73.60           N  
ATOM   2599  NH1 ARG B 335       4.991  49.539   8.987  1.00 73.60           N  
ATOM   2600  NH2 ARG B 335       2.760  50.063   8.998  1.00 73.60           N  
ATOM   2601  CZ  ARG B 335       3.798  49.492   8.405  1.00 73.60           C  
ATOM   2602  N   GLU B 336       5.293  47.213   1.340  1.00 76.67           N  
ATOM   2603  CA  GLU B 336       5.120  48.134   0.220  1.00 76.67           C  
ATOM   2604  C   GLU B 336       4.159  47.563  -0.819  1.00 76.67           C  
ATOM   2605  CB  GLU B 336       6.470  48.451  -0.429  1.00 76.67           C  
ATOM   2606  O   GLU B 336       3.286  48.274  -1.321  1.00 76.67           O  
ATOM   2607  CG  GLU B 336       6.870  49.916  -0.332  1.00 76.67           C  
ATOM   2608  CD  GLU B 336       8.157  50.237  -1.075  1.00 76.67           C  
ATOM   2609  OE1 GLU B 336       8.534  51.428  -1.150  1.00 76.67           O  
ATOM   2610  OE2 GLU B 336       8.793  49.289  -1.587  1.00 76.67           O  
ATOM   2611  N   ARG B 337       4.278  46.210  -1.059  1.00 73.15           N  
ATOM   2612  CA  ARG B 337       3.419  45.526  -2.021  1.00 73.15           C  
ATOM   2613  C   ARG B 337       1.985  45.437  -1.510  1.00 73.15           C  
ATOM   2614  CB  ARG B 337       3.957  44.125  -2.321  1.00 73.15           C  
ATOM   2615  O   ARG B 337       1.036  45.659  -2.265  1.00 73.15           O  
ATOM   2616  CG  ARG B 337       4.954  44.081  -3.468  1.00 73.15           C  
ATOM   2617  CD  ARG B 337       5.356  42.653  -3.811  1.00 73.15           C  
ATOM   2618  NE  ARG B 337       6.556  42.615  -4.642  1.00 73.15           N  
ATOM   2619  NH1 ARG B 337       6.896  40.342  -4.409  1.00 73.15           N  
ATOM   2620  NH2 ARG B 337       8.336  41.597  -5.676  1.00 73.15           N  
ATOM   2621  CZ  ARG B 337       7.260  41.518  -4.907  1.00 73.15           C  
ATOM   2622  N   PHE B 338       1.914  45.107  -0.199  1.00 69.76           N  
ATOM   2623  CA  PHE B 338       0.596  45.064   0.424  1.00 69.76           C  
ATOM   2624  C   PHE B 338      -0.119  46.401   0.272  1.00 69.76           C  
ATOM   2625  CB  PHE B 338       0.713  44.697   1.907  1.00 69.76           C  
ATOM   2626  O   PHE B 338      -1.289  46.445  -0.115  1.00 69.76           O  
ATOM   2627  CG  PHE B 338      -0.578  44.828   2.668  1.00 69.76           C  
ATOM   2628  CD1 PHE B 338      -0.813  45.929   3.483  1.00 69.76           C  
ATOM   2629  CD2 PHE B 338      -1.558  43.849   2.569  1.00 69.76           C  
ATOM   2630  CE1 PHE B 338      -2.007  46.052   4.189  1.00 69.76           C  
ATOM   2631  CE2 PHE B 338      -2.754  43.965   3.272  1.00 69.76           C  
ATOM   2632  CZ  PHE B 338      -2.976  45.067   4.082  1.00 69.76           C  
ATOM   2633  N   GLU B 339       0.623  47.527   0.500  1.00 79.03           N  
ATOM   2634  CA  GLU B 339       0.020  48.854   0.422  1.00 79.03           C  
ATOM   2635  C   GLU B 339      -0.417  49.180  -1.003  1.00 79.03           C  
ATOM   2636  CB  GLU B 339       0.995  49.919   0.931  1.00 79.03           C  
ATOM   2637  O   GLU B 339      -1.467  49.790  -1.212  1.00 79.03           O  
ATOM   2638  CG  GLU B 339       0.917  50.158   2.432  1.00 79.03           C  
ATOM   2639  CD  GLU B 339       1.790  51.311   2.902  1.00 79.03           C  
ATOM   2640  OE1 GLU B 339       1.718  51.678   4.096  1.00 79.03           O  
ATOM   2641  OE2 GLU B 339       2.550  51.852   2.068  1.00 79.03           O  
ATOM   2642  N   MET B 340       0.345  48.735  -1.968  1.00 79.43           N  
ATOM   2643  CA  MET B 340       0.049  48.967  -3.379  1.00 79.43           C  
ATOM   2644  C   MET B 340      -1.227  48.242  -3.793  1.00 79.43           C  
ATOM   2645  CB  MET B 340       1.217  48.514  -4.256  1.00 79.43           C  
ATOM   2646  O   MET B 340      -2.094  48.825  -4.447  1.00 79.43           O  
ATOM   2647  CG  MET B 340       1.525  49.461  -5.404  1.00 79.43           C  
ATOM   2648  SD  MET B 340       2.867  48.836  -6.490  1.00 79.43           S  
ATOM   2649  CE  MET B 340       3.842  47.894  -5.284  1.00 79.43           C  
ATOM   2650  N   PHE B 341      -1.337  46.937  -3.340  1.00 76.56           N  
ATOM   2651  CA  PHE B 341      -2.507  46.160  -3.732  1.00 76.56           C  
ATOM   2652  C   PHE B 341      -3.751  46.645  -2.996  1.00 76.56           C  
ATOM   2653  CB  PHE B 341      -2.282  44.670  -3.458  1.00 76.56           C  
ATOM   2654  O   PHE B 341      -4.847  46.658  -3.560  1.00 76.56           O  
ATOM   2655  CG  PHE B 341      -1.599  43.942  -4.584  1.00 76.56           C  
ATOM   2656  CD1 PHE B 341      -2.301  43.594  -5.732  1.00 76.56           C  
ATOM   2657  CD2 PHE B 341      -0.255  43.605  -4.494  1.00 76.56           C  
ATOM   2658  CE1 PHE B 341      -1.671  42.920  -6.776  1.00 76.56           C  
ATOM   2659  CE2 PHE B 341       0.381  42.931  -5.533  1.00 76.56           C  
ATOM   2660  CZ  PHE B 341      -0.329  42.589  -6.673  1.00 76.56           C  
ATOM   2661  N   ARG B 342      -3.631  47.060  -1.790  1.00 75.29           N  
ATOM   2662  CA  ARG B 342      -4.740  47.636  -1.037  1.00 75.29           C  
ATOM   2663  C   ARG B 342      -5.273  48.891  -1.720  1.00 75.29           C  
ATOM   2664  CB  ARG B 342      -4.306  47.963   0.394  1.00 75.29           C  
ATOM   2665  O   ARG B 342      -6.485  49.052  -1.875  1.00 75.29           O  
ATOM   2666  CG  ARG B 342      -5.451  48.366   1.308  1.00 75.29           C  
ATOM   2667  CD  ARG B 342      -4.953  48.800   2.679  1.00 75.29           C  
ATOM   2668  NE  ARG B 342      -4.234  50.070   2.614  1.00 75.29           N  
ATOM   2669  NH1 ARG B 342      -3.897  50.233   4.894  1.00 75.29           N  
ATOM   2670  NH2 ARG B 342      -3.111  51.869   3.494  1.00 75.29           N  
ATOM   2671  CZ  ARG B 342      -3.749  50.721   3.668  1.00 75.29           C  
ATOM   2672  N   GLU B 343      -4.412  49.802  -2.184  1.00 79.27           N  
ATOM   2673  CA  GLU B 343      -4.804  51.033  -2.863  1.00 79.27           C  
ATOM   2674  C   GLU B 343      -5.496  50.735  -4.190  1.00 79.27           C  
ATOM   2675  CB  GLU B 343      -3.586  51.931  -3.095  1.00 79.27           C  
ATOM   2676  O   GLU B 343      -6.482  51.387  -4.542  1.00 79.27           O  
ATOM   2677  CG  GLU B 343      -3.643  53.253  -2.345  1.00 79.27           C  
ATOM   2678  CD  GLU B 343      -2.382  54.088  -2.502  1.00 79.27           C  
ATOM   2679  OE1 GLU B 343      -2.266  55.143  -1.838  1.00 79.27           O  
ATOM   2680  OE2 GLU B 343      -1.504  53.684  -3.296  1.00 79.27           O  
ATOM   2681  N   LEU B 344      -4.961  49.728  -4.943  1.00 77.25           N  
ATOM   2682  CA  LEU B 344      -5.552  49.335  -6.218  1.00 77.25           C  
ATOM   2683  C   LEU B 344      -6.953  48.768  -6.016  1.00 77.25           C  
ATOM   2684  CB  LEU B 344      -4.668  48.304  -6.924  1.00 77.25           C  
ATOM   2685  O   LEU B 344      -7.875  49.100  -6.763  1.00 77.25           O  
ATOM   2686  CG  LEU B 344      -4.203  48.663  -8.336  1.00 77.25           C  
ATOM   2687  CD1 LEU B 344      -2.680  48.635  -8.417  1.00 77.25           C  
ATOM   2688  CD2 LEU B 344      -4.816  47.712  -9.359  1.00 77.25           C  
ATOM   2689  N   ASN B 345      -7.001  47.930  -4.938  1.00 74.47           N  
ATOM   2690  CA  ASN B 345      -8.304  47.344  -4.643  1.00 74.47           C  
ATOM   2691  C   ASN B 345      -9.322  48.411  -4.249  1.00 74.47           C  
ATOM   2692  CB  ASN B 345      -8.182  46.292  -3.540  1.00 74.47           C  
ATOM   2693  O   ASN B 345     -10.470  48.374  -4.695  1.00 74.47           O  
ATOM   2694  CG  ASN B 345      -9.394  45.384  -3.463  1.00 74.47           C  
ATOM   2695  ND2 ASN B 345      -9.549  44.695  -2.338  1.00 74.47           N  
ATOM   2696  OD1 ASN B 345     -10.184  45.300  -4.407  1.00 74.47           O  
ATOM   2697  N   GLU B 346      -8.960  49.421  -3.427  1.00 75.66           N  
ATOM   2698  CA  GLU B 346      -9.825  50.519  -3.006  1.00 75.66           C  
ATOM   2699  C   GLU B 346     -10.243  51.379  -4.195  1.00 75.66           C  
ATOM   2700  CB  GLU B 346      -9.124  51.382  -1.953  1.00 75.66           C  
ATOM   2701  O   GLU B 346     -11.399  51.799  -4.288  1.00 75.66           O  
ATOM   2702  CG  GLU B 346      -9.555  51.080  -0.525  1.00 75.66           C  
ATOM   2703  CD  GLU B 346      -8.812  51.906   0.513  1.00 75.66           C  
ATOM   2704  OE1 GLU B 346      -9.058  51.719   1.726  1.00 75.66           O  
ATOM   2705  OE2 GLU B 346      -7.978  52.747   0.110  1.00 75.66           O  
ATOM   2706  N   ALA B 347      -9.317  51.694  -5.112  1.00 75.03           N  
ATOM   2707  CA  ALA B 347      -9.596  52.504  -6.295  1.00 75.03           C  
ATOM   2708  C   ALA B 347     -10.591  51.804  -7.216  1.00 75.03           C  
ATOM   2709  CB  ALA B 347      -8.303  52.810  -7.047  1.00 75.03           C  
ATOM   2710  O   ALA B 347     -11.502  52.439  -7.752  1.00 75.03           O  
ATOM   2711  N   LEU B 348     -10.452  50.459  -7.267  1.00 74.59           N  
ATOM   2712  CA  LEU B 348     -11.331  49.700  -8.149  1.00 74.59           C  
ATOM   2713  C   LEU B 348     -12.727  49.574  -7.549  1.00 74.59           C  
ATOM   2714  CB  LEU B 348     -10.750  48.309  -8.417  1.00 74.59           C  
ATOM   2715  O   LEU B 348     -13.724  49.600  -8.274  1.00 74.59           O  
ATOM   2716  CG  LEU B 348      -9.566  48.242  -9.383  1.00 74.59           C  
ATOM   2717  CD1 LEU B 348      -8.869  46.890  -9.276  1.00 74.59           C  
ATOM   2718  CD2 LEU B 348     -10.029  48.499 -10.814  1.00 74.59           C  
ATOM   2719  N   GLU B 349     -12.750  49.570  -6.219  1.00 72.99           N  
ATOM   2720  CA  GLU B 349     -14.035  49.519  -5.529  1.00 72.99           C  
ATOM   2721  C   GLU B 349     -14.781  50.844  -5.653  1.00 72.99           C  
ATOM   2722  CB  GLU B 349     -13.840  49.161  -4.053  1.00 72.99           C  
ATOM   2723  O   GLU B 349     -16.005  50.862  -5.799  1.00 72.99           O  
ATOM   2724  CG  GLU B 349     -14.013  47.679  -3.752  1.00 72.99           C  
ATOM   2725  CD  GLU B 349     -13.875  47.348  -2.274  1.00 72.99           C  
ATOM   2726  OE1 GLU B 349     -14.038  46.164  -1.900  1.00 72.99           O  
ATOM   2727  OE2 GLU B 349     -13.604  48.279  -1.485  1.00 72.99           O  
ATOM   2728  N   LEU B 350     -14.108  51.986  -5.621  1.00 72.08           N  
ATOM   2729  CA  LEU B 350     -14.700  53.310  -5.777  1.00 72.08           C  
ATOM   2730  C   LEU B 350     -15.278  53.485  -7.177  1.00 72.08           C  
ATOM   2731  CB  LEU B 350     -13.659  54.399  -5.503  1.00 72.08           C  
ATOM   2732  O   LEU B 350     -16.348  54.075  -7.342  1.00 72.08           O  
ATOM   2733  CG  LEU B 350     -13.966  55.356  -4.351  1.00 72.08           C  
ATOM   2734  CD1 LEU B 350     -12.861  55.296  -3.302  1.00 72.08           C  
ATOM   2735  CD2 LEU B 350     -14.141  56.780  -4.869  1.00 72.08           C  
ATOM   2736  N   LYS B 351     -14.592  53.086  -8.224  1.00 64.79           N  
ATOM   2737  CA  LYS B 351     -15.054  53.160  -9.607  1.00 64.79           C  
ATOM   2738  C   LYS B 351     -16.343  52.367  -9.800  1.00 64.79           C  
ATOM   2739  CB  LYS B 351     -13.976  52.647 -10.562  1.00 64.79           C  
ATOM   2740  O   LYS B 351     -17.261  52.820 -10.487  1.00 64.79           O  
ATOM   2741  CG  LYS B 351     -14.269  52.918 -12.031  1.00 64.79           C  
ATOM   2742  CD  LYS B 351     -13.179  52.354 -12.932  1.00 64.79           C  
ATOM   2743  CE  LYS B 351     -13.579  52.413 -14.400  1.00 64.79           C  
ATOM   2744  NZ  LYS B 351     -12.510  51.867 -15.288  1.00 64.79           N  
ATOM   2745  N   ASP B 352     -16.416  51.232  -9.126  1.00 68.37           N  
ATOM   2746  CA  ASP B 352     -17.601  50.388  -9.240  1.00 68.37           C  
ATOM   2747  C   ASP B 352     -18.811  51.049  -8.583  1.00 68.37           C  
ATOM   2748  CB  ASP B 352     -17.346  49.016  -8.612  1.00 68.37           C  
ATOM   2749  O   ASP B 352     -19.936  50.921  -9.071  1.00 68.37           O  
ATOM   2750  CG  ASP B 352     -16.511  48.106  -9.495  1.00 68.37           C  
ATOM   2751  OD1 ASP B 352     -16.366  48.393 -10.703  1.00 68.37           O  
ATOM   2752  OD2 ASP B 352     -15.995  47.091  -8.980  1.00 68.37           O  
ATOM   2753  N   ALA B 353     -18.613  51.808  -7.518  1.00 60.37           N  
ATOM   2754  CA  ALA B 353     -19.684  52.482  -6.788  1.00 60.37           C  
ATOM   2755  C   ALA B 353     -20.249  53.648  -7.595  1.00 60.37           C  
ATOM   2756  CB  ALA B 353     -19.179  52.972  -5.433  1.00 60.37           C  
ATOM   2757  O   ALA B 353     -21.443  53.946  -7.515  1.00 60.37           O  
ATOM   2758  N   GLN B 354     -19.341  54.362  -8.336  1.00 55.97           N  
ATOM   2759  CA  GLN B 354     -19.800  55.533  -9.075  1.00 55.97           C  
ATOM   2760  C   GLN B 354     -20.623  55.127 -10.295  1.00 55.97           C  
ATOM   2761  CB  GLN B 354     -18.613  56.396  -9.506  1.00 55.97           C  
ATOM   2762  O   GLN B 354     -21.455  55.899 -10.774  1.00 55.97           O  
ATOM   2763  CG  GLN B 354     -18.330  57.563  -8.570  1.00 55.97           C  
ATOM   2764  CD  GLN B 354     -16.969  58.191  -8.810  1.00 55.97           C  
ATOM   2765  NE2 GLN B 354     -16.660  59.241  -8.057  1.00 55.97           N  
ATOM   2766  OE1 GLN B 354     -16.203  57.735  -9.665  1.00 55.97           O  
ATOM   2767  N   ALA B 355     -20.306  53.994 -10.936  1.00 51.36           N  
ATOM   2768  CA  ALA B 355     -20.996  53.610 -12.164  1.00 51.36           C  
ATOM   2769  C   ALA B 355     -22.459  53.276 -11.890  1.00 51.36           C  
ATOM   2770  CB  ALA B 355     -20.296  52.421 -12.819  1.00 51.36           C  
ATOM   2771  O   ALA B 355     -23.272  53.213 -12.815  1.00 51.36           O  
ATOM   2772  N   GLY B 356     -22.864  52.957 -10.633  1.00 43.39           N  
ATOM   2773  CA  GLY B 356     -24.234  52.550 -10.368  1.00 43.39           C  
ATOM   2774  C   GLY B 356     -25.206  53.714 -10.331  1.00 43.39           C  
ATOM   2775  O   GLY B 356     -26.379  53.540  -9.993  1.00 43.39           O  
ATOM   2776  N   LYS B 357     -24.618  55.013 -10.437  1.00 40.64           N  
ATOM   2777  CA  LYS B 357     -25.535  56.118 -10.171  1.00 40.64           C  
ATOM   2778  C   LYS B 357     -26.497  56.326 -11.338  1.00 40.64           C  
ATOM   2779  CB  LYS B 357     -24.758  57.406  -9.897  1.00 40.64           C  
ATOM   2780  O   LYS B 357     -26.067  56.525 -12.476  1.00 40.64           O  
ATOM   2781  CG  LYS B 357     -24.732  57.812  -8.431  1.00 40.64           C  
ATOM   2782  CD  LYS B 357     -23.955  59.107  -8.223  1.00 40.64           C  
ATOM   2783  CE  LYS B 357     -23.985  59.550  -6.767  1.00 40.64           C  
ATOM   2784  NZ  LYS B 357     -22.972  60.612  -6.490  1.00 40.64           N  
ATOM   2785  N   GLU B 358     -27.691  55.739 -11.357  1.00 35.33           N  
ATOM   2786  CA  GLU B 358     -28.805  55.815 -12.297  1.00 35.33           C  
ATOM   2787  C   GLU B 358     -29.298  57.251 -12.454  1.00 35.33           C  
ATOM   2788  CB  GLU B 358     -29.955  54.912 -11.842  1.00 35.33           C  
ATOM   2789  O   GLU B 358     -29.401  57.989 -11.472  1.00 35.33           O  
ATOM   2790  CG  GLU B 358     -29.807  53.462 -12.280  1.00 35.33           C  
ATOM   2791  CD  GLU B 358     -30.284  53.213 -13.702  1.00 35.33           C  
ATOM   2792  OE1 GLU B 358     -29.569  52.533 -14.472  1.00 35.33           O  
ATOM   2793  OE2 GLU B 358     -31.382  53.703 -14.049  1.00 35.33           O  
ATOM   2794  N   PRO B 359     -29.302  57.830 -13.681  1.00 39.18           N  
ATOM   2795  CA  PRO B 359     -29.910  59.128 -13.984  1.00 39.18           C  
ATOM   2796  C   PRO B 359     -31.341  59.246 -13.464  1.00 39.18           C  
ATOM   2797  CB  PRO B 359     -29.878  59.184 -15.513  1.00 39.18           C  
ATOM   2798  O   PRO B 359     -32.179  58.389 -13.755  1.00 39.18           O  
ATOM   2799  CG  PRO B 359     -29.490  57.805 -15.938  1.00 39.18           C  
ATOM   2800  CD  PRO B 359     -29.287  56.966 -14.708  1.00 39.18           C  
ATOM   2801  N   GLY B 360     -31.596  59.693 -12.325  1.00 27.14           N  
ATOM   2802  CA  GLY B 360     -32.903  59.560 -11.701  1.00 27.14           C  
ATOM   2803  C   GLY B 360     -34.007  60.252 -12.477  1.00 27.14           C  
ATOM   2804  O   GLY B 360     -33.777  60.761 -13.576  1.00 27.14           O  
ATOM   2805  N   GLY B 361     -34.669  61.342 -11.909  1.00 25.37           N  
ATOM   2806  CA  GLY B 361     -36.051  61.613 -11.548  1.00 25.37           C  
ATOM   2807  C   GLY B 361     -36.786  62.444 -12.584  1.00 25.37           C  
ATOM   2808  O   GLY B 361     -36.229  63.397 -13.131  1.00 25.37           O  
ATOM   2809  N   SER B 362     -37.917  61.981 -13.136  1.00 26.88           N  
ATOM   2810  CA  SER B 362     -38.827  62.323 -14.224  1.00 26.88           C  
ATOM   2811  C   SER B 362     -39.513  63.662 -13.972  1.00 26.88           C  
ATOM   2812  CB  SER B 362     -39.880  61.229 -14.407  1.00 26.88           C  
ATOM   2813  O   SER B 362     -39.456  64.563 -14.811  1.00 26.88           O  
ATOM   2814  OG  SER B 362     -39.332  60.113 -15.087  1.00 26.88           O  
ATOM   2815  N   ARG B 363     -40.846  63.706 -13.365  1.00 23.46           N  
ATOM   2816  CA  ARG B 363     -42.046  64.188 -14.043  1.00 23.46           C  
ATOM   2817  C   ARG B 363     -42.352  65.630 -13.653  1.00 23.46           C  
ATOM   2818  CB  ARG B 363     -43.243  63.292 -13.719  1.00 23.46           C  
ATOM   2819  O   ARG B 363     -42.792  66.424 -14.488  1.00 23.46           O  
ATOM   2820  CG  ARG B 363     -43.874  62.642 -14.940  1.00 23.46           C  
ATOM   2821  CD  ARG B 363     -45.047  61.749 -14.561  1.00 23.46           C  
ATOM   2822  NE  ARG B 363     -45.589  61.049 -15.723  1.00 23.46           N  
ATOM   2823  NH1 ARG B 363     -47.291  60.007 -14.559  1.00 23.46           N  
ATOM   2824  NH2 ARG B 363     -47.051  59.652 -16.811  1.00 23.46           N  
ATOM   2825  CZ  ARG B 363     -46.643  60.238 -15.695  1.00 23.46           C  
ATOM   2826  N   ALA B 364     -42.437  66.028 -12.320  1.00 22.81           N  
ATOM   2827  CA  ALA B 364     -43.811  66.315 -11.919  1.00 22.81           C  
ATOM   2828  C   ALA B 364     -44.272  67.663 -12.466  1.00 22.81           C  
ATOM   2829  CB  ALA B 364     -43.938  66.290 -10.398  1.00 22.81           C  
ATOM   2830  O   ALA B 364     -43.466  68.435 -12.991  1.00 22.81           O  
ATOM   2831  N   HIS B 365     -44.934  68.569 -11.529  1.00 20.69           N  
ATOM   2832  CA  HIS B 365     -46.252  69.183 -11.426  1.00 20.69           C  
ATOM   2833  C   HIS B 365     -46.254  70.588 -12.021  1.00 20.69           C  
ATOM   2834  CB  HIS B 365     -46.708  69.231  -9.967  1.00 20.69           C  
ATOM   2835  O   HIS B 365     -45.263  71.314 -11.911  1.00 20.69           O  
ATOM   2836  CG  HIS B 365     -47.582  68.083  -9.573  1.00 20.69           C  
ATOM   2837  CD2 HIS B 365     -47.329  66.993  -8.812  1.00 20.69           C  
ATOM   2838  ND1 HIS B 365     -48.895  67.974  -9.980  1.00 20.69           N  
ATOM   2839  CE1 HIS B 365     -49.412  66.863  -9.483  1.00 20.69           C  
ATOM   2840  NE2 HIS B 365     -48.483  66.249  -8.771  1.00 20.69           N  
ATOM   2841  N   SER B 366     -47.367  71.021 -12.704  1.00 24.82           N  
ATOM   2842  CA  SER B 366     -47.840  72.054 -13.620  1.00 24.82           C  
ATOM   2843  C   SER B 366     -48.055  73.378 -12.896  1.00 24.82           C  
ATOM   2844  CB  SER B 366     -49.139  71.616 -14.297  1.00 24.82           C  
ATOM   2845  O   SER B 366     -48.471  74.365 -13.506  1.00 24.82           O  
ATOM   2846  OG  SER B 366     -49.643  72.645 -15.131  1.00 24.82           O  
ATOM   2847  N   SER B 367     -48.071  73.494 -11.588  1.00 20.64           N  
ATOM   2848  CA  SER B 367     -49.266  74.188 -11.121  1.00 20.64           C  
ATOM   2849  C   SER B 367     -49.313  75.620 -11.645  1.00 20.64           C  
ATOM   2850  CB  SER B 367     -49.321  74.194  -9.593  1.00 20.64           C  
ATOM   2851  O   SER B 367     -48.298  76.157 -12.091  1.00 20.64           O  
ATOM   2852  OG  SER B 367     -48.329  75.054  -9.057  1.00 20.64           O  
ATOM   2853  N   HIS B 368     -50.409  76.487 -11.105  1.00 18.74           N  
ATOM   2854  CA  HIS B 368     -51.456  77.400 -11.552  1.00 18.74           C  
ATOM   2855  C   HIS B 368     -51.002  78.852 -11.447  1.00 18.74           C  
ATOM   2856  CB  HIS B 368     -52.733  77.188 -10.737  1.00 18.74           C  
ATOM   2857  O   HIS B 368     -51.601  79.739 -12.059  1.00 18.74           O  
ATOM   2858  CG  HIS B 368     -53.663  76.178 -11.331  1.00 18.74           C  
ATOM   2859  CD2 HIS B 368     -54.028  74.947 -10.904  1.00 18.74           C  
ATOM   2860  ND1 HIS B 368     -54.337  76.392 -12.514  1.00 18.74           N  
ATOM   2861  CE1 HIS B 368     -55.078  75.333 -12.789  1.00 18.74           C  
ATOM   2862  NE2 HIS B 368     -54.909  74.441 -11.828  1.00 18.74           N  
ATOM   2863  N   LEU B 369     -50.257  79.337 -10.551  1.00 16.73           N  
ATOM   2864  CA  LEU B 369     -50.973  80.287  -9.706  1.00 16.73           C  
ATOM   2865  C   LEU B 369     -51.256  81.581 -10.462  1.00 16.73           C  
ATOM   2866  CB  LEU B 369     -50.170  80.589  -8.438  1.00 16.73           C  
ATOM   2867  O   LEU B 369     -50.587  81.885 -11.453  1.00 16.73           O  
ATOM   2868  CG  LEU B 369     -50.737  80.037  -7.129  1.00 16.73           C  
ATOM   2869  CD1 LEU B 369     -49.802  78.981  -6.550  1.00 16.73           C  
ATOM   2870  CD2 LEU B 369     -50.964  81.164  -6.128  1.00 16.73           C  
ATOM   2871  N   LYS B 370     -51.422  82.821  -9.540  1.00 17.94           N  
ATOM   2872  CA  LYS B 370     -52.538  83.736  -9.316  1.00 17.94           C  
ATOM   2873  C   LYS B 370     -52.409  84.984 -10.185  1.00 17.94           C  
ATOM   2874  CB  LYS B 370     -52.620  84.131  -7.840  1.00 17.94           C  
ATOM   2875  O   LYS B 370     -53.342  85.344 -10.905  1.00 17.94           O  
ATOM   2876  CG  LYS B 370     -53.589  83.287  -7.027  1.00 17.94           C  
ATOM   2877  CD  LYS B 370     -53.678  83.770  -5.585  1.00 17.94           C  
ATOM   2878  CE  LYS B 370     -54.763  83.033  -4.812  1.00 17.94           C  
ATOM   2879  NZ  LYS B 370     -54.533  83.095  -3.338  1.00 17.94           N  
ATOM   2880  N   SER B 371     -51.803  86.192  -9.656  1.00 19.57           N  
ATOM   2881  CA  SER B 371     -52.674  87.284  -9.234  1.00 19.57           C  
ATOM   2882  C   SER B 371     -52.785  88.353 -10.316  1.00 19.57           C  
ATOM   2883  CB  SER B 371     -52.159  87.911  -7.937  1.00 19.57           C  
ATOM   2884  O   SER B 371     -51.980  88.384 -11.249  1.00 19.57           O  
ATOM   2885  OG  SER B 371     -51.425  86.965  -7.178  1.00 19.57           O  
ATOM   2886  N   LYS B 372     -52.867  89.722  -9.828  1.00 21.84           N  
ATOM   2887  CA  LYS B 372     -53.878  90.773  -9.883  1.00 21.84           C  
ATOM   2888  C   LYS B 372     -53.553  91.793 -10.971  1.00 21.84           C  
ATOM   2889  CB  LYS B 372     -54.000  91.473  -8.529  1.00 21.84           C  
ATOM   2890  O   LYS B 372     -52.393  91.946 -11.359  1.00 21.84           O  
ATOM   2891  CG  LYS B 372     -55.338  91.256  -7.837  1.00 21.84           C  
ATOM   2892  CD  LYS B 372     -55.405  91.991  -6.505  1.00 21.84           C  
ATOM   2893  CE  LYS B 372     -56.839  92.119  -6.007  1.00 21.84           C  
ATOM   2894  NZ  LYS B 372     -56.897  92.281  -4.524  1.00 21.84           N  
ATOM   2895  N   LYS B 373     -54.422  92.854 -11.057  1.00 22.77           N  
ATOM   2896  CA  LYS B 373     -55.075  93.655 -12.088  1.00 22.77           C  
ATOM   2897  C   LYS B 373     -54.224  94.864 -12.466  1.00 22.77           C  
ATOM   2898  CB  LYS B 373     -56.456  94.113 -11.617  1.00 22.77           C  
ATOM   2899  O   LYS B 373     -54.385  95.428 -13.550  1.00 22.77           O  
ATOM   2900  CG  LYS B 373     -57.611  93.479 -12.378  1.00 22.77           C  
ATOM   2901  CD  LYS B 373     -58.958  93.945 -11.841  1.00 22.77           C  
ATOM   2902  CE  LYS B 373     -60.111  93.418 -12.685  1.00 22.77           C  
ATOM   2903  NZ  LYS B 373     -61.373  93.312 -11.894  1.00 22.77           N  
ATOM   2904  N   GLY B 374     -53.511  95.601 -11.519  1.00 19.50           N  
ATOM   2905  CA  GLY B 374     -54.090  96.920 -11.319  1.00 19.50           C  
ATOM   2906  C   GLY B 374     -53.722  97.905 -12.412  1.00 19.50           C  
ATOM   2907  O   GLY B 374     -52.829  97.639 -13.219  1.00 19.50           O  
ATOM   2908  N   GLN B 375     -54.232  99.259 -12.239  1.00 21.00           N  
ATOM   2909  CA  GLN B 375     -54.875 100.278 -13.061  1.00 21.00           C  
ATOM   2910  C   GLN B 375     -53.841 101.201 -13.701  1.00 21.00           C  
ATOM   2911  CB  GLN B 375     -55.864 101.096 -12.229  1.00 21.00           C  
ATOM   2912  O   GLN B 375     -53.850 101.404 -14.917  1.00 21.00           O  
ATOM   2913  CG  GLN B 375     -57.259 100.489 -12.161  1.00 21.00           C  
ATOM   2914  CD  GLN B 375     -58.267 101.408 -11.497  1.00 21.00           C  
ATOM   2915  NE2 GLN B 375     -59.465 100.891 -11.246  1.00 21.00           N  
ATOM   2916  OE1 GLN B 375     -57.971 102.572 -11.210  1.00 21.00           O  
ATOM   2917  N   SER B 376     -53.413 102.370 -12.994  1.00 19.92           N  
ATOM   2918  CA  SER B 376     -54.035 103.655 -13.298  1.00 19.92           C  
ATOM   2919  C   SER B 376     -53.109 104.533 -14.134  1.00 19.92           C  
ATOM   2920  CB  SER B 376     -54.417 104.384 -12.010  1.00 19.92           C  
ATOM   2921  O   SER B 376     -53.501 105.025 -15.193  1.00 19.92           O  
ATOM   2922  OG  SER B 376     -55.016 105.636 -12.298  1.00 19.92           O  
ATOM   2923  N   THR B 377     -52.277 105.556 -13.465  1.00 18.91           N  
ATOM   2924  CA  THR B 377     -52.688 106.951 -13.349  1.00 18.91           C  
ATOM   2925  C   THR B 377     -51.880 107.834 -14.296  1.00 18.91           C  
ATOM   2926  CB  THR B 377     -52.528 107.462 -11.905  1.00 18.91           C  
ATOM   2927  O   THR B 377     -52.448 108.625 -15.052  1.00 18.91           O  
ATOM   2928  CG2 THR B 377     -53.618 106.900 -10.999  1.00 18.91           C  
ATOM   2929  OG1 THR B 377     -51.248 107.059 -11.401  1.00 18.91           O  
ATOM   2930  N   SER B 378     -50.787 108.566 -13.841  1.00 19.52           N  
ATOM   2931  CA  SER B 378     -50.752 109.980 -13.480  1.00 19.52           C  
ATOM   2932  C   SER B 378     -50.005 110.799 -14.527  1.00 19.52           C  
ATOM   2933  CB  SER B 378     -50.097 110.168 -12.111  1.00 19.52           C  
ATOM   2934  O   SER B 378     -49.096 110.292 -15.188  1.00 19.52           O  
ATOM   2935  OG  SER B 378     -49.994 111.544 -11.788  1.00 19.52           O  
ATOM   2936  N   ARG B 379     -50.140 112.189 -14.443  1.00 22.80           N  
ATOM   2937  CA  ARG B 379     -50.366 113.314 -15.345  1.00 22.80           C  
ATOM   2938  C   ARG B 379     -49.048 113.846 -15.898  1.00 22.80           C  
ATOM   2939  CB  ARG B 379     -51.125 114.433 -14.630  1.00 22.80           C  
ATOM   2940  O   ARG B 379     -48.905 114.028 -17.109  1.00 22.80           O  
ATOM   2941  CG  ARG B 379     -52.590 114.534 -15.023  1.00 22.80           C  
ATOM   2942  CD  ARG B 379     -53.271 115.724 -14.362  1.00 22.80           C  
ATOM   2943  NE  ARG B 379     -54.654 115.870 -14.808  1.00 22.80           N  
ATOM   2944  NH1 ARG B 379     -55.144 117.624 -13.387  1.00 22.80           N  
ATOM   2945  NH2 ARG B 379     -56.747 116.814 -14.811  1.00 22.80           N  
ATOM   2946  CZ  ARG B 379     -55.512 116.769 -14.334  1.00 22.80           C  
ATOM   2947  N   HIS B 380     -48.305 114.767 -15.090  1.00 18.73           N  
ATOM   2948  CA  HIS B 380     -48.435 116.213 -15.229  1.00 18.73           C  
ATOM   2949  C   HIS B 380     -47.252 116.802 -15.990  1.00 18.73           C  
ATOM   2950  CB  HIS B 380     -48.557 116.875 -13.855  1.00 18.73           C  
ATOM   2951  O   HIS B 380     -47.437 117.592 -16.918  1.00 18.73           O  
ATOM   2952  CG  HIS B 380     -49.952 117.291 -13.512  1.00 18.73           C  
ATOM   2953  CD2 HIS B 380     -50.813 116.827 -12.576  1.00 18.73           C  
ATOM   2954  ND1 HIS B 380     -50.611 118.304 -14.174  1.00 18.73           N  
ATOM   2955  CE1 HIS B 380     -51.820 118.446 -13.658  1.00 18.73           C  
ATOM   2956  NE2 HIS B 380     -51.968 117.561 -12.687  1.00 18.73           N  
ATOM   2957  N   LYS B 381     -45.966 117.050 -15.295  1.00 19.82           N  
ATOM   2958  CA  LYS B 381     -45.504 118.338 -14.788  1.00 19.82           C  
ATOM   2959  C   LYS B 381     -44.558 119.012 -15.778  1.00 19.82           C  
ATOM   2960  CB  LYS B 381     -44.810 118.165 -13.435  1.00 19.82           C  
ATOM   2961  O   LYS B 381     -43.595 118.398 -16.241  1.00 19.82           O  
ATOM   2962  CG  LYS B 381     -45.671 118.557 -12.243  1.00 19.82           C  
ATOM   2963  CD  LYS B 381     -44.910 118.409 -10.932  1.00 19.82           C  
ATOM   2964  CE  LYS B 381     -45.764 118.820  -9.740  1.00 19.82           C  
ATOM   2965  NZ  LYS B 381     -45.139 118.415  -8.445  1.00 19.82           N  
ATOM   2966  N   LYS B 382     -44.877 120.300 -16.203  1.00 22.81           N  
ATOM   2967  CA  LYS B 382     -44.397 121.111 -17.318  1.00 22.81           C  
ATOM   2968  C   LYS B 382     -42.989 121.634 -17.051  1.00 22.81           C  
ATOM   2969  CB  LYS B 382     -45.349 122.280 -17.579  1.00 22.81           C  
ATOM   2970  O   LYS B 382     -42.326 122.139 -17.959  1.00 22.81           O  
ATOM   2971  CG  LYS B 382     -46.058 122.211 -18.924  1.00 22.81           C  
ATOM   2972  CD  LYS B 382     -47.028 123.372 -19.104  1.00 22.81           C  
ATOM   2973  CE  LYS B 382     -47.779 123.274 -20.425  1.00 22.81           C  
ATOM   2974  NZ  LYS B 382     -48.947 124.203 -20.469  1.00 22.81           N  
ATOM   2975  N   LEU B 383     -42.624 121.909 -15.721  1.00 20.11           N  
ATOM   2976  CA  LEU B 383     -42.443 123.315 -15.374  1.00 20.11           C  
ATOM   2977  C   LEU B 383     -41.162 123.866 -15.990  1.00 20.11           C  
ATOM   2978  CB  LEU B 383     -42.409 123.492 -13.854  1.00 20.11           C  
ATOM   2979  O   LEU B 383     -41.177 124.929 -16.616  1.00 20.11           O  
ATOM   2980  CG  LEU B 383     -43.447 124.445 -13.258  1.00 20.11           C  
ATOM   2981  CD1 LEU B 383     -44.628 123.659 -12.699  1.00 20.11           C  
ATOM   2982  CD2 LEU B 383     -42.815 125.314 -12.176  1.00 20.11           C  
ATOM   2983  N   MET B 384     -39.944 124.257 -15.106  1.00 18.76           N  
ATOM   2984  CA  MET B 384     -39.700 125.515 -14.406  1.00 18.76           C  
ATOM   2985  C   MET B 384     -38.471 126.222 -14.968  1.00 18.76           C  
ATOM   2986  CB  MET B 384     -39.522 125.271 -12.906  1.00 18.76           C  
ATOM   2987  O   MET B 384     -38.523 127.413 -15.281  1.00 18.76           O  
ATOM   2988  CG  MET B 384     -40.825 125.284 -12.124  1.00 18.76           C  
ATOM   2989  SD  MET B 384     -40.566 125.569 -10.330  1.00 18.76           S  
ATOM   2990  CE  MET B 384     -41.874 126.784 -10.007  1.00 18.76           C  
ATOM   2991  N   PHE B 385     -37.184 126.118 -14.357  1.00 18.71           N  
ATOM   2992  CA  PHE B 385     -36.583 127.013 -13.375  1.00 18.71           C  
ATOM   2993  C   PHE B 385     -35.535 127.907 -14.026  1.00 18.71           C  
ATOM   2994  CB  PHE B 385     -35.953 126.212 -12.231  1.00 18.71           C  
ATOM   2995  O   PHE B 385     -34.990 127.569 -15.079  1.00 18.71           O  
ATOM   2996  CG  PHE B 385     -36.881 125.980 -11.069  1.00 18.71           C  
ATOM   2997  CD1 PHE B 385     -37.010 126.931 -10.064  1.00 18.71           C  
ATOM   2998  CD2 PHE B 385     -37.624 124.810 -10.981  1.00 18.71           C  
ATOM   2999  CE1 PHE B 385     -37.868 126.719  -8.987  1.00 18.71           C  
ATOM   3000  CE2 PHE B 385     -38.484 124.591  -9.909  1.00 18.71           C  
ATOM   3001  CZ  PHE B 385     -38.604 125.547  -8.912  1.00 18.71           C  
ATOM   3002  N   LYS B 386     -34.825 128.955 -13.080  1.00 20.07           N  
ATOM   3003  CA  LYS B 386     -34.352 130.322 -12.875  1.00 20.07           C  
ATOM   3004  C   LYS B 386     -32.865 130.443 -13.196  1.00 20.07           C  
ATOM   3005  CB  LYS B 386     -34.616 130.771 -11.438  1.00 20.07           C  
ATOM   3006  O   LYS B 386     -32.430 131.439 -13.778  1.00 20.07           O  
ATOM   3007  CG  LYS B 386     -35.647 131.883 -11.316  1.00 20.07           C  
ATOM   3008  CD  LYS B 386     -35.871 132.282  -9.863  1.00 20.07           C  
ATOM   3009  CE  LYS B 386     -36.854 133.440  -9.745  1.00 20.07           C  
ATOM   3010  NZ  LYS B 386     -37.248 133.689  -8.327  1.00 20.07           N  
ATOM   3011  N   THR B 387     -31.883 129.636 -12.684  1.00 20.45           N  
ATOM   3012  CA  THR B 387     -31.145 130.182 -11.551  1.00 20.45           C  
ATOM   3013  C   THR B 387     -30.014 131.088 -12.028  1.00 20.45           C  
ATOM   3014  CB  THR B 387     -30.569 129.061 -10.667  1.00 20.45           C  
ATOM   3015  O   THR B 387     -29.411 130.839 -13.075  1.00 20.45           O  
ATOM   3016  CG2 THR B 387     -30.992 129.235  -9.212  1.00 20.45           C  
ATOM   3017  OG1 THR B 387     -31.042 127.794 -11.142  1.00 20.45           O  
ATOM   3018  N   GLU B 388     -29.140 131.857 -11.018  1.00 25.01           N  
ATOM   3019  CA  GLU B 388     -28.681 133.155 -10.533  1.00 25.01           C  
ATOM   3020  C   GLU B 388     -27.249 133.436 -10.979  1.00 25.01           C  
ATOM   3021  CB  GLU B 388     -28.780 133.225  -9.007  1.00 25.01           C  
ATOM   3022  O   GLU B 388     -26.949 134.524 -11.475  1.00 25.01           O  
ATOM   3023  CG  GLU B 388     -29.720 134.310  -8.501  1.00 25.01           C  
ATOM   3024  CD  GLU B 388     -29.778 134.393  -6.984  1.00 25.01           C  
ATOM   3025  OE1 GLU B 388     -30.300 135.398  -6.451  1.00 25.01           O  
ATOM   3026  OE2 GLU B 388     -29.297 133.445  -6.323  1.00 25.01           O  
ATOM   3027  N   GLY B 389     -26.066 132.900 -10.223  1.00 23.61           N  
ATOM   3028  CA  GLY B 389     -25.431 133.499  -9.060  1.00 23.61           C  
ATOM   3029  C   GLY B 389     -24.120 134.190  -9.385  1.00 23.61           C  
ATOM   3030  O   GLY B 389     -23.648 134.133 -10.523  1.00 23.61           O  
ATOM   3031  N   PRO B 390     -22.925 134.119  -8.385  1.00 25.51           N  
ATOM   3032  CA  PRO B 390     -22.279 134.939  -7.356  1.00 25.51           C  
ATOM   3033  C   PRO B 390     -20.911 135.460  -7.789  1.00 25.51           C  
ATOM   3034  CB  PRO B 390     -22.148 133.978  -6.172  1.00 25.51           C  
ATOM   3035  O   PRO B 390     -20.658 136.666  -7.728  1.00 25.51           O  
ATOM   3036  CG  PRO B 390     -22.358 132.619  -6.757  1.00 25.51           C  
ATOM   3037  CD  PRO B 390     -22.734 132.775  -8.202  1.00 25.51           C  
ATOM   3038  N   ASP B 391     -19.595 135.048  -7.012  1.00 26.00           N  
ATOM   3039  CA  ASP B 391     -18.920 135.566  -5.826  1.00 26.00           C  
ATOM   3040  C   ASP B 391     -17.542 136.122  -6.177  1.00 26.00           C  
ATOM   3041  CB  ASP B 391     -18.792 134.475  -4.762  1.00 26.00           C  
ATOM   3042  O   ASP B 391     -17.109 136.041  -7.329  1.00 26.00           O  
ATOM   3043  CG  ASP B 391     -19.587 134.777  -3.504  1.00 26.00           C  
ATOM   3044  OD1 ASP B 391     -20.047 135.927  -3.334  1.00 26.00           O  
ATOM   3045  OD2 ASP B 391     -19.754 133.857  -2.674  1.00 26.00           O  
ATOM   3046  N   SER B 392     -16.312 135.462  -5.509  1.00 25.74           N  
ATOM   3047  CA  SER B 392     -15.430 135.772  -4.389  1.00 25.74           C  
ATOM   3048  C   SER B 392     -14.101 136.342  -4.873  1.00 25.74           C  
ATOM   3049  CB  SER B 392     -15.180 134.524  -3.541  1.00 25.74           C  
ATOM   3050  O   SER B 392     -13.761 137.486  -4.564  1.00 25.74           O  
ATOM   3051  OG  SER B 392     -16.117 134.441  -2.481  1.00 25.74           O  
ATOM   3052  N   ASP B 393     -12.867 135.564  -4.386  1.00 20.88           N  
ATOM   3053  CA  ASP B 393     -11.626 136.194  -3.949  1.00 20.88           C  
ATOM   3054  C   ASP B 393     -10.841 136.745  -5.137  1.00 20.88           C  
ATOM   3055  CB  ASP B 393     -10.765 135.200  -3.166  1.00 20.88           C  
ATOM   3056  O   ASP B 393     -10.845 136.153  -6.218  1.00 20.88           O  
ATOM   3057  CG  ASP B 393     -10.801 135.437  -1.666  1.00 20.88           C  
ATOM   3058  OD1 ASP B 393     -11.312 136.490  -1.227  1.00 20.88           O  
ATOM   3059  OD2 ASP B 393     -10.311 134.565  -0.917  1.00 20.88           O  
TER    3060      ASP B 393                                                      
ATOM   3061  N   MET C   1      19.066  -6.473 -11.677  1.00 41.95           N  
ATOM   3062  CA  MET C   1      17.809  -7.046 -12.150  1.00 41.95           C  
ATOM   3063  C   MET C   1      17.470  -8.321 -11.386  1.00 41.95           C  
ATOM   3064  CB  MET C   1      17.882  -7.338 -13.650  1.00 41.95           C  
ATOM   3065  O   MET C   1      16.299  -8.687 -11.269  1.00 41.95           O  
ATOM   3066  CG  MET C   1      17.498  -6.156 -14.525  1.00 41.95           C  
ATOM   3067  SD  MET C   1      16.567  -6.662 -16.022  1.00 41.95           S  
ATOM   3068  CE  MET C   1      17.939  -6.925 -17.180  1.00 41.95           C  
ATOM   3069  N   SER C   2      18.473  -9.016 -10.892  1.00 57.41           N  
ATOM   3070  CA  SER C   2      18.335 -10.210 -10.065  1.00 57.41           C  
ATOM   3071  C   SER C   2      17.723  -9.876  -8.708  1.00 57.41           C  
ATOM   3072  CB  SER C   2      19.692 -10.886  -9.869  1.00 57.41           C  
ATOM   3073  O   SER C   2      17.076 -10.722  -8.088  1.00 57.41           O  
ATOM   3074  OG  SER C   2      20.157 -10.705  -8.542  1.00 57.41           O  
ATOM   3075  N   GLY C   3      17.564  -8.589  -8.458  1.00 76.27           N  
ATOM   3076  CA  GLY C   3      17.019  -8.202  -7.166  1.00 76.27           C  
ATOM   3077  C   GLY C   3      15.505  -8.272  -7.112  1.00 76.27           C  
ATOM   3078  O   GLY C   3      14.934  -8.726  -6.118  1.00 76.27           O  
ATOM   3079  N   ILE C   4      14.888  -7.951  -8.261  1.00 83.88           N  
ATOM   3080  CA  ILE C   4      13.430  -7.952  -8.312  1.00 83.88           C  
ATOM   3081  C   ILE C   4      12.913  -9.388  -8.283  1.00 83.88           C  
ATOM   3082  CB  ILE C   4      12.908  -7.219  -9.568  1.00 83.88           C  
ATOM   3083  O   ILE C   4      11.929  -9.687  -7.602  1.00 83.88           O  
ATOM   3084  CG1 ILE C   4      13.296  -5.737  -9.521  1.00 83.88           C  
ATOM   3085  CG2 ILE C   4      11.390  -7.384  -9.697  1.00 83.88           C  
ATOM   3086  CD1 ILE C   4      12.974  -4.972 -10.798  1.00 83.88           C  
ATOM   3087  N   ALA C   5      13.534 -10.328  -8.990  1.00 90.80           N  
ATOM   3088  CA  ALA C   5      13.123 -11.729  -9.044  1.00 90.80           C  
ATOM   3089  C   ALA C   5      13.159 -12.365  -7.657  1.00 90.80           C  
ATOM   3090  CB  ALA C   5      14.016 -12.508 -10.007  1.00 90.80           C  
ATOM   3091  O   ALA C   5      12.177 -12.969  -7.219  1.00 90.80           O  
ATOM   3092  N   LEU C   6      14.224 -12.152  -6.990  1.00 91.06           N  
ATOM   3093  CA  LEU C   6      14.398 -12.759  -5.675  1.00 91.06           C  
ATOM   3094  C   LEU C   6      13.387 -12.200  -4.680  1.00 91.06           C  
ATOM   3095  CB  LEU C   6      15.821 -12.525  -5.160  1.00 91.06           C  
ATOM   3096  O   LEU C   6      12.832 -12.944  -3.868  1.00 91.06           O  
ATOM   3097  CG  LEU C   6      16.934 -13.296  -5.870  1.00 91.06           C  
ATOM   3098  CD1 LEU C   6      18.299 -12.846  -5.360  1.00 91.06           C  
ATOM   3099  CD2 LEU C   6      16.753 -14.798  -5.675  1.00 91.06           C  
ATOM   3100  N   SER C   7      13.235 -10.851  -4.735  1.00 90.59           N  
ATOM   3101  CA  SER C   7      12.254 -10.233  -3.849  1.00 90.59           C  
ATOM   3102  C   SER C   7      10.853 -10.771  -4.115  1.00 90.59           C  
ATOM   3103  CB  SER C   7      12.266  -8.713  -4.013  1.00 90.59           C  
ATOM   3104  O   SER C   7      10.110 -11.073  -3.179  1.00 90.59           O  
ATOM   3105  OG  SER C   7      11.622  -8.332  -5.217  1.00 90.59           O  
ATOM   3106  N   ARG C   8      10.473 -10.906  -5.383  1.00 92.76           N  
ATOM   3107  CA  ARG C   8       9.175 -11.448  -5.771  1.00 92.76           C  
ATOM   3108  C   ARG C   8       9.036 -12.903  -5.335  1.00 92.76           C  
ATOM   3109  CB  ARG C   8       8.974 -11.334  -7.284  1.00 92.76           C  
ATOM   3110  O   ARG C   8       8.000 -13.299  -4.798  1.00 92.76           O  
ATOM   3111  CG  ARG C   8       7.737 -12.053  -7.797  1.00 92.76           C  
ATOM   3112  CD  ARG C   8       6.458 -11.433  -7.254  1.00 92.76           C  
ATOM   3113  NE  ARG C   8       5.271 -12.128  -7.745  1.00 92.76           N  
ATOM   3114  NH1 ARG C   8       4.830 -10.616  -9.435  1.00 92.76           N  
ATOM   3115  NH2 ARG C   8       3.467 -12.434  -9.132  1.00 92.76           N  
ATOM   3116  CZ  ARG C   8       4.525 -11.725  -8.769  1.00 92.76           C  
ATOM   3117  N   LEU C   9      10.014 -13.675  -5.496  1.00 95.93           N  
ATOM   3118  CA  LEU C   9       9.984 -15.091  -5.148  1.00 95.93           C  
ATOM   3119  C   LEU C   9       9.932 -15.278  -3.635  1.00 95.93           C  
ATOM   3120  CB  LEU C   9      11.208 -15.810  -5.721  1.00 95.93           C  
ATOM   3121  O   LEU C   9       9.309 -16.221  -3.143  1.00 95.93           O  
ATOM   3122  CG  LEU C   9      11.206 -16.054  -7.231  1.00 95.93           C  
ATOM   3123  CD1 LEU C   9      12.573 -16.550  -7.689  1.00 95.93           C  
ATOM   3124  CD2 LEU C   9      10.115 -17.048  -7.611  1.00 95.93           C  
ATOM   3125  N   ALA C  10      10.587 -14.409  -2.941  1.00 92.23           N  
ATOM   3126  CA  ALA C  10      10.478 -14.439  -1.485  1.00 92.23           C  
ATOM   3127  C   ALA C  10       9.038 -14.210  -1.038  1.00 92.23           C  
ATOM   3128  CB  ALA C  10      11.399 -13.394  -0.861  1.00 92.23           C  
ATOM   3129  O   ALA C  10       8.549 -14.883  -0.127  1.00 92.23           O  
ATOM   3130  N   GLN C  11       8.376 -13.254  -1.736  1.00 92.59           N  
ATOM   3131  CA  GLN C  11       6.972 -12.988  -1.440  1.00 92.59           C  
ATOM   3132  C   GLN C  11       6.097 -14.186  -1.800  1.00 92.59           C  
ATOM   3133  CB  GLN C  11       6.492 -11.744  -2.189  1.00 92.59           C  
ATOM   3134  O   GLN C  11       5.170 -14.528  -1.063  1.00 92.59           O  
ATOM   3135  CG  GLN C  11       7.054 -10.440  -1.639  1.00 92.59           C  
ATOM   3136  CD  GLN C  11       6.620  -9.229  -2.443  1.00 92.59           C  
ATOM   3137  NE2 GLN C  11       6.743  -8.047  -1.848  1.00 92.59           N  
ATOM   3138  OE1 GLN C  11       6.180  -9.354  -3.590  1.00 92.59           O  
ATOM   3139  N   GLU C  12       6.364 -14.813  -2.947  1.00 94.71           N  
ATOM   3140  CA  GLU C  12       5.636 -16.004  -3.375  1.00 94.71           C  
ATOM   3141  C   GLU C  12       5.796 -17.139  -2.368  1.00 94.71           C  
ATOM   3142  CB  GLU C  12       6.110 -16.456  -4.758  1.00 94.71           C  
ATOM   3143  O   GLU C  12       4.832 -17.841  -2.057  1.00 94.71           O  
ATOM   3144  CG  GLU C  12       5.669 -15.539  -5.890  1.00 94.71           C  
ATOM   3145  CD  GLU C  12       4.244 -15.799  -6.352  1.00 94.71           C  
ATOM   3146  OE1 GLU C  12       3.557 -14.840  -6.771  1.00 94.71           O  
ATOM   3147  OE2 GLU C  12       3.811 -16.972  -6.295  1.00 94.71           O  
ATOM   3148  N   ARG C  13       6.945 -17.240  -1.904  1.00 93.13           N  
ATOM   3149  CA  ARG C  13       7.220 -18.279  -0.917  1.00 93.13           C  
ATOM   3150  C   ARG C  13       6.441 -18.031   0.370  1.00 93.13           C  
ATOM   3151  CB  ARG C  13       8.718 -18.353  -0.617  1.00 93.13           C  
ATOM   3152  O   ARG C  13       5.850 -18.956   0.933  1.00 93.13           O  
ATOM   3153  CG  ARG C  13       9.102 -19.479   0.330  1.00 93.13           C  
ATOM   3154  CD  ARG C  13      10.603 -19.521   0.577  1.00 93.13           C  
ATOM   3155  NE  ARG C  13      10.954 -20.504   1.598  1.00 93.13           N  
ATOM   3156  NH1 ARG C  13      13.116 -19.741   1.884  1.00 93.13           N  
ATOM   3157  NH2 ARG C  13      12.351 -21.520   3.112  1.00 93.13           N  
ATOM   3158  CZ  ARG C  13      12.140 -20.586   2.196  1.00 93.13           C  
ATOM   3159  N   LYS C  14       6.457 -16.825   0.905  1.00 92.10           N  
ATOM   3160  CA  LYS C  14       5.700 -16.467   2.101  1.00 92.10           C  
ATOM   3161  C   LYS C  14       4.210 -16.741   1.911  1.00 92.10           C  
ATOM   3162  CB  LYS C  14       5.920 -14.996   2.457  1.00 92.10           C  
ATOM   3163  O   LYS C  14       3.569 -17.340   2.777  1.00 92.10           O  
ATOM   3164  CG  LYS C  14       5.484 -14.629   3.868  1.00 92.10           C  
ATOM   3165  CD  LYS C  14       5.791 -13.171   4.186  1.00 92.10           C  
ATOM   3166  CE  LYS C  14       5.255 -12.772   5.554  1.00 92.10           C  
ATOM   3167  NZ  LYS C  14       5.569 -11.348   5.878  1.00 92.10           N  
ATOM   3168  N   ALA C  15       3.723 -16.327   0.726  1.00 92.14           N  
ATOM   3169  CA  ALA C  15       2.312 -16.535   0.412  1.00 92.14           C  
ATOM   3170  C   ALA C  15       1.976 -18.022   0.358  1.00 92.14           C  
ATOM   3171  CB  ALA C  15       1.957 -15.864  -0.913  1.00 92.14           C  
ATOM   3172  O   ALA C  15       0.915 -18.443   0.827  1.00 92.14           O  
ATOM   3173  N   TRP C  16       2.825 -18.818  -0.225  1.00 94.04           N  
ATOM   3174  CA  TRP C  16       2.632 -20.259  -0.343  1.00 94.04           C  
ATOM   3175  C   TRP C  16       2.568 -20.914   1.034  1.00 94.04           C  
ATOM   3176  CB  TRP C  16       3.758 -20.888  -1.168  1.00 94.04           C  
ATOM   3177  O   TRP C  16       1.739 -21.796   1.270  1.00 94.04           O  
ATOM   3178  CG  TRP C  16       3.592 -22.359  -1.405  1.00 94.04           C  
ATOM   3179  CD1 TRP C  16       4.112 -23.378  -0.657  1.00 94.04           C  
ATOM   3180  CD2 TRP C  16       2.858 -22.975  -2.467  1.00 94.04           C  
ATOM   3181  CE2 TRP C  16       2.975 -24.373  -2.301  1.00 94.04           C  
ATOM   3182  CE3 TRP C  16       2.110 -22.480  -3.545  1.00 94.04           C  
ATOM   3183  NE1 TRP C  16       3.745 -24.592  -1.190  1.00 94.04           N  
ATOM   3184  CH2 TRP C  16       1.647 -24.772  -4.218  1.00 94.04           C  
ATOM   3185  CZ2 TRP C  16       2.372 -25.282  -3.173  1.00 94.04           C  
ATOM   3186  CZ3 TRP C  16       1.511 -23.387  -4.411  1.00 94.04           C  
ATOM   3187  N   ARG C  17       3.422 -20.510   1.930  1.00 88.38           N  
ATOM   3188  CA  ARG C  17       3.468 -21.078   3.274  1.00 88.38           C  
ATOM   3189  C   ARG C  17       2.202 -20.743   4.054  1.00 88.38           C  
ATOM   3190  CB  ARG C  17       4.699 -20.572   4.029  1.00 88.38           C  
ATOM   3191  O   ARG C  17       1.749 -21.536   4.882  1.00 88.38           O  
ATOM   3192  CG  ARG C  17       6.005 -21.202   3.573  1.00 88.38           C  
ATOM   3193  CD  ARG C  17       7.192 -20.680   4.370  1.00 88.38           C  
ATOM   3194  NE  ARG C  17       7.182 -21.178   5.742  1.00 88.38           N  
ATOM   3195  NH1 ARG C  17       9.247 -20.301   6.295  1.00 88.38           N  
ATOM   3196  NH2 ARG C  17       8.047 -21.485   7.847  1.00 88.38           N  
ATOM   3197  CZ  ARG C  17       8.159 -20.987   6.625  1.00 88.38           C  
ATOM   3198  N   LYS C  18       1.622 -19.571   3.747  1.00 88.04           N  
ATOM   3199  CA  LYS C  18       0.411 -19.131   4.435  1.00 88.04           C  
ATOM   3200  C   LYS C  18      -0.817 -19.872   3.914  1.00 88.04           C  
ATOM   3201  CB  LYS C  18       0.221 -17.622   4.274  1.00 88.04           C  
ATOM   3202  O   LYS C  18      -1.666 -20.304   4.697  1.00 88.04           O  
ATOM   3203  CG  LYS C  18      -0.843 -17.032   5.188  1.00 88.04           C  
ATOM   3204  CD  LYS C  18      -0.944 -15.521   5.025  1.00 88.04           C  
ATOM   3205  CE  LYS C  18      -2.106 -14.948   5.824  1.00 88.04           C  
ATOM   3206  NZ  LYS C  18      -2.208 -13.466   5.669  1.00 88.04           N  
ATOM   3207  N   ASP C  19      -0.791 -20.006   2.604  1.00 88.11           N  
ATOM   3208  CA  ASP C  19      -1.968 -20.611   1.986  1.00 88.11           C  
ATOM   3209  C   ASP C  19      -1.602 -21.314   0.681  1.00 88.11           C  
ATOM   3210  CB  ASP C  19      -3.043 -19.553   1.731  1.00 88.11           C  
ATOM   3211  O   ASP C  19      -1.241 -20.663  -0.301  1.00 88.11           O  
ATOM   3212  CG  ASP C  19      -4.333 -20.139   1.185  1.00 88.11           C  
ATOM   3213  OD1 ASP C  19      -4.656 -21.304   1.502  1.00 88.11           O  
ATOM   3214  OD2 ASP C  19      -5.032 -19.430   0.429  1.00 88.11           O  
ATOM   3215  N   HIS C  20      -1.700 -22.701   0.618  1.00 89.56           N  
ATOM   3216  CA  HIS C  20      -1.492 -23.462  -0.608  1.00 89.56           C  
ATOM   3217  C   HIS C  20      -2.497 -24.603  -0.725  1.00 89.56           C  
ATOM   3218  CB  HIS C  20      -0.065 -24.012  -0.662  1.00 89.56           C  
ATOM   3219  O   HIS C  20      -2.985 -25.113   0.286  1.00 89.56           O  
ATOM   3220  CG  HIS C  20       0.259 -24.950   0.456  1.00 89.56           C  
ATOM   3221  CD2 HIS C  20       0.270 -26.303   0.506  1.00 89.56           C  
ATOM   3222  ND1 HIS C  20       0.623 -24.515   1.712  1.00 89.56           N  
ATOM   3223  CE1 HIS C  20       0.846 -25.563   2.487  1.00 89.56           C  
ATOM   3224  NE2 HIS C  20       0.638 -26.660   1.780  1.00 89.56           N  
ATOM   3225  N   PRO C  21      -2.870 -24.937  -1.909  1.00 90.22           N  
ATOM   3226  CA  PRO C  21      -3.855 -25.999  -2.128  1.00 90.22           C  
ATOM   3227  C   PRO C  21      -3.402 -27.347  -1.572  1.00 90.22           C  
ATOM   3228  CB  PRO C  21      -3.982 -26.052  -3.653  1.00 90.22           C  
ATOM   3229  O   PRO C  21      -2.221 -27.690  -1.662  1.00 90.22           O  
ATOM   3230  CG  PRO C  21      -3.360 -24.780  -4.133  1.00 90.22           C  
ATOM   3231  CD  PRO C  21      -2.433 -24.271  -3.066  1.00 90.22           C  
ATOM   3232  N   PHE C  22      -4.318 -28.022  -1.074  1.00 89.12           N  
ATOM   3233  CA  PHE C  22      -4.052 -29.307  -0.436  1.00 89.12           C  
ATOM   3234  C   PHE C  22      -3.397 -30.272  -1.416  1.00 89.12           C  
ATOM   3235  CB  PHE C  22      -5.347 -29.914   0.114  1.00 89.12           C  
ATOM   3236  O   PHE C  22      -3.831 -30.390  -2.564  1.00 89.12           O  
ATOM   3237  CG  PHE C  22      -5.150 -31.230   0.815  1.00 89.12           C  
ATOM   3238  CD1 PHE C  22      -5.447 -32.427   0.173  1.00 89.12           C  
ATOM   3239  CD2 PHE C  22      -4.668 -31.272   2.117  1.00 89.12           C  
ATOM   3240  CE1 PHE C  22      -5.266 -33.647   0.820  1.00 89.12           C  
ATOM   3241  CE2 PHE C  22      -4.484 -32.488   2.769  1.00 89.12           C  
ATOM   3242  CZ  PHE C  22      -4.784 -33.674   2.120  1.00 89.12           C  
ATOM   3243  N   GLY C  23      -2.325 -30.887  -0.989  1.00 91.20           N  
ATOM   3244  CA  GLY C  23      -1.678 -31.926  -1.774  1.00 91.20           C  
ATOM   3245  C   GLY C  23      -0.555 -31.402  -2.648  1.00 91.20           C  
ATOM   3246  O   GLY C  23       0.301 -32.169  -3.094  1.00 91.20           O  
ATOM   3247  N   PHE C  24      -0.597 -30.094  -2.840  1.00 95.71           N  
ATOM   3248  CA  PHE C  24       0.454 -29.487  -3.648  1.00 95.71           C  
ATOM   3249  C   PHE C  24       1.708 -29.249  -2.815  1.00 95.71           C  
ATOM   3250  CB  PHE C  24      -0.029 -28.168  -4.258  1.00 95.71           C  
ATOM   3251  O   PHE C  24       1.621 -28.983  -1.615  1.00 95.71           O  
ATOM   3252  CG  PHE C  24      -1.015 -28.344  -5.382  1.00 95.71           C  
ATOM   3253  CD1 PHE C  24      -0.625 -28.157  -6.703  1.00 95.71           C  
ATOM   3254  CD2 PHE C  24      -2.332 -28.697  -5.118  1.00 95.71           C  
ATOM   3255  CE1 PHE C  24      -1.535 -28.319  -7.745  1.00 95.71           C  
ATOM   3256  CE2 PHE C  24      -3.247 -28.861  -6.154  1.00 95.71           C  
ATOM   3257  CZ  PHE C  24      -2.847 -28.670  -7.466  1.00 95.71           C  
ATOM   3258  N   VAL C  25       2.859 -29.396  -3.425  1.00 94.78           N  
ATOM   3259  CA  VAL C  25       4.134 -29.103  -2.778  1.00 94.78           C  
ATOM   3260  C   VAL C  25       4.928 -28.112  -3.625  1.00 94.78           C  
ATOM   3261  CB  VAL C  25       4.961 -30.387  -2.544  1.00 94.78           C  
ATOM   3262  O   VAL C  25       4.964 -28.225  -4.853  1.00 94.78           O  
ATOM   3263  CG1 VAL C  25       6.327 -30.049  -1.951  1.00 94.78           C  
ATOM   3264  CG2 VAL C  25       4.203 -31.350  -1.632  1.00 94.78           C  
ATOM   3265  N   ALA C  26       5.478 -27.117  -3.054  1.00 97.20           N  
ATOM   3266  CA  ALA C  26       6.382 -26.165  -3.694  1.00 97.20           C  
ATOM   3267  C   ALA C  26       7.431 -25.658  -2.709  1.00 97.20           C  
ATOM   3268  CB  ALA C  26       5.596 -24.994  -4.279  1.00 97.20           C  
ATOM   3269  O   ALA C  26       7.115 -24.893  -1.794  1.00 97.20           O  
ATOM   3270  N   VAL C  27       8.686 -26.044  -2.966  1.00 95.88           N  
ATOM   3271  CA  VAL C  27       9.749 -25.699  -2.028  1.00 95.88           C  
ATOM   3272  C   VAL C  27      11.013 -25.320  -2.796  1.00 95.88           C  
ATOM   3273  CB  VAL C  27      10.046 -26.861  -1.054  1.00 95.88           C  
ATOM   3274  O   VAL C  27      11.440 -26.045  -3.698  1.00 95.88           O  
ATOM   3275  CG1 VAL C  27      11.106 -26.453  -0.033  1.00 95.88           C  
ATOM   3276  CG2 VAL C  27       8.766 -27.307  -0.350  1.00 95.88           C  
ATOM   3277  N   PRO C  28      11.638 -24.180  -2.473  1.00 96.04           N  
ATOM   3278  CA  PRO C  28      12.921 -23.854  -3.100  1.00 96.04           C  
ATOM   3279  C   PRO C  28      14.016 -24.862  -2.761  1.00 96.04           C  
ATOM   3280  CB  PRO C  28      13.253 -22.474  -2.527  1.00 96.04           C  
ATOM   3281  O   PRO C  28      14.029 -25.419  -1.660  1.00 96.04           O  
ATOM   3282  CG  PRO C  28      11.955 -21.959  -1.994  1.00 96.04           C  
ATOM   3283  CD  PRO C  28      11.087 -23.132  -1.639  1.00 96.04           C  
ATOM   3284  N   THR C  29      14.888 -25.096  -3.668  1.00 94.05           N  
ATOM   3285  CA  THR C  29      16.003 -26.007  -3.436  1.00 94.05           C  
ATOM   3286  C   THR C  29      17.108 -25.318  -2.641  1.00 94.05           C  
ATOM   3287  CB  THR C  29      16.577 -26.536  -4.764  1.00 94.05           C  
ATOM   3288  O   THR C  29      17.039 -24.114  -2.387  1.00 94.05           O  
ATOM   3289  CG2 THR C  29      15.515 -27.286  -5.562  1.00 94.05           C  
ATOM   3290  OG1 THR C  29      17.055 -25.434  -5.544  1.00 94.05           O  
ATOM   3291  N   LYS C  30      17.998 -26.171  -2.128  1.00 90.17           N  
ATOM   3292  CA  LYS C  30      19.149 -25.652  -1.396  1.00 90.17           C  
ATOM   3293  C   LYS C  30      20.404 -25.660  -2.265  1.00 90.17           C  
ATOM   3294  CB  LYS C  30      19.388 -26.465  -0.123  1.00 90.17           C  
ATOM   3295  O   LYS C  30      20.596 -26.567  -3.077  1.00 90.17           O  
ATOM   3296  CG  LYS C  30      18.305 -26.296   0.932  1.00 90.17           C  
ATOM   3297  CD  LYS C  30      18.643 -27.057   2.208  1.00 90.17           C  
ATOM   3298  CE  LYS C  30      17.553 -26.900   3.259  1.00 90.17           C  
ATOM   3299  NZ  LYS C  30      17.852 -27.692   4.490  1.00 90.17           N  
ATOM   3300  N   ASN C  31      21.158 -24.621  -2.217  1.00 87.03           N  
ATOM   3301  CA  ASN C  31      22.464 -24.614  -2.868  1.00 87.03           C  
ATOM   3302  C   ASN C  31      23.438 -25.568  -2.182  1.00 87.03           C  
ATOM   3303  CB  ASN C  31      23.041 -23.197  -2.900  1.00 87.03           C  
ATOM   3304  O   ASN C  31      23.190 -26.013  -1.060  1.00 87.03           O  
ATOM   3305  CG  ASN C  31      22.236 -22.258  -3.776  1.00 87.03           C  
ATOM   3306  ND2 ASN C  31      22.045 -21.030  -3.309  1.00 87.03           N  
ATOM   3307  OD1 ASN C  31      21.787 -22.634  -4.862  1.00 87.03           O  
ATOM   3308  N   PRO C  32      24.574 -25.789  -2.786  1.00 79.46           N  
ATOM   3309  CA  PRO C  32      25.580 -26.657  -2.170  1.00 79.46           C  
ATOM   3310  C   PRO C  32      26.083 -26.122  -0.831  1.00 79.46           C  
ATOM   3311  CB  PRO C  32      26.707 -26.680  -3.206  1.00 79.46           C  
ATOM   3312  O   PRO C  32      26.439 -26.902   0.055  1.00 79.46           O  
ATOM   3313  CG  PRO C  32      26.053 -26.283  -4.490  1.00 79.46           C  
ATOM   3314  CD  PRO C  32      24.858 -25.431  -4.173  1.00 79.46           C  
ATOM   3315  N   ASP C  33      26.095 -24.785  -0.715  1.00 81.39           N  
ATOM   3316  CA  ASP C  33      26.587 -24.170   0.514  1.00 81.39           C  
ATOM   3317  C   ASP C  33      25.514 -24.180   1.600  1.00 81.39           C  
ATOM   3318  CB  ASP C  33      27.051 -22.736   0.248  1.00 81.39           C  
ATOM   3319  O   ASP C  33      25.751 -23.719   2.719  1.00 81.39           O  
ATOM   3320  CG  ASP C  33      25.933 -21.830  -0.235  1.00 81.39           C  
ATOM   3321  OD1 ASP C  33      24.770 -22.283  -0.309  1.00 81.39           O  
ATOM   3322  OD2 ASP C  33      26.217 -20.654  -0.548  1.00 81.39           O  
ATOM   3323  N   GLY C  34      24.299 -24.623   1.332  1.00 82.08           N  
ATOM   3324  CA  GLY C  34      23.232 -24.763   2.311  1.00 82.08           C  
ATOM   3325  C   GLY C  34      22.239 -23.617   2.280  1.00 82.08           C  
ATOM   3326  O   GLY C  34      21.190 -23.680   2.924  1.00 82.08           O  
ATOM   3327  N   THR C  35      22.561 -22.586   1.500  1.00 85.40           N  
ATOM   3328  CA  THR C  35      21.631 -21.467   1.395  1.00 85.40           C  
ATOM   3329  C   THR C  35      20.474 -21.811   0.460  1.00 85.40           C  
ATOM   3330  CB  THR C  35      22.340 -20.196   0.892  1.00 85.40           C  
ATOM   3331  O   THR C  35      20.597 -22.698  -0.387  1.00 85.40           O  
ATOM   3332  CG2 THR C  35      23.456 -19.776   1.843  1.00 85.40           C  
ATOM   3333  OG1 THR C  35      22.900 -20.449  -0.402  1.00 85.40           O  
ATOM   3334  N   MET C  36      19.347 -21.161   0.674  1.00 87.20           N  
ATOM   3335  CA  MET C  36      18.147 -21.422  -0.116  1.00 87.20           C  
ATOM   3336  C   MET C  36      18.275 -20.823  -1.513  1.00 87.20           C  
ATOM   3337  CB  MET C  36      16.909 -20.859   0.583  1.00 87.20           C  
ATOM   3338  O   MET C  36      18.684 -19.671  -1.664  1.00 87.20           O  
ATOM   3339  CG  MET C  36      15.611 -21.534   0.170  1.00 87.20           C  
ATOM   3340  SD  MET C  36      14.230 -21.164   1.320  1.00 87.20           S  
ATOM   3341  CE  MET C  36      14.397 -19.362   1.451  1.00 87.20           C  
ATOM   3342  N   ASN C  37      17.992 -21.619  -2.472  1.00 93.42           N  
ATOM   3343  CA  ASN C  37      17.958 -21.166  -3.858  1.00 93.42           C  
ATOM   3344  C   ASN C  37      16.532 -20.876  -4.318  1.00 93.42           C  
ATOM   3345  CB  ASN C  37      18.613 -22.199  -4.777  1.00 93.42           C  
ATOM   3346  O   ASN C  37      15.808 -21.787  -4.723  1.00 93.42           O  
ATOM   3347  CG  ASN C  37      18.737 -21.713  -6.207  1.00 93.42           C  
ATOM   3348  ND2 ASN C  37      19.447 -22.473  -7.033  1.00 93.42           N  
ATOM   3349  OD1 ASN C  37      18.202 -20.661  -6.567  1.00 93.42           O  
ATOM   3350  N   LEU C  38      16.119 -19.639  -4.417  1.00 94.95           N  
ATOM   3351  CA  LEU C  38      14.753 -19.231  -4.726  1.00 94.95           C  
ATOM   3352  C   LEU C  38      14.492 -19.302  -6.227  1.00 94.95           C  
ATOM   3353  CB  LEU C  38      14.490 -17.812  -4.217  1.00 94.95           C  
ATOM   3354  O   LEU C  38      13.346 -19.187  -6.667  1.00 94.95           O  
ATOM   3355  CG  LEU C  38      14.436 -17.635  -2.699  1.00 94.95           C  
ATOM   3356  CD1 LEU C  38      14.297 -16.159  -2.341  1.00 94.95           C  
ATOM   3357  CD2 LEU C  38      13.287 -18.444  -2.106  1.00 94.95           C  
ATOM   3358  N   MET C  39      15.575 -19.521  -6.980  1.00 95.45           N  
ATOM   3359  CA  MET C  39      15.442 -19.533  -8.434  1.00 95.45           C  
ATOM   3360  C   MET C  39      15.096 -20.931  -8.937  1.00 95.45           C  
ATOM   3361  CB  MET C  39      16.731 -19.044  -9.097  1.00 95.45           C  
ATOM   3362  O   MET C  39      14.772 -21.110 -10.113  1.00 95.45           O  
ATOM   3363  CG  MET C  39      17.085 -17.605  -8.759  1.00 95.45           C  
ATOM   3364  SD  MET C  39      15.796 -16.417  -9.303  1.00 95.45           S  
ATOM   3365  CE  MET C  39      16.176 -16.321 -11.074  1.00 95.45           C  
ATOM   3366  N   ASN C  40      15.171 -21.910  -8.047  1.00 96.67           N  
ATOM   3367  CA  ASN C  40      14.891 -23.309  -8.350  1.00 96.67           C  
ATOM   3368  C   ASN C  40      13.994 -23.943  -7.291  1.00 96.67           C  
ATOM   3369  CB  ASN C  40      16.194 -24.100  -8.485  1.00 96.67           C  
ATOM   3370  O   ASN C  40      14.391 -24.074  -6.132  1.00 96.67           O  
ATOM   3371  CG  ASN C  40      15.991 -25.452  -9.140  1.00 96.67           C  
ATOM   3372  ND2 ASN C  40      17.064 -26.015  -9.683  1.00 96.67           N  
ATOM   3373  OD1 ASN C  40      14.879 -25.986  -9.158  1.00 96.67           O  
ATOM   3374  N   TRP C  41      12.795 -24.428  -7.781  1.00 97.54           N  
ATOM   3375  CA  TRP C  41      11.824 -24.981  -6.842  1.00 97.54           C  
ATOM   3376  C   TRP C  41      11.522 -26.439  -7.168  1.00 97.54           C  
ATOM   3377  CB  TRP C  41      10.531 -24.161  -6.861  1.00 97.54           C  
ATOM   3378  O   TRP C  41      11.456 -26.820  -8.339  1.00 97.54           O  
ATOM   3379  CG  TRP C  41      10.671 -22.788  -6.275  1.00 97.54           C  
ATOM   3380  CD1 TRP C  41      11.643 -21.868  -6.554  1.00 97.54           C  
ATOM   3381  CD2 TRP C  41       9.812 -22.183  -5.303  1.00 97.54           C  
ATOM   3382  CE2 TRP C  41      10.324 -20.893  -5.040  1.00 97.54           C  
ATOM   3383  CE3 TRP C  41       8.659 -22.606  -4.630  1.00 97.54           C  
ATOM   3384  NE1 TRP C  41      11.439 -20.726  -5.815  1.00 97.54           N  
ATOM   3385  CH2 TRP C  41       8.592 -20.461  -3.486  1.00 97.54           C  
ATOM   3386  CZ2 TRP C  41       9.719 -20.022  -4.131  1.00 97.54           C  
ATOM   3387  CZ3 TRP C  41       8.059 -21.738  -3.726  1.00 97.54           C  
ATOM   3388  N   GLU C  42      11.393 -27.231  -6.180  1.00 97.67           N  
ATOM   3389  CA  GLU C  42      10.842 -28.579  -6.279  1.00 97.67           C  
ATOM   3390  C   GLU C  42       9.356 -28.596  -5.933  1.00 97.67           C  
ATOM   3391  CB  GLU C  42      11.606 -29.541  -5.364  1.00 97.67           C  
ATOM   3392  O   GLU C  42       8.970 -28.253  -4.813  1.00 97.67           O  
ATOM   3393  CG  GLU C  42      12.966 -29.956  -5.907  1.00 97.67           C  
ATOM   3394  CD  GLU C  42      13.698 -30.937  -5.005  1.00 97.67           C  
ATOM   3395  OE1 GLU C  42      14.810 -31.381  -5.368  1.00 97.67           O  
ATOM   3396  OE2 GLU C  42      13.154 -31.264  -3.927  1.00 97.67           O  
ATOM   3397  N   CYS C  43       8.623 -29.045  -6.890  1.00 98.09           N  
ATOM   3398  CA  CYS C  43       7.177 -29.031  -6.695  1.00 98.09           C  
ATOM   3399  C   CYS C  43       6.586 -30.420  -6.898  1.00 98.09           C  
ATOM   3400  CB  CYS C  43       6.517 -28.040  -7.653  1.00 98.09           C  
ATOM   3401  O   CYS C  43       7.265 -31.324  -7.389  1.00 98.09           O  
ATOM   3402  SG  CYS C  43       7.261 -26.395  -7.626  1.00 98.09           S  
ATOM   3403  N   ALA C  44       5.368 -30.578  -6.461  1.00 97.36           N  
ATOM   3404  CA  ALA C  44       4.589 -31.792  -6.688  1.00 97.36           C  
ATOM   3405  C   ALA C  44       3.109 -31.468  -6.868  1.00 97.36           C  
ATOM   3406  CB  ALA C  44       4.780 -32.771  -5.532  1.00 97.36           C  
ATOM   3407  O   ALA C  44       2.541 -30.685  -6.102  1.00 97.36           O  
ATOM   3408  N   ILE C  45       2.534 -32.056  -7.850  1.00 97.96           N  
ATOM   3409  CA  ILE C  45       1.139 -31.800  -8.192  1.00 97.96           C  
ATOM   3410  C   ILE C  45       0.322 -33.079  -8.023  1.00 97.96           C  
ATOM   3411  CB  ILE C  45       1.000 -31.262  -9.634  1.00 97.96           C  
ATOM   3412  O   ILE C  45       0.623 -34.102  -8.643  1.00 97.96           O  
ATOM   3413  CG1 ILE C  45       1.799 -29.964  -9.799  1.00 97.96           C  
ATOM   3414  CG2 ILE C  45      -0.473 -31.047  -9.991  1.00 97.96           C  
ATOM   3415  CD1 ILE C  45       1.896 -29.475 -11.237  1.00 97.96           C  
ATOM   3416  N   PRO C  46      -0.735 -33.039  -7.199  1.00 97.08           N  
ATOM   3417  CA  PRO C  46      -1.592 -34.216  -7.042  1.00 97.08           C  
ATOM   3418  C   PRO C  46      -2.562 -34.399  -8.207  1.00 97.08           C  
ATOM   3419  CB  PRO C  46      -2.348 -33.932  -5.741  1.00 97.08           C  
ATOM   3420  O   PRO C  46      -3.014 -33.416  -8.799  1.00 97.08           O  
ATOM   3421  CG  PRO C  46      -2.446 -32.442  -5.675  1.00 97.08           C  
ATOM   3422  CD  PRO C  46      -1.198 -31.854  -6.267  1.00 97.08           C  
ATOM   3423  N   GLY C  47      -2.785 -35.638  -8.558  1.00 96.66           N  
ATOM   3424  CA  GLY C  47      -3.841 -35.896  -9.525  1.00 96.66           C  
ATOM   3425  C   GLY C  47      -5.223 -35.545  -9.007  1.00 96.66           C  
ATOM   3426  O   GLY C  47      -5.537 -35.793  -7.841  1.00 96.66           O  
ATOM   3427  N   LYS C  48      -6.024 -35.019  -9.820  1.00 95.16           N  
ATOM   3428  CA  LYS C  48      -7.363 -34.582  -9.433  1.00 95.16           C  
ATOM   3429  C   LYS C  48      -8.281 -35.776  -9.188  1.00 95.16           C  
ATOM   3430  CB  LYS C  48      -7.962 -33.672 -10.507  1.00 95.16           C  
ATOM   3431  O   LYS C  48      -8.260 -36.748  -9.945  1.00 95.16           O  
ATOM   3432  CG  LYS C  48      -9.185 -32.893 -10.046  1.00 95.16           C  
ATOM   3433  CD  LYS C  48      -9.611 -31.859 -11.080  1.00 95.16           C  
ATOM   3434  CE  LYS C  48     -10.800 -31.041 -10.597  1.00 95.16           C  
ATOM   3435  NZ  LYS C  48     -11.163 -29.963 -11.566  1.00 95.16           N  
ATOM   3436  N   LYS C  49      -9.068 -35.619  -8.116  1.00 90.93           N  
ATOM   3437  CA  LYS C  49     -10.016 -36.677  -7.780  1.00 90.93           C  
ATOM   3438  C   LYS C  49     -11.041 -36.871  -8.893  1.00 90.93           C  
ATOM   3439  CB  LYS C  49     -10.726 -36.364  -6.462  1.00 90.93           C  
ATOM   3440  O   LYS C  49     -11.547 -35.897  -9.454  1.00 90.93           O  
ATOM   3441  CG  LYS C  49     -11.386 -37.571  -5.812  1.00 90.93           C  
ATOM   3442  CD  LYS C  49     -11.992 -37.216  -4.460  1.00 90.93           C  
ATOM   3443  CE  LYS C  49     -12.741 -38.396  -3.855  1.00 90.93           C  
ATOM   3444  NZ  LYS C  49     -13.312 -38.062  -2.516  1.00 90.93           N  
ATOM   3445  N   GLY C  50     -11.339 -38.082  -9.182  1.00 93.62           N  
ATOM   3446  CA  GLY C  50     -12.345 -38.393 -10.184  1.00 93.62           C  
ATOM   3447  C   GLY C  50     -11.789 -38.434 -11.595  1.00 93.62           C  
ATOM   3448  O   GLY C  50     -12.542 -38.569 -12.561  1.00 93.62           O  
ATOM   3449  N   THR C  51     -10.547 -38.269 -11.739  1.00 96.12           N  
ATOM   3450  CA  THR C  51      -9.891 -38.327 -13.041  1.00 96.12           C  
ATOM   3451  C   THR C  51      -8.924 -39.506 -13.106  1.00 96.12           C  
ATOM   3452  CB  THR C  51      -9.134 -37.021 -13.344  1.00 96.12           C  
ATOM   3453  O   THR C  51      -8.608 -40.113 -12.081  1.00 96.12           O  
ATOM   3454  CG2 THR C  51     -10.017 -35.803 -13.093  1.00 96.12           C  
ATOM   3455  OG1 THR C  51      -7.977 -36.940 -12.503  1.00 96.12           O  
ATOM   3456  N   PRO C  52      -8.500 -39.895 -14.274  1.00 96.41           N  
ATOM   3457  CA  PRO C  52      -7.521 -40.978 -14.386  1.00 96.41           C  
ATOM   3458  C   PRO C  52      -6.195 -40.649 -13.703  1.00 96.41           C  
ATOM   3459  CB  PRO C  52      -7.334 -41.130 -15.898  1.00 96.41           C  
ATOM   3460  O   PRO C  52      -5.383 -41.545 -13.460  1.00 96.41           O  
ATOM   3461  CG  PRO C  52      -8.571 -40.542 -16.496  1.00 96.41           C  
ATOM   3462  CD  PRO C  52      -9.083 -39.470 -15.577  1.00 96.41           C  
ATOM   3463  N   TRP C  53      -5.961 -39.479 -13.351  1.00 97.61           N  
ATOM   3464  CA  TRP C  53      -4.717 -39.035 -12.732  1.00 97.61           C  
ATOM   3465  C   TRP C  53      -4.775 -39.196 -11.217  1.00 97.61           C  
ATOM   3466  CB  TRP C  53      -4.429 -37.574 -13.092  1.00 97.61           C  
ATOM   3467  O   TRP C  53      -3.758 -39.057 -10.533  1.00 97.61           O  
ATOM   3468  CG  TRP C  53      -4.192 -37.343 -14.555  1.00 97.61           C  
ATOM   3469  CD1 TRP C  53      -5.127 -37.032 -15.502  1.00 97.61           C  
ATOM   3470  CD2 TRP C  53      -2.936 -37.410 -15.237  1.00 97.61           C  
ATOM   3471  CE2 TRP C  53      -3.185 -37.127 -16.598  1.00 97.61           C  
ATOM   3472  CE3 TRP C  53      -1.623 -37.680 -14.829  1.00 97.61           C  
ATOM   3473  NE1 TRP C  53      -4.528 -36.900 -16.733  1.00 97.61           N  
ATOM   3474  CH2 TRP C  53      -0.891 -37.376 -17.129  1.00 97.61           C  
ATOM   3475  CZ2 TRP C  53      -2.167 -37.107 -17.555  1.00 97.61           C  
ATOM   3476  CZ3 TRP C  53      -0.611 -37.660 -15.782  1.00 97.61           C  
ATOM   3477  N   GLU C  54      -5.931 -39.504 -10.699  1.00 95.90           N  
ATOM   3478  CA  GLU C  54      -6.162 -39.599  -9.261  1.00 95.90           C  
ATOM   3479  C   GLU C  54      -5.200 -40.590  -8.611  1.00 95.90           C  
ATOM   3480  CB  GLU C  54      -7.610 -40.008  -8.975  1.00 95.90           C  
ATOM   3481  O   GLU C  54      -4.897 -41.637  -9.186  1.00 95.90           O  
ATOM   3482  CG  GLU C  54      -7.931 -40.136  -7.493  1.00 95.90           C  
ATOM   3483  CD  GLU C  54      -9.387 -40.483  -7.223  1.00 95.90           C  
ATOM   3484  OE1 GLU C  54      -9.776 -40.586  -6.037  1.00 95.90           O  
ATOM   3485  OE2 GLU C  54     -10.144 -40.653  -8.204  1.00 95.90           O  
ATOM   3486  N   GLY C  55      -4.756 -40.193  -7.446  1.00 94.01           N  
ATOM   3487  CA  GLY C  55      -3.868 -41.057  -6.686  1.00 94.01           C  
ATOM   3488  C   GLY C  55      -2.400 -40.813  -6.980  1.00 94.01           C  
ATOM   3489  O   GLY C  55      -1.529 -41.242  -6.220  1.00 94.01           O  
ATOM   3490  N   GLY C  56      -2.123 -40.163  -8.078  1.00 95.95           N  
ATOM   3491  CA  GLY C  56      -0.749 -39.851  -8.438  1.00 95.95           C  
ATOM   3492  C   GLY C  56      -0.248 -38.561  -7.817  1.00 95.95           C  
ATOM   3493  O   GLY C  56      -1.037 -37.662  -7.518  1.00 95.95           O  
ATOM   3494  N   LEU C  57       1.014 -38.471  -7.510  1.00 97.58           N  
ATOM   3495  CA  LEU C  57       1.756 -37.265  -7.159  1.00 97.58           C  
ATOM   3496  C   LEU C  57       2.913 -37.038  -8.126  1.00 97.58           C  
ATOM   3497  CB  LEU C  57       2.285 -37.360  -5.725  1.00 97.58           C  
ATOM   3498  O   LEU C  57       3.866 -37.819  -8.154  1.00 97.58           O  
ATOM   3499  CG  LEU C  57       2.838 -36.069  -5.120  1.00 97.58           C  
ATOM   3500  CD1 LEU C  57       1.724 -35.039  -4.960  1.00 97.58           C  
ATOM   3501  CD2 LEU C  57       3.509 -36.351  -3.780  1.00 97.58           C  
ATOM   3502  N   PHE C  58       2.858 -35.975  -8.812  1.00 98.34           N  
ATOM   3503  CA  PHE C  58       3.750 -35.787  -9.950  1.00 98.34           C  
ATOM   3504  C   PHE C  58       4.771 -34.693  -9.663  1.00 98.34           C  
ATOM   3505  CB  PHE C  58       2.951 -35.442 -11.211  1.00 98.34           C  
ATOM   3506  O   PHE C  58       4.411 -33.522  -9.523  1.00 98.34           O  
ATOM   3507  CG  PHE C  58       1.797 -36.372 -11.471  1.00 98.34           C  
ATOM   3508  CD1 PHE C  58       2.009 -37.628 -12.026  1.00 98.34           C  
ATOM   3509  CD2 PHE C  58       0.498 -35.989 -11.161  1.00 98.34           C  
ATOM   3510  CE1 PHE C  58       0.943 -38.490 -12.269  1.00 98.34           C  
ATOM   3511  CE2 PHE C  58      -0.573 -36.846 -11.400  1.00 98.34           C  
ATOM   3512  CZ  PHE C  58      -0.348 -38.095 -11.955  1.00 98.34           C  
ATOM   3513  N   LYS C  59       6.033 -35.056  -9.598  1.00 97.72           N  
ATOM   3514  CA  LYS C  59       7.128 -34.159  -9.241  1.00 97.72           C  
ATOM   3515  C   LYS C  59       7.506 -33.259 -10.413  1.00 97.72           C  
ATOM   3516  CB  LYS C  59       8.348 -34.958  -8.779  1.00 97.72           C  
ATOM   3517  O   LYS C  59       7.528 -33.704 -11.563  1.00 97.72           O  
ATOM   3518  CG  LYS C  59       8.132 -35.724  -7.482  1.00 97.72           C  
ATOM   3519  CD  LYS C  59       9.402 -36.437  -7.036  1.00 97.72           C  
ATOM   3520  CE  LYS C  59       9.178 -37.231  -5.756  1.00 97.72           C  
ATOM   3521  NZ  LYS C  59      10.410 -37.964  -5.336  1.00 97.72           N  
ATOM   3522  N   LEU C  60       7.768 -32.021 -10.151  1.00 97.87           N  
ATOM   3523  CA  LEU C  60       8.007 -30.981 -11.145  1.00 97.87           C  
ATOM   3524  C   LEU C  60       9.075 -30.004 -10.665  1.00 97.87           C  
ATOM   3525  CB  LEU C  60       6.711 -30.226 -11.453  1.00 97.87           C  
ATOM   3526  O   LEU C  60       9.117 -29.656  -9.483  1.00 97.87           O  
ATOM   3527  CG  LEU C  60       6.832 -29.026 -12.393  1.00 97.87           C  
ATOM   3528  CD1 LEU C  60       6.859 -29.490 -13.846  1.00 97.87           C  
ATOM   3529  CD2 LEU C  60       5.687 -28.046 -12.161  1.00 97.87           C  
ATOM   3530  N   ARG C  61       9.981 -29.669 -11.552  1.00 97.98           N  
ATOM   3531  CA  ARG C  61      10.948 -28.614 -11.265  1.00 97.98           C  
ATOM   3532  C   ARG C  61      10.521 -27.293 -11.894  1.00 97.98           C  
ATOM   3533  CB  ARG C  61      12.339 -29.009 -11.767  1.00 97.98           C  
ATOM   3534  O   ARG C  61      10.162 -27.248 -13.073  1.00 97.98           O  
ATOM   3535  CG  ARG C  61      13.277 -29.487 -10.671  1.00 97.98           C  
ATOM   3536  CD  ARG C  61      14.736 -29.253 -11.036  1.00 97.98           C  
ATOM   3537  NE  ARG C  61      15.107 -29.961 -12.258  1.00 97.98           N  
ATOM   3538  NH1 ARG C  61      17.043 -30.874 -11.388  1.00 97.98           N  
ATOM   3539  NH2 ARG C  61      16.435 -31.315 -13.554  1.00 97.98           N  
ATOM   3540  CZ  ARG C  61      16.194 -30.715 -12.397  1.00 97.98           C  
ATOM   3541  N   MET C  62      10.490 -26.311 -11.059  1.00 98.27           N  
ATOM   3542  CA  MET C  62      10.192 -24.962 -11.530  1.00 98.27           C  
ATOM   3543  C   MET C  62      11.437 -24.082 -11.486  1.00 98.27           C  
ATOM   3544  CB  MET C  62       9.078 -24.333 -10.691  1.00 98.27           C  
ATOM   3545  O   MET C  62      11.964 -23.798 -10.409  1.00 98.27           O  
ATOM   3546  CG  MET C  62       8.514 -23.051 -11.283  1.00 98.27           C  
ATOM   3547  SD  MET C  62       7.100 -22.393 -10.316  1.00 98.27           S  
ATOM   3548  CE  MET C  62       5.869 -23.690 -10.626  1.00 98.27           C  
ATOM   3549  N   LEU C  63      11.866 -23.628 -12.683  1.00 97.23           N  
ATOM   3550  CA  LEU C  63      13.115 -22.886 -12.816  1.00 97.23           C  
ATOM   3551  C   LEU C  63      12.850 -21.446 -13.242  1.00 97.23           C  
ATOM   3552  CB  LEU C  63      14.039 -23.568 -13.829  1.00 97.23           C  
ATOM   3553  O   LEU C  63      12.269 -21.205 -14.303  1.00 97.23           O  
ATOM   3554  CG  LEU C  63      14.323 -25.053 -13.596  1.00 97.23           C  
ATOM   3555  CD1 LEU C  63      14.941 -25.677 -14.842  1.00 97.23           C  
ATOM   3556  CD2 LEU C  63      15.236 -25.240 -12.389  1.00 97.23           C  
ATOM   3557  N   PHE C  64      13.330 -20.568 -12.405  1.00 97.13           N  
ATOM   3558  CA  PHE C  64      13.111 -19.150 -12.668  1.00 97.13           C  
ATOM   3559  C   PHE C  64      14.356 -18.514 -13.275  1.00 97.13           C  
ATOM   3560  CB  PHE C  64      12.722 -18.418 -11.380  1.00 97.13           C  
ATOM   3561  O   PHE C  64      15.479 -18.919 -12.969  1.00 97.13           O  
ATOM   3562  CG  PHE C  64      11.428 -18.896 -10.777  1.00 97.13           C  
ATOM   3563  CD1 PHE C  64      10.223 -18.293 -11.114  1.00 97.13           C  
ATOM   3564  CD2 PHE C  64      11.419 -19.949  -9.872  1.00 97.13           C  
ATOM   3565  CE1 PHE C  64       9.024 -18.734 -10.558  1.00 97.13           C  
ATOM   3566  CE2 PHE C  64      10.225 -20.395  -9.311  1.00 97.13           C  
ATOM   3567  CZ  PHE C  64       9.029 -19.785  -9.655  1.00 97.13           C  
ATOM   3568  N   LYS C  65      14.148 -17.531 -14.193  1.00 93.29           N  
ATOM   3569  CA  LYS C  65      15.231 -16.729 -14.755  1.00 93.29           C  
ATOM   3570  C   LYS C  65      15.399 -15.418 -13.991  1.00 93.29           C  
ATOM   3571  CB  LYS C  65      14.976 -16.443 -16.235  1.00 93.29           C  
ATOM   3572  O   LYS C  65      14.542 -15.050 -13.184  1.00 93.29           O  
ATOM   3573  CG  LYS C  65      14.898 -17.691 -17.103  1.00 93.29           C  
ATOM   3574  CD  LYS C  65      14.626 -17.342 -18.560  1.00 93.29           C  
ATOM   3575  CE  LYS C  65      14.502 -18.592 -19.421  1.00 93.29           C  
ATOM   3576  NZ  LYS C  65      14.050 -18.268 -20.807  1.00 93.29           N  
ATOM   3577  N   ASP C  66      16.424 -14.704 -14.269  1.00 91.69           N  
ATOM   3578  CA  ASP C  66      16.753 -13.476 -13.553  1.00 91.69           C  
ATOM   3579  C   ASP C  66      15.751 -12.369 -13.873  1.00 91.69           C  
ATOM   3580  CB  ASP C  66      18.171 -13.017 -13.899  1.00 91.69           C  
ATOM   3581  O   ASP C  66      15.551 -11.454 -13.070  1.00 91.69           O  
ATOM   3582  CG  ASP C  66      19.245 -13.918 -13.314  1.00 91.69           C  
ATOM   3583  OD1 ASP C  66      19.020 -14.516 -12.239  1.00 91.69           O  
ATOM   3584  OD2 ASP C  66      20.326 -14.028 -13.931  1.00 91.69           O  
ATOM   3585  N   ASP C  67      15.101 -12.464 -15.001  1.00 91.36           N  
ATOM   3586  CA  ASP C  67      14.185 -11.402 -15.404  1.00 91.36           C  
ATOM   3587  C   ASP C  67      12.769 -11.678 -14.903  1.00 91.36           C  
ATOM   3588  CB  ASP C  67      14.183 -11.244 -16.926  1.00 91.36           C  
ATOM   3589  O   ASP C  67      11.826 -10.973 -15.271  1.00 91.36           O  
ATOM   3590  CG  ASP C  67      13.769 -12.511 -17.653  1.00 91.36           C  
ATOM   3591  OD1 ASP C  67      13.748 -13.593 -17.028  1.00 91.36           O  
ATOM   3592  OD2 ASP C  67      13.465 -12.427 -18.863  1.00 91.36           O  
ATOM   3593  N   TYR C  68      12.501 -12.719 -14.030  1.00 93.09           N  
ATOM   3594  CA  TYR C  68      11.212 -12.955 -13.388  1.00 93.09           C  
ATOM   3595  C   TYR C  68      10.797 -11.758 -12.542  1.00 93.09           C  
ATOM   3596  CB  TYR C  68      11.268 -14.215 -12.518  1.00 93.09           C  
ATOM   3597  O   TYR C  68      11.623 -11.167 -11.842  1.00 93.09           O  
ATOM   3598  CG  TYR C  68       9.967 -14.527 -11.818  1.00 93.09           C  
ATOM   3599  CD1 TYR C  68       9.757 -14.147 -10.495  1.00 93.09           C  
ATOM   3600  CD2 TYR C  68       8.947 -15.203 -12.478  1.00 93.09           C  
ATOM   3601  CE1 TYR C  68       8.561 -14.434  -9.845  1.00 93.09           C  
ATOM   3602  CE2 TYR C  68       7.747 -15.496 -11.838  1.00 93.09           C  
ATOM   3603  OH  TYR C  68       6.378 -15.394  -9.886  1.00 93.09           O  
ATOM   3604  CZ  TYR C  68       7.564 -15.107 -10.524  1.00 93.09           C  
ATOM   3605  N   PRO C  69       9.598 -11.280 -12.662  1.00 93.20           N  
ATOM   3606  CA  PRO C  69       8.424 -11.953 -13.221  1.00 93.20           C  
ATOM   3607  C   PRO C  69       8.110 -11.504 -14.647  1.00 93.20           C  
ATOM   3608  CB  PRO C  69       7.299 -11.553 -12.263  1.00 93.20           C  
ATOM   3609  O   PRO C  69       7.013 -11.758 -15.150  1.00 93.20           O  
ATOM   3610  CG  PRO C  69       7.648 -10.169 -11.820  1.00 93.20           C  
ATOM   3611  CD  PRO C  69       9.143 -10.064 -11.718  1.00 93.20           C  
ATOM   3612  N   SER C  70       9.053 -10.822 -15.370  1.00 88.86           N  
ATOM   3613  CA  SER C  70       8.843 -10.431 -16.760  1.00 88.86           C  
ATOM   3614  C   SER C  70       8.759 -11.651 -17.671  1.00 88.86           C  
ATOM   3615  CB  SER C  70       9.966  -9.507 -17.233  1.00 88.86           C  
ATOM   3616  O   SER C  70       8.019 -11.647 -18.656  1.00 88.86           O  
ATOM   3617  OG  SER C  70       9.995  -8.316 -16.465  1.00 88.86           O  
ATOM   3618  N   SER C  71       9.406 -12.685 -17.305  1.00 92.93           N  
ATOM   3619  CA  SER C  71       9.344 -13.948 -18.033  1.00 92.93           C  
ATOM   3620  C   SER C  71       8.874 -15.084 -17.130  1.00 92.93           C  
ATOM   3621  CB  SER C  71      10.710 -14.292 -18.628  1.00 92.93           C  
ATOM   3622  O   SER C  71       9.123 -15.068 -15.923  1.00 92.93           O  
ATOM   3623  OG  SER C  71      11.678 -14.455 -17.606  1.00 92.93           O  
ATOM   3624  N   PRO C  72       8.132 -16.004 -17.708  1.00 95.56           N  
ATOM   3625  CA  PRO C  72       7.629 -17.125 -16.909  1.00 95.56           C  
ATOM   3626  C   PRO C  72       8.728 -18.110 -16.517  1.00 95.56           C  
ATOM   3627  CB  PRO C  72       6.607 -17.787 -17.836  1.00 95.56           C  
ATOM   3628  O   PRO C  72       9.794 -18.131 -17.139  1.00 95.56           O  
ATOM   3629  CG  PRO C  72       7.136 -17.558 -19.215  1.00 95.56           C  
ATOM   3630  CD  PRO C  72       7.800 -16.212 -19.253  1.00 95.56           C  
ATOM   3631  N   PRO C  73       8.488 -18.873 -15.476  1.00 97.64           N  
ATOM   3632  CA  PRO C  73       9.424 -19.956 -15.166  1.00 97.64           C  
ATOM   3633  C   PRO C  73       9.328 -21.119 -16.150  1.00 97.64           C  
ATOM   3634  CB  PRO C  73       9.004 -20.394 -13.760  1.00 97.64           C  
ATOM   3635  O   PRO C  73       8.320 -21.261 -16.847  1.00 97.64           O  
ATOM   3636  CG  PRO C  73       7.528 -20.161 -13.713  1.00 97.64           C  
ATOM   3637  CD  PRO C  73       7.215 -18.924 -14.505  1.00 97.64           C  
ATOM   3638  N   LYS C  74      10.387 -21.891 -16.241  1.00 97.15           N  
ATOM   3639  CA  LYS C  74      10.349 -23.171 -16.942  1.00 97.15           C  
ATOM   3640  C   LYS C  74       9.917 -24.297 -16.007  1.00 97.15           C  
ATOM   3641  CB  LYS C  74      11.714 -23.491 -17.553  1.00 97.15           C  
ATOM   3642  O   LYS C  74      10.490 -24.470 -14.929  1.00 97.15           O  
ATOM   3643  CG  LYS C  74      11.688 -24.620 -18.572  1.00 97.15           C  
ATOM   3644  CD  LYS C  74      13.049 -24.814 -19.227  1.00 97.15           C  
ATOM   3645  CE  LYS C  74      13.038 -25.978 -20.208  1.00 97.15           C  
ATOM   3646  NZ  LYS C  74      14.355 -26.137 -20.894  1.00 97.15           N  
ATOM   3647  N   CYS C  75       8.900 -25.024 -16.361  1.00 98.42           N  
ATOM   3648  CA  CYS C  75       8.396 -26.127 -15.550  1.00 98.42           C  
ATOM   3649  C   CYS C  75       8.638 -27.465 -16.238  1.00 98.42           C  
ATOM   3650  CB  CYS C  75       6.904 -25.949 -15.271  1.00 98.42           C  
ATOM   3651  O   CYS C  75       8.238 -27.658 -17.388  1.00 98.42           O  
ATOM   3652  SG  CYS C  75       6.513 -24.459 -14.327  1.00 98.42           S  
ATOM   3653  N   LYS C  76       9.254 -28.352 -15.481  1.00 98.07           N  
ATOM   3654  CA  LYS C  76       9.664 -29.628 -16.061  1.00 98.07           C  
ATOM   3655  C   LYS C  76       9.316 -30.790 -15.135  1.00 98.07           C  
ATOM   3656  CB  LYS C  76      11.165 -29.625 -16.356  1.00 98.07           C  
ATOM   3657  O   LYS C  76       9.779 -30.841 -13.993  1.00 98.07           O  
ATOM   3658  CG  LYS C  76      11.656 -30.872 -17.076  1.00 98.07           C  
ATOM   3659  CD  LYS C  76      13.155 -30.811 -17.341  1.00 98.07           C  
ATOM   3660  CE  LYS C  76      13.672 -32.112 -17.941  1.00 98.07           C  
ATOM   3661  NZ  LYS C  76      15.136 -32.047 -18.226  1.00 98.07           N  
ATOM   3662  N   PHE C  77       8.480 -31.710 -15.636  1.00 98.56           N  
ATOM   3663  CA  PHE C  77       8.226 -32.919 -14.861  1.00 98.56           C  
ATOM   3664  C   PHE C  77       9.457 -33.817 -14.839  1.00 98.56           C  
ATOM   3665  CB  PHE C  77       7.029 -33.684 -15.434  1.00 98.56           C  
ATOM   3666  O   PHE C  77      10.061 -34.077 -15.881  1.00 98.56           O  
ATOM   3667  CG  PHE C  77       5.696 -33.080 -15.081  1.00 98.56           C  
ATOM   3668  CD1 PHE C  77       5.228 -33.111 -13.773  1.00 98.56           C  
ATOM   3669  CD2 PHE C  77       4.912 -32.480 -16.058  1.00 98.56           C  
ATOM   3670  CE1 PHE C  77       3.995 -32.553 -13.443  1.00 98.56           C  
ATOM   3671  CE2 PHE C  77       3.679 -31.920 -15.736  1.00 98.56           C  
ATOM   3672  CZ  PHE C  77       3.222 -31.958 -14.428  1.00 98.56           C  
ATOM   3673  N   GLU C  78       9.736 -34.255 -13.664  1.00 95.64           N  
ATOM   3674  CA  GLU C  78      10.831 -35.199 -13.463  1.00 95.64           C  
ATOM   3675  C   GLU C  78      10.407 -36.352 -12.558  1.00 95.64           C  
ATOM   3676  CB  GLU C  78      12.052 -34.489 -12.873  1.00 95.64           C  
ATOM   3677  O   GLU C  78      10.287 -36.182 -11.343  1.00 95.64           O  
ATOM   3678  CG  GLU C  78      12.709 -33.501 -13.827  1.00 95.64           C  
ATOM   3679  CD  GLU C  78      13.943 -32.832 -13.241  1.00 95.64           C  
ATOM   3680  OE1 GLU C  78      14.611 -32.056 -13.961  1.00 95.64           O  
ATOM   3681  OE2 GLU C  78      14.243 -33.087 -12.054  1.00 95.64           O  
ATOM   3682  N   PRO C  79      10.273 -37.492 -13.118  1.00 96.32           N  
ATOM   3683  CA  PRO C  79      10.511 -37.873 -14.512  1.00 96.32           C  
ATOM   3684  C   PRO C  79       9.436 -37.345 -15.460  1.00 96.32           C  
ATOM   3685  CB  PRO C  79      10.496 -39.403 -14.468  1.00 96.32           C  
ATOM   3686  O   PRO C  79       8.372 -36.910 -15.011  1.00 96.32           O  
ATOM   3687  CG  PRO C  79       9.625 -39.742 -13.301  1.00 96.32           C  
ATOM   3688  CD  PRO C  79       9.714 -38.627 -12.299  1.00 96.32           C  
ATOM   3689  N   PRO C  80       9.673 -37.371 -16.779  1.00 97.41           N  
ATOM   3690  CA  PRO C  80       8.697 -36.904 -17.766  1.00 97.41           C  
ATOM   3691  C   PRO C  80       7.411 -37.728 -17.760  1.00 97.41           C  
ATOM   3692  CB  PRO C  80       9.438 -37.058 -19.096  1.00 97.41           C  
ATOM   3693  O   PRO C  80       7.452 -38.940 -17.533  1.00 97.41           O  
ATOM   3694  CG  PRO C  80      10.887 -37.045 -18.730  1.00 97.41           C  
ATOM   3695  CD  PRO C  80      11.038 -37.644 -17.361  1.00 97.41           C  
ATOM   3696  N   LEU C  81       6.319 -37.068 -18.060  1.00 98.06           N  
ATOM   3697  CA  LEU C  81       5.016 -37.726 -18.036  1.00 98.06           C  
ATOM   3698  C   LEU C  81       4.543 -38.045 -19.450  1.00 98.06           C  
ATOM   3699  CB  LEU C  81       3.984 -36.845 -17.326  1.00 98.06           C  
ATOM   3700  O   LEU C  81       4.825 -37.296 -20.388  1.00 98.06           O  
ATOM   3701  CG  LEU C  81       4.197 -36.624 -15.828  1.00 98.06           C  
ATOM   3702  CD1 LEU C  81       3.085 -35.751 -15.257  1.00 98.06           C  
ATOM   3703  CD2 LEU C  81       4.266 -37.960 -15.095  1.00 98.06           C  
ATOM   3704  N   PHE C  82       3.859 -39.147 -19.536  1.00 97.98           N  
ATOM   3705  CA  PHE C  82       3.106 -39.471 -20.742  1.00 97.98           C  
ATOM   3706  C   PHE C  82       1.870 -38.588 -20.863  1.00 97.98           C  
ATOM   3707  CB  PHE C  82       2.698 -40.948 -20.741  1.00 97.98           C  
ATOM   3708  O   PHE C  82       0.861 -38.828 -20.196  1.00 97.98           O  
ATOM   3709  CG  PHE C  82       1.928 -41.366 -21.965  1.00 97.98           C  
ATOM   3710  CD1 PHE C  82       0.551 -41.546 -21.909  1.00 97.98           C  
ATOM   3711  CD2 PHE C  82       2.581 -41.578 -23.171  1.00 97.98           C  
ATOM   3712  CE1 PHE C  82      -0.164 -41.932 -23.040  1.00 97.98           C  
ATOM   3713  CE2 PHE C  82       1.873 -41.965 -24.306  1.00 97.98           C  
ATOM   3714  CZ  PHE C  82       0.501 -42.142 -24.238  1.00 97.98           C  
ATOM   3715  N   HIS C  83       1.954 -37.493 -21.677  1.00 97.99           N  
ATOM   3716  CA  HIS C  83       0.902 -36.495 -21.836  1.00 97.99           C  
ATOM   3717  C   HIS C  83       1.080 -35.707 -23.129  1.00 97.99           C  
ATOM   3718  CB  HIS C  83       0.882 -35.542 -20.639  1.00 97.99           C  
ATOM   3719  O   HIS C  83       2.206 -35.395 -23.521  1.00 97.99           O  
ATOM   3720  CG  HIS C  83      -0.313 -34.645 -20.606  1.00 97.99           C  
ATOM   3721  CD2 HIS C  83      -1.453 -34.708 -19.879  1.00 97.99           C  
ATOM   3722  ND1 HIS C  83      -0.422 -33.521 -21.397  1.00 97.99           N  
ATOM   3723  CE1 HIS C  83      -1.581 -32.931 -21.155  1.00 97.99           C  
ATOM   3724  NE2 HIS C  83      -2.225 -33.631 -20.238  1.00 97.99           N  
ATOM   3725  N   PRO C  84      -0.021 -35.362 -23.835  1.00 97.14           N  
ATOM   3726  CA  PRO C  84       0.039 -34.687 -25.133  1.00 97.14           C  
ATOM   3727  C   PRO C  84       0.737 -33.330 -25.061  1.00 97.14           C  
ATOM   3728  CB  PRO C  84      -1.434 -34.522 -25.514  1.00 97.14           C  
ATOM   3729  O   PRO C  84       1.231 -32.831 -26.076  1.00 97.14           O  
ATOM   3730  CG  PRO C  84      -2.141 -35.621 -24.788  1.00 97.14           C  
ATOM   3731  CD  PRO C  84      -1.457 -35.839 -23.469  1.00 97.14           C  
ATOM   3732  N   ASN C  85       0.744 -32.685 -23.886  1.00 97.42           N  
ATOM   3733  CA  ASN C  85       1.285 -31.333 -23.789  1.00 97.42           C  
ATOM   3734  C   ASN C  85       2.534 -31.291 -22.914  1.00 97.42           C  
ATOM   3735  CB  ASN C  85       0.226 -30.369 -23.249  1.00 97.42           C  
ATOM   3736  O   ASN C  85       2.844 -30.259 -22.316  1.00 97.42           O  
ATOM   3737  CG  ASN C  85      -1.006 -30.302 -24.130  1.00 97.42           C  
ATOM   3738  ND2 ASN C  85      -0.861 -29.709 -25.309  1.00 97.42           N  
ATOM   3739  OD1 ASN C  85      -2.080 -30.780 -23.754  1.00 97.42           O  
ATOM   3740  N   VAL C  86       3.169 -32.406 -22.721  1.00 98.13           N  
ATOM   3741  CA  VAL C  86       4.453 -32.509 -22.035  1.00 98.13           C  
ATOM   3742  C   VAL C  86       5.510 -33.047 -22.996  1.00 98.13           C  
ATOM   3743  CB  VAL C  86       4.358 -33.414 -20.786  1.00 98.13           C  
ATOM   3744  O   VAL C  86       5.367 -34.148 -23.534  1.00 98.13           O  
ATOM   3745  CG1 VAL C  86       5.721 -33.544 -20.109  1.00 98.13           C  
ATOM   3746  CG2 VAL C  86       3.321 -32.866 -19.808  1.00 98.13           C  
ATOM   3747  N   TYR C  87       6.554 -32.241 -23.224  1.00 95.98           N  
ATOM   3748  CA  TYR C  87       7.629 -32.655 -24.118  1.00 95.98           C  
ATOM   3749  C   TYR C  87       8.339 -33.893 -23.580  1.00 95.98           C  
ATOM   3750  CB  TYR C  87       8.637 -31.518 -24.310  1.00 95.98           C  
ATOM   3751  O   TYR C  87       8.308 -34.160 -22.377  1.00 95.98           O  
ATOM   3752  CG  TYR C  87       8.109 -30.373 -25.139  1.00 95.98           C  
ATOM   3753  CD1 TYR C  87       8.080 -30.449 -26.530  1.00 95.98           C  
ATOM   3754  CD2 TYR C  87       7.639 -29.212 -24.535  1.00 95.98           C  
ATOM   3755  CE1 TYR C  87       7.596 -29.396 -27.298  1.00 95.98           C  
ATOM   3756  CE2 TYR C  87       7.153 -28.152 -25.293  1.00 95.98           C  
ATOM   3757  OH  TYR C  87       6.655 -27.207 -27.427  1.00 95.98           O  
ATOM   3758  CZ  TYR C  87       7.135 -28.253 -26.672  1.00 95.98           C  
ATOM   3759  N   PRO C  88       9.005 -34.649 -24.434  1.00 94.87           N  
ATOM   3760  CA  PRO C  88       9.761 -35.820 -23.982  1.00 94.87           C  
ATOM   3761  C   PRO C  88      10.813 -35.474 -22.931  1.00 94.87           C  
ATOM   3762  CB  PRO C  88      10.418 -36.333 -25.266  1.00 94.87           C  
ATOM   3763  O   PRO C  88      11.171 -36.320 -22.108  1.00 94.87           O  
ATOM   3764  CG  PRO C  88       9.511 -35.883 -26.365  1.00 94.87           C  
ATOM   3765  CD  PRO C  88       8.925 -34.553 -25.986  1.00 94.87           C  
ATOM   3766  N   SER C  89      11.298 -34.222 -22.956  1.00 93.75           N  
ATOM   3767  CA  SER C  89      12.250 -33.732 -21.964  1.00 93.75           C  
ATOM   3768  C   SER C  89      11.590 -33.566 -20.599  1.00 93.75           C  
ATOM   3769  CB  SER C  89      12.854 -32.401 -22.413  1.00 93.75           C  
ATOM   3770  O   SER C  89      12.276 -33.477 -19.579  1.00 93.75           O  
ATOM   3771  OG  SER C  89      11.861 -31.392 -22.472  1.00 93.75           O  
ATOM   3772  N   GLY C  90      10.245 -33.450 -20.544  1.00 97.82           N  
ATOM   3773  CA  GLY C  90       9.476 -33.214 -19.332  1.00 97.82           C  
ATOM   3774  C   GLY C  90       8.942 -31.798 -19.231  1.00 97.82           C  
ATOM   3775  O   GLY C  90       8.143 -31.492 -18.343  1.00 97.82           O  
ATOM   3776  N   THR C  91       9.368 -30.925 -20.155  1.00 97.82           N  
ATOM   3777  CA  THR C  91       8.959 -29.525 -20.144  1.00 97.82           C  
ATOM   3778  C   THR C  91       7.470 -29.395 -20.450  1.00 97.82           C  
ATOM   3779  CB  THR C  91       9.769 -28.698 -21.159  1.00 97.82           C  
ATOM   3780  O   THR C  91       6.963 -30.033 -21.375  1.00 97.82           O  
ATOM   3781  CG2 THR C  91       9.408 -27.219 -21.077  1.00 97.82           C  
ATOM   3782  OG1 THR C  91      11.167 -28.853 -20.886  1.00 97.82           O  
ATOM   3783  N   VAL C  92       6.816 -28.576 -19.704  1.00 97.90           N  
ATOM   3784  CA  VAL C  92       5.371 -28.403 -19.819  1.00 97.90           C  
ATOM   3785  C   VAL C  92       5.061 -27.332 -20.862  1.00 97.90           C  
ATOM   3786  CB  VAL C  92       4.734 -28.027 -18.463  1.00 97.90           C  
ATOM   3787  O   VAL C  92       5.660 -26.254 -20.851  1.00 97.90           O  
ATOM   3788  CG1 VAL C  92       3.227 -27.824 -18.612  1.00 97.90           C  
ATOM   3789  CG2 VAL C  92       5.031 -29.102 -17.419  1.00 97.90           C  
ATOM   3790  N   CYS C  93       4.162 -27.701 -21.770  1.00 95.21           N  
ATOM   3791  CA  CYS C  93       3.710 -26.755 -22.784  1.00 95.21           C  
ATOM   3792  C   CYS C  93       2.333 -26.201 -22.437  1.00 95.21           C  
ATOM   3793  CB  CYS C  93       3.669 -27.422 -24.159  1.00 95.21           C  
ATOM   3794  O   CYS C  93       1.313 -26.796 -22.789  1.00 95.21           O  
ATOM   3795  SG  CYS C  93       3.395 -26.267 -25.520  1.00 95.21           S  
ATOM   3796  N   LEU C  94       2.293 -25.044 -21.790  1.00 96.11           N  
ATOM   3797  CA  LEU C  94       1.091 -24.357 -21.332  1.00 96.11           C  
ATOM   3798  C   LEU C  94       1.166 -22.865 -21.640  1.00 96.11           C  
ATOM   3799  CB  LEU C  94       0.891 -24.570 -19.830  1.00 96.11           C  
ATOM   3800  O   LEU C  94       2.227 -22.251 -21.502  1.00 96.11           O  
ATOM   3801  CG  LEU C  94      -0.415 -24.037 -19.237  1.00 96.11           C  
ATOM   3802  CD1 LEU C  94      -1.609 -24.764 -19.846  1.00 96.11           C  
ATOM   3803  CD2 LEU C  94      -0.412 -24.182 -17.719  1.00 96.11           C  
ATOM   3804  N   SER C  95       0.162 -22.276 -22.122  1.00 93.13           N  
ATOM   3805  CA  SER C  95       0.149 -20.905 -22.620  1.00 93.13           C  
ATOM   3806  C   SER C  95       0.603 -19.922 -21.546  1.00 93.13           C  
ATOM   3807  CB  SER C  95      -1.250 -20.526 -23.110  1.00 93.13           C  
ATOM   3808  O   SER C  95       1.294 -18.946 -21.843  1.00 93.13           O  
ATOM   3809  OG  SER C  95      -2.198 -20.641 -22.062  1.00 93.13           O  
ATOM   3810  N   ILE C  96       0.217 -20.158 -20.204  1.00 93.90           N  
ATOM   3811  CA  ILE C  96       0.563 -19.234 -19.130  1.00 93.90           C  
ATOM   3812  C   ILE C  96       2.042 -19.381 -18.778  1.00 93.90           C  
ATOM   3813  CB  ILE C  96      -0.311 -19.469 -17.878  1.00 93.90           C  
ATOM   3814  O   ILE C  96       2.561 -18.652 -17.930  1.00 93.90           O  
ATOM   3815  CG1 ILE C  96      -0.062 -20.871 -17.309  1.00 93.90           C  
ATOM   3816  CG2 ILE C  96      -1.793 -19.267 -18.208  1.00 93.90           C  
ATOM   3817  CD1 ILE C  96      -0.648 -21.088 -15.920  1.00 93.90           C  
ATOM   3818  N   LEU C  97       2.801 -20.319 -19.463  1.00 96.18           N  
ATOM   3819  CA  LEU C  97       4.232 -20.513 -19.258  1.00 96.18           C  
ATOM   3820  C   LEU C  97       5.023 -20.050 -20.477  1.00 96.18           C  
ATOM   3821  CB  LEU C  97       4.537 -21.984 -18.966  1.00 96.18           C  
ATOM   3822  O   LEU C  97       6.210 -20.359 -20.605  1.00 96.18           O  
ATOM   3823  CG  LEU C  97       4.017 -22.533 -17.636  1.00 96.18           C  
ATOM   3824  CD1 LEU C  97       4.267 -24.035 -17.549  1.00 96.18           C  
ATOM   3825  CD2 LEU C  97       4.672 -21.808 -16.465  1.00 96.18           C  
ATOM   3826  N   GLU C  98       4.351 -19.391 -21.383  1.00 91.13           N  
ATOM   3827  CA  GLU C  98       4.993 -18.862 -22.583  1.00 91.13           C  
ATOM   3828  C   GLU C  98       4.964 -17.336 -22.598  1.00 91.13           C  
ATOM   3829  CB  GLU C  98       4.316 -19.413 -23.842  1.00 91.13           C  
ATOM   3830  O   GLU C  98       3.891 -16.730 -22.581  1.00 91.13           O  
ATOM   3831  CG  GLU C  98       4.521 -20.907 -24.046  1.00 91.13           C  
ATOM   3832  CD  GLU C  98       3.959 -21.414 -25.365  1.00 91.13           C  
ATOM   3833  OE1 GLU C  98       3.462 -22.562 -25.411  1.00 91.13           O  
ATOM   3834  OE2 GLU C  98       4.018 -20.658 -26.360  1.00 91.13           O  
ATOM   3835  N   GLU C  99       6.061 -16.746 -22.719  1.00 86.58           N  
ATOM   3836  CA  GLU C  99       6.235 -15.299 -22.638  1.00 86.58           C  
ATOM   3837  C   GLU C  99       5.425 -14.585 -23.717  1.00 86.58           C  
ATOM   3838  CB  GLU C  99       7.715 -14.927 -22.758  1.00 86.58           C  
ATOM   3839  O   GLU C  99       4.821 -13.542 -23.459  1.00 86.58           O  
ATOM   3840  CG  GLU C  99       8.010 -13.468 -22.445  1.00 86.58           C  
ATOM   3841  CD  GLU C  99       9.495 -13.141 -22.451  1.00 86.58           C  
ATOM   3842  OE1 GLU C  99       9.854 -11.946 -22.348  1.00 86.58           O  
ATOM   3843  OE2 GLU C  99      10.306 -14.088 -22.561  1.00 86.58           O  
ATOM   3844  N   ASP C 100       5.258 -15.149 -24.878  1.00 85.03           N  
ATOM   3845  CA  ASP C 100       4.650 -14.500 -26.036  1.00 85.03           C  
ATOM   3846  C   ASP C 100       3.181 -14.890 -26.177  1.00 85.03           C  
ATOM   3847  CB  ASP C 100       5.414 -14.856 -27.313  1.00 85.03           C  
ATOM   3848  O   ASP C 100       2.510 -14.473 -27.123  1.00 85.03           O  
ATOM   3849  CG  ASP C 100       5.571 -16.354 -27.512  1.00 85.03           C  
ATOM   3850  OD1 ASP C 100       5.901 -17.067 -26.540  1.00 85.03           O  
ATOM   3851  OD2 ASP C 100       5.364 -16.824 -28.652  1.00 85.03           O  
ATOM   3852  N   LYS C 101       2.646 -15.707 -25.164  1.00 88.70           N  
ATOM   3853  CA  LYS C 101       1.244 -16.110 -25.222  1.00 88.70           C  
ATOM   3854  C   LYS C 101       0.462 -15.553 -24.036  1.00 88.70           C  
ATOM   3855  CB  LYS C 101       1.125 -17.634 -25.260  1.00 88.70           C  
ATOM   3856  O   LYS C 101       0.323 -14.337 -23.894  1.00 88.70           O  
ATOM   3857  CG  LYS C 101       1.663 -18.267 -26.535  1.00 88.70           C  
ATOM   3858  CD  LYS C 101       1.255 -19.730 -26.649  1.00 88.70           C  
ATOM   3859  CE  LYS C 101       1.742 -20.347 -27.953  1.00 88.70           C  
ATOM   3860  NZ  LYS C 101       1.389 -21.795 -28.046  1.00 88.70           N  
ATOM   3861  N   ASP C 102       0.063 -16.344 -22.988  1.00 87.95           N  
ATOM   3862  CA  ASP C 102      -0.869 -15.916 -21.949  1.00 87.95           C  
ATOM   3863  C   ASP C 102      -0.133 -15.596 -20.649  1.00 87.95           C  
ATOM   3864  CB  ASP C 102      -1.929 -16.991 -21.702  1.00 87.95           C  
ATOM   3865  O   ASP C 102      -0.761 -15.303 -19.630  1.00 87.95           O  
ATOM   3866  CG  ASP C 102      -2.885 -17.160 -22.870  1.00 87.95           C  
ATOM   3867  OD1 ASP C 102      -3.184 -16.164 -23.563  1.00 87.95           O  
ATOM   3868  OD2 ASP C 102      -3.345 -18.300 -23.098  1.00 87.95           O  
ATOM   3869  N   TRP C 103       1.224 -15.484 -20.624  1.00 93.94           N  
ATOM   3870  CA  TRP C 103       1.945 -15.177 -19.393  1.00 93.94           C  
ATOM   3871  C   TRP C 103       1.765 -13.713 -19.008  1.00 93.94           C  
ATOM   3872  CB  TRP C 103       3.434 -15.498 -19.547  1.00 93.94           C  
ATOM   3873  O   TRP C 103       1.822 -12.827 -19.865  1.00 93.94           O  
ATOM   3874  CG  TRP C 103       4.272 -15.077 -18.377  1.00 93.94           C  
ATOM   3875  CD1 TRP C 103       5.139 -14.021 -18.322  1.00 93.94           C  
ATOM   3876  CD2 TRP C 103       4.325 -15.708 -17.094  1.00 93.94           C  
ATOM   3877  CE2 TRP C 103       5.246 -14.980 -16.308  1.00 93.94           C  
ATOM   3878  CE3 TRP C 103       3.682 -16.818 -16.531  1.00 93.94           C  
ATOM   3879  NE1 TRP C 103       5.728 -13.957 -17.080  1.00 93.94           N  
ATOM   3880  CH2 TRP C 103       4.896 -16.418 -14.462  1.00 93.94           C  
ATOM   3881  CZ2 TRP C 103       5.539 -15.328 -14.987  1.00 93.94           C  
ATOM   3882  CZ3 TRP C 103       3.975 -17.163 -15.217  1.00 93.94           C  
ATOM   3883  N   ARG C 104       1.515 -13.455 -17.742  1.00 91.42           N  
ATOM   3884  CA  ARG C 104       1.505 -12.137 -17.116  1.00 91.42           C  
ATOM   3885  C   ARG C 104       2.280 -12.150 -15.802  1.00 91.42           C  
ATOM   3886  CB  ARG C 104       0.069 -11.668 -16.872  1.00 91.42           C  
ATOM   3887  O   ARG C 104       2.219 -13.123 -15.048  1.00 91.42           O  
ATOM   3888  CG  ARG C 104      -0.797 -11.661 -18.122  1.00 91.42           C  
ATOM   3889  CD  ARG C 104      -0.513 -10.449 -18.998  1.00 91.42           C  
ATOM   3890  NE  ARG C 104      -1.496 -10.315 -20.069  1.00 91.42           N  
ATOM   3891  NH1 ARG C 104      -0.105 -11.121 -21.728  1.00 91.42           N  
ATOM   3892  NH2 ARG C 104      -2.246 -10.476 -22.234  1.00 91.42           N  
ATOM   3893  CZ  ARG C 104      -1.280 -10.638 -21.341  1.00 91.42           C  
ATOM   3894  N   PRO C 105       2.939 -11.073 -15.524  1.00 91.64           N  
ATOM   3895  CA  PRO C 105       3.755 -11.006 -14.310  1.00 91.64           C  
ATOM   3896  C   PRO C 105       2.941 -11.241 -13.039  1.00 91.64           C  
ATOM   3897  CB  PRO C 105       4.318  -9.583 -14.342  1.00 91.64           C  
ATOM   3898  O   PRO C 105       3.482 -11.708 -12.033  1.00 91.64           O  
ATOM   3899  CG  PRO C 105       4.376  -9.228 -15.792  1.00 91.64           C  
ATOM   3900  CD  PRO C 105       3.209  -9.867 -16.487  1.00 91.64           C  
ATOM   3901  N   ALA C 106       1.650 -11.024 -13.155  1.00 89.11           N  
ATOM   3902  CA  ALA C 106       0.785 -11.155 -11.985  1.00 89.11           C  
ATOM   3903  C   ALA C 106       0.501 -12.621 -11.674  1.00 89.11           C  
ATOM   3904  CB  ALA C 106      -0.522 -10.396 -12.203  1.00 89.11           C  
ATOM   3905  O   ALA C 106       0.021 -12.950 -10.587  1.00 89.11           O  
ATOM   3906  N   ILE C 107       0.830 -13.592 -12.519  1.00 93.07           N  
ATOM   3907  CA  ILE C 107       0.562 -15.012 -12.323  1.00 93.07           C  
ATOM   3908  C   ILE C 107       1.480 -15.565 -11.234  1.00 93.07           C  
ATOM   3909  CB  ILE C 107       0.746 -15.808 -13.634  1.00 93.07           C  
ATOM   3910  O   ILE C 107       2.703 -15.441 -11.324  1.00 93.07           O  
ATOM   3911  CG1 ILE C 107      -0.277 -15.354 -14.682  1.00 93.07           C  
ATOM   3912  CG2 ILE C 107       0.631 -17.313 -13.373  1.00 93.07           C  
ATOM   3913  CD1 ILE C 107      -0.090 -15.999 -16.049  1.00 93.07           C  
ATOM   3914  N   THR C 108       0.881 -16.169 -10.238  1.00 96.02           N  
ATOM   3915  CA  THR C 108       1.622 -16.647  -9.075  1.00 96.02           C  
ATOM   3916  C   THR C 108       2.018 -18.110  -9.250  1.00 96.02           C  
ATOM   3917  CB  THR C 108       0.798 -16.486  -7.784  1.00 96.02           C  
ATOM   3918  O   THR C 108       1.526 -18.788 -10.155  1.00 96.02           O  
ATOM   3919  CG2 THR C 108       0.336 -15.044  -7.603  1.00 96.02           C  
ATOM   3920  OG1 THR C 108      -0.350 -17.340  -7.847  1.00 96.02           O  
ATOM   3921  N   ILE C 109       2.820 -18.599  -8.396  1.00 97.02           N  
ATOM   3922  CA  ILE C 109       3.247 -19.994  -8.381  1.00 97.02           C  
ATOM   3923  C   ILE C 109       2.040 -20.900  -8.149  1.00 97.02           C  
ATOM   3924  CB  ILE C 109       4.321 -20.245  -7.299  1.00 97.02           C  
ATOM   3925  O   ILE C 109       1.905 -21.942  -8.796  1.00 97.02           O  
ATOM   3926  CG1 ILE C 109       5.651 -19.601  -7.708  1.00 97.02           C  
ATOM   3927  CG2 ILE C 109       4.494 -21.746  -7.047  1.00 97.02           C  
ATOM   3928  CD1 ILE C 109       6.735 -19.690  -6.642  1.00 97.02           C  
ATOM   3929  N   LYS C 110       1.182 -20.503  -7.236  1.00 95.59           N  
ATOM   3930  CA  LYS C 110      -0.048 -21.245  -6.975  1.00 95.59           C  
ATOM   3931  C   LYS C 110      -0.874 -21.405  -8.248  1.00 95.59           C  
ATOM   3932  CB  LYS C 110      -0.877 -20.547  -5.896  1.00 95.59           C  
ATOM   3933  O   LYS C 110      -1.301 -22.513  -8.582  1.00 95.59           O  
ATOM   3934  CG  LYS C 110      -2.182 -21.256  -5.563  1.00 95.59           C  
ATOM   3935  CD  LYS C 110      -2.962 -20.515  -4.485  1.00 95.59           C  
ATOM   3936  CE  LYS C 110      -4.321 -21.155  -4.237  1.00 95.59           C  
ATOM   3937  NZ  LYS C 110      -5.070 -20.460  -3.147  1.00 95.59           N  
ATOM   3938  N   GLN C 111      -1.002 -20.328  -8.976  1.00 96.18           N  
ATOM   3939  CA  GLN C 111      -1.794 -20.340 -10.202  1.00 96.18           C  
ATOM   3940  C   GLN C 111      -1.146 -21.221 -11.266  1.00 96.18           C  
ATOM   3941  CB  GLN C 111      -1.976 -18.919 -10.737  1.00 96.18           C  
ATOM   3942  O   GLN C 111      -1.840 -21.926 -12.002  1.00 96.18           O  
ATOM   3943  CG  GLN C 111      -2.941 -18.072  -9.918  1.00 96.18           C  
ATOM   3944  CD  GLN C 111      -2.983 -16.625 -10.371  1.00 96.18           C  
ATOM   3945  NE2 GLN C 111      -4.150 -16.001 -10.255  1.00 96.18           N  
ATOM   3946  OE1 GLN C 111      -1.974 -16.073 -10.822  1.00 96.18           O  
ATOM   3947  N   ILE C 112       0.118 -21.166 -11.332  1.00 97.63           N  
ATOM   3948  CA  ILE C 112       0.853 -21.991 -12.284  1.00 97.63           C  
ATOM   3949  C   ILE C 112       0.595 -23.468 -11.994  1.00 97.63           C  
ATOM   3950  CB  ILE C 112       2.369 -21.693 -12.238  1.00 97.63           C  
ATOM   3951  O   ILE C 112       0.213 -24.225 -12.889  1.00 97.63           O  
ATOM   3952  CG1 ILE C 112       2.653 -20.290 -12.786  1.00 97.63           C  
ATOM   3953  CG2 ILE C 112       3.151 -22.754 -13.017  1.00 97.63           C  
ATOM   3954  CD1 ILE C 112       4.087 -19.822 -12.574  1.00 97.63           C  
ATOM   3955  N   LEU C 113       0.716 -23.872 -10.771  1.00 98.22           N  
ATOM   3956  CA  LEU C 113       0.575 -25.268 -10.373  1.00 98.22           C  
ATOM   3957  C   LEU C 113      -0.860 -25.746 -10.564  1.00 98.22           C  
ATOM   3958  CB  LEU C 113       0.997 -25.454  -8.913  1.00 98.22           C  
ATOM   3959  O   LEU C 113      -1.090 -26.867 -11.025  1.00 98.22           O  
ATOM   3960  CG  LEU C 113       2.481 -25.251  -8.604  1.00 98.22           C  
ATOM   3961  CD1 LEU C 113       2.732 -25.369  -7.105  1.00 98.22           C  
ATOM   3962  CD2 LEU C 113       3.330 -26.257  -9.374  1.00 98.22           C  
ATOM   3963  N   LEU C 114      -1.774 -24.901 -10.254  1.00 96.82           N  
ATOM   3964  CA  LEU C 114      -3.176 -25.236 -10.483  1.00 96.82           C  
ATOM   3965  C   LEU C 114      -3.466 -25.368 -11.975  1.00 96.82           C  
ATOM   3966  CB  LEU C 114      -4.089 -24.174  -9.866  1.00 96.82           C  
ATOM   3967  O   LEU C 114      -4.219 -26.253 -12.389  1.00 96.82           O  
ATOM   3968  CG  LEU C 114      -4.255 -24.223  -8.346  1.00 96.82           C  
ATOM   3969  CD1 LEU C 114      -4.955 -22.963  -7.848  1.00 96.82           C  
ATOM   3970  CD2 LEU C 114      -5.030 -25.470  -7.933  1.00 96.82           C  
ATOM   3971  N   GLY C 115      -2.818 -24.442 -12.751  1.00 96.88           N  
ATOM   3972  CA  GLY C 115      -2.962 -24.513 -14.196  1.00 96.88           C  
ATOM   3973  C   GLY C 115      -2.410 -25.795 -14.789  1.00 96.88           C  
ATOM   3974  O   GLY C 115      -3.035 -26.402 -15.662  1.00 96.88           O  
ATOM   3975  N   ILE C 116      -1.325 -26.237 -14.298  1.00 98.06           N  
ATOM   3976  CA  ILE C 116      -0.695 -27.458 -14.788  1.00 98.06           C  
ATOM   3977  C   ILE C 116      -1.539 -28.668 -14.394  1.00 98.06           C  
ATOM   3978  CB  ILE C 116       0.744 -27.609 -14.246  1.00 98.06           C  
ATOM   3979  O   ILE C 116      -1.712 -29.596 -15.187  1.00 98.06           O  
ATOM   3980  CG1 ILE C 116       1.634 -26.475 -14.769  1.00 98.06           C  
ATOM   3981  CG2 ILE C 116       1.322 -28.976 -14.621  1.00 98.06           C  
ATOM   3982  CD1 ILE C 116       3.038 -26.469 -14.182  1.00 98.06           C  
ATOM   3983  N   GLN C 117      -2.062 -28.666 -13.154  1.00 97.63           N  
ATOM   3984  CA  GLN C 117      -2.941 -29.755 -12.743  1.00 97.63           C  
ATOM   3985  C   GLN C 117      -4.138 -29.880 -13.681  1.00 97.63           C  
ATOM   3986  CB  GLN C 117      -3.420 -29.545 -11.305  1.00 97.63           C  
ATOM   3987  O   GLN C 117      -4.518 -30.988 -14.066  1.00 97.63           O  
ATOM   3988  CG  GLN C 117      -4.239 -30.705 -10.755  1.00 97.63           C  
ATOM   3989  CD  GLN C 117      -4.812 -30.418  -9.380  1.00 97.63           C  
ATOM   3990  NE2 GLN C 117      -4.524 -31.292  -8.422  1.00 97.63           N  
ATOM   3991  OE1 GLN C 117      -5.509 -29.417  -9.180  1.00 97.63           O  
ATOM   3992  N   GLU C 118      -4.691 -28.736 -14.000  1.00 96.32           N  
ATOM   3993  CA  GLU C 118      -5.831 -28.736 -14.911  1.00 96.32           C  
ATOM   3994  C   GLU C 118      -5.440 -29.270 -16.286  1.00 96.32           C  
ATOM   3995  CB  GLU C 118      -6.417 -27.328 -15.040  1.00 96.32           C  
ATOM   3996  O   GLU C 118      -6.210 -29.996 -16.918  1.00 96.32           O  
ATOM   3997  CG  GLU C 118      -7.741 -27.278 -15.789  1.00 96.32           C  
ATOM   3998  CD  GLU C 118      -8.853 -28.045 -15.092  1.00 96.32           C  
ATOM   3999  OE1 GLU C 118      -9.794 -28.506 -15.777  1.00 96.32           O  
ATOM   4000  OE2 GLU C 118      -8.783 -28.185 -13.850  1.00 96.32           O  
ATOM   4001  N   LEU C 119      -4.299 -28.909 -16.743  1.00 97.13           N  
ATOM   4002  CA  LEU C 119      -3.789 -29.371 -18.029  1.00 97.13           C  
ATOM   4003  C   LEU C 119      -3.711 -30.893 -18.068  1.00 97.13           C  
ATOM   4004  CB  LEU C 119      -2.408 -28.771 -18.305  1.00 97.13           C  
ATOM   4005  O   LEU C 119      -3.977 -31.507 -19.105  1.00 97.13           O  
ATOM   4006  CG  LEU C 119      -1.720 -29.217 -19.596  1.00 97.13           C  
ATOM   4007  CD1 LEU C 119      -2.428 -28.620 -20.808  1.00 97.13           C  
ATOM   4008  CD2 LEU C 119      -0.247 -28.822 -19.582  1.00 97.13           C  
ATOM   4009  N   LEU C 120      -3.330 -31.511 -16.942  1.00 97.05           N  
ATOM   4010  CA  LEU C 120      -3.198 -32.963 -16.887  1.00 97.05           C  
ATOM   4011  C   LEU C 120      -4.504 -33.643 -17.282  1.00 97.05           C  
ATOM   4012  CB  LEU C 120      -2.781 -33.409 -15.483  1.00 97.05           C  
ATOM   4013  O   LEU C 120      -4.495 -34.634 -18.017  1.00 97.05           O  
ATOM   4014  CG  LEU C 120      -1.361 -33.041 -15.048  1.00 97.05           C  
ATOM   4015  CD1 LEU C 120      -1.088 -33.556 -13.639  1.00 97.05           C  
ATOM   4016  CD2 LEU C 120      -0.339 -33.598 -16.033  1.00 97.05           C  
ATOM   4017  N   ASN C 121      -5.581 -33.112 -16.813  1.00 92.98           N  
ATOM   4018  CA  ASN C 121      -6.881 -33.732 -17.047  1.00 92.98           C  
ATOM   4019  C   ASN C 121      -7.508 -33.246 -18.350  1.00 92.98           C  
ATOM   4020  CB  ASN C 121      -7.823 -33.463 -15.871  1.00 92.98           C  
ATOM   4021  O   ASN C 121      -8.274 -33.974 -18.984  1.00 92.98           O  
ATOM   4022  CG  ASN C 121      -9.112 -34.255 -15.963  1.00 92.98           C  
ATOM   4023  ND2 ASN C 121     -10.241 -33.567 -15.843  1.00 92.98           N  
ATOM   4024  OD1 ASN C 121      -9.093 -35.476 -16.139  1.00 92.98           O  
ATOM   4025  N   GLU C 122      -7.138 -32.036 -18.789  1.00 93.37           N  
ATOM   4026  CA  GLU C 122      -7.716 -31.440 -19.990  1.00 93.37           C  
ATOM   4027  C   GLU C 122      -6.628 -31.019 -20.975  1.00 93.37           C  
ATOM   4028  CB  GLU C 122      -8.590 -30.237 -19.627  1.00 93.37           C  
ATOM   4029  O   GLU C 122      -6.296 -29.836 -21.072  1.00 93.37           O  
ATOM   4030  CG  GLU C 122      -9.862 -30.606 -18.876  1.00 93.37           C  
ATOM   4031  CD  GLU C 122     -10.690 -29.398 -18.469  1.00 93.37           C  
ATOM   4032  OE1 GLU C 122     -11.733 -29.575 -17.799  1.00 93.37           O  
ATOM   4033  OE2 GLU C 122     -10.294 -28.265 -18.824  1.00 93.37           O  
ATOM   4034  N   PRO C 123      -6.071 -31.998 -21.766  1.00 94.20           N  
ATOM   4035  CA  PRO C 123      -5.003 -31.692 -22.720  1.00 94.20           C  
ATOM   4036  C   PRO C 123      -5.454 -30.739 -23.825  1.00 94.20           C  
ATOM   4037  CB  PRO C 123      -4.641 -33.063 -23.297  1.00 94.20           C  
ATOM   4038  O   PRO C 123      -6.621 -30.758 -24.223  1.00 94.20           O  
ATOM   4039  CG  PRO C 123      -5.105 -34.044 -22.269  1.00 94.20           C  
ATOM   4040  CD  PRO C 123      -6.304 -33.471 -21.570  1.00 94.20           C  
ATOM   4041  N   ASN C 124      -4.584 -29.876 -24.223  1.00 90.33           N  
ATOM   4042  CA  ASN C 124      -4.803 -29.044 -25.401  1.00 90.33           C  
ATOM   4043  C   ASN C 124      -4.343 -29.745 -26.676  1.00 90.33           C  
ATOM   4044  CB  ASN C 124      -4.092 -27.698 -25.249  1.00 90.33           C  
ATOM   4045  O   ASN C 124      -3.144 -29.808 -26.956  1.00 90.33           O  
ATOM   4046  CG  ASN C 124      -4.371 -26.755 -26.402  1.00 90.33           C  
ATOM   4047  ND2 ASN C 124      -3.783 -25.566 -26.352  1.00 90.33           N  
ATOM   4048  OD1 ASN C 124      -5.110 -27.093 -27.331  1.00 90.33           O  
ATOM   4049  N   ILE C 125      -5.233 -30.132 -27.493  1.00 89.16           N  
ATOM   4050  CA  ILE C 125      -4.949 -30.972 -28.651  1.00 89.16           C  
ATOM   4051  C   ILE C 125      -4.455 -30.106 -29.808  1.00 89.16           C  
ATOM   4052  CB  ILE C 125      -6.192 -31.782 -29.080  1.00 89.16           C  
ATOM   4053  O   ILE C 125      -3.901 -30.619 -30.783  1.00 89.16           O  
ATOM   4054  CG1 ILE C 125      -7.402 -30.855 -29.247  1.00 89.16           C  
ATOM   4055  CG2 ILE C 125      -6.489 -32.893 -28.068  1.00 89.16           C  
ATOM   4056  CD1 ILE C 125      -8.620 -31.531 -29.862  1.00 89.16           C  
ATOM   4057  N   GLN C 126      -4.606 -28.814 -29.733  1.00 84.57           N  
ATOM   4058  CA  GLN C 126      -4.219 -27.904 -30.806  1.00 84.57           C  
ATOM   4059  C   GLN C 126      -2.724 -27.602 -30.758  1.00 84.57           C  
ATOM   4060  CB  GLN C 126      -5.020 -26.604 -30.723  1.00 84.57           C  
ATOM   4061  O   GLN C 126      -2.147 -27.136 -31.743  1.00 84.57           O  
ATOM   4062  CG  GLN C 126      -6.525 -26.800 -30.842  1.00 84.57           C  
ATOM   4063  CD  GLN C 126      -6.939 -27.368 -32.186  1.00 84.57           C  
ATOM   4064  NE2 GLN C 126      -8.036 -28.118 -32.202  1.00 84.57           N  
ATOM   4065  OE1 GLN C 126      -6.278 -27.134 -33.203  1.00 84.57           O  
ATOM   4066  N   ASP C 127      -2.100 -27.982 -29.697  1.00 85.22           N  
ATOM   4067  CA  ASP C 127      -0.676 -27.717 -29.519  1.00 85.22           C  
ATOM   4068  C   ASP C 127       0.038 -28.931 -28.928  1.00 85.22           C  
ATOM   4069  CB  ASP C 127      -0.465 -26.495 -28.623  1.00 85.22           C  
ATOM   4070  O   ASP C 127       0.509 -28.888 -27.790  1.00 85.22           O  
ATOM   4071  CG  ASP C 127       0.855 -25.790 -28.882  1.00 85.22           C  
ATOM   4072  OD1 ASP C 127       1.683 -26.312 -29.660  1.00 85.22           O  
ATOM   4073  OD2 ASP C 127       1.070 -24.705 -28.301  1.00 85.22           O  
ATOM   4074  N   PRO C 128       0.165 -30.004 -29.680  1.00 89.41           N  
ATOM   4075  CA  PRO C 128       0.744 -31.245 -29.161  1.00 89.41           C  
ATOM   4076  C   PRO C 128       2.256 -31.157 -28.971  1.00 89.41           C  
ATOM   4077  CB  PRO C 128       0.388 -32.276 -30.236  1.00 89.41           C  
ATOM   4078  O   PRO C 128       2.953 -30.569 -29.802  1.00 89.41           O  
ATOM   4079  CG  PRO C 128       0.209 -31.478 -31.487  1.00 89.41           C  
ATOM   4080  CD  PRO C 128      -0.246 -30.097 -31.110  1.00 89.41           C  
ATOM   4081  N   ALA C 129       2.723 -31.688 -27.883  1.00 91.73           N  
ATOM   4082  CA  ALA C 129       4.148 -31.660 -27.562  1.00 91.73           C  
ATOM   4083  C   ALA C 129       4.759 -33.055 -27.652  1.00 91.73           C  
ATOM   4084  CB  ALA C 129       4.368 -31.074 -26.169  1.00 91.73           C  
ATOM   4085  O   ALA C 129       5.966 -33.199 -27.855  1.00 91.73           O  
ATOM   4086  N   GLN C 130       3.994 -34.063 -27.397  1.00 93.20           N  
ATOM   4087  CA  GLN C 130       4.456 -35.446 -27.447  1.00 93.20           C  
ATOM   4088  C   GLN C 130       3.629 -36.269 -28.430  1.00 93.20           C  
ATOM   4089  CB  GLN C 130       4.402 -36.081 -26.056  1.00 93.20           C  
ATOM   4090  O   GLN C 130       2.464 -36.573 -28.166  1.00 93.20           O  
ATOM   4091  CG  GLN C 130       5.111 -37.426 -25.966  1.00 93.20           C  
ATOM   4092  CD  GLN C 130       4.723 -38.212 -24.727  1.00 93.20           C  
ATOM   4093  NE2 GLN C 130       4.341 -39.470 -24.919  1.00 93.20           N  
ATOM   4094  OE1 GLN C 130       4.768 -37.693 -23.607  1.00 93.20           O  
ATOM   4095  N   ALA C 131       4.175 -36.782 -29.427  1.00 91.82           N  
ATOM   4096  CA  ALA C 131       3.506 -37.386 -30.576  1.00 91.82           C  
ATOM   4097  C   ALA C 131       2.766 -38.659 -30.173  1.00 91.82           C  
ATOM   4098  CB  ALA C 131       4.515 -37.689 -31.681  1.00 91.82           C  
ATOM   4099  O   ALA C 131       1.588 -38.828 -30.497  1.00 91.82           O  
ATOM   4100  N   GLU C 132       3.447 -39.485 -29.477  1.00 94.16           N  
ATOM   4101  CA  GLU C 132       2.842 -40.755 -29.089  1.00 94.16           C  
ATOM   4102  C   GLU C 132       1.602 -40.536 -28.227  1.00 94.16           C  
ATOM   4103  CB  GLU C 132       3.854 -41.627 -28.342  1.00 94.16           C  
ATOM   4104  O   GLU C 132       0.543 -41.107 -28.497  1.00 94.16           O  
ATOM   4105  CG  GLU C 132       3.330 -43.011 -27.986  1.00 94.16           C  
ATOM   4106  CD  GLU C 132       4.306 -43.826 -27.152  1.00 94.16           C  
ATOM   4107  OE1 GLU C 132       3.973 -44.974 -26.778  1.00 94.16           O  
ATOM   4108  OE2 GLU C 132       5.411 -43.312 -26.870  1.00 94.16           O  
ATOM   4109  N   ALA C 133       1.732 -39.687 -27.201  1.00 96.85           N  
ATOM   4110  CA  ALA C 133       0.617 -39.404 -26.300  1.00 96.85           C  
ATOM   4111  C   ALA C 133      -0.539 -38.746 -27.048  1.00 96.85           C  
ATOM   4112  CB  ALA C 133       1.077 -38.514 -25.148  1.00 96.85           C  
ATOM   4113  O   ALA C 133      -1.703 -39.094 -26.834  1.00 96.85           O  
ATOM   4114  N   TYR C 134      -0.213 -37.843 -27.887  1.00 94.71           N  
ATOM   4115  CA  TYR C 134      -1.220 -37.148 -28.681  1.00 94.71           C  
ATOM   4116  C   TYR C 134      -1.976 -38.123 -29.577  1.00 94.71           C  
ATOM   4117  CB  TYR C 134      -0.571 -36.053 -29.533  1.00 94.71           C  
ATOM   4118  O   TYR C 134      -3.209 -38.111 -29.616  1.00 94.71           O  
ATOM   4119  CG  TYR C 134      -1.517 -35.411 -30.519  1.00 94.71           C  
ATOM   4120  CD1 TYR C 134      -1.483 -35.753 -31.869  1.00 94.71           C  
ATOM   4121  CD2 TYR C 134      -2.445 -34.462 -30.104  1.00 94.71           C  
ATOM   4122  CE1 TYR C 134      -2.351 -35.163 -32.782  1.00 94.71           C  
ATOM   4123  CE2 TYR C 134      -3.318 -33.866 -31.008  1.00 94.71           C  
ATOM   4124  OH  TYR C 134      -4.125 -33.635 -33.242  1.00 94.71           O  
ATOM   4125  CZ  TYR C 134      -3.264 -34.222 -32.343  1.00 94.71           C  
ATOM   4126  N   THR C 135      -1.272 -39.031 -30.244  1.00 94.28           N  
ATOM   4127  CA  THR C 135      -1.866 -39.995 -31.165  1.00 94.28           C  
ATOM   4128  C   THR C 135      -2.808 -40.940 -30.425  1.00 94.28           C  
ATOM   4129  CB  THR C 135      -0.783 -40.811 -31.894  1.00 94.28           C  
ATOM   4130  O   THR C 135      -3.951 -41.138 -30.842  1.00 94.28           O  
ATOM   4131  CG2 THR C 135      -1.405 -41.788 -32.886  1.00 94.28           C  
ATOM   4132  OG1 THR C 135       0.086 -39.917 -32.601  1.00 94.28           O  
ATOM   4133  N   ILE C 136      -2.383 -41.439 -29.310  1.00 96.16           N  
ATOM   4134  CA  ILE C 136      -3.179 -42.392 -28.545  1.00 96.16           C  
ATOM   4135  C   ILE C 136      -4.398 -41.689 -27.953  1.00 96.16           C  
ATOM   4136  CB  ILE C 136      -2.346 -43.053 -27.424  1.00 96.16           C  
ATOM   4137  O   ILE C 136      -5.493 -42.255 -27.919  1.00 96.16           O  
ATOM   4138  CG1 ILE C 136      -1.210 -43.889 -28.025  1.00 96.16           C  
ATOM   4139  CG2 ILE C 136      -3.238 -43.910 -26.521  1.00 96.16           C  
ATOM   4140  CD1 ILE C 136      -0.287 -44.515 -26.988  1.00 96.16           C  
ATOM   4141  N   TYR C 137      -4.192 -40.433 -27.519  1.00 95.88           N  
ATOM   4142  CA  TYR C 137      -5.285 -39.648 -26.957  1.00 95.88           C  
ATOM   4143  C   TYR C 137      -6.385 -39.429 -27.989  1.00 95.88           C  
ATOM   4144  CB  TYR C 137      -4.771 -38.299 -26.446  1.00 95.88           C  
ATOM   4145  O   TYR C 137      -7.571 -39.566 -27.680  1.00 95.88           O  
ATOM   4146  CG  TYR C 137      -5.840 -37.444 -25.810  1.00 95.88           C  
ATOM   4147  CD1 TYR C 137      -6.495 -36.455 -26.540  1.00 95.88           C  
ATOM   4148  CD2 TYR C 137      -6.196 -37.622 -24.477  1.00 95.88           C  
ATOM   4149  CE1 TYR C 137      -7.479 -35.663 -25.957  1.00 95.88           C  
ATOM   4150  CE2 TYR C 137      -7.179 -36.836 -23.884  1.00 95.88           C  
ATOM   4151  OH  TYR C 137      -8.787 -35.081 -24.049  1.00 95.88           O  
ATOM   4152  CZ  TYR C 137      -7.814 -35.861 -24.631  1.00 95.88           C  
ATOM   4153  N   CYS C 138      -6.033 -39.178 -29.249  1.00 93.17           N  
ATOM   4154  CA  CYS C 138      -6.989 -38.836 -30.296  1.00 93.17           C  
ATOM   4155  C   CYS C 138      -7.595 -40.091 -30.912  1.00 93.17           C  
ATOM   4156  CB  CYS C 138      -6.316 -37.997 -31.383  1.00 93.17           C  
ATOM   4157  O   CYS C 138      -8.774 -40.105 -31.270  1.00 93.17           O  
ATOM   4158  SG  CYS C 138      -5.875 -36.330 -30.847  1.00 93.17           S  
ATOM   4159  N   GLN C 139      -6.853 -41.260 -30.946  1.00 93.88           N  
ATOM   4160  CA  GLN C 139      -7.276 -42.430 -31.707  1.00 93.88           C  
ATOM   4161  C   GLN C 139      -7.853 -43.504 -30.789  1.00 93.88           C  
ATOM   4162  CB  GLN C 139      -6.106 -43.000 -32.511  1.00 93.88           C  
ATOM   4163  O   GLN C 139      -8.674 -44.318 -31.217  1.00 93.88           O  
ATOM   4164  CG  GLN C 139      -5.612 -42.077 -33.617  1.00 93.88           C  
ATOM   4165  CD  GLN C 139      -4.427 -42.648 -34.373  1.00 93.88           C  
ATOM   4166  NE2 GLN C 139      -3.951 -41.913 -35.371  1.00 93.88           N  
ATOM   4167  OE1 GLN C 139      -3.943 -43.741 -34.061  1.00 93.88           O  
ATOM   4168  N   ASN C 140      -7.321 -43.497 -29.576  1.00 94.69           N  
ATOM   4169  CA  ASN C 140      -7.742 -44.526 -28.631  1.00 94.69           C  
ATOM   4170  C   ASN C 140      -7.768 -43.995 -27.200  1.00 94.69           C  
ATOM   4171  CB  ASN C 140      -6.828 -45.749 -28.727  1.00 94.69           C  
ATOM   4172  O   ASN C 140      -6.863 -44.276 -26.412  1.00 94.69           O  
ATOM   4173  CG  ASN C 140      -7.401 -46.963 -28.022  1.00 94.69           C  
ATOM   4174  ND2 ASN C 140      -6.926 -48.145 -28.398  1.00 94.69           N  
ATOM   4175  OD1 ASN C 140      -8.263 -46.840 -27.149  1.00 94.69           O  
ATOM   4176  N   ARG C 141      -8.917 -43.385 -26.829  1.00 94.88           N  
ATOM   4177  CA  ARG C 141      -9.055 -42.724 -25.535  1.00 94.88           C  
ATOM   4178  C   ARG C 141      -8.985 -43.734 -24.395  1.00 94.88           C  
ATOM   4179  CB  ARG C 141     -10.370 -41.945 -25.466  1.00 94.88           C  
ATOM   4180  O   ARG C 141      -8.459 -43.432 -23.322  1.00 94.88           O  
ATOM   4181  CG  ARG C 141     -10.483 -41.034 -24.254  1.00 94.88           C  
ATOM   4182  CD  ARG C 141      -9.438 -39.928 -24.280  1.00 94.88           C  
ATOM   4183  NE  ARG C 141      -9.734 -38.931 -25.305  1.00 94.88           N  
ATOM   4184  NH1 ARG C 141     -10.478 -37.325 -23.820  1.00 94.88           N  
ATOM   4185  NH2 ARG C 141     -10.453 -36.889 -26.071  1.00 94.88           N  
ATOM   4186  CZ  ARG C 141     -10.221 -37.717 -25.063  1.00 94.88           C  
ATOM   4187  N   VAL C 142      -9.541 -44.870 -24.620  1.00 96.33           N  
ATOM   4188  CA  VAL C 142      -9.562 -45.915 -23.601  1.00 96.33           C  
ATOM   4189  C   VAL C 142      -8.135 -46.343 -23.270  1.00 96.33           C  
ATOM   4190  CB  VAL C 142     -10.392 -47.136 -24.059  1.00 96.33           C  
ATOM   4191  O   VAL C 142      -7.775 -46.470 -22.097  1.00 96.33           O  
ATOM   4192  CG1 VAL C 142     -10.337 -48.248 -23.013  1.00 96.33           C  
ATOM   4193  CG2 VAL C 142     -11.838 -46.727 -24.332  1.00 96.33           C  
ATOM   4194  N   GLU C 143      -7.395 -46.574 -24.314  1.00 96.35           N  
ATOM   4195  CA  GLU C 143      -5.994 -46.933 -24.116  1.00 96.35           C  
ATOM   4196  C   GLU C 143      -5.225 -45.801 -23.440  1.00 96.35           C  
ATOM   4197  CB  GLU C 143      -5.337 -47.290 -25.452  1.00 96.35           C  
ATOM   4198  O   GLU C 143      -4.372 -46.048 -22.585  1.00 96.35           O  
ATOM   4199  CG  GLU C 143      -3.854 -47.613 -25.341  1.00 96.35           C  
ATOM   4200  CD  GLU C 143      -3.566 -48.808 -24.446  1.00 96.35           C  
ATOM   4201  OE1 GLU C 143      -2.406 -48.966 -24.000  1.00 96.35           O  
ATOM   4202  OE2 GLU C 143      -4.506 -49.592 -24.189  1.00 96.35           O  
ATOM   4203  N   TYR C 144      -5.421 -44.576 -23.818  1.00 96.59           N  
ATOM   4204  CA  TYR C 144      -4.781 -43.421 -23.197  1.00 96.59           C  
ATOM   4205  C   TYR C 144      -5.049 -43.389 -21.697  1.00 96.59           C  
ATOM   4206  CB  TYR C 144      -5.271 -42.122 -23.843  1.00 96.59           C  
ATOM   4207  O   TYR C 144      -4.119 -43.274 -20.896  1.00 96.59           O  
ATOM   4208  CG  TYR C 144      -4.737 -40.875 -23.181  1.00 96.59           C  
ATOM   4209  CD1 TYR C 144      -5.516 -40.153 -22.281  1.00 96.59           C  
ATOM   4210  CD2 TYR C 144      -3.452 -40.417 -23.455  1.00 96.59           C  
ATOM   4211  CE1 TYR C 144      -5.029 -39.002 -21.669  1.00 96.59           C  
ATOM   4212  CE2 TYR C 144      -2.955 -39.268 -22.850  1.00 96.59           C  
ATOM   4213  OH  TYR C 144      -3.261 -37.430 -21.357  1.00 96.59           O  
ATOM   4214  CZ  TYR C 144      -3.749 -38.569 -21.959  1.00 96.59           C  
ATOM   4215  N   GLU C 145      -6.325 -43.564 -21.291  1.00 97.20           N  
ATOM   4216  CA  GLU C 145      -6.717 -43.508 -19.886  1.00 97.20           C  
ATOM   4217  C   GLU C 145      -6.092 -44.651 -19.092  1.00 97.20           C  
ATOM   4218  CB  GLU C 145      -8.241 -43.545 -19.751  1.00 97.20           C  
ATOM   4219  O   GLU C 145      -5.735 -44.481 -17.925  1.00 97.20           O  
ATOM   4220  CG  GLU C 145      -8.930 -42.265 -20.203  1.00 97.20           C  
ATOM   4221  CD  GLU C 145     -10.430 -42.272 -19.956  1.00 97.20           C  
ATOM   4222  OE1 GLU C 145     -11.090 -41.235 -20.197  1.00 97.20           O  
ATOM   4223  OE2 GLU C 145     -10.950 -43.322 -19.517  1.00 97.20           O  
ATOM   4224  N   LYS C 146      -6.061 -45.797 -19.784  1.00 97.14           N  
ATOM   4225  CA  LYS C 146      -5.414 -46.942 -19.149  1.00 97.14           C  
ATOM   4226  C   LYS C 146      -3.953 -46.640 -18.829  1.00 97.14           C  
ATOM   4227  CB  LYS C 146      -5.510 -48.178 -20.045  1.00 97.14           C  
ATOM   4228  O   LYS C 146      -3.480 -46.928 -17.727  1.00 97.14           O  
ATOM   4229  CG  LYS C 146      -4.959 -49.447 -19.410  1.00 97.14           C  
ATOM   4230  CD  LYS C 146      -5.035 -50.629 -20.367  1.00 97.14           C  
ATOM   4231  CE  LYS C 146      -4.354 -51.862 -19.789  1.00 97.14           C  
ATOM   4232  NZ  LYS C 146      -4.412 -53.020 -20.731  1.00 97.14           N  
ATOM   4233  N   ARG C 147      -3.209 -46.027 -19.735  1.00 96.85           N  
ATOM   4234  CA  ARG C 147      -1.803 -45.682 -19.550  1.00 96.85           C  
ATOM   4235  C   ARG C 147      -1.641 -44.591 -18.498  1.00 96.85           C  
ATOM   4236  CB  ARG C 147      -1.181 -45.232 -20.873  1.00 96.85           C  
ATOM   4237  O   ARG C 147      -0.693 -44.616 -17.711  1.00 96.85           O  
ATOM   4238  CG  ARG C 147      -0.999 -46.354 -21.882  1.00 96.85           C  
ATOM   4239  CD  ARG C 147      -0.049 -45.956 -23.003  1.00 96.85           C  
ATOM   4240  NE  ARG C 147      -0.055 -46.935 -24.087  1.00 96.85           N  
ATOM   4241  NH1 ARG C 147       1.632 -45.916 -25.293  1.00 96.85           N  
ATOM   4242  NH2 ARG C 147       0.655 -47.835 -26.077  1.00 96.85           N  
ATOM   4243  CZ  ARG C 147       0.744 -46.893 -25.150  1.00 96.85           C  
ATOM   4244  N   VAL C 148      -2.533 -43.644 -18.474  1.00 97.74           N  
ATOM   4245  CA  VAL C 148      -2.494 -42.555 -17.504  1.00 97.74           C  
ATOM   4246  C   VAL C 148      -2.748 -43.102 -16.101  1.00 97.74           C  
ATOM   4247  CB  VAL C 148      -3.526 -41.456 -17.842  1.00 97.74           C  
ATOM   4248  O   VAL C 148      -2.065 -42.722 -15.147  1.00 97.74           O  
ATOM   4249  CG1 VAL C 148      -3.669 -40.473 -16.681  1.00 97.74           C  
ATOM   4250  CG2 VAL C 148      -3.123 -40.722 -19.120  1.00 97.74           C  
ATOM   4251  N   ARG C 149      -3.741 -44.030 -15.947  1.00 97.59           N  
ATOM   4252  CA  ARG C 149      -4.021 -44.650 -14.656  1.00 97.59           C  
ATOM   4253  C   ARG C 149      -2.820 -45.447 -14.159  1.00 97.59           C  
ATOM   4254  CB  ARG C 149      -5.250 -45.557 -14.750  1.00 97.59           C  
ATOM   4255  O   ARG C 149      -2.501 -45.423 -12.969  1.00 97.59           O  
ATOM   4256  CG  ARG C 149      -6.568 -44.803 -14.829  1.00 97.59           C  
ATOM   4257  CD  ARG C 149      -7.761 -45.736 -14.675  1.00 97.59           C  
ATOM   4258  NE  ARG C 149      -9.013 -45.072 -15.028  1.00 97.59           N  
ATOM   4259  NH1 ARG C 149      -9.233 -46.122 -17.074  1.00 97.59           N  
ATOM   4260  NH2 ARG C 149     -10.813 -44.614 -16.379  1.00 97.59           N  
ATOM   4261  CZ  ARG C 149      -9.683 -45.271 -16.159  1.00 97.59           C  
ATOM   4262  N   ALA C 150      -2.230 -46.191 -15.134  1.00 97.18           N  
ATOM   4263  CA  ALA C 150      -1.026 -46.941 -14.783  1.00 97.18           C  
ATOM   4264  C   ALA C 150       0.088 -46.005 -14.324  1.00 97.18           C  
ATOM   4265  CB  ALA C 150      -0.557 -47.779 -15.970  1.00 97.18           C  
ATOM   4266  O   ALA C 150       0.799 -46.302 -13.360  1.00 97.18           O  
ATOM   4267  N   GLN C 151       0.269 -44.911 -15.055  1.00 96.77           N  
ATOM   4268  CA  GLN C 151       1.262 -43.900 -14.709  1.00 96.77           C  
ATOM   4269  C   GLN C 151       0.964 -43.278 -13.347  1.00 96.77           C  
ATOM   4270  CB  GLN C 151       1.317 -42.811 -15.782  1.00 96.77           C  
ATOM   4271  O   GLN C 151       1.871 -43.085 -12.535  1.00 96.77           O  
ATOM   4272  CG  GLN C 151       2.352 -41.728 -15.507  1.00 96.77           C  
ATOM   4273  CD  GLN C 151       2.553 -40.796 -16.687  1.00 96.77           C  
ATOM   4274  NE2 GLN C 151       1.800 -39.701 -16.712  1.00 96.77           N  
ATOM   4275  OE1 GLN C 151       3.379 -41.056 -17.568  1.00 96.77           O  
ATOM   4276  N   ALA C 152      -0.301 -42.978 -13.016  1.00 97.00           N  
ATOM   4277  CA  ALA C 152      -0.715 -42.423 -11.730  1.00 97.00           C  
ATOM   4278  C   ALA C 152      -0.374 -43.375 -10.587  1.00 97.00           C  
ATOM   4279  CB  ALA C 152      -2.211 -42.120 -11.737  1.00 97.00           C  
ATOM   4280  O   ALA C 152       0.093 -42.944  -9.530  1.00 97.00           O  
ATOM   4281  N   LYS C 153      -0.612 -44.676 -10.825  1.00 95.40           N  
ATOM   4282  CA  LYS C 153      -0.290 -45.689  -9.824  1.00 95.40           C  
ATOM   4283  C   LYS C 153       1.215 -45.771  -9.588  1.00 95.40           C  
ATOM   4284  CB  LYS C 153      -0.828 -47.056 -10.251  1.00 95.40           C  
ATOM   4285  O   LYS C 153       1.663 -45.933  -8.451  1.00 95.40           O  
ATOM   4286  CG  LYS C 153      -2.323 -47.230 -10.027  1.00 95.40           C  
ATOM   4287  CD  LYS C 153      -2.789 -48.625 -10.423  1.00 95.40           C  
ATOM   4288  CE  LYS C 153      -4.302 -48.761 -10.320  1.00 95.40           C  
ATOM   4289  NZ  LYS C 153      -4.772 -50.097 -10.793  1.00 95.40           N  
ATOM   4290  N   LYS C 154       1.949 -45.652 -10.686  1.00 95.18           N  
ATOM   4291  CA  LYS C 154       3.407 -45.692 -10.610  1.00 95.18           C  
ATOM   4292  C   LYS C 154       3.948 -44.515  -9.803  1.00 95.18           C  
ATOM   4293  CB  LYS C 154       4.018 -45.693 -12.012  1.00 95.18           C  
ATOM   4294  O   LYS C 154       4.960 -44.643  -9.111  1.00 95.18           O  
ATOM   4295  CG  LYS C 154       5.527 -45.890 -12.029  1.00 95.18           C  
ATOM   4296  CD  LYS C 154       6.076 -45.880 -13.450  1.00 95.18           C  
ATOM   4297  CE  LYS C 154       7.597 -45.947 -13.463  1.00 95.18           C  
ATOM   4298  NZ  LYS C 154       8.140 -45.925 -14.854  1.00 95.18           N  
ATOM   4299  N   PHE C 155       3.273 -43.392  -9.894  1.00 94.91           N  
ATOM   4300  CA  PHE C 155       3.771 -42.185  -9.246  1.00 94.91           C  
ATOM   4301  C   PHE C 155       3.016 -41.915  -7.950  1.00 94.91           C  
ATOM   4302  CB  PHE C 155       3.650 -40.980 -10.185  1.00 94.91           C  
ATOM   4303  O   PHE C 155       2.991 -40.782  -7.465  1.00 94.91           O  
ATOM   4304  CG  PHE C 155       4.635 -40.996 -11.323  1.00 94.91           C  
ATOM   4305  CD1 PHE C 155       5.947 -40.579 -11.131  1.00 94.91           C  
ATOM   4306  CD2 PHE C 155       4.249 -41.428 -12.585  1.00 94.91           C  
ATOM   4307  CE1 PHE C 155       6.860 -40.592 -12.182  1.00 94.91           C  
ATOM   4308  CE2 PHE C 155       5.157 -41.445 -13.640  1.00 94.91           C  
ATOM   4309  CZ  PHE C 155       6.461 -41.025 -13.437  1.00 94.91           C  
ATOM   4310  N   ALA C 156       2.328 -42.860  -7.437  1.00 91.80           N  
ATOM   4311  CA  ALA C 156       1.640 -42.736  -6.155  1.00 91.80           C  
ATOM   4312  C   ALA C 156       2.636 -42.545  -5.014  1.00 91.80           C  
ATOM   4313  CB  ALA C 156       0.770 -43.964  -5.897  1.00 91.80           C  
ATOM   4314  O   ALA C 156       3.721 -43.130  -5.025  1.00 91.80           O  
ATOM   4315  N   PRO C 157       2.292 -41.677  -4.156  1.00 84.87           N  
ATOM   4316  CA  PRO C 157       3.222 -41.472  -3.043  1.00 84.87           C  
ATOM   4317  C   PRO C 157       3.432 -42.734  -2.210  1.00 84.87           C  
ATOM   4318  CB  PRO C 157       2.544 -40.377  -2.215  1.00 84.87           C  
ATOM   4319  O   PRO C 157       2.520 -43.554  -2.084  1.00 84.87           O  
ATOM   4320  CG  PRO C 157       1.218 -40.168  -2.870  1.00 84.87           C  
ATOM   4321  CD  PRO C 157       1.149 -41.034  -4.096  1.00 84.87           C  
ATOM   4322  N   SER C 158       4.650 -43.208  -1.930  1.00 65.03           N  
ATOM   4323  CA  SER C 158       4.954 -44.385  -1.122  1.00 65.03           C  
ATOM   4324  C   SER C 158       4.458 -44.215   0.310  1.00 65.03           C  
ATOM   4325  CB  SER C 158       6.458 -44.659  -1.120  1.00 65.03           C  
ATOM   4326  O   SER C 158       4.385 -43.094   0.819  1.00 65.03           O  
ATOM   4327  OG  SER C 158       6.966 -44.688  -2.443  1.00 65.03           O  
TER    4328      SER C 158                                                      
ENDMDL                                                                          
END                                                                             
