# Supplementary material for: AI-guided pipeline for protein–protein interaction drug discovery identifies a SARS-CoV-2 inhibitor
Source: Mol Syst Biol. 2024 Mar 11;20(4):428–57. doi: 10.1038/s44320-024-00019-8 (PMC10987651; doi:10.1038/s44320-024-00019-8)
Supplement: Supplementary file 12 — Source Data Fig. 2 [file 44320_2024_19_MOESM12_ESM.zip › Source Data Figure EV3-EV4/ColabFold/ETF1_LMBR1L_unrelaxed_rank_5_model_3.pdb]

MODEL     1                                                                     
ATOM      1  N   MET B   1      17.777 -43.550  -7.530  1.00 25.43           N  
ATOM      2  CA  MET B   1      17.228 -44.427  -8.560  1.00 25.43           C  
ATOM      3  C   MET B   1      17.719 -44.015  -9.944  1.00 25.43           C  
ATOM      4  CB  MET B   1      15.699 -44.412  -8.523  1.00 25.43           C  
ATOM      5  O   MET B   1      17.453 -42.899 -10.395  1.00 25.43           O  
ATOM      6  CG  MET B   1      15.098 -45.457  -7.597  1.00 25.43           C  
ATOM      7  SD  MET B   1      13.304 -45.707  -7.890  1.00 25.43           S  
ATOM      8  CE  MET B   1      13.098 -47.375  -7.206  1.00 25.43           C  
ATOM      9  N   ALA B   2      18.969 -44.271 -10.189  1.00 33.15           N  
ATOM     10  CA  ALA B   2      19.596 -44.079 -11.495  1.00 33.15           C  
ATOM     11  C   ALA B   2      18.663 -44.516 -12.621  1.00 33.15           C  
ATOM     12  CB  ALA B   2      20.913 -44.847 -11.571  1.00 33.15           C  
ATOM     13  O   ALA B   2      17.856 -45.432 -12.446  1.00 33.15           O  
ATOM     14  N   ASP B   3      18.193 -43.600 -13.339  1.00 41.94           N  
ATOM     15  CA  ASP B   3      17.445 -43.835 -14.570  1.00 41.94           C  
ATOM     16  C   ASP B   3      17.960 -45.075 -15.298  1.00 41.94           C  
ATOM     17  CB  ASP B   3      17.527 -42.614 -15.489  1.00 41.94           C  
ATOM     18  O   ASP B   3      19.158 -45.193 -15.563  1.00 41.94           O  
ATOM     19  CG  ASP B   3      16.357 -41.661 -15.314  1.00 41.94           C  
ATOM     20  OD1 ASP B   3      15.317 -42.069 -14.755  1.00 41.94           O  
ATOM     21  OD2 ASP B   3      16.476 -40.493 -15.743  1.00 41.94           O  
ATOM     22  N   ASP B   4      17.520 -46.213 -14.873  1.00 45.35           N  
ATOM     23  CA  ASP B   4      17.839 -47.489 -15.505  1.00 45.35           C  
ATOM     24  C   ASP B   4      18.014 -47.326 -17.013  1.00 45.35           C  
ATOM     25  CB  ASP B   4      16.749 -48.521 -15.210  1.00 45.35           C  
ATOM     26  O   ASP B   4      17.075 -46.944 -17.715  1.00 45.35           O  
ATOM     27  CG  ASP B   4      17.235 -49.665 -14.338  1.00 45.35           C  
ATOM     28  OD1 ASP B   4      18.463 -49.877 -14.238  1.00 45.35           O  
ATOM     29  OD2 ASP B   4      16.382 -50.362 -13.747  1.00 45.35           O  
ATOM     30  N   PRO B   5      19.179 -46.992 -17.494  1.00 50.98           N  
ATOM     31  CA  PRO B   5      19.484 -47.030 -18.926  1.00 50.98           C  
ATOM     32  C   PRO B   5      18.652 -48.065 -19.679  1.00 50.98           C  
ATOM     33  CB  PRO B   5      20.970 -47.395 -18.960  1.00 50.98           C  
ATOM     34  O   PRO B   5      18.329 -47.867 -20.854  1.00 50.98           O  
ATOM     35  CG  PRO B   5      21.319 -47.710 -17.541  1.00 50.98           C  
ATOM     36  CD  PRO B   5      20.125 -47.415 -16.680  1.00 50.98           C  
ATOM     37  N   SER B   6      18.182 -49.001 -18.806  1.00 58.39           N  
ATOM     38  CA  SER B   6      17.436 -50.099 -19.414  1.00 58.39           C  
ATOM     39  C   SER B   6      16.049 -49.646 -19.856  1.00 58.39           C  
ATOM     40  CB  SER B   6      17.313 -51.269 -18.438  1.00 58.39           C  
ATOM     41  O   SER B   6      15.539 -50.102 -20.882  1.00 58.39           O  
ATOM     42  OG  SER B   6      15.980 -51.397 -17.972  1.00 58.39           O  
ATOM     43  N   ALA B   7      15.606 -48.612 -19.133  1.00 63.72           N  
ATOM     44  CA  ALA B   7      14.268 -48.123 -19.456  1.00 63.72           C  
ATOM     45  C   ALA B   7      14.275 -47.321 -20.754  1.00 63.72           C  
ATOM     46  CB  ALA B   7      13.721 -47.272 -18.312  1.00 63.72           C  
ATOM     47  O   ALA B   7      13.368 -47.455 -21.579  1.00 63.72           O  
ATOM     48  N   ALA B   8      15.318 -46.574 -20.911  1.00 67.03           N  
ATOM     49  CA  ALA B   8      15.452 -45.758 -22.116  1.00 67.03           C  
ATOM     50  C   ALA B   8      15.602 -46.633 -23.357  1.00 67.03           C  
ATOM     51  CB  ALA B   8      16.643 -44.812 -21.988  1.00 67.03           C  
ATOM     52  O   ALA B   8      15.018 -46.342 -24.403  1.00 67.03           O  
ATOM     53  N   ASP B   9      16.359 -47.629 -23.136  1.00 69.82           N  
ATOM     54  CA  ASP B   9      16.577 -48.552 -24.246  1.00 69.82           C  
ATOM     55  C   ASP B   9      15.281 -49.259 -24.634  1.00 69.82           C  
ATOM     56  CB  ASP B   9      17.650 -49.581 -23.885  1.00 69.82           C  
ATOM     57  O   ASP B   9      15.031 -49.503 -25.816  1.00 69.82           O  
ATOM     58  CG  ASP B   9      19.055 -49.004 -23.903  1.00 69.82           C  
ATOM     59  OD1 ASP B   9      19.277 -47.960 -24.553  1.00 69.82           O  
ATOM     60  OD2 ASP B   9      19.948 -49.602 -23.265  1.00 69.82           O  
ATOM     61  N   ARG B  10      14.497 -49.473 -23.657  1.00 71.95           N  
ATOM     62  CA  ARG B  10      13.210 -50.116 -23.905  1.00 71.95           C  
ATOM     63  C   ARG B  10      12.299 -49.215 -24.732  1.00 71.95           C  
ATOM     64  CB  ARG B  10      12.529 -50.482 -22.585  1.00 71.95           C  
ATOM     65  O   ARG B  10      11.615 -49.684 -25.644  1.00 71.95           O  
ATOM     66  CG  ARG B  10      13.004 -51.798 -21.990  1.00 71.95           C  
ATOM     67  CD  ARG B  10      12.243 -52.149 -20.719  1.00 71.95           C  
ATOM     68  NE  ARG B  10      12.936 -53.173 -19.942  1.00 71.95           N  
ATOM     69  NH1 ARG B  10      11.515 -53.051 -18.125  1.00 71.95           N  
ATOM     70  NH2 ARG B  10      13.277 -54.517 -18.111  1.00 71.95           N  
ATOM     71  CZ  ARG B  10      12.574 -53.578 -18.728  1.00 71.95           C  
ATOM     72  N   ASN B  11      12.447 -48.025 -24.417  1.00 73.34           N  
ATOM     73  CA  ASN B  11      11.595 -47.070 -25.118  1.00 73.34           C  
ATOM     74  C   ASN B  11      11.990 -46.937 -26.586  1.00 73.34           C  
ATOM     75  CB  ASN B  11      11.643 -45.704 -24.429  1.00 73.34           C  
ATOM     76  O   ASN B  11      11.132 -46.743 -27.448  1.00 73.34           O  
ATOM     77  CG  ASN B  11      10.922 -45.697 -23.096  1.00 73.34           C  
ATOM     78  ND2 ASN B  11      11.267 -44.742 -22.240  1.00 73.34           N  
ATOM     79  OD1 ASN B  11      10.062 -46.543 -22.836  1.00 73.34           O  
ATOM     80  N   VAL B  12      13.221 -47.002 -26.713  1.00 74.76           N  
ATOM     81  CA  VAL B  12      13.711 -46.928 -28.085  1.00 74.76           C  
ATOM     82  C   VAL B  12      13.230 -48.144 -28.872  1.00 74.76           C  
ATOM     83  CB  VAL B  12      15.253 -46.838 -28.133  1.00 74.76           C  
ATOM     84  O   VAL B  12      12.825 -48.022 -30.031  1.00 74.76           O  
ATOM     85  CG1 VAL B  12      15.750 -46.852 -29.577  1.00 74.76           C  
ATOM     86  CG2 VAL B  12      15.737 -45.582 -27.410  1.00 74.76           C  
ATOM     87  N   GLU B  13      13.201 -49.222 -28.207  1.00 71.90           N  
ATOM     88  CA  GLU B  13      12.743 -50.449 -28.852  1.00 71.90           C  
ATOM     89  C   GLU B  13      11.249 -50.388 -29.155  1.00 71.90           C  
ATOM     90  CB  GLU B  13      13.053 -51.666 -27.976  1.00 71.90           C  
ATOM     91  O   GLU B  13      10.804 -50.848 -30.209  1.00 71.90           O  
ATOM     92  CG  GLU B  13      14.529 -52.030 -27.929  1.00 71.90           C  
ATOM     93  CD  GLU B  13      14.801 -53.343 -27.212  1.00 71.90           C  
ATOM     94  OE1 GLU B  13      15.975 -53.775 -27.161  1.00 71.90           O  
ATOM     95  OE2 GLU B  13      13.832 -53.945 -26.699  1.00 71.90           O  
ATOM     96  N   ILE B  14      10.603 -49.872 -28.155  1.00 74.79           N  
ATOM     97  CA  ILE B  14       9.164 -49.714 -28.336  1.00 74.79           C  
ATOM     98  C   ILE B  14       8.890 -48.830 -29.551  1.00 74.79           C  
ATOM     99  CB  ILE B  14       8.497 -49.116 -27.077  1.00 74.79           C  
ATOM    100  O   ILE B  14       8.007 -49.130 -30.358  1.00 74.79           O  
ATOM    101  CG1 ILE B  14       8.616 -50.088 -25.897  1.00 74.79           C  
ATOM    102  CG2 ILE B  14       7.032 -48.769 -27.354  1.00 74.79           C  
ATOM    103  CD1 ILE B  14       8.130 -49.516 -24.572  1.00 74.79           C  
ATOM    104  N   TRP B  15       9.651 -47.861 -29.593  1.00 76.75           N  
ATOM    105  CA  TRP B  15       9.489 -46.951 -30.721  1.00 76.75           C  
ATOM    106  C   TRP B  15       9.771 -47.663 -32.040  1.00 76.75           C  
ATOM    107  CB  TRP B  15      10.414 -45.739 -30.573  1.00 76.75           C  
ATOM    108  O   TRP B  15       9.055 -47.466 -33.024  1.00 76.75           O  
ATOM    109  CG  TRP B  15      10.271 -44.726 -31.668  1.00 76.75           C  
ATOM    110  CD1 TRP B  15       9.330 -43.739 -31.760  1.00 76.75           C  
ATOM    111  CD2 TRP B  15      11.095 -44.605 -32.832  1.00 76.75           C  
ATOM    112  CE2 TRP B  15      10.595 -43.520 -33.587  1.00 76.75           C  
ATOM    113  CE3 TRP B  15      12.209 -45.308 -33.310  1.00 76.75           C  
ATOM    114  NE1 TRP B  15       9.519 -43.010 -32.912  1.00 76.75           N  
ATOM    115  CH2 TRP B  15      12.261 -43.828 -35.240  1.00 76.75           C  
ATOM    116  CZ2 TRP B  15      11.173 -43.123 -34.795  1.00 76.75           C  
ATOM    117  CZ3 TRP B  15      12.782 -44.911 -34.513  1.00 76.75           C  
ATOM    118  N   LYS B  16      10.741 -48.375 -32.164  1.00 76.10           N  
ATOM    119  CA  LYS B  16      11.091 -49.132 -33.363  1.00 76.10           C  
ATOM    120  C   LYS B  16       9.955 -50.063 -33.776  1.00 76.10           C  
ATOM    121  CB  LYS B  16      12.372 -49.936 -33.135  1.00 76.10           C  
ATOM    122  O   LYS B  16       9.640 -50.178 -34.962  1.00 76.10           O  
ATOM    123  CG  LYS B  16      13.647 -49.114 -33.254  1.00 76.10           C  
ATOM    124  CD  LYS B  16      14.889 -49.986 -33.114  1.00 76.10           C  
ATOM    125  CE  LYS B  16      16.165 -49.160 -33.192  1.00 76.10           C  
ATOM    126  NZ  LYS B  16      17.384 -50.005 -33.013  1.00 76.10           N  
ATOM    127  N   ILE B  17       9.393 -50.634 -32.786  1.00 77.47           N  
ATOM    128  CA  ILE B  17       8.311 -51.580 -33.032  1.00 77.47           C  
ATOM    129  C   ILE B  17       7.082 -50.836 -33.549  1.00 77.47           C  
ATOM    130  CB  ILE B  17       7.957 -52.379 -31.758  1.00 77.47           C  
ATOM    131  O   ILE B  17       6.392 -51.314 -34.453  1.00 77.47           O  
ATOM    132  CG1 ILE B  17       9.116 -53.303 -31.368  1.00 77.47           C  
ATOM    133  CG2 ILE B  17       6.665 -53.176 -31.961  1.00 77.47           C  
ATOM    134  CD1 ILE B  17       8.933 -53.992 -30.023  1.00 77.47           C  
ATOM    135  N   LYS B  18       6.846 -49.753 -32.952  1.00 78.12           N  
ATOM    136  CA  LYS B  18       5.712 -48.943 -33.388  1.00 78.12           C  
ATOM    137  C   LYS B  18       5.850 -48.550 -34.856  1.00 78.12           C  
ATOM    138  CB  LYS B  18       5.581 -47.691 -32.519  1.00 78.12           C  
ATOM    139  O   LYS B  18       4.880 -48.614 -35.614  1.00 78.12           O  
ATOM    140  CG  LYS B  18       4.702 -47.878 -31.292  1.00 78.12           C  
ATOM    141  CD  LYS B  18       4.555 -46.581 -30.506  1.00 78.12           C  
ATOM    142  CE  LYS B  18       3.760 -46.790 -29.224  1.00 78.12           C  
ATOM    143  NZ  LYS B  18       3.639 -45.527 -28.436  1.00 78.12           N  
ATOM    144  N   LYS B  19       6.976 -48.165 -35.168  1.00 74.08           N  
ATOM    145  CA  LYS B  19       7.238 -47.795 -36.556  1.00 74.08           C  
ATOM    146  C   LYS B  19       7.096 -48.999 -37.483  1.00 74.08           C  
ATOM    147  CB  LYS B  19       8.635 -47.188 -36.695  1.00 74.08           C  
ATOM    148  O   LYS B  19       6.582 -48.874 -38.597  1.00 74.08           O  
ATOM    149  CG  LYS B  19       8.863 -46.452 -38.008  1.00 74.08           C  
ATOM    150  CD  LYS B  19      10.253 -45.834 -38.068  1.00 74.08           C  
ATOM    151  CE  LYS B  19      10.543 -45.239 -39.440  1.00 74.08           C  
ATOM    152  NZ  LYS B  19      11.869 -44.554 -39.478  1.00 74.08           N  
ATOM    153  N   LEU B  20       7.568 -50.088 -37.053  1.00 77.50           N  
ATOM    154  CA  LEU B  20       7.480 -51.325 -37.822  1.00 77.50           C  
ATOM    155  C   LEU B  20       6.025 -51.704 -38.078  1.00 77.50           C  
ATOM    156  CB  LEU B  20       8.196 -52.464 -37.091  1.00 77.50           C  
ATOM    157  O   LEU B  20       5.666 -52.089 -39.193  1.00 77.50           O  
ATOM    158  CG  LEU B  20       8.430 -53.744 -37.894  1.00 77.50           C  
ATOM    159  CD1 LEU B  20       9.837 -53.750 -38.484  1.00 77.50           C  
ATOM    160  CD2 LEU B  20       8.206 -54.973 -37.020  1.00 77.50           C  
ATOM    161  N   ILE B  21       5.204 -51.548 -37.063  1.00 77.70           N  
ATOM    162  CA  ILE B  21       3.789 -51.887 -37.158  1.00 77.70           C  
ATOM    163  C   ILE B  21       3.120 -51.017 -38.220  1.00 77.70           C  
ATOM    164  CB  ILE B  21       3.075 -51.717 -35.798  1.00 77.70           C  
ATOM    165  O   ILE B  21       2.347 -51.515 -39.043  1.00 77.70           O  
ATOM    166  CG1 ILE B  21       3.614 -52.729 -34.781  1.00 77.70           C  
ATOM    167  CG2 ILE B  21       1.559 -51.861 -35.963  1.00 77.70           C  
ATOM    168  CD1 ILE B  21       3.057 -52.552 -33.376  1.00 77.70           C  
ATOM    169  N   LYS B  22       3.493 -49.844 -38.186  1.00 78.19           N  
ATOM    170  CA  LYS B  22       2.909 -48.926 -39.159  1.00 78.19           C  
ATOM    171  C   LYS B  22       3.333 -49.287 -40.580  1.00 78.19           C  
ATOM    172  CB  LYS B  22       3.307 -47.483 -38.843  1.00 78.19           C  
ATOM    173  O   LYS B  22       2.515 -49.266 -41.502  1.00 78.19           O  
ATOM    174  CG  LYS B  22       2.397 -46.795 -37.836  1.00 78.19           C  
ATOM    175  CD  LYS B  22       2.788 -45.337 -37.635  1.00 78.19           C  
ATOM    176  CE  LYS B  22       1.942 -44.675 -36.556  1.00 78.19           C  
ATOM    177  NZ  LYS B  22       2.380 -43.271 -36.293  1.00 78.19           N  
ATOM    178  N   SER B  23       4.520 -49.606 -40.738  1.00 77.73           N  
ATOM    179  CA  SER B  23       5.039 -49.989 -42.047  1.00 77.73           C  
ATOM    180  C   SER B  23       4.416 -51.296 -42.528  1.00 77.73           C  
ATOM    181  CB  SER B  23       6.562 -50.128 -42.000  1.00 77.73           C  
ATOM    182  O   SER B  23       4.117 -51.447 -43.714  1.00 77.73           O  
ATOM    183  OG  SER B  23       6.939 -51.298 -41.296  1.00 77.73           O  
ATOM    184  N   LEU B  24       4.218 -52.197 -41.581  1.00 77.83           N  
ATOM    185  CA  LEU B  24       3.648 -53.500 -41.907  1.00 77.83           C  
ATOM    186  C   LEU B  24       2.172 -53.372 -42.269  1.00 77.83           C  
ATOM    187  CB  LEU B  24       3.816 -54.468 -40.733  1.00 77.83           C  
ATOM    188  O   LEU B  24       1.688 -54.059 -43.172  1.00 77.83           O  
ATOM    189  CG  LEU B  24       5.230 -54.997 -40.487  1.00 77.83           C  
ATOM    190  CD1 LEU B  24       5.303 -55.708 -39.141  1.00 77.83           C  
ATOM    191  CD2 LEU B  24       5.656 -55.930 -41.615  1.00 77.83           C  
ATOM    192  N   GLU B  25       1.460 -52.509 -41.664  1.00 78.50           N  
ATOM    193  CA  GLU B  25       0.038 -52.295 -41.920  1.00 78.50           C  
ATOM    194  C   GLU B  25      -0.186 -51.658 -43.288  1.00 78.50           C  
ATOM    195  CB  GLU B  25      -0.579 -51.421 -40.825  1.00 78.50           C  
ATOM    196  O   GLU B  25      -1.186 -51.937 -43.953  1.00 78.50           O  
ATOM    197  CG  GLU B  25      -0.968 -52.190 -39.571  1.00 78.50           C  
ATOM    198  CD  GLU B  25      -1.605 -51.314 -38.504  1.00 78.50           C  
ATOM    199  OE1 GLU B  25      -2.071 -51.853 -37.475  1.00 78.50           O  
ATOM    200  OE2 GLU B  25      -1.639 -50.078 -38.699  1.00 78.50           O  
ATOM    201  N   ALA B  26       0.756 -50.873 -43.686  1.00 76.42           N  
ATOM    202  CA  ALA B  26       0.648 -50.185 -44.970  1.00 76.42           C  
ATOM    203  C   ALA B  26       1.026 -51.112 -46.122  1.00 76.42           C  
ATOM    204  CB  ALA B  26       1.529 -48.939 -44.983  1.00 76.42           C  
ATOM    205  O   ALA B  26       0.624 -50.886 -47.266  1.00 76.42           O  
ATOM    206  N   ALA B  27       1.686 -52.163 -45.856  1.00 74.49           N  
ATOM    207  CA  ALA B  27       2.174 -53.083 -46.881  1.00 74.49           C  
ATOM    208  C   ALA B  27       1.062 -54.014 -47.355  1.00 74.49           C  
ATOM    209  CB  ALA B  27       3.354 -53.894 -46.351  1.00 74.49           C  
ATOM    210  O   ALA B  27       0.277 -54.516 -46.547  1.00 74.49           O  
ATOM    211  N   ARG B  28       0.713 -53.936 -48.704  1.00 75.86           N  
ATOM    212  CA  ARG B  28      -0.275 -54.837 -49.288  1.00 75.86           C  
ATOM    213  C   ARG B  28       0.390 -55.860 -50.203  1.00 75.86           C  
ATOM    214  CB  ARG B  28      -1.331 -54.048 -50.064  1.00 75.86           C  
ATOM    215  O   ARG B  28       1.316 -55.528 -50.945  1.00 75.86           O  
ATOM    216  CG  ARG B  28      -2.411 -53.436 -49.187  1.00 75.86           C  
ATOM    217  CD  ARG B  28      -3.656 -53.081 -49.988  1.00 75.86           C  
ATOM    218  NE  ARG B  28      -4.710 -52.538 -49.136  1.00 75.86           N  
ATOM    219  NH1 ARG B  28      -6.159 -52.070 -50.873  1.00 75.86           N  
ATOM    220  NH2 ARG B  28      -6.762 -51.599 -48.712  1.00 75.86           N  
ATOM    221  CZ  ARG B  28      -5.875 -52.070 -49.576  1.00 75.86           C  
ATOM    222  N   GLY B  29       0.159 -57.162 -50.001  1.00 68.45           N  
ATOM    223  CA  GLY B  29       0.766 -58.222 -50.789  1.00 68.45           C  
ATOM    224  C   GLY B  29       0.002 -58.531 -52.063  1.00 68.45           C  
ATOM    225  O   GLY B  29      -1.110 -58.038 -52.261  1.00 68.45           O  
ATOM    226  N   ASN B  30       0.763 -58.975 -53.072  1.00 67.87           N  
ATOM    227  CA  ASN B  30       0.185 -59.487 -54.309  1.00 67.87           C  
ATOM    228  C   ASN B  30      -0.513 -60.827 -54.090  1.00 67.87           C  
ATOM    229  CB  ASN B  30       1.260 -59.619 -55.390  1.00 67.87           C  
ATOM    230  O   ASN B  30       0.146 -61.853 -53.915  1.00 67.87           O  
ATOM    231  CG  ASN B  30       0.677 -59.692 -56.788  1.00 67.87           C  
ATOM    232  ND2 ASN B  30       1.545 -59.694 -57.793  1.00 67.87           N  
ATOM    233  OD1 ASN B  30      -0.543 -59.746 -56.963  1.00 67.87           O  
ATOM    234  N   GLY B  31      -1.867 -60.804 -53.681  1.00 65.70           N  
ATOM    235  CA  GLY B  31      -2.591 -62.038 -53.419  1.00 65.70           C  
ATOM    236  C   GLY B  31      -2.314 -62.611 -52.042  1.00 65.70           C  
ATOM    237  O   GLY B  31      -1.947 -61.879 -51.121  1.00 65.70           O  
ATOM    238  N   THR B  32      -2.527 -63.825 -51.689  1.00 68.45           N  
ATOM    239  CA  THR B  32      -2.325 -64.507 -50.416  1.00 68.45           C  
ATOM    240  C   THR B  32      -0.887 -65.002 -50.291  1.00 68.45           C  
ATOM    241  CB  THR B  32      -3.294 -65.693 -50.257  1.00 68.45           C  
ATOM    242  O   THR B  32      -0.611 -66.184 -50.506  1.00 68.45           O  
ATOM    243  CG2 THR B  32      -3.517 -66.027 -48.786  1.00 68.45           C  
ATOM    244  OG1 THR B  32      -4.553 -65.357 -50.855  1.00 68.45           O  
ATOM    245  N   SER B  33       0.134 -64.089 -50.289  1.00 71.24           N  
ATOM    246  CA  SER B  33       1.539 -64.476 -50.229  1.00 71.24           C  
ATOM    247  C   SER B  33       2.218 -63.903 -48.989  1.00 71.24           C  
ATOM    248  CB  SER B  33       2.278 -64.014 -51.485  1.00 71.24           C  
ATOM    249  O   SER B  33       3.443 -63.953 -48.867  1.00 71.24           O  
ATOM    250  OG  SER B  33       2.159 -62.611 -51.650  1.00 71.24           O  
ATOM    251  N   MET B  34       1.522 -63.295 -48.066  1.00 81.66           N  
ATOM    252  CA  MET B  34       2.141 -62.704 -46.883  1.00 81.66           C  
ATOM    253  C   MET B  34       1.978 -63.615 -45.671  1.00 81.66           C  
ATOM    254  CB  MET B  34       1.538 -61.330 -46.590  1.00 81.66           C  
ATOM    255  O   MET B  34       0.859 -63.990 -45.317  1.00 81.66           O  
ATOM    256  CG  MET B  34       1.733 -60.323 -47.712  1.00 81.66           C  
ATOM    257  SD  MET B  34       1.802 -58.594 -47.101  1.00 81.66           S  
ATOM    258  CE  MET B  34       0.085 -58.084 -47.387  1.00 81.66           C  
ATOM    259  N   ILE B  35       3.129 -64.033 -45.062  1.00 82.35           N  
ATOM    260  CA  ILE B  35       3.114 -64.983 -43.954  1.00 82.35           C  
ATOM    261  C   ILE B  35       3.424 -64.256 -42.648  1.00 82.35           C  
ATOM    262  CB  ILE B  35       4.122 -66.131 -44.181  1.00 82.35           C  
ATOM    263  O   ILE B  35       4.370 -63.467 -42.578  1.00 82.35           O  
ATOM    264  CG1 ILE B  35       3.728 -66.952 -45.414  1.00 82.35           C  
ATOM    265  CG2 ILE B  35       4.215 -67.021 -42.938  1.00 82.35           C  
ATOM    266  CD1 ILE B  35       4.765 -67.989 -45.825  1.00 82.35           C  
ATOM    267  N   SER B  36       2.638 -64.415 -41.706  1.00 83.16           N  
ATOM    268  CA  SER B  36       2.858 -63.931 -40.347  1.00 83.16           C  
ATOM    269  C   SER B  36       3.035 -65.089 -39.370  1.00 83.16           C  
ATOM    270  CB  SER B  36       1.694 -63.047 -39.897  1.00 83.16           C  
ATOM    271  O   SER B  36       2.134 -65.913 -39.206  1.00 83.16           O  
ATOM    272  OG  SER B  36       1.397 -62.069 -40.878  1.00 83.16           O  
ATOM    273  N   LEU B  37       4.214 -65.173 -38.872  1.00 86.46           N  
ATOM    274  CA  LEU B  37       4.515 -66.264 -37.951  1.00 86.46           C  
ATOM    275  C   LEU B  37       4.949 -65.725 -36.592  1.00 86.46           C  
ATOM    276  CB  LEU B  37       5.610 -67.166 -38.528  1.00 86.46           C  
ATOM    277  O   LEU B  37       5.873 -64.912 -36.508  1.00 86.46           O  
ATOM    278  CG  LEU B  37       6.024 -68.363 -37.671  1.00 86.46           C  
ATOM    279  CD1 LEU B  37       4.925 -69.420 -37.670  1.00 86.46           C  
ATOM    280  CD2 LEU B  37       7.338 -68.951 -38.173  1.00 86.46           C  
ATOM    281  N   ILE B  38       4.270 -66.141 -35.486  1.00 86.68           N  
ATOM    282  CA  ILE B  38       4.620 -65.758 -34.122  1.00 86.68           C  
ATOM    283  C   ILE B  38       4.897 -67.008 -33.290  1.00 86.68           C  
ATOM    284  CB  ILE B  38       3.503 -64.915 -33.468  1.00 86.68           C  
ATOM    285  O   ILE B  38       4.043 -67.892 -33.184  1.00 86.68           O  
ATOM    286  CG1 ILE B  38       3.246 -63.643 -34.284  1.00 86.68           C  
ATOM    287  CG2 ILE B  38       3.864 -64.572 -32.019  1.00 86.68           C  
ATOM    288  CD1 ILE B  38       2.045 -62.836 -33.812  1.00 86.68           C  
ATOM    289  N   ILE B  39       6.052 -67.054 -32.809  1.00 84.35           N  
ATOM    290  CA  ILE B  39       6.437 -68.205 -31.999  1.00 84.35           C  
ATOM    291  C   ILE B  39       6.578 -67.783 -30.538  1.00 84.35           C  
ATOM    292  CB  ILE B  39       7.753 -68.837 -32.504  1.00 84.35           C  
ATOM    293  O   ILE B  39       7.396 -66.920 -30.211  1.00 84.35           O  
ATOM    294  CG1 ILE B  39       7.658 -69.142 -34.003  1.00 84.35           C  
ATOM    295  CG2 ILE B  39       8.085 -70.102 -31.707  1.00 84.35           C  
ATOM    296  CD1 ILE B  39       8.981 -69.549 -34.637  1.00 84.35           C  
ATOM    297  N   PRO B  40       5.775 -68.315 -29.606  1.00 82.70           N  
ATOM    298  CA  PRO B  40       5.871 -67.999 -28.179  1.00 82.70           C  
ATOM    299  C   PRO B  40       7.163 -68.513 -27.547  1.00 82.70           C  
ATOM    300  CB  PRO B  40       4.652 -68.703 -27.579  1.00 82.70           C  
ATOM    301  O   PRO B  40       7.862 -69.336 -28.145  1.00 82.70           O  
ATOM    302  CG  PRO B  40       4.187 -69.640 -28.647  1.00 82.70           C  
ATOM    303  CD  PRO B  40       4.878 -69.279 -29.931  1.00 82.70           C  
ATOM    304  N   PRO B  41       7.301 -68.017 -26.314  1.00 79.89           N  
ATOM    305  CA  PRO B  41       8.494 -68.482 -25.602  1.00 79.89           C  
ATOM    306  C   PRO B  41       8.404 -69.953 -25.201  1.00 79.89           C  
ATOM    307  CB  PRO B  41       8.541 -67.581 -24.366  1.00 79.89           C  
ATOM    308  O   PRO B  41       7.307 -70.471 -24.980  1.00 79.89           O  
ATOM    309  CG  PRO B  41       7.266 -66.801 -24.413  1.00 79.89           C  
ATOM    310  CD  PRO B  41       6.543 -67.146 -25.683  1.00 79.89           C  
ATOM    311  N   LYS B  42       9.466 -70.664 -25.330  1.00 78.07           N  
ATOM    312  CA  LYS B  42       9.596 -72.047 -24.880  1.00 78.07           C  
ATOM    313  C   LYS B  42       9.182 -73.023 -25.977  1.00 78.07           C  
ATOM    314  CB  LYS B  42       8.758 -72.284 -23.623  1.00 78.07           C  
ATOM    315  O   LYS B  42       9.106 -74.231 -25.745  1.00 78.07           O  
ATOM    316  CG  LYS B  42       9.229 -71.500 -22.408  1.00 78.07           C  
ATOM    317  CD  LYS B  42       8.411 -71.843 -21.169  1.00 78.07           C  
ATOM    318  CE  LYS B  42       8.846 -71.019 -19.965  1.00 78.07           C  
ATOM    319  NZ  LYS B  42       7.998 -71.298 -18.768  1.00 78.07           N  
ATOM    320  N   ASP B  43       8.614 -72.536 -27.088  1.00 79.50           N  
ATOM    321  CA  ASP B  43       8.278 -73.398 -28.217  1.00 79.50           C  
ATOM    322  C   ASP B  43       9.537 -73.876 -28.937  1.00 79.50           C  
ATOM    323  CB  ASP B  43       7.358 -72.667 -29.196  1.00 79.50           C  
ATOM    324  O   ASP B  43      10.628 -73.350 -28.705  1.00 79.50           O  
ATOM    325  CG  ASP B  43       6.319 -73.577 -29.826  1.00 79.50           C  
ATOM    326  OD1 ASP B  43       6.417 -74.814 -29.671  1.00 79.50           O  
ATOM    327  OD2 ASP B  43       5.395 -73.054 -30.486  1.00 79.50           O  
ATOM    328  N   GLN B  44       9.461 -75.033 -29.594  1.00 80.86           N  
ATOM    329  CA  GLN B  44      10.609 -75.603 -30.291  1.00 80.86           C  
ATOM    330  C   GLN B  44      10.574 -75.262 -31.778  1.00 80.86           C  
ATOM    331  CB  GLN B  44      10.656 -77.120 -30.101  1.00 80.86           C  
ATOM    332  O   GLN B  44       9.519 -75.331 -32.412  1.00 80.86           O  
ATOM    333  CG  GLN B  44      10.866 -77.552 -28.656  1.00 80.86           C  
ATOM    334  CD  GLN B  44      10.885 -79.060 -28.492  1.00 80.86           C  
ATOM    335  NE2 GLN B  44      11.100 -79.521 -27.264  1.00 80.86           N  
ATOM    336  OE1 GLN B  44      10.707 -79.806 -29.461  1.00 80.86           O  
ATOM    337  N   ILE B  45      11.681 -74.860 -32.261  1.00 83.41           N  
ATOM    338  CA  ILE B  45      11.829 -74.488 -33.664  1.00 83.41           C  
ATOM    339  C   ILE B  45      11.565 -75.703 -34.551  1.00 83.41           C  
ATOM    340  CB  ILE B  45      13.233 -73.910 -33.951  1.00 83.41           C  
ATOM    341  O   ILE B  45      10.993 -75.575 -35.636  1.00 83.41           O  
ATOM    342  CG1 ILE B  45      13.459 -72.630 -33.139  1.00 83.41           C  
ATOM    343  CG2 ILE B  45      13.414 -73.648 -35.449  1.00 83.41           C  
ATOM    344  CD1 ILE B  45      14.900 -72.137 -33.149  1.00 83.41           C  
ATOM    345  N   SER B  46      11.877 -76.902 -34.041  1.00 83.38           N  
ATOM    346  CA  SER B  46      11.704 -78.135 -34.802  1.00 83.38           C  
ATOM    347  C   SER B  46      10.229 -78.415 -35.072  1.00 83.38           C  
ATOM    348  CB  SER B  46      12.329 -79.316 -34.059  1.00 83.38           C  
ATOM    349  O   SER B  46       9.865 -78.853 -36.165  1.00 83.38           O  
ATOM    350  OG  SER B  46      13.645 -79.563 -34.523  1.00 83.38           O  
ATOM    351  N   ARG B  47       9.512 -78.100 -34.088  1.00 84.22           N  
ATOM    352  CA  ARG B  47       8.073 -78.293 -34.234  1.00 84.22           C  
ATOM    353  C   ARG B  47       7.496 -77.344 -35.278  1.00 84.22           C  
ATOM    354  CB  ARG B  47       7.365 -78.090 -32.893  1.00 84.22           C  
ATOM    355  O   ARG B  47       6.685 -77.751 -36.114  1.00 84.22           O  
ATOM    356  CG  ARG B  47       5.937 -78.613 -32.864  1.00 84.22           C  
ATOM    357  CD  ARG B  47       5.281 -78.387 -31.509  1.00 84.22           C  
ATOM    358  NE  ARG B  47       3.869 -78.757 -31.526  1.00 84.22           N  
ATOM    359  NH1 ARG B  47       3.424 -77.969 -29.401  1.00 84.22           N  
ATOM    360  NH2 ARG B  47       1.754 -78.926 -30.646  1.00 84.22           N  
ATOM    361  CZ  ARG B  47       3.019 -78.550 -30.525  1.00 84.22           C  
ATOM    362  N   VAL B  48       7.908 -76.167 -35.214  1.00 85.98           N  
ATOM    363  CA  VAL B  48       7.409 -75.152 -36.136  1.00 85.98           C  
ATOM    364  C   VAL B  48       7.914 -75.442 -37.547  1.00 85.98           C  
ATOM    365  CB  VAL B  48       7.831 -73.732 -35.700  1.00 85.98           C  
ATOM    366  O   VAL B  48       7.179 -75.274 -38.523  1.00 85.98           O  
ATOM    367  CG1 VAL B  48       7.336 -72.690 -36.701  1.00 85.98           C  
ATOM    368  CG2 VAL B  48       7.303 -73.425 -34.300  1.00 85.98           C  
ATOM    369  N   ALA B  49       9.040 -75.870 -37.633  1.00 86.19           N  
ATOM    370  CA  ALA B  49       9.621 -76.233 -38.923  1.00 86.19           C  
ATOM    371  C   ALA B  49       8.857 -77.388 -39.563  1.00 86.19           C  
ATOM    372  CB  ALA B  49      11.094 -76.601 -38.758  1.00 86.19           C  
ATOM    373  O   ALA B  49       8.636 -77.398 -40.776  1.00 86.19           O  
ATOM    374  N   LYS B  50       8.472 -78.360 -38.773  1.00 82.63           N  
ATOM    375  CA  LYS B  50       7.669 -79.474 -39.270  1.00 82.63           C  
ATOM    376  C   LYS B  50       6.303 -78.995 -39.752  1.00 82.63           C  
ATOM    377  CB  LYS B  50       7.499 -80.538 -38.184  1.00 82.63           C  
ATOM    378  O   LYS B  50       5.809 -79.451 -40.785  1.00 82.63           O  
ATOM    379  CG  LYS B  50       7.192 -81.928 -38.723  1.00 82.63           C  
ATOM    380  CD  LYS B  50       7.106 -82.955 -37.602  1.00 82.63           C  
ATOM    381  CE  LYS B  50       6.723 -84.331 -38.131  1.00 82.63           C  
ATOM    382  NZ  LYS B  50       6.699 -85.355 -37.045  1.00 82.63           N  
ATOM    383  N   MET B  51       5.809 -78.120 -38.952  1.00 83.57           N  
ATOM    384  CA  MET B  51       4.513 -77.551 -39.310  1.00 83.57           C  
ATOM    385  C   MET B  51       4.584 -76.838 -40.656  1.00 83.57           C  
ATOM    386  CB  MET B  51       4.035 -76.580 -38.228  1.00 83.57           C  
ATOM    387  O   MET B  51       3.682 -76.974 -41.484  1.00 83.57           O  
ATOM    388  CG  MET B  51       2.637 -76.035 -38.469  1.00 83.57           C  
ATOM    389  SD  MET B  51       2.655 -74.333 -39.156  1.00 83.57           S  
ATOM    390  CE  MET B  51       2.956 -73.380 -37.642  1.00 83.57           C  
ATOM    391  N   LEU B  52       5.622 -76.119 -40.821  1.00 86.18           N  
ATOM    392  CA  LEU B  52       5.805 -75.374 -42.061  1.00 86.18           C  
ATOM    393  C   LEU B  52       6.058 -76.318 -43.231  1.00 86.18           C  
ATOM    394  CB  LEU B  52       6.967 -74.386 -41.926  1.00 86.18           C  
ATOM    395  O   LEU B  52       5.619 -76.055 -44.353  1.00 86.18           O  
ATOM    396  CG  LEU B  52       6.663 -73.076 -41.198  1.00 86.18           C  
ATOM    397  CD1 LEU B  52       7.958 -72.411 -40.741  1.00 86.18           C  
ATOM    398  CD2 LEU B  52       5.862 -72.139 -42.094  1.00 86.18           C  
ATOM    399  N   ALA B  53       6.696 -77.396 -42.991  1.00 83.99           N  
ATOM    400  CA  ALA B  53       6.944 -78.408 -44.015  1.00 83.99           C  
ATOM    401  C   ALA B  53       5.639 -79.049 -44.479  1.00 83.99           C  
ATOM    402  CB  ALA B  53       7.899 -79.475 -43.488  1.00 83.99           C  
ATOM    403  O   ALA B  53       5.448 -79.287 -45.674  1.00 83.99           O  
ATOM    404  N   ASP B  54       4.789 -79.384 -43.585  1.00 84.71           N  
ATOM    405  CA  ASP B  54       3.476 -79.932 -43.912  1.00 84.71           C  
ATOM    406  C   ASP B  54       2.664 -78.948 -44.751  1.00 84.71           C  
ATOM    407  CB  ASP B  54       2.712 -80.292 -42.637  1.00 84.71           C  
ATOM    408  O   ASP B  54       2.008 -79.342 -45.718  1.00 84.71           O  
ATOM    409  CG  ASP B  54       3.302 -81.487 -41.909  1.00 84.71           C  
ATOM    410  OD1 ASP B  54       4.059 -82.266 -42.529  1.00 84.71           O  
ATOM    411  OD2 ASP B  54       3.006 -81.653 -40.706  1.00 84.71           O  
ATOM    412  N   GLU B  55       2.778 -77.625 -44.330  1.00 79.81           N  
ATOM    413  CA  GLU B  55       2.073 -76.586 -45.075  1.00 79.81           C  
ATOM    414  C   GLU B  55       2.641 -76.436 -46.484  1.00 79.81           C  
ATOM    415  CB  GLU B  55       2.145 -75.249 -44.334  1.00 79.81           C  
ATOM    416  O   GLU B  55       1.904 -76.147 -47.429  1.00 79.81           O  
ATOM    417  CG  GLU B  55       1.182 -75.145 -43.160  1.00 79.81           C  
ATOM    418  CD  GLU B  55      -0.277 -75.102 -43.583  1.00 79.81           C  
ATOM    419  OE1 GLU B  55      -1.155 -75.483 -42.775  1.00 79.81           O  
ATOM    420  OE2 GLU B  55      -0.545 -74.684 -44.732  1.00 79.81           O  
ATOM    421  N   PHE B  56       3.972 -76.604 -46.500  1.00 82.05           N  
ATOM    422  CA  PHE B  56       4.639 -76.571 -47.796  1.00 82.05           C  
ATOM    423  C   PHE B  56       4.071 -77.637 -48.725  1.00 82.05           C  
ATOM    424  CB  PHE B  56       6.149 -76.770 -47.630  1.00 82.05           C  
ATOM    425  O   PHE B  56       3.825 -77.373 -49.904  1.00 82.05           O  
ATOM    426  CG  PHE B  56       6.935 -76.536 -48.892  1.00 82.05           C  
ATOM    427  CD1 PHE B  56       7.214 -77.586 -49.758  1.00 82.05           C  
ATOM    428  CD2 PHE B  56       7.394 -75.265 -49.212  1.00 82.05           C  
ATOM    429  CE1 PHE B  56       7.941 -77.372 -50.927  1.00 82.05           C  
ATOM    430  CE2 PHE B  56       8.121 -75.043 -50.379  1.00 82.05           C  
ATOM    431  CZ  PHE B  56       8.394 -76.098 -51.234  1.00 82.05           C  
ATOM    432  N   GLY B  57       3.709 -78.856 -48.259  1.00 83.22           N  
ATOM    433  CA  GLY B  57       3.106 -79.936 -49.023  1.00 83.22           C  
ATOM    434  C   GLY B  57       1.692 -79.628 -49.479  1.00 83.22           C  
ATOM    435  O   GLY B  57       1.337 -79.881 -50.632  1.00 83.22           O  
ATOM    436  N   THR B  58       0.905 -79.076 -48.636  1.00 76.96           N  
ATOM    437  CA  THR B  58      -0.477 -78.713 -48.930  1.00 76.96           C  
ATOM    438  C   THR B  58      -0.532 -77.592 -49.964  1.00 76.96           C  
ATOM    439  CB  THR B  58      -1.224 -78.277 -47.656  1.00 76.96           C  
ATOM    440  O   THR B  58      -1.397 -77.594 -50.844  1.00 76.96           O  
ATOM    441  CG2 THR B  58      -2.647 -78.825 -47.638  1.00 76.96           C  
ATOM    442  OG1 THR B  58      -0.521 -78.765 -46.507  1.00 76.96           O  
ATOM    443  N   ALA B  59       0.432 -76.758 -49.884  1.00 75.53           N  
ATOM    444  CA  ALA B  59       0.462 -75.589 -50.760  1.00 75.53           C  
ATOM    445  C   ALA B  59       0.889 -75.974 -52.174  1.00 75.53           C  
ATOM    446  CB  ALA B  59       1.400 -74.525 -50.195  1.00 75.53           C  
ATOM    447  O   ALA B  59       0.598 -75.256 -53.133  1.00 75.53           O  
ATOM    448  N   SER B  60       1.491 -77.126 -52.289  1.00 79.05           N  
ATOM    449  CA  SER B  60       1.925 -77.611 -53.595  1.00 79.05           C  
ATOM    450  C   SER B  60       0.734 -77.999 -54.464  1.00 79.05           C  
ATOM    451  CB  SER B  60       2.864 -78.808 -53.437  1.00 79.05           C  
ATOM    452  O   SER B  60       0.841 -78.036 -55.692  1.00 79.05           O  
ATOM    453  OG  SER B  60       2.272 -79.807 -52.625  1.00 79.05           O  
ATOM    454  N   ASN B  61      -0.412 -78.150 -53.834  1.00 74.78           N  
ATOM    455  CA  ASN B  61      -1.618 -78.570 -54.541  1.00 74.78           C  
ATOM    456  C   ASN B  61      -2.459 -77.373 -54.974  1.00 74.78           C  
ATOM    457  CB  ASN B  61      -2.448 -79.515 -53.670  1.00 74.78           C  
ATOM    458  O   ASN B  61      -3.557 -77.541 -55.509  1.00 74.78           O  
ATOM    459  CG  ASN B  61      -1.864 -80.913 -53.605  1.00 74.78           C  
ATOM    460  ND2 ASN B  61      -2.125 -81.614 -52.508  1.00 74.78           N  
ATOM    461  OD1 ASN B  61      -1.184 -81.358 -54.533  1.00 74.78           O  
ATOM    462  N   ILE B  62      -1.937 -76.303 -54.866  1.00 72.83           N  
ATOM    463  CA  ILE B  62      -2.681 -75.105 -55.239  1.00 72.83           C  
ATOM    464  C   ILE B  62      -2.727 -74.980 -56.760  1.00 72.83           C  
ATOM    465  CB  ILE B  62      -2.060 -73.836 -54.615  1.00 72.83           C  
ATOM    466  O   ILE B  62      -1.704 -75.129 -57.433  1.00 72.83           O  
ATOM    467  CG1 ILE B  62      -2.106 -73.916 -53.085  1.00 72.83           C  
ATOM    468  CG2 ILE B  62      -2.777 -72.580 -55.119  1.00 72.83           C  
ATOM    469  CD1 ILE B  62      -1.302 -72.830 -52.384  1.00 72.83           C  
ATOM    470  N   LYS B  63      -3.945 -74.862 -57.277  1.00 67.24           N  
ATOM    471  CA  LYS B  63      -4.229 -74.871 -58.709  1.00 67.24           C  
ATOM    472  C   LYS B  63      -3.563 -73.690 -59.409  1.00 67.24           C  
ATOM    473  CB  LYS B  63      -5.738 -74.845 -58.957  1.00 67.24           C  
ATOM    474  O   LYS B  63      -2.962 -73.851 -60.474  1.00 67.24           O  
ATOM    475  CG  LYS B  63      -6.437 -76.163 -58.662  1.00 67.24           C  
ATOM    476  CD  LYS B  63      -7.904 -76.123 -59.072  1.00 67.24           C  
ATOM    477  CE  LYS B  63      -8.615 -77.427 -58.738  1.00 67.24           C  
ATOM    478  NZ  LYS B  63     -10.054 -77.392 -59.137  1.00 67.24           N  
ATOM    479  N   SER B  64      -3.658 -72.469 -58.905  1.00 71.99           N  
ATOM    480  CA  SER B  64      -3.095 -71.266 -59.509  1.00 71.99           C  
ATOM    481  C   SER B  64      -1.572 -71.273 -59.439  1.00 71.99           C  
ATOM    482  CB  SER B  64      -3.639 -70.014 -58.818  1.00 71.99           C  
ATOM    483  O   SER B  64      -0.995 -71.381 -58.355  1.00 71.99           O  
ATOM    484  OG  SER B  64      -2.884 -68.871 -59.181  1.00 71.99           O  
ATOM    485  N   ARG B  65      -0.947 -71.260 -60.413  1.00 71.08           N  
ATOM    486  CA  ARG B  65       0.503 -71.375 -60.522  1.00 71.08           C  
ATOM    487  C   ARG B  65       1.199 -70.217 -59.814  1.00 71.08           C  
ATOM    488  CB  ARG B  65       0.931 -71.425 -61.990  1.00 71.08           C  
ATOM    489  O   ARG B  65       2.148 -70.426 -59.055  1.00 71.08           O  
ATOM    490  CG  ARG B  65       2.373 -71.859 -62.198  1.00 71.08           C  
ATOM    491  CD  ARG B  65       2.736 -71.922 -63.675  1.00 71.08           C  
ATOM    492  NE  ARG B  65       4.177 -72.045 -63.871  1.00 71.08           N  
ATOM    493  NH1 ARG B  65       4.094 -71.802 -66.167  1.00 71.08           N  
ATOM    494  NH2 ARG B  65       6.107 -72.109 -65.114  1.00 71.08           N  
ATOM    495  CZ  ARG B  65       4.790 -71.985 -65.050  1.00 71.08           C  
ATOM    496  N   VAL B  66       0.758 -69.024 -60.123  1.00 71.74           N  
ATOM    497  CA  VAL B  66       1.389 -67.820 -59.592  1.00 71.74           C  
ATOM    498  C   VAL B  66       1.275 -67.805 -58.069  1.00 71.74           C  
ATOM    499  CB  VAL B  66       0.759 -66.540 -60.186  1.00 71.74           C  
ATOM    500  O   VAL B  66       2.250 -67.519 -57.370  1.00 71.74           O  
ATOM    501  CG1 VAL B  66       1.381 -65.292 -59.562  1.00 71.74           C  
ATOM    502  CG2 VAL B  66       0.922 -66.521 -61.704  1.00 71.74           C  
ATOM    503  N   ASN B  67       0.155 -68.120 -57.565  1.00 69.05           N  
ATOM    504  CA  ASN B  67      -0.079 -68.134 -56.125  1.00 69.05           C  
ATOM    505  C   ASN B  67       0.703 -69.252 -55.441  1.00 69.05           C  
ATOM    506  CB  ASN B  67      -1.573 -68.271 -55.825  1.00 69.05           C  
ATOM    507  O   ASN B  67       1.239 -69.061 -54.348  1.00 69.05           O  
ATOM    508  CG  ASN B  67      -2.251 -66.933 -55.609  1.00 69.05           C  
ATOM    509  ND2 ASN B  67      -3.535 -66.965 -55.272  1.00 69.05           N  
ATOM    510  OD1 ASN B  67      -1.626 -65.877 -55.745  1.00 69.05           O  
ATOM    511  N   ARG B  68       0.758 -70.287 -56.104  1.00 76.20           N  
ATOM    512  CA  ARG B  68       1.483 -71.433 -55.564  1.00 76.20           C  
ATOM    513  C   ARG B  68       2.967 -71.119 -55.412  1.00 76.20           C  
ATOM    514  CB  ARG B  68       1.296 -72.659 -56.461  1.00 76.20           C  
ATOM    515  O   ARG B  68       3.555 -71.370 -54.358  1.00 76.20           O  
ATOM    516  CG  ARG B  68       1.885 -73.937 -55.887  1.00 76.20           C  
ATOM    517  CD  ARG B  68       1.703 -75.116 -56.832  1.00 76.20           C  
ATOM    518  NE  ARG B  68       2.185 -74.809 -58.176  1.00 76.20           N  
ATOM    519  NH1 ARG B  68       1.460 -76.792 -59.113  1.00 76.20           N  
ATOM    520  NH2 ARG B  68       2.534 -75.234 -60.406  1.00 76.20           N  
ATOM    521  CZ  ARG B  68       2.058 -75.612 -59.228  1.00 76.20           C  
ATOM    522  N   LEU B  69       3.535 -70.526 -56.397  1.00 80.34           N  
ATOM    523  CA  LEU B  69       4.959 -70.213 -56.383  1.00 80.34           C  
ATOM    524  C   LEU B  69       5.273 -69.150 -55.335  1.00 80.34           C  
ATOM    525  CB  LEU B  69       5.416 -69.735 -57.764  1.00 80.34           C  
ATOM    526  O   LEU B  69       6.317 -69.206 -54.682  1.00 80.34           O  
ATOM    527  CG  LEU B  69       5.643 -70.822 -58.816  1.00 80.34           C  
ATOM    528  CD1 LEU B  69       5.646 -70.213 -60.215  1.00 80.34           C  
ATOM    529  CD2 LEU B  69       6.948 -71.563 -58.548  1.00 80.34           C  
ATOM    530  N   SER B  70       4.364 -68.243 -55.145  1.00 74.78           N  
ATOM    531  CA  SER B  70       4.560 -67.167 -54.180  1.00 74.78           C  
ATOM    532  C   SER B  70       4.513 -67.692 -52.749  1.00 74.78           C  
ATOM    533  CB  SER B  70       3.501 -66.079 -54.367  1.00 74.78           C  
ATOM    534  O   SER B  70       5.374 -67.359 -51.931  1.00 74.78           O  
ATOM    535  OG  SER B  70       3.671 -65.042 -53.416  1.00 74.78           O  
ATOM    536  N   VAL B  71       3.620 -68.479 -52.505  1.00 80.19           N  
ATOM    537  CA  VAL B  71       3.449 -69.034 -51.166  1.00 80.19           C  
ATOM    538  C   VAL B  71       4.595 -69.992 -50.853  1.00 80.19           C  
ATOM    539  CB  VAL B  71       2.092 -69.760 -51.023  1.00 80.19           C  
ATOM    540  O   VAL B  71       5.166 -69.951 -49.761  1.00 80.19           O  
ATOM    541  CG1 VAL B  71       1.984 -70.437 -49.657  1.00 80.19           C  
ATOM    542  CG2 VAL B  71       0.939 -68.780 -51.230  1.00 80.19           C  
ATOM    543  N   LEU B  72       4.921 -70.800 -51.825  1.00 84.25           N  
ATOM    544  CA  LEU B  72       6.028 -71.734 -51.647  1.00 84.25           C  
ATOM    545  C   LEU B  72       7.337 -70.987 -51.417  1.00 84.25           C  
ATOM    546  CB  LEU B  72       6.157 -72.650 -52.867  1.00 84.25           C  
ATOM    547  O   LEU B  72       8.141 -71.381 -50.569  1.00 84.25           O  
ATOM    548  CG  LEU B  72       5.100 -73.747 -53.005  1.00 84.25           C  
ATOM    549  CD1 LEU B  72       5.148 -74.355 -54.403  1.00 84.25           C  
ATOM    550  CD2 LEU B  72       5.302 -74.822 -51.942  1.00 84.25           C  
ATOM    551  N   GLY B  73       7.424 -69.946 -52.233  1.00 81.70           N  
ATOM    552  CA  GLY B  73       8.594 -69.106 -52.028  1.00 81.70           C  
ATOM    553  C   GLY B  73       8.642 -68.474 -50.650  1.00 81.70           C  
ATOM    554  O   GLY B  73       9.705 -68.405 -50.030  1.00 81.70           O  
ATOM    555  N   ALA B  74       7.553 -67.974 -50.085  1.00 79.17           N  
ATOM    556  CA  ALA B  74       7.441 -67.343 -48.773  1.00 79.17           C  
ATOM    557  C   ALA B  74       7.734 -68.341 -47.657  1.00 79.17           C  
ATOM    558  CB  ALA B  74       6.051 -66.738 -48.591  1.00 79.17           C  
ATOM    559  O   ALA B  74       8.449 -68.024 -46.703  1.00 79.17           O  
ATOM    560  N   ILE B  75       7.219 -69.555 -47.791  1.00 82.28           N  
ATOM    561  CA  ILE B  75       7.409 -70.596 -46.787  1.00 82.28           C  
ATOM    562  C   ILE B  75       8.881 -70.998 -46.733  1.00 82.28           C  
ATOM    563  CB  ILE B  75       6.526 -71.830 -47.078  1.00 82.28           C  
ATOM    564  O   ILE B  75       9.440 -71.184 -45.650  1.00 82.28           O  
ATOM    565  CG1 ILE B  75       5.042 -71.471 -46.936  1.00 82.28           C  
ATOM    566  CG2 ILE B  75       6.900 -72.992 -46.154  1.00 82.28           C  
ATOM    567  CD1 ILE B  75       4.094 -72.605 -47.297  1.00 82.28           C  
ATOM    568  N   THR B  76       9.423 -71.153 -47.925  1.00 85.02           N  
ATOM    569  CA  THR B  76      10.842 -71.485 -47.986  1.00 85.02           C  
ATOM    570  C   THR B  76      11.681 -70.406 -47.308  1.00 85.02           C  
ATOM    571  CB  THR B  76      11.312 -71.665 -49.442  1.00 85.02           C  
ATOM    572  O   THR B  76      12.642 -70.712 -46.600  1.00 85.02           O  
ATOM    573  CG2 THR B  76      12.688 -72.320 -49.499  1.00 85.02           C  
ATOM    574  OG1 THR B  76      10.372 -72.490 -50.142  1.00 85.02           O  
ATOM    575  N   SER B  77      11.318 -69.164 -47.535  1.00 83.88           N  
ATOM    576  CA  SER B  77      12.015 -68.043 -46.913  1.00 83.88           C  
ATOM    577  C   SER B  77      11.907 -68.099 -45.393  1.00 83.88           C  
ATOM    578  CB  SER B  77      11.457 -66.714 -47.423  1.00 83.88           C  
ATOM    579  O   SER B  77      12.886 -67.854 -44.686  1.00 83.88           O  
ATOM    580  OG  SER B  77      11.775 -66.527 -48.792  1.00 83.88           O  
ATOM    581  N   VAL B  78      10.807 -68.370 -44.873  1.00 85.60           N  
ATOM    582  CA  VAL B  78      10.573 -68.455 -43.436  1.00 85.60           C  
ATOM    583  C   VAL B  78      11.369 -69.618 -42.850  1.00 85.60           C  
ATOM    584  CB  VAL B  78       9.071 -68.622 -43.114  1.00 85.60           C  
ATOM    585  O   VAL B  78      11.977 -69.489 -41.785  1.00 85.60           O  
ATOM    586  CG1 VAL B  78       8.861 -68.847 -41.618  1.00 85.60           C  
ATOM    587  CG2 VAL B  78       8.285 -67.402 -43.590  1.00 85.60           C  
ATOM    588  N   GLN B  79      11.365 -70.702 -43.614  1.00 86.63           N  
ATOM    589  CA  GLN B  79      12.119 -71.877 -43.191  1.00 86.63           C  
ATOM    590  C   GLN B  79      13.614 -71.578 -43.128  1.00 86.63           C  
ATOM    591  CB  GLN B  79      11.858 -73.051 -44.136  1.00 86.63           C  
ATOM    592  O   GLN B  79      14.301 -72.016 -42.202  1.00 86.63           O  
ATOM    593  CG  GLN B  79      10.509 -73.724 -43.923  1.00 86.63           C  
ATOM    594  CD  GLN B  79      10.293 -74.910 -44.843  1.00 86.63           C  
ATOM    595  NE2 GLN B  79       9.416 -75.823 -44.438  1.00 86.63           N  
ATOM    596  OE1 GLN B  79      10.908 -75.006 -45.910  1.00 86.63           O  
ATOM    597  N   GLN B  80      14.093 -70.895 -44.087  1.00 84.31           N  
ATOM    598  CA  GLN B  80      15.503 -70.520 -44.134  1.00 84.31           C  
ATOM    599  C   GLN B  80      15.870 -69.615 -42.961  1.00 84.31           C  
ATOM    600  CB  GLN B  80      15.831 -69.826 -45.456  1.00 84.31           C  
ATOM    601  O   GLN B  80      16.946 -69.755 -42.375  1.00 84.31           O  
ATOM    602  CG  GLN B  80      15.936 -70.777 -46.641  1.00 84.31           C  
ATOM    603  CD  GLN B  80      16.238 -70.061 -47.944  1.00 84.31           C  
ATOM    604  NE2 GLN B  80      16.438 -70.828 -49.010  1.00 84.31           N  
ATOM    605  OE1 GLN B  80      16.290 -68.828 -47.992  1.00 84.31           O  
ATOM    606  N   ARG B  81      14.977 -68.784 -42.607  1.00 82.32           N  
ATOM    607  CA  ARG B  81      15.213 -67.858 -41.504  1.00 82.32           C  
ATOM    608  C   ARG B  81      15.200 -68.585 -40.164  1.00 82.32           C  
ATOM    609  CB  ARG B  81      14.165 -66.743 -41.505  1.00 82.32           C  
ATOM    610  O   ARG B  81      15.973 -68.253 -39.263  1.00 82.32           O  
ATOM    611  CG  ARG B  81      14.701 -65.393 -41.055  1.00 82.32           C  
ATOM    612  CD  ARG B  81      15.203 -64.565 -42.229  1.00 82.32           C  
ATOM    613  NE  ARG B  81      14.941 -63.141 -42.036  1.00 82.32           N  
ATOM    614  NH1 ARG B  81      16.608 -62.429 -43.468  1.00 82.32           N  
ATOM    615  NH2 ARG B  81      15.293 -60.898 -42.381  1.00 82.32           N  
ATOM    616  CZ  ARG B  81      15.615 -62.159 -42.628  1.00 82.32           C  
ATOM    617  N   LEU B  82      14.354 -69.544 -40.051  1.00 85.91           N  
ATOM    618  CA  LEU B  82      14.216 -70.314 -38.819  1.00 85.91           C  
ATOM    619  C   LEU B  82      15.473 -71.134 -38.548  1.00 85.91           C  
ATOM    620  CB  LEU B  82      12.997 -71.236 -38.896  1.00 85.91           C  
ATOM    621  O   LEU B  82      15.808 -71.401 -37.391  1.00 85.91           O  
ATOM    622  CG  LEU B  82      11.676 -70.658 -38.386  1.00 85.91           C  
ATOM    623  CD1 LEU B  82      10.498 -71.348 -39.066  1.00 85.91           C  
ATOM    624  CD2 LEU B  82      11.581 -70.796 -36.870  1.00 85.91           C  
ATOM    625  N   LYS B  83      16.168 -71.458 -39.657  1.00 83.11           N  
ATOM    626  CA  LYS B  83      17.392 -72.245 -39.532  1.00 83.11           C  
ATOM    627  C   LYS B  83      18.495 -71.441 -38.849  1.00 83.11           C  
ATOM    628  CB  LYS B  83      17.866 -72.724 -40.905  1.00 83.11           C  
ATOM    629  O   LYS B  83      19.406 -72.014 -38.248  1.00 83.11           O  
ATOM    630  CG  LYS B  83      17.028 -73.851 -41.490  1.00 83.11           C  
ATOM    631  CD  LYS B  83      17.570 -74.309 -42.838  1.00 83.11           C  
ATOM    632  CE  LYS B  83      16.698 -75.395 -43.453  1.00 83.11           C  
ATOM    633  NZ  LYS B  83      17.189 -75.801 -44.804  1.00 83.11           N  
ATOM    634  N   LEU B  84      18.351 -70.122 -38.920  1.00 81.09           N  
ATOM    635  CA  LEU B  84      19.344 -69.234 -38.325  1.00 81.09           C  
ATOM    636  C   LEU B  84      19.216 -69.216 -36.806  1.00 81.09           C  
ATOM    637  CB  LEU B  84      19.194 -67.814 -38.879  1.00 81.09           C  
ATOM    638  O   LEU B  84      20.153 -68.827 -36.104  1.00 81.09           O  
ATOM    639  CG  LEU B  84      19.500 -67.630 -40.366  1.00 81.09           C  
ATOM    640  CD1 LEU B  84      18.901 -66.322 -40.872  1.00 81.09           C  
ATOM    641  CD2 LEU B  84      21.004 -67.667 -40.612  1.00 81.09           C  
ATOM    642  N   TYR B  85      18.082 -69.677 -36.363  1.00 83.16           N  
ATOM    643  CA  TYR B  85      17.835 -69.654 -34.926  1.00 83.16           C  
ATOM    644  C   TYR B  85      17.935 -71.055 -34.333  1.00 83.16           C  
ATOM    645  CB  TYR B  85      16.456 -69.058 -34.626  1.00 83.16           C  
ATOM    646  O   TYR B  85      17.312 -71.994 -34.835  1.00 83.16           O  
ATOM    647  CG  TYR B  85      16.358 -67.580 -34.919  1.00 83.16           C  
ATOM    648  CD1 TYR B  85      16.701 -66.635 -33.955  1.00 83.16           C  
ATOM    649  CD2 TYR B  85      15.920 -67.127 -36.159  1.00 83.16           C  
ATOM    650  CE1 TYR B  85      16.610 -65.272 -34.220  1.00 83.16           C  
ATOM    651  CE2 TYR B  85      15.825 -65.767 -36.435  1.00 83.16           C  
ATOM    652  OH  TYR B  85      16.080 -63.501 -35.728  1.00 83.16           O  
ATOM    653  CZ  TYR B  85      16.172 -64.849 -35.461  1.00 83.16           C  
ATOM    654  N   ASN B  86      18.929 -71.281 -33.432  1.00 77.85           N  
ATOM    655  CA  ASN B  86      19.060 -72.577 -32.775  1.00 77.85           C  
ATOM    656  C   ASN B  86      17.965 -72.791 -31.735  1.00 77.85           C  
ATOM    657  CB  ASN B  86      20.440 -72.714 -32.130  1.00 77.85           C  
ATOM    658  O   ASN B  86      17.408 -73.885 -31.629  1.00 77.85           O  
ATOM    659  CG  ASN B  86      21.485 -73.245 -33.091  1.00 77.85           C  
ATOM    660  ND2 ASN B  86      22.753 -73.111 -32.723  1.00 77.85           N  
ATOM    661  OD1 ASN B  86      21.154 -73.771 -34.157  1.00 77.85           O  
ATOM    662  N   LYS B  87      17.676 -71.771 -30.998  1.00 82.02           N  
ATOM    663  CA  LYS B  87      16.636 -71.773 -29.973  1.00 82.02           C  
ATOM    664  C   LYS B  87      15.784 -70.510 -30.052  1.00 82.02           C  
ATOM    665  CB  LYS B  87      17.255 -71.901 -28.580  1.00 82.02           C  
ATOM    666  O   LYS B  87      16.250 -69.468 -30.519  1.00 82.02           O  
ATOM    667  CG  LYS B  87      17.698 -73.314 -28.227  1.00 82.02           C  
ATOM    668  CD  LYS B  87      18.204 -73.399 -26.793  1.00 82.02           C  
ATOM    669  CE  LYS B  87      18.698 -74.799 -26.456  1.00 82.02           C  
ATOM    670  NZ  LYS B  87      19.221 -74.881 -25.059  1.00 82.02           N  
ATOM    671  N   VAL B  88      14.454 -70.702 -29.760  1.00 82.98           N  
ATOM    672  CA  VAL B  88      13.554 -69.554 -29.724  1.00 82.98           C  
ATOM    673  C   VAL B  88      14.002 -68.580 -28.637  1.00 82.98           C  
ATOM    674  CB  VAL B  88      12.091 -69.988 -29.481  1.00 82.98           C  
ATOM    675  O   VAL B  88      14.268 -68.984 -27.503  1.00 82.98           O  
ATOM    676  CG1 VAL B  88      11.155 -68.782 -29.528  1.00 82.98           C  
ATOM    677  CG2 VAL B  88      11.668 -71.036 -30.508  1.00 82.98           C  
ATOM    678  N   PRO B  89      14.169 -67.344 -28.938  1.00 83.38           N  
ATOM    679  CA  PRO B  89      14.539 -66.319 -27.960  1.00 83.38           C  
ATOM    680  C   PRO B  89      13.584 -66.269 -26.769  1.00 83.38           C  
ATOM    681  CB  PRO B  89      14.473 -65.020 -28.767  1.00 83.38           C  
ATOM    682  O   PRO B  89      12.457 -66.762 -26.855  1.00 83.38           O  
ATOM    683  CG  PRO B  89      14.214 -65.457 -30.173  1.00 83.38           C  
ATOM    684  CD  PRO B  89      13.882 -66.922 -30.164  1.00 83.38           C  
ATOM    685  N   PRO B  90      13.975 -65.824 -25.585  1.00 79.38           N  
ATOM    686  CA  PRO B  90      13.207 -65.815 -24.338  1.00 79.38           C  
ATOM    687  C   PRO B  90      11.865 -65.099 -24.478  1.00 79.38           C  
ATOM    688  CB  PRO B  90      14.124 -65.072 -23.364  1.00 79.38           C  
ATOM    689  O   PRO B  90      10.889 -65.478 -23.825  1.00 79.38           O  
ATOM    690  CG  PRO B  90      15.239 -64.550 -24.212  1.00 79.38           C  
ATOM    691  CD  PRO B  90      15.117 -65.150 -25.583  1.00 79.38           C  
ATOM    692  N   ASN B  91      11.821 -64.085 -25.313  1.00 78.63           N  
ATOM    693  CA  ASN B  91      10.576 -63.339 -25.458  1.00 78.63           C  
ATOM    694  C   ASN B  91       9.772 -63.818 -26.663  1.00 78.63           C  
ATOM    695  CB  ASN B  91      10.859 -61.839 -25.571  1.00 78.63           C  
ATOM    696  O   ASN B  91       8.684 -63.306 -26.933  1.00 78.63           O  
ATOM    697  CG  ASN B  91      11.412 -61.251 -24.288  1.00 78.63           C  
ATOM    698  ND2 ASN B  91      12.039 -60.085 -24.393  1.00 78.63           N  
ATOM    699  OD1 ASN B  91      11.278 -61.839 -23.213  1.00 78.63           O  
ATOM    700  N   GLY B  92      10.185 -64.815 -27.317  1.00 82.66           N  
ATOM    701  CA  GLY B  92       9.504 -65.317 -28.500  1.00 82.66           C  
ATOM    702  C   GLY B  92      10.102 -64.802 -29.796  1.00 82.66           C  
ATOM    703  O   GLY B  92      11.076 -64.047 -29.780  1.00 82.66           O  
ATOM    704  N   LEU B  93       9.616 -65.221 -30.857  1.00 87.31           N  
ATOM    705  CA  LEU B  93      10.136 -64.843 -32.167  1.00 87.31           C  
ATOM    706  C   LEU B  93       8.999 -64.500 -33.124  1.00 87.31           C  
ATOM    707  CB  LEU B  93      10.989 -65.972 -32.751  1.00 87.31           C  
ATOM    708  O   LEU B  93       8.022 -65.245 -33.227  1.00 87.31           O  
ATOM    709  CG  LEU B  93      11.712 -65.665 -34.063  1.00 87.31           C  
ATOM    710  CD1 LEU B  93      12.882 -64.718 -33.815  1.00 87.31           C  
ATOM    711  CD2 LEU B  93      12.191 -66.953 -34.724  1.00 87.31           C  
ATOM    712  N   VAL B  94       9.124 -63.355 -33.681  1.00 87.92           N  
ATOM    713  CA  VAL B  94       8.137 -62.916 -34.663  1.00 87.92           C  
ATOM    714  C   VAL B  94       8.782 -62.839 -36.045  1.00 87.92           C  
ATOM    715  CB  VAL B  94       7.527 -61.549 -34.283  1.00 87.92           C  
ATOM    716  O   VAL B  94       9.853 -62.247 -36.205  1.00 87.92           O  
ATOM    717  CG1 VAL B  94       6.498 -61.109 -35.322  1.00 87.92           C  
ATOM    718  CG2 VAL B  94       6.893 -61.616 -32.894  1.00 87.92           C  
ATOM    719  N   VAL B  95       8.060 -63.479 -36.979  1.00 88.03           N  
ATOM    720  CA  VAL B  95       8.628 -63.494 -38.323  1.00 88.03           C  
ATOM    721  C   VAL B  95       7.578 -63.038 -39.333  1.00 88.03           C  
ATOM    722  CB  VAL B  95       9.157 -64.896 -38.699  1.00 88.03           C  
ATOM    723  O   VAL B  95       6.464 -63.566 -39.361  1.00 88.03           O  
ATOM    724  CG1 VAL B  95       9.793 -64.878 -40.088  1.00 88.03           C  
ATOM    725  CG2 VAL B  95      10.160 -65.385 -37.656  1.00 88.03           C  
ATOM    726  N   TYR B  96       7.944 -62.084 -40.087  1.00 87.48           N  
ATOM    727  CA  TYR B  96       7.110 -61.634 -41.196  1.00 87.48           C  
ATOM    728  C   TYR B  96       7.835 -61.801 -42.526  1.00 87.48           C  
ATOM    729  CB  TYR B  96       6.703 -60.170 -41.003  1.00 87.48           C  
ATOM    730  O   TYR B  96       8.955 -61.314 -42.695  1.00 87.48           O  
ATOM    731  CG  TYR B  96       5.747 -59.952 -39.856  1.00 87.48           C  
ATOM    732  CD1 TYR B  96       4.410 -60.331 -39.956  1.00 87.48           C  
ATOM    733  CD2 TYR B  96       6.177 -59.367 -38.670  1.00 87.48           C  
ATOM    734  CE1 TYR B  96       3.524 -60.130 -38.902  1.00 87.48           C  
ATOM    735  CE2 TYR B  96       5.301 -59.161 -37.610  1.00 87.48           C  
ATOM    736  OH  TYR B  96       3.107 -59.345 -36.688  1.00 87.48           O  
ATOM    737  CZ  TYR B  96       3.979 -59.546 -37.735  1.00 87.48           C  
ATOM    738  N   CYS B  97       7.217 -62.566 -43.356  1.00 84.56           N  
ATOM    739  CA  CYS B  97       7.813 -62.797 -44.667  1.00 84.56           C  
ATOM    740  C   CYS B  97       6.767 -62.681 -45.769  1.00 84.56           C  
ATOM    741  CB  CYS B  97       8.474 -64.173 -44.721  1.00 84.56           C  
ATOM    742  O   CYS B  97       5.610 -63.059 -45.575  1.00 84.56           O  
ATOM    743  SG  CYS B  97       9.935 -64.321 -43.669  1.00 84.56           S  
ATOM    744  N   GLY B  98       7.119 -61.974 -46.920  1.00 79.24           N  
ATOM    745  CA  GLY B  98       6.199 -61.881 -48.043  1.00 79.24           C  
ATOM    746  C   GLY B  98       6.692 -60.959 -49.143  1.00 79.24           C  
ATOM    747  O   GLY B  98       7.790 -60.407 -49.051  1.00 79.24           O  
ATOM    748  N   THR B  99       6.038 -61.052 -50.220  1.00 79.21           N  
ATOM    749  CA  THR B  99       6.322 -60.162 -51.341  1.00 79.21           C  
ATOM    750  C   THR B  99       5.308 -59.023 -51.398  1.00 79.21           C  
ATOM    751  CB  THR B  99       6.313 -60.928 -52.678  1.00 79.21           C  
ATOM    752  O   THR B  99       4.101 -59.262 -51.460  1.00 79.21           O  
ATOM    753  CG2 THR B  99       7.732 -61.166 -53.184  1.00 79.21           C  
ATOM    754  OG1 THR B  99       5.664 -62.192 -52.493  1.00 79.21           O  
ATOM    755  N   ILE B 100       5.803 -57.718 -51.311  1.00 76.46           N  
ATOM    756  CA  ILE B 100       4.946 -56.537 -51.287  1.00 76.46           C  
ATOM    757  C   ILE B 100       5.010 -55.825 -52.636  1.00 76.46           C  
ATOM    758  CB  ILE B 100       5.348 -55.570 -50.151  1.00 76.46           C  
ATOM    759  O   ILE B 100       6.020 -55.906 -53.340  1.00 76.46           O  
ATOM    760  CG1 ILE B 100       5.410 -56.315 -48.813  1.00 76.46           C  
ATOM    761  CG2 ILE B 100       4.374 -54.391 -50.076  1.00 76.46           C  
ATOM    762  CD1 ILE B 100       6.115 -55.543 -47.706  1.00 76.46           C  
ATOM    763  N   VAL B 101       3.895 -55.376 -53.073  1.00 73.94           N  
ATOM    764  CA  VAL B 101       3.841 -54.586 -54.299  1.00 73.94           C  
ATOM    765  C   VAL B 101       3.975 -53.103 -53.964  1.00 73.94           C  
ATOM    766  CB  VAL B 101       2.533 -54.840 -55.080  1.00 73.94           C  
ATOM    767  O   VAL B 101       3.189 -52.562 -53.183  1.00 73.94           O  
ATOM    768  CG1 VAL B 101       2.536 -54.076 -56.403  1.00 73.94           C  
ATOM    769  CG2 VAL B 101       2.339 -56.336 -55.324  1.00 73.94           C  
ATOM    770  N   THR B 102       5.158 -52.517 -54.303  1.00 65.05           N  
ATOM    771  CA  THR B 102       5.409 -51.105 -54.036  1.00 65.05           C  
ATOM    772  C   THR B 102       4.542 -50.223 -54.931  1.00 65.05           C  
ATOM    773  CB  THR B 102       6.893 -50.751 -54.245  1.00 65.05           C  
ATOM    774  O   THR B 102       3.967 -50.701 -55.911  1.00 65.05           O  
ATOM    775  CG2 THR B 102       7.723 -51.116 -53.019  1.00 65.05           C  
ATOM    776  OG1 THR B 102       7.394 -51.470 -55.379  1.00 65.05           O  
ATOM    777  N   GLU B 103       4.202 -49.008 -54.445  1.00 64.86           N  
ATOM    778  CA  GLU B 103       3.434 -48.024 -55.202  1.00 64.86           C  
ATOM    779  C   GLU B 103       3.930 -47.927 -56.642  1.00 64.86           C  
ATOM    780  CB  GLU B 103       3.505 -46.652 -54.528  1.00 64.86           C  
ATOM    781  O   GLU B 103       3.144 -47.678 -57.559  1.00 64.86           O  
ATOM    782  CG  GLU B 103       2.435 -46.431 -53.468  1.00 64.86           C  
ATOM    783  CD  GLU B 103       2.482 -45.044 -52.847  1.00 64.86           C  
ATOM    784  OE1 GLU B 103       1.637 -44.740 -51.976  1.00 64.86           O  
ATOM    785  OE2 GLU B 103       3.372 -44.255 -53.236  1.00 64.86           O  
ATOM    786  N   GLU B 104       5.169 -48.242 -56.926  1.00 67.63           N  
ATOM    787  CA  GLU B 104       5.769 -48.189 -58.255  1.00 67.63           C  
ATOM    788  C   GLU B 104       5.504 -49.475 -59.033  1.00 67.63           C  
ATOM    789  CB  GLU B 104       7.276 -47.936 -58.155  1.00 67.63           C  
ATOM    790  O   GLU B 104       5.878 -49.588 -60.202  1.00 67.63           O  
ATOM    791  CG  GLU B 104       7.634 -46.531 -57.692  1.00 67.63           C  
ATOM    792  CD  GLU B 104       9.133 -46.282 -57.634  1.00 67.63           C  
ATOM    793  OE1 GLU B 104       9.547 -45.144 -57.315  1.00 67.63           O  
ATOM    794  OE2 GLU B 104       9.899 -47.232 -57.911  1.00 67.63           O  
ATOM    795  N   GLY B 105       4.633 -50.379 -58.483  1.00 68.39           N  
ATOM    796  CA  GLY B 105       4.289 -51.631 -59.138  1.00 68.39           C  
ATOM    797  C   GLY B 105       5.402 -52.661 -59.081  1.00 68.39           C  
ATOM    798  O   GLY B 105       5.345 -53.683 -59.768  1.00 68.39           O  
ATOM    799  N   LYS B 106       6.558 -52.289 -58.326  1.00 69.23           N  
ATOM    800  CA  LYS B 106       7.680 -53.216 -58.213  1.00 69.23           C  
ATOM    801  C   LYS B 106       7.488 -54.171 -57.039  1.00 69.23           C  
ATOM    802  CB  LYS B 106       8.995 -52.451 -58.057  1.00 69.23           C  
ATOM    803  O   LYS B 106       6.861 -53.816 -56.039  1.00 69.23           O  
ATOM    804  CG  LYS B 106       9.465 -51.760 -59.329  1.00 69.23           C  
ATOM    805  CD  LYS B 106      10.843 -51.137 -59.151  1.00 69.23           C  
ATOM    806  CE  LYS B 106      11.294 -50.406 -60.408  1.00 69.23           C  
ATOM    807  NZ  LYS B 106      12.602 -49.713 -60.207  1.00 69.23           N  
ATOM    808  N   GLU B 107       7.749 -55.498 -57.388  1.00 69.13           N  
ATOM    809  CA  GLU B 107       7.640 -56.528 -56.359  1.00 69.13           C  
ATOM    810  C   GLU B 107       8.875 -56.546 -55.463  1.00 69.13           C  
ATOM    811  CB  GLU B 107       7.432 -57.904 -56.997  1.00 69.13           C  
ATOM    812  O   GLU B 107      10.004 -56.613 -55.955  1.00 69.13           O  
ATOM    813  CG  GLU B 107       6.093 -58.059 -57.703  1.00 69.13           C  
ATOM    814  CD  GLU B 107       5.863 -59.457 -58.254  1.00 69.13           C  
ATOM    815  OE1 GLU B 107       4.734 -59.753 -58.707  1.00 69.13           O  
ATOM    816  OE2 GLU B 107       6.820 -60.264 -58.232  1.00 69.13           O  
ATOM    817  N   LYS B 108       8.669 -56.234 -54.148  1.00 76.83           N  
ATOM    818  CA  LYS B 108       9.764 -56.264 -53.182  1.00 76.83           C  
ATOM    819  C   LYS B 108       9.551 -57.363 -52.144  1.00 76.83           C  
ATOM    820  CB  LYS B 108       9.905 -54.908 -52.488  1.00 76.83           C  
ATOM    821  O   LYS B 108       8.461 -57.493 -51.584  1.00 76.83           O  
ATOM    822  CG  LYS B 108      11.233 -54.715 -51.772  1.00 76.83           C  
ATOM    823  CD  LYS B 108      11.323 -53.340 -51.123  1.00 76.83           C  
ATOM    824  CE  LYS B 108      12.593 -53.193 -50.295  1.00 76.83           C  
ATOM    825  NZ  LYS B 108      12.695 -51.840 -49.672  1.00 76.83           N  
ATOM    826  N   LYS B 109      10.558 -58.333 -51.995  1.00 75.18           N  
ATOM    827  CA  LYS B 109      10.521 -59.379 -50.977  1.00 75.18           C  
ATOM    828  C   LYS B 109      10.886 -58.823 -49.603  1.00 75.18           C  
ATOM    829  CB  LYS B 109      11.468 -60.522 -51.347  1.00 75.18           C  
ATOM    830  O   LYS B 109      11.900 -58.138 -49.455  1.00 75.18           O  
ATOM    831  CG  LYS B 109      10.849 -61.565 -52.266  1.00 75.18           C  
ATOM    832  CD  LYS B 109      11.811 -62.715 -52.534  1.00 75.18           C  
ATOM    833  CE  LYS B 109      11.240 -63.698 -53.548  1.00 75.18           C  
ATOM    834  NZ  LYS B 109      12.190 -64.814 -53.833  1.00 75.18           N  
ATOM    835  N   VAL B 110      10.006 -58.947 -48.657  1.00 80.58           N  
ATOM    836  CA  VAL B 110      10.220 -58.444 -47.305  1.00 80.58           C  
ATOM    837  C   VAL B 110      10.402 -59.613 -46.340  1.00 80.58           C  
ATOM    838  CB  VAL B 110       9.049 -57.548 -46.841  1.00 80.58           C  
ATOM    839  O   VAL B 110       9.590 -60.541 -46.318  1.00 80.58           O  
ATOM    840  CG1 VAL B 110       9.293 -57.031 -45.424  1.00 80.58           C  
ATOM    841  CG2 VAL B 110       8.851 -56.385 -47.811  1.00 80.58           C  
ATOM    842  N   ASN B 111      11.533 -59.718 -45.593  1.00 78.99           N  
ATOM    843  CA  ASN B 111      11.824 -60.700 -44.554  1.00 78.99           C  
ATOM    844  C   ASN B 111      12.247 -60.029 -43.250  1.00 78.99           C  
ATOM    845  CB  ASN B 111      12.904 -61.675 -45.025  1.00 78.99           C  
ATOM    846  O   ASN B 111      13.379 -59.557 -43.130  1.00 78.99           O  
ATOM    847  CG  ASN B 111      12.407 -62.625 -46.097  1.00 78.99           C  
ATOM    848  ND2 ASN B 111      13.333 -63.203 -46.853  1.00 78.99           N  
ATOM    849  OD1 ASN B 111      11.201 -62.836 -46.246  1.00 78.99           O  
ATOM    850  N   ILE B 112      11.279 -59.943 -42.358  1.00 83.69           N  
ATOM    851  CA  ILE B 112      11.574 -59.276 -41.095  1.00 83.69           C  
ATOM    852  C   ILE B 112      11.446 -60.271 -39.944  1.00 83.69           C  
ATOM    853  CB  ILE B 112      10.643 -58.065 -40.864  1.00 83.69           C  
ATOM    854  O   ILE B 112      10.459 -61.007 -39.858  1.00 83.69           O  
ATOM    855  CG1 ILE B 112      10.750 -57.079 -42.032  1.00 83.69           C  
ATOM    856  CG2 ILE B 112      10.971 -57.378 -39.535  1.00 83.69           C  
ATOM    857  CD1 ILE B 112       9.645 -56.031 -42.060  1.00 83.69           C  
ATOM    858  N   ASP B 113      12.398 -60.464 -39.211  1.00 83.03           N  
ATOM    859  CA  ASP B 113      12.349 -61.303 -38.017  1.00 83.03           C  
ATOM    860  C   ASP B 113      12.927 -60.572 -36.808  1.00 83.03           C  
ATOM    861  CB  ASP B 113      13.104 -62.613 -38.250  1.00 83.03           C  
ATOM    862  O   ASP B 113      13.995 -59.963 -36.896  1.00 83.03           O  
ATOM    863  CG  ASP B 113      14.522 -62.399 -38.750  1.00 83.03           C  
ATOM    864  OD1 ASP B 113      14.734 -61.542 -39.634  1.00 83.03           O  
ATOM    865  OD2 ASP B 113      15.435 -63.096 -38.256  1.00 83.03           O  
ATOM    866  N   PHE B 114      12.226 -60.451 -35.731  1.00 81.77           N  
ATOM    867  CA  PHE B 114      12.768 -59.782 -34.554  1.00 81.77           C  
ATOM    868  C   PHE B 114      12.200 -60.390 -33.277  1.00 81.77           C  
ATOM    869  CB  PHE B 114      12.466 -58.281 -34.601  1.00 81.77           C  
ATOM    870  O   PHE B 114      11.203 -61.113 -33.318  1.00 81.77           O  
ATOM    871  CG  PHE B 114      10.997 -57.956 -34.566  1.00 81.77           C  
ATOM    872  CD1 PHE B 114      10.250 -57.922 -35.737  1.00 81.77           C  
ATOM    873  CD2 PHE B 114      10.363 -57.684 -33.361  1.00 81.77           C  
ATOM    874  CE1 PHE B 114       8.890 -57.621 -35.708  1.00 81.77           C  
ATOM    875  CE2 PHE B 114       9.004 -57.382 -33.323  1.00 81.77           C  
ATOM    876  CZ  PHE B 114       8.270 -57.351 -34.498  1.00 81.77           C  
ATOM    877  N   GLU B 115      12.902 -60.133 -32.192  1.00 78.94           N  
ATOM    878  CA  GLU B 115      12.453 -60.517 -30.857  1.00 78.94           C  
ATOM    879  C   GLU B 115      11.647 -59.398 -30.203  1.00 78.94           C  
ATOM    880  CB  GLU B 115      13.647 -60.890 -29.974  1.00 78.94           C  
ATOM    881  O   GLU B 115      12.143 -58.281 -30.041  1.00 78.94           O  
ATOM    882  CG  GLU B 115      13.259 -61.351 -28.577  1.00 78.94           C  
ATOM    883  CD  GLU B 115      14.456 -61.630 -27.683  1.00 78.94           C  
ATOM    884  OE1 GLU B 115      14.260 -61.978 -26.496  1.00 78.94           O  
ATOM    885  OE2 GLU B 115      15.600 -61.499 -28.172  1.00 78.94           O  
ATOM    886  N   PRO B 116      10.424 -59.722 -29.873  1.00 76.79           N  
ATOM    887  CA  PRO B 116       9.608 -58.699 -29.215  1.00 76.79           C  
ATOM    888  C   PRO B 116      10.162 -58.288 -27.853  1.00 76.79           C  
ATOM    889  CB  PRO B 116       8.244 -59.377 -29.067  1.00 76.79           C  
ATOM    890  O   PRO B 116      10.989 -59.001 -27.278  1.00 76.79           O  
ATOM    891  CG  PRO B 116       8.485 -60.805 -29.438  1.00 76.79           C  
ATOM    892  CD  PRO B 116       9.888 -60.932 -29.959  1.00 76.79           C  
ATOM    893  N   PHE B 117      10.011 -57.072 -27.296  1.00 71.68           N  
ATOM    894  CA  PHE B 117      10.511 -56.539 -26.035  1.00 71.68           C  
ATOM    895  C   PHE B 117       9.839 -57.225 -24.852  1.00 71.68           C  
ATOM    896  CB  PHE B 117      10.284 -55.025 -25.962  1.00 71.68           C  
ATOM    897  O   PHE B 117      10.423 -57.323 -23.771  1.00 71.68           O  
ATOM    898  CG  PHE B 117       8.835 -54.625 -26.027  1.00 71.68           C  
ATOM    899  CD1 PHE B 117       8.210 -54.424 -27.252  1.00 71.68           C  
ATOM    900  CD2 PHE B 117       8.098 -54.449 -24.863  1.00 71.68           C  
ATOM    901  CE1 PHE B 117       6.868 -54.054 -27.315  1.00 71.68           C  
ATOM    902  CE2 PHE B 117       6.758 -54.079 -24.919  1.00 71.68           C  
ATOM    903  CZ  PHE B 117       6.145 -53.881 -26.146  1.00 71.68           C  
ATOM    904  N   LYS B 118       8.681 -57.764 -25.077  1.00 76.43           N  
ATOM    905  CA  LYS B 118       7.933 -58.518 -24.075  1.00 76.43           C  
ATOM    906  C   LYS B 118       7.506 -59.879 -24.616  1.00 76.43           C  
ATOM    907  CB  LYS B 118       6.707 -57.729 -23.614  1.00 76.43           C  
ATOM    908  O   LYS B 118       7.308 -60.039 -25.822  1.00 76.43           O  
ATOM    909  CG  LYS B 118       7.028 -56.584 -22.665  1.00 76.43           C  
ATOM    910  CD  LYS B 118       5.762 -55.892 -22.176  1.00 76.43           C  
ATOM    911  CE  LYS B 118       6.084 -54.708 -21.273  1.00 76.43           C  
ATOM    912  NZ  LYS B 118       4.846 -54.008 -20.815  1.00 76.43           N  
ATOM    913  N   PRO B 119       7.440 -60.826 -23.738  1.00 76.61           N  
ATOM    914  CA  PRO B 119       7.039 -62.168 -24.166  1.00 76.61           C  
ATOM    915  C   PRO B 119       5.609 -62.214 -24.699  1.00 76.61           C  
ATOM    916  CB  PRO B 119       7.172 -63.001 -22.888  1.00 76.61           C  
ATOM    917  O   PRO B 119       4.706 -61.617 -24.108  1.00 76.61           O  
ATOM    918  CG  PRO B 119       7.265 -61.996 -21.785  1.00 76.61           C  
ATOM    919  CD  PRO B 119       7.569 -60.654 -22.388  1.00 76.61           C  
ATOM    920  N   ILE B 120       5.472 -62.829 -25.863  1.00 70.90           N  
ATOM    921  CA  ILE B 120       4.164 -62.990 -26.488  1.00 70.90           C  
ATOM    922  C   ILE B 120       3.664 -64.418 -26.279  1.00 70.90           C  
ATOM    923  CB  ILE B 120       4.213 -62.655 -27.996  1.00 70.90           C  
ATOM    924  O   ILE B 120       4.322 -65.378 -26.687  1.00 70.90           O  
ATOM    925  CG1 ILE B 120       4.767 -61.242 -28.211  1.00 70.90           C  
ATOM    926  CG2 ILE B 120       2.825 -62.801 -28.627  1.00 70.90           C  
ATOM    927  CD1 ILE B 120       5.037 -60.898 -29.669  1.00 70.90           C  
ATOM    928  N   ASN B 121       2.504 -64.714 -25.648  1.00 73.18           N  
ATOM    929  CA  ASN B 121       2.011 -66.046 -25.311  1.00 73.18           C  
ATOM    930  C   ASN B 121       1.066 -66.582 -26.382  1.00 73.18           C  
ATOM    931  CB  ASN B 121       1.315 -66.031 -23.948  1.00 73.18           C  
ATOM    932  O   ASN B 121       0.449 -67.633 -26.202  1.00 73.18           O  
ATOM    933  CG  ASN B 121       2.281 -65.808 -22.801  1.00 73.18           C  
ATOM    934  ND2 ASN B 121       1.766 -65.324 -21.678  1.00 73.18           N  
ATOM    935  OD1 ASN B 121       3.481 -66.069 -22.925  1.00 73.18           O  
ATOM    936  N   THR B 122       0.977 -65.956 -27.532  1.00 74.75           N  
ATOM    937  CA  THR B 122       0.085 -66.401 -28.597  1.00 74.75           C  
ATOM    938  C   THR B 122       0.879 -67.020 -29.744  1.00 74.75           C  
ATOM    939  CB  THR B 122      -0.771 -65.237 -29.131  1.00 74.75           C  
ATOM    940  O   THR B 122       1.946 -66.521 -30.107  1.00 74.75           O  
ATOM    941  CG2 THR B 122      -1.958 -65.753 -29.938  1.00 74.75           C  
ATOM    942  OG1 THR B 122      -1.258 -64.464 -28.027  1.00 74.75           O  
ATOM    943  N   SER B 123       0.561 -68.268 -30.181  1.00 77.60           N  
ATOM    944  CA  SER B 123       1.138 -68.888 -31.370  1.00 77.60           C  
ATOM    945  C   SER B 123       0.274 -68.634 -32.601  1.00 77.60           C  
ATOM    946  CB  SER B 123       1.312 -70.392 -31.160  1.00 77.60           C  
ATOM    947  O   SER B 123      -0.944 -68.817 -32.559  1.00 77.60           O  
ATOM    948  OG  SER B 123       0.056 -71.050 -31.176  1.00 77.60           O  
ATOM    949  N   LEU B 124       0.864 -68.087 -33.572  1.00 79.62           N  
ATOM    950  CA  LEU B 124       0.056 -67.731 -34.733  1.00 79.62           C  
ATOM    951  C   LEU B 124       0.812 -68.012 -36.028  1.00 79.62           C  
ATOM    952  CB  LEU B 124      -0.347 -66.255 -34.674  1.00 79.62           C  
ATOM    953  O   LEU B 124       2.014 -67.752 -36.119  1.00 79.62           O  
ATOM    954  CG  LEU B 124      -1.179 -65.732 -35.847  1.00 79.62           C  
ATOM    955  CD1 LEU B 124      -2.652 -66.069 -35.643  1.00 79.62           C  
ATOM    956  CD2 LEU B 124      -0.987 -64.229 -36.010  1.00 79.62           C  
ATOM    957  N   TYR B 125       0.210 -68.748 -36.996  1.00 80.06           N  
ATOM    958  CA  TYR B 125       0.657 -68.857 -38.380  1.00 80.06           C  
ATOM    959  C   TYR B 125      -0.467 -68.502 -39.346  1.00 80.06           C  
ATOM    960  CB  TYR B 125       1.168 -70.272 -38.670  1.00 80.06           C  
ATOM    961  O   TYR B 125      -1.512 -69.157 -39.360  1.00 80.06           O  
ATOM    962  CG  TYR B 125       1.535 -70.500 -40.117  1.00 80.06           C  
ATOM    963  CD1 TYR B 125       0.677 -71.186 -40.973  1.00 80.06           C  
ATOM    964  CD2 TYR B 125       2.739 -70.031 -40.629  1.00 80.06           C  
ATOM    965  CE1 TYR B 125       1.012 -71.401 -42.306  1.00 80.06           C  
ATOM    966  CE2 TYR B 125       3.085 -70.239 -41.960  1.00 80.06           C  
ATOM    967  OH  TYR B 125       2.552 -71.133 -44.109  1.00 80.06           O  
ATOM    968  CZ  TYR B 125       2.215 -70.924 -42.790  1.00 80.06           C  
ATOM    969  N   LEU B 126      -0.294 -67.495 -40.081  1.00 81.19           N  
ATOM    970  CA  LEU B 126      -1.330 -67.111 -41.033  1.00 81.19           C  
ATOM    971  C   LEU B 126      -0.717 -66.697 -42.366  1.00 81.19           C  
ATOM    972  CB  LEU B 126      -2.178 -65.967 -40.470  1.00 81.19           C  
ATOM    973  O   LEU B 126       0.322 -66.033 -42.396  1.00 81.19           O  
ATOM    974  CG  LEU B 126      -3.695 -66.153 -40.533  1.00 81.19           C  
ATOM    975  CD1 LEU B 126      -4.268 -66.306 -39.128  1.00 81.19           C  
ATOM    976  CD2 LEU B 126      -4.348 -64.982 -41.258  1.00 81.19           C  
ATOM    977  N   CYS B 127      -1.286 -67.230 -43.457  1.00 76.00           N  
ATOM    978  CA  CYS B 127      -0.917 -66.802 -44.802  1.00 76.00           C  
ATOM    979  C   CYS B 127      -2.059 -66.040 -45.465  1.00 76.00           C  
ATOM    980  CB  CYS B 127      -0.529 -68.005 -45.660  1.00 76.00           C  
ATOM    981  O   CYS B 127      -3.113 -66.613 -45.745  1.00 76.00           O  
ATOM    982  SG  CYS B 127       0.188 -67.560 -47.257  1.00 76.00           S  
ATOM    983  N   ASP B 128      -1.939 -64.756 -45.591  1.00 76.90           N  
ATOM    984  CA  ASP B 128      -2.998 -63.919 -46.147  1.00 76.90           C  
ATOM    985  C   ASP B 128      -2.421 -62.839 -47.060  1.00 76.90           C  
ATOM    986  CB  ASP B 128      -3.820 -63.278 -45.027  1.00 76.90           C  
ATOM    987  O   ASP B 128      -1.233 -62.865 -47.388  1.00 76.90           O  
ATOM    988  CG  ASP B 128      -5.285 -63.109 -45.389  1.00 76.90           C  
ATOM    989  OD1 ASP B 128      -5.638 -63.245 -46.581  1.00 76.90           O  
ATOM    990  OD2 ASP B 128      -6.092 -62.834 -44.476  1.00 76.90           O  
ATOM    991  N   ASN B 129      -3.281 -61.996 -47.532  1.00 77.19           N  
ATOM    992  CA  ASN B 129      -2.893 -60.874 -48.381  1.00 77.19           C  
ATOM    993  C   ASN B 129      -2.392 -59.693 -47.554  1.00 77.19           C  
ATOM    994  CB  ASN B 129      -4.062 -60.443 -49.269  1.00 77.19           C  
ATOM    995  O   ASN B 129      -1.860 -58.726 -48.104  1.00 77.19           O  
ATOM    996  CG  ASN B 129      -5.334 -60.199 -48.483  1.00 77.19           C  
ATOM    997  ND2 ASN B 129      -6.335 -59.622 -49.138  1.00 77.19           N  
ATOM    998  OD1 ASN B 129      -5.417 -60.526 -47.296  1.00 77.19           O  
ATOM    999  N   LYS B 130      -2.476 -59.686 -46.299  1.00 80.13           N  
ATOM   1000  CA  LYS B 130      -2.016 -58.649 -45.380  1.00 80.13           C  
ATOM   1001  C   LYS B 130      -1.292 -59.257 -44.183  1.00 80.13           C  
ATOM   1002  CB  LYS B 130      -3.191 -57.794 -44.903  1.00 80.13           C  
ATOM   1003  O   LYS B 130      -1.526 -60.416 -43.832  1.00 80.13           O  
ATOM   1004  CG  LYS B 130      -3.879 -57.013 -46.013  1.00 80.13           C  
ATOM   1005  CD  LYS B 130      -5.038 -56.183 -45.476  1.00 80.13           C  
ATOM   1006  CE  LYS B 130      -5.760 -55.440 -46.593  1.00 80.13           C  
ATOM   1007  NZ  LYS B 130      -6.905 -54.635 -46.074  1.00 80.13           N  
ATOM   1008  N   PHE B 131      -0.398 -58.492 -43.618  1.00 83.06           N  
ATOM   1009  CA  PHE B 131       0.292 -58.943 -42.415  1.00 83.06           C  
ATOM   1010  C   PHE B 131      -0.602 -58.792 -41.190  1.00 83.06           C  
ATOM   1011  CB  PHE B 131       1.593 -58.159 -42.215  1.00 83.06           C  
ATOM   1012  O   PHE B 131      -1.321 -57.799 -41.058  1.00 83.06           O  
ATOM   1013  CG  PHE B 131       2.661 -58.488 -43.223  1.00 83.06           C  
ATOM   1014  CD1 PHE B 131       3.189 -59.771 -43.304  1.00 83.06           C  
ATOM   1015  CD2 PHE B 131       3.136 -57.514 -44.092  1.00 83.06           C  
ATOM   1016  CE1 PHE B 131       4.177 -60.078 -44.236  1.00 83.06           C  
ATOM   1017  CE2 PHE B 131       4.123 -57.814 -45.026  1.00 83.06           C  
ATOM   1018  CZ  PHE B 131       4.643 -59.096 -45.096  1.00 83.06           C  
ATOM   1019  N   HIS B 132      -0.607 -59.779 -40.315  1.00 77.62           N  
ATOM   1020  CA  HIS B 132      -1.386 -59.705 -39.084  1.00 77.62           C  
ATOM   1021  C   HIS B 132      -0.522 -59.251 -37.912  1.00 77.62           C  
ATOM   1022  CB  HIS B 132      -2.024 -61.060 -38.772  1.00 77.62           C  
ATOM   1023  O   HIS B 132       0.270 -60.031 -37.380  1.00 77.62           O  
ATOM   1024  CG  HIS B 132      -3.105 -61.449 -39.729  1.00 77.62           C  
ATOM   1025  CD2 HIS B 132      -3.064 -62.184 -40.865  1.00 77.62           C  
ATOM   1026  ND1 HIS B 132      -4.418 -61.068 -39.563  1.00 77.62           N  
ATOM   1027  CE1 HIS B 132      -5.141 -61.554 -40.558  1.00 77.62           C  
ATOM   1028  NE2 HIS B 132      -4.343 -62.235 -41.362  1.00 77.62           N  
ATOM   1029  N   THR B 133      -0.710 -57.975 -37.554  1.00 79.25           N  
ATOM   1030  CA  THR B 133       0.103 -57.345 -36.519  1.00 79.25           C  
ATOM   1031  C   THR B 133      -0.694 -57.185 -35.227  1.00 79.25           C  
ATOM   1032  CB  THR B 133       0.623 -55.970 -36.978  1.00 79.25           C  
ATOM   1033  O   THR B 133      -0.295 -56.435 -34.334  1.00 79.25           O  
ATOM   1034  CG2 THR B 133       1.621 -56.113 -38.122  1.00 79.25           C  
ATOM   1035  OG1 THR B 133      -0.481 -55.170 -37.419  1.00 79.25           O  
ATOM   1036  N   GLU B 134      -1.802 -57.800 -35.027  1.00 73.51           N  
ATOM   1037  CA  GLU B 134      -2.687 -57.623 -33.879  1.00 73.51           C  
ATOM   1038  C   GLU B 134      -1.991 -58.021 -32.580  1.00 73.51           C  
ATOM   1039  CB  GLU B 134      -3.971 -58.436 -34.059  1.00 73.51           C  
ATOM   1040  O   GLU B 134      -2.176 -57.374 -31.547  1.00 73.51           O  
ATOM   1041  CG  GLU B 134      -4.824 -57.987 -35.236  1.00 73.51           C  
ATOM   1042  CD  GLU B 134      -6.069 -58.837 -35.434  1.00 73.51           C  
ATOM   1043  OE1 GLU B 134      -6.843 -58.568 -36.381  1.00 73.51           O  
ATOM   1044  OE2 GLU B 134      -6.273 -59.778 -34.636  1.00 73.51           O  
ATOM   1045  N   ALA B 135      -1.226 -59.014 -32.692  1.00 71.59           N  
ATOM   1046  CA  ALA B 135      -0.522 -59.488 -31.504  1.00 71.59           C  
ATOM   1047  C   ALA B 135       0.506 -58.465 -31.030  1.00 71.59           C  
ATOM   1048  CB  ALA B 135       0.156 -60.827 -31.786  1.00 71.59           C  
ATOM   1049  O   ALA B 135       0.709 -58.291 -29.826  1.00 71.59           O  
ATOM   1050  N   LEU B 136       1.116 -57.753 -31.945  1.00 73.85           N  
ATOM   1051  CA  LEU B 136       2.119 -56.745 -31.619  1.00 73.85           C  
ATOM   1052  C   LEU B 136       1.467 -55.501 -31.026  1.00 73.85           C  
ATOM   1053  CB  LEU B 136       2.925 -56.368 -32.865  1.00 73.85           C  
ATOM   1054  O   LEU B 136       2.005 -54.896 -30.096  1.00 73.85           O  
ATOM   1055  CG  LEU B 136       3.982 -57.376 -33.319  1.00 73.85           C  
ATOM   1056  CD1 LEU B 136       4.309 -57.173 -34.795  1.00 73.85           C  
ATOM   1057  CD2 LEU B 136       5.240 -57.254 -32.466  1.00 73.85           C  
ATOM   1058  N   THR B 137       0.349 -55.157 -31.559  1.00 74.47           N  
ATOM   1059  CA  THR B 137      -0.406 -54.010 -31.067  1.00 74.47           C  
ATOM   1060  C   THR B 137      -0.829 -54.223 -29.616  1.00 74.47           C  
ATOM   1061  CB  THR B 137      -1.651 -53.746 -31.934  1.00 74.47           C  
ATOM   1062  O   THR B 137      -0.851 -53.278 -28.825  1.00 74.47           O  
ATOM   1063  CG2 THR B 137      -2.208 -52.348 -31.686  1.00 74.47           C  
ATOM   1064  OG1 THR B 137      -1.297 -53.869 -33.317  1.00 74.47           O  
ATOM   1065  N   ALA B 138      -1.091 -55.420 -29.372  1.00 66.86           N  
ATOM   1066  CA  ALA B 138      -1.498 -55.758 -28.011  1.00 66.86           C  
ATOM   1067  C   ALA B 138      -0.352 -55.540 -27.026  1.00 66.86           C  
ATOM   1068  CB  ALA B 138      -1.984 -57.204 -27.945  1.00 66.86           C  
ATOM   1069  O   ALA B 138      -0.581 -55.189 -25.866  1.00 66.86           O  
ATOM   1070  N   LEU B 139       0.813 -55.783 -27.521  1.00 66.43           N  
ATOM   1071  CA  LEU B 139       1.987 -55.588 -26.677  1.00 66.43           C  
ATOM   1072  C   LEU B 139       2.159 -54.116 -26.316  1.00 66.43           C  
ATOM   1073  CB  LEU B 139       3.245 -56.102 -27.382  1.00 66.43           C  
ATOM   1074  O   LEU B 139       2.591 -53.791 -25.208  1.00 66.43           O  
ATOM   1075  CG  LEU B 139       3.532 -57.599 -27.251  1.00 66.43           C  
ATOM   1076  CD1 LEU B 139       4.357 -58.087 -28.437  1.00 66.43           C  
ATOM   1077  CD2 LEU B 139       4.249 -57.893 -25.938  1.00 66.43           C  
ATOM   1078  N   LEU B 140       1.828 -53.231 -27.266  1.00 64.79           N  
ATOM   1079  CA  LEU B 140       1.981 -51.792 -27.083  1.00 64.79           C  
ATOM   1080  C   LEU B 140       0.921 -51.248 -26.131  1.00 64.79           C  
ATOM   1081  CB  LEU B 140       1.894 -51.068 -28.430  1.00 64.79           C  
ATOM   1082  O   LEU B 140       1.169 -50.283 -25.405  1.00 64.79           O  
ATOM   1083  CG  LEU B 140       3.057 -51.295 -29.398  1.00 64.79           C  
ATOM   1084  CD1 LEU B 140       2.672 -50.844 -30.803  1.00 64.79           C  
ATOM   1085  CD2 LEU B 140       4.303 -50.560 -28.918  1.00 64.79           C  
ATOM   1086  N   SER B 141      -0.270 -51.857 -26.133  1.00 58.15           N  
ATOM   1087  CA  SER B 141      -1.411 -51.396 -25.348  1.00 58.15           C  
ATOM   1088  C   SER B 141      -1.244 -51.742 -23.872  1.00 58.15           C  
ATOM   1089  CB  SER B 141      -2.709 -52.007 -25.879  1.00 58.15           C  
ATOM   1090  O   SER B 141      -1.915 -51.165 -23.014  1.00 58.15           O  
ATOM   1091  OG  SER B 141      -2.675 -53.421 -25.784  1.00 58.15           O  
ATOM   1092  N   ASP B 142      -0.363 -52.619 -23.500  1.00 55.07           N  
ATOM   1093  CA  ASP B 142      -0.246 -53.131 -22.138  1.00 55.07           C  
ATOM   1094  C   ASP B 142       0.432 -52.112 -21.225  1.00 55.07           C  
ATOM   1095  CB  ASP B 142       0.531 -54.449 -22.125  1.00 55.07           C  
ATOM   1096  O   ASP B 142       0.906 -52.461 -20.142  1.00 55.07           O  
ATOM   1097  CG  ASP B 142      -0.170 -55.542 -21.338  1.00 55.07           C  
ATOM   1098  OD1 ASP B 142      -1.267 -55.294 -20.792  1.00 55.07           O  
ATOM   1099  OD2 ASP B 142       0.380 -56.662 -21.261  1.00 55.07           O  
ATOM   1100  N   ASP B 143       0.304 -50.789 -21.567  1.00 61.04           N  
ATOM   1101  CA  ASP B 143       0.825 -49.870 -20.560  1.00 61.04           C  
ATOM   1102  C   ASP B 143      -0.170 -49.688 -19.416  1.00 61.04           C  
ATOM   1103  CB  ASP B 143       1.158 -48.516 -21.189  1.00 61.04           C  
ATOM   1104  O   ASP B 143      -1.376 -49.870 -19.600  1.00 61.04           O  
ATOM   1105  CG  ASP B 143       2.443 -48.538 -21.998  1.00 61.04           C  
ATOM   1106  OD1 ASP B 143       3.308 -49.403 -21.745  1.00 61.04           O  
ATOM   1107  OD2 ASP B 143       2.592 -47.680 -22.895  1.00 61.04           O  
ATOM   1108  N   SER B 144       0.311 -49.744 -18.187  1.00 71.05           N  
ATOM   1109  CA  SER B 144      -0.519 -49.591 -16.997  1.00 71.05           C  
ATOM   1110  C   SER B 144      -1.340 -48.307 -17.056  1.00 71.05           C  
ATOM   1111  CB  SER B 144       0.346 -49.595 -15.736  1.00 71.05           C  
ATOM   1112  O   SER B 144      -0.801 -47.231 -17.324  1.00 71.05           O  
ATOM   1113  OG  SER B 144       1.585 -48.950 -15.973  1.00 71.05           O  
ATOM   1114  N   LYS B 145      -2.728 -48.420 -17.092  1.00 79.53           N  
ATOM   1115  CA  LYS B 145      -3.670 -47.305 -17.083  1.00 79.53           C  
ATOM   1116  C   LYS B 145      -3.978 -46.857 -15.657  1.00 79.53           C  
ATOM   1117  CB  LYS B 145      -4.964 -47.689 -17.802  1.00 79.53           C  
ATOM   1118  O   LYS B 145      -4.314 -47.678 -14.802  1.00 79.53           O  
ATOM   1119  CG  LYS B 145      -5.802 -46.500 -18.248  1.00 79.53           C  
ATOM   1120  CD  LYS B 145      -7.002 -46.940 -19.077  1.00 79.53           C  
ATOM   1121  CE  LYS B 145      -7.867 -45.755 -19.483  1.00 79.53           C  
ATOM   1122  NZ  LYS B 145      -9.030 -46.179 -20.319  1.00 79.53           N  
ATOM   1123  N   PHE B 146      -3.722 -45.561 -15.376  1.00 84.11           N  
ATOM   1124  CA  PHE B 146      -4.003 -45.014 -14.054  1.00 84.11           C  
ATOM   1125  C   PHE B 146      -5.214 -44.090 -14.097  1.00 84.11           C  
ATOM   1126  CB  PHE B 146      -2.785 -44.258 -13.514  1.00 84.11           C  
ATOM   1127  O   PHE B 146      -5.359 -43.290 -15.024  1.00 84.11           O  
ATOM   1128  CG  PHE B 146      -1.589 -45.136 -13.261  1.00 84.11           C  
ATOM   1129  CD1 PHE B 146      -1.448 -45.813 -12.056  1.00 84.11           C  
ATOM   1130  CD2 PHE B 146      -0.604 -45.283 -14.230  1.00 84.11           C  
ATOM   1131  CE1 PHE B 146      -0.342 -46.626 -11.820  1.00 84.11           C  
ATOM   1132  CE2 PHE B 146       0.504 -46.094 -14.000  1.00 84.11           C  
ATOM   1133  CZ  PHE B 146       0.633 -46.764 -12.794  1.00 84.11           C  
ATOM   1134  N   GLY B 147      -6.086 -44.277 -13.181  1.00 86.44           N  
ATOM   1135  CA  GLY B 147      -7.287 -43.459 -13.113  1.00 86.44           C  
ATOM   1136  C   GLY B 147      -7.170 -42.307 -12.133  1.00 86.44           C  
ATOM   1137  O   GLY B 147      -6.461 -42.409 -11.129  1.00 86.44           O  
ATOM   1138  N   PHE B 148      -7.839 -41.169 -12.452  1.00 88.61           N  
ATOM   1139  CA  PHE B 148      -7.847 -39.992 -11.591  1.00 88.61           C  
ATOM   1140  C   PHE B 148      -9.273 -39.516 -11.338  1.00 88.61           C  
ATOM   1141  CB  PHE B 148      -7.020 -38.863 -12.215  1.00 88.61           C  
ATOM   1142  O   PHE B 148     -10.091 -39.473 -12.259  1.00 88.61           O  
ATOM   1143  CG  PHE B 148      -5.535 -39.103 -12.170  1.00 88.61           C  
ATOM   1144  CD1 PHE B 148      -4.760 -38.565 -11.150  1.00 88.61           C  
ATOM   1145  CD2 PHE B 148      -4.914 -39.866 -13.150  1.00 88.61           C  
ATOM   1146  CE1 PHE B 148      -3.386 -38.785 -11.106  1.00 88.61           C  
ATOM   1147  CE2 PHE B 148      -3.541 -40.091 -13.113  1.00 88.61           C  
ATOM   1148  CZ  PHE B 148      -2.778 -39.548 -12.091  1.00 88.61           C  
ATOM   1149  N   ILE B 149      -9.548 -39.236 -10.094  1.00 85.57           N  
ATOM   1150  CA  ILE B 149     -10.816 -38.608  -9.739  1.00 85.57           C  
ATOM   1151  C   ILE B 149     -10.555 -37.263  -9.067  1.00 85.57           C  
ATOM   1152  CB  ILE B 149     -11.656 -39.516  -8.814  1.00 85.57           C  
ATOM   1153  O   ILE B 149      -9.981 -37.207  -7.977  1.00 85.57           O  
ATOM   1154  CG1 ILE B 149     -11.905 -40.874  -9.481  1.00 85.57           C  
ATOM   1155  CG2 ILE B 149     -12.979 -38.837  -8.447  1.00 85.57           C  
ATOM   1156  CD1 ILE B 149     -12.580 -41.894  -8.574  1.00 85.57           C  
ATOM   1157  N   VAL B 150     -10.981 -36.268  -9.691  1.00 86.23           N  
ATOM   1158  CA  VAL B 150     -10.780 -34.927  -9.152  1.00 86.23           C  
ATOM   1159  C   VAL B 150     -12.117 -34.345  -8.701  1.00 86.23           C  
ATOM   1160  CB  VAL B 150     -10.115 -33.993 -10.188  1.00 86.23           C  
ATOM   1161  O   VAL B 150     -13.019 -34.138  -9.517  1.00 86.23           O  
ATOM   1162  CG1 VAL B 150      -9.839 -32.620  -9.578  1.00 86.23           C  
ATOM   1163  CG2 VAL B 150      -8.823 -34.616 -10.715  1.00 86.23           C  
ATOM   1164  N   ILE B 151     -12.191 -34.043  -7.351  1.00 81.54           N  
ATOM   1165  CA  ILE B 151     -13.457 -33.586  -6.787  1.00 81.54           C  
ATOM   1166  C   ILE B 151     -13.284 -32.188  -6.198  1.00 81.54           C  
ATOM   1167  CB  ILE B 151     -13.981 -34.561  -5.709  1.00 81.54           C  
ATOM   1168  O   ILE B 151     -12.368 -31.949  -5.408  1.00 81.54           O  
ATOM   1169  CG1 ILE B 151     -14.148 -35.967  -6.297  1.00 81.54           C  
ATOM   1170  CG2 ILE B 151     -15.299 -34.054  -5.117  1.00 81.54           C  
ATOM   1171  CD1 ILE B 151     -14.395 -37.048  -5.254  1.00 81.54           C  
ATOM   1172  N   ASP B 152     -14.138 -31.277  -6.713  1.00 73.56           N  
ATOM   1173  CA  ASP B 152     -14.188 -29.936  -6.139  1.00 73.56           C  
ATOM   1174  C   ASP B 152     -15.625 -29.523  -5.832  1.00 73.56           C  
ATOM   1175  CB  ASP B 152     -13.540 -28.923  -7.086  1.00 73.56           C  
ATOM   1176  O   ASP B 152     -16.558 -30.302  -6.040  1.00 73.56           O  
ATOM   1177  CG  ASP B 152     -13.305 -27.571  -6.436  1.00 73.56           C  
ATOM   1178  OD1 ASP B 152     -13.600 -27.413  -5.232  1.00 73.56           O  
ATOM   1179  OD2 ASP B 152     -12.823 -26.654  -7.136  1.00 73.56           O  
ATOM   1180  N   GLY B 153     -15.808 -28.449  -5.020  1.00 70.88           N  
ATOM   1181  CA  GLY B 153     -17.122 -27.925  -4.683  1.00 70.88           C  
ATOM   1182  C   GLY B 153     -17.938 -27.533  -5.901  1.00 70.88           C  
ATOM   1183  O   GLY B 153     -19.170 -27.519  -5.851  1.00 70.88           O  
ATOM   1184  N   SER B 154     -17.391 -27.402  -7.055  1.00 72.07           N  
ATOM   1185  CA  SER B 154     -18.070 -26.944  -8.263  1.00 72.07           C  
ATOM   1186  C   SER B 154     -18.303 -28.095  -9.236  1.00 72.07           C  
ATOM   1187  CB  SER B 154     -17.260 -25.842  -8.948  1.00 72.07           C  
ATOM   1188  O   SER B 154     -19.172 -28.013 -10.107  1.00 72.07           O  
ATOM   1189  OG  SER B 154     -15.911 -26.241  -9.116  1.00 72.07           O  
ATOM   1190  N   GLY B 155     -17.632 -29.181  -9.001  1.00 75.44           N  
ATOM   1191  CA  GLY B 155     -17.799 -30.303  -9.911  1.00 75.44           C  
ATOM   1192  C   GLY B 155     -16.762 -31.391  -9.713  1.00 75.44           C  
ATOM   1193  O   GLY B 155     -15.959 -31.328  -8.780  1.00 75.44           O  
ATOM   1194  N   ALA B 156     -16.933 -32.485 -10.581  1.00 80.67           N  
ATOM   1195  CA  ALA B 156     -16.022 -33.626 -10.516  1.00 80.67           C  
ATOM   1196  C   ALA B 156     -15.524 -34.008 -11.907  1.00 80.67           C  
ATOM   1197  CB  ALA B 156     -16.709 -34.818  -9.854  1.00 80.67           C  
ATOM   1198  O   ALA B 156     -16.247 -33.862 -12.895  1.00 80.67           O  
ATOM   1199  N   LEU B 157     -14.207 -34.372 -11.978  1.00 85.81           N  
ATOM   1200  CA  LEU B 157     -13.590 -34.793 -13.231  1.00 85.81           C  
ATOM   1201  C   LEU B 157     -12.991 -36.189 -13.100  1.00 85.81           C  
ATOM   1202  CB  LEU B 157     -12.508 -33.797 -13.656  1.00 85.81           C  
ATOM   1203  O   LEU B 157     -12.346 -36.500 -12.097  1.00 85.81           O  
ATOM   1204  CG  LEU B 157     -11.851 -34.049 -15.015  1.00 85.81           C  
ATOM   1205  CD1 LEU B 157     -11.570 -32.727 -15.721  1.00 85.81           C  
ATOM   1206  CD2 LEU B 157     -10.568 -34.855 -14.848  1.00 85.81           C  
ATOM   1207  N   PHE B 158     -13.265 -37.004 -14.102  1.00 87.12           N  
ATOM   1208  CA  PHE B 158     -12.701 -38.348 -14.158  1.00 87.12           C  
ATOM   1209  C   PHE B 158     -11.762 -38.491 -15.350  1.00 87.12           C  
ATOM   1210  CB  PHE B 158     -13.814 -39.397 -14.237  1.00 87.12           C  
ATOM   1211  O   PHE B 158     -12.142 -38.197 -16.485  1.00 87.12           O  
ATOM   1212  CG  PHE B 158     -14.776 -39.350 -13.080  1.00 87.12           C  
ATOM   1213  CD1 PHE B 158     -14.581 -40.153 -11.963  1.00 87.12           C  
ATOM   1214  CD2 PHE B 158     -15.875 -38.503 -13.110  1.00 87.12           C  
ATOM   1215  CE1 PHE B 158     -15.469 -40.112 -10.891  1.00 87.12           C  
ATOM   1216  CE2 PHE B 158     -16.767 -38.456 -12.042  1.00 87.12           C  
ATOM   1217  CZ  PHE B 158     -16.563 -39.262 -10.934  1.00 87.12           C  
ATOM   1218  N   GLY B 159     -10.532 -38.909 -15.045  1.00 86.34           N  
ATOM   1219  CA  GLY B 159      -9.569 -39.048 -16.126  1.00 86.34           C  
ATOM   1220  C   GLY B 159      -8.636 -40.231 -15.945  1.00 86.34           C  
ATOM   1221  O   GLY B 159      -8.588 -40.831 -14.869  1.00 86.34           O  
ATOM   1222  N   THR B 160      -7.972 -40.589 -17.066  1.00 84.67           N  
ATOM   1223  CA  THR B 160      -7.010 -41.685 -17.038  1.00 84.67           C  
ATOM   1224  C   THR B 160      -5.667 -41.240 -17.609  1.00 84.67           C  
ATOM   1225  CB  THR B 160      -7.527 -42.903 -17.824  1.00 84.67           C  
ATOM   1226  O   THR B 160      -5.607 -40.313 -18.419  1.00 84.67           O  
ATOM   1227  CG2 THR B 160      -8.830 -43.429 -17.230  1.00 84.67           C  
ATOM   1228  OG1 THR B 160      -7.756 -42.523 -19.187  1.00 84.67           O  
ATOM   1229  N   LEU B 161      -4.676 -41.803 -17.092  1.00 80.79           N  
ATOM   1230  CA  LEU B 161      -3.324 -41.577 -17.592  1.00 80.79           C  
ATOM   1231  C   LEU B 161      -2.662 -42.893 -17.983  1.00 80.79           C  
ATOM   1232  CB  LEU B 161      -2.477 -40.858 -16.540  1.00 80.79           C  
ATOM   1233  O   LEU B 161      -2.529 -43.796 -17.154  1.00 80.79           O  
ATOM   1234  CG  LEU B 161      -1.076 -40.427 -16.976  1.00 80.79           C  
ATOM   1235  CD1 LEU B 161      -1.158 -39.222 -17.908  1.00 80.79           C  
ATOM   1236  CD2 LEU B 161      -0.210 -40.111 -15.761  1.00 80.79           C  
ATOM   1237  N   GLN B 162      -2.414 -42.998 -19.303  1.00 73.81           N  
ATOM   1238  CA  GLN B 162      -1.747 -44.192 -19.811  1.00 73.81           C  
ATOM   1239  C   GLN B 162      -0.578 -43.825 -20.721  1.00 73.81           C  
ATOM   1240  CB  GLN B 162      -2.738 -45.083 -20.562  1.00 73.81           C  
ATOM   1241  O   GLN B 162      -0.769 -43.184 -21.756  1.00 73.81           O  
ATOM   1242  CG  GLN B 162      -2.147 -46.408 -21.023  1.00 73.81           C  
ATOM   1243  CD  GLN B 162      -3.149 -47.271 -21.765  1.00 73.81           C  
ATOM   1244  NE2 GLN B 162      -2.900 -48.576 -21.796  1.00 73.81           N  
ATOM   1245  OE1 GLN B 162      -4.140 -46.770 -22.306  1.00 73.81           O  
ATOM   1246  N   GLY B 163       0.517 -44.348 -20.384  1.00 66.92           N  
ATOM   1247  CA  GLY B 163       1.684 -44.023 -21.190  1.00 66.92           C  
ATOM   1248  C   GLY B 163       1.935 -42.531 -21.301  1.00 66.92           C  
ATOM   1249  O   GLY B 163       2.179 -41.860 -20.295  1.00 66.92           O  
ATOM   1250  N   ASN B 164       1.735 -41.979 -22.495  1.00 66.59           N  
ATOM   1251  CA  ASN B 164       1.981 -40.567 -22.770  1.00 66.59           C  
ATOM   1252  C   ASN B 164       0.680 -39.808 -23.012  1.00 66.59           C  
ATOM   1253  CB  ASN B 164       2.918 -40.410 -23.970  1.00 66.59           C  
ATOM   1254  O   ASN B 164       0.700 -38.619 -23.333  1.00 66.59           O  
ATOM   1255  CG  ASN B 164       4.339 -40.837 -23.661  1.00 66.59           C  
ATOM   1256  ND2 ASN B 164       5.220 -40.727 -24.649  1.00 66.59           N  
ATOM   1257  OD1 ASN B 164       4.644 -41.263 -22.544  1.00 66.59           O  
ATOM   1258  N   THR B 165      -0.403 -40.619 -22.770  1.00 70.16           N  
ATOM   1259  CA  THR B 165      -1.661 -39.967 -23.117  1.00 70.16           C  
ATOM   1260  C   THR B 165      -2.553 -39.826 -21.887  1.00 70.16           C  
ATOM   1261  CB  THR B 165      -2.412 -40.748 -24.212  1.00 70.16           C  
ATOM   1262  O   THR B 165      -2.714 -40.776 -21.118  1.00 70.16           O  
ATOM   1263  CG2 THR B 165      -3.442 -39.865 -24.908  1.00 70.16           C  
ATOM   1264  OG1 THR B 165      -1.470 -41.221 -25.183  1.00 70.16           O  
ATOM   1265  N   ARG B 166      -2.958 -38.599 -21.655  1.00 72.65           N  
ATOM   1266  CA  ARG B 166      -3.959 -38.316 -20.631  1.00 72.65           C  
ATOM   1267  C   ARG B 166      -5.341 -38.139 -21.251  1.00 72.65           C  
ATOM   1268  CB  ARG B 166      -3.577 -37.066 -19.836  1.00 72.65           C  
ATOM   1269  O   ARG B 166      -5.490 -37.446 -22.259  1.00 72.65           O  
ATOM   1270  CG  ARG B 166      -3.708 -35.772 -20.622  1.00 72.65           C  
ATOM   1271  CD  ARG B 166      -3.408 -34.554 -19.759  1.00 72.65           C  
ATOM   1272  NE  ARG B 166      -3.502 -33.314 -20.524  1.00 72.65           N  
ATOM   1273  NH1 ARG B 166      -2.826 -31.949 -18.788  1.00 72.65           N  
ATOM   1274  NH2 ARG B 166      -3.343 -31.044 -20.829  1.00 72.65           N  
ATOM   1275  CZ  ARG B 166      -3.224 -32.105 -20.045  1.00 72.65           C  
ATOM   1276  N   GLU B 167      -6.324 -38.848 -20.684  1.00 77.46           N  
ATOM   1277  CA  GLU B 167      -7.672 -38.770 -21.237  1.00 77.46           C  
ATOM   1278  C   GLU B 167      -8.695 -38.436 -20.155  1.00 77.46           C  
ATOM   1279  CB  GLU B 167      -8.047 -40.083 -21.928  1.00 77.46           C  
ATOM   1280  O   GLU B 167      -8.715 -39.067 -19.097  1.00 77.46           O  
ATOM   1281  CG  GLU B 167      -9.206 -39.955 -22.906  1.00 77.46           C  
ATOM   1282  CD  GLU B 167      -9.586 -41.273 -23.562  1.00 77.46           C  
ATOM   1283  OE1 GLU B 167     -10.591 -41.312 -24.308  1.00 77.46           O  
ATOM   1284  OE2 GLU B 167      -8.874 -42.275 -23.327  1.00 77.46           O  
ATOM   1285  N   VAL B 168      -9.508 -37.383 -20.434  1.00 80.71           N  
ATOM   1286  CA  VAL B 168     -10.612 -37.045 -19.541  1.00 80.71           C  
ATOM   1287  C   VAL B 168     -11.843 -37.871 -19.906  1.00 80.71           C  
ATOM   1288  CB  VAL B 168     -10.946 -35.537 -19.597  1.00 80.71           C  
ATOM   1289  O   VAL B 168     -12.370 -37.755 -21.014  1.00 80.71           O  
ATOM   1290  CG1 VAL B 168     -12.080 -35.200 -18.631  1.00 80.71           C  
ATOM   1291  CG2 VAL B 168      -9.705 -34.704 -19.282  1.00 80.71           C  
ATOM   1292  N   LEU B 169     -12.281 -38.771 -19.120  1.00 77.56           N  
ATOM   1293  CA  LEU B 169     -13.380 -39.691 -19.390  1.00 77.56           C  
ATOM   1294  C   LEU B 169     -14.726 -38.995 -19.216  1.00 77.56           C  
ATOM   1295  CB  LEU B 169     -13.299 -40.910 -18.467  1.00 77.56           C  
ATOM   1296  O   LEU B 169     -15.613 -39.129 -20.062  1.00 77.56           O  
ATOM   1297  CG  LEU B 169     -12.084 -41.820 -18.652  1.00 77.56           C  
ATOM   1298  CD1 LEU B 169     -11.969 -42.794 -17.483  1.00 77.56           C  
ATOM   1299  CD2 LEU B 169     -12.175 -42.572 -19.975  1.00 77.56           C  
ATOM   1300  N   HIS B 170     -14.842 -38.250 -18.070  1.00 81.83           N  
ATOM   1301  CA  HIS B 170     -16.119 -37.618 -17.759  1.00 81.83           C  
ATOM   1302  C   HIS B 170     -15.933 -36.435 -16.815  1.00 81.83           C  
ATOM   1303  CB  HIS B 170     -17.083 -38.633 -17.144  1.00 81.83           C  
ATOM   1304  O   HIS B 170     -15.048 -36.454 -15.956  1.00 81.83           O  
ATOM   1305  CG  HIS B 170     -18.496 -38.149 -17.068  1.00 81.83           C  
ATOM   1306  CD2 HIS B 170     -19.313 -37.951 -16.006  1.00 81.83           C  
ATOM   1307  ND1 HIS B 170     -19.227 -37.810 -18.186  1.00 81.83           N  
ATOM   1308  CE1 HIS B 170     -20.436 -37.422 -17.813  1.00 81.83           C  
ATOM   1309  NE2 HIS B 170     -20.513 -37.498 -16.496  1.00 81.83           N  
ATOM   1310  N   LYS B 171     -16.742 -35.353 -17.130  1.00 82.68           N  
ATOM   1311  CA  LYS B 171     -16.727 -34.162 -16.285  1.00 82.68           C  
ATOM   1312  C   LYS B 171     -18.144 -33.665 -16.010  1.00 82.68           C  
ATOM   1313  CB  LYS B 171     -15.899 -33.053 -16.935  1.00 82.68           C  
ATOM   1314  O   LYS B 171     -19.005 -33.710 -16.891  1.00 82.68           O  
ATOM   1315  CG  LYS B 171     -15.787 -31.790 -16.093  1.00 82.68           C  
ATOM   1316  CD  LYS B 171     -14.988 -30.709 -16.810  1.00 82.68           C  
ATOM   1317  CE  LYS B 171     -14.956 -29.414 -16.011  1.00 82.68           C  
ATOM   1318  NZ  LYS B 171     -14.165 -28.354 -16.705  1.00 82.68           N  
ATOM   1319  N   PHE B 172     -18.530 -33.443 -14.704  1.00 75.55           N  
ATOM   1320  CA  PHE B 172     -19.819 -32.819 -14.426  1.00 75.55           C  
ATOM   1321  C   PHE B 172     -19.675 -31.728 -13.372  1.00 75.55           C  
ATOM   1322  CB  PHE B 172     -20.836 -33.867 -13.962  1.00 75.55           C  
ATOM   1323  O   PHE B 172     -18.737 -31.750 -12.572  1.00 75.55           O  
ATOM   1324  CG  PHE B 172     -20.460 -34.549 -12.675  1.00 75.55           C  
ATOM   1325  CD1 PHE B 172     -19.703 -35.714 -12.685  1.00 75.55           C  
ATOM   1326  CD2 PHE B 172     -20.864 -34.025 -11.454  1.00 75.55           C  
ATOM   1327  CE1 PHE B 172     -19.354 -36.348 -11.495  1.00 75.55           C  
ATOM   1328  CE2 PHE B 172     -20.519 -34.653 -10.260  1.00 75.55           C  
ATOM   1329  CZ  PHE B 172     -19.764 -35.815 -10.283  1.00 75.55           C  
ATOM   1330  N   THR B 173     -20.664 -30.686 -13.455  1.00 75.53           N  
ATOM   1331  CA  THR B 173     -20.627 -29.544 -12.547  1.00 75.53           C  
ATOM   1332  C   THR B 173     -21.795 -29.595 -11.567  1.00 75.53           C  
ATOM   1333  CB  THR B 173     -20.660 -28.214 -13.321  1.00 75.53           C  
ATOM   1334  O   THR B 173     -22.881 -30.068 -11.911  1.00 75.53           O  
ATOM   1335  CG2 THR B 173     -19.286 -27.871 -13.886  1.00 75.53           C  
ATOM   1336  OG1 THR B 173     -21.595 -28.320 -14.402  1.00 75.53           O  
ATOM   1337  N   VAL B 174     -21.506 -29.275 -10.275  1.00 70.72           N  
ATOM   1338  CA  VAL B 174     -22.559 -29.241  -9.264  1.00 70.72           C  
ATOM   1339  C   VAL B 174     -22.580 -27.873  -8.586  1.00 70.72           C  
ATOM   1340  CB  VAL B 174     -22.370 -30.355  -8.211  1.00 70.72           C  
ATOM   1341  O   VAL B 174     -21.535 -27.242  -8.413  1.00 70.72           O  
ATOM   1342  CG1 VAL B 174     -23.479 -30.299  -7.161  1.00 70.72           C  
ATOM   1343  CG2 VAL B 174     -22.337 -31.725  -8.884  1.00 70.72           C  
ATOM   1344  N   ASP B 175     -23.835 -27.202  -8.432  1.00 58.80           N  
ATOM   1345  CA  ASP B 175     -23.984 -25.944  -7.705  1.00 58.80           C  
ATOM   1346  C   ASP B 175     -24.369 -26.193  -6.249  1.00 58.80           C  
ATOM   1347  CB  ASP B 175     -25.030 -25.054  -8.381  1.00 58.80           C  
ATOM   1348  O   ASP B 175     -25.499 -26.591  -5.959  1.00 58.80           O  
ATOM   1349  CG  ASP B 175     -24.456 -24.221  -9.513  1.00 58.80           C  
ATOM   1350  OD1 ASP B 175     -23.235 -23.954  -9.517  1.00 58.80           O  
ATOM   1351  OD2 ASP B 175     -25.233 -23.824 -10.409  1.00 58.80           O  
ATOM   1352  N   LEU B 176     -23.370 -26.139  -5.296  1.00 60.40           N  
ATOM   1353  CA  LEU B 176     -23.652 -26.371  -3.883  1.00 60.40           C  
ATOM   1354  C   LEU B 176     -23.977 -25.062  -3.172  1.00 60.40           C  
ATOM   1355  CB  LEU B 176     -22.462 -27.053  -3.203  1.00 60.40           C  
ATOM   1356  O   LEU B 176     -23.366 -24.028  -3.455  1.00 60.40           O  
ATOM   1357  CG  LEU B 176     -22.359 -28.569  -3.379  1.00 60.40           C  
ATOM   1358  CD1 LEU B 176     -20.903 -29.015  -3.286  1.00 60.40           C  
ATOM   1359  CD2 LEU B 176     -23.211 -29.287  -2.338  1.00 60.40           C  
ATOM   1360  N   PRO B 177     -25.214 -24.920  -2.423  1.00 55.21           N  
ATOM   1361  CA  PRO B 177     -25.596 -23.708  -1.695  1.00 55.21           C  
ATOM   1362  C   PRO B 177     -24.536 -23.266  -0.688  1.00 55.21           C  
ATOM   1363  CB  PRO B 177     -26.888 -24.116  -0.983  1.00 55.21           C  
ATOM   1364  O   PRO B 177     -23.884 -24.107  -0.064  1.00 55.21           O  
ATOM   1365  CG  PRO B 177     -27.027 -25.580  -1.253  1.00 55.21           C  
ATOM   1366  CD  PRO B 177     -25.916 -26.003  -2.172  1.00 55.21           C  
ATOM   1367  N   LYS B 178     -24.135 -21.906  -0.597  1.00 46.31           N  
ATOM   1368  CA  LYS B 178     -23.128 -21.308   0.274  1.00 46.31           C  
ATOM   1369  C   LYS B 178     -23.613 -21.252   1.719  1.00 46.31           C  
ATOM   1370  CB  LYS B 178     -22.764 -19.904  -0.212  1.00 46.31           C  
ATOM   1371  O   LYS B 178     -24.815 -21.335   1.979  1.00 46.31           O  
ATOM   1372  CG  LYS B 178     -21.901 -19.886  -1.465  1.00 46.31           C  
ATOM   1373  CD  LYS B 178     -21.509 -18.466  -1.853  1.00 46.31           C  
ATOM   1374  CE  LYS B 178     -20.695 -18.443  -3.140  1.00 46.31           C  
ATOM   1375  NZ  LYS B 178     -20.335 -17.050  -3.542  1.00 46.31           N  
ATOM   1376  N   LYS B 179     -22.818 -21.229   2.906  1.00 44.73           N  
ATOM   1377  CA  LYS B 179     -23.080 -21.142   4.340  1.00 44.73           C  
ATOM   1378  C   LYS B 179     -23.716 -19.803   4.702  1.00 44.73           C  
ATOM   1379  CB  LYS B 179     -21.788 -21.341   5.135  1.00 44.73           C  
ATOM   1380  O   LYS B 179     -23.218 -18.746   4.310  1.00 44.73           O  
ATOM   1381  CG  LYS B 179     -21.852 -22.476   6.146  1.00 44.73           C  
ATOM   1382  CD  LYS B 179     -20.539 -22.624   6.904  1.00 44.73           C  
ATOM   1383  CE  LYS B 179     -20.615 -23.733   7.944  1.00 44.73           C  
ATOM   1384  NZ  LYS B 179     -19.337 -23.865   8.707  1.00 44.73           N  
ATOM   1385  N   HIS B 180     -25.022 -19.606   4.693  1.00 42.72           N  
ATOM   1386  CA  HIS B 180     -25.571 -18.329   5.134  1.00 42.72           C  
ATOM   1387  C   HIS B 180     -25.464 -18.176   6.648  1.00 42.72           C  
ATOM   1388  CB  HIS B 180     -27.030 -18.192   4.695  1.00 42.72           C  
ATOM   1389  O   HIS B 180     -25.679 -19.138   7.390  1.00 42.72           O  
ATOM   1390  CG  HIS B 180     -27.193 -17.599   3.332  1.00 42.72           C  
ATOM   1391  CD2 HIS B 180     -27.747 -16.430   2.932  1.00 42.72           C  
ATOM   1392  ND1 HIS B 180     -26.759 -18.232   2.188  1.00 42.72           N  
ATOM   1393  CE1 HIS B 180     -27.038 -17.475   1.140  1.00 42.72           C  
ATOM   1394  NE2 HIS B 180     -27.638 -16.376   1.564  1.00 42.72           N  
ATOM   1395  N   GLY B 181     -24.664 -17.297   7.399  1.00 38.31           N  
ATOM   1396  CA  GLY B 181     -24.454 -17.061   8.818  1.00 38.31           C  
ATOM   1397  C   GLY B 181     -25.728 -16.702   9.558  1.00 38.31           C  
ATOM   1398  O   GLY B 181     -25.741 -16.638  10.789  1.00 38.31           O  
ATOM   1399  N   ARG B 182     -26.737 -15.938   9.074  1.00 43.15           N  
ATOM   1400  CA  ARG B 182     -27.707 -15.268   9.934  1.00 43.15           C  
ATOM   1401  C   ARG B 182     -28.739 -16.255  10.469  1.00 43.15           C  
ATOM   1402  CB  ARG B 182     -28.406 -14.137   9.178  1.00 43.15           C  
ATOM   1403  O   ARG B 182     -29.488 -16.856   9.697  1.00 43.15           O  
ATOM   1404  CG  ARG B 182     -27.672 -12.807   9.241  1.00 43.15           C  
ATOM   1405  CD  ARG B 182     -28.511 -11.672   8.671  1.00 43.15           C  
ATOM   1406  NE  ARG B 182     -27.966 -10.366   9.031  1.00 43.15           N  
ATOM   1407  NH1 ARG B 182     -29.310  -9.174   7.579  1.00 43.15           N  
ATOM   1408  NH2 ARG B 182     -27.795  -8.079   8.905  1.00 43.15           N  
ATOM   1409  CZ  ARG B 182     -28.358  -9.209   8.504  1.00 43.15           C  
ATOM   1410  N   GLY B 183     -28.480 -17.218  11.421  1.00 43.76           N  
ATOM   1411  CA  GLY B 183     -29.235 -18.441  11.638  1.00 43.76           C  
ATOM   1412  C   GLY B 183     -30.555 -18.210  12.349  1.00 43.76           C  
ATOM   1413  O   GLY B 183     -30.583 -18.008  13.565  1.00 43.76           O  
ATOM   1414  N   GLY B 184     -31.515 -17.399  11.945  1.00 38.97           N  
ATOM   1415  CA  GLY B 184     -32.806 -17.557  12.596  1.00 38.97           C  
ATOM   1416  C   GLY B 184     -33.321 -18.984  12.560  1.00 38.97           C  
ATOM   1417  O   GLY B 184     -32.603 -19.898  12.151  1.00 38.97           O  
ATOM   1418  N   GLN B 185     -34.607 -19.377  12.966  1.00 43.08           N  
ATOM   1419  CA  GLN B 185     -35.306 -20.657  13.014  1.00 43.08           C  
ATOM   1420  C   GLN B 185     -35.133 -21.428  11.709  1.00 43.08           C  
ATOM   1421  CB  GLN B 185     -36.793 -20.446  13.306  1.00 43.08           C  
ATOM   1422  O   GLN B 185     -35.009 -22.654  11.718  1.00 43.08           O  
ATOM   1423  CG  GLN B 185     -37.099 -20.175  14.773  1.00 43.08           C  
ATOM   1424  CD  GLN B 185     -37.760 -21.354  15.462  1.00 43.08           C  
ATOM   1425  NE2 GLN B 185     -38.008 -21.219  16.761  1.00 43.08           N  
ATOM   1426  OE1 GLN B 185     -38.047 -22.377  14.833  1.00 43.08           O  
ATOM   1427  N   SER B 186     -35.055 -20.792  10.542  1.00 46.77           N  
ATOM   1428  CA  SER B 186     -34.975 -21.410   9.223  1.00 46.77           C  
ATOM   1429  C   SER B 186     -33.556 -21.877   8.917  1.00 46.77           C  
ATOM   1430  CB  SER B 186     -35.443 -20.433   8.143  1.00 46.77           C  
ATOM   1431  O   SER B 186     -33.330 -22.598   7.943  1.00 46.77           O  
ATOM   1432  OG  SER B 186     -34.961 -19.127   8.404  1.00 46.77           O  
ATOM   1433  N   ALA B 187     -32.478 -21.682   9.631  1.00 50.73           N  
ATOM   1434  CA  ALA B 187     -31.061 -21.977   9.437  1.00 50.73           C  
ATOM   1435  C   ALA B 187     -30.790 -23.473   9.560  1.00 50.73           C  
ATOM   1436  CB  ALA B 187     -30.213 -21.201  10.441  1.00 50.73           C  
ATOM   1437  O   ALA B 187     -30.014 -24.036   8.784  1.00 50.73           O  
ATOM   1438  N   LEU B 188     -31.525 -24.122  10.494  1.00 57.61           N  
ATOM   1439  CA  LEU B 188     -31.327 -25.553  10.698  1.00 57.61           C  
ATOM   1440  C   LEU B 188     -31.839 -26.349   9.502  1.00 57.61           C  
ATOM   1441  CB  LEU B 188     -32.035 -26.016  11.974  1.00 57.61           C  
ATOM   1442  O   LEU B 188     -31.232 -27.348   9.110  1.00 57.61           O  
ATOM   1443  CG  LEU B 188     -31.193 -26.030  13.250  1.00 57.61           C  
ATOM   1444  CD1 LEU B 188     -32.054 -25.677  14.458  1.00 57.61           C  
ATOM   1445  CD2 LEU B 188     -30.531 -27.391  13.439  1.00 57.61           C  
ATOM   1446  N   ARG B 189     -33.048 -25.982   8.943  1.00 51.29           N  
ATOM   1447  CA  ARG B 189     -33.584 -26.648   7.760  1.00 51.29           C  
ATOM   1448  C   ARG B 189     -32.644 -26.489   6.570  1.00 51.29           C  
ATOM   1449  CB  ARG B 189     -34.968 -26.096   7.412  1.00 51.29           C  
ATOM   1450  O   ARG B 189     -32.412 -27.443   5.823  1.00 51.29           O  
ATOM   1451  CG  ARG B 189     -36.116 -26.880   8.027  1.00 51.29           C  
ATOM   1452  CD  ARG B 189     -37.465 -26.413   7.498  1.00 51.29           C  
ATOM   1453  NE  ARG B 189     -38.566 -27.176   8.080  1.00 51.29           N  
ATOM   1454  NH1 ARG B 189     -40.060 -26.711   6.380  1.00 51.29           N  
ATOM   1455  NH2 ARG B 189     -40.701 -28.018   8.151  1.00 51.29           N  
ATOM   1456  CZ  ARG B 189     -39.773 -27.300   7.536  1.00 51.29           C  
ATOM   1457  N   PHE B 190     -32.033 -25.259   6.453  1.00 52.48           N  
ATOM   1458  CA  PHE B 190     -31.126 -25.001   5.341  1.00 52.48           C  
ATOM   1459  C   PHE B 190     -29.834 -25.793   5.500  1.00 52.48           C  
ATOM   1460  CB  PHE B 190     -30.814 -23.504   5.236  1.00 52.48           C  
ATOM   1461  O   PHE B 190     -29.280 -26.291   4.518  1.00 52.48           O  
ATOM   1462  CG  PHE B 190     -31.785 -22.741   4.377  1.00 52.48           C  
ATOM   1463  CD1 PHE B 190     -31.693 -22.787   2.991  1.00 52.48           C  
ATOM   1464  CD2 PHE B 190     -32.790 -21.976   4.955  1.00 52.48           C  
ATOM   1465  CE1 PHE B 190     -32.591 -22.081   2.193  1.00 52.48           C  
ATOM   1466  CE2 PHE B 190     -33.691 -21.268   4.163  1.00 52.48           C  
ATOM   1467  CZ  PHE B 190     -33.588 -21.321   2.783  1.00 52.48           C  
ATOM   1468  N   ALA B 191     -29.435 -25.974   6.630  1.00 61.12           N  
ATOM   1469  CA  ALA B 191     -28.235 -26.760   6.907  1.00 61.12           C  
ATOM   1470  C   ALA B 191     -28.449 -28.230   6.557  1.00 61.12           C  
ATOM   1471  CB  ALA B 191     -27.833 -26.618   8.373  1.00 61.12           C  
ATOM   1472  O   ALA B 191     -27.555 -28.882   6.014  1.00 61.12           O  
ATOM   1473  N   ARG B 192     -29.631 -28.757   6.819  1.00 62.31           N  
ATOM   1474  CA  ARG B 192     -29.942 -30.152   6.520  1.00 62.31           C  
ATOM   1475  C   ARG B 192     -30.014 -30.387   5.015  1.00 62.31           C  
ATOM   1476  CB  ARG B 192     -31.260 -30.562   7.179  1.00 62.31           C  
ATOM   1477  O   ARG B 192     -29.559 -31.420   4.520  1.00 62.31           O  
ATOM   1478  CG  ARG B 192     -31.211 -31.920   7.862  1.00 62.31           C  
ATOM   1479  CD  ARG B 192     -32.534 -32.260   8.536  1.00 62.31           C  
ATOM   1480  NE  ARG B 192     -32.458 -33.523   9.263  1.00 62.31           N  
ATOM   1481  NH1 ARG B 192     -34.677 -33.522   9.909  1.00 62.31           N  
ATOM   1482  NH2 ARG B 192     -33.299 -35.245  10.530  1.00 62.31           N  
ATOM   1483  CZ  ARG B 192     -33.478 -34.094   9.899  1.00 62.31           C  
ATOM   1484  N   LEU B 193     -30.648 -29.418   4.398  1.00 62.80           N  
ATOM   1485  CA  LEU B 193     -30.757 -29.529   2.948  1.00 62.80           C  
ATOM   1486  C   LEU B 193     -29.378 -29.522   2.296  1.00 62.80           C  
ATOM   1487  CB  LEU B 193     -31.607 -28.387   2.385  1.00 62.80           C  
ATOM   1488  O   LEU B 193     -29.136 -30.258   1.337  1.00 62.80           O  
ATOM   1489  CG  LEU B 193     -32.993 -28.767   1.862  1.00 62.80           C  
ATOM   1490  CD1 LEU B 193     -34.047 -27.812   2.413  1.00 62.80           C  
ATOM   1491  CD2 LEU B 193     -33.009 -28.767   0.337  1.00 62.80           C  
ATOM   1492  N   ARG B 194     -28.463 -28.689   2.838  1.00 65.17           N  
ATOM   1493  CA  ARG B 194     -27.093 -28.631   2.340  1.00 65.17           C  
ATOM   1494  C   ARG B 194     -26.393 -29.976   2.504  1.00 65.17           C  
ATOM   1495  CB  ARG B 194     -26.303 -27.538   3.064  1.00 65.17           C  
ATOM   1496  O   ARG B 194     -25.712 -30.443   1.589  1.00 65.17           O  
ATOM   1497  CG  ARG B 194     -25.158 -26.961   2.246  1.00 65.17           C  
ATOM   1498  CD  ARG B 194     -24.405 -25.883   3.012  1.00 65.17           C  
ATOM   1499  NE  ARG B 194     -23.703 -24.973   2.112  1.00 65.17           N  
ATOM   1500  NH1 ARG B 194     -22.908 -23.596   3.789  1.00 65.17           N  
ATOM   1501  NH2 ARG B 194     -22.408 -23.147   1.597  1.00 65.17           N  
ATOM   1502  CZ  ARG B 194     -23.008 -23.907   2.501  1.00 65.17           C  
ATOM   1503  N   MET B 195     -26.523 -30.602   3.623  1.00 64.55           N  
ATOM   1504  CA  MET B 195     -25.903 -31.891   3.917  1.00 64.55           C  
ATOM   1505  C   MET B 195     -26.465 -32.984   3.014  1.00 64.55           C  
ATOM   1506  CB  MET B 195     -26.112 -32.267   5.385  1.00 64.55           C  
ATOM   1507  O   MET B 195     -25.733 -33.875   2.580  1.00 64.55           O  
ATOM   1508  CG  MET B 195     -25.028 -31.742   6.312  1.00 64.55           C  
ATOM   1509  SD  MET B 195     -23.464 -32.692   6.173  1.00 64.55           S  
ATOM   1510  CE  MET B 195     -23.779 -34.007   7.382  1.00 64.55           C  
ATOM   1511  N   GLU B 196     -27.732 -32.821   2.819  1.00 70.08           N  
ATOM   1512  CA  GLU B 196     -28.360 -33.807   1.944  1.00 70.08           C  
ATOM   1513  C   GLU B 196     -27.849 -33.680   0.512  1.00 70.08           C  
ATOM   1514  CB  GLU B 196     -29.883 -33.660   1.974  1.00 70.08           C  
ATOM   1515  O   GLU B 196     -27.576 -34.685  -0.147  1.00 70.08           O  
ATOM   1516  CG  GLU B 196     -30.632 -34.965   1.743  1.00 70.08           C  
ATOM   1517  CD  GLU B 196     -32.143 -34.810   1.810  1.00 70.08           C  
ATOM   1518  OE1 GLU B 196     -32.867 -35.785   1.509  1.00 70.08           O  
ATOM   1519  OE2 GLU B 196     -32.606 -33.703   2.167  1.00 70.08           O  
ATOM   1520  N   LYS B 197     -27.701 -32.495   0.074  1.00 70.35           N  
ATOM   1521  CA  LYS B 197     -27.205 -32.277  -1.282  1.00 70.35           C  
ATOM   1522  C   LYS B 197     -25.752 -32.726  -1.415  1.00 70.35           C  
ATOM   1523  CB  LYS B 197     -27.336 -30.804  -1.672  1.00 70.35           C  
ATOM   1524  O   LYS B 197     -25.359 -33.279  -2.444  1.00 70.35           O  
ATOM   1525  CG  LYS B 197     -28.652 -30.459  -2.353  1.00 70.35           C  
ATOM   1526  CD  LYS B 197     -28.573 -29.120  -3.076  1.00 70.35           C  
ATOM   1527  CE  LYS B 197     -29.877 -28.792  -3.791  1.00 70.35           C  
ATOM   1528  NZ  LYS B 197     -29.812 -27.471  -4.484  1.00 70.35           N  
ATOM   1529  N   ARG B 198     -24.984 -32.529  -0.428  1.00 68.63           N  
ATOM   1530  CA  ARG B 198     -23.590 -32.960  -0.409  1.00 68.63           C  
ATOM   1531  C   ARG B 198     -23.486 -34.480  -0.475  1.00 68.63           C  
ATOM   1532  CB  ARG B 198     -22.883 -32.440   0.845  1.00 68.63           C  
ATOM   1533  O   ARG B 198     -22.665 -35.019  -1.220  1.00 68.63           O  
ATOM   1534  CG  ARG B 198     -21.411 -32.125   0.635  1.00 68.63           C  
ATOM   1535  CD  ARG B 198     -20.758 -31.610   1.910  1.00 68.63           C  
ATOM   1536  NE  ARG B 198     -19.426 -31.068   1.653  1.00 68.63           N  
ATOM   1537  NH1 ARG B 198     -18.983 -30.553   3.861  1.00 68.63           N  
ATOM   1538  NH2 ARG B 198     -17.423 -30.111   2.241  1.00 68.63           N  
ATOM   1539  CZ  ARG B 198     -18.614 -30.579   2.586  1.00 68.63           C  
ATOM   1540  N   HIS B 199     -24.287 -35.095   0.264  1.00 72.14           N  
ATOM   1541  CA  HIS B 199     -24.298 -36.554   0.276  1.00 72.14           C  
ATOM   1542  C   HIS B 199     -24.721 -37.113  -1.078  1.00 72.14           C  
ATOM   1543  CB  HIS B 199     -25.230 -37.073   1.373  1.00 72.14           C  
ATOM   1544  O   HIS B 199     -24.169 -38.113  -1.541  1.00 72.14           O  
ATOM   1545  CG  HIS B 199     -25.104 -38.542   1.621  1.00 72.14           C  
ATOM   1546  CD2 HIS B 199     -25.941 -39.567   1.336  1.00 72.14           C  
ATOM   1547  ND1 HIS B 199     -24.007 -39.101   2.240  1.00 72.14           N  
ATOM   1548  CE1 HIS B 199     -24.175 -40.410   2.323  1.00 72.14           C  
ATOM   1549  NE2 HIS B 199     -25.341 -40.719   1.782  1.00 72.14           N  
ATOM   1550  N   ASN B 200     -25.576 -36.473  -1.654  1.00 74.22           N  
ATOM   1551  CA  ASN B 200     -26.008 -36.898  -2.982  1.00 74.22           C  
ATOM   1552  C   ASN B 200     -24.904 -36.707  -4.018  1.00 74.22           C  
ATOM   1553  CB  ASN B 200     -27.268 -36.140  -3.404  1.00 74.22           C  
ATOM   1554  O   ASN B 200     -24.759 -37.520  -4.933  1.00 74.22           O  
ATOM   1555  CG  ASN B 200     -28.523 -36.686  -2.752  1.00 74.22           C  
ATOM   1556  ND2 ASN B 200     -29.569 -35.869  -2.702  1.00 74.22           N  
ATOM   1557  OD1 ASN B 200     -28.553 -37.832  -2.296  1.00 74.22           O  
ATOM   1558  N   TYR B 201     -24.162 -35.674  -3.791  1.00 75.96           N  
ATOM   1559  CA  TYR B 201     -23.033 -35.395  -4.671  1.00 75.96           C  
ATOM   1560  C   TYR B 201     -21.982 -36.495  -4.575  1.00 75.96           C  
ATOM   1561  CB  TYR B 201     -22.405 -34.041  -4.328  1.00 75.96           C  
ATOM   1562  O   TYR B 201     -21.542 -37.032  -5.594  1.00 75.96           O  
ATOM   1563  CG  TYR B 201     -21.192 -33.706  -5.162  1.00 75.96           C  
ATOM   1564  CD1 TYR B 201     -19.969 -33.413  -4.562  1.00 75.96           C  
ATOM   1565  CD2 TYR B 201     -21.267 -33.680  -6.550  1.00 75.96           C  
ATOM   1566  CE1 TYR B 201     -18.850 -33.101  -5.327  1.00 75.96           C  
ATOM   1567  CE2 TYR B 201     -20.154 -33.370  -7.325  1.00 75.96           C  
ATOM   1568  OH  TYR B 201     -17.847 -32.775  -7.467  1.00 75.96           O  
ATOM   1569  CZ  TYR B 201     -18.952 -33.083  -6.705  1.00 75.96           C  
ATOM   1570  N   VAL B 202     -21.675 -36.831  -3.410  1.00 78.95           N  
ATOM   1571  CA  VAL B 202     -20.680 -37.871  -3.169  1.00 78.95           C  
ATOM   1572  C   VAL B 202     -21.189 -39.207  -3.703  1.00 78.95           C  
ATOM   1573  CB  VAL B 202     -20.338 -37.992  -1.667  1.00 78.95           C  
ATOM   1574  O   VAL B 202     -20.419 -39.996  -4.255  1.00 78.95           O  
ATOM   1575  CG1 VAL B 202     -19.405 -39.176  -1.419  1.00 78.95           C  
ATOM   1576  CG2 VAL B 202     -19.709 -36.697  -1.157  1.00 78.95           C  
ATOM   1577  N   ARG B 203     -22.430 -39.474  -3.650  1.00 78.90           N  
ATOM   1578  CA  ARG B 203     -23.033 -40.696  -4.174  1.00 78.90           C  
ATOM   1579  C   ARG B 203     -22.940 -40.743  -5.695  1.00 78.90           C  
ATOM   1580  CB  ARG B 203     -24.494 -40.805  -3.734  1.00 78.90           C  
ATOM   1581  O   ARG B 203     -22.602 -41.780  -6.270  1.00 78.90           O  
ATOM   1582  CG  ARG B 203     -25.149 -42.129  -4.096  1.00 78.90           C  
ATOM   1583  CD  ARG B 203     -26.566 -42.226  -3.549  1.00 78.90           C  
ATOM   1584  NE  ARG B 203     -27.266 -43.397  -4.069  1.00 78.90           N  
ATOM   1585  NH1 ARG B 203     -29.192 -43.049  -2.841  1.00 78.90           N  
ATOM   1586  NH2 ARG B 203     -29.038 -44.846  -4.255  1.00 78.90           N  
ATOM   1587  CZ  ARG B 203     -28.497 -43.761  -3.720  1.00 78.90           C  
ATOM   1588  N   LYS B 204     -23.210 -39.677  -6.193  1.00 81.48           N  
ATOM   1589  CA  LYS B 204     -23.134 -39.608  -7.649  1.00 81.48           C  
ATOM   1590  C   LYS B 204     -21.708 -39.845  -8.138  1.00 81.48           C  
ATOM   1591  CB  LYS B 204     -23.642 -38.256  -8.150  1.00 81.48           C  
ATOM   1592  O   LYS B 204     -21.496 -40.522  -9.146  1.00 81.48           O  
ATOM   1593  CG  LYS B 204     -23.944 -38.221  -9.641  1.00 81.48           C  
ATOM   1594  CD  LYS B 204     -24.644 -36.929 -10.040  1.00 81.48           C  
ATOM   1595  CE  LYS B 204     -24.877 -36.859 -11.543  1.00 81.48           C  
ATOM   1596  NZ  LYS B 204     -25.603 -35.614 -11.935  1.00 81.48           N  
ATOM   1597  N   VAL B 205     -20.812 -39.291  -7.459  1.00 83.00           N  
ATOM   1598  CA  VAL B 205     -19.407 -39.459  -7.815  1.00 83.00           C  
ATOM   1599  C   VAL B 205     -19.006 -40.924  -7.660  1.00 83.00           C  
ATOM   1600  CB  VAL B 205     -18.492 -38.562  -6.952  1.00 83.00           C  
ATOM   1601  O   VAL B 205     -18.313 -41.478  -8.517  1.00 83.00           O  
ATOM   1602  CG1 VAL B 205     -17.021 -38.851  -7.245  1.00 83.00           C  
ATOM   1603  CG2 VAL B 205     -18.809 -37.087  -7.195  1.00 83.00           C  
ATOM   1604  N   ALA B 206     -19.424 -41.561  -6.667  1.00 80.94           N  
ATOM   1605  CA  ALA B 206     -19.110 -42.964  -6.407  1.00 80.94           C  
ATOM   1606  C   ALA B 206     -19.728 -43.869  -7.470  1.00 80.94           C  
ATOM   1607  CB  ALA B 206     -19.597 -43.370  -5.019  1.00 80.94           C  
ATOM   1608  O   ALA B 206     -19.085 -44.809  -7.943  1.00 80.94           O  
ATOM   1609  N   GLU B 207     -20.916 -43.547  -7.872  1.00 79.85           N  
ATOM   1610  CA  GLU B 207     -21.588 -44.335  -8.900  1.00 79.85           C  
ATOM   1611  C   GLU B 207     -20.913 -44.161 -10.258  1.00 79.85           C  
ATOM   1612  CB  GLU B 207     -23.066 -43.948  -8.995  1.00 79.85           C  
ATOM   1613  O   GLU B 207     -20.758 -45.127 -11.008  1.00 79.85           O  
ATOM   1614  CG  GLU B 207     -23.913 -44.469  -7.843  1.00 79.85           C  
ATOM   1615  CD  GLU B 207     -25.360 -44.008  -7.906  1.00 79.85           C  
ATOM   1616  OE1 GLU B 207     -26.148 -44.354  -6.996  1.00 79.85           O  
ATOM   1617  OE2 GLU B 207     -25.710 -43.295  -8.873  1.00 79.85           O  
ATOM   1618  N   THR B 208     -20.552 -42.930 -10.482  1.00 84.00           N  
ATOM   1619  CA  THR B 208     -19.882 -42.651 -11.747  1.00 84.00           C  
ATOM   1620  C   THR B 208     -18.506 -43.309 -11.787  1.00 84.00           C  
ATOM   1621  CB  THR B 208     -19.737 -41.136 -11.979  1.00 84.00           C  
ATOM   1622  O   THR B 208     -18.070 -43.786 -12.837  1.00 84.00           O  
ATOM   1623  CG2 THR B 208     -19.292 -40.838 -13.408  1.00 84.00           C  
ATOM   1624  OG1 THR B 208     -20.998 -40.498 -11.741  1.00 84.00           O  
ATOM   1625  N   ALA B 209     -17.864 -43.349 -10.725  1.00 83.51           N  
ATOM   1626  CA  ALA B 209     -16.553 -43.985 -10.627  1.00 83.51           C  
ATOM   1627  C   ALA B 209     -16.636 -45.468 -10.978  1.00 83.51           C  
ATOM   1628  CB  ALA B 209     -15.977 -43.804  -9.225  1.00 83.51           C  
ATOM   1629  O   ALA B 209     -15.786 -45.988 -11.705  1.00 83.51           O  
ATOM   1630  N   VAL B 210     -17.637 -46.159 -10.535  1.00 81.13           N  
ATOM   1631  CA  VAL B 210     -17.828 -47.582 -10.794  1.00 81.13           C  
ATOM   1632  C   VAL B 210     -18.140 -47.802 -12.272  1.00 81.13           C  
ATOM   1633  CB  VAL B 210     -18.956 -48.172  -9.918  1.00 81.13           C  
ATOM   1634  O   VAL B 210     -17.625 -48.737 -12.889  1.00 81.13           O  
ATOM   1635  CG1 VAL B 210     -19.226 -49.628 -10.293  1.00 81.13           C  
ATOM   1636  CG2 VAL B 210     -18.597 -48.056  -8.437  1.00 81.13           C  
ATOM   1637  N   GLN B 211     -18.893 -46.913 -12.781  1.00 81.33           N  
ATOM   1638  CA  GLN B 211     -19.274 -47.025 -14.185  1.00 81.33           C  
ATOM   1639  C   GLN B 211     -18.065 -46.846 -15.099  1.00 81.33           C  
ATOM   1640  CB  GLN B 211     -20.352 -45.997 -14.533  1.00 81.33           C  
ATOM   1641  O   GLN B 211     -17.943 -47.531 -16.117  1.00 81.33           O  
ATOM   1642  CG  GLN B 211     -21.762 -46.437 -14.163  1.00 81.33           C  
ATOM   1643  CD  GLN B 211     -22.801 -45.364 -14.433  1.00 81.33           C  
ATOM   1644  NE2 GLN B 211     -24.058 -45.664 -14.124  1.00 81.33           N  
ATOM   1645  OE1 GLN B 211     -22.476 -44.274 -14.915  1.00 81.33           O  
ATOM   1646  N   LEU B 212     -17.175 -46.002 -14.628  1.00 84.01           N  
ATOM   1647  CA  LEU B 212     -16.064 -45.647 -15.505  1.00 84.01           C  
ATOM   1648  C   LEU B 212     -14.870 -46.564 -15.267  1.00 84.01           C  
ATOM   1649  CB  LEU B 212     -15.654 -44.188 -15.286  1.00 84.01           C  
ATOM   1650  O   LEU B 212     -14.177 -46.947 -16.213  1.00 84.01           O  
ATOM   1651  CG  LEU B 212     -16.639 -43.126 -15.778  1.00 84.01           C  
ATOM   1652  CD1 LEU B 212     -16.329 -41.778 -15.136  1.00 84.01           C  
ATOM   1653  CD2 LEU B 212     -16.598 -43.022 -17.299  1.00 84.01           C  
ATOM   1654  N   PHE B 213     -14.657 -47.014 -14.086  1.00 85.94           N  
ATOM   1655  CA  PHE B 213     -13.413 -47.706 -13.769  1.00 85.94           C  
ATOM   1656  C   PHE B 213     -13.659 -49.195 -13.559  1.00 85.94           C  
ATOM   1657  CB  PHE B 213     -12.762 -47.100 -12.522  1.00 85.94           C  
ATOM   1658  O   PHE B 213     -12.715 -49.967 -13.381  1.00 85.94           O  
ATOM   1659  CG  PHE B 213     -12.237 -45.704 -12.728  1.00 85.94           C  
ATOM   1660  CD1 PHE B 213     -11.223 -45.457 -13.645  1.00 85.94           C  
ATOM   1661  CD2 PHE B 213     -12.759 -44.640 -12.005  1.00 85.94           C  
ATOM   1662  CE1 PHE B 213     -10.735 -44.166 -13.838  1.00 85.94           C  
ATOM   1663  CE2 PHE B 213     -12.276 -43.347 -12.192  1.00 85.94           C  
ATOM   1664  CZ  PHE B 213     -11.264 -43.113 -13.108  1.00 85.94           C  
ATOM   1665  N   ILE B 214     -14.897 -49.626 -13.641  1.00 77.41           N  
ATOM   1666  CA  ILE B 214     -15.205 -51.045 -13.506  1.00 77.41           C  
ATOM   1667  C   ILE B 214     -15.990 -51.521 -14.726  1.00 77.41           C  
ATOM   1668  CB  ILE B 214     -16.000 -51.331 -12.212  1.00 77.41           C  
ATOM   1669  O   ILE B 214     -17.036 -50.959 -15.057  1.00 77.41           O  
ATOM   1670  CG1 ILE B 214     -15.192 -50.898 -10.983  1.00 77.41           C  
ATOM   1671  CG2 ILE B 214     -16.377 -52.812 -12.126  1.00 77.41           C  
ATOM   1672  CD1 ILE B 214     -15.946 -51.038  -9.667  1.00 77.41           C  
ATOM   1673  N   SER B 215     -15.355 -52.305 -15.484  1.00 72.80           N  
ATOM   1674  CA  SER B 215     -16.027 -52.947 -16.609  1.00 72.80           C  
ATOM   1675  C   SER B 215     -16.061 -54.462 -16.442  1.00 72.80           C  
ATOM   1676  CB  SER B 215     -15.336 -52.585 -17.924  1.00 72.80           C  
ATOM   1677  O   SER B 215     -15.013 -55.103 -16.333  1.00 72.80           O  
ATOM   1678  OG  SER B 215     -15.540 -51.219 -18.241  1.00 72.80           O  
ATOM   1679  N   GLY B 216     -17.149 -55.077 -16.486  1.00 69.69           N  
ATOM   1680  CA  GLY B 216     -17.282 -56.522 -16.388  1.00 69.69           C  
ATOM   1681  C   GLY B 216     -16.840 -57.072 -15.046  1.00 69.69           C  
ATOM   1682  O   GLY B 216     -16.229 -58.141 -14.977  1.00 69.69           O  
ATOM   1683  N   ASP B 217     -17.002 -56.372 -13.935  1.00 67.97           N  
ATOM   1684  CA  ASP B 217     -16.691 -56.757 -12.562  1.00 67.97           C  
ATOM   1685  C   ASP B 217     -15.187 -56.698 -12.302  1.00 67.97           C  
ATOM   1686  CB  ASP B 217     -17.221 -58.161 -12.265  1.00 67.97           C  
ATOM   1687  O   ASP B 217     -14.706 -57.212 -11.289  1.00 67.97           O  
ATOM   1688  CG  ASP B 217     -18.456 -58.154 -11.381  1.00 67.97           C  
ATOM   1689  OD1 ASP B 217     -18.771 -57.104 -10.782  1.00 67.97           O  
ATOM   1690  OD2 ASP B 217     -19.118 -59.210 -11.281  1.00 67.97           O  
ATOM   1691  N   LYS B 218     -14.340 -56.309 -13.237  1.00 71.33           N  
ATOM   1692  CA  LYS B 218     -12.906 -56.121 -13.043  1.00 71.33           C  
ATOM   1693  C   LYS B 218     -12.522 -54.649 -13.170  1.00 71.33           C  
ATOM   1694  CB  LYS B 218     -12.113 -56.958 -14.048  1.00 71.33           C  
ATOM   1695  O   LYS B 218     -13.077 -53.927 -14.000  1.00 71.33           O  
ATOM   1696  CG  LYS B 218     -12.110 -58.449 -13.745  1.00 71.33           C  
ATOM   1697  CD  LYS B 218     -11.199 -59.211 -14.699  1.00 71.33           C  
ATOM   1698  CE  LYS B 218     -11.232 -60.709 -14.429  1.00 71.33           C  
ATOM   1699  NZ  LYS B 218     -10.375 -61.465 -15.391  1.00 71.33           N  
ATOM   1700  N   VAL B 219     -11.585 -54.286 -12.310  1.00 75.04           N  
ATOM   1701  CA  VAL B 219     -11.117 -52.904 -12.291  1.00 75.04           C  
ATOM   1702  C   VAL B 219     -10.230 -52.642 -13.506  1.00 75.04           C  
ATOM   1703  CB  VAL B 219     -10.348 -52.583 -10.990  1.00 75.04           C  
ATOM   1704  O   VAL B 219      -9.300 -53.405 -13.779  1.00 75.04           O  
ATOM   1705  CG1 VAL B 219      -9.960 -51.106 -10.943  1.00 75.04           C  
ATOM   1706  CG2 VAL B 219     -11.185 -52.958  -9.769  1.00 75.04           C  
ATOM   1707  N   ASN B 220     -10.520 -51.785 -14.377  1.00 73.50           N  
ATOM   1708  CA  ASN B 220      -9.837 -51.455 -15.623  1.00 73.50           C  
ATOM   1709  C   ASN B 220      -8.624 -50.563 -15.378  1.00 73.50           C  
ATOM   1710  CB  ASN B 220     -10.802 -50.782 -16.602  1.00 73.50           C  
ATOM   1711  O   ASN B 220      -7.870 -50.264 -16.306  1.00 73.50           O  
ATOM   1712  CG  ASN B 220     -11.896 -51.716 -17.080  1.00 73.50           C  
ATOM   1713  ND2 ASN B 220     -12.913 -51.158 -17.724  1.00 73.50           N  
ATOM   1714  OD1 ASN B 220     -11.827 -52.930 -16.871  1.00 73.50           O  
ATOM   1715  N   VAL B 221      -8.232 -50.245 -14.172  1.00 80.70           N  
ATOM   1716  CA  VAL B 221      -7.129 -49.325 -13.914  1.00 80.70           C  
ATOM   1717  C   VAL B 221      -6.148 -49.959 -12.930  1.00 80.70           C  
ATOM   1718  CB  VAL B 221      -7.634 -47.972 -13.366  1.00 80.70           C  
ATOM   1719  O   VAL B 221      -6.551 -50.705 -12.035  1.00 80.70           O  
ATOM   1720  CG1 VAL B 221      -6.503 -46.945 -13.337  1.00 80.70           C  
ATOM   1721  CG2 VAL B 221      -8.804 -47.460 -14.205  1.00 80.70           C  
ATOM   1722  N   ALA B 222      -4.957 -49.802 -13.180  1.00 78.61           N  
ATOM   1723  CA  ALA B 222      -3.911 -50.334 -12.310  1.00 78.61           C  
ATOM   1724  C   ALA B 222      -3.899 -49.616 -10.964  1.00 78.61           C  
ATOM   1725  CB  ALA B 222      -2.547 -50.215 -12.985  1.00 78.61           C  
ATOM   1726  O   ALA B 222      -3.648 -50.234  -9.926  1.00 78.61           O  
ATOM   1727  N   GLY B 223      -4.142 -48.385 -10.951  1.00 82.68           N  
ATOM   1728  CA  GLY B 223      -4.163 -47.582  -9.739  1.00 82.68           C  
ATOM   1729  C   GLY B 223      -5.028 -46.342  -9.860  1.00 82.68           C  
ATOM   1730  O   GLY B 223      -5.257 -45.844 -10.964  1.00 82.68           O  
ATOM   1731  N   LEU B 224      -5.573 -45.896  -8.722  1.00 85.72           N  
ATOM   1732  CA  LEU B 224      -6.458 -44.736  -8.702  1.00 85.72           C  
ATOM   1733  C   LEU B 224      -5.912 -43.652  -7.779  1.00 85.72           C  
ATOM   1734  CB  LEU B 224      -7.864 -45.143  -8.254  1.00 85.72           C  
ATOM   1735  O   LEU B 224      -5.429 -43.948  -6.684  1.00 85.72           O  
ATOM   1736  CG  LEU B 224      -9.012 -44.255  -8.736  1.00 85.72           C  
ATOM   1737  CD1 LEU B 224      -9.679 -44.869  -9.962  1.00 85.72           C  
ATOM   1738  CD2 LEU B 224     -10.028 -44.042  -7.619  1.00 85.72           C  
ATOM   1739  N   VAL B 225      -5.959 -42.484  -8.315  1.00 86.51           N  
ATOM   1740  CA  VAL B 225      -5.549 -41.336  -7.513  1.00 86.51           C  
ATOM   1741  C   VAL B 225      -6.747 -40.421  -7.270  1.00 86.51           C  
ATOM   1742  CB  VAL B 225      -4.406 -40.548  -8.191  1.00 86.51           C  
ATOM   1743  O   VAL B 225      -7.442 -40.034  -8.213  1.00 86.51           O  
ATOM   1744  CG1 VAL B 225      -4.017 -39.331  -7.354  1.00 86.51           C  
ATOM   1745  CG2 VAL B 225      -3.196 -41.454  -8.418  1.00 86.51           C  
ATOM   1746  N   LEU B 226      -7.037 -40.075  -6.040  1.00 84.78           N  
ATOM   1747  CA  LEU B 226      -8.135 -39.185  -5.678  1.00 84.78           C  
ATOM   1748  C   LEU B 226      -7.616 -37.789  -5.347  1.00 84.78           C  
ATOM   1749  CB  LEU B 226      -8.912 -39.749  -4.485  1.00 84.78           C  
ATOM   1750  O   LEU B 226      -6.776 -37.629  -4.459  1.00 84.78           O  
ATOM   1751  CG  LEU B 226      -9.628 -41.081  -4.712  1.00 84.78           C  
ATOM   1752  CD1 LEU B 226      -9.992 -41.721  -3.377  1.00 84.78           C  
ATOM   1753  CD2 LEU B 226     -10.871 -40.881  -5.572  1.00 84.78           C  
ATOM   1754  N   ALA B 227      -8.131 -36.890  -6.135  1.00 82.49           N  
ATOM   1755  CA  ALA B 227      -7.704 -35.511  -5.912  1.00 82.49           C  
ATOM   1756  C   ALA B 227      -8.898 -34.610  -5.608  1.00 82.49           C  
ATOM   1757  CB  ALA B 227      -6.942 -34.987  -7.128  1.00 82.49           C  
ATOM   1758  O   ALA B 227      -9.997 -34.830  -6.122  1.00 82.49           O  
ATOM   1759  N   GLY B 228      -8.913 -33.702  -4.569  1.00 75.72           N  
ATOM   1760  CA  GLY B 228     -10.009 -32.794  -4.269  1.00 75.72           C  
ATOM   1761  C   GLY B 228      -9.614 -31.675  -3.323  1.00 75.72           C  
ATOM   1762  O   GLY B 228      -8.522 -31.694  -2.752  1.00 75.72           O  
ATOM   1763  N   SER B 229     -10.526 -30.627  -3.560  1.00 63.95           N  
ATOM   1764  CA  SER B 229     -10.378 -29.487  -2.660  1.00 63.95           C  
ATOM   1765  C   SER B 229     -11.109 -29.725  -1.343  1.00 63.95           C  
ATOM   1766  CB  SER B 229     -10.901 -28.211  -3.320  1.00 63.95           C  
ATOM   1767  O   SER B 229     -12.123 -30.425  -1.307  1.00 63.95           O  
ATOM   1768  OG  SER B 229     -12.283 -28.326  -3.612  1.00 63.95           O  
ATOM   1769  N   ALA B 230     -10.335 -29.753  -0.154  1.00 59.65           N  
ATOM   1770  CA  ALA B 230     -10.892 -29.802   1.195  1.00 59.65           C  
ATOM   1771  C   ALA B 230     -11.087 -31.243   1.656  1.00 59.65           C  
ATOM   1772  CB  ALA B 230     -12.216 -29.044   1.252  1.00 59.65           C  
ATOM   1773  O   ALA B 230     -10.276 -32.117   1.342  1.00 59.65           O  
ATOM   1774  N   ASP B 231     -12.441 -31.490   2.342  1.00 65.82           N  
ATOM   1775  CA  ASP B 231     -12.718 -32.746   3.033  1.00 65.82           C  
ATOM   1776  C   ASP B 231     -13.472 -33.717   2.126  1.00 65.82           C  
ATOM   1777  CB  ASP B 231     -13.518 -32.491   4.312  1.00 65.82           C  
ATOM   1778  O   ASP B 231     -13.869 -34.799   2.562  1.00 65.82           O  
ATOM   1779  CG  ASP B 231     -12.712 -31.776   5.382  1.00 65.82           C  
ATOM   1780  OD1 ASP B 231     -11.468 -31.900   5.394  1.00 65.82           O  
ATOM   1781  OD2 ASP B 231     -13.327 -31.085   6.223  1.00 65.82           O  
ATOM   1782  N   PHE B 232     -13.627 -33.385   0.817  1.00 65.23           N  
ATOM   1783  CA  PHE B 232     -14.439 -34.249  -0.032  1.00 65.23           C  
ATOM   1784  C   PHE B 232     -13.692 -35.534  -0.369  1.00 65.23           C  
ATOM   1785  CB  PHE B 232     -14.836 -33.520  -1.320  1.00 65.23           C  
ATOM   1786  O   PHE B 232     -14.295 -36.606  -0.450  1.00 65.23           O  
ATOM   1787  CG  PHE B 232     -15.957 -32.533  -1.138  1.00 65.23           C  
ATOM   1788  CD1 PHE B 232     -17.258 -32.969  -0.919  1.00 65.23           C  
ATOM   1789  CD2 PHE B 232     -15.709 -31.167  -1.185  1.00 65.23           C  
ATOM   1790  CE1 PHE B 232     -18.297 -32.057  -0.750  1.00 65.23           C  
ATOM   1791  CE2 PHE B 232     -16.743 -30.250  -1.017  1.00 65.23           C  
ATOM   1792  CZ  PHE B 232     -18.036 -30.697  -0.800  1.00 65.23           C  
ATOM   1793  N   LYS B 233     -12.447 -35.429  -0.563  1.00 65.85           N  
ATOM   1794  CA  LYS B 233     -11.625 -36.580  -0.924  1.00 65.85           C  
ATOM   1795  C   LYS B 233     -11.656 -37.643   0.171  1.00 65.85           C  
ATOM   1796  CB  LYS B 233     -10.183 -36.148  -1.194  1.00 65.85           C  
ATOM   1797  O   LYS B 233     -11.764 -38.836  -0.118  1.00 65.85           O  
ATOM   1798  CG  LYS B 233      -9.520 -35.437  -0.023  1.00 65.85           C  
ATOM   1799  CD  LYS B 233      -8.125 -34.946  -0.385  1.00 65.85           C  
ATOM   1800  CE  LYS B 233      -7.486 -34.177   0.764  1.00 65.85           C  
ATOM   1801  NZ  LYS B 233      -6.188 -33.558   0.362  1.00 65.85           N  
ATOM   1802  N   THR B 234     -11.565 -37.119   1.343  1.00 71.17           N  
ATOM   1803  CA  THR B 234     -11.567 -38.017   2.492  1.00 71.17           C  
ATOM   1804  C   THR B 234     -12.950 -38.628   2.699  1.00 71.17           C  
ATOM   1805  CB  THR B 234     -11.130 -37.284   3.774  1.00 71.17           C  
ATOM   1806  O   THR B 234     -13.069 -39.808   3.036  1.00 71.17           O  
ATOM   1807  CG2 THR B 234     -10.131 -38.116   4.570  1.00 71.17           C  
ATOM   1808  OG1 THR B 234     -10.522 -36.036   3.420  1.00 71.17           O  
ATOM   1809  N   GLU B 235     -13.956 -37.794   2.466  1.00 70.33           N  
ATOM   1810  CA  GLU B 235     -15.328 -38.273   2.607  1.00 70.33           C  
ATOM   1811  C   GLU B 235     -15.632 -39.380   1.603  1.00 70.33           C  
ATOM   1812  CB  GLU B 235     -16.320 -37.120   2.436  1.00 70.33           C  
ATOM   1813  O   GLU B 235     -16.343 -40.336   1.921  1.00 70.33           O  
ATOM   1814  CG  GLU B 235     -16.546 -36.308   3.703  1.00 70.33           C  
ATOM   1815  CD  GLU B 235     -17.589 -35.214   3.538  1.00 70.33           C  
ATOM   1816  OE1 GLU B 235     -17.775 -34.407   4.476  1.00 70.33           O  
ATOM   1817  OE2 GLU B 235     -18.225 -35.165   2.462  1.00 70.33           O  
ATOM   1818  N   LEU B 236     -15.071 -39.270   0.508  1.00 71.91           N  
ATOM   1819  CA  LEU B 236     -15.278 -40.278  -0.526  1.00 71.91           C  
ATOM   1820  C   LEU B 236     -14.546 -41.570  -0.181  1.00 71.91           C  
ATOM   1821  CB  LEU B 236     -14.804 -39.756  -1.885  1.00 71.91           C  
ATOM   1822  O   LEU B 236     -15.108 -42.660  -0.310  1.00 71.91           O  
ATOM   1823  CG  LEU B 236     -15.407 -40.430  -3.118  1.00 71.91           C  
ATOM   1824  CD1 LEU B 236     -16.630 -39.656  -3.600  1.00 71.91           C  
ATOM   1825  CD2 LEU B 236     -14.368 -40.543  -4.229  1.00 71.91           C  
ATOM   1826  N   SER B 237     -13.360 -41.444   0.231  1.00 71.06           N  
ATOM   1827  CA  SER B 237     -12.531 -42.602   0.549  1.00 71.06           C  
ATOM   1828  C   SER B 237     -13.115 -43.398   1.712  1.00 71.06           C  
ATOM   1829  CB  SER B 237     -11.105 -42.163   0.887  1.00 71.06           C  
ATOM   1830  O   SER B 237     -13.046 -44.628   1.725  1.00 71.06           O  
ATOM   1831  OG  SER B 237     -10.507 -43.060   1.807  1.00 71.06           O  
ATOM   1832  N   GLN B 238     -13.716 -42.671   2.585  1.00 69.80           N  
ATOM   1833  CA  GLN B 238     -14.225 -43.316   3.791  1.00 69.80           C  
ATOM   1834  C   GLN B 238     -15.695 -43.695   3.634  1.00 69.80           C  
ATOM   1835  CB  GLN B 238     -14.045 -42.403   5.005  1.00 69.80           C  
ATOM   1836  O   GLN B 238     -16.243 -44.430   4.458  1.00 69.80           O  
ATOM   1837  CG  GLN B 238     -12.591 -42.186   5.401  1.00 69.80           C  
ATOM   1838  CD  GLN B 238     -12.438 -41.245   6.581  1.00 69.80           C  
ATOM   1839  NE2 GLN B 238     -11.196 -40.985   6.975  1.00 69.80           N  
ATOM   1840  OE1 GLN B 238     -13.428 -40.755   7.134  1.00 69.80           O  
ATOM   1841  N   SER B 239     -16.306 -43.201   2.615  1.00 68.65           N  
ATOM   1842  CA  SER B 239     -17.730 -43.449   2.415  1.00 68.65           C  
ATOM   1843  C   SER B 239     -17.989 -44.904   2.039  1.00 68.65           C  
ATOM   1844  CB  SER B 239     -18.288 -42.527   1.330  1.00 68.65           C  
ATOM   1845  O   SER B 239     -17.155 -45.543   1.394  1.00 68.65           O  
ATOM   1846  OG  SER B 239     -17.991 -43.031   0.039  1.00 68.65           O  
ATOM   1847  N   ASP B 240     -18.874 -45.586   2.692  1.00 70.09           N  
ATOM   1848  CA  ASP B 240     -19.299 -46.953   2.411  1.00 70.09           C  
ATOM   1849  C   ASP B 240     -19.869 -47.072   0.999  1.00 70.09           C  
ATOM   1850  CB  ASP B 240     -20.336 -47.414   3.438  1.00 70.09           C  
ATOM   1851  O   ASP B 240     -20.073 -48.180   0.498  1.00 70.09           O  
ATOM   1852  CG  ASP B 240     -19.736 -47.681   4.807  1.00 70.09           C  
ATOM   1853  OD1 ASP B 240     -18.538 -48.026   4.892  1.00 70.09           O  
ATOM   1854  OD2 ASP B 240     -20.469 -47.546   5.811  1.00 70.09           O  
ATOM   1855  N   MET B 241     -20.028 -45.877   0.414  1.00 72.46           N  
ATOM   1856  CA  MET B 241     -20.646 -45.859  -0.909  1.00 72.46           C  
ATOM   1857  C   MET B 241     -19.608 -46.108  -1.997  1.00 72.46           C  
ATOM   1858  CB  MET B 241     -21.353 -44.525  -1.155  1.00 72.46           C  
ATOM   1859  O   MET B 241     -19.957 -46.468  -3.123  1.00 72.46           O  
ATOM   1860  CG  MET B 241     -22.514 -44.263  -0.209  1.00 72.46           C  
ATOM   1861  SD  MET B 241     -23.552 -42.848  -0.746  1.00 72.46           S  
ATOM   1862  CE  MET B 241     -22.733 -41.494   0.142  1.00 72.46           C  
ATOM   1863  N   PHE B 242     -18.402 -46.035  -1.606  1.00 76.07           N  
ATOM   1864  CA  PHE B 242     -17.313 -46.224  -2.558  1.00 76.07           C  
ATOM   1865  C   PHE B 242     -16.995 -47.704  -2.730  1.00 76.07           C  
ATOM   1866  CB  PHE B 242     -16.062 -45.467  -2.101  1.00 76.07           C  
ATOM   1867  O   PHE B 242     -16.768 -48.414  -1.748  1.00 76.07           O  
ATOM   1868  CG  PHE B 242     -15.060 -45.233  -3.199  1.00 76.07           C  
ATOM   1869  CD1 PHE B 242     -13.841 -45.899  -3.201  1.00 76.07           C  
ATOM   1870  CD2 PHE B 242     -15.338 -44.346  -4.231  1.00 76.07           C  
ATOM   1871  CE1 PHE B 242     -12.911 -45.684  -4.216  1.00 76.07           C  
ATOM   1872  CE2 PHE B 242     -14.414 -44.126  -5.249  1.00 76.07           C  
ATOM   1873  CZ  PHE B 242     -13.201 -44.795  -5.239  1.00 76.07           C  
ATOM   1874  N   ASP B 243     -17.112 -48.207  -3.901  1.00 75.45           N  
ATOM   1875  CA  ASP B 243     -16.907 -49.617  -4.220  1.00 75.45           C  
ATOM   1876  C   ASP B 243     -15.580 -50.120  -3.655  1.00 75.45           C  
ATOM   1877  CB  ASP B 243     -16.951 -49.838  -5.733  1.00 75.45           C  
ATOM   1878  O   ASP B 243     -14.547 -49.464  -3.805  1.00 75.45           O  
ATOM   1879  CG  ASP B 243     -17.324 -51.260  -6.114  1.00 75.45           C  
ATOM   1880  OD1 ASP B 243     -16.715 -52.213  -5.584  1.00 75.45           O  
ATOM   1881  OD2 ASP B 243     -18.234 -51.428  -6.955  1.00 75.45           O  
ATOM   1882  N   GLN B 244     -15.589 -51.173  -2.960  1.00 76.60           N  
ATOM   1883  CA  GLN B 244     -14.444 -51.757  -2.268  1.00 76.60           C  
ATOM   1884  C   GLN B 244     -13.339 -52.131  -3.251  1.00 76.60           C  
ATOM   1885  CB  GLN B 244     -14.872 -52.986  -1.465  1.00 76.60           C  
ATOM   1886  O   GLN B 244     -12.155 -52.071  -2.914  1.00 76.60           O  
ATOM   1887  CG  GLN B 244     -14.337 -53.007  -0.040  1.00 76.60           C  
ATOM   1888  CD  GLN B 244     -14.931 -54.127   0.794  1.00 76.60           C  
ATOM   1889  NE2 GLN B 244     -14.559 -54.179   2.068  1.00 76.60           N  
ATOM   1890  OE1 GLN B 244     -15.717 -54.940   0.296  1.00 76.60           O  
ATOM   1891  N   ARG B 245     -13.752 -52.532  -4.438  1.00 75.77           N  
ATOM   1892  CA  ARG B 245     -12.780 -52.898  -5.463  1.00 75.77           C  
ATOM   1893  C   ARG B 245     -11.924 -51.699  -5.860  1.00 75.77           C  
ATOM   1894  CB  ARG B 245     -13.487 -53.467  -6.695  1.00 75.77           C  
ATOM   1895  O   ARG B 245     -10.722 -51.838  -6.092  1.00 75.77           O  
ATOM   1896  CG  ARG B 245     -14.227 -54.770  -6.434  1.00 75.77           C  
ATOM   1897  CD  ARG B 245     -14.975 -55.250  -7.670  1.00 75.77           C  
ATOM   1898  NE  ARG B 245     -15.727 -56.473  -7.402  1.00 75.77           N  
ATOM   1899  NH1 ARG B 245     -16.527 -56.698  -9.558  1.00 75.77           N  
ATOM   1900  NH2 ARG B 245     -17.091 -58.236  -7.954  1.00 75.77           N  
ATOM   1901  CZ  ARG B 245     -16.447 -57.133  -8.305  1.00 75.77           C  
ATOM   1902  N   LEU B 246     -12.463 -50.573  -5.872  1.00 79.96           N  
ATOM   1903  CA  LEU B 246     -11.759 -49.352  -6.247  1.00 79.96           C  
ATOM   1904  C   LEU B 246     -10.942 -48.814  -5.077  1.00 79.96           C  
ATOM   1905  CB  LEU B 246     -12.749 -48.287  -6.726  1.00 79.96           C  
ATOM   1906  O   LEU B 246      -9.848 -48.279  -5.272  1.00 79.96           O  
ATOM   1907  CG  LEU B 246     -13.384 -48.519  -8.098  1.00 79.96           C  
ATOM   1908  CD1 LEU B 246     -14.584 -47.598  -8.289  1.00 79.96           C  
ATOM   1909  CD2 LEU B 246     -12.358 -48.306  -9.205  1.00 79.96           C  
ATOM   1910  N   GLN B 247     -11.466 -48.997  -3.924  1.00 80.05           N  
ATOM   1911  CA  GLN B 247     -10.794 -48.519  -2.720  1.00 80.05           C  
ATOM   1912  C   GLN B 247      -9.446 -49.207  -2.533  1.00 80.05           C  
ATOM   1913  CB  GLN B 247     -11.674 -48.743  -1.489  1.00 80.05           C  
ATOM   1914  O   GLN B 247      -8.487 -48.589  -2.064  1.00 80.05           O  
ATOM   1915  CG  GLN B 247     -11.322 -47.845  -0.310  1.00 80.05           C  
ATOM   1916  CD  GLN B 247     -12.293 -47.989   0.847  1.00 80.05           C  
ATOM   1917  NE2 GLN B 247     -12.205 -47.078   1.811  1.00 80.05           N  
ATOM   1918  OE1 GLN B 247     -13.115 -48.910   0.874  1.00 80.05           O  
ATOM   1919  N   SER B 248      -9.434 -50.428  -3.008  1.00 77.95           N  
ATOM   1920  CA  SER B 248      -8.206 -51.201  -2.857  1.00 77.95           C  
ATOM   1921  C   SER B 248      -7.136 -50.737  -3.840  1.00 77.95           C  
ATOM   1922  CB  SER B 248      -8.483 -52.692  -3.058  1.00 77.95           C  
ATOM   1923  O   SER B 248      -5.942 -50.923  -3.598  1.00 77.95           O  
ATOM   1924  OG  SER B 248      -9.134 -52.920  -4.295  1.00 77.95           O  
ATOM   1925  N   LYS B 249      -7.528 -50.055  -4.823  1.00 78.07           N  
ATOM   1926  CA  LYS B 249      -6.606 -49.629  -5.872  1.00 78.07           C  
ATOM   1927  C   LYS B 249      -6.218 -48.163  -5.700  1.00 78.07           C  
ATOM   1928  CB  LYS B 249      -7.225 -49.849  -7.253  1.00 78.07           C  
ATOM   1929  O   LYS B 249      -5.471 -47.614  -6.513  1.00 78.07           O  
ATOM   1930  CG  LYS B 249      -7.372 -51.313  -7.640  1.00 78.07           C  
ATOM   1931  CD  LYS B 249      -6.034 -51.923  -8.039  1.00 78.07           C  
ATOM   1932  CE  LYS B 249      -6.189 -53.373  -8.478  1.00 78.07           C  
ATOM   1933  NZ  LYS B 249      -4.876 -53.984  -8.843  1.00 78.07           N  
ATOM   1934  N   VAL B 250      -6.679 -47.541  -4.651  1.00 82.47           N  
ATOM   1935  CA  VAL B 250      -6.346 -46.138  -4.431  1.00 82.47           C  
ATOM   1936  C   VAL B 250      -4.899 -46.018  -3.958  1.00 82.47           C  
ATOM   1937  CB  VAL B 250      -7.298 -45.482  -3.405  1.00 82.47           C  
ATOM   1938  O   VAL B 250      -4.529 -46.580  -2.924  1.00 82.47           O  
ATOM   1939  CG1 VAL B 250      -6.885 -44.037  -3.132  1.00 82.47           C  
ATOM   1940  CG2 VAL B 250      -8.741 -45.544  -3.903  1.00 82.47           C  
ATOM   1941  N   LEU B 251      -4.080 -45.363  -4.704  1.00 78.71           N  
ATOM   1942  CA  LEU B 251      -2.647 -45.254  -4.451  1.00 78.71           C  
ATOM   1943  C   LEU B 251      -2.344 -44.067  -3.543  1.00 78.71           C  
ATOM   1944  CB  LEU B 251      -1.879 -45.115  -5.767  1.00 78.71           C  
ATOM   1945  O   LEU B 251      -1.523 -44.172  -2.630  1.00 78.71           O  
ATOM   1946  CG  LEU B 251      -1.920 -46.320  -6.708  1.00 78.71           C  
ATOM   1947  CD1 LEU B 251      -1.507 -45.908  -8.117  1.00 78.71           C  
ATOM   1948  CD2 LEU B 251      -1.021 -47.436  -6.187  1.00 78.71           C  
ATOM   1949  N   LYS B 252      -3.036 -42.925  -3.862  1.00 80.04           N  
ATOM   1950  CA  LYS B 252      -2.698 -41.715  -3.118  1.00 80.04           C  
ATOM   1951  C   LYS B 252      -3.853 -40.718  -3.136  1.00 80.04           C  
ATOM   1952  CB  LYS B 252      -1.436 -41.067  -3.691  1.00 80.04           C  
ATOM   1953  O   LYS B 252      -4.658 -40.709  -4.070  1.00 80.04           O  
ATOM   1954  CG  LYS B 252      -0.810 -40.021  -2.781  1.00 80.04           C  
ATOM   1955  CD  LYS B 252       0.528 -39.536  -3.325  1.00 80.04           C  
ATOM   1956  CE  LYS B 252       1.144 -38.471  -2.428  1.00 80.04           C  
ATOM   1957  NZ  LYS B 252       2.477 -38.025  -2.933  1.00 80.04           N  
ATOM   1958  N   LEU B 253      -4.023 -39.996  -2.045  1.00 81.27           N  
ATOM   1959  CA  LEU B 253      -4.947 -38.871  -1.955  1.00 81.27           C  
ATOM   1960  C   LEU B 253      -4.206 -37.546  -2.096  1.00 81.27           C  
ATOM   1961  CB  LEU B 253      -5.706 -38.906  -0.626  1.00 81.27           C  
ATOM   1962  O   LEU B 253      -3.262 -37.275  -1.349  1.00 81.27           O  
ATOM   1963  CG  LEU B 253      -6.625 -40.108  -0.401  1.00 81.27           C  
ATOM   1964  CD1 LEU B 253      -6.962 -40.247   1.080  1.00 81.27           C  
ATOM   1965  CD2 LEU B 253      -7.895 -39.973  -1.234  1.00 81.27           C  
ATOM   1966  N   VAL B 254      -4.588 -36.750  -3.061  1.00 81.50           N  
ATOM   1967  CA  VAL B 254      -3.844 -35.522  -3.318  1.00 81.50           C  
ATOM   1968  C   VAL B 254      -4.753 -34.313  -3.105  1.00 81.50           C  
ATOM   1969  CB  VAL B 254      -3.257 -35.502  -4.747  1.00 81.50           C  
ATOM   1970  O   VAL B 254      -5.917 -34.324  -3.512  1.00 81.50           O  
ATOM   1971  CG1 VAL B 254      -2.392 -34.261  -4.959  1.00 81.50           C  
ATOM   1972  CG2 VAL B 254      -2.448 -36.771  -5.009  1.00 81.50           C  
ATOM   1973  N   ASP B 255      -4.230 -33.263  -2.382  1.00 75.72           N  
ATOM   1974  CA  ASP B 255      -4.943 -32.007  -2.170  1.00 75.72           C  
ATOM   1975  C   ASP B 255      -4.666 -31.020  -3.302  1.00 75.72           C  
ATOM   1976  CB  ASP B 255      -4.553 -31.388  -0.826  1.00 75.72           C  
ATOM   1977  O   ASP B 255      -3.519 -30.625  -3.522  1.00 75.72           O  
ATOM   1978  CG  ASP B 255      -5.104 -32.157   0.362  1.00 75.72           C  
ATOM   1979  OD1 ASP B 255      -6.196 -32.754   0.249  1.00 75.72           O  
ATOM   1980  OD2 ASP B 255      -4.441 -32.163   1.422  1.00 75.72           O  
ATOM   1981  N   ILE B 256      -5.620 -30.683  -4.022  1.00 71.40           N  
ATOM   1982  CA  ILE B 256      -5.450 -29.776  -5.153  1.00 71.40           C  
ATOM   1983  C   ILE B 256      -6.133 -28.444  -4.853  1.00 71.40           C  
ATOM   1984  CB  ILE B 256      -6.013 -30.387  -6.456  1.00 71.40           C  
ATOM   1985  O   ILE B 256      -7.065 -28.385  -4.047  1.00 71.40           O  
ATOM   1986  CG1 ILE B 256      -6.600 -31.777  -6.185  1.00 71.40           C  
ATOM   1987  CG2 ILE B 256      -4.928 -30.451  -7.535  1.00 71.40           C  
ATOM   1988  CD1 ILE B 256      -7.506 -32.293  -7.294  1.00 71.40           C  
ATOM   1989  N   SER B 257      -5.612 -27.347  -5.376  1.00 60.86           N  
ATOM   1990  CA  SER B 257      -6.140 -26.004  -5.158  1.00 60.86           C  
ATOM   1991  C   SER B 257      -7.278 -25.694  -6.126  1.00 60.86           C  
ATOM   1992  CB  SER B 257      -5.032 -24.961  -5.309  1.00 60.86           C  
ATOM   1993  O   SER B 257      -8.194 -24.939  -5.793  1.00 60.86           O  
ATOM   1994  OG  SER B 257      -3.850 -25.553  -5.817  1.00 60.86           O  
ATOM   1995  N   TYR B 258      -7.130 -26.260  -7.327  1.00 65.34           N  
ATOM   1996  CA  TYR B 258      -8.113 -25.952  -8.359  1.00 65.34           C  
ATOM   1997  C   TYR B 258      -8.824 -27.215  -8.830  1.00 65.34           C  
ATOM   1998  CB  TYR B 258      -7.444 -25.255  -9.548  1.00 65.34           C  
ATOM   1999  O   TYR B 258      -8.279 -28.317  -8.726  1.00 65.34           O  
ATOM   2000  CG  TYR B 258      -6.686 -24.006  -9.171  1.00 65.34           C  
ATOM   2001  CD1 TYR B 258      -7.346 -22.790  -9.008  1.00 65.34           C  
ATOM   2002  CD2 TYR B 258      -5.310 -24.038  -8.978  1.00 65.34           C  
ATOM   2003  CE1 TYR B 258      -6.652 -21.635  -8.663  1.00 65.34           C  
ATOM   2004  CE2 TYR B 258      -4.605 -22.890  -8.633  1.00 65.34           C  
ATOM   2005  OH  TYR B 258      -4.591 -20.555  -8.136  1.00 65.34           O  
ATOM   2006  CZ  TYR B 258      -5.283 -21.695  -8.477  1.00 65.34           C  
ATOM   2007  N   GLY B 259     -10.099 -27.082  -9.202  1.00 66.33           N  
ATOM   2008  CA  GLY B 259     -10.838 -28.185  -9.795  1.00 66.33           C  
ATOM   2009  C   GLY B 259     -10.770 -28.203 -11.311  1.00 66.33           C  
ATOM   2010  O   GLY B 259      -9.987 -27.464 -11.911  1.00 66.33           O  
ATOM   2011  N   GLY B 260     -11.285 -29.146 -11.962  1.00 70.31           N  
ATOM   2012  CA  GLY B 260     -11.359 -29.279 -13.408  1.00 70.31           C  
ATOM   2013  C   GLY B 260     -10.121 -29.912 -14.014  1.00 70.31           C  
ATOM   2014  O   GLY B 260      -9.525 -30.813 -13.420  1.00 70.31           O  
ATOM   2015  N   GLU B 261      -9.768 -29.339 -15.178  1.00 74.81           N  
ATOM   2016  CA  GLU B 261      -8.640 -29.879 -15.931  1.00 74.81           C  
ATOM   2017  C   GLU B 261      -7.311 -29.458 -15.312  1.00 74.81           C  
ATOM   2018  CB  GLU B 261      -8.705 -29.429 -17.393  1.00 74.81           C  
ATOM   2019  O   GLU B 261      -6.353 -30.235 -15.297  1.00 74.81           O  
ATOM   2020  CG  GLU B 261      -9.639 -30.267 -18.253  1.00 74.81           C  
ATOM   2021  CD  GLU B 261      -9.554 -29.932 -19.734  1.00 74.81           C  
ATOM   2022  OE1 GLU B 261     -10.265 -30.571 -20.543  1.00 74.81           O  
ATOM   2023  OE2 GLU B 261      -8.769 -29.024 -20.088  1.00 74.81           O  
ATOM   2024  N   ASN B 262      -7.311 -28.281 -14.795  1.00 77.19           N  
ATOM   2025  CA  ASN B 262      -6.101 -27.809 -14.131  1.00 77.19           C  
ATOM   2026  C   ASN B 262      -5.810 -28.607 -12.863  1.00 77.19           C  
ATOM   2027  CB  ASN B 262      -6.213 -26.318 -13.806  1.00 77.19           C  
ATOM   2028  O   ASN B 262      -4.652 -28.903 -12.562  1.00 77.19           O  
ATOM   2029  CG  ASN B 262      -6.057 -25.440 -15.032  1.00 77.19           C  
ATOM   2030  ND2 ASN B 262      -6.547 -24.209 -14.946  1.00 77.19           N  
ATOM   2031  OD1 ASN B 262      -5.500 -25.865 -16.048  1.00 77.19           O  
ATOM   2032  N   GLY B 263      -6.860 -28.866 -12.287  1.00 77.69           N  
ATOM   2033  CA  GLY B 263      -6.711 -29.718 -11.117  1.00 77.69           C  
ATOM   2034  C   GLY B 263      -6.208 -31.109 -11.452  1.00 77.69           C  
ATOM   2035  O   GLY B 263      -5.443 -31.699 -10.686  1.00 77.69           O  
ATOM   2036  N   PHE B 264      -6.524 -31.573 -12.645  1.00 80.96           N  
ATOM   2037  CA  PHE B 264      -6.072 -32.870 -13.132  1.00 80.96           C  
ATOM   2038  C   PHE B 264      -4.563 -32.872 -13.348  1.00 80.96           C  
ATOM   2039  CB  PHE B 264      -6.790 -33.237 -14.435  1.00 80.96           C  
ATOM   2040  O   PHE B 264      -3.867 -33.781 -12.894  1.00 80.96           O  
ATOM   2041  CG  PHE B 264      -6.403 -34.584 -14.983  1.00 80.96           C  
ATOM   2042  CD1 PHE B 264      -6.052 -34.732 -16.319  1.00 80.96           C  
ATOM   2043  CD2 PHE B 264      -6.391 -35.703 -14.161  1.00 80.96           C  
ATOM   2044  CE1 PHE B 264      -5.693 -35.977 -16.829  1.00 80.96           C  
ATOM   2045  CE2 PHE B 264      -6.034 -36.951 -14.663  1.00 80.96           C  
ATOM   2046  CZ  PHE B 264      -5.686 -37.086 -15.998  1.00 80.96           C  
ATOM   2047  N   ASN B 265      -4.175 -31.822 -14.005  1.00 78.40           N  
ATOM   2048  CA  ASN B 265      -2.744 -31.695 -14.261  1.00 78.40           C  
ATOM   2049  C   ASN B 265      -1.949 -31.591 -12.963  1.00 78.40           C  
ATOM   2050  CB  ASN B 265      -2.463 -30.484 -15.154  1.00 78.40           C  
ATOM   2051  O   ASN B 265      -0.881 -32.192 -12.834  1.00 78.40           O  
ATOM   2052  CG  ASN B 265      -2.957 -30.678 -16.574  1.00 78.40           C  
ATOM   2053  ND2 ASN B 265      -3.258 -29.577 -17.253  1.00 78.40           N  
ATOM   2054  OD1 ASN B 265      -3.068 -31.808 -17.056  1.00 78.40           O  
ATOM   2055  N   GLN B 266      -2.558 -30.881 -12.069  1.00 75.09           N  
ATOM   2056  CA  GLN B 266      -1.913 -30.738 -10.768  1.00 75.09           C  
ATOM   2057  C   GLN B 266      -1.885 -32.067 -10.019  1.00 75.09           C  
ATOM   2058  CB  GLN B 266      -2.625 -29.677  -9.928  1.00 75.09           C  
ATOM   2059  O   GLN B 266      -0.905 -32.383  -9.341  1.00 75.09           O  
ATOM   2060  CG  GLN B 266      -1.756 -29.074  -8.833  1.00 75.09           C  
ATOM   2061  CD  GLN B 266      -2.404 -27.877  -8.162  1.00 75.09           C  
ATOM   2062  NE2 GLN B 266      -1.604 -27.091  -7.450  1.00 75.09           N  
ATOM   2063  OE1 GLN B 266      -3.614 -27.660  -8.283  1.00 75.09           O  
ATOM   2064  N   ALA B 267      -2.940 -32.688 -10.219  1.00 80.75           N  
ATOM   2065  CA  ALA B 267      -3.029 -33.994  -9.571  1.00 80.75           C  
ATOM   2066  C   ALA B 267      -1.958 -34.943 -10.102  1.00 80.75           C  
ATOM   2067  CB  ALA B 267      -4.417 -34.596  -9.774  1.00 80.75           C  
ATOM   2068  O   ALA B 267      -1.358 -35.702  -9.337  1.00 80.75           O  
ATOM   2069  N   ILE B 268      -1.649 -34.857 -11.314  1.00 77.87           N  
ATOM   2070  CA  ILE B 268      -0.641 -35.700 -11.946  1.00 77.87           C  
ATOM   2071  C   ILE B 268       0.746 -35.316 -11.437  1.00 77.87           C  
ATOM   2072  CB  ILE B 268      -0.696 -35.590 -13.486  1.00 77.87           C  
ATOM   2073  O   ILE B 268       1.558 -36.186 -11.111  1.00 77.87           O  
ATOM   2074  CG1 ILE B 268      -2.042 -36.101 -14.011  1.00 77.87           C  
ATOM   2075  CG2 ILE B 268       0.467 -36.356 -14.124  1.00 77.87           C  
ATOM   2076  CD1 ILE B 268      -2.233 -35.919 -15.510  1.00 77.87           C  
ATOM   2077  N   GLU B 269       0.867 -34.061 -11.303  1.00 76.62           N  
ATOM   2078  CA  GLU B 269       2.151 -33.544 -10.842  1.00 76.62           C  
ATOM   2079  C   GLU B 269       2.438 -33.978  -9.407  1.00 76.62           C  
ATOM   2080  CB  GLU B 269       2.186 -32.017 -10.946  1.00 76.62           C  
ATOM   2081  O   GLU B 269       3.564 -34.358  -9.081  1.00 76.62           O  
ATOM   2082  CG  GLU B 269       3.440 -31.475 -11.616  1.00 76.62           C  
ATOM   2083  CD  GLU B 269       3.332 -30.005 -11.991  1.00 76.62           C  
ATOM   2084  OE1 GLU B 269       4.270 -29.469 -12.624  1.00 76.62           O  
ATOM   2085  OE2 GLU B 269       2.302 -29.383 -11.647  1.00 76.62           O  
ATOM   2086  N   LEU B 270       1.423 -33.946  -8.607  1.00 78.90           N  
ATOM   2087  CA  LEU B 270       1.591 -34.273  -7.195  1.00 78.90           C  
ATOM   2088  C   LEU B 270       1.680 -35.782  -6.994  1.00 78.90           C  
ATOM   2089  CB  LEU B 270       0.433 -33.704  -6.371  1.00 78.90           C  
ATOM   2090  O   LEU B 270       2.150 -36.246  -5.953  1.00 78.90           O  
ATOM   2091  CG  LEU B 270       0.409 -32.185  -6.194  1.00 78.90           C  
ATOM   2092  CD1 LEU B 270      -0.939 -31.737  -5.639  1.00 78.90           C  
ATOM   2093  CD2 LEU B 270       1.545 -31.734  -5.283  1.00 78.90           C  
ATOM   2094  N   SER B 271       1.304 -36.483  -8.059  1.00 79.54           N  
ATOM   2095  CA  SER B 271       1.334 -37.939  -7.966  1.00 79.54           C  
ATOM   2096  C   SER B 271       2.554 -38.513  -8.680  1.00 79.54           C  
ATOM   2097  CB  SER B 271       0.058 -38.541  -8.556  1.00 79.54           C  
ATOM   2098  O   SER B 271       2.556 -39.681  -9.074  1.00 79.54           O  
ATOM   2099  OG  SER B 271      -1.091 -37.920  -8.007  1.00 79.54           O  
ATOM   2100  N   THR B 272       3.554 -37.756  -8.850  1.00 76.62           N  
ATOM   2101  CA  THR B 272       4.749 -38.143  -9.592  1.00 76.62           C  
ATOM   2102  C   THR B 272       5.490 -39.268  -8.876  1.00 76.62           C  
ATOM   2103  CB  THR B 272       5.696 -36.945  -9.790  1.00 76.62           C  
ATOM   2104  O   THR B 272       6.045 -40.162  -9.519  1.00 76.62           O  
ATOM   2105  CG2 THR B 272       6.551 -37.121 -11.040  1.00 76.62           C  
ATOM   2106  OG1 THR B 272       4.921 -35.747  -9.920  1.00 76.62           O  
ATOM   2107  N   GLU B 273       5.371 -39.235  -7.679  1.00 72.42           N  
ATOM   2108  CA  GLU B 273       6.097 -40.226  -6.890  1.00 72.42           C  
ATOM   2109  C   GLU B 273       5.539 -41.628  -7.115  1.00 72.42           C  
ATOM   2110  CB  GLU B 273       6.043 -39.872  -5.401  1.00 72.42           C  
ATOM   2111  O   GLU B 273       6.295 -42.600  -7.180  1.00 72.42           O  
ATOM   2112  CG  GLU B 273       4.728 -39.242  -4.966  1.00 72.42           C  
ATOM   2113  CD  GLU B 273       4.748 -38.742  -3.530  1.00 72.42           C  
ATOM   2114  OE1 GLU B 273       3.728 -38.182  -3.068  1.00 72.42           O  
ATOM   2115  OE2 GLU B 273       5.793 -38.911  -2.862  1.00 72.42           O  
ATOM   2116  N   VAL B 274       4.201 -41.677  -7.280  1.00 77.29           N  
ATOM   2117  CA  VAL B 274       3.554 -42.975  -7.434  1.00 77.29           C  
ATOM   2118  C   VAL B 274       3.518 -43.363  -8.911  1.00 77.29           C  
ATOM   2119  CB  VAL B 274       2.123 -42.969  -6.850  1.00 77.29           C  
ATOM   2120  O   VAL B 274       3.469 -44.549  -9.247  1.00 77.29           O  
ATOM   2121  CG1 VAL B 274       1.525 -44.375  -6.871  1.00 77.29           C  
ATOM   2122  CG2 VAL B 274       2.131 -42.409  -5.429  1.00 77.29           C  
ATOM   2123  N   LEU B 275       3.716 -42.365  -9.746  1.00 76.00           N  
ATOM   2124  CA  LEU B 275       3.599 -42.610 -11.179  1.00 76.00           C  
ATOM   2125  C   LEU B 275       4.961 -42.525 -11.859  1.00 76.00           C  
ATOM   2126  CB  LEU B 275       2.633 -41.609 -11.818  1.00 76.00           C  
ATOM   2127  O   LEU B 275       5.051 -42.173 -13.037  1.00 76.00           O  
ATOM   2128  CG  LEU B 275       1.196 -41.624 -11.294  1.00 76.00           C  
ATOM   2129  CD1 LEU B 275       0.440 -40.394 -11.785  1.00 76.00           C  
ATOM   2130  CD2 LEU B 275       0.484 -42.902 -11.724  1.00 76.00           C  
ATOM   2131  N   SER B 276       5.967 -42.764 -11.156  1.00 68.42           N  
ATOM   2132  CA  SER B 276       7.330 -42.572 -11.643  1.00 68.42           C  
ATOM   2133  C   SER B 276       7.602 -43.428 -12.876  1.00 68.42           C  
ATOM   2134  CB  SER B 276       8.343 -42.906 -10.547  1.00 68.42           C  
ATOM   2135  O   SER B 276       8.377 -43.036 -13.751  1.00 68.42           O  
ATOM   2136  OG  SER B 276       8.150 -44.226 -10.068  1.00 68.42           O  
ATOM   2137  N   ASN B 277       6.886 -44.446 -13.053  1.00 66.89           N  
ATOM   2138  CA  ASN B 277       7.175 -45.385 -14.132  1.00 66.89           C  
ATOM   2139  C   ASN B 277       6.379 -45.054 -15.391  1.00 66.89           C  
ATOM   2140  CB  ASN B 277       6.890 -46.820 -13.685  1.00 66.89           C  
ATOM   2141  O   ASN B 277       6.536 -45.712 -16.421  1.00 66.89           O  
ATOM   2142  CG  ASN B 277       7.837 -47.293 -12.600  1.00 66.89           C  
ATOM   2143  ND2 ASN B 277       7.408 -48.284 -11.828  1.00 66.89           N  
ATOM   2144  OD1 ASN B 277       8.946 -46.771 -12.457  1.00 66.89           O  
ATOM   2145  N   VAL B 278       5.582 -44.106 -15.309  1.00 71.71           N  
ATOM   2146  CA  VAL B 278       4.774 -43.731 -16.465  1.00 71.71           C  
ATOM   2147  C   VAL B 278       5.583 -42.825 -17.390  1.00 71.71           C  
ATOM   2148  CB  VAL B 278       3.466 -43.027 -16.039  1.00 71.71           C  
ATOM   2149  O   VAL B 278       6.268 -41.909 -16.928  1.00 71.71           O  
ATOM   2150  CG1 VAL B 278       2.613 -42.687 -17.260  1.00 71.71           C  
ATOM   2151  CG2 VAL B 278       2.682 -43.904 -15.064  1.00 71.71           C  
ATOM   2152  N   LYS B 279       5.713 -43.176 -18.651  1.00 71.42           N  
ATOM   2153  CA  LYS B 279       6.479 -42.458 -19.666  1.00 71.42           C  
ATOM   2154  C   LYS B 279       6.183 -40.962 -19.621  1.00 71.42           C  
ATOM   2155  CB  LYS B 279       6.175 -43.012 -21.059  1.00 71.42           C  
ATOM   2156  O   LYS B 279       7.088 -40.140 -19.777  1.00 71.42           O  
ATOM   2157  CG  LYS B 279       7.406 -43.470 -21.825  1.00 71.42           C  
ATOM   2158  CD  LYS B 279       7.041 -43.995 -23.208  1.00 71.42           C  
ATOM   2159  CE  LYS B 279       8.277 -44.415 -23.992  1.00 71.42           C  
ATOM   2160  NZ  LYS B 279       7.926 -44.903 -25.359  1.00 71.42           N  
ATOM   2161  N   PHE B 280       4.991 -40.676 -19.386  1.00 74.01           N  
ATOM   2162  CA  PHE B 280       4.568 -39.281 -19.363  1.00 74.01           C  
ATOM   2163  C   PHE B 280       5.343 -38.499 -18.309  1.00 74.01           C  
ATOM   2164  CB  PHE B 280       3.064 -39.178 -19.093  1.00 74.01           C  
ATOM   2165  O   PHE B 280       5.847 -37.408 -18.584  1.00 74.01           O  
ATOM   2166  CG  PHE B 280       2.518 -37.782 -19.225  1.00 74.01           C  
ATOM   2167  CD1 PHE B 280       2.375 -36.968 -18.108  1.00 74.01           C  
ATOM   2168  CD2 PHE B 280       2.148 -37.283 -20.468  1.00 74.01           C  
ATOM   2169  CE1 PHE B 280       1.870 -35.675 -18.228  1.00 74.01           C  
ATOM   2170  CE2 PHE B 280       1.642 -35.992 -20.595  1.00 74.01           C  
ATOM   2171  CZ  PHE B 280       1.503 -35.190 -19.474  1.00 74.01           C  
ATOM   2172  N   ILE B 281       5.441 -38.992 -17.107  1.00 76.31           N  
ATOM   2173  CA  ILE B 281       6.121 -38.335 -15.996  1.00 76.31           C  
ATOM   2174  C   ILE B 281       7.625 -38.303 -16.257  1.00 76.31           C  
ATOM   2175  CB  ILE B 281       5.824 -39.042 -14.654  1.00 76.31           C  
ATOM   2176  O   ILE B 281       8.292 -37.310 -15.958  1.00 76.31           O  
ATOM   2177  CG1 ILE B 281       4.335 -38.931 -14.309  1.00 76.31           C  
ATOM   2178  CG2 ILE B 281       6.691 -38.460 -13.534  1.00 76.31           C  
ATOM   2179  CD1 ILE B 281       4.001 -39.321 -12.876  1.00 76.31           C  
ATOM   2180  N   GLN B 282       8.097 -39.336 -16.890  1.00 74.89           N  
ATOM   2181  CA  GLN B 282       9.522 -39.413 -17.194  1.00 74.89           C  
ATOM   2182  C   GLN B 282       9.927 -38.344 -18.205  1.00 74.89           C  
ATOM   2183  CB  GLN B 282       9.884 -40.801 -17.725  1.00 74.89           C  
ATOM   2184  O   GLN B 282      10.979 -37.716 -18.064  1.00 74.89           O  
ATOM   2185  CG  GLN B 282       9.818 -41.899 -16.672  1.00 74.89           C  
ATOM   2186  CD  GLN B 282      10.144 -43.270 -17.233  1.00 74.89           C  
ATOM   2187  NE2 GLN B 282      10.193 -44.271 -16.360  1.00 74.89           N  
ATOM   2188  OE1 GLN B 282      10.351 -43.429 -18.440  1.00 74.89           O  
ATOM   2189  N   GLU B 283       9.096 -38.229 -19.186  1.00 76.43           N  
ATOM   2190  CA  GLU B 283       9.343 -37.204 -20.196  1.00 76.43           C  
ATOM   2191  C   GLU B 283       9.347 -35.809 -19.578  1.00 76.43           C  
ATOM   2192  CB  GLU B 283       8.295 -37.283 -21.309  1.00 76.43           C  
ATOM   2193  O   GLU B 283      10.226 -34.997 -19.872  1.00 76.43           O  
ATOM   2194  CG  GLU B 283       8.595 -36.387 -22.502  1.00 76.43           C  
ATOM   2195  CD  GLU B 283       7.574 -36.515 -23.621  1.00 76.43           C  
ATOM   2196  OE1 GLU B 283       7.601 -35.692 -24.564  1.00 76.43           O  
ATOM   2197  OE2 GLU B 283       6.739 -37.444 -23.553  1.00 76.43           O  
ATOM   2198  N   LYS B 284       8.422 -35.587 -18.750  1.00 77.74           N  
ATOM   2199  CA  LYS B 284       8.313 -34.280 -18.109  1.00 77.74           C  
ATOM   2200  C   LYS B 284       9.530 -33.992 -17.235  1.00 77.74           C  
ATOM   2201  CB  LYS B 284       7.036 -34.199 -17.271  1.00 77.74           C  
ATOM   2202  O   LYS B 284      10.055 -32.876 -17.240  1.00 77.74           O  
ATOM   2203  CG  LYS B 284       6.588 -32.778 -16.961  1.00 77.74           C  
ATOM   2204  CD  LYS B 284       5.270 -32.761 -16.198  1.00 77.74           C  
ATOM   2205  CE  LYS B 284       4.916 -31.358 -15.723  1.00 77.74           C  
ATOM   2206  NZ  LYS B 284       3.546 -31.303 -15.131  1.00 77.74           N  
ATOM   2207  N   LYS B 285       9.953 -34.947 -16.493  1.00 78.77           N  
ATOM   2208  CA  LYS B 285      11.120 -34.785 -15.630  1.00 78.77           C  
ATOM   2209  C   LYS B 285      12.381 -34.538 -16.452  1.00 78.77           C  
ATOM   2210  CB  LYS B 285      11.306 -36.016 -14.742  1.00 78.77           C  
ATOM   2211  O   LYS B 285      13.205 -33.692 -16.096  1.00 78.77           O  
ATOM   2212  CG  LYS B 285      10.652 -35.896 -13.373  1.00 78.77           C  
ATOM   2213  CD  LYS B 285      10.950 -37.111 -12.503  1.00 78.77           C  
ATOM   2214  CE  LYS B 285      10.257 -37.015 -11.150  1.00 78.77           C  
ATOM   2215  NZ  LYS B 285      10.518 -38.219 -10.307  1.00 78.77           N  
ATOM   2216  N   LEU B 286      12.459 -35.259 -17.531  1.00 80.93           N  
ATOM   2217  CA  LEU B 286      13.622 -35.128 -18.402  1.00 80.93           C  
ATOM   2218  C   LEU B 286      13.700 -33.727 -18.998  1.00 80.93           C  
ATOM   2219  CB  LEU B 286      13.574 -36.170 -19.522  1.00 80.93           C  
ATOM   2220  O   LEU B 286      14.743 -33.073 -18.923  1.00 80.93           O  
ATOM   2221  CG  LEU B 286      14.758 -36.181 -20.490  1.00 80.93           C  
ATOM   2222  CD1 LEU B 286      15.968 -36.844 -19.840  1.00 80.93           C  
ATOM   2223  CD2 LEU B 286      14.384 -36.892 -21.786  1.00 80.93           C  
ATOM   2224  N   ILE B 287      12.637 -33.330 -19.640  1.00 81.37           N  
ATOM   2225  CA  ILE B 287      12.598 -32.019 -20.277  1.00 81.37           C  
ATOM   2226  C   ILE B 287      12.764 -30.927 -19.221  1.00 81.37           C  
ATOM   2227  CB  ILE B 287      11.283 -31.810 -21.061  1.00 81.37           C  
ATOM   2228  O   ILE B 287      13.393 -29.898 -19.477  1.00 81.37           O  
ATOM   2229  CG1 ILE B 287      11.162 -32.845 -22.185  1.00 81.37           C  
ATOM   2230  CG2 ILE B 287      11.207 -30.386 -21.618  1.00 81.37           C  
ATOM   2231  CD1 ILE B 287       9.824 -32.818 -22.911  1.00 81.37           C  
ATOM   2232  N   GLY B 288      12.197 -31.239 -18.009  1.00 80.40           N  
ATOM   2233  CA  GLY B 288      12.402 -30.313 -16.907  1.00 80.40           C  
ATOM   2234  C   GLY B 288      13.864 -30.124 -16.550  1.00 80.40           C  
ATOM   2235  O   GLY B 288      14.310 -28.999 -16.312  1.00 80.40           O  
ATOM   2236  N   ARG B 289      14.574 -31.206 -16.524  1.00 81.33           N  
ATOM   2237  CA  ARG B 289      16.010 -31.167 -16.265  1.00 81.33           C  
ATOM   2238  C   ARG B 289      16.745 -30.413 -17.368  1.00 81.33           C  
ATOM   2239  CB  ARG B 289      16.571 -32.585 -16.135  1.00 81.33           C  
ATOM   2240  O   ARG B 289      17.683 -29.661 -17.094  1.00 81.33           O  
ATOM   2241  CG  ARG B 289      16.414 -33.185 -14.747  1.00 81.33           C  
ATOM   2242  CD  ARG B 289      17.132 -34.522 -14.625  1.00 81.33           C  
ATOM   2243  NE  ARG B 289      16.481 -35.398 -13.656  1.00 81.33           N  
ATOM   2244  NH1 ARG B 289      17.810 -37.232 -14.110  1.00 81.33           N  
ATOM   2245  NH2 ARG B 289      16.158 -37.372 -12.527  1.00 81.33           N  
ATOM   2246  CZ  ARG B 289      16.818 -36.665 -13.433  1.00 81.33           C  
ATOM   2247  N   TYR B 290      16.332 -30.671 -18.540  1.00 82.66           N  
ATOM   2248  CA  TYR B 290      16.906 -29.990 -19.695  1.00 82.66           C  
ATOM   2249  C   TYR B 290      16.730 -28.480 -19.580  1.00 82.66           C  
ATOM   2250  CB  TYR B 290      16.263 -30.494 -20.990  1.00 82.66           C  
ATOM   2251  O   TYR B 290      17.685 -27.722 -19.763  1.00 82.66           O  
ATOM   2252  CG  TYR B 290      16.796 -29.823 -22.233  1.00 82.66           C  
ATOM   2253  CD1 TYR B 290      16.053 -28.847 -22.894  1.00 82.66           C  
ATOM   2254  CD2 TYR B 290      18.041 -30.163 -22.750  1.00 82.66           C  
ATOM   2255  CE1 TYR B 290      16.539 -28.227 -24.040  1.00 82.66           C  
ATOM   2256  CE2 TYR B 290      18.537 -29.550 -23.896  1.00 82.66           C  
ATOM   2257  OH  TYR B 290      18.265 -27.974 -25.667  1.00 82.66           O  
ATOM   2258  CZ  TYR B 290      17.780 -28.584 -24.533  1.00 82.66           C  
ATOM   2259  N   PHE B 291      15.616 -27.993 -19.231  1.00 79.47           N  
ATOM   2260  CA  PHE B 291      15.317 -26.570 -19.110  1.00 79.47           C  
ATOM   2261  C   PHE B 291      16.071 -25.956 -17.937  1.00 79.47           C  
ATOM   2262  CB  PHE B 291      13.811 -26.349 -18.941  1.00 79.47           C  
ATOM   2263  O   PHE B 291      16.482 -24.796 -17.995  1.00 79.47           O  
ATOM   2264  CG  PHE B 291      13.034 -26.454 -20.226  1.00 79.47           C  
ATOM   2265  CD1 PHE B 291      13.471 -25.806 -21.374  1.00 79.47           C  
ATOM   2266  CD2 PHE B 291      11.866 -27.203 -20.284  1.00 79.47           C  
ATOM   2267  CE1 PHE B 291      12.754 -25.902 -22.565  1.00 79.47           C  
ATOM   2268  CE2 PHE B 291      11.144 -27.304 -21.470  1.00 79.47           C  
ATOM   2269  CZ  PHE B 291      11.589 -26.652 -22.609  1.00 79.47           C  
ATOM   2270  N   ASP B 292      16.249 -26.734 -16.871  1.00 76.08           N  
ATOM   2271  CA  ASP B 292      17.001 -26.258 -15.714  1.00 76.08           C  
ATOM   2272  C   ASP B 292      18.447 -25.942 -16.090  1.00 76.08           C  
ATOM   2273  CB  ASP B 292      16.965 -27.293 -14.587  1.00 76.08           C  
ATOM   2274  O   ASP B 292      19.012 -24.951 -15.624  1.00 76.08           O  
ATOM   2275  CG  ASP B 292      15.624 -27.351 -13.877  1.00 76.08           C  
ATOM   2276  OD1 ASP B 292      14.809 -26.416 -14.037  1.00 76.08           O  
ATOM   2277  OD2 ASP B 292      15.381 -28.338 -13.149  1.00 76.08           O  
ATOM   2278  N   GLU B 293      18.971 -26.782 -16.908  1.00 72.51           N  
ATOM   2279  CA  GLU B 293      20.338 -26.567 -17.372  1.00 72.51           C  
ATOM   2280  C   GLU B 293      20.441 -25.303 -18.220  1.00 72.51           C  
ATOM   2281  CB  GLU B 293      20.832 -27.777 -18.170  1.00 72.51           C  
ATOM   2282  O   GLU B 293      21.441 -24.585 -18.156  1.00 72.51           O  
ATOM   2283  CG  GLU B 293      21.274 -28.946 -17.302  1.00 72.51           C  
ATOM   2284  CD  GLU B 293      22.732 -28.863 -16.879  1.00 72.51           C  
ATOM   2285  OE1 GLU B 293      23.156 -29.650 -16.003  1.00 72.51           O  
ATOM   2286  OE2 GLU B 293      23.456 -28.002 -17.428  1.00 72.51           O  
ATOM   2287  N   ILE B 294      19.448 -25.058 -18.946  1.00 69.58           N  
ATOM   2288  CA  ILE B 294      19.414 -23.877 -19.802  1.00 69.58           C  
ATOM   2289  C   ILE B 294      19.258 -22.623 -18.945  1.00 69.58           C  
ATOM   2290  CB  ILE B 294      18.272 -23.964 -20.838  1.00 69.58           C  
ATOM   2291  O   ILE B 294      19.929 -21.616 -19.180  1.00 69.58           O  
ATOM   2292  CG1 ILE B 294      18.507 -25.138 -21.795  1.00 69.58           C  
ATOM   2293  CG2 ILE B 294      18.142 -22.647 -21.610  1.00 69.58           C  
ATOM   2294  CD1 ILE B 294      17.363 -25.381 -22.770  1.00 69.58           C  
ATOM   2295  N   SER B 295      18.344 -22.719 -17.960  1.00 67.21           N  
ATOM   2296  CA  SER B 295      18.057 -21.574 -17.103  1.00 67.21           C  
ATOM   2297  C   SER B 295      19.266 -21.205 -16.249  1.00 67.21           C  
ATOM   2298  CB  SER B 295      16.856 -21.866 -16.202  1.00 67.21           C  
ATOM   2299  O   SER B 295      19.533 -20.024 -16.019  1.00 67.21           O  
ATOM   2300  OG  SER B 295      17.019 -23.104 -15.532  1.00 67.21           O  
ATOM   2301  N   GLN B 296      20.035 -22.219 -15.703  1.00 67.68           N  
ATOM   2302  CA  GLN B 296      21.219 -21.991 -14.881  1.00 67.68           C  
ATOM   2303  C   GLN B 296      22.427 -21.638 -15.743  1.00 67.68           C  
ATOM   2304  CB  GLN B 296      21.525 -23.223 -14.027  1.00 67.68           C  
ATOM   2305  O   GLN B 296      23.469 -21.231 -15.224  1.00 67.68           O  
ATOM   2306  CG  GLN B 296      20.526 -23.455 -12.902  1.00 67.68           C  
ATOM   2307  CD  GLN B 296      20.836 -24.697 -12.088  1.00 67.68           C  
ATOM   2308  NE2 GLN B 296      19.926 -25.062 -11.192  1.00 67.68           N  
ATOM   2309  OE1 GLN B 296      21.886 -25.324 -12.264  1.00 67.68           O  
ATOM   2310  N   ASP B 297      22.357 -21.371 -16.959  1.00 62.28           N  
ATOM   2311  CA  ASP B 297      23.391 -21.034 -17.933  1.00 62.28           C  
ATOM   2312  C   ASP B 297      24.653 -21.861 -17.701  1.00 62.28           C  
ATOM   2313  CB  ASP B 297      23.721 -19.541 -17.870  1.00 62.28           C  
ATOM   2314  O   ASP B 297      25.755 -21.314 -17.628  1.00 62.28           O  
ATOM   2315  CG  ASP B 297      23.323 -18.792 -19.130  1.00 62.28           C  
ATOM   2316  OD1 ASP B 297      23.057 -19.439 -20.166  1.00 62.28           O  
ATOM   2317  OD2 ASP B 297      23.279 -17.544 -19.087  1.00 62.28           O  
ATOM   2318  N   THR B 298      24.697 -23.144 -17.377  1.00 64.18           N  
ATOM   2319  CA  THR B 298      25.813 -24.044 -17.105  1.00 64.18           C  
ATOM   2320  C   THR B 298      26.609 -24.318 -18.377  1.00 64.18           C  
ATOM   2321  CB  THR B 298      25.323 -25.375 -16.505  1.00 64.18           C  
ATOM   2322  O   THR B 298      27.804 -24.613 -18.316  1.00 64.18           O  
ATOM   2323  CG2 THR B 298      24.971 -25.216 -15.029  1.00 64.18           C  
ATOM   2324  OG1 THR B 298      24.160 -25.814 -17.217  1.00 64.18           O  
ATOM   2325  N   GLY B 299      26.145 -24.041 -19.707  1.00 68.91           N  
ATOM   2326  CA  GLY B 299      26.774 -24.353 -20.980  1.00 68.91           C  
ATOM   2327  C   GLY B 299      26.736 -25.832 -21.317  1.00 68.91           C  
ATOM   2328  O   GLY B 299      27.320 -26.262 -22.314  1.00 68.91           O  
ATOM   2329  N   LYS B 300      26.067 -26.697 -20.532  1.00 78.55           N  
ATOM   2330  CA  LYS B 300      26.008 -28.139 -20.749  1.00 78.55           C  
ATOM   2331  C   LYS B 300      24.749 -28.528 -21.520  1.00 78.55           C  
ATOM   2332  CB  LYS B 300      26.057 -28.886 -19.415  1.00 78.55           C  
ATOM   2333  O   LYS B 300      24.038 -29.456 -21.130  1.00 78.55           O  
ATOM   2334  CG  LYS B 300      27.376 -28.737 -18.671  1.00 78.55           C  
ATOM   2335  CD  LYS B 300      27.388 -29.555 -17.386  1.00 78.55           C  
ATOM   2336  CE  LYS B 300      28.678 -29.351 -16.605  1.00 78.55           C  
ATOM   2337  NZ  LYS B 300      28.691 -30.144 -15.339  1.00 78.55           N  
ATOM   2338  N   TYR B 301      24.368 -27.753 -22.385  1.00 78.80           N  
ATOM   2339  CA  TYR B 301      23.190 -28.076 -23.183  1.00 78.80           C  
ATOM   2340  C   TYR B 301      23.419 -27.743 -24.653  1.00 78.80           C  
ATOM   2341  CB  TYR B 301      21.964 -27.320 -22.662  1.00 78.80           C  
ATOM   2342  O   TYR B 301      24.324 -26.974 -24.988  1.00 78.80           O  
ATOM   2343  CG  TYR B 301      22.068 -25.821 -22.805  1.00 78.80           C  
ATOM   2344  CD1 TYR B 301      22.668 -25.047 -21.815  1.00 78.80           C  
ATOM   2345  CD2 TYR B 301      21.567 -25.176 -23.931  1.00 78.80           C  
ATOM   2346  CE1 TYR B 301      22.765 -23.665 -21.941  1.00 78.80           C  
ATOM   2347  CE2 TYR B 301      21.658 -23.795 -24.068  1.00 78.80           C  
ATOM   2348  OH  TYR B 301      22.351 -21.682 -23.201  1.00 78.80           O  
ATOM   2349  CZ  TYR B 301      22.258 -23.049 -23.070  1.00 78.80           C  
ATOM   2350  N   CYS B 302      22.682 -28.431 -25.561  1.00 79.12           N  
ATOM   2351  CA  CYS B 302      22.768 -28.127 -26.985  1.00 79.12           C  
ATOM   2352  C   CYS B 302      21.397 -28.209 -27.644  1.00 79.12           C  
ATOM   2353  CB  CYS B 302      23.736 -29.085 -27.680  1.00 79.12           C  
ATOM   2354  O   CYS B 302      20.490 -28.861 -27.122  1.00 79.12           O  
ATOM   2355  SG  CYS B 302      23.240 -30.819 -27.582  1.00 79.12           S  
ATOM   2356  N   PHE B 303      21.265 -27.409 -28.548  1.00 79.34           N  
ATOM   2357  CA  PHE B 303      20.032 -27.454 -29.326  1.00 79.34           C  
ATOM   2358  C   PHE B 303      20.315 -27.214 -30.804  1.00 79.34           C  
ATOM   2359  CB  PHE B 303      19.030 -26.417 -28.808  1.00 79.34           C  
ATOM   2360  O   PHE B 303      21.310 -26.576 -31.155  1.00 79.34           O  
ATOM   2361  CG  PHE B 303      19.499 -24.994 -28.954  1.00 79.34           C  
ATOM   2362  CD1 PHE B 303      20.233 -24.383 -27.945  1.00 79.34           C  
ATOM   2363  CD2 PHE B 303      19.205 -24.268 -30.101  1.00 79.34           C  
ATOM   2364  CE1 PHE B 303      20.668 -23.066 -28.077  1.00 79.34           C  
ATOM   2365  CE2 PHE B 303      19.636 -22.952 -30.240  1.00 79.34           C  
ATOM   2366  CZ  PHE B 303      20.367 -22.353 -29.227  1.00 79.34           C  
ATOM   2367  N   GLY B 304      19.533 -27.782 -31.682  1.00 79.33           N  
ATOM   2368  CA  GLY B 304      19.736 -27.677 -33.118  1.00 79.33           C  
ATOM   2369  C   GLY B 304      20.403 -28.900 -33.718  1.00 79.33           C  
ATOM   2370  O   GLY B 304      21.148 -29.605 -33.035  1.00 79.33           O  
ATOM   2371  N   VAL B 305      20.179 -29.223 -34.890  1.00 78.37           N  
ATOM   2372  CA  VAL B 305      20.685 -30.414 -35.566  1.00 78.37           C  
ATOM   2373  C   VAL B 305      22.202 -30.321 -35.712  1.00 78.37           C  
ATOM   2374  CB  VAL B 305      20.027 -30.602 -36.951  1.00 78.37           C  
ATOM   2375  O   VAL B 305      22.924 -31.259 -35.365  1.00 78.37           O  
ATOM   2376  CG1 VAL B 305      20.562 -31.858 -37.637  1.00 78.37           C  
ATOM   2377  CG2 VAL B 305      18.507 -30.670 -36.815  1.00 78.37           C  
ATOM   2378  N   GLU B 306      22.688 -29.177 -36.070  1.00 75.30           N  
ATOM   2379  CA  GLU B 306      24.114 -28.996 -36.324  1.00 75.30           C  
ATOM   2380  C   GLU B 306      24.920 -29.078 -35.031  1.00 75.30           C  
ATOM   2381  CB  GLU B 306      24.371 -27.657 -37.020  1.00 75.30           C  
ATOM   2382  O   GLU B 306      25.906 -29.815 -34.952  1.00 75.30           O  
ATOM   2383  CG  GLU B 306      24.063 -27.670 -38.510  1.00 75.30           C  
ATOM   2384  CD  GLU B 306      24.335 -26.338 -39.191  1.00 75.30           C  
ATOM   2385  OE1 GLU B 306      24.106 -26.224 -40.416  1.00 75.30           O  
ATOM   2386  OE2 GLU B 306      24.782 -25.400 -38.492  1.00 75.30           O  
ATOM   2387  N   ASP B 307      24.464 -28.402 -34.088  1.00 76.86           N  
ATOM   2388  CA  ASP B 307      25.158 -28.352 -32.805  1.00 76.86           C  
ATOM   2389  C   ASP B 307      25.105 -29.705 -32.099  1.00 76.86           C  
ATOM   2390  CB  ASP B 307      24.556 -27.267 -31.910  1.00 76.86           C  
ATOM   2391  O   ASP B 307      26.079 -30.121 -31.468  1.00 76.86           O  
ATOM   2392  CG  ASP B 307      24.824 -25.862 -32.419  1.00 76.86           C  
ATOM   2393  OD1 ASP B 307      25.664 -25.693 -33.329  1.00 76.86           O  
ATOM   2394  OD2 ASP B 307      24.193 -24.914 -31.902  1.00 76.86           O  
ATOM   2395  N   THR B 308      23.950 -30.355 -32.269  1.00 80.40           N  
ATOM   2396  CA  THR B 308      23.768 -31.641 -31.606  1.00 80.40           C  
ATOM   2397  C   THR B 308      24.682 -32.699 -32.218  1.00 80.40           C  
ATOM   2398  CB  THR B 308      22.304 -32.112 -31.693  1.00 80.40           C  
ATOM   2399  O   THR B 308      25.285 -33.497 -31.498  1.00 80.40           O  
ATOM   2400  CG2 THR B 308      21.991 -33.138 -30.609  1.00 80.40           C  
ATOM   2401  OG1 THR B 308      21.435 -30.983 -31.532  1.00 80.40           O  
ATOM   2402  N   LEU B 309      24.775 -32.663 -33.499  1.00 80.18           N  
ATOM   2403  CA  LEU B 309      25.630 -33.631 -34.176  1.00 80.18           C  
ATOM   2404  C   LEU B 309      27.099 -33.380 -33.853  1.00 80.18           C  
ATOM   2405  CB  LEU B 309      25.411 -33.572 -35.690  1.00 80.18           C  
ATOM   2406  O   LEU B 309      27.867 -34.325 -33.662  1.00 80.18           O  
ATOM   2407  CG  LEU B 309      24.193 -34.324 -36.229  1.00 80.18           C  
ATOM   2408  CD1 LEU B 309      23.798 -33.782 -37.599  1.00 80.18           C  
ATOM   2409  CD2 LEU B 309      24.478 -35.821 -36.303  1.00 80.18           C  
ATOM   2410  N   LYS B 310      27.429 -32.118 -33.813  1.00 78.22           N  
ATOM   2411  CA  LYS B 310      28.795 -31.765 -33.436  1.00 78.22           C  
ATOM   2412  C   LYS B 310      29.109 -32.227 -32.016  1.00 78.22           C  
ATOM   2413  CB  LYS B 310      29.012 -30.256 -33.556  1.00 78.22           C  
ATOM   2414  O   LYS B 310      30.193 -32.754 -31.755  1.00 78.22           O  
ATOM   2415  CG  LYS B 310      29.232 -29.774 -34.982  1.00 78.22           C  
ATOM   2416  CD  LYS B 310      29.490 -28.274 -35.032  1.00 78.22           C  
ATOM   2417  CE  LYS B 310      29.565 -27.765 -36.465  1.00 78.22           C  
ATOM   2418  NZ  LYS B 310      29.714 -26.280 -36.519  1.00 78.22           N  
ATOM   2419  N   ALA B 311      28.249 -32.030 -31.281  1.00 78.07           N  
ATOM   2420  CA  ALA B 311      28.409 -32.445 -29.890  1.00 78.07           C  
ATOM   2421  C   ALA B 311      28.486 -33.965 -29.776  1.00 78.07           C  
ATOM   2422  CB  ALA B 311      27.260 -31.908 -29.039  1.00 78.07           C  
ATOM   2423  O   ALA B 311      29.226 -34.494 -28.943  1.00 78.07           O  
ATOM   2424  N   LEU B 312      27.709 -34.642 -30.603  1.00 80.93           N  
ATOM   2425  CA  LEU B 312      27.715 -36.101 -30.609  1.00 80.93           C  
ATOM   2426  C   LEU B 312      29.067 -36.637 -31.068  1.00 80.93           C  
ATOM   2427  CB  LEU B 312      26.605 -36.639 -31.516  1.00 80.93           C  
ATOM   2428  O   LEU B 312      29.578 -37.608 -30.505  1.00 80.93           O  
ATOM   2429  CG  LEU B 312      25.390 -37.247 -30.813  1.00 80.93           C  
ATOM   2430  CD1 LEU B 312      24.103 -36.798 -31.496  1.00 80.93           C  
ATOM   2431  CD2 LEU B 312      25.489 -38.769 -30.796  1.00 80.93           C  
ATOM   2432  N   GLU B 313      29.635 -36.026 -32.063  1.00 76.00           N  
ATOM   2433  CA  GLU B 313      30.933 -36.433 -32.592  1.00 76.00           C  
ATOM   2434  C   GLU B 313      32.037 -36.237 -31.557  1.00 76.00           C  
ATOM   2435  CB  GLU B 313      31.262 -35.653 -33.867  1.00 76.00           C  
ATOM   2436  O   GLU B 313      32.982 -37.026 -31.493  1.00 76.00           O  
ATOM   2437  CG  GLU B 313      30.478 -36.111 -35.088  1.00 76.00           C  
ATOM   2438  CD  GLU B 313      30.750 -35.270 -36.326  1.00 76.00           C  
ATOM   2439  OE1 GLU B 313      30.153 -35.547 -37.391  1.00 76.00           O  
ATOM   2440  OE2 GLU B 313      31.568 -34.328 -36.230  1.00 76.00           O  
ATOM   2441  N   MET B 314      31.783 -35.277 -30.714  1.00 77.30           N  
ATOM   2442  CA  MET B 314      32.754 -34.996 -29.660  1.00 77.30           C  
ATOM   2443  C   MET B 314      32.527 -35.902 -28.455  1.00 77.30           C  
ATOM   2444  CB  MET B 314      32.676 -33.529 -29.233  1.00 77.30           C  
ATOM   2445  O   MET B 314      33.366 -35.968 -27.555  1.00 77.30           O  
ATOM   2446  CG  MET B 314      33.128 -32.553 -30.307  1.00 77.30           C  
ATOM   2447  SD  MET B 314      33.402 -30.862 -29.650  1.00 77.30           S  
ATOM   2448  CE  MET B 314      31.687 -30.280 -29.538  1.00 77.30           C  
ATOM   2449  N   GLY B 315      31.555 -36.671 -28.579  1.00 76.29           N  
ATOM   2450  CA  GLY B 315      31.208 -37.554 -27.477  1.00 76.29           C  
ATOM   2451  C   GLY B 315      30.776 -36.809 -26.229  1.00 76.29           C  
ATOM   2452  O   GLY B 315      30.957 -37.301 -25.113  1.00 76.29           O  
ATOM   2453  N   ALA B 316      30.285 -35.642 -26.346  1.00 78.04           N  
ATOM   2454  CA  ALA B 316      29.941 -34.790 -25.211  1.00 78.04           C  
ATOM   2455  C   ALA B 316      28.493 -35.007 -24.781  1.00 78.04           C  
ATOM   2456  CB  ALA B 316      30.175 -33.322 -25.559  1.00 78.04           C  
ATOM   2457  O   ALA B 316      28.106 -34.632 -23.671  1.00 78.04           O  
ATOM   2458  N   VAL B 317      27.694 -35.699 -25.510  1.00 82.49           N  
ATOM   2459  CA  VAL B 317      26.263 -35.800 -25.242  1.00 82.49           C  
ATOM   2460  C   VAL B 317      25.995 -36.974 -24.303  1.00 82.49           C  
ATOM   2461  CB  VAL B 317      25.452 -35.964 -26.546  1.00 82.49           C  
ATOM   2462  O   VAL B 317      26.321 -38.120 -24.623  1.00 82.49           O  
ATOM   2463  CG1 VAL B 317      23.959 -36.078 -26.243  1.00 82.49           C  
ATOM   2464  CG2 VAL B 317      25.720 -34.795 -27.492  1.00 82.49           C  
ATOM   2465  N   GLU B 318      25.469 -36.638 -23.204  1.00 81.13           N  
ATOM   2466  CA  GLU B 318      25.049 -37.677 -22.268  1.00 81.13           C  
ATOM   2467  C   GLU B 318      23.663 -38.209 -22.620  1.00 81.13           C  
ATOM   2468  CB  GLU B 318      25.060 -37.144 -20.833  1.00 81.13           C  
ATOM   2469  O   GLU B 318      23.485 -39.414 -22.810  1.00 81.13           O  
ATOM   2470  CG  GLU B 318      24.809 -38.213 -19.779  1.00 81.13           C  
ATOM   2471  CD  GLU B 318      24.828 -37.670 -18.359  1.00 81.13           C  
ATOM   2472  OE1 GLU B 318      24.530 -38.435 -17.413  1.00 81.13           O  
ATOM   2473  OE2 GLU B 318      25.141 -36.471 -18.190  1.00 81.13           O  
ATOM   2474  N   ILE B 319      22.730 -37.265 -22.690  1.00 85.72           N  
ATOM   2475  CA  ILE B 319      21.360 -37.649 -23.014  1.00 85.72           C  
ATOM   2476  C   ILE B 319      20.898 -36.907 -24.266  1.00 85.72           C  
ATOM   2477  CB  ILE B 319      20.400 -37.363 -21.837  1.00 85.72           C  
ATOM   2478  O   ILE B 319      20.865 -35.674 -24.288  1.00 85.72           O  
ATOM   2479  CG1 ILE B 319      20.889 -38.067 -20.566  1.00 85.72           C  
ATOM   2480  CG2 ILE B 319      18.973 -37.794 -22.188  1.00 85.72           C  
ATOM   2481  CD1 ILE B 319      20.126 -37.675 -19.309  1.00 85.72           C  
ATOM   2482  N   LEU B 320      20.574 -37.641 -25.308  1.00 85.61           N  
ATOM   2483  CA  LEU B 320      20.049 -37.074 -26.546  1.00 85.61           C  
ATOM   2484  C   LEU B 320      18.525 -37.101 -26.553  1.00 85.61           C  
ATOM   2485  CB  LEU B 320      20.590 -37.839 -27.757  1.00 85.61           C  
ATOM   2486  O   LEU B 320      17.917 -38.161 -26.381  1.00 85.61           O  
ATOM   2487  CG  LEU B 320      20.183 -37.307 -29.132  1.00 85.61           C  
ATOM   2488  CD1 LEU B 320      20.874 -35.976 -29.412  1.00 85.61           C  
ATOM   2489  CD2 LEU B 320      20.512 -38.325 -30.219  1.00 85.61           C  
ATOM   2490  N   ILE B 321      18.000 -35.937 -26.656  1.00 86.63           N  
ATOM   2491  CA  ILE B 321      16.545 -35.824 -26.648  1.00 86.63           C  
ATOM   2492  C   ILE B 321      16.044 -35.518 -28.058  1.00 86.63           C  
ATOM   2493  CB  ILE B 321      16.068 -34.734 -25.662  1.00 86.63           C  
ATOM   2494  O   ILE B 321      16.448 -34.524 -28.665  1.00 86.63           O  
ATOM   2495  CG1 ILE B 321      16.688 -34.959 -24.278  1.00 86.63           C  
ATOM   2496  CG2 ILE B 321      14.539 -34.712 -25.580  1.00 86.63           C  
ATOM   2497  CD1 ILE B 321      16.469 -33.806 -23.307  1.00 86.63           C  
ATOM   2498  N   VAL B 322      15.198 -36.367 -28.520  1.00 87.28           N  
ATOM   2499  CA  VAL B 322      14.713 -36.162 -29.881  1.00 87.28           C  
ATOM   2500  C   VAL B 322      13.197 -36.337 -29.921  1.00 87.28           C  
ATOM   2501  CB  VAL B 322      15.388 -37.131 -30.876  1.00 87.28           C  
ATOM   2502  O   VAL B 322      12.654 -37.247 -29.290  1.00 87.28           O  
ATOM   2503  CG1 VAL B 322      14.936 -36.839 -32.306  1.00 87.28           C  
ATOM   2504  CG2 VAL B 322      16.909 -37.037 -30.764  1.00 87.28           C  
ATOM   2505  N   TYR B 323      12.602 -35.550 -30.721  1.00 85.66           N  
ATOM   2506  CA  TYR B 323      11.160 -35.613 -30.932  1.00 85.66           C  
ATOM   2507  C   TYR B 323      10.790 -36.795 -31.821  1.00 85.66           C  
ATOM   2508  CB  TYR B 323      10.651 -34.310 -31.557  1.00 85.66           C  
ATOM   2509  O   TYR B 323      11.468 -37.068 -32.814  1.00 85.66           O  
ATOM   2510  CG  TYR B 323       9.176 -34.327 -31.879  1.00 85.66           C  
ATOM   2511  CD1 TYR B 323       8.723 -34.085 -33.174  1.00 85.66           C  
ATOM   2512  CD2 TYR B 323       8.234 -34.585 -30.889  1.00 85.66           C  
ATOM   2513  CE1 TYR B 323       7.365 -34.098 -33.474  1.00 85.66           C  
ATOM   2514  CE2 TYR B 323       6.873 -34.600 -31.179  1.00 85.66           C  
ATOM   2515  OH  TYR B 323       5.103 -34.370 -32.764  1.00 85.66           O  
ATOM   2516  CZ  TYR B 323       6.449 -34.356 -32.472  1.00 85.66           C  
ATOM   2517  N   GLU B 324       9.768 -37.478 -31.475  1.00 78.68           N  
ATOM   2518  CA  GLU B 324       9.357 -38.706 -32.150  1.00 78.68           C  
ATOM   2519  C   GLU B 324       9.048 -38.449 -33.623  1.00 78.68           C  
ATOM   2520  CB  GLU B 324       8.138 -39.319 -31.457  1.00 78.68           C  
ATOM   2521  O   GLU B 324       9.388 -39.263 -34.484  1.00 78.68           O  
ATOM   2522  CG  GLU B 324       7.805 -40.727 -31.928  1.00 78.68           C  
ATOM   2523  CD  GLU B 324       6.593 -41.323 -31.230  1.00 78.68           C  
ATOM   2524  OE1 GLU B 324       6.188 -42.455 -31.579  1.00 78.68           O  
ATOM   2525  OE2 GLU B 324       6.044 -40.652 -30.328  1.00 78.68           O  
ATOM   2526  N   ASN B 325       8.434 -37.359 -33.842  1.00 80.44           N  
ATOM   2527  CA  ASN B 325       8.068 -37.074 -35.226  1.00 80.44           C  
ATOM   2528  C   ASN B 325       8.981 -36.017 -35.840  1.00 80.44           C  
ATOM   2529  CB  ASN B 325       6.607 -36.628 -35.314  1.00 80.44           C  
ATOM   2530  O   ASN B 325       8.517 -35.133 -36.562  1.00 80.44           O  
ATOM   2531  CG  ASN B 325       5.634 -37.757 -35.033  1.00 80.44           C  
ATOM   2532  ND2 ASN B 325       4.413 -37.406 -34.649  1.00 80.44           N  
ATOM   2533  OD1 ASN B 325       5.978 -38.935 -35.159  1.00 80.44           O  
ATOM   2534  N   LEU B 326      10.257 -36.157 -35.587  1.00 79.27           N  
ATOM   2535  CA  LEU B 326      11.226 -35.228 -36.158  1.00 79.27           C  
ATOM   2536  C   LEU B 326      11.276 -35.359 -37.676  1.00 79.27           C  
ATOM   2537  CB  LEU B 326      12.617 -35.474 -35.567  1.00 79.27           C  
ATOM   2538  O   LEU B 326      11.455 -36.460 -38.203  1.00 79.27           O  
ATOM   2539  CG  LEU B 326      13.608 -34.312 -35.659  1.00 79.27           C  
ATOM   2540  CD1 LEU B 326      13.645 -33.541 -34.344  1.00 79.27           C  
ATOM   2541  CD2 LEU B 326      14.998 -34.822 -36.026  1.00 79.27           C  
ATOM   2542  N   ASP B 327      10.946 -34.292 -38.409  1.00 77.82           N  
ATOM   2543  CA  ASP B 327      10.856 -34.305 -39.866  1.00 77.82           C  
ATOM   2544  C   ASP B 327      12.195 -33.937 -40.502  1.00 77.82           C  
ATOM   2545  CB  ASP B 327       9.765 -33.346 -40.346  1.00 77.82           C  
ATOM   2546  O   ASP B 327      12.298 -32.932 -41.208  1.00 77.82           O  
ATOM   2547  CG  ASP B 327       8.369 -33.784 -39.938  1.00 77.82           C  
ATOM   2548  OD1 ASP B 327       8.160 -34.988 -39.675  1.00 77.82           O  
ATOM   2549  OD2 ASP B 327       7.470 -32.918 -39.883  1.00 77.82           O  
ATOM   2550  N   ILE B 328      13.342 -34.455 -40.137  1.00 79.98           N  
ATOM   2551  CA  ILE B 328      14.649 -34.193 -40.730  1.00 79.98           C  
ATOM   2552  C   ILE B 328      15.206 -35.477 -41.340  1.00 79.98           C  
ATOM   2553  CB  ILE B 328      15.637 -33.621 -39.690  1.00 79.98           C  
ATOM   2554  O   ILE B 328      15.173 -36.536 -40.709  1.00 79.98           O  
ATOM   2555  CG1 ILE B 328      15.072 -32.341 -39.063  1.00 79.98           C  
ATOM   2556  CG2 ILE B 328      17.004 -33.360 -40.329  1.00 79.98           C  
ATOM   2557  CD1 ILE B 328      15.850 -31.849 -37.850  1.00 79.98           C  
ATOM   2558  N   MET B 329      15.582 -35.409 -42.639  1.00 79.82           N  
ATOM   2559  CA  MET B 329      16.117 -36.566 -43.351  1.00 79.82           C  
ATOM   2560  C   MET B 329      17.629 -36.453 -43.515  1.00 79.82           C  
ATOM   2561  CB  MET B 329      15.451 -36.710 -44.721  1.00 79.82           C  
ATOM   2562  O   MET B 329      18.152 -35.362 -43.749  1.00 79.82           O  
ATOM   2563  CG  MET B 329      14.017 -37.207 -44.656  1.00 79.82           C  
ATOM   2564  SD  MET B 329      13.900 -38.942 -44.068  1.00 79.82           S  
ATOM   2565  CE  MET B 329      14.163 -39.827 -45.630  1.00 79.82           C  
ATOM   2566  N   ARG B 330      18.233 -37.537 -43.276  1.00 72.91           N  
ATOM   2567  CA  ARG B 330      19.680 -37.616 -43.449  1.00 72.91           C  
ATOM   2568  C   ARG B 330      20.039 -38.168 -44.824  1.00 72.91           C  
ATOM   2569  CB  ARG B 330      20.306 -38.485 -42.355  1.00 72.91           C  
ATOM   2570  O   ARG B 330      19.569 -39.241 -45.210  1.00 72.91           O  
ATOM   2571  CG  ARG B 330      21.817 -38.616 -42.462  1.00 72.91           C  
ATOM   2572  CD  ARG B 330      22.378 -39.552 -41.401  1.00 72.91           C  
ATOM   2573  NE  ARG B 330      23.819 -39.734 -41.550  1.00 72.91           N  
ATOM   2574  NH1 ARG B 330      23.739 -42.042 -41.524  1.00 72.91           N  
ATOM   2575  NH2 ARG B 330      25.750 -40.963 -41.742  1.00 72.91           N  
ATOM   2576  CZ  ARG B 330      24.433 -40.912 -41.605  1.00 72.91           C  
ATOM   2577  N   TYR B 331      20.833 -37.404 -45.642  1.00 76.84           N  
ATOM   2578  CA  TYR B 331      21.247 -37.823 -46.976  1.00 76.84           C  
ATOM   2579  C   TYR B 331      22.758 -38.009 -47.045  1.00 76.84           C  
ATOM   2580  CB  TYR B 331      20.798 -36.801 -48.025  1.00 76.84           C  
ATOM   2581  O   TYR B 331      23.516 -37.173 -46.546  1.00 76.84           O  
ATOM   2582  CG  TYR B 331      19.299 -36.702 -48.173  1.00 76.84           C  
ATOM   2583  CD1 TYR B 331      18.603 -37.576 -49.005  1.00 76.84           C  
ATOM   2584  CD2 TYR B 331      18.577 -35.734 -47.484  1.00 76.84           C  
ATOM   2585  CE1 TYR B 331      17.222 -37.487 -49.146  1.00 76.84           C  
ATOM   2586  CE2 TYR B 331      17.196 -35.636 -47.618  1.00 76.84           C  
ATOM   2587  OH  TYR B 331      15.161 -36.424 -48.586  1.00 76.84           O  
ATOM   2588  CZ  TYR B 331      16.528 -36.516 -48.450  1.00 76.84           C  
ATOM   2589  N   VAL B 332      23.189 -39.073 -47.679  1.00 75.92           N  
ATOM   2590  CA  VAL B 332      24.610 -39.315 -47.905  1.00 75.92           C  
ATOM   2591  C   VAL B 332      24.919 -39.227 -49.398  1.00 75.92           C  
ATOM   2592  CB  VAL B 332      25.046 -40.691 -47.351  1.00 75.92           C  
ATOM   2593  O   VAL B 332      24.400 -40.013 -50.193  1.00 75.92           O  
ATOM   2594  CG1 VAL B 332      26.549 -40.895 -47.536  1.00 75.92           C  
ATOM   2595  CG2 VAL B 332      24.663 -40.818 -45.878  1.00 75.92           C  
ATOM   2596  N   LEU B 333      25.644 -38.239 -49.811  1.00 74.96           N  
ATOM   2597  CA  LEU B 333      25.911 -37.992 -51.224  1.00 74.96           C  
ATOM   2598  C   LEU B 333      27.367 -38.291 -51.563  1.00 74.96           C  
ATOM   2599  CB  LEU B 333      25.577 -36.543 -51.588  1.00 74.96           C  
ATOM   2600  O   LEU B 333      28.255 -38.099 -50.728  1.00 74.96           O  
ATOM   2601  CG  LEU B 333      24.119 -36.116 -51.405  1.00 74.96           C  
ATOM   2602  CD1 LEU B 333      24.031 -34.608 -51.196  1.00 74.96           C  
ATOM   2603  CD2 LEU B 333      23.283 -36.545 -52.606  1.00 74.96           C  
ATOM   2604  N   HIS B 334      27.565 -38.934 -52.672  1.00 72.62           N  
ATOM   2605  CA  HIS B 334      28.902 -39.163 -53.208  1.00 72.62           C  
ATOM   2606  C   HIS B 334      29.244 -38.145 -54.291  1.00 72.62           C  
ATOM   2607  CB  HIS B 334      29.019 -40.583 -53.767  1.00 72.62           C  
ATOM   2608  O   HIS B 334      28.490 -37.979 -55.253  1.00 72.62           O  
ATOM   2609  CG  HIS B 334      30.431 -41.037 -53.959  1.00 72.62           C  
ATOM   2610  CD2 HIS B 334      31.042 -41.620 -55.017  1.00 72.62           C  
ATOM   2611  ND1 HIS B 334      31.393 -40.911 -52.980  1.00 72.62           N  
ATOM   2612  CE1 HIS B 334      32.537 -41.398 -53.430  1.00 72.62           C  
ATOM   2613  NE2 HIS B 334      32.351 -41.835 -54.664  1.00 72.62           N  
ATOM   2614  N   CYS B 335      30.275 -37.239 -54.014  1.00 65.32           N  
ATOM   2615  CA  CYS B 335      30.703 -36.244 -54.992  1.00 65.32           C  
ATOM   2616  C   CYS B 335      31.531 -36.888 -56.098  1.00 65.32           C  
ATOM   2617  CB  CYS B 335      31.513 -35.140 -54.313  1.00 65.32           C  
ATOM   2618  O   CYS B 335      32.404 -37.714 -55.825  1.00 65.32           O  
ATOM   2619  SG  CYS B 335      30.503 -33.784 -53.676  1.00 65.32           S  
ATOM   2620  N   GLN B 336      30.920 -36.909 -57.296  1.00 64.32           N  
ATOM   2621  CA  GLN B 336      31.629 -37.433 -58.458  1.00 64.32           C  
ATOM   2622  C   GLN B 336      32.965 -36.723 -58.654  1.00 64.32           C  
ATOM   2623  CB  GLN B 336      30.772 -37.296 -59.718  1.00 64.32           C  
ATOM   2624  O   GLN B 336      33.024 -35.492 -58.668  1.00 64.32           O  
ATOM   2625  CG  GLN B 336      29.845 -38.479 -59.963  1.00 64.32           C  
ATOM   2626  CD  GLN B 336      29.053 -38.347 -61.250  1.00 64.32           C  
ATOM   2627  NE2 GLN B 336      28.246 -39.357 -61.556  1.00 64.32           N  
ATOM   2628  OE1 GLN B 336      29.165 -37.345 -61.964  1.00 64.32           O  
ATOM   2629  N   GLY B 337      34.146 -37.336 -58.384  1.00 58.11           N  
ATOM   2630  CA  GLY B 337      35.512 -36.896 -58.616  1.00 58.11           C  
ATOM   2631  C   GLY B 337      36.332 -36.797 -57.344  1.00 58.11           C  
ATOM   2632  O   GLY B 337      37.563 -36.756 -57.394  1.00 58.11           O  
ATOM   2633  N   THR B 338      35.617 -36.481 -56.244  1.00 58.03           N  
ATOM   2634  CA  THR B 338      36.292 -36.417 -54.953  1.00 58.03           C  
ATOM   2635  C   THR B 338      35.786 -37.516 -54.023  1.00 58.03           C  
ATOM   2636  CB  THR B 338      36.092 -35.044 -54.285  1.00 58.03           C  
ATOM   2637  O   THR B 338      34.645 -37.966 -54.149  1.00 58.03           O  
ATOM   2638  CG2 THR B 338      37.235 -34.094 -54.628  1.00 58.03           C  
ATOM   2639  OG1 THR B 338      34.859 -34.473 -54.740  1.00 58.03           O  
ATOM   2640  N   GLU B 339      36.422 -38.505 -53.798  1.00 56.01           N  
ATOM   2641  CA  GLU B 339      36.081 -39.550 -52.838  1.00 56.01           C  
ATOM   2642  C   GLU B 339      35.429 -38.961 -51.590  1.00 56.01           C  
ATOM   2643  CB  GLU B 339      37.325 -40.353 -52.452  1.00 56.01           C  
ATOM   2644  O   GLU B 339      35.242 -39.661 -50.592  1.00 56.01           O  
ATOM   2645  CG  GLU B 339      37.655 -41.479 -53.422  1.00 56.01           C  
ATOM   2646  CD  GLU B 339      38.844 -42.320 -52.983  1.00 56.01           C  
ATOM   2647  OE1 GLU B 339      39.191 -43.294 -53.688  1.00 56.01           O  
ATOM   2648  OE2 GLU B 339      39.431 -42.002 -51.924  1.00 56.01           O  
ATOM   2649  N   GLU B 340      35.071 -37.638 -51.580  1.00 62.73           N  
ATOM   2650  CA  GLU B 340      34.558 -37.093 -50.327  1.00 62.73           C  
ATOM   2651  C   GLU B 340      33.044 -37.261 -50.231  1.00 62.73           C  
ATOM   2652  CB  GLU B 340      34.933 -35.615 -50.189  1.00 62.73           C  
ATOM   2653  O   GLU B 340      32.327 -37.042 -51.209  1.00 62.73           O  
ATOM   2654  CG  GLU B 340      36.314 -35.385 -49.594  1.00 62.73           C  
ATOM   2655  CD  GLU B 340      36.636 -33.915 -49.376  1.00 62.73           C  
ATOM   2656  OE1 GLU B 340      37.701 -33.606 -48.795  1.00 62.73           O  
ATOM   2657  OE2 GLU B 340      35.816 -33.065 -49.790  1.00 62.73           O  
ATOM   2658  N   GLU B 341      32.528 -38.061 -49.279  1.00 63.10           N  
ATOM   2659  CA  GLU B 341      31.126 -38.263 -48.922  1.00 63.10           C  
ATOM   2660  C   GLU B 341      30.562 -37.047 -48.194  1.00 63.10           C  
ATOM   2661  CB  GLU B 341      30.967 -39.515 -48.056  1.00 63.10           C  
ATOM   2662  O   GLU B 341      31.185 -36.527 -47.265  1.00 63.10           O  
ATOM   2663  CG  GLU B 341      31.213 -40.817 -48.805  1.00 63.10           C  
ATOM   2664  CD  GLU B 341      31.050 -42.051 -47.933  1.00 63.10           C  
ATOM   2665  OE1 GLU B 341      31.153 -43.183 -48.458  1.00 63.10           O  
ATOM   2666  OE2 GLU B 341      30.817 -41.885 -46.715  1.00 63.10           O  
ATOM   2667  N   LYS B 342      29.605 -36.319 -48.867  1.00 69.19           N  
ATOM   2668  CA  LYS B 342      28.945 -35.194 -48.211  1.00 69.19           C  
ATOM   2669  C   LYS B 342      27.630 -35.626 -47.570  1.00 69.19           C  
ATOM   2670  CB  LYS B 342      28.695 -34.062 -49.209  1.00 69.19           C  
ATOM   2671  O   LYS B 342      26.795 -36.259 -48.220  1.00 69.19           O  
ATOM   2672  CG  LYS B 342      28.787 -32.670 -48.602  1.00 69.19           C  
ATOM   2673  CD  LYS B 342      28.642 -31.587 -49.663  1.00 69.19           C  
ATOM   2674  CE  LYS B 342      28.711 -30.193 -49.054  1.00 69.19           C  
ATOM   2675  NZ  LYS B 342      28.627 -29.128 -50.097  1.00 69.19           N  
ATOM   2676  N   ILE B 343      27.554 -35.419 -46.257  1.00 71.95           N  
ATOM   2677  CA  ILE B 343      26.347 -35.765 -45.515  1.00 71.95           C  
ATOM   2678  C   ILE B 343      25.470 -34.526 -45.350  1.00 71.95           C  
ATOM   2679  CB  ILE B 343      26.686 -36.370 -44.134  1.00 71.95           C  
ATOM   2680  O   ILE B 343      25.942 -33.479 -44.903  1.00 71.95           O  
ATOM   2681  CG1 ILE B 343      27.650 -37.552 -44.291  1.00 71.95           C  
ATOM   2682  CG2 ILE B 343      25.410 -36.798 -43.404  1.00 71.95           C  
ATOM   2683  CD1 ILE B 343      28.256 -38.035 -42.981  1.00 71.95           C  
ATOM   2684  N   LEU B 344      24.125 -34.560 -45.809  1.00 73.86           N  
ATOM   2685  CA  LEU B 344      23.212 -33.427 -45.701  1.00 73.86           C  
ATOM   2686  C   LEU B 344      22.017 -33.774 -44.819  1.00 73.86           C  
ATOM   2687  CB  LEU B 344      22.730 -32.992 -47.087  1.00 73.86           C  
ATOM   2688  O   LEU B 344      21.510 -34.897 -44.869  1.00 73.86           O  
ATOM   2689  CG  LEU B 344      23.742 -32.237 -47.951  1.00 73.86           C  
ATOM   2690  CD1 LEU B 344      23.431 -32.440 -49.430  1.00 73.86           C  
ATOM   2691  CD2 LEU B 344      23.745 -30.753 -47.599  1.00 73.86           C  
ATOM   2692  N   TYR B 345      21.699 -32.809 -43.939  1.00 75.65           N  
ATOM   2693  CA  TYR B 345      20.499 -32.908 -43.115  1.00 75.65           C  
ATOM   2694  C   TYR B 345      19.438 -31.915 -43.574  1.00 75.65           C  
ATOM   2695  CB  TYR B 345      20.838 -32.665 -41.641  1.00 75.65           C  
ATOM   2696  O   TYR B 345      19.633 -30.701 -43.479  1.00 75.65           O  
ATOM   2697  CG  TYR B 345      21.960 -33.533 -41.125  1.00 75.65           C  
ATOM   2698  CD1 TYR B 345      21.728 -34.852 -40.743  1.00 75.65           C  
ATOM   2699  CD2 TYR B 345      23.254 -33.035 -41.018  1.00 75.65           C  
ATOM   2700  CE1 TYR B 345      22.759 -35.654 -40.265  1.00 75.65           C  
ATOM   2701  CE2 TYR B 345      24.293 -33.828 -40.541  1.00 75.65           C  
ATOM   2702  OH  TYR B 345      25.060 -35.925 -39.697  1.00 75.65           O  
ATOM   2703  CZ  TYR B 345      24.036 -35.135 -40.169  1.00 75.65           C  
ATOM   2704  N   LEU B 346      18.344 -32.369 -44.232  1.00 73.16           N  
ATOM   2705  CA  LEU B 346      17.418 -31.425 -44.847  1.00 73.16           C  
ATOM   2706  C   LEU B 346      16.003 -31.623 -44.313  1.00 73.16           C  
ATOM   2707  CB  LEU B 346      17.426 -31.580 -46.371  1.00 73.16           C  
ATOM   2708  O   LEU B 346      15.603 -32.749 -44.008  1.00 73.16           O  
ATOM   2709  CG  LEU B 346      18.694 -31.118 -47.092  1.00 73.16           C  
ATOM   2710  CD1 LEU B 346      18.853 -31.864 -48.412  1.00 73.16           C  
ATOM   2711  CD2 LEU B 346      18.659 -29.612 -47.324  1.00 73.16           C  
ATOM   2712  N   THR B 347      15.359 -30.523 -44.067  1.00 71.81           N  
ATOM   2713  CA  THR B 347      13.930 -30.528 -43.774  1.00 71.81           C  
ATOM   2714  C   THR B 347      13.117 -30.715 -45.051  1.00 71.81           C  
ATOM   2715  CB  THR B 347      13.499 -29.226 -43.073  1.00 71.81           C  
ATOM   2716  O   THR B 347      13.624 -30.498 -46.154  1.00 71.81           O  
ATOM   2717  CG2 THR B 347      13.904 -29.233 -41.603  1.00 71.81           C  
ATOM   2718  OG1 THR B 347      14.122 -28.111 -43.724  1.00 71.81           O  
ATOM   2719  N   PRO B 348      12.036 -31.236 -45.037  1.00 65.81           N  
ATOM   2720  CA  PRO B 348      11.211 -31.429 -46.232  1.00 65.81           C  
ATOM   2721  C   PRO B 348      11.142 -30.180 -47.108  1.00 65.81           C  
ATOM   2722  CB  PRO B 348       9.834 -31.771 -45.658  1.00 65.81           C  
ATOM   2723  O   PRO B 348      11.106 -30.285 -48.337  1.00 65.81           O  
ATOM   2724  CG  PRO B 348      10.016 -31.727 -44.175  1.00 65.81           C  
ATOM   2725  CD  PRO B 348      11.436 -31.337 -43.881  1.00 65.81           C  
ATOM   2726  N   GLU B 349      11.166 -28.976 -46.466  1.00 63.99           N  
ATOM   2727  CA  GLU B 349      11.106 -27.719 -47.206  1.00 63.99           C  
ATOM   2728  C   GLU B 349      12.406 -27.461 -47.963  1.00 63.99           C  
ATOM   2729  CB  GLU B 349      10.808 -26.552 -46.261  1.00 63.99           C  
ATOM   2730  O   GLU B 349      12.385 -26.984 -49.099  1.00 63.99           O  
ATOM   2731  CG  GLU B 349       9.349 -26.458 -45.840  1.00 63.99           C  
ATOM   2732  CD  GLU B 349       9.085 -25.352 -44.831  1.00 63.99           C  
ATOM   2733  OE1 GLU B 349       7.911 -25.152 -44.443  1.00 63.99           O  
ATOM   2734  OE2 GLU B 349      10.060 -24.681 -44.424  1.00 63.99           O  
ATOM   2735  N   GLN B 350      13.484 -27.859 -47.430  1.00 67.31           N  
ATOM   2736  CA  GLN B 350      14.807 -27.647 -48.007  1.00 67.31           C  
ATOM   2737  C   GLN B 350      15.104 -28.674 -49.095  1.00 67.31           C  
ATOM   2738  CB  GLN B 350      15.883 -27.707 -46.921  1.00 67.31           C  
ATOM   2739  O   GLN B 350      15.903 -28.416 -49.999  1.00 67.31           O  
ATOM   2740  CG  GLN B 350      15.870 -26.513 -45.976  1.00 67.31           C  
ATOM   2741  CD  GLN B 350      16.897 -26.632 -44.865  1.00 67.31           C  
ATOM   2742  NE2 GLN B 350      17.150 -25.528 -44.170  1.00 67.31           N  
ATOM   2743  OE1 GLN B 350      17.458 -27.708 -44.634  1.00 67.31           O  
ATOM   2744  N   GLU B 351      14.440 -29.865 -49.096  1.00 65.34           N  
ATOM   2745  CA  GLU B 351      14.598 -30.938 -50.073  1.00 65.34           C  
ATOM   2746  C   GLU B 351      14.128 -30.499 -51.457  1.00 65.34           C  
ATOM   2747  CB  GLU B 351      13.831 -32.187 -49.629  1.00 65.34           C  
ATOM   2748  O   GLU B 351      14.648 -30.966 -52.472  1.00 65.34           O  
ATOM   2749  CG  GLU B 351      14.587 -33.487 -49.862  1.00 65.34           C  
ATOM   2750  CD  GLU B 351      13.849 -34.711 -49.341  1.00 65.34           C  
ATOM   2751  OE1 GLU B 351      14.334 -35.846 -49.550  1.00 65.34           O  
ATOM   2752  OE2 GLU B 351      12.778 -34.533 -48.720  1.00 65.34           O  
ATOM   2753  N   LYS B 352      13.188 -29.565 -51.434  1.00 66.18           N  
ATOM   2754  CA  LYS B 352      12.621 -29.096 -52.695  1.00 66.18           C  
ATOM   2755  C   LYS B 352      13.618 -28.226 -53.455  1.00 66.18           C  
ATOM   2756  CB  LYS B 352      11.329 -28.317 -52.446  1.00 66.18           C  
ATOM   2757  O   LYS B 352      13.575 -28.153 -54.685  1.00 66.18           O  
ATOM   2758  CG  LYS B 352      10.133 -29.194 -52.107  1.00 66.18           C  
ATOM   2759  CD  LYS B 352       8.862 -28.369 -51.948  1.00 66.18           C  
ATOM   2760  CE  LYS B 352       7.682 -29.235 -51.528  1.00 66.18           C  
ATOM   2761  NZ  LYS B 352       6.444 -28.424 -51.327  1.00 66.18           N  
ATOM   2762  N   ASP B 353      14.566 -27.683 -52.800  1.00 64.48           N  
ATOM   2763  CA  ASP B 353      15.602 -26.847 -53.400  1.00 64.48           C  
ATOM   2764  C   ASP B 353      16.749 -27.698 -53.940  1.00 64.48           C  
ATOM   2765  CB  ASP B 353      16.131 -25.835 -52.382  1.00 64.48           C  
ATOM   2766  O   ASP B 353      17.468 -28.340 -53.172  1.00 64.48           O  
ATOM   2767  CG  ASP B 353      15.379 -24.517 -52.410  1.00 64.48           C  
ATOM   2768  OD1 ASP B 353      14.687 -24.230 -53.411  1.00 64.48           O  
ATOM   2769  OD2 ASP B 353      15.480 -23.756 -51.423  1.00 64.48           O  
ATOM   2770  N   LYS B 354      16.749 -28.030 -55.159  1.00 64.82           N  
ATOM   2771  CA  LYS B 354      17.693 -28.894 -55.863  1.00 64.82           C  
ATOM   2772  C   LYS B 354      19.116 -28.352 -55.761  1.00 64.82           C  
ATOM   2773  CB  LYS B 354      17.292 -29.040 -57.332  1.00 64.82           C  
ATOM   2774  O   LYS B 354      20.073 -29.035 -56.131  1.00 64.82           O  
ATOM   2775  CG  LYS B 354      16.126 -29.990 -57.564  1.00 64.82           C  
ATOM   2776  CD  LYS B 354      15.857 -30.192 -59.050  1.00 64.82           C  
ATOM   2777  CE  LYS B 354      14.658 -31.102 -59.283  1.00 64.82           C  
ATOM   2778  NZ  LYS B 354      14.361 -31.265 -60.737  1.00 64.82           N  
ATOM   2779  N   SER B 355      19.207 -27.116 -55.299  1.00 64.94           N  
ATOM   2780  CA  SER B 355      20.520 -26.484 -55.216  1.00 64.94           C  
ATOM   2781  C   SER B 355      21.420 -27.210 -54.222  1.00 64.94           C  
ATOM   2782  CB  SER B 355      20.384 -25.015 -54.816  1.00 64.94           C  
ATOM   2783  O   SER B 355      22.643 -27.221 -54.377  1.00 64.94           O  
ATOM   2784  OG  SER B 355      19.099 -24.758 -54.275  1.00 64.94           O  
ATOM   2785  N   HIS B 356      20.720 -27.975 -53.374  1.00 63.01           N  
ATOM   2786  CA  HIS B 356      21.482 -28.642 -52.324  1.00 63.01           C  
ATOM   2787  C   HIS B 356      22.094 -29.944 -52.829  1.00 63.01           C  
ATOM   2788  CB  HIS B 356      20.593 -28.916 -51.109  1.00 63.01           C  
ATOM   2789  O   HIS B 356      23.057 -30.449 -52.248  1.00 63.01           O  
ATOM   2790  CG  HIS B 356      20.341 -27.707 -50.265  1.00 63.01           C  
ATOM   2791  CD2 HIS B 356      19.211 -26.992 -50.051  1.00 63.01           C  
ATOM   2792  ND1 HIS B 356      21.329 -27.099 -49.522  1.00 63.01           N  
ATOM   2793  CE1 HIS B 356      20.816 -26.060 -48.884  1.00 63.01           C  
ATOM   2794  NE2 HIS B 356      19.532 -25.973 -49.189  1.00 63.01           N  
ATOM   2795  N   PHE B 357      21.641 -30.311 -53.997  1.00 64.10           N  
ATOM   2796  CA  PHE B 357      22.112 -31.579 -54.540  1.00 64.10           C  
ATOM   2797  C   PHE B 357      23.104 -31.347 -55.674  1.00 64.10           C  
ATOM   2798  CB  PHE B 357      20.935 -32.423 -55.038  1.00 64.10           C  
ATOM   2799  O   PHE B 357      23.676 -32.298 -56.210  1.00 64.10           O  
ATOM   2800  CG  PHE B 357      20.072 -32.973 -53.934  1.00 64.10           C  
ATOM   2801  CD1 PHE B 357      20.414 -34.156 -53.290  1.00 64.10           C  
ATOM   2802  CD2 PHE B 357      18.919 -32.307 -53.541  1.00 64.10           C  
ATOM   2803  CE1 PHE B 357      19.618 -34.667 -52.268  1.00 64.10           C  
ATOM   2804  CE2 PHE B 357      18.118 -32.812 -52.520  1.00 64.10           C  
ATOM   2805  CZ  PHE B 357      18.469 -33.992 -51.886  1.00 64.10           C  
ATOM   2806  N   THR B 358      23.221 -30.044 -55.992  1.00 65.56           N  
ATOM   2807  CA  THR B 358      24.071 -29.711 -57.130  1.00 65.56           C  
ATOM   2808  C   THR B 358      25.332 -28.985 -56.669  1.00 65.56           C  
ATOM   2809  CB  THR B 358      23.319 -28.840 -58.153  1.00 65.56           C  
ATOM   2810  O   THR B 358      25.280 -28.158 -55.757  1.00 65.56           O  
ATOM   2811  CG2 THR B 358      23.382 -29.452 -59.548  1.00 65.56           C  
ATOM   2812  OG1 THR B 358      21.947 -28.724 -57.756  1.00 65.56           O  
ATOM   2813  N   ASP B 359      26.471 -29.537 -56.959  1.00 59.88           N  
ATOM   2814  CA  ASP B 359      27.743 -28.876 -56.683  1.00 59.88           C  
ATOM   2815  C   ASP B 359      27.827 -27.528 -57.396  1.00 59.88           C  
ATOM   2816  CB  ASP B 359      28.913 -29.767 -57.104  1.00 59.88           C  
ATOM   2817  O   ASP B 359      27.521 -27.429 -58.586  1.00 59.88           O  
ATOM   2818  CG  ASP B 359      29.754 -30.236 -55.929  1.00 59.88           C  
ATOM   2819  OD1 ASP B 359      29.698 -29.607 -54.850  1.00 59.88           O  
ATOM   2820  OD2 ASP B 359      30.480 -31.241 -56.084  1.00 59.88           O  
ATOM   2821  N   LYS B 360      27.705 -26.379 -56.679  1.00 58.98           N  
ATOM   2822  CA  LYS B 360      27.764 -25.016 -57.199  1.00 58.98           C  
ATOM   2823  C   LYS B 360      28.869 -24.873 -58.242  1.00 58.98           C  
ATOM   2824  CB  LYS B 360      27.984 -24.017 -56.062  1.00 58.98           C  
ATOM   2825  O   LYS B 360      28.702 -24.163 -59.236  1.00 58.98           O  
ATOM   2826  CG  LYS B 360      26.706 -23.599 -55.350  1.00 58.98           C  
ATOM   2827  CD  LYS B 360      26.973 -22.517 -54.312  1.00 58.98           C  
ATOM   2828  CE  LYS B 360      25.707 -22.148 -53.549  1.00 58.98           C  
ATOM   2829  NZ  LYS B 360      25.975 -21.125 -52.494  1.00 58.98           N  
ATOM   2830  N   GLU B 361      30.038 -25.604 -58.078  1.00 56.69           N  
ATOM   2831  CA  GLU B 361      31.185 -25.397 -58.957  1.00 56.69           C  
ATOM   2832  C   GLU B 361      31.065 -26.234 -60.227  1.00 56.69           C  
ATOM   2833  CB  GLU B 361      32.489 -25.733 -58.227  1.00 56.69           C  
ATOM   2834  O   GLU B 361      31.332 -25.744 -61.327  1.00 56.69           O  
ATOM   2835  CG  GLU B 361      33.024 -24.595 -57.370  1.00 56.69           C  
ATOM   2836  CD  GLU B 361      34.401 -24.877 -56.791  1.00 56.69           C  
ATOM   2837  OE1 GLU B 361      35.010 -23.959 -56.196  1.00 56.69           O  
ATOM   2838  OE2 GLU B 361      34.876 -26.026 -56.934  1.00 56.69           O  
ATOM   2839  N   THR B 362      30.847 -27.502 -60.071  1.00 59.00           N  
ATOM   2840  CA  THR B 362      30.896 -28.458 -61.172  1.00 59.00           C  
ATOM   2841  C   THR B 362      29.501 -28.703 -61.739  1.00 59.00           C  
ATOM   2842  CB  THR B 362      31.513 -29.796 -60.723  1.00 59.00           C  
ATOM   2843  O   THR B 362      29.356 -29.108 -62.894  1.00 59.00           O  
ATOM   2844  CG2 THR B 362      33.017 -29.820 -60.975  1.00 59.00           C  
ATOM   2845  OG1 THR B 362      31.270 -29.981 -59.323  1.00 59.00           O  
ATOM   2846  N   GLY B 363      28.397 -27.882 -61.296  1.00 60.73           N  
ATOM   2847  CA  GLY B 363      27.026 -28.048 -61.751  1.00 60.73           C  
ATOM   2848  C   GLY B 363      26.580 -29.498 -61.785  1.00 60.73           C  
ATOM   2849  O   GLY B 363      25.530 -29.817 -62.347  1.00 60.73           O  
ATOM   2850  N   GLN B 364      27.474 -30.459 -61.485  1.00 64.01           N  
ATOM   2851  CA  GLN B 364      27.118 -31.871 -61.570  1.00 64.01           C  
ATOM   2852  C   GLN B 364      26.339 -32.317 -60.337  1.00 64.01           C  
ATOM   2853  CB  GLN B 364      28.372 -32.732 -61.739  1.00 64.01           C  
ATOM   2854  O   GLN B 364      26.607 -31.855 -59.226  1.00 64.01           O  
ATOM   2855  CG  GLN B 364      28.802 -32.914 -63.188  1.00 64.01           C  
ATOM   2856  CD  GLN B 364      29.972 -33.868 -63.338  1.00 64.01           C  
ATOM   2857  NE2 GLN B 364      30.426 -34.061 -64.571  1.00 64.01           N  
ATOM   2858  OE1 GLN B 364      30.464 -34.427 -62.352  1.00 64.01           O  
ATOM   2859  N   GLU B 365      25.208 -33.049 -60.526  1.00 64.93           N  
ATOM   2860  CA  GLU B 365      24.320 -33.591 -59.502  1.00 64.93           C  
ATOM   2861  C   GLU B 365      25.015 -34.679 -58.688  1.00 64.93           C  
ATOM   2862  CB  GLU B 365      23.042 -34.146 -60.137  1.00 64.93           C  
ATOM   2863  O   GLU B 365      25.676 -35.555 -59.249  1.00 64.93           O  
ATOM   2864  CG  GLU B 365      21.953 -33.103 -60.339  1.00 64.93           C  
ATOM   2865  CD  GLU B 365      20.668 -33.680 -60.913  1.00 64.93           C  
ATOM   2866  OE1 GLU B 365      19.677 -32.929 -61.058  1.00 64.93           O  
ATOM   2867  OE2 GLU B 365      20.652 -34.893 -61.218  1.00 64.93           O  
ATOM   2868  N   HIS B 366      25.072 -34.538 -57.425  1.00 66.58           N  
ATOM   2869  CA  HIS B 366      25.658 -35.504 -56.502  1.00 66.58           C  
ATOM   2870  C   HIS B 366      24.874 -36.811 -56.501  1.00 66.58           C  
ATOM   2871  CB  HIS B 366      25.717 -34.925 -55.087  1.00 66.58           C  
ATOM   2872  O   HIS B 366      23.658 -36.810 -56.707  1.00 66.58           O  
ATOM   2873  CG  HIS B 366      26.760 -33.867 -54.914  1.00 66.58           C  
ATOM   2874  CD2 HIS B 366      27.815 -33.788 -54.070  1.00 66.58           C  
ATOM   2875  ND1 HIS B 366      26.783 -32.715 -55.669  1.00 66.58           N  
ATOM   2876  CE1 HIS B 366      27.811 -31.971 -55.296  1.00 66.58           C  
ATOM   2877  NE2 HIS B 366      28.453 -32.600 -54.326  1.00 66.58           N  
ATOM   2878  N   GLU B 367      25.498 -38.003 -56.630  1.00 65.89           N  
ATOM   2879  CA  GLU B 367      24.852 -39.312 -56.583  1.00 65.89           C  
ATOM   2880  C   GLU B 367      24.386 -39.647 -55.169  1.00 65.89           C  
ATOM   2881  CB  GLU B 367      25.802 -40.398 -57.095  1.00 65.89           C  
ATOM   2882  O   GLU B 367      25.171 -39.589 -54.221  1.00 65.89           O  
ATOM   2883  CG  GLU B 367      25.649 -40.698 -58.579  1.00 65.89           C  
ATOM   2884  CD  GLU B 367      26.583 -41.794 -59.069  1.00 65.89           C  
ATOM   2885  OE1 GLU B 367      26.553 -42.122 -60.276  1.00 65.89           O  
ATOM   2886  OE2 GLU B 367      27.351 -42.328 -58.238  1.00 65.89           O  
ATOM   2887  N   LEU B 368      23.044 -39.875 -54.993  1.00 67.99           N  
ATOM   2888  CA  LEU B 368      22.429 -40.231 -53.719  1.00 67.99           C  
ATOM   2889  C   LEU B 368      22.741 -41.677 -53.350  1.00 67.99           C  
ATOM   2890  CB  LEU B 368      20.914 -40.023 -53.779  1.00 67.99           C  
ATOM   2891  O   LEU B 368      22.436 -42.597 -54.113  1.00 67.99           O  
ATOM   2892  CG  LEU B 368      20.239 -39.574 -52.482  1.00 67.99           C  
ATOM   2893  CD1 LEU B 368      19.507 -38.253 -52.695  1.00 67.99           C  
ATOM   2894  CD2 LEU B 368      19.280 -40.647 -51.977  1.00 67.99           C  
ATOM   2895  N   ILE B 369      23.494 -41.916 -52.380  1.00 66.70           N  
ATOM   2896  CA  ILE B 369      23.845 -43.258 -51.928  1.00 66.70           C  
ATOM   2897  C   ILE B 369      22.742 -43.802 -51.022  1.00 66.70           C  
ATOM   2898  CB  ILE B 369      25.201 -43.268 -51.186  1.00 66.70           C  
ATOM   2899  O   ILE B 369      22.196 -44.878 -51.277  1.00 66.70           O  
ATOM   2900  CG1 ILE B 369      26.314 -42.749 -52.103  1.00 66.70           C  
ATOM   2901  CG2 ILE B 369      25.525 -44.674 -50.673  1.00 66.70           C  
ATOM   2902  CD1 ILE B 369      27.620 -42.445 -51.381  1.00 66.70           C  
ATOM   2903  N   GLU B 370      22.495 -43.046 -49.893  1.00 72.64           N  
ATOM   2904  CA  GLU B 370      21.554 -43.521 -48.884  1.00 72.64           C  
ATOM   2905  C   GLU B 370      20.738 -42.370 -48.303  1.00 72.64           C  
ATOM   2906  CB  GLU B 370      22.293 -44.259 -47.765  1.00 72.64           C  
ATOM   2907  O   GLU B 370      21.235 -41.247 -48.187  1.00 72.64           O  
ATOM   2908  CG  GLU B 370      21.412 -45.212 -46.969  1.00 72.64           C  
ATOM   2909  CD  GLU B 370      22.157 -45.931 -45.857  1.00 72.64           C  
ATOM   2910  OE1 GLU B 370      21.515 -46.661 -45.068  1.00 72.64           O  
ATOM   2911  OE2 GLU B 370      23.395 -45.763 -45.772  1.00 72.64           O  
ATOM   2912  N   SER B 371      19.392 -42.619 -48.214  1.00 76.37           N  
ATOM   2913  CA  SER B 371      18.511 -41.666 -47.547  1.00 76.37           C  
ATOM   2914  C   SER B 371      17.785 -42.312 -46.373  1.00 76.37           C  
ATOM   2915  CB  SER B 371      17.493 -41.094 -48.535  1.00 76.37           C  
ATOM   2916  O   SER B 371      17.205 -43.391 -46.512  1.00 76.37           O  
ATOM   2917  OG  SER B 371      16.525 -42.070 -48.880  1.00 76.37           O  
ATOM   2918  N   MET B 372      18.068 -41.715 -45.159  1.00 73.61           N  
ATOM   2919  CA  MET B 372      17.392 -42.230 -43.972  1.00 73.61           C  
ATOM   2920  C   MET B 372      16.961 -41.091 -43.054  1.00 73.61           C  
ATOM   2921  CB  MET B 372      18.301 -43.198 -43.213  1.00 73.61           C  
ATOM   2922  O   MET B 372      17.607 -40.042 -43.014  1.00 73.61           O  
ATOM   2923  CG  MET B 372      19.522 -42.536 -42.595  1.00 73.61           C  
ATOM   2924  SD  MET B 372      20.580 -43.725 -41.682  1.00 73.61           S  
ATOM   2925  CE  MET B 372      21.063 -44.831 -43.037  1.00 73.61           C  
ATOM   2926  N   PRO B 373      15.775 -41.339 -42.508  1.00 79.80           N  
ATOM   2927  CA  PRO B 373      15.379 -40.356 -41.497  1.00 79.80           C  
ATOM   2928  C   PRO B 373      16.395 -40.233 -40.364  1.00 79.80           C  
ATOM   2929  CB  PRO B 373      14.046 -40.901 -40.978  1.00 79.80           C  
ATOM   2930  O   PRO B 373      16.976 -41.235 -39.940  1.00 79.80           O  
ATOM   2931  CG  PRO B 373      13.614 -41.896 -42.006  1.00 79.80           C  
ATOM   2932  CD  PRO B 373      14.825 -42.349 -42.770  1.00 79.80           C  
ATOM   2933  N   LEU B 374      16.649 -39.024 -39.794  1.00 83.36           N  
ATOM   2934  CA  LEU B 374      17.659 -38.744 -38.780  1.00 83.36           C  
ATOM   2935  C   LEU B 374      17.367 -39.512 -37.495  1.00 83.36           C  
ATOM   2936  CB  LEU B 374      17.724 -37.243 -38.487  1.00 83.36           C  
ATOM   2937  O   LEU B 374      18.285 -40.027 -36.853  1.00 83.36           O  
ATOM   2938  CG  LEU B 374      18.848 -36.780 -37.560  1.00 83.36           C  
ATOM   2939  CD1 LEU B 374      20.204 -36.984 -38.228  1.00 83.36           C  
ATOM   2940  CD2 LEU B 374      18.653 -35.319 -37.170  1.00 83.36           C  
ATOM   2941  N   LEU B 375      16.145 -39.541 -37.081  1.00 81.64           N  
ATOM   2942  CA  LEU B 375      15.768 -40.226 -35.849  1.00 81.64           C  
ATOM   2943  C   LEU B 375      16.155 -41.700 -35.906  1.00 81.64           C  
ATOM   2944  CB  LEU B 375      14.263 -40.091 -35.600  1.00 81.64           C  
ATOM   2945  O   LEU B 375      16.633 -42.259 -34.916  1.00 81.64           O  
ATOM   2946  CG  LEU B 375      13.773 -40.461 -34.199  1.00 81.64           C  
ATOM   2947  CD1 LEU B 375      13.930 -39.277 -33.252  1.00 81.64           C  
ATOM   2948  CD2 LEU B 375      12.321 -40.925 -34.246  1.00 81.64           C  
ATOM   2949  N   GLU B 376      15.839 -42.274 -37.039  1.00 79.58           N  
ATOM   2950  CA  GLU B 376      16.207 -43.674 -37.223  1.00 79.58           C  
ATOM   2951  C   GLU B 376      17.720 -43.861 -37.149  1.00 79.58           C  
ATOM   2952  CB  GLU B 376      15.677 -44.199 -38.560  1.00 79.58           C  
ATOM   2953  O   GLU B 376      18.202 -44.859 -36.610  1.00 79.58           O  
ATOM   2954  CG  GLU B 376      15.328 -45.680 -38.544  1.00 79.58           C  
ATOM   2955  CD  GLU B 376      14.619 -46.143 -39.807  1.00 79.58           C  
ATOM   2956  OE1 GLU B 376      14.287 -47.346 -39.910  1.00 79.58           O  
ATOM   2957  OE2 GLU B 376      14.395 -45.296 -40.700  1.00 79.58           O  
ATOM   2958  N   TRP B 377      18.331 -42.885 -37.716  1.00 79.31           N  
ATOM   2959  CA  TRP B 377      19.788 -42.926 -37.645  1.00 79.31           C  
ATOM   2960  C   TRP B 377      20.265 -42.848 -36.199  1.00 79.31           C  
ATOM   2961  CB  TRP B 377      20.399 -41.783 -38.461  1.00 79.31           C  
ATOM   2962  O   TRP B 377      21.153 -43.600 -35.790  1.00 79.31           O  
ATOM   2963  CG  TRP B 377      21.893 -41.838 -38.562  1.00 79.31           C  
ATOM   2964  CD1 TRP B 377      22.633 -42.586 -39.435  1.00 79.31           C  
ATOM   2965  CD2 TRP B 377      22.831 -41.118 -37.755  1.00 79.31           C  
ATOM   2966  CE2 TRP B 377      24.124 -41.478 -38.196  1.00 79.31           C  
ATOM   2967  CE3 TRP B 377      22.703 -40.203 -36.702  1.00 79.31           C  
ATOM   2968  NE1 TRP B 377      23.976 -42.373 -39.220  1.00 79.31           N  
ATOM   2969  CH2 TRP B 377      25.129 -40.059 -36.590  1.00 79.31           C  
ATOM   2970  CZ2 TRP B 377      25.282 -40.952 -37.618  1.00 79.31           C  
ATOM   2971  CZ3 TRP B 377      23.857 -39.681 -36.129  1.00 79.31           C  
ATOM   2972  N   PHE B 378      19.716 -42.033 -35.426  1.00 85.98           N  
ATOM   2973  CA  PHE B 378      20.064 -41.902 -34.016  1.00 85.98           C  
ATOM   2974  C   PHE B 378      19.776 -43.196 -33.265  1.00 85.98           C  
ATOM   2975  CB  PHE B 378      19.295 -40.741 -33.376  1.00 85.98           C  
ATOM   2976  O   PHE B 378      20.581 -43.635 -32.441  1.00 85.98           O  
ATOM   2977  CG  PHE B 378      19.891 -39.389 -33.661  1.00 85.98           C  
ATOM   2978  CD1 PHE B 378      21.253 -39.166 -33.500  1.00 85.98           C  
ATOM   2979  CD2 PHE B 378      19.088 -38.340 -34.090  1.00 85.98           C  
ATOM   2980  CE1 PHE B 378      21.807 -37.916 -33.762  1.00 85.98           C  
ATOM   2981  CE2 PHE B 378      19.635 -37.087 -34.354  1.00 85.98           C  
ATOM   2982  CZ  PHE B 378      20.994 -36.877 -34.189  1.00 85.98           C  
ATOM   2983  N   ALA B 379      18.635 -43.705 -33.572  1.00 78.67           N  
ATOM   2984  CA  ALA B 379      18.189 -44.919 -32.895  1.00 78.67           C  
ATOM   2985  C   ALA B 379      19.163 -46.069 -33.133  1.00 78.67           C  
ATOM   2986  CB  ALA B 379      16.789 -45.307 -33.364  1.00 78.67           C  
ATOM   2987  O   ALA B 379      19.377 -46.903 -32.250  1.00 78.67           O  
ATOM   2988  N   ASN B 380      19.827 -46.071 -34.278  1.00 78.60           N  
ATOM   2989  CA  ASN B 380      20.730 -47.162 -34.629  1.00 78.60           C  
ATOM   2990  C   ASN B 380      22.162 -46.867 -34.192  1.00 78.60           C  
ATOM   2991  CB  ASN B 380      20.680 -47.437 -36.133  1.00 78.60           C  
ATOM   2992  O   ASN B 380      22.951 -47.788 -33.973  1.00 78.60           O  
ATOM   2993  CG  ASN B 380      19.346 -48.003 -36.579  1.00 78.60           C  
ATOM   2994  ND2 ASN B 380      19.019 -47.817 -37.853  1.00 78.60           N  
ATOM   2995  OD1 ASN B 380      18.615 -48.602 -35.786  1.00 78.60           O  
ATOM   2996  N   ASN B 381      22.572 -45.582 -33.989  1.00 79.57           N  
ATOM   2997  CA  ASN B 381      23.977 -45.225 -33.829  1.00 79.57           C  
ATOM   2998  C   ASN B 381      24.235 -44.555 -32.482  1.00 79.57           C  
ATOM   2999  CB  ASN B 381      24.434 -44.315 -34.971  1.00 79.57           C  
ATOM   3000  O   ASN B 381      25.381 -44.254 -32.143  1.00 79.57           O  
ATOM   3001  CG  ASN B 381      24.518 -45.042 -36.299  1.00 79.57           C  
ATOM   3002  ND2 ASN B 381      24.077 -44.383 -37.364  1.00 79.57           N  
ATOM   3003  OD1 ASN B 381      24.975 -46.186 -36.366  1.00 79.57           O  
ATOM   3004  N   TYR B 382      23.249 -44.400 -31.726  1.00 79.30           N  
ATOM   3005  CA  TYR B 382      23.413 -43.613 -30.509  1.00 79.30           C  
ATOM   3006  C   TYR B 382      24.342 -44.316 -29.526  1.00 79.30           C  
ATOM   3007  CB  TYR B 382      22.056 -43.353 -29.850  1.00 79.30           C  
ATOM   3008  O   TYR B 382      25.071 -43.663 -28.776  1.00 79.30           O  
ATOM   3009  CG  TYR B 382      21.390 -44.599 -29.318  1.00 79.30           C  
ATOM   3010  CD1 TYR B 382      20.601 -45.396 -30.144  1.00 79.30           C  
ATOM   3011  CD2 TYR B 382      21.547 -44.980 -27.990  1.00 79.30           C  
ATOM   3012  CE1 TYR B 382      19.983 -46.545 -29.658  1.00 79.30           C  
ATOM   3013  CE2 TYR B 382      20.935 -46.127 -27.494  1.00 79.30           C  
ATOM   3014  OH  TYR B 382      19.548 -48.037 -27.848  1.00 79.30           O  
ATOM   3015  CZ  TYR B 382      20.157 -46.901 -28.334  1.00 79.30           C  
ATOM   3016  N   LYS B 383      24.321 -45.660 -29.541  1.00 76.77           N  
ATOM   3017  CA  LYS B 383      25.161 -46.441 -28.638  1.00 76.77           C  
ATOM   3018  C   LYS B 383      26.639 -46.265 -28.973  1.00 76.77           C  
ATOM   3019  CB  LYS B 383      24.783 -47.921 -28.699  1.00 76.77           C  
ATOM   3020  O   LYS B 383      27.495 -46.342 -28.089  1.00 76.77           O  
ATOM   3021  CG  LYS B 383      23.463 -48.252 -28.016  1.00 76.77           C  
ATOM   3022  CD  LYS B 383      23.182 -49.748 -28.038  1.00 76.77           C  
ATOM   3023  CE  LYS B 383      21.826 -50.072 -27.425  1.00 76.77           C  
ATOM   3024  NZ  LYS B 383      21.525 -51.534 -27.488  1.00 76.77           N  
ATOM   3025  N   LYS B 384      26.965 -45.994 -30.255  1.00 76.50           N  
ATOM   3026  CA  LYS B 384      28.341 -45.781 -30.696  1.00 76.50           C  
ATOM   3027  C   LYS B 384      28.926 -44.515 -30.076  1.00 76.50           C  
ATOM   3028  CB  LYS B 384      28.410 -45.698 -32.221  1.00 76.50           C  
ATOM   3029  O   LYS B 384      30.133 -44.435 -29.837  1.00 76.50           O  
ATOM   3030  CG  LYS B 384      28.097 -47.009 -32.927  1.00 76.50           C  
ATOM   3031  CD  LYS B 384      28.219 -46.873 -34.439  1.00 76.50           C  
ATOM   3032  CE  LYS B 384      27.845 -48.166 -35.150  1.00 76.50           C  
ATOM   3033  NZ  LYS B 384      27.895 -48.017 -36.635  1.00 76.50           N  
ATOM   3034  N   PHE B 385      28.131 -43.598 -29.710  1.00 79.85           N  
ATOM   3035  CA  PHE B 385      28.574 -42.316 -29.175  1.00 79.85           C  
ATOM   3036  C   PHE B 385      28.503 -42.312 -27.653  1.00 79.85           C  
ATOM   3037  CB  PHE B 385      27.727 -41.173 -29.743  1.00 79.85           C  
ATOM   3038  O   PHE B 385      28.987 -41.380 -27.006  1.00 79.85           O  
ATOM   3039  CG  PHE B 385      27.836 -41.021 -31.237  1.00 79.85           C  
ATOM   3040  CD1 PHE B 385      28.942 -40.403 -31.807  1.00 79.85           C  
ATOM   3041  CD2 PHE B 385      26.832 -41.497 -32.070  1.00 79.85           C  
ATOM   3042  CE1 PHE B 385      29.046 -40.260 -33.189  1.00 79.85           C  
ATOM   3043  CE2 PHE B 385      26.929 -41.359 -33.452  1.00 79.85           C  
ATOM   3044  CZ  PHE B 385      28.036 -40.739 -34.009  1.00 79.85           C  
ATOM   3045  N   GLY B 386      28.065 -43.426 -27.063  1.00 73.22           N  
ATOM   3046  CA  GLY B 386      27.920 -43.502 -25.618  1.00 73.22           C  
ATOM   3047  C   GLY B 386      26.819 -42.607 -25.081  1.00 73.22           C  
ATOM   3048  O   GLY B 386      26.921 -42.089 -23.967  1.00 73.22           O  
ATOM   3049  N   ALA B 387      25.863 -42.320 -25.884  1.00 79.21           N  
ATOM   3050  CA  ALA B 387      24.765 -41.445 -25.481  1.00 79.21           C  
ATOM   3051  C   ALA B 387      23.495 -42.247 -25.211  1.00 79.21           C  
ATOM   3052  CB  ALA B 387      24.505 -40.389 -26.552  1.00 79.21           C  
ATOM   3053  O   ALA B 387      23.382 -43.402 -25.630  1.00 79.21           O  
ATOM   3054  N   THR B 388      22.707 -41.712 -24.289  1.00 83.56           N  
ATOM   3055  CA  THR B 388      21.377 -42.266 -24.065  1.00 83.56           C  
ATOM   3056  C   THR B 388      20.333 -41.515 -24.886  1.00 83.56           C  
ATOM   3057  CB  THR B 388      20.995 -42.216 -22.574  1.00 83.56           C  
ATOM   3058  O   THR B 388      20.334 -40.283 -24.922  1.00 83.56           O  
ATOM   3059  CG2 THR B 388      21.571 -43.409 -21.818  1.00 83.56           C  
ATOM   3060  OG1 THR B 388      21.505 -41.008 -21.996  1.00 83.56           O  
ATOM   3061  N   LEU B 389      19.547 -42.191 -25.677  1.00 83.12           N  
ATOM   3062  CA  LEU B 389      18.536 -41.586 -26.537  1.00 83.12           C  
ATOM   3063  C   LEU B 389      17.164 -41.624 -25.872  1.00 83.12           C  
ATOM   3064  CB  LEU B 389      18.482 -42.304 -27.888  1.00 83.12           C  
ATOM   3065  O   LEU B 389      16.712 -42.683 -25.432  1.00 83.12           O  
ATOM   3066  CG  LEU B 389      17.438 -41.797 -28.884  1.00 83.12           C  
ATOM   3067  CD1 LEU B 389      17.845 -40.433 -29.430  1.00 83.12           C  
ATOM   3068  CD2 LEU B 389      17.250 -42.799 -30.018  1.00 83.12           C  
ATOM   3069  N   GLU B 390      16.636 -40.422 -25.726  1.00 83.21           N  
ATOM   3070  CA  GLU B 390      15.280 -40.315 -25.196  1.00 83.21           C  
ATOM   3071  C   GLU B 390      14.334 -39.696 -26.221  1.00 83.21           C  
ATOM   3072  CB  GLU B 390      15.270 -39.492 -23.906  1.00 83.21           C  
ATOM   3073  O   GLU B 390      14.545 -38.564 -26.664  1.00 83.21           O  
ATOM   3074  CG  GLU B 390      15.764 -40.255 -22.686  1.00 83.21           C  
ATOM   3075  CD  GLU B 390      14.703 -41.154 -22.070  1.00 83.21           C  
ATOM   3076  OE1 GLU B 390      15.006 -41.863 -21.084  1.00 83.21           O  
ATOM   3077  OE2 GLU B 390      13.561 -41.151 -22.580  1.00 83.21           O  
ATOM   3078  N   ILE B 391      13.366 -40.448 -26.526  1.00 82.62           N  
ATOM   3079  CA  ILE B 391      12.390 -39.968 -27.498  1.00 82.62           C  
ATOM   3080  C   ILE B 391      11.204 -39.338 -26.772  1.00 82.62           C  
ATOM   3081  CB  ILE B 391      11.908 -41.107 -28.424  1.00 82.62           C  
ATOM   3082  O   ILE B 391      10.588 -39.971 -25.911  1.00 82.62           O  
ATOM   3083  CG1 ILE B 391      13.101 -41.765 -29.128  1.00 82.62           C  
ATOM   3084  CG2 ILE B 391      10.893 -40.581 -29.444  1.00 82.62           C  
ATOM   3085  CD1 ILE B 391      12.750 -43.041 -29.879  1.00 82.62           C  
ATOM   3086  N   VAL B 392      10.912 -38.104 -27.162  1.00 82.86           N  
ATOM   3087  CA  VAL B 392       9.866 -37.379 -26.447  1.00 82.86           C  
ATOM   3088  C   VAL B 392       8.708 -37.075 -27.394  1.00 82.86           C  
ATOM   3089  CB  VAL B 392      10.405 -36.071 -25.826  1.00 82.86           C  
ATOM   3090  O   VAL B 392       8.897 -36.990 -28.609  1.00 82.86           O  
ATOM   3091  CG1 VAL B 392       9.344 -35.413 -24.947  1.00 82.86           C  
ATOM   3092  CG2 VAL B 392      11.675 -36.345 -25.022  1.00 82.86           C  
ATOM   3093  N   THR B 393       7.546 -36.948 -26.824  1.00 78.98           N  
ATOM   3094  CA  THR B 393       6.348 -36.602 -27.580  1.00 78.98           C  
ATOM   3095  C   THR B 393       5.937 -35.157 -27.310  1.00 78.98           C  
ATOM   3096  CB  THR B 393       5.179 -37.543 -27.236  1.00 78.98           C  
ATOM   3097  O   THR B 393       6.557 -34.472 -26.494  1.00 78.98           O  
ATOM   3098  CG2 THR B 393       5.558 -39.001 -27.478  1.00 78.98           C  
ATOM   3099  OG1 THR B 393       4.826 -37.374 -25.858  1.00 78.98           O  
ATOM   3100  N   ASP B 394       4.968 -34.646 -28.069  1.00 75.22           N  
ATOM   3101  CA  ASP B 394       4.462 -33.286 -27.909  1.00 75.22           C  
ATOM   3102  C   ASP B 394       3.158 -33.274 -27.115  1.00 75.22           C  
ATOM   3103  CB  ASP B 394       4.252 -32.627 -29.274  1.00 75.22           C  
ATOM   3104  O   ASP B 394       2.428 -32.282 -27.125  1.00 75.22           O  
ATOM   3105  CG  ASP B 394       3.217 -33.343 -30.125  1.00 75.22           C  
ATOM   3106  OD1 ASP B 394       2.838 -34.486 -29.791  1.00 75.22           O  
ATOM   3107  OD2 ASP B 394       2.779 -32.759 -31.139  1.00 75.22           O  
ATOM   3108  N   LYS B 395       2.949 -34.301 -26.398  1.00 72.66           N  
ATOM   3109  CA  LYS B 395       1.672 -34.382 -25.695  1.00 72.66           C  
ATOM   3110  C   LYS B 395       1.741 -33.677 -24.344  1.00 72.66           C  
ATOM   3111  CB  LYS B 395       1.256 -35.842 -25.504  1.00 72.66           C  
ATOM   3112  O   LYS B 395       0.732 -33.172 -23.849  1.00 72.66           O  
ATOM   3113  CG  LYS B 395       0.909 -36.561 -26.799  1.00 72.66           C  
ATOM   3114  CD  LYS B 395       0.378 -37.964 -26.534  1.00 72.66           C  
ATOM   3115  CE  LYS B 395       0.047 -38.692 -27.830  1.00 72.66           C  
ATOM   3116  NZ  LYS B 395      -0.402 -40.094 -27.578  1.00 72.66           N  
ATOM   3117  N   SER B 396       2.892 -33.630 -23.771  1.00 68.22           N  
ATOM   3118  CA  SER B 396       3.084 -32.882 -22.533  1.00 68.22           C  
ATOM   3119  C   SER B 396       3.350 -31.407 -22.814  1.00 68.22           C  
ATOM   3120  CB  SER B 396       4.241 -33.471 -21.724  1.00 68.22           C  
ATOM   3121  O   SER B 396       3.778 -31.046 -23.912  1.00 68.22           O  
ATOM   3122  OG  SER B 396       5.480 -33.229 -22.369  1.00 68.22           O  
ATOM   3123  N   GLN B 397       3.052 -30.556 -21.947  1.00 67.68           N  
ATOM   3124  CA  GLN B 397       3.313 -29.131 -22.118  1.00 67.68           C  
ATOM   3125  C   GLN B 397       4.798 -28.868 -22.351  1.00 67.68           C  
ATOM   3126  CB  GLN B 397       2.826 -28.345 -20.899  1.00 67.68           C  
ATOM   3127  O   GLN B 397       5.166 -28.110 -23.251  1.00 67.68           O  
ATOM   3128  CG  GLN B 397       1.739 -27.328 -21.217  1.00 67.68           C  
ATOM   3129  CD  GLN B 397       1.331 -26.508 -20.007  1.00 67.68           C  
ATOM   3130  NE2 GLN B 397       0.460 -25.528 -20.222  1.00 67.68           N  
ATOM   3131  OE1 GLN B 397       1.793 -26.754 -18.889  1.00 67.68           O  
ATOM   3132  N   GLU B 398       5.529 -29.449 -21.537  1.00 71.37           N  
ATOM   3133  CA  GLU B 398       6.976 -29.301 -21.661  1.00 71.37           C  
ATOM   3134  C   GLU B 398       7.477 -29.872 -22.985  1.00 71.37           C  
ATOM   3135  CB  GLU B 398       7.688 -29.984 -20.491  1.00 71.37           C  
ATOM   3136  O   GLU B 398       8.363 -29.296 -23.620  1.00 71.37           O  
ATOM   3137  CG  GLU B 398       7.394 -29.350 -19.139  1.00 71.37           C  
ATOM   3138  CD  GLU B 398       7.796 -30.228 -17.965  1.00 71.37           C  
ATOM   3139  OE1 GLU B 398       7.742 -29.756 -16.806  1.00 71.37           O  
ATOM   3140  OE2 GLU B 398       8.170 -31.398 -18.205  1.00 71.37           O  
ATOM   3141  N   GLY B 399       6.862 -30.953 -23.421  1.00 73.77           N  
ATOM   3142  CA  GLY B 399       7.234 -31.561 -24.688  1.00 73.77           C  
ATOM   3143  C   GLY B 399       6.914 -30.686 -25.886  1.00 73.77           C  
ATOM   3144  O   GLY B 399       7.709 -30.594 -26.824  1.00 73.77           O  
ATOM   3145  N   SER B 400       5.825 -30.084 -25.733  1.00 76.08           N  
ATOM   3146  CA  SER B 400       5.424 -29.185 -26.809  1.00 76.08           C  
ATOM   3147  C   SER B 400       6.357 -27.982 -26.902  1.00 76.08           C  
ATOM   3148  CB  SER B 400       3.985 -28.709 -26.602  1.00 76.08           C  
ATOM   3149  O   SER B 400       6.715 -27.551 -28.001  1.00 76.08           O  
ATOM   3150  OG  SER B 400       3.610 -27.786 -27.610  1.00 76.08           O  
ATOM   3151  N   GLN B 401       6.779 -27.495 -25.793  1.00 72.81           N  
ATOM   3152  CA  GLN B 401       7.704 -26.367 -25.749  1.00 72.81           C  
ATOM   3153  C   GLN B 401       9.056 -26.741 -26.349  1.00 72.81           C  
ATOM   3154  CB  GLN B 401       7.885 -25.878 -24.311  1.00 72.81           C  
ATOM   3155  O   GLN B 401       9.687 -25.927 -27.027  1.00 72.81           O  
ATOM   3156  CG  GLN B 401       6.742 -25.005 -23.810  1.00 72.81           C  
ATOM   3157  CD  GLN B 401       6.945 -24.536 -22.381  1.00 72.81           C  
ATOM   3158  NE2 GLN B 401       5.889 -24.002 -21.777  1.00 72.81           N  
ATOM   3159  OE1 GLN B 401       8.042 -24.653 -21.825  1.00 72.81           O  
ATOM   3160  N   PHE B 402       9.414 -27.876 -26.125  1.00 77.92           N  
ATOM   3161  CA  PHE B 402      10.681 -28.382 -26.640  1.00 77.92           C  
ATOM   3162  C   PHE B 402      10.650 -28.469 -28.161  1.00 77.92           C  
ATOM   3163  CB  PHE B 402      10.996 -29.757 -26.042  1.00 77.92           C  
ATOM   3164  O   PHE B 402      11.621 -28.105 -28.829  1.00 77.92           O  
ATOM   3165  CG  PHE B 402      12.282 -30.356 -26.542  1.00 77.92           C  
ATOM   3166  CD1 PHE B 402      12.269 -31.372 -27.490  1.00 77.92           C  
ATOM   3167  CD2 PHE B 402      13.505 -29.904 -26.064  1.00 77.92           C  
ATOM   3168  CE1 PHE B 402      13.458 -31.929 -27.955  1.00 77.92           C  
ATOM   3169  CE2 PHE B 402      14.697 -30.456 -26.524  1.00 77.92           C  
ATOM   3170  CZ  PHE B 402      14.671 -31.469 -27.469  1.00 77.92           C  
ATOM   3171  N   VAL B 403       9.556 -28.864 -28.687  1.00 77.36           N  
ATOM   3172  CA  VAL B 403       9.422 -29.044 -30.129  1.00 77.36           C  
ATOM   3173  C   VAL B 403       9.290 -27.684 -30.810  1.00 77.36           C  
ATOM   3174  CB  VAL B 403       8.210 -29.936 -30.480  1.00 77.36           C  
ATOM   3175  O   VAL B 403      10.025 -27.380 -31.753  1.00 77.36           O  
ATOM   3176  CG1 VAL B 403       8.068 -30.083 -31.993  1.00 77.36           C  
ATOM   3177  CG2 VAL B 403       8.346 -31.305 -29.816  1.00 77.36           C  
ATOM   3178  N   LYS B 404       8.452 -26.884 -30.248  1.00 73.00           N  
ATOM   3179  CA  LYS B 404       8.180 -25.589 -30.865  1.00 73.00           C  
ATOM   3180  C   LYS B 404       9.312 -24.601 -30.594  1.00 73.00           C  
ATOM   3181  CB  LYS B 404       6.855 -25.019 -30.356  1.00 73.00           C  
ATOM   3182  O   LYS B 404       9.662 -23.798 -31.460  1.00 73.00           O  
ATOM   3183  CG  LYS B 404       5.625 -25.720 -30.915  1.00 73.00           C  
ATOM   3184  CD  LYS B 404       4.339 -25.065 -30.427  1.00 73.00           C  
ATOM   3185  CE  LYS B 404       3.108 -25.812 -30.921  1.00 73.00           C  
ATOM   3186  NZ  LYS B 404       1.848 -25.228 -30.373  1.00 73.00           N  
ATOM   3187  N   GLY B 405       9.958 -24.677 -29.442  1.00 71.55           N  
ATOM   3188  CA  GLY B 405      10.953 -23.702 -29.023  1.00 71.55           C  
ATOM   3189  C   GLY B 405      12.365 -24.080 -29.427  1.00 71.55           C  
ATOM   3190  O   GLY B 405      13.159 -23.218 -29.809  1.00 71.55           O  
ATOM   3191  N   PHE B 406      12.683 -25.347 -29.459  1.00 73.47           N  
ATOM   3192  CA  PHE B 406      14.072 -25.758 -29.620  1.00 73.47           C  
ATOM   3193  C   PHE B 406      14.234 -26.650 -30.845  1.00 73.47           C  
ATOM   3194  CB  PHE B 406      14.567 -26.491 -28.369  1.00 73.47           C  
ATOM   3195  O   PHE B 406      15.321 -27.171 -31.102  1.00 73.47           O  
ATOM   3196  CG  PHE B 406      14.684 -25.608 -27.156  1.00 73.47           C  
ATOM   3197  CD1 PHE B 406      15.841 -24.876 -26.921  1.00 73.47           C  
ATOM   3198  CD2 PHE B 406      13.636 -25.511 -26.250  1.00 73.47           C  
ATOM   3199  CE1 PHE B 406      15.953 -24.058 -25.799  1.00 73.47           C  
ATOM   3200  CE2 PHE B 406      13.740 -24.696 -25.126  1.00 73.47           C  
ATOM   3201  CZ  PHE B 406      14.899 -23.971 -24.902  1.00 73.47           C  
ATOM   3202  N   GLY B 407      13.160 -26.839 -31.732  1.00 75.04           N  
ATOM   3203  CA  GLY B 407      13.256 -27.591 -32.973  1.00 75.04           C  
ATOM   3204  C   GLY B 407      13.167 -29.092 -32.770  1.00 75.04           C  
ATOM   3205  O   GLY B 407      13.254 -29.860 -33.730  1.00 75.04           O  
ATOM   3206  N   GLY B 408      12.911 -29.598 -31.590  1.00 79.92           N  
ATOM   3207  CA  GLY B 408      12.659 -31.005 -31.318  1.00 79.92           C  
ATOM   3208  C   GLY B 408      13.930 -31.824 -31.190  1.00 79.92           C  
ATOM   3209  O   GLY B 408      13.885 -33.056 -31.207  1.00 79.92           O  
ATOM   3210  N   ILE B 409      15.083 -31.172 -31.224  1.00 84.81           N  
ATOM   3211  CA  ILE B 409      16.328 -31.917 -31.065  1.00 84.81           C  
ATOM   3212  C   ILE B 409      17.263 -31.164 -30.122  1.00 84.81           C  
ATOM   3213  CB  ILE B 409      17.020 -32.157 -32.426  1.00 84.81           C  
ATOM   3214  O   ILE B 409      17.452 -29.953 -30.260  1.00 84.81           O  
ATOM   3215  CG1 ILE B 409      16.211 -33.151 -33.268  1.00 84.81           C  
ATOM   3216  CG2 ILE B 409      18.455 -32.651 -32.223  1.00 84.81           C  
ATOM   3217  CD1 ILE B 409      16.695 -33.281 -34.706  1.00 84.81           C  
ATOM   3218  N   GLY B 410      17.701 -31.883 -29.134  1.00 84.17           N  
ATOM   3219  CA  GLY B 410      18.633 -31.328 -28.166  1.00 84.17           C  
ATOM   3220  C   GLY B 410      19.198 -32.368 -27.217  1.00 84.17           C  
ATOM   3221  O   GLY B 410      18.938 -33.563 -27.371  1.00 84.17           O  
ATOM   3222  N   GLY B 411      20.203 -31.905 -26.442  1.00 84.56           N  
ATOM   3223  CA  GLY B 411      20.766 -32.879 -25.520  1.00 84.56           C  
ATOM   3224  C   GLY B 411      21.467 -32.242 -24.335  1.00 84.56           C  
ATOM   3225  O   GLY B 411      21.763 -31.045 -24.351  1.00 84.56           O  
ATOM   3226  N   ILE B 412      21.506 -33.036 -23.299  1.00 83.02           N  
ATOM   3227  CA  ILE B 412      22.266 -32.669 -22.109  1.00 83.02           C  
ATOM   3228  C   ILE B 412      23.706 -33.159 -22.245  1.00 83.02           C  
ATOM   3229  CB  ILE B 412      21.623 -33.245 -20.827  1.00 83.02           C  
ATOM   3230  O   ILE B 412      23.943 -34.334 -22.535  1.00 83.02           O  
ATOM   3231  CG1 ILE B 412      20.180 -32.746 -20.683  1.00 83.02           C  
ATOM   3232  CG2 ILE B 412      22.454 -32.879 -19.594  1.00 83.02           C  
ATOM   3233  CD1 ILE B 412      19.415 -33.388 -19.535  1.00 83.02           C  
ATOM   3234  N   LEU B 413      24.598 -32.240 -22.062  1.00 80.02           N  
ATOM   3235  CA  LEU B 413      26.004 -32.545 -22.302  1.00 80.02           C  
ATOM   3236  C   LEU B 413      26.695 -32.979 -21.014  1.00 80.02           C  
ATOM   3237  CB  LEU B 413      26.722 -31.331 -22.896  1.00 80.02           C  
ATOM   3238  O   LEU B 413      26.273 -32.596 -19.920  1.00 80.02           O  
ATOM   3239  CG  LEU B 413      26.193 -30.819 -24.237  1.00 80.02           C  
ATOM   3240  CD1 LEU B 413      26.658 -29.386 -24.478  1.00 80.02           C  
ATOM   3241  CD2 LEU B 413      26.642 -31.731 -25.373  1.00 80.02           C  
ATOM   3242  N   ARG B 414      27.722 -33.823 -21.175  1.00 73.96           N  
ATOM   3243  CA  ARG B 414      28.542 -34.271 -20.054  1.00 73.96           C  
ATOM   3244  C   ARG B 414      29.466 -33.158 -19.573  1.00 73.96           C  
ATOM   3245  CB  ARG B 414      29.363 -35.501 -20.445  1.00 73.96           C  
ATOM   3246  O   ARG B 414      29.716 -33.026 -18.373  1.00 73.96           O  
ATOM   3247  CG  ARG B 414      28.524 -36.739 -20.723  1.00 73.96           C  
ATOM   3248  CD  ARG B 414      29.387 -37.926 -21.125  1.00 73.96           C  
ATOM   3249  NE  ARG B 414      28.575 -39.086 -21.481  1.00 73.96           N  
ATOM   3250  NH1 ARG B 414      30.270 -40.626 -21.175  1.00 73.96           N  
ATOM   3251  NH2 ARG B 414      28.188 -41.322 -21.837  1.00 73.96           N  
ATOM   3252  CZ  ARG B 414      29.013 -40.342 -21.497  1.00 73.96           C  
ATOM   3253  N   TYR B 415      29.996 -32.364 -20.506  1.00 71.68           N  
ATOM   3254  CA  TYR B 415      30.893 -31.256 -20.196  1.00 71.68           C  
ATOM   3255  C   TYR B 415      30.558 -30.031 -21.038  1.00 71.68           C  
ATOM   3256  CB  TYR B 415      32.351 -31.665 -20.426  1.00 71.68           C  
ATOM   3257  O   TYR B 415      29.858 -30.137 -22.048  1.00 71.68           O  
ATOM   3258  CG  TYR B 415      32.597 -32.307 -21.769  1.00 71.68           C  
ATOM   3259  CD1 TYR B 415      32.456 -33.682 -21.943  1.00 71.68           C  
ATOM   3260  CD2 TYR B 415      32.972 -31.540 -22.868  1.00 71.68           C  
ATOM   3261  CE1 TYR B 415      32.684 -34.278 -23.179  1.00 71.68           C  
ATOM   3262  CE2 TYR B 415      33.202 -32.126 -24.108  1.00 71.68           C  
ATOM   3263  OH  TYR B 415      33.282 -34.078 -25.480  1.00 71.68           O  
ATOM   3264  CZ  TYR B 415      33.055 -33.493 -24.254  1.00 71.68           C  
ATOM   3265  N   ARG B 416      31.010 -28.905 -20.543  1.00 74.33           N  
ATOM   3266  CA  ARG B 416      30.719 -27.629 -21.189  1.00 74.33           C  
ATOM   3267  C   ARG B 416      31.424 -27.524 -22.537  1.00 74.33           C  
ATOM   3268  CB  ARG B 416      31.134 -26.464 -20.289  1.00 74.33           C  
ATOM   3269  O   ARG B 416      32.616 -27.818 -22.644  1.00 74.33           O  
ATOM   3270  CG  ARG B 416      30.496 -25.136 -20.666  1.00 74.33           C  
ATOM   3271  CD  ARG B 416      30.895 -24.025 -19.705  1.00 74.33           C  
ATOM   3272  NE  ARG B 416      30.412 -22.723 -20.156  1.00 74.33           N  
ATOM   3273  NH1 ARG B 416      31.020 -21.600 -18.231  1.00 74.33           N  
ATOM   3274  NH2 ARG B 416      30.012 -20.471 -19.953  1.00 74.33           N  
ATOM   3275  CZ  ARG B 416      30.482 -21.601 -19.445  1.00 74.33           C  
ATOM   3276  N   VAL B 417      30.671 -27.337 -23.574  1.00 65.23           N  
ATOM   3277  CA  VAL B 417      31.233 -27.187 -24.912  1.00 65.23           C  
ATOM   3278  C   VAL B 417      30.926 -25.791 -25.449  1.00 65.23           C  
ATOM   3279  CB  VAL B 417      30.690 -28.261 -25.881  1.00 65.23           C  
ATOM   3280  O   VAL B 417      29.792 -25.316 -25.348  1.00 65.23           O  
ATOM   3281  CG1 VAL B 417      31.329 -28.117 -27.261  1.00 65.23           C  
ATOM   3282  CG2 VAL B 417      30.935 -29.660 -25.318  1.00 65.23           C  
ATOM   3283  N   ASP B 418      31.947 -24.943 -25.653  1.00 58.64           N  
ATOM   3284  CA  ASP B 418      31.758 -23.633 -26.270  1.00 58.64           C  
ATOM   3285  C   ASP B 418      31.547 -23.761 -27.777  1.00 58.64           C  
ATOM   3286  CB  ASP B 418      32.957 -22.727 -25.982  1.00 58.64           C  
ATOM   3287  O   ASP B 418      32.498 -23.995 -28.525  1.00 58.64           O  
ATOM   3288  CG  ASP B 418      32.552 -21.322 -25.571  1.00 58.64           C  
ATOM   3289  OD1 ASP B 418      31.360 -20.969 -25.697  1.00 58.64           O  
ATOM   3290  OD2 ASP B 418      33.435 -20.559 -25.121  1.00 58.64           O  
ATOM   3291  N   PHE B 419      30.378 -23.799 -28.199  1.00 52.85           N  
ATOM   3292  CA  PHE B 419      30.039 -24.002 -29.603  1.00 52.85           C  
ATOM   3293  C   PHE B 419      30.453 -22.796 -30.439  1.00 52.85           C  
ATOM   3294  CB  PHE B 419      28.538 -24.261 -29.763  1.00 52.85           C  
ATOM   3295  O   PHE B 419      30.751 -22.931 -31.627  1.00 52.85           O  
ATOM   3296  CG  PHE B 419      28.088 -25.583 -29.203  1.00 52.85           C  
ATOM   3297  CD1 PHE B 419      28.262 -26.756 -29.927  1.00 52.85           C  
ATOM   3298  CD2 PHE B 419      27.490 -25.653 -27.951  1.00 52.85           C  
ATOM   3299  CE1 PHE B 419      27.846 -27.981 -29.412  1.00 52.85           C  
ATOM   3300  CE2 PHE B 419      27.071 -26.874 -27.430  1.00 52.85           C  
ATOM   3301  CZ  PHE B 419      27.249 -28.037 -28.162  1.00 52.85           C  
ATOM   3302  N   GLN B 420      30.343 -21.531 -29.803  1.00 51.60           N  
ATOM   3303  CA  GLN B 420      30.635 -20.299 -30.529  1.00 51.60           C  
ATOM   3304  C   GLN B 420      32.095 -20.254 -30.972  1.00 51.60           C  
ATOM   3305  CB  GLN B 420      30.310 -19.078 -29.668  1.00 51.60           C  
ATOM   3306  O   GLN B 420      32.403 -19.779 -32.066  1.00 51.60           O  
ATOM   3307  CG  GLN B 420      28.877 -18.586 -29.815  1.00 51.60           C  
ATOM   3308  CD  GLN B 420      28.589 -17.357 -28.973  1.00 51.60           C  
ATOM   3309  NE2 GLN B 420      27.367 -16.845 -29.070  1.00 51.60           N  
ATOM   3310  OE1 GLN B 420      29.457 -16.872 -28.241  1.00 51.60           O  
ATOM   3311  N   GLY B 421      33.068 -20.625 -30.013  1.00 45.82           N  
ATOM   3312  CA  GLY B 421      34.490 -20.590 -30.313  1.00 45.82           C  
ATOM   3313  C   GLY B 421      34.902 -21.595 -31.372  1.00 45.82           C  
ATOM   3314  O   GLY B 421      35.948 -21.443 -32.006  1.00 45.82           O  
ATOM   3315  N   MET B 422      34.064 -22.655 -31.377  1.00 38.89           N  
ATOM   3316  CA  MET B 422      34.370 -23.715 -32.334  1.00 38.89           C  
ATOM   3317  C   MET B 422      33.943 -23.316 -33.743  1.00 38.89           C  
ATOM   3318  CB  MET B 422      33.683 -25.020 -31.929  1.00 38.89           C  
ATOM   3319  O   MET B 422      33.890 -24.157 -34.641  1.00 38.89           O  
ATOM   3320  CG  MET B 422      34.385 -25.758 -30.800  1.00 38.89           C  
ATOM   3321  SD  MET B 422      34.445 -27.571 -31.076  1.00 38.89           S  
ATOM   3322  CE  MET B 422      33.362 -28.134 -29.733  1.00 38.89           C  
ATOM   3323  N   GLU B 423      33.484 -22.049 -33.830  1.00 37.45           N  
ATOM   3324  CA  GLU B 423      33.138 -21.715 -35.208  1.00 37.45           C  
ATOM   3325  C   GLU B 423      34.272 -22.070 -36.164  1.00 37.45           C  
ATOM   3326  CB  GLU B 423      32.794 -20.228 -35.330  1.00 37.45           C  
ATOM   3327  O   GLU B 423      35.422 -21.684 -35.942  1.00 37.45           O  
ATOM   3328  CG  GLU B 423      31.311 -19.955 -35.537  1.00 37.45           C  
ATOM   3329  CD  GLU B 423      30.986 -18.475 -35.670  1.00 37.45           C  
ATOM   3330  OE1 GLU B 423      29.800 -18.130 -35.875  1.00 37.45           O  
ATOM   3331  OE2 GLU B 423      31.925 -17.655 -35.569  1.00 37.45           O  
ATOM   3332  N   TYR B 424      34.179 -23.162 -36.781  1.00 32.03           N  
ATOM   3333  CA  TYR B 424      35.128 -23.633 -37.783  1.00 32.03           C  
ATOM   3334  C   TYR B 424      35.619 -22.482 -38.653  1.00 32.03           C  
ATOM   3335  CB  TYR B 424      34.491 -24.715 -38.660  1.00 32.03           C  
ATOM   3336  O   TYR B 424      34.856 -21.566 -38.969  1.00 32.03           O  
ATOM   3337  CG  TYR B 424      35.031 -26.101 -38.404  1.00 32.03           C  
ATOM   3338  CD1 TYR B 424      36.099 -26.602 -39.145  1.00 32.03           C  
ATOM   3339  CD2 TYR B 424      34.475 -26.912 -37.420  1.00 32.03           C  
ATOM   3340  CE1 TYR B 424      36.599 -27.879 -38.913  1.00 32.03           C  
ATOM   3341  CE2 TYR B 424      34.967 -28.191 -37.180  1.00 32.03           C  
ATOM   3342  OH  TYR B 424      36.519 -29.930 -37.696  1.00 32.03           O  
ATOM   3343  CZ  TYR B 424      36.028 -28.665 -37.930  1.00 32.03           C  
ATOM   3344  N   GLN B 425      36.829 -22.043 -38.405  1.00 31.25           N  
ATOM   3345  CA  GLN B 425      37.508 -21.384 -39.516  1.00 31.25           C  
ATOM   3346  C   GLN B 425      37.199 -22.079 -40.839  1.00 31.25           C  
ATOM   3347  CB  GLN B 425      39.018 -21.352 -39.280  1.00 31.25           C  
ATOM   3348  O   GLN B 425      37.611 -23.220 -41.058  1.00 31.25           O  
ATOM   3349  CG  GLN B 425      39.532 -20.015 -38.762  1.00 31.25           C  
ATOM   3350  CD  GLN B 425      41.006 -20.051 -38.406  1.00 31.25           C  
ATOM   3351  NE2 GLN B 425      41.539 -18.914 -37.972  1.00 31.25           N  
ATOM   3352  OE1 GLN B 425      41.661 -21.092 -38.518  1.00 31.25           O  
ATOM   3353  N   GLY B 426      35.938 -22.153 -41.210  1.00 30.66           N  
ATOM   3354  CA  GLY B 426      35.831 -22.646 -42.573  1.00 30.66           C  
ATOM   3355  C   GLY B 426      36.947 -22.154 -43.475  1.00 30.66           C  
ATOM   3356  O   GLY B 426      37.512 -21.083 -43.244  1.00 30.66           O  
ATOM   3357  N   GLY B 427      37.789 -23.065 -43.879  1.00 28.41           N  
ATOM   3358  CA  GLY B 427      38.843 -22.844 -44.857  1.00 28.41           C  
ATOM   3359  C   GLY B 427      38.450 -21.865 -45.947  1.00 28.41           C  
ATOM   3360  O   GLY B 427      37.299 -21.849 -46.389  1.00 28.41           O  
ATOM   3361  N   ASP B 428      38.722 -20.573 -45.819  1.00 29.29           N  
ATOM   3362  CA  ASP B 428      38.634 -19.711 -46.994  1.00 29.29           C  
ATOM   3363  C   ASP B 428      39.072 -20.454 -48.254  1.00 29.29           C  
ATOM   3364  CB  ASP B 428      39.483 -18.453 -46.802  1.00 29.29           C  
ATOM   3365  O   ASP B 428      40.085 -21.156 -48.246  1.00 29.29           O  
ATOM   3366  CG  ASP B 428      38.717 -17.312 -46.157  1.00 29.29           C  
ATOM   3367  OD1 ASP B 428      37.467 -17.334 -46.167  1.00 29.29           O  
ATOM   3368  OD2 ASP B 428      39.369 -16.381 -45.636  1.00 29.29           O  
ATOM   3369  N   ASP B 429      38.239 -20.954 -49.167  1.00 29.75           N  
ATOM   3370  CA  ASP B 429      38.641 -21.372 -50.507  1.00 29.75           C  
ATOM   3371  C   ASP B 429      39.660 -20.403 -51.101  1.00 29.75           C  
ATOM   3372  CB  ASP B 429      37.421 -21.479 -51.424  1.00 29.75           C  
ATOM   3373  O   ASP B 429      39.454 -19.187 -51.081  1.00 29.75           O  
ATOM   3374  CG  ASP B 429      36.698 -22.808 -51.295  1.00 29.75           C  
ATOM   3375  OD1 ASP B 429      37.311 -23.794 -50.832  1.00 29.75           O  
ATOM   3376  OD2 ASP B 429      35.504 -22.871 -51.663  1.00 29.75           O  
ATOM   3377  N   GLU B 430      40.955 -20.622 -50.852  1.00 28.78           N  
ATOM   3378  CA  GLU B 430      41.980 -20.023 -51.701  1.00 28.78           C  
ATOM   3379  C   GLU B 430      41.539 -19.994 -53.162  1.00 28.78           C  
ATOM   3380  CB  GLU B 430      43.302 -20.784 -51.566  1.00 28.78           C  
ATOM   3381  O   GLU B 430      41.265 -21.040 -53.754  1.00 28.78           O  
ATOM   3382  CG  GLU B 430      44.297 -20.125 -50.622  1.00 28.78           C  
ATOM   3383  CD  GLU B 430      45.618 -20.871 -50.526  1.00 28.78           C  
ATOM   3384  OE1 GLU B 430      46.519 -20.417 -49.785  1.00 28.78           O  
ATOM   3385  OE2 GLU B 430      45.754 -21.917 -51.199  1.00 28.78           O  
ATOM   3386  N   PHE B 431      40.609 -19.092 -53.570  1.00 27.26           N  
ATOM   3387  CA  PHE B 431      40.538 -18.846 -55.006  1.00 27.26           C  
ATOM   3388  C   PHE B 431      41.924 -18.576 -55.578  1.00 27.26           C  
ATOM   3389  CB  PHE B 431      39.607 -17.667 -55.306  1.00 27.26           C  
ATOM   3390  O   PHE B 431      42.666 -17.743 -55.054  1.00 27.26           O  
ATOM   3391  CG  PHE B 431      38.728 -17.878 -56.509  1.00 27.26           C  
ATOM   3392  CD1 PHE B 431      39.124 -17.431 -57.763  1.00 27.26           C  
ATOM   3393  CD2 PHE B 431      37.505 -18.523 -56.385  1.00 27.26           C  
ATOM   3394  CE1 PHE B 431      38.312 -17.625 -58.879  1.00 27.26           C  
ATOM   3395  CE2 PHE B 431      36.688 -18.721 -57.494  1.00 27.26           C  
ATOM   3396  CZ  PHE B 431      37.093 -18.270 -58.740  1.00 27.26           C  
ATOM   3397  N   PHE B 432      42.656 -19.645 -55.946  1.00 24.66           N  
ATOM   3398  CA  PHE B 432      43.798 -19.463 -56.834  1.00 24.66           C  
ATOM   3399  C   PHE B 432      43.429 -18.572 -58.014  1.00 24.66           C  
ATOM   3400  CB  PHE B 432      44.310 -20.816 -57.337  1.00 24.66           C  
ATOM   3401  O   PHE B 432      42.364 -18.735 -58.613  1.00 24.66           O  
ATOM   3402  CG  PHE B 432      45.461 -21.365 -56.539  1.00 24.66           C  
ATOM   3403  CD1 PHE B 432      46.769 -21.011 -56.845  1.00 24.66           C  
ATOM   3404  CD2 PHE B 432      45.235 -22.236 -55.481  1.00 24.66           C  
ATOM   3405  CE1 PHE B 432      47.837 -21.517 -56.108  1.00 24.66           C  
ATOM   3406  CE2 PHE B 432      46.297 -22.746 -54.739  1.00 24.66           C  
ATOM   3407  CZ  PHE B 432      47.597 -22.386 -55.055  1.00 24.66           C  
ATOM   3408  N   ASP B 433      43.551 -17.227 -57.895  1.00 28.30           N  
ATOM   3409  CA  ASP B 433      43.574 -16.367 -59.074  1.00 28.30           C  
ATOM   3410  C   ASP B 433      44.551 -16.896 -60.122  1.00 28.30           C  
ATOM   3411  CB  ASP B 433      43.945 -14.934 -58.686  1.00 28.30           C  
ATOM   3412  O   ASP B 433      45.747 -17.025 -59.854  1.00 28.30           O  
ATOM   3413  CG  ASP B 433      42.825 -13.941 -58.944  1.00 28.30           C  
ATOM   3414  OD1 ASP B 433      41.885 -14.265 -59.701  1.00 28.30           O  
ATOM   3415  OD2 ASP B 433      42.884 -12.824 -58.386  1.00 28.30           O  
ATOM   3416  N   LEU B 434      44.166 -17.924 -60.993  1.00 26.17           N  
ATOM   3417  CA  LEU B 434      44.861 -18.227 -62.239  1.00 26.17           C  
ATOM   3418  C   LEU B 434      44.949 -16.991 -63.127  1.00 26.17           C  
ATOM   3419  CB  LEU B 434      44.151 -19.358 -62.988  1.00 26.17           C  
ATOM   3420  O   LEU B 434      45.286 -17.093 -64.309  1.00 26.17           O  
ATOM   3421  CG  LEU B 434      44.537 -20.783 -62.587  1.00 26.17           C  
ATOM   3422  CD1 LEU B 434      43.359 -21.729 -62.796  1.00 26.17           C  
ATOM   3423  CD2 LEU B 434      45.753 -21.252 -63.379  1.00 26.17           C  
ATOM   3424  N   ASP B 435      44.790 -15.703 -62.871  1.00 27.94           N  
ATOM   3425  CA  ASP B 435      45.031 -14.853 -64.033  1.00 27.94           C  
ATOM   3426  C   ASP B 435      46.472 -14.984 -64.520  1.00 27.94           C  
ATOM   3427  CB  ASP B 435      44.718 -13.392 -63.703  1.00 27.94           C  
ATOM   3428  O   ASP B 435      47.039 -14.033 -65.062  1.00 27.94           O  
ATOM   3429  CG  ASP B 435      43.230 -13.117 -63.583  1.00 27.94           C  
ATOM   3430  OD1 ASP B 435      42.422 -13.850 -64.192  1.00 27.94           O  
ATOM   3431  OD2 ASP B 435      42.861 -12.155 -62.874  1.00 27.94           O  
ATOM   3432  N   ASP B 436      47.234 -16.114 -64.380  1.00 25.16           N  
ATOM   3433  CA  ASP B 436      48.214 -16.290 -65.447  1.00 25.16           C  
ATOM   3434  C   ASP B 436      47.527 -16.526 -66.790  1.00 25.16           C  
ATOM   3435  CB  ASP B 436      49.154 -17.453 -65.126  1.00 25.16           C  
ATOM   3436  O   ASP B 436      47.842 -15.861 -67.780  1.00 25.16           O  
ATOM   3437  CG  ASP B 436      50.326 -17.045 -64.250  1.00 25.16           C  
ATOM   3438  OD1 ASP B 436      50.652 -15.839 -64.191  1.00 25.16           O  
ATOM   3439  OD2 ASP B 436      50.930 -17.936 -63.615  1.00 25.16           O  
ATOM   3440  N   TYR B 437      46.740 -17.516 -67.424  1.00 21.21           N  
ATOM   3441  CA  TYR B 437      46.208 -17.166 -68.737  1.00 21.21           C  
ATOM   3442  C   TYR B 437      44.898 -16.399 -68.608  1.00 21.21           C  
ATOM   3443  CB  TYR B 437      45.995 -18.425 -69.583  1.00 21.21           C  
ATOM   3444  O   TYR B 437      44.149 -16.593 -67.647  1.00 21.21           O  
ATOM   3445  CG  TYR B 437      47.195 -18.807 -70.416  1.00 21.21           C  
ATOM   3446  CD1 TYR B 437      47.392 -18.260 -71.681  1.00 21.21           C  
ATOM   3447  CD2 TYR B 437      48.132 -19.717 -69.939  1.00 21.21           C  
ATOM   3448  CE1 TYR B 437      48.495 -18.611 -72.453  1.00 21.21           C  
ATOM   3449  CE2 TYR B 437      49.239 -20.076 -70.702  1.00 21.21           C  
ATOM   3450  OH  TYR B 437      50.505 -19.869 -72.714  1.00 21.21           O  
ATOM   3451  CZ  TYR B 437      49.412 -19.517 -71.955  1.00 21.21           C  
TER    3452      TYR B 437                                                      
ATOM   3453  N   MET C   1     -21.626  77.951  22.599  1.00 33.48           N  
ATOM   3454  CA  MET C   1     -20.854  76.745  22.883  1.00 33.48           C  
ATOM   3455  C   MET C   1     -21.500  75.522  22.241  1.00 33.48           C  
ATOM   3456  CB  MET C   1     -20.720  76.534  24.392  1.00 33.48           C  
ATOM   3457  O   MET C   1     -21.359  74.405  22.742  1.00 33.48           O  
ATOM   3458  CG  MET C   1     -19.283  76.381  24.864  1.00 33.48           C  
ATOM   3459  SD  MET C   1     -19.158  76.190  26.685  1.00 33.48           S  
ATOM   3460  CE  MET C   1     -17.362  76.337  26.900  1.00 33.48           C  
ATOM   3461  N   GLU C   2     -22.355  75.769  21.316  1.00 46.22           N  
ATOM   3462  CA  GLU C   2     -23.193  74.818  20.592  1.00 46.22           C  
ATOM   3463  C   GLU C   2     -22.350  73.885  19.728  1.00 46.22           C  
ATOM   3464  CB  GLU C   2     -24.217  75.556  19.725  1.00 46.22           C  
ATOM   3465  O   GLU C   2     -22.886  73.007  19.048  1.00 46.22           O  
ATOM   3466  CG  GLU C   2     -25.638  75.496  20.266  1.00 46.22           C  
ATOM   3467  CD  GLU C   2     -26.614  76.360  19.485  1.00 46.22           C  
ATOM   3468  OE1 GLU C   2     -27.831  76.318  19.777  1.00 46.22           O  
ATOM   3469  OE2 GLU C   2     -26.159  77.084  18.571  1.00 46.22           O  
ATOM   3470  N   ALA C   3     -21.074  74.374  19.473  1.00 46.65           N  
ATOM   3471  CA  ALA C   3     -20.252  73.694  18.475  1.00 46.65           C  
ATOM   3472  C   ALA C   3     -19.915  72.273  18.918  1.00 46.65           C  
ATOM   3473  CB  ALA C   3     -18.972  74.484  18.212  1.00 46.65           C  
ATOM   3474  O   ALA C   3     -19.254  71.530  18.189  1.00 46.65           O  
ATOM   3475  N   PRO C   4     -20.061  72.050  20.292  1.00 47.68           N  
ATOM   3476  CA  PRO C   4     -19.534  70.751  20.718  1.00 47.68           C  
ATOM   3477  C   PRO C   4     -20.290  69.577  20.100  1.00 47.68           C  
ATOM   3478  CB  PRO C   4     -19.715  70.778  22.237  1.00 47.68           C  
ATOM   3479  O   PRO C   4     -19.785  68.451  20.085  1.00 47.68           O  
ATOM   3480  CG  PRO C   4     -20.667  71.902  22.489  1.00 47.68           C  
ATOM   3481  CD  PRO C   4     -20.929  72.605  21.188  1.00 47.68           C  
ATOM   3482  N   ASP C   5     -21.595  69.812  19.903  1.00 51.66           N  
ATOM   3483  CA  ASP C   5     -22.403  68.679  19.461  1.00 51.66           C  
ATOM   3484  C   ASP C   5     -21.951  68.186  18.088  1.00 51.66           C  
ATOM   3485  CB  ASP C   5     -23.884  69.058  19.423  1.00 51.66           C  
ATOM   3486  O   ASP C   5     -22.043  66.993  17.790  1.00 51.66           O  
ATOM   3487  CG  ASP C   5     -24.575  68.889  20.765  1.00 51.66           C  
ATOM   3488  OD1 ASP C   5     -24.059  68.144  21.626  1.00 51.66           O  
ATOM   3489  OD2 ASP C   5     -25.645  69.503  20.962  1.00 51.66           O  
ATOM   3490  N   TYR C   6     -21.488  69.164  17.232  1.00 49.42           N  
ATOM   3491  CA  TYR C   6     -21.087  68.786  15.882  1.00 49.42           C  
ATOM   3492  C   TYR C   6     -19.817  67.944  15.906  1.00 49.42           C  
ATOM   3493  CB  TYR C   6     -20.872  70.031  15.016  1.00 49.42           C  
ATOM   3494  O   TYR C   6     -19.650  67.038  15.087  1.00 49.42           O  
ATOM   3495  CG  TYR C   6     -22.064  70.392  14.164  1.00 49.42           C  
ATOM   3496  CD1 TYR C   6     -22.238  69.831  12.901  1.00 49.42           C  
ATOM   3497  CD2 TYR C   6     -23.019  71.295  14.620  1.00 49.42           C  
ATOM   3498  CE1 TYR C   6     -23.334  70.162  12.112  1.00 49.42           C  
ATOM   3499  CE2 TYR C   6     -24.119  71.633  13.839  1.00 49.42           C  
ATOM   3500  OH  TYR C   6     -25.356  71.393  11.812  1.00 49.42           O  
ATOM   3501  CZ  TYR C   6     -24.269  71.062  12.589  1.00 49.42           C  
ATOM   3502  N   GLU C   7     -18.891  68.263  16.863  1.00 56.73           N  
ATOM   3503  CA  GLU C   7     -17.621  67.553  16.979  1.00 56.73           C  
ATOM   3504  C   GLU C   7     -17.824  66.147  17.536  1.00 56.73           C  
ATOM   3505  CB  GLU C   7     -16.647  68.334  17.866  1.00 56.73           C  
ATOM   3506  O   GLU C   7     -17.177  65.197  17.089  1.00 56.73           O  
ATOM   3507  CG  GLU C   7     -15.244  68.445  17.288  1.00 56.73           C  
ATOM   3508  CD  GLU C   7     -14.292  69.235  18.173  1.00 56.73           C  
ATOM   3509  OE1 GLU C   7     -13.077  69.274  17.873  1.00 56.73           O  
ATOM   3510  OE2 GLU C   7     -14.765  69.818  19.174  1.00 56.73           O  
ATOM   3511  N   VAL C   8     -18.747  66.025  18.534  1.00 56.79           N  
ATOM   3512  CA  VAL C   8     -19.048  64.739  19.154  1.00 56.79           C  
ATOM   3513  C   VAL C   8     -19.722  63.820  18.137  1.00 56.79           C  
ATOM   3514  CB  VAL C   8     -19.947  64.905  20.400  1.00 56.79           C  
ATOM   3515  O   VAL C   8     -19.412  62.628  18.068  1.00 56.79           O  
ATOM   3516  CG1 VAL C   8     -20.304  63.544  20.993  1.00 56.79           C  
ATOM   3517  CG2 VAL C   8     -19.257  65.782  21.442  1.00 56.79           C  
ATOM   3518  N   LEU C   9     -20.740  64.427  17.392  1.00 60.50           N  
ATOM   3519  CA  LEU C   9     -21.423  63.672  16.348  1.00 60.50           C  
ATOM   3520  C   LEU C   9     -20.432  63.173  15.301  1.00 60.50           C  
ATOM   3521  CB  LEU C   9     -22.499  64.532  15.680  1.00 60.50           C  
ATOM   3522  O   LEU C   9     -20.553  62.047  14.812  1.00 60.50           O  
ATOM   3523  CG  LEU C   9     -23.786  63.813  15.273  1.00 60.50           C  
ATOM   3524  CD1 LEU C   9     -24.684  63.605  16.487  1.00 60.50           C  
ATOM   3525  CD2 LEU C   9     -24.517  64.597  14.189  1.00 60.50           C  
ATOM   3526  N   SER C  10     -19.337  63.958  15.194  1.00 67.70           N  
ATOM   3527  CA  SER C  10     -18.324  63.617  14.201  1.00 67.70           C  
ATOM   3528  C   SER C  10     -17.432  62.481  14.688  1.00 67.70           C  
ATOM   3529  CB  SER C  10     -17.469  64.840  13.865  1.00 67.70           C  
ATOM   3530  O   SER C  10     -17.061  61.598  13.912  1.00 67.70           O  
ATOM   3531  OG  SER C  10     -16.673  65.217  14.976  1.00 67.70           O  
ATOM   3532  N   VAL C  11     -17.272  62.322  16.017  1.00 72.67           N  
ATOM   3533  CA  VAL C  11     -16.444  61.268  16.592  1.00 72.67           C  
ATOM   3534  C   VAL C  11     -17.223  59.955  16.622  1.00 72.67           C  
ATOM   3535  CB  VAL C  11     -15.965  61.635  18.015  1.00 72.67           C  
ATOM   3536  O   VAL C  11     -16.676  58.893  16.316  1.00 72.67           O  
ATOM   3537  CG1 VAL C  11     -15.200  60.471  18.644  1.00 72.67           C  
ATOM   3538  CG2 VAL C  11     -15.096  62.891  17.977  1.00 72.67           C  
ATOM   3539  N   ARG C  12     -18.454  60.112  16.961  1.00 71.47           N  
ATOM   3540  CA  ARG C  12     -19.317  58.936  17.007  1.00 71.47           C  
ATOM   3541  C   ARG C  12     -19.471  58.316  15.623  1.00 71.47           C  
ATOM   3542  CB  ARG C  12     -20.691  59.300  17.574  1.00 71.47           C  
ATOM   3543  O   ARG C  12     -19.476  57.091  15.483  1.00 71.47           O  
ATOM   3544  CG  ARG C  12     -21.431  58.126  18.197  1.00 71.47           C  
ATOM   3545  CD  ARG C  12     -22.747  58.559  18.827  1.00 71.47           C  
ATOM   3546  NE  ARG C  12     -23.488  57.421  19.363  1.00 71.47           N  
ATOM   3547  NH1 ARG C  12     -25.352  58.651  19.957  1.00 71.47           N  
ATOM   3548  NH2 ARG C  12     -25.291  56.392  20.346  1.00 71.47           N  
ATOM   3549  CZ  ARG C  12     -24.709  57.491  19.887  1.00 71.47           C  
ATOM   3550  N   GLU C  13     -19.727  59.175  14.655  1.00 74.79           N  
ATOM   3551  CA  GLU C  13     -19.857  58.712  13.276  1.00 74.79           C  
ATOM   3552  C   GLU C  13     -18.574  58.038  12.798  1.00 74.79           C  
ATOM   3553  CB  GLU C  13     -20.217  59.876  12.349  1.00 74.79           C  
ATOM   3554  O   GLU C  13     -18.623  57.039  12.078  1.00 74.79           O  
ATOM   3555  CG  GLU C  13     -21.688  60.264  12.392  1.00 74.79           C  
ATOM   3556  CD  GLU C  13     -22.021  61.452  11.504  1.00 74.79           C  
ATOM   3557  OE1 GLU C  13     -23.212  61.825  11.411  1.00 74.79           O  
ATOM   3558  OE2 GLU C  13     -21.083  62.014  10.896  1.00 74.79           O  
ATOM   3559  N   GLN C  14     -17.473  58.516  13.260  1.00 75.11           N  
ATOM   3560  CA  GLN C  14     -16.184  57.940  12.890  1.00 75.11           C  
ATOM   3561  C   GLN C  14     -15.985  56.573  13.540  1.00 75.11           C  
ATOM   3562  CB  GLN C  14     -15.043  58.879  13.283  1.00 75.11           C  
ATOM   3563  O   GLN C  14     -15.479  55.646  12.905  1.00 75.11           O  
ATOM   3564  CG  GLN C  14     -14.765  59.971  12.259  1.00 75.11           C  
ATOM   3565  CD  GLN C  14     -13.652  60.909  12.689  1.00 75.11           C  
ATOM   3566  NE2 GLN C  14     -13.220  61.773  11.777  1.00 75.11           N  
ATOM   3567  OE1 GLN C  14     -13.184  60.857  13.831  1.00 75.11           O  
ATOM   3568  N   LEU C  15     -16.406  56.475  14.756  1.00 77.21           N  
ATOM   3569  CA  LEU C  15     -16.290  55.202  15.458  1.00 77.21           C  
ATOM   3570  C   LEU C  15     -17.211  54.155  14.840  1.00 77.21           C  
ATOM   3571  CB  LEU C  15     -16.621  55.377  16.943  1.00 77.21           C  
ATOM   3572  O   LEU C  15     -16.844  52.982  14.739  1.00 77.21           O  
ATOM   3573  CG  LEU C  15     -15.490  55.893  17.833  1.00 77.21           C  
ATOM   3574  CD1 LEU C  15     -16.060  56.648  19.030  1.00 77.21           C  
ATOM   3575  CD2 LEU C  15     -14.604  54.741  18.294  1.00 77.21           C  
ATOM   3576  N   PHE C  16     -18.397  54.656  14.487  1.00 78.72           N  
ATOM   3577  CA  PHE C  16     -19.360  53.767  13.847  1.00 78.72           C  
ATOM   3578  C   PHE C  16     -18.807  53.226  12.534  1.00 78.72           C  
ATOM   3579  CB  PHE C  16     -20.684  54.497  13.597  1.00 78.72           C  
ATOM   3580  O   PHE C  16     -18.884  52.024  12.270  1.00 78.72           O  
ATOM   3581  CG  PHE C  16     -21.713  53.661  12.886  1.00 78.72           C  
ATOM   3582  CD1 PHE C  16     -21.959  53.842  11.530  1.00 78.72           C  
ATOM   3583  CD2 PHE C  16     -22.433  52.692  13.572  1.00 78.72           C  
ATOM   3584  CE1 PHE C  16     -22.911  53.069  10.869  1.00 78.72           C  
ATOM   3585  CE2 PHE C  16     -23.386  51.917  12.918  1.00 78.72           C  
ATOM   3586  CZ  PHE C  16     -23.624  52.107  11.567  1.00 78.72           C  
ATOM   3587  N   HIS C  17     -18.197  54.042  11.715  1.00 77.38           N  
ATOM   3588  CA  HIS C  17     -17.648  53.635  10.427  1.00 77.38           C  
ATOM   3589  C   HIS C  17     -16.459  52.696  10.605  1.00 77.38           C  
ATOM   3590  CB  HIS C  17     -17.231  54.860   9.611  1.00 77.38           C  
ATOM   3591  O   HIS C  17     -16.295  51.743   9.840  1.00 77.38           O  
ATOM   3592  CG  HIS C  17     -18.366  55.515   8.889  1.00 77.38           C  
ATOM   3593  CD2 HIS C  17     -18.930  56.736   9.042  1.00 77.38           C  
ATOM   3594  ND1 HIS C  17     -19.058  54.894   7.872  1.00 77.38           N  
ATOM   3595  CE1 HIS C  17     -20.001  55.709   7.429  1.00 77.38           C  
ATOM   3596  NE2 HIS C  17     -19.944  56.833   8.122  1.00 77.38           N  
ATOM   3597  N   GLU C  18     -15.703  52.992  11.659  1.00 78.73           N  
ATOM   3598  CA  GLU C  18     -14.558  52.133  11.948  1.00 78.73           C  
ATOM   3599  C   GLU C  18     -15.008  50.741  12.382  1.00 78.73           C  
ATOM   3600  CB  GLU C  18     -13.673  52.761  13.028  1.00 78.73           C  
ATOM   3601  O   GLU C  18     -14.435  49.736  11.955  1.00 78.73           O  
ATOM   3602  CG  GLU C  18     -12.676  53.778  12.492  1.00 78.73           C  
ATOM   3603  CD  GLU C  18     -11.784  54.369  13.572  1.00 78.73           C  
ATOM   3604  OE1 GLU C  18     -10.935  55.232  13.252  1.00 78.73           O  
ATOM   3605  OE2 GLU C  18     -11.934  53.965  14.746  1.00 78.73           O  
ATOM   3606  N   ARG C  19     -16.081  50.735  13.114  1.00 83.06           N  
ATOM   3607  CA  ARG C  19     -16.604  49.459  13.590  1.00 83.06           C  
ATOM   3608  C   ARG C  19     -17.221  48.660  12.447  1.00 83.06           C  
ATOM   3609  CB  ARG C  19     -17.640  49.679  14.694  1.00 83.06           C  
ATOM   3610  O   ARG C  19     -17.034  47.444  12.360  1.00 83.06           O  
ATOM   3611  CG  ARG C  19     -17.977  48.424  15.483  1.00 83.06           C  
ATOM   3612  CD  ARG C  19     -18.007  48.691  16.981  1.00 83.06           C  
ATOM   3613  NE  ARG C  19     -18.826  47.710  17.687  1.00 83.06           N  
ATOM   3614  NH1 ARG C  19     -18.316  48.495  19.798  1.00 83.06           N  
ATOM   3615  NH2 ARG C  19     -19.726  46.706  19.546  1.00 83.06           N  
ATOM   3616  CZ  ARG C  19     -18.954  47.639  19.009  1.00 83.06           C  
ATOM   3617  N   ILE C  20     -17.950  49.330  11.625  1.00 86.66           N  
ATOM   3618  CA  ILE C  20     -18.589  48.681  10.485  1.00 86.66           C  
ATOM   3619  C   ILE C  20     -17.524  48.133   9.539  1.00 86.66           C  
ATOM   3620  CB  ILE C  20     -19.525  49.654   9.733  1.00 86.66           C  
ATOM   3621  O   ILE C  20     -17.647  47.013   9.037  1.00 86.66           O  
ATOM   3622  CG1 ILE C  20     -20.735  50.011  10.603  1.00 86.66           C  
ATOM   3623  CG2 ILE C  20     -19.970  49.051   8.397  1.00 86.66           C  
ATOM   3624  CD1 ILE C  20     -21.718  50.964   9.937  1.00 86.66           C  
ATOM   3625  N   ARG C  21     -16.490  48.940   9.394  1.00 84.13           N  
ATOM   3626  CA  ARG C  21     -15.401  48.501   8.528  1.00 84.13           C  
ATOM   3627  C   ARG C  21     -14.720  47.258   9.092  1.00 84.13           C  
ATOM   3628  CB  ARG C  21     -14.375  49.622   8.344  1.00 84.13           C  
ATOM   3629  O   ARG C  21     -14.479  46.292   8.364  1.00 84.13           O  
ATOM   3630  CG  ARG C  21     -13.223  49.257   7.421  1.00 84.13           C  
ATOM   3631  CD  ARG C  21     -12.148  50.335   7.408  1.00 84.13           C  
ATOM   3632  NE  ARG C  21     -11.402  50.368   8.663  1.00 84.13           N  
ATOM   3633  NH1 ARG C  21     -10.200  52.270   8.139  1.00 84.13           N  
ATOM   3634  NH2 ARG C  21      -9.874  51.220  10.150  1.00 84.13           N  
ATOM   3635  CZ  ARG C  21     -10.494  51.286   8.981  1.00 84.13           C  
ATOM   3636  N   GLU C  22     -14.559  47.228  10.334  1.00 87.59           N  
ATOM   3637  CA  GLU C  22     -13.929  46.089  10.996  1.00 87.59           C  
ATOM   3638  C   GLU C  22     -14.786  44.833  10.869  1.00 87.59           C  
ATOM   3639  CB  GLU C  22     -13.669  46.402  12.472  1.00 87.59           C  
ATOM   3640  O   GLU C  22     -14.265  43.742  10.627  1.00 87.59           O  
ATOM   3641  CG  GLU C  22     -12.558  47.417  12.699  1.00 87.59           C  
ATOM   3642  CD  GLU C  22     -12.347  47.757  14.166  1.00 87.59           C  
ATOM   3643  OE1 GLU C  22     -11.482  48.608  14.474  1.00 87.59           O  
ATOM   3644  OE2 GLU C  22     -13.052  47.167  15.015  1.00 87.59           O  
ATOM   3645  N   CYS C  23     -16.034  44.951  10.979  1.00 89.43           N  
ATOM   3646  CA  CYS C  23     -16.956  43.824  10.891  1.00 89.43           C  
ATOM   3647  C   CYS C  23     -16.999  43.265   9.474  1.00 89.43           C  
ATOM   3648  CB  CYS C  23     -18.359  44.244  11.326  1.00 89.43           C  
ATOM   3649  O   CYS C  23     -17.019  42.048   9.283  1.00 89.43           O  
ATOM   3650  SG  CYS C  23     -19.500  42.860  11.539  1.00 89.43           S  
ATOM   3651  N   ILE C  24     -16.911  44.217   8.516  1.00 91.78           N  
ATOM   3652  CA  ILE C  24     -16.974  43.793   7.121  1.00 91.78           C  
ATOM   3653  C   ILE C  24     -15.712  43.013   6.761  1.00 91.78           C  
ATOM   3654  CB  ILE C  24     -17.148  44.999   6.171  1.00 91.78           C  
ATOM   3655  O   ILE C  24     -15.788  41.944   6.150  1.00 91.78           O  
ATOM   3656  CG1 ILE C  24     -18.536  45.625   6.351  1.00 91.78           C  
ATOM   3657  CG2 ILE C  24     -16.921  44.578   4.716  1.00 91.78           C  
ATOM   3658  CD1 ILE C  24     -18.726  46.935   5.599  1.00 91.78           C  
ATOM   3659  N   ILE C  25     -14.571  43.526   7.200  1.00 90.28           N  
ATOM   3660  CA  ILE C  25     -13.299  42.884   6.889  1.00 90.28           C  
ATOM   3661  C   ILE C  25     -13.226  41.522   7.576  1.00 90.28           C  
ATOM   3662  CB  ILE C  25     -12.103  43.764   7.315  1.00 90.28           C  
ATOM   3663  O   ILE C  25     -12.838  40.528   6.958  1.00 90.28           O  
ATOM   3664  CG1 ILE C  25     -12.058  45.047   6.476  1.00 90.28           C  
ATOM   3665  CG2 ILE C  25     -10.789  42.986   7.195  1.00 90.28           C  
ATOM   3666  CD1 ILE C  25     -11.050  46.075   6.969  1.00 90.28           C  
ATOM   3667  N   SER C  26     -13.631  41.469   8.796  1.00 92.43           N  
ATOM   3668  CA  SER C  26     -13.603  40.219   9.549  1.00 92.43           C  
ATOM   3669  C   SER C  26     -14.535  39.181   8.932  1.00 92.43           C  
ATOM   3670  CB  SER C  26     -13.992  40.462  11.007  1.00 92.43           C  
ATOM   3671  O   SER C  26     -14.179  38.006   8.823  1.00 92.43           O  
ATOM   3672  OG  SER C  26     -15.273  41.062  11.093  1.00 92.43           O  
ATOM   3673  N   THR C  27     -15.729  39.608   8.455  1.00 94.27           N  
ATOM   3674  CA  THR C  27     -16.705  38.707   7.851  1.00 94.27           C  
ATOM   3675  C   THR C  27     -16.195  38.174   6.515  1.00 94.27           C  
ATOM   3676  CB  THR C  27     -18.060  39.408   7.644  1.00 94.27           C  
ATOM   3677  O   THR C  27     -16.357  36.990   6.210  1.00 94.27           O  
ATOM   3678  CG2 THR C  27     -19.114  38.430   7.137  1.00 94.27           C  
ATOM   3679  OG1 THR C  27     -18.499  39.964   8.889  1.00 94.27           O  
ATOM   3680  N   LEU C  28     -15.541  39.088   5.756  1.00 94.99           N  
ATOM   3681  CA  LEU C  28     -15.004  38.666   4.467  1.00 94.99           C  
ATOM   3682  C   LEU C  28     -13.869  37.664   4.652  1.00 94.99           C  
ATOM   3683  CB  LEU C  28     -14.507  39.876   3.672  1.00 94.99           C  
ATOM   3684  O   LEU C  28     -13.785  36.673   3.924  1.00 94.99           O  
ATOM   3685  CG  LEU C  28     -15.581  40.730   2.995  1.00 94.99           C  
ATOM   3686  CD1 LEU C  28     -14.962  41.996   2.412  1.00 94.99           C  
ATOM   3687  CD2 LEU C  28     -16.297  39.931   1.912  1.00 94.99           C  
ATOM   3688  N   LEU C  29     -13.024  37.930   5.647  1.00 94.36           N  
ATOM   3689  CA  LEU C  29     -11.922  37.022   5.946  1.00 94.36           C  
ATOM   3690  C   LEU C  29     -12.446  35.656   6.377  1.00 94.36           C  
ATOM   3691  CB  LEU C  29     -11.027  37.607   7.041  1.00 94.36           C  
ATOM   3692  O   LEU C  29     -11.993  34.625   5.873  1.00 94.36           O  
ATOM   3693  CG  LEU C  29      -9.818  36.765   7.452  1.00 94.36           C  
ATOM   3694  CD1 LEU C  29      -8.749  36.808   6.365  1.00 94.36           C  
ATOM   3695  CD2 LEU C  29      -9.254  37.251   8.783  1.00 94.36           C  
ATOM   3696  N   PHE C  30     -13.445  35.649   7.221  1.00 95.90           N  
ATOM   3697  CA  PHE C  30     -14.007  34.401   7.725  1.00 95.90           C  
ATOM   3698  C   PHE C  30     -14.710  33.635   6.612  1.00 95.90           C  
ATOM   3699  CB  PHE C  30     -14.984  34.675   8.873  1.00 95.90           C  
ATOM   3700  O   PHE C  30     -14.613  32.408   6.537  1.00 95.90           O  
ATOM   3701  CG  PHE C  30     -15.563  33.429   9.487  1.00 95.90           C  
ATOM   3702  CD1 PHE C  30     -16.869  33.044   9.211  1.00 95.90           C  
ATOM   3703  CD2 PHE C  30     -14.801  32.643  10.341  1.00 95.90           C  
ATOM   3704  CE1 PHE C  30     -17.408  31.891   9.778  1.00 95.90           C  
ATOM   3705  CE2 PHE C  30     -15.332  31.490  10.912  1.00 95.90           C  
ATOM   3706  CZ  PHE C  30     -16.636  31.116  10.629  1.00 95.90           C  
ATOM   3707  N   ALA C  31     -15.431  34.416   5.738  1.00 96.54           N  
ATOM   3708  CA  ALA C  31     -16.128  33.787   4.619  1.00 96.54           C  
ATOM   3709  C   ALA C  31     -15.148  33.067   3.697  1.00 96.54           C  
ATOM   3710  CB  ALA C  31     -16.924  34.828   3.835  1.00 96.54           C  
ATOM   3711  O   ALA C  31     -15.411  31.946   3.255  1.00 96.54           O  
ATOM   3712  N   THR C  32     -14.028  33.659   3.471  1.00 96.85           N  
ATOM   3713  CA  THR C  32     -13.003  33.050   2.630  1.00 96.85           C  
ATOM   3714  C   THR C  32     -12.441  31.793   3.286  1.00 96.85           C  
ATOM   3715  CB  THR C  32     -11.858  34.038   2.341  1.00 96.85           C  
ATOM   3716  O   THR C  32     -12.299  30.756   2.634  1.00 96.85           O  
ATOM   3717  CG2 THR C  32     -12.346  35.217   1.506  1.00 96.85           C  
ATOM   3718  OG1 THR C  32     -11.335  34.530   3.581  1.00 96.85           O  
ATOM   3719  N   LEU C  33     -12.172  31.912   4.545  1.00 96.90           N  
ATOM   3720  CA  LEU C  33     -11.636  30.769   5.276  1.00 96.90           C  
ATOM   3721  C   LEU C  33     -12.647  29.628   5.319  1.00 96.90           C  
ATOM   3722  CB  LEU C  33     -11.248  31.177   6.700  1.00 96.90           C  
ATOM   3723  O   LEU C  33     -12.280  28.461   5.170  1.00 96.90           O  
ATOM   3724  CG  LEU C  33     -10.005  32.057   6.838  1.00 96.90           C  
ATOM   3725  CD1 LEU C  33      -9.849  32.532   8.279  1.00 96.90           C  
ATOM   3726  CD2 LEU C  33      -8.761  31.303   6.380  1.00 96.90           C  
ATOM   3727  N   TYR C  34     -13.910  30.025   5.449  1.00 96.92           N  
ATOM   3728  CA  TYR C  34     -14.978  29.035   5.528  1.00 96.92           C  
ATOM   3729  C   TYR C  34     -15.086  28.245   4.229  1.00 96.92           C  
ATOM   3730  CB  TYR C  34     -16.316  29.711   5.842  1.00 96.92           C  
ATOM   3731  O   TYR C  34     -15.153  27.014   4.248  1.00 96.92           O  
ATOM   3732  CG  TYR C  34     -17.461  28.742   6.010  1.00 96.92           C  
ATOM   3733  CD1 TYR C  34     -18.254  28.375   4.924  1.00 96.92           C  
ATOM   3734  CD2 TYR C  34     -17.753  28.192   7.253  1.00 96.92           C  
ATOM   3735  CE1 TYR C  34     -19.311  27.484   5.075  1.00 96.92           C  
ATOM   3736  CE2 TYR C  34     -18.808  27.300   7.415  1.00 96.92           C  
ATOM   3737  OH  TYR C  34     -20.625  26.070   6.476  1.00 96.92           O  
ATOM   3738  CZ  TYR C  34     -19.580  26.952   6.322  1.00 96.92           C  
ATOM   3739  N   ILE C  35     -15.015  28.933   3.112  1.00 96.91           N  
ATOM   3740  CA  ILE C  35     -15.134  28.297   1.804  1.00 96.91           C  
ATOM   3741  C   ILE C  35     -13.959  27.347   1.583  1.00 96.91           C  
ATOM   3742  CB  ILE C  35     -15.196  29.345   0.670  1.00 96.91           C  
ATOM   3743  O   ILE C  35     -14.146  26.209   1.147  1.00 96.91           O  
ATOM   3744  CG1 ILE C  35     -16.493  30.157   0.764  1.00 96.91           C  
ATOM   3745  CG2 ILE C  35     -15.071  28.669  -0.698  1.00 96.91           C  
ATOM   3746  CD1 ILE C  35     -16.522  31.385  -0.136  1.00 96.91           C  
ATOM   3747  N   LEU C  36     -12.792  27.798   1.984  1.00 95.64           N  
ATOM   3748  CA  LEU C  36     -11.598  26.976   1.821  1.00 95.64           C  
ATOM   3749  C   LEU C  36     -11.685  25.715   2.675  1.00 95.64           C  
ATOM   3750  CB  LEU C  36     -10.344  27.773   2.191  1.00 95.64           C  
ATOM   3751  O   LEU C  36     -11.413  24.614   2.192  1.00 95.64           O  
ATOM   3752  CG  LEU C  36      -9.924  28.870   1.212  1.00 95.64           C  
ATOM   3753  CD1 LEU C  36      -8.798  29.708   1.807  1.00 95.64           C  
ATOM   3754  CD2 LEU C  36      -9.499  28.264  -0.121  1.00 95.64           C  
ATOM   3755  N   CYS C  37     -12.147  25.880   3.834  1.00 95.39           N  
ATOM   3756  CA  CYS C  37     -12.223  24.755   4.760  1.00 95.39           C  
ATOM   3757  C   CYS C  37     -13.316  23.779   4.345  1.00 95.39           C  
ATOM   3758  CB  CYS C  37     -12.482  25.250   6.183  1.00 95.39           C  
ATOM   3759  O   CYS C  37     -13.161  22.566   4.494  1.00 95.39           O  
ATOM   3760  SG  CYS C  37     -11.059  26.064   6.941  1.00 95.39           S  
ATOM   3761  N   HIS C  38     -14.394  24.337   3.787  1.00 93.47           N  
ATOM   3762  CA  HIS C  38     -15.477  23.484   3.312  1.00 93.47           C  
ATOM   3763  C   HIS C  38     -15.012  22.584   2.172  1.00 93.47           C  
ATOM   3764  CB  HIS C  38     -16.667  24.332   2.859  1.00 93.47           C  
ATOM   3765  O   HIS C  38     -15.331  21.394   2.145  1.00 93.47           O  
ATOM   3766  CG  HIS C  38     -17.873  23.527   2.493  1.00 93.47           C  
ATOM   3767  CD2 HIS C  38     -18.489  23.340   1.302  1.00 93.47           C  
ATOM   3768  ND1 HIS C  38     -18.590  22.798   3.417  1.00 93.47           N  
ATOM   3769  CE1 HIS C  38     -19.597  22.195   2.808  1.00 93.47           C  
ATOM   3770  NE2 HIS C  38     -19.559  22.508   1.524  1.00 93.47           N  
ATOM   3771  N   ILE C  39     -14.217  23.128   1.240  1.00 91.77           N  
ATOM   3772  CA  ILE C  39     -13.685  22.366   0.116  1.00 91.77           C  
ATOM   3773  C   ILE C  39     -12.737  21.284   0.629  1.00 91.77           C  
ATOM   3774  CB  ILE C  39     -12.957  23.281  -0.893  1.00 91.77           C  
ATOM   3775  O   ILE C  39     -12.785  20.140   0.173  1.00 91.77           O  
ATOM   3776  CG1 ILE C  39     -13.941  24.279  -1.515  1.00 91.77           C  
ATOM   3777  CG2 ILE C  39     -12.264  22.449  -1.976  1.00 91.77           C  
ATOM   3778  CD1 ILE C  39     -13.276  25.372  -2.340  1.00 91.77           C  
ATOM   3779  N   PHE C  40     -12.031  21.664   1.612  1.00 89.49           N  
ATOM   3780  CA  PHE C  40     -11.042  20.751   2.173  1.00 89.49           C  
ATOM   3781  C   PHE C  40     -11.721  19.582   2.875  1.00 89.49           C  
ATOM   3782  CB  PHE C  40     -10.122  21.489   3.151  1.00 89.49           C  
ATOM   3783  O   PHE C  40     -11.379  18.422   2.634  1.00 89.49           O  
ATOM   3784  CG  PHE C  40      -8.988  20.647   3.669  1.00 89.49           C  
ATOM   3785  CD1 PHE C  40      -9.064  20.048   4.921  1.00 89.49           C  
ATOM   3786  CD2 PHE C  40      -7.844  20.455   2.905  1.00 89.49           C  
ATOM   3787  CE1 PHE C  40      -8.015  19.268   5.403  1.00 89.49           C  
ATOM   3788  CE2 PHE C  40      -6.792  19.677   3.381  1.00 89.49           C  
ATOM   3789  CZ  PHE C  40      -6.880  19.085   4.630  1.00 89.49           C  
ATOM   3790  N   LEU C  41     -12.784  19.798   3.656  1.00 89.52           N  
ATOM   3791  CA  LEU C  41     -13.448  18.762   4.440  1.00 89.52           C  
ATOM   3792  C   LEU C  41     -14.249  17.827   3.539  1.00 89.52           C  
ATOM   3793  CB  LEU C  41     -14.369  19.391   5.489  1.00 89.52           C  
ATOM   3794  O   LEU C  41     -14.324  16.624   3.797  1.00 89.52           O  
ATOM   3795  CG  LEU C  41     -13.698  19.889   6.770  1.00 89.52           C  
ATOM   3796  CD1 LEU C  41     -14.680  20.708   7.600  1.00 89.52           C  
ATOM   3797  CD2 LEU C  41     -13.154  18.716   7.579  1.00 89.52           C  
ATOM   3798  N   THR C  42     -14.819  18.362   2.480  1.00 85.18           N  
ATOM   3799  CA  THR C  42     -15.605  17.546   1.561  1.00 85.18           C  
ATOM   3800  C   THR C  42     -14.717  16.542   0.833  1.00 85.18           C  
ATOM   3801  CB  THR C  42     -16.347  18.420   0.533  1.00 85.18           C  
ATOM   3802  O   THR C  42     -15.164  15.447   0.486  1.00 85.18           O  
ATOM   3803  CG2 THR C  42     -17.514  19.160   1.179  1.00 85.18           C  
ATOM   3804  OG1 THR C  42     -15.434  19.379  -0.017  1.00 85.18           O  
ATOM   3805  N   ARG C  43     -13.437  16.962   0.783  1.00 82.08           N  
ATOM   3806  CA  ARG C  43     -12.517  16.058   0.099  1.00 82.08           C  
ATOM   3807  C   ARG C  43     -12.141  14.882   0.993  1.00 82.08           C  
ATOM   3808  CB  ARG C  43     -11.257  16.806  -0.342  1.00 82.08           C  
ATOM   3809  O   ARG C  43     -11.868  13.785   0.501  1.00 82.08           O  
ATOM   3810  CG  ARG C  43     -11.379  17.466  -1.707  1.00 82.08           C  
ATOM   3811  CD  ARG C  43     -10.039  17.998  -2.197  1.00 82.08           C  
ATOM   3812  NE  ARG C  43     -10.180  18.747  -3.442  1.00 82.08           N  
ATOM   3813  NH1 ARG C  43      -8.444  20.206  -3.002  1.00 82.08           N  
ATOM   3814  NH2 ARG C  43      -9.635  20.389  -4.953  1.00 82.08           N  
ATOM   3815  CZ  ARG C  43      -9.419  19.779  -3.796  1.00 82.08           C  
ATOM   3816  N   PHE C  44     -12.264  15.045   2.251  1.00 77.91           N  
ATOM   3817  CA  PHE C  44     -11.850  13.998   3.176  1.00 77.91           C  
ATOM   3818  C   PHE C  44     -13.039  13.141   3.593  1.00 77.91           C  
ATOM   3819  CB  PHE C  44     -11.182  14.606   4.414  1.00 77.91           C  
ATOM   3820  O   PHE C  44     -12.871  11.987   3.992  1.00 77.91           O  
ATOM   3821  CG  PHE C  44      -9.740  14.980   4.203  1.00 77.91           C  
ATOM   3822  CD1 PHE C  44      -8.734  14.030   4.333  1.00 77.91           C  
ATOM   3823  CD2 PHE C  44      -9.389  16.283   3.875  1.00 77.91           C  
ATOM   3824  CE1 PHE C  44      -7.398  14.373   4.139  1.00 77.91           C  
ATOM   3825  CE2 PHE C  44      -8.056  16.634   3.679  1.00 77.91           C  
ATOM   3826  CZ  PHE C  44      -7.063  15.678   3.813  1.00 77.91           C  
ATOM   3827  N   LYS C  45     -14.208  13.658   3.401  1.00 78.41           N  
ATOM   3828  CA  LYS C  45     -15.409  12.970   3.867  1.00 78.41           C  
ATOM   3829  C   LYS C  45     -15.727  11.765   2.987  1.00 78.41           C  
ATOM   3830  CB  LYS C  45     -16.600  13.928   3.895  1.00 78.41           C  
ATOM   3831  O   LYS C  45     -15.576  11.824   1.765  1.00 78.41           O  
ATOM   3832  CG  LYS C  45     -17.864  13.327   4.494  1.00 78.41           C  
ATOM   3833  CD  LYS C  45     -19.019  14.319   4.472  1.00 78.41           C  
ATOM   3834  CE  LYS C  45     -20.324  13.669   4.911  1.00 78.41           C  
ATOM   3835  NZ  LYS C  45     -21.443  14.656   4.970  1.00 78.41           N  
ATOM   3836  N   LYS C  46     -16.057  10.631   3.737  1.00 63.69           N  
ATOM   3837  CA  LYS C  46     -16.469   9.412   3.047  1.00 63.69           C  
ATOM   3838  C   LYS C  46     -17.767   9.629   2.274  1.00 63.69           C  
ATOM   3839  CB  LYS C  46     -16.638   8.263   4.043  1.00 63.69           C  
ATOM   3840  O   LYS C  46     -18.738  10.159   2.818  1.00 63.69           O  
ATOM   3841  CG  LYS C  46     -16.664   6.885   3.398  1.00 63.69           C  
ATOM   3842  CD  LYS C  46     -16.734   5.780   4.444  1.00 63.69           C  
ATOM   3843  CE  LYS C  46     -16.850   4.405   3.800  1.00 63.69           C  
ATOM   3844  NZ  LYS C  46     -16.869   3.315   4.821  1.00 63.69           N  
ATOM   3845  N   PRO C  47     -17.618   9.394   0.962  1.00 53.60           N  
ATOM   3846  CA  PRO C  47     -18.874   9.557   0.225  1.00 53.60           C  
ATOM   3847  C   PRO C  47     -19.996   8.676   0.770  1.00 53.60           C  
ATOM   3848  CB  PRO C  47     -18.501   9.145  -1.202  1.00 53.60           C  
ATOM   3849  O   PRO C  47     -19.753   7.532   1.163  1.00 53.60           O  
ATOM   3850  CG  PRO C  47     -17.112   8.604  -1.093  1.00 53.60           C  
ATOM   3851  CD  PRO C  47     -16.622   8.827   0.309  1.00 53.60           C  
ATOM   3852  N   ALA C  48     -20.834   9.228   1.480  1.00 49.50           N  
ATOM   3853  CA  ALA C  48     -21.952   8.479   2.048  1.00 49.50           C  
ATOM   3854  C   ALA C  48     -22.499   7.467   1.047  1.00 49.50           C  
ATOM   3855  CB  ALA C  48     -23.057   9.432   2.496  1.00 49.50           C  
ATOM   3856  O   ALA C  48     -22.905   7.834  -0.059  1.00 49.50           O  
ATOM   3857  N   GLU C  49     -21.651   6.356   0.769  1.00 41.18           N  
ATOM   3858  CA  GLU C  49     -22.272   5.468  -0.210  1.00 41.18           C  
ATOM   3859  C   GLU C  49     -23.794   5.535  -0.129  1.00 41.18           C  
ATOM   3860  CB  GLU C  49     -21.797   4.027  -0.007  1.00 41.18           C  
ATOM   3861  O   GLU C  49     -24.471   5.650  -1.152  1.00 41.18           O  
ATOM   3862  CG  GLU C  49     -20.806   3.552  -1.060  1.00 41.18           C  
ATOM   3863  CD  GLU C  49     -20.277   2.151  -0.798  1.00 41.18           C  
ATOM   3864  OE1 GLU C  49     -19.457   1.652  -1.601  1.00 41.18           O  
ATOM   3865  OE2 GLU C  49     -20.687   1.548   0.219  1.00 41.18           O  
ATOM   3866  N   PHE C  50     -24.275   4.434   0.818  1.00 34.69           N  
ATOM   3867  CA  PHE C  50     -25.692   4.093   0.783  1.00 34.69           C  
ATOM   3868  C   PHE C  50     -26.549   5.304   1.133  1.00 34.69           C  
ATOM   3869  CB  PHE C  50     -25.993   2.941   1.746  1.00 34.69           C  
ATOM   3870  O   PHE C  50     -26.283   5.995   2.119  1.00 34.69           O  
ATOM   3871  CG  PHE C  50     -25.728   1.578   1.164  1.00 34.69           C  
ATOM   3872  CD1 PHE C  50     -26.681   0.947   0.375  1.00 34.69           C  
ATOM   3873  CD2 PHE C  50     -24.525   0.929   1.407  1.00 34.69           C  
ATOM   3874  CE1 PHE C  50     -26.438  -0.314  -0.165  1.00 34.69           C  
ATOM   3875  CE2 PHE C  50     -24.275  -0.331   0.871  1.00 34.69           C  
ATOM   3876  CZ  PHE C  50     -25.233  -0.951   0.086  1.00 34.69           C  
ATOM   3877  N   THR C  51     -26.954   6.100   0.154  1.00 39.93           N  
ATOM   3878  CA  THR C  51     -28.149   6.898   0.408  1.00 39.93           C  
ATOM   3879  C   THR C  51     -28.979   6.287   1.533  1.00 39.93           C  
ATOM   3880  CB  THR C  51     -29.014   7.028  -0.860  1.00 39.93           C  
ATOM   3881  O   THR C  51     -29.484   5.170   1.403  1.00 39.93           O  
ATOM   3882  CG2 THR C  51     -28.464   8.102  -1.793  1.00 39.93           C  
ATOM   3883  OG1 THR C  51     -29.030   5.773  -1.551  1.00 39.93           O  
ATOM   3884  N   THR C  52     -28.431   6.148   2.849  1.00 40.98           N  
ATOM   3885  CA  THR C  52     -29.493   5.826   3.797  1.00 40.98           C  
ATOM   3886  C   THR C  52     -30.799   6.505   3.397  1.00 40.98           C  
ATOM   3887  CB  THR C  52     -29.110   6.245   5.228  1.00 40.98           C  
ATOM   3888  O   THR C  52     -30.789   7.619   2.869  1.00 40.98           O  
ATOM   3889  CG2 THR C  52     -28.001   5.357   5.783  1.00 40.98           C  
ATOM   3890  OG1 THR C  52     -28.657   7.605   5.216  1.00 40.98           O  
ATOM   3891  N   VAL C  53     -31.639   5.743   2.760  1.00 46.93           N  
ATOM   3892  CA  VAL C  53     -33.033   6.045   2.449  1.00 46.93           C  
ATOM   3893  C   VAL C  53     -33.598   7.008   3.491  1.00 46.93           C  
ATOM   3894  CB  VAL C  53     -33.892   4.762   2.388  1.00 46.93           C  
ATOM   3895  O   VAL C  53     -34.467   7.826   3.183  1.00 46.93           O  
ATOM   3896  CG1 VAL C  53     -35.340   5.098   2.035  1.00 46.93           C  
ATOM   3897  CG2 VAL C  53     -33.307   3.777   1.377  1.00 46.93           C  
ATOM   3898  N   ASP C  54     -32.694   7.256   4.641  1.00 54.31           N  
ATOM   3899  CA  ASP C  54     -33.451   8.071   5.586  1.00 54.31           C  
ATOM   3900  C   ASP C  54     -33.061   9.543   5.478  1.00 54.31           C  
ATOM   3901  CB  ASP C  54     -33.235   7.573   7.017  1.00 54.31           C  
ATOM   3902  O   ASP C  54     -31.912   9.907   5.737  1.00 54.31           O  
ATOM   3903  CG  ASP C  54     -34.151   6.421   7.389  1.00 54.31           C  
ATOM   3904  OD1 ASP C  54     -35.222   6.266   6.762  1.00 54.31           O  
ATOM   3905  OD2 ASP C  54     -33.801   5.662   8.319  1.00 54.31           O  
ATOM   3906  N   ASP C  55     -33.691  10.412   4.762  1.00 68.02           N  
ATOM   3907  CA  ASP C  55     -33.571  11.854   4.574  1.00 68.02           C  
ATOM   3908  C   ASP C  55     -33.192  12.549   5.880  1.00 68.02           C  
ATOM   3909  CB  ASP C  55     -34.877  12.436   4.029  1.00 68.02           C  
ATOM   3910  O   ASP C  55     -32.431  13.519   5.875  1.00 68.02           O  
ATOM   3911  CG  ASP C  55     -35.044  12.221   2.535  1.00 68.02           C  
ATOM   3912  OD1 ASP C  55     -34.037  11.968   1.839  1.00 68.02           O  
ATOM   3913  OD2 ASP C  55     -36.192  12.309   2.048  1.00 68.02           O  
ATOM   3914  N   GLU C  56     -33.439  11.961   7.000  1.00 74.53           N  
ATOM   3915  CA  GLU C  56     -33.187  12.580   8.298  1.00 74.53           C  
ATOM   3916  C   GLU C  56     -31.711  12.489   8.674  1.00 74.53           C  
ATOM   3917  CB  GLU C  56     -34.047  11.926   9.382  1.00 74.53           C  
ATOM   3918  O   GLU C  56     -31.127  13.462   9.155  1.00 74.53           O  
ATOM   3919  CG  GLU C  56     -35.529  12.256   9.274  1.00 74.53           C  
ATOM   3920  CD  GLU C  56     -36.364  11.637  10.383  1.00 74.53           C  
ATOM   3921  OE1 GLU C  56     -37.599  11.838  10.397  1.00 74.53           O  
ATOM   3922  OE2 GLU C  56     -35.778  10.945  11.246  1.00 74.53           O  
ATOM   3923  N   ASP C  57     -31.050  11.351   8.404  1.00 72.94           N  
ATOM   3924  CA  ASP C  57     -29.645  11.140   8.738  1.00 72.94           C  
ATOM   3925  C   ASP C  57     -28.735  11.978   7.843  1.00 72.94           C  
ATOM   3926  CB  ASP C  57     -29.281   9.658   8.618  1.00 72.94           C  
ATOM   3927  O   ASP C  57     -27.692  12.462   8.289  1.00 72.94           O  
ATOM   3928  CG  ASP C  57     -29.816   8.821   9.766  1.00 72.94           C  
ATOM   3929  OD1 ASP C  57     -30.140   9.385  10.833  1.00 72.94           O  
ATOM   3930  OD2 ASP C  57     -29.911   7.585   9.603  1.00 72.94           O  
ATOM   3931  N   ALA C  58     -29.186  12.132   6.647  1.00 77.29           N  
ATOM   3932  CA  ALA C  58     -28.408  12.939   5.710  1.00 77.29           C  
ATOM   3933  C   ALA C  58     -28.382  14.403   6.139  1.00 77.29           C  
ATOM   3934  CB  ALA C  58     -28.976  12.811   4.299  1.00 77.29           C  
ATOM   3935  O   ALA C  58     -27.351  15.071   6.026  1.00 77.29           O  
ATOM   3936  N   THR C  59     -29.455  14.859   6.653  1.00 83.77           N  
ATOM   3937  CA  THR C  59     -29.539  16.244   7.101  1.00 83.77           C  
ATOM   3938  C   THR C  59     -28.690  16.461   8.351  1.00 83.77           C  
ATOM   3939  CB  THR C  59     -30.996  16.649   7.391  1.00 83.77           C  
ATOM   3940  O   THR C  59     -28.022  17.488   8.483  1.00 83.77           O  
ATOM   3941  CG2 THR C  59     -31.782  16.840   6.098  1.00 83.77           C  
ATOM   3942  OG1 THR C  59     -31.625  15.626   8.173  1.00 83.77           O  
ATOM   3943  N   VAL C  60     -28.670  15.454   9.211  1.00 83.74           N  
ATOM   3944  CA  VAL C  60     -27.899  15.529  10.448  1.00 83.74           C  
ATOM   3945  C   VAL C  60     -26.409  15.611  10.124  1.00 83.74           C  
ATOM   3946  CB  VAL C  60     -28.179  14.319  11.366  1.00 83.74           C  
ATOM   3947  O   VAL C  60     -25.688  16.436  10.691  1.00 83.74           O  
ATOM   3948  CG1 VAL C  60     -27.233  14.321  12.566  1.00 83.74           C  
ATOM   3949  CG2 VAL C  60     -29.634  14.327  11.829  1.00 83.74           C  
ATOM   3950  N   ASN C  61     -26.021  14.797   9.153  1.00 83.26           N  
ATOM   3951  CA  ASN C  61     -24.614  14.780   8.769  1.00 83.26           C  
ATOM   3952  C   ASN C  61     -24.213  16.067   8.053  1.00 83.26           C  
ATOM   3953  CB  ASN C  61     -24.312  13.566   7.887  1.00 83.26           C  
ATOM   3954  O   ASN C  61     -23.098  16.561   8.234  1.00 83.26           O  
ATOM   3955  CG  ASN C  61     -24.206  12.280   8.682  1.00 83.26           C  
ATOM   3956  ND2 ASN C  61     -24.275  11.148   7.990  1.00 83.26           N  
ATOM   3957  OD1 ASN C  61     -24.065  12.302   9.907  1.00 83.26           O  
ATOM   3958  N   LYS C  62     -25.121  16.553   7.327  1.00 87.64           N  
ATOM   3959  CA  LYS C  62     -24.859  17.811   6.634  1.00 87.64           C  
ATOM   3960  C   LYS C  62     -24.672  18.956   7.625  1.00 87.64           C  
ATOM   3961  CB  LYS C  62     -25.996  18.137   5.664  1.00 87.64           C  
ATOM   3962  O   LYS C  62     -23.760  19.772   7.474  1.00 87.64           O  
ATOM   3963  CG  LYS C  62     -25.715  19.326   4.758  1.00 87.64           C  
ATOM   3964  CD  LYS C  62     -26.854  19.561   3.775  1.00 87.64           C  
ATOM   3965  CE  LYS C  62     -26.613  20.801   2.924  1.00 87.64           C  
ATOM   3966  NZ  LYS C  62     -27.729  21.038   1.961  1.00 87.64           N  
ATOM   3967  N   ILE C  63     -25.446  19.012   8.640  1.00 90.66           N  
ATOM   3968  CA  ILE C  63     -25.370  20.059   9.653  1.00 90.66           C  
ATOM   3969  C   ILE C  63     -24.090  19.893  10.470  1.00 90.66           C  
ATOM   3970  CB  ILE C  63     -26.605  20.039  10.581  1.00 90.66           C  
ATOM   3971  O   ILE C  63     -23.403  20.874  10.764  1.00 90.66           O  
ATOM   3972  CG1 ILE C  63     -27.870  20.397   9.794  1.00 90.66           C  
ATOM   3973  CG2 ILE C  63     -26.407  20.992  11.764  1.00 90.66           C  
ATOM   3974  CD1 ILE C  63     -29.162  20.204  10.577  1.00 90.66           C  
ATOM   3975  N   ALA C  64     -23.843  18.685  10.737  1.00 90.85           N  
ATOM   3976  CA  ALA C  64     -22.622  18.409  11.491  1.00 90.85           C  
ATOM   3977  C   ALA C  64     -21.384  18.826  10.701  1.00 90.85           C  
ATOM   3978  CB  ALA C  64     -22.544  16.928  11.854  1.00 90.85           C  
ATOM   3979  O   ALA C  64     -20.443  19.389  11.264  1.00 90.85           O  
ATOM   3980  N   LEU C  65     -21.399  18.610   9.413  1.00 91.61           N  
ATOM   3981  CA  LEU C  65     -20.286  18.996   8.552  1.00 91.61           C  
ATOM   3982  C   LEU C  65     -20.138  20.513   8.503  1.00 91.61           C  
ATOM   3983  CB  LEU C  65     -20.485  18.445   7.138  1.00 91.61           C  
ATOM   3984  O   LEU C  65     -19.019  21.033   8.505  1.00 91.61           O  
ATOM   3985  CG  LEU C  65     -19.305  18.599   6.178  1.00 91.61           C  
ATOM   3986  CD1 LEU C  65     -18.856  17.233   5.667  1.00 91.61           C  
ATOM   3987  CD2 LEU C  65     -19.676  19.514   5.016  1.00 91.61           C  
ATOM   3988  N   GLU C  66     -21.178  21.156   8.491  1.00 94.90           N  
ATOM   3989  CA  GLU C  66     -21.156  22.616   8.486  1.00 94.90           C  
ATOM   3990  C   GLU C  66     -20.571  23.164   9.785  1.00 94.90           C  
ATOM   3991  CB  GLU C  66     -22.564  23.174   8.267  1.00 94.90           C  
ATOM   3992  O   GLU C  66     -19.833  24.151   9.772  1.00 94.90           O  
ATOM   3993  CG  GLU C  66     -23.076  23.010   6.843  1.00 94.90           C  
ATOM   3994  CD  GLU C  66     -24.453  23.616   6.627  1.00 94.90           C  
ATOM   3995  OE1 GLU C  66     -24.963  23.574   5.484  1.00 94.90           O  
ATOM   3996  OE2 GLU C  66     -25.028  24.139   7.608  1.00 94.90           O  
ATOM   3997  N   LEU C  67     -20.911  22.518  10.855  1.00 95.85           N  
ATOM   3998  CA  LEU C  67     -20.376  22.926  12.150  1.00 95.85           C  
ATOM   3999  C   LEU C  67     -18.874  22.671  12.222  1.00 95.85           C  
ATOM   4000  CB  LEU C  67     -21.087  22.181  13.282  1.00 95.85           C  
ATOM   4001  O   LEU C  67     -18.126  23.490  12.761  1.00 95.85           O  
ATOM   4002  CG  LEU C  67     -22.559  22.530  13.504  1.00 95.85           C  
ATOM   4003  CD1 LEU C  67     -23.178  21.589  14.532  1.00 95.85           C  
ATOM   4004  CD2 LEU C  67     -22.704  23.983  13.946  1.00 95.85           C  
ATOM   4005  N   CYS C  68     -18.491  21.570  11.645  1.00 95.36           N  
ATOM   4006  CA  CYS C  68     -17.071  21.236  11.614  1.00 95.36           C  
ATOM   4007  C   CYS C  68     -16.304  22.200  10.718  1.00 95.36           C  
ATOM   4008  CB  CYS C  68     -16.868  19.802  11.128  1.00 95.36           C  
ATOM   4009  O   CYS C  68     -15.184  22.599  11.043  1.00 95.36           O  
ATOM   4010  SG  CYS C  68     -17.405  18.548  12.312  1.00 95.36           S  
ATOM   4011  N   THR C  69     -16.893  22.576   9.602  1.00 96.51           N  
ATOM   4012  CA  THR C  69     -16.270  23.540   8.702  1.00 96.51           C  
ATOM   4013  C   THR C  69     -16.083  24.886   9.396  1.00 96.51           C  
ATOM   4014  CB  THR C  69     -17.107  23.732   7.423  1.00 96.51           C  
ATOM   4015  O   THR C  69     -15.044  25.531   9.242  1.00 96.51           O  
ATOM   4016  CG2 THR C  69     -17.123  22.460   6.582  1.00 96.51           C  
ATOM   4017  OG1 THR C  69     -18.451  24.070   7.785  1.00 96.51           O  
ATOM   4018  N   PHE C  70     -17.084  25.209  10.140  1.00 97.61           N  
ATOM   4019  CA  PHE C  70     -17.013  26.446  10.909  1.00 97.61           C  
ATOM   4020  C   PHE C  70     -15.872  26.391  11.918  1.00 97.61           C  
ATOM   4021  CB  PHE C  70     -18.339  26.708  11.630  1.00 97.61           C  
ATOM   4022  O   PHE C  70     -15.080  27.330  12.019  1.00 97.61           O  
ATOM   4023  CG  PHE C  70     -18.335  27.955  12.473  1.00 97.61           C  
ATOM   4024  CD1 PHE C  70     -18.112  27.883  13.843  1.00 97.61           C  
ATOM   4025  CD2 PHE C  70     -18.553  29.199  11.896  1.00 97.61           C  
ATOM   4026  CE1 PHE C  70     -18.108  29.035  14.626  1.00 97.61           C  
ATOM   4027  CE2 PHE C  70     -18.551  30.354  12.672  1.00 97.61           C  
ATOM   4028  CZ  PHE C  70     -18.329  30.270  14.037  1.00 97.61           C  
ATOM   4029  N   THR C  71     -15.764  25.339  12.570  1.00 97.64           N  
ATOM   4030  CA  THR C  71     -14.743  25.163  13.597  1.00 97.64           C  
ATOM   4031  C   THR C  71     -13.349  25.146  12.975  1.00 97.64           C  
ATOM   4032  CB  THR C  71     -14.969  23.865  14.393  1.00 97.64           C  
ATOM   4033  O   THR C  71     -12.413  25.734  13.521  1.00 97.64           O  
ATOM   4034  CG2 THR C  71     -13.978  23.747  15.546  1.00 97.64           C  
ATOM   4035  OG1 THR C  71     -16.301  23.860  14.920  1.00 97.64           O  
ATOM   4036  N   LEU C  72     -13.218  24.493  11.922  1.00 97.12           N  
ATOM   4037  CA  LEU C  72     -11.930  24.431  11.241  1.00 97.12           C  
ATOM   4038  C   LEU C  72     -11.517  25.808  10.732  1.00 97.12           C  
ATOM   4039  CB  LEU C  72     -11.986  23.440  10.075  1.00 97.12           C  
ATOM   4040  O   LEU C  72     -10.332  26.150  10.744  1.00 97.12           O  
ATOM   4041  CG  LEU C  72     -10.652  23.101   9.408  1.00 97.12           C  
ATOM   4042  CD1 LEU C  72      -9.711  22.441  10.411  1.00 97.12           C  
ATOM   4043  CD2 LEU C  72     -10.873  22.197   8.200  1.00 97.12           C  
ATOM   4044  N   ALA C  73     -12.474  26.554  10.261  1.00 97.99           N  
ATOM   4045  CA  ALA C  73     -12.209  27.918   9.811  1.00 97.99           C  
ATOM   4046  C   ALA C  73     -11.680  28.780  10.954  1.00 97.99           C  
ATOM   4047  CB  ALA C  73     -13.473  28.539   9.222  1.00 97.99           C  
ATOM   4048  O   ALA C  73     -10.751  29.569  10.767  1.00 97.99           O  
ATOM   4049  N   ILE C  74     -12.250  28.599  12.089  1.00 96.90           N  
ATOM   4050  CA  ILE C  74     -11.802  29.333  13.267  1.00 96.90           C  
ATOM   4051  C   ILE C  74     -10.392  28.888  13.648  1.00 96.90           C  
ATOM   4052  CB  ILE C  74     -12.767  29.133  14.457  1.00 96.90           C  
ATOM   4053  O   ILE C  74      -9.555  29.711  14.026  1.00 96.90           O  
ATOM   4054  CG1 ILE C  74     -14.139  29.737  14.140  1.00 96.90           C  
ATOM   4055  CG2 ILE C  74     -12.182  29.743  15.735  1.00 96.90           C  
ATOM   4056  CD1 ILE C  74     -15.192  29.478  15.209  1.00 96.90           C  
ATOM   4057  N   ALA C  75     -10.185  27.624  13.550  1.00 96.73           N  
ATOM   4058  CA  ALA C  75      -8.863  27.085  13.858  1.00 96.73           C  
ATOM   4059  C   ALA C  75      -7.799  27.687  12.946  1.00 96.73           C  
ATOM   4060  CB  ALA C  75      -8.867  25.563  13.734  1.00 96.73           C  
ATOM   4061  O   ALA C  75      -6.736  28.104  13.412  1.00 96.73           O  
ATOM   4062  N   LEU C  76      -8.111  27.729  11.689  1.00 96.73           N  
ATOM   4063  CA  LEU C  76      -7.188  28.326  10.730  1.00 96.73           C  
ATOM   4064  C   LEU C  76      -7.018  29.819  10.996  1.00 96.73           C  
ATOM   4065  CB  LEU C  76      -7.684  28.104   9.299  1.00 96.73           C  
ATOM   4066  O   LEU C  76      -5.923  30.362  10.832  1.00 96.73           O  
ATOM   4067  CG  LEU C  76      -6.658  28.320   8.185  1.00 96.73           C  
ATOM   4068  CD1 LEU C  76      -5.971  27.004   7.835  1.00 96.73           C  
ATOM   4069  CD2 LEU C  76      -7.325  28.925   6.954  1.00 96.73           C  
ATOM   4070  N   GLY C  77      -8.131  30.433  11.338  1.00 96.38           N  
ATOM   4071  CA  GLY C  77      -8.048  31.827  11.743  1.00 96.38           C  
ATOM   4072  C   GLY C  77      -7.126  32.050  12.927  1.00 96.38           C  
ATOM   4073  O   GLY C  77      -6.375  33.028  12.960  1.00 96.38           O  
ATOM   4074  N   ALA C  78      -7.144  31.127  13.840  1.00 95.24           N  
ATOM   4075  CA  ALA C  78      -6.292  31.216  15.023  1.00 95.24           C  
ATOM   4076  C   ALA C  78      -4.819  31.072  14.650  1.00 95.24           C  
ATOM   4077  CB  ALA C  78      -6.686  30.152  16.044  1.00 95.24           C  
ATOM   4078  O   ALA C  78      -3.958  31.740  15.228  1.00 95.24           O  
ATOM   4079  N   VAL C  79      -4.492  30.253  13.696  1.00 95.74           N  
ATOM   4080  CA  VAL C  79      -3.123  30.027  13.245  1.00 95.74           C  
ATOM   4081  C   VAL C  79      -2.591  31.284  12.560  1.00 95.74           C  
ATOM   4082  CB  VAL C  79      -3.033  28.819  12.286  1.00 95.74           C  
ATOM   4083  O   VAL C  79      -1.419  31.636  12.718  1.00 95.74           O  
ATOM   4084  CG1 VAL C  79      -1.647  28.737  11.649  1.00 95.74           C  
ATOM   4085  CG2 VAL C  79      -3.362  27.524  13.028  1.00 95.74           C  
ATOM   4086  N   LEU C  80      -3.458  31.979  11.909  1.00 95.83           N  
ATOM   4087  CA  LEU C  80      -3.055  33.125  11.102  1.00 95.83           C  
ATOM   4088  C   LEU C  80      -3.049  34.402  11.935  1.00 95.83           C  
ATOM   4089  CB  LEU C  80      -3.989  33.290   9.900  1.00 95.83           C  
ATOM   4090  O   LEU C  80      -2.533  35.432  11.497  1.00 95.83           O  
ATOM   4091  CG  LEU C  80      -3.925  32.194   8.836  1.00 95.83           C  
ATOM   4092  CD1 LEU C  80      -5.050  32.373   7.822  1.00 95.83           C  
ATOM   4093  CD2 LEU C  80      -2.567  32.200   8.142  1.00 95.83           C  
ATOM   4094  N   LEU C  81      -3.584  34.265  13.122  1.00 93.18           N  
ATOM   4095  CA  LEU C  81      -3.775  35.440  13.966  1.00 93.18           C  
ATOM   4096  C   LEU C  81      -2.440  36.110  14.275  1.00 93.18           C  
ATOM   4097  CB  LEU C  81      -4.479  35.054  15.270  1.00 93.18           C  
ATOM   4098  O   LEU C  81      -2.242  37.284  13.955  1.00 93.18           O  
ATOM   4099  CG  LEU C  81      -5.593  35.990  15.742  1.00 93.18           C  
ATOM   4100  CD1 LEU C  81      -6.906  35.227  15.877  1.00 93.18           C  
ATOM   4101  CD2 LEU C  81      -5.213  36.649  17.064  1.00 93.18           C  
ATOM   4102  N   LEU C  82      -1.476  35.378  14.728  1.00 92.18           N  
ATOM   4103  CA  LEU C  82      -0.192  35.918  15.163  1.00 92.18           C  
ATOM   4104  C   LEU C  82       0.629  36.395  13.969  1.00 92.18           C  
ATOM   4105  CB  LEU C  82       0.594  34.865  15.949  1.00 92.18           C  
ATOM   4106  O   LEU C  82       1.112  37.529  13.957  1.00 92.18           O  
ATOM   4107  CG  LEU C  82       1.595  35.394  16.977  1.00 92.18           C  
ATOM   4108  CD1 LEU C  82       1.356  34.741  18.335  1.00 92.18           C  
ATOM   4109  CD2 LEU C  82       3.025  35.151  16.506  1.00 92.18           C  
ATOM   4110  N   PRO C  83       0.805  35.570  12.941  1.00 93.10           N  
ATOM   4111  CA  PRO C  83       1.556  36.021  11.767  1.00 93.10           C  
ATOM   4112  C   PRO C  83       0.965  37.281  11.138  1.00 93.10           C  
ATOM   4113  CB  PRO C  83       1.455  34.833  10.807  1.00 93.10           C  
ATOM   4114  O   PRO C  83       1.707  38.185  10.746  1.00 93.10           O  
ATOM   4115  CG  PRO C  83       1.203  33.651  11.686  1.00 93.10           C  
ATOM   4116  CD  PRO C  83       0.424  34.108  12.887  1.00 93.10           C  
ATOM   4117  N   PHE C  84      -0.344  37.263  11.035  1.00 91.63           N  
ATOM   4118  CA  PHE C  84      -1.008  38.429  10.463  1.00 91.63           C  
ATOM   4119  C   PHE C  84      -0.762  39.666  11.319  1.00 91.63           C  
ATOM   4120  CB  PHE C  84      -2.513  38.178  10.324  1.00 91.63           C  
ATOM   4121  O   PHE C  84      -0.588  40.767  10.792  1.00 91.63           O  
ATOM   4122  CG  PHE C  84      -3.244  39.264   9.583  1.00 91.63           C  
ATOM   4123  CD1 PHE C  84      -4.001  40.205  10.270  1.00 91.63           C  
ATOM   4124  CD2 PHE C  84      -3.173  39.345   8.199  1.00 91.63           C  
ATOM   4125  CE1 PHE C  84      -4.679  41.212   9.587  1.00 91.63           C  
ATOM   4126  CE2 PHE C  84      -3.848  40.349   7.509  1.00 91.63           C  
ATOM   4127  CZ  PHE C  84      -4.601  41.280   8.205  1.00 91.63           C  
ATOM   4128  N   SER C  85      -0.729  39.481  12.640  1.00 89.80           N  
ATOM   4129  CA  SER C  85      -0.474  40.595  13.548  1.00 89.80           C  
ATOM   4130  C   SER C  85       0.952  41.114  13.401  1.00 89.80           C  
ATOM   4131  CB  SER C  85      -0.725  40.175  14.997  1.00 89.80           C  
ATOM   4132  O   SER C  85       1.183  42.325  13.421  1.00 89.80           O  
ATOM   4133  OG  SER C  85       0.183  39.161  15.391  1.00 89.80           O  
ATOM   4134  N   ILE C  86       1.934  40.236  13.188  1.00 90.06           N  
ATOM   4135  CA  ILE C  86       3.337  40.606  13.032  1.00 90.06           C  
ATOM   4136  C   ILE C  86       3.532  41.342  11.708  1.00 90.06           C  
ATOM   4137  CB  ILE C  86       4.259  39.368  13.098  1.00 90.06           C  
ATOM   4138  O   ILE C  86       4.177  42.392  11.664  1.00 90.06           O  
ATOM   4139  CG1 ILE C  86       4.166  38.706  14.478  1.00 90.06           C  
ATOM   4140  CG2 ILE C  86       5.705  39.753  12.772  1.00 90.06           C  
ATOM   4141  CD1 ILE C  86       4.901  37.376  14.577  1.00 90.06           C  
ATOM   4142  N   ILE C  87       2.948  40.813  10.681  1.00 89.23           N  
ATOM   4143  CA  ILE C  87       3.071  41.406   9.354  1.00 89.23           C  
ATOM   4144  C   ILE C  87       2.414  42.784   9.340  1.00 89.23           C  
ATOM   4145  CB  ILE C  87       2.442  40.501   8.270  1.00 89.23           C  
ATOM   4146  O   ILE C  87       2.965  43.736   8.781  1.00 89.23           O  
ATOM   4147  CG1 ILE C  87       3.248  39.206   8.122  1.00 89.23           C  
ATOM   4148  CG2 ILE C  87       2.347  41.244   6.935  1.00 89.23           C  
ATOM   4149  CD1 ILE C  87       2.570  38.151   7.258  1.00 89.23           C  
ATOM   4150  N   SER C  88       1.251  42.917  10.007  1.00 86.32           N  
ATOM   4151  CA  SER C  88       0.531  44.185  10.059  1.00 86.32           C  
ATOM   4152  C   SER C  88       1.350  45.257  10.770  1.00 86.32           C  
ATOM   4153  CB  SER C  88      -0.814  44.009  10.764  1.00 86.32           C  
ATOM   4154  O   SER C  88       1.402  46.404  10.322  1.00 86.32           O  
ATOM   4155  OG  SER C  88      -1.650  43.122  10.040  1.00 86.32           O  
ATOM   4156  N   ASN C  89       2.006  44.844  11.836  1.00 85.01           N  
ATOM   4157  CA  ASN C  89       2.842  45.787  12.571  1.00 85.01           C  
ATOM   4158  C   ASN C  89       4.012  46.278  11.724  1.00 85.01           C  
ATOM   4159  CB  ASN C  89       3.354  45.153  13.867  1.00 85.01           C  
ATOM   4160  O   ASN C  89       4.326  47.470  11.722  1.00 85.01           O  
ATOM   4161  CG  ASN C  89       4.093  46.141  14.747  1.00 85.01           C  
ATOM   4162  ND2 ASN C  89       5.210  45.706  15.319  1.00 85.01           N  
ATOM   4163  OD1 ASN C  89       3.664  47.285  14.914  1.00 85.01           O  
ATOM   4164  N   GLU C  90       4.659  45.414  10.959  1.00 85.28           N  
ATOM   4165  CA  GLU C  90       5.813  45.764  10.136  1.00 85.28           C  
ATOM   4166  C   GLU C  90       5.404  46.644   8.958  1.00 85.28           C  
ATOM   4167  CB  GLU C  90       6.515  44.501   9.630  1.00 85.28           C  
ATOM   4168  O   GLU C  90       6.139  47.556   8.573  1.00 85.28           O  
ATOM   4169  CG  GLU C  90       7.205  43.700  10.725  1.00 85.28           C  
ATOM   4170  CD  GLU C  90       8.275  44.489  11.462  1.00 85.28           C  
ATOM   4171  OE1 GLU C  90       8.470  44.260  12.677  1.00 85.28           O  
ATOM   4172  OE2 GLU C  90       8.924  45.345  10.819  1.00 85.28           O  
ATOM   4173  N   VAL C  91       4.230  46.325   8.470  1.00 85.56           N  
ATOM   4174  CA  VAL C  91       3.738  47.096   7.333  1.00 85.56           C  
ATOM   4175  C   VAL C  91       3.387  48.512   7.783  1.00 85.56           C  
ATOM   4176  CB  VAL C  91       2.509  46.424   6.681  1.00 85.56           C  
ATOM   4177  O   VAL C  91       3.662  49.482   7.072  1.00 85.56           O  
ATOM   4178  CG1 VAL C  91       1.869  47.352   5.650  1.00 85.56           C  
ATOM   4179  CG2 VAL C  91       2.906  45.097   6.036  1.00 85.56           C  
ATOM   4180  N   LEU C  92       2.817  48.638   8.968  1.00 83.59           N  
ATOM   4181  CA  LEU C  92       2.448  49.946   9.500  1.00 83.59           C  
ATOM   4182  C   LEU C  92       3.688  50.764   9.842  1.00 83.59           C  
ATOM   4183  CB  LEU C  92       1.566  49.791  10.741  1.00 83.59           C  
ATOM   4184  O   LEU C  92       3.683  51.990   9.715  1.00 83.59           O  
ATOM   4185  CG  LEU C  92       0.096  49.449  10.491  1.00 83.59           C  
ATOM   4186  CD1 LEU C  92      -0.518  48.807  11.731  1.00 83.59           C  
ATOM   4187  CD2 LEU C  92      -0.682  50.696  10.087  1.00 83.59           C  
ATOM   4188  N   LEU C  93       4.769  50.045  10.204  1.00 81.47           N  
ATOM   4189  CA  LEU C  93       6.029  50.709  10.523  1.00 81.47           C  
ATOM   4190  C   LEU C  93       6.710  51.219   9.258  1.00 81.47           C  
ATOM   4191  CB  LEU C  93       6.963  49.754  11.271  1.00 81.47           C  
ATOM   4192  O   LEU C  93       7.310  52.296   9.262  1.00 81.47           O  
ATOM   4193  CG  LEU C  93       6.675  49.549  12.759  1.00 81.47           C  
ATOM   4194  CD1 LEU C  93       7.479  48.371  13.297  1.00 81.47           C  
ATOM   4195  CD2 LEU C  93       6.985  50.819  13.543  1.00 81.47           C  
ATOM   4196  N   SER C  94       6.599  50.489   8.161  1.00 80.22           N  
ATOM   4197  CA  SER C  94       7.292  50.832   6.923  1.00 80.22           C  
ATOM   4198  C   SER C  94       6.533  51.900   6.143  1.00 80.22           C  
ATOM   4199  CB  SER C  94       7.481  49.590   6.052  1.00 80.22           C  
ATOM   4200  O   SER C  94       7.141  52.727   5.460  1.00 80.22           O  
ATOM   4201  OG  SER C  94       6.238  48.955   5.804  1.00 80.22           O  
ATOM   4202  N   LEU C  95       5.163  51.836   6.319  1.00 80.61           N  
ATOM   4203  CA  LEU C  95       4.358  52.789   5.564  1.00 80.61           C  
ATOM   4204  C   LEU C  95       3.393  53.533   6.482  1.00 80.61           C  
ATOM   4205  CB  LEU C  95       3.578  52.074   4.457  1.00 80.61           C  
ATOM   4206  O   LEU C  95       2.174  53.404   6.344  1.00 80.61           O  
ATOM   4207  CG  LEU C  95       4.410  51.286   3.443  1.00 80.61           C  
ATOM   4208  CD1 LEU C  95       3.552  50.222   2.768  1.00 80.61           C  
ATOM   4209  CD2 LEU C  95       5.021  52.224   2.408  1.00 80.61           C  
ATOM   4210  N   PRO C  96       3.858  54.379   7.398  1.00 70.25           N  
ATOM   4211  CA  PRO C  96       2.992  55.009   8.397  1.00 70.25           C  
ATOM   4212  C   PRO C  96       1.988  55.979   7.779  1.00 70.25           C  
ATOM   4213  CB  PRO C  96       3.979  55.749   9.303  1.00 70.25           C  
ATOM   4214  O   PRO C  96       0.858  56.095   8.261  1.00 70.25           O  
ATOM   4215  CG  PRO C  96       5.252  55.799   8.522  1.00 70.25           C  
ATOM   4216  CD  PRO C  96       5.182  54.769   7.431  1.00 70.25           C  
ATOM   4217  N   ARG C  97       2.330  56.632   6.588  1.00 69.64           N  
ATOM   4218  CA  ARG C  97       1.543  57.740   6.056  1.00 69.64           C  
ATOM   4219  C   ARG C  97       0.742  57.305   4.833  1.00 69.64           C  
ATOM   4220  CB  ARG C  97       2.450  58.919   5.695  1.00 69.64           C  
ATOM   4221  O   ARG C  97       0.119  58.133   4.166  1.00 69.64           O  
ATOM   4222  CG  ARG C  97       2.934  59.714   6.897  1.00 69.64           C  
ATOM   4223  CD  ARG C  97       3.715  60.952   6.477  1.00 69.64           C  
ATOM   4224  NE  ARG C  97       4.182  61.712   7.633  1.00 69.64           N  
ATOM   4225  NH1 ARG C  97       4.944  63.512   6.401  1.00 69.64           N  
ATOM   4226  NH2 ARG C  97       5.144  63.513   8.685  1.00 69.64           N  
ATOM   4227  CZ  ARG C  97       4.756  62.910   7.570  1.00 69.64           C  
ATOM   4228  N   ASN C  98       0.786  55.995   4.616  1.00 67.08           N  
ATOM   4229  CA  ASN C  98       0.073  55.561   3.419  1.00 67.08           C  
ATOM   4230  C   ASN C  98      -1.414  55.358   3.695  1.00 67.08           C  
ATOM   4231  CB  ASN C  98       0.690  54.276   2.863  1.00 67.08           C  
ATOM   4232  O   ASN C  98      -1.787  54.543   4.540  1.00 67.08           O  
ATOM   4233  CG  ASN C  98       0.540  54.160   1.359  1.00 67.08           C  
ATOM   4234  ND2 ASN C  98       1.287  53.242   0.757  1.00 67.08           N  
ATOM   4235  OD1 ASN C  98      -0.241  54.890   0.742  1.00 67.08           O  
ATOM   4236  N   TYR C  99      -2.329  56.063   3.109  1.00 63.41           N  
ATOM   4237  CA  TYR C  99      -3.781  56.072   3.252  1.00 63.41           C  
ATOM   4238  C   TYR C  99      -4.367  54.697   2.954  1.00 63.41           C  
ATOM   4239  CB  TYR C  99      -4.406  57.118   2.324  1.00 63.41           C  
ATOM   4240  O   TYR C  99      -5.320  54.267   3.608  1.00 63.41           O  
ATOM   4241  CG  TYR C  99      -5.913  57.178   2.404  1.00 63.41           C  
ATOM   4242  CD1 TYR C  99      -6.706  56.558   1.442  1.00 63.41           C  
ATOM   4243  CD2 TYR C  99      -6.545  57.854   3.442  1.00 63.41           C  
ATOM   4244  CE1 TYR C  99      -8.095  56.612   1.511  1.00 63.41           C  
ATOM   4245  CE2 TYR C  99      -7.932  57.915   3.521  1.00 63.41           C  
ATOM   4246  OH  TYR C  99     -10.071  57.348   2.626  1.00 63.41           O  
ATOM   4247  CZ  TYR C  99      -8.697  57.291   2.553  1.00 63.41           C  
ATOM   4248  N   TYR C 100      -3.724  53.900   2.114  1.00 63.61           N  
ATOM   4249  CA  TYR C 100      -4.266  52.623   1.663  1.00 63.61           C  
ATOM   4250  C   TYR C 100      -4.048  51.538   2.710  1.00 63.61           C  
ATOM   4251  CB  TYR C 100      -3.625  52.205   0.336  1.00 63.61           C  
ATOM   4252  O   TYR C 100      -4.758  50.530   2.726  1.00 63.61           O  
ATOM   4253  CG  TYR C 100      -3.981  53.106  -0.821  1.00 63.61           C  
ATOM   4254  CD1 TYR C 100      -5.226  53.018  -1.440  1.00 63.61           C  
ATOM   4255  CD2 TYR C 100      -3.074  54.046  -1.298  1.00 63.61           C  
ATOM   4256  CE1 TYR C 100      -5.558  53.845  -2.508  1.00 63.61           C  
ATOM   4257  CE2 TYR C 100      -3.395  54.879  -2.365  1.00 63.61           C  
ATOM   4258  OH  TYR C 100      -4.961  55.592  -4.019  1.00 63.61           O  
ATOM   4259  CZ  TYR C 100      -4.637  54.771  -2.963  1.00 63.61           C  
ATOM   4260  N   ILE C 101      -3.162  51.800   3.580  1.00 73.90           N  
ATOM   4261  CA  ILE C 101      -2.814  50.776   4.560  1.00 73.90           C  
ATOM   4262  C   ILE C 101      -3.419  51.133   5.916  1.00 73.90           C  
ATOM   4263  CB  ILE C 101      -1.282  50.610   4.684  1.00 73.90           C  
ATOM   4264  O   ILE C 101      -3.378  50.330   6.851  1.00 73.90           O  
ATOM   4265  CG1 ILE C 101      -0.678  50.209   3.333  1.00 73.90           C  
ATOM   4266  CG2 ILE C 101      -0.936  49.583   5.765  1.00 73.90           C  
ATOM   4267  CD1 ILE C 101       0.843  50.272   3.292  1.00 73.90           C  
ATOM   4268  N   GLN C 102      -4.176  52.184   5.943  1.00 68.69           N  
ATOM   4269  CA  GLN C 102      -4.655  52.703   7.220  1.00 68.69           C  
ATOM   4270  C   GLN C 102      -5.842  51.892   7.733  1.00 68.69           C  
ATOM   4271  CB  GLN C 102      -5.044  54.177   7.089  1.00 68.69           C  
ATOM   4272  O   GLN C 102      -6.175  51.951   8.918  1.00 68.69           O  
ATOM   4273  CG  GLN C 102      -4.165  55.119   7.901  1.00 68.69           C  
ATOM   4274  CD  GLN C 102      -4.503  56.580   7.672  1.00 68.69           C  
ATOM   4275  NE2 GLN C 102      -3.781  57.468   8.347  1.00 68.69           N  
ATOM   4276  OE1 GLN C 102      -5.404  56.908   6.894  1.00 68.69           O  
ATOM   4277  N   TRP C 103      -6.304  51.084   6.762  1.00 72.27           N  
ATOM   4278  CA  TRP C 103      -7.418  50.246   7.192  1.00 72.27           C  
ATOM   4279  C   TRP C 103      -6.952  49.192   8.191  1.00 72.27           C  
ATOM   4280  CB  TRP C 103      -8.078  49.569   5.988  1.00 72.27           C  
ATOM   4281  O   TRP C 103      -7.745  48.697   8.996  1.00 72.27           O  
ATOM   4282  CG  TRP C 103      -7.181  48.614   5.258  1.00 72.27           C  
ATOM   4283  CD1 TRP C 103      -6.241  48.925   4.315  1.00 72.27           C  
ATOM   4284  CD2 TRP C 103      -7.144  47.192   5.408  1.00 72.27           C  
ATOM   4285  CE2 TRP C 103      -6.156  46.704   4.525  1.00 72.27           C  
ATOM   4286  CE3 TRP C 103      -7.851  46.282   6.206  1.00 72.27           C  
ATOM   4287  NE1 TRP C 103      -5.621  47.780   3.871  1.00 72.27           N  
ATOM   4288  CH2 TRP C 103      -6.564  44.475   5.209  1.00 72.27           C  
ATOM   4289  CZ2 TRP C 103      -5.857  45.343   4.418  1.00 72.27           C  
ATOM   4290  CZ3 TRP C 103      -7.552  44.929   6.097  1.00 72.27           C  
ATOM   4291  N   LEU C 104      -5.610  48.933   8.206  1.00 76.60           N  
ATOM   4292  CA  LEU C 104      -4.999  47.986   9.132  1.00 76.60           C  
ATOM   4293  C   LEU C 104      -4.684  48.655  10.466  1.00 76.60           C  
ATOM   4294  CB  LEU C 104      -3.721  47.395   8.530  1.00 76.60           C  
ATOM   4295  O   LEU C 104      -3.529  48.986  10.742  1.00 76.60           O  
ATOM   4296  CG  LEU C 104      -3.369  45.969   8.953  1.00 76.60           C  
ATOM   4297  CD1 LEU C 104      -4.229  44.963   8.195  1.00 76.60           C  
ATOM   4298  CD2 LEU C 104      -1.887  45.693   8.722  1.00 76.60           C  
ATOM   4299  N   ASN C 105      -5.740  49.048  11.167  1.00 74.91           N  
ATOM   4300  CA  ASN C 105      -5.598  49.768  12.428  1.00 74.91           C  
ATOM   4301  C   ASN C 105      -5.507  48.811  13.613  1.00 74.91           C  
ATOM   4302  CB  ASN C 105      -6.759  50.745  12.622  1.00 74.91           C  
ATOM   4303  O   ASN C 105      -5.905  47.650  13.510  1.00 74.91           O  
ATOM   4304  CG  ASN C 105      -6.407  51.896  13.543  1.00 74.91           C  
ATOM   4305  ND2 ASN C 105      -7.367  52.783  13.778  1.00 74.91           N  
ATOM   4306  OD1 ASN C 105      -5.281  51.988  14.039  1.00 74.91           O  
ATOM   4307  N   GLY C 106      -4.869  49.192  14.689  1.00 76.78           N  
ATOM   4308  CA  GLY C 106      -4.729  48.424  15.916  1.00 76.78           C  
ATOM   4309  C   GLY C 106      -6.054  47.921  16.459  1.00 76.78           C  
ATOM   4310  O   GLY C 106      -6.124  46.827  17.023  1.00 76.78           O  
ATOM   4311  N   SER C 107      -7.134  48.599  16.186  1.00 81.35           N  
ATOM   4312  CA  SER C 107      -8.451  48.196  16.666  1.00 81.35           C  
ATOM   4313  C   SER C 107      -8.955  46.962  15.924  1.00 81.35           C  
ATOM   4314  CB  SER C 107      -9.453  49.340  16.508  1.00 81.35           C  
ATOM   4315  O   SER C 107      -9.644  46.120  16.505  1.00 81.35           O  
ATOM   4316  OG  SER C 107      -9.646  49.655  15.139  1.00 81.35           O  
ATOM   4317  N   LEU C 108      -8.582  46.843  14.661  1.00 86.07           N  
ATOM   4318  CA  LEU C 108      -8.978  45.692  13.856  1.00 86.07           C  
ATOM   4319  C   LEU C 108      -8.327  44.415  14.376  1.00 86.07           C  
ATOM   4320  CB  LEU C 108      -8.601  45.910  12.389  1.00 86.07           C  
ATOM   4321  O   LEU C 108      -9.002  43.400  14.559  1.00 86.07           O  
ATOM   4322  CG  LEU C 108      -8.900  44.754  11.433  1.00 86.07           C  
ATOM   4323  CD1 LEU C 108     -10.406  44.583  11.264  1.00 86.07           C  
ATOM   4324  CD2 LEU C 108      -8.229  44.988  10.084  1.00 86.07           C  
ATOM   4325  N   ILE C 109      -7.028  44.516  14.629  1.00 87.72           N  
ATOM   4326  CA  ILE C 109      -6.267  43.353  15.074  1.00 87.72           C  
ATOM   4327  C   ILE C 109      -6.772  42.899  16.442  1.00 87.72           C  
ATOM   4328  CB  ILE C 109      -4.753  43.658  15.135  1.00 87.72           C  
ATOM   4329  O   ILE C 109      -6.920  41.700  16.688  1.00 87.72           O  
ATOM   4330  CG1 ILE C 109      -4.214  43.969  13.735  1.00 87.72           C  
ATOM   4331  CG2 ILE C 109      -3.992  42.490  15.769  1.00 87.72           C  
ATOM   4332  CD1 ILE C 109      -2.791  44.512  13.725  1.00 87.72           C  
ATOM   4333  N   HIS C 110      -7.074  43.891  17.284  1.00 86.57           N  
ATOM   4334  CA  HIS C 110      -7.625  43.570  18.596  1.00 86.57           C  
ATOM   4335  C   HIS C 110      -8.994  42.909  18.471  1.00 86.57           C  
ATOM   4336  CB  HIS C 110      -7.727  44.830  19.457  1.00 86.57           C  
ATOM   4337  O   HIS C 110      -9.296  41.958  19.196  1.00 86.57           O  
ATOM   4338  CG  HIS C 110      -7.987  44.549  20.903  1.00 86.57           C  
ATOM   4339  CD2 HIS C 110      -7.145  44.487  21.962  1.00 86.57           C  
ATOM   4340  ND1 HIS C 110      -9.247  44.287  21.395  1.00 86.57           N  
ATOM   4341  CE1 HIS C 110      -9.169  44.076  22.698  1.00 86.57           C  
ATOM   4342  NE2 HIS C 110      -7.905  44.191  23.067  1.00 86.57           N  
ATOM   4343  N   GLY C 111      -9.789  43.500  17.543  1.00 88.28           N  
ATOM   4344  CA  GLY C 111     -11.092  42.908  17.287  1.00 88.28           C  
ATOM   4345  C   GLY C 111     -11.011  41.475  16.797  1.00 88.28           C  
ATOM   4346  O   GLY C 111     -11.800  40.625  17.215  1.00 88.28           O  
ATOM   4347  N   LEU C 112     -10.051  41.130  15.959  1.00 91.96           N  
ATOM   4348  CA  LEU C 112      -9.867  39.783  15.430  1.00 91.96           C  
ATOM   4349  C   LEU C 112      -9.483  38.811  16.540  1.00 91.96           C  
ATOM   4350  CB  LEU C 112      -8.795  39.778  14.337  1.00 91.96           C  
ATOM   4351  O   LEU C 112      -9.981  37.684  16.584  1.00 91.96           O  
ATOM   4352  CG  LEU C 112      -9.231  40.273  12.957  1.00 91.96           C  
ATOM   4353  CD1 LEU C 112      -8.014  40.661  12.124  1.00 91.96           C  
ATOM   4354  CD2 LEU C 112     -10.057  39.209  12.243  1.00 91.96           C  
ATOM   4355  N   TRP C 113      -8.605  39.197  17.433  1.00 91.50           N  
ATOM   4356  CA  TRP C 113      -8.186  38.366  18.558  1.00 91.50           C  
ATOM   4357  C   TRP C 113      -9.372  38.025  19.453  1.00 91.50           C  
ATOM   4358  CB  TRP C 113      -7.101  39.072  19.374  1.00 91.50           C  
ATOM   4359  O   TRP C 113      -9.517  36.882  19.894  1.00 91.50           O  
ATOM   4360  CG  TRP C 113      -5.714  38.883  18.836  1.00 91.50           C  
ATOM   4361  CD1 TRP C 113      -5.162  39.498  17.747  1.00 91.50           C  
ATOM   4362  CD2 TRP C 113      -4.705  38.015  19.361  1.00 91.50           C  
ATOM   4363  CE2 TRP C 113      -3.564  38.155  18.540  1.00 91.50           C  
ATOM   4364  CE3 TRP C 113      -4.654  37.133  20.449  1.00 91.50           C  
ATOM   4365  NE1 TRP C 113      -3.869  39.065  17.564  1.00 91.50           N  
ATOM   4366  CH2 TRP C 113      -2.362  36.588  19.844  1.00 91.50           C  
ATOM   4367  CZ2 TRP C 113      -2.385  37.444  18.773  1.00 91.50           C  
ATOM   4368  CZ3 TRP C 113      -3.480  36.426  20.679  1.00 91.50           C  
ATOM   4369  N   ASN C 114     -10.257  39.030  19.644  1.00 89.24           N  
ATOM   4370  CA  ASN C 114     -11.429  38.800  20.481  1.00 89.24           C  
ATOM   4371  C   ASN C 114     -12.424  37.860  19.806  1.00 89.24           C  
ATOM   4372  CB  ASN C 114     -12.107  40.127  20.831  1.00 89.24           C  
ATOM   4373  O   ASN C 114     -13.008  36.995  20.461  1.00 89.24           O  
ATOM   4374  CG  ASN C 114     -11.336  40.921  21.866  1.00 89.24           C  
ATOM   4375  ND2 ASN C 114     -11.637  42.210  21.970  1.00 89.24           N  
ATOM   4376  OD1 ASN C 114     -10.475  40.381  22.567  1.00 89.24           O  
ATOM   4377  N   LEU C 115     -12.562  38.074  18.514  1.00 92.68           N  
ATOM   4378  CA  LEU C 115     -13.496  37.240  17.766  1.00 92.68           C  
ATOM   4379  C   LEU C 115     -13.030  35.789  17.742  1.00 92.68           C  
ATOM   4380  CB  LEU C 115     -13.654  37.762  16.336  1.00 92.68           C  
ATOM   4381  O   LEU C 115     -13.826  34.873  17.960  1.00 92.68           O  
ATOM   4382  CG  LEU C 115     -15.068  38.162  15.912  1.00 92.68           C  
ATOM   4383  CD1 LEU C 115     -15.181  39.680  15.811  1.00 92.68           C  
ATOM   4384  CD2 LEU C 115     -15.436  37.504  14.587  1.00 92.68           C  
ATOM   4385  N   VAL C 116     -11.724  35.588  17.476  1.00 93.41           N  
ATOM   4386  CA  VAL C 116     -11.173  34.238  17.422  1.00 93.41           C  
ATOM   4387  C   VAL C 116     -11.283  33.579  18.795  1.00 93.41           C  
ATOM   4388  CB  VAL C 116      -9.702  34.244  16.950  1.00 93.41           C  
ATOM   4389  O   VAL C 116     -11.605  32.393  18.897  1.00 93.41           O  
ATOM   4390  CG1 VAL C 116      -9.067  32.868  17.143  1.00 93.41           C  
ATOM   4391  CG2 VAL C 116      -9.613  34.676  15.487  1.00 93.41           C  
ATOM   4392  N   PHE C 117     -11.043  34.369  19.809  1.00 91.06           N  
ATOM   4393  CA  PHE C 117     -11.181  33.861  21.169  1.00 91.06           C  
ATOM   4394  C   PHE C 117     -12.619  33.439  21.446  1.00 91.06           C  
ATOM   4395  CB  PHE C 117     -10.738  34.917  22.187  1.00 91.06           C  
ATOM   4396  O   PHE C 117     -12.864  32.338  21.944  1.00 91.06           O  
ATOM   4397  CG  PHE C 117     -10.907  34.488  23.619  1.00 91.06           C  
ATOM   4398  CD1 PHE C 117     -12.021  34.882  24.350  1.00 91.06           C  
ATOM   4399  CD2 PHE C 117      -9.951  33.690  24.235  1.00 91.06           C  
ATOM   4400  CE1 PHE C 117     -12.180  34.487  25.677  1.00 91.06           C  
ATOM   4401  CE2 PHE C 117     -10.103  33.291  25.560  1.00 91.06           C  
ATOM   4402  CZ  PHE C 117     -11.218  33.691  26.279  1.00 91.06           C  
ATOM   4403  N   LEU C 118     -13.550  34.254  21.101  1.00 91.35           N  
ATOM   4404  CA  LEU C 118     -14.966  34.003  21.345  1.00 91.35           C  
ATOM   4405  C   LEU C 118     -15.437  32.765  20.589  1.00 91.35           C  
ATOM   4406  CB  LEU C 118     -15.804  35.216  20.933  1.00 91.35           C  
ATOM   4407  O   LEU C 118     -16.025  31.857  21.182  1.00 91.35           O  
ATOM   4408  CG  LEU C 118     -17.321  35.070  21.067  1.00 91.35           C  
ATOM   4409  CD1 LEU C 118     -17.715  34.962  22.536  1.00 91.35           C  
ATOM   4410  CD2 LEU C 118     -18.032  36.242  20.401  1.00 91.35           C  
ATOM   4411  N   PHE C 119     -15.134  32.697  19.352  1.00 94.56           N  
ATOM   4412  CA  PHE C 119     -15.648  31.625  18.509  1.00 94.56           C  
ATOM   4413  C   PHE C 119     -14.901  30.323  18.772  1.00 94.56           C  
ATOM   4414  CB  PHE C 119     -15.537  32.003  17.029  1.00 94.56           C  
ATOM   4415  O   PHE C 119     -15.441  29.236  18.554  1.00 94.56           O  
ATOM   4416  CG  PHE C 119     -16.599  32.965  16.567  1.00 94.56           C  
ATOM   4417  CD1 PHE C 119     -17.945  32.639  16.672  1.00 94.56           C  
ATOM   4418  CD2 PHE C 119     -16.249  34.197  16.028  1.00 94.56           C  
ATOM   4419  CE1 PHE C 119     -18.930  33.527  16.245  1.00 94.56           C  
ATOM   4420  CE2 PHE C 119     -17.228  35.089  15.599  1.00 94.56           C  
ATOM   4421  CZ  PHE C 119     -18.567  34.753  15.708  1.00 94.56           C  
ATOM   4422  N   SER C 120     -13.630  30.431  19.193  1.00 94.28           N  
ATOM   4423  CA  SER C 120     -12.930  29.218  19.605  1.00 94.28           C  
ATOM   4424  C   SER C 120     -13.596  28.581  20.820  1.00 94.28           C  
ATOM   4425  CB  SER C 120     -11.465  29.525  19.918  1.00 94.28           C  
ATOM   4426  O   SER C 120     -13.801  27.366  20.856  1.00 94.28           O  
ATOM   4427  OG  SER C 120     -10.800  28.367  20.392  1.00 94.28           O  
ATOM   4428  N   ASN C 121     -14.004  29.425  21.755  1.00 90.76           N  
ATOM   4429  CA  ASN C 121     -14.682  28.937  22.951  1.00 90.76           C  
ATOM   4430  C   ASN C 121     -16.074  28.402  22.627  1.00 90.76           C  
ATOM   4431  CB  ASN C 121     -14.770  30.042  24.006  1.00 90.76           C  
ATOM   4432  O   ASN C 121     -16.455  27.329  23.096  1.00 90.76           O  
ATOM   4433  CG  ASN C 121     -13.455  30.266  24.728  1.00 90.76           C  
ATOM   4434  ND2 ASN C 121     -13.006  31.515  24.767  1.00 90.76           N  
ATOM   4435  OD1 ASN C 121     -12.848  29.324  25.245  1.00 90.76           O  
ATOM   4436  N   LEU C 122     -16.762  29.130  21.795  1.00 91.89           N  
ATOM   4437  CA  LEU C 122     -18.096  28.708  21.380  1.00 91.89           C  
ATOM   4438  C   LEU C 122     -18.043  27.361  20.667  1.00 91.89           C  
ATOM   4439  CB  LEU C 122     -18.729  29.759  20.464  1.00 91.89           C  
ATOM   4440  O   LEU C 122     -18.862  26.479  20.936  1.00 91.89           O  
ATOM   4441  CG  LEU C 122     -20.159  29.479  19.998  1.00 91.89           C  
ATOM   4442  CD1 LEU C 122     -21.124  29.553  21.176  1.00 91.89           C  
ATOM   4443  CD2 LEU C 122     -20.566  30.459  18.903  1.00 91.89           C  
ATOM   4444  N   SER C 123     -17.084  27.208  19.863  1.00 95.31           N  
ATOM   4445  CA  SER C 123     -16.944  25.975  19.096  1.00 95.31           C  
ATOM   4446  C   SER C 123     -16.562  24.804  19.996  1.00 95.31           C  
ATOM   4447  CB  SER C 123     -15.897  26.144  17.994  1.00 95.31           C  
ATOM   4448  O   SER C 123     -17.140  23.720  19.893  1.00 95.31           O  
ATOM   4449  OG  SER C 123     -15.864  27.484  17.534  1.00 95.31           O  
ATOM   4450  N   LEU C 124     -15.653  24.975  20.908  1.00 92.47           N  
ATOM   4451  CA  LEU C 124     -15.131  23.901  21.746  1.00 92.47           C  
ATOM   4452  C   LEU C 124     -16.160  23.474  22.787  1.00 92.47           C  
ATOM   4453  CB  LEU C 124     -13.839  24.341  22.439  1.00 92.47           C  
ATOM   4454  O   LEU C 124     -16.339  22.280  23.036  1.00 92.47           O  
ATOM   4455  CG  LEU C 124     -12.561  24.267  21.602  1.00 92.47           C  
ATOM   4456  CD1 LEU C 124     -11.435  25.038  22.284  1.00 92.47           C  
ATOM   4457  CD2 LEU C 124     -12.157  22.815  21.369  1.00 92.47           C  
ATOM   4458  N   ILE C 125     -16.965  24.422  23.283  1.00 87.80           N  
ATOM   4459  CA  ILE C 125     -17.834  24.130  24.418  1.00 87.80           C  
ATOM   4460  C   ILE C 125     -19.236  23.787  23.920  1.00 87.80           C  
ATOM   4461  CB  ILE C 125     -17.892  25.317  25.406  1.00 87.80           C  
ATOM   4462  O   ILE C 125     -19.909  22.924  24.488  1.00 87.80           O  
ATOM   4463  CG1 ILE C 125     -16.509  25.569  26.019  1.00 87.80           C  
ATOM   4464  CG2 ILE C 125     -18.936  25.062  26.496  1.00 87.80           C  
ATOM   4465  CD1 ILE C 125     -16.399  26.886  26.775  1.00 87.80           C  
ATOM   4466  N   PHE C 126     -19.653  24.409  22.813  1.00 90.82           N  
ATOM   4467  CA  PHE C 126     -21.049  24.233  22.434  1.00 90.82           C  
ATOM   4468  C   PHE C 126     -21.159  23.530  21.086  1.00 90.82           C  
ATOM   4469  CB  PHE C 126     -21.768  25.585  22.380  1.00 90.82           C  
ATOM   4470  O   PHE C 126     -21.693  22.421  21.000  1.00 90.82           O  
ATOM   4471  CG  PHE C 126     -21.934  26.237  23.726  1.00 90.82           C  
ATOM   4472  CD1 PHE C 126     -22.929  25.816  24.600  1.00 90.82           C  
ATOM   4473  CD2 PHE C 126     -21.095  27.273  24.117  1.00 90.82           C  
ATOM   4474  CE1 PHE C 126     -23.085  26.418  25.847  1.00 90.82           C  
ATOM   4475  CE2 PHE C 126     -21.245  27.879  25.361  1.00 90.82           C  
ATOM   4476  CZ  PHE C 126     -22.241  27.451  26.224  1.00 90.82           C  
ATOM   4477  N   LEU C 127     -20.526  23.983  20.068  1.00 94.92           N  
ATOM   4478  CA  LEU C 127     -20.762  23.531  18.701  1.00 94.92           C  
ATOM   4479  C   LEU C 127     -20.252  22.107  18.503  1.00 94.92           C  
ATOM   4480  CB  LEU C 127     -20.085  24.471  17.700  1.00 94.92           C  
ATOM   4481  O   LEU C 127     -20.983  21.244  18.013  1.00 94.92           O  
ATOM   4482  CG  LEU C 127     -20.675  25.877  17.586  1.00 94.92           C  
ATOM   4483  CD1 LEU C 127     -19.840  26.726  16.633  1.00 94.92           C  
ATOM   4484  CD2 LEU C 127     -22.126  25.813  17.120  1.00 94.92           C  
ATOM   4485  N   MET C 128     -19.021  21.743  18.967  1.00 94.45           N  
ATOM   4486  CA  MET C 128     -18.429  20.433  18.714  1.00 94.45           C  
ATOM   4487  C   MET C 128     -19.141  19.350  19.519  1.00 94.45           C  
ATOM   4488  CB  MET C 128     -16.938  20.441  19.054  1.00 94.45           C  
ATOM   4489  O   MET C 128     -19.447  18.279  18.991  1.00 94.45           O  
ATOM   4490  CG  MET C 128     -16.080  21.165  18.029  1.00 94.45           C  
ATOM   4491  SD  MET C 128     -16.278  20.482  16.337  1.00 94.45           S  
ATOM   4492  CE  MET C 128     -17.355  21.746  15.606  1.00 94.45           C  
ATOM   4493  N   PRO C 129     -19.406  19.622  20.773  1.00 93.26           N  
ATOM   4494  CA  PRO C 129     -20.209  18.629  21.489  1.00 93.26           C  
ATOM   4495  C   PRO C 129     -21.595  18.438  20.877  1.00 93.26           C  
ATOM   4496  CB  PRO C 129     -20.312  19.210  22.902  1.00 93.26           C  
ATOM   4497  O   PRO C 129     -22.110  17.318  20.843  1.00 93.26           O  
ATOM   4498  CG  PRO C 129     -19.130  20.116  23.028  1.00 93.26           C  
ATOM   4499  CD  PRO C 129     -18.817  20.684  21.674  1.00 93.26           C  
ATOM   4500  N   PHE C 130     -22.204  19.614  20.436  1.00 94.00           N  
ATOM   4501  CA  PHE C 130     -23.494  19.516  19.763  1.00 94.00           C  
ATOM   4502  C   PHE C 130     -23.394  18.630  18.527  1.00 94.00           C  
ATOM   4503  CB  PHE C 130     -24.005  20.906  19.373  1.00 94.00           C  
ATOM   4504  O   PHE C 130     -24.236  17.756  18.313  1.00 94.00           O  
ATOM   4505  CG  PHE C 130     -25.342  20.889  18.683  1.00 94.00           C  
ATOM   4506  CD1 PHE C 130     -25.423  20.871  17.296  1.00 94.00           C  
ATOM   4507  CD2 PHE C 130     -26.518  20.892  19.421  1.00 94.00           C  
ATOM   4508  CE1 PHE C 130     -26.659  20.856  16.654  1.00 94.00           C  
ATOM   4509  CE2 PHE C 130     -27.757  20.876  18.787  1.00 94.00           C  
ATOM   4510  CZ  PHE C 130     -27.826  20.860  17.403  1.00 94.00           C  
ATOM   4511  N   ALA C 131     -22.418  18.865  17.778  1.00 93.41           N  
ATOM   4512  CA  ALA C 131     -22.233  18.087  16.556  1.00 93.41           C  
ATOM   4513  C   ALA C 131     -22.066  16.603  16.869  1.00 93.41           C  
ATOM   4514  CB  ALA C 131     -21.025  18.602  15.776  1.00 93.41           C  
ATOM   4515  O   ALA C 131     -22.630  15.750  16.181  1.00 93.41           O  
ATOM   4516  N   TYR C 132     -21.315  16.288  17.919  1.00 91.61           N  
ATOM   4517  CA  TYR C 132     -21.065  14.904  18.306  1.00 91.61           C  
ATOM   4518  C   TYR C 132     -22.351  14.224  18.761  1.00 91.61           C  
ATOM   4519  CB  TYR C 132     -20.017  14.838  19.421  1.00 91.61           C  
ATOM   4520  O   TYR C 132     -22.698  13.147  18.271  1.00 91.61           O  
ATOM   4521  CG  TYR C 132     -19.747  13.439  19.918  1.00 91.61           C  
ATOM   4522  CD1 TYR C 132     -20.315  12.978  21.104  1.00 91.61           C  
ATOM   4523  CD2 TYR C 132     -18.923  12.575  19.205  1.00 91.61           C  
ATOM   4524  CE1 TYR C 132     -20.067  11.690  21.567  1.00 91.61           C  
ATOM   4525  CE2 TYR C 132     -18.668  11.285  19.658  1.00 91.61           C  
ATOM   4526  OH  TYR C 132     -18.995   9.576  21.292  1.00 91.61           O  
ATOM   4527  CZ  TYR C 132     -19.244  10.852  20.838  1.00 91.61           C  
ATOM   4528  N   PHE C 133     -23.143  14.858  19.636  1.00 90.79           N  
ATOM   4529  CA  PHE C 133     -24.362  14.273  20.184  1.00 90.79           C  
ATOM   4530  C   PHE C 133     -25.461  14.225  19.129  1.00 90.79           C  
ATOM   4531  CB  PHE C 133     -24.840  15.068  21.403  1.00 90.79           C  
ATOM   4532  O   PHE C 133     -26.285  13.308  19.125  1.00 90.79           O  
ATOM   4533  CG  PHE C 133     -24.013  14.840  22.639  1.00 90.79           C  
ATOM   4534  CD1 PHE C 133     -23.816  13.556  23.134  1.00 90.79           C  
ATOM   4535  CD2 PHE C 133     -23.431  15.910  23.307  1.00 90.79           C  
ATOM   4536  CE1 PHE C 133     -23.051  13.342  24.278  1.00 90.79           C  
ATOM   4537  CE2 PHE C 133     -22.664  15.704  24.450  1.00 90.79           C  
ATOM   4538  CZ  PHE C 133     -22.477  14.419  24.935  1.00 90.79           C  
ATOM   4539  N   PHE C 134     -25.457  15.263  18.258  1.00 88.90           N  
ATOM   4540  CA  PHE C 134     -26.460  15.335  17.203  1.00 88.90           C  
ATOM   4541  C   PHE C 134     -26.344  14.140  16.263  1.00 88.90           C  
ATOM   4542  CB  PHE C 134     -26.318  16.640  16.412  1.00 88.90           C  
ATOM   4543  O   PHE C 134     -27.355  13.587  15.826  1.00 88.90           O  
ATOM   4544  CG  PHE C 134     -27.478  16.923  15.496  1.00 88.90           C  
ATOM   4545  CD1 PHE C 134     -27.278  17.091  14.131  1.00 88.90           C  
ATOM   4546  CD2 PHE C 134     -28.768  17.021  16.000  1.00 88.90           C  
ATOM   4547  CE1 PHE C 134     -28.349  17.353  13.280  1.00 88.90           C  
ATOM   4548  CE2 PHE C 134     -29.844  17.283  15.156  1.00 88.90           C  
ATOM   4549  CZ  PHE C 134     -29.632  17.450  13.797  1.00 88.90           C  
ATOM   4550  N   THR C 135     -25.151  13.762  15.956  1.00 84.49           N  
ATOM   4551  CA  THR C 135     -24.920  12.638  15.056  1.00 84.49           C  
ATOM   4552  C   THR C 135     -25.316  11.323  15.721  1.00 84.49           C  
ATOM   4553  CB  THR C 135     -23.446  12.569  14.615  1.00 84.49           C  
ATOM   4554  O   THR C 135     -25.734  10.380  15.045  1.00 84.49           O  
ATOM   4555  CG2 THR C 135     -23.082  13.753  13.725  1.00 84.49           C  
ATOM   4556  OG1 THR C 135     -22.605  12.582  15.775  1.00 84.49           O  
ATOM   4557  N   GLU C 136     -25.281  11.244  17.072  1.00 79.67           N  
ATOM   4558  CA  GLU C 136     -25.592  10.021  17.808  1.00 79.67           C  
ATOM   4559  C   GLU C 136     -27.048  10.006  18.263  1.00 79.67           C  
ATOM   4560  CB  GLU C 136     -24.662   9.869  19.014  1.00 79.67           C  
ATOM   4561  O   GLU C 136     -27.550   8.978  18.723  1.00 79.67           O  
ATOM   4562  CG  GLU C 136     -24.702   8.487  19.650  1.00 79.67           C  
ATOM   4563  CD  GLU C 136     -24.217   7.385  18.721  1.00 79.67           C  
ATOM   4564  OE1 GLU C 136     -24.577   6.206  18.939  1.00 79.67           O  
ATOM   4565  OE2 GLU C 136     -23.470   7.703  17.770  1.00 79.67           O  
ATOM   4566  N   SER C 137     -27.777  11.122  17.989  1.00 79.18           N  
ATOM   4567  CA  SER C 137     -29.131  11.257  18.518  1.00 79.18           C  
ATOM   4568  C   SER C 137     -30.138  10.500  17.659  1.00 79.18           C  
ATOM   4569  CB  SER C 137     -29.528  12.732  18.603  1.00 79.18           C  
ATOM   4570  O   SER C 137     -30.058  10.527  16.429  1.00 79.18           O  
ATOM   4571  OG  SER C 137     -29.625  13.303  17.310  1.00 79.18           O  
ATOM   4572  N   GLU C 138     -31.016   9.696  18.291  1.00 74.34           N  
ATOM   4573  CA  GLU C 138     -32.087   8.971  17.614  1.00 74.34           C  
ATOM   4574  C   GLU C 138     -33.447   9.601  17.900  1.00 74.34           C  
ATOM   4575  CB  GLU C 138     -32.090   7.499  18.036  1.00 74.34           C  
ATOM   4576  O   GLU C 138     -34.393   9.426  17.128  1.00 74.34           O  
ATOM   4577  CG  GLU C 138     -30.873   6.720  17.559  1.00 74.34           C  
ATOM   4578  CD  GLU C 138     -31.094   5.216  17.539  1.00 74.34           C  
ATOM   4579  OE1 GLU C 138     -30.218   4.480  17.031  1.00 74.34           O  
ATOM   4580  OE2 GLU C 138     -32.152   4.769  18.036  1.00 74.34           O  
ATOM   4581  N   GLY C 139     -33.541  10.521  18.692  1.00 69.47           N  
ATOM   4582  CA  GLY C 139     -34.779  11.147  19.130  1.00 69.47           C  
ATOM   4583  C   GLY C 139     -35.396  10.468  20.337  1.00 69.47           C  
ATOM   4584  O   GLY C 139     -35.105   9.303  20.617  1.00 69.47           O  
ATOM   4585  N   PHE C 140     -36.000  11.341  21.235  1.00 66.55           N  
ATOM   4586  CA  PHE C 140     -36.639  10.787  22.423  1.00 66.55           C  
ATOM   4587  C   PHE C 140     -37.755   9.823  22.037  1.00 66.55           C  
ATOM   4588  CB  PHE C 140     -37.195  11.906  23.308  1.00 66.55           C  
ATOM   4589  O   PHE C 140     -38.354   9.955  20.968  1.00 66.55           O  
ATOM   4590  CG  PHE C 140     -36.153  12.583  24.157  1.00 66.55           C  
ATOM   4591  CD1 PHE C 140     -35.596  11.930  25.250  1.00 66.55           C  
ATOM   4592  CD2 PHE C 140     -35.731  13.873  23.863  1.00 66.55           C  
ATOM   4593  CE1 PHE C 140     -34.631  12.553  26.038  1.00 66.55           C  
ATOM   4594  CE2 PHE C 140     -34.767  14.502  24.646  1.00 66.55           C  
ATOM   4595  CZ  PHE C 140     -34.219  13.841  25.733  1.00 66.55           C  
ATOM   4596  N   ALA C 141     -37.861   8.738  22.968  1.00 63.80           N  
ATOM   4597  CA  ALA C 141     -38.930   7.760  22.786  1.00 63.80           C  
ATOM   4598  C   ALA C 141     -40.300   8.432  22.816  1.00 63.80           C  
ATOM   4599  CB  ALA C 141     -38.849   6.677  23.859  1.00 63.80           C  
ATOM   4600  O   ALA C 141     -40.599   9.204  23.730  1.00 63.80           O  
ATOM   4601  N   GLY C 142     -41.037   8.675  21.708  1.00 60.64           N  
ATOM   4602  CA  GLY C 142     -42.383   9.221  21.636  1.00 60.64           C  
ATOM   4603  C   GLY C 142     -42.460  10.519  20.854  1.00 60.64           C  
ATOM   4604  O   GLY C 142     -43.538  11.097  20.705  1.00 60.64           O  
ATOM   4605  N   SER C 143     -41.334  11.078  20.605  1.00 59.11           N  
ATOM   4606  CA  SER C 143     -41.305  12.336  19.866  1.00 59.11           C  
ATOM   4607  C   SER C 143     -41.469  12.101  18.368  1.00 59.11           C  
ATOM   4608  CB  SER C 143     -39.998  13.084  20.133  1.00 59.11           C  
ATOM   4609  O   SER C 143     -41.239  10.993  17.879  1.00 59.11           O  
ATOM   4610  OG  SER C 143     -39.865  14.191  19.257  1.00 59.11           O  
ATOM   4611  N   ARG C 144     -42.294  12.987  17.701  1.00 58.79           N  
ATOM   4612  CA  ARG C 144     -42.501  12.942  16.257  1.00 58.79           C  
ATOM   4613  C   ARG C 144     -41.196  12.646  15.525  1.00 58.79           C  
ATOM   4614  CB  ARG C 144     -43.094  14.261  15.757  1.00 58.79           C  
ATOM   4615  O   ARG C 144     -40.125  13.077  15.956  1.00 58.79           O  
ATOM   4616  CG  ARG C 144     -44.599  14.369  15.944  1.00 58.79           C  
ATOM   4617  CD  ARG C 144     -45.172  15.578  15.216  1.00 58.79           C  
ATOM   4618  NE  ARG C 144     -46.593  15.756  15.502  1.00 58.79           N  
ATOM   4619  NH1 ARG C 144     -46.853  17.590  14.123  1.00 58.79           N  
ATOM   4620  NH2 ARG C 144     -48.640  16.778  15.306  1.00 58.79           N  
ATOM   4621  CZ  ARG C 144     -47.359  16.707  14.976  1.00 58.79           C  
ATOM   4622  N   LYS C 145     -41.148  11.487  14.857  1.00 62.37           N  
ATOM   4623  CA  LYS C 145     -40.035  11.062  14.015  1.00 62.37           C  
ATOM   4624  C   LYS C 145     -39.591  12.185  13.082  1.00 62.37           C  
ATOM   4625  CB  LYS C 145     -40.420   9.825  13.200  1.00 62.37           C  
ATOM   4626  O   LYS C 145     -40.422  12.842  12.453  1.00 62.37           O  
ATOM   4627  CG  LYS C 145     -40.352   8.523  13.983  1.00 62.37           C  
ATOM   4628  CD  LYS C 145     -40.553   7.315  13.077  1.00 62.37           C  
ATOM   4629  CE  LYS C 145     -40.531   6.013  13.867  1.00 62.37           C  
ATOM   4630  NZ  LYS C 145     -40.844   4.836  13.002  1.00 62.37           N  
ATOM   4631  N   GLY C 146     -38.607  13.018  13.488  1.00 69.19           N  
ATOM   4632  CA  GLY C 146     -38.029  14.042  12.632  1.00 69.19           C  
ATOM   4633  C   GLY C 146     -36.706  14.575  13.149  1.00 69.19           C  
ATOM   4634  O   GLY C 146     -36.218  14.133  14.191  1.00 69.19           O  
ATOM   4635  N   VAL C 147     -36.104  15.501  12.390  1.00 77.67           N  
ATOM   4636  CA  VAL C 147     -34.821  16.132  12.684  1.00 77.67           C  
ATOM   4637  C   VAL C 147     -34.934  16.966  13.958  1.00 77.67           C  
ATOM   4638  CB  VAL C 147     -34.341  17.015  11.510  1.00 77.67           C  
ATOM   4639  O   VAL C 147     -33.995  17.023  14.755  1.00 77.67           O  
ATOM   4640  CG1 VAL C 147     -33.016  17.693  11.851  1.00 77.67           C  
ATOM   4641  CG2 VAL C 147     -34.207  16.182  10.237  1.00 77.67           C  
ATOM   4642  N   LEU C 148     -36.237  17.390  14.201  1.00 82.66           N  
ATOM   4643  CA  LEU C 148     -36.431  18.278  15.342  1.00 82.66           C  
ATOM   4644  C   LEU C 148     -36.413  17.494  16.650  1.00 82.66           C  
ATOM   4645  CB  LEU C 148     -37.752  19.040  15.209  1.00 82.66           C  
ATOM   4646  O   LEU C 148     -35.980  18.010  17.682  1.00 82.66           O  
ATOM   4647  CG  LEU C 148     -37.663  20.566  15.273  1.00 82.66           C  
ATOM   4648  CD1 LEU C 148     -38.129  21.180  13.957  1.00 82.66           C  
ATOM   4649  CD2 LEU C 148     -38.486  21.101  16.440  1.00 82.66           C  
ATOM   4650  N   GLY C 149     -36.902  16.341  16.608  1.00 81.39           N  
ATOM   4651  CA  GLY C 149     -36.815  15.486  17.780  1.00 81.39           C  
ATOM   4652  C   GLY C 149     -35.387  15.199  18.204  1.00 81.39           C  
ATOM   4653  O   GLY C 149     -35.076  15.199  19.397  1.00 81.39           O  
ATOM   4654  N   ARG C 150     -34.575  15.176  17.283  1.00 83.87           N  
ATOM   4655  CA  ARG C 150     -33.165  14.907  17.545  1.00 83.87           C  
ATOM   4656  C   ARG C 150     -32.469  16.138  18.116  1.00 83.87           C  
ATOM   4657  CB  ARG C 150     -32.458  14.452  16.266  1.00 83.87           C  
ATOM   4658  O   ARG C 150     -31.595  16.020  18.977  1.00 83.87           O  
ATOM   4659  CG  ARG C 150     -32.905  13.087  15.767  1.00 83.87           C  
ATOM   4660  CD  ARG C 150     -32.066  12.615  14.588  1.00 83.87           C  
ATOM   4661  NE  ARG C 150     -32.522  11.322  14.086  1.00 83.87           N  
ATOM   4662  NH1 ARG C 150     -30.862  11.123  12.492  1.00 83.87           N  
ATOM   4663  NH2 ARG C 150     -32.438   9.475  12.723  1.00 83.87           N  
ATOM   4664  CZ  ARG C 150     -31.940  10.643  13.101  1.00 83.87           C  
ATOM   4665  N   VAL C 151     -32.866  17.233  17.634  1.00 87.56           N  
ATOM   4666  CA  VAL C 151     -32.294  18.494  18.094  1.00 87.56           C  
ATOM   4667  C   VAL C 151     -32.633  18.708  19.568  1.00 87.56           C  
ATOM   4668  CB  VAL C 151     -32.798  19.687  17.253  1.00 87.56           C  
ATOM   4669  O   VAL C 151     -31.770  19.093  20.360  1.00 87.56           O  
ATOM   4670  CG1 VAL C 151     -32.325  21.010  17.853  1.00 87.56           C  
ATOM   4671  CG2 VAL C 151     -32.329  19.555  15.805  1.00 87.56           C  
ATOM   4672  N   TYR C 152     -33.833  18.328  19.885  1.00 86.33           N  
ATOM   4673  CA  TYR C 152     -34.273  18.503  21.265  1.00 86.33           C  
ATOM   4674  C   TYR C 152     -33.477  17.609  22.208  1.00 86.33           C  
ATOM   4675  CB  TYR C 152     -35.768  18.200  21.395  1.00 86.33           C  
ATOM   4676  O   TYR C 152     -33.032  18.054  23.268  1.00 86.33           O  
ATOM   4677  CG  TYR C 152     -36.352  18.591  22.731  1.00 86.33           C  
ATOM   4678  CD1 TYR C 152     -36.560  17.640  23.727  1.00 86.33           C  
ATOM   4679  CD2 TYR C 152     -36.699  19.911  22.999  1.00 86.33           C  
ATOM   4680  CE1 TYR C 152     -37.099  17.994  24.959  1.00 86.33           C  
ATOM   4681  CE2 TYR C 152     -37.240  20.277  24.228  1.00 86.33           C  
ATOM   4682  OH  TYR C 152     -37.970  19.670  26.418  1.00 86.33           O  
ATOM   4683  CZ  TYR C 152     -37.435  19.313  25.200  1.00 86.33           C  
ATOM   4684  N   GLU C 153     -33.340  16.417  21.765  1.00 87.22           N  
ATOM   4685  CA  GLU C 153     -32.544  15.496  22.571  1.00 87.22           C  
ATOM   4686  C   GLU C 153     -31.125  16.019  22.769  1.00 87.22           C  
ATOM   4687  CB  GLU C 153     -32.508  14.109  21.923  1.00 87.22           C  
ATOM   4688  O   GLU C 153     -30.587  15.965  23.876  1.00 87.22           O  
ATOM   4689  CG  GLU C 153     -31.701  13.085  22.707  1.00 87.22           C  
ATOM   4690  CD  GLU C 153     -31.538  11.762  21.976  1.00 87.22           C  
ATOM   4691  OE1 GLU C 153     -30.722  10.921  22.417  1.00 87.22           O  
ATOM   4692  OE2 GLU C 153     -32.232  11.564  20.954  1.00 87.22           O  
ATOM   4693  N   THR C 154     -30.548  16.530  21.720  1.00 89.49           N  
ATOM   4694  CA  THR C 154     -29.172  17.011  21.758  1.00 89.49           C  
ATOM   4695  C   THR C 154     -29.054  18.244  22.649  1.00 89.49           C  
ATOM   4696  CB  THR C 154     -28.656  17.343  20.346  1.00 89.49           C  
ATOM   4697  O   THR C 154     -28.101  18.371  23.420  1.00 89.49           O  
ATOM   4698  CG2 THR C 154     -28.563  16.087  19.485  1.00 89.49           C  
ATOM   4699  OG1 THR C 154     -29.552  18.271  19.722  1.00 89.49           O  
ATOM   4700  N   VAL C 155     -30.007  19.062  22.601  1.00 91.34           N  
ATOM   4701  CA  VAL C 155     -30.001  20.292  23.387  1.00 91.34           C  
ATOM   4702  C   VAL C 155     -30.091  19.957  24.874  1.00 91.34           C  
ATOM   4703  CB  VAL C 155     -31.160  21.230  22.981  1.00 91.34           C  
ATOM   4704  O   VAL C 155     -29.395  20.557  25.695  1.00 91.34           O  
ATOM   4705  CG1 VAL C 155     -31.300  22.379  23.978  1.00 91.34           C  
ATOM   4706  CG2 VAL C 155     -30.940  21.769  21.568  1.00 91.34           C  
ATOM   4707  N   VAL C 156     -30.909  19.003  25.192  1.00 91.19           N  
ATOM   4708  CA  VAL C 156     -31.051  18.587  26.583  1.00 91.19           C  
ATOM   4709  C   VAL C 156     -29.731  18.010  27.088  1.00 91.19           C  
ATOM   4710  CB  VAL C 156     -32.185  17.552  26.753  1.00 91.19           C  
ATOM   4711  O   VAL C 156     -29.277  18.349  28.184  1.00 91.19           O  
ATOM   4712  CG1 VAL C 156     -32.180  16.971  28.166  1.00 91.19           C  
ATOM   4713  CG2 VAL C 156     -33.539  18.187  26.438  1.00 91.19           C  
ATOM   4714  N   MET C 157     -29.131  17.223  26.243  1.00 91.34           N  
ATOM   4715  CA  MET C 157     -27.851  16.625  26.613  1.00 91.34           C  
ATOM   4716  C   MET C 157     -26.781  17.696  26.789  1.00 91.34           C  
ATOM   4717  CB  MET C 157     -27.407  15.609  25.559  1.00 91.34           C  
ATOM   4718  O   MET C 157     -25.968  17.623  27.712  1.00 91.34           O  
ATOM   4719  CG  MET C 157     -28.163  14.292  25.620  1.00 91.34           C  
ATOM   4720  SD  MET C 157     -27.931  13.421  27.219  1.00 91.34           S  
ATOM   4721  CE  MET C 157     -27.891  11.701  26.643  1.00 91.34           C  
ATOM   4722  N   LEU C 158     -26.787  18.698  26.001  1.00 91.57           N  
ATOM   4723  CA  LEU C 158     -25.818  19.786  26.065  1.00 91.57           C  
ATOM   4724  C   LEU C 158     -26.019  20.621  27.325  1.00 91.57           C  
ATOM   4725  CB  LEU C 158     -25.930  20.677  24.825  1.00 91.57           C  
ATOM   4726  O   LEU C 158     -25.049  21.070  27.939  1.00 91.57           O  
ATOM   4727  CG  LEU C 158     -24.666  21.437  24.420  1.00 91.57           C  
ATOM   4728  CD1 LEU C 158     -24.030  20.792  23.193  1.00 91.57           C  
ATOM   4729  CD2 LEU C 158     -24.986  22.904  24.153  1.00 91.57           C  
ATOM   4730  N   MET C 159     -27.200  20.731  27.741  1.00 91.00           N  
ATOM   4731  CA  MET C 159     -27.507  21.463  28.966  1.00 91.00           C  
ATOM   4732  C   MET C 159     -26.996  20.712  30.191  1.00 91.00           C  
ATOM   4733  CB  MET C 159     -29.014  21.699  29.089  1.00 91.00           C  
ATOM   4734  O   MET C 159     -26.433  21.317  31.105  1.00 91.00           O  
ATOM   4735  CG  MET C 159     -29.546  22.764  28.143  1.00 91.00           C  
ATOM   4736  SD  MET C 159     -28.763  24.401  28.416  1.00 91.00           S  
ATOM   4737  CE  MET C 159     -29.919  25.112  29.620  1.00 91.00           C  
ATOM   4738  N   LEU C 160     -27.266  19.448  30.115  1.00 92.36           N  
ATOM   4739  CA  LEU C 160     -26.780  18.626  31.219  1.00 92.36           C  
ATOM   4740  C   LEU C 160     -25.257  18.652  31.286  1.00 92.36           C  
ATOM   4741  CB  LEU C 160     -27.273  17.184  31.070  1.00 92.36           C  
ATOM   4742  O   LEU C 160     -24.681  18.761  32.370  1.00 92.36           O  
ATOM   4743  CG  LEU C 160     -28.763  16.948  31.319  1.00 92.36           C  
ATOM   4744  CD1 LEU C 160     -29.138  15.512  30.965  1.00 92.36           C  
ATOM   4745  CD2 LEU C 160     -29.120  17.257  32.769  1.00 92.36           C  
ATOM   4746  N   LEU C 161     -24.607  18.664  30.121  1.00 88.96           N  
ATOM   4747  CA  LEU C 161     -23.150  18.701  30.055  1.00 88.96           C  
ATOM   4748  C   LEU C 161     -22.618  20.048  30.532  1.00 88.96           C  
ATOM   4749  CB  LEU C 161     -22.670  18.426  28.627  1.00 88.96           C  
ATOM   4750  O   LEU C 161     -21.634  20.104  31.274  1.00 88.96           O  
ATOM   4751  CG  LEU C 161     -21.156  18.400  28.414  1.00 88.96           C  
ATOM   4752  CD1 LEU C 161     -20.536  17.224  29.161  1.00 88.96           C  
ATOM   4753  CD2 LEU C 161     -20.827  18.328  26.927  1.00 88.96           C  
ATOM   4754  N   THR C 162     -23.237  21.059  30.157  1.00 85.21           N  
ATOM   4755  CA  THR C 162     -22.841  22.402  30.566  1.00 85.21           C  
ATOM   4756  C   THR C 162     -22.948  22.559  32.080  1.00 85.21           C  
ATOM   4757  CB  THR C 162     -23.702  23.474  29.874  1.00 85.21           C  
ATOM   4758  O   THR C 162     -22.055  23.123  32.716  1.00 85.21           O  
ATOM   4759  CG2 THR C 162     -23.156  24.873  30.139  1.00 85.21           C  
ATOM   4760  OG1 THR C 162     -23.707  23.235  28.461  1.00 85.21           O  
ATOM   4761  N   LEU C 163     -24.032  22.008  32.671  1.00 87.29           N  
ATOM   4762  CA  LEU C 163     -24.212  22.058  34.117  1.00 87.29           C  
ATOM   4763  C   LEU C 163     -23.116  21.273  34.829  1.00 87.29           C  
ATOM   4764  CB  LEU C 163     -25.586  21.505  34.506  1.00 87.29           C  
ATOM   4765  O   LEU C 163     -22.611  21.705  35.868  1.00 87.29           O  
ATOM   4766  CG  LEU C 163     -26.691  22.537  34.739  1.00 87.29           C  
ATOM   4767  CD1 LEU C 163     -28.049  21.952  34.368  1.00 87.29           C  
ATOM   4768  CD2 LEU C 163     -26.685  23.009  36.189  1.00 87.29           C  
ATOM   4769  N   LEU C 164     -22.804  20.170  34.179  1.00 88.88           N  
ATOM   4770  CA  LEU C 164     -21.750  19.335  34.745  1.00 88.88           C  
ATOM   4771  C   LEU C 164     -20.405  20.054  34.704  1.00 88.88           C  
ATOM   4772  CB  LEU C 164     -21.655  18.007  33.990  1.00 88.88           C  
ATOM   4773  O   LEU C 164     -19.692  20.105  35.708  1.00 88.88           O  
ATOM   4774  CG  LEU C 164     -20.664  16.982  34.544  1.00 88.88           C  
ATOM   4775  CD1 LEU C 164     -21.405  15.749  35.051  1.00 88.88           C  
ATOM   4776  CD2 LEU C 164     -19.641  16.598  33.481  1.00 88.88           C  
ATOM   4777  N   VAL C 165     -20.069  20.683  33.593  1.00 83.28           N  
ATOM   4778  CA  VAL C 165     -18.792  21.366  33.417  1.00 83.28           C  
ATOM   4779  C   VAL C 165     -18.730  22.591  34.326  1.00 83.28           C  
ATOM   4780  CB  VAL C 165     -18.569  21.783  31.946  1.00 83.28           C  
ATOM   4781  O   VAL C 165     -17.708  22.846  34.967  1.00 83.28           O  
ATOM   4782  CG1 VAL C 165     -17.324  22.658  31.815  1.00 83.28           C  
ATOM   4783  CG2 VAL C 165     -18.454  20.548  31.054  1.00 83.28           C  
ATOM   4784  N   LEU C 166     -19.803  23.270  34.442  1.00 79.94           N  
ATOM   4785  CA  LEU C 166     -19.865  24.432  35.322  1.00 79.94           C  
ATOM   4786  C   LEU C 166     -19.722  24.016  36.782  1.00 79.94           C  
ATOM   4787  CB  LEU C 166     -21.182  25.187  35.121  1.00 79.94           C  
ATOM   4788  O   LEU C 166     -19.075  24.711  37.569  1.00 79.94           O  
ATOM   4789  CG  LEU C 166     -21.289  26.036  33.854  1.00 79.94           C  
ATOM   4790  CD1 LEU C 166     -22.739  26.442  33.609  1.00 79.94           C  
ATOM   4791  CD2 LEU C 166     -20.395  27.267  33.957  1.00 79.94           C  
ATOM   4792  N   GLY C 167     -20.362  22.821  37.142  1.00 81.75           N  
ATOM   4793  CA  GLY C 167     -20.216  22.291  38.488  1.00 81.75           C  
ATOM   4794  C   GLY C 167     -18.782  21.938  38.838  1.00 81.75           C  
ATOM   4795  O   GLY C 167     -18.313  22.243  39.936  1.00 81.75           O  
ATOM   4796  N   MET C 168     -18.061  21.401  37.810  1.00 81.36           N  
ATOM   4797  CA  MET C 168     -16.665  21.028  38.018  1.00 81.36           C  
ATOM   4798  C   MET C 168     -15.789  22.266  38.178  1.00 81.36           C  
ATOM   4799  CB  MET C 168     -16.157  20.175  36.855  1.00 81.36           C  
ATOM   4800  O   MET C 168     -14.903  22.298  39.034  1.00 81.36           O  
ATOM   4801  CG  MET C 168     -16.789  18.794  36.785  1.00 81.36           C  
ATOM   4802  SD  MET C 168     -16.395  17.765  38.253  1.00 81.36           S  
ATOM   4803  CE  MET C 168     -14.667  17.345  37.894  1.00 81.36           C  
ATOM   4804  N   VAL C 169     -16.045  23.237  37.399  1.00 77.17           N  
ATOM   4805  CA  VAL C 169     -15.257  24.464  37.446  1.00 77.17           C  
ATOM   4806  C   VAL C 169     -15.497  25.182  38.772  1.00 77.17           C  
ATOM   4807  CB  VAL C 169     -15.594  25.400  36.264  1.00 77.17           C  
ATOM   4808  O   VAL C 169     -14.568  25.743  39.358  1.00 77.17           O  
ATOM   4809  CG1 VAL C 169     -14.882  26.743  36.419  1.00 77.17           C  
ATOM   4810  CG2 VAL C 169     -15.217  24.742  34.938  1.00 77.17           C  
ATOM   4811  N   TRP C 170     -16.703  25.076  39.116  1.00 77.93           N  
ATOM   4812  CA  TRP C 170     -17.048  25.691  40.394  1.00 77.93           C  
ATOM   4813  C   TRP C 170     -16.297  25.022  41.541  1.00 77.93           C  
ATOM   4814  CB  TRP C 170     -18.557  25.610  40.640  1.00 77.93           C  
ATOM   4815  O   TRP C 170     -15.725  25.702  42.396  1.00 77.93           O  
ATOM   4816  CG  TRP C 170     -19.019  26.367  41.849  1.00 77.93           C  
ATOM   4817  CD1 TRP C 170     -18.920  27.713  42.065  1.00 77.93           C  
ATOM   4818  CD2 TRP C 170     -19.648  25.819  43.011  1.00 77.93           C  
ATOM   4819  CE2 TRP C 170     -19.904  26.892  43.893  1.00 77.93           C  
ATOM   4820  CE3 TRP C 170     -20.021  24.523  43.393  1.00 77.93           C  
ATOM   4821  NE1 TRP C 170     -19.451  28.036  43.292  1.00 77.93           N  
ATOM   4822  CH2 TRP C 170     -20.873  25.431  45.483  1.00 77.93           C  
ATOM   4823  CZ2 TRP C 170     -20.518  26.709  45.134  1.00 77.93           C  
ATOM   4824  CZ3 TRP C 170     -20.631  24.343  44.629  1.00 77.93           C  
ATOM   4825  N   VAL C 171     -16.314  23.689  41.525  1.00 79.07           N  
ATOM   4826  CA  VAL C 171     -15.628  22.923  42.561  1.00 79.07           C  
ATOM   4827  C   VAL C 171     -14.125  23.179  42.484  1.00 79.07           C  
ATOM   4828  CB  VAL C 171     -15.919  21.411  42.435  1.00 79.07           C  
ATOM   4829  O   VAL C 171     -13.467  23.361  43.511  1.00 79.07           O  
ATOM   4830  CG1 VAL C 171     -15.090  20.616  43.442  1.00 79.07           C  
ATOM   4831  CG2 VAL C 171     -17.409  21.136  42.629  1.00 79.07           C  
ATOM   4832  N   ALA C 172     -13.586  23.268  41.329  1.00 75.67           N  
ATOM   4833  CA  ALA C 172     -12.158  23.502  41.130  1.00 75.67           C  
ATOM   4834  C   ALA C 172     -11.754  24.884  41.634  1.00 75.67           C  
ATOM   4835  CB  ALA C 172     -11.794  23.349  39.655  1.00 75.67           C  
ATOM   4836  O   ALA C 172     -10.699  25.042  42.253  1.00 75.67           O  
ATOM   4837  N   SER C 173     -12.581  25.871  41.363  1.00 71.26           N  
ATOM   4838  CA  SER C 173     -12.304  27.235  41.800  1.00 71.26           C  
ATOM   4839  C   SER C 173     -12.383  27.356  43.318  1.00 71.26           C  
ATOM   4840  CB  SER C 173     -13.282  28.216  41.151  1.00 71.26           C  
ATOM   4841  O   SER C 173     -11.653  28.144  43.922  1.00 71.26           O  
ATOM   4842  OG  SER C 173     -14.603  27.988  41.612  1.00 71.26           O  
ATOM   4843  N   ALA C 174     -13.275  26.550  43.899  1.00 73.40           N  
ATOM   4844  CA  ALA C 174     -13.435  26.563  45.350  1.00 73.40           C  
ATOM   4845  C   ALA C 174     -12.225  25.942  46.042  1.00 73.40           C  
ATOM   4846  CB  ALA C 174     -14.710  25.825  45.752  1.00 73.40           C  
ATOM   4847  O   ALA C 174     -11.826  26.382  47.123  1.00 73.40           O  
ATOM   4848  N   ILE C 175     -11.690  24.996  45.402  1.00 75.84           N  
ATOM   4849  CA  ILE C 175     -10.538  24.312  45.980  1.00 75.84           C  
ATOM   4850  C   ILE C 175      -9.307  25.213  45.895  1.00 75.84           C  
ATOM   4851  CB  ILE C 175     -10.266  22.965  45.274  1.00 75.84           C  
ATOM   4852  O   ILE C 175      -8.500  25.261  46.827  1.00 75.84           O  
ATOM   4853  CG1 ILE C 175     -11.413  21.983  45.538  1.00 75.84           C  
ATOM   4854  CG2 ILE C 175      -8.927  22.378  45.727  1.00 75.84           C  
ATOM   4855  CD1 ILE C 175     -11.342  20.710  44.707  1.00 75.84           C  
ATOM   4856  N   VAL C 176      -9.115  26.003  44.827  1.00 66.96           N  
ATOM   4857  CA  VAL C 176      -7.910  26.791  44.588  1.00 66.96           C  
ATOM   4858  C   VAL C 176      -8.010  28.125  45.326  1.00 66.96           C  
ATOM   4859  CB  VAL C 176      -7.680  27.033  43.079  1.00 66.96           C  
ATOM   4860  O   VAL C 176      -7.048  28.563  45.961  1.00 66.96           O  
ATOM   4861  CG1 VAL C 176      -6.480  27.951  42.856  1.00 66.96           C  
ATOM   4862  CG2 VAL C 176      -7.484  25.705  42.351  1.00 66.96           C  
ATOM   4863  N   ASP C 177      -9.141  28.901  45.097  1.00 62.29           N  
ATOM   4864  CA  ASP C 177      -9.242  30.230  45.691  1.00 62.29           C  
ATOM   4865  C   ASP C 177     -10.418  30.309  46.662  1.00 62.29           C  
ATOM   4866  CB  ASP C 177      -9.387  31.296  44.602  1.00 62.29           C  
ATOM   4867  O   ASP C 177     -11.576  30.338  46.241  1.00 62.29           O  
ATOM   4868  CG  ASP C 177      -8.388  32.431  44.748  1.00 62.29           C  
ATOM   4869  OD1 ASP C 177      -7.779  32.573  45.829  1.00 62.29           O  
ATOM   4870  OD2 ASP C 177      -8.212  33.193  43.772  1.00 62.29           O  
ATOM   4871  N   LYS C 178     -10.280  29.927  47.899  1.00 59.67           N  
ATOM   4872  CA  LYS C 178     -11.322  29.821  48.916  1.00 59.67           C  
ATOM   4873  C   LYS C 178     -12.198  31.070  48.938  1.00 59.67           C  
ATOM   4874  CB  LYS C 178     -10.705  29.590  50.296  1.00 59.67           C  
ATOM   4875  O   LYS C 178     -13.422  30.975  49.054  1.00 59.67           O  
ATOM   4876  CG  LYS C 178     -10.494  28.124  50.642  1.00 59.67           C  
ATOM   4877  CD  LYS C 178      -9.965  27.955  52.061  1.00 59.67           C  
ATOM   4878  CE  LYS C 178      -9.667  26.495  52.377  1.00 59.67           C  
ATOM   4879  NZ  LYS C 178      -9.061  26.335  53.733  1.00 59.67           N  
ATOM   4880  N   ASN C 179     -11.472  32.183  48.896  1.00 56.36           N  
ATOM   4881  CA  ASN C 179     -12.137  33.445  49.203  1.00 56.36           C  
ATOM   4882  C   ASN C 179     -13.016  33.911  48.046  1.00 56.36           C  
ATOM   4883  CB  ASN C 179     -11.109  34.522  49.556  1.00 56.36           C  
ATOM   4884  O   ASN C 179     -14.106  34.442  48.264  1.00 56.36           O  
ATOM   4885  CG  ASN C 179     -10.643  34.435  50.996  1.00 56.36           C  
ATOM   4886  ND2 ASN C 179      -9.501  35.046  51.288  1.00 56.36           N  
ATOM   4887  OD1 ASN C 179     -11.304  33.823  51.839  1.00 56.36           O  
ATOM   4888  N   LYS C 180     -12.479  33.748  46.811  1.00 54.82           N  
ATOM   4889  CA  LYS C 180     -13.075  34.341  45.618  1.00 54.82           C  
ATOM   4890  C   LYS C 180     -14.280  33.533  45.145  1.00 54.82           C  
ATOM   4891  CB  LYS C 180     -12.041  34.444  44.496  1.00 54.82           C  
ATOM   4892  O   LYS C 180     -15.241  34.095  44.614  1.00 54.82           O  
ATOM   4893  CG  LYS C 180     -12.003  35.802  43.811  1.00 54.82           C  
ATOM   4894  CD  LYS C 180     -10.864  35.888  42.803  1.00 54.82           C  
ATOM   4895  CE  LYS C 180     -10.824  37.247  42.117  1.00 54.82           C  
ATOM   4896  NZ  LYS C 180      -9.700  37.342  41.139  1.00 54.82           N  
ATOM   4897  N   ALA C 181     -14.242  32.222  45.459  1.00 52.86           N  
ATOM   4898  CA  ALA C 181     -15.221  31.262  44.956  1.00 52.86           C  
ATOM   4899  C   ALA C 181     -16.609  31.544  45.524  1.00 52.86           C  
ATOM   4900  CB  ALA C 181     -14.791  29.837  45.293  1.00 52.86           C  
ATOM   4901  O   ALA C 181     -17.618  31.342  44.845  1.00 52.86           O  
ATOM   4902  N   ASN C 182     -16.529  31.793  46.916  1.00 49.21           N  
ATOM   4903  CA  ASN C 182     -17.792  31.959  47.626  1.00 49.21           C  
ATOM   4904  C   ASN C 182     -18.604  33.121  47.060  1.00 49.21           C  
ATOM   4905  CB  ASN C 182     -17.544  32.164  49.122  1.00 49.21           C  
ATOM   4906  O   ASN C 182     -19.836  33.090  47.078  1.00 49.21           O  
ATOM   4907  CG  ASN C 182     -17.945  30.958  49.950  1.00 49.21           C  
ATOM   4908  ND2 ASN C 182     -17.743  31.045  51.259  1.00 49.21           N  
ATOM   4909  OD1 ASN C 182     -18.431  29.957  49.417  1.00 49.21           O  
ATOM   4910  N   ARG C 183     -17.859  34.078  46.331  1.00 52.01           N  
ATOM   4911  CA  ARG C 183     -18.553  35.298  45.933  1.00 52.01           C  
ATOM   4912  C   ARG C 183     -19.038  35.207  44.490  1.00 52.01           C  
ATOM   4913  CB  ARG C 183     -17.641  36.515  46.103  1.00 52.01           C  
ATOM   4914  O   ARG C 183     -19.929  35.954  44.081  1.00 52.01           O  
ATOM   4915  CG  ARG C 183     -17.711  37.150  47.483  1.00 52.01           C  
ATOM   4916  CD  ARG C 183     -16.862  38.411  47.568  1.00 52.01           C  
ATOM   4917  NE  ARG C 183     -16.795  38.924  48.933  1.00 52.01           N  
ATOM   4918  NH1 ARG C 183     -15.546  40.790  48.390  1.00 52.01           N  
ATOM   4919  NH2 ARG C 183     -16.172  40.417  50.563  1.00 52.01           N  
ATOM   4920  CZ  ARG C 183     -16.171  40.043  49.292  1.00 52.01           C  
ATOM   4921  N   GLU C 184     -18.461  34.208  43.711  1.00 56.41           N  
ATOM   4922  CA  GLU C 184     -18.703  34.365  42.280  1.00 56.41           C  
ATOM   4923  C   GLU C 184     -19.915  33.553  41.832  1.00 56.41           C  
ATOM   4924  CB  GLU C 184     -17.468  33.951  41.476  1.00 56.41           C  
ATOM   4925  O   GLU C 184     -20.034  32.371  42.163  1.00 56.41           O  
ATOM   4926  CG  GLU C 184     -16.270  34.870  41.673  1.00 56.41           C  
ATOM   4927  CD  GLU C 184     -15.210  34.712  40.595  1.00 56.41           C  
ATOM   4928  OE1 GLU C 184     -14.248  35.513  40.568  1.00 56.41           O  
ATOM   4929  OE2 GLU C 184     -15.342  33.780  39.770  1.00 56.41           O  
ATOM   4930  N   SER C 185     -21.161  34.214  41.680  1.00 55.83           N  
ATOM   4931  CA  SER C 185     -22.457  33.697  41.252  1.00 55.83           C  
ATOM   4932  C   SER C 185     -22.411  33.219  39.804  1.00 55.83           C  
ATOM   4933  CB  SER C 185     -23.540  34.765  41.411  1.00 55.83           C  
ATOM   4934  O   SER C 185     -21.435  33.468  39.094  1.00 55.83           O  
ATOM   4935  OG  SER C 185     -24.738  34.367  40.766  1.00 55.83           O  
ATOM   4936  N   LEU C 186     -23.323  32.148  39.431  1.00 58.82           N  
ATOM   4937  CA  LEU C 186     -23.569  31.605  38.099  1.00 58.82           C
[truncated: 195,049 more chars]
